# Supplementary material for: Research on computational propagation and identification of mine microseismic signals based on deep learning
Source: PLoS One. 2025 Oct 22;20(10):e0334641. doi: 10.1371/journal.pone.0334641 (PMC12543183; doi:10.1371/journal.pone.0334641)
Supplement: S11 Data — (ZIP) [file pone.0334641.s011.zip › 000101100002659.xlsx_0.txt_24.txt.txt]

-6.852771278363e-06
-9.30656751063752e-06
-1.08197001937806e-05
-9.4160849802099e-07
-7.05689904686851e-06
-6.3384892656949e-06
-8.47684382830001e-06
-1.63420772593801e-05
-1.12478556625478e-05
-1.51063682251871e-05
1.34312220280719e-06
1.35601392896214e-07
-7.80218080090443e-06
-2.17602922329518e-05
-2.11501317914927e-05
-3.25188162732977e-06
-6.03631302405669e-06
-8.65187070901874e-06
-2.06905856674367e-05
-1.42523277138483e-05
-2.02215471398645e-05
-1.16154111382498e-05
-1.35067056828329e-05
-8.88316377638762e-06
-2.45439262576011e-05
-2.73936656391857e-05
-1.14840215734973e-05
-2.06792300007168e-05
-1.55327482155519e-05
-1.59862715156782e-05
-3.86501890297288e-05
-2.05911920232872e-05
-1.70761278831288e-05
-1.55033651317421e-05
-2.35810426141893e-06
-1.64393161330208e-05
-2.57882067572275e-05
-1.47792223036804e-05
-1.26588595218858e-05
-3.04905420443346e-05
-1.09660499202383e-05
3.00873088823007e-06
-3.38614452177925e-06
4.81329499454119e-06
-3.78582119360869e-06
-8.24533720207558e-06
-4.22566575550351e-06
-5.52926212737678e-06
3.81969039730233e-06
-1.7123842476965e-05
-2.51316999253696e-05
-3.92007503326047e-06
-1.65920554745869e-05
-3.99334196305334e-06
-1.59027803101731e-06
-1.01955024025271e-05
-1.58622781848812e-05
-1.4845314912536e-05
-1.92280080021037e-05
-1.18392209511345e-05
-1.16036522829758e-05
-8.7204576514239e-06
-2.14463433918883e-05
-1.04348730719658e-05
-8.24229116127378e-06
-1.79787118943531e-05
-9.89076993453683e-06
-1.67715098897667e-05
-3.41329468841016e-05
-2.90369102860873e-05
-2.46617608029227e-06
3.62406012010319e-06
-4.3198019365028e-06
-4.39736156195327e-06
8.24392245781416e-06
-6.94946415967187e-06
-2.67016125115296e-05
-2.62254070634763e-05
-1.65973412311649e-06
-1.48417639782371e-05
7.65529045681977e-06
5.94668044675622e-06
1.26234035388451e-06
-1.29793994924929e-05
-1.69806312309757e-05
-7.52696806961345e-06
-2.91392187363317e-05
-4.60598098906347e-06
-1.45917881063273e-05
-2.24347609375557e-05
-1.29837743416124e-05
-2.18862997506096e-05
-1.04408995583225e-05
-1.19146808586912e-05
-2.28420677288804e-05
-1.37670501722831e-05
-3.60431064024993e-06
-1.49233383351579e-05
-2.88271571231315e-06
-1.12056361826005e-05
-2.11327979656209e-05
-1.98261558885288e-05
-2.29517087872438e-05
-7.36896563000613e-06
-8.1765524755382e-06
-2.09689993929396e-05
-3.57444831989636e-06
-1.99009204254873e-05
-1.20201392590192e-05
-1.8103762918822e-05
-1.93289086722195e-05
-2.25399015176676e-05
-2.84334922939825e-06
-3.07310084085152e-05
-2.15034474163847e-05
-4.42022199170946e-06
7.34565587956417e-06
-1.57144506162644e-05
-1.72744906230717e-08
-1.35541167884212e-05
-6.33130106089651e-06
-1.09725787098243e-05
-7.51091887872759e-06
-3.6348316850326e-06
-2.39738829401233e-05
-7.17367867843153e-06
-1.12519376858697e-05
-1.63019841996738e-05
-2.60296401473775e-05
-5.09575566626629e-06
-2.87364848170011e-05
-6.2148441388734e-06
-6.79312593634418e-06
-1.83262378872373e-05
-1.00442517770776e-05
-1.72602722398226e-05
-3.16907904375127e-05
-3.71862812355682e-06
-1.85543987827827e-07
-1.56363502538066e-05
-2.66496298158868e-06
-1.15280699715243e-05
-1.15894604761904e-05
-1.25491143584781e-05
-2.04462668788133e-05
-9.77703658810888e-06
-3.30901838571604e-06
-1.1180073224956e-05
-2.43194764428044e-05
-1.54703714625001e-05
-2.57561757287108e-06
-6.36562863646031e-06
-7.49581276149938e-06
2.43054264924418e-07
8.65863858207334e-06
-1.9182901684654e-05
-4.21493373343377e-06
-1.16139483147303e-05
-6.28251473794714e-07
-2.16647949940415e-06
-1.35382979087124e-05
-1.72734780557856e-05
-1.32523889241426e-05
-2.64750553846552e-06
-1.68377023796505e-05
-2.22557103386601e-05
-1.69449156029231e-05
-1.40885852765219e-05
-1.95883912932479e-05
-3.47616194450522e-05
-1.97680801857244e-05
-1.19103049758175e-05
-1.6825916179009e-05
-1.58442420518316e-05
-1.41900318956099e-05
-2.1009958677279e-05
-3.82159696702074e-06
-1.02074475245043e-05
-3.50859376572216e-06
-1.78260330212967e-05
-2.84752763385151e-05
-2.02643348210315e-05
-9.2852646964512e-06
-1.96793456673032e-05
1.04884622751655e-05
-1.44215126521829e-05
-1.2199293332788e-05
-9.67385766824305e-07
-8.88756730454555e-06
-1.5682371743189e-05
-1.79922621587169e-05
-1.74130538810474e-05
-1.56194863100035e-05
-1.52886712214779e-05
-2.19094068181681e-05
-1.15472637932258e-05
-1.01550919027885e-05
-7.57286940596724e-06
-3.16743677983089e-05
2.00688108670028e-06
-1.28473975380759e-05
-1.85056685896163e-05
-2.20198630425799e-05
-2.15605649481454e-05
-1.73612817688234e-05
-1.84037855644472e-05
-1.03450959637963e-05
-1.83306837103022e-05
-1.48540725139235e-05
-1.09560514157976e-05
-1.54009738558523e-05
-1.87106726076921e-05
-8.41345466154119e-06
-8.18898822594567e-06
-1.80099939426655e-05
-1.53838432434333e-05
-1.57228104542322e-05
-2.12756344630594e-05
-1.65007365090514e-05
-1.05510369472127e-05
-1.06290777888597e-05
-1.94434425493193e-06
-1.78155790002352e-05
-5.05384524510158e-06
-6.89864806810952e-06
2.24826584019522e-06
-1.00000369747292e-05
-8.74563120588104e-06
-2.02165219435026e-05
-1.20497538012521e-05
-1.74035139678321e-06
-1.03786504984698e-05
-3.13827008074037e-06
-1.90246594357151e-06
-1.95970099879712e-05
-2.46060571255145e-05
-3.59989578859423e-05
-6.5265386263302e-06
5.09067034146212e-06
-1.19202317443973e-05
-2.96425753155316e-05
-2.17992886313606e-05
-1.52376669985546e-05
-2.49965406033029e-05
-1.86606080483811e-05
-2.18664378512303e-05
-2.9503971962971e-05
2.15598535604779e-06
4.54863691323236e-07
-2.3918686782514e-05
-1.28982245466242e-05
-5.63352319963523e-06
-2.1089382663786e-05
-2.73095042792562e-06
-8.50350445671111e-06
-2.08688677460281e-05
-1.58228499847803e-05
-1.51161295776923e-05
-1.0504874925556e-05
-4.31882116470756e-06
-1.65454515125258e-05
-8.38331474634766e-06
-1.68713902045124e-05
4.7312979401279e-06
-9.70456750540575e-06
-2.1073215745583e-05
-2.55103206243415e-05
-4.26000425005376e-06
-9.07733001703534e-06
-2.87366301845237e-05
-1.3061401027604e-05
8.03946184933498e-06
-6.81966452047083e-06
-7.20227208811829e-06
-9.85306206664053e-06
-1.85841312354765e-05
-2.65942241302907e-05
-7.94346831263874e-06
-1.19379781881265e-05
-4.25236908302204e-08
-1.16612435534341e-05
-3.64924004636164e-05
-4.84231056853838e-06
-1.92198093050877e-05
-1.25895776771811e-05
-1.61052120607947e-05
-1.34764282638471e-05
-7.94283650959861e-06
-9.2771971623427e-06
-1.98494565909769e-05
-2.86014711393935e-05
-2.86997297969164e-05
-1.49723155324688e-05
-2.1837605091789e-05
-2.45503481452031e-05
-2.79536425647614e-05
-7.79216867465226e-06
-8.08733980938703e-06
-1.67804666728893e-05
-1.55652305012451e-05
-1.44087316040637e-06
-3.26214107872087e-05
-8.47636812097156e-06
-7.83367687815372e-06
-2.89824564910061e-05
-1.21009440206289e-05
-1.89961923443052e-05
-2.12621512470328e-05
-6.29555024199826e-06
-1.00244968631641e-05
-1.56644479591738e-05
5.50349779298995e-06
-2.6673990535994e-05
-1.9338033376276e-05
-2.52411612899487e-05
-1.60099437744617e-05
-1.39637118829916e-05
-2.7951656268337e-05
-1.00946562540442e-05
3.69294158141659e-06
-1.14044637253412e-05
-2.66354615799477e-06
-8.27176517550547e-06
-1.54878754946815e-05
-5.98538320616272e-06
-9.44650223879463e-06
-1.66029098038268e-05
1.20556965260193e-06
-2.51476154394938e-05
-1.06309747228975e-06
1.25669782361962e-06
-1.20080721381577e-05
-2.5729932624873e-05
-5.60815066170051e-06
-2.35605154343605e-05
-1.74338306795737e-05
-7.95083812162234e-06
-1.47934010444542e-05
-6.54838847175328e-06
-1.40659513920979e-05
3.54500105588282e-06
-6.72489138769642e-06
-2.08720660740321e-05
-1.74446156505118e-05
-7.70939106458676e-06
-6.67341714821407e-06
-8.36203188441177e-06
-1.93134774448011e-05
-1.75131904444336e-05
5.20786638606951e-06
-1.74524210860031e-05
-1.47210425600029e-05
-3.25391227270066e-05
-2.18833186223006e-05
-1.09055537175773e-05
-5.74375514097162e-06
-2.4089477848131e-05
-8.85713628585048e-06
-1.1528747962121e-05
-1.83957468895752e-05
-9.54989568627745e-06
-1.39465031353331e-05
-2.66898325689065e-05
-8.68137688623518e-06
-1.37559320777816e-05
-2.65768119485131e-05
-5.85124725174765e-06
-3.69477524201527e-05
-1.04189635468048e-05
-9.50296954671697e-06
-2.00278968198362e-05
-9.09419872216678e-06
-7.72549270589617e-06
-2.11800471376712e-05
-1.19660927830953e-05
-6.99311296215657e-06
-1.8220182830517e-05
3.82768159643171e-06
-1.22812835432826e-05
-2.65904810175867e-05
-1.18022884692919e-05
-1.52893833948571e-05
-2.42158716837787e-06
-4.89650019745351e-07
-4.27740696030312e-06
-3.00365847467046e-05
-8.21322246667381e-06
-1.30741155276569e-05
-6.34039478128945e-06
-2.43027713473985e-05
-2.59712410093034e-05
-2.19260139826481e-05
-3.18613193780789e-05
-2.41898509451843e-05
-1.48805769984761e-05
-1.0774432347715e-05
-5.36233108834064e-06
-1.87040546842279e-05
-1.38375189706057e-05
-2.16154199066335e-05
-1.04758989851788e-05
-1.76823960798457e-05
-1.34785235610255e-05
-1.25418435141568e-05
-1.86825686646989e-06
-2.40591003281358e-05
-1.00005974780697e-05
-1.30970695116232e-05
-8.47562536748244e-06
2.851328652364e-06
-9.08893484588771e-06
-1.00350945345993e-05
-2.60276179709049e-05
-3.3969119659199e-06
-2.09685378721439e-05
1.06857011561014e-06
-1.64828294392382e-05
-4.55223265804337e-06
-1.24026599104957e-05
-4.94513649171675e-06
9.42212008649651e-06
-1.13769233138977e-05
-2.04937191953754e-05
-2.14067306254752e-05
-9.15417417857652e-06
-1.14678913224257e-05
-1.19121221943377e-05
-9.8888341060001e-06
-1.34278039755406e-05
-5.41958233746924e-06
4.76866481758436e-07
-7.96191817829268e-06
-9.2801759209971e-06
-3.3344955346866e-05
-2.85017461938414e-05
-2.82811090306077e-05
6.46206313485075e-06
-2.08561173039329e-05
-2.05218080914061e-07
-1.56716700421726e-05
-1.52102489401955e-05
-1.17606474551172e-05
-1.37632335055954e-05
-2.56710313363389e-05
5.26685303488415e-06
-2.45314225888892e-05
-8.97858788990208e-06
1.01325749565785e-05
-9.29059802758267e-06
-1.73379986204609e-05
-1.59937928538051e-05
-1.8175884164225e-05
-9.43483085145118e-06
-3.81994453378241e-06
-2.04741696509491e-05
1.66581205410097e-06
1.28539369185236e-06
-3.62788352706207e-06
-3.81429407344764e-06
-2.74391199383952e-05
-1.6195172851083e-05
-1.89009547378318e-05
-3.68802923457901e-07
-1.43267782196411e-05
-1.05550225860431e-05
-1.16776742600477e-05
-1.62578769505235e-05
-1.2972148638071e-05
5.14583830119457e-06
-1.87802617766397e-05
-1.01190132984723e-05
2.49509283817432e-07
-1.81369403441025e-05
-9.43041154623834e-06
-9.81932407743221e-06
-2.89435054802264e-05
-1.21146097677042e-05
-2.89795152871676e-05
-1.08295161609848e-05
-2.96807423881543e-05
-1.05562911432433e-05
-1.8264201192556e-05
-8.53975641933181e-06
-1.65064384373927e-06
-3.08842260312297e-05
-2.17374666785508e-05
-3.61867483018188e-06
-1.40635042849222e-05
-1.03279901868924e-05
-3.27053124181437e-05
-3.2614523475339e-05
-1.95792881051732e-05
-1.3979257999317e-05
-3.79862099878239e-05
-1.91441910444695e-05
-1.60520931450952e-05
-9.20773678337878e-06
-2.65788179537247e-05
-1.37823963365088e-05
-1.75196189263989e-05
-7.2574742667116e-06
-9.38943314822282e-06
-1.08180284417491e-05
-2.75217900041757e-05
-1.22809595379301e-05
-5.19234061975172e-06
8.7443670729883e-07
-2.83579210515899e-05
-1.15912452606565e-05
1.03893348046154e-05
-1.30031716484078e-05
-2.53494344989962e-05
1.55849843509456e-06
-1.66840752419399e-05
-2.29664498283099e-05
-1.52015884496227e-05
-3.21878546658039e-05
-8.106878774534e-06
-1.69920975051581e-05
-2.41770485515793e-05
-7.66603293889676e-06
-3.29654115954776e-06
2.07575345540257e-05
-9.21315918829799e-06
-2.04160106538158e-05
2.83913164129078e-06
-1.06650609659885e-05
-1.27801336434212e-05
-1.07318911503736e-05
-8.94602594655831e-06
-1.23284571153078e-05
-1.76073309983253e-05
-1.11692992494505e-05
-6.21664915675177e-06
-2.19761546411648e-05
-2.42952614158133e-06
-2.40509356585234e-05
-2.86897745635666e-05
-1.52380503514131e-05
-1.02862781718051e-05
-1.48454107512203e-05
-9.54356220888773e-06
-2.09948867296921e-05
-2.58737677251056e-05
-1.46648394380028e-05
-1.30308322759744e-05
-1.31244394514403e-05
-5.13627662699133e-06
-1.06474690513865e-05
-1.12006896720944e-05
-1.1803782117062e-05
-1.83492568616266e-05
-1.47675126312605e-05
-8.70022719106912e-06
-1.37203243374192e-05
-1.58643968501914e-05
-3.90765132269198e-06
-1.95777470117597e-05
-1.91763537929515e-05
-3.86360434467705e-06
-1.06088266731661e-05
-2.10448289020588e-05
-1.55278250358098e-06
-1.09092756982509e-05
-1.51169598373781e-05
-1.3726146120541e-05
-7.78494296806891e-06
-2.38021317946444e-05
-1.66344295469493e-05
2.31865995122968e-06
4.89393497621245e-06
-9.5158607218642e-06
-1.25031754992203e-06
-1.69484769486155e-05
-1.02140576833528e-05
-1.71589212510448e-05
-2.16810336850056e-05
-2.50848330665743e-05
-7.92854402947287e-06
-7.36287779777658e-06
-7.85382804528443e-08
-1.44172161439258e-05
-3.0102465508329e-05
-2.81634531591196e-05
1.92783866067044e-06
-2.71496127696362e-06
-4.72481549874886e-06
-1.17460952934841e-05
-2.8674679529189e-05
-5.45232769240939e-06
-1.35925436410374e-05
-1.21663661230474e-05
-1.6097384460108e-05
-1.49880912886423e-05
-1.70470881562867e-05
-9.32166885156689e-06
1.03940799046073e-05
-1.94872202430447e-05
-4.02515716710668e-06
5.20609468823815e-06
-2.65193813804292e-06
-1.13851632752693e-05
-3.80583503280068e-06
3.68267429671214e-06
1.80746483297257e-06
-8.84092827347158e-06
-2.69699038669022e-05
-2.45496543440301e-05
-9.82210364284467e-06
3.02319996510989e-06
-4.7839737669999e-06
2.8551055521686e-06
-8.70874455805366e-06
-9.60006872730004e-06
-1.80821850823491e-05
-1.6440174176448e-05
-1.0152480649879e-05
-7.17488956096135e-06
-1.31518867357526e-05
-1.4191077067284e-05
-9.55802620248507e-06
-1.74419041753516e-05
-1.60461436231372e-05
-8.49152902605276e-06
-3.47340948099589e-06
-3.5130500967095e-05
-5.3358984625945e-06
-9.17495085998932e-06
-2.14243661210565e-05
-2.23914044605846e-05
-1.0745279112401e-05
-6.87600374128493e-06
-2.22232757271768e-05
-1.22304022433273e-05
-1.76776881510988e-05
-2.98938155882589e-05
-4.87402831494256e-06
-2.00154995292247e-05
-1.69155022145032e-05
-1.80812235924458e-05
-1.05484461313999e-05
-3.90393474279431e-06
5.96114887298685e-06
-6.62234315456701e-06
-5.84202506361863e-06
-2.55010324297641e-06
-1.17804699297378e-05
-2.98464830781888e-05
-1.03637356420301e-05
-6.9744306986408e-06
-2.16946348461157e-05
-1.72452613314539e-05
-1.21130164364906e-06
-6.60449269344929e-06
9.64657932882209e-06
-1.88011956163271e-05
-8.50468436002508e-06
-2.02645741136974e-05
-1.33921979466552e-05
-1.61604473729607e-05
-1.6199218746238e-05
-1.46490437469689e-05
-1.33014077463136e-05
-2.57056579395511e-05
6.2715497230801e-06
-1.2227874308967e-05
-5.67189761283199e-06
-2.03601183953874e-06
-1.15608907250487e-05
-4.78081161052292e-06
4.6824437820274e-06
-1.84703379536228e-05
-4.02492528084963e-06
-1.51940886805029e-05
-5.86079511065645e-06
-6.62167026872839e-06
-5.58512849774865e-06
-5.47837695069001e-06
-2.98294567522481e-05
-5.0910068479511e-06
8.12514351119895e-06
-1.18367559038391e-05
-6.19533606552653e-06
-1.34714019881207e-05
-1.89159989048946e-05
-1.85427900584527e-05
-1.40003279506495e-05
-2.03973177726632e-05
-1.72140470874019e-06
1.25791007186093e-06
-9.16172334885046e-06
-8.48636087775634e-06
-7.15175985984269e-06
-1.78649588105154e-05
5.81378988876276e-07
-6.83222508137992e-06
-9.35978899786135e-06
-1.82243724038349e-05
-2.15029615436723e-06
3.65592976853761e-06
-3.25629864714526e-05
-2.51537266981675e-05
-1.55024260431949e-05
1.35787643835242e-05
-1.64994273480361e-05
-1.14050617979019e-05
-1.65764407302755e-05
-2.66522679414259e-05
-1.60966630430332e-05
-1.76854522406089e-05
-3.27559695224527e-05
-2.19196101452773e-05
-2.54353510642641e-05
-3.38168626887112e-06
-1.88780896394917e-05
-2.37156063613871e-06
2.97355500911868e-06
-1.13477218706364e-05
3.91241982290302e-08
-1.43739770597281e-05
-4.15276617801137e-06
1.3478223200067e-05
-2.13370904434546e-05
-2.83338925665166e-05
-7.94400853845412e-06
9.43656625626941e-07
7.56489057922874e-07
4.43719306026983e-06
-1.46543488150688e-05
-2.78683800541931e-05
-2.10476606434553e-05
-2.10108948290834e-05
-4.57714890584522e-06
-3.95081911355981e-06
-1.99126416740921e-05
-6.23108700342051e-07
-1.26877141272468e-05
-2.61099168394027e-05
7.4420821442432e-06
1.03286879670947e-05
-1.51950436061399e-05
-1.78383753128368e-05
-6.74254416047219e-06
-1.20269408602196e-05
-2.70036819851831e-05
-2.09234138949671e-05
-7.61693471709382e-06
-1.61883719811717e-05
-1.64835015689973e-05
-1.18432120228211e-05
-2.12154845677485e-06
-2.1289960378545e-05
-9.50297777639689e-06
-1.95114460025337e-05
-3.13087692496395e-06
-1.42429792756709e-05
-1.80522029736888e-05
-2.04578445974754e-05
-2.37711576157803e-05
-2.38115603643689e-06
-1.39803978103171e-05
-1.77254451431208e-05
-2.97418993047202e-05
-8.4507897025942e-06
-1.32451585888979e-05
-1.13255821840994e-05
-1.62677775174643e-05
-3.2812125487676e-05
-8.32461604435916e-06
-1.44941741456869e-05
-1.28024577983155e-05
1.01932725119001e-06
-1.53853288790574e-05
-1.16034867507089e-05
-1.00302678810959e-05
-2.33334961246969e-05
-2.14268765846648e-05
-1.27324021486888e-05
-1.93316498133434e-05
-1.27567135202153e-05
-2.62409313079337e-05
-9.98699404521304e-06
-2.16144444759754e-05
-2.73146784212867e-05
-3.84386184700154e-06
-2.51739264358904e-05
-1.49202850861884e-05
-3.02281046136593e-05
-1.34458176596427e-05
-3.80778123517261e-05
-3.32620240441344e-05
-3.01837918516726e-05
-3.48087095314341e-05
-1.3445880659101e-05
-1.84869235803293e-05
-4.00250967194496e-05
-1.27073947424682e-05
-5.07309142473241e-06
-2.01389032720083e-06
-9.24611228153765e-06
-1.33396117020364e-05
-1.96797474917245e-05
-2.1182990136557e-05
-1.57821545629947e-05
-3.12256597337999e-06
-1.40976273923713e-05
-3.25904368360618e-05
-2.08781638722961e-05
-2.06185495075013e-05
-1.8080144756526e-06
-3.32070145308441e-05
-1.97318864162095e-05
-2.04366089327125e-05
-5.89708430520969e-06
-2.9672575898494e-05
-3.58501872040628e-05
-2.51880856483168e-05
-9.03128330548346e-06
-1.63316260854118e-05
-1.56681222417918e-05
-3.74728639936788e-06
-1.08852568140963e-05
-2.19006661831657e-05
-3.26993144557841e-05
-4.86589285212001e-05
-1.07633089059116e-05
-1.8688855612888e-05
-1.337300715138e-05
-1.96814337204257e-05
-1.70196845490109e-05
-2.70988042309642e-05
-2.27049488194855e-05
-1.07611324930263e-05
-2.82745043149722e-05
-1.63514687075838e-05
-1.47399555650089e-05
-2.18331573983826e-05
-1.72412747889519e-05
-1.97618877724264e-05
-3.58716489785647e-06
-2.1477661574834e-05
-1.65834250175652e-05
-3.15166597628237e-05
-2.18135925109382e-05
-1.51007992450756e-05
-2.1083059109091e-05
-2.3057209901746e-05
-9.96375622639802e-06
-1.07546803169135e-05
-2.11111317332628e-05
-2.0863113530101e-05
-1.20355582837948e-05
-1.29368703590926e-05
-1.4036861040863e-06
-9.27724878417871e-06
-2.3269698935242e-05
-5.07584327495651e-06
-1.94781612822326e-05
-7.15538919645502e-06
-2.34540045044971e-05
-6.14114715792799e-06
-3.81865257432271e-06
-1.04931530564805e-05
-3.11212239409743e-05
-2.87120859110953e-05
-1.3489772477341e-05
-2.33435613489243e-05
-2.96680140216462e-05
-1.81842971194214e-05
-1.61797230149085e-05
-3.04215072010525e-05
-3.68283815151982e-05
-1.99641502470833e-05
-1.49799886916472e-06
-1.4663635620663e-05
-9.80533545807704e-06
-1.53546283808736e-05
-1.36259139605179e-05
-2.30138944161612e-05
-2.78952624292915e-05
-2.25700900032452e-05
-1.51577204204672e-05
-2.35625871782373e-05
-1.47690275017143e-05
-2.42113526990483e-05
-1.52523090284129e-05
-2.19210499175212e-05
-1.50900102859102e-05
-2.31120973659593e-05
-2.18851523700847e-05
-9.80546068672408e-06
-1.17453248050709e-05
-2.33866316033264e-05
-8.91164604099542e-06
-6.90982409781148e-07
-1.8830029679619e-05
-2.52909202903442e-05
-1.27828178517517e-05
-1.16058435107257e-05
1.94381740291308e-07
9.48665791269713e-06
-1.65040730097195e-05
-3.42722473452625e-06
-2.30826183052707e-05
-1.64325928152368e-05
-1.87072213082189e-05
-1.30407041185029e-05
-4.16542080917661e-05
-2.28006066086176e-05
-2.12712343534232e-05
-2.15396042582955e-05
-1.84374927951479e-05
-2.56308107175151e-05
-2.93333239528038e-05
-3.02684155309619e-05
-2.11686205502419e-05
1.97059641263147e-05
-5.67884736505506e-06
-1.4500084008388e-06
-3.84313053983217e-06
-1.8514549549547e-05
-2.57412959431912e-05
-2.6288111955296e-05
-2.56867105551971e-05
-2.66346425834985e-05
-2.11154123989818e-05
-1.49883953569674e-05
-2.11256124722695e-05
3.30218301955905e-06
-9.33490962043025e-06
-1.65713701271004e-05
-9.89698554578191e-06
-1.82381711836618e-05
-1.53381055773551e-05
-1.23533433805361e-05
-2.16631205143832e-05
-1.25578390277275e-05
-6.94183041580833e-06
-2.56303090526895e-05
-2.99626739959479e-05
-2.06412332439787e-05
-1.72769044499344e-05
-1.04500638477062e-05
-1.52848994100428e-05
-4.02956330057976e-06
-6.26249684102474e-06
-3.49100703449715e-06
-9.99078165317783e-06
-1.69762623719329e-05
-1.8195477361199e-05
-3.20845226051842e-05
-1.51147739322379e-05
-1.50323631933852e-05
-4.08691889962166e-06
-1.94683294961514e-05
-1.85112032931614e-05
-1.80416348266433e-05
-1.34590870650747e-05
2.94124930445796e-06
-6.47157051142041e-06
-7.52067223383499e-06
-3.24112443159566e-06
-2.47452429830642e-05
-3.42099752257871e-05
-2.29822028173265e-05
-2.31927138801401e-05
-1.49196754395381e-05
-1.64691232354758e-05
-1.9368629956204e-05
-1.01551075672993e-05
3.31322263657982e-06
-1.64812265062063e-05
-1.52541595164841e-06
-1.91495997285529e-05
-1.18406283679909e-05
-9.60206730392936e-06
-2.60721522262804e-05
-1.14145450941725e-06
-7.78557214904933e-06
-2.25090076204923e-05
4.16313479806801e-06
1.10578922540573e-06
-1.46354877364961e-05
-1.2800282462154e-05
-4.13938000825994e-05
-8.43629952073384e-06
-2.45862918761626e-05
-1.35980989056661e-05
-1.91049852764494e-05
-2.9430751598193e-05
3.28386566830435e-06
-1.79790791148886e-05
4.64016061078478e-07
-2.42213024551509e-05
-3.8391490791073e-05
-6.62599412466527e-06
-7.88764887247354e-06
-3.74079253444354e-05
-1.07559040544896e-05
-8.07384169789511e-06
-2.0496448643213e-05
-2.27804417721961e-05
-1.3959174614948e-05
-9.9505226806237e-06
-1.55765898993276e-05
-1.46929778484828e-05
-3.86423609488166e-06
-2.39313068012601e-05
-2.2255750089323e-05
-3.8959005456704e-06
-2.05868033767681e-05
-1.92405302756942e-05
-1.76799421095394e-05
-1.69810293319495e-05
-1.04980357583176e-05
-2.08427008095245e-05
-2.50603959336929e-05
-6.79555584334482e-06
-2.18144230727646e-05
-1.95977285845602e-05
-1.20475447430232e-05
3.60725274819032e-06
-1.79050355645997e-05
-2.88507817724195e-05
-1.50298861950687e-05
-2.30585472863831e-05
9.68585705788248e-07
-2.71369716121162e-05
-8.83480445724538e-06
-1.22202704836646e-05
-6.55780371404636e-06
-4.44715480677357e-07
-5.07198857725401e-06
-2.19627882858991e-05
-4.15845713531484e-06
-2.29534957017493e-05
-1.36152141649284e-05
-2.88712531438325e-05
-1.11078397121761e-05
-6.84114902270027e-06
-1.58759735624546e-05
-2.61950022680305e-05
-2.64113024288954e-05
-2.27629588117904e-05
-1.56239597161599e-05
-2.60335811778579e-05
-6.49200150518197e-06
-1.29665340261505e-05
-1.15462616471744e-05
-6.04298978026572e-06
-1.09653707870376e-05
-1.05660485597974e-05
-7.9803103746832e-06
-2.66558669832356e-05
-2.26539565512394e-05
-2.88534171273981e-05
-2.0966330871768e-05
-1.00649287061463e-05
-9.31060660795375e-06
5.28968543474273e-06
-1.51221251882584e-05
-2.31541378508447e-05
-1.11190389108935e-06
-1.40633182283879e-05
-4.47660246666384e-05
-1.93663211839057e-05
-1.91561939734814e-05
-2.74387631086549e-05
-2.03208205653775e-05
-7.76960542418074e-06
-1.45399007629365e-05
-2.21728919855987e-05
-3.32557386176715e-05
-9.73366028948728e-06
-2.22600717031887e-05
-3.75826650758555e-06
-9.46031998038754e-06
-2.75587430431107e-05
-1.58983249508717e-05
-1.45876035801133e-05
-1.17509863466365e-05
-2.56768701771982e-05
-2.300512144976e-05
-6.03979661596125e-06
-1.58965135575615e-05
-4.8328133283087e-06
-1.52405836930987e-05
-1.80483145757403e-05
-1.58326800913088e-06
-3.05469379381564e-06
-1.53478989689208e-05
-2.52807931113606e-05
-9.07687823889245e-06
-1.46274209765251e-05
-1.26534880682587e-05
-3.49579369755327e-05
-1.74804655396819e-05
-7.96395130278546e-06
-1.84678037236237e-05
-2.06418004229995e-05
-1.2698855344408e-05
-1.53510602886806e-05
-1.75633096156599e-05
-2.53259206546406e-05
-3.39410304666267e-05
-5.15238412203401e-06
4.1228666960269e-06
-7.52680935043869e-06
-1.04232082447802e-05
-2.64086658203009e-05
-2.22285279730805e-05
-6.13538912936579e-06
3.57117077350899e-06
-7.23189570622356e-06
-1.21994082310197e-06
-5.6228047555492e-06
-2.51846304084913e-05
-5.58054586175218e-06
-1.14888054644862e-05
-1.03134234743305e-05
-2.46380863125841e-06
-1.30751518960102e-05
-1.05298396753678e-05
-9.53097106989576e-07
-6.42869191447935e-06
-3.25355922737469e-05
-1.36378294743351e-05
-2.45068882616369e-05
-2.04689258389368e-05
-2.43983396101824e-05
-2.20888716445444e-05
-3.38535897414049e-05
-2.67974646404684e-05
-1.83466153198933e-05
-2.27562087412058e-05
-3.16625479361295e-05
-1.18421984484154e-05
-7.69801940339694e-06
-1.35781912702699e-05
-2.27210834294065e-05
-1.34404784728259e-05
-8.66725722029744e-06
-2.48133590447964e-05
-1.66737409230156e-05
-2.22314686275742e-05
-2.5083429963968e-05
-1.58747763263548e-05
-1.38538332561437e-05
-1.57822321147974e-05
-2.19882035185085e-05
-1.1233598789472e-05
-3.97267576284005e-06
-1.66741459360367e-05
-9.47740435575165e-06
-1.54991146303673e-05
-2.6868653654598e-05
-3.24483792448467e-05
-1.66253288925709e-05
-2.07592461901931e-05
-6.89150815636286e-06
-1.60530162070249e-05
-2.37051067072357e-05
-2.9428750002578e-05
-1.46380609058336e-05
-1.74803299765737e-05
-2.3905149232953e-05
-2.00268638686478e-05
-3.90015735853213e-05
-1.31625490123252e-05
-3.32429143058984e-05
-1.49508729029481e-05
-3.6471068748058e-05
-3.05455416819019e-06
5.34244913006442e-06
-2.65930707018859e-05
-8.8499933515698e-06
-2.78937562122876e-05
-1.00788129324441e-05
-1.32508961484197e-05
-1.6875678617186e-05
-3.64843536945528e-05
-7.54981507222396e-06
-1.5981928131531e-05
-1.40847809183469e-05
-1.34993033483893e-05
-3.12253663782634e-05
-2.36790931208941e-05
-2.64467594518482e-05
-3.00279876785923e-05
-1.99055778084545e-05
-2.26018664707384e-05
-2.94074802936759e-05
-1.95512015117142e-05
-1.04072083709917e-05
-1.5863856747211e-05
-1.1142940507346e-05
-1.48479940377829e-05
-1.84887615757394e-05
-2.40156478404156e-05
-1.33966631987482e-05
-6.44259354287465e-06
-2.12675877453449e-05
-2.62906775787201e-05
-2.78064935269378e-05
-1.62636520755468e-05
-2.56313603477466e-05
-2.7075741250329e-05
-1.46888463551777e-05
-1.78229365239457e-05
-2.26392743150209e-05
-1.15066792097213e-05
-1.71166536438699e-05
-1.07280171655704e-05
-1.25298381725841e-05
1.74283217103472e-06
-4.64207340134221e-06
-2.66242267620974e-05
-1.23954549100914e-05
-2.57410770395508e-05
-2.02324093484298e-05
-2.52693391066979e-06
-2.3783660298208e-05
-9.31650064673024e-06
-1.64062448903051e-05
-1.02281565301398e-05
1.99151943052304e-06
-1.5251778813783e-05
-2.79403112460466e-05
-5.76358301340796e-06
-1.741723474943e-05
-1.94209868170644e-05
-1.74921968196222e-05
-1.92780660619355e-05
-5.77530103033716e-06
1.95231545786218e-06
-2.457495763739e-05
-1.86295970147751e-05
-8.86167328405869e-06
-2.78804080192785e-05
-1.59282137879387e-05
-6.56441218522112e-06
-1.45474679265316e-05
-5.62857641589652e-06
-1.10693021912224e-05
-1.9314786661229e-05
-1.66618490597613e-05
-4.10002033020249e-05
-6.6965572583673e-06
-2.46615774883098e-05
-3.91316605263101e-07
-1.33953979722903e-05
-1.97578023289629e-05
-1.49811124285462e-05
-2.08504726842495e-05
-3.95334430696849e-06
-1.08161831255206e-05
9.02812571376981e-06
-1.32735263180155e-05
-2.95915731099371e-05
-1.56660489151177e-05
-1.70975556270603e-05
-1.24513554747354e-05
-7.5967084113981e-06
-1.64298817737126e-05
-4.71919565480327e-06
-1.68302237454607e-05
-1.62840134409515e-05
-2.57048178712951e-06
-2.52799460585771e-05
-5.65204727559139e-06
-2.0475593397624e-05
-2.20493121817108e-05
-2.06689123027709e-05
-1.29847526361974e-06
-1.93665039975055e-05
-9.70746194246007e-07
-1.93913944626785e-05
-1.22389381738344e-05
-3.03591092751359e-05
-3.43290189632087e-05
-3.34991748020748e-05
-1.79254208644189e-06
-2.00639815378967e-05
-2.0935703030197e-05
-1.6456709512943e-05
-1.74057222834051e-05
-8.23139195207141e-06
-2.00601500549718e-05
-1.39309843846372e-05
-1.43707457350462e-05
-9.60610776709338e-06
9.30654870990501e-06
-1.89624504465518e-05
-1.52361010471174e-05
-1.83692201403347e-05
-1.11160032292972e-05
-2.22566620874639e-05
-1.35406422650232e-05
-5.46900132913263e-06
-9.723340817325e-06
-2.44028375148239e-05
-2.05999987242719e-05
-1.91184019263939e-05
-2.14705870952425e-05
-3.14215007845725e-05
-2.58766674643167e-05
-6.35242809083411e-06
-1.12480993515829e-05
-3.47515020202647e-05
-3.97037559065138e-05
-1.48107949884146e-05
-1.40258112106278e-05
1.40216325456422e-06
-1.48959476474356e-06
-1.23204658452838e-05
-8.12869033822749e-06
-2.06352983664376e-05
-1.13397801778005e-05
-2.45782382386305e-05
-2.05761879830314e-05
-1.37611687432665e-05
-7.83946060528754e-06
-1.46911269264364e-05
-9.97526092801533e-06
-1.06301109082502e-05
-1.70429816262336e-05
-6.86919864966224e-06
-1.6387692031443e-05
4.49291405467113e-06
-3.31143709477071e-05
-1.07844413622505e-05
-2.11192919069101e-05
-3.86025791904409e-06
-1.53180645670635e-05
-1.70289570818591e-06
-1.67298321265527e-06
-1.33116573730674e-05
-1.93372211280924e-05
-6.95216753553682e-06
-2.28114485890274e-05
-1.19365322955958e-05
-1.38561421038153e-05
-2.16102474121247e-05
-7.24181383129713e-06
-8.49349190545497e-06
-2.14455999283018e-05
-7.54958592557631e-06
-2.02433153009243e-05
-7.48034538940168e-06
-7.62674966379273e-06
-9.89071307092555e-06
-2.61200713872251e-05
1.42184238798781e-06
-1.45777661679933e-05
-1.02368176903073e-05
-1.61589846496297e-05
-1.69291618340078e-05
-1.08279059189625e-05
-1.5496296595057e-05
-1.35699585249164e-05
-1.74915719961922e-05
-2.77142197786273e-05
-2.29469483378432e-05
-2.81019125081567e-05
-2.37423106705355e-05
-1.21069843942697e-05
-1.76368122108825e-05
-9.20388316277402e-06
-2.49976487259019e-05
-1.19234896915223e-05
-4.43485655759858e-07
3.83503279914488e-06
1.2481358610485e-05
-2.5263336690936e-05
-1.75170734740174e-05
-6.28250901312675e-06
-4.05847996901825e-05
-2.5943141117583e-05
-1.09791718718146e-05
-1.9870379326162e-05
-1.3256658683302e-05
-2.63505474981946e-05
-2.06330068188047e-05
-2.0366553980138e-05
-3.1707389207493e-05
-2.00677713546796e-05
-3.95055925415501e-06
8.80482823364577e-06
-3.15206085600336e-06
-1.02230955684778e-05
-1.24709936055387e-05
-6.3547757076022e-06
-2.13278438922956e-05
-1.23670270234787e-05
-2.83804086274613e-05
-2.80034937333816e-06
-2.03169621138331e-05
-1.48473900072348e-05
-1.39001929161989e-05
-1.55115844476129e-05
-1.61743366919002e-05
-3.51471847566861e-05
-1.16277462300866e-05
-1.01083810642755e-05
-1.36984995019183e-05
-8.09101504817882e-06
-2.83104751076978e-06
-9.83541117249245e-06
-4.12668547985748e-06
-1.31400522901527e-05
-2.17518254727474e-05
-2.02004198802426e-05
-2.44490069480657e-05
-2.41648607988618e-05
-9.10834358087862e-06
-1.126298532306e-05
-1.49117787663645e-05
-2.87897555312346e-05
-7.71458267390149e-06
-4.09351798049132e-05
-4.63133033091681e-06
-2.74598155073614e-05
-2.90609693507713e-05
-7.23746647556718e-06
-7.76810967194529e-06
-1.46410867556954e-05
-1.73757479370492e-05
-7.96911781471416e-06
-1.37577957355227e-05
-2.43989494530132e-05
1.24654778998552e-06
-9.46116990140695e-06
-2.05206271318811e-05
-3.03055855495558e-05
-1.32587946689833e-05
-1.56254801458084e-05
-8.103806915111e-06
-1.53870842827322e-05
-2.92856539222668e-05
-1.77942097818471e-05
-8.38885059407873e-06
-1.27021042058262e-05
-3.97704041675067e-05
-1.40998707534162e-05
-1.60573820802417e-05
-1.85881477555829e-05
-1.54941876372443e-06
-2.56165471025533e-05
-2.19985801401957e-05
-3.47610891600621e-05
-1.55619505735883e-05
-7.64084591656342e-06
-2.0658572893001e-05
-1.46967274363974e-05
7.22226883389081e-06
-2.39698701066619e-05
-1.35949273171826e-05
-1.59849306793668e-05
-2.74532506987748e-05
-1.42124143874332e-05
-1.90878823770309e-05
-1.87760778048272e-05
-1.9842277354798e-05
-1.40845939209982e-05
-1.98975006865744e-05
-2.79217113838928e-06
-1.32417313120956e-05
-1.26519365935101e-05
-2.82545248190181e-05
-2.30665018689141e-05
-1.53900034075936e-05
-2.21288942805148e-05
-2.21025367299189e-05
-2.06126441653469e-05
-1.25822964126162e-05
-1.10800817082244e-05
-1.28986013002012e-05
-2.20150222948808e-05
-7.28838459469707e-06
-2.06338900339928e-05
-1.96543513354495e-05
-1.15650767281996e-05
-2.53319531391372e-05
-1.71882343338115e-05
-2.62806996270331e-05
-1.31822889797998e-05
-1.37096941902801e-05
-1.81565344410757e-05
-1.21199032258224e-05
-1.65703875472783e-05
-2.15067107158022e-05
-1.40877993798565e-05
-2.16773840132985e-05
-3.12825763394594e-05
-1.46290218156023e-05
-2.16771822387163e-06
6.41365161655619e-06
-1.97129086372213e-05
-9.50911055693314e-06
-1.12872636846852e-05
-8.67239457949755e-06
-2.45502717814943e-05
-3.687921579693e-06
-9.56481218603589e-06
-3.15512323068338e-05
-1.06459368891032e-05
-2.20020141532345e-05
-1.21696871416129e-05
-2.7419970836747e-05
-1.10093031142548e-05
-1.86342224610735e-05
-3.69216791377397e-05
-1.46088508183354e-05
-6.9425950297988e-06
-3.0971517759803e-05
-2.14926867944096e-05
-1.93573493602318e-05
-1.61818242407909e-05
-2.36520184774544e-05
-3.16864309117503e-05
1.70310767852069e-05
-7.44737689666772e-06
-1.60382422694676e-05
-1.94319057983267e-05
-3.63758352096369e-06
2.18370816082767e-06
-1.43925855790366e-05
-2.77646550732578e-05
-2.72327981689755e-05
-3.07193938017256e-06
-1.69276951549377e-05
-1.80819024423215e-05
-2.51436508592292e-05
-2.98926729851675e-05
-4.12784607231915e-06
-7.10831334530176e-06
-2.33421872451853e-05
-3.49072895338209e-06
-1.87843818586304e-05
-1.2568149397205e-05
-9.30071293616069e-06
-2.0583326777378e-05
-6.205922814622e-06
1.38839735258993e-06
-2.61190605702923e-05
-2.02783615068972e-05
-5.86409480288152e-07
-1.49553622006718e-05
-2.14978965255586e-05
-1.98845730498859e-05
-8.35042069260918e-06
-2.84395369517505e-05
-3.09350870746497e-05
-1.13920564136714e-05
-1.16662874524629e-05
-2.21770403367811e-05
-6.89158427981666e-06
-1.78058010470767e-05
-1.16942481480816e-05
-3.0470227175332e-05
-8.39806442658032e-06
-2.77578698559205e-05
-2.63742315318443e-05
-2.01980877416806e-05
-1.52856156938635e-05
-7.0305329413436e-06
7.86065265935961e-06
-2.24890177495249e-05
-2.04224572050718e-05
-1.86809190827844e-05
-1.53665384202772e-05
-2.68625384964016e-05
-4.1441284745501e-05
-2.07699212843743e-05
-1.46738696728939e-05
-2.79177252510038e-05
-7.79455856074959e-06
-1.13053221636638e-05
-1.72490059764436e-05
-2.34468330390208e-05
-1.35739150339474e-05
-2.64445679524638e-05
-2.54219215250939e-05
-2.53565817302769e-05
-1.80313268483267e-05
1.08580070859439e-05
6.71959551357711e-06
-3.31142832224214e-05
-1.64180450333308e-05
-2.04194755006487e-05
-1.29207489579087e-05
-8.97764619400017e-07
-8.9884935510497e-06
-4.78412600174896e-06
-2.34583042682398e-05
-2.32651707508335e-05
-2.67430292123328e-05
-1.12677363617213e-05
-2.45702248650274e-05
-6.4894744011058e-06
-8.53119619607766e-06
-2.50326952977422e-06
-1.75030633853307e-05
-2.63165430875891e-05
-4.64345972719222e-06
-9.72222389363982e-06
-2.38402412606138e-05
-2.3638047933528e-06
-3.9864228042624e-06
-8.84242881427742e-06
-2.32914123913532e-05
-2.29436509046119e-05
-7.84710910681724e-06
-5.41400689017884e-06
-1.86457610319315e-05
-1.79855057499103e-05
-7.19749785622654e-06
-1.09775274508387e-05
-3.32332642785427e-05
-6.19162469210236e-06
-3.67738426675134e-06
-2.49222031908906e-05
-3.47121646931489e-05
-1.20796941960061e-05
-1.62531132055436e-05
-2.45692709349415e-06
-8.60768449531333e-06
-1.81383546527155e-05
-1.34567098947956e-05
-1.76074075931518e-05
-1.30653433054628e-05
-8.43941164103708e-06
-3.57133774660987e-06
-2.93801976784942e-05
2.95992223609428e-06
-7.11804865216447e-06
-3.44553211961067e-05
-2.64608161809829e-05
-1.55841348218184e-05
-3.37590393720765e-05
-1.7609250557683e-05
-1.96603539722467e-05
-3.27870212239695e-05
-2.26439339853027e-05
-1.59155445612966e-05
-4.79083113183015e-06
-8.69284569512179e-06
-3.31307918016849e-05
-3.55783102974578e-05
-1.85045334036885e-05
-2.81434161351132e-06
-2.07274665950039e-05
-1.43018274008022e-05
-2.00951920947972e-05
-1.04642611866668e-05
-1.91010062109795e-05
-4.00664143473513e-06
-5.59156998293264e-06
-2.49743828082987e-05
-1.8102502283152e-05
-1.41730405775086e-05
-2.1768432570581e-05
-5.47260075399031e-06
-1.54244073573185e-05
-1.76716841643116e-05
-4.02756731168628e-05
-2.6019550538607e-06
-2.11390571438155e-05
-3.1154680644369e-05
-1.56882126092509e-05
-1.43900344904867e-05
-9.26732034395412e-06
-1.21951371065214e-05
-2.71630427873446e-06
1.04907623610604e-05
-1.36995657670145e-05
-3.0322873244532e-05
-1.4621389679351e-05
-1.56229547706106e-05
-4.26540065316168e-06
-6.66036909585573e-07
-9.71254924131147e-06
-8.47102051706793e-06
-2.10127289046534e-05
-2.23660174158388e-05
-2.75262519064227e-05
-1.63838009772026e-05
-2.19897403084121e-05
-2.02313354747738e-05
-9.8597180841603e-06
-1.78771318897041e-05
-1.69637146695861e-05
-1.44270825080135e-05
-1.09391563561704e-05
-2.54286674646133e-05
-2.18277997101839e-05
-4.29865371691346e-06
1.50573737407509e-06
-1.11407621447524e-05
-3.70031971356046e-06
-1.36750126681289e-05
-2.09272352144948e-06
-3.42002861219571e-05
-1.49914785371324e-05
-1.59653798692082e-05
-2.36098483930244e-05
-1.47157822198448e-05
-2.56066125350042e-05
-2.32618255767621e-05
-5.53528273276658e-08
4.57112985215523e-06
-2.49338700942314e-05
-2.06521338522659e-05
-1.9958270128073e-05
-1.4033662201513e-05
-2.39789408583887e-05
-2.54517377759055e-06
-1.91165211480675e-05
-7.48857279164852e-06
-1.19565454978706e-05
-2.35163036255926e-05
-1.55394076112212e-05
-1.29012246539957e-05
-1.79573609598081e-05
-1.26575756719321e-05
-2.78057649775566e-05
-2.19821147988517e-05
-1.95040524250892e-05
6.25418118127519e-06
-1.58728564427686e-05
-5.02954217902607e-06
-8.66543918717559e-06
-1.16702727885342e-05
-2.10510833045063e-05
-1.14047853842909e-05
-2.87201526346597e-05
-3.23513431983587e-05
-1.77737636485959e-06
-4.80973259344347e-06
-1.99132616341407e-05
-1.75348752816483e-05
-3.86876553093717e-06
-1.70161369165113e-05
-9.20115318147165e-06
-2.4008671463363e-05
-2.07241962319575e-05
-2.50226364726308e-05
-2.48715264373465e-05
-4.70759097989723e-05
-1.17648589666961e-05
-1.73301766369535e-05
-2.75495048987856e-05
-1.38537784746099e-05
-3.37545066350075e-05
-1.78938516338108e-05
-2.19372886271575e-05
-2.65259461438063e-05
-9.90097736870146e-06
-1.86185651351495e-06
-1.9933384876212e-05
-3.48699047986651e-06
-1.4248074864708e-05
-3.54608591709689e-05
5.5422064330504e-07
-7.92494603086698e-06
-1.94180091756519e-05
-2.97761986520024e-05
-1.89580271968351e-05
1.21407346658357e-06
-2.47873747745812e-05
-1.75356448023436e-05
-2.13592087882508e-05
-1.61549657027682e-05
-2.05597803316553e-05
-1.4038830833319e-05
-7.69643490910286e-06
-2.5524461618825e-05
-1.8908667614343e-05
-3.03669569767398e-06
-2.01851390686861e-05
-6.67653615145919e-06
-2.40765912399271e-05
-1.05570704998512e-05
-2.29136533380111e-05
-1.8930812706757e-05
-3.17110637086865e-06
-2.15816575597213e-05
-1.84794092332345e-05
-5.97954496844233e-06
-2.14044464936428e-05
-2.2326235627348e-05
-1.75392597933659e-05
-2.22768744842012e-05
-7.32569800203161e-06
-1.22663270729669e-05
-2.63043935109393e-05
-5.10826606224023e-07
-1.43403885748397e-05
-2.72510055534429e-05
-4.97205036824951e-06
1.11367226876775e-06
-1.42185902007914e-05
-1.17109295022695e-05
-2.97312422270887e-05
-7.12473535723191e-06
-1.06866721747356e-05
-2.22721602311619e-05
-4.10479090525487e-05
-1.2664914384782e-05
-9.49129050066904e-06
-2.86922501826743e-05
-2.20665461044103e-05
-2.63038256120131e-05
3.92569647870403e-06
-1.47849691356852e-05
-1.69873166683512e-05
-2.99502588709472e-05
-1.37269376672458e-05
-2.35474786441778e-05
-2.73482556810445e-05
-2.419966290931e-05
-1.67151647573832e-05
-3.608688346612e-06
-2.85849260084947e-05
-5.80596035147004e-06
-7.26724486633508e-06
-1.58658844461956e-05
-2.95162030775524e-05
-3.13449372474888e-05
-1.94051151163829e-05
-1.61979361318743e-05
-3.12113176892462e-05
-1.34656331310393e-05
-3.4857342809662e-05
-1.0416543618408e-05
-2.66062725902262e-05
-3.23538067504845e-05
-2.23716274280165e-05
-3.19280269137574e-05
-1.61569921792806e-05
-1.71364273310815e-06
-2.09136759036938e-05
-2.59335823363219e-05
-9.09239958527177e-06
-7.61963377964959e-06
-2.10462660078852e-05
-2.44784911360212e-05
-2.61216227646645e-05
-1.72664977287245e-05
-2.6098337743671e-05
-1.51365248946963e-05
-1.04551359338523e-05
-3.32699510164372e-05
-2.95857229680004e-05
-2.50712932926588e-05
-1.03818556496156e-05
-8.6998481364743e-06
-4.36211467338193e-06
-2.57195425078323e-05
-2.23402608433761e-05
-1.46960951726626e-05
-1.49271047459709e-05
-7.10206164650863e-06
-8.89988966278675e-06
-6.15201918537379e-06
-2.61177228668231e-05
-1.17760069486523e-05
-2.6692229356635e-05
-2.36012496565603e-05
-1.19342683024132e-05
-1.68853758395482e-05
-1.16183173244823e-05
-2.96230810231149e-05
-1.0113896888232e-05
-1.01093374359486e-05
-1.69558943180281e-05
-1.74622733574308e-05
-2.02697744865639e-05
-2.28685523569093e-05
-3.30671212887392e-05
9.50549730383884e-07
-1.53577005855698e-05
-8.47743498638174e-06
-2.58572570044212e-05
-3.48578522990946e-05
-1.61213047699664e-05
-1.65081273661681e-05
-1.81750589925574e-05
-5.97157571979735e-06
-1.20277698862035e-05
-1.93850016544175e-05
-9.1586882458262e-06
-9.98573250762376e-06
-7.26399631549562e-06
-3.68205594604092e-05
-1.74755516609028e-06
-4.17961259291229e-06
1.6214699504196e-06
1.17142094171784e-06
-7.09318221724283e-06
-3.43238278002201e-05
-3.04011210369837e-05
-5.55583040435821e-06
-2.08305883651166e-05
-2.08814432666987e-05
-1.04224846817598e-05
-1.69669047585806e-05
-5.53502245134813e-06
-3.39644562581459e-06
-1.50387649770657e-05
-2.62938097421158e-05
-2.14611207705897e-05
-2.96527857417491e-05
-1.15393056565778e-05
-1.1508463343398e-05
-5.67996263409111e-06
-9.59330868333991e-07
-1.5023549303243e-05
-5.98968730646221e-06
-2.12085574824691e-05
-6.29784809881762e-06
2.42140353750849e-06
-9.19486270999597e-06
-4.59549011351905e-05
-2.06354757332014e-05
-4.02444450218164e-06
-1.40160902354295e-05
-6.42914885107617e-06
-2.8832151976464e-05
-2.48432524328737e-05
-2.46694973105998e-05
-1.88724209347949e-05
-1.58063826496797e-05
-1.5309996864411e-05
-7.58814887487889e-06
-1.75062291325654e-05
-6.14721570968289e-06
-6.48160768225641e-06
-2.75115428888001e-05
-1.68669963166789e-05
-1.11461040760825e-05
-6.83070455794915e-06
-1.03611194330792e-05
-1.56964815709892e-05
-1.99189351180894e-05
-2.33439860926458e-05
-2.2871165266881e-05
-9.87676224259748e-06
-1.54211692614381e-05
-2.84216615861874e-05
6.47913606694126e-06
-1.69621083483627e-05
-1.76925840494888e-05
-1.18184704393267e-05
-1.06574456225178e-05
-1.79672681558115e-05
-1.16267863966281e-05
-5.21974130141247e-06
-1.31519735143922e-05
3.48009512236711e-06
-2.69737408651074e-05
-4.71311095958283e-06
-1.19812057934701e-05
-4.35918714794426e-05
-2.52150402541917e-05
-1.73202063360325e-05
-5.71100360874422e-06
-4.17821716681689e-06
-2.39663333912207e-05
-5.07945741023144e-06
-1.17923290148546e-05
-4.71984490786211e-06
-1.43781337042912e-05
-3.22925766810297e-06
-1.52777371395659e-05
-1.90646435643454e-05
-1.70846893054426e-05
-2.4090400871058e-05
-1.09281823650036e-05
-1.00713402227631e-05
-2.37974438882448e-05
-1.51853345395532e-05
-2.11947372188665e-05
-2.69639866925567e-06
-2.14424505257032e-05
-5.09659118064189e-06
-2.58816695015945e-05
-3.56203183909263e-06
-2.79419678183582e-05
-1.82534630890767e-05
2.93475802730036e-06
-1.30656531160637e-05
-2.55342731747876e-05
-3.0660926564282e-05
3.10361071437589e-06
-1.23661310105314e-05
-8.90475813853251e-06
-1.12081598572455e-05
-2.32879086675615e-05
-2.79889030243427e-05
-1.64214105055128e-05
1.41697659407384e-06
-1.02398402856161e-05
-7.19424485256871e-06
-1.41960370379544e-05
-2.2877008614435e-05
-2.38420153037393e-05
-4.05623441721753e-05
-1.24152583564418e-05
-3.04907419250188e-05
-5.89080864416357e-06
-1.54953704085962e-05
-2.74367081121516e-05
-1.16610505210148e-05
-1.55150137859888e-05
-2.44114967664264e-05
-9.20632057734665e-06
-7.4635848554087e-06
-3.60826255981546e-06
-2.64370028559593e-05
-9.3771702326068e-06
-8.64017177340115e-06
-3.32379627849426e-05
-2.84741866269023e-05
2.48715406232599e-06
-6.04267461071272e-06
-2.73508285214255e-06
-2.0016625188123e-05
-1.53704252993087e-05
-3.31150587448384e-05
-9.95007837858249e-06
-4.08197971225227e-06
-1.23390283316909e-05
-2.46551541315716e-05
-2.39919322998296e-05
-2.30723171832373e-05
-2.16482024386793e-05
-4.82384472847716e-06
-2.01786141820321e-05
-7.17591409785879e-06
-1.63062697706244e-05
-3.37957059604439e-06
-7.64994495346251e-06
-1.07271510522637e-05
-7.26526494893326e-06
5.9203375689439e-06
-1.96398631077194e-05
2.79520426916753e-06
-2.0871385639213e-05
-2.36697646713558e-05
-2.87230505568873e-05
-1.97516809588953e-05
-5.52493788835189e-06
-2.02268485098466e-05
3.0862829810464e-06
-7.09186489318959e-06
-2.4175958075357e-05
-3.7465861179257e-06
-2.18339043774743e-05
-2.10676462657331e-05
-6.44637069186573e-06
-2.09843023770381e-05
-2.21911410064641e-05
-1.05214157899451e-05
4.34119827190367e-06
-5.86472842128396e-06
-7.74314221188653e-06
1.08791687618038e-05
-2.21904846991824e-05
-1.79088761123348e-05
-2.34225825900503e-05
-1.65345694368868e-05
-2.47979222448135e-05
-2.1105951938746e-05
-3.54185951105314e-05
-2.1752301104814e-05
6.62764265869549e-07
-1.21876772285069e-05
-1.84882335545767e-05
-1.46331498712055e-05
-1.00415778271721e-05
-1.50570355984416e-05
-1.00214953461224e-05
-9.89138125170203e-06
-1.00023223995819e-05
-1.79612169559734e-05
-1.49008209771299e-05
-2.51216155993947e-05
-1.34141788074002e-05
5.34468470529232e-06
-2.79836783876282e-05
-1.61895989410591e-05
-1.84984687416596e-05
-1.43102750285608e-05
-1.53504237870622e-05
-1.67998388149765e-05
-5.94374722129513e-06
-2.41065518086147e-05
-1.72294610522838e-05
-9.95135932722654e-06
-2.79551501963618e-05
-6.14328859434423e-06
-2.63446408293023e-05
-2.62074285607323e-05
-1.80171783889087e-05
-9.95654999312026e-06
-2.16479225064781e-05
-1.15763871930824e-05
6.54154923017715e-06
-1.83551683703262e-05
-2.80809490231026e-05
-2.51919238816561e-07
-1.75098631672215e-05
-4.63258058588409e-06
1.06959578099648e-05
-1.58037755275497e-05
5.62778706164995e-06
-2.13615059205248e-05
5.69845651564148e-06
-1.4820461786638e-05
-1.5783221527046e-05
-2.13967831560238e-05
-1.39731339632312e-05
-2.6661376994059e-05
-1.00230365798368e-05
-2.50123404357828e-05
-2.22650155895686e-05
-1.75992347859192e-05
-1.67404271237042e-07
-1.72658869904103e-05
-2.53659602043554e-05
-2.3466673141127e-05
-9.44221141193753e-06
-1.52990844511983e-05
-1.79104721107391e-05
-1.35880458791438e-05
2.6234497497825e-06
-1.77620959908801e-05
-2.36854640516768e-05
-1.38381700116679e-05
-1.85048283042483e-05
-1.0130173996182e-05
3.70674339984705e-06
-1.4184726436626e-05
-9.48814214420081e-06
-3.51803009279693e-05
-3.24393685578791e-05
-3.19971624306192e-06
-1.56169336835893e-05
5.77753022384811e-06
-3.21727171195926e-05
-1.74954957102446e-05
-6.47306059646047e-06
-3.57476727793588e-05
-1.22351955246209e-05
-2.4153026713524e-05
-2.16029206561164e-05
-2.16741185401703e-05
-1.46652242661511e-05
-1.38513679014998e-05
-1.807884285741e-05
6.45373883994416e-06
-1.54339091280472e-05
-3.27909436944402e-05
-1.36589628482398e-05
-1.01981304903503e-05
-6.35710694448986e-06
-1.41128495132965e-05
-2.1597773383476e-05
-8.39532282014688e-06
-1.24111758818343e-05
-1.01347956008992e-05
-2.66210589761528e-05
-1.27743298023567e-05
-3.55941601213771e-05
-1.9115476582804e-05
-1.59425446628842e-05
-3.41548253905074e-06
-2.52965606129756e-05
-1.68247169753532e-05
-7.6800968501055e-06
-1.2465989425605e-05
-1.10129120173389e-05
-1.13239860189309e-05
-1.79785979247797e-05
-4.86205081318697e-06
-7.67346568109746e-06
-4.59231179012391e-05
-9.57255761370307e-06
-2.70928947196599e-05
-5.45019538236217e-06
-8.78547444798966e-06
-1.96817396967201e-05
-2.30009558351616e-05
-3.71061051261545e-05
-8.29783161030133e-06
-1.47039665071224e-05
-1.91293082237417e-05
1.08134696941658e-05
-2.06602550029302e-05
-1.59638211194663e-05
-1.78218200293791e-05
-2.16117028041343e-05
-8.54480188584601e-06
-1.63434999673786e-05
-2.19481765714574e-05
-4.57334609548468e-06
-8.62244934630336e-06
-1.58266417238098e-05
-1.42972003365584e-05
-1.31327126002553e-05
-1.54527154144441e-05
-2.79605050700173e-05
-2.37240140144894e-05
-1.27302706531613e-05
-5.80903229039488e-06
-1.51517304893513e-05
-1.43290137269489e-05
-1.88257514837414e-05
-1.57478472047437e-05
1.41387131450005e-06
-1.71721405196054e-05
-1.30866793619492e-05
-2.80947652988881e-05
-2.08106007359347e-05
-2.14730956620106e-05
-1.2382507107464e-05
-1.8468940608909e-05
-1.24823118354859e-05
-1.13231940566562e-05
-1.38503968356807e-05
-1.92756491683277e-05
-2.94919853567892e-05
-2.22915506254027e-05
-7.99860084458131e-06
-1.50159714895273e-05
-2.37310508870229e-05
-3.93574478196147e-05
-1.11794149214574e-05
3.5080111217531e-06
-1.27154332704423e-05
-1.20228863085803e-05
-1.78489102692015e-05
-1.58968139272921e-05
-1.29313584189077e-05
-1.72397249721322e-05
-1.42461005393192e-05
-2.63239706889967e-05
-2.39703552267061e-05
-2.61838357054581e-05
-1.70429457373764e-05
-8.15065504703121e-06
-3.93114879184856e-06
-7.53264235904768e-06
-1.1287613415506e-05
-2.92214721153532e-05
-1.85223877812625e-05
-2.06157323904556e-06
-1.69865262484156e-05
-2.25456711320782e-05
-2.5026697940925e-05
-2.71797335400768e-05
-9.95735676281869e-06
-1.80246561329848e-05
-1.15311822649387e-05
-1.05187516665976e-05
-2.48460820101953e-05
-1.56966707454087e-05
6.70434988246598e-07
-2.92149121539191e-05
-1.31248033808477e-05
-3.74585065241842e-05
-3.47544335626037e-05
-1.57912999934874e-05
-2.91105731344601e-05
5.74694374839687e-06
-1.73057589900619e-05
-2.44628396684517e-05
-1.62997754339138e-05
-3.14168648310497e-05
-2.05657618814773e-05
-2.01254228866088e-05
-3.13856789604759e-06
-1.22270259587963e-05
-1.19761175100524e-05
-1.04969204998708e-05
-2.26880065476644e-05
-2.26978547243383e-05
-4.22393558290298e-06
-1.60751396644112e-05
-2.46441445750298e-05
3.08939926136457e-06
-4.2715928339036e-05
-2.89660926244826e-05
-1.26212270929785e-05
-2.95959495743582e-05
-2.5520703040933e-05
-1.51564382610319e-05
-3.30793514424558e-05
-2.29393201978818e-05
-7.80493350003645e-06
-8.98196913274078e-06
-2.4524152190104e-05
-2.73315931330356e-07
-1.12357454632862e-05
-5.59617332272512e-06
-1.98885355399784e-05
-1.15062976051523e-05
-1.66428910780015e-05
-1.02250784945039e-05
-1.50537408293457e-05
-5.58641017389681e-06
-3.76802687500508e-05
1.98397060111096e-07
-2.33622859252215e-05
-3.99728503980707e-05
-1.49922010691653e-05
-2.45828964951852e-05
-2.25891643232731e-05
-5.67204622544754e-06
-1.09671613352725e-05
-1.07112100455296e-05
-1.17778213781729e-05
-2.703226555088e-05
-1.78103754742008e-05
-2.66550966036773e-05
-2.11275356043202e-05
-2.33833812930799e-05
-2.65007517360503e-05
-8.2962123443356e-06
-2.30820210879186e-05
1.24095954848527e-05
-1.71861973391458e-05
-1.67233305163062e-05
5.32474249163707e-06
-1.52179751973993e-06
-3.23147233877043e-05
-8.00657965649174e-06
-2.69043473997836e-05
1.9776422963098e-06
-2.61985077437918e-05
-1.13276643795101e-05
-1.45093891992175e-05
-3.77065245199056e-05
-2.65922728883427e-05
-3.74718339615302e-05
3.89540244204707e-06
-2.46367230524435e-05
-1.43474601716939e-05
-9.13215075478217e-06
-1.19375217109164e-05
-2.14769102598273e-05
-1.18745705082942e-05
1.18171059423425e-06
-9.23620184421377e-06
-2.40382823594083e-05
-2.76626567274741e-05
-1.89046348629085e-05
-2.15487286425928e-05
-7.40291053155493e-06
-2.31291051745462e-05
-2.26631572971755e-05
-1.0802665620941e-05
-1.10143293803124e-06
-1.39999634255995e-05
-1.58012354187164e-05
-1.0398417665784e-05
-1.21194607922079e-05
-9.94718902163779e-06
-2.94374474718663e-05
-8.6022520633058e-06
-5.05668075479221e-06
5.32362047492729e-07
-3.10580312830364e-05
-1.98607742913991e-05
2.62027027911705e-06
-2.29055881824182e-05
-9.73177393332285e-06
-2.13737514518191e-05
-1.88428635366307e-05
-2.14109770715539e-05
-1.30991068525171e-05
-2.24742989485465e-05
-2.04453695064605e-05
-7.43110053194191e-06
-8.93769101935506e-06
-1.59483735117197e-05
-1.0268227690487e-05
-1.41566645282628e-05
-1.23737503471258e-05
-2.47944466965242e-05
-2.08110496625748e-05
1.90242778626807e-06
-1.01565351890695e-05
-7.39525643223305e-06
-3.17767248297375e-05
-3.3543790284746e-05
-1.90621609712076e-05
-1.58169115921263e-05
-1.34946272069512e-05
-5.95806629158755e-06
-1.62745570331877e-05
-2.76910846316384e-06
-9.71881618701905e-06
-1.45529758002076e-05
-8.92541315538069e-06
-1.93706482385749e-05
-1.59277653733836e-06
-1.17011643261582e-05
-1.62766126676805e-05
-2.4106829933871e-05
-2.48581334459729e-05
-2.10053844918844e-05
-1.73272399884903e-05
-2.65999143232695e-05
-1.90460040126496e-05
-3.52147220541476e-05
1.12778269933576e-06
-2.12041171268226e-05
-1.56642151334753e-05
-8.58368382146265e-06
-2.49939268563893e-05
-2.13992298101797e-05
-1.94313084748989e-05
-1.75856979812157e-05
-1.88525945091199e-05
-1.34203215556582e-05
-6.80959924466893e-06
-2.8520393770831e-05
2.48126906239046e-06
-2.40836050201775e-05
-9.36113447608657e-06
-2.36890450405287e-05
-1.77350766085644e-05
-1.92300812649423e-05
-1.75854945999738e-05
-6.62187563806756e-06
-3.71133164837631e-06
-1.31922639404373e-05
-2.61306688769119e-05
-8.5702645603273e-06
-9.83950861988397e-06
-1.7188747866388e-05
2.71943124547619e-06
-1.73146261778876e-05
-2.78732127812872e-05
1.22179346567843e-06
-1.62676311273588e-05
-2.97169360754081e-05
2.47332862942019e-07
-2.05256169708995e-05
-1.70104694652979e-05
-5.42775145716995e-06
-1.76712268315402e-06
-1.680020609857e-05
-1.10566050079091e-05
-1.73079327365838e-05
-1.68136874961151e-05
-3.1492508393312e-05
-2.62518234709948e-06
8.50364596500184e-06
-4.03570627704635e-05
-9.62027540146774e-06
-3.57186783317901e-05
-1.67347392481492e-05
-1.46631589629897e-05
-1.08665284683682e-05
-1.46919359701438e-05
-2.21217980707535e-05
-1.1526999672453e-05
-1.95491761699089e-05
-1.70081179882356e-05
2.74827340708739e-06
-1.42757005230147e-05
-2.29702199949887e-05
-2.27846480002994e-05
-2.48299384358435e-05
-1.14125366723476e-05
-1.09402643556386e-06
-2.13877272379192e-05
-1.33609912705641e-05
-1.35755877373186e-05
-2.21227176555735e-05
-1.01852239828214e-05
-2.40695456619805e-05
-1.05743353534379e-05
-4.75104230643988e-06
-1.36491226415155e-05
-1.44325777439401e-05
-1.91564188527372e-05
-2.10175545782744e-05
-1.86958703116016e-05
-1.48264843830244e-05
-2.44622830401381e-05
-6.61661760244481e-06
-6.06406272301238e-06
-1.81270447516287e-05
-1.17454132172561e-05
-1.73458341268717e-05
-1.38629256575322e-05
-4.67311651532669e-06
-2.27438250984132e-05
-1.39184783492158e-05
-3.48449243314238e-05
-5.53109985313075e-06
-1.0517658947515e-05
-8.48425970046129e-06
-5.04667164251203e-06
-1.84105214931547e-05
-7.72331443254317e-06
-5.66076166720101e-06
-1.45936198791771e-05
-2.09569907208338e-05
-1.19601805808068e-05
-9.31611953753607e-06
-1.68741497677201e-05
-1.71571394457473e-05
-3.13203930324602e-05
-2.02891911025361e-05
-1.19501146715259e-05
-1.47121515868061e-05
-2.21541148617475e-05
-8.10330577391547e-06
-2.61439856843453e-05
-1.05863318685257e-05
-2.04608110916244e-05
-1.18191611576322e-05
-3.92619160348691e-06
-3.30042456463456e-05
-1.00457433433892e-05
-1.84708228053742e-05
-2.09791432941327e-05
-2.20732476287035e-05
-7.72899158570964e-06
-8.00542693262355e-06
-2.80693190696708e-05
-3.78627916620523e-06
-3.69778034885502e-05
-1.2013880197612e-05
-1.08519893616906e-05
-2.36339919259914e-05
-2.03658808284441e-05
-1.25352185784028e-05
1.53199995101621e-06
-2.09350231484177e-05
-1.49282047471696e-05
-7.30118764050766e-06
-2.93856247539016e-05
-1.37232468127472e-05
-1.69946100801159e-05
-6.51356712525807e-06
6.38199393551932e-06
-1.66487273053079e-05
-2.12616419455033e-05
-1.2495178654342e-05
-2.54504987248557e-05
-8.09404088863347e-07
-3.30666104100071e-05
-3.63388958648758e-05
-2.64233480862854e-05
-7.92075489649712e-06
-1.35356956433039e-05
-8.08476026398139e-07
-1.99297001721949e-05
-1.88249351785036e-05
-1.51636346289113e-05
-2.04835250771056e-05
-2.53738067561472e-05
-2.57625918881826e-05
-2.18150796144192e-05
-1.09806823345616e-05
-6.33243046033392e-06
-1.74976928290234e-05
-1.13098973890932e-05
-1.8722867277314e-05
-1.45157817358108e-05
-1.1631065840472e-05
-1.7755937355764e-07
-2.09970670852145e-05
-1.97939443229227e-05
-1.39218082278096e-05
-2.15819994014498e-05
-1.8573372708142e-05
-4.69279173962759e-06
-5.8517358730365e-06
-1.65523099480252e-05
-1.37745958886496e-05
-3.10954724403053e-05
-2.75222012022994e-05
-2.8351758927516e-05
-1.66995971687829e-05
-6.57926695741853e-06
-1.24186261917182e-05
-1.90782422340953e-05
-2.44592012458698e-05
-3.49193891961856e-06
-2.45272824080895e-05
-1.21473071105114e-05
-2.856807650412e-05
1.68528168648206e-05
-1.00797844161913e-05
-1.90946642884743e-05
-2.43179136859077e-05
-6.73317437386357e-06
-3.21548702966963e-06
-3.87073307232212e-05
-2.1253868432525e-05
-2.4760065751501e-05
-2.28394956656585e-05
-3.30586572102753e-05
-2.56534615389404e-06
-6.43528721768636e-06
-5.93860899125972e-06
-2.83061277431384e-05
-1.39214576976458e-05
-3.80237015111747e-06
-3.72747192935013e-06
-2.00588437359548e-05
-1.71219355738956e-05
-9.16448544162309e-06
-4.43908141137734e-05
-1.32934282899938e-05
-7.48659018703158e-06
-1.35286736608044e-05
-8.51532098009475e-07
-2.21120765175284e-05
-1.8177900458038e-05
-2.38174400067515e-05
-2.00334182638075e-05
9.57036475404261e-07
-4.01667855742326e-06
-6.39013598627225e-06
-1.18286547913609e-05
-2.0670295842245e-05
-6.82082770601439e-06
-3.30374514664436e-05
-1.82766923009907e-05
-2.563231144506e-05
-8.55527790233444e-06
-1.90548528061283e-05
-2.52956656773259e-05
-1.41250331564227e-05
-1.53680211221299e-05
-1.43585918327103e-05
-2.85386630109984e-05
-2.5670630343042e-05
6.24153801624219e-06
-3.30794772037881e-05
-1.28481638636556e-05
-1.40015455932384e-05
-1.56808710495529e-05
-2.80872056198931e-06
-1.91495969168109e-05
-1.78596977097315e-05
-9.44535383288793e-06
-2.01459109968244e-05
-4.24655081432295e-05
-2.02019551284685e-05
-2.53151900308153e-05
-2.3430050873951e-05
-1.7626089910516e-05
-3.04545286292078e-05
-2.66286135805739e-05
5.89198463357839e-06
-8.91448077951363e-06
-1.93265894833267e-05
-1.2596716410234e-05
-1.39130253796606e-05
-1.90007704447399e-05
-1.04215149991817e-05
-9.26264979703132e-06
-1.6590851963372e-05
-1.21355491018408e-05
-2.10996947921427e-05
-4.28954059642746e-06
-2.21431984059387e-05
-1.62967349606484e-05
-4.48798562700804e-06
-2.52058836373221e-06
-1.65855608937065e-05
-1.98644270450554e-05
-1.18434548335959e-05
-3.11738839332058e-05
-9.88424779483627e-06
-1.97461213694709e-05
-4.03800261733781e-06
-1.49643881392472e-05
-4.49672612171459e-06
-8.89880785309008e-06
-3.35766539350437e-05
-1.55404913590731e-05
-2.79572383066819e-05
-2.05009769048918e-05
-4.31983798347843e-05
-2.04994073538107e-05
-8.70593537253529e-06
-1.16531113069306e-05
-8.19273104363594e-07
-2.63777134910699e-05
-1.71428634068742e-05
-1.42754137936102e-05
-1.73701177900762e-05
-2.04307765143304e-05
-2.86070681476966e-05
-1.57942047113757e-05
-2.61117921857268e-05
-1.44272849882763e-05
-9.70977415457222e-06
-1.87902253675932e-05
-8.64665108187262e-06
-2.01247375674744e-05
-3.30737918143262e-05
-3.09670539525776e-05
-1.16693259203905e-05
-1.07582046601204e-05
-1.42595386570104e-05
-2.0781490824212e-05
-3.6268936481956e-06
-7.65428681023525e-06
-2.06902148449675e-05
-1.78061757197177e-05
-2.13932462923759e-05
-1.75659549247475e-05
-1.16140284039546e-05
-2.53911926846999e-05
-1.25482436088917e-05
-1.68518675681864e-05
-1.56449793145321e-05
-2.37656410138347e-05
-3.05571350707709e-05
-2.04995281701131e-05
-3.57305041803607e-06
-8.92290780190278e-06
-1.03656285302922e-05
-1.76938910415773e-05
-7.10274074131613e-06
-1.48990290569854e-05
-1.42784061499993e-05
1.01756780485975e-05
-1.39356756437099e-05
-1.21720239194053e-05
-1.29038201909584e-05
-6.96085393063455e-06
-1.14267675642912e-05
-2.15073630518334e-05
-1.21166414186199e-05
-1.18352145957893e-06
-1.32659678174304e-06
-2.75292424250494e-05
-3.40797565339146e-05
-2.04093068093295e-05
-1.201101677191e-05
-1.65525830573295e-05
-2.34277762923727e-05
-7.47735640262636e-06
-1.07349098363796e-05
-1.37629549122717e-05
-1.1923152147047e-05
-2.50156128919802e-05
-2.34676004292265e-05
-1.39107320581961e-05
-1.22148045067371e-05
-1.63538590380544e-05
-9.23884888149218e-06
1.91166553608784e-07
3.90227425469858e-06
-2.32631102832746e-05
-2.86502355242937e-05
-2.54424068389063e-05
-1.28600097803112e-05
-2.18652607856376e-05
-1.50298427850697e-05
-2.4157018985241e-05
-1.9889154284146e-05
-2.56241835313078e-05
-2.27043333093433e-05
-2.26418174275576e-05
-1.88089361707508e-05
-1.80248047735312e-05
-5.37436696105295e-06
-1.56297431929097e-05
-1.24120848694908e-05
-7.17109457778585e-06
-3.06410117497068e-05
-5.98306269890499e-06
-3.28803223033848e-05
-8.74592376283547e-06
-1.62195711639805e-05
-2.24069122602148e-05
-2.10083939791429e-05
-2.1800572623311e-05
-3.59808456597007e-05
-1.21423053123778e-05
-1.94605495402539e-05
-1.54115575171287e-05
-7.55921063747408e-06
-1.36151564659446e-05
-1.60224917603433e-05
-6.97966788361572e-06
-4.08535076993662e-06
-3.01762853967711e-05
-2.68990792800458e-05
-1.43757046736812e-05
-2.57789154045417e-05
-1.92368488618722e-05
-9.74511786096842e-06
-1.05864277374208e-05
-1.34444583972785e-05
-2.55869258799684e-05
-1.07555331673158e-05
-2.28852738401105e-05
-1.81638533806308e-05
-1.14282391938629e-05
-4.70929120100814e-06
-1.04328869837391e-06
-2.99618599324379e-05
-1.91188881753482e-05
-2.06699912538303e-05
-1.50170575459049e-05
-2.44799329003845e-05
-5.55715191445672e-07
-2.18779257674111e-05
-2.25453338016051e-05
-1.38806897476546e-05
-7.03763589828492e-06
-5.49812692816783e-06
-2.26764840271334e-05
-2.24667682513655e-05
-2.01013943164201e-05
-2.66259388829172e-05
-9.62037257349855e-06
-3.13571095314395e-05
-1.98127104757143e-05
-2.51333990961305e-05
-1.71342788506621e-06
-4.79497406921672e-06
-1.85824497192434e-05
-1.32170939647567e-05
-1.57357297462689e-05
-1.22334315894665e-05
-1.50817929883231e-05
-5.94343915400422e-06
-2.23816200979423e-05
-3.09622403214545e-05
-2.26902274270179e-05
-7.88061334854569e-06
-1.92118293279884e-05
-2.96353141670119e-06
-2.27290979397125e-05
-9.13886453409334e-06
-1.10540718534242e-05
-3.39863313921513e-05
-8.46700796893792e-06
-1.29912739808504e-05
-3.58201792438957e-06
-1.33146175090649e-05
-1.69252751251971e-05
-2.23356990053483e-05
-2.6946543339963e-05
-1.27445331183905e-05
-2.66275422772504e-05
-2.84649889159542e-05
-2.34327332853098e-05
-8.35439147731107e-06
-7.46019491044268e-06
-2.26668062734917e-05
-7.67617211263849e-06
-1.03958383454509e-05
-2.51648153498349e-05
-1.9928367638746e-05
-2.07689957111439e-05
-2.63510429184408e-05
-1.5086072508499e-05
-2.73737982096735e-05
-3.51965435610553e-06
-2.95884901172298e-05
3.04377824851175e-06
-1.23990895188922e-05
6.5914102442425e-07
-5.2152008596937e-06
-2.62987124580885e-05
-9.30755463985355e-06
-2.05300973363611e-05
-2.26400195422797e-05
-2.05304974700179e-06
-1.0030277009662e-05
-2.87914298337891e-05
-1.5637972862435e-05
-2.15429450403445e-05
-2.30587753644015e-05
-7.52982763607575e-06
-2.99307513460704e-05
-8.65497322649099e-06
-9.92465587863308e-06
-2.81240671105224e-05
-8.85538589144105e-06
-1.72452465195154e-05
-2.61593545994784e-05
-2.14554714665334e-05
-1.74649664076548e-05
-1.18251375861597e-05
-1.46470068306875e-05
-3.07946637238863e-06
-1.46854797599495e-06
-7.61069027667878e-07
-4.80759638938281e-06
-1.59303209154878e-05
-2.3313064643422e-05
-1.94851623276769e-05
-1.23859625224467e-06
-2.7885232218833e-05
-2.52965043828833e-05
-7.10433657951742e-06
-1.17188239609305e-05
-3.14216304741459e-06
-1.08951078644813e-05
-2.78710064838114e-05
-2.41296621744239e-05
-1.89734334567167e-05
-9.56702606242117e-06
-2.11616989248433e-05
-3.0376088755656e-05
-4.9113541615445e-05
-1.25947063410636e-05
-2.76242890781688e-05
-1.66704110375336e-05
-8.53408927423055e-06
-1.43320829438726e-05
-1.11438171795569e-05
-1.68244380061548e-05
-2.50304321463809e-05
-1.12080200397846e-05
-4.17785489064957e-05
-8.81737476077246e-06
-1.32422399181831e-05
-2.97096289794801e-05
-1.66086922251907e-05
1.64642855590406e-06
-1.35666156988531e-05
7.0376885798512e-06
-1.09615273416835e-05
-2.19183234874561e-05
-1.66136760264098e-05
-1.458327418119e-05
-7.46764290530151e-06
3.19872384946063e-06
-2.17435357716723e-06
-9.14827293272625e-06
-1.01942531995996e-05
-1.93776322507775e-05
-1.54850881507247e-05
-7.45170752742064e-06
-3.40827023649442e-05
-1.59722312876624e-05
-2.99218154049199e-05
-2.04726464940709e-05
-1.98259386438107e-05
-2.19483626528895e-05
-4.35140789502743e-06
-1.03584528848234e-05
-2.1468618411036e-05
-3.87280963328003e-05
-2.81827197277873e-05
-2.38886792537179e-07
-1.64950592157363e-05
-1.15113060465594e-05
-1.16743905596733e-05
-1.92168055810123e-06
-1.13680846553358e-05
-2.52622316034157e-06
1.0483773451252e-05
-1.20845413623895e-05
-1.01262404335289e-05
-2.12674324864985e-05
-2.69831586514228e-05
-2.77302417463824e-05
-2.30603934323726e-05
-1.47402954277048e-05
-1.76759507756561e-05
-1.45980073377979e-05
-1.08508710428618e-05
-1.48610965136495e-05
-3.70840706704894e-05
-4.92006176834002e-06
-2.08457286736592e-05
-1.77515940064888e-05
-1.74720320721245e-05
-2.06021850612232e-05
-3.21974410382678e-05
-1.83339578077206e-05
-2.02315649068667e-05
-6.63469845619246e-06
-3.31785935853488e-05
-4.06455617817372e-05
-1.81930486937546e-05
-1.56682936786108e-05
-3.56400145235845e-05
-9.72966343180889e-06
1.61978093319864e-06
-1.17388469973586e-05
-1.27712627067108e-05
-3.13239282714449e-05
-1.44501881279615e-05
-2.42397095563694e-06
-1.53866526070407e-05
-6.27104163476295e-06
-1.26741159439426e-05
-1.42907703653461e-05
-1.35187627537656e-05
4.38286344431275e-06
-3.74089245749136e-06
-1.49320258346081e-05
-1.75596075375765e-05
-1.46263641012128e-06
-2.75027353532641e-05
-1.85501088324526e-05
-1.5602779727636e-05
-2.86203728054159e-05
-2.86707870755813e-05
1.88565738664577e-06
-9.53091176899546e-06
-1.99103731359879e-05
-2.82435897667558e-05
-2.92390403176508e-06
-1.82086961176342e-05
-1.59108857506406e-05
-5.59041102818926e-06
-2.54034472281449e-06
-2.01625287248759e-05
-7.50715111314533e-06
-1.3420740746397e-05
-4.54856809084658e-06
-1.85663332878712e-05
-2.44607208245554e-05
-4.1312756499383e-06
-1.78884101285697e-05
-1.9016174829644e-05
-1.06019046268559e-05
-2.53471420270945e-05
-2.33838003997229e-05
-1.94232622829428e-05
-1.55246337034886e-05
-5.94829067993376e-06
-7.77358808282074e-06
-1.57131138209313e-05
-9.68300782779061e-06
-9.41441127156915e-06
-1.66332743576977e-05
-3.12370147343535e-05
-2.61773419702791e-05
-1.52347768713428e-05
9.05456868990934e-06
-1.59660407916034e-05
2.30923294178e-06
-9.23640025777278e-06
-5.96281088953855e-06
-1.63155323048994e-05
-2.03667126120162e-05
-3.00654733914863e-05
-9.1200508746986e-06
-1.91692565707067e-05
-2.34117629381194e-05
-4.72028804899507e-06
-1.27699883012458e-06
-2.77820393663951e-05
1.5606144598695e-06
-1.02499747585272e-05
-1.07937428487828e-06
-1.93832648070931e-05
-2.52330320699222e-05
-9.36768791168187e-06
-2.85698590818249e-05
-1.85741157039755e-05
-2.64497102349709e-05
1.63758829218758e-06
-3.63058453818575e-06
-3.43750596337185e-07
-1.84140333833136e-05
3.2785550274369e-06
-2.03858172810948e-05
-2.28417051960289e-05
-1.05864816175221e-05
-2.19638482381641e-05
-8.2349001179393e-06
-1.02930456583699e-05
-1.06012096693958e-05
-1.60850560722104e-05
-6.22043866167532e-06
-1.34230029622354e-05
-3.47014895499967e-05
-4.16698914470102e-06
-1.86892454365864e-05
-1.59047464293608e-05
-2.03777210257813e-05
-1.75107909145717e-05
-1.68340137285034e-05
-2.09399789158507e-05
-1.5488609133858e-05
-1.60296423480929e-05
-2.23295691994028e-05
2.65342258619819e-06
-6.57774154000375e-06
3.17751541618187e-06
-2.01767785142685e-05
-1.37240608781028e-05
-1.69380500868502e-05
6.20719507253508e-06
-1.9132812604588e-05
-1.47256974337947e-05
-1.46827593198967e-05
-9.24529834048239e-06
-3.92736513190119e-06
-1.61598379555125e-05
-1.64212902936543e-05
-2.38001484745733e-05
9.67093597260272e-07
-9.7799965909886e-06
-2.2047129646867e-05
4.17290516035063e-08
-2.07358693676347e-05
-1.82742021158114e-05
-2.17551772403624e-05
-2.01789944754632e-05
-2.31815424941072e-05
-1.88075902991821e-05
-1.7625003613191e-05
-2.68256393316269e-05
-6.68495833548102e-06
-1.83772082988225e-05
-1.74235805173672e-05
-2.17018327273605e-05
-1.7375131362946e-05
-8.23373504993391e-06
-1.58299594999347e-05
-2.1469577878356e-05
-1.39771957670353e-05
-2.69108720201355e-05
-1.16607960384754e-05
-9.87542021145725e-06
1.02918118887066e-05
-2.46176854873726e-05
8.25684734021805e-07
-1.4703849919365e-05
-1.56594564720093e-05
-3.78613763589863e-05
2.39947287706139e-06
-1.67340735507313e-05
-2.30935972218947e-05
-1.42696750540644e-05
-1.51360676433724e-05
-2.64784716084864e-05
-1.30930671631267e-05
-9.91668876223812e-06
-1.86851008220903e-05
-3.57180509852802e-05
-1.14768562236669e-05
-2.58472245319548e-05
-1.52248169077421e-05
5.19540706431011e-06
-5.36824433735797e-06
-3.00246994172936e-05
-2.4049823533686e-05
-2.29639260656637e-05
-2.90245531931013e-05
-3.1774439528768e-05
-1.14080059579621e-05
3.23648833000635e-06
-3.30026079060844e-05
-1.07136251852571e-05
-2.54491369037868e-05
-1.3683497460537e-05
-3.50944132362706e-05
-5.25054995215425e-06
-1.03386480941406e-05
-1.1664634604131e-05
-4.74505805093921e-06
-1.52310014286162e-05
-1.23453513341723e-05
-1.32566703080814e-05
-1.10790972105088e-05
-1.81594190564991e-05
-1.55125313316439e-05
-3.57455629678901e-07
-1.657286302598e-05
-7.58557602258121e-06
-1.38449520495402e-05
-2.49264689385429e-05
-2.52388835949213e-05
-1.53456980089236e-05
-2.94909834330884e-05
-1.33415081843963e-05
-8.21542855010184e-06
-3.24157258661066e-05
-1.70166157723435e-05
-1.33159512290738e-05
-1.98955736918414e-05
-2.01020888999999e-05
-1.82800926513602e-05
-2.60215384374533e-05
-3.69598269626302e-05
-1.48953327638023e-05
-2.304321437941e-05
-4.12511966083867e-06
-2.41173676313142e-05
-9.00178818614723e-06
-1.0361200633277e-05
-2.3060928828199e-05
-1.15071594514629e-05
-3.31281375957969e-05
-3.32333327549592e-05
-2.4051769219728e-05
-4.29241131229007e-05
-5.11943345290628e-06
-2.57421034951948e-05
-2.18101871200601e-05
-2.01932436582456e-05
-1.19040267127001e-05
-5.8513204010622e-07
-1.64738026361515e-05
-8.7323468712965e-06
-3.1930985463221e-05
-1.75734324043571e-05
-7.78405295728072e-06
-1.69837455371548e-05
-1.52524414352178e-05
-2.38361193987592e-05
-6.48452591105546e-06
-2.86324955507344e-05
-2.70416129709167e-05
-2.90467091578736e-05
-1.6680958451642e-05
-2.22087816628222e-05
-2.81502550448057e-05
-2.63292620500555e-05
-6.89616622917037e-06
-3.14301672584994e-05
2.74457568988021e-06
-1.95036207085731e-05
-1.59893228100251e-05
-1.98909684525044e-05
-2.85614858796597e-05
-1.65010643265579e-05
-2.77601851894211e-05
-3.33197789729151e-06
-9.59050374263546e-06
-3.14399717937801e-05
-2.73176380866139e-05
-1.84913370695475e-05
-2.71171556898388e-05
-5.55770239583429e-06
-1.19129394843733e-05
-2.06462656635634e-05
-1.43517463158788e-05
-6.81510346886968e-06
-1.88934939867139e-05
-1.8276900953159e-05
-3.13230240276625e-05
-1.45658995655339e-05
-1.58552500041298e-05
-9.37118990219931e-06
-2.30429002304007e-05
-3.45502919216887e-05
-1.75579713548297e-05
-1.19410854383011e-05
-2.61028019111428e-05
-7.15319045919102e-06
3.2602088399451e-06
-7.92525191208037e-06
-3.06319881558201e-05
-2.3733254239078e-05
-1.8485344806558e-05
-1.37810513618571e-05
2.7393808712394e-06
-2.05740245300437e-05
-4.24042488420359e-05
-1.14513902986561e-05
-2.48070803519334e-05
-2.14542270074989e-05
-1.77135011124292e-05
-1.96998607905753e-05
-1.8561868942022e-05
-1.55814122019704e-06
-1.18325874311993e-05
-1.66346174202535e-06
-3.64700915321767e-06
-2.75355002025427e-05
-8.15654314767744e-06
-4.85381683809111e-06
-2.39299419279179e-05
-1.14054712590303e-05
5.62022099080265e-06
-9.71419548577853e-06
-1.31454095119219e-05
-1.34750305875287e-05
-1.44297331953079e-05
-1.54766059498309e-05
-2.14666374308932e-05
-8.06813657617411e-06
-5.22441793632522e-06
-4.12770362965968e-05
-1.44763622830207e-05
-7.32815979270299e-06
-1.4097832397057e-05
-2.44396448078971e-05
2.88475009169895e-06
-1.67985246878842e-05
-1.97657579722012e-05
-1.45871370728411e-05
-3.46950716093816e-06
-9.92468227129473e-06
-1.14011022456833e-05
-4.38882744809805e-06
-1.93184160663025e-05
-1.17376070947684e-05
-7.44219117525109e-06
-2.6410176567059e-06
-1.466969795825e-05
-1.20561581167815e-05
-3.56788483202062e-05
-1.80131361568557e-05
-2.44892532197181e-05
-1.67914865708504e-05
-1.52330158299376e-05
-2.63795559808757e-05
-2.02830467870373e-05
-1.42367980229248e-05
-2.81980978772913e-05
-1.40599877602257e-05
-8.10435156784854e-06
-1.59215063629197e-05
-1.88730643810049e-05
-1.65252212334463e-05
-2.10806234823513e-06
-1.40659664885844e-05
-1.79804055788386e-05
-1.84532185790305e-05
-6.50619580831811e-06
-1.11053324164951e-05
-2.50004963411045e-05
-1.35293080440539e-05
-8.42707695088681e-06
7.60024311417992e-06
6.53734844351176e-06
-1.92621667435128e-05
-6.14357570986493e-06
-1.49262269418804e-05
-2.53575392702438e-05
-9.60411190291904e-06
-3.18566453495915e-06
-7.39749358429372e-06
-1.3967715780148e-05
-2.46097432404675e-06
-2.13324014436989e-06
-1.04993699155231e-05
-2.15222719939299e-05
-4.00538421333202e-06
-1.91042448798053e-06
-1.16267726397264e-05
-3.18381220834806e-05
-2.15915047445161e-05
-2.57552610247379e-05
-9.61322250995684e-06
-1.39977689428628e-05
-1.84060305282957e-05
-2.8052877583238e-05
-1.69213696972627e-05
-8.81309077743427e-06
-6.92081610326672e-06
1.28354153141847e-06
1.27120328586959e-05
-1.42861679319844e-05
-9.71829980374534e-06
-1.89806168701999e-05
-1.04067229065993e-05
-1.96664349758341e-05
-1.8519148441336e-05
-1.97555767246879e-05
9.47894119605984e-06
-1.14227902932832e-05
-2.00503268301282e-05
-1.01059108991769e-05
-2.60746473459657e-05
-8.57337603138508e-06
-1.79696900894159e-05
-2.1946541401146e-05
-4.01695796541573e-06
-3.57238352451813e-05
-1.73260381787379e-05
1.08597234031961e-05
-1.11429927999589e-05
-4.80942582937534e-06
-1.10503871889436e-05
-8.88092277243712e-06
-1.61164752690662e-05
-1.79822009491981e-05
-2.09618803492131e-05
-1.50227184227481e-05
-1.61031282788346e-05
-9.40657530141755e-06
-2.93784890308835e-06
-2.90901894305121e-05
-6.10294071587984e-06
-1.73662115451421e-05
-1.91823859075002e-05
-3.7249596939771e-05
-2.00954521810458e-05
-2.40104585898443e-05
-1.10675473660488e-05
-1.98707999559299e-05
-3.71297021934051e-05
-7.39251773096924e-06
-2.1004925507587e-06
-2.51853309575784e-05
-9.42680310226783e-06
-5.61839186912553e-06
-2.38688342753323e-05
-4.0095031523188e-06
-1.98471686621328e-05
-2.9188948077825e-05
-4.99160773892641e-06
-2.46721496470195e-05
-7.235001540752e-06
-1.71652698574455e-05
3.2804547748504e-08
-1.92321100699041e-05
8.54250130871965e-07
-9.55787327300586e-06
-1.72237065466854e-05
-2.14465401749166e-05
-2.98373292462417e-05
-3.09271421347323e-05
-1.09840374086016e-05
-1.44351542306228e-05
1.06105832044421e-05
-4.61036342491497e-06
-3.09356039844212e-05
-9.18643267552542e-06
-2.34324197556948e-05
-3.93138212019199e-05
-6.37110493064276e-06
-3.22012231669367e-05
-2.98463889557876e-05
9.89632629089498e-06
-2.94497253976218e-05
-6.74761505298348e-06
-1.05667538478002e-05
-7.3350650290617e-06
-5.04546909886314e-06
-1.91137615964284e-05
-2.63630077386261e-05
-2.56766156117552e-05
-2.66121584277259e-05
-2.31110412738773e-05
-6.47196119986704e-06
-1.79439114427633e-06
-3.05833011582484e-05
-2.04242332786425e-05
-9.76627065375873e-06
-7.58277126625959e-06
-1.89980199220959e-05
-9.90278755235994e-06
-1.42541636987581e-05
-1.83991179209506e-05
-1.06942546334306e-05
-8.13658287653482e-06
-2.89100494875575e-05
-1.92006030480482e-05
-1.73430721682812e-05
-1.33714232575807e-05
-2.79103517420188e-05
-1.58404648087168e-05
-1.01918015510509e-05
-2.3975473451285e-05
-1.03924600578638e-05
-2.58113614218152e-05
-2.29739410474727e-05
-1.54677061334025e-05
-9.10424968604962e-06
-1.80297811200616e-05
-5.13263462831484e-06
-1.40686097074253e-05
-3.22695048392102e-05
-1.47084703700766e-05
-1.83171231555618e-05
-9.73390758774475e-06
-2.8205318270191e-05
-2.25566866794196e-05
-3.66362693421196e-05
-2.73256257930378e-05
-1.77586297319176e-05
-2.52819826903852e-05
-1.93270318739564e-05
-1.94624915048881e-05
-1.42612401065477e-05
-2.37732227709505e-05
-1.08526269586742e-05
-1.52121677864448e-05
-1.31086299794054e-05
-1.59290452346125e-05
-7.33617670782183e-06
-1.11693455649128e-07
-2.55463088722195e-05
-2.97400434070861e-05
-3.55155123691682e-05
-3.03999774954057e-05
-2.46508666785218e-05
-2.93561662383349e-05
-2.48729029053698e-05
-1.87309309642267e-05
-1.52362369961283e-05
-2.35328706912117e-05
-2.10941951625096e-05
-2.06914789764561e-05
-1.86437784616411e-05
-3.50812846169902e-05
-1.80181666858663e-05
-1.69670810394464e-05
-3.54124410236302e-05
-2.49227892909905e-05
-1.48413743592722e-05
-1.58849805750391e-05
-2.86763227473748e-05
-3.35038953124695e-05
-2.64705096892493e-05
-2.34750127429466e-05
-8.48397713618866e-06
-1.57460464031778e-05
-6.36050585958871e-06
-4.89891566234405e-06
-1.9660598050194e-05
-7.50382921458468e-06
-3.75011283836411e-05
-1.03580635963138e-05
-1.60537384227398e-05
-2.95937987537102e-06
-1.77993846152844e-05
-2.66083699685714e-05
-7.44318012215087e-06
4.82216492260002e-06
-1.26846454186722e-05
1.84204332134556e-06
-1.26640964557959e-05
-2.50385338009947e-05
-2.92349436807854e-05
-2.7067174307758e-05
-1.8943011078053e-05
-2.11076187908995e-05
3.09814147613498e-06
-8.80394087688428e-07
-2.24398192100573e-05
-1.29093098327048e-05
-1.12459633585137e-05
-2.73601047200904e-05
-2.5792099794463e-05
-2.13837371799211e-05
-2.11408326175336e-05
-1.97060610111924e-05
-1.03503650488903e-05
-5.60487843214996e-06
-1.28035702660111e-05
-2.69266502887642e-05
-1.50102328222126e-05
2.81370941637574e-06
-1.8604319394282e-05
-1.39349765055464e-05
-1.28766008387561e-05
-4.16463824274369e-05
-2.00885783466473e-05
-1.53406216486776e-05
-1.0008077564427e-05
-1.18786130969682e-05
-2.54067968394262e-05
-1.56975726318779e-05
-3.66310890955437e-05
-1.52575655189433e-05
-1.77275090282834e-05
-1.56286069079054e-05
-1.69448278785021e-05
-1.62765795968951e-05
-4.26019289070246e-06
-2.59105463217907e-05
-1.54142849702241e-05
-2.25446354640076e-05
-3.88262629349269e-06
-2.75430557204317e-05
-1.91124190608454e-05
-1.78353849993927e-05
-7.63993852443891e-06
-1.95312943816412e-05
-1.41915913625996e-05
-1.92133892341902e-05
-1.78992828335602e-05
-6.22697037956074e-06
-1.10071920836487e-05
-2.12267213830175e-05
-1.8029843225987e-05
-1.27976300470525e-05
-1.88002049657484e-05
-1.20152850481408e-05
-1.73451263010869e-05
-2.72690081412821e-05
-2.21008223003537e-05
-2.04333863930626e-05
-1.84784210707267e-05
-3.11080710732215e-05
-8.19356062269267e-06
-2.58838377468799e-05
-1.49902169608465e-05
-9.60421053054044e-06
2.77078607878178e-06
-1.29806353127731e-05
-1.62038434793296e-05
-7.67522435700451e-06
-1.8206261334768e-05
-1.30395743721549e-05
-2.08753638161627e-05
-1.86479009207091e-05
-1.76578646662587e-05
-1.32779630527434e-06
-2.39464172286383e-05
-9.88155635975485e-06
-5.04635714947315e-06
-5.99531036543689e-06
-2.12168739258569e-05
-1.34827807501371e-05
-3.16866294912618e-06
-5.2102572502073e-06
-2.7799082659455e-05
1.64069219759922e-06
-1.51645424159512e-05
-1.62367128450064e-05
-1.39261281528046e-05
-1.5374769635582e-06
-1.53796053210582e-05
-2.12137984081685e-05
2.87895546224976e-06
-1.39660044973169e-05
-9.67149830025242e-06
-2.28995044918518e-05
-1.35166365301286e-05
-1.54021708866069e-05
-1.34751305528652e-05
-2.09013595416884e-05
-1.89406616798692e-05
-1.80527521818641e-05
-1.1277685786132e-05
-2.20831149070332e-05
-2.4282531014625e-05
-1.31283379844966e-05
-2.96504818032743e-05
-1.472384885957e-05
-7.9690715525806e-06
-2.35405232169141e-05
-2.96323285199303e-06
-1.69770063057268e-05
-2.36975896934265e-05
-1.37284302525826e-05
-1.99992570149496e-05
-2.84792029393941e-06
-7.08402862199609e-06
7.14745315230121e-07
-1.11888554148136e-05
-6.42886725233893e-06
-9.66826798948023e-06
-1.13441314202123e-06
-2.67608552031557e-05
-1.41750148618713e-05
-2.89960439845328e-05
-2.48459684210189e-05
-1.70694779391922e-05
-1.80495943034562e-05
-2.0364061580654e-05
-1.7127493808321e-05
-4.77552652759941e-05
-2.12724331451329e-05
-3.79528169395858e-05
-4.22082895401075e-06
-1.1881586492267e-05
-2.64454346508865e-05
-1.87717416627893e-05
-2.07985932032965e-05
-3.16101106803368e-05
-3.1040778593732e-05
-1.16353558240385e-05
-2.99925747025363e-05
-1.36725277463494e-05
-8.97812878348358e-06
-1.55624061795964e-05
-2.026433082473e-05
-2.90259467793131e-05
-1.33812658923228e-05
-1.57861494102521e-05
-1.15784600179308e-05
-2.22727001083449e-05
-2.3999171816556e-05
-1.81352034801124e-05
-2.82684229565326e-05
-1.92148802194642e-05
-1.42214896663974e-05
-1.88984147404532e-05
-1.63331455512924e-05
-2.38587031084829e-05
-1.54546319260156e-05
-1.57426553884422e-05
-1.8712433437339e-05
-3.0862972965238e-05
-1.45511426422441e-05
-2.12779014372003e-05
-2.36475693956121e-05
-1.74314632106336e-05
-3.17958462360911e-05
-8.13808546935113e-06
-2.23672123362721e-05
-3.56412469025964e-05
-2.96433534888568e-06
-1.15536041155102e-05
-3.22603070313321e-05
-7.42587625428285e-06
-1.41681565093808e-05
-1.06833450100133e-06
-6.31222871292092e-06
-2.45641492691995e-06
-2.45559331055349e-05
-2.56838632424551e-05
-1.71548819666405e-05
-1.656283224845e-05
-7.26460171995009e-06
-2.17086417844808e-06
-2.57533693976925e-05
-2.44383462601868e-05
-2.5955810029844e-05
-1.23492958891925e-05
-2.91689052979188e-05
-2.15242066640289e-05
-3.50506009821115e-05
-3.03819687236901e-05
-2.70306898028957e-05
-5.8824056504777e-06
1.03422756066868e-05
-2.10488335416017e-05
-2.86489533154325e-05
-1.18189261270324e-05
-2.2310684417151e-06
-2.1478244028547e-05
-1.22206206606184e-05
-2.2877304419983e-05
-1.58999924860313e-05
-7.16287649706781e-06
-1.90129440425e-05
-1.28448182894577e-05
-1.66840503370338e-05
-2.79087369492294e-05
-1.21002843147303e-05
-2.52560785282579e-05
-1.26508287337648e-05
-3.93760628673632e-06
-2.66550258014774e-05
-1.17764098860779e-05
-4.83681038663415e-06
6.67171590600185e-06
-2.68592156649382e-05
-1.32769593514718e-05
5.22221625337432e-06
-2.43387667380903e-05
-2.56452016895314e-05
-5.70789161286959e-06
-2.14870083596003e-05
-1.23073274008533e-05
-1.9342067084672e-05
-1.2796056943457e-05
-3.2713531663926e-05
-2.63823915102159e-05
-5.43683479013285e-06
-1.50965995024006e-05
-2.10652248558794e-05
-1.40677746863815e-05
1.81046763126119e-06
-3.41696060148089e-06
-2.07115852776558e-05
-2.58452871697278e-05
-1.24135547583592e-05
-1.77520771288649e-05
-7.8422079469914e-06
-1.99044193395709e-05
-5.76396317087864e-06
-7.98967811790549e-06
-1.11658795952277e-05
-3.77864455750753e-05
-2.64575840188007e-05
-2.0792994714839e-05
-8.98797760548381e-06
-3.4404493583713e-06
-1.25900693552521e-05
-3.09739400616324e-05
-2.31648258706596e-05
-1.02695691060118e-05
-2.7709519188305e-05
-1.70252692402686e-05
-1.34218974944745e-05
-2.05886943948036e-05
-2.68518555094587e-05
-8.45940681334359e-06
-1.7277721012922e-05
-1.78270797444594e-05
-1.72125647646999e-05
-2.61479771202892e-05
-1.65688321191826e-05
-2.05954218845884e-05
-1.53134465835419e-05
1.26761686090394e-05
-1.43431985751946e-05
-1.02728257811049e-05
-1.83965203150265e-06
-2.43000068862549e-05
-1.44039126131318e-05
-1.01839190715708e-05
-2.98350360144196e-05
-2.01064529743582e-05
-1.08409361802794e-05
-7.85861977517836e-06
-1.88997115991094e-05
-3.63109363768721e-05
5.35258731341398e-06
-2.36762563238384e-05
-2.83731536283413e-05
-3.0433396672718e-05
-2.34885049826515e-05
1.99503863325394e-06
-1.62079209884765e-05
-1.23328758071456e-05
-1.34766729089961e-05
-2.81955639792413e-07
-3.03025170110823e-06
-1.81071085630176e-05
-3.36091329156931e-05
1.39820779747802e-06
-2.89092965263582e-05
-9.22732699384977e-06
-2.27397229336686e-05
-1.19564668725777e-05
-1.40507363673849e-05
-1.07775646057635e-05
-3.64183130557439e-05
-3.15596900997017e-05
-1.36783392324573e-05
-1.0872249855347e-05
-1.27247358150871e-05
1.48414701030494e-06
-2.51149718519063e-05
-6.35368545101075e-06
3.84810410149074e-06
-2.3214006545853e-05
-1.64331967842899e-05
-5.63345148029416e-06
-1.85225565163488e-05
1.3394850323165e-06
-7.35581559866199e-06
-2.06888005047326e-05
-1.06308893065511e-05
-2.81114511177222e-05
-1.10771209845869e-05
-5.27421623266304e-06
-1.74920505347735e-05
5.82486905098614e-06
-3.98040769170642e-06
-1.55415358954857e-05
-8.91677187571406e-06
-1.16871176609914e-05
-6.90611691738101e-06
-2.31939970663851e-05
-1.20160581286156e-05
-7.97106881331097e-06
-8.17424820255031e-07
-1.72021849299816e-06
-1.79091595477303e-05
-1.20172407613213e-05
-6.34431292127067e-06
-2.63579004229525e-05
-7.45592670688177e-06
-1.50988229038478e-05
-1.47066091928385e-05
-6.17824645268633e-06
-1.82267523042477e-05
-3.16459631493326e-05
-8.57984103969845e-06
-2.36192496746671e-05
-2.53516658034892e-05
-2.44702967408116e-05
-2.79714007210485e-05
-1.17362599742648e-05
-2.11672912185755e-05
-3.02745428809359e-05
-2.71875807493454e-05
-9.59950515768884e-06
-9.66160717293695e-06
-2.33840269365346e-05
-2.16338935981632e-05
-2.69102789767651e-05
-2.63696830346858e-05
-1.55422785416037e-05
-1.6031883564387e-05
-1.48422222347847e-05
-1.88494407981541e-05
-1.61838285484883e-05
-2.85087471999172e-05
-9.0115097190535e-06
-5.68720781679489e-06
-2.00273973949177e-05
-9.77525179456302e-06
-3.67022239536616e-05
-3.84253706742051e-05
-8.4481541453557e-06
-3.29179391506831e-05
-1.59419998703074e-05
-2.16760693995942e-06
-1.25898850615493e-05
-6.44335281575097e-06
-3.83166092340453e-05
-2.4438567405448e-05
-2.8124206498922e-06
-1.78808286101417e-05
-2.1827060911767e-05
-9.4117417872067e-06
-1.19726443405108e-05
-2.51238857782046e-05
-8.21680944637842e-06
-1.4184238820169e-05
-1.7429791278896e-05
-3.76439360141556e-06
-1.70352553143383e-05
-7.87462947310438e-06
-2.81685879562676e-05
-2.00943597737181e-05
-2.2885043774959e-05
-2.99302332465327e-05
-2.30297586507787e-05
-1.1643816546948e-05
-9.75025555575929e-06
-2.76503614710015e-05
-2.69129937629658e-05
-2.86251665406367e-05
-1.59906958035702e-05
-1.7741769176004e-06
-1.4853771257695e-05
-1.11331510795217e-05
-1.69825353692577e-05
-2.48665861438111e-05
-2.01326178701976e-05
-2.75975521463071e-05
-1.88680594115887e-05
-4.38728081267946e-07
-2.13717636799293e-05
-8.93883913447697e-06
-8.02293129679464e-06
-2.59986360677716e-05
-9.21552218182554e-06
-7.59755657085174e-06
-1.22996659179742e-05
-3.15685224473366e-05
-2.59406010698949e-05
-1.31501918576654e-05
-6.6015412822059e-06
-1.75096417757258e-05
-1.74712668581499e-05
1.33030018284118e-05
-3.72049846358825e-05
-1.70087100909759e-05
-1.49193691839274e-05
-1.92371704294664e-06
-1.26357811680568e-05
-1.8499579866498e-05
-6.96286847250401e-06
-2.66325005983315e-05
-9.31959247278214e-06
-8.02112078819049e-06
-1.44865878723121e-05
-1.54619278774998e-05
-1.79588521548879e-05
5.82436720002298e-06
-2.64819944092548e-05
-1.44599495370247e-06
-1.00450171451187e-05
-2.77808772478599e-05
-1.10818717621505e-05
-2.9064363668137e-05
-2.382105572848e-05
-5.7759526863372e-06
3.22071097904822e-06
-1.36142375742489e-05
-1.53051008893292e-05
-2.13276252620722e-05
-1.63944140861901e-05
-2.3996334789155e-06
-1.91560364249806e-05
-1.26628253101676e-05
-2.56774716787813e-05
-1.16380265366525e-05
-3.4611926307376e-05
-2.19542671788507e-05
-1.59151400052659e-05
-5.17040491243169e-06
-2.25792198632482e-05
-8.26840985022139e-06
-2.20617299735061e-05
-1.49931056431695e-05
-1.36457841486846e-05
-3.31537658711972e-05
-1.25486408581192e-05
-2.36057876881393e-05
-1.10114464023492e-05
-6.45452599522697e-06
-2.798981188762e-05
-2.09824361690989e-05
-1.11956924142811e-05
-1.69417354628007e-05
-1.28691207040901e-05
-1.0445696366336e-05
-2.99960958380801e-05
-1.20328960341805e-05
-2.95459891139728e-05
-5.29111194918729e-06
-3.31003998413509e-05
-2.12609349391215e-05
-2.11095577570721e-05
-3.31089579608868e-05
-3.02607743652879e-05
-1.25223965024454e-05
-1.03685450938586e-05
-2.16607313826648e-05
-3.11478196248593e-05
-1.4472391362574e-05
-5.94397057702044e-06
-1.76619016556543e-05
-2.14553728345404e-05
-1.70357325472537e-05
-1.52049522115046e-05
-1.37101158397087e-05
-4.47140233518204e-06
-3.64651469123222e-05
-1.35986497124511e-05
-6.05008916873577e-06
-9.89101369707981e-06
-2.27500933955617e-05
-1.83370974532763e-05
-2.64334783399497e-05
-2.75771896132559e-05
-1.38186523681964e-05
-1.63935255945664e-05
-1.34792434763267e-05
-3.2311307093341e-06
-1.02200719137757e-05
-1.55686886532712e-05
-2.3697121257434e-05
-2.29561152304721e-05
-2.36917066858926e-05
-2.76822319128068e-05
-1.59850946680019e-05
-9.19837856091726e-06
-1.0137221212989e-05
1.42489846419347e-06
-3.02589274977499e-05
-2.68263070686395e-06
-1.53023116780664e-05
-2.81674559200499e-05
-1.16656653452127e-05
-1.88465234251747e-05
-6.15620609717105e-06
-5.53806451010419e-06
-1.60146635373099e-05
-2.53922793457581e-05
-2.17992110581757e-05
-9.02185428257672e-06
-2.36445055781813e-06
-2.68733647265095e-05
-1.94447686042112e-05
-2.30008021534175e-05
-1.02125499561104e-05
-1.8225505038835e-05
2.92647964282406e-06
-1.58290207334024e-05
-1.59649706088395e-06
-3.24712865498991e-05
-2.05236254026648e-05
-1.16372479945706e-05
-3.78228898552992e-05
-1.9576428205295e-05
-1.34320129266589e-05
-1.83533649791432e-05
-1.59909812860271e-05
-1.18431512018493e-05
-1.86588231578055e-05
-1.10858922167092e-05
-1.84238669432334e-05
-1.09217164313017e-05
6.98572904091811e-07
-2.67411605929713e-05
-3.78443508099564e-06
-2.99913219743425e-05
-1.69883033536859e-05
-1.11203024474119e-05
-7.3485171126754e-06
-1.02354409284893e-05
-3.12028709096369e-05
-2.59329130055573e-05
-1.51814724910022e-05
-1.40639358430156e-05
-2.90202912616263e-05
-2.4367801128586e-06
-3.83493966181646e-06
-2.57395850014238e-05
-1.38161550042145e-05
-2.59789258049636e-05
-2.14750413573704e-05
-2.17912531268486e-05
-1.65535368443228e-05
-2.09471778870036e-05
-1.69037746101663e-05
-1.12371526088207e-05
-2.58070370225221e-05
-1.917464189518e-05
-3.40706900932921e-05
-1.5558073662582e-05
-1.13979409817476e-05
-6.74151025285117e-06
-2.6629072193108e-06
-1.729767555504e-05
-3.13730348728833e-05
-2.21821612627023e-05
-2.42380999615441e-05
-2.72356539432357e-05
-2.07296360815987e-05
-1.74247265094604e-05
-1.33630444411212e-05
-1.40611901970897e-05
-1.48939114624931e-05
-2.74488855262975e-05
-1.60860472741879e-05
-1.11761918404557e-05
-1.75257600259821e-05
-2.17261083461861e-05
-3.18260583844162e-05
-2.66355114510499e-05
-2.32008442805191e-05
-3.25498323887293e-05
-1.31385315889075e-05
-1.43322482089404e-05
-9.62549836453738e-06
-3.12905579802353e-06
-6.81453068481966e-06
-2.54676286722925e-05
4.14701517959216e-06
-2.72442241255452e-05
-2.41606081333911e-05
-2.3770970634622e-05
-3.02058599311921e-05
-2.04633213269988e-05
-2.03353170523507e-05
-1.21040143601428e-05
-1.67593120626028e-05
-1.03992075034267e-05
-2.41415887352043e-05
-1.674946256011e-05
-1.58423571747024e-05
-3.88390412810772e-06
-1.86283773432257e-06
-2.08607096338107e-05
-1.06190591739238e-06
-1.20144435958541e-05
-2.60289273049982e-05
-7.43879182090657e-06
-2.74883931875156e-05
-3.6869024598624e-05
-1.44056450988941e-05
-2.07816331234428e-05
1.37520622629303e-06
-1.48098598330344e-05
4.8577447709884e-06
-1.90182256770279e-05
-1.44168138785829e-05
-1.96088209085232e-05
-3.03715766895186e-05
-1.78816455303844e-05
-1.36090370307713e-05
-2.50487444274214e-06
-7.96825677516313e-06
-1.60874996220933e-05
-2.85358855447669e-05
-1.46161302342221e-05
-8.74598804173819e-06
-3.47686152755979e-05
-1.26158360445836e-05
-1.30259663591409e-05
-3.36560175558888e-07
1.23219415469454e-05
-1.10305315373023e-05
-4.53079948926621e-06
-2.82323617658562e-06
-5.31561993669764e-06
-1.2299174738939e-07
-4.91098770426747e-06
-1.84386134813527e-05
-3.80239620248361e-05
-9.94059090938845e-06
-2.20787521095175e-05
-1.15537101221335e-05
-3.08158260834552e-05
-1.24866693544332e-05
-8.61768815505911e-06
-6.99575499278762e-06
-7.67841427174175e-06
-1.85686805638525e-05
-2.15770928420326e-05
-1.88924327498542e-05
-1.06202767334028e-05
-1.9217983628055e-05
-3.31685175234891e-06
-2.70811326028916e-05
-1.52083926781498e-05
-1.91508553718403e-06
-1.50994592286462e-05
-1.81320308901084e-05
-1.79895020554126e-05
-1.17637213172388e-05
-2.00408249851329e-05
-3.04553117509727e-05
-9.15200733651495e-06
9.22293040271159e-07
-2.19944472108808e-05
-1.90417487756197e-05
-1.28070955016216e-05
-1.81476691128813e-06
-2.60624652457811e-05
-2.2026600455753e-05
-2.06299879571004e-05
-2.41251118597449e-05
-1.42766379878436e-05
-9.15872868534183e-06
-1.98778235364081e-05
-2.49977462684485e-05
-2.51446287508584e-05
-3.24734762613065e-05
-2.29490557991095e-05
-2.41853755180131e-05
2.66555598488645e-06
4.71500543421716e-06
-2.71556725393012e-05
-6.98294990778046e-06
-1.73274842079796e-05
-3.34976963915049e-05
-1.93334169172681e-05
-1.54479656518381e-05
-6.21757598680716e-07
3.19450998187218e-06
-2.77156840124659e-05
-1.43060366170053e-05
-1.99316783957891e-05
-1.73758056462051e-05
-1.09352992902959e-05
-1.11612398094407e-05
-2.52581241339912e-05
-1.27687327762725e-05
-1.49527756058172e-05
-1.80230924769019e-05
-1.60202737051371e-05
-3.12132829037571e-06
-1.59973182398829e-05
-1.72230275203764e-05
-7.72390455484282e-06
-1.72519569232604e-05
-2.52198156110562e-05
-3.20004271038217e-05
-1.31694794791036e-05
-1.08760280854336e-05
-1.85898089046029e-05
-1.16837972291661e-05
-1.6465473650176e-05
-2.82696918615879e-05
-1.80854463575995e-05
-1.01819383429246e-06
-1.68364267738284e-05
8.5111849756373e-06
-9.02939938959333e-06
-1.37489816461596e-05
-2.44497239885959e-05
-1.15946136634029e-05
-1.52431135137716e-05
-2.92273739978418e-05
-1.67613223493118e-05
-1.4293352032185e-05
-1.11548966598716e-05
-2.38272439879151e-05
-1.29107833703273e-05
-1.07023248953405e-05
-2.63676766852694e-05
-8.87077560927513e-06
-2.11790301766082e-05
-5.18853793820181e-06
-1.64545997254392e-05
-2.35024374429623e-06
-6.65855995753434e-06
-3.04384644384763e-05
-2.23848331386234e-05
1.52099014101818e-06
-1.18045131029554e-05
-4.80794462371745e-06
-1.02896266136119e-05
-2.30299673559827e-05
-4.93302197054352e-06
-1.87316402481409e-05
-2.37800170625841e-05
-1.59932195728176e-05
-1.78460109802675e-05
-1.57443542632249e-05
-1.15878716409856e-05
-2.28359911836496e-05
-1.54114172220982e-05
-2.15410700959479e-05
-8.2606904877332e-06
-6.90079164772713e-06
-1.55126891573545e-05
-2.29365839250361e-05
-8.82959970284212e-06
-2.38907016687407e-05
-3.17933888637265e-05
-2.02015233088651e-05
-2.70264431331509e-05
-1.43247212251802e-05
-2.13901569978478e-05
-2.81751811487103e-05
-1.72427343843854e-05
-1.26381071729483e-05
-1.7937542113085e-05
-8.06671908122573e-06
-1.70341804242751e-05
-7.51454434703324e-06
-1.95946107803783e-06
-1.05235672291462e-05
-7.49677200297777e-06
-1.43566163047192e-05
-8.96042932781243e-06
-1.93998058707346e-05
-2.48034643864774e-05
-4.75517811242678e-06
-1.85773732000978e-05
-5.48885241617706e-07
-7.00982227623243e-06
-2.35147720427867e-05
7.28114888944325e-06
-6.62307759537195e-06
-2.36698035709309e-05
-7.67467121903558e-06
-3.33815481838012e-05
-1.63529986345662e-05
-1.88312034752684e-05
-1.70462791488185e-05
-1.86492330131798e-05
-2.19052246243046e-05
-1.89285194060144e-05
-6.78783052880044e-06
-1.26434119006124e-05
-3.39927341202512e-06
-1.82067788559867e-05
-1.40772972959112e-06
-1.78567813956789e-05
-1.38565751475891e-05
-1.77597360616887e-05
-1.22476290332237e-05
-1.40366077556561e-05
-1.91760267849093e-05
-1.98478787963907e-05
-3.33490488556677e-06
7.05782435789644e-06
-1.07870377658996e-05
-3.59148729760847e-05
-5.73544419121023e-06
-1.69796469094366e-05
-2.77634015087029e-05
3.88641494379101e-08
-3.19120096160401e-05
-9.79915734495982e-06
-7.53574545395062e-06
-4.10774955160063e-06
-1.77066699782725e-05
-2.01982520926123e-06
-2.44807031154944e-05
-5.69713586480894e-06
-2.70327824925146e-06
-8.42288018926815e-06
-2.80878798942553e-05
-3.88503188248457e-06
-2.81879427273138e-05
1.53883581780834e-06
-8.76600017231229e-06
-3.71606673777208e-05
-1.22718581286612e-05
-2.75875800935819e-05
-1.94752064350752e-05
-6.2157436506849e-06
-1.8064859334109e-05
-2.09019785730731e-05
-2.34864061117802e-05
-1.43228774256401e-05
-1.62497458133227e-05
-4.68592042862606e-06
-2.29415051168797e-05
-2.52477472805612e-05
-3.83222170036886e-05
-2.48744314947076e-05
-1.85173724472183e-05
-1.05698206772319e-05
-2.16143030079938e-05
-2.79051840871485e-05
-1.76982872904251e-05
-3.49902465727255e-06
-7.39656686871244e-06
-1.59970595778812e-05
-5.80872200009301e-06
-2.21141604022435e-05
-2.25374925061144e-05
-2.94871644173409e-06
-3.11551103354864e-05
-1.70920787987878e-05
-1.17253559972921e-05
-2.32920796690888e-05
-2.17532480455467e-05
-1.19742202342268e-05
-1.30303858553525e-05
-2.96330790971001e-05
-1.95698995985368e-05
-7.06491918081166e-06
-2.91949168009332e-05
-1.79057536880233e-05
-3.8065133694654e-06
-1.65721388768734e-05
-1.91680546057324e-05
-1.58425699282932e-05
-2.23825212036844e-06
-1.26140934348242e-05
2.87387966606234e-06
-8.39410752252968e-06
-1.79401285413417e-05
-1.99085437920959e-05
-1.3761807585146e-06
-2.53217204620795e-05
-1.6690754227325e-05
-2.54557384429767e-05
-1.99286901621612e-05
6.32631851895773e-06
-1.87162964808963e-05
-1.47407898472062e-05
-1.71806093984632e-05
-1.25099399609262e-05
-2.54712703474974e-05
-2.74751129238145e-05
-1.92283742724632e-05
-1.2647855235078e-05
-2.53513695279147e-05
-9.04766246703804e-06
1.09804194829308e-06
-9.92100239693786e-06
-1.82791328181308e-05
-1.41362415721742e-05
-1.84116446868414e-05
-7.60487166601393e-06
-2.61811420995929e-05
-8.80834535242377e-06
3.25873830614291e-06
-2.51308786184584e-05
-2.04989485753192e-05
-6.37027496809253e-06
-3.06024700260076e-05
-2.73298514350134e-05
-2.38900462986209e-05
-2.66022927011521e-06
-8.33009940133459e-06
-1.32279742636134e-05
-3.12980887456643e-05
-1.8463997714994e-05
-9.12989939283417e-06
-1.62719723478949e-05
-2.75436475624511e-05
-2.27534023068123e-05
-1.49346327090736e-05
-7.27216790553314e-06
2.12798005168722e-07
-3.96136904323609e-06
-1.76039008254649e-05
-2.32298690731061e-05
-1.61559006195373e-05
2.51978506883794e-06
-3.27964456503425e-06
-2.01259047697842e-05
-2.2927279238453e-05
-8.32842531018953e-06
-3.72487357452638e-06
-1.58586932453717e-05
-1.51099196038486e-05
-9.71768790033869e-06
-1.045575361374e-05
-2.5739417302929e-05
-2.25656448744551e-05
-2.8194476939177e-05
-4.83952999182318e-06
-2.06206488871596e-05
-1.10111285834961e-05
-1.30115737155005e-05
1.11968596899501e-05
-1.25785480711514e-05
-1.18903974336107e-05
-3.16402629962772e-05
-4.05260341805796e-05
-1.42100198104486e-05
-1.20588629216428e-05
-7.63299412693426e-06
-5.82401264231792e-06
-2.19541180027132e-05
-1.09920338932921e-05
-2.39142651604236e-05
-1.09262950819703e-05
-2.04319892770824e-05
-1.99750322574777e-05
-1.93615277447089e-05
-2.51217087638885e-05
-1.69435306769361e-05
-2.82332179054081e-05
-1.8200547006689e-05
-3.93887200261126e-05
-1.01982337976266e-05
-1.80882192259215e-05
-1.2186753639168e-05
-1.28904480903623e-05
-2.20569241036669e-05
2.40388777890974e-06
-3.19801045149804e-06
1.00765863805895e-06
-7.12447509332373e-06
-2.39626956687804e-05
-1.22139250297475e-05
-6.72491620250974e-06
-1.95388605898131e-05
-7.66936181960108e-06
-3.28587416737957e-05
-2.67415873388074e-05
-1.02059469349921e-05
-7.96606579369514e-06
-2.72586251843271e-06
-3.03343537714086e-05
-1.95832980118285e-05
-2.33021253116558e-05
-1.60016760538292e-05
-7.02187453852094e-06
-1.27039460076048e-05
-1.66346076836062e-05
-2.62985500999455e-05
-2.48800242042601e-05
-1.37587743225927e-05
-1.14514554704419e-05
-1.83687387182682e-06
-1.29655663827217e-06
-8.51581192502995e-06
5.38375165890828e-07
-2.27855834467636e-05
-1.35678331822717e-07
-6.36701588276697e-06
-1.09401002188919e-05
-2.46070638847194e-05
-3.4331137301306e-05
-1.89546513211513e-05
-2.63662051245052e-05
1.71018739597008e-06
-1.44102923726029e-05
-2.88155039753638e-05
-1.65036651875024e-05
-1.29320635139516e-05
-5.10924785386666e-06
-7.72497365983621e-06
-1.19381422525611e-05
-2.31643154604972e-05
-3.53286458423385e-05
-1.10949296189101e-05
-8.44001234753166e-06
-1.10837944240213e-05
-5.13155697288404e-06
-1.12673498605185e-05
-3.09119966598892e-05
-4.90009395871556e-06
-1.72881132251672e-05
-2.18225967050843e-05
-1.3052282542968e-05
-1.63733482462941e-05
-3.6475999045636e-05
-6.7461905796215e-06
-1.27372955915553e-05
-2.89832577300675e-05
-1.16049451624737e-05
-5.6897073123863e-06
-1.25535774942491e-05
-1.35341736490107e-05
-1.74067339080093e-05
-5.4183136519148e-06
-6.73563372669861e-06
-1.93094655489095e-05
-2.45686764935851e-05
-3.11107633332118e-05
-2.65070254347449e-05
-1.42364773829271e-05
-6.92352925619479e-06
-1.16950506754777e-05
-1.6943201113109e-05
-1.25501718372164e-05
-1.66820474297494e-05
-1.41244775894666e-05
-2.55384813935877e-05
-1.28885020258749e-05
-1.64637268006802e-05
-5.57112507091057e-06
-2.62157268528573e-05
-1.14277170284658e-06
-1.48551517626419e-05
-1.94755992120896e-05
-1.79269368980901e-05
-2.73519276443993e-06
-2.91417977121417e-05
-1.76473410358676e-05
-5.45527175979305e-06
-1.09852260461466e-05
-1.7428882149211e-05
-2.47502536351346e-05
-4.28719101321894e-06
-2.64671865209752e-05
-3.99894921104828e-06
-1.4876344032998e-05
-1.18635010585905e-05
-1.82216270748803e-05
-1.91475742470456e-05
-2.39171299584445e-05
-1.06984016223761e-05
-1.93480742450311e-05
-9.05164038280203e-06
-2.27430755429611e-05
-2.92532051394528e-05
-5.93761016080909e-06
-5.71299692613524e-06
-1.88658631782852e-05
-1.10317501558632e-05
-1.44498462365697e-05
-2.55192741182885e-05
-3.28967878933758e-05
-9.63252265285051e-06
-1.75108964037083e-05
-2.48190274242468e-05
-1.42922160982282e-05
-2.0539795171654e-05
-1.05590041810951e-05
-1.37761954388314e-05
-1.50279919738463e-05
-1.9384042597921e-05
-1.19340282927704e-05
-1.32830725186151e-05
-1.68799997410018e-06
-1.45006545128812e-05
-1.95929012871831e-05
-1.93840832873454e-05
-2.45581614131746e-05
-1.41287270893405e-05
-2.28361084877399e-05
-9.43750974873459e-06
-1.88419828893312e-05
-1.04789562797501e-05
-2.66763140169585e-06
-1.08517260463744e-05
-1.52275556436674e-05
-7.05657178122082e-06
-3.72695923322925e-05
-1.12689737823225e-05
-5.10163589395544e-06
-1.21699780891849e-05
-2.03603274935212e-05
-1.89379082054063e-05
-2.22356961972069e-05
-2.34962314191192e-05
-7.26553518456406e-06
-1.46245578869471e-05
-8.33196687863709e-06
-1.99537778998581e-05
-2.09241867558532e-05
-4.11333183992757e-06
-1.62113436123797e-05
-1.36364807865047e-05
-7.02299842826939e-06
-1.77110218053779e-05
4.3338831400867e-07
-8.30546206517508e-06
4.56302022091129e-06
-1.06046446070999e-05
-2.51239165157311e-05
-3.31878540602747e-06
-2.29285662104952e-05
-1.19241373069592e-05
-1.56872649021995e-05
-1.35261416364548e-05
-1.612909757696e-05
-2.89342402624401e-05
-2.14163709378542e-05
-2.84954303775445e-05
-2.48924272729425e-05
-2.71870443226692e-05
-1.87294260876095e-05
-2.22073940099712e-05
-2.17907345733628e-05
-1.33468687630017e-05
-1.36082582278653e-05
-1.54916483829021e-05
-7.40921821565261e-06
-1.27562864403045e-05
-2.79426932408425e-05
-2.37998148852758e-05
-2.31559997096543e-05
-4.853751245046e-06
-1.99378762226396e-05
-1.38306317281973e-05
-2.35413989783641e-05
-2.52577472675719e-06
-2.14219697973393e-05
-7.26939587045572e-06
-8.67661153534699e-06
-1.50623033832569e-05
-4.70850391447961e-06
-2.33787786495261e-05
-1.20822653213334e-05
-2.37184960120713e-05
-1.6589306169433e-05
-6.8263300064537e-06
-4.49885448827011e-06
-9.25850827111212e-06
-1.09344443659842e-05
-7.1255215368862e-06
-3.08791911184933e-06
-2.32722069644351e-05
-9.28650891007335e-06
-5.17636555208662e-06
-2.21536302557763e-05
-1.50170258595615e-05
-2.68567314880078e-05
-7.78999005503702e-06
-2.37453338390956e-05
-7.23574123681917e-06
-1.30166118893123e-05
-2.35551839751521e-05
-2.65785411963822e-05
-2.30462077669756e-05
-5.89380110729833e-06
6.90193516024662e-07
-3.22348960681413e-05
-1.10422337136766e-05
-1.13806522609271e-06
-1.91459150949028e-05
-6.77135546427021e-06
4.82637022914455e-06
-2.56619674939506e-05
-2.18671326710447e-05
-2.27936478619206e-05
-1.80898038151505e-05
-2.47102275772789e-05
-2.54062725769104e-05
-2.74856631482374e-06
-1.06017221695923e-05
-1.11130374356657e-05
-2.95098328052925e-05
-1.51476340494243e-05
-1.28365610455823e-05
-2.86009655834873e-05
-1.87284683524487e-05
-1.81304585004523e-05
-2.28509852455571e-05
-2.02428017736572e-06
-2.48820163368631e-05
1.69616722206435e-06
-1.98308226044265e-05
-9.37104032893713e-06
-8.43184716282555e-06
-2.00144176744316e-05
-2.22228727865179e-05
-1.58817005477976e-05
-2.03615745435272e-05
-1.87622337413717e-06
-2.44710105394696e-05
-1.86794019100472e-05
-1.6834111748537e-05
-5.83270127219469e-06
-1.65121665018212e-05
-2.6079123870761e-07
-4.27419960995253e-06
-1.1784585130128e-05
-2.28134299216486e-05
-1.80196664201034e-05
-3.05357280279235e-05
-1.11805156849327e-05
-1.78848194062813e-05
-4.01559209023414e-05
-1.98696294961386e-05
-7.459141777874e-06
-1.34205089475717e-05
-1.73703812544738e-05
-2.10150446919828e-05
-1.85974584975548e-05
-1.37917789466995e-05
-2.65764978415179e-05
-1.06915651685045e-05
2.7414602660631e-06
-1.35684818527752e-05
-1.53986608820094e-05
-1.42270905415159e-05
-1.17222809918625e-05
-1.35154339682992e-05
-1.40881507167852e-07
-1.11925047323907e-05
-1.5070458228035e-05
-1.59679829899566e-05
-6.30819814154512e-06
-1.97090323398954e-05
-1.44503155885109e-05
9.85045699539024e-07
-3.39294148012383e-05
-2.37580990185583e-05
-1.59255014018846e-05
-1.00325414811778e-05
-1.96909427201014e-05
-3.05123726955112e-05
-1.56622585345901e-05
-2.16218408904706e-05
-1.74559219004008e-05
-2.36465995456305e-05
-1.8401577935094e-05
-1.87666918419882e-05
-2.45518593568708e-05
-1.39424509325915e-05
-1.67676231641909e-05
-3.04761583314082e-05
-5.87003869567334e-06
-2.18706724373761e-05
-3.13212402706956e-05
1.37072253872359e-06
-1.38567674921791e-05
-1.48324238770286e-05
-1.90156415293874e-05
-1.13394992336434e-05
-2.29683390230501e-05
-2.78842490577221e-05
-3.41604052979579e-06
-1.38572502005509e-05
-1.74555407497332e-05
-1.2919040337258e-05
-1.53188935727091e-05
-1.10671793168942e-05
-1.08706929489497e-05
-2.7843181856024e-05
-1.31070454231073e-06
-7.72063353393943e-06
-2.03550933759125e-05
-2.86945059486496e-05
8.63445862409494e-07
-2.99795496077539e-05
-1.34043998203041e-05
-1.43686892856076e-05
-1.47951902358834e-05
-2.15757368028146e-05
-3.4450660612047e-05
-3.82613472758042e-06
-1.21891991000542e-05
-2.50026596365479e-05
-1.70697528531836e-05
-1.76483015737553e-05
-2.07297468497801e-05
-2.33144286999803e-05
-2.27247370284352e-05
-2.05748010985351e-05
6.77043253956144e-06
-9.80113674580967e-06
-1.77226165175336e-05
4.75368977339473e-06
-2.83500644435561e-05
-2.49865829426343e-05
-2.05051030237543e-05
-1.08301247986041e-05
-1.25394827741643e-05
-2.47160032027068e-05
-9.20653579176102e-06
-1.865169591728e-05
-1.95693375788654e-05
-1.23099511989463e-05
-2.22843897370682e-05
-3.64761708711304e-05
-2.42491352450464e-05
-1.65728997055788e-05
-1.71997676009936e-05
-1.87510529930672e-05
-4.91218568654819e-06
-1.59373740447938e-05
-6.8374203818564e-06
-7.95844164002252e-06
-1.70524968839334e-05
-1.34744257645877e-05
-2.24509174653323e-05
-1.85828993879201e-05
-9.86289421279942e-06
-2.06614809319256e-05
-2.2521159548116e-05
-1.517955666314e-05
-1.88209736413342e-05
-1.14997061763489e-05
-1.04684872347919e-05
-3.29305022566892e-05
-1.90743622921061e-05
4.23088600321923e-06
-7.52957827534371e-06
-2.4318550162173e-05
-1.34791048775439e-05
-2.47711212375512e-05
-1.12393502306969e-05
-2.19282677656252e-05
-3.18060579027516e-06
-2.1579601406764e-05
-5.69295908065092e-06
-2.29271808539531e-05
-1.041936151516e-05
-1.38411211923582e-05
-2.45395981198567e-05
-2.31294656870617e-05
-1.18614661179409e-05
1.02039433683602e-05
-2.39454512254177e-05
-1.08603006673334e-05
-5.78130523560971e-06
-2.33910199084103e-05
-9.09441659790655e-06
-3.16622718962076e-05
8.20870862664139e-06
-9.14625424243473e-06
-1.14535072059452e-06
-1.5694387300516e-05
-3.08967451371525e-05
-1.47018426296414e-05
-3.35352850499224e-05
-2.85336606605232e-05
-2.808532725589e-05
-3.23251513761521e-05
-1.2262585166354e-05
-2.03297998676997e-05
-2.07349035794369e-06
-9.60200076283232e-06
-8.19151320257924e-06
-1.17620431904811e-05
-1.50007624968689e-05
-4.87800866680111e-06
-1.31469586712315e-05
-2.31428380712383e-05
-2.86869698499172e-05
-8.63147837087362e-06
-1.19180194371545e-05
-1.34053175870767e-05
-1.8367304997802e-05
-8.0402008496328e-06
-4.31486674825316e-05
-3.97315131145427e-05
-1.64651656521605e-05
-2.22454989640028e-05
-1.75644263681661e-05
-2.52962198379083e-05
-2.1003341706175e-05
-1.1671556957196e-05
-2.81802172424223e-05
-2.96906847404625e-05
-2.33858351897952e-05
-2.01645501248021e-05
-2.1573731076476e-05
-1.94525321499142e-05
-1.82838621092216e-05
-1.90322459168089e-05
-4.51331402565133e-06
-1.72223787426121e-05
-3.35761466807799e-05
-3.66424154903935e-05
-1.35221843839453e-05
-3.58822438984787e-05
-1.54718676967631e-06
-1.26570281770207e-05
-1.03503483791997e-05
-2.0914349580194e-05
-1.64917294331432e-05
-3.0782059104484e-05
-1.88155608008564e-05
-9.54603525409923e-06
-1.39503777398571e-05
-5.52532901263364e-06
-3.09723537010997e-05
-6.71685737379763e-06
-6.11777457948512e-06
-2.74737749436755e-05
-9.74583801005882e-06
