# Supplementary material for: Research on computational propagation and identification of mine microseismic signals based on deep learning
Source: PLoS One. 2025 Oct 22;20(10):e0334641. doi: 10.1371/journal.pone.0334641 (PMC12543183; doi:10.1371/journal.pone.0334641)
Supplement: S11 Data — (ZIP) [file pone.0334641.s011.zip › 000101100002660.xlsx_0.txt_24.txt.txt]

-1.55231563673618e-05
-2.54411407833988e-05
-1.69365221862871e-05
-2.6894678231699e-05
-2.54114606559788e-05
-5.49997371942304e-06
-1.08850662131494e-05
-1.64191572148856e-05
-2.14508904728749e-05
-2.13034758319675e-05
-1.52611081919026e-05
-1.9340710698911e-05
-3.93846212487402e-05
-1.18118769495596e-05
-1.44076468438779e-05
-8.28594441521918e-06
-1.75521015608557e-05
-1.76572942582039e-05
-1.45991941780238e-05
-2.03597928291218e-05
-1.70601514944305e-05
-1.63480949761978e-05
-2.83894929624979e-05
-3.76424142567275e-06
-7.77272408766221e-06
-1.40476102856534e-05
-1.99197190510085e-05
-1.49314176555207e-05
-1.3442855596602e-05
-2.05073020824302e-05
-3.8087901516764e-06
3.12466336763285e-06
-9.4784047991174e-06
-2.29013512467621e-05
-2.69508666573139e-06
-2.52112324576057e-05
-1.51522081773856e-05
-1.20458032768861e-05
-1.23370240990202e-05
-1.53600281345664e-05
-1.32862563743998e-05
-9.95293302059247e-06
-1.86462951715535e-05
-1.68826100741745e-05
-2.79580386049609e-05
-2.33456301211768e-05
-2.9665456307287e-05
-2.17514152752036e-05
-2.74534814574344e-05
-2.76668598381366e-05
-3.27513316329543e-05
-1.68286829577014e-05
-2.45051916300293e-05
-1.84710745067298e-05
-7.54992690071172e-06
-7.58622355001272e-06
-1.55773524355613e-05
-1.44206516566039e-05
-2.3705394664125e-05
-3.38777952661493e-05
-1.01469857127501e-05
6.84877391351349e-06
-2.34177890198674e-05
-2.45786538846706e-05
-1.77462392481445e-05
-2.24534609098767e-05
-2.03940055514515e-05
-4.84798271514583e-06
-2.27130344214935e-05
-1.06560842515253e-05
-1.56966302791372e-05
-1.20255053329812e-05
-2.21628625587313e-05
-1.47373507883977e-05
-1.25133504940678e-05
9.26332327140497e-06
7.75182516451778e-06
-1.22757885019443e-05
-2.3193502593951e-05
-1.67649705445133e-05
-1.81788596882631e-05
-1.84423764339854e-05
-1.76415788501508e-05
-1.95853368897288e-06
-4.51917805561658e-06
-4.037417788666e-05
-1.77017726494861e-05
-8.47144359015575e-06
-2.13703774471313e-05
-2.30135625802324e-05
-1.57546730499685e-05
-2.71514372555557e-05
-3.34005080254186e-05
-8.00465641249582e-06
-1.34908665821635e-05
-2.00127774423072e-05
-1.36604822590351e-05
-1.59533302085325e-05
-1.06390173425689e-05
-8.19334161335238e-06
-2.12526063181848e-05
-1.20160260871913e-05
-1.67917814675481e-05
-8.72101872572743e-06
-1.49557599026256e-05
-2.27078174883743e-05
7.24638293191405e-06
-1.56719212330453e-05
-1.70040768288847e-05
-1.69966897960245e-05
-3.13830004559696e-05
-9.19245207101231e-06
-1.523183073971e-05
-1.15951681258754e-05
-2.13976100381994e-05
-1.88018147546153e-05
-2.64022433245711e-05
-1.32045828650352e-05
-4.3181796846482e-05
-7.3261018445888e-06
5.5632739310371e-06
-1.42459692224752e-05
-1.84374674330064e-05
-1.06949025044229e-05
-1.10930940658843e-05
-1.87023441307102e-05
-1.219195431423e-05
-1.78143706445876e-05
-1.02964776789645e-05
-1.87831364546499e-05
-1.10560278756728e-05
-1.50247420802395e-05
-5.51371952672066e-06
-1.59714748348633e-05
-2.3882802564042e-05
-7.20457288945414e-06
-8.29117592892549e-06
-2.61191602275102e-05
-4.113581521084e-06
-3.95957571995972e-05
-1.5953060968201e-05
-1.79991023148881e-05
-5.42770165847173e-06
-1.17756324429483e-06
-1.8896142094565e-05
-1.04912638645544e-05
-1.57463914552654e-05
-2.31502194300763e-05
-2.20962019679792e-05
-7.01179797252434e-06
-2.54058711474608e-05
-3.10719922831507e-05
-1.84707971914007e-05
-1.23085670260073e-05
-2.47559159147287e-05
-1.17023824320348e-05
-3.48127114037022e-05
-1.64512297484626e-05
-2.06593148910094e-05
-3.26610300923898e-05
-2.228809998026e-05
-8.77464163351466e-06
-1.31978910263925e-05
-3.47034539642808e-05
-1.39732728968183e-05
-1.25354549922927e-05
3.9660328343167e-06
-1.12944441452698e-05
-3.38863070664752e-05
-7.4024602446911e-06
-2.618325816347e-06
-6.87652866990016e-06
-1.46664252271366e-05
-2.10404459556027e-05
-6.84600807608906e-06
-2.14418070781177e-05
-5.91837139213582e-06
-1.61906724280309e-05
-1.89012825397265e-06
-8.2241607603694e-06
-8.03528797720423e-06
-1.27301933920827e-05
-1.0092202679436e-05
-1.61127993125142e-05
-4.45880319211409e-07
1.49112641196883e-05
-2.52951573015319e-05
-2.01206776139101e-05
-2.70628751577431e-05
-2.68469486203068e-05
-1.19772853169279e-05
-1.86998659905831e-05
-3.44630200978517e-05
-1.66546097568144e-05
2.17483113964284e-06
-3.50986178263146e-05
-1.86343322825609e-05
-6.70206073808281e-06
-1.99031408312874e-05
3.58492871412987e-06
-3.15382551873654e-07
-2.56577785238284e-05
-1.43913998899742e-05
-1.76454466545192e-05
-2.28840414927568e-06
1.22922797545818e-06
1.52587705541982e-06
-6.17533455793325e-06
-1.61268667185099e-05
-1.64598350762577e-05
-1.42139615920207e-05
4.31122052916368e-07
-2.05370016224146e-06
4.95879288158325e-06
-2.40922506862606e-05
-2.02248043384661e-05
-2.19288260124978e-05
-9.05867241974992e-06
-2.49391620279613e-06
-1.18839947041009e-05
-1.27730576285625e-05
-1.50149643199943e-05
-2.16345960368678e-05
-7.85434204968448e-06
-1.09130026259297e-05
-1.04743389353968e-05
-2.40410853292411e-06
-1.42833679955322e-05
-1.72694942025717e-05
-1.70335635641619e-05
-5.39735337069721e-06
-1.72321319877391e-05
-7.56319377213671e-06
-7.48939918209355e-06
-1.38039857522155e-05
-6.66041797223762e-06
-1.7617579515352e-05
-1.30433540793711e-05
1.28235404454326e-06
-4.71050552626327e-06
-9.71667234111364e-06
-1.256709733588e-05
-2.99224666322208e-05
-1.11022198085735e-05
3.72065911185309e-06
-8.97310179409188e-06
-1.81841037742324e-05
-1.39100506376851e-05
-3.52582751163547e-05
-1.31153321925459e-05
-9.28792186885787e-06
-1.35002627791838e-05
-1.08411965842222e-05
-2.66189004928627e-05
5.74350875330053e-06
-7.82484213629987e-06
-1.73662037892498e-05
-5.03277795500878e-06
-7.67491490074851e-06
-1.63416650592298e-05
-1.50105595180336e-05
-9.77542670749752e-06
-1.4813350093222e-05
-1.78099491021179e-05
-2.42675891691769e-05
-1.11083536399051e-05
-1.14048102408135e-05
-2.80816428998237e-05
-1.88900414228423e-05
-5.97507463910971e-06
-1.99722021788862e-05
-1.35966098791086e-05
-1.97517986843705e-05
-2.5927147864345e-05
-1.5892920522628e-05
-1.21252209145557e-05
-1.68645856420121e-05
-4.36994148428157e-06
-2.78383179236422e-05
-3.725772067918e-05
-1.24797423184021e-05
-2.65011578370432e-05
-7.66928642889898e-06
-1.41929364535292e-05
-2.01233320614059e-05
-8.661554448444e-06
-9.53473016646166e-06
-2.17461431116676e-05
-1.82242067437454e-05
-2.4933345583852e-05
-2.09325313752551e-05
-2.12836854398203e-05
-2.10527279834174e-05
-1.69266079132497e-05
-3.56885282150252e-05
-1.93184268945364e-05
-1.20670531163014e-05
-2.6357602168961e-06
-1.69881180535976e-05
-2.21735833345316e-05
9.07272149166681e-06
-1.38129709320251e-05
-1.28410626923674e-05
-8.36575753372053e-06
-9.95990706698053e-06
-1.23338855361341e-05
-2.25757118840887e-05
-1.50300937462244e-05
-2.22858503477379e-05
-2.9198546392644e-05
-1.26380554249673e-06
-9.13330934381569e-07
-2.00874611574375e-05
-2.55154178517595e-05
-6.89847759854308e-06
-2.03889658864099e-05
-2.26708235690991e-05
-4.49234565155503e-06
-1.96297492775042e-05
-2.48295009754426e-05
-1.96695471647904e-05
3.71910788273072e-06
-2.41762946165004e-05
-1.44119734187125e-05
-2.06370324209751e-05
-1.77345447916799e-05
-1.74689640975062e-05
-7.13750105501295e-06
-2.13157924918279e-05
-2.42223909820673e-05
-1.07187695157688e-05
-2.54338683463379e-05
-8.12577843153956e-06
-5.18398842389357e-06
-8.98517428206055e-06
-2.40407712999978e-05
-1.51120494700546e-05
-1.67813374227888e-08
-3.73123439790674e-05
-1.43703585416818e-05
-3.67780120993265e-06
-1.67231005692857e-06
-2.31716155430931e-05
-2.84548745278986e-05
-2.41705268788821e-05
-2.56940770275816e-05
-2.52903784499526e-05
-1.96535697976096e-05
-2.11359957625951e-05
-3.08027726356832e-06
2.22480943734506e-07
-1.66803078525745e-05
-8.72156541006513e-06
-1.61984395906164e-05
-2.18957636374083e-05
-2.40877498470778e-05
-2.802873925027e-05
-3.32651950297857e-05
-1.88087157126556e-05
-1.64235331386656e-05
-2.28920580121879e-05
-1.81750175713001e-05
-9.35029631752458e-06
-8.95061850651412e-06
-1.27251583449888e-05
-8.91750448864268e-06
-2.69375155638721e-05
-6.08896502407886e-06
-3.18615180477109e-05
-1.4863257377329e-05
-1.28311858838398e-05
-2.79229414943688e-05
-1.42376325904925e-06
-2.10628321797535e-05
-1.12523312615267e-05
-4.87438716591912e-08
-1.63208365331173e-05
-1.68984908234902e-05
-5.4018595626476e-06
-3.30239540326173e-05
-2.20230331955424e-05
-8.24369285449268e-06
-1.37246659338525e-05
-1.88956256874131e-05
-3.56129945154931e-05
-1.69347595545063e-05
-1.17482387853134e-05
-1.04426998697485e-05
-1.73762824737476e-05
-3.01950065605077e-05
-2.94482022138658e-05
-1.53171270245058e-05
-3.15822246288503e-05
-2.11982407068052e-05
-3.15437907335234e-05
-2.08295412254457e-05
-2.63503815127636e-05
-1.60520494341947e-05
-2.54633602577087e-05
-2.50187291277326e-05
-2.39412692122663e-05
-2.26328156476266e-05
-1.36062847796062e-05
-3.85091402917619e-06
-1.89461058295602e-05
-4.36851207666998e-07
-2.1521249485762e-05
-1.42429911043759e-05
-1.99591737545791e-05
-3.21928779575248e-05
2.80290537580447e-06
-3.01133867156012e-05
-1.40444232844486e-05
-8.89957103414471e-06
-2.85499603555117e-05
-4.27663803317943e-05
1.09359107260398e-06
-2.04679944278873e-05
-2.90676447837851e-05
1.40974882355005e-06
-1.05790787916015e-05
-1.55858630819343e-05
-2.07429612482992e-05
-2.96252498771197e-06
-2.56919804705461e-05
-2.5032162051052e-05
-3.19829236293958e-05
-2.72458894939137e-05
-1.77900053835666e-05
-1.91201968285927e-05
-1.8761073270898e-05
-6.24930971474399e-06
-1.89689346424254e-05
-8.47730905339259e-06
-1.99239182613086e-05
-3.50507533868151e-06
-1.67489500388995e-05
-1.2852762448069e-05
-5.25546925390068e-06
-9.01860780085637e-06
-2.10127103006518e-06
-4.35530771139179e-06
-2.41198320961841e-05
-1.18137029794527e-05
-2.32364875571825e-05
-3.679400204208e-05
-8.51856078728085e-06
-8.08495188494026e-06
-1.52145111409976e-05
-6.10539855226922e-06
-2.41887948680817e-05
-9.41651168968164e-06
-8.3355084635911e-06
-1.8479317467803e-05
-2.1622636187081e-05
-1.8992298984878e-05
-2.09467140623434e-05
-1.49047194962427e-05
-3.04068221560649e-05
-1.18309974297103e-05
-4.87563469849186e-06
-1.78406792389498e-05
-3.79497992241885e-05
-1.91909182375289e-05
-1.02060303548306e-05
-4.03717265496684e-06
-2.40362054496996e-05
-2.05840827956078e-05
-2.90481949795325e-05
-2.59755809154028e-05
-2.18926763588294e-05
8.64271325037244e-07
-2.52608722448564e-05
-1.45063144339499e-05
-1.73404314339032e-05
-1.15200342478176e-05
-1.01623537967934e-05
-1.95931322243223e-05
-1.44722721293469e-05
-3.35674872211537e-05
-1.32104571384571e-05
-3.52024114358339e-06
-2.32779127791325e-05
-3.6928510122969e-05
-2.5683726161493e-05
-1.69906943262292e-05
-2.22095063573759e-05
-2.71103987950386e-05
-2.61043914592393e-05
-2.96000638519217e-06
-2.21580121956247e-05
-2.18388132902527e-05
-1.09520125814379e-05
-1.35347016496273e-05
-1.40535709732394e-05
-8.79737568823381e-06
-2.57199187890622e-05
-2.25588435076706e-05
1.19563175330791e-06
-2.35209145256703e-05
-1.31416512690854e-05
-7.36991052874339e-06
-1.19208088894292e-05
-1.70531634850453e-05
-2.20309623684941e-07
-8.96736197202383e-06
-8.05184660506075e-06
-1.19146670428617e-05
-2.92958220670168e-05
-1.56255736211805e-05
-1.62198592188202e-05
-2.400201853712e-05
-2.45855390484499e-05
-2.4551883306654e-05
-9.15002622509049e-07
-7.59133229125194e-06
-2.69313885599813e-05
-2.45393323185601e-05
-1.20523191315103e-05
-1.72780606722675e-05
-2.14281296147718e-05
-2.59774449686302e-05
-1.89984731392999e-05
-2.91744502761362e-05
-6.43674651764397e-06
-2.02073785351292e-05
-1.80981968608518e-05
-1.25627298621666e-05
-9.66515246993637e-06
-1.41690512018729e-05
3.71598902834878e-06
2.77439325258768e-06
-1.8371788589629e-05
-1.59113591570861e-06
-1.87587771028816e-05
-3.05399916644008e-06
8.88824840513875e-07
-8.08820030927562e-06
-1.69278335268369e-05
-1.94595912015138e-05
-1.69113494859059e-05
-1.14744761453191e-05
-2.86374179903534e-05
-1.95656639417226e-05
-4.25267146756408e-06
-2.23175586946087e-05
-3.00188343279e-05
-6.16989249311076e-06
-1.14712755549278e-05
-3.29844423924309e-05
-2.35105610976624e-05
-2.70181577035633e-05
-1.36563063071262e-05
-2.70437898772552e-05
-1.85313151553085e-05
-2.50424881006585e-05
-2.24040747738745e-05
-2.58282963615081e-05
-3.3166425667919e-05
-1.24487327754632e-05
-5.02866529537011e-06
-3.76299736469347e-06
-2.1851775236057e-05
-2.66068585230616e-05
-2.47011762033425e-05
-1.99795905860996e-05
-2.07102785814893e-05
-8.1558581063028e-06
-8.70425241569739e-06
-2.09234439427564e-05
-2.26134890629633e-05
-1.23772745923942e-05
-2.57678164652137e-05
-3.28060007262936e-06
-1.81970380315331e-05
-3.02900307621481e-05
-6.15335425864734e-06
-1.74515658151422e-05
-2.80715402106571e-05
-2.97875015546247e-05
-3.86060207183911e-06
2.07339137362124e-07
-1.01754695555662e-05
-2.94660647988051e-05
-6.59517057688128e-06
-2.09478693804428e-05
-1.98296662755893e-05
4.90674483734703e-06
-1.66396453344778e-05
-2.35311384489286e-05
-9.98008949671734e-06
-8.6246317588444e-06
-2.51271713499272e-05
-2.79138140040272e-05
-1.78855547234457e-05
-1.27583374721242e-05
-1.34927981942522e-05
-1.46476166415319e-05
-1.27379528989821e-05
-1.53198695545176e-05
-1.6612100805114e-06
-2.00010486433975e-05
-1.48504210883708e-05
-1.38575728638102e-05
-2.43338028150597e-05
-1.90992703670433e-05
-2.14339394430206e-05
-7.07071194944238e-06
1.3606710989021e-06
-1.98318565273328e-05
-6.76478409403774e-06
-7.58945075395072e-06
-1.48964501268637e-05
-1.94048636180547e-06
-2.02937776514346e-05
-1.89746839609284e-05
-2.65592783947623e-05
-8.03388106140104e-06
-1.11427121999815e-05
-2.16285322118553e-05
-2.40012537416783e-05
-1.69714961086176e-05
-1.88630066332918e-05
-2.78787329411627e-05
5.81512974783281e-06
-1.7160358444893e-05
-1.26762091283306e-05
-2.11333416024583e-05
-1.9075828187036e-05
-2.39105686148841e-05
-1.22407727713875e-06
-1.86267081950815e-05
-1.66118765769177e-05
-1.08519493033368e-05
-1.45486928973447e-05
-1.63520956201407e-05
-2.18460517910157e-05
-2.24447169997407e-05
-1.89683512257517e-05
-2.05011583473129e-05
-6.00641109119126e-06
-2.23531365174511e-05
-3.03132664204075e-05
-3.28541800513487e-05
-8.79337769723646e-06
-2.06946548329948e-05
-1.72043702476484e-05
-1.17351744600244e-05
-2.35919742141676e-05
-1.42207469172109e-05
-4.02324011346068e-06
-3.15226606701033e-05
-7.70921115973503e-06
-1.80846521409284e-05
-6.96342768342932e-06
-5.65642488193327e-06
-1.82318269565387e-05
-1.53569254978454e-05
-1.67162275973635e-05
-1.32873736116293e-05
-1.37001917536271e-05
-1.77848797920199e-05
-2.64884638904001e-05
-2.79588951512712e-05
-1.94390361955261e-05
-3.36414915999188e-06
-5.93401501884551e-06
-1.62911130334456e-05
-1.65355908940619e-05
-4.49805131664483e-06
-1.21674069794446e-05
-3.54824144922846e-05
-1.02576617414517e-05
-1.76360491778762e-05
-2.69390321436218e-05
-1.48236964221266e-05
-9.90348213532758e-06
-2.63006858687702e-05
-2.27166225987155e-05
-1.36655166837911e-05
-2.70264663149902e-05
-2.94756824254209e-05
3.24919537484153e-06
-1.20424908116348e-05
-2.93539959578883e-05
-1.0269673619228e-05
-2.65418837454972e-05
-1.80290138954198e-05
-1.59462703356384e-05
-2.7716391207924e-05
-1.69197410444141e-05
-1.88785655990222e-05
-2.35687907191974e-05
-1.68828560441976e-05
-6.07870171315801e-06
-3.11112719172726e-05
4.34931214394291e-06
-1.01938113889342e-05
-2.1479451679136e-05
-1.63612922663899e-05
-1.8281134937928e-05
-2.57132343473274e-05
-2.15449614452579e-06
-1.36571695037364e-05
-6.61620929941599e-06
1.50501806379895e-06
1.39100744317164e-06
-1.57690393284845e-05
-2.57842917410578e-05
-1.21659225250916e-05
3.24872184928358e-06
-8.31466395371227e-06
-1.23108309210591e-05
-3.99369663035325e-05
-9.25018370626107e-06
-2.73910450369956e-05
-1.30988093914286e-05
-6.01969497062103e-06
-3.21172050214048e-05
-3.16309904492034e-05
-8.98256039513351e-06
-2.20446245437006e-05
-1.90256626223667e-05
-2.04080692047128e-05
-1.46216404189104e-05
-2.12136780997667e-05
-1.75898402458698e-05
1.38451700562322e-06
-6.76533697364497e-06
-2.06777223792525e-05
-2.15511612820655e-05
-1.11334536915122e-05
-7.2632749215429e-06
-1.82013568769404e-05
-9.02918854781457e-06
-1.43924022993697e-05
-2.09943043570552e-05
-2.43408729302945e-05
-2.33160911691771e-06
4.04044846321241e-06
-1.80548846451775e-05
-1.60456204699924e-05
-9.82151831339567e-06
-1.41350919150768e-05
-1.96096604984984e-05
-3.16727509591586e-05
-3.79865538167629e-06
-2.07537110401294e-05
-2.8706614849648e-06
-1.3833580620431e-05
-2.10974604080305e-05
-2.72852054075515e-05
-3.84174766721486e-05
-8.7961754814093e-06
-1.19406858442636e-05
-4.07585698184547e-05
-2.40760352046478e-05
-1.13646027933374e-05
-2.40873958618753e-05
-1.70269317609227e-05
-1.26315582410575e-06
-3.21903632073084e-05
-1.42456117062327e-05
-1.03949468838463e-05
-2.11994277881334e-05
-2.19720056160017e-06
-1.99182665874898e-05
-8.18772433539952e-06
-1.39374719010839e-05
-3.35625710819647e-05
-1.86929738023171e-05
-2.04050841296718e-05
-9.13344952655624e-06
-4.06555963046296e-06
-1.3626920155321e-05
-1.09573611956471e-05
-7.31474234207888e-06
-2.3108581955776e-05
-2.29571967007261e-05
-1.77508423275862e-05
-2.2832074221222e-05
-1.73630055750384e-05
1.21575655782272e-05
2.68662295179053e-06
-2.04431019063376e-05
-2.38496812224006e-05
-3.28420044861214e-05
-1.35206153951461e-05
-7.55984107327844e-06
-1.93977008467932e-05
-1.81837534283288e-05
-1.21402327069921e-05
-1.40802777641559e-05
-1.62203886317486e-05
-2.92429964460941e-05
-3.43812765907688e-05
-1.51828869106635e-05
-1.74640627626439e-05
-1.33362025002157e-05
1.31170930918268e-06
-9.29886558030743e-06
1.75104943881551e-06
-1.30108598346584e-05
-2.17397535815967e-05
-8.82347171006145e-06
-7.77008586582182e-06
-2.00489303113033e-05
-2.4367021937916e-05
-7.64110264478054e-06
-2.23720715592776e-05
-2.91830201936159e-05
-2.28264101339022e-05
-2.01749489108589e-05
-1.04805273619533e-05
-6.35043441716396e-06
-2.66757990668452e-05
-2.61336754723159e-05
-2.09440472318003e-05
-3.47155882258891e-05
3.04366646224137e-06
-2.02702241396246e-05
-1.26039600219164e-06
-2.48941118249583e-05
-2.66559622373621e-05
1.45997715481873e-06
-2.28219448007007e-05
-1.95388344728202e-05
-1.62398955907521e-05
-2.96279578041073e-05
-1.03197940150758e-05
-1.44998307722007e-05
-2.2921717311606e-05
-2.19559587158922e-05
-2.99448600692922e-05
-1.43991684087664e-05
-1.39248853113838e-05
-2.26228833104671e-05
-1.65948500807568e-05
-3.62947630378262e-05
-2.20187969860537e-05
-1.72794523163682e-05
-1.92639088753458e-05
-6.93201201611071e-06
1.48928638170466e-06
-1.19358799917264e-05
-5.35666661707566e-06
-5.45894141678531e-06
-2.28072101751219e-05
-1.87927402228771e-05
-2.27193728445148e-05
-1.54277845030693e-05
-2.44939933520783e-05
-2.71082559552576e-05
-3.55304956574848e-06
-5.72675468741997e-06
-3.82326617984149e-06
-1.46912513795886e-05
-2.11065016307307e-05
-3.38272414998669e-05
-2.31500656945404e-05
-8.70267177097665e-06
-2.00757860091947e-05
-1.65643038839232e-05
-1.50534754727648e-06
-1.18640652460089e-05
-2.22096344288768e-05
-2.07082320146722e-05
-1.80849019453301e-05
-8.66862204082087e-06
-6.97471717521805e-06
-1.50730820977699e-05
-1.26724516755425e-05
-1.26148930179934e-05
-2.41950928663347e-05
-2.88651289220194e-06
-3.21713173197633e-05
-1.4100296497724e-05
-2.11324661208235e-05
-1.8799808528326e-05
-3.99839635624165e-06
-9.15661278304534e-06
6.50478951808087e-06
-1.73388027815059e-05
-1.87533416760136e-06
-1.88470160509298e-05
-8.83339544041455e-06
-2.61871893640369e-05
-2.01895812109811e-05
-1.55275030401975e-05
-1.08712584353876e-05
-2.58347867363445e-05
-8.54804564956603e-06
-2.05341804209698e-05
-2.51796231921381e-05
-2.55005470292999e-05
-1.17760027441259e-05
-1.12920237416452e-05
-1.69819474445213e-05
-1.44571307887262e-05
-3.4544569611942e-05
-2.48783081659285e-05
-2.58103058877667e-05
-7.37603483529398e-06
-8.80181557751849e-06
-2.39957600929498e-05
-1.65174664942405e-05
-1.40639831116729e-05
-1.40973630402513e-05
-1.40486692016952e-05
-1.91024403608342e-05
-1.95542250924633e-05
-3.91352238595638e-05
-1.76837652130194e-05
-1.73838774848054e-05
-2.46129899941904e-05
-1.18576904093791e-05
-1.57964404064704e-05
-8.79918104872704e-06
-2.27276850572302e-05
-1.06388604154228e-05
-1.02800826750176e-05
-1.73296221164409e-05
-3.40983147427017e-05
-2.13456654176882e-06
-1.76821409646702e-05
-2.74116077906809e-05
-2.40773281551581e-05
4.09380204672872e-06
-2.16865721155415e-05
-3.84189200638626e-05
7.46595374027547e-07
-1.41754653357299e-05
-2.5883971325863e-05
-2.874411169935e-05
-1.88262432044067e-06
-5.94315742869835e-06
-1.59168319170023e-05
-1.05059603371366e-05
-2.37992281658141e-05
-2.87504558482612e-06
-1.20270364607958e-05
1.53938928239497e-06
8.10897868485812e-06
-1.58785004994498e-05
-1.99247632668479e-05
-1.88627296573488e-05
-2.04985079161181e-05
-1.99632985514142e-05
-2.15942341879119e-05
-6.08785705317948e-06
-1.19087059967246e-05
-1.62454110384958e-05
-1.20853566603926e-05
-1.56162615257415e-05
-2.0661614420257e-05
-1.62543278176918e-05
-1.21540348045802e-05
-2.31589839719044e-05
-1.90148500194776e-05
-3.06248415148904e-05
-1.02788702016557e-05
-2.32308847068192e-05
-1.70879307137558e-05
-1.57889753626511e-05
-3.36669215689118e-06
-1.07592232983243e-05
-3.25563104474126e-05
-3.4677545336293e-05
-2.46242431941062e-05
-6.00595058929668e-06
-6.61427507874763e-06
-1.4681104310921e-05
-2.99441157565681e-05
-1.15155217561826e-05
-1.98695785493371e-05
-3.65049731709885e-06
-2.09722346316888e-05
-1.77281812893673e-05
-2.37433999455729e-05
-2.35881188170304e-05
5.06865594427485e-06
-2.31517737949848e-05
-4.97432557754903e-06
-2.54760790530663e-05
-4.86900426441631e-06
2.32699935186295e-06
-1.18208001758688e-05
-1.60078860820632e-05
-1.0340283948789e-05
-1.69539734737226e-05
3.59350411768883e-06
-2.58923923318894e-05
-2.05468276212038e-05
-6.21610843453411e-06
-2.90501655968944e-05
-2.62155588897827e-05
-2.21093616075042e-05
-2.71510419406829e-05
-2.11803590480174e-05
-2.27178371378476e-05
-2.66355581488356e-05
1.36330370892692e-05
-1.93350411589003e-05
-3.06693342647877e-05
-4.05956062543017e-06
-2.13220710814104e-05
-2.38909990914806e-05
-3.10980044431728e-05
-3.31590188227711e-05
-2.20272855054737e-05
-1.17595315931826e-06
-7.13484268478984e-06
-1.18709274891159e-05
-1.58185822526282e-05
-2.68485213105153e-05
-3.11583114657459e-05
-1.50385196412229e-05
-1.37440726211149e-05
-1.37092807528223e-05
-2.04305900148246e-05
-1.41340128100986e-05
-9.33329928898946e-06
-2.69921806556293e-05
-1.09557295542857e-05
-2.04596741401993e-05
-1.86095467245503e-05
-2.00012263568422e-05
-1.52339617158015e-05
-7.37280764595675e-06
-6.52348880166219e-06
-2.49474169899555e-05
-1.05139566428594e-05
-2.3990527638059e-05
-2.54697722824913e-05
-7.09912967034319e-06
-1.64872628418184e-05
-1.580588216659e-05
-8.86232896435191e-06
-2.30505893842165e-05
-2.10702748854488e-05
-1.88700613900157e-05
-1.25459667350013e-05
-3.5951343539429e-05
-3.66173449441012e-06
-1.57341893426575e-05
-2.22568227032193e-05
-1.29449231458877e-05
-1.26115058062473e-05
-2.73931829650763e-05
-8.93823883216904e-06
-3.71426006041868e-05
-1.05904647771089e-05
-6.86111277544209e-06
-1.67993607756753e-05
-4.28814285146133e-06
-2.72619581035897e-05
-2.41998859678095e-06
-1.59202864157848e-06
-2.29826410624274e-05
-2.90204266432018e-05
-3.14300548199684e-05
-1.8661248884869e-05
1.84741895152741e-05
-1.69641115681178e-05
-3.27499476769701e-05
7.87552357050225e-06
-1.89716548762581e-05
-1.68608637749372e-05
-1.16191956206018e-05
-1.35883969200101e-05
-1.2970148798338e-05
-1.22662774731054e-05
-2.41567754052563e-05
-2.60095811568108e-05
-5.53991534022222e-06
-2.79593527881281e-05
-1.59568522147563e-05
-8.21398605271528e-06
-2.68083856757297e-05
-6.43765091499366e-06
-1.54160004870737e-05
-2.55066782931226e-05
-7.38080877506312e-06
-1.0012523096365e-05
-1.20476769554297e-05
-1.77765483914624e-05
-1.84992851837882e-05
-2.5297781724624e-05
-2.86983071247861e-05
-2.64745113648109e-05
2.96090836184466e-07
-2.29387415424437e-05
-3.11548426157749e-05
-3.27673104777373e-05
-1.62829961397279e-05
-1.6630232969568e-05
-9.87426054446845e-06
-3.02178324582831e-05
-1.37962033215921e-05
-1.82373082615683e-05
-2.77814820210013e-06
-2.68159748596134e-05
-1.84036301057857e-05
-2.58551726961649e-05
-1.90145326622362e-05
-2.36956218231968e-05
-1.09781376825943e-05
-2.14343632045891e-05
-2.84317897839941e-05
-2.07956140527561e-05
-1.45984207014661e-05
-3.37223220195787e-05
-1.46099338091245e-05
-6.10640405396143e-06
-1.05729136389111e-05
-2.06983063215706e-05
-1.23507804960565e-05
-2.27751227676485e-05
-1.82557503193366e-05
-2.23347094810484e-05
-1.27436548394971e-05
-2.60687071100672e-05
-3.50003590208784e-06
-1.52701693336365e-05
-1.36170371720461e-05
-9.99741648248629e-06
-3.17112914499371e-05
-1.84355999076654e-05
-2.94147882988021e-05
-1.26810518154885e-05
-1.56429380917734e-05
-2.23039778359517e-05
-2.81670503734294e-05
-1.66642350931054e-05
-2.97679748955168e-05
1.73461247555623e-06
-4.3623981123882e-06
-4.57685222359718e-06
-2.75269960911837e-05
3.81844452608543e-06
1.12179107318665e-06
-8.97666229339297e-06
6.98870849050945e-06
-2.12899904316283e-05
-9.18953277664822e-06
-3.66896888434468e-05
-1.54307220602631e-05
-2.14321249525384e-05
-1.3776050761162e-05
-8.46144228042747e-06
-2.13041121763913e-05
-2.47369895773432e-05
4.21205046431369e-06
-1.44500164905546e-05
-2.03957826374927e-05
-1.3394446977742e-05
-2.24875702468434e-05
-1.4477707893061e-05
-1.15570254867578e-05
-2.41803438216734e-05
-1.28425232280588e-05
-2.45434912936958e-05
-2.30230018329436e-05
-8.00047506263869e-06
-1.76447077348181e-05
-9.8899449211383e-06
-1.34652246355426e-05
-1.289629869035e-05
-1.21751492843881e-05
-8.37143691136847e-06
2.78392560424659e-06
-1.60817879703796e-05
-2.09226134995118e-05
-1.5785575615401e-05
-2.03371041728437e-05
-8.45011150246407e-06
-1.85486222667082e-05
-2.35584156803938e-05
-1.40114883118819e-05
-1.21492943468365e-05
-1.8599216651981e-05
8.06147202483027e-07
-4.4791544377349e-06
-2.45178895324953e-05
-2.07511156651094e-05
-7.49659162627873e-06
-2.33295574831664e-05
2.34716293854915e-06
-8.62909326172755e-06
-1.15636157219147e-05
-1.4888632138434e-05
-1.19932821037534e-05
-1.54779646822162e-05
-1.14859242393471e-05
-1.47884765224209e-05
-3.05834115968595e-05
-3.14021696702511e-05
-2.4239281915949e-05
1.45471961544365e-06
-1.58177236422339e-05
-7.71796798343675e-06
-1.97955376127502e-05
-1.98781930498807e-05
-1.69680684199567e-05
-1.15213454399435e-05
-2.93937037362227e-05
-2.42881550545886e-05
-4.13360821674494e-05
-1.08832271875989e-05
-1.1336949248768e-05
-2.30758886814026e-06
-3.75176002447684e-06
-1.52298212711581e-06
-3.07459272078511e-06
-2.53377520302187e-05
-3.38150952031076e-06
-8.7834974853006e-06
-2.05638289224704e-05
-2.72377668377199e-05
-1.16125685791949e-05
-2.27842733345498e-05
1.01390702562618e-07
-3.7988960047423e-06
-1.02269125493296e-05
-1.44363233575797e-05
-9.56241785806682e-06
-1.51638517766178e-05
-1.77877972207062e-05
-1.22834959801484e-05
-3.04061079262734e-05
-4.04194998681637e-05
-2.44274438710319e-05
-1.38747318640215e-05
-2.10539118584659e-05
5.05224064428737e-06
-2.14584220899616e-05
-1.3452332909129e-05
-1.47717318968574e-05
-3.55717228894289e-05
-5.6562196642926e-06
-3.27835111012916e-05
-6.67787672055778e-06
-3.66963276567172e-06
-2.32092252750349e-05
-1.29311094284425e-05
-1.21824619453729e-05
-8.89695545558439e-06
-6.12056247071565e-06
-3.88365309144991e-05
-1.52104921085938e-05
-1.82680700312336e-05
-2.87841048645906e-05
-1.60854082716498e-05
-2.34712297385477e-05
-2.41864615022879e-05
-1.25640662323711e-05
-1.20683270163687e-05
-1.53038900639726e-05
-2.40057191568962e-05
-1.85131313536592e-05
-7.5283182324528e-06
-2.69197406657579e-05
-8.26175779509289e-06
-1.77346499349927e-05
-1.75732296535279e-05
-2.10631808677406e-05
1.19620159590805e-05
-2.20780794612302e-05
-1.83878309970706e-05
-1.99957528482639e-05
-1.43305726286818e-05
-2.31888124559142e-05
-2.2684100730134e-05
-3.00796784020834e-05
-2.23691052828486e-05
-3.02502326894633e-05
-2.72731294820424e-05
-2.13928512306174e-05
-2.76589281124722e-05
-4.70132490821636e-06
-1.40161644980947e-05
-9.27524142634388e-06
-2.69370202602319e-05
-1.81077125798902e-05
-2.99840526558136e-05
-1.04378292629552e-05
-6.4369534341523e-06
-3.05394699038472e-05
-9.73370496273728e-06
-1.34456591849376e-05
-2.85990099231652e-06
-2.07246850960023e-05
-5.63601876691945e-06
-6.57569601023662e-06
-1.5139753743489e-05
1.70051141784559e-06
-2.95198539117103e-05
-2.20657016885952e-06
-9.67260981971513e-06
-1.69763053302267e-05
-2.02391688997872e-05
-1.33982767544578e-05
-3.06535652912612e-05
-2.70757013806149e-05
-2.70351648048633e-05
-1.02942630508155e-05
-2.5807069336585e-05
-1.41101512090864e-06
-1.48420508358791e-05
-1.48830568489136e-05
-1.51082739874752e-06
-9.46460133733471e-06
-2.44407694249118e-05
-1.25128826681634e-05
-8.18547409188428e-06
-1.88547233865495e-05
1.39810285715027e-06
-2.42763825767927e-05
-2.3931311251859e-05
-1.21103267718457e-05
-1.22870555767755e-05
-9.21227676573172e-06
-4.20793584109158e-05
-2.79539568012636e-05
-2.49255053998038e-05
-7.87013542385862e-06
-1.87600494256573e-05
-1.85268150034428e-05
-7.02187920711462e-06
-1.47323454910204e-05
-1.54389533166568e-05
-1.67750763370752e-05
-1.12766069285881e-05
-3.49898358775838e-05
-9.10610577249125e-06
-2.81146042031272e-05
-2.19354722890277e-05
-2.75331808573786e-05
-1.79990179957064e-05
-1.85846452313223e-05
-1.76133156738948e-05
-1.08875008215207e-05
-2.07544567634056e-05
-1.48400092690621e-05
-8.5837537058155e-06
-1.45896245573551e-05
-9.4662688538592e-06
-1.17549355093003e-05
-1.04498248244852e-05
-2.04727017587217e-05
-1.94477465912265e-05
-3.44304524282675e-05
-2.68513836590903e-05
-1.80735624552788e-05
-2.15548166730627e-05
-2.53607895075016e-05
-1.61360625815902e-05
-2.68355007196958e-05
-3.63257680951309e-05
-2.45551887064174e-05
-1.31699886460393e-05
-3.97738765470905e-05
-1.98368351312739e-05
-1.86968039935412e-05
-4.97680696894e-06
-2.63533676473607e-05
-2.66321610907029e-05
-8.12200476054883e-06
-1.55299473413032e-05
-3.32573343798945e-05
-5.37963364998471e-06
-1.73065542884846e-05
-8.27646572672391e-06
-1.95476148809907e-05
-1.56558130850255e-05
-2.34839759912278e-05
-2.9428669236007e-05
-1.75520758458891e-05
-2.20049311375633e-05
-1.3455788121679e-05
-1.90521619570324e-05
-9.40562903582081e-06
-1.61570617285127e-05
-1.80071719719799e-05
-1.00899016777379e-05
-4.7379005976088e-06
-6.85390820885844e-06
-2.01947779369572e-05
-2.66165474294564e-05
-2.4969672162268e-05
-1.52060635052797e-05
-7.08477284452732e-06
-7.56495035210086e-06
-2.32479767133531e-05
1.9892427821568e-06
-2.3191112180764e-05
-7.8923639062741e-06
-2.34511210091665e-05
-1.04536949117997e-05
-2.25241259620827e-05
-2.49545702995807e-05
-1.97437690024843e-05
-1.88842102248363e-05
-1.86591766427364e-05
-2.07928021796523e-06
-2.38749305658455e-05
-8.68853786948432e-06
-1.05544181197243e-05
-3.01273151551834e-05
-2.10640467478407e-05
-1.24066446620809e-05
-1.95981569544512e-05
-2.65033348358034e-05
-1.38073587611986e-05
-2.92582954371554e-05
-3.03215215576683e-05
-3.87575915438138e-06
-5.32801301035116e-06
-2.46152861436847e-05
-6.41927924617656e-06
-1.22050707666954e-05
-3.04005714530528e-05
-1.26555495627577e-05
-1.65839419427489e-05
-1.81852363411392e-05
-3.76281565377126e-05
-3.20174635231809e-05
-2.5492318765376e-05
-2.63245119446065e-05
-1.41531044891366e-05
-2.62538708756328e-05
-3.2964988186754e-06
-2.40968776121016e-06
-4.31585830867996e-06
-1.5297589214957e-05
-1.01525228866849e-05
-2.25367479612297e-05
-1.43781518148516e-05
-6.44454070053446e-06
-1.7572100683132e-05
-2.99704136198576e-05
-2.53502967113215e-05
-1.70154636748037e-05
-1.52173883674579e-05
-4.51062071442118e-06
-1.11855133332001e-05
-2.25793255839398e-05
-9.21394292008336e-06
-1.82564380714972e-05
-1.33671579185063e-06
-1.83205015452866e-05
-2.93324864915765e-05
-1.94706260898687e-06
-9.21530770936997e-06
-2.17007719896732e-05
-2.17776092910064e-05
-2.19171578150254e-05
-1.36741437776804e-05
-2.37245741196095e-05
-2.07607916622734e-05
-8.53478925644225e-06
-9.65674040817717e-06
-2.10199952338237e-05
-1.61492902676062e-05
-5.63281865200481e-06
-8.58836867462335e-06
-5.25011326829695e-06
-8.21772295429299e-07
4.24160397483815e-07
-2.20808419906997e-05
-2.09587044149355e-05
-2.15353226950216e-05
3.22890372143772e-06
-1.79606384743647e-05
-1.01845215079133e-05
-2.5589340894073e-05
-1.64216140066516e-05
-1.32430811585629e-05
-4.93783993767089e-06
-5.94816525498254e-06
-1.16196222942966e-05
-4.47688205186472e-06
-2.32599822157081e-05
-4.28129023687274e-06
-7.99839256360574e-06
2.92288519515717e-06
-2.59293929483564e-05
-8.70320852936888e-07
-1.00851631044391e-05
-5.8329468690176e-06
-1.79267640865288e-05
-1.39179141720431e-05
-8.86277191214662e-06
-1.95045658068039e-05
-3.61764682059156e-05
-7.37891544678728e-06
-2.01527847604862e-05
-2.06280827920432e-05
-1.07527789439132e-05
-2.61469895343045e-05
-1.5372736316614e-05
1.41696715517514e-06
-1.60685917594008e-05
-2.45184335245796e-05
-1.64161767789635e-05
-8.22855861853112e-06
-1.43620735655102e-05
-1.20322980247821e-05
1.74632761001485e-06
-1.0202397124925e-05
-8.57894878685377e-06
-2.58352347137911e-05
-2.05965098426415e-05
-8.25590666638633e-06
-1.67639733682686e-05
-6.37011482974846e-06
-1.47594307472972e-05
-1.75642225583536e-05
-1.25875303158659e-05
-1.52630149270474e-05
-7.41035537517812e-06
-1.27925365964476e-05
-2.56946214062275e-05
6.37276291359167e-06
-9.70526512157263e-06
-6.07222814926247e-06
-1.13915587283605e-05
-3.23136516335998e-06
-6.14054821982957e-06
-1.05145922549434e-05
-7.83398847535992e-06
2.97905525376534e-07
-8.57358951529481e-06
-1.06876946617152e-05
-2.50358102288447e-05
-1.9001936700623e-05
5.03108662028272e-06
-1.09906202694654e-05
-2.19231023607197e-05
-1.51186089505609e-05
-2.64142827249562e-05
-2.21209235715692e-05
-2.77988489686015e-05
-2.97240774611114e-05
4.63051069332905e-06
-2.49180599096287e-05
-1.25490749467995e-05
-8.45297263501553e-06
-1.24264963790825e-05
-2.42213420787255e-05
-3.3828652344494e-05
-1.86533440945775e-05
-1.7286591223882e-05
-2.80496803922998e-05
-1.65243627205478e-05
-1.38222611566919e-05
-1.21813960080107e-08
-1.4103128655829e-05
-8.94382853720245e-06
-1.25280511109413e-05
-2.0856548279911e-05
-1.6368050558428e-05
2.24610660940297e-06
-2.63336510247062e-05
-1.05327841219418e-05
-1.87149092925965e-05
-1.98946763143373e-05
-2.00451130838151e-05
-1.69977544536828e-05
-8.05448053944701e-06
-1.11504358901645e-05
-2.30719470889908e-05
-2.28115171202405e-05
-7.66824374055886e-06
-9.23794086825964e-06
-1.45819010860384e-05
-1.12862754058587e-05
-3.4384719988184e-05
-1.63139864687111e-05
-2.08235222373335e-05
-8.07294982527182e-06
-1.12410849176145e-05
-5.06871476936627e-06
-7.40565208237079e-08
-3.1353103358798e-06
-2.25811757982946e-05
-1.76256358053147e-05
-1.83939056162968e-05
-1.43302618323837e-05
-2.92940527865613e-05
-1.43149088784499e-05
-3.40670429281678e-06
-1.60653603032106e-05
-2.35651077200318e-05
-2.06662367156722e-05
-1.04192613697958e-05
-1.16274904349428e-05
-2.03046218402224e-05
-2.02088799598829e-05
-1.60195641465718e-05
-2.36237168242055e-05
-1.46494182898996e-05
-2.73837858241756e-07
-1.61637462909198e-05
-3.88090804367505e-05
-2.56370783544825e-05
-2.42290601331614e-05
-2.54912674888002e-05
-1.78941194483389e-05
1.05863608638344e-06
-2.14993423054937e-05
-2.50099198356241e-05
-3.41560187674277e-05
-1.09524003094659e-06
-3.54362032498208e-05
-1.15509925243336e-05
-6.53983660060245e-06
-1.53685623185287e-05
-1.59863185222204e-06
-1.59132369338336e-05
-2.13186367895659e-05
-1.62038065095338e-05
-1.13210904927928e-05
-7.08495601896088e-07
-2.34923819391838e-05
-3.56639385115207e-05
-8.98837567967762e-06
-2.06706619416725e-05
-3.23326553780904e-05
-1.82569536984471e-05
-1.29851552705326e-05
-2.65263217826718e-05
-2.71822077985613e-05
-6.64601752122976e-06
-1.27763207069517e-05
-2.10450340535928e-05
-1.17630593468534e-05
-1.02480402011924e-05
-9.35001919834171e-06
-7.74138540217678e-06
-2.2804076281785e-05
-2.15772339180694e-05
-2.85072521872484e-05
-1.03752144060356e-05
-1.43502301836914e-05
-9.79187153442986e-06
-1.61987032265766e-05
-1.42915270981341e-05
7.85935321448213e-06
-1.50454585449771e-05
-2.16322137054296e-06
-2.90361977523551e-05
-2.27961797152563e-05
-7.36284301754999e-07
-2.41149846864087e-05
-2.38512076496841e-05
-1.36991005489267e-05
-1.59426709698578e-05
-1.33788889700845e-05
-3.40516757104936e-05
-2.46426353027911e-05
-7.41477602640675e-06
-2.61733426295516e-05
4.33533652885377e-06
-1.60874391012921e-05
-1.79753982450774e-05
-1.14915444051976e-05
-3.12962715968852e-05
-7.55800838491344e-06
-1.56078208921682e-05
2.32994677678535e-07
-2.4911620751947e-05
-2.84497077216302e-05
-2.01111832340575e-05
-7.40683488337424e-06
-1.37104291109249e-05
-1.10716478429788e-05
-2.88531986623895e-05
-1.75128800050522e-05
-9.68939440386168e-06
-1.53701273082359e-05
-6.26080351894183e-06
-3.1255355286626e-05
-1.17281804069523e-05
-2.45828992379619e-05
3.75209347674665e-07
-1.8371383607681e-05
-1.57819126303957e-05
-1.19977085290018e-05
-7.72203697212904e-06
-1.54921236184146e-05
-1.12688178191525e-05
-2.82097809465691e-05
1.26654375858043e-06
-2.0664529108251e-05
-8.85395696189455e-06
-3.37640550155868e-05
-1.87521692356657e-05
-5.90144031402951e-06
-2.20360530450088e-05
-3.3440822226174e-06
-2.14461865992453e-05
-1.54264553497166e-05
-2.36858689243086e-06
-2.76776684393614e-05
-7.91599215395395e-06
-2.18808791324994e-05
2.45484814751039e-06
-1.94202097462862e-05
-1.38058606851935e-05
-1.35279361658969e-05
-1.98370582377522e-05
-3.187348130823e-05
-1.14100407652526e-05
-2.7363434983621e-05
-2.43630340722428e-05
-8.53307752637284e-06
-1.02198567290399e-05
-1.41316439547835e-06
-9.65024553438107e-06
-8.05952308340929e-06
1.14558249519058e-06
2.14722978142367e-06
-1.40585855821446e-05
-5.1940556781407e-06
-1.5272725673043e-05
-2.94725361499024e-05
1.26504016525438e-06
-3.88507736157215e-05
-1.70849675849881e-05
1.64160600335058e-06
-8.43790481995577e-06
-2.81507852062153e-05
-1.66302432670961e-05
-1.74640182765721e-05
-2.05065197017576e-05
2.44657588817995e-06
-1.87818798248857e-05
-3.24256529881702e-05
-1.40619166634169e-05
-1.64070515634457e-05
-1.74906559837757e-05
-2.05834038104204e-05
-3.34242614742136e-05
-3.64924812820659e-06
-2.33452453218127e-05
-2.38637329343688e-05
-2.78161048720211e-05
-3.13681438791592e-05
-2.37243501615577e-05
-2.01133588219682e-05
-1.42979221714296e-05
-2.190451678441e-05
-1.69061595637607e-05
-3.28700931252099e-05
-1.79422013863767e-05
-2.9811514978176e-05
-2.61702244986775e-05
-2.79611144795614e-05
-2.18968935938312e-05
-1.69337983438891e-05
-2.34107935775027e-05
-2.2412498939086e-05
-1.2561689817834e-05
-1.40750660485557e-05
-1.91817577549151e-05
-5.48076533375283e-06
-1.98410248262418e-05
-1.31437208139681e-05
-2.51716937563439e-05
-2.0025318901445e-05
-1.00688467783012e-05
-1.47735116727258e-05
-1.29197624744364e-05
1.69706433768771e-06
-1.48534158300664e-05
-2.00166727826437e-05
-1.80466784720892e-05
-1.31056939383482e-05
-3.01024427389384e-05
-9.35166937349685e-06
-3.89879710526687e-05
-1.11194401408267e-05
-1.02802099926252e-05
-6.22134775183298e-06
-1.78208611930266e-06
-1.37234248656478e-05
-2.14800735759441e-05
-1.15500915511762e-05
-1.59677695981661e-06
-1.37650521518825e-05
-1.54411396399843e-05
-2.06475561936202e-05
-1.67357241569356e-05
-1.9949256607144e-05
-1.88760267162106e-05
7.16174889153762e-06
-1.53330332313554e-05
-5.23364342321708e-06
-1.82785028003316e-05
-2.89740088080602e-05
-6.19846971406811e-06
-2.76042583458168e-05
-2.05941186759319e-05
-9.16011314184115e-06
-8.84035578356818e-06
5.73942013732499e-06
-7.18658350607866e-06
-2.50520191621707e-05
-3.70853887145963e-05
-8.9627048266399e-06
-3.08996198779405e-05
-1.41956032298782e-05
-9.50131765346207e-06
-1.71280158578387e-05
-2.97144806336874e-05
-3.4546525864487e-05
-1.62719869722614e-05
-2.25724868131472e-05
-1.7017010109572e-05
-1.16831948255302e-05
-1.18688989057003e-05
-1.38235604415019e-05
-7.45796433218492e-06
-7.38323670814519e-06
-7.06890728136213e-06
-8.10530383538592e-06
-1.23692298762979e-05
-2.40635300068924e-05
4.23269276787111e-06
-1.96413097184753e-05
-1.39732565447792e-05
-2.32046730829355e-05
-1.10008287059509e-05
1.12807366039735e-06
-2.0387370655001e-05
2.24201719362447e-06
-7.92599910106909e-06
-3.96422442804408e-06
-1.54273419870842e-05
-3.56702447337033e-05
-1.53907084785928e-05
-3.91322969092168e-06
-1.18187832536226e-05
-1.93817654376567e-06
-6.36329279905677e-06
-1.77415402592399e-05
-5.57640614786575e-06
-1.17578742475422e-05
-3.13185778875942e-05
-1.4552260395875e-05
-1.70792495754773e-05
-1.46940874960082e-05
-2.7907057390676e-05
-7.94370936469542e-06
-2.47000771838927e-05
-2.58421032737817e-05
-1.84516790825046e-05
-2.47901539208699e-05
-1.4567192138811e-05
-7.15930332000968e-06
-2.72313279158296e-05
-2.20932752578349e-05
-1.83415502079698e-05
-3.35882761199966e-05
-2.55422558343578e-05
-6.43439463573087e-06
-1.78330624976719e-05
-3.68577311147709e-05
-1.24628451205068e-05
-2.39189612555743e-05
-1.5563886484789e-05
-1.20224997470647e-05
-2.43651667165972e-05
-1.22845630027261e-05
-1.65518155145827e-05
-1.47654255900831e-05
-3.92828496191003e-06
-1.07739145511975e-05
-1.90022289920741e-05
-1.85540675251275e-05
-3.27056826871717e-05
-1.55399757068231e-05
-8.78707732292012e-06
-1.2480304293062e-05
-1.91655630672337e-05
-8.99293878657293e-06
-2.89278475908412e-05
-3.80117054927872e-06
-1.23458062397572e-05
-1.64605417044935e-05
-1.58869148117511e-05
-7.10307518937738e-06
-2.96397682293713e-05
-1.39743698190556e-05
-1.73450616011441e-05
-2.39082847119556e-05
-1.44041088980232e-05
-5.15055359856954e-06
-2.45408277678109e-05
-2.63432316864571e-05
-2.17220477504702e-05
-2.42458089096516e-05
-1.22619634918768e-05
-2.14082683158225e-05
-1.95449347108464e-05
-2.42051754673271e-05
-6.22447763095307e-06
-8.19964404903578e-06
-2.25523924308501e-05
-2.2109194877672e-05
-2.15575276280165e-05
-7.15625066984273e-06
-1.4320870059919e-05
-2.81402811947976e-05
-3.29610816934064e-06
-1.12396297601652e-05
-1.51317302175224e-05
-1.83860113291604e-05
-1.84965253354312e-05
-1.61554721912822e-05
5.83296953409362e-06
-3.04148735459042e-05
-2.13183689913113e-05
-2.33945901081112e-05
-4.71789971012023e-06
-1.7915781401979e-05
-1.48516814578356e-05
-3.14384095349104e-06
-2.82002540266969e-06
-1.5882693319879e-05
-9.08187020566298e-06
-1.71542693931416e-05
-1.26636504951132e-05
-2.8646060877265e-05
-6.7540172796358e-06
-2.58113580381965e-05
-1.30590675282263e-05
-2.34112541081599e-05
-3.25250037687572e-05
-2.14230993025899e-05
4.2966533999733e-06
-2.49987377231432e-05
-1.24049424092229e-05
-2.04461256668119e-05
-1.21284689545889e-05
-1.28881051865652e-05
-9.51231961104414e-06
-2.88317811005503e-05
-7.3352301378267e-06
-2.68846168877365e-06
-8.90529838693315e-06
-9.75529213431748e-06
-1.18499215398026e-05
7.06258795725436e-06
-4.15194145228326e-06
-1.78157396903978e-05
-1.49459210405859e-05
-1.43164435085406e-05
-2.05543794605519e-05
-3.11481701850739e-05
-9.97396024217489e-06
-9.40067427965714e-06
-6.37230122858482e-06
-1.29561029284796e-05
-2.09947681282102e-05
-1.08646857554512e-05
-2.25674763374266e-05
-2.83136417228413e-05
-2.83584299732189e-05
-2.11667762425566e-05
-2.49147305610499e-05
-2.45102898000298e-05
1.73871395101136e-06
-2.17934693816878e-05
-1.46079706008416e-05
-1.87622329148307e-05
-1.85639657190889e-05
-1.34771929934672e-05
-3.20644138376254e-06
-1.92836643740225e-05
-3.22348085675745e-05
-3.06908067832859e-05
-3.0293303621645e-05
-8.52009520903445e-06
-2.28399511412865e-05
-2.69074862059943e-05
-3.11122669822166e-06
-3.83367150110133e-06
-1.03707376457871e-05
-2.51870792201938e-05
-5.3483212204527e-06
-1.33580835663897e-05
-1.34717537364496e-05
-5.7246391930634e-06
-9.84035937434372e-06
-1.66748875175084e-05
-4.22365501197685e-06
-1.18573844666824e-05
-2.37018219059641e-05
-2.66484639704061e-05
-1.25960716569167e-05
-2.43775189044751e-05
-9.70553314763627e-06
-1.17799999985676e-05
-1.09233895606383e-05
-2.64275093902175e-05
-8.5804866663595e-06
-1.03246047234628e-05
-7.42283807238091e-06
-8.35839499382629e-06
4.97783204175399e-07
-2.77300714248881e-05
-6.09473960470109e-06
-1.52401092836018e-05
-2.61912477129304e-05
3.24736004866261e-06
-2.45542801967778e-05
-1.44314938302629e-05
-1.40105361609859e-05
-2.2423069938884e-05
-1.33818957133673e-05
-1.89043973406569e-05
-1.49000354596188e-05
-1.54416305444751e-05
-8.69187747852421e-06
-2.89926858446146e-05
-3.72820483697211e-05
-1.69586538345841e-05
-9.38328557337129e-06
-1.00908510884001e-05
-2.55794195801961e-05
-2.13912514753413e-05
-1.43244198385122e-05
-1.88913569220842e-05
-4.43871356380423e-06
-3.12911498182731e-05
-1.71550740715995e-05
-3.04757853062089e-05
-1.26602446479003e-05
-1.10613146508151e-05
-1.95831839632712e-05
-1.05663113144207e-05
-2.96498724450357e-05
-8.95781949837792e-06
-1.22872397394385e-05
-1.37664843524014e-05
-2.0015011761062e-05
-8.2921136108817e-06
-1.73871146735026e-05
-9.06327055669949e-06
-8.81826104176947e-06
-1.19208302738178e-05
-6.37347884113074e-06
-5.24353345477315e-07
5.72147786268895e-07
-8.1349170729354e-06
-8.34821776288031e-06
-1.32701079748944e-05
-2.91624931884401e-05
-1.5549797436268e-05
-1.52455772809581e-05
-1.13256424713963e-05
-1.72153964338977e-05
-1.96197479859272e-05
-3.05179071376299e-05
-1.91278624258871e-05
-1.2938574230623e-05
-1.59846226910096e-05
-1.02915519040643e-05
-1.37586320877763e-05
-1.97557404337879e-05
-1.22993316047439e-05
-2.30759307230026e-05
-1.26098087336085e-05
6.07800888488896e-07
-1.85135306700557e-05
-1.95838185474235e-05
-1.25934408078753e-05
-3.14652003734596e-05
-1.08424808210373e-05
-2.16414825193255e-05
-1.15324327634983e-05
-3.3327557113824e-05
-2.22135962239004e-05
-2.61784467892061e-05
-1.23377862884842e-05
-8.77717889956426e-06
-1.91736124483991e-05
-1.85884705896765e-05
-8.0425651041449e-06
-1.77525839604831e-05
-6.26702882945862e-06
-3.2748798374467e-06
-1.14755361679687e-05
-1.01326432802629e-05
-4.32289990363171e-05
-3.11848946879159e-05
-1.34448383158234e-05
-1.10790536396863e-05
-2.10292314890367e-05
-9.6679973442162e-06
-9.93344754573655e-06
-9.4617512586304e-06
1.38377152271589e-06
-2.98123010089165e-05
-1.61915732797589e-05
-2.32179096270245e-05
-2.92275512914349e-05
-3.2186703666122e-06
-1.74267762617056e-05
-3.78756006455585e-05
-2.60125523552676e-05
-1.94026649225254e-05
-1.17358730156774e-05
-2.38944563657887e-05
-1.92135663075281e-05
-2.05280239841858e-05
-1.56845957677135e-05
-1.44595522767611e-05
-2.00868758660122e-05
-3.63747324260252e-06
-8.51241216573933e-06
-2.64690868478599e-05
-6.89251157272194e-06
-3.34789505156692e-05
-2.45098905383498e-05
-3.03273282767059e-05
-1.27538122637727e-05
-5.37900988319608e-06
-2.03227373810065e-05
-5.91261952034472e-06
-1.75983103663038e-05
-1.88432460958845e-05
-4.13250095811666e-06
-1.20742407978211e-05
-2.80252206786978e-05
-6.67070215861339e-06
-2.69418422097686e-05
-1.59240341848332e-05
-1.6233175253747e-05
-1.97648001209608e-05
-1.54794887099132e-05
-3.13020587181845e-05
-3.62068354012294e-05
-5.05906022162706e-06
-1.91462892229265e-05
-4.00095871776402e-05
-1.68522944960532e-05
-7.03862573560282e-06
7.7777735978173e-06
-1.91206249648671e-05
-1.50434721470207e-05
-2.28330134733616e-05
-3.07293739880913e-05
-2.40358645888062e-05
-1.70943616595138e-05
1.97240772403109e-06
2.96641685576351e-06
-8.60570882217481e-07
-2.3388830669055e-05
-1.53904316258154e-05
-3.33363497541754e-05
-2.73091417046771e-05
-1.79333804139323e-05
-2.61983239558769e-05
-1.04178582037323e-05
-8.57274305700096e-06
-2.45659813901211e-05
-1.89507037022387e-05
-2.08972273402456e-05
-1.18662281149737e-05
-2.3935132452965e-05
-2.18795545426529e-05
-2.51013669152369e-05
-2.93170899651771e-05
-2.38604701310828e-05
-1.26337485420477e-05
-2.35891648185421e-05
-3.26827352154947e-05
-1.03370388487378e-05
-1.77568981356786e-05
-1.75865884569119e-05
-1.3008385863908e-05
-4.80519455366068e-06
-1.8138688589825e-05
-2.57524548562096e-05
-1.96392818512166e-06
-3.15243849205664e-06
-1.79266955474985e-05
-2.717179035253e-05
-2.26888575954694e-05
-1.45363043020086e-05
-5.14328768034707e-06
-1.77246097210491e-05
-1.69354903055937e-05
-1.31714931885802e-05
-1.64642418012028e-05
-2.79424440225103e-05
-2.18605563353124e-05
-1.5948225907021e-05
-3.10824812468273e-05
-4.48643980657585e-06
-6.02124372509457e-06
-2.30281158507351e-05
-2.86851518612147e-05
-2.7762786134668e-06
-3.11156857362547e-05
-7.55648933258082e-06
-2.74122262265377e-05
-2.09705486107505e-05
-9.65462600778907e-06
-9.21667512920718e-06
-5.96395582430842e-06
-4.64336778714816e-06
-1.58321639541497e-05
-2.8401611830696e-05
-1.43162283054236e-05
-1.91263608408833e-05
-1.51641171410452e-05
-2.29052948622874e-05
-1.71413535471991e-05
-3.76591161733155e-06
-1.25686191886628e-05
-1.50423855677382e-05
-2.10386028920554e-05
-2.0747725995268e-05
-2.97215813766098e-05
-2.55007080632464e-05
-1.0789299408315e-05
-5.6451279819423e-06
-3.1930707063388e-05
-2.18305966017785e-05
-1.84640229758003e-05
-2.65083633416706e-05
-1.52164867651968e-05
-2.5977249836674e-05
-2.39620493346162e-05
-7.74781013133035e-06
-6.31072170269319e-06
2.37590540091178e-06
-4.55612699441721e-05
-2.56340034489206e-05
-9.17120978755805e-06
-1.59066345444025e-05
-2.96292412585797e-05
-1.70264128583063e-05
-7.68546597309597e-06
-9.92605239125652e-06
-6.82010112110312e-06
-1.36196753807229e-05
-2.18931343400543e-06
-1.23078104085021e-05
-2.66802636860133e-05
-1.86761367745718e-05
5.42427594375033e-06
-1.39433310651132e-05
-2.13882091893473e-05
-2.48775973474697e-06
-1.98262956684968e-05
-2.04246122024169e-05
-1.1154404524892e-05
-4.08716583055223e-06
-2.11570770722526e-05
-2.0623137489268e-05
-2.47206532910312e-05
-8.85834520921716e-06
-1.76683444151356e-05
3.71492183263616e-06
-1.2853028135651e-05
-4.09015093859706e-06
-1.3692097440276e-05
-1.42872167857345e-05
-2.94076992939533e-05
-1.85942499948771e-05
-1.19215173351434e-05
-1.10962846234394e-05
-1.62051226456271e-05
-2.21025399825529e-05
-1.71441056600351e-05
-2.83672777007028e-06
-1.65749189499956e-05
-6.77057020310165e-06
-1.70304988031764e-05
-1.15802147652467e-05
-7.99425810367389e-06
-2.27486289299741e-05
-8.83646262686739e-06
-1.07442484003096e-05
-8.14213117490337e-06
-2.39282219112791e-05
9.53103820318021e-06
-7.63332284880602e-06
-2.50897654483101e-05
-5.85453591512114e-06
-2.00851049429147e-05
-9.03361453086456e-06
-2.14603078784396e-05
-5.45269317476302e-06
1.19856616780852e-05
-8.16999234806962e-06
-2.65716212152877e-05
-1.18868409162415e-05
-4.07154610831097e-06
-1.93577040973995e-05
-1.83592689084938e-05
-3.0571407696687e-05
-1.08774302997373e-05
-2.05285556745331e-05
-1.52208433309096e-05
-2.07197338049412e-05
-1.71727111821792e-05
-2.50696347659381e-05
-1.26040153502616e-05
-1.83357513119797e-05
-7.59575697638311e-06
-8.70581242906934e-06
-1.83135099983092e-05
-1.22250714245474e-05
-2.14108476443554e-05
-1.49148619108922e-05
-1.54791132367549e-05
-1.26615048792917e-05
3.87922038803946e-06
-2.39453172512549e-05
2.7265828478524e-07
-2.47203502880715e-05
-1.31550605676575e-05
-2.55071368049986e-05
-2.10747539888351e-05
-5.15714398331737e-06
-7.31081700022724e-06
-2.2470453689269e-05
-3.39588230328752e-05
-2.42797509423057e-05
1.0309852852817e-05
-2.13959762434073e-05
-1.67933577704479e-05
-1.17244766961839e-05
-1.3407035578713e-05
-2.82210030414688e-06
-3.3539291239636e-06
-1.21349966788456e-05
-1.862560764105e-05
-1.47262963752299e-05
-1.81437225408396e-05
-1.38342856411329e-05
-8.65593823611315e-06
-2.76718584812727e-05
-1.1322089965282e-05
-1.28640913641118e-05
-1.61529040536624e-05
-1.13499590017294e-05
-1.34865458622049e-05
-1.17700192373091e-05
-1.01531278645403e-05
-2.37385908330511e-05
-2.75750231927838e-05
-2.77636203001707e-05
-5.69498250163917e-06
-2.24583447438786e-05
-1.87721027922244e-05
-1.33100471416137e-05
-1.29769770338885e-05
-2.72582955353187e-05
-2.19892775741223e-05
-4.16923456329641e-06
-2.33363357690723e-05
-7.93824855144237e-06
-1.3682002371348e-05
1.84274396824488e-06
-1.5732447736526e-05
-3.40380176223288e-05
-1.20646217041024e-05
-9.49413793496954e-06
-9.90565769729131e-06
-3.59548184935954e-06
-2.75147066651631e-05
-6.94550758430534e-06
-2.60478376029173e-05
-3.2387427946027e-05
-1.91718002610506e-05
-3.55927236650105e-05
-1.4490657583459e-05
-2.40826038000579e-05
-1.65888014452825e-05
-1.24226222273063e-05
-2.11228460391265e-05
-5.33082176249752e-06
-2.02393455101074e-05
-6.76949382644362e-06
-1.7182586513524e-05
-1.73268568667969e-05
-2.4618098047191e-07
-2.05500281184272e-05
-1.40342910089646e-05
-8.8150754164291e-06
-7.42904598883948e-06
-2.01556892403328e-05
-1.62192232601376e-05
-1.80373745774914e-06
-1.21424637404258e-05
-1.86089329904873e-05
-2.8370462914545e-05
-2.50377310842073e-05
-1.60146931806152e-05
-1.56457278439765e-05
-7.88372223442901e-06
-1.10537841864577e-05
2.82011488485829e-06
-1.03240627421746e-05
-3.09424174726769e-05
-1.15852677228967e-05
-1.44587784982601e-06
-1.75301399680837e-05
-1.72266204190857e-05
-1.50055664244837e-05
-1.9095587351828e-05
-2.03649635602317e-05
-2.95082430005528e-05
-2.89737020864218e-05
-1.75928976333855e-05
-3.24235159141505e-05
-1.67098602715013e-05
-1.98354816821968e-05
-2.23771347334745e-05
-1.18813357744116e-05
-1.88417381912015e-05
-1.65145556112199e-05
-4.1315504301297e-06
-2.80151419762791e-05
-8.9710610091851e-06
-2.03212629936425e-05
-2.06787729122102e-05
-2.31804801999335e-05
-8.58554324242218e-06
-2.13157356724125e-06
-1.74899987524878e-05
5.18059545031461e-06
-1.14383417114717e-05
-1.54818235834724e-05
-2.28037992140254e-05
-4.00737110740026e-06
-2.63132962263415e-05
-6.73733042305118e-06
-2.1685690489315e-05
-2.59260466630858e-05
-2.52489007049813e-05
-1.35108956194623e-05
-2.20534610536565e-05
-3.111135609474e-05
-2.21889907504203e-05
-1.25875999422521e-05
-1.89180777766339e-05
-2.99442718314153e-05
-1.34263734817577e-05
-3.9899896824184e-06
-1.66807021904543e-05
-1.59984135792806e-06
-1.4482172151818e-05
-1.27001758895827e-05
-1.85077198385068e-05
-8.48953182292812e-06
-1.86899710877589e-05
-2.44403573265856e-05
-2.05523478376248e-05
-1.42462420766264e-05
-2.66008287944186e-05
-2.55463182464624e-05
-1.38525501857308e-05
-3.48756260932076e-05
-1.18304924368581e-06
-1.82257039322374e-05
-1.06720650275632e-05
-9.53974984139299e-06
-1.18105277898126e-05
-2.10646304004219e-05
-3.41092280476284e-05
-5.44803884279644e-06
-1.4733577058151e-05
-1.95442953309138e-05
-1.54547566534311e-05
-1.75834325722064e-05
-1.29233817220279e-05
-1.76501572559255e-05
3.36882929962576e-06
-8.38319652890121e-06
-8.81049329210807e-06
-6.15748856896396e-06
-3.06782157069246e-05
-1.41458672081701e-05
-2.94491322945893e-05
-8.31459593695685e-06
-1.33616669827706e-05
-1.10691421565699e-05
-1.75010223808196e-05
-5.12776343515439e-06
-1.94306349176638e-05
-2.16621052008191e-05
-8.36833004732528e-06
-2.22985773428799e-06
-4.5256606872901e-06
-2.48606043489891e-05
-2.75323388381515e-05
-2.27531517262818e-05
-1.51584348725612e-05
-7.56968484962447e-06
-3.54262283718596e-06
-1.18172195779018e-05
-1.69538120007802e-05
-6.01427686768378e-06
-3.27152211660736e-05
-1.7170369501454e-05
-2.10838638494351e-05
-1.72334623701618e-05
-2.30631810141777e-05
-5.77640156618194e-06
3.79733320434146e-06
-2.28635080939214e-05
-3.67267340377292e-05
-8.55198566899502e-06
-8.91488957941227e-06
-2.055572780742e-05
-1.68501328371527e-05
-3.20203185329498e-05
-7.68209424178149e-06
-1.13034605008431e-05
-1.39584793610997e-05
-3.09753916666394e-05
-1.49279812428078e-05
-2.30263684615989e-05
-2.48355716582926e-05
-6.74870990332853e-06
-2.43640285773237e-05
-1.63263890565642e-05
-1.27069752611846e-08
-1.59388631702687e-05
-2.12141119258057e-05
5.45139044995279e-06
-2.15131770220029e-06
-1.20296813975685e-05
-1.67040615518922e-05
-2.55008125888548e-05
-2.88969375914786e-05
-2.80543605082682e-05
-2.00779770531836e-05
1.34358215712194e-06
-2.82938990094261e-06
-1.45164366666879e-05
-2.67701500254474e-05
-1.039530517589e-05
-4.26954126218169e-05
-2.31450489613337e-05
-2.90762295416464e-05
-2.43379887765894e-05
-1.35165021675703e-05
-1.6096879999378e-05
-2.54346238313039e-05
-2.25665339697312e-05
-2.12380259876514e-05
-7.34203123607688e-06
3.0287284361312e-06
-1.41700754429516e-05
-2.00704497233865e-05
-7.61038078677644e-06
-1.49014862044082e-05
-1.53838703466074e-05
-2.1972050766877e-05
-1.91734033481194e-05
-1.61530926199649e-05
-9.84089398011317e-06
-6.72394223393045e-06
-3.49270456381589e-07
-1.03405260129531e-05
-7.87988800243897e-06
-1.66534617110223e-05
-1.03323136732542e-05
-2.51818309897713e-05
-7.80937169499448e-06
-2.32549270498767e-05
-8.38115441128139e-06
1.22838891427049e-06
-2.45166323464704e-05
-1.42290974595081e-05
-9.27014210075577e-06
-1.42829226898645e-05
-1.29658497800423e-05
-1.89169867397826e-05
-1.06553179258805e-05
-6.12157556198335e-06
-1.76979412701307e-05
-2.55060091688697e-05
-1.531577167606e-05
-1.79635906230692e-05
-2.31872764079666e-05
-2.34131799850396e-05
-1.42457256429499e-05
-6.52583972659143e-06
-1.5702109929705e-05
-2.54608727050121e-05
1.16900706495421e-06
-1.21839666116231e-05
-8.60212805257634e-06
-2.49801100169728e-05
-2.12278818373568e-05
-1.51969801109684e-05
-1.65889918269191e-05
-4.57145356915988e-06
-2.06561442883921e-05
-1.31467952114103e-05
-2.16763445235244e-05
-2.61580207683819e-05
-1.29273569495995e-05
-1.01580102312694e-05
-3.04682254794776e-07
-1.23128911495275e-05
-1.91594418650909e-05
-2.24998261370427e-05
-1.54300561978985e-05
-2.14189271607631e-05
-3.28519665719978e-05
-2.24505871580235e-05
-4.24071285291277e-07
2.00278724400111e-06
-1.44154848966554e-05
-1.06876502293635e-05
-2.68289649144905e-05
2.596418285602e-06
-2.72998199097064e-05
-2.92786463438498e-05
-2.73321947508926e-05
-4.93864316361607e-06
-2.98100637763709e-05
-1.07912153282e-05
-4.63750947056974e-06
-3.17776722607623e-05
-1.43264038174557e-06
-2.51415816798696e-05
-5.01186775489217e-06
-1.97646101075302e-05
1.04380756014655e-06
-1.61673761522685e-05
-3.90941673825935e-05
-1.38892688561229e-05
-1.70585363979788e-05
-3.09267493309213e-05
4.5145532538519e-07
-2.78239895949148e-05
-1.26998440089965e-05
-1.3467874621086e-05
-1.46516675306862e-05
-1.701610769009e-05
-1.13322773643116e-05
-3.92318467099267e-05
-2.53923119863225e-05
-1.1044197911044e-05
-6.82106920090409e-06
-8.10946689106115e-06
-1.53769573860059e-05
-1.47624034096288e-06
-1.16473501209622e-05
-3.53832799086629e-05
-6.64959273500424e-06
-2.06110159927643e-05
-3.10214199807403e-05
-1.72101889569895e-05
-1.30319190324456e-05
-1.81665190871813e-05
-2.19535941768763e-05
-2.03540601496514e-05
-3.15015435534302e-05
-3.19194086594532e-05
-9.56330323554171e-06
-4.65407235715813e-06
3.48531352146065e-06
-2.03340636008639e-05
-7.89271123279583e-06
-1.68923611395995e-05
-1.31564959429142e-05
-3.45437511123548e-05
-1.67763121430584e-05
2.13666586054921e-07
-1.14546309807672e-05
-1.05293323093207e-05
-2.83676055512488e-06
-5.88416410786634e-06
-9.32914845459506e-06
6.00822414347562e-06
-7.50557841653268e-07
3.32611920311573e-06
-1.90652106077318e-05
-2.53769149074561e-05
-1.24187708989273e-05
-5.47522113506946e-06
-3.41244840275816e-05
-6.33730612811653e-06
-1.52258119006823e-05
-1.55993234341852e-05
-2.29863203239778e-05
-7.85354300650646e-06
-2.74902130952539e-07
-1.52739497425987e-05
-1.11397185425555e-05
-1.86660405338321e-05
-1.53721964769641e-05
-1.46586444862352e-05
-1.32260392918764e-05
-6.07911253305084e-06
-1.67442260821031e-05
-2.60339875535159e-05
-1.64631402479009e-05
-1.10822535770374e-05
-3.11116395669829e-05
-2.56149099567921e-05
-5.67737753034629e-06
-1.20920843441142e-05
-1.92909841364427e-05
-1.12390352704448e-05
-1.70365434584521e-05
-8.46663655861324e-06
-1.67787681673065e-05
1.33025298349972e-05
-6.29070139534543e-06
-2.78637401458244e-05
-1.41242695716815e-05
-1.2190248010717e-05
-1.52084383722972e-05
-1.97087619172141e-05
-1.42512685395784e-05
-1.24168375135261e-05
-1.12052034071569e-05
-2.31197456027502e-05
-1.30311842141264e-05
-1.38255642588039e-05
-3.64760326360229e-05
-1.49261968500534e-05
-1.70972842461798e-05
-4.15528567283818e-05
-1.94603240143924e-05
-4.28070333352493e-06
-1.52788347109176e-05
-6.59953598032966e-06
-1.37440019720136e-05
1.39934937023807e-05
-2.94679696437626e-05
-1.72860635735034e-05
-1.14458442223733e-06
-1.4737829438257e-05
-2.65642521022822e-05
-6.1068513585405e-06
-1.47334317742805e-05
-1.31947106290381e-05
-6.86667415091705e-06
-1.69897270426234e-05
-1.23986509941624e-05
-5.36247169126526e-06
-1.64082677386717e-05
-1.0378331950419e-05
-2.23802532166122e-05
-2.84049610602611e-06
-9.25319536223573e-06
-2.71473563277655e-06
-2.71959815319263e-05
-1.17992569991127e-05
-3.66023956025734e-05
-2.2977132445961e-05
-6.27678104640199e-06
-2.90734608053975e-05
-2.50185274726869e-05
-2.68960967045983e-05
-2.96518167261689e-05
-3.17130154898736e-05
-1.65263457141246e-05
-2.07264261447332e-05
-2.97400320225211e-05
-1.43527135234167e-05
-1.33209868374037e-05
-1.83046778150187e-05
-2.19576543160166e-05
-2.039561498871e-05
-2.86053425662566e-05
-1.28403035567951e-05
-1.36956683631475e-05
-1.02959756074609e-05
-1.77484343407404e-05
8.88758829288629e-07
-1.21607206028322e-05
-2.46238814564095e-05
-3.68162873529907e-06
-1.39028852290234e-05
-3.26340169892519e-05
-3.09782214068388e-07
-7.68350705574886e-06
-1.45359044771294e-05
4.42558096598744e-06
-2.08719093529854e-05
-2.22203190361075e-05
-7.68030445334912e-06
1.93963613135985e-05
-9.724020173069e-06
-1.05832586968781e-05
-1.53954666888796e-05
-1.89819335870862e-05
-2.30153271183248e-05
-8.47673886189862e-06
-1.34042000694779e-05
-2.11672383282417e-05
-3.85540011768678e-05
-3.2827159095999e-05
1.98367960569478e-06
-2.48138093738955e-05
-1.20089853850846e-05
-2.93752432334652e-05
-2.85058088236139e-05
-1.04724357476711e-05
-5.14369771880061e-06
-7.21426310440011e-06
-2.14928037199064e-05
-2.44461499626846e-06
-1.85741015143854e-05
-3.27815584351563e-06
-1.39287667311403e-05
-1.72090572124908e-05
-1.88315290510141e-05
-1.79428635095719e-05
-1.12319553952629e-05
-2.11022803735462e-05
-2.63152610223736e-06
4.16653549455554e-06
-1.99944985138327e-06
3.64475373350774e-06
-2.093498623415e-05
-8.36062179605223e-06
-2.10349244465332e-05
-7.03612922054325e-06
-2.12346200268076e-05
-5.93258497795122e-06
-1.63414733144565e-05
-2.0349223458021e-05
-1.06401551011964e-05
-2.20778278741765e-05
-2.61147913398138e-05
-1.7030617173197e-05
-1.0273294208395e-05
-2.45867252246523e-05
-3.51181596927269e-05
-2.05909390663822e-05
1.13422740434755e-05
-1.53812717912189e-06
-3.02011813332883e-06
-2.48548556194353e-05
-4.68349915873546e-06
-4.53932273142861e-05
-2.28364137583853e-05
-1.10518201455397e-05
-2.52719732510571e-05
-2.57910815816143e-05
-1.26979642389685e-05
-1.09670421338467e-05
-3.26829696669704e-05
-2.70651177439162e-05
-4.52173749063793e-05
-1.58106697013622e-05
-1.45941518438375e-05
-2.13388262108464e-05
-5.48953950594191e-07
2.3363606014714e-05
-1.97584680758742e-07
-2.60080062903446e-05
-1.47603816187246e-05
-1.97046955450788e-05
-1.53146428675257e-05
-2.27276571438842e-05
-1.61929898644278e-05
-1.73567836812996e-05
-1.35249813138042e-05
-2.45776980692848e-05
-5.12121356586254e-06
-2.54600072240049e-06
-1.20424681840306e-05
-2.35805074788211e-05
-2.83380614060973e-05
-1.64572469492354e-05
4.30367427006285e-06
-3.65998375051687e-05
-2.60438929946089e-06
-1.81638920239788e-05
-2.64352162926852e-05
-3.6152743187758e-06
-3.07879696432164e-06
-1.02951450039919e-05
-2.0844929234587e-05
-7.51002040871842e-06
-1.01487333061911e-05
-2.03625538150611e-06
-1.53163391598943e-05
-1.86514953973073e-05
-1.21564201296982e-05
-1.46112818163632e-05
-1.59937786482798e-05
-1.16793867156799e-05
-1.33106313838702e-05
-2.23625441350466e-05
-1.33415011904347e-05
-2.05554643777432e-05
-1.94040513811588e-05
4.9613805828507e-07
-1.374140692351e-05
-1.86946009135997e-05
5.39757638685875e-06
-2.81821349211797e-05
-3.8514723368135e-05
-2.97375991749101e-06
-1.62901828892898e-05
-5.96375113645994e-06
1.98151892224841e-05
-8.62931891646112e-06
-8.03310790421005e-06
-1.93681158827366e-05
-1.93407864382269e-05
-1.25551316771879e-05
-1.91516688939249e-05
-2.69153404123529e-05
-7.95508414602992e-06
-2.63353544529498e-05
-1.90467427376391e-05
-1.6619079756108e-05
-5.11922706773096e-06
-2.31332203174665e-05
-1.64330387223929e-05
-3.26879123601695e-05
-1.70412735653138e-05
-1.82457623278869e-05
-1.86196716619274e-05
-1.27769670833983e-05
-1.28641124424267e-05
1.76591039737356e-07
-2.01110612120178e-05
-1.33554993061472e-05
-2.84432380200712e-05
-2.52104894336991e-05
1.33081081338664e-05
-1.41550371306976e-05
-1.29067295765582e-05
-1.67931074539056e-05
-1.84663518408408e-05
-1.80007885405444e-05
1.18561139898307e-06
-1.3078309829257e-05
-3.12595143192692e-05
-2.49600786418776e-05
-8.01090859214913e-07
-1.86931957322828e-05
-1.32211584639246e-05
-1.8285679643486e-05
-1.46634231265095e-05
-1.38212966750143e-05
-2.91775543037704e-05
-8.62856653892981e-06
-4.04474670756232e-05
-6.94328989667825e-06
-1.60634677331585e-05
-2.90143635559671e-05
-2.40072587572726e-05
-2.06698586292602e-05
-1.68983949538802e-05
-8.24488062504705e-06
-1.46019839088749e-05
-2.09354830532156e-05
-9.75424360157491e-06
-5.39900755445913e-06
-1.7034924681365e-05
-1.02728000909024e-05
-2.26945878714871e-05
-3.10403908631148e-05
-2.08961648375838e-05
-6.01721196906718e-06
-1.67637205923477e-05
-1.13491600724025e-05
-1.46883437696342e-05
-1.36057916286668e-06
-1.19847907744208e-05
-4.06264130986544e-06
-3.09313037050619e-05
-2.21991745403364e-05
-8.83671782489776e-06
-1.75476457370116e-05
-1.42428282150076e-05
-1.80720032968154e-05
-2.73855145380849e-05
-2.48510608847302e-05
-2.65952988416049e-05
-2.04562568398637e-05
-1.63158753929115e-05
-2.48035932949671e-06
-2.47312237496193e-05
-1.51161218790929e-05
-1.58544029917905e-05
-2.82857369500199e-05
-2.85871416989711e-06
-1.30440272381741e-05
3.08379181904284e-06
4.46895993628291e-06
-2.75278840455455e-05
-1.95903103679473e-05
-9.17265017425356e-06
2.67802435730297e-07
-1.84690260049883e-05
-1.32597893201603e-05
-7.78453797554661e-06
-2.67436807528694e-05
-1.94197330116478e-05
-2.12187300990612e-05
-1.14289408013934e-05
-2.3218530709169e-05
-9.56600244037407e-06
-8.74332327568483e-07
-3.5883541453269e-06
-3.99977349159981e-05
-2.76560375647463e-05
-3.31306322906815e-06
-1.9646721828964e-05
-2.03490903280869e-05
-2.34355312570522e-05
-4.3650615436418e-05
-2.67736925489302e-05
-1.8994332164033e-05
-9.09358244118237e-06
-7.14166774946446e-06
-8.27677555788165e-06
-1.90801725726102e-05
-2.37395819178307e-05
-1.5910553440783e-05
-2.74092324894997e-05
-2.06317441090258e-05
-1.50982889103261e-05
-4.59685111609844e-06
-1.01329592574209e-05
-7.1725322634038e-06
-1.80703761183035e-05
-6.3815146902169e-06
-3.15137169886714e-06
-1.5597496186019e-05
-1.05922642878645e-05
-2.23029429787636e-05
-2.88191898206196e-05
-9.29443337743278e-06
-2.14485912073221e-05
-9.65152355221447e-06
-4.00177670446686e-06
-1.7127214586788e-05
1.04009968915136e-07
-1.46981017998408e-05
-1.95241175875668e-05
-2.03554268453645e-05
-1.91945188605113e-05
-4.08728889064226e-05
-1.06963861899184e-05
-6.33510891348442e-06
-2.30645668310054e-05
-2.43959962905946e-05
-6.35572096121303e-06
-4.79303468959409e-06
-1.49944836956127e-05
-2.46463333488444e-05
-1.80932778072378e-05
-2.84057514299336e-05
-9.85124785350222e-06
-3.00949619663453e-05
-2.41258933150314e-05
-1.48820762157616e-05
-1.42758199259866e-05
-1.12787155503395e-05
-2.63500411376572e-05
-1.22269729276246e-05
-1.12260323728706e-05
7.86695550477249e-06
-1.55831709640641e-05
-2.729874100495e-05
-3.01975121597484e-05
4.2503501121692e-06
-9.89139663755574e-06
-1.88492383404248e-05
-2.3769994023767e-05
-2.42699641549245e-05
-2.47425848756483e-05
-6.008110035659e-06
-6.51356913839874e-06
-2.02828035144336e-05
-1.75773068590662e-05
-1.861972803823e-05
-1.26318109377906e-05
-2.80154291637193e-05
-1.72349177996375e-05
-1.59652343276715e-05
-1.1176057256992e-05
-2.8009284320293e-05
-3.38360196654816e-05
-2.09415596333108e-05
-2.57104923509704e-05
-4.47590324504278e-06
-2.68795437651373e-05
-1.10602808338911e-05
-1.13502461086696e-06
-9.77936881471391e-06
-2.79078260409561e-05
-1.63105952400126e-05
-1.84391956443576e-05
-9.13226557816673e-06
-7.60705257862927e-06
-1.56400471253702e-05
1.71564775162096e-05
-1.77263871704267e-05
-1.32276818562515e-05
-1.08942868464992e-05
-1.6117958530007e-05
-1.73515746812508e-05
-6.59026256575355e-06
-1.65855768029741e-05
-2.97094118236049e-05
-1.448407951392e-05
-1.94259515968454e-05
-7.36192059963838e-06
-1.59628850045934e-05
-2.67465943854717e-06
-3.45411282807217e-05
-2.08034093680683e-05
-6.02102587846731e-06
-1.74354098506693e-05
-2.37914755564641e-05
-3.23382057273204e-05
-1.77185586426976e-05
-1.0665995661005e-05
-2.34514256626087e-06
-3.04382759718545e-06
-5.67942547305991e-06
-2.75078698467418e-05
-2.91201925076682e-05
-2.12504041868863e-06
-2.5939395107499e-05
-2.76702445621134e-05
-1.49094685088608e-05
-1.30517679930776e-05
-1.25966299884204e-05
-1.15934966154013e-05
-2.51970130327299e-05
-2.02850073428485e-05
-1.44169306652838e-05
-6.58608042186152e-06
-1.74892757667616e-05
-1.80906670002992e-05
-1.73244375744889e-05
-5.91284244594214e-06
-1.009957276895e-05
-2.35281298124608e-05
-8.24354392415357e-06
-2.14110152835794e-05
-3.02698747926627e-05
-6.22679607072689e-06
-2.86567275695778e-05
-2.90783219130921e-05
-2.12879607049834e-05
-2.71468076495193e-05
-1.97062323332252e-05
-3.48428156518776e-06
-2.74581756125255e-06
-1.95418302527548e-05
-2.91878395340585e-05
-2.60548007003097e-05
-1.43338776092728e-05
-1.57398595744051e-05
-3.20817960671987e-06
1.52536027326395e-06
-2.31898185786077e-05
-1.45347234092075e-05
2.32855542269108e-06
-4.66309004459948e-06
-2.12543198712606e-05
-1.26649624101193e-05
-1.3505089211497e-05
2.6783023083141e-06
-5.7395556750176e-06
-1.76570386817508e-05
-2.22978004900705e-05
-3.01777393770728e-05
-1.2424615155978e-05
-1.83603872850271e-05
-1.23402710695672e-05
-1.23087443723834e-05
-1.34173850679206e-05
-2.02893840288913e-05
-8.73941289314824e-06
-1.86492992454782e-05
-7.38722350967826e-06
-1.89607471930399e-05
-1.52438219327207e-05
-5.67323534766495e-06
2.10045618210216e-06
-3.03308084032286e-05
-1.50279583579404e-05
-2.04034107276585e-05
-1.66257556888034e-05
-1.35275348961093e-05
-2.0491699600687e-05
-2.84622007115525e-05
-1.09704437960754e-05
-2.51020399785908e-05
-2.8746214119746e-06
-8.6252279231527e-06
-1.53645285841182e-05
-1.80774965930529e-05
-2.09750197150727e-05
-9.47934861780542e-06
-3.24822932064334e-05
-1.84295916989883e-05
-6.01717836359482e-06
-3.76703016712658e-05
-1.31298153413343e-05
-6.90939885381012e-06
-8.73419146998675e-06
-1.65957261592203e-05
-4.40811216352699e-06
-3.36486330021378e-06
-1.2647356843357e-05
-9.99778281281843e-06
-1.76639876296616e-05
-1.85919535121387e-05
-1.92693918204316e-05
-4.89029936855822e-06
5.45700506569268e-07
1.90047554075547e-05
-4.85354420923171e-06
-1.21448441746375e-05
-2.62972935848224e-05
-1.56236520785637e-05
-2.27492752719951e-05
-2.00425016291884e-05
-2.57927748672801e-05
-1.19944806590554e-05
-5.8066450032953e-06
-9.04989223088873e-06
-2.72069445469331e-05
-2.99784365358891e-06
-1.58932746430902e-05
-1.30605635226013e-05
-7.63488688568956e-06
-2.81267089998575e-05
8.52354623333797e-06
-2.19683303276325e-05
1.58057036785696e-06
-1.02607486707645e-05
-3.04855333240074e-05
-2.73874124837852e-06
7.07912578178615e-06
-9.91201043585737e-06
-4.21459611360473e-06
-2.48247683194051e-06
-2.75625597258795e-05
-1.70399787802181e-05
-1.34117788947688e-05
-6.35155705112266e-06
-2.28248977955755e-05
-2.06971021601438e-05
-1.79882413867243e-05
-2.2744811637439e-05
-4.10721928633508e-06
-2.66332026714974e-06
-4.12733142894734e-05
-2.19928694202412e-05
-2.60924469524418e-05
-9.15818721014586e-06
-1.76075243265929e-05
-2.0816201085074e-05
-2.82232629125808e-05
-8.96330253478158e-06
-2.25201540896454e-05
-2.35637495845977e-05
-2.90482962251169e-05
-1.64923407971001e-05
-1.53303008847752e-05
4.92530624893777e-07
-3.08993458318646e-05
-2.48559210055927e-05
-3.08998473107368e-05
-2.276402387453e-05
-9.81929977820592e-07
-1.37817694589909e-05
-2.78006257468548e-05
-2.02019756046432e-05
-2.17132911836705e-05
4.86693111356287e-07
-2.30461533145798e-05
-9.68036290315603e-06
-1.43196611564037e-05
-1.45447751371887e-05
-1.83619540083131e-05
-1.33835944217086e-05
-6.28558891633834e-06
-2.64426588146664e-05
-1.12865610063485e-05
-1.65143507283143e-05
-1.36155741440184e-05
-2.57597331520255e-05
-3.81503071156832e-05
-2.69597968900053e-05
-1.43778609069937e-05
-1.20014600751298e-05
-3.88465460857827e-06
1.3019630495086e-06
-2.32483384768068e-05
-3.62177592643136e-05
-2.28003792270687e-05
-8.27661631076623e-06
-8.99105980218762e-06
-2.92149556040057e-05
-3.14435439007019e-06
-2.28137331589815e-05
-3.95088297631895e-06
3.25121478528448e-07
-1.72843827860319e-05
-1.73398911751197e-05
-6.85948603323437e-06
-1.16717456788259e-05
-2.18767860029884e-05
-1.34230256983575e-05
-1.00951419710399e-05
-9.60373890741836e-06
-7.92793289956038e-07
-9.49056170135856e-06
-1.56483287485826e-06
-8.17743169348219e-06
-2.99246304890731e-05
-8.73760732100509e-06
-4.20860397532454e-06
-6.31431990963021e-06
-2.57797562152797e-05
-1.95322229344481e-05
-1.90931061853562e-05
-6.9613891032392e-06
-2.55881271127161e-05
1.18847203640952e-06
-1.92589622494655e-05
-1.53321625406759e-05
-1.56158273357719e-05
-2.53141990381978e-05
-5.9165455865952e-06
-6.71112939443513e-06
-6.94918887130014e-06
-1.57021782255767e-05
-1.98767593606879e-06
-9.30519842971238e-06
-2.62000415289931e-05
-1.08145732298129e-05
-9.73432780134549e-06
-2.02879465873689e-05
-1.78965711736766e-05
5.13972690299873e-06
-2.13505965453889e-06
-2.32739656618147e-05
-1.32266166249418e-05
-2.25326983065062e-05
-3.03553976421554e-05
-2.78789023674414e-05
-2.51088495231832e-05
-2.32316742958828e-05
4.94710319510721e-06
-6.91018137012381e-06
-1.75095805389747e-05
-1.58899486105371e-05
-1.70814251897622e-05
-2.80254615085967e-05
-1.4163701503356e-05
-1.54146192140296e-05
-2.51724293252879e-05
-1.82380684252537e-05
1.36643047672067e-07
-1.6918111338167e-05
-1.80412586486551e-05
-2.00744125509045e-05
-7.58815957852438e-06
-3.70001086615043e-05
1.5735441571502e-05
-4.2003558089668e-06
-1.36326521378143e-05
-1.87682299042777e-05
-2.55784773705548e-05
-3.92768116129838e-06
-1.84291968736622e-05
-3.67492473919347e-05
-3.00892028851489e-05
-2.3717311733308e-06
-8.31307859102968e-06
-2.94753748266854e-05
-1.49225796310786e-05
-1.20096794887324e-05
-8.14440301050237e-06
2.96068577184713e-06
-2.33157120598558e-05
-1.61678546553974e-05
-2.77686671410192e-05
-3.65256164465888e-06
-1.16344588508974e-05
-1.79427406355648e-05
-1.63157607180988e-05
-1.59879649785219e-05
-9.83702647703935e-06
-1.29876950664323e-05
-1.44992064203871e-05
-3.28387799597002e-06
-3.01516085807901e-05
-1.84137001744001e-05
-1.34157833235625e-05
-3.49364080035844e-06
-3.2846130286901e-06
-8.72972338332563e-06
-1.47428452556168e-05
-9.76828553748681e-06
-2.30344385405809e-05
-1.36632944865062e-05
-1.35973923238277e-05
-1.16542304987615e-05
-2.79966018588801e-05
-5.74235149016511e-06
-1.68144577713231e-05
-1.51326860980369e-05
-2.1188906354971e-05
-2.3674138440648e-05
-1.42593214678572e-05
-1.92226168928476e-05
-1.58111271597939e-05
-9.4139133361255e-06
-1.32368905254772e-05
-1.95331570380973e-05
-1.95289362409563e-05
-6.24388798358405e-06
-9.11757495651837e-06
-2.45296169623869e-05
-9.1319581696929e-06
-2.72907865305604e-05
-2.89609562551744e-05
-9.46385158039314e-06
-1.87651092538611e-05
-2.1705857354638e-05
-2.42409909357906e-05
-1.17698889865632e-05
-2.08285017201718e-05
-4.4925723932276e-06
-1.29644533136429e-05
-2.11764128852511e-05
-8.4888826359763e-06
-1.66476721975249e-05
-3.16544224321071e-05
-1.90226262396029e-05
-5.63728427209354e-06
-3.64051548565262e-05
-1.66327410596172e-05
-3.26744737752661e-05
-1.98846992401156e-05
-9.12697836059589e-06
-4.49518426659609e-05
-7.57735310777353e-06
-4.23246353950078e-06
-2.12729295085522e-05
-1.05122715273926e-05
-1.82227249530916e-05
-2.96693531640209e-05
-1.43014683015941e-05
-4.08214768022931e-07
-1.71796455851116e-05
-2.14847158731307e-05
-8.18710966490416e-06
-8.14164668460532e-06
-8.11250054673016e-06
-1.75551859239084e-05
-1.90791290210233e-05
2.12597534983299e-06
-1.89945938514554e-05
-2.21303056442732e-05
-1.37135335909106e-05
-7.1709879241952e-06
-1.58423041511909e-05
-2.12904756714298e-05
-2.01432286529994e-05
-6.58715955759519e-06
-2.58134861248212e-05
-1.94421434904634e-05
-1.42341125856993e-05
-1.39499383323818e-05
-2.48888914789832e-05
-1.19264809650257e-05
-2.9687323337975e-06
-8.55058275379095e-06
-1.58888832481801e-05
-1.34116496245234e-05
-1.97289673426467e-05
8.20336611470236e-06
-2.24933348372841e-06
-8.6467804208569e-06
-2.47222403816929e-05
-2.91508863017447e-05
-1.71285545101886e-05
-7.84125978921804e-06
-6.50452042923502e-06
-2.2530816727857e-05
-6.03174381453516e-06
-1.99789043211125e-05
-5.9831410027075e-06
-3.22712699732123e-05
-3.29833216500372e-05
-1.23075668172094e-05
-5.85713816059098e-06
-2.3866134523764e-05
-6.45833534357607e-06
-3.71181296880537e-05
-9.64572498826458e-06
-2.58707819707345e-05
-4.05719549257548e-06
-1.96838526547032e-05
-2.00680023405175e-05
-8.43810860635488e-06
-4.67481077808424e-06
-4.92294261597624e-06
-1.18772518010815e-05
-2.3612215851213e-05
-2.22965393310065e-05
-1.37172480979386e-05
-1.41429955803613e-05
-1.29030905111882e-05
-3.80721862887519e-05
-3.16771546510073e-05
-2.14634119386054e-05
-1.22443619635265e-05
-2.07122025453478e-05
-1.7707773035362e-05
-2.05657199273364e-05
-1.34265010458261e-05
-2.26694981293562e-05
-2.73081502098259e-05
-1.18247562386023e-05
-1.7514894679793e-05
-6.25889707310598e-06
-1.74655823088032e-05
-1.93070345279164e-05
-1.79700265508992e-05
-1.70352504917832e-05
-1.99174824014387e-05
-2.4803582222559e-06
-2.14519319675265e-05
-9.28872633895746e-06
-1.15448896268534e-05
-2.16666774733643e-05
-2.70225074787678e-05
-9.50145901957887e-06
-1.24661176033234e-05
-1.54544095298987e-05
-6.22526451720269e-06
-1.55844424162342e-05
-1.83521623568384e-05
-1.33632938220336e-05
-1.02952242547307e-05
-1.25675586953773e-05
-9.65324047548911e-06
-4.48978362671612e-06
-2.16631277869087e-06
-2.27867293476525e-05
-1.85878978722793e-05
-1.58014958214147e-05
-6.37582496454309e-06
-3.82150706954756e-05
-3.19036036528848e-05
-1.99199054376842e-05
-2.12802748695585e-06
-1.17307010119284e-05
-2.13484760012634e-05
-1.46186773449907e-05
-7.54966750859213e-06
-1.31149062611963e-05
-2.05735443883721e-05
-1.71994856168005e-05
-8.64921709907772e-06
-1.46428962303497e-05
-1.74566447931443e-05
-3.43579978082021e-05
-2.31708600846264e-05
-9.25495961003342e-06
-1.41542851284537e-05
-1.85594963868988e-05
-2.29273917946037e-05
-2.19679354106851e-05
-2.35079486267991e-05
-8.20783134236018e-06
-2.07249079668103e-05
-2.54152628419358e-05
-2.01139611436949e-05
-1.33490465349491e-05
-1.77484741858727e-05
-2.10119815011301e-05
-2.1909077792736e-05
-2.19527483444425e-05
-1.93509155729759e-05
-4.20300677962438e-06
-3.63275334691855e-05
-3.821885592e-06
-8.16145778066391e-06
-1.30184148985581e-05
-2.64741047448964e-05
-2.25583481050277e-05
-2.27127439938571e-05
-3.43315965438071e-05
-1.34449221331955e-05
-1.2549799604309e-05
-1.07883626428811e-05
-2.39803684899731e-05
-2.15602064988218e-05
-3.45536417107196e-05
-2.586767068047e-05
-2.59330786679119e-05
-7.69781632750766e-06
-8.62242057012841e-06
-1.6511574841475e-05
-1.10991687546066e-05
-1.83615383632074e-05
-2.2335498509711e-05
-9.81771105661965e-06
4.09352227690221e-06
8.43228292749746e-07
-9.18174200837854e-06
-1.36425206982613e-05
-8.58691796746873e-06
-1.00048214668244e-05
-2.1945415904741e-05
-2.27070188416633e-05
-1.77269033343632e-05
-7.36094933258324e-06
-7.08755250898415e-06
-1.11846823258749e-05
-1.85876922316113e-05
-2.99090581863401e-05
-1.2746981296214e-05
-9.730227721039e-06
-7.9837402391314e-06
-1.56798503094732e-05
-6.79123026596978e-06
-4.15685212680435e-06
-2.74819183543679e-05
-1.66240458775741e-05
-5.7154689536216e-06
-1.25066686796662e-05
1.41338440546438e-06
-3.9952774854984e-05
-1.69245043161149e-05
-3.77149410254024e-06
-2.51427828111383e-05
-2.2944101262414e-05
-3.40399872150658e-05
-2.23038474365194e-05
-3.84409891031979e-05
-2.00097907144188e-05
-2.54634240889417e-05
-2.89451200723183e-05
-1.43053029039455e-05
-1.31309386364391e-05
-2.34706928165367e-05
-1.6763619915242e-05
-3.6002414493683e-05
-2.89161565917666e-05
-2.17544783032853e-05
-1.05335093876205e-05
-2.59334656726078e-05
-5.76534647956858e-06
-1.8324086967977e-05
-2.33215453744925e-05
-2.74424182189347e-05
-6.76863689629765e-06
-1.97930654515145e-05
-3.09564141621663e-05
-2.751875931812e-05
-2.25700864112161e-05
-1.64532874098264e-05
-1.54369697552324e-05
-1.08304620811244e-05
-1.88511483491079e-05
-2.54727518969221e-05
-2.14762748822067e-05
-2.35150170973282e-05
-2.6440442642264e-05
-6.46200187581185e-06
-7.69766934191838e-06
-2.35505711488733e-05
-4.23606119495761e-06
-2.28065700942654e-05
-2.08309201417677e-05
-1.48518606580196e-05
-8.66342678978519e-06
-1.14593697640691e-05
-1.07558404222625e-05
-3.52016519514015e-05
-1.52906121575397e-05
-1.80610866826035e-05
-1.10793556912929e-05
-1.78908183164289e-05
-2.31584707421366e-05
-1.07319604402139e-05
-1.13865006190869e-05
-3.19452690427385e-05
-2.30057527898642e-05
-5.31640045207294e-06
-1.39446291563501e-05
-2.79177409933957e-05
1.29641782401285e-05
-1.63486600193436e-05
-1.50355816123637e-05
-1.87057897870772e-05
-4.06503925861574e-06
-1.28943872107643e-05
-1.45689845754087e-05
-1.19896261414214e-05
1.047473572847e-05
-1.59484922507218e-05
-3.70524315951722e-05
-2.46838195214117e-06
-4.73484455623484e-05
-1.82605933655992e-05
-1.1928349911026e-05
-2.56235046693847e-05
-2.07140936965425e-05
-1.11067493422889e-05
1.12456759685293e-05
-9.62537722244517e-07
-2.1897370521018e-05
-2.35389737072947e-05
-8.83784674627922e-06
-1.87903959479502e-05
-1.31714137870336e-05
-2.74960158773939e-05
-2.4213069031106e-05
-2.52821795677128e-05
-2.3416376031245e-05
-2.6706260470523e-05
6.78181012069829e-06
-1.39457918323951e-05
-2.32234891794342e-05
-1.01813628632144e-05
-2.53458583926858e-05
-8.91240394375797e-06
-2.89517718319953e-07
-3.06884717680786e-05
-2.37491739373039e-05
-2.79349827124822e-05
-1.04889119260503e-05
-2.69446959467397e-05
-7.33775623454095e-06
-2.89474246460937e-06
-3.81112440417064e-06
9.79806570554405e-06
-1.23988691169339e-05
-1.62039715807651e-05
-1.01403778400625e-05
-2.32240596901043e-05
-1.25276739615337e-05
-1.42045830046237e-05
-1.94056380016871e-05
-5.1682324056396e-06
-1.39524910724038e-05
-2.66140204493133e-05
-1.91047342332989e-05
-1.53472168927982e-05
-1.11366155925064e-05
-3.50090720088643e-05
-6.72845326714118e-06
-1.63277114079916e-05
-1.27563376288103e-05
-5.61909796218073e-06
-1.82449678068795e-05
-2.41357511442464e-05
-3.07334637864247e-05
-2.56444380749193e-05
-1.19604784038411e-05
1.43319116226868e-06
-2.97310898923506e-06
-2.49568426087123e-05
-2.43478382560285e-05
-1.10281069485551e-05
-2.58560107140625e-06
-8.23427749993989e-06
-2.1106629080499e-05
-1.14734442744394e-05
-1.29011676068789e-05
-4.14799109747335e-05
-1.50293676894951e-05
-1.19589140527451e-05
-3.76575093190334e-06
-1.69211289818795e-06
-2.02030429476177e-05
-1.84867327283151e-05
-9.68704753258971e-06
-3.54620344845986e-05
-1.85641621907893e-05
-6.46674789022521e-06
-2.27941761743863e-06
-1.12230470901859e-05
-2.46687475346252e-05
-1.54343377596257e-05
-1.95339818874223e-05
-2.15265524460787e-05
-2.52016580499056e-05
-3.15360758159646e-05
-2.39734611837931e-05
-2.58872880453138e-05
-5.88264338276518e-06
-1.84284104425522e-05
-2.48396364631732e-05
-1.15346712417193e-05
-9.47070704723441e-06
-2.94735076316023e-05
-2.93117640975906e-05
-1.41781190462255e-05
-2.85537333423159e-05
-1.19816093294931e-05
-4.45240661427472e-06
-1.83336572397059e-05
-1.95298227939427e-05
-3.18552523964713e-05
-2.86158024833267e-05
-8.43222949370833e-06
-2.06683224931022e-05
-2.00586421917343e-05
-6.89637586687632e-06
-3.51033930118621e-05
-1.9981500810267e-05
-1.39682875350777e-05
-5.07892758261753e-06
-2.68152652010325e-05
-1.26043563282898e-05
-8.49605656962323e-06
-1.28960256908095e-05
-5.18133052267226e-06
7.35122109514901e-06
-4.21776941221534e-06
-1.57017544576696e-05
-4.66645329196372e-06
-2.4928974062316e-05
-1.00949177651115e-05
-2.73503309614098e-05
-2.31129315908522e-06
3.10603936110045e-06
-6.00402603241966e-06
-2.13968611624097e-05
-2.86418842270947e-05
-2.65723683234681e-06
-2.74966097671073e-05
-1.97395338904575e-05
-1.36036637375831e-05
-2.10093987845333e-05
-2.91666196239217e-05
-5.05253039470772e-06
-1.86349931149378e-05
-1.71598023226093e-05
-1.51557549227847e-05
-3.12038664312431e-06
7.3989957917034e-06
-3.19155748477163e-07
-2.21005058050975e-05
4.32898646654524e-07
-7.03094024335481e-06
-2.89776749796176e-05
-1.18916968294802e-05
-1.08477277725708e-06
-1.44218768377066e-05
-2.18887436652416e-05
-3.32482448723009e-05
-1.92359994415797e-05
-2.08335005600089e-05
-9.74833771978561e-06
-2.3755685890019e-05
-4.42168082097185e-06
-1.36596222685299e-05
-1.72211171631819e-05
-2.92380890705805e-06
-9.84194107741041e-06
-1.66369026303811e-05
-4.46408350626373e-06
-1.3308661718694e-05
-1.91843545252341e-05
-1.35354000568901e-05
-6.5798859083332e-06
-2.04086511604792e-05
-3.19533877803209e-05
-1.84587931056372e-05
-1.11058145133986e-05
-3.10026460032119e-05
-1.52656360789375e-05
-1.2134920059283e-05
-3.08174089820386e-05
-3.77010409985103e-05
-1.4091486751755e-05
-1.23510116606591e-05
-1.9981724541854e-05
-2.96185585942078e-05
-2.78596935586585e-05
-3.49466792116187e-05
-6.17642002709901e-06
-8.2760590376244e-06
-2.79516075891759e-05
-1.16671398697882e-05
-4.40893228518318e-06
-1.05695545996923e-05
-2.74640995749673e-05
-6.83039531724511e-06
-2.98640161799945e-05
-9.8815062508243e-06
-2.12665533616698e-05
-2.72715138036609e-05
-2.19078870408484e-05
-2.85538615756354e-05
-2.77670798152433e-05
-3.0297535749292e-05
-1.63738469602991e-05
-1.62435435272591e-05
-1.72045121843744e-05
-1.37143992988705e-05
-2.20532940471001e-05
-1.56737666775214e-05
-7.56389530551004e-06
-2.03145015514017e-05
-1.1189099983903e-05
8.80937700072802e-07
-1.26646267839382e-05
-3.03614381236054e-05
-2.26537923351309e-05
-1.68217822788221e-05
-6.76547206048937e-06
-8.28110322986913e-06
-2.33912666646488e-05
-8.45883126270362e-06
-2.45776129572806e-05
-2.07746055931264e-05
-3.07957841412932e-05
-2.3200486602392e-05
-1.68743986429791e-05
-2.48286706872956e-05
-2.47122180980123e-05
-1.8090618163301e-05
-6.73951054131436e-06
-1.61778438073947e-05
-1.06445952808343e-05
-1.30827186655131e-05
-3.04487932085988e-05
-1.37997655548638e-05
-1.00547506206526e-05
-1.98593137379863e-05
-1.00676260372163e-05
-3.12590154902679e-06
-1.2067662094058e-06
-2.00419454355528e-05
-1.30557584094037e-05
-1.43188839654697e-05
-1.78949255303065e-05
-1.38620023455964e-05
-1.51885793203084e-05
-1.36416034566106e-05
-2.26399410485119e-05
-2.82419299468594e-05
4.1045668123682e-06
3.46808237410375e-06
-1.41636458267498e-05
-7.9406669998769e-06
-2.19593523397612e-05
-2.24233368493707e-05
-6.38082800529469e-06
-2.28380010716516e-05
-1.14322937541543e-05
-1.66950932618588e-05
-1.76782850563601e-05
-1.81936392670764e-05
-2.20802437836888e-05
-1.01504525007353e-05
-1.32066050451568e-05
-9.74121602772357e-06
-1.38806143351016e-05
-1.60513846840295e-05
-2.43736263438126e-05
-2.53936135690729e-05
-2.93045433987458e-05
-2.72716228247211e-05
-8.82519051408905e-06
-7.71076920060748e-06
-2.81676426737934e-05
-1.65395168816347e-05
-1.43081311323616e-05
-3.07475106134053e-05
-7.51301055682405e-06
-1.79309552510773e-05
-2.27497005841659e-05
-2.2154462882216e-05
-1.87908856808842e-05
-9.91787732671751e-06
-9.53459294183528e-06
-2.0970714617206e-05
-1.1612180107587e-05
-4.835508939007e-06
-1.04946947113922e-05
-5.51408628338379e-06
-2.81259387330972e-05
-1.33658950023115e-05
-1.29555494157816e-05
-2.43003592634422e-05
-2.62463005596963e-05
-2.61297835439414e-05
-2.28616934751451e-05
-2.37030989673067e-05
-1.58746852959927e-05
1.1294802899827e-05
-1.2817829620577e-05
-1.80878714149427e-05
-4.72973162173443e-06
1.40759128242018e-06
-1.64635813518358e-06
-3.08773604306288e-05
-3.32499034029653e-05
-7.74291547361795e-06
-3.09870058255917e-05
-3.1862540429006e-05
-2.32354315559011e-05
-2.19983945544474e-05
-5.97276062659409e-06
-1.94131363485973e-05
-3.92080797204607e-05
-1.63310135031337e-05
-8.75925950169264e-06
-5.80317130455181e-06
-3.51424991110494e-05
-1.43523323019252e-05
-2.46982153301012e-05
-1.45092064023068e-05
-1.18726589514803e-05
1.37690990050957e-05
-2.70431492821392e-05
-8.2339782126757e-06
-6.43349779040327e-06
-8.22032636427282e-06
-7.195828077093e-06
-1.53348165207755e-05
-4.2610069896856e-06
-1.50739324684875e-05
-3.87440656406483e-05
-2.45085470343578e-06
-1.13068369182411e-05
-2.5008304984053e-05
-3.11404728031136e-06
-2.37360015687673e-05
-2.35147277740665e-05
-1.97621354258875e-05
1.19019002655165e-06
-2.05072595241563e-05
-4.24853477395662e-06
-2.93373859760548e-05
-1.90553907368355e-05
-1.89272132488933e-05
-9.87235261845567e-06
-3.56324889005371e-05
-1.68225943985291e-05
-1.9943502741079e-05
-2.47233431901597e-05
-2.66403452752985e-05
-2.15493605698311e-05
-1.88612955759203e-06
-3.04918216466277e-05
-1.05765077598174e-05
-1.30427374456899e-05
-7.76569521366851e-06
-3.55346082378433e-05
-2.98433155515275e-05
-1.54307557083347e-05
-1.83605931663442e-05
-2.12482836568169e-05
-8.36083361842891e-07
-1.16567234589182e-05
-9.93756742252534e-06
-1.67392596043575e-05
-8.79206004547221e-06
-1.15189132563878e-05
-1.32741679145789e-05
-2.51893162392056e-05
-2.66872752223466e-05
-1.01987079206703e-05
-2.73070540221871e-06
-7.76588228016152e-06
-1.87809577989373e-05
-3.65133412696531e-05
-1.42641692585764e-05
-4.64118225398471e-06
-1.26617809115261e-05
-1.17495761351429e-05
-1.46884788461273e-05
-1.60450125700536e-05
-1.15246807171602e-05
-1.30010025269899e-05
-2.20127874164666e-05
-2.53926039149658e-05
-1.52575353569376e-06
4.97722582707751e-06
1.13468244778607e-06
-1.06603782975433e-05
-1.55727819361945e-05
2.522579273446e-07
-1.39847022773445e-05
-6.12618235743894e-06
4.97354589790777e-06
-2.10195333409888e-05
-7.17130605637733e-06
-1.47778030992638e-05
-4.58793048751498e-06
-1.43929841935731e-05
-4.27482388861524e-05
-1.31960054549092e-05
-1.92317979478879e-05
-8.98718446135629e-06
-2.53493167369873e-05
-2.60337708647115e-06
-7.06314943520945e-06
-3.11373736618086e-05
-2.40637089826999e-05
-1.27828635138136e-05
-2.50909141606844e-05
-2.25351987507256e-05
-2.34321781755073e-05
-2.28493861013843e-05
-2.02632655228886e-05
-8.81596596795089e-06
-1.96853843072304e-05
-1.15053408313513e-05
-2.01907345847222e-05
-1.70414592901246e-05
-2.09911899007941e-05
-1.88277943504441e-05
-4.65089185837639e-05
-3.15306144080177e-05
-2.60719442339501e-05
-2.42034941429149e-05
-2.417742620195e-06
-2.602580141106e-05
-2.4228391088585e-05
-2.06707270151855e-05
-2.25968444294934e-05
-2.53357293055867e-05
-2.16091606718797e-05
-1.45082289435568e-05
-2.4471652129103e-05
-6.02678870493397e-06
-1.3004533798303e-06
-3.10881082684301e-05
-4.75633662555038e-06
-8.58883694712326e-06
3.50517128068267e-06
-3.29477154987441e-05
-1.25025424742108e-05
-1.62408552547693e-05
-5.99904372597925e-06
-2.10470220891027e-05
-1.39167591720118e-05
-1.29937884860971e-05
6.65539343845862e-06
-1.988180752751e-05
-4.90897220519565e-05
-2.10755389152375e-05
-2.63835185522183e-05
-1.23769164954318e-05
-1.81056442490632e-05
-3.04773428200092e-05
-7.15166370703206e-06
-1.78170519598995e-05
-2.98868868373859e-05
-1.790743174015e-05
-2.50520355990448e-05
-1.41947704902291e-05
-8.79756331960601e-06
7.63615137371993e-06
-6.8121323308386e-06
-1.97749669991509e-05
-2.76968864016152e-05
-1.78000453180681e-05
-1.56406224939696e-05
-5.29238390100853e-06
-2.06587496557605e-05
-1.10883386227739e-05
-2.78121481633891e-05
-1.22895766520979e-05
-2.02911310941582e-05
-2.34476630462049e-05
-2.17299018126861e-05
-1.56737069466531e-05
-4.44531903390264e-06
-1.5908420904598e-05
-2.25160448338708e-06
-2.6856335152281e-05
-2.45527773182282e-05
-2.94993030142908e-05
-1.83330620963397e-05
-2.39205878191854e-05
-2.01455108086275e-05
-1.18370590337527e-05
-1.71990043123269e-05
-2.1526128097717e-05
-2.62901966107108e-05
-8.85220534951542e-06
-5.02320709966031e-06
-2.25342325380307e-05
-5.08402487377995e-06
-1.07938549252503e-05
-2.04184805564233e-05
-3.11899614882609e-05
-3.83607365187403e-05
-3.99562936039702e-05
-1.89714314275852e-05
2.95756450617771e-06
-1.63593316130362e-05
-4.29593372605602e-05
-3.12959151215358e-05
-9.26129432276111e-06
-1.85122016779877e-05
-1.651810003032e-05
-3.40416645650101e-06
1.62843467826126e-06
-2.0813488512028e-05
-1.52053304774443e-05
-8.94903100832427e-06
2.59848346133239e-06
-4.77190635566083e-06
-2.84336743611258e-05
-2.84343362685049e-05
-1.22693971672875e-05
-7.97861720357194e-06
-2.97472167585205e-05
6.11940997582531e-06
-1.21061055896719e-05
-2.4031156186169e-05
-2.33186074038102e-05
-1.58039742756547e-05
-8.74710762936419e-06
-1.96938340663613e-05
-8.78867637729653e-06
-1.64089304583586e-05
-1.80862675398824e-05
-3.56831004805512e-05
-2.18247491132626e-05
-2.17850636647409e-05
-2.60391460024398e-05
-3.33296754388185e-06
-2.94988093568867e-05
-1.14802738057876e-05
-4.20699267913639e-06
-1.02556489149931e-05
-1.01452693225877e-05
5.91601478277344e-06
-8.99256048143353e-06
-8.55152919161425e-06
-1.12379915129335e-05
-1.75627366126534e-05
-3.24555798783478e-05
-1.42403882655109e-05
6.94946079764752e-06
-1.64547758212662e-05
-1.95053650771529e-05
-1.26983654938586e-05
-1.86165023480273e-05
-5.27748313548236e-06
-4.09420503212608e-06
-1.53306363609874e-05
-1.45736498173513e-05
-1.46770270127472e-05
-1.08424627810152e-05
-2.46558902785292e-05
-1.86560048234887e-05
-1.80057474169657e-05
-9.34884715504957e-06
-3.87289552806747e-06
-1.67417886637581e-05
-1.05178768228683e-05
-2.65403392199843e-05
-7.02682612912151e-06
8.18718004298477e-06
-2.37966371004113e-05
9.33244207874626e-06
-3.01569255496427e-05
-2.51333194250386e-05
-1.13152145127737e-06
-9.78624350325164e-06
-2.7017678452736e-05
-1.89677829499801e-05
-3.28921716344873e-05
-2.06426931155153e-05
-2.10703335214526e-05
-3.44200758816848e-05
-9.26784541232544e-07
1.41177446798392e-07
-1.14740637862384e-05
-4.42169918267637e-06
-3.96746234428527e-06
-1.10160327380979e-05
-3.19847059622098e-05
1.04290794982123e-06
-2.4088426827805e-05
-8.5125138123473e-06
-7.42214050339578e-06
-1.15689433590982e-05
-1.90670781015689e-05
-2.90068949481587e-05
-1.59385813357286e-05
-1.31473584028219e-05
-1.84821670254031e-05
-6.10875328798074e-07
-1.96576202610601e-05
-1.66773358815138e-06
-3.79403405820772e-05
-1.98502976584799e-05
-2.58182580349226e-05
-2.46100464176525e-05
-9.7969572171838e-06
-2.80704535858662e-05
-2.15496589342942e-05
-9.54152441865299e-06
-9.63536826311434e-06
-2.47826497699834e-05
-1.77135736885314e-05
-1.58254754470392e-05
3.69571282319578e-06
-2.67439823785921e-05
-1.26650878431115e-05
-1.11787459426128e-05
-8.41825324997258e-06
-3.77717225117461e-06
-9.72066946999749e-07
-3.64019934099956e-05
-3.22064894240984e-05
-1.4505407480559e-05
-2.99683771857363e-05
-1.49554511091707e-05
-1.48561035128329e-05
-4.80600400566004e-06
-2.95341785586202e-07
-1.90250456186583e-05
-1.68532952182582e-05
-2.9922048528218e-05
-2.86514601577826e-05
-1.03614957838405e-05
-3.7783664356585e-06
-1.58457661602647e-05
-1.77130724815053e-05
-1.28046139217516e-05
-3.26734659952008e-05
-5.30943714808782e-06
-9.54216194802055e-06
-1.31951642523682e-05
-2.14162191887405e-05
-3.55686755597905e-05
-1.39644434199391e-05
-6.39478058087852e-08
-1.95031936204059e-05
-8.93607295259392e-06
1.75908000803346e-06
-6.12704727225435e-06
-1.17701122737451e-05
-1.75517259879114e-05
-1.21189706286964e-05
-8.85413233619212e-06
3.46981503830417e-06
-2.88201692155293e-05
-1.98598020876319e-05
-9.93493363256426e-06
-1.18551511069463e-05
-8.82719674110905e-06
-4.35988933543974e-05
-1.37408067281808e-05
-1.83844225314301e-05
-8.38470496944504e-06
-1.01380068412764e-05
9.93889308214656e-07
-5.85340847517692e-06
-1.87776164722578e-05
-1.68463621316799e-05
-3.7100256305361e-05
-1.20805700916334e-05
-8.57626380011494e-06
-9.43743440383526e-06
-2.07839019583439e-05
-2.47089681068901e-07
-1.65296535506542e-05
-2.98793182095479e-05
-3.28012816199025e-05
-1.97940446709875e-05
-1.43186142301119e-05
-2.06971664529161e-05
-1.63888522267136e-05
-1.68855362994049e-05
-1.41355728389837e-05
-2.06972755591031e-05
8.43307189236989e-07
-2.01241514580814e-05
-2.33859233017891e-05
-1.29890471894266e-05
-1.26685531323215e-05
-3.10574437229022e-05
-1.50413596803335e-05
-8.57037421456935e-06
-3.23187065501429e-05
-1.27441835493742e-05
7.43702376467849e-06
-1.73275917592168e-05
1.55373019950447e-06
-8.47495951724528e-06
-1.99239922985191e-05
-9.90292767804285e-06
-2.15054574445266e-05
-1.0393569878792e-05
-5.00643210672666e-06
4.82514609847507e-06
-1.34657974674757e-07
-1.95532662496801e-05
-1.55681706181873e-05
-1.55486896477654e-05
-1.903904325383e-05
-3.35583156207484e-05
-1.21714568942818e-05
-1.77670926883429e-05
-1.4274801944431e-05
-8.29327863212599e-06
-1.91586167368426e-05
-2.41302971226714e-06
-3.17635855430788e-05
-7.12283075644582e-06
-2.26093867515935e-05
-2.0376576698247e-05
-4.14152395811147e-06
-1.10646532870388e-05
-3.86426781927486e-05
-5.8662303303633e-06
-1.08736349486216e-05
-2.15784449218985e-05
-1.81095534905645e-05
-1.97923071219429e-05
-8.35672812908035e-06
-2.52594335822078e-05
-2.72250909863544e-06
-8.07645924363446e-06
-2.57647214381625e-05
-1.57568763632753e-05
3.10471950227301e-06
-1.03627656411187e-05
-1.58866545884704e-05
-1.10139996461257e-05
-1.2984962229301e-05
-1.81972308861992e-05
-2.12052743610991e-05
-2.41881270310276e-05
-5.64089066701124e-06
-2.81390987920247e-05
-2.53638688388005e-05
-3.27949623987464e-06
-3.41160396025003e-05
-6.10798378273594e-06
-1.87664336973449e-05
1.82980717058893e-07
-9.64903319633551e-06
-2.63233557779843e-05
-1.56469449441588e-05
-2.79316839879211e-05
-2.32002708973866e-05
-3.30725838896767e-05
-3.49116843965846e-05
-2.93211757142926e-05
-2.37004861886941e-05
-8.93504900723378e-06
-1.42134663934092e-05
-5.41226989925436e-06
-1.05870078101324e-05
8.67007300797658e-06
-3.22606683450354e-05
-1.56615960275418e-05
-1.01350561733835e-05
-1.35243010609132e-05
-1.38076004301901e-05
-3.56505732412588e-05
-1.34823698006425e-05
-1.48635796101391e-05
-2.45148500409958e-05
-1.47051136543792e-05
-1.59383417140217e-05
-1.43159106595112e-05
-1.55059338137135e-05
-1.82837004746438e-05
-2.99034820050448e-05
-2.62254923300998e-05
-1.72555254826782e-05
-1.49670969885319e-05
-2.19778474919529e-05
3.05799015222475e-06
-1.38211910455132e-05
-3.24831252626696e-05
-1.76206704270491e-05
-1.320793061862e-05
-1.61491764444952e-05
-1.23421916111802e-05
-5.19545392281152e-06
-1.61183671178128e-05
-6.09207320032892e-06
-2.15189019851102e-05
-2.3218552254727e-05
-1.10128017575967e-05
-8.20668933415528e-06
5.6129693732674e-06
-1.68162103460341e-05
-1.87783282759829e-05
-2.55806435532612e-05
-1.40428044933934e-05
-2.47105421560462e-05
-2.86790393091206e-05
-2.62730559780314e-05
-1.30050596881187e-05
-2.0212969722284e-05
-1.19746668420116e-05
-1.65816877090305e-05
-2.22750651751557e-05
-2.77176150240598e-05
-1.32162317826193e-05
-1.42651163795904e-05
-1.21051642000986e-05
-9.29877169156858e-06
-2.64316332731251e-05
-1.63583533197156e-05
-1.42980396728752e-05
-1.54359494095342e-05
-9.10127539268228e-06
-1.1126327922231e-05
-1.43740864348238e-05
-1.49285312561957e-05
-2.39564144870761e-05
-3.67915109248962e-05
-1.83708496395193e-05
-1.51210376707054e-05
-2.4344944626208e-05
8.83996145567564e-06
-1.37417723140923e-05
-6.29824569381063e-06
-8.22053786537775e-06
3.4225670015298e-09
-2.85820242372693e-05
-2.15979154765073e-05
-2.74128152369481e-05
-2.21787092690031e-05
-1.91830770065055e-05
-1.44521520295854e-05
-1.57872240643578e-05
1.05844556214598e-05
-1.4310723885968e-05
-2.3845426849035e-05
-1.02966681680001e-05
8.5105234966047e-06
-1.75641112718257e-05
-3.39253530834211e-05
-1.36397847478083e-05
-1.37544044562896e-05
-2.05107710762072e-05
-7.47102043890102e-06
5.37671260499774e-06
-1.652426247891e-05
-2.82368945229385e-05
-1.64764450667726e-05
4.94597823368163e-06
-2.48244049185282e-06
-7.17041688847283e-06
-1.39560041768402e-05
-6.42364855767267e-06
-1.62727593018689e-05
-1.32762415736144e-05
-1.9407205996425e-05
-1.03170929535002e-05
-2.33514186957071e-05
-1.96139011158058e-05
-1.54242922591316e-05
-1.60508834977861e-05
-5.36141007258837e-06
-1.56523510822221e-05
-2.45886709043112e-05
-2.15228542135166e-05
-4.15733192952001e-05
-1.38432056771723e-05
-4.27208352847177e-06
-2.09488357024048e-05
-1.50431561756489e-05
5.32686627761341e-07
-2.05398311419513e-05
-2.79005500862842e-05
-1.34103450007481e-05
-2.43175444002523e-05
-2.82122748515717e-05
-1.69650157069931e-05
-2.02074323853753e-05
-3.26485027529799e-06
-1.95429338752274e-05
-1.85490740621369e-05
-9.44759101604365e-06
-1.24133923025278e-05
-1.13817169389537e-05
-1.86178434320844e-05
-2.49496387934569e-05
-3.48202569702462e-05
-1.92838134967019e-05
-6.94647624809604e-06
-9.82930127711739e-06
-2.74661054861363e-05
-2.56935861568855e-05
-1.75984296787814e-05
-1.51301300710551e-05
-1.40687583476562e-05
-5.25983017301103e-06
-2.58608795890619e-05
-1.40256776477486e-05
-4.06073030992812e-06
-1.49582466062449e-05
-2.76392397367249e-05
-1.50144358984258e-05
-2.45361378037139e-05
-2.23680959424995e-05
-7.6697545409931e-06
-5.49631047803459e-06
-2.37817863079211e-05
-1.71292288838622e-05
-2.77347960842725e-05
-1.96233157707947e-05
2.24064662332848e-06
-2.0113525786274e-05
-4.27081647073481e-05
-2.37112702545239e-05
-2.06836973723024e-06
-1.8580307542107e-05
-7.8156013636569e-06
-2.26237415146495e-06
-2.22637486263051e-05
-2.08537612082089e-06
-2.21408149153959e-06
-2.51979274684142e-05
-1.1798349214021e-05
-1.21711001494986e-05
-9.01345683672467e-06
-4.03706559349539e-05
-2.20411644475641e-05
-1.79243182344429e-05
-1.96291262561843e-05
2.27440568305612e-06
-2.37631201538678e-05
-2.06667038793318e-05
-2.18154624104772e-05
-2.36204086095875e-05
-1.80951127864774e-05
-2.15785353346043e-05
-9.03116443890191e-06
-2.33331426551903e-05
-4.9533023536963e-07
-3.08346064791973e-05
-3.03989942937829e-05
-1.41947719526678e-05
-7.35087884464279e-06
-1.76901130658154e-05
-3.01409191035845e-05
-1.93752007727176e-05
-2.91624684569257e-05
-1.98639277024791e-05
-2.50500255256769e-05
-1.36805963898049e-05
-1.42718262247658e-05
6.14964282936312e-06
1.4604950577636e-06
-2.18151125334664e-05
-9.08563881055563e-06
-1.50849462238743e-05
-1.47697657903277e-05
-8.51973273219993e-06
1.59208349303396e-08
-1.07713492240226e-05
-9.52516365368267e-06
-1.56243493036567e-05
-2.63461094130457e-05
-1.76844054016168e-05
-1.54656218487175e-05
-7.13692871965679e-06
-1.32937547817735e-05
-1.57566165206006e-05
-2.22877623821903e-05
-3.83000340669653e-05
-2.67995958734326e-05
-1.47469985057289e-05
-2.07006405273e-05
-1.77653081085805e-05
-7.371702705734e-06
-2.60170913422125e-05
-1.24398575133083e-05
-2.50351002880747e-05
-3.34165503491887e-05
-1.28854523654948e-05
-3.02510189657773e-05
-2.61245613237032e-05
-7.84898087889383e-06
-1.42670173929039e-05
-3.77409401870322e-06
-1.23044688693264e-05
-9.60320707536306e-06
-2.20363291259134e-05
-1.95652041826394e-05
-1.59888125401228e-05
-2.28694510555851e-05
-1.00660575586364e-05
-1.69924682996111e-05
-2.4072073776146e-05
-1.05110788289552e-06
-8.59386116595513e-06
-1.95228699274914e-05
1.82852763272457e-05
-2.9776399929515e-05
-3.54584220958635e-05
-9.68760705705781e-06
-2.14168570541113e-05
1.78969984729817e-05
-2.67337117509191e-05
-1.9675780632975e-05
-1.4266142425274e-05
-6.70525995767037e-06
-1.56293664025699e-05
-1.29589326867111e-05
-1.54441773879838e-05
2.75087354771855e-07
-1.33392884089971e-05
-3.4558929649725e-05
-3.43240364479903e-05
-1.25061246819071e-05
-2.10622857685438e-05
-1.74882005939806e-05
-9.73299954162782e-06
-2.59991610040762e-06
-1.59688733732173e-05
-1.85670314615653e-05
-1.51869750385782e-05
-1.74078514934211e-05
-2.19730273421293e-06
-1.65989487104849e-05
-2.0743453115136e-05
-1.00449063971484e-05
-1.82525961857174e-05
-1.99486148012192e-05
-1.64525657399202e-05
-2.17535597959373e-05
-2.55708212867021e-05
-1.92702843008241e-05
-1.18020764239273e-05
-1.43894876381223e-05
-1.84593623067787e-05
-1.45873240551237e-05
-3.38258742280641e-05
-3.86860749333659e-05
-2.02007801175958e-05
-1.62981134322011e-05
-2.63476614749453e-05
-1.71045841719729e-05
-7.582764805002e-06
-1.66365792148924e-05
-2.24188965825146e-05
-1.10117024627372e-05
-3.04932591504507e-05
-2.52133793120965e-05
-2.63759336099642e-05
-1.79532757395575e-06
-3.66395103644129e-05
-3.24680908243565e-05
-7.56975524800986e-06
9.24720046985329e-07
-2.12974591259515e-05
-1.51197673836606e-05
-1.06388322305837e-05
-1.37315356357699e-05
-1.33161952875556e-05
-1.60941310348988e-05
1.14999077293336e-06
-3.14839396166645e-05
-1.96678697750301e-05
-2.08294173128028e-05
-2.64646528279456e-05
-2.96621119679692e-05
-1.43663767515565e-05
-1.73003546052892e-05
-2.43060475479109e-05
-1.10243599794255e-05
-3.37186292491726e-05
-2.56841492342113e-05
-2.33710094183051e-05
-9.41599229688982e-06
-3.5189729378683e-05
-1.98102082752979e-05
-1.75104231219626e-05
-1.76098949508617e-05
-2.15059869744579e-05
-2.76851201108411e-05
-2.29799693849054e-05
-2.35335299610402e-05
-2.84403331220237e-05
-1.25613727964615e-05
-1.86850488476653e-05
-1.96053299085417e-05
-1.32720120883547e-05
-2.54218456036159e-05
-1.61409375218805e-05
-2.58119244438201e-05
-2.55047438016085e-05
-3.28276309058287e-06
-1.42547978473283e-05
-1.57435864102657e-05
-1.04818491703445e-05
-4.23815383263124e-07
1.09482668043665e-06
-2.82063102550132e-05
-9.01925828112904e-06
-1.80507978786515e-05
-1.48675922264623e-05
-2.51580313530921e-05
-1.27189561734686e-05
1.38969879247859e-06
-3.06691412827486e-06
-1.99759275727601e-05
-1.04172643988288e-05
-3.19239459631557e-05
-1.64127748115836e-06
-2.30616383722792e-05
-1.16615824035705e-05
-1.91423630676805e-05
-2.52376116608515e-05
-1.52122718316599e-05
-1.19941586508353e-05
-1.72224626473505e-05
-2.90106065756915e-05
-2.01745100166043e-05
-2.31867932523359e-05
-5.77389089006518e-06
-2.41621355737181e-05
-1.69379094468933e-05
-1.37072740214453e-05
-2.15154493243544e-05
6.68075500651637e-06
-8.8828996944068e-06
-3.32907410331377e-05
-2.67682550820273e-05
-2.49737320775559e-05
-2.47469503579849e-05
-1.55922746248504e-05
-6.92436187085788e-06
-1.51192126932553e-05
-2.29118261732442e-05
-5.72428638545148e-06
-2.38941319870006e-05
-2.5188531160125e-05
-2.80336505374779e-05
-1.14651995834513e-05
-2.14808400766335e-05
-1.03304376387402e-05
-4.70799376291787e-06
-6.38232812338638e-06
-1.71073722435058e-05
-2.40092830841385e-05
-5.49009149112293e-06
-2.80883847746209e-05
-1.21887051012015e-05
-3.19378166854063e-06
-1.77514462194922e-05
-1.77245095258521e-05
-2.91960213711155e-05
-2.7092050690226e-05
-9.67730149762842e-06
-2.41394017284213e-05
1.73940017973545e-06
-7.20108653366205e-06
-1.92504819698278e-05
-3.49878026082851e-05
-1.01010774157152e-05
-2.8556974747459e-05
-2.71566527265719e-05
-2.83900812117927e-05
-1.92683699982692e-05
-2.07889025674642e-05
-5.21743882163174e-07
-6.88712829668338e-06
-2.24085894121057e-05
-1.68064247497463e-05
-2.68416370976971e-05
9.26842420698151e-06
-1.7685676027122e-05
-1.33063279695284e-05
-3.33325384828195e-05
-1.69962395939548e-05
-1.14579446112221e-05
-2.18425922553506e-05
-1.88921245618352e-05
-1.76552956493856e-05
-1.9203287619284e-05
-2.55224113607289e-06
-1.99327401908273e-05
-1.30114519684568e-05
-6.88552343312957e-06
-1.05172138668058e-05
4.22527615401202e-06
-1.35858547124534e-05
-1.94753935271786e-05
-2.51859988706015e-05
-9.92666596479693e-06
-1.08209585854044e-05
-1.77021583163648e-05
-3.71075198811389e-06
-1.52024990415722e-05
-3.66073149338159e-07
-2.51530965853212e-05
-1.3726247784862e-05
-1.97079668139186e-05
-8.32328391448975e-06
-1.45903868132802e-05
-2.36066244075626e-05
-3.37188916882577e-05
-2.47922550566084e-05
-3.63011530736375e-05
-9.04577668904289e-06
-8.35600140580021e-06
-2.9515500438395e-05
-2.22766339755297e-05
-2.7365193040504e-05
-1.62623760182374e-05
-8.79393810353721e-06
-2.61993072507402e-05
-2.35700464202781e-05
-2.65229406919946e-05
-2.17597811905186e-05
-2.11267663708626e-05
2.11112852924989e-06
-4.91931189491738e-06
-2.21597892432906e-05
-2.26116725098352e-05
-1.61878930868039e-05
-1.37904398472945e-05
-4.52369220439095e-06
-1.24608353039246e-05
-2.0233541697238e-05
-3.04757052802049e-05
-1.10521981873243e-05
-2.56867174825432e-05
-8.17247389161844e-06
-2.18056480604592e-05
-4.65677777322485e-05
-1.70693870133658e-05
-1.67136302247539e-06
-4.07267614135714e-06
-3.76393327558664e-06
-2.56185395843388e-05
-2.47957989364749e-05
-9.32461208063058e-06
-2.82878057057352e-05
-8.73784302342727e-06
-1.57541353591618e-06
-1.87348461944926e-05
-1.05443119289231e-05
-2.09516155610614e-05
-1.78534442339567e-05
1.93550776933979e-05
-1.7204792831051e-05
-2.58570528248547e-05
-3.08860975425361e-06
-2.59366188668461e-05
-1.09802972029356e-05
-3.63562196243241e-05
-1.28917371491947e-05
-1.62372957023279e-05
-3.88751578736513e-05
-3.44023548498742e-05
-1.5603450625704e-05
-1.16576211702082e-05
-1.42947827724729e-05
-2.36956551503367e-06
-3.23785401389569e-05
-2.2493490549025e-05
-1.99072577865918e-05
-1.15010284256008e-05
1.13711176419086e-06
-2.42623259564717e-05
-1.01333010518078e-05
-1.79538130832807e-05
-9.17430044018611e-06
-8.45500899210312e-06
-2.4533487870519e-05
-2.4632138327793e-05
-1.98692292539399e-05
-1.40543612943527e-05
-7.3471484140853e-06
-2.83730868793764e-05
-1.49148449086079e-05
-1.19451938643775e-05
-1.72416286346301e-05
