# Supplementary material for: Research on computational propagation and identification of mine microseismic signals based on deep learning
Source: PLoS One. 2025 Oct 22;20(10):e0334641. doi: 10.1371/journal.pone.0334641 (PMC12543183; doi:10.1371/journal.pone.0334641)
Supplement: S11 Data — (ZIP) [file pone.0334641.s011.zip › 000101100002661.xlsx_0.txt_24.txt.txt]

-3.51992591752915e-05
-9.50981922431174e-06
-1.20169689657524e-05
-2.46728970695325e-05
-2.69823578702709e-05
-5.11963642063986e-06
-1.54445194686476e-05
-6.56707099845587e-06
-7.78488354610036e-06
-1.77425083449226e-05
-2.23140324327109e-06
-1.17638352346507e-05
-1.24641778087057e-05
-7.26197664471754e-06
-1.33469686319528e-05
-2.82776714143563e-05
-2.56746997834362e-05
-1.56536458377841e-05
-1.0574304029055e-05
-1.90544410617426e-05
-1.4569520829395e-05
-2.4613196781731e-05
-8.3210075555423e-06
-2.93313911595635e-05
-1.57803380692345e-05
-3.49464948224643e-06
-1.41298864329617e-05
-2.07669500078611e-05
-8.03721920488208e-06
-8.22034280830162e-06
-7.42148609386655e-06
-1.99088545781216e-05
-7.98942216063223e-06
-8.6093010006743e-06
-1.18684547564268e-05
-1.1589114667725e-05
-1.31028076924219e-06
-2.64318121829267e-05
-1.16639527907453e-05
9.07886208333356e-07
-1.59911740912269e-05
-3.46153330121802e-05
-3.09182757251988e-05
-1.89498782215448e-05
3.59990433956292e-06
-1.74231107989932e-05
-2.51260103116779e-05
-1.34298797329379e-05
-1.46995453680784e-05
-2.06334884005474e-05
-2.01518083376077e-05
-2.65759335483196e-05
-1.3482239973011e-05
-1.74870531722658e-05
-2.44422513515177e-05
-2.53205234395656e-05
-1.14801567963339e-05
-2.72717368141141e-06
-1.10221910288103e-05
-2.01540087117932e-05
-2.98236195344671e-05
-1.27361785403801e-05
-2.22736258166543e-05
-1.07812397903789e-05
-1.48666575663326e-05
-1.90836967933555e-05
-1.424525710889e-05
-1.51757319262023e-05
-2.5397894096706e-05
-3.68573610909057e-05
-2.29090219788299e-05
-1.22913650938949e-05
-2.45518166584387e-05
-2.45384443461013e-05
-2.66105916083422e-05
-3.04385877586423e-05
-1.33017834840598e-05
-2.05877436070146e-05
-1.79980293069312e-05
-6.23496288050881e-08
-1.41565832521227e-05
-2.11856006971509e-05
-3.50778534284897e-05
-2.21642412085903e-05
-1.14433487458853e-05
-1.55769017041259e-05
-2.39129826536589e-05
-2.4594187527579e-05
-1.69986345691695e-05
-1.91705623995995e-05
-2.3984507040395e-05
-3.07295330392076e-05
-2.49142581828446e-05
-1.62454072421779e-05
-1.91348129078754e-05
-1.12768114994665e-06
-6.4119850287391e-06
-1.79634256533323e-05
-9.95899287344866e-06
-3.8964096398231e-05
-1.80115956583191e-05
-2.19621736695121e-05
-1.19050684557709e-05
-6.22450953102286e-06
-3.63359549259014e-05
-1.67813686807327e-05
-2.62940989325088e-05
-2.75707412887021e-05
-2.53337233226363e-06
-3.14982502197416e-05
-2.44248219658654e-05
-3.59909242673833e-06
-1.66882617415824e-05
5.59229225806741e-07
-4.85669936452698e-06
-1.892503634749e-05
-2.15133998647155e-05
-1.13434758848288e-05
2.76690535867439e-06
-1.82894426382085e-05
-3.64930476707267e-05
-4.02897778986391e-05
-3.01495053234716e-06
-1.02100722356899e-05
-3.1130936933719e-05
-1.75436874103716e-05
-1.93581909167155e-05
-1.27997796909727e-05
-9.04874785400431e-06
1.69909949335088e-06
-1.76621293605593e-05
-2.97327498178978e-05
-1.04252029094139e-05
-2.1879393256994e-05
-2.09685240436307e-05
-2.70263392214313e-05
-2.19420298764525e-05
-4.05148654714838e-05
-9.6840074919984e-06
-3.37738349726961e-05
-1.62217168281868e-05
-2.12870380585053e-05
-2.37836333469481e-05
2.68323950392092e-06
-1.99536938204154e-05
-2.23984417360414e-05
-8.08030640731746e-06
4.61818657528417e-06
-1.5911608739636e-05
-1.18916743985555e-05
-4.95133067759378e-06
-2.90443694297421e-05
-2.63327360199804e-05
1.04070764210307e-06
-1.80018562602487e-06
-3.41374804821931e-05
-2.87621033501443e-06
-9.35449805349628e-06
-8.50366551988559e-06
-1.33217033345939e-05
-2.62628237804152e-05
-2.91698362877345e-05
4.64105309363346e-06
1.12142780047684e-07
-4.2600287732269e-06
-1.3276163200532e-05
-1.52173531991871e-05
-1.72015295084218e-05
-8.52266352404191e-06
-2.33621291438883e-05
-1.81102706628558e-06
-1.18928180883354e-05
-1.60842036007182e-05
-1.06895126856701e-05
-2.08638721125914e-05
-1.19778817933098e-05
-2.09038101193897e-05
-7.24886144590531e-06
-2.21866218815495e-05
-5.18491910809554e-06
-1.97657061841251e-05
-1.57839603558324e-05
-2.09031100360484e-05
-4.70334629664818e-06
-7.58872774218033e-06
-2.52294918093588e-05
-5.4633865503096e-06
-3.03518579818381e-06
2.10583478368526e-06
-1.4080500128809e-05
-1.7507181120924e-05
-3.71619220301102e-05
-2.85997571689041e-05
9.23507903588761e-06
-7.12314071647055e-06
-5.92572517774634e-06
-6.13298181918924e-06
-1.09797649479974e-05
-1.61431151436435e-05
-3.81844890075983e-06
-1.1660530772315e-05
-1.46615594158494e-05
-2.01770996252429e-05
-2.03952120392074e-05
-1.69911459816052e-05
-2.23697643432267e-05
-2.0885616566948e-05
-1.84635120693333e-05
-1.15679797919463e-05
-4.91088098175788e-06
-1.44426317983959e-05
-4.91944152983896e-06
-3.11837423820877e-05
-1.32507362281756e-05
-1.76812231018458e-05
-1.17349665064619e-05
-2.15623506731874e-05
-8.82314523213829e-06
-1.0642713996093e-06
-1.4851872935813e-05
-8.57933486106813e-06
-2.88826367260684e-05
1.69021833796571e-06
-2.307973770038e-05
-1.74446451757459e-05
-5.56057767794202e-06
-5.81086684279096e-06
-2.57276120739041e-05
-1.44319489545512e-05
-9.19706088419837e-06
-1.81701244092963e-05
-2.25016614716942e-05
-4.42189304777533e-05
-9.25868389011998e-06
-2.50045135214052e-05
-3.63418879615072e-05
-1.94519923240028e-05
-2.00801076839478e-05
-1.8599380223448e-05
-1.36135179798996e-05
-1.01973129228918e-05
-1.14035048181795e-05
-5.45365617497425e-06
-1.1825936809299e-05
-1.24755951295004e-05
-1.76721002433007e-05
-1.2305425232678e-05
-1.22534186838184e-05
-3.45426831141932e-06
-8.03890919450081e-06
-5.00360179080065e-06
-2.03641990341547e-05
-2.46807674913244e-05
8.93278521235609e-06
-3.17801131760285e-05
-2.52580469648751e-06
-5.8853233451177e-06
-1.37860389153908e-05
-1.61790479872777e-05
-2.08954188441654e-05
-1.35704385521321e-05
-2.28961844723143e-05
-1.49392091541838e-05
-2.59249704518059e-05
-1.49366020015865e-06
-1.14510717046175e-05
-2.21828793263709e-05
-9.72698837934854e-06
-1.68236455074858e-05
-1.25011841242822e-05
-1.52982076777335e-05
-2.54054848724196e-05
-1.31078645753056e-05
-2.03300234525549e-05
-1.89190839095255e-05
-2.53760709853464e-06
-9.20942539180374e-06
-9.86906047097918e-06
-7.50033727414029e-06
-2.19000920708001e-05
-5.00421636308562e-06
-1.83383655828272e-05
-2.57568736612521e-05
-2.35616767939891e-05
-1.91240381158967e-05
-6.20747287497874e-06
-3.76671174109295e-05
8.02526714174448e-06
-3.01602030642886e-05
-2.1155910901121e-07
-9.60401906896344e-06
-1.67157903802263e-05
-4.3476694757036e-06
-1.06521112839482e-05
-1.28723286168492e-05
-1.4569216294081e-05
-9.97781387547591e-06
-1.93731267439421e-06
-8.93060672145905e-06
-2.44921313723541e-05
-5.49740158351588e-06
-2.54051137257251e-05
-7.94224543105178e-06
-1.43306610559551e-05
-4.93362433987823e-06
-1.9109402074617e-05
2.38844678797309e-06
-1.55674511256011e-05
-1.92016546483368e-05
-1.01187284654883e-05
-1.73955983900132e-05
-1.39066939710468e-05
-1.53808360007149e-05
-3.04299989374769e-05
-2.37966498254759e-05
-1.16340267858852e-05
-6.64405637792114e-06
-2.62961243959853e-05
-8.48475052810225e-06
-1.7300973111154e-05
-1.76082111324008e-05
-1.57787854493981e-05
-3.26321119064143e-05
-1.08078081916455e-05
-9.64485245243562e-06
-1.37663620210839e-05
-1.67681137541089e-05
-1.43404371701436e-05
-2.91928639482857e-05
-9.60311011889445e-06
-2.3864817335025e-05
-1.19072170117734e-05
-3.07457302814979e-05
-1.70448365916501e-05
-5.38827492605863e-06
-1.74798757253365e-05
1.27827170759073e-06
-3.57278321017723e-06
-3.53256711597275e-05
-1.70533271468007e-05
-1.66408065998003e-05
-5.59897930099466e-06
-2.31833511280452e-05
-1.03609390045875e-05
-2.53432377512868e-05
-1.82975594140622e-05
-1.02529886214512e-05
-5.82994106286751e-06
-2.52172385498001e-05
-1.81430982543932e-05
2.81720538083113e-06
-1.29988913636442e-05
-9.65904106784436e-06
-2.018269454102e-05
-2.51750108920179e-05
-3.01209616888994e-05
-8.69224674382439e-06
-1.83036177183167e-05
-2.18923342201954e-05
6.93826044401539e-06
-2.04035827980185e-05
4.58943293878251e-06
-1.01754545287749e-05
-2.08785777503027e-05
-1.99000476498957e-05
-2.07336337562304e-05
-1.29122477704693e-05
-2.52646424576033e-05
-2.02493097969631e-05
-3.87350683531777e-06
-9.26559145725112e-06
-1.41778125222467e-05
-5.39082980329687e-06
-5.80211755445604e-06
5.62910407471775e-06
-1.16824621827237e-05
-1.13657959565902e-05
-1.68778281210294e-05
-3.86999037905049e-06
-2.16209052245988e-05
-1.46594529634531e-05
-3.71569353400076e-05
-1.15427727568909e-05
-1.48268145570954e-05
-1.53146303201147e-05
-1.65507010558072e-05
-1.85716123471874e-05
-2.56653200701313e-05
-1.74705516369625e-05
-3.44113600590445e-05
-1.03173090329804e-05
-2.62365474771111e-05
-1.45286272400558e-05
-1.94404584943797e-05
-1.27722683755e-05
-9.82811492773674e-06
-2.38491778879943e-05
-1.31928513824326e-05
4.58473802914511e-06
-1.79815132633188e-05
-2.31627849840402e-06
-8.62029688048225e-06
-1.13473544772109e-05
-2.35063384730138e-05
-6.64176962977058e-06
2.03527240404996e-06
-1.35659752315367e-05
-1.45967996467768e-05
-8.67997664632725e-06
-1.38123700369525e-05
-2.07083465201929e-05
-2.6344584429145e-06
1.01262187045664e-07
-1.54267795855944e-05
-2.08991566163213e-05
-2.21773735303713e-05
-1.46316546567551e-05
-1.47377535854046e-05
-1.19442988443259e-05
-2.24758007718332e-05
-1.61758391301825e-05
-2.68518877322556e-05
-4.49693018461105e-05
-1.12159298224103e-05
4.01321701937478e-06
-9.99468766836186e-06
-1.38407894561601e-05
-7.54947548516661e-06
-1.54014438467858e-05
-1.60856356156707e-05
-1.44338669933358e-05
-1.99496571871133e-05
-1.18642003490247e-05
-6.29437826936482e-06
-1.65823296833766e-05
-2.62093340909154e-05
-3.01610683188589e-05
-1.71452535646913e-05
-8.05033615916484e-06
-4.16347374616419e-06
-9.70554148978063e-06
-2.60915931695101e-06
-2.00191554656572e-05
-8.68228900081163e-06
-1.5407683437749e-05
-1.58405899173282e-05
-1.36713720953519e-05
-1.5629843106249e-05
-1.87536008155958e-05
-1.61069606165816e-05
-1.41431069437706e-05
1.31906311942281e-06
-1.29224307072292e-05
-9.24836643812335e-06
-1.57885105433248e-05
-2.42360267410712e-05
-1.28210772719073e-05
-8.62119099951938e-06
-1.92451882317853e-05
-1.07756568485756e-05
-4.74457914743917e-07
-1.6954974785208e-05
-9.77702348839551e-06
-2.19380444793651e-05
-2.682886340758e-05
-9.41976298320601e-06
-2.22728066554483e-05
-7.6377833553545e-06
-4.78493198319996e-06
-2.7974431591987e-05
-1.22637764008759e-05
-5.22559573557963e-06
-1.05741413213117e-05
-2.49851391124386e-05
-5.83352090045175e-06
-1.42996051132552e-05
-1.45357082244124e-05
-2.30501292420689e-05
-1.35078902176023e-05
-1.97235322465796e-05
-1.20527744131708e-05
-2.93751188949611e-07
-2.76915403693601e-05
-1.67846180444399e-05
-4.96344987300174e-06
-2.70772917700274e-05
-9.83234930924464e-06
-1.43269081888802e-05
-1.51406768481354e-05
-1.86247706783405e-05
-6.5120684940301e-06
-1.58793499948466e-05
-2.9636899791454e-05
9.57577191952785e-07
-9.95819385142619e-06
-2.53303163754954e-05
-4.14934623714154e-06
-1.47454547298923e-05
-4.0327184779317e-05
-2.71076521221899e-05
-2.83994995477033e-05
-6.15424205086284e-06
-2.78308550344914e-05
-1.63817984736861e-05
-5.28786347259239e-06
-1.14086170494401e-05
-2.95019700186796e-05
-1.5207697642319e-05
-1.3649842842889e-05
-1.2948389433979e-05
-1.05542338835628e-05
-1.88453317874764e-05
-1.82466003838125e-05
-2.78937074558935e-05
-1.7526660310049e-05
-2.96430318892738e-05
-2.31550648196632e-05
-1.01651262037551e-05
-1.25606785128968e-06
-8.75802859733395e-06
-2.72388849186205e-05
-1.38914620703999e-05
-1.85620589021708e-05
-4.00728317780327e-06
-3.96452771985793e-05
-1.97912120927626e-05
-2.74834988860949e-05
-4.21363909371063e-05
8.15045273189575e-07
-9.18102799438134e-06
-1.65481020903739e-05
-1.36656173695553e-05
-8.73449277249431e-06
1.7516189317554e-06
-1.82891694853335e-05
-1.56290439871281e-05
-1.78934788092963e-05
-6.91139592046781e-06
-1.59100802812998e-05
4.5272439637685e-06
-8.14218534520042e-06
-1.76953675310216e-05
-1.02269682304426e-05
-3.10495198128168e-05
-1.73521312725846e-05
-3.08868241336491e-05
-1.65314187592341e-05
-1.02096355221119e-05
2.31143117132683e-06
-3.32526922188706e-05
-5.93826621543088e-06
-7.5222681997378e-06
-1.75714977258433e-05
-1.6644187594565e-05
3.79496074049789e-06
1.29717642268839e-06
-5.32476661223718e-06
-2.42528252217656e-05
-2.41495665861812e-05
-4.62196535823321e-06
-2.22509065866287e-05
-2.66230346262837e-05
-1.60448528610432e-05
-2.41245079298378e-05
-3.13096123211891e-05
1.03830977648602e-05
-2.7133536303949e-05
-2.7539218504075e-05
-2.42843303663859e-05
-3.15951626743024e-05
-1.31349979627865e-05
-1.95179034062666e-05
-1.77194880512185e-05
-1.38449063576381e-05
-1.12466037681209e-05
-2.45144461295759e-05
-1.66705204831828e-05
-2.32346795834993e-05
-2.34871936237056e-05
-1.3161048632046e-05
-3.17600157801133e-05
-6.69718200156695e-06
6.75836711136741e-07
-2.25241296780448e-05
-3.4894915909484e-06
-3.65500272925245e-05
-2.71207983135246e-05
-4.16738378159264e-05
-2.0573422369992e-05
-3.90863936057281e-07
-9.77458340599135e-06
-7.02851492759834e-06
-3.79708383433658e-05
-1.48798350914275e-05
-7.31826932829218e-06
-1.01912124824199e-05
-2.00365501785753e-05
-1.14953774239356e-05
4.00088126895226e-06
-3.01523813700484e-05
-1.23615028381393e-05
-2.71635021832943e-05
-1.20117401769661e-05
-1.98705322374633e-05
-3.07730691667216e-05
-1.57324954573571e-05
-1.69971735697482e-05
-3.00533020979974e-06
-2.28314059757808e-05
-1.41897914298312e-05
-6.43874610917081e-06
-2.49086931678751e-05
-4.75352900611355e-06
-2.18107317881154e-05
-2.42145587423593e-05
-1.67480283396193e-05
-3.13670368560442e-07
-3.59272997370036e-06
-2.81303529036594e-05
-8.36494899450513e-06
-1.01823818122833e-05
-6.68916445968971e-06
-2.01503171003558e-06
-1.81072121127888e-05
-1.23767383060264e-05
-1.86624405774143e-05
-1.64206821847377e-05
-8.75302611689219e-06
-3.0895203917934e-05
-1.54788631258967e-05
-1.19290243375024e-05
-3.12458542044453e-05
-1.65070384983595e-05
-2.81450470382995e-05
-9.05951538944524e-06
-9.82125023226886e-06
-1.30486950425771e-05
-2.2330301272178e-05
-2.92880130065687e-05
-2.36918131831722e-05
-1.66433965787693e-05
-8.33066281834705e-06
-1.02110246958389e-05
-2.62366304056173e-05
-2.53379534223663e-05
-1.90815537427039e-05
-1.37307846491027e-05
-2.210117196205e-05
-1.51793543495154e-05
-1.99136627018924e-05
-1.67794751545165e-05
2.81060310962861e-06
-2.94153351869445e-05
-1.29897919625e-05
-1.07375846946441e-05
-2.02692315301593e-05
-1.46257971308598e-05
-1.54402971441246e-05
-4.91705210323964e-06
-1.50352469333044e-05
-4.61782600369107e-06
-2.28197144582186e-05
-2.53592108854373e-05
-1.27999586861441e-05
-1.39978323603384e-05
-2.87334117794725e-05
-2.5788790187309e-05
-1.93026586748493e-05
-2.84191753848107e-06
-7.04286767763215e-06
-3.07329580611691e-05
-1.27707769619796e-05
-1.98163304673567e-05
-1.63037818169548e-06
-7.50581471522844e-06
-4.57318864626835e-05
-1.16644434637221e-05
-2.43600374094834e-05
-2.48401495971784e-05
-9.88343830451492e-06
-2.9018039282523e-05
-1.15188696179967e-05
-1.9258902950339e-05
-2.94580571382558e-05
-2.26593028501588e-06
-2.4151024906552e-05
-6.4552959477134e-06
-1.81702897575419e-05
-1.0276393826221e-05
-7.97597752359639e-06
-1.79639145226949e-05
-4.12767831773504e-06
-1.06749351663652e-05
-1.3437162148705e-05
-3.12350283680947e-05
-3.4258645623752e-05
-1.3187588278391e-05
-9.65855959184513e-06
-6.06703942510625e-06
-1.95302933135067e-05
8.44150787006355e-06
-2.44070151063297e-05
-2.96633344369647e-05
-8.76960106636843e-06
-1.28861387866792e-05
-2.8653898731457e-05
-2.61332995931138e-05
-2.28017029952907e-05
6.71286670471645e-06
-8.89990045239069e-06
-1.22189745013543e-05
-1.51526838852971e-05
-1.23750548440212e-05
-1.1475885445238e-05
-1.08009928317699e-05
-1.54810174657626e-05
-3.02056697838632e-05
-1.35780871653665e-05
-1.57120103246718e-05
-2.62006067057324e-05
-3.75796644402737e-06
-1.63948339111196e-05
-1.03352584984404e-05
-1.1138548285304e-05
-1.01195642124422e-05
-1.00309200124374e-05
-5.94611727661076e-06
-1.54573039452924e-05
-1.55508680196805e-05
-1.56355828675303e-05
-2.2005252470778e-05
-1.78225676435184e-05
5.15865091054965e-06
-3.37391481995952e-05
-2.90962450265558e-05
-1.70819954826878e-05
-1.67739104518512e-05
-5.24125970686808e-06
2.95102932895778e-07
-2.7338684314151e-05
-8.41838358801249e-06
-2.85183399940767e-05
-1.62844422801559e-05
-1.15413459628705e-05
-1.77740241638359e-05
-1.1280869615823e-05
-1.71988273016649e-05
-2.42614291762465e-05
2.15472845943485e-06
-1.72778148772265e-05
-1.34013000952478e-05
-2.39663703476818e-05
-1.51993373446457e-05
-6.6235097209636e-06
-1.70870345829327e-05
-2.07573859802379e-06
-3.02053785157889e-05
-8.21342015429036e-06
-1.16476886755882e-05
-2.23357578387604e-05
-2.29261248130608e-05
-2.33548725399822e-05
-1.04413719602291e-05
-1.25339851582791e-05
-1.60943756817492e-05
-1.33008409769346e-05
-1.58155229242046e-05
-1.40673392282974e-05
2.38609250269876e-06
-9.89623683876386e-06
2.59415196482283e-06
2.05623180849671e-06
-6.72321138870576e-06
-2.88532083361669e-05
-1.41476274998899e-05
-2.90055264465352e-05
-1.96836904708338e-05
-4.11073822066387e-05
-1.92485665835186e-05
-2.01914260961608e-05
-2.06608115860105e-05
-2.94646167475944e-05
-3.22761051418442e-06
-8.74750918873251e-06
-2.23203243849807e-05
-1.96269060401697e-05
-2.51996733701873e-05
-4.6636964746107e-06
-1.21377006140419e-05
-1.41119145369996e-05
-1.51555559357648e-05
-1.10612676795503e-05
1.08263496782967e-05
-2.47718639249887e-05
2.41948123330836e-06
-1.43877156712969e-05
-1.59628937768385e-05
-2.35306900701414e-05
1.89501792267815e-06
2.32583880309096e-06
-5.04147629522761e-06
-1.10357929589197e-05
-3.32326993787452e-05
-2.55511661186138e-05
-7.12530459109917e-06
-3.33541140828654e-05
-2.77990681508064e-05
-1.50906772569782e-05
-3.29888522010788e-05
-1.90142643413217e-05
-2.28869811179624e-05
1.27030104574322e-06
-2.17950254979467e-05
-2.81541410606453e-05
-2.52923315667269e-05
-1.57146509131809e-05
-9.39457363225672e-06
-2.58760598774599e-05
-7.25812025589942e-06
-1.73163521741068e-05
-2.89467020573216e-05
-6.10157553482486e-06
-1.39949404423289e-05
-6.9230778049563e-06
-1.08032400316698e-05
-1.53833854248073e-05
-9.62387364165605e-06
-2.03780890740084e-05
-2.07655945718781e-05
-1.04566337730122e-05
3.6514516516937e-06
-2.08199718284508e-05
-2.35349758616726e-05
-1.12606050486663e-05
-1.81176947727016e-05
-2.79914659409788e-06
-1.72698729565651e-05
-7.55875984516305e-06
7.80396905495172e-06
9.02630841257409e-06
-2.74038037008156e-05
-3.00254398571102e-05
-2.63215089143543e-05
-4.89232926675303e-06
-3.13736891685082e-05
-2.25496018359246e-05
6.00166227404699e-07
-9.69728359420578e-06
-1.19977103829097e-05
-1.92224817343207e-05
-2.66091083258522e-05
-1.15327511785776e-05
-8.92616951590961e-06
-1.90239667271255e-05
-3.36836458024812e-06
-1.20513042585387e-05
-4.34128896158356e-06
-1.66149730134838e-05
-2.3169010974925e-05
-1.15237327334e-05
-3.0834141457519e-05
-1.63824774878131e-05
-2.3269924597449e-05
-1.11930890605416e-05
-1.00064539349434e-05
-8.05231336388106e-06
-2.48596545122206e-05
-1.69386185353647e-05
-3.37042178649087e-05
-4.00341198471039e-05
-1.85142821771839e-05
-5.58631655275742e-06
-7.62527632602484e-06
-2.76094000826804e-05
-1.66535371113182e-05
-2.14395653450313e-05
-2.42246294159275e-05
-6.03469562096734e-06
-1.54964033019984e-05
-4.54105971273977e-06
-4.92469917103643e-06
-2.13148929187976e-05
-2.27791240619109e-05
-2.69129792478013e-06
-2.27632924304189e-05
-1.57611478846275e-05
-2.21132193786926e-05
-1.11576335559555e-05
-2.33791445223574e-05
-2.57990335393844e-05
-8.96428434544359e-06
2.82378796170766e-06
1.01395550746437e-06
-4.54878273739384e-06
-2.00261567552833e-05
-3.51586338122502e-05
-1.10538283487944e-05
-1.61690799620719e-05
-1.27480410172982e-05
-4.11705915481627e-06
-2.9244588098733e-05
-2.11003145794424e-05
-2.89674062059136e-06
-5.26573082178855e-06
-2.02283948621382e-05
-3.4524972535341e-05
-1.35675119340507e-05
-9.07971922882973e-06
-2.98925860995714e-05
-1.07814752177265e-05
-9.96454537433232e-06
-2.39171585395264e-05
-1.03846507270638e-05
-1.8790767599625e-05
-2.39494342169884e-05
-1.50076195481638e-05
-8.14700439478118e-06
-2.47310372553324e-06
-1.73536187181236e-05
-2.05845319394423e-05
-2.25734960211942e-05
-2.3818150253458e-05
-1.13822337080314e-05
1.05804553718713e-06
-1.29985059146644e-05
-1.09548940733825e-05
-2.95063587508604e-06
-3.18408119885803e-05
-2.678832012499e-05
-1.82722023456624e-05
-2.82514978761795e-05
-2.35980727377057e-05
-2.26937590531658e-05
-2.26951182513015e-05
-1.19636120261858e-05
-2.0827232686389e-05
-1.69317453062825e-06
-1.60593500510667e-05
-8.4614263692245e-06
3.81924877983484e-06
-6.65527592174261e-06
-1.59057879573917e-05
-1.95690034226704e-05
-9.06667350454369e-06
-2.49552284929552e-05
-1.60381126330485e-05
-1.17990065855803e-05
-1.53029411073727e-05
3.46438992696622e-06
2.29325590679644e-06
-2.4226762414046e-05
-2.33319108113412e-06
-1.612313442702e-05
-2.01758434313939e-05
-1.80967226405917e-05
-1.95591706601327e-05
-7.21572062592239e-06
1.54200496196589e-06
-1.45755549124573e-05
-2.10803881704037e-05
-2.45998606851524e-05
-1.77017644309601e-05
-8.35467673845114e-06
-1.46123379476717e-05
-1.96221714703724e-05
-1.7043705660358e-05
-1.74662171205361e-05
-3.2126566275214e-05
-1.22819286033994e-05
-2.65282057581068e-05
-1.03070649225484e-05
-1.77719524561136e-05
-1.44817423279877e-05
-1.87571137059686e-05
-1.80479814423461e-05
-2.32227301983023e-05
-1.88564620972859e-05
-3.36266296186548e-05
-2.28829892821916e-05
-1.59958808112358e-05
-1.05609561881539e-05
-1.02576268186751e-05
-1.53750337331651e-06
-2.17449926753063e-05
-1.53551796266475e-05
-6.96985076522801e-06
-1.74527191252148e-05
-1.85736711428093e-05
-1.61437748541154e-05
-1.12033165320144e-05
-4.61315478962166e-06
-1.17996072705575e-05
1.8228431238691e-06
-1.49337423912122e-05
-2.07068770424895e-05
3.36168534018551e-06
6.37359494388591e-06
-9.14018570931799e-06
-1.05532194870446e-05
-1.82462632930786e-05
-4.65915354979826e-06
-2.51165175983207e-06
-2.29110553706259e-05
-1.5402016610853e-05
-1.01391794040204e-05
-2.02032085981432e-05
-1.57914446909992e-05
-2.70570457282455e-05
-1.35843153193559e-05
-1.50320515096548e-06
-1.56669537425429e-05
-2.79969716830116e-05
-3.40699178515322e-05
-1.57142445232038e-05
-1.78890726636991e-05
-1.99540800310698e-05
-2.22126901806846e-05
-2.75809998001619e-05
-8.24117502995341e-06
-2.43226740458946e-05
-2.66038075416084e-05
-3.8027643004044e-05
-2.11139172642569e-05
-1.4940721589238e-05
-1.78326538349126e-05
-4.8522246904402e-06
-1.7269758183464e-05
-1.51573441862924e-05
-1.8110053560155e-05
-1.73060354783838e-05
-1.08085759021441e-05
-1.5497104765569e-05
-3.24428436915643e-05
-1.06865763573526e-05
-1.0628951211886e-05
-1.42709073539465e-05
-2.01505421429335e-05
-2.59024108616803e-05
-1.92161336266738e-05
-2.26472866830999e-05
-1.4401713348658e-05
-1.98713284451187e-05
-7.41557769779344e-06
-3.09249394791976e-05
-2.7957321721594e-05
-1.43526798202105e-05
-3.12808144298863e-06
-4.8612366250089e-06
2.36018149830905e-06
-2.43742295087691e-05
-2.60539011000191e-05
-2.1226552236918e-05
-2.69091921912029e-05
5.29454788298909e-06
-1.60176521213741e-05
-1.00828647460062e-05
-9.25003878038035e-06
-1.11145538789437e-06
-2.37966816853059e-05
-1.52669880648525e-05
-2.0016598563144e-05
-1.23765481170161e-05
-1.24272469900577e-05
-8.68503530542334e-06
5.19503530035731e-06
-3.10876179135088e-05
-2.22324046725385e-05
-1.1187641617403e-05
-3.52785207883463e-05
-2.21564745915455e-05
-1.04521770766689e-06
-4.00075605698135e-05
-2.72388022943925e-05
-1.61445423808892e-05
-3.24718411854342e-05
-2.7208143227465e-05
-1.3469721779394e-05
-1.21978433295039e-05
-2.40173494067925e-05
-2.93659133242056e-05
-1.08746946026966e-05
-9.44302745402109e-06
1.0328898258566e-05
-1.51017039510857e-05
-3.20551902728748e-05
-2.224265811957e-05
-3.38169476503059e-05
-6.98467820760102e-06
-1.97172800042742e-05
-1.66312163880211e-05
-2.17919437704141e-05
-3.25516978443784e-06
-1.2396188500071e-05
-3.09440818385719e-05
-2.15421539324041e-05
-3.06238786676712e-06
-1.6365725910772e-05
-2.85920840755999e-05
-7.22191026264258e-06
3.34956825702296e-06
-6.61947417248266e-06
-2.07812416021381e-05
-4.45128883065138e-06
-1.60702077661398e-05
-1.72928417633154e-05
-7.8728077079069e-06
-2.06456981424121e-05
-4.55048615727241e-07
-2.44406266980027e-05
-2.91845089089462e-05
-2.08562285451064e-05
-3.67296398740479e-06
-1.10514641318242e-05
-2.01014525994096e-05
-2.20166988895113e-05
-2.49786529689568e-05
-7.14885378857892e-06
-1.81738858081892e-05
-2.50210337456754e-05
-3.13832798406152e-05
-4.28043227366492e-06
-2.30430259581578e-05
-1.14686917287857e-05
-8.9789109163672e-06
-3.21034338215127e-05
-1.97337911738571e-05
-3.33309092338011e-05
-1.60481740448501e-06
-1.12228957723776e-05
-3.28486498781174e-06
-3.0868258648516e-06
-2.08358300743188e-05
-2.78478244799385e-05
-1.29448380678891e-05
-1.22389249164883e-05
-1.66432356174769e-05
-2.63404832596853e-05
-2.28421883039103e-05
-1.95721479484063e-05
-1.91810882594034e-05
-1.06483969434495e-05
-2.20560617767776e-05
-2.15449089872693e-05
-1.54943727775396e-05
-7.35844494270754e-06
-7.11685740847655e-06
-9.36078925074096e-06
-1.01325420518135e-05
-1.9415276151435e-05
-1.00333341693275e-05
-1.66233312179288e-05
-1.62018927296453e-05
-3.87326449017935e-06
-1.20304827378868e-05
-1.21867465651216e-05
-1.77339698280065e-05
-6.96421963586382e-06
-1.34642228425098e-05
-2.31010174657698e-05
-2.1282053383207e-05
-1.33275265464887e-05
-2.54339605545182e-06
-1.55135562977729e-05
-1.57332028641516e-05
-9.40590174556046e-06
-1.90075018234459e-05
-1.50120487446649e-05
-7.40457894780348e-06
-2.93939549552165e-05
1.45932472411279e-06
-1.1249485951668e-05
-1.81068420142086e-05
-1.50925300192482e-05
-4.29407343869248e-06
-2.36080920459852e-05
-1.84329221946744e-05
-7.7606083830069e-06
-4.82964229600203e-06
-8.42125017927273e-06
-1.32085637316917e-05
-1.64252496720223e-05
-8.25407105424361e-06
-1.26372055273931e-05
-1.27250110013586e-05
-1.87759889933768e-05
-1.25885933392002e-05
-2.06790507746788e-05
-1.76857530968078e-05
-3.91569248677812e-05
-1.16489487697128e-05
-1.86911300359177e-05
-2.26840525103282e-05
-1.95923793581905e-05
-3.55005359737656e-06
-2.08034246897431e-05
-2.2526001961015e-05
-2.49054628702547e-05
-1.05256472080671e-05
-2.31796947147338e-05
-1.94790347319623e-05
-1.95149821694983e-05
-3.71363397889881e-05
-1.83473495725696e-05
-1.64344519059439e-05
-9.71472798604726e-06
3.86635176115631e-06
-6.73361999501992e-06
-5.68260115281421e-06
-1.41341035474764e-05
-1.65054947411866e-05
-2.19739636158035e-05
-1.7964138304791e-05
-2.63246017020283e-05
-1.39751135249295e-05
-1.01149508552233e-05
-2.13714581944425e-05
-7.15085975407063e-06
-1.51508257468919e-05
-1.18037337060895e-05
-1.14552142634127e-05
-2.86869256650341e-05
-1.41131348532274e-05
-1.37264363025791e-05
-1.59542048049703e-05
-2.88593551811393e-06
-1.77927389710472e-05
-2.03917355602545e-05
-1.50862788845213e-05
-1.12879513722712e-05
-1.65209648733155e-05
-1.40311018698253e-05
-1.51885694997198e-05
-1.59967121858947e-05
-1.32600574037925e-05
-3.62138310827805e-05
-1.14585915680003e-05
-2.1849631747591e-05
-2.46915478572634e-05
-1.78793643215108e-05
-4.27398784168648e-05
-1.52829448803305e-05
-1.2287013469728e-05
-2.47083788060262e-05
-2.08271316498633e-05
-1.86434024259471e-05
-2.04161347672591e-05
-2.56919304658644e-05
-3.95659592423971e-05
-1.35154870232873e-05
-2.8563142018174e-05
-9.2329943070441e-06
-1.98696428457364e-05
-1.36397988437058e-05
-3.7558376589714e-06
-1.73613451592803e-05
-2.55442274158545e-05
-9.6414349594879e-06
-1.34062002815004e-05
-1.39261817689492e-06
-2.43556346393846e-05
-2.31366279546906e-06
-2.25123967948626e-05
-4.37549211193635e-06
-3.35486383351393e-05
-4.41969572572183e-06
1.39563743352213e-07
-1.07589004527505e-05
-1.46159795879143e-05
-9.38598949160813e-06
3.75033391667167e-06
-1.25987014825118e-05
-1.97131570469086e-05
-2.4056639056123e-05
-4.26654068886625e-06
-1.63577690499839e-05
-2.2664913632238e-05
-2.90442814076192e-05
-8.97034913215355e-06
-3.39155419907755e-05
-1.96430178419363e-05
-2.28973042491958e-05
-1.84665663345182e-05
-6.12926117285131e-06
-1.4038148813458e-05
-2.50224337432366e-05
-2.34021807361853e-05
-1.24107187207968e-05
-1.03249774334055e-05
-7.63608573512586e-06
-6.98251287869056e-07
-1.50381965726747e-05
-2.45742858999732e-05
-1.09363820320192e-05
-3.03604678923027e-05
-4.91628754921266e-06
-1.61159418507744e-05
-1.56695974309202e-05
-8.32994508450333e-06
-1.17481609439776e-05
-1.72870889167721e-05
-2.00923724718183e-05
-1.52918076451142e-05
-3.75570702886002e-05
-2.57195488352102e-05
-8.6346772235071e-06
-1.39995029170973e-05
1.09080703599655e-05
-9.76573221695098e-06
-1.23728950019611e-05
-7.88917682719147e-06
-5.24598925139824e-06
-1.48292938432044e-05
-1.72218229381718e-05
-1.63806615220695e-05
-7.53755262613488e-06
-1.6440684578351e-05
-1.5895863635453e-05
-7.45167171480035e-06
-3.73218146132609e-05
-1.75498604740089e-05
-9.1911000378998e-06
-3.88838464454521e-06
-1.86276848176649e-05
-2.79435288247721e-05
-6.36647267891457e-06
-1.87074137359266e-05
-2.34622006922721e-05
-8.45358213390047e-06
-1.04540179221892e-05
-3.69828328525855e-06
-2.08393104940962e-05
-1.77899725369384e-05
-2.22938571305974e-05
-2.14566435947359e-05
2.43823684234647e-07
-1.35389882012759e-05
-1.31315762539164e-05
-3.34601704192185e-05
-1.95283265510082e-06
5.52012737560528e-06
-1.04940735479781e-05
-9.76295213732249e-06
-1.69377219435997e-05
-2.57902664537348e-05
-1.73038927953007e-05
-8.36788888337387e-06
-2.63347726277953e-05
-2.26088653702856e-05
-1.41813646526348e-05
-1.74818582784315e-05
-1.76345004066858e-05
-2.34013153778622e-06
-1.67031635410786e-05
-3.5104206757746e-05
-1.19821219771239e-05
-2.4826068443452e-06
7.01533690872861e-06
-1.86221662735024e-05
-1.92176785694841e-05
-2.00613695770004e-05
-2.42480458470864e-05
-2.56322289124307e-05
-1.4623060622372e-05
1.62946184616142e-06
-3.80134909207465e-06
-1.28278539801348e-05
-3.60218264928371e-05
-1.72734218855818e-05
-3.4192304357897e-05
-1.87931347039856e-05
-1.840648034735e-05
-1.00364407849856e-05
-2.94346235165249e-05
-1.40019821814867e-05
-2.18747474404328e-05
-1.33686891071076e-05
-8.63142563703498e-06
-1.50366320596329e-05
-7.53538816797571e-06
-1.99260334571361e-05
-2.19251253665114e-05
-3.99963770573681e-05
-1.43974497533456e-05
1.53871366745299e-06
-1.4914005099927e-05
-3.03176063225711e-05
-2.74000319580766e-05
-1.1348013887165e-05
-4.00395074762731e-06
-1.99277405686696e-05
-9.27851207974396e-06
-2.37656541320054e-05
-2.49950627081884e-05
-2.55043758358431e-05
-1.63129722937189e-05
-2.02387921538418e-05
-2.19714767936969e-06
-2.42679969169906e-05
-2.34166112782756e-05
-2.39613055825904e-05
-1.20370556786611e-05
2.02962992414051e-06
-2.02606702401233e-05
-3.10109646597461e-05
-1.37218764882681e-06
4.23898692374878e-06
-2.27893874794211e-05
-1.31003164635929e-05
-2.16498574327112e-05
-2.81555387018225e-05
-2.80002864152956e-05
6.24986151370999e-06
-2.93017486374339e-05
-1.76602969007976e-05
-6.50160860242116e-06
-4.83129970551849e-05
-1.75872755198237e-05
-1.1396900475831e-05
-1.15390811615703e-05
-1.77012801922582e-05
-7.29136147585292e-06
-1.25576973229475e-05
-5.5477857725763e-06
-2.58771175195215e-05
-2.1958689327157e-05
-2.69103688580292e-05
-2.32150987471006e-05
-2.39388842575245e-05
-1.04784915993397e-05
-6.85289841288667e-06
-1.14636679911929e-05
-3.23017535483248e-05
-4.9496978079696e-06
-1.71430417300026e-05
-2.57499307664907e-05
-1.72093412581847e-06
-2.21544133526019e-05
-9.10815243002375e-06
-5.83996830465481e-07
-1.98423373065124e-05
-2.93145931275067e-05
-2.00068499413605e-05
-5.14058383537672e-06
9.39954550526037e-08
-1.21038533417716e-05
-1.06944369175208e-05
-2.4188609630983e-05
-1.5605328567815e-05
-6.11745699610229e-06
-2.76085507469365e-05
-2.6372701671681e-05
-2.72593237146042e-05
-9.47164115033111e-06
-3.45302539510544e-05
-1.70320154593427e-05
-2.5120487829856e-05
-2.71988766641123e-05
-8.69090344776108e-06
-2.92996767447705e-05
-2.86476248528402e-05
-7.76116539459408e-06
-3.46145620796742e-06
-2.2718166237279e-05
-1.78857007623732e-05
-1.92160257674255e-05
-3.25553768998665e-05
-3.2420100340068e-05
-1.11685450970175e-05
-2.94103782670728e-05
-2.78335053359142e-05
-1.48787930185756e-05
-2.04827485690331e-07
-1.28777569737386e-05
9.96144660968343e-07
2.73121382125253e-07
-2.5793148279643e-05
-1.97413635939148e-05
-9.39746016168026e-06
-1.55970612631869e-05
-2.79382460368253e-05
-1.04115318601716e-05
-1.33496460457287e-05
-1.95093605712152e-05
-1.45207382200657e-05
-2.23643355187337e-05
-4.45178463251783e-05
-3.02893832708009e-05
-2.66477965555777e-05
-1.61512990199615e-05
-2.72207326865136e-06
-1.36480725380312e-05
1.35073023471913e-06
-2.33684664148873e-05
-6.23551995190914e-06
-5.29872339784595e-06
-9.89009449320317e-06
-1.16307227354467e-05
-7.01043719925767e-06
-9.50316782885336e-06
-1.81539056391253e-05
-7.12079291697985e-06
-4.0088675792581e-07
-2.63336004324677e-05
-1.77079910128057e-05
-1.81852942482055e-05
-2.51014224643319e-05
-3.85941432421497e-06
-7.18928181790109e-06
-8.94541754440897e-06
-1.19596198856387e-05
-1.25345675535068e-05
-6.72289973913959e-06
-1.70436821819287e-05
-3.07170281931366e-05
-2.38035261759955e-05
-2.28309642605412e-05
-1.33007784816386e-05
-1.68149945904344e-05
-5.00227933943254e-06
-1.03056761680672e-05
-3.93761783040898e-05
-1.64660991336348e-05
-5.30543166303065e-06
-9.84785048443068e-06
-2.27401029751048e-05
-1.80460788772229e-05
-7.67286641989773e-06
-1.68620222372593e-05
-8.78961172891272e-06
-2.81574665740396e-05
-1.61882913337544e-05
-1.01334023090862e-05
7.02640283932219e-07
-4.20750374285993e-07
-5.38675049060662e-06
-1.33474565764707e-05
-1.16510314367786e-05
-1.88626536568447e-05
-6.9730352462606e-06
-2.77173169158124e-05
-3.21708898856757e-05
-1.38398307433069e-06
-2.44399843038689e-05
-1.7633540516695e-05
-2.24537870695839e-05
-2.0742428378019e-05
-2.69450384877839e-05
-7.18906751812424e-06
-6.51344506162501e-06
-2.88693618995391e-05
-1.35854398669238e-05
-1.08176284705452e-05
-1.21933515247994e-05
-1.61772197365546e-05
-2.82760304463882e-06
-2.50284324541404e-05
-1.04672244273802e-05
-1.47128377648815e-05
-2.56070067900922e-05
-1.38344646591132e-05
-2.7143804496342e-05
-2.06781864570811e-05
-1.18113999456216e-05
-2.50433258660332e-05
-1.17477064640272e-05
-1.23166962225847e-05
9.54689015275053e-07
-1.69027451961364e-05
-6.81075565186915e-06
5.04715421514147e-06
-2.04550615577316e-05
-4.08836086970025e-06
-2.97934887410371e-05
7.39825673831531e-07
-1.7372279092593e-05
-8.14017385774431e-06
-1.78126252065632e-05
-3.06331353084167e-05
-2.16339575716649e-05
-3.59876092512453e-05
-1.61328211967024e-05
-1.67703049805339e-05
-9.65235551922758e-06
-2.95881214495376e-05
-1.35958292911943e-05
-1.16173067240244e-05
-2.60478356818264e-05
-2.30536914934272e-05
-1.94697914952643e-05
-1.46302178867841e-05
-1.09969698100812e-05
-1.88134958505749e-05
-1.61998811145204e-05
-2.31654822083203e-05
-2.01067620370981e-05
4.98849102290335e-06
-9.98918754826007e-06
-2.97199623039845e-05
-1.71956847882684e-05
-1.62388131554193e-05
-4.09611212691243e-05
-4.63283334637747e-05
-1.08688428430319e-05
-8.19192640769426e-06
-1.93326566395211e-05
-1.54755503608271e-05
-4.01329132121703e-06
-2.50725420508149e-05
-2.26107386871024e-05
-5.54123477833337e-06
-3.35601661474504e-05
-7.30072375255232e-06
-8.56622365337868e-06
-2.80855151271395e-05
1.14109481988992e-05
-4.23579819706255e-06
-2.35625945786524e-05
-1.57566737140306e-05
-2.436778505208e-05
-2.67339069245912e-05
-1.16207939634368e-05
8.44930855937319e-06
-1.34008581948973e-05
-4.24968566549423e-06
-7.12608173377808e-06
-6.91616706622147e-06
-2.02593870992973e-05
-8.20558143079455e-06
-1.28833102727748e-05
-4.60410837667519e-06
3.28466516674408e-06
-1.28986052013154e-05
-2.29166771022794e-05
-3.41947337817605e-06
-1.74179938831194e-05
-4.26843670803342e-06
-2.26779578091254e-05
-1.26752258264713e-05
-9.18189546096211e-06
-2.02611666270787e-05
-8.98479873147104e-06
-1.5761224549841e-05
7.51193082406818e-06
-2.49385939353441e-05
-3.39768512369123e-05
3.69554007035339e-06
1.0562402078427e-05
-1.03562637712862e-05
-2.36772499569117e-05
-1.38196545964817e-05
-2.89416228085635e-05
-2.263081642202e-05
-5.16421736267421e-06
-2.46265016481874e-05
-6.23712013891213e-06
-1.36933053550502e-05
-1.84077832660506e-05
-1.02891307285644e-05
-2.47647742065867e-05
-2.01838546856766e-05
-1.0046812662067e-05
-2.4733865898592e-05
-2.2686400381135e-05
3.05404032362436e-06
3.54190171498004e-06
-1.24718734953162e-05
-1.73247692150094e-05
-2.0249218526159e-05
-2.7220859645533e-05
-4.63837479036885e-06
-9.68186207843748e-06
-2.8240349106064e-05
-1.82590980462977e-05
-1.51383078207377e-05
2.61368384107815e-07
-8.58803425399555e-06
-1.05482809524372e-05
-2.44883696162711e-05
-4.60104971307995e-06
-2.62422215563775e-06
-8.36478082763529e-06
-1.86017892556958e-05
-1.2224675971348e-05
-1.03817471517346e-05
-1.15232438855558e-05
-1.1844312888054e-05
4.52636253049975e-06
-3.53902388418493e-05
-5.47893025416815e-06
-1.8091520081621e-05
6.1334495145581e-06
-1.8705744459986e-05
-1.76953722217921e-05
-1.85902514946801e-05
-1.71529771644291e-05
-2.76498096899248e-05
-1.56706036856582e-05
-1.06939448644551e-05
-2.02500048790675e-05
-1.47625921705454e-05
-3.26762888834698e-05
-1.13128821515644e-05
-9.10808024444303e-06
-3.66744252833366e-05
-2.16203070561141e-05
-1.7499249248578e-05
-1.41977734456811e-05
-2.40797910033354e-05
-1.86497048988601e-05
-6.73257632271528e-06
-3.25157778034746e-05
-2.1296603010595e-05
7.57776067246978e-06
-1.25524413922969e-05
-7.28619592330641e-06
-1.54897135257802e-05
-8.03683225235947e-06
-1.51329594618875e-05
-6.08889812958549e-06
-1.50004347470771e-05
-2.43216836849856e-05
-8.21766440739524e-06
-6.38542421475221e-06
-9.61191476152504e-06
-3.25583451665903e-05
-2.60428982987979e-05
4.71250307660524e-06
-2.33010501659189e-05
-1.45636987771771e-05
-9.7320397622221e-06
-1.89168603304729e-05
-1.54290888474187e-05
-1.19683828732215e-05
-3.54614040257009e-05
-1.09364945268855e-05
-1.05801598110446e-05
-3.23752748520809e-05
-1.75303818047422e-06
-1.71347157188267e-05
-4.50758592151985e-06
-2.15019078296106e-05
-2.25361360156262e-05
-1.76152585883917e-05
-1.82994114179097e-05
-1.07224137649578e-05
-2.38343026289641e-05
-1.15224568026727e-05
-1.33862406138577e-05
-2.26707778846334e-05
-2.37427083813975e-05
-3.86162884029202e-06
-2.12678793670497e-05
-2.02889453267352e-05
-2.5901428661016e-05
2.19019207656819e-06
-6.62104309145271e-06
-1.78291662394049e-05
-1.3487225648828e-05
-1.00673972832557e-05
-2.7941340497392e-05
-2.21883901372155e-05
-1.44380742640451e-05
-2.29597937260414e-05
-2.60881650072276e-05
-1.61790712023841e-05
-5.26105513342404e-07
-2.21851252204221e-05
-1.54364864929585e-05
-8.24631437900972e-07
-2.0359717743314e-05
-2.05816713745483e-05
-8.45159579376519e-06
-1.98807693043442e-05
-1.28027569946486e-05
-1.32157359722014e-05
-9.03100319286979e-06
-1.62996870009425e-05
-1.1119578190304e-05
-3.58144711725411e-05
-1.14575802903405e-05
-1.43904380432435e-05
-1.43505679166033e-05
-1.91118516195803e-05
-1.60945698583833e-05
-4.28817480142246e-05
-2.07058963617951e-05
-2.20349709150185e-05
-2.50317324694683e-05
-2.52640065422995e-05
-1.87577544323211e-05
-1.80370314092677e-05
-2.37250040612778e-05
-3.47809642325419e-05
-2.73850061833098e-05
-2.76925817739697e-05
-2.08242574590336e-05
5.90439718532864e-06
-1.44591001191415e-05
-2.17514794144245e-05
-1.85761732871907e-05
-7.63935062304522e-06
-1.72203003428509e-06
-2.21395586288368e-05
7.71821961943438e-07
-2.10191323914605e-05
-2.07212135084209e-05
-1.65895296290206e-05
-1.70418387388407e-05
9.36140102876539e-06
-1.21743481099502e-05
1.13578742253452e-06
-1.35885903518243e-05
-1.5626050289391e-05
-9.1864560729423e-06
-1.74076737694097e-05
-1.93305423455675e-05
-1.7305555504576e-05
-3.38864580784893e-05
-2.27440848111232e-05
-2.36751937603092e-05
-1.45218612861807e-05
-6.30878866715378e-06
-3.05840394830283e-05
-1.23963692736393e-05
-1.36684307991901e-05
-4.82408974092892e-06
-2.75667727573427e-05
-3.069786970101e-05
-1.24430169540626e-05
-1.53589487299402e-05
-2.15174772120869e-05
-1.07389146890847e-05
-1.37591102336722e-05
-1.44713203946713e-05
-2.03049934200457e-05
-8.45941139416433e-06
-2.13766534378814e-05
-8.91178963798767e-06
-2.65411710119502e-05
-1.93105970409188e-05
-2.02150163461069e-05
4.15368608091451e-06
1.65016091179511e-06
-2.5222307060444e-05
-1.72264817581145e-05
-1.907579785642e-05
-8.90354639000529e-06
-2.22026792463693e-05
-1.843942251098e-06
-3.89517714692463e-06
-1.0215073912894e-05
-2.74421160721636e-05
-3.02862707358794e-05
-3.85507045195382e-05
-2.7122593764083e-05
-2.52155452666105e-05
-1.68121745419096e-05
-1.67551197773267e-05
-1.36169961928318e-05
-8.37177939848872e-06
-2.33703323259569e-05
2.29128507360483e-06
-6.9963272255451e-06
-2.23597306080346e-05
-2.54449060313002e-05
-1.50456549329733e-05
-8.13420157329796e-06
-1.2925493547303e-05
-2.06456428240437e-05
-2.26133977350667e-05
-1.33106221656373e-05
-7.08636016781278e-06
-3.44106209077862e-05
5.4441897869178e-07
-1.23877566185842e-05
-3.02457221890841e-05
-3.79042368403397e-05
-2.99399968429355e-06
-3.19319369230621e-05
-2.28350170396359e-05
-1.42994959797138e-05
-7.97351563235437e-06
-1.51661434023242e-05
-2.58716054663747e-05
-2.92483363600212e-05
-1.82254639063364e-06
-2.31907492341928e-05
-2.79467078196409e-05
-1.27277851704544e-05
-2.23610631239193e-05
-1.53018374455991e-05
-2.32291187690332e-05
-1.8246170865783e-05
-8.37185778783894e-06
-1.8017663567051e-05
-1.08855420403818e-05
-1.91364529791856e-05
-2.04960827649252e-05
-1.15483035192844e-05
-2.38819267157997e-05
-8.81559579606106e-06
-1.66128072824965e-05
-3.50366818202298e-06
-1.6232974811859e-05
-1.05507041595411e-05
-2.5809121739778e-05
-2.19580970254043e-05
-2.5130950642572e-05
-6.25921878686169e-06
-1.28437949219521e-05
-2.24990174488981e-05
-1.61777165780151e-05
-7.40829011099013e-06
-9.79937223158127e-06
-3.85672929926189e-05
-2.62917669823343e-05
-1.5765472887267e-06
-4.32783822321847e-06
-1.49483706058406e-05
-9.5255774967488e-07
7.88156857706245e-06
-2.32673555397946e-05
-2.13454948067907e-05
-3.63144406753161e-05
-2.36255069554797e-05
-2.33694737777496e-05
-2.75219620278361e-05
-1.6361069886076e-05
6.63154824231907e-06
-2.64681906933339e-05
-2.28807908979149e-05
-1.55573431280666e-05
-2.55845685373771e-05
-3.14332291095589e-05
-5.51474066823285e-06
-1.00296814256522e-05
-1.82279892716637e-05
-9.31011672337418e-06
-2.17592513398416e-05
-1.61640418270929e-05
-4.68787807432514e-05
-2.49037186974945e-05
-9.50752071816207e-06
-1.91304775163843e-05
-1.90457495415399e-05
-1.6697984349088e-05
-8.38891110792648e-06
-1.15082098761913e-07
-1.8931064124283e-05
-1.65022486600801e-05
-1.62329279397006e-05
-7.01549281241354e-06
-1.89152737323329e-05
-1.87783831833856e-05
-2.33869628909745e-05
-2.13108998754673e-05
-1.92050166347204e-05
-2.91040589913782e-05
-3.74601392734163e-05
-2.36416363217717e-05
-1.35653606985775e-05
-2.89448517848276e-05
-1.06939844241858e-05
-2.91005881340169e-05
-1.7521036422311e-05
-1.38866422394256e-05
-1.36022455268067e-05
-9.64581644420688e-06
-9.1905460344056e-06
-1.45991010794099e-05
-5.22303340389132e-06
-4.49736348993299e-06
-2.41778649333801e-05
-2.61844759046322e-05
-2.01400333310365e-05
-1.2124066932284e-05
-2.79034830496083e-05
-3.84445328650377e-05
-1.60214233136308e-05
-2.00441938958357e-05
-2.13804823536633e-05
-1.22728925247423e-05
-1.44337217544823e-05
-3.13904556177408e-05
-1.48621317287392e-05
-1.06844072577753e-05
-2.23062644445275e-05
-4.08027453573183e-06
-2.42960822002427e-05
-2.23036586174225e-05
-3.72528202982464e-06
-2.61568852447243e-05
-2.40080747498091e-05
-7.4229459332814e-06
-1.61350997423879e-05
-9.60818587783037e-06
-1.7018098065375e-05
-1.91195180566608e-05
-4.66025353191964e-06
-9.24303935306113e-06
-1.14658871603998e-05
-2.36352642243637e-05
-2.12978557696642e-05
-3.77708702052321e-06
-2.0130971889663e-05
-3.00178088416068e-05
-2.26827163906229e-05
-3.87373083858378e-05
-3.07758643321808e-05
-1.27193581025634e-05
-1.55513783415613e-05
-2.58668404972381e-05
-2.85301453340345e-05
-7.47897255795598e-06
-3.87679523853784e-05
-7.23022153152668e-06
-1.41521619693115e-05
-2.88060779925216e-05
-1.98433987683207e-05
-2.44673406202753e-05
-2.39535273110792e-05
-1.18013312852706e-05
-1.05966486570086e-05
-1.79027568018581e-06
-1.81617432068894e-05
-3.59254784479688e-05
-1.19798626500133e-06
-7.31954395131094e-06
-1.12017665604803e-05
-2.25859041683901e-05
-9.39854715897895e-06
-2.73597467574272e-05
-1.27990301590223e-05
-6.05447139351202e-06
-1.564145062713e-05
-1.95542194191346e-05
-1.49007058054208e-05
-2.49449579528352e-05
-2.9712753368762e-05
-2.15825190406021e-05
-2.15840174807871e-05
-2.1680626398568e-05
-2.37011058815338e-05
-2.34924456758208e-05
-1.4144089872604e-05
-1.29389231440836e-05
-2.17685096079915e-05
-1.6703327844348e-05
-1.00482564759835e-05
-2.22516431081274e-06
-4.42229993725339e-05
-8.33125328641767e-06
-1.09438095398356e-05
-1.5242253319546e-05
5.05534133778341e-07
-2.14832024597025e-05
-6.4986198846472e-06
-2.28056269969946e-05
-1.48250138953287e-05
-2.80253035397448e-05
4.04880239857832e-06
-3.17339200089558e-05
-4.00334392556507e-05
-1.42117852775826e-05
-2.60322868620489e-05
9.33235615620519e-07
-1.15858825439869e-05
-1.38213071630885e-05
3.908055169972e-06
-1.35021363037841e-05
-1.96961316339037e-05
-2.43646320306188e-05
-1.05063990402526e-05
-2.17694227069004e-05
-3.01217800092678e-05
-2.30829713707458e-05
-1.99461577236832e-05
-2.23276350692116e-05
-2.57573631964397e-05
-1.55224997521361e-05
-1.70794434544905e-05
-1.39119386735469e-05
-1.04675253275868e-05
-1.7145332000887e-05
-8.92589729740333e-06
-2.05934607652963e-05
-9.20558321168701e-06
2.27636913660785e-06
-1.41971553293093e-05
-1.70199720255396e-05
-1.09333581290177e-05
-2.90249712676769e-05
-2.85690499623943e-05
-1.09198759491816e-05
-1.85587406506225e-05
-7.25038497865618e-06
-1.09206606876189e-05
-8.06057085046558e-06
-9.15447886255889e-06
-1.96830781653249e-05
-1.87771080946314e-05
-2.33587876691966e-05
-2.75606624271365e-05
-2.57487403920937e-05
-1.36832674497465e-05
-2.06236900239559e-05
-3.25572478351394e-05
-1.2526900205957e-05
-1.00014806593945e-05
-2.95284912432951e-05
-9.91712346874188e-06
-1.91689753208151e-05
-1.14492374266572e-05
-2.5538754496651e-05
-1.9772132559564e-05
-1.38436764763707e-05
-1.16632268574003e-05
-8.43516787762712e-06
-1.34741555126396e-05
-1.86147991969006e-05
-6.23756906979221e-06
-2.37445798961124e-05
6.61782054229284e-06
-1.37453994921442e-05
-2.10208577146908e-05
-1.91158329523339e-05
-2.46854592456571e-05
-2.86156323033096e-05
-1.20274242601129e-05
-2.74004656601124e-05
-1.33605887544673e-05
-2.64929667730606e-05
-2.19599164516278e-05
-1.34159852984125e-05
-2.75641262119576e-05
1.22242717669459e-07
-1.36253871195573e-05
-7.75587332567573e-06
-3.17430734048251e-05
2.3743106438462e-06
-2.55321426189031e-05
-5.17719450796793e-06
-4.00887913557376e-06
-2.11231222191542e-05
7.22794299429077e-07
-2.62000462005623e-05
-2.93824333008655e-05
-1.58806790037031e-05
-3.22035424662836e-05
-1.9734983850166e-05
-3.53712049970713e-06
-1.04718150070613e-05
-6.11476299384699e-06
-3.0407859634526e-06
-1.60202214214637e-05
-3.68333753140905e-06
-3.17934938287217e-05
-2.45572001738125e-05
-5.81887895215969e-06
-2.48818777475932e-05
-2.33707540410491e-05
3.61760360078085e-06
-1.10074355473768e-05
-5.44715114158886e-06
-4.63703725681054e-06
-2.06129608692023e-05
-2.9842629346961e-05
-2.48337617860876e-05
9.58208085203949e-07
-1.14961042276158e-05
-1.58526281935869e-05
-2.84938924356643e-05
-3.31693360976775e-05
-2.4897335593341e-05
-6.19245983572107e-06
-1.4011694974835e-05
-2.09602240230004e-05
-1.7012015711283e-05
-1.43350133945667e-05
-1.90799742926635e-05
-5.41099964125454e-06
-4.28669018716928e-08
-1.05723684196159e-05
-3.51224224325794e-05
-1.90112670850658e-05
-1.12239362286864e-05
-2.40654567001552e-05
-8.70202874805781e-06
-2.23191371673782e-05
-2.48349210175519e-05
-2.02145873833782e-05
-8.41090813131483e-06
-2.28278608315951e-05
-1.46702238076039e-06
-2.86354264393386e-05
-3.08573109831311e-05
-2.42787918587532e-05
-8.24637990680354e-06
-1.47568358737564e-05
-4.04789156723999e-06
-1.89777845203578e-05
-1.39336493292838e-05
-3.50350009618e-06
-1.75788082863967e-05
-2.28118952477323e-05
-1.50791357428373e-05
-1.48800019716666e-05
-2.22049927154581e-05
-2.74626564561816e-05
-9.93606422166004e-07
-1.24606548559124e-05
-2.0735938955157e-05
-2.09087451875324e-05
-1.4505397793877e-05
-1.18527206801191e-05
-8.2976113177019e-07
-8.53050092420903e-06
-2.67183364111409e-05
-1.91965940373123e-05
-2.00423036780976e-05
-4.73741666386331e-06
-1.21708675198259e-05
-1.3993074418309e-05
-2.64706517497999e-05
-3.43770922616563e-05
-1.30815515923061e-05
-1.2581273836105e-05
-3.27621869693302e-05
-9.43489917615884e-06
6.4821891268785e-06
-1.12600012974243e-05
-3.26545482661262e-05
-2.01261863119479e-05
-2.23174890585299e-05
-6.62045836960878e-06
-1.58740249981524e-05
-2.55379411167316e-05
-3.21624417632453e-05
-1.20421173641914e-05
-7.06497688824867e-06
-2.45783972825041e-05
-7.16506465426682e-06
-2.50446492159835e-05
-1.21067087484518e-05
-2.37815463468041e-05
-9.51250370147311e-06
-2.18113111730745e-05
-3.24302676934899e-05
-1.48016727308102e-05
-3.19604559527465e-06
-1.68309025034465e-05
-1.82348835768252e-05
-1.54843360321443e-05
-1.55333298169019e-05
-1.23261957843336e-05
-1.3293780726898e-05
-6.93866366480277e-06
-2.39741181696626e-05
-1.10989513601449e-05
-3.33873209659881e-05
-1.81673937358062e-05
-2.69732863619706e-05
-8.41838487596112e-06
-8.18711420297131e-06
-4.02266038537784e-06
-1.26476695471897e-05
-4.07164858715232e-05
-3.3932639160994e-05
-5.80400127423297e-06
-3.81656023091776e-05
-1.61068438606233e-05
-1.75394400287922e-05
-3.47695708373036e-05
-1.26373543246293e-05
-1.27036233605436e-06
-2.16076187542551e-05
-2.99434868483935e-05
-6.86058931123195e-06
-5.51737789639415e-06
-9.94550167531366e-06
-1.10575165532139e-05
-2.47690350324494e-05
-2.16454175504271e-05
-8.09258788479431e-06
-1.91683371254236e-05
-1.74865491458271e-05
-1.74447611171883e-05
-1.91475275411569e-05
-1.58035915330158e-05
-1.75680310800085e-05
-3.35614616860676e-05
-2.98610222952836e-05
-2.91520266437009e-05
-1.93963799306675e-05
-1.40300157870507e-05
-2.81223866215633e-05
-2.03381675564946e-05
-1.97100544257646e-05
-1.31812855609488e-05
-6.42806749848948e-06
-1.27980023554603e-05
-1.84826236261482e-05
-1.57922153603924e-05
-4.5522941953009e-06
-1.54270624202741e-05
-4.241575639175e-06
-1.36089200781935e-05
-3.22088329859745e-05
-2.34821941403027e-05
-4.43313162366933e-06
-1.0760008109905e-05
-1.85282426884418e-05
4.20490470433396e-07
-1.07661818872618e-05
-3.55759166411842e-06
-8.74597960518249e-06
-6.840820029462e-06
-1.30210396193288e-05
-3.23324840274464e-05
-2.25152950394972e-05
-8.28617276619059e-06
-2.01663369869253e-05
-6.42929652887378e-06
-2.3332967365858e-05
-2.40684127856349e-05
-1.95588019356912e-05
-6.91550295608361e-06
-7.76345948374731e-06
-3.00812283254181e-06
-3.44102692943559e-05
-2.43737233330765e-05
-2.3264860253258e-05
-1.74254480968948e-05
-3.63220577836418e-06
-2.55763837643199e-05
-6.56647135375503e-06
-1.99714805074982e-06
-1.59697029168436e-05
-2.49787338460984e-06
-1.66114885379811e-05
-2.8108237674027e-05
-6.1909345542742e-06
-1.2748184674447e-05
-6.47606581815838e-06
-1.93224949126434e-05
-3.78841268926078e-05
-2.17114247016846e-05
-1.26210992919991e-05
-1.87378974288367e-05
-8.44887784451541e-06
-2.12909347334923e-05
-2.10998009841854e-05
-9.60544452305054e-07
-3.91240519416912e-06
-6.71589204186803e-06
-3.27261780436061e-06
-1.77945861276002e-05
-1.81230784965868e-05
-1.47474316776868e-05
-9.04502609391296e-06
-8.96112773359588e-07
-1.92614502983066e-05
-6.10837496587309e-06
-3.28205923677301e-05
-1.18903023636514e-05
-2.6499638785778e-05
-1.43963457044704e-05
-2.19989361858991e-05
-5.41430846127823e-06
-1.61851305018138e-05
-2.37911444819461e-05
-1.9749187625647e-06
-1.34945899166602e-05
-1.88364139932655e-05
-1.09433920546363e-05
-2.06857636156237e-05
-1.31173994418456e-05
-7.54372112115502e-06
-1.3270366981126e-05
-1.86499922345286e-05
-4.31048379808676e-06
-1.58005174377088e-05
-2.2415672304713e-05
-4.65903859813145e-06
-4.61671140332738e-06
-1.61702943263844e-05
-5.63754428089343e-06
-5.51961138509161e-06
-3.68199918783293e-06
-7.02233229862497e-07
-1.35120748048968e-05
-1.0311003496705e-05
-1.35668651891924e-05
3.39564376478356e-08
-2.4126780848294e-05
-1.56704387680371e-05
-1.98444562545177e-05
-2.04790837892339e-05
4.63288019428775e-06
-1.46014618294246e-05
-7.67288108032609e-06
-2.38509404380799e-05
-2.32375981398668e-05
-3.43994622540393e-06
-2.3419049541924e-05
-2.20000761275801e-05
-4.09551029117297e-06
-3.04219770201945e-05
-3.26160577302425e-05
-2.61243105482849e-05
-1.02486817760338e-05
-2.05560372952066e-05
-1.74546988515391e-05
-7.37679244685155e-06
-1.65793285922798e-05
-2.25379010574657e-05
-4.36526569123352e-06
-1.20757742901991e-05
-2.77426292081316e-05
-2.4730909979106e-05
-1.1846740804578e-05
-8.29592400306355e-06
-2.62796530951763e-06
-2.9517583491383e-05
-1.99451450311389e-05
-2.48289913945553e-05
-2.25054605407565e-05
-1.94696026118173e-06
1.27521720651343e-06
-3.21468592731004e-05
-1.0814579403108e-05
-3.11316608820052e-05
-5.7724592736789e-06
-8.96388424533926e-06
-3.08018832302662e-05
-1.42377917058747e-05
-2.07801596680297e-05
-1.03981969346828e-05
-1.91264296036258e-05
-1.90814604139442e-05
-2.16718963531327e-05
-1.69164499600747e-05
-1.13128764156304e-05
-2.87106864656389e-05
-1.24683879521385e-05
-1.6437757993911e-05
-1.48263865851615e-05
-3.29852582664768e-05
-1.48758479122733e-05
-1.93770223193996e-05
-1.89853451354221e-05
-1.1931595092239e-06
-8.69743395926345e-06
-3.95643643430051e-06
-1.53943766059161e-05
-1.18255977505526e-05
-8.7001426612637e-06
-8.33304748194242e-06
-2.9962615397476e-05
-2.81230570462608e-05
-2.08343116657263e-05
-3.29197943730966e-05
-2.2138957823134e-05
-1.05103508160878e-05
-1.53151225933839e-05
-1.56081935619818e-05
-2.74166307862836e-05
-3.01075664054649e-05
-1.63956812757416e-05
-4.02664333547836e-05
-2.13125135131692e-05
-5.98109759332544e-06
-3.29610952616114e-05
9.2148555037855e-06
-1.60382692114109e-05
-1.30835423906996e-05
1.96577290486782e-06
-2.53255357422767e-05
-8.00869619782119e-06
-1.06140215020521e-05
-1.13409720868511e-05
-2.15830802158211e-05
7.29268241773113e-06
-1.77968763907307e-05
-2.04496012662156e-05
-2.81301060436617e-05
-1.42189181968087e-05
-1.06891574650697e-05
-1.91205654558581e-05
3.22557467685751e-06
-7.10759762609854e-06
-7.35737541506823e-06
-1.12857919588519e-05
-3.08733802696333e-05
-3.08355521492798e-05
-2.26346191417461e-05
-3.19468203215308e-05
-1.65369988963879e-05
-3.19983156781012e-05
-1.28892453960716e-06
-9.63459970323391e-06
-9.49911636218556e-06
-6.05237889520422e-06
-7.21788094271689e-06
-9.03257817699708e-06
-5.84513765712705e-06
-7.86461186194662e-06
-8.14867907061987e-07
-6.57647378429012e-06
-2.23156528451432e-05
-2.56701946879992e-05
-1.47028642781043e-05
-1.1126249727472e-05
-2.65552184682953e-05
-1.76333742425094e-05
-1.76683188817848e-05
-1.85762259870003e-05
-1.19376747488264e-05
-3.08438146882569e-05
-1.44205622625351e-05
-2.05174251123348e-05
-2.37501210381164e-05
-2.50449700386398e-05
-1.77708885874282e-05
-2.83662698245439e-05
-1.07280890924535e-05
-1.85119477079232e-05
-8.83179724264448e-06
-1.51728065559168e-06
-1.11649937749528e-05
-1.65557534872763e-05
-6.62676949509236e-06
-2.09561239635788e-05
-1.42407253565628e-06
-1.46594666521411e-05
-1.07477124533686e-05
-6.6570749670652e-06
-1.16832689643701e-05
-4.09427725867986e-06
-1.36236969314882e-05
-1.34511372589655e-05
-1.61280951653375e-05
-1.37172944877158e-05
1.23917773830266e-06
-2.5780435013673e-05
-4.65823271431978e-05
7.95507780721281e-06
-2.24139513989879e-05
-2.00435202416543e-05
-1.06188646209604e-05
-1.82361728116383e-05
-1.12401278836141e-05
-1.62466371418651e-05
-1.27716136322602e-05
-2.29720139016745e-05
-1.22585581069689e-06
-1.26515988839302e-05
-2.55861980028574e-05
-5.60228256559654e-06
-2.11428832388307e-05
-2.50669009728428e-05
-2.67890358083916e-05
-1.90663793951425e-05
-2.65437079592751e-05
-9.8429914006736e-06
-2.68965711834876e-05
-2.94877598499974e-05
-1.8802044955785e-05
-1.4062803424482e-05
-1.00278139427613e-05
-2.24869886445479e-05
-1.90404114456432e-05
-1.99643652321227e-05
-3.52273072247873e-05
-4.50979004267855e-06
-2.11659636647909e-05
-2.9717184662695e-05
-1.20529166660701e-05
-4.02385904001793e-07
-3.13364341243225e-06
-2.54785772369287e-05
-1.79646881782748e-05
-1.97132056630271e-05
-1.35605064066753e-05
-1.5337798025571e-05
-1.21454075695114e-05
-3.23984626520987e-05
-2.60641106702046e-05
-3.68395915005984e-05
-3.1165658998628e-05
-9.74091926927439e-06
-2.83818275229866e-05
-1.24300941737618e-05
-1.32155617203317e-05
-2.58915283872915e-05
-1.45662941256587e-05
-1.54927035169338e-05
-1.75595520588868e-05
-2.44886044535113e-05
1.61864599348856e-06
-1.31661249992729e-05
-1.90769185522874e-05
-1.06333789189933e-05
-1.81554136682141e-05
-1.92149402691965e-05
-2.17379748003786e-06
-1.32128983598226e-05
9.09683704734816e-07
-2.514117001829e-05
-2.49572716489477e-05
-2.34265868403364e-05
-1.40404564710608e-05
-2.3964986586583e-05
-2.09672676718625e-05
-7.70065519181853e-06
-1.23237436179298e-05
-2.00742025983025e-05
-3.36581878716319e-05
-1.78197524475007e-05
-2.44192481517858e-05
-5.64988329227478e-06
-2.2864575000801e-05
-3.31975649827921e-06
-1.24512683205608e-05
8.99970502927774e-07
-3.26885860047103e-05
-2.44465725149558e-05
-2.34123254248223e-05
-9.18026737540948e-06
-3.02193017131958e-05
-9.67666900010566e-06
-2.70139966137581e-05
-2.51610184541714e-05
9.552798001938e-06
-2.74258572994388e-05
-1.9526620398567e-05
-3.19932436137522e-05
-1.51368729958938e-05
-1.2294488886062e-05
-5.71948647976369e-06
-1.97951921266672e-05
-1.56318442610838e-05
-1.27098367758636e-05
-1.84691419067338e-05
-6.95741622790152e-06
-3.60825519232384e-05
-1.2079478440937e-05
-7.78032239950011e-06
-1.72808653569001e-05
-2.74912242766112e-05
-1.76080609414531e-05
-6.43304559785621e-06
-1.04351387820986e-05
-2.06239510423933e-05
-2.5684958599137e-05
-1.42999250350074e-05
-7.98204506367307e-06
-3.79489384519041e-05
-8.31917585604478e-06
-1.31603115657115e-05
-2.36372843877569e-05
-1.92102798980224e-05
-1.9815389071283e-05
-2.76597456495673e-05
-2.95579007415065e-05
-1.5947655636995e-05
-2.70659898414112e-05
-2.15223518813374e-05
-6.59044405952457e-06
-2.9767701675381e-05
-1.07706635546988e-05
-2.02753794992408e-05
-2.68787194451539e-05
-7.56845538162963e-07
-2.68532688265018e-05
-1.53725123248715e-05
-8.52190497126643e-06
-1.29149391711263e-05
-9.38177192225324e-06
-1.00623001156509e-05
-2.32487420887154e-05
-6.27015218414401e-06
-1.10572317825457e-05
-2.4733335367731e-05
-2.12342035860711e-05
-3.8095312682477e-06
1.16898729075794e-05
-3.30363409693148e-06
9.78361071052114e-07
3.39228154120593e-06
-2.96192961312262e-06
-7.08726249670806e-06
-2.47573087422383e-05
-2.4694277421921e-05
-2.20642592365676e-05
-2.39647960552635e-05
-2.12035020022732e-05
-2.67325943214151e-05
-2.37102473532087e-05
-2.14085455165122e-05
-1.57477344988174e-05
-9.12807956875433e-06
-2.62560606698986e-05
-1.97470831083538e-05
-1.54423592042633e-05
-1.1373341497262e-05
-1.52966722011818e-06
-1.5654435381006e-05
-1.56502615483011e-05
-1.418445311497e-05
-2.20675417207741e-05
-2.34061754809847e-05
-2.84380029195821e-05
1.48641000558066e-06
-4.156392110604e-05
-2.25949795957454e-05
-3.2976525518741e-05
-2.05543823491328e-05
-1.2089397129011e-05
-7.43885451061604e-06
-2.0441201427638e-05
-2.72442760360879e-05
-3.41056123480522e-05
-1.83154768099248e-05
-1.28471879215025e-05
-6.48623483875706e-06
-1.81870484611085e-05
-3.57794177861776e-05
-3.41537231913705e-05
-4.25481384969263e-05
-2.50761484417386e-05
-1.06321028411636e-05
-1.01364852067114e-06
-2.10143863103023e-05
-1.77935475265403e-05
-2.58869821628593e-05
-6.54384078258638e-06
-1.45355193973548e-05
-9.38141975173597e-06
1.24042310804458e-06
-1.96860904453361e-05
-1.23020967390091e-05
-4.48484541250542e-06
-1.10400012459709e-05
-1.00281885008638e-05
-8.334501453179e-06
-1.73673191558136e-05
-2.3778833906843e-05
-1.5353750446747e-05
-5.05430359613198e-05
-9.59478950313902e-06
-2.36737452075319e-05
-2.41473385328352e-05
-6.50761818236101e-06
-2.69033974663597e-05
-6.00833297248496e-06
-2.12392962067553e-05
-5.77969256820147e-06
-1.28470375955602e-05
-2.72196782435878e-05
-5.30651382090903e-06
-2.41270783910642e-05
-1.33021266648048e-05
1.66430446701759e-06
-5.82491505598912e-07
-3.392477284078e-05
-1.53125115866983e-05
-1.82615985626208e-05
-2.20085196820004e-05
-4.41257530781846e-06
-2.46480595552647e-05
-1.29546881132275e-05
-2.19958858826644e-05
-1.0573529808086e-05
-9.7817369344867e-06
-9.0821676905714e-06
-1.43504548893996e-05
-3.48688453446851e-05
-2.29679943936242e-05
-1.78538890967984e-05
4.35038253684844e-06
8.05919620326306e-06
7.33631545196014e-06
-2.4160186508855e-05
-1.90545049959885e-05
-5.50596640623594e-06
-2.11362316528631e-05
-7.42211065104502e-06
-3.30818118009581e-06
-2.92837604912494e-05
-2.5467935419561e-05
-1.43458607828393e-05
-2.11116795086732e-05
-2.50878861122189e-06
-1.63806200739032e-05
-2.84338496379584e-05
-1.56330896898431e-05
-4.76161532880163e-06
-3.38256820839298e-05
-5.53677045722527e-06
-2.84947163259101e-05
-3.20277193410301e-05
-5.96832969579027e-06
-2.26224444372017e-05
-3.11867399362488e-05
-3.07612341187266e-05
-2.05075786113334e-05
-6.30469062452036e-06
-1.67987798646812e-05
-1.86950522019752e-05
-1.54208121996797e-05
-4.05398716520785e-06
1.68282718256493e-06
-2.13454676014026e-05
-2.69330846740476e-05
-3.19101943658814e-05
-1.40696605588254e-05
-9.90479820966888e-06
-1.5279785860657e-05
-2.36468038257134e-05
-2.97106811591347e-05
-2.12885142959474e-05
-2.41361707779342e-05
-6.38557436305785e-06
-1.35290373017507e-05
-2.065010021703e-05
-1.83019051038295e-05
-2.91304749710481e-05
-2.56104845510445e-05
-9.07579303437929e-06
-1.74969253755659e-05
-3.57409574287662e-06
-2.10031287156355e-05
-1.83760200550064e-05
4.00435370747982e-07
-7.11802192423635e-06
-1.88585619942099e-05
-1.81754699565637e-05
-1.73574140846316e-05
-2.8952343315654e-06
-2.78557745488077e-05
-2.72346545369802e-06
-2.75861805142025e-05
-2.26786281214564e-05
-2.13722745806646e-05
4.80402119104234e-06
-1.55077598376656e-05
-4.03564280577306e-05
-2.80152631133484e-05
-8.19296207599543e-06
-2.82885268968535e-05
-7.15394924886272e-06
-2.16941223285736e-05
-2.25962505608864e-05
-1.97841036463402e-05
-2.1977859754528e-05
3.98431414071313e-06
-1.39914037086311e-05
-2.83403949362501e-05
-4.04129657855643e-05
3.14550908446386e-06
-2.5355871478435e-06
-2.17217853760511e-05
-2.38405941177273e-05
-1.14196042180916e-05
-1.01857042421977e-05
-2.99941897729415e-05
-1.93452351865452e-05
-3.1636446843825e-05
-7.73488265848881e-06
-2.21439689948589e-05
-2.24285738415666e-05
-2.11979186832342e-06
-1.28504812677877e-05
-3.75680171056666e-05
-1.38791206957421e-05
-1.66370109481704e-05
-2.07101723809889e-05
-1.09140370600048e-05
-1.71454167933693e-05
-2.8455018552641e-05
-2.31854076683074e-05
-1.13900648206314e-05
-2.06897932892614e-05
-1.46969872734648e-05
-3.72559968566659e-05
-8.95047926209401e-06
4.2639765281571e-06
-2.36209816935907e-05
-3.15568028147813e-05
-1.30559625735273e-05
-9.56972664100205e-06
-1.44316254065119e-06
-1.5629330944635e-05
-9.69271403149072e-06
-3.15587630977046e-06
-3.85452448194527e-05
-1.79431968394443e-05
-9.2086210665479e-06
-7.86131384691435e-06
-1.78680071753163e-05
-2.04850396861633e-05
-3.53317917973266e-05
9.57737318808165e-06
-2.14275884226177e-05
-2.60564593314991e-05
-3.27268990017523e-05
-1.54440257053367e-05
7.79952183072673e-06
-1.49248560068587e-05
-2.11457239315591e-05
-2.23257222880041e-05
-1.97383764106658e-05
-1.82021558143158e-05
-2.35082536314062e-05
-2.72198595904863e-05
-3.0333330719288e-05
-1.64877863188275e-05
-7.96787690011267e-06
-3.15386330921219e-05
-1.04094600101921e-05
-3.80451738838824e-06
-3.85923220221398e-05
-1.22589203265687e-05
-9.17220146795727e-06
-1.33496511919068e-05
-1.72335816574212e-05
-1.32260073007107e-05
-2.12514216690302e-05
-2.61314995316947e-05
4.77889856849372e-07
-1.45239372398078e-05
-1.84304758653547e-05
2.57317215293063e-06
-2.16474152456136e-05
-3.35473529536387e-06
-2.19392152597473e-07
-2.37998055411808e-05
-5.27171011824184e-06
-3.75805256733304e-05
-1.69748101985498e-05
-2.27536512756101e-05
-3.00208500225858e-05
-1.98747818094595e-05
-1.30230708692685e-05
-5.01196759087831e-06
-9.07881754579939e-06
-2.15457395631911e-05
-3.31315168014231e-05
-3.16172422842652e-05
-3.96407971316796e-05
-2.2118654697692e-05
-1.34097416229781e-05
-2.01959190324131e-05
-1.36798160647182e-05
-1.01317528759569e-05
-4.90198531200086e-06
-2.31625613468502e-05
-1.15744207208483e-05
-1.74511786134847e-05
-1.50799485905891e-05
-1.95287242831134e-05
-3.64591056824524e-05
-1.45267091033874e-05
-2.46511810843357e-05
-2.57567230448893e-05
-3.80093060978468e-06
-1.91730641736873e-06
-2.32215752482862e-05
-3.14469197385066e-05
-1.46020932147888e-05
-1.39944949688013e-05
-9.92060228633495e-06
-1.15463570929542e-05
9.45250369242228e-07
-2.25172349876206e-05
-2.46746888628489e-05
-2.70666705441162e-05
-1.5341107711908e-05
-1.08164448871543e-05
-3.0223875562939e-05
-3.26419982937511e-05
-2.21832316578101e-05
-2.70470868470401e-05
-2.6119503861487e-05
-2.54127088339573e-05
-1.49674645836506e-05
-1.53174286495176e-05
-2.62519460103629e-05
-3.86458070991803e-06
-2.53271782911249e-05
-2.02231300201537e-05
-8.90702496266907e-06
-3.26842170937804e-05
-2.62930184543795e-05
-2.31254381284388e-05
-2.78134406684123e-05
-1.20112707042049e-05
-1.87653939475906e-05
-2.54522017757506e-05
6.06092478078001e-06
-1.59855756261541e-05
-2.30228466764508e-05
-2.93512845994395e-05
-2.06197399220864e-05
-1.94487336734702e-05
-1.26266213481761e-05
-1.89783567724598e-05
1.07788276343394e-05
-1.97294057335847e-05
-1.78106643455474e-05
-1.7967691662373e-05
-9.00668966253265e-06
-2.07665201311876e-05
-1.67766376672537e-05
-1.84619012590105e-08
-1.33589960221256e-05
-1.63809727954571e-05
-2.70100460893426e-05
-3.20593299686076e-05
-8.93004865573962e-06
-1.56812431942431e-05
-1.20476721528912e-05
-3.28764133714998e-05
-2.68640239062567e-05
-2.48277537620158e-05
-1.28278584603291e-05
-1.59672770710209e-05
-1.84554547163184e-05
-1.74917422331956e-05
-1.51732202887482e-05
-1.05210207546523e-05
-2.81142380710606e-05
-4.82629842558415e-06
-2.76425018003802e-05
5.24407018387531e-07
-8.38744441097788e-06
-1.66051584348957e-05
-1.476044781604e-05
-2.8037233510791e-05
-1.27884502503328e-05
3.6441449575317e-06
-1.88241266159915e-05
-1.14909386534285e-05
-1.57843593903831e-05
-1.22961624421823e-05
-2.35088549853317e-05
-3.88397325200754e-05
-1.68339610237051e-05
-7.2549566255118e-06
-2.18830366364165e-05
-1.66217976306186e-05
-2.84044470135415e-05
-3.05944359908537e-05
-8.79602100291369e-06
-1.30285689732303e-05
-2.49210637519504e-05
-4.66196471768507e-08
-1.4277391543364e-05
-2.32284802533442e-05
-2.19978755201182e-05
-1.02887628338518e-05
-6.05328456078992e-06
-2.42010726508509e-05
-3.19035201040938e-06
-3.85437434395769e-06
-2.07262338617929e-05
-3.42004289869595e-05
-3.31811700680634e-05
-6.26022827623693e-06
-9.82081050203752e-06
-2.81142918924615e-05
-1.6920112068376e-05
-3.34372406366909e-06
-9.06303742825267e-06
-4.94905394668694e-06
-1.12071779126865e-05
-2.40032191332306e-05
-2.44160920746798e-05
-2.21764247306508e-05
-1.86830604988738e-05
-2.41832182158406e-05
-1.19875394364711e-05
-2.33149734401419e-05
-3.41424800608861e-05
-1.58581832415507e-05
-2.15815850211341e-05
-1.10337291949223e-05
-1.17453020508538e-05
-2.70546003698064e-05
-2.21871239378255e-05
-1.46770200695222e-05
-1.1162668888953e-05
-8.51852921303655e-06
-3.56411722776557e-05
-2.58080532046694e-05
-8.87052602469372e-06
-1.5550942526872e-05
-2.25394802018823e-05
-1.15042709643914e-05
-1.75261236625158e-05
-1.90574503818397e-05
-2.63603824377041e-05
4.34378959483278e-07
-1.33358340897347e-05
-1.49955072793768e-06
-2.45653427762534e-05
-1.00195870623426e-06
-2.36877345657301e-05
-2.94491727597111e-06
-1.28759701998932e-05
-1.44519388491546e-05
-3.05955043018683e-05
-5.23754398270013e-06
-1.40546543546785e-05
-8.22996395554923e-06
-2.37622657565523e-05
-1.76673453072331e-05
1.64070578577153e-06
-1.45437851373981e-05
-1.34328510098824e-06
-3.34779666740598e-05
-1.88393637490989e-05
-9.54322353275172e-06
8.21131345316199e-08
-1.40676179427759e-05
-2.82245504629334e-05
-3.13723894987678e-05
-2.5358739943226e-05
-1.29083810274222e-05
-3.66333024350573e-05
-9.6310791168264e-06
-1.70538862470273e-05
1.24273139174328e-05
-2.21303425279198e-05
-1.89253660030753e-05
-6.17086356478825e-06
-2.48826228342749e-05
-1.01015561624915e-05
-2.95869811668183e-05
-1.01970869812886e-05
-1.7656032692908e-05
-1.31511541740531e-05
-1.67849632579639e-05
-4.19994205818467e-05
-9.18246072559885e-06
-1.06586014731684e-05
-7.71880370365321e-06
-4.46571249076035e-05
-3.00848643139554e-05
-1.09744260549649e-05
-1.50761169617649e-05
-3.24890908467566e-05
-4.81657679650921e-06
-1.99163103939791e-05
-2.32388475157954e-05
-2.41809290095246e-05
-2.60444633791208e-05
-2.69592101782841e-05
-2.86237367155817e-05
-1.17572804083099e-05
-4.1085986423814e-05
-1.14532110521916e-05
-1.92925193898571e-05
-1.35578891301526e-05
-7.17088233608288e-07
-3.02636362604804e-05
-9.15907349171654e-06
-3.11161813434491e-05
-9.26479497802047e-06
-2.35744619584627e-05
-9.81702323923067e-06
-9.15839572782268e-06
-3.41992777976758e-05
-2.28214439962189e-05
-9.8155800920513e-06
-1.25722912800046e-05
-2.89061206746677e-05
-2.40275813028975e-05
-2.2900933934571e-05
-1.52534124798171e-05
-2.09293363364956e-05
-1.60212521450338e-05
-1.76942501549013e-05
-1.37911341666078e-05
-3.33995066888832e-06
2.49369863899669e-06
-1.65726801025833e-05
-2.76786858855327e-05
-1.03455460034887e-05
-3.27784756434509e-05
-1.53007542426646e-05
-1.52156376121411e-05
-1.55937467601256e-05
-1.5844852609124e-05
-3.04098160346732e-05
-3.02772963746418e-05
-7.1273666218671e-06
-2.11151602909913e-05
-1.34518933321257e-05
-1.78138689715314e-05
-1.37218204998201e-05
3.33030190910205e-06
-2.06466935913516e-05
-2.01243599889403e-05
-2.3288837136031e-05
-1.63920996435692e-05
-2.19189600982823e-06
-8.52221646756297e-06
-1.11638728559468e-05
-1.99268531009103e-05
-3.86777330157171e-05
-2.8911444568872e-05
-1.65035122510734e-05
1.11171071540567e-06
-9.52104849855542e-06
-1.9743444222044e-05
-2.40906358866102e-06
-1.61997401416711e-05
-1.44480710598055e-05
-3.41442514042054e-05
-2.39458296184418e-05
-8.42937608925075e-06
-1.17625114232348e-05
-2.61497208057192e-05
-1.18887749067406e-05
-1.0231135399512e-05
-4.80330118443284e-06
-1.48950338647724e-05
-1.84260652466658e-06
2.13184933944298e-06
-2.73828754009488e-05
-1.62814650321237e-05
-2.50504771399014e-05
-1.35993980469622e-05
-1.06218359473309e-05
1.45753520242538e-06
-1.90732301929047e-05
-2.85445891327074e-06
-1.71090437035703e-05
-1.33422393143853e-05
-1.91610051664254e-05
-1.12548842207875e-05
-3.58851453727608e-05
-2.43160583927721e-05
-1.98384986888094e-05
-2.55384481085253e-05
-1.69639505759761e-05
-7.90406988240624e-06
-2.66579012298708e-05
-1.94725661843671e-05
-1.62235521944647e-05
-2.83590206559487e-05
-1.75043806327275e-05
2.08565738955732e-06
-1.930753771052e-05
-4.31964240425749e-07
-2.4325702550819e-05
-2.02705623510212e-05
-1.52504043539154e-05
-2.03785645534576e-05
1.21774785359741e-06
-1.6978783696055e-05
-8.0697833487098e-06
-2.19800025444918e-05
-2.37430729007493e-05
-2.92535856998571e-05
-7.79040254487904e-06
-3.03178470909147e-05
-2.05494144041499e-05
-9.42560695294262e-06
-1.22899109950975e-05
-1.05710980808042e-05
-2.05796299700099e-05
7.13825375294928e-06
-2.06960017062794e-06
-5.37965135583111e-06
-2.02792820363103e-05
-2.28682224069007e-05
-1.27238325207969e-05
-2.22087514931895e-05
-8.98818746107154e-06
-1.75934077931549e-05
-3.26135253756928e-05
-3.53286318572922e-05
-9.77956260836848e-06
-2.4156444086603e-06
-3.63111664822675e-05
-7.7962251652827e-06
-1.71583506058332e-05
-4.03333766731466e-06
-1.60785531157848e-05
-2.15935898741671e-05
-2.69694997851482e-05
-1.065484470113e-05
-2.79612772495178e-05
-3.08922595854856e-05
-1.08464347796414e-05
-1.94091617289089e-05
-2.48642922994988e-05
-2.92245975765621e-05
-1.81954234783586e-05
-1.82663066075581e-05
-1.4666932752016e-05
-1.10280264085315e-05
-2.69069036506454e-05
-4.87947028182839e-06
-6.40144986589835e-06
-1.05092508543919e-06
-1.162308050597e-05
-3.48102346446637e-05
1.49111252129953e-07
-1.25042080611627e-05
-2.10893424622961e-05
-4.73857108662466e-06
-1.79653240507273e-05
-3.02517865148508e-05
-2.48470770774494e-05
-2.71028486881967e-05
-1.83360481036858e-05
-3.29554663507123e-05
-1.02087766727341e-06
-1.23953263197001e-05
-1.66946649965408e-05
-2.54270327258078e-05
-2.08378957708045e-06
-2.04164740650379e-05
-3.05122153553284e-05
-5.43979660412718e-06
-1.75385988385739e-05
-1.45685792716781e-05
-1.84061091623118e-05
-2.05980085012345e-05
-1.22687951726537e-05
-2.27499644042968e-05
-1.5567094298215e-05
-5.44507362886553e-06
-1.93187003552541e-05
-2.42483493938108e-05
-1.46866692863655e-06
-3.52659443684687e-06
-2.76025478267995e-05
-8.54678056888845e-06
-4.98865916933283e-06
-1.00647650663281e-05
-1.77846509409813e-05
-1.58769173167828e-05
-1.62886472900454e-05
-3.62315711503755e-05
-1.41263287718538e-06
-2.25701926444762e-05
-1.8428843038126e-05
-2.40797195368483e-05
-4.32016359768167e-06
-2.58724090204513e-05
-2.77286928031585e-05
-3.46039875701032e-05
-1.51806361227155e-05
-1.51393288727998e-05
-1.01272842767078e-05
-3.5326120206235e-05
-2.39026783789968e-05
-1.62017665780565e-05
-7.77484262673865e-06
-1.41427835744737e-05
-2.57737573454995e-05
-3.19595201524704e-05
-4.43900464176265e-06
-1.83602368922562e-05
8.08635352846782e-06
-1.51585459120589e-05
-1.62229455667549e-05
-1.72002830660842e-05
-2.6427241244467e-05
-1.95918522277421e-05
-2.4018811006303e-05
-2.01795511283852e-05
1.65378499785043e-05
-3.04276314657265e-05
-1.20902267615652e-05
-2.47055040709031e-05
-4.69060149926026e-06
-1.38003420652582e-05
-3.46485399397655e-05
-1.45973802532024e-05
-1.80905187475025e-05
-2.51077911517869e-05
-1.58409075970853e-05
-1.37869170862733e-05
9.63860068059008e-06
-2.49432324829353e-05
-2.87072620015601e-05
-1.58857209581584e-05
-3.24253083272978e-05
-1.09043747133105e-05
-9.42766622279438e-06
-9.59693699408005e-06
-3.38680384802051e-05
-2.80242114098159e-05
-1.58030150919051e-05
-1.97803344513172e-05
4.20237975974485e-06
-7.50910750889518e-06
-2.11289807885321e-05
-1.54641277900026e-05
-2.16418784285517e-05
-2.01146541113367e-05
-3.71105189608642e-05
-3.03181931265151e-05
-1.47145195343973e-05
-1.00083650772986e-05
-9.12891056988211e-06
-1.83541362303097e-05
-2.05658023081795e-05
-1.89990455798491e-05
-1.61406252690379e-05
-5.0774282545622e-06
-1.6463929493974e-05
-2.62788328771588e-05
-1.86850764533856e-05
-1.85124261845799e-05
-1.69272535994534e-05
-1.3929235657629e-05
-2.28657654941997e-05
-1.59897811008602e-06
-4.23003231825962e-06
-2.07567711257e-05
-1.19446491426197e-05
-1.03226329434804e-05
-6.383637374521e-06
-2.45331879908133e-05
-1.8865573789454e-05
1.238737969383e-06
-6.21829384809849e-06
-7.02750565616305e-06
-1.94955860982289e-05
7.59839723925845e-07
-6.37332014951573e-06
-2.18953927199292e-05
-1.39477017840798e-05
-4.70165852151073e-06
-1.92812376743987e-05
-2.29683092996319e-05
-1.90561391433386e-05
-9.21746430116302e-06
-1.57460495011316e-05
-2.70947717277128e-05
-3.58032847613264e-05
-1.6998166370309e-05
7.29369898947866e-07
-2.82358708934889e-05
-4.4861056504888e-06
-1.11181910679791e-05
-1.44610939378912e-05
-9.65600755085404e-06
-3.76144546166424e-06
-2.21579896902851e-05
-3.02561364713449e-05
-2.49941616223232e-05
-3.82251587060715e-05
-2.38688579089097e-05
-1.44705169977783e-05
-8.40136828391306e-06
-3.01646484844558e-05
-4.04534320214922e-05
-2.36770609578679e-05
-1.69681033878514e-06
-2.46435448392466e-05
-9.48031113411048e-06
-2.37024487930942e-05
-1.22346335074358e-05
-2.91479788204701e-05
-1.10888598925198e-05
-1.16771714649263e-06
1.5815604844213e-06
-2.21468126839031e-05
-3.44368658802883e-05
4.24707247258258e-06
-2.71678543909003e-05
-6.45230046557929e-07
-2.98135785159284e-05
-1.44700474494428e-05
-9.84162575749529e-07
-2.30293732357706e-05
-1.71357858588976e-05
-3.98368817545031e-05
-1.10486667320225e-05
-2.1123912684174e-05
-2.02968042248853e-05
-2.02309639309408e-05
-2.02840509269183e-05
-1.12188368918625e-05
5.50453695179151e-06
5.22373835429512e-07
-3.36565452866336e-06
-2.3834994019761e-05
-8.95309247313822e-06
-2.04103578813935e-05
-3.04019813261135e-05
-2.56168762838664e-05
-1.95685455215599e-05
-3.60899445931668e-05
-1.78926087290746e-05
-2.11003625537177e-05
-2.61813067266668e-05
-3.45362288003843e-05
-1.78023090672283e-05
-3.09556084190972e-05
-1.90524744547047e-06
-2.28347153823531e-05
-7.45637410004487e-06
-1.37100040158492e-06
-1.35511120968723e-05
3.56047055163142e-06
-2.31507765179776e-05
1.83817142554008e-06
-1.37661101477426e-05
-2.00313171421463e-05
-2.76650052147787e-05
-1.40563716185148e-06
-6.45690634219162e-06
-3.66677437650674e-05
-1.42112319152991e-05
-1.5208332055589e-05
-5.7194196552395e-06
-2.05685609518212e-05
-3.06321925127215e-05
-1.95289324161225e-05
-1.22927020688941e-05
-1.5332322457173e-06
-1.47588603849126e-05
-2.13845271681462e-05
-1.71171416370411e-05
-9.9513028219117e-07
-9.62996896204921e-06
-8.608178998853e-06
-8.05842525239291e-06
-2.05339522712854e-05
-1.22914580383922e-05
-1.00220601856361e-05
-1.56779131447937e-05
-1.36298524174958e-05
-4.68138410821969e-06
-1.35172037837596e-05
1.224953391586e-06
-7.3189955906549e-06
-4.06973271209055e-05
-1.76297772544236e-05
-1.14379881167658e-05
-2.06426125339623e-05
-1.6114929163492e-05
-2.08828982043555e-05
4.84181001293496e-07
-8.58842536975372e-06
-2.79722251351447e-05
-3.42332718052708e-05
-2.34940016441745e-05
-2.7153949286551e-05
-2.61125002151167e-05
-2.58099128416446e-06
-2.14427900145961e-05
-2.93959651821991e-05
-8.51388216614959e-06
-6.45462672572359e-06
-2.83894493399373e-05
-2.25785694016738e-05
3.31629702193245e-06
-2.34149282582302e-05
-3.43132056231474e-05
-7.43518965069802e-06
-1.75248130181385e-05
-2.19489832669008e-05
9.80687098475119e-06
-2.68731324167671e-05
-3.79107348305248e-05
-3.13384952747694e-05
-7.8050051759184e-06
-2.33651999367058e-07
-2.22565070328705e-05
-3.02304368122044e-05
-2.34624330508289e-05
-1.76712677683732e-06
-2.08524395137649e-05
-2.11261033376695e-05
-2.44007249137278e-05
9.94416725427568e-06
-8.51627592145999e-06
-1.88899861111835e-05
-1.11951182524954e-05
-5.95455743466985e-06
-6.62466837838115e-06
-1.78071122097287e-05
-1.31025281700354e-06
-2.07008498213908e-05
-2.78374641228223e-05
-1.71581090538436e-05
-2.60780194082171e-05
-1.09318987471579e-05
-4.05592809419128e-06
-1.37329989434445e-05
-1.1579173801151e-05
-1.96858731202495e-05
-1.17428490380832e-05
-3.09934532330292e-05
-2.06399022795225e-05
-6.40580737084601e-06
-5.02622870982994e-06
-1.90961531799852e-05
-2.98512772771568e-05
-1.17951811345166e-05
-7.94957780017176e-06
-1.4098363606662e-05
-1.22787233521998e-05
-1.85771907284919e-05
-1.71924344619324e-05
-1.28187122651426e-05
-1.61120444376858e-05
-2.14340919172623e-05
-2.18078171706098e-05
-2.39889152081401e-05
-1.05667992560068e-05
-2.31664398256674e-05
-3.86047009193486e-05
-4.95770958870167e-06
-7.93140582336429e-06
-2.58880064423518e-05
-1.55818693657949e-05
-1.73535485509309e-05
-2.00344824608713e-05
-8.96240993359894e-06
-1.67501476433e-05
-2.26210113729164e-05
-2.44374421126702e-06
-1.09548646709553e-05
-3.60108050225065e-05
-2.57437023475515e-05
-2.25431196565619e-06
-9.87298651430833e-06
-1.18118059603081e-05
-1.59707436017463e-05
-1.09884152122401e-05
-1.33057270000173e-05
-1.69984316807623e-05
-4.9465589302638e-06
-9.50964982491122e-06
-3.01741414091136e-05
7.43452520082858e-06
-2.00061361137851e-05
-1.85691028060821e-05
-2.19894467871616e-05
-1.76386274761802e-05
-3.95942048709216e-05
-1.03127955679559e-05
-2.05896840088216e-06
-2.54745044860745e-05
-2.83490442496407e-05
-1.77589540436648e-05
-3.12592374985594e-05
-7.81194209363072e-06
-1.27932719022884e-05
-1.61938938685427e-05
-7.10287152201317e-06
-8.18028764382995e-06
2.78332794930822e-06
-1.56091172000706e-05
-1.86831746338238e-05
-2.07227390040247e-05
-1.71858848645635e-05
-2.48628049924396e-05
-1.21608371633903e-05
-4.12609952058943e-06
-2.31803618864158e-05
-1.60335032669233e-05
-8.98120042105752e-06
-2.58773213532271e-05
-2.3585180224708e-05
-1.74736780795785e-05
-2.39310939519321e-05
-6.31787113088018e-06
-3.04011822189929e-05
-1.49818225752579e-05
-2.3047431855101e-05
-2.61017157131181e-06
-2.25025088673874e-05
-2.01801534293804e-05
-9.20297811460342e-06
-1.98771496264817e-05
-2.15716725020292e-05
-1.12130595234833e-05
-3.21490534051219e-05
-1.73459445024159e-05
-1.96889234066479e-05
-4.74988091259095e-06
-1.72680294722815e-05
-1.12574324908518e-06
-1.94512149086125e-05
-1.4031833698445e-05
-2.48391227123878e-05
-2.94295684596847e-05
-1.54302381691106e-05
-1.29814213320285e-05
4.68685612854301e-06
-2.37524904694025e-06
-1.23288599142518e-05
-1.99936644875021e-05
-2.84089337704206e-05
-8.07763444644003e-06
-2.32684090636494e-05
-1.78884029277508e-05
-9.99521168585321e-06
-2.12630644420599e-05
-2.39319638822715e-05
-2.48224415655456e-05
-4.04379321657033e-05
-2.01497084141762e-05
-1.45001524403695e-05
-2.8563915524775e-05
-1.85120253810363e-05
-5.40835547843193e-07
-1.45282403826744e-05
-2.31672564361424e-05
-8.05350745554564e-06
3.60342351082412e-06
-3.55403349259947e-05
-1.13138307076011e-05
-1.28938244152273e-05
-1.45642888876791e-05
-1.49064949886761e-06
-2.25167074851449e-05
-2.38654597178723e-05
-1.13004599233574e-05
-1.86173299023885e-05
-1.33383420462519e-05
-2.48372223211313e-05
-1.27212765146716e-05
-2.49029742209058e-05
-3.10861986792245e-05
-2.58312224557178e-05
-2.06750540590293e-05
-1.78689380155964e-05
-3.73339229515953e-06
-1.92674283938839e-05
-1.78076642671211e-05
-6.93175892295416e-06
-2.98190033034817e-05
-2.53643120010677e-05
-2.76464496215398e-05
-2.53155372713532e-05
-1.79140453986158e-05
-3.41256908919501e-05
-2.29981555562132e-05
-2.28689217833931e-05
-2.71765101844172e-05
2.75384462464451e-06
-8.66366961659984e-07
-1.58421684940305e-05
-3.8958953908307e-05
-1.70753506174746e-05
-2.72412253363814e-05
-2.2945982491242e-05
-2.82364604693981e-05
-2.25762273574483e-05
-1.2749155222077e-05
-1.14679488458127e-05
-9.66029064140888e-06
-1.07611060568764e-05
-1.60353102215239e-05
1.12899846623731e-05
-8.87934307264064e-06
-8.57809845060302e-06
-7.37063929022763e-06
-1.33380570824316e-05
-1.58413579657599e-05
-1.68419508289141e-05
-1.02402936342597e-06
-2.72309694500279e-05
-1.62027025796097e-05
-7.17567591930695e-06
-1.13803091004149e-05
-1.85181849199595e-05
-2.14668659582127e-05
-2.21856227747169e-05
-1.25492104470002e-05
-2.62008293304849e-05
-1.71551116464492e-05
1.49445485821195e-05
-1.07634768087747e-05
-5.25146877585818e-06
-2.16407394225344e-05
-1.02263275289755e-06
-1.7347282734082e-05
-4.2160170622602e-05
-1.64103655358781e-05
-1.24432436187435e-05
-1.16139640036451e-05
-3.04453934532828e-05
-7.84302580074352e-06
-2.8679154935987e-05
-2.1405591778213e-05
-1.198586083549e-05
-7.67093176310157e-06
-1.6671395033289e-05
-8.80247200155584e-07
-2.70203676324477e-05
-2.83469770845227e-05
-1.8452002816369e-05
-2.51100741251326e-05
-6.11150024904313e-06
3.40767066853035e-06
-1.4893445229746e-05
-2.29360552499169e-05
-8.19126504003527e-06
-3.16580577794352e-06
-4.52596249634415e-07
-1.80567537595113e-05
-1.53245323517631e-05
-8.55336955473462e-06
-1.62419194496908e-06
-2.50981839784899e-06
-2.04102318217658e-05
-3.82934591966981e-06
-4.79280357291773e-06
-9.67927064616863e-06
7.63156222026695e-07
-2.39492361077676e-05
-1.59857066399793e-05
-8.65270433360444e-06
-1.43523864631184e-05
-2.70562806553123e-05
-1.46577584440208e-05
-2.0764045257012e-05
-2.56819138476948e-05
-1.56973661938084e-05
-2.34546690526915e-05
-1.42693326074534e-05
-2.49719070970049e-05
-3.90409445127423e-05
-8.41153509229111e-06
-2.00439476191876e-05
-2.58673051644654e-05
-2.99900434121874e-05
-1.68389990083805e-05
-1.91081284848342e-05
-2.54031308445427e-05
-1.11827071680342e-05
-1.52254558067593e-05
-9.33060315066753e-06
-1.19467142743982e-05
-2.97822487360114e-05
-3.04233452665865e-05
-2.81094502139286e-05
-2.53078145776767e-05
-2.72841060457737e-05
-1.60684437873222e-05
-1.36099963457607e-05
-2.75738496694383e-05
-2.51071209301802e-05
-2.17280590911791e-05
-1.85634616132186e-05
-2.62025776702852e-05
-1.84667105823829e-05
-1.16745438583993e-05
-6.42879201960219e-06
-2.13258602650872e-05
-1.97575005959606e-05
-2.72785570742775e-05
-1.26527026888827e-05
-2.58868509516506e-05
-1.73074572870172e-05
-1.3221060785144e-05
-4.42313025451972e-05
-1.4964289981143e-05
-2.57812593174628e-05
-3.82698546115817e-05
-1.6200751964663e-05
-1.20553760113251e-05
-1.19143378744952e-05
-2.80217229452833e-05
-8.58356516102933e-06
-2.13160644607655e-05
-2.32375437477632e-05
-9.10616413398149e-06
-2.91411805964283e-05
-2.67156125864277e-05
-3.08755854243739e-06
-2.10606158180583e-05
-3.96184376421292e-06
-1.97586751738935e-05
-2.36475218943756e-05
-1.21228622094011e-05
-2.71627274931038e-05
-1.04619567523704e-05
-2.63230327575891e-05
-1.07785394340613e-05
-1.05845669360381e-05
-2.91528485473479e-05
-1.94883061239544e-05
-2.4462043696392e-05
-7.50685770757532e-06
4.8696460898083e-06
-3.25628852142521e-05
-2.10279856789029e-05
-1.63206650207582e-05
-2.83836167872887e-05
-2.31010511303029e-05
-1.37332815038309e-05
-2.19653740966525e-05
-1.98227631015923e-05
-1.71577288793391e-05
-1.04400617357348e-05
-2.3725264493048e-05
-2.23933439195746e-05
-2.56987881843856e-05
5.13172379587621e-08
-2.19703935586714e-05
-2.92395448024088e-05
-1.46931139429207e-05
-6.53915713783234e-06
-9.82199282429419e-06
-2.9808880504019e-05
-1.05881090386414e-05
-1.0456983043148e-05
-5.01547191845942e-06
-2.86466797828303e-05
-2.18156154880206e-05
-2.10201863343835e-05
-5.36162028710996e-06
-3.22542867338131e-05
-1.55589821252375e-05
-2.99733243881495e-05
-2.04376901336976e-05
-2.53645153425609e-05
-9.54285008805898e-06
-8.42816936638722e-06
-7.25726562177956e-06
-2.93081533750381e-05
-2.58484142421614e-06
-5.08972611158615e-06
-4.07731884306304e-05
-2.86787775634003e-05
-1.69514863058553e-05
-4.20700678388543e-06
-1.78466772564705e-05
-1.52567854311583e-05
-1.74474960745769e-05
-2.59836306774825e-05
-1.93142479415854e-05
-1.29419358552869e-05
-2.22746410549698e-05
-1.8271611779275e-06
-5.24750935264725e-05
-8.73859241667876e-06
-1.32715512356597e-05
-1.08108866246544e-05
-1.2869109075909e-05
2.94488407330337e-07
-1.29624169091677e-06
-1.27082546195298e-05
-3.83333487520719e-05
-6.7354061699138e-06
-4.65060473522268e-06
-2.03306879369763e-05
-2.17049414765923e-05
-2.91173032136286e-05
-9.2961075314632e-06
-2.37525787658741e-05
-1.71107461121673e-05
-1.73673243247962e-05
-6.75077205731752e-06
-2.5130699445631e-06
-1.77828627003894e-05
-1.49325086996583e-05
-1.60202420911913e-05
-1.46967874030598e-05
-3.96375895750312e-05
-3.64477717176422e-05
-2.05793327178618e-05
-2.64994095078989e-05
-9.7922863554049e-06
-2.671941760874e-05
-2.25419088753649e-05
-1.96474660061714e-06
-1.83526232447746e-05
-2.97122405008774e-05
-1.6028690850278e-05
-3.46454388282696e-06
-2.44466044681224e-05
-2.98754630123004e-05
-1.49437876055521e-05
-1.72383356806268e-05
-8.04899763997541e-06
-1.64846289354098e-05
-1.86656999087148e-05
-3.1489693237462e-06
-2.06082504217375e-05
-1.77419028603883e-05
-2.10069098955544e-05
-3.94257711806029e-05
-3.66436857129485e-05
-7.56141975172394e-06
-4.39136993041692e-06
-1.96565699110949e-05
-1.96001175027763e-05
-1.67224072547882e-05
-2.71047428444447e-05
-3.76784126781875e-06
-1.42071849194833e-05
-2.72549610431229e-05
-2.71552441376742e-05
-1.3894875402312e-05
-2.292967043147e-05
-5.05678817885979e-06
-2.60643702810138e-05
-2.01466955058869e-05
-1.38740442453227e-05
-3.40971980728431e-05
-2.40133894965142e-05
-4.17782582332421e-06
-2.58665886392799e-06
-8.89674890886001e-06
-4.20700292293258e-06
-1.43050888646156e-05
-1.45667666377336e-05
-1.5006678127484e-05
-1.1680299409949e-05
-5.76577897285723e-06
-3.00756782813084e-05
-2.10488261678356e-05
-1.18929581806652e-05
-6.82352044403966e-06
-2.82398834395351e-05
-2.61679453945781e-05
-2.04128941286795e-05
-2.99369308002996e-06
-6.53312093229619e-07
-2.77072580917615e-05
-1.25012403537759e-05
2.9630561428051e-06
-1.51078127979943e-05
-3.10448148069403e-05
-1.34269312039245e-05
-1.85871207092335e-05
-1.42495564749389e-05
-1.05102553499028e-05
-3.1708011779595e-05
-2.39176621055744e-05
-2.30554925124476e-05
-1.37895922607805e-05
-3.06889368810169e-05
-2.09991543979864e-05
-7.37865488325686e-06
-6.26328042202483e-06
-2.48046183733851e-05
-1.93861489840541e-05
-1.082771118676e-05
-1.29633612956029e-05
-2.77320785317073e-05
-1.70180533831496e-05
-2.91621959126835e-05
-4.38410270720387e-06
-1.75536400314928e-05
-1.68228742684161e-05
-1.80560434975388e-05
-9.12734805282063e-06
-3.01833195961167e-05
-1.94488637608772e-05
-6.01958870408512e-06
-2.12310970040059e-05
-9.03143941934571e-06
-2.83927328408079e-05
-1.06214888925441e-05
-2.02397015908365e-05
-2.1972357918437e-05
-2.76131376173983e-05
-2.20294970207922e-05
-8.75275176090797e-06
-1.08589391770733e-05
-1.23465514629778e-05
-2.05201086394441e-05
-3.81334084806577e-06
-2.61854899879058e-05
-2.2004562361102e-05
-4.63130370881323e-06
-2.00475166599905e-05
-1.68510158527378e-05
-2.81974265867937e-05
-2.56413403228334e-05
-2.0939360820016e-05
-2.09294258338154e-05
-2.00612295224677e-05
5.00314065422374e-06
-3.50659199844322e-06
-2.05943837689024e-05
-1.6616016773867e-05
-2.7452767912743e-05
-1.38837724073175e-05
-3.1735635182927e-05
-2.26163933496515e-05
-1.93458255480247e-05
-1.52822379110789e-05
-1.89985164934807e-05
-4.1155766289922e-05
-1.09476541118487e-05
-5.16648921222906e-06
-2.02604065956145e-05
1.27982842541808e-07
-2.37291084110277e-05
-3.53578427607707e-05
-1.99974532622067e-05
-2.58120659208181e-05
-1.82682733443543e-05
-1.35594715405666e-05
-6.94487981549631e-06
-2.4528077810442e-05
-8.05618178398724e-06
-1.97533718960559e-05
-9.09336040517446e-06
-2.55103722054204e-05
-2.58292290074138e-05
-1.18907754761472e-05
-2.75346849986904e-05
-6.37690335429287e-06
-1.58244105602172e-06
-5.3001916781563e-07
-4.28545831295812e-06
-1.50429083700511e-05
-3.67844782038163e-05
-7.510402374418e-06
-1.48222738792926e-05
-1.56746785482679e-05
-1.1992860627872e-05
-5.72242181139028e-07
-2.23868107261715e-05
-3.78878923586625e-05
-8.90642954948982e-06
-4.49414859983233e-06
-1.11211072382855e-05
-1.25213925490723e-05
-9.6728745092637e-06
-2.08450212374592e-05
-1.66155743998404e-05
-2.64352712176999e-05
-1.59349668258243e-05
-1.62630938276234e-05
-2.336595619639e-05
-5.56620906567031e-06
-3.57110016170671e-05
-2.58813351553831e-05
-2.12622251024758e-05
-2.52281924404646e-05
-1.34522626220217e-05
-2.4194983229662e-05
-1.00766645536575e-05
-4.05957662254128e-06
-2.42008537387693e-06
-2.34252215984905e-05
-1.66022153114713e-05
-2.82742894331705e-05
-5.15194152383366e-06
-7.87062791809798e-06
-2.38927609962071e-05
-2.59271657294791e-05
-1.49005147009161e-05
-1.465613018778e-05
-1.71230977038157e-05
-4.63694456300346e-06
-1.45669522003806e-05
-7.1898402149399e-06
-1.21292313884324e-05
-1.16262540380621e-05
-6.74146216055159e-06
-1.76543634867237e-05
-1.88469557754028e-05
-1.34684038311624e-05
-1.12992434055038e-05
-3.60956131700298e-05
-2.92274181402714e-05
-4.22369784775562e-05
-4.21116777769181e-06
-6.83051861664273e-06
-2.30107658036078e-05
-1.29946441144261e-05
-1.56055624563863e-05
-8.95974377102039e-06
-2.00757380223982e-05
-2.67145861270734e-05
-1.11215109043845e-05
-4.36891424108214e-06
-1.99339086918859e-05
-4.39958451714536e-06
-1.17137223908603e-05
-2.51261348350299e-05
-7.58726719346661e-06
-1.0722201272721e-05
-9.00464987378139e-06
-2.0008550017261e-05
-1.80811618986263e-05
-1.73035926186206e-05
-1.21494045788054e-05
-1.11925302971501e-05
-4.31085929912035e-07
-1.91102657332275e-05
-1.17047091817077e-05
-1.69357885483416e-05
-8.64788064766003e-06
-6.82454262626124e-06
-1.01726299970971e-05
-1.33498474446003e-05
-8.26434732058196e-06
-1.79498902294639e-05
-3.10217295771502e-05
-2.00631977288281e-05
-6.29587726562613e-06
-4.65853504120985e-06
-2.98759371670193e-05
-1.21526496218417e-05
-3.05893459942225e-05
-2.48955714673855e-05
6.68632933582702e-06
-1.50275109605224e-05
3.35882548118346e-07
-1.10270129801187e-05
-2.53200213111026e-05
-3.2909450355232e-05
-1.97469772373445e-05
-2.96252907421121e-05
-1.53592328987607e-05
-6.92417259767154e-06
-8.19637367410797e-06
-3.01010852559039e-05
-1.0905269345939e-05
-1.8683481779835e-05
-2.02573406554178e-05
-1.82312817338415e-05
-1.72990792679644e-05
-3.1475255205517e-05
-9.10368836137508e-06
-4.54270768923902e-06
-2.13076738389766e-05
-2.86971532089382e-05
-1.27544911199264e-05
-1.49449690150985e-05
-1.32930097222636e-05
-3.13474574645396e-05
-2.00903383897887e-05
-8.31505829392505e-06
-1.2520198367947e-05
-2.53936319350135e-05
-1.21946723587323e-05
-2.98099867961604e-05
-1.55652766642541e-05
-1.00562998944304e-05
-1.42555576779992e-05
-1.03271632890642e-05
-3.3537720182519e-05
-1.71857507374964e-05
-2.36032100676145e-05
-2.98057484701047e-07
-1.84984158193154e-05
-8.11150140188163e-06
8.09347351125638e-06
-1.15072618775461e-05
-8.03979869020523e-06
-3.53077925582526e-05
-4.68869947360063e-06
-3.41371120064957e-05
-1.19917462434148e-05
-1.72882300146871e-05
-2.10189398198138e-05
-3.13888340086527e-05
1.46422330797418e-06
-2.86714480010295e-05
-2.56929622418062e-05
-2.16519839328738e-05
-2.8856003283894e-05
-3.17350977314727e-05
-1.38529397024714e-06
-6.22261918019319e-06
-2.24565070494958e-05
-5.67726964985503e-06
-1.47323846954077e-05
-5.16987574314556e-06
-2.43924343576944e-05
-1.47242555823499e-05
-3.66296824904368e-06
-2.36390374683279e-05
-7.05936959251144e-06
-2.23569681288489e-05
-5.69619217804489e-06
1.45030636409342e-06
-1.10476248996804e-05
-1.59353742405524e-05
-1.63958957596535e-05
-5.44632628487087e-06
-1.37290652143608e-05
-1.97598963531311e-05
-2.85363937850697e-05
-1.1311064871529e-05
-2.07888913005242e-05
-2.35843424868325e-05
-6.01503015981775e-06
-2.15586387395255e-05
-1.18632771075444e-05
-3.05816285972307e-05
-1.74418715054859e-05
-7.16931502473912e-06
-2.80790615240671e-05
-1.87548774054562e-05
-1.99200065626327e-05
-2.62158725626947e-05
-2.06664472478076e-05
-3.61379256238517e-06
-6.0520555000825e-06
-3.20257668199469e-05
-2.9897169984246e-05
-1.13225346593081e-05
-2.04859195995401e-05
-1.21206276094527e-05
-7.52971576181783e-06
-1.09229806116699e-05
-1.36850545092925e-05
-2.83629687413432e-05
-8.05781540326658e-06
-1.38502206417642e-05
-3.47710421018157e-05
-1.79364063510229e-05
-3.81245389336848e-05
-1.20207206122411e-05
-1.63109763782359e-05
-1.79390846867553e-05
-1.36570843732805e-05
-1.29637465420759e-05
-6.67918535114194e-06
-1.49916770240709e-05
-1.32854588979205e-05
1.56088388985417e-05
-1.87999643916944e-06
-7.50113083182204e-06
6.9272778583633e-06
-7.24826923215983e-07
-1.35692962162504e-05
-1.03626343456179e-05
-2.58393972432945e-05
-1.74796423631845e-05
-1.635481732159e-05
-7.21144347625552e-06
-4.06599763663457e-05
-1.99186035197974e-05
-1.21601658398905e-05
-2.71889647311101e-05
-8.3949514989249e-06
-2.73360295139612e-05
-1.83875639414503e-05
-2.94145639222604e-06
-2.16640320093701e-06
-2.53531539758769e-05
-2.53568933407492e-05
-1.21208329110518e-05
-2.53354666783191e-05
-1.02111538718249e-05
-3.38652696682388e-07
-2.09345474794102e-05
-1.32415528054505e-05
8.06945713174313e-06
-2.35139845218128e-05
-3.32078200427575e-05
-2.45670872572783e-05
-2.53947235368398e-05
2.89427818496607e-06
-4.37132476380789e-05
-2.52712590692571e-05
-4.89500392608065e-05
-7.3151968647478e-06
-2.18203894257406e-05
-8.75624249464928e-06
-1.47060570570073e-05
-1.37342791306847e-06
-7.95139980655616e-06
-1.0424682315092e-05
-2.88050594886673e-05
-2.26380168835247e-05
-6.51961816563781e-06
-2.20565982293435e-05
-1.86387157022725e-05
-2.83667914659198e-05
2.7927485408929e-06
-2.27774555135493e-05
-6.40795007211387e-06
-7.82010370192183e-06
-2.59532189193615e-05
-1.39031508012952e-05
-1.17311702068408e-05
5.77887840895762e-06
-2.43000761466977e-05
-1.19655891056293e-05
-1.84543908096619e-05
-9.01050725829546e-06
-7.52417892598768e-06
-2.08226638206965e-05
-2.03955704398113e-05
-2.29826357784359e-05
-1.27570469853263e-06
-2.83766669020661e-05
-2.73312348320524e-05
-2.17150660835209e-05
-1.42456987066602e-05
-3.76979029960767e-05
-1.84975023886496e-05
-2.73539976138129e-05
-2.10490012886401e-05
-1.41105149647113e-05
-2.54479895482674e-05
-5.85697620006488e-06
-5.06184410974033e-06
-2.73544937703797e-05
-2.18986030603935e-05
-1.41966740447017e-05
-6.47328594227391e-06
-1.99183156576478e-05
-2.05545358315884e-05
-2.72662570671231e-05
-8.90770403490508e-06
-2.30258817208355e-05
-7.85348512727805e-06
-5.6142607160802e-06
-1.09958290666093e-05
5.34547356864099e-06
-1.17828072577851e-05
-1.20958384368407e-05
-2.4948952371095e-05
-1.72294931263458e-05
2.66920322418667e-06
-2.47284657775236e-05
-7.51204007944571e-06
-1.06446182191043e-05
-2.24693544562507e-05
8.0393819721448e-06
-1.28673383439138e-05
-2.38760196839282e-05
-1.32227504869822e-05
-3.01729417094326e-05
-1.04426110209662e-05
-8.34269814397815e-06
-1.16670287552379e-05
-1.56391789136664e-05
-1.5840857415468e-05
-5.07132261622545e-05
-1.29426691170993e-05
-2.59783687546223e-05
-1.62629083877675e-05
-2.37600810771445e-05
-1.21138452622705e-05
-2.00913564784244e-05
8.12140120146643e-06
-2.04718796349035e-05
-2.96074462830257e-05
-2.37885865040102e-05
-2.07213951358943e-05
-6.95314393421725e-06
-2.35841296451231e-05
-6.02082736053663e-06
-2.25435059465086e-05
-1.86282562585149e-05
-1.53148174457996e-05
-1.07666635778318e-05
-4.30870632647392e-06
-1.37592963799607e-05
-2.51170082946445e-05
-2.70061009940721e-05
-3.09984291987607e-05
-5.16066200054311e-06
-1.58963508589149e-05
-2.61461200422858e-05
-7.83656722513283e-06
-1.28526301713801e-05
-2.30158893268617e-05
-1.06466309461483e-05
-2.23226081378646e-05
-1.19218114895717e-05
-2.46862429548401e-05
-2.3540832980111e-05
4.59046218024733e-06
-9.74694511976514e-06
-3.14346492637011e-05
-7.94453903572476e-06
-2.65988161360907e-05
-9.91312127085718e-06
-2.78897350909688e-05
-2.17001759062705e-05
-2.63827000615422e-06
-2.20428910727136e-05
-1.39553004909911e-05
-4.37266012199511e-06
-1.84741149649831e-05
-1.79430533789541e-05
-9.39577810254316e-06
-1.22182279176818e-05
-9.1510540239281e-06
-1.44066007182586e-05
-1.02497932159698e-05
-3.6825140182056e-06
-8.33575009118384e-06
-1.38778360993093e-05
-5.78432677885467e-06
-2.14857010377597e-05
-6.82795395915868e-06
-1.15404631081584e-05
-1.36851864323288e-05
-2.58334733227986e-05
-2.26812602968211e-05
-2.58481561284138e-05
-1.93799410377631e-05
-7.89112856461789e-06
-1.47078858996027e-05
-2.4339665876977e-05
-3.43973745344987e-05
-5.98356007340259e-06
-2.72067429177232e-05
-2.73317085592012e-05
-1.75169427208754e-05
-1.7139148557583e-05
-9.52020300325037e-06
-1.25232640848704e-05
-1.98074900877451e-05
-2.91689066468365e-05
-2.41355171901011e-05
-8.28327311955482e-06
3.46064360492986e-06
-2.08478435179898e-05
-2.20512146729908e-05
-8.46310706112829e-06
-2.527017282162e-05
-1.08048567837876e-05
-3.04438342013714e-05
-2.35220998335989e-05
-1.36623449399357e-05
-1.15356952322823e-05
-3.64296171427363e-05
-3.06442508050304e-05
-9.68619642479137e-06
-3.73273147416627e-06
-2.4045082797234e-05
-4.67806232742033e-06
-2.6938519726461e-05
-1.86167794637462e-05
7.35828308801399e-07
-1.40675940480407e-05
-3.94295490843511e-06
-1.68074787087952e-05
-1.15668917701395e-05
5.89873206641792e-07
-6.99205549015283e-06
-2.21434744463667e-05
-1.03721001460914e-05
-2.15978188858683e-05
-4.52656956282789e-06
-2.69601842991987e-05
-1.77834747789492e-05
-1.49047588691897e-05
-1.79789778733761e-05
-2.05943083847151e-05
-2.43655704213752e-05
-1.5762738880088e-05
-8.90552418173043e-06
-1.36737265723832e-05
-7.45775486285685e-06
-2.30245822521105e-05
-2.63481313168588e-05
-2.25422643100742e-05
-3.47488221433586e-05
-1.23135250053148e-05
-1.02505122091199e-05
-1.81839142819743e-05
-1.12329681856934e-05
-1.52470907809998e-05
-3.65239330703941e-05
-2.34764524393628e-05
-9.82490032960352e-06
1.40272963796464e-06
-2.1302349174613e-05
-1.30312404195596e-05
7.32079881007346e-07
9.19448401816178e-06
-1.45224704630825e-05
-3.62684112833741e-05
-1.14371661528472e-05
-3.3712814957284e-05
-2.26128080551484e-05
-2.12602176863707e-05
-3.90313168600271e-06
-1.6843434330276e-05
-2.53940023902675e-05
-1.29501792494896e-05
-1.29044570878253e-05
-7.73940377550451e-06
-3.30678373758814e-05
-2.98960549607301e-05
8.48601277528705e-07
-2.15633605519312e-05
-1.85062780534964e-05
-1.34760522389183e-05
-1.06072240109854e-05
-1.59278491823134e-05
-2.43812155198539e-05
-2.07334573613787e-05
-2.26567329801045e-05
-1.16792675709155e-05
-2.75079988883024e-05
-2.52707688095469e-05
-1.52713046958968e-05
-2.19621442039925e-05
-2.43934899864356e-05
-2.28464271779386e-05
-6.08378055295476e-06
9.32657462606579e-06
-2.2332252469996e-05
-1.94976083289597e-05
-3.4537608391792e-05
-1.0051868583325e-05
-1.62816557094101e-05
-7.24952808531539e-06
-3.15031992469003e-05
-2.55751138264137e-05
-2.3554367591801e-05
-6.88763961998151e-06
-1.84861695024824e-05
-3.24166170754417e-05
-2.26881680418412e-05
-2.01414290757368e-05
-2.8080436249027e-05
-1.57913641747371e-05
-1.19797779006017e-05
-1.24860267969513e-05
-5.87019653699662e-06
-1.43719862469522e-05
-5.40935070668543e-06
-7.74990685776436e-06
-2.2531680374894e-05
-2.34426351808312e-05
-2.07294600805063e-05
-1.57201400005279e-05
-3.57991767485664e-05
-2.08046822451532e-05
-3.5392793700127e-05
-1.40515192583338e-05
-6.62741192359668e-06
-3.08283047793573e-06
-2.90166150410385e-05
-2.60689799732103e-05
-1.83551243721561e-05
-1.81384061692719e-05
-2.12693327906866e-06
-1.22697938069051e-05
-2.40018505433309e-05
-3.25476547735871e-06
5.02980972421979e-07
-3.04532802671048e-05
-1.16411374184179e-05
-1.16820118639016e-05
-2.54530370521715e-05
9.09521508116518e-06
-2.09389833154871e-05
-6.94264753918845e-06
-3.05420219748916e-05
-2.18622578291189e-05
-7.6646231597126e-06
-3.57134216625868e-06
1.1194199119278e-06
-1.305159240054e-05
-3.0939251595572e-05
-2.17022910102246e-05
-9.57560894726517e-06
-1.14228052854456e-05
-2.88023733020402e-05
-2.49001685825987e-05
-1.19583931775833e-05
-2.20118068608923e-05
-2.92528515190829e-05
1.04717712245978e-06
-1.57699074663609e-05
-2.61991543209967e-05
1.50512664398836e-06
-3.50648442086517e-05
-6.61664778262788e-06
-1.78036843604268e-05
-1.2235453520911e-05
-2.92660477869469e-05
-3.06862375343585e-05
-3.4703034304888e-05
-3.76595586046169e-05
-2.6953037762841e-05
-2.46398277542434e-05
-1.94469871132409e-05
-2.27212851455748e-05
-1.39813383146008e-05
-1.03783534079921e-05
-7.94804162191801e-06
-3.96618437463672e-06
-3.26577614710079e-05
-1.30285485650956e-05
-1.22864885327658e-05
-1.44797484582779e-05
-1.42302791026193e-05
-2.40367187979963e-05
-1.95123776770872e-05
-2.84345378593477e-05
-6.73532791039932e-06
-2.2935137421994e-05
-2.37020954579967e-05
-3.98284650165322e-06
-1.48839661836029e-05
-9.77995161491735e-06
-2.96959303865749e-05
-1.21627773097363e-05
-1.77757994906924e-05
-1.69857834901754e-05
-2.33982216604488e-05
-1.45233303161343e-05
-1.38272574109057e-06
-2.72923091363705e-05
-3.68284226879988e-05
-2.33430896877098e-05
-1.97591688195064e-05
-1.44108973861541e-05
-2.02812010064346e-05
-8.09031996781038e-06
-2.90850353226213e-05
-1.99235751775707e-05
-2.17636072524739e-05
-3.69419408266532e-05
-1.80297152547591e-05
-1.81433093041823e-05
-1.83327625756287e-05
-2.7446061634252e-05
-1.93885643061122e-05
-1.17796961927493e-05
-6.39276767925841e-06
-1.50674699855132e-05
-1.98931731100095e-05
-8.48673460116877e-06
-1.13098285789511e-05
-1.74866064945869e-05
-1.919597702959e-05
-2.16825494472538e-05
-2.14836946776605e-05
-2.02687045167231e-05
-1.11838251595986e-05
3.15640138622903e-06
-1.06470157824729e-05
-1.70753690995009e-05
-1.19266197150165e-06
-1.87559447601108e-05
-2.01066120837563e-05
5.92722451314053e-06
-1.96032720836216e-05
-1.03961568374353e-05
-8.31977322888494e-06
-1.59579929686954e-05
-1.17183996332814e-05
-7.92458174449737e-06
-5.16645439496119e-06
-4.0945317087877e-05
-1.80453883148043e-05
-9.65475472718113e-06
-3.20401174409921e-05
-3.87209252423378e-05
-1.03121468298851e-05
-1.93346589753951e-05
-1.40969110767709e-05
-3.64328019547987e-05
-1.80277405879063e-05
-6.324233015935e-06
-8.67717245612056e-06
-1.51876523765414e-05
-1.02367234542048e-05
-4.35461534768666e-06
-2.08593070205961e-05
-1.10851935852287e-05
-4.04989003579407e-05
-2.83677092349113e-05
-1.40910404467648e-05
-1.17593606727851e-05
-3.30079575352681e-05
-1.44703450696213e-05
-3.51733812427481e-05
-7.41918786782161e-06
-2.57238644977793e-05
-1.76642431321295e-05
8.70506557756315e-06
-1.91374961058753e-05
-2.38366564407755e-05
-5.81328833223628e-06
-2.92876902911681e-05
-1.5636512101637e-05
-2.09596302841902e-06
-1.99738984450807e-05
-7.02929280241362e-06
-1.91908817868265e-05
-3.87368168248649e-06
-1.88697993818024e-05
-1.81040015836177e-05
-1.10285918301837e-05
-2.44018161973449e-05
-5.64657696866782e-06
-2.36231039035471e-05
-2.68057625725312e-05
-1.05852238680503e-05
-1.68967946954856e-05
-1.24917619522484e-05
-1.77064747822013e-07
-1.56002472656068e-05
-3.65369780077027e-05
-1.57822979241495e-05
-2.82141150629106e-05
-7.23778154145417e-06
-1.75269729417435e-05
8.52388032630173e-06
-3.30719103475176e-06
-1.58633786672866e-05
-2.00872554036949e-05
-2.33399155903057e-05
-3.61518150991652e-05
-1.43531953301498e-05
5.8871066740432e-06
-2.92267466043422e-05
-1.12832126062586e-05
-2.3882279526296e-05
-2.34906180032293e-05
1.61152272745155e-06
-3.57009907822743e-05
-2.01452855171193e-05
-6.57372191397175e-06
-2.15224295387825e-05
-1.13909666078621e-05
-2.26171023307797e-05
-2.47347697598016e-05
-1.98591648852452e-05
-1.23509826618569e-05
-2.44284176508584e-05
-5.90236941995132e-06
-1.27848466515058e-05
-2.41897808544916e-05
-2.03422471559541e-05
-1.71081786178008e-05
-2.32336283373306e-05
-2.61501327625315e-05
-3.00417960342469e-05
-1.24104664305085e-05
-1.32903158088106e-05
-2.7700812939485e-05
-2.15375794842776e-05
-7.07827474083752e-06
-2.35537058211184e-05
-7.82118330810575e-06
-1.45768311329002e-05
-1.69696190671788e-05
-2.22915430757168e-05
-2.38189012063669e-05
-3.65162195913625e-05
-2.39051445449736e-05
-1.81289637499611e-05
-2.27226140772939e-05
-1.82173185831237e-05
-2.28726617777193e-05
-1.03738078289119e-05
-4.23325375889182e-05
-1.39976541366285e-05
-1.74230760993822e-05
-4.08523066586206e-06
-1.38086194361237e-05
3.83382983035067e-06
-3.16553310306406e-05
-1.98926423953292e-05
-1.46153768140242e-05
-1.68304524062576e-05
-1.07213743515977e-06
-2.89706268063643e-05
-1.17951441600627e-05
-2.22681552893003e-05
-1.34101853889313e-05
-9.08737718469679e-06
-1.13089307809205e-05
-7.77614939754557e-06
-2.38632745585324e-05
-1.44120318156087e-05
-1.71828698496296e-05
-1.16763457361551e-05
-2.8623279240644e-05
-3.63571251539268e-05
-2.79844239432345e-05
-3.33484625590798e-06
-3.0711533368649e-05
-2.83572419532728e-05
-2.29146268688697e-05
-1.12505163307538e-05
3.56455602863198e-06
-2.63075189759543e-05
-2.36651299422472e-05
-2.2044787554004e-05
-1.35968269337853e-05
-2.56127527992135e-05
-1.10005360845588e-05
-1.31980277878009e-05
-9.91758694631547e-07
-3.43639502459272e-05
-3.6792987224815e-06
-1.97907449850591e-05
-2.45159334176315e-05
-3.02014487078356e-05
5.09572164674812e-06
-1.68589438039327e-05
-2.24282112150576e-05
-3.65969149716651e-06
-1.38519065170701e-05
-2.55677965668622e-05
-2.40710359739956e-05
-1.79658056733669e-05
-3.31814785786788e-05
-3.64619413021099e-06
-5.14813412052401e-06
-2.18946364416683e-05
-3.38270493829202e-06
5.01955987791726e-06
-2.09272819723779e-05
-2.20260535636988e-05
-2.13865426307346e-05
-2.23462511876666e-05
-9.3357257571198e-06
-1.87628062055412e-05
-2.65539487001489e-05
-7.19563699400745e-06
9.21210651734364e-07
-3.32406060083499e-05
-1.88141484192477e-05
-2.00637649993906e-05
-2.04794454424041e-05
-2.22256397218289e-05
-1.61850585854717e-05
-1.3019494433108e-05
-2.3712361354567e-05
-2.32633630558369e-06
-1.46429638685792e-05
-2.83737653626639e-05
-8.26497160183504e-06
-2.39446894736371e-05
-1.47917141764827e-05
-2.10484194552685e-05
-1.57636785051384e-05
-1.98547750785068e-05
-2.41933543537509e-05
-3.81615033079169e-05
-2.44924714259692e-05
-1.25006778167157e-05
-3.23258632343357e-05
-2.70062891718876e-05
-2.16739751371085e-05
-2.82169814279413e-05
-2.18353614013035e-05
-1.29496488985363e-05
-1.61426127237437e-05
-2.57479300066354e-05
-1.61401004792788e-05
-8.67545389213204e-06
-1.50837410284483e-05
-2.78827502474428e-05
-5.78260087496391e-06
-3.6084525755371e-05
-1.0531403631443e-05
-3.00002849052408e-05
-1.88186167768236e-05
-2.68849927033092e-05
-2.78552312241447e-05
-2.74839009502589e-05
-1.42142996367464e-05
-2.53011939860054e-05
-1.43247863393165e-05
-1.10552792360059e-05
-2.35213851272152e-06
-1.08549601627718e-05
5.66844485285636e-07
-1.33151200262375e-05
-2.78680402185309e-05
-3.19891714444314e-05
7.7368129671225e-07
-3.41753601457318e-06
-4.02080457424867e-06
-1.19320234502108e-05
-2.0969230606756e-05
-1.77059154033574e-05
-1.70845714941746e-05
-1.45010483736285e-05
-1.93428751443425e-05
-2.87769618823488e-05
-2.96755308933368e-05
-2.04938007996203e-05
-4.66336381232035e-06
-2.29475757696077e-05
-2.13930274986011e-05
-2.55212106082188e-05
-1.34776061344252e-05
