# Supplementary material for: Research on computational propagation and identification of mine microseismic signals based on deep learning
Source: PLoS One. 2025 Oct 22;20(10):e0334641. doi: 10.1371/journal.pone.0334641 (PMC12543183; doi:10.1371/journal.pone.0334641)
Supplement: S11 Data — (ZIP) [file pone.0334641.s011.zip › 000101100002662.xlsx_0.txt_24.txt.txt]

-1.64115771956053e-05
-2.55127090685324e-05
-2.36278098899126e-05
-1.92507474386275e-05
-1.26673552810906e-05
-1.29040436768791e-05
-2.56047314904876e-05
-2.74155717574013e-06
-1.83494779295717e-05
-1.30920592905761e-05
-2.06813415206198e-05
-2.34342586937882e-05
-2.21070553147335e-05
-1.75274563873181e-05
-1.39496352323388e-05
-3.35943007163045e-05
-3.72554516801805e-06
-6.90944399956697e-06
-1.05678865426052e-05
-2.520591264018e-05
-1.41208465782836e-05
-6.69329957558555e-06
-8.17743710136412e-06
-3.49329635726036e-05
-3.50440929614756e-05
-1.96384712176429e-05
-1.80389765342875e-05
-3.01287979241439e-05
5.45671400974135e-06
-6.50077291835819e-06
-2.86430192677444e-05
-1.78666925586412e-05
-1.10938793325033e-05
-2.0817314250367e-05
-5.0523928218785e-06
-5.26970370959064e-06
-1.92293070691112e-05
-9.7611755258934e-06
-2.95786682261554e-05
-6.86118573493878e-06
-3.39780795538299e-06
-2.60174099894992e-05
-1.80849604327532e-05
-5.42429496710462e-06
-1.60308088558743e-05
-6.18136895032782e-06
-1.99937901170789e-05
-1.84751821680381e-05
-2.53864935892453e-05
-2.76581759960639e-05
-1.48380697952215e-05
-2.31315922810021e-07
-1.1391027173881e-05
-4.79804375757047e-06
-7.78076185627707e-06
-2.59571138429885e-05
-2.05127327398413e-05
-2.48361591651038e-05
-2.35090593325084e-05
-1.77974682640285e-05
-1.22403725579111e-05
-2.28569142981057e-05
-6.00671833072811e-07
-2.6635587485758e-05
-1.52253620253683e-05
-3.32992442618224e-05
-3.41888735282422e-06
-1.52952811758984e-05
-3.17695765912386e-06
-1.78610108856427e-05
-2.37010279938874e-06
-6.55691959800128e-06
-9.56156951522804e-06
-2.16047651573527e-05
-5.91619057871431e-06
-3.16312099657541e-05
-1.89177045725249e-05
-6.92737910939608e-06
-1.48008861178875e-05
-4.09917263648182e-05
-8.32981214096307e-07
-1.64239300642011e-05
-2.22514246200654e-05
-3.00645279703022e-05
-2.66876746216429e-05
-8.30165684068771e-06
-2.23715715200045e-05
-1.1048146253404e-05
-1.92445060014653e-05
-1.25817078728573e-05
-1.26631008473652e-05
-1.52278902360721e-05
-1.37486046730232e-05
-1.79426266176991e-05
-2.3759649504358e-05
-2.45947488736694e-05
-2.45184516254897e-05
-2.02787819002999e-05
-2.18529118097706e-05
-2.1271475650493e-05
-1.98594499339121e-05
-9.5986355234753e-06
-1.03627684134212e-05
6.36376302149904e-06
-1.06114225247561e-05
-4.85152399063549e-05
-9.31275675811364e-06
-2.79309892241607e-05
-1.83588819701896e-05
-4.67291692732358e-06
-2.47364073399492e-05
-9.66945614475465e-06
-2.10439736161894e-05
-1.93915122795841e-05
-1.62540607231642e-05
-1.64487932478532e-05
-1.48617200755727e-05
-1.99946942258883e-05
-2.76059367148357e-05
-3.50179776967588e-05
-1.72044716128436e-05
-2.11971851041982e-05
-1.47287408240328e-05
-2.75580278202752e-05
-7.76031994330817e-07
-2.10026749021801e-05
-2.86172812489316e-05
-3.7090439057391e-06
-1.98944995123734e-05
-1.26894022477601e-05
-2.37606969418366e-05
-2.76226524494986e-05
-1.27133896327368e-05
-6.2306852998045e-06
-7.69090253498564e-06
-2.53699371633257e-05
-1.93956461770539e-05
-2.54431742016839e-05
-1.33906566148702e-05
-2.9224836994416e-05
-1.1399425679881e-05
-4.58872340747293e-06
-1.04294460621927e-05
-2.42566015428804e-05
-1.04611955074975e-05
-1.10681632243347e-05
-2.94957359242025e-05
-1.75559400325127e-05
-3.67582266818586e-05
-1.87026683244238e-05
-8.97304223919322e-06
-2.19256485714963e-05
-3.4618470095662e-05
-2.44945357211813e-05
-1.24302469900972e-05
-2.39728113696242e-05
-1.68941607519553e-05
-1.44570797138345e-05
-1.20741617332444e-05
-1.19892297506541e-05
-2.12161988972633e-05
-1.75145538944745e-05
-8.53628125156403e-06
-1.76864664081644e-05
-1.07714284036142e-05
-1.64629844787772e-05
-3.160330048367e-05
-1.66043999279002e-05
-2.55975500070802e-05
-1.23142665274791e-05
-1.1392601052237e-05
-2.43857941061619e-05
-2.46238650044063e-05
1.47675572506282e-06
-8.0042996052034e-06
-3.05573375691806e-05
-6.68792357231747e-06
-3.32107982690037e-05
-3.95504918111363e-05
-1.33818543191683e-05
1.82114605181447e-07
-3.63380742585973e-05
-2.3673267975568e-05
-2.78552834991095e-05
-3.03134878934658e-05
-7.88000886320532e-06
-1.90372148238561e-05
-2.90162708620096e-05
3.47553126192348e-06
-1.78457727915741e-05
-2.29884080019876e-05
-3.30316055753273e-05
-3.09029306981476e-05
2.99223415736395e-06
-1.36026130858275e-05
-4.86398563164779e-06
-4.72003976822598e-06
-1.26225152270019e-05
2.2636881299731e-06
6.21667112236563e-06
-9.24239429666966e-06
-1.76542020212578e-05
-1.41061846997627e-05
-9.98380550149118e-06
-2.736643180162e-05
-2.26736891961038e-05
-1.2419574818298e-05
-3.61316007031286e-05
-2.09820871075358e-05
-6.38013926361213e-07
-1.3903160092582e-05
-2.04755264311436e-05
-1.65732888551343e-05
-4.97879070848739e-06
-1.82231498163737e-05
-3.92004425694854e-06
-1.44564217140307e-05
-1.78968235554403e-05
-1.55689054705081e-05
-1.42441330258023e-05
-2.13945966932468e-05
-2.17882596060643e-05
-2.62825042692618e-05
-3.83621214978861e-07
-1.32078715508432e-05
-1.2763299099055e-05
-7.84009913449554e-06
-1.2132809905368e-05
-6.91613607874856e-06
-1.70150518709539e-05
-2.15545879634345e-05
-3.23868109605124e-05
-1.57883368634397e-05
-2.8573287344226e-05
-2.30456210276586e-05
-1.12855783152373e-05
-1.59923413598882e-05
-7.01071994436764e-06
-1.20928779350768e-05
-1.93559743136747e-05
-2.46285803797106e-05
-1.97547518012218e-05
-1.34420886689242e-05
-2.72771036325563e-06
-1.56799434591904e-05
-1.92777447751411e-05
-2.54779050932463e-05
-1.47608669587948e-05
-2.65801099107627e-05
-1.63432778620269e-05
2.48603084104299e-06
-2.72314025302721e-05
-2.59107557736769e-05
-5.27518076213305e-06
-1.57317993094606e-05
-1.85691404415777e-05
-1.17278333137525e-05
-2.43445013518004e-05
-1.75875992780882e-05
-5.08025661860827e-06
-1.08151031377178e-05
-2.52286383399811e-05
-1.41017616997521e-05
-9.27639307565351e-06
-2.30812916398568e-05
-2.22045832525359e-05
-1.24165896623283e-05
-2.13055326983796e-05
-2.05062665106892e-05
-1.98601121903614e-05
-1.38521405303333e-05
-1.57743583421083e-05
-9.6060370825023e-06
-2.36041407596156e-05
-5.50297881177462e-06
-8.69590803805715e-06
-1.91078609534776e-05
-3.1048062626294e-05
-3.06109449305692e-06
-5.63458820916877e-06
-8.94696307778433e-06
-1.80836399617322e-05
-1.36862745935336e-05
-2.0643435608994e-05
-5.61087723720011e-06
-1.24853996452751e-05
-3.89826587750197e-06
-1.65318846976156e-05
-2.04580754335494e-06
-3.644044326495e-05
1.6935659521252e-06
-7.80368135660987e-06
-2.6518821763326e-05
3.11344024101708e-06
-1.34031014669311e-05
-1.25968224383547e-06
-6.35327285030937e-06
-1.44503686810241e-05
-2.53892005941382e-05
-2.40501403893595e-05
-2.81088588358683e-05
-1.45002400583437e-05
-7.24607216372375e-06
-3.65030540088026e-05
-1.97518005305339e-05
-1.33459103275725e-05
-7.89265105988613e-06
-2.53696720645219e-06
-6.22252966308387e-06
-1.36499796151068e-05
-1.10079914839714e-05
-7.85898736493996e-07
-8.4952037143498e-06
-2.76712268082923e-05
-4.34634787384959e-05
-2.78167603779025e-05
-2.9505447626341e-06
-9.32275327418942e-06
-2.60401426967028e-05
-2.09564608780769e-05
-2.72468110043413e-05
-5.20138210551378e-06
4.08032311408178e-07
-1.75903774187079e-05
-1.32822281392436e-05
-2.09877623526712e-05
-1.05208396832859e-05
-3.02592688774149e-05
-1.10870387427217e-05
-1.77007736239787e-05
-2.1468895804164e-05
-9.30026282386867e-07
-2.5417346633699e-05
-2.55733870910282e-05
-1.08733921122974e-05
-1.19387831443554e-05
-1.19650376069743e-05
-1.88170601302328e-05
-1.10889318830189e-05
-1.66985449362904e-05
-2.90173608897557e-05
-3.57959602344057e-05
-2.33362085662792e-05
-1.4008836140033e-05
-9.27823358864431e-06
-1.64391666764715e-05
-9.96614509708645e-06
-2.13319501254148e-05
-2.8905100617248e-05
-2.03399288631541e-05
-2.27142237963528e-05
-1.59583519666238e-05
-2.27123918435694e-05
-2.47084079499231e-05
-8.05266307277238e-06
-5.04280843328412e-05
-2.24237289998259e-05
-1.74372264585062e-05
-2.17039324481955e-05
-3.31335094436171e-05
-5.66130183675616e-06
-1.03674141851315e-05
-1.03433510369144e-05
-3.65147301488739e-05
-1.06487053242328e-05
-9.20167681144379e-06
-2.21554922102204e-05
-3.42566592421472e-05
-2.36317972112719e-05
-1.74463464971095e-05
-7.9255105316871e-06
-3.98328458827397e-05
-5.62641939380115e-06
-2.46891311725186e-05
-1.74496920441763e-06
-1.84064792138585e-05
-7.05340947973915e-06
-8.72365887646163e-06
-1.5560637018077e-05
-5.21106105340697e-06
-1.84950708134875e-05
-1.82301704491624e-05
-6.74909468356356e-06
-1.84943177081159e-05
-1.32489017157459e-05
1.16779176056578e-05
-1.92637490348193e-05
-1.78407871418531e-05
-1.93823507891896e-05
-1.03306172938617e-05
-1.98788996095161e-05
-1.09130171592242e-05
-2.04487973725581e-05
-2.45279850880153e-05
-3.02614946926656e-05
-1.38114979865071e-05
-2.20569027556834e-05
-2.35952899604141e-05
-1.50639890274781e-05
-8.50953661045126e-06
-1.15575798272871e-05
-3.20099029557271e-05
-2.0686571051203e-06
-2.51996283493685e-05
-2.27957346829494e-05
-2.50388907750823e-05
-1.51133616041055e-05
-2.53305106111682e-05
-2.10748258222395e-05
-2.77731468915951e-05
-2.0192143879009e-05
-2.1662356751982e-05
-2.3275399062768e-05
-1.26890024192056e-05
-1.95027276330034e-05
-1.11844167197848e-05
-1.27110444881257e-05
-9.67141598100026e-06
-7.64525555845482e-06
-1.98490438370695e-05
-3.25339635676427e-06
-1.18616394371106e-05
-1.88876066054113e-05
-1.86694375125229e-05
-6.77665130920376e-06
-7.84885406802186e-06
-1.2140679740006e-05
-2.63515963149981e-05
-3.4581620164735e-05
-2.34631891062723e-05
-2.87544433228285e-05
-2.4620536326752e-05
-1.19033646704509e-05
-2.74872920817845e-05
-7.01508383224453e-06
-1.67340768756254e-05
-1.05106491596551e-05
-3.45845992384634e-06
-2.10129451236469e-05
-1.07604195220431e-05
-1.44928078361798e-05
-9.42282103059288e-06
-1.80543986545206e-05
-1.00789764131262e-05
-1.23412723225775e-05
-1.72463294353706e-05
-1.18382172707828e-05
-2.65098284567432e-05
-3.74192446304323e-05
-1.47226600739987e-05
-5.47790057629379e-06
-2.73064145311261e-05
-2.16894323423094e-05
-1.83436891077529e-05
-1.72134410372545e-05
-4.10577673468325e-05
-5.84955241120409e-06
-2.27184226084189e-05
-5.92819684024795e-06
-1.55715049236623e-05
-2.62168492014712e-05
-2.82976196848194e-05
-3.58741034224597e-05
-1.9012081928173e-05
-1.10312069612137e-05
-2.14531579783896e-05
-1.15491634434723e-05
-1.25550096197768e-05
-2.99626441775553e-05
-1.53230540944691e-05
-1.75728525825616e-05
-2.94457795246105e-05
-2.51946712681577e-05
-1.76650770866075e-05
-7.08313870532491e-06
-9.10652759832143e-06
-3.09659824268768e-05
-2.75216090994258e-05
-2.04157770367313e-05
-2.00282529872689e-05
-1.34179962103885e-05
-6.40464387443858e-07
-2.36964116900725e-05
-2.94043197901093e-05
-1.49237442686606e-05
-1.64232734526737e-05
-6.11698733075942e-06
-2.05198974381054e-05
-8.81659881590969e-06
-1.693385297887e-05
-3.03081579640773e-05
-2.45650812467301e-05
-1.22279258845846e-05
2.66435712479613e-07
-1.98235978764845e-05
-2.93170141054883e-05
-1.30096620690453e-05
-2.12159372872482e-06
-7.97312766808973e-06
1.76963229661571e-05
-2.89683809812801e-05
1.13898770155701e-06
-2.32099841750535e-05
-9.124206659611e-06
-2.76812503357001e-05
-2.49306248933362e-05
-2.99015862599541e-05
-3.49288995625295e-06
-1.80912368225823e-05
-1.05735585649569e-05
-1.74175395022952e-05
-2.02581408304319e-05
-2.10945264855853e-05
-8.38195192837156e-06
-1.82521892581968e-05
-2.62323074200787e-05
-1.92974954322546e-05
2.4074348203178e-06
-2.4927379800406e-05
-1.5894342069714e-05
-3.21610559503917e-05
-8.40992435262411e-06
-2.42143396611844e-05
-2.64058473947867e-05
-1.90063629585858e-05
-2.19431353032745e-05
-1.56611673408707e-05
-9.99538067635561e-06
-1.77250355031841e-05
-9.69758767932892e-06
-2.23522580346865e-05
-3.38389909231859e-05
-1.80985339585352e-05
-2.45568369250942e-05
-2.27413984179245e-05
-3.67739790700222e-05
-1.84513022548189e-05
-2.87955619591332e-05
-9.00194857183416e-06
-1.2415881605867e-05
-7.72434108447515e-06
-1.55656586581623e-05
-2.58736177148269e-05
-1.48053504339315e-05
-7.14133673740981e-06
-1.41081208853242e-06
-1.69456502581103e-05
-3.14819317009552e-05
-1.56089091030222e-05
-6.26447907160197e-06
-1.98947518864231e-05
-2.72094994120598e-05
-5.15242564725627e-07
-1.31890387693523e-05
1.04184308841282e-06
-1.17666572266642e-05
-9.9631924777869e-06
-1.81267633632132e-05
-7.05146353130047e-06
2.91163585354804e-06
-3.40766056415346e-05
-5.42286607085836e-05
-2.52956815225586e-05
-2.90569430702994e-05
-4.54826876968967e-05
-1.99605627003694e-05
-1.7838776697109e-05
-1.5720580731193e-05
-2.36637027419608e-05
-5.45730628716233e-06
-9.16688184195576e-06
-1.91317773431323e-05
-2.43378104580857e-05
-1.95862593720229e-05
-2.80381157080001e-05
2.68986173871012e-06
-1.7940067191026e-05
-2.14092984825182e-05
-3.38387500047813e-05
-6.48764649915794e-06
-2.31326803121205e-05
-2.89474613514338e-05
-2.14966191619917e-05
-4.97883279316585e-06
-1.46508669527918e-05
4.23887047022349e-06
-9.96864968396738e-06
-7.9135874067936e-06
-1.61971820746317e-05
-2.50238138533643e-05
-1.83406776736103e-05
-3.42680312710085e-05
-2.80006058950348e-05
-9.58371209129031e-06
-6.67754548981627e-06
-3.73662517171553e-05
-1.85405052632951e-05
-1.51736658569148e-05
-1.36144150016999e-05
-1.95777183115708e-05
-1.30486836125343e-05
-1.08993123755323e-05
7.38022443843021e-06
-7.38320354988816e-06
-1.62686736292164e-05
-2.762507210465e-05
-3.2336790882294e-05
-9.74208399026422e-06
-2.94962296069143e-05
-6.73137299257375e-06
-9.71782930204208e-06
-1.72266397350664e-05
-3.97351297248249e-06
-2.75482653660859e-05
-1.66750014553321e-05
-2.46109582701117e-05
-3.01433629987231e-05
-1.45240711500046e-05
-1.54390371338117e-05
-4.92662244197006e-06
-3.1583694182355e-05
2.18455565621429e-06
-2.21364033955953e-05
-1.06872662009187e-05
3.42281785755972e-06
-2.1807305995918e-05
-2.94991241724086e-05
-2.22730159457541e-05
-3.54213993695119e-05
-1.47225418396018e-05
-1.60689013526949e-05
-1.66757788817174e-06
-1.95129946720821e-05
-2.69525381581472e-05
-8.87481845148617e-06
-1.97835553071904e-05
-8.77056131146514e-06
-2.08770752533232e-05
-1.60915815427001e-05
-2.18393182248722e-05
-2.38485969976724e-05
-2.0320223177874e-05
-3.01700547598028e-05
-6.18140137967442e-06
-1.77344291268106e-05
-1.19409395833431e-05
-5.92299078165767e-06
-3.13714131170445e-05
-2.22035089966226e-05
-2.70493451000336e-05
-2.61218069771523e-05
-1.73670499603357e-05
-1.03790559328152e-05
-3.55231799079225e-06
-2.7462089902266e-05
-4.29619805803238e-06
-3.09058364304218e-05
-2.46708018745389e-05
-3.07710392792087e-05
-3.54785097255391e-05
-1.67875584843202e-05
-7.05358958232418e-06
-2.01204040445973e-05
-1.77725353444845e-05
-3.00390453151661e-05
-1.88638942889882e-05
-2.35901310802118e-05
-1.35268684382031e-05
-2.93178614537854e-06
-3.44250651989111e-05
-2.65645063234048e-05
-2.08229673355435e-05
-3.3611087721659e-05
-1.29793471632489e-05
-2.35061270483719e-05
-1.44512288512815e-05
-8.21152737995093e-06
-1.83675367412932e-05
5.75629819021363e-06
-2.08182364512558e-05
-4.39833165482731e-06
-2.71344745325536e-05
-1.9940084900433e-05
-5.48768724392506e-06
-1.83985732299766e-05
-1.05424622525633e-05
-8.61127747042364e-07
1.77476353452853e-06
-2.08864546135132e-05
-3.74357246833543e-05
-3.469273983682e-05
-2.83295709398436e-05
-1.95438293740574e-05
-1.91209934556914e-05
-1.23377561876688e-05
-1.3626531167091e-05
-1.32040214644865e-05
-8.92813065282212e-06
-1.53772828946872e-05
-1.83244648905167e-05
-8.54933721170039e-06
-2.47035943935107e-05
-1.7659056878216e-05
-9.09703766962029e-06
-1.65583268670073e-05
-1.3610929785573e-05
-3.13479835780855e-05
-1.65763536914974e-05
-1.08168202093901e-05
-5.8771924418353e-06
-1.04325851898635e-05
-3.03072477440855e-05
-5.89260508477859e-06
-1.04287360344609e-05
-2.08828906717013e-05
-1.53097356411844e-05
-1.43708885552897e-05
9.76220131148146e-07
-1.77834011048163e-05
-1.22615433297281e-05
-2.83283952993841e-05
-2.41497077856434e-05
-1.90118607864736e-05
-2.60136738260293e-05
-3.02222095609601e-05
-2.83983408058165e-05
-1.27047190716132e-06
-1.89010054656199e-05
-1.99903848188262e-05
-1.68039977958964e-05
-3.07150596316889e-05
-9.33562308497841e-07
-2.07218911411748e-05
-1.37673032936269e-05
-1.02624349830231e-05
-1.50220319768764e-05
-7.04346457657982e-06
-3.19698818618217e-05
-1.67959452560609e-05
-1.23332363667364e-05
-1.13277501691047e-05
-2.37201313821117e-05
-1.62680901342312e-05
-2.91852155115586e-05
-9.88558187845785e-06
5.13665313777918e-06
-2.31608458008008e-05
-1.09180218972266e-05
-1.01687022419783e-05
-6.04047094628879e-06
-9.03242953685705e-06
-1.35746253524089e-05
-1.71488988555251e-05
-6.73609006624996e-06
-5.91517397897989e-06
-1.68783509988026e-05
-1.33733571968342e-05
-4.92681398491955e-06
-3.87164485021313e-05
-3.10301337673035e-05
-1.37969287752943e-05
-1.13255679548344e-05
-2.34188674173519e-05
-8.72826898988232e-06
-3.05772283915933e-05
-1.73865631235629e-05
-9.70734554338199e-06
-2.17244816432442e-05
-7.92518297850232e-06
-1.53165544556439e-05
-2.17092511691908e-05
-2.84392452633561e-05
-1.20364391549684e-05
-2.41547852149936e-05
-1.66553068904878e-05
-1.4322131184042e-05
-6.25049707106583e-06
-2.60762346547643e-05
-5.35175406449261e-06
-1.15276082708692e-05
-1.95134865570731e-05
-1.44770891813854e-05
-2.31405485512901e-05
-7.60865609339236e-06
-1.72694162654675e-05
-2.90257255427918e-06
-2.19654129639572e-05
-2.79028145955486e-05
-3.05023532710472e-05
-3.08225401889926e-05
-2.85126254373009e-05
-1.17626355860713e-05
-1.83626878606333e-05
-1.19037705399559e-05
-3.19685020636351e-05
-1.67890428051256e-05
-2.36903570003705e-05
-1.90828418817128e-05
-2.8286473796127e-05
-2.74690774935639e-05
-4.20583826888838e-05
-1.29166071090824e-05
-2.00345414908044e-05
-1.51174051341298e-05
-2.32556013376546e-05
-3.24691099425288e-05
-2.25037696101079e-05
-1.70749019844549e-05
4.69536090914859e-06
-1.76728290074916e-05
-2.0992806947672e-05
-2.15895765259824e-06
-5.61499662954789e-06
-1.40534695495032e-05
-1.33848497314056e-05
-1.81778485984951e-05
-1.78761971761793e-05
-3.384182949559e-06
-6.33265699570898e-06
-2.53944421793918e-05
-1.23754150334329e-05
-1.07597614386555e-05
-2.6376969893299e-05
-2.38460514379248e-05
7.26539456083353e-07
-1.72780159636554e-05
-1.0543853804701e-05
-6.25965579313786e-06
-1.20406975807608e-06
1.16485019452143e-06
-2.81326207609549e-05
-1.92967135660859e-05
-3.11639846050983e-05
-3.43673628035062e-05
-2.01450306170162e-05
-1.91657787457481e-05
-1.64409045449386e-05
-2.02922546792757e-05
-1.86082768256107e-05
-1.13136544832466e-05
4.04735823321439e-06
-2.1476142469434e-05
-2.82521658698052e-05
-1.01206437015853e-05
-2.14584510044245e-05
-2.4446644844516e-05
-2.27109799689229e-05
-7.14368223347624e-06
-1.21640543966885e-05
-8.84634960359025e-06
-3.06365354746802e-05
-6.76818399701231e-06
-1.99253619915782e-05
-3.99381490781731e-05
-5.92298607254281e-06
-1.45036137129523e-05
-1.97041886317196e-05
-1.96442928860729e-05
-1.45910243714399e-05
-2.09157446363575e-05
-2.34684531330446e-05
-1.59335148119941e-05
-1.53320438837429e-05
-5.39549432628779e-06
-1.03420073302629e-05
-2.3459965040495e-05
-1.37375877901982e-05
-2.2011330913803e-06
-1.13663534985958e-05
-1.94875691051911e-05
-8.83893167873847e-06
-1.43963708532136e-05
-1.93329342192699e-05
-2.12811514110723e-05
-2.40967423207335e-05
-2.5895174226548e-05
8.09313530377106e-06
-3.01356726827572e-06
-2.10042046011111e-05
-1.93771477339572e-05
-1.12163222327416e-05
-1.78444257581478e-05
-7.68250125117231e-06
1.07819929512219e-05
-1.23898215412714e-05
-1.51561918198311e-05
-1.27345888325088e-05
-1.66622690590844e-05
-3.60778798683497e-06
-1.48866777734951e-05
-1.04300136346227e-05
-1.45879989622236e-05
-2.69314209082708e-05
-4.03827963611986e-06
-1.90515430585615e-05
-2.27632558870654e-05
-1.69200658009612e-05
-6.51726689389048e-06
-2.84592028705124e-05
-1.08305578691888e-05
-1.2966857555735e-05
-2.33172417872084e-05
-1.36340515147787e-05
-4.84880705898209e-06
3.41803778039114e-06
-2.26891824439576e-05
-7.93192164927431e-06
-9.17681536377333e-06
-1.18624883954595e-05
-2.60250218423199e-05
-3.53533199310436e-05
-1.80827444449374e-05
-2.57464108469019e-07
-2.52313053888869e-05
-1.30388226044809e-05
-2.3451522618389e-05
-1.74904886623691e-05
-5.19540146594753e-06
-1.71686181530064e-06
-1.23129168359342e-05
-8.6130168077866e-06
-3.3050257083315e-05
-1.80588518579838e-05
-1.48418149462944e-05
-3.43902694710046e-05
-2.97053238880617e-05
-1.33442011656971e-05
-7.55090587997833e-06
3.34800331849561e-08
-1.3236374192955e-05
-2.84625037634997e-06
1.21417863666382e-06
-1.72130252933281e-05
-1.39197824790596e-05
-1.83462478216701e-05
-2.37220088711299e-05
-1.36104730537672e-05
-6.86729599496676e-06
-2.03088614900438e-05
-5.84463143859878e-06
-9.54799986065481e-06
-2.50683530112788e-05
-2.48936103237788e-05
-2.41952682797977e-05
-1.64999185238355e-05
-2.4736180094727e-06
-2.21116154211887e-05
-1.46644485463792e-05
-1.92563939201588e-05
-2.6354676542519e-05
-3.39154200025434e-05
-1.11345688774481e-05
-2.68108009500879e-05
-6.70615632022226e-06
-2.737351072606e-05
-2.23910615902314e-05
-1.46311300141859e-05
-1.05300007196614e-05
5.11356719727966e-06
-2.01217998104646e-05
-1.18030854343988e-05
-5.50349502018962e-06
-1.57221660399981e-05
-3.74231832142225e-05
-1.90227956735798e-05
-2.16558258585798e-05
-2.43170171685131e-05
-3.41338696852423e-05
-9.17901927172646e-06
-5.28080102328073e-06
-7.87307145414727e-06
-1.61768879397362e-05
-1.8784631429141e-05
-1.88452495521185e-05
-1.65521198920162e-05
-1.03482558666791e-05
-2.09136919706201e-05
-2.27126500985068e-05
-2.96894151773592e-05
-8.68266130544142e-07
-1.50243446615261e-05
-5.81246488876575e-06
-2.85746700880882e-05
-3.7565783345063e-05
-1.88593554452616e-05
-1.6366903236222e-05
-1.7293601858684e-05
-2.94220378079396e-05
-1.72951487825029e-06
-1.34317099696873e-05
-1.28649890550033e-05
-2.80605245291812e-05
-2.74395681538198e-05
-7.2194322769983e-06
-1.66320825578249e-05
-1.38145402512139e-05
-8.23409229011049e-06
-1.35144302574813e-05
-1.1213805380789e-05
-1.60642856292954e-05
-2.30599837010027e-05
-2.47414796216167e-06
-1.57552040391928e-05
-1.13629189630403e-05
-2.90260546342795e-05
-2.42467974661061e-05
-5.58191093639735e-06
-2.41100490593283e-05
-2.05625812699124e-05
-6.29398644002107e-06
-2.60929569791301e-05
-2.04371072079091e-05
-2.99695629846835e-05
-2.24196590446104e-05
-1.77433491755028e-05
-1.92957204438921e-05
-1.40001008938754e-05
-1.58954136490931e-05
-1.94974781114743e-05
5.94997362938431e-06
-1.5131760306112e-05
-2.32483093876456e-05
-1.16829401268873e-05
7.6606553414884e-07
3.40600151070867e-06
-9.16767098262004e-06
-1.81215248510951e-05
-2.15601978890566e-05
-4.74362879212449e-06
-2.45362548650352e-05
-1.5864271061449e-05
-2.06568778648055e-05
-1.26966908256113e-05
-1.58685088786155e-05
-2.26632104425984e-05
-1.92769707705829e-05
-2.04974855282601e-05
-3.0906643434871e-05
-2.52980517843311e-05
-1.94039023018369e-05
-8.23657430139214e-06
-2.02545364329526e-05
-2.05783197372547e-05
-2.24607860474102e-05
-8.72852715840292e-06
-7.67047679370372e-06
-1.72949967527174e-05
-3.65677798905718e-05
-4.15949741773161e-05
-1.12977249764893e-05
-1.44487917860476e-05
-1.15344023976726e-05
-5.71671039702289e-06
2.74208267322947e-06
-2.78662251202908e-05
-1.29809548769377e-05
-3.82998727289663e-06
-3.04756004821213e-05
-2.77273512724184e-05
2.17857666117425e-06
-7.44634153541219e-06
-2.89652707885698e-05
-1.51736269787941e-05
-7.30824137975948e-06
-2.99725638973351e-05
-1.19185465689572e-05
-9.22232518038977e-06
-2.30133314167051e-05
5.97343358446549e-06
-5.38391653771922e-06
-3.27346790337405e-05
-3.23759305144275e-05
-3.34142032945517e-05
-7.83255151500892e-06
-3.84775763288101e-05
-1.11881850971966e-05
9.44797976464921e-06
-1.94854746581736e-05
-2.33251492121105e-05
-1.35949604773104e-05
-2.578942926461e-05
-1.00132007580828e-05
-2.0016170864695e-05
-1.07796015074882e-05
-8.03359827523674e-06
1.34821982748169e-06
-1.66910653355849e-05
-2.15726946715507e-05
-1.54461444979631e-05
-1.6452938475049e-06
-5.940468514187e-06
-2.39026332494009e-05
-1.39024658587302e-05
-2.66580060587488e-05
-1.31484188637406e-05
-1.77247152801755e-05
-2.90712022444964e-05
-1.88539866075567e-05
-2.13512816363776e-05
-1.09849797825397e-05
-1.6842588029657e-05
-2.19952944753459e-05
2.55121245666678e-06
-1.86247344993631e-05
-2.06931913790562e-05
-9.81147446754936e-08
-6.42750597800454e-06
-2.30937868864539e-05
-1.78278606187702e-05
-2.22671721680924e-05
-1.66803560122728e-05
-1.80144482224285e-05
-2.13019135515226e-05
-3.93158737103855e-05
2.46033731888211e-06
-6.9098987686355e-06
1.56939406715474e-06
-6.88277529236214e-06
1.81630419633118e-06
-1.72564911923922e-05
-2.4067195483728e-05
-1.72945597482065e-05
-1.89300074692557e-05
-2.51592458562257e-05
-2.31608608330945e-05
-9.42803443794281e-06
-1.65987050402148e-05
-2.40766324287507e-05
2.00493042628958e-06
-3.38069347961691e-06
-3.6101125073301e-05
-1.1139925569542e-05
-3.98413896919859e-05
-9.38706020762507e-06
2.57578935129151e-06
-2.08495213956684e-05
-2.85825231787269e-05
-1.08350913928055e-05
-1.33141426545027e-05
5.44013534812622e-06
-2.21104146594199e-05
-1.64713989167463e-05
-2.05264484359858e-05
-2.22091033455829e-05
-1.34422341283102e-05
-3.34779695308225e-05
-3.22720670734613e-05
-5.78047785956425e-06
-3.24444476541778e-05
-2.31105481662072e-05
-2.84721205922902e-05
2.40457541359393e-06
-1.53120024982965e-05
-5.37349835501763e-06
-1.58551228493605e-05
-1.44556338020651e-05
-1.68458882108073e-05
-2.0930643536737e-05
-2.08604691415254e-05
-4.77895763491531e-06
-1.36592748577455e-05
-1.0669642728413e-05
-1.96392993615226e-05
-9.84957918174386e-06
-2.70326393969468e-05
1.19753461129168e-06
-9.71938282052547e-06
-2.36687818263346e-05
-7.32840641818327e-06
-1.58937606427127e-05
-1.13508751126454e-05
-1.89612119425222e-05
-1.48099392364069e-05
-1.45518994347424e-05
-2.10554245955468e-05
-3.0222333668289e-05
-1.80546217404875e-05
-2.91904570281495e-05
-1.22488134982857e-05
-1.3536239213765e-05
-1.59463632994883e-05
-1.43287014045884e-05
-2.11322315996707e-06
-3.44335761602928e-05
-2.42451014272181e-05
-5.16184779835853e-07
-7.58902718598426e-06
-3.03518682706844e-05
-2.12394312096428e-05
-1.83656759843924e-05
-1.0231594520155e-05
-4.56351636732994e-06
-2.60898098049275e-05
-1.27621265676427e-05
-1.04858610670636e-05
-1.08216200751998e-05
-9.05873657257708e-06
-1.60220112287803e-05
-1.42444883148443e-05
8.77669213357438e-06
-1.39368624185472e-05
-2.79562195106504e-05
-2.59325392363427e-05
-2.05171256921602e-05
-2.148312232405e-05
-1.94328857051782e-05
-2.71113187478577e-05
-2.90928319019999e-05
-1.56441052512134e-05
-2.82197909763322e-05
-1.54873513670822e-05
-2.97451182924523e-05
-4.8735726641234e-06
-2.92003688084373e-05
-2.37278682427788e-05
-1.11222793558809e-05
-1.05456435377534e-05
-7.69172181083899e-06
-1.86313879272895e-05
-1.71450873044393e-05
-1.38090804096498e-05
-9.08697482937515e-06
-8.65660891670968e-06
-3.25638136606338e-06
-2.4217149998788e-05
-9.27964273108206e-06
-1.8962634017711e-05
-2.84882414801373e-05
-1.08272241938242e-05
-1.46766728032591e-05
-1.57709822195717e-05
-2.08631345828571e-05
-9.13053632948583e-06
-2.40831526994469e-05
-3.16150523017995e-05
-2.38112546614912e-05
-2.92647710034332e-05
-1.4892204940147e-05
-1.32406136575939e-05
-6.48413222638753e-06
-1.92469490411668e-05
-1.94940129237698e-05
-1.52808895844116e-05
-3.12684243646324e-05
-2.11418130945379e-06
-1.79227287420117e-05
-3.34148766397411e-05
4.22136979084761e-06
-1.96692306694701e-05
-2.71690706298364e-05
-2.55599361774397e-05
-2.5857065485623e-05
-1.0948794844786e-05
-2.19933731514493e-05
-2.34372307934401e-05
-2.31199721292459e-05
-9.51554252341818e-07
-2.74980883006974e-05
-1.52130793785605e-05
-2.91107271275069e-05
-4.72450500596323e-06
-1.81909278073262e-05
-4.08954936051672e-05
-2.74742785551489e-05
-1.75863531919199e-05
6.69699879453508e-07
-9.56314407877806e-06
-3.54016186398899e-05
-1.50002915915039e-05
-3.74833831124143e-05
2.19574648248361e-07
-2.4397523500572e-05
-5.58054177531012e-06
4.47853941310963e-06
-2.9297332837796e-05
8.65991660941408e-07
-3.19628492979508e-06
-5.13485758923168e-06
-1.00883005061591e-05
-1.58801805487195e-05
-2.35685324167535e-05
-5.11388580049865e-06
-1.31967985884012e-06
-4.02943229274334e-05
-2.93338485004271e-05
-1.71540837009321e-05
-4.29665338804323e-06
-2.75208118979773e-05
-1.9454885045199e-05
-1.00991780034967e-05
-1.69433903137162e-05
-7.19404993473154e-06
2.17061027955215e-06
-1.37086338389484e-05
-9.49057166341874e-06
-1.61861468535888e-05
-3.02425493707016e-05
-1.08736332456394e-05
-2.15432774195599e-05
1.81945405817393e-06
-1.42988337306904e-05
-9.52780679241574e-06
-1.25442677603958e-05
-4.23256517178823e-05
-1.79897006264022e-05
-1.56032760786881e-05
-9.25967229841002e-09
-9.44995890788457e-06
-1.47149101322474e-05
-6.61470977419737e-06
-3.43032994272944e-06
-6.0764251654588e-06
-1.83383535430336e-05
-2.15260321829077e-05
-6.68461143847263e-06
-8.58529453510126e-06
-1.3534711763256e-05
-3.18335908013074e-05
-1.38072266748705e-05
-1.19167853156504e-05
-1.94000364408594e-05
-1.60788881339998e-05
-3.01549754091461e-05
-1.40718045396939e-05
-2.28361145170931e-05
-1.71273569395386e-05
-3.19783372262848e-05
-3.02603859611431e-05
-3.04788205577981e-05
-8.88183289782066e-06
-8.77207538182632e-06
-2.61752698078946e-05
-2.67074177870594e-05
-2.03762623884895e-05
-1.81827716677811e-05
-1.76088969852916e-05
-1.38575351562913e-05
1.90808710766082e-06
-2.37483321410166e-05
-1.01875561920415e-06
-7.96636154463136e-06
-1.77360274939781e-05
3.5312548596403e-06
-6.31835980629088e-06
-3.24426051480416e-05
-1.60402954393818e-05
-2.6768950832636e-05
-2.06377685287482e-05
-9.34889836726687e-06
-1.98808137540136e-05
-1.77719537342254e-05
-1.4494696196417e-05
-3.13538913254483e-05
-1.89149335272427e-05
-1.7894253691208e-05
-1.11672707713035e-05
-1.10797074623688e-05
-2.06060003688565e-05
-1.02144912801718e-05
-1.77334047338014e-05
-1.65100776433646e-05
-3.12059235084483e-05
-4.17121722833836e-05
-1.31918875858734e-05
-1.03176842121885e-05
-2.65741445499152e-05
-1.21398588116568e-06
-2.59371411312421e-05
-3.09655034741411e-05
-1.11606825194471e-05
-1.04270484599395e-05
-2.00489829520062e-05
-1.51731480141242e-05
-3.05122963554066e-05
-2.19989231920618e-05
-2.99293390865417e-05
-2.12667422785649e-05
-2.21493284391353e-05
-1.70308417369396e-05
-8.16161146368315e-06
-2.98218058755528e-05
-1.41170288950151e-05
1.20757313806915e-06
-3.45495243055845e-05
-1.9227398873909e-05
-1.8342110388584e-05
-2.14701056141943e-05
-2.98888850803149e-05
-1.64030753499345e-05
-2.06498173774899e-05
-1.14575993141515e-05
-1.10587917619535e-05
-2.19012751825339e-05
-5.89293625851312e-06
-1.88706036937782e-05
1.87489793387978e-06
-3.4763973161749e-05
5.82184259358622e-06
-7.58081578774799e-06
-9.18664100164313e-06
-8.88144508540543e-06
-2.88928477824944e-05
-1.06080100200951e-05
-2.29135281867204e-05
-1.30675338180022e-05
-9.98532376768897e-06
-3.1449893384039e-05
-1.55814581038781e-05
-1.9066615735971e-05
-8.28999821553748e-06
-1.98436988783535e-06
-2.36753138557334e-05
-8.98125895212595e-06
-3.28280380375129e-05
-1.59048055289374e-05
-1.41742777594744e-05
-5.89788960989511e-06
-7.23590834846661e-06
-3.18238397674538e-05
-1.9516765766146e-05
-2.08984474199943e-05
-9.71519143781269e-06
-9.93846972452064e-06
-2.83042294319027e-05
-1.91022195402186e-05
-1.61497875399177e-05
-2.79925163942021e-05
-2.34613106911884e-05
-6.92305721044185e-07
-1.41483022021247e-05
-3.04402591936212e-05
-2.53156211464056e-05
-1.47448606074478e-05
-1.8296852508363e-05
-2.24011043081239e-06
-2.3477436447576e-05
-2.21327414612943e-05
-1.60000972528097e-05
-9.76287236742478e-06
-4.84550492998164e-06
-1.45617276907487e-05
-2.18055578362934e-05
-2.59713365856248e-05
-1.18881169283124e-05
-1.8878170897803e-05
-1.83617845272381e-05
-1.74177459902886e-05
-3.02463076967178e-05
-1.87249190932031e-05
-2.32374558379089e-05
-2.73299605007796e-05
-3.48268888101503e-06
-2.58268875461599e-05
-1.14657126816784e-05
-1.47115285041333e-05
-1.01074665368476e-05
-4.33136289193509e-06
-8.41660156419043e-06
-2.13154339731781e-05
-1.78807809711597e-05
-3.34631668826067e-05
-1.59744008500814e-05
-3.22136868667597e-05
-1.60889220711234e-05
-5.04836549308407e-06
-3.19748694851948e-06
-2.99289289049931e-05
-3.80289706425255e-08
-1.46372413846975e-05
-4.11665952554382e-06
-1.8074840628519e-05
-2.06617523410159e-05
-2.89560871359084e-05
-1.78862523622784e-05
-2.61625908339018e-06
-3.28550996631513e-05
-3.17282718491817e-05
-1.69108430828135e-05
-1.2352239021929e-06
-3.19211802015192e-05
-1.4644654503714e-05
-8.46985584682344e-06
-5.59503027743254e-06
-3.37551147865823e-05
-5.56146171631749e-06
-6.68237713140693e-06
-1.78542359988439e-05
-2.06098710050191e-05
-1.5118791847794e-05
2.27388795020923e-06
-1.72120935215986e-05
-2.20572447919998e-05
-1.09928532788766e-05
-1.22865150549875e-05
-2.28818684038034e-05
-8.50299372551797e-06
-2.40694747597542e-05
-4.34973067630684e-06
-5.06652527661423e-06
-3.20291027098217e-05
-6.60522410605927e-06
-2.1277267087082e-05
-2.62355330707056e-05
-2.81356503211702e-05
-1.90690576640559e-05
-7.1702952386084e-06
-1.82360798888946e-05
-3.10841621991074e-05
-9.23984787134774e-06
-1.13081647109406e-05
-2.39443796964593e-05
-2.14236430886679e-05
-5.48654095760564e-06
-1.85243142979142e-05
-8.74861392137658e-06
-1.93470076452609e-05
9.67980245052161e-06
-2.64882164437668e-05
-8.25126989336238e-06
-2.50265191274414e-05
-1.20255278419331e-05
-4.83111414756411e-05
-1.96125999709602e-05
1.57048002645879e-06
-1.01618664557477e-05
-2.86255584655045e-06
-1.90133900251955e-05
-2.08632120713556e-05
-1.14216930996241e-05
-1.85287961014892e-05
-2.25284441863225e-05
-2.12727034410456e-05
-2.0389905044592e-05
-1.96670305309182e-05
-2.18750956282201e-05
-2.735024282741e-05
-2.66461919653436e-05
-1.9600798241394e-05
-1.29199932829113e-05
-4.08700485123112e-06
-5.96502382799205e-06
-2.57539499451235e-05
-1.70438174881788e-05
-2.48599787233296e-05
-2.75191561400522e-05
-2.81845466937332e-05
-2.47372314099935e-05
-1.05098438619464e-05
-2.42560315638459e-05
-1.31056632204477e-05
-1.35579821007228e-05
-2.12993306294439e-05
-6.52815186286132e-06
-4.3841208207683e-06
-2.40161536964358e-06
-1.57346541915762e-05
-1.24925587827386e-05
-1.46103347882371e-05
-2.71803623272668e-07
-1.10675371807828e-05
-2.24599496713926e-05
-1.97090090549136e-05
-1.4195784822558e-05
-1.52083060833527e-05
-7.38229580088994e-09
-1.64679086782588e-06
-2.97410087963647e-05
-2.67687693160607e-05
-2.71963222244164e-06
-1.37070291005243e-05
-2.03402119513744e-05
-2.07419147206599e-05
1.57838019727424e-06
-1.4822646094875e-05
-3.04313430984645e-06
-1.05529422668266e-05
-5.31221705158165e-06
-1.75114847825332e-05
-2.10131896918295e-05
-2.48970669276725e-05
-5.3653925994324e-06
-1.80911198638149e-05
-7.67456417273433e-06
-1.80849255070362e-05
-8.59733424378898e-06
-1.46285376919108e-05
-1.23656140125599e-05
-8.59465872181264e-06
-2.29705727790524e-05
1.11149594056062e-05
-1.09812479517927e-05
-2.81313793368297e-05
-2.15508647682993e-05
-2.93264654515863e-05
-2.2771548708341e-05
-2.0819809248289e-05
-4.08203390008186e-06
-2.78073882057015e-05
2.42960946064711e-06
-1.99155330273072e-05
-1.31108183270418e-05
-1.59094548178196e-05
-1.01675445523131e-05
-1.45671189181687e-05
-2.17893974417242e-06
-2.76491452935409e-05
-6.62494122305968e-06
-1.63384119862e-05
-2.12827902467785e-05
-5.85971465689266e-06
-1.51579345606343e-05
-1.91670371649118e-05
-9.94960707953647e-06
-2.57749057046428e-05
-2.57526331192123e-05
-2.05663579018915e-06
-1.35022677433093e-05
-9.25660263933925e-06
1.25584728010445e-06
-9.66434509219315e-06
-2.27074659901825e-05
5.14644466189823e-07
-2.16054470214562e-05
-2.54058771593932e-05
-1.65973383563309e-05
-2.42850279286331e-05
-2.25163398160404e-05
-1.59427914466185e-05
-1.12614814067755e-05
-1.91964323195109e-05
-2.37972729391699e-05
-3.22527734141244e-05
-8.30480422211442e-06
-2.79707203779602e-06
-1.05363372826984e-05
-2.77324539848029e-05
-1.19524852928886e-05
-1.77234147720668e-05
-2.90666496662904e-05
-2.39999913893421e-05
1.56875895583551e-06
-2.2796833902953e-05
-1.89194181018192e-05
-4.71954630725054e-06
-2.29864284577235e-05
-9.55383829990594e-06
-8.20064158754923e-06
-2.83547316720651e-06
-1.93606218721884e-05
-2.98700915112711e-05
-2.40880280895305e-05
1.46676449377199e-06
-2.05148384391656e-05
-1.72287251823454e-05
-2.2972809038755e-05
-1.20045578208786e-05
-3.37743553671001e-05
-2.8460845358286e-05
-1.21199083589392e-05
-3.04340398441773e-05
-2.36208028913912e-05
-2.61092206392325e-05
-2.44950257356475e-05
-8.03362882160311e-06
-1.98754795090318e-05
-1.66073350795437e-05
-3.51530845759042e-05
-1.61051441534221e-05
-1.78347222376944e-05
-1.93865398529883e-05
-2.09904976267211e-05
-2.61237772568036e-05
-2.32839942953817e-05
-8.77494451839142e-06
-2.77062834597982e-05
-2.19597934428074e-05
-3.24658552861039e-05
-2.29962259830407e-05
-2.18970499935281e-05
-2.21196336057899e-05
-2.5600458369371e-05
-1.73452588412103e-06
-1.06627041985091e-06
-5.22547133504505e-06
-1.41016309178869e-05
-5.28641722581251e-06
-1.90970602510607e-05
-3.5826171019593e-05
3.33968964802661e-07
-3.36801265220048e-05
-2.44594650858726e-05
-2.67064212303333e-05
-2.56505367117944e-05
-2.55091965957269e-05
-1.70830178290079e-05
-2.48743487194399e-05
4.35012017663901e-06
-1.94790391443233e-05
-2.56052823852003e-05
-2.24160796832024e-05
-4.74094148277933e-06
-2.10157910512631e-05
-1.25914496681891e-05
-2.05833481103724e-05
-2.95945533960551e-05
-1.98433451843524e-05
-1.37255757559236e-05
-4.08643295253162e-05
-3.37234070996952e-06
1.21615809714884e-06
-2.64658861543675e-05
-1.49206083222453e-05
-1.30813112421242e-05
-3.19428150765304e-05
-1.95773646879698e-05
-1.55033340420419e-05
-2.93651714875268e-05
-7.41015549922961e-06
-5.23239870312417e-06
-2.72693744249283e-05
-1.62547024746876e-05
-2.17631119325003e-05
-2.7441163974425e-05
-1.39703780801583e-05
-1.04641228807152e-05
-1.56179906568152e-05
-2.05644156751819e-05
-1.70158137472151e-05
-3.46372953179099e-06
2.9821974275147e-06
-1.8028923931972e-05
-3.0779035921003e-05
-3.8437004226472e-05
-1.15301380752892e-05
-4.27081788923822e-05
-1.10641949102e-05
-3.98330353333722e-06
-1.86729131543767e-05
-1.98986103007611e-06
-4.04424755796167e-08
-1.60009053700131e-05
-2.24833737754654e-05
-2.53078224895502e-05
-4.64456269085294e-06
-2.88977853680005e-05
-7.24274803634183e-06
-2.07718077224707e-05
-2.64735802424769e-05
-3.30972997450366e-06
-1.60896583053809e-05
-2.81994503523396e-05
-3.38087379160306e-07
-5.45405424340423e-05
-6.78139676252252e-06
-8.63335444068317e-06
-1.4758436479917e-05
-3.09921927441938e-05
-1.07290294624196e-05
-5.34401049526766e-06
-2.49664467213228e-05
-1.88861480837895e-05
-1.75644681631721e-05
-1.03723640667617e-05
-1.66150178045527e-05
-2.16290400166843e-05
-1.68552066546481e-05
-7.89262959307235e-06
-2.77257867274557e-05
-1.58057252057213e-05
-1.80858922065198e-05
-1.39283774138939e-05
-6.95208838247697e-06
-2.89355875640919e-05
-2.25447491914062e-05
-9.81752849662833e-06
-1.86891933224769e-05
-2.75375672768118e-05
-2.09497024078751e-05
-2.16192042467816e-05
-2.3357746781829e-05
-2.11087108612078e-05
-3.18138164306348e-05
-1.30496451051453e-05
-4.93429811041976e-06
-1.27841450886075e-05
-2.37252829584545e-05
-1.45023026847162e-05
-5.35397852359086e-06
-3.60104240321128e-05
-3.7966127357532e-05
-2.6680862015837e-05
-3.10864534863455e-05
-1.94786230591251e-05
-2.1905416822308e-05
-2.56660668876471e-05
-9.68780273812191e-06
-2.71615564581772e-05
-1.98029302500573e-05
6.6350384116928e-06
-1.41918276261577e-05
-1.88287717415462e-05
-1.09423011072983e-05
-2.21918697356733e-05
-7.01945606520233e-06
-6.98380851705183e-06
-1.29450923233311e-05
-1.61158956091445e-05
-6.27050904378864e-06
-3.10178498095733e-05
-2.4215122017742e-05
-1.23032482021793e-05
-1.64555818435871e-05
-2.29475394294589e-05
-2.58428551614725e-05
-2.19189015443854e-05
-5.45047829439518e-06
-2.67579969817879e-05
-3.48502553249167e-05
-1.6357335486004e-05
-1.77476652383388e-05
-3.95150291073975e-06
-4.18275547574471e-06
-7.80011780331381e-06
-1.18676762149425e-05
-2.00610571767829e-05
-1.61380030960024e-05
-1.36379612525833e-05
-1.79725778445903e-05
-1.6485474855608e-05
-2.06030213117301e-05
-1.16256929688763e-05
-1.44829958973749e-05
-1.7169606079042e-05
-1.79296458988757e-05
2.70464584412812e-06
-1.13855976692947e-05
-2.71335938359841e-05
-2.23342046988429e-05
-2.68790691354758e-05
-9.02022026559449e-06
-2.19893893561956e-05
-3.84729336243901e-06
-1.02676102163183e-05
-3.68088269445667e-07
-9.25028247212504e-06
-6.34168496744459e-06
-2.1206267559233e-05
-6.43102625655259e-06
-1.68765442600116e-05
-1.65390492403445e-05
-2.54016863465326e-05
-1.9741412173961e-05
-1.96935266927722e-05
-2.24802129182726e-05
-1.58578969720351e-05
-1.70030424134885e-05
-1.00430357864903e-05
-1.61267683102381e-05
-4.53248884558297e-05
-1.43794432346644e-05
-6.69496984649214e-06
-1.44857834506802e-05
-9.81655673610222e-06
-3.35382998974174e-05
-2.43729702862606e-05
-1.04464231146454e-05
-2.99551074194645e-05
-1.27104598554123e-05
-1.24621781318467e-05
-3.44641770066997e-05
-2.49500119344181e-05
-2.05283347962356e-05
-2.01077882076988e-05
-3.72495176165839e-05
-6.55411426762736e-06
-1.13223210450385e-05
-8.513156729315e-06
-1.55843415015464e-05
-1.14445830894517e-05
-2.76385505731085e-05
-1.40470593968975e-05
-7.87606966009091e-06
-1.4957702086812e-05
-1.28301331680018e-05
-2.14908620585393e-05
-2.07958449044451e-05
-2.34695191051075e-05
-9.28648779307318e-06
-1.84928874102953e-06
-7.4631102870599e-06
-5.39149692508139e-06
-2.05078619349148e-05
-3.78323291281574e-06
-2.53400435655772e-05
-2.44992946280393e-05
-9.13658316091573e-06
-9.04292922462829e-06
-4.52871038599046e-06
-1.24576431647768e-05
-2.34631049609713e-05
-7.70993084464817e-06
-1.97351519800076e-05
-1.6643224674874e-05
-1.65210080383064e-05
-2.45237112133434e-05
-1.94673403830037e-05
-3.96676500181235e-06
-3.64226128275827e-05
-2.9376354378521e-05
6.51498124081497e-06
-1.46584574865481e-05
-3.38197481828369e-05
-3.41663289536551e-05
8.33606398484905e-06
-1.22682597720642e-05
-2.02463437076603e-05
-3.1347054699808e-05
-3.05887909871131e-05
-5.71359263985974e-06
-6.94525867597451e-06
-3.11849374818792e-05
-3.21890079994534e-05
2.47967972308393e-06
-4.70111725972043e-06
-3.74093039777148e-06
-1.03386533323177e-05
-2.20211473340944e-05
-5.96633135184432e-06
-2.44300147924333e-05
-2.62096116641238e-05
-6.12524390736166e-06
-1.79259599426683e-05
-8.63500173293522e-06
5.88718218835564e-06
-1.92087669381552e-05
-3.33767083834487e-05
-2.38767512685984e-05
-2.17622919899801e-05
-2.06887759951977e-05
-9.04047310801418e-06
-2.65722387144086e-05
-1.1945908477575e-05
-1.99081975845007e-05
-5.50251608389709e-06
-1.56398769619825e-05
-1.3841757285754e-05
-1.02790215359598e-05
-8.62538484912168e-06
-1.49059480195874e-05
-2.81525479084151e-05
-1.54200051381865e-05
-2.05232609451447e-05
-2.75007782786279e-05
-1.67646528315493e-05
-2.02216014790921e-05
-1.61430523328116e-05
-1.81343867052221e-05
-2.49328878232341e-05
-2.32056106089732e-05
-2.07074959259922e-05
-1.72998885849077e-05
-2.6427386290991e-05
-1.09524672790273e-05
2.28984605562653e-07
-4.83789873153891e-05
-1.94683537769406e-05
-1.93726131021664e-05
-2.3515459064773e-05
-1.72009014973486e-05
-2.57914471412078e-05
-2.06885917980558e-05
-1.98653741562068e-05
-1.90656857115388e-05
-1.98242188231491e-05
-2.56297791757508e-05
-6.20552278218369e-06
-8.30944271962561e-06
-1.30061337307616e-05
-2.75505297912489e-06
-2.4004902224101e-05
-2.43171995969964e-05
-3.48594452795876e-06
-1.66473730895911e-05
-2.09088451175722e-05
-3.34018963640577e-06
-2.73292868603886e-05
-1.3546776763913e-05
-2.58895530814266e-05
-1.94270740556908e-05
-6.97717496234732e-06
-1.8590895675191e-05
-2.04823699671844e-05
-1.08626007002699e-05
-2.80238038965526e-05
-7.74029640030442e-06
-1.4869201741811e-05
-9.09385393174015e-06
-9.15126720896811e-06
-1.2890771138551e-05
-2.66405361766329e-06
1.13315438923251e-06
-3.11700112105532e-06
-1.16801604054252e-05
-2.7639068070547e-06
-1.56714297097417e-05
-4.98303065390103e-05
-1.66399864008792e-05
-1.28400603013712e-05
-1.83391450914649e-05
-3.3025149984293e-05
-1.81525999690978e-05
-1.5340676596852e-05
-2.19763495006049e-05
-2.06342151629698e-05
-1.34920909940683e-05
-2.15698505723466e-05
-1.15478657086225e-05
-2.4634062716749e-05
-1.96298273311642e-05
6.38715123247025e-07
-3.9515109305333e-06
-2.04889815634377e-05
-2.5511012818694e-05
2.22242620919611e-06
-1.95383067032734e-05
-1.34044386976062e-05
-4.68098367630808e-06
-2.00017345049029e-05
-2.85214085809348e-05
-2.51603440125872e-06
-1.15091528601212e-05
-3.13264099129338e-05
-7.2077441025022e-06
-1.51997116422164e-05
-2.98673655659263e-05
7.7881313121851e-06
-1.7196627870674e-05
-1.71894395245663e-05
-1.90316366573976e-05
-3.12135922457654e-05
-1.29359960632544e-05
-2.35109180402122e-05
-8.65343998467622e-06
-2.50846561439152e-05
-5.83873187753743e-06
-2.26362129799188e-05
-3.03076583141224e-05
-2.34308681759306e-05
-2.05447485360719e-05
-3.15194586228786e-05
-6.87496498353045e-06
-9.63099365032799e-06
-3.85948642820855e-06
-2.03521017378803e-05
-3.10466152427523e-05
-3.09098815826118e-05
-2.76795377015029e-05
-1.15776879348406e-05
-2.75208174281502e-05
-1.22281422660653e-05
-4.20052465406586e-05
-3.02193629836776e-05
-1.20064848634572e-05
-2.70253193708387e-05
-2.63381392163269e-05
-6.91386146868804e-06
-1.44198668143582e-05
-1.71962741368694e-05
-4.82741155090437e-06
-1.85038940024908e-05
-1.05916239959649e-05
-9.62455420710987e-06
-2.408684978353e-05
-1.38580944982454e-05
-3.04626777334587e-05
-1.44254601578457e-05
-1.77286999146172e-05
1.88241880958631e-06
-1.86869876288841e-05
-1.27108048679387e-05
-2.55235837754309e-06
-1.85569694259695e-05
-1.12334480951304e-05
-3.83372884609581e-06
-6.97503045829278e-06
-4.72211616621858e-06
-1.30479486829628e-05
-3.31382202963907e-06
-9.74586994816657e-06
-1.48983341883785e-05
-1.22736065175717e-05
-2.71927400446013e-05
-2.3501141105248e-05
-1.65998392989847e-05
-7.8800361816719e-06
-1.82588645293168e-05
-2.80241267131173e-05
-3.08404430458077e-05
-5.67347937907356e-06
-8.09651819476033e-06
-1.72159078765162e-05
-2.1952632626223e-05
-1.44548549578295e-05
-3.97292112801785e-05
-7.77657964035081e-06
-2.48983409669731e-06
-1.84885312442512e-05
-3.1765236738524e-06
-1.57478241850566e-05
-2.65304030800939e-05
-2.57514263728254e-05
-1.51508929681485e-05
-2.71789663212363e-05
-1.68016013305702e-05
-4.32380632851014e-06
-2.6809200513903e-05
-9.65552290489886e-06
-9.91334927898502e-06
-2.05845937623349e-05
-1.13166668275971e-05
-7.02227847493554e-06
-7.43028607053329e-06
-3.07620461520825e-05
-1.92235773155255e-05
-3.19218647532103e-05
-5.39654423234872e-06
-2.40761555368679e-05
-3.19792798758632e-05
-1.09692902704816e-05
-5.23730485010843e-06
-1.3675246434088e-05
-1.21090765940411e-05
-1.65179658640142e-05
-2.28571546203253e-05
-9.81371150774823e-06
-1.47208614795795e-05
-1.83787501597996e-06
-2.43327003032438e-05
-1.31858199476232e-05
-1.52121068208438e-05
-1.13877596270069e-05
-4.7940345036816e-06
-9.46188757600252e-06
-2.38402112677028e-05
-7.46200218880039e-06
-2.69639605960015e-05
-1.65759174917829e-05
-2.40663194956649e-05
-2.9782163176277e-05
-9.47027612377262e-06
-1.4566899771434e-05
-7.79220099258956e-06
-9.4756724297095e-06
-3.40003122030282e-05
-2.74915322267455e-05
-1.56762953167879e-05
-2.22011306985677e-05
-3.3613625255842e-06
-1.12844555258062e-05
-1.19290664570396e-05
-1.96102195531202e-05
-3.59724577135489e-05
-2.64145183934213e-05
-4.29132308003506e-06
-1.92583867391088e-05
-1.58995607862555e-05
-1.30133276472698e-05
-2.77767584366402e-05
-3.86618755996648e-05
-5.06979827067902e-06
-1.52507454209846e-05
-4.23062445284315e-05
-1.05980193005687e-05
-5.28204192811526e-06
-1.57238830353748e-05
-1.99236793825708e-05
-2.11405222414232e-05
-2.96667270553705e-05
-7.1790491953517e-06
1.26370598143736e-05
-1.63341575448824e-05
-1.98511902225924e-05
-1.2829544913718e-05
-1.34528667634649e-05
-3.05328580489776e-06
-2.4115399261047e-06
-4.7218663457495e-05
-2.07786004036679e-05
-2.44741726605867e-05
-1.80310273094668e-05
-1.34703240130181e-05
-1.37144279672879e-06
-2.34329605791034e-05
-2.39397817157239e-05
-2.76776887075821e-05
-2.63979092653516e-05
-1.69728642827794e-05
2.75534938643811e-06
-6.00405680936916e-06
-1.13366172157066e-05
-2.18517485636769e-05
-2.2927236116568e-05
-1.95885716202726e-05
-1.60962521888722e-05
-1.65226950679501e-06
-2.56842796940941e-05
-1.40874480814383e-05
-1.85644459288461e-05
-1.92235998295851e-05
-4.10260985788718e-05
1.01957371974534e-05
-8.04466017495968e-06
-1.30922744278254e-05
-5.37104712555929e-06
-4.27061837659131e-06
-3.37479269591696e-05
-2.0012257294938e-05
-1.64186440659081e-05
-9.90882088461806e-06
-7.83400074979233e-06
-2.53247118961758e-05
-1.21085396553874e-05
-1.20050293720525e-05
-1.24203654435139e-05
-3.3349830529729e-05
1.50931151653188e-06
-3.19454761360291e-05
-1.72291729909443e-05
-4.26571087168693e-05
-2.63631397503267e-05
-2.09347007938618e-05
-1.44581221960817e-05
-1.4409064412408e-05
-3.18807855513253e-05
-1.43400728069344e-05
-1.98369936878684e-05
-2.3416361602803e-05
-1.48582509708716e-05
-1.92434006732787e-05
-2.54286561535784e-05
-6.66415752776588e-06
-1.45400196269578e-05
-3.07705856115058e-05
-2.54342157379272e-05
-7.23303521240226e-06
-3.48519457381847e-05
-1.68418344565384e-05
-3.92165497817128e-06
-1.37704716110859e-05
-2.46145151586233e-05
-2.75273123963024e-05
-1.2242599391306e-06
-2.23003043871245e-05
-2.82430869482102e-06
-2.18748086044187e-05
-7.11528604620054e-06
1.04228403521e-05
-5.97817858452487e-06
-2.79529725575112e-05
-1.89396402466909e-05
-2.52339358437867e-05
-3.1696466895316e-05
-2.2232601042024e-05
-1.99022694583026e-05
-3.53996768434245e-05
-7.98306935669445e-06
-1.77428863925363e-05
-1.99104122290808e-05
-1.27807678161045e-05
-3.29130051649407e-05
-2.05535915488164e-05
-1.842237113882e-05
-8.74782271393199e-06
-1.20560851801845e-05
-1.54120167826788e-05
-2.5945797606066e-05
-2.31052525859567e-05
-1.26174868905771e-05
-1.59524866809835e-05
-3.35309902761228e-05
-1.68175452253916e-05
-1.65875687698517e-05
-9.49515062841327e-06
-1.6716583436638e-05
-2.05301524598924e-05
-1.63654624500672e-05
-1.56960649427002e-06
-2.7239478477824e-05
-1.70153976652656e-05
-2.26835359329764e-05
-1.54578734226863e-05
-2.1571217382041e-05
-1.75327922283935e-05
-1.87292317356876e-05
-1.12166443099115e-05
-3.35030510648363e-06
-1.34100010504603e-05
-1.89657052243956e-05
-2.88083232070457e-05
-2.7408970824597e-06
-1.17100501294415e-05
-2.04401594821739e-05
-1.42842659898888e-05
-1.97134544100647e-05
-2.51302104821342e-05
-3.98986877309417e-05
-3.12058183337934e-05
-1.76135707237943e-05
-5.04282593410056e-06
-2.56640023097174e-05
-1.24243623614327e-05
-1.70941826016252e-05
-6.00507693763673e-06
-2.1481440270622e-05
-9.77494728374236e-06
-1.77994188042443e-05
-1.43187854288801e-05
-5.64712074694834e-06
-2.32459263833037e-05
-2.33848458680415e-05
-2.27105113300021e-05
-1.62013346419364e-05
-1.46286402043647e-05
-1.4951855321877e-05
-2.37004967217094e-05
-2.01163097844737e-05
-1.13104535839781e-06
-3.77075624709842e-06
-1.42546238140588e-05
-2.09955364175299e-06
-1.83692948564897e-05
-6.28490949321271e-06
-1.66664965513499e-05
-3.29208881174407e-05
-9.76989138902072e-06
-3.44706811837209e-05
-3.20363489356163e-05
-2.72358589977276e-05
-2.11795489752921e-05
-1.53205319778608e-05
-6.18476222483016e-06
-1.32979982108156e-05
-5.58321846167859e-06
-2.37568592051721e-05
-2.41923509234127e-05
-5.33847161253754e-06
-2.03168061567018e-05
-2.08671683695794e-05
-2.47116093198058e-05
-1.11281954417439e-05
-2.26938802073603e-06
-1.63608942471064e-05
-7.92941947431814e-06
-8.68897178245633e-06
-2.56441282355296e-05
-1.89249775153142e-05
-3.06505158385862e-05
-1.3884064249829e-05
-3.35577217430719e-05
-1.42122103661139e-05
-2.3561681320109e-05
-4.78425479982672e-06
-2.70156179510455e-05
-3.06900305880473e-05
-1.39803770882212e-05
-1.88880323554694e-05
-2.6450780396139e-05
-2.85035262683306e-05
-6.57810294582875e-06
-2.29576766810726e-05
-1.23441790370886e-05
-8.12765478611491e-06
-1.86386370334689e-05
-2.39400910853345e-05
-2.68953832108771e-05
-1.68443546252645e-05
-1.12293807325654e-05
-2.31946063735264e-05
-2.58630341762063e-05
-1.06240154986684e-05
-3.08180291885305e-05
4.12178934489374e-06
-2.71292875965509e-05
-1.66548164058815e-05
-3.52847740249931e-05
-9.76652281052697e-06
-5.83085608218192e-06
-1.50208818337354e-05
-3.37938460490728e-05
-1.71714119897617e-05
3.63460678739694e-06
-3.93101914492573e-06
-4.27387433121319e-06
-1.34754827894199e-05
-1.8331928266166e-05
-2.280955648213e-05
-1.86862830611691e-05
-9.81472779444108e-06
-3.23177649221172e-05
-3.19441651676868e-05
-1.91248514862658e-05
-3.36485135693294e-05
-4.47011325073699e-07
-2.45684183813622e-05
-7.09920330870556e-06
-1.38481907922641e-05
-1.22112985051464e-05
-1.71910671529296e-05
1.01942187776389e-05
-1.24720218425833e-05
-1.02485267077752e-05
-1.67711745185027e-05
-9.99296100782778e-07
-2.13460254712075e-05
-2.1976992109222e-05
-1.54907805954e-05
-1.53180940698374e-05
-2.28653423226609e-05
-1.46308329331111e-05
-7.73109973388367e-06
6.21815377894976e-06
-1.88953631214623e-05
-8.32375203356914e-06
-2.65990626395187e-05
-2.31648366619437e-05
-2.57465821870563e-05
-2.47474075956413e-06
-1.41780245547529e-05
-9.43708807917314e-06
-1.23562974388118e-05
-2.26725384560479e-05
-1.48839752935173e-05
-3.38858861862108e-05
3.72722366869764e-07
-9.54351586626192e-06
-1.76749230877536e-05
-2.25738606134803e-05
-1.45216564075349e-05
-1.04948917627019e-05
-3.15498815044188e-06
-1.59792772095125e-05
-2.29825743886702e-05
-3.48969637515299e-05
-3.09892654893091e-05
-1.96185688280602e-05
-1.5535461591361e-05
-2.82996784385479e-05
-3.73318122469473e-05
-3.42309284653452e-05
-1.57181145489832e-05
-1.93738829361644e-05
-1.22378064068413e-05
-1.66933635546285e-05
-8.53008627565798e-06
-1.16636672454777e-05
-2.05781053884044e-05
-2.86386379116429e-05
-2.17189842321578e-06
-3.16884044410666e-05
-2.01090171995649e-05
-2.15575274910295e-05
-2.44754865897833e-05
1.15057731412981e-08
-6.1981434781462e-06
-1.0144895623233e-05
-3.19303710366303e-05
-2.84571061023898e-05
-1.69056462337358e-05
-2.75346701094864e-05
-1.61570080476259e-05
-1.43902163385858e-05
-2.18332914660468e-05
-2.69317199988707e-05
-1.44936919416669e-05
-8.88134718323605e-06
-2.47348472295919e-05
-1.54313657346986e-05
-1.60820680056273e-05
-2.02691084651333e-05
-1.27019104362088e-05
-9.57871537083325e-06
-2.37497972785003e-05
1.29934583153375e-06
-2.13155656876614e-06
-1.98150471394466e-05
-3.64931724138611e-05
-1.90920574009687e-05
-1.34275488646547e-05
-1.26718588027823e-05
-2.21870343810246e-05
-2.98546354441117e-06
-2.63407177233247e-05
-1.28645181231078e-05
-2.53974100220183e-05
-1.30345709671136e-05
-1.77445901672584e-05
-2.55648386960991e-05
-1.4762034052432e-05
-9.32875876776815e-06
-8.67286891530639e-06
1.98330196591778e-05
-2.42646194400642e-05
-2.4586562502171e-05
-1.20451361819067e-05
-8.56092580472983e-06
-1.40408106223428e-05
4.64850427385076e-06
-2.28960785227793e-05
-1.40779991998343e-05
-2.30961596712183e-05
-1.18275836172025e-05
-1.92523742460574e-05
-1.97176172779763e-05
-1.12742928603807e-05
-2.84044035320233e-05
-8.08092954062226e-06
-5.51487514033174e-06
-2.69104077428876e-05
-2.89608806632792e-05
-2.19023719951488e-05
-8.10702405023489e-06
-1.68652828484422e-05
-1.68501600638157e-05
-2.86466286239642e-05
-1.75567276923639e-06
-1.82335335569369e-05
-1.65166610105036e-06
-5.77300647253531e-06
-1.11642014383651e-05
-3.03650565496383e-05
-8.35753903205679e-06
-2.03220364711248e-06
-3.02358797501062e-05
-2.40586171574194e-05
-9.73611867856214e-06
-3.21677154800577e-05
-1.44358345189687e-05
-5.45743629593671e-06
-1.93626517441704e-07
-2.4786168706699e-05
-3.22717453955924e-05
-2.58945925975899e-05
-3.19286689143698e-05
-2.68737927002005e-05
-1.87557626707839e-05
-2.57710988045361e-05
1.98543205887055e-06
-1.7327070736156e-05
-1.48305508904576e-05
-2.18845139318985e-05
-1.12931936719539e-05
-2.63252875540259e-05
-9.14097147422329e-06
-1.81352051609196e-05
-6.97143308680443e-06
-1.98101942144559e-05
-2.61298764926416e-05
-2.56681812777598e-05
-9.55935457883404e-06
-5.26849755307898e-06
-3.67111930329944e-05
-9.05627786693445e-06
-2.74521025938974e-05
-9.65670331562711e-06
-2.31901857599512e-05
-2.54694885535081e-05
-1.49212853206403e-05
-2.57577067632072e-05
1.07667649406611e-06
-1.97310683521052e-05
-5.69999598997181e-07
-2.22352780795915e-05
-1.89392382389365e-06
-1.58925344314234e-05
-1.37033118579834e-05
-9.23117839135575e-06
-7.5379737637759e-06
-7.14005785460132e-06
-3.64635016474642e-05
3.23120380352336e-06
-3.48782740575391e-05
-2.07309609363912e-05
-8.6535280792513e-06
-2.40013799846813e-05
-1.53874551559844e-05
-3.39646041335864e-05
5.30293948793393e-06
-1.69340238046424e-05
-1.7127861503808e-05
-1.56546366434619e-05
-1.76456669973723e-05
-4.78820883578188e-06
2.24295759847034e-06
-8.13987706639272e-06
-3.04898844406029e-05
-8.08368471773964e-06
-1.18430826056888e-05
-2.32789025536421e-05
-1.51361706296826e-05
-1.23667546238628e-05
-1.38128228452399e-05
-9.71190136668981e-06
-3.15236820447966e-05
-2.11165757806261e-06
-4.08076594020215e-05
-2.49748832517799e-05
-3.6540977935783e-05
-1.10347734835161e-05
-1.71996056892846e-06
-1.96533486878599e-05
-2.43179302432077e-05
-1.29512890430981e-05
-1.00467743258215e-05
-2.5818434901368e-05
-1.1074087221205e-05
-2.32785639297698e-05
-1.7191072517901e-05
-1.23809872911522e-05
-1.14067072075335e-05
-2.87310533085314e-05
-9.30622233874188e-06
-2.07112810066796e-05
-1.09677085278962e-05
7.70650176238971e-07
2.04844231390452e-07
-1.75749132054725e-05
-1.19611100922145e-05
-2.38834578744365e-05
-2.51939559339806e-05
-2.25732691587772e-05
-1.07174167989312e-05
1.65193066977902e-05
-1.59637289649791e-05
-2.04857032449679e-06
-1.96423709536888e-06
-2.10019067894551e-05
-1.75119146544792e-05
-1.5534322991679e-05
-2.66192294202638e-05
-2.95710402010331e-05
-2.99777535701267e-05
-8.37589813176119e-06
-2.23127406509448e-05
-2.28600574054059e-05
-2.45808925345999e-05
-1.24671767360927e-05
-9.52163000281124e-06
-1.79467859264614e-05
-2.49887613830809e-05
-2.58182579527858e-05
-1.20557705771864e-05
-1.57683358413195e-05
3.80253928149186e-06
-1.30298190240993e-05
-1.07801653620097e-05
-2.55359757622511e-05
-2.84335027677866e-05
-2.32760506060712e-05
-1.02355203609673e-05
-2.26784355926074e-05
-5.15797281861831e-06
-8.5344191640497e-06
-9.01972615372914e-06
-1.26248526982312e-05
-3.60949422651025e-05
-4.06939401563581e-05
-1.39905228449157e-05
-3.03709695767471e-05
-2.27001025986052e-05
-2.30770378617241e-05
-9.62925223105411e-06
-1.13955398667815e-05
-2.36328908058348e-05
-1.57865532931811e-05
-2.07967248647647e-05
-2.24091421543102e-06
-7.28360246773878e-06
-1.57045573185666e-05
-2.7604543454399e-05
1.13275043724005e-06
-1.41407213465154e-05
5.44912909914694e-06
-2.55669004933841e-05
-4.18300735754294e-05
-8.57490267378496e-06
-2.81010214103122e-05
-1.20915215040326e-05
-2.36584956960847e-05
-2.74030450377906e-05
-1.63662958762677e-05
-1.63017227468228e-05
-1.11659520146984e-05
-1.05232096305071e-05
-2.45321850265655e-05
-3.44895142182698e-05
-1.12034003323218e-05
-1.19049483963299e-06
-2.9688726263513e-05
-1.96772910341625e-05
-2.3296584897595e-05
-2.25332221184269e-05
-1.75018560849172e-05
-2.59690361742263e-05
-2.07851855869513e-05
-2.85181514100466e-05
-2.60326351926764e-05
4.07243828861724e-06
-1.12575132590488e-05
2.39860693317401e-06
-8.30388386313833e-06
-2.94178371852243e-05
-1.58455052146508e-05
-2.05811413864018e-05
-3.19675481991657e-05
-7.01080342208854e-06
-8.16100807042977e-06
-2.16861880945917e-05
-5.72803110180646e-06
-4.1398227382356e-05
-8.79375912461006e-06
-1.79283962753871e-05
-1.34890516587593e-05
-1.96138101154842e-05
-2.25130401322802e-05
1.24886675903642e-05
-3.12052162394958e-05
-3.5790793187851e-05
-1.53858072589953e-05
-3.09233199031654e-05
2.90164270075736e-06
-6.47219322828692e-06
5.17939806896725e-06
-2.50934162181614e-05
-2.19280998505826e-05
-2.16511730891076e-05
-1.45076682268073e-05
-1.58521378370063e-05
-9.71748359670054e-06
2.57687552815312e-06
-1.02634490687953e-05
1.77135845851463e-05
-1.42869365350742e-05
-3.37653547365528e-06
-1.51394427182267e-05
-2.06782692782852e-05
-1.54274705949791e-05
-1.70178123289782e-06
-1.4175228389395e-05
-7.48699322477094e-06
-1.10815205617044e-05
-2.39744748552478e-05
-1.60173419275239e-05
-2.27816850157212e-05
-2.34698700483238e-05
-5.74301517818796e-06
-1.86810063228755e-05
-2.37182588454651e-05
-2.09024610473094e-05
-2.44370067808012e-05
-1.49293908175645e-05
-1.51568728546096e-05
-2.11156732125677e-05
-7.15336331391373e-06
5.35140003948409e-07
-3.03566749249105e-06
-1.83720830545488e-05
-8.3099995003223e-06
-6.57871514670742e-06
-9.98413461136382e-06
-2.22720757805591e-05
-7.42224843302739e-06
-2.4135216177018e-05
-1.9041934631691e-05
-3.11048715238403e-05
-2.07653349524675e-05
-2.10544976659497e-05
-2.69971606593225e-05
-3.89669803130967e-05
-2.17019918964063e-05
-1.22167443557201e-06
-7.82165530189742e-06
-7.62809970162149e-06
-2.76399131706859e-05
-2.76771451735725e-05
-4.41452495240021e-05
-1.58942890872574e-05
-1.60357206350468e-05
-3.6265683357591e-06
-1.06425114553514e-05
-1.72586458321443e-05
-1.81513687237282e-05
-2.93818309037459e-05
-1.02295607358565e-05
-1.72852346683124e-05
-1.32879693705089e-05
-1.89361810586524e-05
-1.20320960709562e-05
-2.52249727151018e-05
-1.35832534320509e-05
-2.28231344111753e-05
-2.66951883205289e-05
-1.61763139205865e-05
-2.90682022428645e-05
-2.88318579318275e-05
-3.85501939113396e-05
-2.20438443189881e-05
-2.10853871285733e-05
1.83484229413042e-06
-2.09190794773282e-05
-3.33254057483157e-05
-1.36970688551906e-05
1.24653302346983e-06
-2.55322974918402e-05
-2.58256724471327e-05
-5.36255110061376e-06
-1.22988553734509e-05
-1.19763944762329e-05
2.18482077517694e-06
-2.50151539822644e-05
-9.62787142008445e-06
-3.68969119895057e-05
-2.17332370430365e-05
-1.68442205678561e-05
-2.64502175693022e-05
-2.36418867600388e-05
-1.96004199108261e-05
-2.6834965974457e-05
-2.9625060577877e-05
-2.15328374541308e-05
-8.92745329008209e-06
-1.71271139617327e-05
-2.20854285030975e-05
-1.26649506864533e-05
-1.26465235073922e-05
-6.38930583086513e-06
-3.09601302773697e-05
-2.51648583642863e-05
-2.30050554225992e-05
-1.39924814188844e-05
-2.56839201027832e-06
-1.58580779281285e-05
-1.21343683961481e-05
5.40165322506997e-06
-2.88615739976733e-06
-9.3921887789461e-06
-1.62033564574812e-05
-2.41956325662063e-05
-9.10532978627582e-06
-1.09328133967685e-05
-1.56400878989189e-05
-2.59899910967946e-05
-1.42344951401e-05
-3.04129425305661e-05
-3.11529206789919e-05
-1.0890301294023e-05
-1.02666696594061e-06
-1.40924520426688e-05
-1.43553103519797e-05
-3.60489010760943e-06
-1.50939815358756e-05
-3.13839641700295e-05
-7.31236004058658e-06
-6.29491034200352e-06
-3.68084807781029e-05
-2.37640140311353e-05
-5.73714434461128e-06
-1.1938814113396e-05
-2.58117523752594e-05
-2.56336713245184e-05
-2.34335658593582e-06
-5.97107339708628e-06
-3.75517589132564e-05
-1.57439067723621e-05
-1.6012272705677e-05
-1.98047810312596e-05
-1.38511878514185e-05
-1.94568002728671e-05
1.4499476543364e-06
-2.40911454073761e-05
-3.81222654222684e-05
-1.78355803837248e-05
-3.05624133396317e-05
-1.98771953940175e-05
-2.17847188204079e-05
-5.47717793745e-06
1.04850427488699e-07
-6.58984148483718e-06
-1.50702200804463e-05
-1.4989058695236e-05
-1.47640134924656e-05
-7.3358294112188e-06
-4.20941426902305e-06
-1.76157646963403e-05
-2.3126043068238e-05
-3.64858688605351e-05
-2.64644434380935e-05
-2.73873984568441e-05
-4.35103311399869e-06
-3.00928606389229e-05
-1.01813476371587e-05
-1.30131437513742e-05
-2.13411375258541e-05
-1.4988547510095e-05
-2.83009062846734e-06
-6.65139061090549e-06
-9.64928584286107e-06
-1.39627541508831e-05
3.43095884012698e-06
-2.98959690524592e-05
-1.46265731584116e-05
-2.13372610347666e-05
-2.01396363225471e-05
9.61988283560639e-07
-2.73485233228356e-05
-2.25206131185421e-05
-8.33762948304335e-06
-2.23314396650341e-05
-2.3043276862609e-06
-9.55149515040185e-06
-3.1918365833542e-05
-1.60095659900522e-05
-1.69029027394078e-05
-3.89413048610269e-05
-1.6906611433159e-05
-1.09031678310336e-05
-2.12642132932106e-05
-2.64182919445472e-05
-4.91753692618448e-06
-4.44882889531834e-06
-1.73012706598183e-05
-1.91097780844099e-05
-6.52548442847687e-06
-2.78538710143698e-05
-2.10788252195982e-05
-2.06954322825286e-05
-1.08054789600041e-05
-8.66938343347979e-06
-6.42938163661858e-06
-2.80800275559576e-05
-1.20489500867948e-05
-1.34516558875589e-05
-1.56447120212198e-05
-3.34052889136665e-05
-2.61185002339234e-05
-1.78349798869951e-05
-9.28019116211336e-06
-2.69088776612101e-05
-6.10207546629396e-06
-6.07822136619091e-06
-2.15583497200355e-05
-8.76961716399858e-06
-2.11553843211724e-05
-1.4332706599592e-05
-2.1697144962886e-05
-5.57963428765868e-08
-6.17259863792165e-06
-5.4855943011269e-05
-3.42554920203765e-06
-2.54140730609451e-05
-1.58270908799497e-05
-7.35478548447927e-06
-2.55135077839607e-05
-2.52446865580461e-05
-3.52908756972315e-05
-2.44386680713515e-05
-2.70652788548907e-05
-2.35133812410876e-05
5.58055721136949e-06
-1.86582712804115e-05
-9.72160971753724e-06
-2.82429891725421e-05
3.88391042784672e-06
-1.55565551687246e-05
-2.61157238622037e-05
-2.04936742103595e-05
-3.95337851056963e-06
-1.04726747515008e-05
-1.46849493046376e-05
-1.85998277310483e-05
-3.43396884547053e-06
-2.53874455528673e-05
-2.25974271596539e-05
-1.521501535876e-05
-4.395981891308e-05
-3.04678160043795e-05
-9.63386710828099e-06
-2.62974901019549e-05
-1.6341369730498e-05
4.14614153325379e-06
-7.72869506017204e-06
-2.48857872984451e-05
-8.41552333951594e-06
-2.25988702012424e-05
-2.50553557731724e-05
-1.62936599918688e-06
-2.61295628984723e-05
-1.03996463716842e-05
-3.03859854516166e-05
-3.6872457826151e-06
-2.52726527164126e-05
-6.99760019286878e-06
-2.25825516597348e-05
-4.17206028031083e-06
-1.06425311128491e-05
-2.97774709969865e-05
-1.77002403496235e-05
-1.76022489234838e-05
-2.0213101852624e-05
-9.4323444850817e-06
-7.79664496256063e-06
-1.09185768415125e-05
-2.91102284584571e-05
1.8099886316665e-07
-2.15674882447549e-05
-1.36946085661373e-05
-4.08356585043422e-06
-1.45289326322644e-05
-1.88283786071827e-05
-5.92799313191175e-06
-1.87655304194014e-05
-6.21752751927698e-06
2.95749923911703e-06
-9.1858970251032e-06
-1.25827930425802e-05
-1.08922917779495e-05
3.6904562438646e-08
-1.75089585916559e-05
-3.7229053574508e-06
-2.30921883347226e-05
-1.75077084209539e-05
-2.18937145948945e-05
-5.19056485158748e-06
-1.45297915454145e-05
-1.74420626730202e-05
-2.38982563399697e-05
-7.30215145562121e-06
-2.27360234905227e-05
-1.10612184851626e-05
-2.00270187180951e-05
-1.6856984151832e-05
-1.55271933820396e-05
-1.53372028895155e-05
-2.59315847050154e-05
-2.18237226768926e-05
-5.40299537661536e-06
-2.19555400806588e-05
-1.03176478287464e-05
-2.82935771423173e-05
-3.18745619750844e-05
-2.20540739758294e-05
-1.91538860253685e-05
-4.02536374843215e-06
-3.83591394910975e-05
-1.48825751833144e-05
-9.62593828422255e-07
-2.1993487927799e-05
-3.06151809201601e-05
-1.73847894239266e-05
-9.29036748645557e-06
-2.71737569621533e-05
-9.13508987143494e-06
-2.23509675980803e-05
-1.521499488808e-05
-1.41613027683851e-05
-2.01025178635169e-05
-2.31067369529801e-05
-2.25571249030499e-05
-2.43954798167372e-05
-1.72034337627146e-05
-1.49778788582528e-05
-1.84188864288831e-05
-2.79836013364333e-05
-3.25860359701057e-05
-1.23388900068729e-05
-2.42567559278939e-05
-8.5309231458103e-06
-2.5822567748973e-05
-2.68918824205754e-05
-2.87478774360507e-05
-2.92928351472215e-05
-2.0732585261622e-05
-2.65033597271427e-05
-2.84247675391064e-05
-1.99952609674293e-05
-1.95562293691561e-05
-1.63768814688289e-05
-2.69094796168508e-07
-2.04535163781622e-05
-2.89661310561051e-05
-1.61453394177376e-05
-1.25099874375174e-05
-2.91097651592366e-05
-1.31320198246213e-05
-1.48389327074831e-05
-3.84412406069644e-05
-3.27694196205692e-05
-7.2635740294261e-06
-3.17241325684611e-05
-1.65738830925092e-05
-1.64199272070702e-05
-9.58550642786185e-06
-8.03019730710108e-06
-7.22574800023506e-07
-1.34791616409302e-05
4.89491031037474e-06
-4.27723367821815e-06
-2.34480728677676e-05
-3.67103490599732e-06
-1.16594275243582e-05
-8.17511924608401e-06
-2.47521113531699e-05
-2.716905145849e-05
-2.28611422105628e-05
-2.0327581494796e-05
-1.67516482124999e-05
-2.90690728238187e-05
-3.27614728873224e-05
-1.06772233644441e-05
-1.4684518326324e-05
-2.70771239188553e-06
-1.35921921460158e-05
-1.59890374341539e-05
-2.76204489120603e-05
-1.89658977688124e-05
-3.80819510498576e-05
-1.16261094863493e-05
-2.63472549629755e-06
-2.32524620679083e-05
-1.41332490017744e-05
-1.39621082856713e-05
-1.37474194805945e-05
-3.16210124792138e-05
-1.73811147153771e-05
-1.09543104866397e-05
-7.14972190249922e-06
-1.62837561506455e-05
-2.72566459774405e-05
-1.10359115557832e-05
-2.91216873075229e-05
2.36572070032571e-06
-3.90959514599589e-06
-1.01774867463274e-05
-1.46581886187558e-05
-3.12903544489702e-05
-1.38058612062039e-05
-9.36013367768118e-06
-2.42840877722398e-05
-1.84516783568757e-05
8.25191192918165e-06
-3.84905540864642e-06
-6.23249658395468e-06
-2.50951842631217e-05
-1.42157992387031e-05
-1.8633176676376e-05
-1.81317952101405e-05
-2.83660940780348e-05
-1.49305184564221e-05
-4.00835755657338e-05
-1.61295164474227e-05
-8.31162092781987e-06
-2.081260498223e-05
-1.2172735482716e-05
-2.16289346099982e-05
-6.03831939772352e-06
-2.46960204987682e-05
-1.75847196647227e-05
5.06094630644687e-06
-2.53262921241713e-05
-4.14720756136982e-05
-3.17912137836454e-05
-2.05307508287984e-05
-8.14835115429557e-06
-6.79557478498216e-06
-2.82893094528928e-05
-1.40835902567562e-05
5.09875418775076e-06
-2.4400061721613e-05
-1.95891022008197e-05
-1.99013281285694e-05
-1.70101213086625e-05
-1.70955847119539e-05
-3.50387154196769e-05
-2.19921116936027e-05
-1.03114429905651e-05
-1.35045418600312e-05
2.08344788117161e-06
-3.05391891836998e-05
-1.62514233636896e-05
-2.00236220265983e-05
-1.32246733432136e-05
-2.95897842484675e-05
-2.26832101705718e-06
-1.67018045287438e-05
-8.57533622758933e-06
-1.51370432829291e-05
-1.89728877005241e-05
-1.67391532309551e-05
1.06045768401193e-07
-1.2114575154911e-05
-2.62166988661871e-05
-5.8014697141666e-06
-1.01867410072949e-05
-1.52146188420127e-05
-3.05707174930879e-05
3.68682115471342e-07
-1.07822087369712e-05
-2.70761911457728e-05
-1.46098938896504e-05
-1.95115833873229e-05
-9.66212556885741e-06
-1.27666339072539e-05
-1.35805161645242e-05
-8.39011129767061e-06
-2.77936549590168e-05
-2.18069409495932e-05
-2.63991518188729e-05
-1.019358682108e-05
-2.57435895592854e-05
-1.49942644727744e-05
-6.38955223416892e-06
-1.13376059086363e-05
-2.1831424969789e-05
-8.12946860821493e-07
6.67102415550734e-06
-1.74962986073161e-05
-2.46057808825849e-05
-2.99481536219839e-05
-2.20051872098046e-05
7.69546609545585e-06
-2.54398863175087e-05
-7.34402341443297e-07
-9.8294589354995e-06
-5.61569972898229e-06
-6.2092174510392e-06
-1.05418586946468e-05
-2.75518737854693e-05
3.27647780443411e-06
-3.11645803658701e-05
-2.18431023803376e-05
-3.7711157770783e-05
-1.34067614838277e-05
-3.1661137804729e-05
-2.54959829628074e-05
-1.2441771817813e-05
-2.3803979374225e-05
-2.6467220607882e-05
-1.69250678074402e-05
-2.0628989657915e-05
-1.95673013400299e-05
-2.91250423163026e-05
-1.52328096595154e-05
-5.78727133593618e-06
-2.3740877494643e-05
-6.56711178484747e-06
-1.69430084196299e-05
-1.98850156640793e-05
-1.8276421076366e-05
-5.26706289326341e-06
-1.02838006841477e-05
-1.90007596757919e-05
-1.48897863567517e-05
-1.45232697666712e-05
-4.92593910510612e-06
-2.60860567623576e-05
-2.03291868107487e-05
-1.62025062791573e-05
-1.56654852205278e-05
-2.24550862129163e-06
1.86541979011089e-06
-2.20402353580102e-05
-2.89103691357459e-05
-1.12715997832606e-05
-3.81741160201473e-05
-1.76236175061972e-05
-9.18856107357209e-06
-1.08452457936181e-05
-9.5616602360079e-06
-1.27765364429442e-05
-1.4887545429116e-05
-6.09597833002396e-06
-2.57223512541221e-05
-3.1060061092009e-05
-3.08957208071241e-05
-1.57946229247674e-05
-1.84417558985459e-05
-1.30766711995637e-05
-2.2517282560709e-05
-1.83980419861664e-05
-2.31717922302604e-05
-3.27959287104862e-05
-1.83345077120936e-06
-1.75598907714341e-05
-2.94108414398952e-05
-1.46415579318716e-05
-3.37043263186601e-05
-1.76081858062905e-05
-4.07983172536951e-06
-2.82498352187122e-05
-1.15716473317379e-05
-2.14203751872342e-05
-2.26389879623694e-05
-1.18729445675038e-05
-6.11001898664084e-06
-2.66255107181879e-05
-5.26236964449846e-06
-8.80593495423649e-06
-2.34581790356835e-05
-2.46905454851173e-05
-2.58012874422377e-05
-2.30402268235732e-05
4.30435041936067e-06
-1.38891222942282e-05
-8.03590273687395e-06
-2.23340843322174e-05
-1.30418450348217e-05
-2.76279110659529e-05
-1.52500919125673e-06
-3.36894696844561e-05
-3.93234534173536e-05
-6.66647538540042e-06
1.13015021520091e-05
-2.04469462766035e-05
-1.27367052049524e-05
-1.13676836392864e-05
-7.48996308191172e-06
-3.18808334687324e-06
-1.27347375085486e-05
-1.48107142473822e-05
-3.14412365817081e-05
-1.08526257302969e-05
-1.38313278425854e-05
-1.55542644228443e-05
-4.35955442154605e-05
-2.54579338600334e-05
-2.35509063138563e-05
1.22351903864864e-06
-2.47453585558471e-05
-9.81260741926576e-06
-2.15009347530386e-05
-1.71179990988586e-05
-9.93815385350434e-06
-8.87450520288272e-06
-3.34249495115255e-05
-1.62918566400596e-05
-1.39057397117706e-05
-3.22474508635398e-05
-1.77904269505682e-05
-1.42560285723078e-05
-1.68468295239257e-05
-8.33199663633628e-06
-1.19465179214901e-05
-1.9353045654391e-05
-2.04862370637315e-05
-5.47351562428562e-06
-2.43776274586379e-05
-3.32474246031616e-05
-2.98782966023425e-05
-1.77288715323468e-05
-1.31813756507527e-05
-3.12081692430256e-05
-2.60069042607702e-05
-1.71020294864024e-05
-2.91099432577834e-05
-1.97726152721489e-05
-1.60101431195455e-05
-1.35586509096244e-05
8.47902758166695e-06
-3.28318120414032e-05
-2.80074983897462e-05
-5.65237507709157e-06
-1.62021266224628e-05
-1.41031185410286e-05
-3.63827586296668e-05
-2.18051466463037e-05
-2.12979389928103e-05
-1.98418243353311e-06
-5.49980714208914e-06
-2.47392829993346e-05
-3.24222333109742e-05
-2.73262791357343e-05
-2.10253438752529e-05
-4.90618658905823e-06
-1.65226215052848e-05
-2.08446682952249e-05
-1.34914790369957e-05
1.83063428945928e-06
-2.1711802488155e-05
-7.52280706132928e-06
-1.72155513254733e-05
-1.94522519438125e-05
-1.91203282577677e-05
-1.61271736894013e-05
-1.47051350433659e-05
-1.61984513616682e-05
-1.30724052711576e-05
-2.95107604962635e-05
-1.30419574993514e-05
-1.1869123704615e-05
-7.38092123057244e-06
-1.79616317505279e-05
-8.41486382338758e-06
6.2266532205268e-07
-8.09303860144579e-06
-8.67389123821152e-06
-2.38622035184935e-05
-1.9647910819299e-05
-1.49090258617078e-05
-1.25334378585331e-05
-1.69414996782682e-05
-1.51733985441507e-05
1.37490311460473e-06
-4.28145332029068e-06
-2.58671090049221e-05
-1.46745577381196e-05
3.17349955357408e-08
-1.26938048044404e-05
-1.36511289157793e-05
-1.39770577919236e-05
2.00521138454315e-08
-1.36455895652528e-05
-2.457111354377e-05
-1.4522083720838e-05
-2.78288110624276e-06
-2.10443207793215e-05
-2.20515463331309e-05
-1.39584857387895e-05
-1.4748610588965e-05
-1.52204717885477e-05
-7.02370596434858e-06
-1.76800328875411e-05
-6.76854728091026e-06
-3.8831596138231e-05
-1.44569074324414e-05
-1.06985170228349e-05
-1.63544918507366e-05
-2.71822694416128e-05
-3.33624678470929e-06
-2.34883015699649e-05
-1.51043989410972e-05
-1.5389163997063e-05
-2.0857980762859e-05
-1.45809872757606e-05
-7.39976672769274e-06
-8.71460124434843e-06
-2.49753195383653e-05
-1.79073683133038e-05
-1.0891417692411e-05
-2.17053912928774e-05
-7.02380414660618e-06
-2.06717337824079e-05
-4.33617996313814e-06
-1.67611385055628e-05
-3.02212922432427e-06
-1.45058021876459e-05
-1.55735541152773e-05
-1.36753331367539e-05
-7.14056968680066e-06
-6.01476982635177e-06
-2.30693479268908e-05
8.10657022268577e-07
-2.05211303402652e-05
-9.93318522747725e-06
-3.59669650973327e-05
-9.08420831127814e-06
-2.07276397933666e-05
-2.54028505181744e-06
-2.45181065214935e-05
-1.93257807379657e-05
-2.56697759321836e-05
-2.08888405651885e-05
-5.34037470687114e-06
-1.10766366872147e-05
-3.25405001341016e-05
-2.24276229150523e-05
-8.82638407582706e-06
-1.72909252590936e-05
-2.20023309190063e-05
-3.40207177624605e-05
-2.62189204135347e-05
-2.54341158307893e-05
-2.87384375189982e-05
-1.35200577740416e-05
-2.64702357997885e-05
-9.38581382312907e-06
-1.12229877418184e-05
-2.32150729599843e-05
-7.35293296918895e-06
-5.63342472664111e-06
-1.94737240559001e-05
-4.48402010054953e-05
-2.12935766305628e-05
-1.70553431289572e-05
-9.10738222238685e-06
-2.63838083451438e-05
-3.30386571583253e-05
1.5891077003252e-05
-2.19347744037564e-05
-2.73528026133078e-05
-2.48737220737933e-05
-1.31103233320776e-06
-2.84623901771065e-05
-1.0152024179603e-05
-5.49162487740404e-06
-3.40210220091177e-05
-2.61891068012401e-05
-1.5283903265254e-05
-3.10486294975717e-05
-1.8641579261047e-05
-5.32780010436389e-06
-1.08946292232913e-05
-1.4785890529753e-05
-2.86412019771681e-05
1.99617756833248e-05
-1.55998220242662e-05
-3.13364027803049e-05
1.8130468348897e-06
-9.87002918494449e-06
-1.29332036129583e-05
-7.35717046112284e-06
-1.7145917993721e-05
-2.41348465737958e-05
-1.83973873748634e-05
-5.34684501285777e-06
-2.0736279935028e-05
-2.83475062477789e-05
-2.6728897225157e-05
-2.20001724234732e-05
-2.57283902744621e-05
-3.42475224003558e-05
-8.13869701673341e-06
-1.04705059723483e-05
-1.0265059054142e-05
-3.78773827261567e-06
-1.78529045640647e-05
-2.26376220921611e-05
-2.76251297239769e-05
-1.80121495274807e-05
-6.34660157953553e-06
-2.63326258616943e-05
-1.53296649191658e-05
-4.56143823184067e-05
-1.01624296769506e-05
-1.07575748276753e-05
-3.40601311068332e-05
-1.94831560537095e-05
-2.15756075634152e-05
-2.70919399715035e-05
-4.57696224753954e-06
-3.53686547951022e-06
-6.75043414120556e-06
-9.41096008991191e-06
-1.4097270228951e-05
-2.41237858924022e-05
-2.56019464070183e-05
-2.49456035558922e-05
-2.02997509603705e-05
-5.86962687668424e-06
-1.4847550110115e-05
-2.68444382901618e-06
-5.32253074574652e-07
-3.41416870527808e-05
-2.62896881041778e-06
-2.7321323177174e-06
-2.55258419542781e-05
-2.96796726024028e-05
-2.56572335374198e-05
-1.91895375480034e-05
-1.42097236336697e-05
-1.60625726299505e-05
-1.43979672667412e-05
-1.69817352080734e-06
-2.27018635301509e-07
-3.10575634720772e-05
-1.73829495569821e-05
1.40845169267759e-06
-2.2806782641757e-05
-5.8229638315278e-06
-1.25594030152817e-05
-1.90546417497481e-05
-3.67633858885118e-05
-2.36315809796731e-05
-8.60164634133117e-06
-3.3447214898526e-06
-1.84713537298564e-05
5.24546506589546e-06
-2.11031986259133e-05
6.81515807580537e-06
-8.12339771363867e-06
-2.51564931058927e-05
-2.98765084626306e-05
-1.55767811251605e-05
-8.47619654091655e-06
-2.37866903195115e-05
-1.64929594352096e-05
-2.82126652450989e-06
-1.58394756119424e-05
-2.93637278195831e-05
-1.43171877476215e-05
-1.25166438627834e-05
-1.16441212353113e-05
-7.81327618901339e-07
-1.16018229715924e-05
-1.32126977952244e-05
-2.02384789714748e-05
-6.87311749589943e-08
-9.80125545801371e-06
-1.8504971770126e-05
-1.8399044867102e-05
-1.37674644218391e-05
-3.17985653090662e-05
-2.14703136479902e-05
-2.61105733005481e-05
-2.20099949427654e-05
-1.99785188198483e-05
-2.18392454322283e-05
-1.95197474398965e-06
-1.78884481996329e-05
-2.87562162052424e-05
-2.37633494954034e-05
-1.73143730555502e-05
8.82268498599729e-06
-1.29231984174239e-05
-2.47919171628838e-05
-1.89982713033469e-05
-1.64089006991843e-05
-3.0277145920619e-05
-1.40735772236407e-05
-2.71544907753014e-05
-2.99722038331858e-05
-1.65942387271603e-05
-2.17544807511294e-05
-3.43632589185978e-05
-3.12245614408009e-05
2.63176725471593e-05
-1.30031152792255e-05
-1.99580437543406e-05
-3.01603709159809e-05
-2.11765071397942e-05
-3.45636046665804e-05
-1.13792607939609e-05
3.37177992065563e-06
-4.13222585884815e-06
-1.23126444372346e-05
-1.96360886515111e-05
-3.20988231735255e-05
-1.7990818468096e-05
-1.67900496501407e-05
-1.61979211514331e-05
-1.35791722227617e-05
-2.65866771159907e-05
-4.97735923892007e-06
-7.26862654562578e-06
-9.55026470049328e-06
-3.40923572277154e-05
-2.17780381226495e-05
-4.24333345193785e-06
-6.50356895481386e-06
-2.1540856178178e-05
-3.50944768286021e-05
-5.79970736163416e-07
-1.01182789464942e-05
-2.18947549451259e-05
-2.12508130966417e-05
-1.24285957762945e-05
-2.91059161119004e-05
-2.31018400347525e-05
-1.06734477809063e-05
-1.40326952563757e-05
-9.62223602748285e-06
-1.7571789938156e-05
-3.11614373267476e-05
-7.67786000765985e-06
-1.52185447771961e-05
-7.23345311247422e-07
-4.04016983503416e-05
-2.46691644680391e-05
5.46462055853228e-06
-7.3013455026787e-06
-2.78674727245905e-05
-6.9561212427231e-06
-1.82489209697588e-05
-3.04174621952486e-05
-1.3652181475043e-05
-1.79971545207313e-05
-1.60662850679257e-05
-1.58480680447827e-05
-1.17530722395245e-05
-2.69444763360488e-05
-3.24402835121373e-05
-1.38729045250583e-05
-1.20293968313462e-05
-2.86218221874955e-05
-3.58810087707434e-05
-6.05165477311752e-06
-2.51354110715519e-05
-3.3160893720295e-05
-2.08890115318496e-05
-3.01438421519564e-05
-2.9940408973445e-05
-1.2790126694101e-05
-1.68260650021736e-05
-1.34228315742289e-05
9.150247451714e-06
-3.65213752562079e-05
-2.40808139461747e-05
-2.18058207006971e-05
-2.58233778916209e-05
-1.6714285732987e-05
-2.182053261948e-05
-1.30572893542916e-05
-2.52239467809273e-05
-2.42074281192574e-05
-2.33747571578977e-05
-1.69729498170326e-05
-2.28638286135095e-05
-6.21820660309812e-06
-2.01364552523835e-05
-2.3718713696511e-05
-9.0728728286255e-06
-7.32954978640873e-06
-9.8609341119168e-06
-2.77526664207991e-05
-3.28984368750925e-06
-1.6448198379936e-05
-2.5899461158105e-05
-9.91573866612529e-06
-2.91005189089784e-06
-1.98702158017036e-05
-2.7705500588931e-05
-2.44412290077047e-05
-7.31422061266489e-06
-1.26276294062009e-05
-1.79863163002911e-05
-2.08198652648073e-05
-1.92783914241183e-05
-3.12493497228358e-05
-2.13899214690728e-05
-1.4923134179971e-05
-1.32085213227668e-05
-3.12711723356968e-05
-1.95816980954795e-05
-3.06102447702488e-05
-4.67572065307204e-06
-2.19955996937383e-05
-1.1244310746147e-05
5.59130025720731e-06
-2.83056249606217e-05
-1.81406474050289e-05
-2.08252980861289e-05
-2.46768829309072e-05
-9.11723567738984e-06
-2.20064778415007e-05
-2.30396007235789e-05
-9.06403926127596e-06
-1.94434962233434e-05
2.56336987143868e-06
-8.3256326032881e-06
-2.75131063425373e-05
-1.73614722086886e-05
-1.97531594932541e-05
-1.29737757602004e-05
-1.19014476610179e-05
-3.66076361735108e-07
-1.49877438865534e-05
-7.13893507480698e-06
-2.64088168413149e-05
-2.85686554226687e-05
-1.36598817659855e-05
-2.50104048760847e-05
-1.83633283816479e-05
-2.8704880126811e-05
-3.17262969432727e-06
-2.51234205330203e-05
-2.40672360008908e-05
-8.72068518511432e-06
-7.16226147563845e-06
-1.74927069313356e-05
-1.88555872361012e-05
-1.21939193815324e-05
-2.41438422876119e-05
-2.22126674424123e-05
-3.19237127045317e-05
-1.09701960824267e-05
-8.64479007835286e-08
-2.31927372743463e-05
-1.19155257236014e-05
-3.82184238097834e-05
1.24757599689891e-05
-1.37519399803593e-05
-3.0913040213778e-05
-2.52961820273504e-06
2.22680193504471e-06
1.36709665539825e-06
-1.47065944055383e-05
-1.78606157854119e-05
-2.71233324495203e-05
-2.81819579668399e-05
-2.40206683933174e-05
-2.83635084993234e-05
3.98197046541508e-06
-1.7248461212324e-05
-1.56945801163251e-05
-1.82251065055813e-05
-2.07868472967013e-05
-1.5487886813581e-05
-7.8062630689953e-06
-1.78644720914791e-05
-1.53139709409673e-05
-1.79997083497481e-05
-1.50389767464018e-07
-6.75802192360365e-06
-2.4300097013912e-05
-1.00259412788862e-05
-2.19875865232789e-05
1.17697639215765e-06
-9.31623809005005e-06
-4.22909346531943e-06
-7.38477495795273e-06
-1.73227330599887e-05
-1.1227261547651e-05
2.97799933655373e-06
-7.68573704645681e-06
-3.03290774076748e-05
-1.91120478912192e-05
-8.67482060950142e-06
6.96522863091018e-07
-1.2854016078954e-05
-2.00798999142671e-05
-2.14681349665141e-05
-1.20821010830629e-05
-2.06263341927927e-05
-1.61398111294109e-05
-4.64660088237618e-06
-3.33426242855307e-05
-4.89788226332601e-06
-1.05495512386799e-06
-2.7248293499901e-05
-1.02100772798222e-05
-2.04866545564948e-05
-1.59283666640113e-05
-1.94927498059076e-05
-2.34761241181635e-05
-3.80929318740127e-05
-1.60128496631166e-05
-1.4617903608833e-05
-2.48200744611584e-05
-2.66542122734236e-05
-1.57151797745151e-05
-1.27427299466667e-05
-2.24809524467646e-05
-2.32029208167465e-05
-5.21626816050098e-06
-2.82427668232342e-05
8.4399759198353e-07
-3.59737189656502e-06
-3.90731818771947e-05
-1.91281362215869e-05
-2.49603705215526e-06
-2.57538497758315e-05
-2.51545327477961e-05
-3.52629832553696e-05
-3.2207670197481e-05
-3.05972838758709e-05
-5.3741558721744e-06
-1.47265616944816e-05
-2.46390039694157e-05
-1.67226375440453e-05
-1.66838084594555e-05
-1.01291402941502e-05
-1.08709035768413e-05
-1.65701085756779e-05
1.29794179615995e-06
-2.98443426104619e-05
-1.43239540578532e-05
-1.6001986099579e-05
-3.58536253541303e-05
7.02170334477437e-06
1.89605925322424e-06
-1.24872210491847e-05
-4.75758100162427e-06
-1.19877035174922e-05
-2.02284379322787e-05
-1.72603790625072e-05
-1.9623687057072e-05
-1.33855080862365e-05
-1.0900234345301e-05
-1.47738425275074e-05
-1.69025492531257e-05
-2.36568212851111e-05
-2.6638058576236e-05
-1.94601612991143e-05
-3.02937770059557e-05
-1.72909608619187e-05
-3.1259590879288e-05
-1.23448707397618e-06
-2.12401273654481e-05
-2.88849734646762e-05
2.88791429082956e-06
-1.92854557059773e-07
-1.61990273180301e-05
-4.24489996493114e-05
-2.39862167492173e-05
-2.12524816623771e-05
-1.84240430085612e-05
-6.42923366531417e-06
-3.68884745731445e-05
-2.5941571319977e-05
-4.00272957562738e-06
-1.92944655744419e-05
-2.42626546636252e-05
-2.64649225646812e-05
-1.71850763461435e-05
-1.39009334416692e-05
-8.55755060142666e-06
1.54681193640528e-06
-1.33442770902648e-05
-2.18818588564956e-05
-4.07574854567612e-05
-1.38900493327529e-05
-2.4870562592902e-05
-2.13977324995862e-06
3.6572909081672e-06
-2.50732722916418e-05
-2.30589254542089e-05
-1.81523850259828e-05
-2.18152326363697e-05
-1.50750060687206e-05
-1.73591587976995e-05
-2.03896895588369e-05
-3.08165044246085e-05
-1.58922129214047e-05
-1.44806345814135e-05
-1.13539796379642e-05
-1.89878015439423e-05
-3.10161780264378e-05
-3.14857625942652e-05
-1.77075198494919e-05
-2.42440880963567e-05
-1.92151050644536e-05
-3.55327759842178e-06
-2.03914782228757e-06
-2.15839021313629e-05
-1.52476579525202e-05
-1.5514557944298e-05
-6.69249783688544e-06
-1.38702418947218e-05
-1.69043720649649e-05
-3.40168880322383e-06
-1.14652046043423e-07
-8.34669174691056e-06
-2.94788949111254e-05
-2.81436367299298e-05
-4.08745327950184e-05
-2.40350595447984e-05
-3.63010389281579e-05
-1.60433029850443e-05
-2.17604566966543e-05
-2.05216515253247e-05
-1.48182734100398e-05
-2.95122215378162e-05
-2.40182363661326e-05
-1.28013420572898e-05
-1.62932091174744e-05
-1.30758620199603e-05
-1.68061313255214e-05
-3.54379714052091e-05
-1.84706475860095e-05
-2.71819327104541e-05
-1.62231947211371e-05
-2.08171751998974e-06
-2.41298925186685e-05
-2.96223526473723e-05
-2.38176419212867e-05
-1.80248886615076e-05
-1.84441516824749e-05
-1.90650077739826e-05
-1.295410788867e-05
-2.57679229903317e-05
-1.11220033608046e-05
-2.24757056178827e-05
-1.54812661657094e-05
-1.69273943139452e-05
-2.35740190814497e-05
-1.79365850474135e-05
-1.03926265247663e-05
-1.93954209603654e-06
-2.41870244447301e-05
-1.89700585881771e-05
-2.72551624764795e-05
-8.20851309556845e-06
-3.55583931757774e-05
-1.46167479061695e-05
-3.51236540640608e-05
-2.04535550642947e-05
-1.80313623189383e-05
-2.93186264804457e-05
-2.00533794246072e-05
-1.59588366880127e-05
-1.8208065914364e-05
-1.76256625020188e-05
-8.75157325971044e-06
-2.87946046993131e-05
-2.19188406465762e-05
-1.70548728535202e-05
-1.98514166128009e-05
-2.20384880530302e-05
-1.08137710809877e-06
-2.32425253598107e-05
-1.35304879547126e-05
-3.05695202520831e-05
-2.86258823270118e-05
-1.21408817594508e-05
-8.28977556541945e-06
-2.44765130388986e-05
-2.23402110332643e-06
-1.14128539467724e-05
-1.47606212904806e-05
6.59256084415945e-06
-4.59077304609545e-06
-4.30882480820776e-06
-1.72254745290206e-05
1.89327001523938e-06
-2.95750333652145e-06
-2.24169534142046e-05
-4.28724623839877e-05
-2.55077293556859e-05
-9.30767916408038e-06
-1.77536476708965e-05
-2.7253484500988e-05
-2.65324583711701e-05
-2.02228883356318e-05
-1.29370736017706e-05
-1.90042913661686e-05
-2.00500301477007e-05
-2.42545347933885e-05
-2.41167768688133e-05
-1.62969650283275e-05
-1.75145886478852e-05
-1.72829069022149e-05
-2.1722255653087e-05
-1.35516616271809e-05
-5.22378704353669e-06
-1.75489293577044e-05
-1.79007743231132e-05
-3.0094156418113e-05
-1.82618199061515e-05
7.35417268570051e-06
-2.77363850618423e-05
-7.75673860627652e-06
9.00114618899468e-07
-2.50087052348926e-05
-1.0524207402279e-05
-1.17802126283027e-05
-2.21924643107617e-05
-1.67001967290548e-05
-1.62890106102183e-05
-2.87577236764496e-05
-1.88743928825757e-05
-1.72891461504279e-05
-1.70113027408812e-05
-2.57330838175956e-05
-3.12557494392311e-06
-7.13934273635663e-06
5.70309483162356e-06
-2.04127513269139e-05
-2.46728672499321e-05
-2.40997484311189e-05
-1.32706142612824e-05
-5.26232328347139e-06
-7.95247467813125e-07
-1.99633496178293e-05
-1.98034230409656e-05
-1.8205304918523e-05
-3.29410017657753e-05
-1.24895888821464e-05
-2.73228215839185e-06
-3.21380263393462e-05
-1.13037904921949e-05
-2.24794456697274e-05
-2.62925980946211e-05
-2.9860475111054e-06
-2.37516111214438e-06
-1.85197776312353e-05
-2.11329140425523e-05
-1.52437958686297e-05
-1.84826056026028e-05
-3.88050810373922e-05
-4.37493053197333e-07
-8.29043768755398e-06
-1.48780661719975e-05
-4.15196781335162e-05
-2.0637542065777e-05
-2.35396674164302e-05
-2.6581730583229e-05
-1.71447347166314e-05
-3.64943334739452e-05
-3.78958492536616e-05
-1.90126721985242e-05
-3.20246283869627e-05
-8.88760411720049e-06
-1.66791517943789e-06
-3.15731819960464e-05
-1.48396645098487e-05
-1.33844477544991e-05
-2.62892385074208e-05
-2.94475129787682e-05
-7.10156785196036e-06
-4.36449065938269e-06
-2.1703165135381e-05
-1.66738629369594e-05
-1.25384496968802e-05
5.09219741239668e-06
-1.42929699799005e-05
-1.53366369170595e-05
-2.40281015124112e-05
-1.2713423300866e-05
-4.78354330686556e-06
-3.77446227654093e-05
-3.1294354057645e-05
7.12884496953886e-06
-1.05429049745516e-06
4.32728431539917e-07
-1.13203882114059e-05
9.91427551437783e-06
-1.01605627125766e-05
-3.7491306853911e-05
-1.03347030299392e-05
-2.72265101637229e-05
-8.4452839814635e-06
-1.96734220786975e-05
-1.3520499546647e-05
-2.28720574798386e-05
-3.75794997413934e-06
-2.88061088736931e-05
-1.82016983034204e-05
-2.51334653621887e-05
-3.46677596088804e-05
-7.11525452809749e-07
-1.09355453155918e-05
-1.89128323267895e-05
-2.25751107887144e-05
-5.26523189945949e-06
-1.75136466593161e-05
-3.33185919190287e-05
-1.07261146133851e-05
-1.77650998490628e-05
-3.02310250016019e-05
-8.9198565742947e-07
-1.00799007392428e-05
-7.73721525242325e-06
-3.38568438418692e-05
-3.08307135637127e-05
-1.77905720362053e-05
-5.27806923980705e-06
-1.43626414705294e-05
-1.02343296581548e-05
-3.4935394893565e-05
-1.36012376146408e-05
-2.05919418680627e-05
-1.05906835506989e-05
-1.27821211457006e-05
-3.10715230982278e-05
1.783426712083e-06
-1.71145365339872e-05
-2.44478257643099e-05
-1.51964340375681e-05
-8.21050993832809e-06
-1.7278964852258e-05
-1.52856907324515e-05
-1.81210994300909e-05
-7.68655647108206e-06
-1.82678659392278e-05
-1.57766359246674e-05
-1.47917717771574e-05
-1.67262513845145e-05
-9.28028506444168e-06
-3.47660823085724e-05
-1.15221116155668e-05
-3.94394562889048e-05
-1.83818170527168e-05
-2.82592347520756e-05
-2.78711917109842e-06
-1.85156204045055e-05
-3.04704674903651e-05
-1.8489437805633e-05
-1.04575712909598e-05
-2.5812146662886e-05
-4.88182754189384e-06
-1.10233884840615e-05
-1.47357297759544e-05
-1.66829623511785e-05
4.45344949450351e-07
-2.80282928537924e-05
-2.40143778636954e-05
-2.60513058667161e-05
-7.12540417464321e-07
-2.09872692304748e-05
5.6277849255857e-06
-2.22668362517612e-05
-3.15294305241115e-05
-3.62258856518406e-05
-2.10212090794842e-05
-1.03878099090152e-05
4.60856158398161e-06
5.55423650648088e-06
-1.1709238364714e-05
-2.72746753207854e-05
-2.96999194483679e-05
-2.8090240241257e-05
-2.527372369058e-05
-1.38956634228006e-05
-4.13869709545788e-05
-9.64897118127573e-06
-3.3926602914027e-05
-1.71294067173372e-05
-2.47265231086709e-05
-5.39478714297824e-06
-2.55502970762224e-05
-2.46934213998937e-05
-3.43224456508621e-05
-2.59145862994565e-05
-2.47421327835856e-05
-2.78350569799425e-05
-1.74711182351942e-05
-5.00257551217158e-06
-2.55254509119049e-05
-4.24254721366138e-05
3.80591045580449e-07
-2.67653528466052e-05
-6.86288709632161e-06
-1.27329705350666e-05
-6.47295040933595e-06
-2.03031236460412e-05
-1.74391155793963e-05
-3.23906423875944e-05
-2.18978464933804e-05
-2.89854252051134e-05
-3.00506628659695e-05
-5.1929591969191e-05
-2.69322480474228e-05
-2.10998111468308e-05
-2.74643656147937e-05
-1.65439007528087e-05
-2.09889022653641e-05
-1.62329373679645e-05
5.14535950087426e-06
-3.00820164754312e-05
-1.97637868511145e-05
-1.37342224761359e-05
-3.42704600096452e-05
-1.56545395006814e-05
-2.54958898642127e-05
-7.51740146743078e-06
-7.97067902716115e-07
-3.56831342511781e-06
-3.36819244750688e-06
-3.77931559595586e-05
-1.56334715647372e-05
-3.2514709341695e-05
-6.26029051889233e-06
-9.86908786442629e-06
-2.34210543344649e-05
-1.34612652720759e-06
-1.41184060675713e-05
-1.28783201437789e-05
-1.06112112532724e-05
-1.9931918264632e-05
-1.94211017006252e-05
-3.389044135651e-05
-1.24689590644377e-05
-1.42444596514954e-05
-3.59231687949504e-05
-9.3108600498935e-06
-2.11755620646355e-05
-9.53600716303471e-06
-2.34841306605212e-06
-9.2066957968982e-06
-6.86916924547717e-06
-2.87396768199782e-05
-1.33896913990133e-05
-1.06856674980174e-05
-3.1405756027804e-05
-2.00049519080235e-05
-1.66828274933432e-05
-1.6684274552398e-05
-2.2405063820239e-05
-2.76574377401425e-05
-1.16168671671105e-05
-1.38469880017477e-05
-1.64149986359419e-05
-2.40623187966965e-05
-3.29626821842307e-06
-2.63744536137608e-05
-2.32583994019471e-05
-1.52208649279419e-05
-1.55782560053718e-05
-1.61993679884674e-06
-1.64846761407652e-05
-2.5402317403665e-05
-2.08272408213921e-05
-7.83724768086112e-06
-2.73975960081199e-05
-1.49516304938356e-05
-2.46348537655045e-05
-1.95934582936788e-05
-6.16151102058371e-06
-1.71604439752286e-05
-1.04295199431432e-05
-1.40876034087269e-05
-7.08036161069208e-06
-1.36084732576846e-05
-2.04187277141657e-05
1.31345964371584e-06
-2.9847293666606e-05
-1.88428442367517e-05
-9.92760800320411e-06
-2.56573664698158e-05
-1.10719005393469e-05
-1.42286139547333e-05
-8.46259714407921e-06
-2.39852098944765e-05
-1.14959100876711e-05
-3.31604507004735e-05
-1.24900489690293e-05
-2.38349892084283e-05
-8.37526641037407e-06
-2.37758276422362e-05
-9.30924101807961e-06
-1.37051268453746e-05
-1.59720070514632e-05
-3.12447532291463e-05
-1.80584644817023e-06
-1.56198551983893e-05
-1.22878631731569e-05
-1.63913352720075e-05
-3.77121327813005e-07
-1.0745356734924e-05
-1.41792432701372e-05
-1.48426509909199e-05
4.17892508364179e-07
-2.04596313782325e-05
1.01352393327135e-06
-3.9259275368353e-06
-2.93905600154222e-06
-3.60940722903274e-05
-2.02200344885409e-05
-1.1859237197013e-05
-2.32417281932236e-05
-1.85405350002434e-05
-1.32375865950163e-05
-2.30635658060846e-06
-2.70642173580714e-05
-3.37338794788934e-05
-9.48370253431221e-06
-2.24032754208103e-05
-2.51358809083714e-05
-2.25065724181079e-05
-1.73990698769399e-05
-1.27164480545852e-05
-1.01129745209878e-05
-2.582830984474e-05
-2.8952969769422e-06
-1.85971698859201e-05
-1.99449442838357e-05
-1.82141993849376e-05
-5.05257970824173e-06
-9.45354869687644e-06
-2.33577151502935e-05
-3.06987216723073e-05
-3.48542318133745e-05
-1.55075569890701e-05
-2.97848229544868e-05
-6.42303876166608e-06
-2.01241297564203e-05
-9.6739630614507e-06
-2.26121621333994e-05
-1.58261322758592e-05
-2.63658543025232e-05
-6.8625797323619e-06
-1.58603686940487e-05
-2.4694225511362e-05
-3.49038940001801e-05
-4.95423194293783e-06
-2.93186664047173e-05
-1.12334980110583e-05
-6.28673295183205e-06
-1.80126647956223e-05
-9.39395890540144e-06
-2.72347080079232e-05
-2.59267367743406e-05
-1.90826882280469e-05
1.51838128088418e-06
-1.7383322145379e-05
-5.03768153981393e-06
-1.00962915702133e-05
-2.41894187352157e-05
-1.1166840900186e-05
-1.16039475084832e-05
3.09658470129568e-06
-2.32863488202873e-05
-2.36254778659154e-05
-2.20545339159739e-05
-9.5016081398328e-06
-2.49621753131721e-05
-1.58215899195253e-05
-2.51841418148551e-05
-2.75519039276616e-06
1.18878724340751e-06
-6.43870682374011e-06
-1.0743433439232e-05
-6.65562707221308e-06
-2.31742258142921e-05
1.28224017353236e-06
-7.41699430075203e-06
-1.625310190277e-05
-1.21413902473514e-05
-1.43851858095849e-05
-2.11519211620633e-05
-2.13199415736018e-05
-2.03330384568292e-05
-2.67804093229355e-05
-1.2308634318316e-05
-2.59346717300308e-05
-1.13989968842575e-05
-8.58017801715439e-07
-3.55581278021314e-05
-1.48808795054437e-05
-3.06397300183894e-05
-9.95721269182185e-06
-2.12988706975643e-05
-5.40234487119271e-06
-1.26075481021949e-05
-2.59986513929182e-05
-2.18471788068864e-05
-2.04014688985023e-05
-2.69455328464253e-06
-5.51784732542799e-07
-7.95624028766117e-06
-1.40528096587418e-05
-1.53870104094062e-05
-1.33641879012641e-05
-2.54854737339435e-05
-1.27341165228406e-05
-2.64779504100281e-06
-9.88284237541069e-06
-1.56508250876352e-05
-1.4421116662645e-05
-2.90822008436354e-05
-1.98555146387699e-05
-9.55536304004025e-06
-1.1177199388606e-05
-8.96374626085839e-06
-1.15077122886222e-05
-2.24489501960872e-05
4.32459840421561e-06
-2.54788528915742e-05
-2.48923956186463e-05
-1.93320612268311e-05
-1.78123050208035e-05
-1.05695305251579e-05
-3.43468837355507e-06
-3.27917025017825e-05
-7.34604758468917e-06
-3.55564450134951e-05
-8.84758259807618e-06
-3.93624124765414e-06
-1.15007313324671e-05
-1.74189836928783e-05
-3.22735528887921e-05
-1.42647888953382e-05
-1.9097234096084e-05
-2.87656199317181e-05
-2.28254978808694e-05
-3.72608952977546e-06
-2.12666321067026e-05
-1.13984942633217e-05
1.92041877766663e-06
-2.49830495518717e-05
-2.33365807650578e-05
-1.78248651942526e-05
-2.75320199614622e-05
-1.71956331233176e-05
-1.70175351113452e-05
-8.01151069159487e-06
-1.09092135918731e-05
-1.72090827263658e-05
-2.47802344467879e-05
-2.35311559896192e-05
-1.44084973392083e-05
-1.61791502782706e-05
-3.68696833922962e-05
-1.90993903863508e-05
-1.6525526696572e-05
-1.15575172427241e-05
5.80382421081382e-07
-1.56743962244759e-05
-2.34424914136957e-05
-1.82389893634734e-05
-1.8416240788357e-05
-2.69648737458254e-05
-1.88966979313539e-05
-1.98558494680981e-05
-2.61377467440142e-05
-5.6357513397313e-06
-1.75266597080703e-05
-1.70672439013783e-05
-2.27102365155148e-05
-2.79018513562314e-05
-2.64099307580058e-06
-2.34850702993296e-05
-2.56893562665081e-05
-2.44996774898971e-05
-3.83975525552617e-06
-1.98844201201152e-05
-2.29392901827607e-05
-1.38299238970997e-05
-1.58728943755454e-05
-1.38346390774085e-05
-9.27686066933026e-06
-1.98396203768103e-05
-2.82772167928317e-05
-1.46927699958538e-05
-2.30166576930065e-05
-1.81538249799855e-05
-8.27470646141523e-06
-2.52468287190238e-05
-2.93353213397164e-05
-2.99967967521153e-05
-1.18815838718077e-05
-1.30590003753424e-05
-2.14285471308979e-05
-3.03320089828122e-05
-1.85327591967349e-05
4.40077297349489e-06
-2.01571914472591e-05
-1.8153606682666e-05
-2.41655723434088e-05
-1.78389857258617e-05
-1.37233691064689e-05
-4.65072163930057e-06
8.21940963622554e-07
-4.32327340286166e-06
-1.30896512054166e-05
-2.18802490882795e-05
-8.00069992745148e-06
-1.02673677656519e-05
-6.47101952218396e-06
-3.344982258508e-05
-1.07301006314356e-05
-2.13395593591791e-05
-6.81494319469133e-06
-2.42980155046921e-05
2.50040780742821e-07
-2.49845310498741e-05
-1.55457521627671e-05
-1.47835488267933e-05
-2.68569494019347e-05
-1.5756350864346e-05
-2.09561309587781e-05
-3.66655183747129e-05
-5.18709296107689e-06
-5.30524297703197e-06
-3.33125595012266e-05
-1.53118495284508e-05
3.84011150666174e-06
-1.11034946152513e-05
-2.17688355617854e-05
-3.8366694860443e-07
-1.28277565859624e-05
-1.61194806977911e-05
-1.34625025065916e-05
-1.16325289972312e-05
-1.97648499487476e-05
-2.14426755069002e-05
-8.62797532550557e-06
-1.52551115387601e-05
-1.28948064717061e-05
-1.40555280101132e-05
-2.26933311460653e-05
-2.44992910067046e-05
-2.11370516336584e-05
-1.5525652180878e-05
-2.10725745375505e-05
-3.06330713628995e-05
-1.47812229913324e-05
-1.51357460094246e-05
-2.14876446107885e-05
-2.0582761817544e-05
-6.78637104853672e-06
-1.81337405115356e-05
-1.93878450938497e-05
-2.94484086486829e-05
-3.04212239174571e-05
1.04667419535137e-05
-2.77279283638758e-05
-1.29709399045685e-05
-1.673323367062e-05
-2.36048129561778e-05
-7.1968331187872e-06
-9.74061354004064e-06
-2.3928308470191e-05
-2.33991756923363e-05
-1.55801466941088e-05
-1.80487364526802e-05
-1.29844724363857e-05
-2.82158762647707e-05
-4.4321511715004e-06
-4.42940908400485e-06
-2.44884986174993e-05
6.02556422828767e-06
-2.90162073537919e-05
-1.92671723041499e-05
-1.37142323888206e-05
-2.01073270139872e-05
6.69581666226985e-06
-1.58317785307678e-05
-2.63754737244007e-06
-2.45289543870589e-05
-2.21755149047113e-05
-2.71904623277917e-05
-2.5221797172538e-05
-1.33897500011414e-05
-2.62747005273202e-05
-8.2052084732534e-06
-2.17762878615709e-05
-1.6324802783048e-05
-1.75492702928149e-05
-6.5051909376119e-06
-1.50719378898227e-05
-1.02390276338487e-05
-2.28526991043731e-05
-5.13069230848678e-06
-4.72481564012368e-06
-1.3981953631731e-05
-1.84037273402168e-05
-3.62755432748056e-05
-1.7390219573848e-05
-1.60132781023469e-05
-1.23091995840534e-05
-3.45934802137419e-05
-6.28477621728802e-06
-2.97532846348268e-05
-2.72655861340604e-05
-1.09207355309537e-05
-2.42380470554786e-05
-1.31164767933801e-05
-3.08911726309045e-05
-1.21889810440738e-05
-3.38914614271333e-05
-2.40752276770683e-05
-3.96671349904199e-06
-1.83029412232556e-05
-1.63884143781839e-05
-2.66141374554495e-05
-1.26053073485494e-05
-1.17330599800167e-05
-1.98760709527471e-06
-2.21331602349508e-05
-8.30288817578437e-06
-1.79607443542972e-05
-2.44549739108722e-05
-7.44006135845456e-06
-3.27974754916708e-05
-2.08289535487189e-05
8.35911256307208e-06
-2.55971288570633e-06
-1.54026149875509e-05
-1.2743720975985e-05
-2.79222593178206e-05
-3.260375256901e-05
-1.7029104611915e-05
-2.98645140478847e-05
-2.07922011363825e-05
-3.10376112182985e-05
-6.56933161699337e-06
-5.83402767087058e-06
-2.28957671815734e-05
-1.24390647756095e-05
-1.5411263196303e-05
-1.48339745790019e-05
-3.30697544335733e-06
-2.46859785114087e-05
-2.0965399587994e-05
1.74724443055337e-06
-1.79739568242598e-05
-2.3441322261227e-05
-2.26909048662918e-05
-9.67028535854898e-06
-2.57363355318517e-05
-3.30648753894305e-05
4.79498225763995e-06
-7.82111021037436e-06
-1.3564807902776e-05
-7.0504979670806e-06
-1.88751484792527e-05
-1.02507336086021e-05
-1.16863641964303e-05
-1.5132625208112e-05
-2.55087178374533e-05
-1.77346747566656e-05
6.98564648832169e-06
-6.05463659169715e-06
-2.95236948599588e-05
-2.28687732826411e-05
-3.62549140656431e-05
-2.81831261534886e-05
-4.18167730649454e-05
-2.42354796861753e-05
-1.96402396605994e-05
-8.37761669098052e-06
-3.66699790542486e-06
-6.2855309642035e-06
2.21143868188505e-05
-2.27859460063172e-05
-9.20186015970721e-06
-2.68373834069265e-06
-2.50615409386749e-05
-2.05219728294424e-05
-3.20264086200324e-05
-9.08157546782711e-06
-2.48284707975783e-05
-1.7418823302025e-05
-3.00641248706157e-05
-2.23343362575476e-05
-2.97269826738653e-05
-2.60277904940074e-05
-4.09827003249727e-05
-2.24144067749023e-05
-2.41203124941503e-05
-1.96573397913763e-05
-2.28577731806811e-05
-2.40953725241251e-05
-1.79054746425771e-05
-3.55925522593329e-05
-3.25754640976161e-05
-5.93902237125263e-06
-1.67154882783756e-05
-1.76810941322252e-05
-9.77860699564259e-06
-2.51273213079554e-05
-2.24576660645793e-05
-1.06065621416205e-05
-1.63721496335384e-05
-1.58849713320345e-05
-1.66051553585906e-05
-2.73503326631602e-05
-1.25262948318533e-05
-2.14237421100394e-05
-2.85891518734594e-05
-2.81457961153514e-05
-1.41204929924672e-05
-1.78701286232976e-05
-6.58023504190031e-06
-1.25718549389239e-05
-1.33537488687714e-05
-1.81260908418951e-05
-1.6356751033466e-05
-1.77922499174331e-05
-2.32172778239272e-06
-2.24573872109091e-05
-7.31789815873756e-06
-1.25326230033634e-05
-1.46733258678184e-05
-7.43789164544513e-06
-5.02874637842891e-06
-2.25639418883693e-05
-9.92669358313184e-06
-1.39298425094726e-05
-2.4074260812334e-05
-2.46493275684993e-06
-2.06733282904868e-05
-1.16518138174905e-05
-8.80286476000549e-06
-2.21344610486064e-05
-2.41281907094414e-05
-9.23012722300245e-06
-2.00630609648909e-05
3.62879599544579e-06
-1.33926656279664e-05
-4.27391697438483e-05
-3.01964323322077e-06
8.46569579961018e-06
-1.44184240731993e-06
-4.00199787000281e-06
-1.70245495575519e-05
-5.73163892728391e-06
-6.49888690818393e-06
-8.68257477389709e-06
-1.89182072198718e-05
-2.81968254178813e-05
-4.33679156086827e-05
-2.59213079013712e-05
-1.30296272279014e-05
-1.97957332880483e-05
-9.93009688279485e-06
-4.2965231694403e-06
-1.92647047196773e-05
-1.39450784206913e-05
-7.79823318151356e-06
-1.31041107837932e-05
-2.49409871268917e-05
-3.41777359567095e-05
-7.26936812544223e-06
-2.50125046047267e-06
-3.05026068812005e-05
-6.78126876616791e-06
-1.74445150037147e-05
4.21355959179873e-06
-1.64045267995218e-05
-1.47288140851595e-05
-2.07284110350962e-06
-8.13466178484688e-06
-7.68748446639949e-06
-1.52825881335741e-05
-2.21439718094301e-05
-2.63525536665481e-05
-7.78587638779089e-06
-2.28621477053102e-05
-6.49253664278491e-06
-3.63621285499791e-05
-2.01368382017011e-05
-1.64488772695663e-05
-2.66628838277563e-05
-1.42629298462956e-05
-2.10750028167053e-05
-2.00407565838316e-05
-2.09367237315662e-05
-1.72519334989712e-05
-2.0199031262233e-05
-2.15882880541303e-05
2.76616185858027e-06
-2.14848636783867e-05
-7.40954292187234e-06
-3.55191973750649e-05
-2.99135451864984e-05
-1.7413523079049e-05
-1.88272928581717e-05
-9.75608624132322e-06
-2.57670420667876e-05
-5.30553275545086e-06
-1.55057382704875e-05
-1.66281630136822e-05
-3.3394139009383e-05
-2.41571940984055e-05
2.94300247440645e-06
-2.50083062462447e-05
-9.84921903353211e-06
-9.67056161920545e-07
-5.84901371951968e-06
-2.68576512987594e-05
-1.94334712242411e-05
-1.88104198530431e-05
-2.86345264629466e-05
-2.43558851849263e-05
-1.58939034873249e-05
-9.46663980509113e-06
-1.56376412930786e-05
-3.22827924312607e-06
-1.11363226355089e-05
-1.80867513955308e-05
-3.10048214927052e-05
-2.91166936984781e-05
-9.35512254610986e-06
-1.92501956364132e-05
-2.25552205735047e-05
-2.08367386179904e-05
-7.63535295068738e-06
-1.68102574566785e-05
-1.82308957663082e-05
-1.61950991934408e-05
-2.66317286040235e-05
-8.75808136815909e-06
-2.40201966279612e-05
-2.65435784765789e-05
-2.118372765581e-05
-2.72557176683472e-05
-2.00034386763194e-05
-2.37611817608566e-05
5.13661529988785e-06
-2.5320330915685e-06
-1.20113244298999e-05
-2.45743489377467e-05
-5.71159735855141e-06
-3.51772446942159e-05
-2.04366088005546e-05
-1.2668272708461e-05
-3.36546520245273e-05
-2.17564108775668e-05
-2.9767257122725e-06
-4.50547097870987e-06
-2.73668116125759e-05
3.52446254280286e-06
3.35147423565895e-06
-3.50251712281315e-07
-2.399128666887e-05
-6.06597193325763e-06
-3.71507632398641e-05
-1.77724956489764e-05
-1.53371639637907e-05
-5.76375131844149e-06
-2.49849747525258e-05
-2.98107437075722e-05
-1.63069042128387e-05
-9.95082905061364e-06
-2.84383057919893e-05
-5.92178685004625e-06
-8.01643076181469e-06
-1.80345961370618e-05
8.35670948447665e-06
-1.78069769631882e-05
-3.9205416722435e-05
-1.35415707728047e-05
-1.35402193926545e-05
-5.05467119093542e-06
-4.23775165518699e-05
-1.37423404663868e-05
-5.95335721427569e-06
-1.89124361024143e-05
-3.48141187349707e-05
-1.77698194320234e-05
-1.8393044880516e-05
-2.17007369925653e-05
-1.93606923730635e-05
-1.08192353761341e-05
-1.54664249263441e-05
-2.59974125698422e-05
-5.68831280822336e-06
-2.09956194116559e-05
-9.14791828376215e-06
-1.78973265217539e-05
-4.90549646606496e-07
-2.84709205418778e-05
-2.93721002909294e-05
-1.27024766738901e-05
-2.15716007591562e-05
-2.88377689451641e-05
-3.14984580599558e-05
-2.22226250251482e-05
-1.49435232893121e-05
-5.3534491810302e-06
-1.96759589749866e-05
1.53277165117303e-06
-1.85521294447485e-05
-1.3601701493589e-05
-8.12748041874717e-06
-1.72043652732402e-05
-1.52962264717856e-05
-1.69814673809522e-05
-2.22336995661466e-05
-1.16996673789544e-05
-1.64969284068379e-05
-3.10288517159267e-05
-1.94996803704662e-05
-1.40259553145769e-05
-2.5952663516057e-05
-2.8769498424916e-05
-2.37101128199495e-05
-1.94876131255869e-05
-1.51204574575483e-05
-8.25288262472458e-06
-1.02237796444724e-05
-4.89868623526755e-06
-9.91512661235505e-06
-8.09198689751265e-06
-1.84675067605301e-05
-4.17042318889158e-06
1.03611320782659e-05
-1.68826313349689e-05
-2.4380046972187e-05
9.59455969407794e-06
-1.39062621475182e-05
-1.9554969090513e-05
-3.08683541064569e-05
-4.08954649131599e-05
-1.4148671560085e-06
-1.8147906538502e-05
-1.06470880600461e-05
-2.54385594844289e-05
-2.12001037670062e-05
-7.22183424123977e-06
-3.51218365417936e-05
-8.69900366789807e-06
-1.12160665309001e-05
-2.96220623113265e-05
-1.42776812973567e-05
-1.34955124911077e-05
-1.49422020251808e-05
6.9120144714612e-06
-2.87913330659694e-05
-1.91191751439797e-05
-2.33979537502906e-05
-2.29557777946294e-05
-2.34893508897196e-05
-1.58377471419336e-05
-1.47644460083074e-05
-1.00153837986174e-05
-2.04580577846061e-05
-1.33614164375017e-05
-2.25830091526935e-05
-9.65436921433621e-06
