# Supplementary material for: Research on computational propagation and identification of mine microseismic signals based on deep learning
Source: PLoS One. 2025 Oct 22;20(10):e0334641. doi: 10.1371/journal.pone.0334641 (PMC12543183; doi:10.1371/journal.pone.0334641)
Supplement: S11 Data — (ZIP) [file pone.0334641.s011.zip › 000101100002663.xlsx_0.txt_24.txt.txt]

-1.54143741469415e-05
-1.8927461954812e-05
-2.97228081646174e-05
-9.57587025282168e-06
-2.49739138727789e-05
-3.0728121839359e-05
-1.00072384254883e-05
-1.60529453957463e-05
4.02368617892862e-06
-1.49541228723064e-05
-2.03274344765091e-05
-1.95118420052525e-05
-2.13430728118802e-05
-2.78662380783614e-05
-3.05372185149485e-05
-2.69242415459797e-05
-2.39538794123469e-05
-4.73824074003905e-06
-2.67482673193919e-05
-2.88075567269195e-05
-9.74774293140483e-06
-5.92689210916759e-06
-3.89483870112952e-06
-8.12249665443425e-06
-1.92308092505986e-05
7.20249078822976e-08
-2.50154295060052e-05
-1.91575020267694e-05
-6.73292778307195e-06
-2.47229955205872e-05
-4.50215518631648e-06
-3.45939313374568e-05
-1.76282071212499e-05
-1.66735727533538e-05
-8.91771143309651e-06
7.37373457938856e-06
-3.20108483432046e-05
6.22799282760017e-07
-1.92341417584603e-05
-1.99348584664922e-05
-4.81861355890077e-06
-3.00237057403827e-05
-2.1825635779208e-05
-9.47891183632717e-06
-2.2899775939551e-05
-4.61193116052903e-05
-1.26208565168431e-05
-1.86961146295999e-05
-2.90300514174667e-05
-1.41844937613535e-05
-1.89361561204786e-05
-1.76247882977835e-05
-1.37835274072821e-05
-5.89285417612571e-06
-1.14681326939043e-05
-1.58457098111695e-05
-2.37202009505816e-05
-9.80606458855285e-06
-2.74635654677121e-05
-1.19251089000073e-05
-2.17631465451705e-05
-1.67375045688545e-05
-3.32792935257015e-05
-1.68016512093015e-05
-3.60543600918294e-05
2.06491505757245e-06
-3.01422051019302e-05
-3.18268379956007e-05
-3.24554365156392e-05
-9.91654891728448e-06
-1.79119596075393e-05
-3.36321939616259e-05
-1.23051906000998e-05
-3.86225170284125e-05
-1.52269806640224e-05
-1.79188478868434e-05
-2.47675811951174e-05
-2.27897295322572e-05
-2.40638067014369e-05
-2.67304681876017e-05
-2.71158825871396e-05
-1.65473741405494e-05
-1.74972509981928e-05
-2.34003711398655e-05
-3.84791060169787e-06
-1.16283071939701e-05
-1.13499824079308e-05
-2.175934833072e-05
4.33071356589424e-07
-2.82355229109436e-05
-1.8629336169824e-05
-1.5512306121419e-05
-2.86419414807512e-05
-1.35541886084518e-05
-2.13464837885669e-05
-3.68382397436861e-05
-4.13819914437886e-05
-1.83273679250693e-05
-3.35067272828673e-05
-1.30342620014361e-05
-4.35519765460139e-06
-1.20299361062046e-05
-2.08154948242325e-05
-2.18597040111639e-05
-6.9555514297096e-06
-1.49541826901922e-05
-8.49950332885756e-06
-9.61566769871375e-06
-2.95737340492573e-05
-1.01661160247554e-05
-1.73113480931791e-05
-7.56767908185706e-06
-2.50030721573657e-05
-1.81633918799156e-05
-6.99783594879773e-06
-2.20152090764381e-05
-1.56697860694527e-05
-8.43328806612596e-06
-3.43799052294507e-06
-2.41498063405434e-05
3.21463409763347e-06
-1.98733278311055e-05
-1.67938078445776e-05
-1.85155394806913e-05
-1.1868107718104e-05
-2.46545196938256e-05
1.56282532006296e-06
-5.74424870417119e-06
-1.80333196352034e-05
-1.80311847376762e-05
-1.88483256306317e-05
-2.67324696345408e-05
1.42447628084536e-06
-6.39532416560943e-06
-1.87088498511555e-05
-2.5919970258582e-05
-2.01356658803256e-05
-3.31150296552031e-05
-3.20201672409233e-05
-2.94885251641405e-05
-1.4220350821514e-05
-2.40204776240397e-05
-1.65422628426185e-05
-1.20194959007085e-05
-1.09606211522985e-05
-2.65895565702995e-05
-1.10756457466362e-05
-9.36739107917709e-06
-1.39033510816143e-05
-1.83597914051173e-05
-2.99087991399428e-05
-1.31478540022962e-05
-1.45583551698368e-05
-1.95364203116842e-05
-2.12335375440987e-05
-1.26139174903503e-05
-3.8273630158556e-05
-2.50375163694244e-05
-2.94686253469595e-06
-2.03721926900695e-05
-1.10249988602947e-05
-1.67351128487748e-05
-2.91297753848227e-05
-3.14446217658073e-05
-1.8818930250521e-05
-8.11192535226061e-06
-1.99284211412501e-05
-1.64316556104125e-05
-9.20725345438035e-06
-1.51602029495367e-05
-1.3771653270334e-05
-1.91745445648192e-05
-2.61440390745658e-06
-6.62601240777385e-06
-1.20285137834506e-05
-1.12333589777601e-05
-1.0446673519208e-05
-5.59271310588537e-07
-1.58582707117237e-05
-8.10264717583932e-06
3.60834983048419e-06
-1.4354191965636e-05
-3.56197732865051e-05
-1.78209629288993e-05
-2.3559558563785e-05
-8.2113004381555e-06
-2.65352993024438e-05
-2.61155857701551e-05
-3.77034383675068e-06
-1.84329352168561e-05
-1.02555153513668e-05
-6.2904021181167e-06
-8.55286559339231e-06
-4.56696488995984e-06
2.89045352829424e-06
-8.31104024232383e-07
-1.24947937161837e-05
-3.52763265688791e-05
-2.80944374335769e-05
-1.3786024955275e-05
-1.24236367019803e-07
-9.98096165802988e-06
-1.37913998962452e-05
-8.23083772351551e-06
-2.53132838260025e-05
-5.015588792388e-06
-7.89023568377936e-06
-2.6954734495639e-05
-2.13482980219794e-05
-1.14988868687487e-05
-1.80514112332683e-05
-1.96738325968594e-05
-1.11696428719699e-05
-1.70103617135825e-05
-9.31946473529858e-06
-1.58275951332302e-05
-2.47189673892278e-05
-3.37019423935957e-07
-2.30942876373382e-05
-1.01318547414871e-05
-9.89807384906964e-06
-1.43928649577348e-05
-1.86487400523576e-05
-2.15891779991277e-06
-1.31359851937856e-05
-1.50293417347807e-05
-7.30723976886482e-06
-4.19332291928516e-06
-2.30229049494455e-05
9.43580580564399e-09
-4.28451765870202e-06
-1.40653849792497e-05
-1.63013478673873e-05
-1.85779462149305e-05
-2.48871398178556e-05
-2.26191932865891e-05
-1.29773009190079e-05
-1.93585291224576e-05
-2.50762465784422e-05
1.72188489034334e-06
2.08227761091204e-06
-1.94411333629812e-05
-2.69958352730444e-05
-4.6951601542756e-07
-2.54086598746134e-05
-1.69635465420834e-05
-3.88663039624722e-05
-3.16651949420761e-05
-2.45408517765886e-05
7.90901926798483e-06
-3.23231175570773e-05
-1.77163225598176e-05
-3.53461627436407e-05
-1.360419459518e-05
-1.19589822319448e-05
-7.44026341693677e-06
-8.97984777825919e-06
-2.38923718892076e-06
5.42381893164229e-06
-1.6878465400379e-05
-1.79304814759227e-05
-1.61039036265368e-05
-9.38376867252094e-06
-2.1393420192031e-05
-1.6965865844639e-05
-3.17491162505815e-05
-8.34861933317327e-06
-3.47320375747631e-05
-2.09046867935171e-05
-2.5486524466182e-05
5.7523224532941e-06
-1.62319111101306e-05
-2.97238662256681e-05
-8.58902747158826e-06
-2.4031628097356e-05
1.76645162842038e-06
-7.67350558876632e-06
-2.6021839400942e-06
-2.46811070297816e-05
-2.55036008810124e-05
-6.34725036173738e-06
-4.6576985879391e-06
-3.07778771080057e-05
-2.13571382939704e-05
1.75511842200276e-06
-2.95424495966592e-05
-1.97665314647377e-05
-1.1783060390736e-05
5.37314421124198e-06
-1.41038880831306e-05
-9.53697116050467e-06
-1.79032040905371e-05
-1.79000236228544e-05
-1.04584177672258e-05
-3.2898808453636e-05
-2.69687970760705e-05
-5.70738507895111e-06
-7.88339769937657e-06
-2.23241960233872e-05
-2.1060593254549e-05
-1.81341533177638e-05
-7.8681895844472e-06
-6.31263992699025e-06
-1.00921380468587e-05
-5.23631563414371e-06
-1.59440459905441e-05
6.35448333932775e-06
-3.13778559653381e-05
-2.54812926989683e-05
-3.00452771282532e-05
-2.44182676328184e-05
-1.35481319650782e-05
-9.65657895263758e-06
-3.6516003037182e-06
-2.77964755657577e-06
-3.75717894306813e-05
-2.81780371984101e-05
-3.12671719294302e-05
-2.74643724683403e-06
-6.17500018501922e-07
-2.58719503229137e-05
-3.09897563253455e-05
-1.00119319957504e-05
-6.30886599628258e-06
-9.56614098459403e-06
-8.90566434681058e-06
-3.6508469352502e-05
6.27772263344225e-07
-1.6892790459799e-06
-2.94312079533297e-05
-1.84736116071403e-05
-7.66750361946963e-06
-1.87130517898156e-05
-2.00812543291406e-05
-2.18245641827993e-05
1.16417438067358e-06
1.11862327624214e-05
-2.33118411413197e-05
-1.9444549097834e-05
4.43074711969689e-06
-1.06171526830167e-05
-1.56004834413839e-05
-1.3055872176848e-05
-1.13130013271571e-05
-2.35542872267538e-05
4.16049820468661e-06
-3.64799311427132e-05
-3.15625960840812e-06
-1.651490914999e-05
-6.25253021818229e-06
-1.41452092073342e-05
-1.56303169878839e-05
-1.81079268522038e-05
-3.38559898782715e-05
-1.52876952683914e-05
-1.59006372625706e-05
-8.11658474647289e-06
-7.41734098727016e-06
-2.5616430452371e-05
-1.61243154987989e-05
-1.6637252096488e-05
-2.74880786256624e-05
-2.32971715129252e-05
-1.08483743764484e-05
-2.87517595266908e-05
-2.32893031996073e-05
-6.03070366597851e-06
-3.53798325587744e-06
-3.40603933192177e-05
-1.66796016309049e-05
-2.85841430800715e-05
-1.99674063652063e-05
-1.68331019919571e-05
-1.38672167016435e-05
-1.8552252224036e-05
-3.38178637968437e-05
-4.05606347470807e-06
-1.79808740100863e-05
-3.70260312904515e-05
-2.51118538951135e-05
-1.82031149027361e-05
-1.42425498501497e-05
-1.04180992376238e-05
-2.18226342967105e-05
-1.02991018410924e-05
-2.03692436971509e-05
-2.2036538393787e-05
-1.6035642371969e-05
-2.00706826637536e-05
-2.96160895920981e-05
-2.39174248935058e-05
-2.38718000182947e-05
-1.74115164594873e-05
-6.34975178095957e-06
-7.26963831293276e-07
-2.25693558607884e-05
-1.878927060757e-05
-1.57911842172566e-05
-1.81441422822737e-05
-2.44054109681955e-05
-2.65851000046544e-06
-3.00616639049504e-06
-9.47397480936926e-06
-2.02369332521575e-05
-1.01317658102222e-05
-2.91981881358073e-05
-3.0437562384304e-05
-2.26574837753151e-05
-2.94043051955317e-05
-1.43421710066294e-05
-2.96703081760354e-05
-2.46344589362163e-06
-1.864838611051e-05
-3.24768513436451e-05
-1.42080133977835e-05
-3.60957223009818e-05
-1.29078510378336e-05
-1.55103474104076e-05
-3.55735897929977e-05
-1.39870258365653e-05
-6.52613384894631e-06
-2.09030351916852e-05
-3.2514744200803e-05
-2.2197002409811e-05
-2.17209682136569e-05
-1.73855167342231e-05
-8.62082452502451e-06
-2.06577335372875e-05
-2.00258685088941e-05
-2.41892271538193e-05
-1.1341190379803e-05
-1.79173415308346e-05
-8.36950752880252e-06
-3.23507694098058e-05
-2.32510852026955e-05
-4.89689616773607e-06
-4.51020002380835e-06
-9.05028252802559e-06
-1.2244990264068e-05
-2.30402971500351e-05
-3.36596123589757e-05
-4.82796109965064e-06
-2.57827679045045e-06
-2.70527706278519e-05
-3.45745322187335e-05
-1.75166588593163e-05
-3.10789866081918e-05
-1.22946798031603e-05
-3.21138228283732e-05
-1.6809344616412e-05
-2.65588263553794e-05
-1.68551864256753e-05
-2.46796911194613e-05
-1.22676358203825e-05
-1.43833896545587e-05
-6.6986491538664e-06
-1.9204080988685e-05
-1.07194436278416e-05
-2.80234836178159e-05
-1.01550359452068e-05
-8.13991571772541e-06
-5.64775779692414e-06
-1.2767292569083e-05
-7.483265126859e-06
-1.68397738550634e-05
-4.34796230365222e-06
-1.25777692893352e-05
-5.64514448499579e-06
-2.20190070276824e-05
-1.56144646137484e-05
-6.90099187625267e-06
-1.65876656482855e-05
-1.88130066289116e-05
-1.23165656184232e-05
-1.50554346828955e-05
-1.81657804378607e-05
-2.50264300603526e-05
-2.44089179926966e-05
-1.99572634973839e-05
-3.65004322193442e-05
7.04723477472719e-06
-2.24907416178528e-05
-3.24030347689128e-05
-1.45111477163121e-05
-2.19092232094506e-05
-1.58389948794615e-05
5.17107819193817e-07
-1.74307725637884e-05
-1.24679974377185e-05
-6.06155994465704e-06
-3.01538051050467e-05
-1.56615248060579e-05
-1.48180308581697e-05
-8.72551992564987e-06
-1.61784879513631e-05
-1.86132267333792e-05
-2.48388633399372e-05
-1.5913018091102e-05
-1.35049803246074e-05
-1.00526682637371e-05
-2.01769690422799e-05
-2.05979434440148e-05
-2.66621106084676e-05
-1.18949424993712e-05
-1.96851269854102e-05
-2.48748168296027e-06
-2.5270517106463e-05
-3.5949489414581e-05
-1.69523208759934e-05
-1.6602739660096e-06
-2.49620710192699e-05
-4.80304468965956e-06
-3.1034261040841e-05
-2.25911682489689e-05
-1.31535354396407e-05
-2.01055198518231e-05
-3.94210427350573e-07
-1.9492055661237e-05
-1.49233771398056e-06
-1.40878672606834e-05
-2.08583381978201e-05
-2.10981275119218e-05
-2.96034272273532e-05
-1.43615288276751e-05
-7.77383292504685e-06
-2.37558729184554e-05
-2.14621319190623e-05
9.04471055216177e-06
-5.56218097043265e-06
-1.55079264439865e-05
-4.28866315693414e-05
-1.65192894845127e-05
-1.73765214313937e-05
-2.98603441207369e-05
-1.37318616295618e-05
-1.99980178865394e-05
-3.01599734024354e-05
-1.09779232425903e-05
1.9468393330693e-06
-2.44659181062561e-05
-3.30073668893189e-05
-2.54937058901814e-05
-6.41529169582253e-06
-2.02146904118511e-05
-1.43038163069193e-05
-1.73432250630423e-05
-1.89389247377086e-05
-1.02398901962757e-05
-2.07304446624371e-05
-3.22440204749226e-05
-3.62743501675671e-05
-1.15146987133291e-05
-1.6533076426923e-05
-1.64484802171542e-05
-2.1946392060945e-06
-1.15750379047303e-05
-2.73617668248145e-05
-2.167457591819e-05
-7.04010167000085e-06
-1.34583411152813e-05
-2.02811805454792e-05
-1.17573687765935e-05
-1.92065930315144e-05
-4.75464653384975e-06
-1.17652989958592e-05
-2.86256795813026e-05
-1.47626300943987e-06
-9.2294270193703e-06
-1.12510504583584e-05
7.41727505808425e-06
-1.12889274369982e-05
-2.03575322260986e-05
-1.5018953420438e-05
-1.81515701082427e-05
-1.21040480175222e-05
-2.03236892171562e-05
-2.17623239242705e-05
-1.52000467629944e-05
-3.21466678899273e-05
-2.00815146368849e-05
-1.48604341749361e-05
-6.93529349055025e-06
-1.09289907433441e-05
-2.31054734126989e-05
-2.10196288028299e-05
-2.45935644026753e-06
-2.94074621349292e-05
-4.25851997611287e-05
-1.99286849350158e-05
-4.00470546649995e-05
-1.08664971708299e-05
-1.97068985907841e-05
-2.07675261883885e-05
-1.77134136265834e-05
1.4675631402995e-06
-1.5525244846897e-05
3.51322552832499e-07
-1.88794389036938e-05
-4.36724626539092e-06
-5.16399075354343e-06
4.90275245914984e-06
9.29729761308644e-06
-1.68750820927204e-05
-2.80048179762632e-05
-3.6188126576584e-05
-1.48471556884971e-05
1.93806426490896e-05
-1.98674822255441e-05
-1.20091936277368e-05
-2.11800240766068e-05
-2.37523073038414e-05
-2.01169970617936e-05
-1.39530648083425e-05
7.02753104753593e-06
-7.38548214155911e-06
-2.08477297973579e-05
-2.1383753929564e-05
-1.17895126403035e-05
1.81489566335893e-06
-1.96001381932909e-05
-1.43741264917454e-05
-1.70310323093086e-05
6.50611188416781e-06
-1.61510434783326e-05
-1.92445723627536e-05
-6.49289381902534e-06
-2.16200183016276e-05
-2.73241419728778e-05
-2.20949544270874e-05
-2.98560132811755e-05
-2.12096137565372e-05
-2.66897010794846e-05
-1.01630397333191e-05
-3.18714626773986e-05
-6.71762466847292e-06
-2.61169727086625e-05
-1.42401438234368e-05
-3.94115251755426e-06
-9.45095997214214e-06
8.69161919548168e-07
-1.78101221624929e-05
-2.19674628819945e-05
-2.99163990335337e-06
-1.86259342816732e-05
-3.00379128706991e-05
-7.59479427205628e-06
-2.63513301882768e-05
-1.55596761439736e-05
-1.96312378000427e-06
-2.90988038960174e-05
-5.57411988636676e-06
-3.79512507360387e-05
-1.34494606769827e-05
-3.45052110299409e-05
-1.41886977957389e-05
5.72351273503895e-06
-2.3715675442904e-05
-2.53061465537532e-05
-1.17705526994496e-05
-2.83156510197216e-05
-3.50014442081862e-05
-2.22262100646573e-05
8.01072372055607e-06
-2.32898631701967e-05
-1.81787285572165e-05
-1.59685661975416e-05
-1.48077738705642e-05
-1.24015105409984e-05
-1.51353811175768e-05
-1.60919157994452e-05
-1.39566702386135e-05
-2.20402720942154e-05
-2.8462359943124e-05
-1.28719664929316e-05
-2.00119576368047e-05
-5.90552665620118e-06
6.342673705852e-06
-1.28506496665058e-05
-1.15933147049275e-05
-3.37853522843013e-05
-1.47440592584398e-05
-2.45487251387005e-05
-8.6813834323765e-06
-1.74906090372965e-05
-9.15539338511949e-06
-1.95598421841311e-05
-1.63872506145484e-05
-1.9861439748057e-05
-2.52862444795917e-06
-3.1076079014744e-05
-1.37863867951404e-05
-1.72966110327216e-05
-4.43287894233688e-06
-1.09483015469567e-05
-1.10611284672671e-05
-1.99467430515675e-05
-3.19060404728843e-05
-1.01145340334056e-05
-7.73984297442659e-06
-1.54710301071581e-05
-1.76886239089769e-05
-2.47300242993879e-05
2.18707309929607e-06
-2.14049237878689e-05
-7.1874230313385e-06
-2.17017608492162e-05
-9.88542017732036e-06
-1.15085129729501e-05
-6.13796640716887e-06
-4.03494951783138e-05
-1.64816795420563e-05
-1.66559255556654e-05
-1.60261311227194e-05
-1.58234791994631e-05
-1.41720036907543e-05
-1.92626269037938e-05
-3.03869315730857e-05
2.17685218416262e-06
-1.47599760877991e-05
-2.69107388090327e-05
-1.2022033192787e-05
-1.5971285533827e-05
-1.90759859785753e-05
-1.59925818221151e-05
6.76317216767222e-06
-2.04184468425712e-05
-1.81005055520863e-05
-6.00454745655246e-06
-1.323826654769e-05
5.94815752501822e-06
-1.83847905409388e-05
-1.46510345212505e-05
-2.2117992381941e-05
-2.894119355016e-05
-4.98944732254594e-06
-2.7324368417287e-05
-5.70748561221792e-06
-1.362277476939e-05
-1.84122652119274e-05
-1.16564055987541e-05
-2.94010531638914e-05
-1.67930792347545e-05
-1.55754416393831e-05
-1.10588445584509e-05
-1.64141813120163e-05
-1.1619110995024e-05
-1.12685326487688e-05
3.06448131927681e-07
-6.50855264839579e-06
-3.51223324376196e-06
-1.37288338131562e-05
-1.3418358793491e-05
8.16035951954557e-06
-3.63995174723178e-05
-1.51034765566365e-05
-1.42291742779935e-05
-2.61700542465469e-05
1.38593027736758e-05
-3.28452591197005e-05
-2.29274500441418e-05
4.80592354120677e-06
-3.26474336797757e-05
-2.29835037678777e-05
-1.93211199238815e-05
-1.00094323573969e-05
-1.03856877430642e-05
-2.42360631152174e-06
-2.05603251256893e-05
-1.96512564444939e-05
-1.33764410503144e-05
-5.61020387190459e-06
1.75064494944664e-07
-8.93109040227631e-06
-2.75735454460309e-05
-1.51355010812929e-05
-2.3062525084091e-05
-2.65732621607635e-05
-1.62272010590791e-05
-2.07357006028331e-05
-2.16302351358244e-05
-2.13339845757319e-05
-6.02197289177031e-06
-2.61638853631816e-05
-3.0824107495265e-05
-1.40716422507673e-05
-1.10597378526154e-05
-1.64527190644348e-05
-4.75374964480392e-06
-1.16191236838804e-05
-2.41964196993172e-05
-2.64843631459142e-05
-1.58387307423024e-05
-1.22300005861458e-05
-9.07727092647322e-06
-3.1123280191112e-05
-2.687343332817e-05
-2.0494350914458e-05
-9.79911390633487e-06
-4.63852711568139e-06
-2.03186368617571e-05
-2.30764209384951e-05
-1.41187967548378e-05
-1.8111637442346e-05
-3.31727175198194e-05
-1.55206502407632e-05
-2.27830544463491e-05
-1.84189830538812e-05
-1.31817234540259e-05
-1.29258988224672e-05
-1.3749202247118e-05
-3.91933151387899e-05
-2.76508318374136e-05
-1.96928186592615e-05
-2.37396045823434e-05
-6.58662237276346e-06
-1.26446108505134e-05
-2.49431816552757e-05
-2.3675097683237e-05
-1.24233831924081e-05
-2.36148652521033e-05
-3.55771609536092e-05
2.46263534476776e-06
-2.38306990202711e-05
-1.45547186843523e-05
-2.48859149999517e-05
-1.00249906624045e-05
-1.93544430647785e-05
-2.18541289315539e-05
-2.22846036835854e-05
-1.66863603436935e-05
-1.4407204830889e-05
-1.11663670634161e-05
-1.98614255996119e-05
-2.13468313929653e-05
-1.41725609031414e-05
-3.04568735066989e-05
-1.32743033026241e-05
-1.95183153865559e-06
-1.09971559867875e-05
-2.0399098885987e-05
-6.34444376611934e-06
-1.73091802338385e-05
-2.51392063825597e-05
-1.62631838184818e-05
-2.39226596761249e-05
-3.28647262436409e-05
-2.84737934747702e-05
-3.75612396462606e-05
-2.63259758654717e-05
-1.57536500390079e-05
-1.10379674131949e-05
-1.22350978071915e-05
-1.02822202923726e-05
-9.80613026444412e-06
-2.3001423022065e-05
-2.00232871755131e-05
-2.03326657786008e-05
-1.58916228198969e-05
-1.3614116048337e-05
-1.58028041999179e-05
-1.08134447892713e-05
-2.11134944088643e-05
-9.86177157695081e-06
-1.26637816176143e-05
-1.36996495751845e-05
-1.25956333458577e-05
-2.83193841851454e-05
-2.35995374957811e-05
-3.80882855799694e-05
-1.27714481113567e-05
-5.85870854296578e-06
-2.6047745988522e-05
-2.83539008285333e-05
-1.60350219701514e-05
-2.65144824524656e-05
-2.56283748395016e-05
1.02432403084681e-06
-9.16304765260459e-06
-1.06794163389283e-05
-1.64190710726319e-05
-9.66958530814319e-06
-2.17994396596891e-05
-1.50975583420257e-05
-2.13193805481965e-05
-1.32697415444134e-05
-2.26329892881749e-05
-4.55272408358324e-06
-1.33439860193145e-05
-1.53810524296149e-05
-1.81834686756282e-05
-1.90971962696411e-05
-6.27459039378145e-06
-1.5749117789819e-05
-7.44575860304003e-06
-1.98387641097281e-05
-1.07767671933824e-05
-3.07840833069734e-05
-1.31813580876381e-05
-1.8601815204063e-05
-1.58412309860679e-05
-2.43798149575364e-05
-2.4373909334611e-05
-1.66247327074542e-05
-1.79541563345858e-05
-1.81401596750817e-05
-2.54814736571736e-05
-1.59734624356493e-05
-2.93775444110702e-05
-8.44922510265806e-06
-1.89931160298589e-05
2.1798246262106e-06
-1.86593398601535e-05
-2.76544523138822e-05
-1.89379424250761e-05
-1.33553900628667e-05
-2.93754026040192e-05
-2.48778773798547e-05
-1.63031964775831e-05
-2.64975871367384e-05
-2.63122394645877e-05
-1.47818495930714e-06
-1.72390890742161e-05
-4.50149852266257e-06
-2.46240183919676e-05
-3.40653716677285e-05
-9.69304408998266e-06
-2.55691885994144e-05
-3.82734710843733e-05
-1.64641769200095e-05
-1.34210214753234e-05
-3.54277682247313e-05
-1.6161362139563e-05
-2.24824816852373e-05
-2.29806702171228e-05
-1.88870992374385e-05
-1.9933776376308e-05
-2.04287972875199e-05
-3.06302845366509e-06
-2.36110550449501e-05
-5.13629382019083e-06
-1.20552705906498e-05
-2.83086562905347e-05
-4.49091534480292e-05
-2.5591246587609e-05
-3.56984611268179e-05
-3.07648066488501e-05
-2.69327805634525e-05
-2.20057644898624e-05
-2.53822469392336e-05
-1.86117982450264e-05
-1.41982613772218e-05
-1.19289066267056e-05
-1.25125195775139e-05
-1.70963228582527e-05
-3.32977107919043e-05
-1.2782609918306e-05
-1.12791918744122e-05
-1.88898563344611e-05
-1.19426627384097e-05
-1.64323532398154e-05
-2.51509999109436e-05
-1.7983837077715e-05
-2.69806046244249e-05
-1.19462218153376e-05
-2.16759118929848e-05
-1.193312813882e-05
-1.82910483461201e-05
-1.80765885612612e-05
-7.95465599223841e-06
-1.47939238598033e-05
-1.4645815817668e-05
4.04393212957786e-06
-1.6092164455989e-05
-9.98026398105146e-06
-2.32476185365468e-05
-3.98829509191048e-05
-1.30128970650669e-05
-1.47999667757308e-05
-1.91798078555951e-05
-1.47161663814764e-05
-2.44995923496944e-05
-2.87511645248079e-05
-2.15966045897054e-05
-1.13760267162961e-05
-3.27429804965601e-05
-1.4992818412482e-05
-1.256560330374e-05
-2.8013459954206e-05
-2.47181244029506e-05
-8.76908285422996e-06
-1.51553303023721e-05
-2.64173509275504e-06
-2.37898713849042e-05
-2.01939499032987e-05
-1.37729381529075e-05
-1.70460249435177e-05
-4.07477147437989e-05
-2.291410497391e-05
-8.06262775329017e-06
-2.64413387689436e-05
-1.60627173965845e-05
-2.74448317885108e-05
-1.87811108331815e-06
-2.14339962873878e-05
-2.31452756301703e-05
-2.4286707966879e-05
-1.63662329245103e-05
-5.55596711604996e-06
-1.40360063998971e-05
-2.19664418793244e-06
-2.58171357440674e-05
-2.49602316005803e-05
-1.31481084345063e-05
-1.30938841947674e-05
-2.70287258572949e-05
-9.59313126287539e-06
-1.99275448475276e-05
-1.07870482770937e-05
-1.09047982207327e-05
-1.48949298042642e-05
-2.36301459140914e-05
-2.79851450925006e-05
-2.45096860304097e-05
-1.23252549219191e-05
-1.60852837717303e-05
9.65250178445022e-06
-1.72089918547139e-05
5.29100883671351e-06
-1.85652417701151e-05
-1.46248128588188e-05
-2.88140006053393e-05
-3.15224335432871e-05
-2.01248550351625e-05
-9.27463176155058e-06
-1.62957039374749e-05
-1.01218785452943e-05
-1.3290732657903e-05
-1.59386334512464e-05
-4.32973438820112e-05
-2.33864415875561e-05
-1.60144378306973e-05
-1.58430288509291e-05
-2.92611570669135e-06
-3.36069269176271e-05
-2.48255102246257e-05
-2.06301723347901e-05
-7.47681402302124e-06
-5.71914298125162e-06
-2.00086027255543e-05
-3.73862752745235e-06
-7.86465127115687e-06
-2.19003350026934e-05
-2.99710202852051e-05
-5.79462520160899e-06
-1.15426805653696e-05
-1.3779236337337e-05
-7.50378139964834e-06
-6.45028874032598e-06
-3.47231324310334e-06
-2.555463175683e-05
-2.62777017546488e-05
7.1498318081624e-06
-2.60391383921746e-05
-2.08638052226898e-05
-6.99509327844086e-06
-2.91174370484619e-06
-1.95715252985357e-05
-1.90823593666707e-05
-3.42159100413994e-05
-2.10685791731965e-05
-2.93110248925576e-06
-1.32012684527384e-05
-3.17863170959063e-05
-1.81253427594772e-05
-8.23791917985003e-07
-9.46812647667363e-06
-3.34623459144163e-05
-1.99270331455935e-05
5.98578482591846e-06
-1.63265192672789e-05
-1.41836800403766e-05
-2.10026892594716e-05
-1.58424314723641e-05
-1.167699906115e-05
-2.73144059182886e-05
-2.39205701206552e-05
-2.25370740574947e-05
-1.35401467341082e-05
-2.22798898374274e-05
-3.58995421826849e-05
-3.75958041297226e-06
-1.55975369114034e-05
-2.72961354058704e-05
-3.20966034467122e-05
1.15008158846359e-06
-2.34104074243151e-05
-1.35615233888276e-05
-2.24345711298449e-05
-1.78941346213562e-05
-2.55701972736322e-05
-3.48745445698052e-05
-1.34104506714273e-05
-2.00110347507329e-05
-2.63658368068556e-05
-1.68834478251564e-05
-5.58616676419398e-06
-1.00494472407462e-06
-1.06909703638272e-05
-3.52675078769207e-05
-1.48225792212521e-05
-1.5111024286222e-05
-3.49069699396371e-05
-1.58532748196333e-05
-9.20167058174043e-06
-2.90631829662835e-05
-2.1801755529178e-05
-1.59861316693333e-05
-3.65739077910916e-05
-2.5976003710774e-05
-2.78820861992233e-05
-1.70875912583055e-05
-2.45329322544213e-05
-3.00092233226103e-05
-3.20668775634771e-05
-8.32900469427531e-06
-1.7775598111995e-05
-6.33787798516933e-06
-2.97090036325619e-05
1.62158226763681e-05
3.95297396602125e-07
-2.42957741131525e-05
-1.61500509621708e-05
-1.38907830299062e-05
-2.04192942562454e-05
-1.48138471697284e-05
-4.69166370781296e-06
-4.64702787586319e-06
-8.12561443159888e-06
-8.37074331931169e-06
-6.81371041032335e-06
-2.86079398031255e-05
-2.77463697083151e-05
-3.47655943745395e-05
7.00050697723482e-08
-1.38998022563924e-05
-1.14804661547676e-05
-2.73983084455938e-05
-1.06323021752904e-05
-1.53645704487001e-05
-3.18627098311633e-05
-1.79482625990084e-05
-4.25828511686667e-05
-1.62527782558724e-05
6.92380370532227e-07
-1.49150818971082e-05
-5.29141781618094e-06
-1.88212849959721e-05
-6.31166254478434e-06
1.61978484041374e-05
-2.30798911220158e-05
-5.47089076004402e-06
-2.62199854651967e-05
-3.29001539351439e-05
-1.8841641138936e-05
4.87967061944379e-06
-2.61721646011768e-05
-1.31438261735518e-05
-9.75800837923873e-06
-2.7708663038518e-05
-3.47389714581194e-05
-2.68702091462524e-05
-1.21051602748629e-05
-2.14356626851148e-05
-3.38279698811173e-05
-6.66921468718966e-06
-9.2326807488329e-06
-1.30924102954723e-05
-1.80417385777705e-05
-1.5693223633471e-05
-1.67297498750675e-05
-3.04698948375977e-05
-2.70502109210957e-05
-1.55098721207302e-05
-2.48644306394078e-05
-2.05131611968105e-05
-2.62412834250964e-05
-4.06086216693412e-05
-1.61342999187155e-05
-2.18416238623011e-05
-1.72135059618731e-05
-2.52705982580272e-05
-1.95575839460271e-05
-6.92818480239228e-06
5.66235942931839e-07
-3.78613034003158e-05
-1.46312072477281e-05
-1.19040897399982e-05
-3.01649083718516e-05
-3.35455910541445e-05
-2.21624949637782e-05
-8.17302357884211e-06
-2.49930064871845e-05
-2.41894901442172e-05
-1.07249053170758e-05
-8.11963714496642e-06
4.62398068585234e-06
-1.31142706500749e-05
-2.45269025560932e-05
-1.9522568617872e-05
-1.7065240774816e-05
-1.18386411296686e-05
6.58222306778874e-06
-2.79339119239106e-05
-1.62697111775148e-05
-1.18068946896229e-05
-3.09907960199379e-05
-2.61612911448902e-05
-2.26629776307036e-05
-1.21860772424435e-05
-3.39726841943426e-05
-1.34834785820643e-06
-2.33706156044471e-05
-2.42990708925544e-05
-1.34504356204041e-05
-1.37352418642508e-05
-2.26853785611515e-05
-2.489325396613e-05
-2.80727729120225e-06
-1.85443135190802e-05
-3.0152230930752e-05
-1.16574332256191e-05
-2.23694848841008e-05
1.26040884650355e-06
-1.52303278687409e-06
-1.30477099954114e-05
-3.72793872342981e-07
-9.63738458478435e-06
-1.04659333703964e-05
-2.44244160905045e-05
-2.58047370025185e-06
-1.76251066624572e-05
-1.74892961455938e-05
-1.2499737026332e-05
-1.51556678644212e-05
-7.93065118309624e-07
-1.40514064010048e-05
-1.85860381997439e-05
-1.53527230753328e-05
-1.58040785015675e-05
-1.69974135922929e-05
-3.03744001080628e-05
-1.88953795293272e-05
-1.27610708059763e-05
-2.25667194667766e-05
-3.05944601272843e-05
-2.95387737934302e-06
-6.56711875877156e-06
-1.15135524840321e-05
-2.75775728470953e-06
-2.8916918537098e-05
-2.45485168464665e-05
-1.38409932969233e-05
-2.01179712400114e-05
-7.83397889334033e-06
-2.28572556926887e-05
-1.9241988465609e-05
-8.32277803626072e-06
-2.17856733190078e-05
-1.79010112958935e-05
-3.36173429465714e-05
-1.13891700817101e-05
-3.37302256691765e-05
-1.66680093628828e-05
-2.10138782554638e-05
-1.09122654520309e-05
-3.92922675420066e-05
-1.23046937947284e-05
-1.55124447215091e-05
-8.23637499980397e-06
-2.73281232272662e-05
-1.16616557357192e-05
-2.75298375117001e-05
-1.53841094132175e-05
-2.69259920396179e-05
-1.33394448158471e-05
-7.51253254591062e-06
-6.51092348148961e-06
-1.73067862606432e-05
-2.35050119778412e-05
-1.26677652593157e-05
-1.30210523261452e-06
-3.05167790866494e-05
-2.28904615735453e-05
-1.26212971732052e-05
-3.31253781209215e-05
-3.28820411155937e-05
-2.5644139798411e-05
-4.1103104015181e-06
-3.26148452822682e-06
-1.71012253385604e-05
-5.97456955618413e-06
-1.30936032070437e-05
-1.76456012318278e-05
-2.62039613286445e-05
-4.58273404278836e-05
-1.28141321379003e-05
-2.30013010941234e-05
-2.61919640141952e-06
-1.05310039305249e-05
-3.16266443762513e-05
-3.33351038064674e-05
-2.28753086735826e-05
-2.4787400955131e-05
-1.65525313988442e-05
-3.96496464446849e-05
-3.14256663759042e-05
-2.21302579006736e-05
5.07575901462555e-06
-2.97518094068835e-05
-3.88047756303282e-06
-2.73404743823151e-05
-2.92266713009452e-05
-2.62565623251999e-05
-1.65162789251459e-05
-5.48725998967463e-06
4.55443350598703e-06
-3.06574319919701e-06
-5.09768170684313e-06
-1.29811654341467e-05
-1.30104205946354e-05
-2.02555091595458e-05
-2.61813688533653e-05
-3.12043070961646e-06
-1.01926478860182e-05
-3.47686843468883e-05
-2.35167886331575e-05
-1.62433418019622e-05
-2.56934503333688e-05
-8.95996452854248e-06
-2.02572466688725e-05
-1.02600781482397e-05
-1.11664876152825e-05
-2.93452995641179e-05
-9.65988124814524e-06
-2.63019151670848e-06
-2.40840294436984e-05
-9.95150159898123e-06
-2.23270532005681e-05
-6.07281462741819e-06
-1.01378697745823e-05
-2.40609066598502e-05
-7.93638464676956e-06
-8.56703157761474e-06
-1.17082481957744e-05
-2.01965544045676e-05
-1.97632367877041e-05
-1.41157566279569e-05
-3.54988967701583e-06
-2.17103006195129e-05
-1.09459040387276e-05
-8.74375450320359e-06
-2.68157457481161e-05
-2.64576817906994e-05
-2.675044721783e-05
-9.07943173881552e-06
-2.58218186056081e-05
-1.85729818930979e-05
-2.133293535356e-05
-9.62386496753016e-06
-2.62446232081711e-05
-7.7642359997207e-06
4.77781137507166e-06
8.85514876031065e-07
-1.12265299296636e-05
-3.91690929327559e-05
-1.29868156508642e-05
-1.26099355311592e-06
-3.29439641695131e-05
-2.21538588587656e-05
-1.91869914812436e-05
-3.19378105213929e-05
-1.30255051648412e-05
-1.86898476400456e-05
-8.98517080936337e-06
-9.72538025701267e-07
-1.32459936581383e-05
-3.39963815563275e-05
-1.99158425425439e-05
-2.13500757808682e-05
-1.31966315220605e-05
-2.38999880214347e-05
-6.9979334191965e-06
-8.04891079905483e-06
-1.15434783567749e-05
-2.66059135732193e-05
-2.54247393909061e-05
-1.88969722266065e-05
-1.44630729376481e-05
-3.07920458872834e-05
-1.56782599400547e-05
-1.51467591470275e-05
-9.13737288391624e-06
-9.19989438399883e-06
-2.47230366287752e-06
-2.05069634888706e-05
-2.59861236142839e-05
-1.16360272470139e-05
6.75562027201871e-06
-3.24740975028545e-05
-1.43065957639011e-05
-3.31168830722488e-05
-3.05873941870969e-05
-2.20459363123208e-05
-1.45905656279338e-05
-1.13334338657304e-05
-9.54410175560744e-06
-3.3565407533113e-06
-2.5325039856832e-05
-3.36497065301141e-05
-1.30422501831219e-05
-8.2555703127256e-06
3.92993413169876e-06
-1.2738546381061e-05
-2.78543149207647e-05
-1.33138937796692e-05
-1.94711834930649e-05
-4.32505068735957e-06
-9.25264708003693e-06
-6.34088900454722e-06
-2.33569550256353e-05
-3.64269295587783e-05
-1.81609152829979e-05
-1.74201955076906e-05
-1.34306758202899e-05
-3.19575644362526e-05
-1.44248040917336e-05
-3.12009071620467e-06
-1.43480629979729e-05
-2.70892290020272e-05
-1.90708362217601e-05
-8.83121154943968e-06
-2.20764255020079e-06
-1.04007548090221e-05
-1.89873050967311e-05
7.93615577451472e-06
-9.99323091578692e-06
-7.4971829188574e-06
-1.57235641236246e-05
-8.70798301199816e-06
-2.63448234003962e-05
-1.58593893846316e-05
-1.79666966255534e-05
-1.91080005292009e-05
-3.87353735136076e-05
-1.01997194164751e-07
-2.07187782166996e-05
-5.82899202343998e-06
-6.28040042098065e-06
-1.66235346035057e-05
2.26901164238819e-06
-1.71367749176689e-05
-3.00618580914835e-05
-2.5585878833982e-05
-1.47143905284811e-05
-1.88905533376525e-05
-9.14446860643537e-06
-6.18514449895766e-06
-5.48921043997791e-06
-1.60910381919861e-05
-1.34725092127078e-05
-2.51786033527578e-05
-1.85932905332987e-05
-1.93549748522392e-05
-1.11730330827003e-05
-2.64029129911865e-05
-6.84170381430486e-06
-1.6885935630087e-05
-1.91040605968226e-05
-1.68643823429417e-05
-1.98501180531551e-05
-2.89016686606966e-05
-2.0414438198358e-05
-1.03130355480042e-05
-2.1656297109244e-05
-2.07252703366167e-06
-2.57117617204079e-05
-2.17183486004899e-05
-8.85976202640966e-07
-2.30194117482003e-05
-1.73849496885416e-05
-3.76221557180043e-05
-7.97188024546966e-06
-2.97482740166252e-05
-2.92348296744635e-06
-1.56592257069116e-05
-2.29304353283609e-05
-4.98222660264562e-06
-1.0927520040073e-05
-1.87064410268566e-05
-2.37106009588502e-05
-2.18498014993872e-05
-8.05027357811324e-06
-1.75613001799121e-06
-3.82331649678193e-05
-1.34497408676646e-05
-3.11613601089922e-05
-1.01716248902753e-05
-2.8542118663693e-05
-2.92018257933173e-07
-3.09533812719216e-05
-3.06915093861418e-05
-2.04385146074671e-05
-2.16862091539422e-05
-7.45013225570643e-06
-2.90046891575868e-05
-2.51229627988419e-05
-1.17929573704256e-05
-1.1790176280113e-05
-2.29088494935397e-05
-1.9718545755113e-05
-1.69380032217863e-05
-1.8544168325689e-05
-3.38754156618048e-05
-8.75303897546764e-06
-2.25932308129988e-06
-3.15431972867523e-05
-2.52344529801214e-05
1.35434668277003e-06
-3.09254309662417e-05
-6.49209003226625e-06
-1.6180862997164e-05
-1.82003849787316e-05
-2.00759673419543e-05
-2.09883979523761e-05
-3.20643718362642e-05
4.79989009792403e-06
-2.68326401567522e-05
-1.30634176035419e-05
-2.02967643387827e-05
-3.04099176410963e-05
-3.30891732265387e-05
-1.86890355814434e-05
-2.86844849014313e-05
-5.41609270187441e-06
-1.11394334696407e-05
-1.81530971025272e-05
-3.30761953105645e-05
-3.13602124504178e-05
-2.38224416208462e-05
-2.19667513887835e-05
-1.37265342735619e-06
-1.25818464590099e-05
-7.41127191326581e-06
-4.41430417451946e-06
-1.16716812525342e-05
-2.48804468975947e-05
-1.57790903856178e-05
-3.02930912312652e-05
4.7134155154912e-06
-1.60787164327385e-05
-1.25731533625256e-05
-9.49521948885201e-06
-3.43616331979915e-05
-3.73870340000678e-05
-6.0705021307566e-06
-1.8344262000425e-05
-3.05505464320565e-05
-5.60165992337671e-06
-3.544792312259e-06
-1.56929383002127e-05
1.04019477723596e-05
-1.40040006644504e-05
-1.78731143045183e-05
-2.16693698612176e-05
-3.39142258582818e-05
-1.64076980164272e-05
-5.68732472203762e-06
-1.52125411010983e-05
-3.20448829077459e-05
-1.9134055055995e-05
-1.59547311933366e-05
-1.11778478186445e-05
-1.08513407483218e-05
-1.03621079996403e-05
-3.09259425747818e-05
1.15139660672619e-05
-1.3188160745434e-05
-2.37292274891307e-05
-2.94913242442333e-05
-2.2831399642102e-05
-1.95728693346943e-05
8.62620922860466e-07
-1.75008172534601e-05
-8.17413718236167e-06
-1.36934979960522e-05
-2.09375345400999e-05
-2.16031704900425e-05
-1.96760025356474e-05
-1.71233769098469e-05
-2.19654867242312e-05
-1.05497536251443e-05
-2.50935321419298e-05
-2.03391170777506e-05
1.04444577476933e-06
-2.54900213029601e-05
-2.08075579899428e-05
-2.02071691146166e-05
-1.21469094922668e-05
-1.77773241052796e-05
-2.1419932326065e-05
-1.31757933744857e-05
-1.23766935550461e-05
-1.26683539653337e-05
3.15307402723745e-06
3.78473384209546e-06
-6.91142928077183e-06
-1.31803339142377e-05
-1.03934636766288e-05
-1.00018387376764e-05
-1.6561516288988e-05
-2.53091191378075e-05
-8.32243698418006e-06
-8.20075566646199e-06
-1.66835456371894e-05
-1.64549847095042e-05
-1.87939796869693e-05
-2.0605928010951e-05
-1.81837388909598e-05
-3.66222649181744e-05
-3.09257932805754e-05
-1.60145786553574e-05
-8.17646327794532e-06
-2.51726007256752e-05
-3.62801919701818e-05
-2.19460748370376e-05
-1.1765947096238e-05
-1.64123451055494e-05
-2.36103452028782e-05
-2.29245138863061e-05
-3.19170955837823e-05
-2.32431519602433e-05
-1.30797009113736e-05
-1.16018669903617e-05
-1.74169665032284e-05
-2.00215242434775e-05
-1.68036685139105e-05
-8.37753057200276e-06
-1.86016354047355e-05
-3.88165757147288e-05
-2.31574841061518e-05
-3.08831186308246e-05
-9.84729342987273e-06
-1.82765547950788e-05
-2.52840185701599e-05
-9.12782593112419e-06
-1.78898049626191e-05
-1.16851690405321e-05
-8.36993951892857e-06
-2.75107388392456e-05
-4.36868169670377e-06
-9.15630274151951e-06
-1.54942132020249e-05
-1.68399350461421e-05
-1.97254655434726e-05
-2.5722307979723e-05
-9.98313375825305e-06
-1.50363447896503e-05
-1.24340959709983e-05
-1.76366127133273e-05
-2.81443620041018e-05
-6.39526935526133e-06
-2.62873473447513e-05
-2.31416070566262e-05
-1.71444142429188e-05
-1.03562640240357e-05
-1.73704288020454e-05
-1.88940845156153e-05
-2.57007961013003e-05
-2.04823190085092e-05
-2.08060415050895e-06
-1.54633249815324e-05
-1.53181003568999e-05
-2.51087614258971e-05
-3.07499819116956e-05
8.75967002497662e-07
-2.40721092378645e-05
-2.0424106664923e-05
-8.8780234628623e-06
-2.26392273622932e-05
-2.07527721111183e-06
-1.31605236454141e-05
-2.6507587741739e-05
-3.0164263646056e-05
-6.8892157066261e-06
-2.10332238856379e-05
-1.19591668281586e-05
-1.54989197123826e-05
-3.73835044055534e-06
-1.80717973488079e-06
-1.14556958042769e-05
-9.82809526141496e-06
-2.07947284551855e-05
-1.34809321267084e-05
-2.36641385286306e-05
-1.7820188463418e-05
-4.79997697393099e-07
-2.82497507698892e-05
-1.15632249295316e-05
-2.80465708416587e-05
-1.13184810918674e-05
-4.21937376431482e-06
-2.25284634465167e-05
-2.8474491955903e-05
-1.48597146278176e-05
-2.33736874528007e-05
-2.17772297297551e-05
-1.3855465649206e-05
-1.50490786503108e-05
-3.13316754831057e-05
-2.28372431123806e-05
-2.67118974107127e-05
-7.62055624269303e-06
-4.09369574597067e-06
-9.50973903028976e-06
-1.877712448462e-05
-3.47339836251671e-05
-1.58343731807035e-05
-1.20672145352499e-05
-8.41715312705978e-06
-1.07302759546807e-05
-2.00302520502828e-05
-1.1693087888554e-05
-1.88534893207445e-05
-1.34534784312916e-05
-8.80747051708535e-06
-2.24922502962859e-05
-1.80954903513985e-05
-2.31710703239636e-05
-4.04846617211667e-06
-2.33876987093483e-05
-9.32752405998706e-06
-1.46309797919908e-05
-1.79106973970956e-05
-1.47400192760386e-05
-2.65478667867292e-05
8.93151837137203e-06
-5.89911078118515e-06
-1.97335150159483e-05
-2.08962819270409e-05
-6.45190227361037e-06
-7.17169869856056e-06
-5.60208291391188e-06
-2.09559406297892e-05
-1.27594226538343e-05
-2.98895387837501e-05
-2.81931826544774e-05
-1.30055234847305e-05
-1.2563047058774e-05
-2.15091563464631e-05
-6.67594187326694e-06
-9.0805719966557e-06
-1.83921305322005e-05
-1.56762650627003e-05
-7.34570629890495e-06
-2.05601474279812e-05
-2.21299728351728e-05
-2.12939253137665e-05
-1.61289334249957e-05
-3.72566308950187e-06
-1.26672028814784e-05
-2.26056144565469e-05
-9.37450239816906e-06
-2.64946667785511e-05
-1.8458342654106e-05
-2.56401569017206e-05
-2.99919379542876e-05
-1.59204915896511e-05
-1.06503299208745e-05
-1.36512294755922e-05
-9.55041012178974e-06
-1.96620449622209e-05
2.67309158335318e-06
-2.96731476172945e-05
-2.11800802790496e-05
-7.54980113460789e-06
-3.1823710074098e-05
-1.45137168466925e-05
-1.86093192091124e-05
-2.37499305542635e-05
-1.26071118566517e-05
-2.06691996398701e-05
-1.82048649641594e-05
-2.01384609305867e-05
-9.61361060406465e-06
-1.14145044594025e-05
-6.52285311330299e-06
-2.04344504754822e-06
-1.94655961848219e-05
-1.5460849255369e-05
-3.08567359199154e-05
-4.88805025119812e-06
-2.14305036413843e-05
-1.96455415308397e-05
-9.53300538443666e-06
-3.26700948424009e-05
-1.37798129783734e-05
-4.08902982759498e-05
-1.40972670340803e-05
-1.65375477763474e-05
-1.15497428936329e-05
-1.71350785207153e-05
-2.31997179483945e-05
-2.60154033941779e-05
-1.9265314798531e-05
-1.79403820079521e-05
-3.62988302939873e-05
-2.6600605595646e-05
-2.13356359072298e-05
-1.74623005952569e-05
-1.3691397019639e-05
-3.36963751020473e-05
-3.55745210071757e-05
-2.74086469320931e-05
-2.03332342716701e-05
-3.8823375363167e-05
-1.54819161582707e-05
-2.71621867810377e-05
-2.10714617667552e-05
-6.09176757784546e-06
-9.13472689008312e-06
-1.80421845831653e-05
-1.80831052701631e-05
-2.22346557747637e-05
-1.12672105473673e-05
-2.01571678419728e-05
-1.20174533183942e-05
-1.41182651074146e-05
-1.87316697427892e-05
-2.56868592373758e-05
2.62409075935597e-06
-7.99053151448491e-06
-2.04376722286299e-05
-2.60644142033335e-06
-2.119994439835e-05
-4.5135375287177e-06
-1.84877855511629e-06
-6.43929926452728e-06
-2.37038570616306e-05
-1.58074554989311e-05
-2.11432497599363e-05
-3.08946494372932e-05
-9.34306791700212e-06
-9.64659399332752e-06
-2.30768134273729e-05
-2.81219818919238e-05
-2.91918884950418e-05
-1.2513646128862e-05
-2.69960042968621e-05
-2.67659401704747e-05
-3.73436173906768e-05
-3.30967074866861e-05
-1.5944789850442e-05
-1.71227823644576e-05
-1.08525993905032e-05
-1.89391830277749e-05
4.84934877456471e-07
-1.96841329654696e-05
-6.75620047898648e-06
-1.99519610111048e-05
5.2527110273156e-06
-9.90935385963775e-06
-2.76962031858418e-05
-8.07215638150788e-06
-2.92350616683529e-05
-5.57929891110761e-06
-2.93837773371369e-05
-1.51228182198073e-05
-1.00443632085272e-05
-1.34438698163074e-05
-2.41035690621045e-05
-2.04345373056311e-05
-3.5701455797197e-05
-1.57807317244722e-05
-1.67632071384499e-05
-1.70358550530249e-05
-2.23441539072056e-05
-1.39655387862369e-05
-2.21411581665759e-05
-1.62139893272108e-05
-1.78222402864057e-05
-2.06044520998993e-05
-3.41132503360224e-05
-2.09239129531341e-05
-1.2274030667344e-05
-3.05231466078691e-05
-2.46442284401635e-05
-1.68901151443804e-05
-2.7673408039107e-05
-2.02505353858712e-06
-1.91529642017585e-05
-2.8772878656193e-05
9.03847356816588e-07
-2.56116295560765e-05
-3.75934032124171e-05
-2.03895623191181e-05
-1.79270437496096e-05
-1.89284655490919e-05
-2.31765657756315e-05
-1.82311546289093e-05
-3.34922735204115e-05
-3.04367969850018e-05
-1.51623468893501e-05
-2.60293236233749e-05
-7.44182150359803e-06
-1.21702576408284e-05
-2.72139123288788e-05
-1.66620054879063e-06
-2.65222276816232e-05
-1.71422390476893e-05
-2.19715520630007e-05
-3.8183395157963e-05
-1.65476341862643e-05
-5.13919674588233e-06
-4.5569023806293e-05
-7.11873050519126e-06
-1.42904597563998e-05
1.09926412363965e-05
-1.58916591991396e-05
-2.45668601069852e-05
-1.73728064076361e-05
-3.08178279285897e-05
-3.70274109163377e-05
-1.07694336345349e-05
-1.92076690212799e-05
-1.25465226516399e-05
-1.49769193168558e-05
-1.08236386009255e-05
-2.92284539974411e-05
-5.19898737886802e-06
-1.28553688171221e-05
-2.52141860067889e-05
-3.05098227214099e-05
4.14362597876926e-06
-1.56016137706344e-05
-1.94568332428368e-05
-1.57140857970969e-05
-2.22507629788223e-05
-2.7522441675378e-05
-2.07470046600401e-05
-5.24730862344062e-06
-1.6801947976113e-05
-8.66564197726822e-07
-2.53566498494086e-05
-2.60068945610633e-05
-1.70879060133548e-05
-6.39843697412743e-06
-1.53534842649763e-05
-6.07918079770656e-06
-6.43277493122871e-06
-2.7907297460959e-05
-1.12439913569869e-05
-2.02334378499787e-05
-2.87185225408449e-05
-2.21897273729946e-06
-1.36358740300534e-05
-2.92783345543956e-05
-3.82793418482771e-05
-1.99082466914271e-07
-3.73923116757829e-05
-9.51188886755577e-06
-6.92922095401212e-06
-1.46070426159386e-05
-1.82207927298097e-05
-3.67507114119247e-06
-1.5761902649127e-05
-1.9640642173732e-05
-3.24956149251836e-05
-1.15656443969868e-05
-1.95754497675561e-05
-2.45697024815652e-05
-1.10444428877672e-05
-2.76817132052282e-05
-1.85898811541091e-05
-8.7800814206802e-06
-2.46532008604545e-05
1.7210979872343e-06
-1.19247407791168e-05
1.7553569985115e-06
-2.32249763177259e-05
-1.19873858809852e-05
-2.62412830041353e-05
-8.1399106818051e-06
-3.08071255620943e-05
2.88243729931352e-06
-2.09142426005648e-05
-2.63155185040329e-05
-2.23604988025054e-05
-2.28437476667775e-05
-1.55200899268364e-05
-3.14813773662612e-05
-1.47134179692485e-05
-2.3278103053017e-05
-2.2180177690829e-05
-3.07532664919214e-05
-3.94516199768659e-05
-2.55687142420655e-05
-2.27887453907682e-05
-2.6968399462576e-05
-6.43421116419051e-06
-1.8318280211975e-05
-3.76058474065255e-05
-3.69979176803074e-05
-1.91577864852298e-05
-2.37658899208101e-05
-2.72889524579796e-05
-6.46088068871577e-06
-4.40554988765415e-07
-3.05336695237887e-05
7.74896323240577e-07
-2.1061709068841e-05
-2.81928161100657e-05
-9.61131946880174e-06
-1.20885893679809e-05
-1.47551951275723e-05
-3.71367935364263e-05
-7.8456957737664e-06
-1.73889946234078e-05
-3.36226051341538e-05
-1.97447623449973e-05
-1.26814801402183e-05
-9.48640126945938e-06
-2.72724827244565e-05
-3.27233317357539e-05
-1.52253374342365e-05
-1.94362667888903e-05
-1.8285133066017e-05
-2.42890552421819e-05
-1.14990130987375e-05
-1.91725329083613e-05
-2.35358454855677e-06
-1.29944365391498e-05
-3.09037533103586e-05
-1.24721181451581e-06
-1.11775759225284e-05
-6.63872204242291e-06
-1.94585128055131e-05
-1.57108712644223e-05
-1.88199114100842e-05
2.84220338135585e-06
-1.85292567075255e-05
-2.02785494394072e-05
-2.15940307848209e-05
-1.45231344430207e-05
-1.90858385288668e-05
2.13753023706311e-06
-2.40035936857964e-05
2.64381604033886e-06
-2.54777658747022e-05
-4.38759776838104e-05
-1.2879768270255e-05
-1.94277397314825e-05
-2.29124644442705e-05
-1.76590099306247e-05
-2.05767568830674e-05
-1.01226138281644e-05
-1.06947134435974e-05
-1.69520288557451e-05
-7.15882875934548e-06
-2.43117256389328e-05
-2.60734061042758e-05
-4.01084114298723e-06
-2.79177287796564e-05
-3.67427331520461e-05
-1.61040379439202e-05
-1.58826060867787e-05
-1.21604773392688e-05
-3.07060196711324e-05
-2.56193769762913e-05
-6.79058073281656e-06
-3.74755549465508e-05
-1.87921353731229e-05
-5.66158128903841e-06
-2.43567470661752e-05
-1.9634334404644e-05
-1.32477374031202e-05
1.32482770100685e-06
-3.0859656182723e-05
-3.642674191227e-05
-7.99956699824759e-06
-4.72801520513394e-06
2.84617394354809e-06
-1.34495486809433e-05
-7.95590356406862e-07
-9.03059371780599e-06
-8.30880465570684e-06
-2.47079081558121e-05
-1.49852480043672e-05
-1.68755472299917e-05
-2.08679158787576e-05
-1.03764275360919e-05
-2.4238551970616e-06
-9.8993015350093e-06
-1.22029728525637e-05
-1.47220981265857e-05
-2.64498586179914e-06
-1.97724506521281e-05
-1.93330124466831e-05
-3.5699406206802e-05
-7.7295622403676e-06
-6.61160534178034e-06
-1.8074525595954e-05
-2.49199743672713e-05
-2.99694577812648e-05
9.89130764139814e-06
-9.23694856749647e-06
-2.44148059876491e-06
-7.9285098725595e-06
-4.97013840796495e-08
5.85695926160494e-06
-3.56123351997133e-05
-3.1575112611118e-05
-2.61928013480277e-05
-1.95205907555232e-05
-2.76847107427129e-05
-1.73055427829764e-06
6.92537525716083e-07
-3.92136324696211e-05
-2.46888690398806e-05
-5.62315125545568e-06
-3.06380597171211e-07
-1.5428479546281e-05
-1.98795835456596e-05
-2.98211172411866e-05
-3.56777732275042e-05
-2.44148184743062e-05
-1.21563481518889e-05
-2.37123458410731e-06
-1.64176596494152e-05
-4.59756509065603e-06
-9.85782984901466e-06
1.4017275522896e-06
4.97456504911681e-06
-2.33042537077181e-05
-2.42903144919922e-05
-5.42502452185497e-07
-1.79737360095708e-05
-1.87839768397962e-05
-1.94327659522867e-05
-2.19941841530577e-05
-1.90344797649244e-05
-1.03805483810275e-05
-1.01987127337403e-06
-6.70166539160004e-07
-1.44101797963841e-05
-2.2337897289778e-05
-1.9583292213299e-05
8.56764434181354e-08
-8.95620728051225e-06
-1.12202585818388e-05
-1.87804511386874e-05
-3.63535458856286e-05
-3.25374289845846e-05
6.34339666370267e-06
-2.14623132827184e-05
-1.48171936830164e-05
-1.20171241478569e-05
-6.32642151704191e-06
-2.27461203289028e-05
-2.72463406476923e-05
-1.58514840774623e-05
-1.12056087074539e-05
-3.05661245303711e-05
-1.00273222585146e-05
-3.1482289320634e-05
-1.6943370168e-05
-1.01316792593495e-05
-4.16586219186344e-06
-9.63235705904429e-06
-3.3834224010573e-05
1.12038502449641e-06
-7.81176893379946e-06
8.81993466535872e-06
-2.41282681814989e-05
-1.99946189011315e-05
-2.99489195432931e-05
-1.071800461561e-05
-2.79120798499388e-05
-2.96902024726249e-05
-4.84381129698839e-06
-1.06533426176758e-05
-3.59218019419786e-05
-3.05698928976351e-05
2.21972342500184e-06
-1.39370241476328e-05
-1.43218319959775e-05
-3.2142842280075e-05
-1.87350190168315e-05
-3.85376446392411e-05
-1.9116604514242e-05
-2.14003458340255e-05
-3.25331905930387e-05
-2.71500014039748e-05
-2.5748482749964e-05
8.07297906280496e-07
-2.60325509686902e-05
-1.84543410642394e-05
-1.05219809278381e-05
-1.66107370497235e-05
-1.18103187779851e-05
-2.52421152808024e-05
-2.65037686720338e-05
-2.14661390068042e-05
-9.71981339238044e-06
-1.31185309817681e-05
-2.24004022393152e-05
-9.05120479562308e-06
-1.80879911492708e-05
-3.22160132568187e-05
-1.9163562879635e-05
-1.06201052114551e-05
-1.35467718493166e-05
-1.10627711349089e-05
-1.65890687542759e-05
1.18157662632866e-06
-2.11582988088305e-05
-1.57338517342694e-06
-3.87172998241121e-05
-2.03381127940328e-05
-2.57939065638122e-05
-1.34166332444847e-05
-1.13665196998683e-05
-1.31246505447257e-05
-1.31096694935333e-05
2.86672673750655e-06
-1.89049001352929e-05
-2.63132439506168e-05
-8.072982730062e-06
-2.35363614846199e-05
-1.06500413309716e-05
-2.79628953350109e-05
-2.20096645198582e-05
-1.99534570651044e-05
-2.06711747221164e-05
-1.6822839785379e-05
-1.85385608008201e-05
-1.55341483423503e-05
-1.64167102139407e-05
-1.13342724976822e-05
-3.1625786400071e-05
-2.76924750110144e-05
-5.84750920053956e-06
-3.59388835583199e-06
-1.64318023003336e-05
-1.12845069924539e-05
-5.03649583341404e-05
-2.92218989518591e-05
-1.77316253625156e-05
-2.86712882327948e-05
-1.44142941064173e-05
-1.56870678372982e-05
-2.67651296348322e-06
-2.45621791901402e-05
-1.84383494524446e-05
4.03205117619345e-06
-1.41124526154733e-05
-2.05583323363803e-05
-5.48617223009086e-06
-1.74854383047801e-05
-3.63587210003238e-05
-1.22536642797962e-05
-3.81856211249889e-06
-1.00052697082154e-05
-2.3349912911254e-05
-3.45212808682021e-05
-2.42121521408131e-05
-3.36097978872849e-05
-6.8630083988079e-06
-8.97786428586342e-06
-2.15332173689214e-07
-1.81817421350373e-05
-1.8966482444633e-05
-2.13348924619761e-05
-1.72680534771664e-05
-1.25765096376447e-05
-2.58056521837996e-05
-2.25364148636961e-05
-2.03193916584937e-05
-1.94421264943826e-05
-1.55437734138653e-05
-2.00396914155172e-05
-2.93512180508694e-05
-1.33143981272499e-05
-2.94208489511743e-05
-9.82613314462476e-06
-1.36174810801594e-05
-1.66912441329438e-05
-1.36895545177733e-05
-1.02816984504036e-06
-1.60713673890469e-05
-2.46120321359905e-07
-1.6161580473171e-05
4.49748226540134e-06
-1.39287305687903e-05
1.18553335543361e-05
-1.46265967300747e-05
-6.98727184086584e-06
-8.14946092757466e-06
-2.852210296535e-05
-2.75934395750064e-05
-2.0573065218613e-05
-3.73835082669938e-05
-1.06564911625487e-05
-9.89437398255947e-06
-2.57664265311932e-05
-1.7232525343436e-05
-1.62791555803854e-05
9.03015818444625e-08
-3.93060898708833e-05
-2.75771835209441e-05
-3.16627553378721e-06
-1.34862462790369e-05
-2.15706180013671e-05
-2.79659857160475e-05
-1.75110592982885e-05
-1.70435604688743e-05
-2.89034255869867e-05
-1.84238772185843e-05
-2.02648778044711e-05
-4.2167246341213e-06
5.95732952090474e-06
-1.37127757537206e-05
1.66542262363525e-07
-9.98968697037217e-06
-4.84609544182408e-06
-2.43131480652514e-05
-2.55595114486254e-05
-3.45131221492581e-07
-3.97560446801843e-06
-2.7574610208578e-05
-8.13476136505314e-06
-7.4125090647788e-06
-3.01908634120206e-05
-8.70606628389981e-06
-2.12752032445963e-05
-1.08013737076996e-05
-1.76743464859789e-05
-1.28496106175396e-05
-1.74550344844017e-05
-1.58789071353256e-05
-2.65341051292472e-05
-1.76856705039077e-05
-1.32714126801726e-06
-1.68996543103838e-05
-5.98236866481863e-06
-1.12734027073804e-05
1.33915390184073e-05
-1.49405126664958e-05
-3.15377027807219e-05
-2.78858285071515e-05
-3.32649154608874e-05
-4.01408038689397e-05
-4.0425879084053e-05
-1.67485362738556e-05
-2.00254170159118e-06
-9.52522865657258e-06
-3.06939805066844e-05
-3.03579711661233e-05
-1.1470283660621e-05
-1.25482001802058e-05
-2.05841838670631e-05
-2.21089230923315e-05
-2.88645534351266e-05
-5.716595877063e-06
-2.49602111669651e-06
-2.85971594779283e-05
-1.60789200190876e-05
-2.66175614608799e-05
-2.72679937091783e-05
-2.39222191435702e-05
-2.74507641267775e-05
-2.31756360089768e-05
-2.46579654612324e-05
-2.54339676241826e-05
-7.01988828662763e-06
-1.86091209048224e-05
-1.51495165524935e-05
-4.17814097778115e-06
-1.1736654215883e-05
-1.83067584524403e-05
-1.16506745671616e-05
-1.76076839195937e-05
2.94511560609852e-06
-1.53424920644235e-05
-4.82773679823079e-06
-6.60090386419025e-06
-3.13881726566394e-06
-1.21249591650797e-05
-3.21743903669196e-06
-2.23751324546812e-05
-2.13010896807628e-05
-2.37786082469302e-05
2.80324997108648e-06
-1.77226930039328e-05
-1.37724346352139e-05
-1.0664219843936e-05
-1.43034716851726e-05
-1.20890880191362e-05
-2.44810633787968e-05
-2.38158710916415e-05
-2.54676004661657e-05
-2.81262871300587e-05
-1.21385918342709e-05
-3.22573455115288e-05
-3.00761542059948e-05
-7.32173646664844e-06
-1.68288229850404e-05
-4.52136837389962e-06
-1.25939997834001e-05
-3.17219884263401e-05
-2.66950973682831e-05
-1.71590155382275e-05
-3.41025642122498e-06
3.89971005908158e-07
9.17310479184324e-07
-1.02750464201755e-05
-1.06794023717279e-05
-1.53521580999965e-05
-2.51739369484024e-05
-3.33769987030823e-06
-1.2411636455066e-05
-1.86107842110228e-05
-2.95076511993772e-05
-2.27095365771999e-05
-1.58860838807823e-05
-2.17839642348596e-05
-1.64772802722859e-05
-5.43266255051061e-06
-3.05765308686333e-05
-2.17134852118231e-06
-1.47653302975238e-05
-2.56812553837413e-05
-1.81631736664044e-05
-5.02725851997704e-06
4.4595791073888e-06
-1.89109206802908e-05
-1.63928881709791e-05
-1.16728407671296e-05
-3.39631599915104e-06
-2.43651167773207e-05
5.18928966515679e-06
-2.83087389200431e-05
-1.34647909432425e-05
-1.87770982719329e-05
-1.28702283454418e-05
-1.03806466404984e-05
-1.48548757737521e-05
-3.13019241988674e-05
-7.4687701593447e-06
-2.48456028608068e-05
-8.57090899508922e-06
-1.90803626573465e-05
-3.31770141871164e-06
-1.55264854230078e-05
-1.6191970161527e-05
-2.70318269826547e-05
-1.13274691685211e-05
-9.89599893102159e-06
-3.31855579043517e-05
-2.26207508121799e-05
-3.27656261612519e-06
-4.61811418078671e-06
-1.14105808750445e-05
-1.76777045021869e-05
-2.64507883650545e-05
-1.37174433029771e-05
-2.02483065939805e-05
-2.57022420959852e-05
-2.41519428531945e-05
-2.23841541054765e-05
-1.51000202173038e-05
-1.77122479623894e-05
-2.99632300838469e-06
-2.06458933204403e-05
-3.15336930537912e-05
-2.68698323271481e-06
-1.89429172505254e-05
-1.71772457236364e-05
-2.82965892798312e-06
4.51242725681652e-07
-2.04890752329279e-05
-1.03580540005345e-05
-2.59919817608096e-05
-1.77821235868713e-05
-1.30261341229971e-05
-2.1694598822111e-05
-2.5552165413797e-05
-1.69628919122857e-05
-3.49666521737753e-05
-1.50872887191932e-05
-1.9511742841457e-05
-1.20033930929067e-05
-3.65023665740453e-05
-2.91186584356359e-05
-1.89734867257973e-05
-1.91956974960514e-05
-4.79118113128462e-06
-2.22128991129384e-05
-2.06345960580445e-05
-2.58459892157435e-05
-3.14952672220859e-07
-2.78263778575422e-05
-9.07619293958715e-07
-9.73852031188079e-06
-3.02475593006945e-05
-2.32281709039983e-05
-2.50814126009802e-05
-2.99781698080521e-05
-2.27332540332373e-05
-8.26285327840624e-06
-2.54095180614202e-05
-6.66765786378615e-07
-2.89019187770586e-05
-2.39694252649259e-05
-3.99265393386586e-07
-1.62399748939256e-05
-1.84543729568295e-05
-1.20736149831244e-05
-2.30986550386489e-05
-1.67941838717299e-05
-6.1179877935405e-06
-2.01185885571436e-05
-1.11459306068404e-05
-6.44784810634753e-06
-3.00963136831477e-05
-6.48742247445748e-07
-3.54070761115614e-05
-1.64778840169542e-05
-3.03130721516815e-05
-1.41915829276929e-05
-1.55864250111409e-05
-1.47761088500874e-05
-1.44223966117137e-05
-2.6056791917511e-05
-2.76004877684316e-05
-9.22224892103462e-06
-2.61274480744826e-05
-3.06906375597075e-05
-2.37880268929756e-05
-1.49747966600226e-05
-2.20755821282747e-05
-2.33152120393144e-05
-2.05672001148951e-05
-1.40568012948639e-05
-5.09728689016663e-07
-3.54335157006631e-05
-1.77811763441241e-05
-1.19738687046018e-05
-1.90080544794193e-05
-4.63435479373576e-06
-2.00190297053459e-05
-2.48860741765216e-05
-1.81135044473222e-05
-3.15745686067717e-05
-2.83906318926554e-05
-1.50662738897226e-05
-9.61231319541344e-06
-1.8504058095588e-05
-1.64401224476311e-05
-1.410774651891e-05
-1.05241694179743e-05
-3.06419559009552e-05
-8.72859951346622e-06
-8.93367399040291e-06
-1.8804673597003e-05
-1.07893952410446e-05
-1.23022668412496e-05
-1.18530322416329e-05
-1.47699870695299e-05
-1.82942268914451e-05
-9.16009644908187e-06
-2.32079202126843e-06
-2.2041523222958e-05
-2.23767971834794e-05
-9.99011360520876e-06
-1.04150000044385e-05
-1.8634891126583e-05
-1.345773420515e-05
-1.38209492811174e-05
-2.47020734731113e-05
-3.08863540605508e-05
-1.01235387978486e-05
-1.03982579644837e-05
-5.58290864148788e-06
-2.79317939011795e-05
-1.7715755376434e-05
-3.11328895981646e-05
-1.93751333014585e-05
-1.11809561059957e-05
-8.04509175638661e-06
-4.85588682869385e-08
-3.18766223851568e-05
-1.59429905269638e-05
-1.14532571119344e-05
-2.06219619342723e-05
-1.60851976402183e-05
-2.64171300650416e-05
1.12956734452845e-05
-9.60579866016741e-06
-1.24971583693492e-05
-2.50941705750924e-05
-1.67985270310102e-05
-3.64101694559185e-05
-1.8268518316977e-05
-2.10548271517308e-06
-2.94092068866891e-05
-1.87112927261812e-05
-1.11303081749451e-05
-2.77308452215573e-05
-1.4698590675786e-05
-2.39957940025534e-07
-8.65886812914017e-06
-1.31227332219511e-05
-1.30081701163432e-05
-1.52071644825987e-05
-1.08937340015986e-05
-2.16137254685691e-05
-1.19655133003365e-05
6.47615676722319e-07
8.78019875864569e-06
-2.90800061062442e-05
-2.43094793425272e-05
-1.95360446014118e-05
-3.00978824758018e-05
-2.14180444149378e-05
-2.00742154777326e-05
-1.3098801149263e-05
-1.67991575554716e-05
-3.72322856672076e-05
-1.27771666323723e-05
-1.84079589671365e-05
-2.07373276703101e-05
-7.81667776744051e-06
-1.22812206270224e-05
-1.28392375307404e-05
-6.27294540251867e-06
-7.89502186016624e-06
-2.24336299024783e-05
-2.94004349720486e-05
-8.67944187729147e-06
-2.01712307834336e-05
-1.21437750158284e-05
-1.61127490778806e-05
-1.08058584850242e-05
-3.42826878453927e-06
1.35085816563043e-06
-2.86377032238563e-05
-3.07674877579133e-05
-1.09229063547565e-05
-2.2723389120076e-05
-2.05514211901973e-05
-6.17648874296751e-06
-1.10792488555991e-05
-1.07466592796237e-06
-2.71044806974742e-05
-1.22319209846184e-05
-6.28869708441694e-06
-1.60303462638674e-05
-1.13681696813677e-05
-1.25177490281829e-05
-1.45854332060438e-05
-2.43128038075382e-05
-1.07243923118114e-05
-4.26370626963803e-06
-1.20629981266623e-05
-4.54174191810778e-06
-1.24650974871588e-05
-3.04586513510847e-05
-2.23501532994318e-05
-1.98788732679082e-05
-2.45974083098378e-05
-1.21195696815607e-05
-9.8940992563773e-06
-2.19550515609484e-05
2.64338558418033e-06
-1.83363538972032e-05
-1.73432903649739e-05
-2.58274725364942e-05
-4.64613956217675e-05
-2.25159490100392e-05
-1.37405428497228e-05
-9.09414670216495e-06
-2.42689023539938e-05
-1.0952968056112e-05
-2.01465197206526e-05
-1.2298860387792e-05
-2.7424885037678e-05
-2.2097245225022e-05
-8.50621334927611e-06
-1.87626818116634e-05
-3.22496836292193e-05
-2.42010304668132e-05
-1.81783109007951e-05
-6.4615746537495e-06
-3.13271463189045e-05
-1.06141208105063e-05
-1.21796637202813e-05
-2.15942655235871e-05
-1.98312915807041e-05
-1.69382485625616e-05
-1.71474681975891e-05
-3.7749852342222e-06
-2.80951672734323e-05
-2.62366390534618e-05
-2.2100330136874e-05
-1.18820051015703e-05
-7.95492709571006e-06
-4.28537766966324e-05
-1.67793864881612e-05
-2.11738726822095e-05
-1.95973626553586e-05
-2.54246236267643e-05
-1.67174726640094e-05
-1.53612327457308e-05
-9.1053623007821e-06
-1.76006475608129e-05
-2.13462497554148e-05
-2.48588712062542e-05
-1.18823981957074e-06
-2.36958743056119e-05
-1.13365888126619e-05
-1.81450062068758e-05
-5.74347690707679e-06
-1.9402200797015e-05
-2.14225347216931e-05
-1.32724663553169e-05
-1.60165203472965e-05
2.88427205466186e-06
-4.04628254286567e-06
-7.72484204073494e-06
-2.84272539739204e-05
-5.24591209684788e-06
-1.50862177378304e-05
-3.04360496177522e-06
-7.96485149780343e-06
-3.0799900376973e-05
-1.33167754584889e-05
-1.60532555363838e-05
-3.69462435118851e-05
3.11760737689374e-06
-1.17524129304737e-05
-2.06722553707703e-05
-6.80833808544762e-06
-2.76326245647762e-05
-9.94923544761561e-06
-3.10578555590309e-05
-1.05445928750237e-05
-1.83697739530082e-05
-1.456005913061e-05
-3.09825258701192e-05
-3.15490503417092e-05
-3.18141740683224e-05
-1.11797494584346e-05
-2.88770773756846e-05
-8.24421449122085e-06
5.37651547556967e-06
-1.0525971735052e-05
1.05813630060025e-06
-1.94501506954126e-05
-1.03017804654526e-05
-1.75766302560344e-05
-2.66909565664458e-05
-1.35751043818677e-05
-4.08015260279374e-06
1.9624659162474e-05
-1.71237768044522e-05
-2.12471660194875e-05
-1.66044779583896e-05
-1.39894433750544e-05
-1.22279414331591e-05
-2.25728027794272e-05
-2.42848783096903e-05
-8.54354694149381e-06
-8.3526633390087e-06
2.88050028924079e-07
-1.91754934229558e-05
-2.60057699792028e-05
-2.86767734080232e-05
-7.55413913319795e-06
-6.78727809414156e-06
-1.90382131422549e-05
-1.36882353796825e-05
-7.79429301035674e-06
-2.79616321962523e-05
-1.02552126371403e-05
-6.52718725319238e-06
-1.89126830928043e-05
-1.86343180463925e-05
-2.52166957479425e-05
3.63878914199203e-06
-1.30404875748034e-06
-1.85517852260594e-05
-2.77467710787278e-05
-3.52994633940494e-06
-1.59698634570024e-05
-2.07682922472005e-05
6.09559906074752e-07
-9.68555903372831e-06
-2.24767646663347e-05
-4.37010799959422e-06
-8.91608222187197e-06
-2.7860786337756e-05
-8.4041248324396e-06
-1.86956171357655e-05
-1.45389730934799e-05
-2.18682619407587e-05
6.78686606366341e-06
-3.09681100134474e-05
-2.67859256193802e-05
-2.10733763089613e-05
-3.69091447565187e-05
3.24828576216374e-07
-3.70470229321391e-05
-3.35730059098869e-05
-2.98961109303957e-05
-1.76110196461888e-05
-2.36887978308161e-06
-1.90293993674893e-05
-2.98439285915528e-05
-1.65607337838409e-05
-8.80489319554984e-06
-2.1529503026977e-05
-2.00258786848146e-05
-7.68997991625279e-06
-3.86982346666766e-06
-1.39744715134055e-05
-1.46586055043115e-05
-1.35805127645116e-05
-1.41645780425165e-05
-2.32070199801527e-05
-3.10574298253197e-05
-1.92241050253726e-05
-5.031985366581e-05
-9.92625497013003e-06
-1.6418971065435e-05
-7.65100858505547e-06
-3.21162102139848e-05
-3.9750392682775e-06
-1.48133094976901e-05
-1.75985874158432e-05
-1.68518367447189e-05
-2.66517365441773e-05
-1.55201777032701e-06
-2.43585557126756e-05
-2.21391894352911e-05
8.10989791872745e-06
-2.61156261792855e-06
-1.73386101308774e-05
-1.29773099850448e-05
-1.82196676258872e-05
-2.39606337219285e-05
-2.74972790260744e-05
-7.28529468474527e-06
-2.78895309941135e-05
-2.13015088303144e-05
-7.41242757256985e-06
-5.57655582209169e-06
-9.08360832419158e-06
-1.93187594997921e-05
-1.97998879869791e-05
-1.38776937127944e-05
-2.67116397849749e-05
-1.36389527408182e-05
-1.77485136410758e-05
-6.81174854094467e-06
-1.82229337820103e-05
-1.85745550153447e-05
-3.06909683504101e-05
-1.20527394806982e-05
-3.79382622785792e-05
-1.7460854224632e-05
-1.19528547962169e-05
-9.99337718385688e-06
-3.14258626501693e-05
-1.94698298002418e-05
-1.7191918447951e-05
-1.75197164058895e-05
-2.16336086410221e-05
-1.98071261879645e-05
-2.08556420508503e-05
-2.79936631069924e-05
-2.2840876645049e-06
-3.46051828106758e-06
-7.90097081814983e-06
-2.05745359655063e-05
-1.3710570536147e-05
-2.46830276823651e-05
-3.00389128757906e-05
-5.92831666198008e-06
-2.87362598862503e-05
-5.10702833499602e-06
-2.2747440866788e-05
-3.64418261830918e-05
-1.8363182299469e-05
-1.92683761627585e-05
-3.22840848488083e-05
-2.27967823968746e-06
-1.82419900357037e-05
-1.43031340120936e-05
-1.64786666403595e-05
-1.1575729677206e-05
-3.68875314215378e-06
-4.42121042484141e-06
-2.27726203277794e-05
-4.58111950478565e-06
-8.91603446587582e-06
-2.19235227461153e-05
-1.03293450416877e-05
-2.23681217464776e-05
-1.52870413311772e-05
-1.3913765972417e-05
-4.64414926592327e-05
-1.11176861337683e-05
-1.23818065872237e-05
1.34438280385583e-06
-2.35639535466887e-05
-3.59933204837088e-06
-1.8632200209992e-05
-2.18031718404508e-05
-3.1148558063082e-05
-3.00688972458553e-05
-1.06021119007236e-05
-2.653713082293e-05
-3.50629888248637e-05
-1.22475683156996e-05
-4.79408978925077e-06
-6.3638865914957e-06
-2.29318809251914e-06
-1.97633788226741e-05
-2.40786870241995e-05
-1.70007293937286e-05
-2.4758561194908e-05
-5.15309941821626e-06
-2.69416664059028e-05
-2.22191360756416e-05
-2.9205455922725e-05
-2.32646264009443e-05
-1.13876401208175e-05
-1.43052090999431e-05
-2.28043419217577e-05
-3.0183881924353e-05
-2.12679932876398e-05
-2.34104195154015e-05
-3.30325173024985e-06
-1.19124980393517e-05
-1.24022481612336e-05
-1.68470686479908e-05
-1.92246589620031e-05
-1.63736407392131e-05
8.30903666634539e-07
-9.37663131371348e-06
-2.00953238857146e-05
-1.1337866012629e-05
2.43103582103828e-06
-3.44040520745077e-06
-2.88875662644529e-05
-1.23147108125425e-05
-3.12120621531293e-05
-3.38617241526413e-05
-2.10522547945908e-05
-3.31599476208256e-05
-2.23956474051888e-05
-6.44088639001838e-06
-2.86449736657468e-05
-1.34548745247447e-05
1.56111295168103e-06
-3.3832368172029e-05
-3.0645736693339e-05
-8.34793175895544e-06
-8.11249181631041e-06
-2.15286623093149e-05
-1.31947663456835e-07
-2.30233874943912e-05
7.88866296001529e-06
-1.78763158754578e-05
-2.39876462351659e-05
-2.63113435386472e-05
-1.37300278903892e-05
-1.69643739161645e-05
-1.39020757415203e-06
-1.86238875184497e-05
1.90479968350742e-06
-3.76117057092188e-05
-8.86820910522136e-06
-1.29016398669394e-05
-1.26150807940773e-05
-1.0501893882399e-05
5.20113631309739e-06
-1.3854251997928e-05
-3.27814736338222e-05
-1.24911756182859e-05
-2.73432340477212e-05
-1.06340022949162e-05
-2.74307178295989e-05
-1.78742042739247e-05
-1.83790038883234e-05
-8.23234674813302e-06
-1.66098588647596e-05
-1.01234573044375e-05
-5.02229580485334e-06
-2.25272233685114e-05
-2.16047177869838e-05
-4.89348860951105e-05
-2.11659402817359e-06
-1.87388766795238e-05
-8.14984277845553e-06
-2.49366659376576e-05
-1.53061050903382e-05
-1.42951687114494e-06
-3.38039041097035e-05
-2.22258586311557e-05
-2.88460131833133e-05
-2.32286364984657e-05
3.64348675379333e-06
-2.26644208069712e-05
-1.33559252469556e-05
-9.66345503641585e-06
-2.38289794594205e-05
-7.34187470570634e-06
-1.84208691592841e-05
-3.35590172238705e-05
-2.90918081701028e-06
-2.29378503771188e-05
-2.66325971015972e-05
-2.25302347158761e-05
-2.434212987468e-05
-2.08209493557201e-05
-3.34086875995623e-05
-1.41403458617709e-05
-1.39349956277729e-05
-3.53917820596247e-05
-3.04144967006222e-05
-1.93078598318636e-05
-5.17273782731795e-06
-2.40693223217571e-05
-1.82294400442829e-05
-8.33432133318995e-06
-3.82907798772023e-06
-3.64573482743436e-05
-1.8010837342002e-05
-1.15252442115184e-05
-1.91503772721558e-05
-3.34774110096421e-05
-2.26631866883471e-05
-1.55817440735046e-05
-1.54844689805159e-05
-7.38792196666898e-06
-1.56380281559245e-05
-2.00721311683846e-05
-1.62313027276127e-05
-1.60976001019296e-05
-1.22462012283935e-05
-4.40813049208177e-06
-1.35594172368247e-05
-9.76099507282282e-06
-4.81062739178785e-06
-1.15878505379108e-05
-1.4628191862773e-06
-2.95200738807759e-05
-1.30004640281453e-05
-5.84747164654372e-06
-2.54972541620034e-05
-2.4538378516824e-05
-1.67551797410783e-06
-3.14306186746935e-05
-2.61250858089272e-05
-1.70701728067389e-05
-2.73259637276264e-05
-1.50658386007348e-05
-2.725510462697e-05
-3.94951651744501e-05
-2.48299211087271e-05
-2.40610802398635e-05
-1.88678651290197e-05
-2.26575209814305e-05
-1.24895238077614e-05
-2.06625998716238e-05
-2.46106128736538e-05
-1.80357710734608e-05
-2.03221672042889e-05
-1.17111861433907e-05
-3.72466916420453e-05
-2.59216040749012e-05
-1.28655759241481e-05
-3.8220196183994e-05
8.40448944825799e-07
-2.78432756843167e-05
1.35777457601747e-06
-1.70122487597641e-05
-8.32842469721511e-06
-1.60745542979555e-05
-1.0070903194864e-05
-5.27390741953536e-06
-1.47209808472756e-05
-9.0708844570973e-06
-1.91538840071737e-05
-2.89219998341433e-05
-1.22112187068201e-05
-4.60149380444777e-06
-2.50867014936766e-05
-2.57986344763266e-05
-1.23435047743619e-05
-2.7982299338094e-05
-1.20161805561109e-05
-6.44179503083642e-06
-1.67779800622077e-05
-2.06834950731857e-05
-1.45211503538371e-05
-1.4811028087308e-05
-1.65149110482034e-05
-1.70576714137311e-05
-3.04651404963645e-05
-7.12435043187399e-06
9.08792904203411e-07
-6.49069006558033e-06
-2.61619271568995e-05
-2.77520960589081e-05
-1.65860257967398e-05
-9.74795171195321e-06
-1.02371031974776e-05
-4.94002221822748e-06
-5.91515274392622e-06
-2.16881849994736e-05
-1.30300642773187e-05
-1.41892473700941e-05
-1.45459849308345e-05
-1.42846023117988e-05
-1.35412307936598e-05
-1.6712855963956e-05
-3.55817517654439e-05
1.35019814572668e-06
-2.37831236478411e-05
-2.48462317535564e-05
-2.44147795387131e-05
-1.03079594180721e-05
-2.10259133841625e-05
-2.03396637108771e-05
-1.57017934396819e-05
-1.12565709233483e-05
-2.03415685255693e-05
-1.22698565224056e-05
-2.07411945497783e-05
-7.68115586580416e-06
-1.44281912086507e-05
-9.23994539784379e-06
-3.19579115032809e-05
-2.44517583204231e-05
-2.88012596566778e-06
-2.57438421640222e-05
-2.7768906880509e-06
-8.77338322539226e-06
-2.51146013150958e-05
-2.18852657091379e-05
-1.7952777828124e-05
-4.1872789967963e-05
-3.37017003563568e-05
-1.37979842942263e-05
-1.03368058278316e-05
6.81025022319609e-06
-1.06133071574065e-05
-3.37137555417499e-05
-1.67790807568658e-05
-1.94805070694345e-05
-2.94804197077153e-05
-2.21595837110591e-05
-1.99692035909052e-05
-2.41654586985382e-05
-2.24592860595296e-05
-3.19474823754404e-05
2.7618935722066e-06
-3.89044346775435e-05
-2.18511760230159e-05
-1.01893929260418e-05
-1.04176004306465e-05
-3.59820120243478e-06
-2.23880021207156e-05
-1.36503831536688e-05
-1.34715867013278e-05
-1.14192338265874e-05
-1.69411528936754e-05
-1.05736410565655e-05
-1.96999162918408e-05
-1.37566868693045e-05
-6.59302920867169e-06
-1.5705837809884e-05
-3.16430985736795e-05
-8.0929763974981e-06
-5.76851631608763e-06
-3.81701251571091e-05
-1.66204706995347e-05
-2.02493937791092e-05
-1.41394210007932e-05
-1.33985600648078e-06
-2.55915107895738e-05
-2.42745720590609e-05
-1.43336302767117e-05
-1.54445627835242e-05
-3.49632505022133e-06
-4.34550154968959e-06
-1.53950763892131e-05
-2.06275635109971e-05
-2.02352403814864e-05
-2.64805619348345e-05
-1.44198372714965e-05
-1.81237000487934e-05
-2.11391870859796e-05
-2.56809730482435e-05
-1.70268818059149e-05
-1.91730846220676e-05
-2.32025557296052e-05
-1.61000456221746e-05
-2.09085821818021e-05
-1.08925984402879e-05
-1.97487124939118e-05
-7.81559162469552e-06
-7.23143447621934e-06
-2.68892870273669e-05
-1.69345114131621e-05
-1.11921007366986e-05
-2.0139098901757e-05
-1.53721265004075e-05
-3.36767157083595e-05
-2.83276609922289e-05
-3.97373831901225e-05
-2.31927920453475e-05
-1.18494046125098e-05
-1.88405200035794e-05
-1.22005690187923e-05
-2.95102078704963e-06
-1.69844816975596e-05
-2.15051365453784e-05
-1.75947454169489e-05
-3.04973108437499e-05
-2.15570217215421e-05
-1.89186827084611e-05
-2.63230879840522e-05
-4.17180775124623e-07
-2.91249041580986e-06
-2.05904319676238e-05
-1.77655201792308e-05
-2.18401642622509e-05
-1.63682488648073e-05
-7.466587615485e-06
-1.2175213680824e-05
-1.381712491171e-05
-1.21091670559461e-05
-6.98666714117453e-06
-2.49017301698257e-05
-2.16306464483799e-05
-1.74327113999683e-05
-2.37450294381028e-05
8.97711086483697e-06
-1.42481354038135e-05
-1.6738299157899e-05
-1.07693703418101e-05
6.63526334019497e-07
-9.80638338911986e-06
-1.41671594724832e-05
6.51141508339756e-07
1.0048754957485e-05
-1.48203127831052e-05
-1.60117157683208e-05
-1.38825992074041e-05
-1.25602155211744e-05
-1.95469814686868e-05
-1.18736231041386e-05
-1.06229495279241e-05
-2.47198259131276e-05
-1.72082627257544e-05
-2.10236373207263e-05
-5.92389589232682e-06
-2.87328729543954e-05
-1.16509576970737e-05
-1.97713944682205e-05
-2.18542186870534e-05
-1.58097684795759e-05
-8.12589613812482e-06
-5.88419669711841e-07
-1.60757508994727e-05
-1.74805377492732e-05
-2.37481462142158e-05
-1.19766983441195e-05
-2.22830773255771e-05
-1.71321778566761e-05
-2.55861309737409e-05
-2.65728855963772e-05
1.398127026e-05
-2.64620280081505e-05
-2.94684563106341e-05
-1.12527532612526e-05
-1.30266197256511e-05
-1.67186862518523e-05
-2.11683141857693e-05
-2.69639696556977e-05
-2.41229860603304e-05
-1.39117625281482e-05
-2.02117985376205e-05
-9.81894475650877e-06
-3.0311880692146e-05
-4.85441334355175e-06
-1.55169943700322e-05
-2.26023948435849e-05
-4.22049803104702e-05
-2.26200569548114e-05
-1.12496073407909e-05
-9.40317120807877e-06
-8.6971209760368e-06
-3.69550126878509e-06
-2.68730068686606e-05
-2.2807608367598e-05
-1.6440288191488e-05
-2.58691376995495e-05
-2.58566148317016e-05
-1.54957997338228e-05
-1.25725675027135e-05
-1.81080769429445e-05
-6.6042411019314e-06
-2.22957973510101e-05
-1.7188164188688e-05
-7.81403960535603e-06
-1.76173755527853e-05
-2.80908460362691e-05
-3.32854474477448e-05
-3.15240434307773e-05
-9.28965779299823e-06
-4.37343305480581e-06
-2.29469227767114e-05
-2.16613206507729e-05
-1.97919985195568e-05
-1.42810686768319e-05
5.71914474969759e-06
-1.44786027332441e-06
-9.69318938474421e-06
-1.019320206774e-06
-3.55897528959392e-05
-1.45191301834066e-05
-2.97062418130855e-05
-1.2515227233102e-05
-1.09309120243569e-05
-1.66653332560874e-05
-1.94183937551628e-05
-4.6869846219666e-06
-1.72748869083685e-05
-1.63646823039528e-05
-1.72256755139811e-05
-1.46351055208186e-05
-1.05570446867579e-05
-6.28136370305708e-06
-2.84082837424559e-05
-1.25372897610935e-05
-7.03120742782215e-06
-2.42719103606819e-05
-1.03516633354758e-05
-3.39739077052315e-05
-3.27440121125491e-05
-1.6259339953548e-05
-1.07323866006447e-05
-2.51755230549621e-05
-3.05479369637236e-05
-2.16793487524041e-05
-3.34585529657981e-05
-2.00640397326303e-05
-1.48747847879275e-05
-1.39225744233041e-05
-1.7269482050578e-05
-1.04438780014596e-05
-4.07406225302518e-06
-2.31036718098931e-05
-7.674530632442e-07
-1.94215444713181e-05
-3.73094992370682e-06
-1.8935236382494e-05
-2.7856745678555e-05
-2.39200164812112e-05
-3.25917407941644e-05
-1.33535096805699e-05
-2.11425310599295e-05
-8.27735980984042e-06
-1.3392284280925e-05
-2.83552186671946e-05
-1.43540012206238e-05
-2.3093070578143e-05
-1.10346642946199e-05
-1.03302995063869e-05
-1.57575779359134e-05
-9.94311074368369e-06
-5.21077420599517e-06
-2.92885622638089e-06
-1.12722685705337e-05
1.71408386824019e-06
-1.88547865832388e-05
-2.17568941926066e-05
-1.01936947678265e-05
8.76527382935597e-06
-3.21363255614384e-05
-1.26353853962287e-05
-1.22341413899765e-05
-2.1590062816654e-05
6.9548089314823e-07
-2.00679375492948e-05
-3.38037169982097e-05
-2.99900180584189e-05
-2.91096075916568e-05
-3.85327950488859e-06
-2.03979332694305e-06
-2.35377257298343e-05
-1.90514961758089e-05
-2.16879268981115e-05
-3.63201418572895e-05
-1.76514987868238e-05
-2.03259580323098e-05
-7.10046276762741e-06
-2.26778352882818e-05
-7.86552089453843e-06
-1.73668842715496e-05
6.87969501892369e-06
-8.80461915035715e-07
-6.1079437129628e-07
-2.6705856780363e-06
-1.30288126046697e-05
-5.62771306968001e-06
-1.62535712352246e-05
-2.42402187487741e-06
-9.98509410848683e-06
-1.09042970916417e-05
-1.55251674758983e-05
1.17260927188524e-06
-1.05003555075352e-05
-2.6592192143715e-05
-2.21120357777618e-05
-2.32144964982752e-05
-2.15962851782921e-05
-1.57222221660319e-05
6.11645316309292e-06
-2.24992113913374e-05
-2.35182846059646e-05
-1.83347537581558e-05
-7.59424150628283e-06
-2.752642383564e-05
-2.58739398102206e-05
-2.31082433844668e-05
-4.74112081516099e-06
-5.67070404319113e-06
-2.78868984169988e-05
3.08225731914999e-06
-1.18766365148202e-05
-3.19945610624101e-06
-1.1952057028557e-05
-1.61655152976209e-05
-3.80015212726522e-05
-1.98495617935421e-05
-2.53346151233763e-05
-1.75234085174306e-05
-1.24015504313984e-05
-2.08682538372022e-05
-7.95456482329569e-06
-1.8735597576382e-05
-2.44779377777834e-05
-1.90638939677107e-07
-3.69400036646681e-05
-1.18104401719242e-05
-2.80892886218031e-05
-2.75177269925276e-05
-7.47499251932102e-06
6.15732316302268e-06
-9.51791740980939e-06
-2.14283337952353e-05
-5.1598001940706e-06
-1.52460433706869e-05
5.07697941746574e-06
-3.08239055798449e-05
-1.21087903154538e-05
-3.20021778537599e-05
-3.33747379111086e-05
-1.74002393449792e-05
-2.11095706732308e-05
-2.05318628987119e-05
-3.61248733909187e-05
-2.2444424150442e-05
-2.39626025407513e-05
-2.24176894883999e-05
-2.08773178565342e-05
-7.47296361928857e-06
-5.91882226235926e-06
-6.76997089164793e-06
-1.45024949551654e-05
-2.49518879836004e-05
-9.26158582351697e-06
-2.31011376533265e-05
-2.86667844495784e-05
-1.51436158140127e-05
-1.2651332625961e-05
-2.87992010188609e-05
-3.16921596015749e-05
-3.02556076921723e-05
-2.63558775649997e-05
-2.68349895234823e-05
-2.85057078658608e-05
-3.66223095197142e-05
-7.16052885510444e-06
-2.19807401935392e-05
-2.66682548508198e-05
-2.3346562526884e-05
-1.29966139798761e-05
-1.36402273068691e-05
-2.54016291682205e-05
-2.43166786441585e-05
-1.44803733392598e-05
-6.87664744067555e-06
2.63872257145435e-06
-1.26118785389149e-05
-1.00480895539889e-05
-2.17351269716688e-05
-1.08537148966752e-05
-2.00452336963701e-05
-1.81115003206611e-05
-1.54868970203472e-05
-2.12097558352079e-05
-3.54611376276868e-05
-1.10358058209918e-05
-3.84742266862049e-06
5.36234627081025e-06
-1.87880315012284e-05
-2.00317230969687e-05
-2.02720090544064e-05
-5.0600408292048e-06
-1.77595090434634e-05
-1.53855443255921e-05
-1.27460651552939e-05
-1.21566137997835e-05
-3.38117299925784e-05
-8.77070309537913e-07
-1.17057215189419e-05
-1.75895703303336e-05
-1.85274315989224e-05
-2.94178128524097e-05
-8.99312804835083e-06
-1.55759446110721e-05
-2.46788583808301e-05
-1.60903839877773e-05
-1.93640706209274e-05
-3.26321214623309e-05
-2.29497784306943e-05
-6.00927331147922e-06
-2.92598822601816e-05
-4.01496616641301e-05
-1.01186528229971e-05
-2.54037590545559e-05
-2.72677599408417e-05
-1.13664358942291e-05
7.57225780313548e-06
-2.13174146815848e-05
-2.2278891297074e-05
-8.7104582474327e-06
-2.25541177650145e-05
-1.58519497902226e-05
-7.93404038265805e-06
-6.00847654481316e-06
-1.43411155779231e-05
-1.10310233537643e-05
5.88245726162902e-06
-1.57968517280227e-05
7.28030229736116e-06
-1.57291383204395e-05
-1.527850884202e-05
-1.36164004663539e-05
-3.56349361443025e-05
-1.92367274830882e-05
-1.33199271574478e-05
-8.42100724622049e-06
-1.90162678065168e-05
3.55367630357276e-06
-1.06116433606553e-05
-2.9143372172092e-05
-3.4372922056719e-06
-2.21870880594068e-05
-1.03159488116726e-05
-7.60137518899413e-06
-2.73492520307021e-05
-1.28277006957102e-05
-9.71041102385357e-06
-1.36412964500947e-05
-3.46722889795866e-05
-9.7858318177448e-06
-2.69951380330264e-05
-2.42865890721321e-05
-1.79935313777389e-05
-1.83342910805299e-05
-4.44798184936389e-06
-1.2529252628148e-05
-4.16698250511414e-06
-1.54541578972128e-05
-1.46630218704643e-05
-1.94154783281406e-05
-1.51179423541508e-06
-1.27382632649692e-05
-5.55971050583958e-06
-2.31631925033148e-05
-1.37097672622812e-05
-1.14219924705154e-05
-2.0082120020557e-05
-1.402020255172e-05
-3.21967469275139e-05
-3.69661545514586e-05
-2.16723337597365e-05
-2.37342219941081e-05
-1.74285987321373e-05
-2.10875884339767e-05
-1.2946626435162e-05
-2.21651039469019e-05
-9.50091528337024e-06
-3.5705258018008e-05
-1.52607421447199e-05
-3.58151839198756e-05
-3.01618583690366e-05
-2.21346549170681e-05
-1.7736719298589e-05
-1.70254782711615e-05
-2.6037978059413e-05
-2.45868101419921e-05
-7.43804931311503e-06
-2.29256583814199e-05
-2.67031101192749e-05
-2.9414338969794e-05
-1.93634930250607e-05
-1.17724615641471e-05
-4.0533051982651e-05
-2.26999036156543e-05
-7.01217523716529e-06
-1.5099679898686e-05
-2.03194979685624e-05
-2.49326388140432e-05
-1.16405458545915e-05
-5.14311702783624e-06
-2.8963374946987e-05
-1.2824208595066e-05
-1.03470258450254e-05
-1.11727183736914e-05
-2.43773528044796e-05
-6.00325963809237e-06
-2.94391142441322e-05
-1.00497952829173e-05
-3.27914943686018e-05
-2.85998244612863e-05
-1.94615055670524e-05
-2.02391817820789e-06
-1.37783663545111e-05
-2.87514655642367e-05
-2.77755122704716e-05
1.39830470550938e-07
-2.2027227633902e-05
-2.194486411765e-05
-1.85221501429704e-05
-1.82825548439971e-05
-2.91594839248934e-05
6.95366038397773e-06
-2.72016340151062e-06
-7.67773779977525e-06
-2.34798580010455e-05
-1.68116226720829e-05
-1.08366119384228e-05
-9.05877383111068e-06
-1.3505476098267e-05
-9.75680099832669e-06
-6.25293824316577e-06
3.47769400955277e-06
-1.73387860137161e-05
-1.04745697280403e-05
-9.30042258059142e-06
-1.86915043685226e-05
-2.51776792366131e-05
-2.01630929168249e-05
-2.50737428026979e-05
-1.82926607683171e-05
-1.47814994038458e-05
-4.42824282198465e-06
-5.92633909178309e-06
-2.19687984395156e-05
-3.08774886955128e-05
-2.41608737216125e-05
1.07964298567109e-06
-1.57991006641775e-05
-3.21090971339246e-05
-2.17538784656834e-05
-2.53490454696286e-05
-1.04256070717883e-05
-1.42512131824973e-05
-1.88611693422712e-05
-4.61153467417205e-06
-1.78290698786795e-05
-1.86801097749856e-05
-3.42253972175028e-05
-3.34023729202003e-05
-9.55241081419884e-06
-9.65951080628698e-06
-9.48764342442398e-06
-2.01798387513485e-05
-2.18181251420269e-05
-1.72661097441864e-05
-1.74398991885796e-05
-2.5598667726985e-05
-1.05630658153202e-05
-2.32504540559237e-05
9.72808930767696e-06
-9.18821070560323e-06
-1.56849376424589e-05
-3.32778795226828e-05
-3.47903994282301e-05
-1.84685977284265e-05
-1.83640208423339e-05
-2.8773078864293e-06
-1.22746154842393e-05
-1.22335520630653e-05
-4.25691837560307e-05
-1.04918484380933e-05
-2.60481525764133e-06
-2.0539360269983e-05
-7.07858758428428e-06
-2.06673988391615e-05
-9.30584258927257e-06
-1.77160330387141e-05
-2.21324661204627e-05
-8.44746801883868e-06
-5.56004298810427e-06
1.64800971479125e-06
-1.81755759588272e-05
-1.17626654729375e-05
-2.13965657227064e-05
-9.97945155235486e-06
-3.16463843789418e-05
-2.80804299770388e-05
-2.43544909677094e-05
-2.42968221299382e-05
-1.33475647860557e-05
-2.34801455961873e-05
-1.08811072850649e-05
-6.07594037702837e-06
-9.69768274001911e-06
-3.57659842082956e-05
-2.70315149905909e-05
-1.86460317454997e-06
-3.51363899182362e-05
-1.44839944553155e-05
-2.23852629648476e-05
-4.13790753001002e-05
4.06737358336915e-06
-1.69906900876056e-05
-3.4663196545798e-05
-1.75394476693026e-05
-3.07781979751588e-05
-3.36960893798756e-05
-5.96599278096802e-06
-1.26226898017715e-05
-1.40721238297113e-05
-3.2214920921914e-06
-1.0228092085575e-05
-9.11570181173525e-06
-1.56145997941572e-05
1.42259886918449e-06
3.03900891522048e-06
1.82729309440614e-06
-2.23267483645783e-06
-9.20470293379586e-06
-1.20387992823749e-05
-2.58755485555957e-05
-1.22792333773299e-05
-2.66529365706552e-05
-1.33672048778283e-05
-2.52425033278344e-05
-2.54394333006744e-05
-2.39011111911407e-05
-3.66641100162299e-06
-1.03705113766873e-05
-2.57332089920601e-05
-2.1004523876761e-05
-3.0846732339434e-05
-2.04800532690113e-05
-1.80304973792378e-05
-1.76902505652803e-05
-2.88711972237856e-05
-5.67370542273517e-06
-4.62382801481246e-06
-2.89172361366119e-05
-2.54240484217653e-05
-2.26519354911422e-05
-1.92042717073034e-05
-5.67263126954325e-06
-2.06567324191077e-05
-1.31862164382824e-05
-1.74502363950711e-05
-1.12456226772655e-05
-1.25438710307848e-05
-1.16659136740137e-05
-2.41744016863664e-05
-2.04718971066034e-05
-2.22493503328674e-05
-1.29100136338758e-05
-1.35947101366753e-05
-1.62296306373985e-05
-2.02462374772413e-05
-1.06175881733851e-05
1.26964574387893e-06
-1.797529806475e-05
-2.84259281338747e-06
-1.54708966078054e-05
-3.32108012698704e-05
-2.88513608807483e-05
-2.25617919952312e-05
-1.09715300434149e-05
-3.91487805321219e-05
-2.57155473222928e-05
-7.03901753012001e-06
-2.13088570862033e-06
-2.53938859254569e-05
1.62767312301749e-05
-3.13657602307787e-05
-3.73736851937968e-05
-1.4578479216807e-05
-8.38550786589506e-06
-1.97187789744529e-05
-2.08448826711041e-05
-1.69908002173659e-05
3.50152306575926e-07
-1.06646946074196e-05
-1.9283271886691e-05
-1.10637321049378e-06
-2.4867565063614e-05
-1.97682935460835e-05
-2.73660877443988e-05
-3.514885669274e-05
-2.8203377378557e-05
-3.46461248227988e-05
-1.81265404828402e-05
-6.14622844068299e-06
1.58878612142341e-06
-7.86762695194619e-06
-8.83883387449589e-06
-2.54949356711452e-05
-1.85104948110181e-05
-2.33177655790855e-05
-1.13935156952251e-05
-5.93256039561561e-06
-2.43825875602585e-05
-1.96040214905511e-05
-2.22255760786817e-06
2.5295557814226e-06
-1.64675531012605e-05
-8.82094637673041e-06
-1.89828099455423e-05
-2.42602528579423e-05
-3.03060026659385e-05
4.36390383659114e-07
-2.23061855239576e-05
-1.00211890245054e-05
-1.83735609461883e-05
-3.87845888376555e-05
-2.66071503544337e-05
-9.79486659524369e-06
-2.00434972548392e-05
-8.09822748274077e-06
-8.97049795379442e-06
-1.94654820405358e-05
-3.17645391276035e-05
-2.67786799099549e-05
-2.89639667594252e-05
-1.48152296624996e-05
-1.8259745137462e-05
-6.76789097404509e-06
-1.82573995599163e-05
-2.0752221576387e-05
-1.70710077480896e-05
-1.17494149109984e-05
-2.91331139897158e-05
-2.50929118936636e-05
-6.20598044904686e-08
-7.38713495361441e-06
-9.06285840680977e-06
-5.77232998458253e-06
5.170747912552e-06
-1.90497687233269e-05
-1.9260324029839e-05
-1.6922145127873e-05
-6.71409400742247e-06
-2.63499451734863e-05
-2.22807508725203e-05
-4.38973094422438e-06
-2.06892150326332e-05
-1.16607372724902e-05
-3.45618238339336e-05
-4.0704567306421e-06
-6.62947073201377e-06
-2.77220477490201e-05
-2.68639970493443e-05
-3.84092400487746e-05
-1.20014606186267e-05
-1.21700664689867e-05
-1.59706156029056e-05
2.53113825462438e-06
-2.34511990496469e-05
-2.09974929042613e-05
-8.87025694505314e-06
-1.83517671172316e-05
-8.07021662125134e-06
-3.55326911086962e-05
-1.44154045845874e-05
-3.44725605315036e-05
-1.76200720071389e-05
5.67504234422625e-06
-1.49294656611483e-05
-3.46082907368489e-05
4.25955204776145e-06
-2.16759702452283e-05
-2.70426642343052e-05
-3.56481660491829e-06
-7.06177496940618e-06
-1.13821797024506e-05
-1.96215215005603e-05
-1.12303446093178e-05
-3.26441892826438e-05
-1.08616726624001e-05
-1.53953962289181e-05
-7.00636180397916e-06
-1.52077155046382e-05
-1.88658223247706e-05
-2.77129817649218e-05
-2.62211219391535e-05
-1.85158649265955e-05
-3.72239035083614e-05
-1.87181230680077e-05
-2.53095742954631e-05
-2.31179216576196e-05
-1.8971960259934e-05
-1.96524648384982e-05
-2.58760834183835e-06
-5.29681240601057e-06
-1.55243708562978e-05
-8.47070468076023e-06
-1.41496041458783e-06
-1.20380629085866e-05
-1.67786377118348e-05
-1.44086959661581e-05
-3.7395963226536e-05
-2.82996761855493e-05
-1.98331424076647e-05
-3.10592269403618e-05
-1.42671630769263e-05
-9.36176661425111e-06
-2.14811676246187e-05
-1.97544923551114e-05
-1.84374555700112e-05
-3.02988791135425e-05
-2.67627478327607e-05
-2.24718501744467e-05
-2.48512884571441e-05
-3.22172528415462e-05
-1.51926854265266e-05
-2.25811713954994e-05
-2.24723272691845e-05
-2.33857971104061e-05
-1.47841193883017e-05
-3.05902125326056e-05
-2.07919300361475e-05
-6.0092027246646e-06
-1.06714051093411e-05
-3.07905027196332e-05
-3.12175372994728e-06
-1.01156264381884e-05
-5.47953287249951e-06
-5.23816592998477e-06
-3.84043515785852e-06
-1.93163628025795e-05
-1.28394417543545e-05
-1.53098626814413e-05
-3.75736074087523e-05
-5.79641238877837e-06
-1.21079650155665e-05
-7.59616022370625e-06
-1.46640215404706e-05
-2.81040952913963e-05
-1.0904953930682e-05
-3.4423841033124e-05
-2.47650707575027e-05
-1.98867900285448e-06
-1.13287915451987e-05
-4.43226820894225e-06
-8.27770028495036e-06
-1.10388773153048e-05
-1.10362401840847e-05
-1.17219916450131e-06
-1.56253489676248e-05
-3.09262052665124e-05
-2.95487193198809e-05
-2.29564100162262e-05
-3.58524534977112e-05
-1.25322354177414e-05
-1.8246836947549e-05
-1.38597846941083e-05
-7.34586073803346e-06
-8.49104468329462e-06
-1.67775993992004e-05
-2.12302624566983e-05
-1.67287576483998e-05
-6.03920808818439e-06
-1.48728300657664e-05
-2.57839864676141e-05
-1.38604882820396e-05
-1.80791816255823e-05
-8.6193136744727e-06
-1.23885859251295e-05
1.65562180549938e-06
-2.90109403665166e-06
-2.16558719856843e-05
-2.64203775624737e-05
-1.9903786313179e-05
-1.13415311922807e-05
-9.01209402286495e-06
-1.48315610709914e-05
-1.70672297357596e-06
-3.34349217439297e-05
-4.81117077855518e-06
-1.62972361688932e-05
-2.5686373232009e-05
1.12880567512489e-05
-3.40019301909054e-05
-3.8189262303231e-05
-7.37934813960647e-06
-2.64046394305927e-05
-2.61486897803564e-05
-2.35710103297355e-05
-5.67296606956281e-06
-3.33258443007384e-07
-1.33607708269687e-05
-2.0728789080544e-05
-8.44232131651196e-06
-1.13632580478546e-06
-1.69633814784415e-05
-1.45021659135104e-05
9.96569676632636e-07
-2.05121125272259e-05
-2.16767388695804e-05
-2.17446816599811e-05
-2.43041775385952e-05
-1.57465653989105e-05
-2.35584551031896e-05
-1.89107541528977e-05
4.83151258012312e-06
-1.99724566622903e-07
-2.85108883452876e-05
-2.93560712103308e-05
-4.28545434481962e-06
-1.33806012627995e-05
1.53388951342162e-06
-8.07778139548455e-06
-9.76020110599564e-06
-7.67104841711743e-07
-2.39429486053042e-05
-8.60624352877468e-06
-1.19247152854623e-05
-3.41076221176825e-05
-2.79765046446694e-05
-2.14443024280239e-05
-9.73849481923031e-06
-2.56595087725007e-05
-1.53290892136237e-06
-2.40176212703396e-05
-1.58857603667129e-05
-2.5673627751163e-05
-2.22259002644547e-05
-7.13377306503908e-06
-2.80201643266798e-05
-1.39695195245873e-05
-5.29797993875283e-07
-4.25249861315268e-05
-2.31013235562839e-06
-3.46719107650227e-05
-2.32538543736325e-05
-2.04711416810214e-05
-5.5977289417208e-06
-2.49001170023371e-05
-7.9307948659036e-06
-1.3864824436226e-05
-1.32257005327123e-05
-1.39389488759052e-05
-2.47986883214065e-05
-7.78455442440011e-06
-7.75026356955467e-06
-2.10608047237354e-05
-1.21725348403091e-05
-2.94128297316126e-05
-1.70398050104092e-05
-1.51417842488233e-05
-9.92048691463255e-06
-1.23763895025782e-05
-2.56731702998188e-06
-2.16961414620033e-05
-1.30987464626443e-05
1.21866737345653e-05
-1.77708402100751e-05
-2.10027746857167e-05
-2.54010268241702e-05
-7.21114612463433e-06
-1.92089100856257e-05
-2.82924983065834e-05
-3.71714344753123e-05
-2.0315873605354e-05
-1.51337445912166e-05
-3.99940244597762e-06
-1.77127141097078e-05
-2.23865180792795e-05
-1.42681440005151e-05
-1.75254222260083e-05
-2.139520210929e-05
-1.2346192165451e-05
4.05267102193987e-06
-1.97042324307972e-05
-8.71895502732016e-06
-1.61810186473634e-05
-1.24635359926437e-05
2.02096592622602e-06
-2.05241119167075e-05
-2.1536470248477e-05
-3.23191939418337e-06
-1.77379040600328e-05
-2.53794799686873e-05
-1.92761487780626e-05
-1.54686003869587e-05
-7.70006321598795e-06
-2.60136411792469e-05
-2.90185773317532e-07
-2.68286233454294e-05
-2.50486364091736e-05
-2.15802162650451e-05
-2.62277224187337e-05
-9.69125660542259e-06
-2.10425051619492e-05
-1.21982032024918e-05
-2.26063386586419e-05
-2.42529217376656e-05
-9.94714362150846e-06
-1.03804493346717e-05
-1.12156540823103e-05
-2.38954530183108e-05
-2.62109149932506e-05
-1.32605538095668e-05
-2.77073157715541e-05
-3.1437680088804e-05
-2.93598222705612e-05
-1.5035630362381e-05
-6.74146307454932e-06
-2.09137237474209e-05
-2.24969045275709e-07
-1.59741576119864e-05
-2.70725009497187e-05
-1.83534669805294e-05
-1.37980775568801e-05
-1.40860198231449e-06
-1.57796980736107e-05
-1.66015591251746e-05
-1.87205771272925e-05
-2.73101526494702e-05
-1.39914088529973e-05
-3.21071355227126e-05
-2.50061310627208e-05
-4.84756951526813e-06
-1.06665854844691e-05
-2.93092479159833e-05
-1.9915414754253e-05
-8.76029617948841e-06
-2.01725117184492e-06
-7.90865014092566e-06
-9.48337462588764e-06
-4.41525240613277e-05
-1.85362880292691e-05
-2.13421579943436e-05
-1.73183290453822e-05
-2.47659809209877e-05
-1.1458850239711e-05
-2.06617516504087e-05
-2.71776226548846e-05
-3.1771639203833e-05
-1.04934820019696e-05
-2.55039734945553e-05
3.65182047973123e-06
-3.42411463432214e-05
-3.90113212690255e-06
-7.91697445446866e-06
-7.08976169993641e-06
-4.11377546451981e-06
-1.16350111414524e-05
-1.83618481225489e-05
-1.83130192710185e-05
-1.62911922023678e-05
-3.72407438518667e-06
-2.21472639303365e-05
-7.34592467411524e-06
-8.84058562726326e-06
-2.56757168305475e-05
-1.08393048251585e-05
-2.28652771002517e-05
-1.63246615648367e-05
-1.10597669669389e-05
-6.47237970275544e-07
-1.32179264459359e-05
-1.93212928083647e-05
-1.84618113247062e-05
-2.99663287073147e-05
-3.32106603820377e-05
-2.81300943149773e-05
-5.72388990194054e-06
-2.62940995228966e-05
-9.05050070623081e-06
-2.41636311128592e-05
-1.80367482669303e-05
-1.71165462588613e-05
-1.25617903950553e-05
-1.05847334820347e-05
-2.27030420150222e-05
-1.26370974911264e-05
-8.54176199939379e-06
-2.10990224382384e-05
-2.5131527263071e-05
-2.50425957490153e-05
-2.7926476928645e-05
-1.60444419853297e-05
-2.78698107325408e-05
-1.87396334108065e-05
-3.42680985134325e-05
-2.81075678046532e-05
-1.63652302783579e-05
-2.40556083746636e-05
-2.05641010047952e-05
-2.4021547882632e-05
-1.97202296380716e-05
-1.59833043324983e-05
-1.50790555667527e-05
-2.41892712718176e-05
-1.32785746011838e-05
-7.01504697493821e-06
-1.26458953113737e-05
-3.02105844855376e-05
-1.58775996363624e-05
-2.17812414846874e-05
-1.93273499221324e-05
-9.18279078268544e-06
-2.41273621693108e-05
-2.27049665887994e-05
-1.67781078016447e-05
-2.89161703951062e-05
-2.91963896795473e-05
-2.06049945833577e-05
-1.33612833581709e-05
-1.24796161048114e-05
1.74981189865231e-06
-5.19588458887021e-06
-2.63738233049804e-05
-3.10807068778336e-05
-1.72462921868548e-05
-1.30734468925059e-06
-2.14772653230147e-05
-1.07424465733662e-05
-2.84494049839063e-05
-1.64900522051505e-05
-3.49678268500387e-06
3.62454368037362e-06
-1.04556225402481e-05
-1.61884808728064e-05
-1.11666489849434e-05
-1.02357548659805e-05
-1.97072560931762e-05
-2.79887162552367e-05
4.13800302748598e-06
-1.24838851031146e-05
-1.89498311499842e-05
-1.6763251922781e-06
-3.06468330039641e-05
-3.74881847715413e-05
-9.88963471633573e-06
-1.70398734729617e-05
-1.83319148312239e-05
-1.3212353351666e-05
-7.18976695613718e-06
-3.36961824282773e-05
-1.16590849099115e-05
-1.6981805477093e-05
-7.74087791492639e-06
-7.25231277514035e-06
-1.46537794039468e-05
-2.3220337086881e-05
-2.10872906247122e-05
-2.55130923548087e-06
-1.96505919519913e-06
-5.48466316178747e-06
-1.30306156734883e-05
-2.06617350487536e-05
-2.3161793157414e-05
-6.68461415731614e-06
-1.90043870942512e-05
-1.0545610560894e-05
-1.12313345247543e-05
-9.43207944191831e-06
-1.34615173610707e-05
-1.13145927906475e-05
-2.64289639987386e-05
-1.58408001434075e-05
-4.3109717597883e-06
-1.62587681541893e-05
-3.96928847602491e-05
-3.05212021674604e-05
-4.44184085159011e-06
-2.41216135907859e-05
-1.25879535531289e-05
-1.12090537171539e-05
-7.68128938352716e-06
-1.39364629912579e-05
-1.14527235908951e-05
-1.87635147306464e-05
-1.44279916941088e-05
-1.04109657001644e-05
-3.13664452262534e-06
-1.05104106554617e-05
-1.45376000740513e-05
-3.40938515316574e-06
-5.65344592718584e-06
-3.50660548807959e-06
-1.19906887601956e-05
-9.95562749101071e-06
-7.7717374171032e-06
-1.38614957924586e-05
-3.00024055823035e-05
-1.86811806388704e-05
-1.52923326710813e-05
-3.69175421240485e-05
-3.1493802380331e-05
-6.9484191550585e-06
-2.07850143293008e-05
-2.40823337939342e-05
-5.31313879141657e-06
-2.92233890083756e-05
-9.98102929754734e-06
-2.4715237092012e-05
-2.72737963591507e-07
-1.87032883765369e-05
-1.87756497861962e-05
-8.86856416408082e-06
-1.83545281038801e-05
-3.75053969051544e-06
-1.92771276521766e-05
-2.1504956025352e-05
-2.56860616800478e-05
-1.34767112584325e-05
-2.40453675254553e-05
-1.25007564029161e-05
-1.31165260728486e-05
-2.06368460063367e-05
-1.72352279915601e-05
-5.48941171424464e-06
-2.32777096932725e-05
-2.51993146771964e-05
-9.50756744919437e-06
-4.498238076797e-05
4.33713865879963e-06
-2.48396721058287e-05
-3.18290582935539e-06
-8.1235636900373e-06
-2.18038631278093e-05
-2.47625056824291e-05
-1.83953798305382e-05
-4.52909283194639e-08
-2.36817200572564e-05
-2.61332511996882e-05
-2.24034865685512e-05
-1.25048200559379e-05
-2.185985984321e-05
-2.92355571530061e-05
-1.28607063185042e-05
-9.20926954853105e-06
-2.76435307935648e-05
-2.85082722638418e-05
-9.98409396397899e-06
-3.52550464453087e-05
5.85719349072876e-06
-1.54898667085325e-05
-1.83995807297503e-06
-2.56661787451868e-05
-3.01490681683783e-05
-1.72989642668767e-05
-2.78840553129849e-05
-3.35848809751063e-05
-1.43877170736561e-05
-8.21596587932475e-06
-2.49700319024678e-05
-3.18226341482911e-05
-2.27862873871967e-05
-5.5871271994176e-06
-1.55411788861128e-05
-1.47453501667452e-05
-2.76037141598855e-05
-3.83739330541327e-05
-2.39215065645891e-05
-1.91229954469176e-05
-1.39249317860101e-05
-6.45621462866225e-06
-8.02141919586071e-06
-2.79328804783129e-05
-2.24675919028895e-05
-1.74519504807638e-05
-1.48476003293313e-05
-1.12079606607072e-05
-1.41087303154145e-05
-1.63963554909677e-05
-1.81603964630742e-05
-1.66135953434982e-05
-1.76234501068915e-05
-2.28330589717462e-05
-3.64918337576487e-05
-2.70733935739572e-05
-2.48396888940585e-05
-1.53692263017461e-05
-4.32604787351727e-05
-2.89312991980197e-05
-2.43468536759042e-05
-3.19697429009338e-05
-1.47050067141031e-05
-2.05646665919425e-05
-1.9629945814603e-05
-6.56737177438082e-06
-2.45483627612139e-05
-1.49663413114543e-06
-1.11445691351874e-05
-1.56529697793386e-05
-2.7838627513237e-06
-2.52658700060108e-05
-1.72031260409196e-05
-3.07318765640307e-05
-3.59182719766336e-05
-2.38605932610066e-05
-2.18910992826484e-05
-2.38403987558645e-05
-2.60038850942061e-05
-2.87428341745255e-05
-5.84458745349188e-06
-3.67156073312498e-05
-1.92515503452314e-05
-2.00750921301876e-05
-3.46536245246167e-05
-2.98704497404584e-05
-1.92044866726309e-05
-1.26395549062039e-05
-2.12034931589526e-05
-1.33871498247461e-05
-2.10212259583701e-05
-1.05156687792379e-05
-1.55426337678272e-05
-3.35753178678523e-06
-1.69868463401568e-05
-2.01178648210901e-05
-1.21903667515101e-05
-2.12335248920252e-05
-9.63537477801807e-06
-9.47905031488666e-06
-2.49219878583551e-05
-1.17936093437735e-05
-7.23972109413001e-06
-1.10933043699579e-05
-2.25749627881018e-05
4.13228775795248e-06
-8.86120704078498e-06
-1.09640690810629e-05
-1.31898006544535e-05
-1.54293982572153e-05
-1.8647535321249e-05
-1.73076046081167e-05
-3.40398242556018e-05
-1.97946445171604e-05
-2.01610308949807e-05
-1.03497390233095e-05
-8.81059160516537e-06
-2.03691053798567e-05
-1.92261746445942e-05
-4.17803321057611e-06
-2.00415711770854e-05
-3.43660282732299e-06
-9.32550305869953e-06
-1.40459282222458e-05
-1.75243908879597e-05
-1.36866838143209e-05
-2.20528186039997e-05
-4.02215342108076e-05
-2.74486987905691e-05
-1.8972178964944e-05
-3.06908679110321e-05
-7.70830952210695e-06
-2.18627853504354e-07
-7.89834269749849e-06
-3.15060305748006e-05
-1.10397187351848e-05
-1.7268416584443e-05
6.91583066063009e-07
-1.08925741304606e-05
1.86902330419104e-05
-2.00853876931581e-06
-2.53007757943119e-05
-1.51046316148871e-05
-1.74693398726601e-05
-8.66434897991145e-06
-1.92238964901859e-05
-1.84310050774247e-05
-2.57231401045909e-06
-1.66270190130322e-05
-1.56863173985617e-05
-1.53037684089158e-05
-1.31173393424945e-05
-8.15457208777968e-06
-1.46224574315589e-05
-2.42618928223925e-05
-9.67741995608557e-06
-3.71578849460426e-05
-1.51452750390337e-05
-2.7574701381254e-06
-9.09712351768004e-06
-3.24161956674884e-05
-1.51132423222167e-05
-1.79316059895664e-05
-2.60428702947897e-05
-2.93980410131575e-05
-5.70611691924525e-06
-5.04761918874143e-06
-2.03681663245594e-05
-7.61755036696856e-06
-3.93453021416189e-05
-5.72725019692387e-06
-7.79928612682808e-06
-1.73307833789975e-05
-7.30022345730034e-06
-2.01133178706336e-05
-2.28187791472824e-05
-1.79117348167261e-05
-2.97349314891332e-05
-3.18005559122527e-05
-1.06192589070428e-05
-2.4007175201183e-05
7.30562732342264e-06
-1.01575651699249e-05
-3.17688937577517e-05
-4.32366880827055e-06
-1.46757823356292e-05
-1.67586197099949e-05
-2.88790175118752e-05
-2.07588115260463e-05
-1.33499332675697e-05
-9.07633778354242e-06
-1.04709841797593e-05
-3.15631965018332e-05
-1.35405157239053e-05
-2.11656038918054e-05
-2.76200282931195e-05
-2.43450258677666e-05
-2.64736194009677e-05
-2.94057053542148e-05
-1.97993182159124e-05
-2.2559673289091e-06
7.78233139378928e-07
-1.24470580556361e-05
4.32078032068323e-06
-7.81691000348041e-06
-1.03135590921144e-05
-1.11967292778435e-05
-2.92605780587743e-05
-1.65031667756925e-05
-1.52292778466181e-05
-3.01721341108387e-05
-1.667067671315e-05
-9.40413675751265e-06
-1.26472609136221e-05
-9.48717792477519e-06
-2.38893778529078e-05
-6.44514786537059e-06
-2.72428000567263e-05
-2.08999264193964e-05
-1.51714658746106e-05
-2.5552584290316e-05
-8.4321522094795e-06
-1.63847176049227e-05
-1.98143462740141e-05
-2.56717058522889e-05
-1.97431866392759e-05
-8.10240582439077e-06
-1.38994419940762e-05
-2.40872026855628e-05
-2.61409207310784e-05
-5.2321475208907e-06
-2.00115369784345e-05
-1.14825278831145e-05
-5.88791173714945e-06
-2.84252860446251e-05
-1.20022781664928e-05
-4.01073022804439e-05
-6.74383852236408e-06
3.87703243356407e-06
-5.37704911226526e-06
-4.48329808407066e-06
-1.62202806766077e-05
-1.51939630792355e-05
-1.04130084276571e-05
-4.20916563667448e-06
-1.96187410386939e-05
-2.67518431482584e-05
-8.52432157108891e-06
-6.70896724416721e-06
-8.47143284366796e-06
-2.37882452541184e-05
-1.51913127540246e-05
7.97150051570013e-06
-5.38860554539647e-06
-6.04288196045624e-06
-1.75590248700027e-05
-1.81556310320052e-05
-3.07541302389932e-05
-3.69974742231218e-05
-2.24402517737064e-05
-1.99469426732169e-05
-1.41880173863342e-05
-1.45637476151215e-05
-7.66871962520515e-06
-1.03143727857616e-07
-1.35123577685691e-05
-2.12474983545394e-05
-7.69700341726025e-06
-3.04433942214416e-05
-7.31614080853409e-06
-5.7575359189546e-06
-2.63011165999851e-05
-2.38809946380321e-05
-2.48076893177144e-05
-1.90995224353201e-05
-4.14323500417477e-06
-1.63332609117853e-05
-7.02814470291454e-06
-1.07721658307194e-05
-3.080863402193e-05
-9.57320071477467e-06
-9.20717591696917e-06
-1.09272770919569e-05
-2.72827691193053e-05
-2.22432511108314e-05
-3.07354433968133e-05
4.06261449622859e-06
-1.85454133359097e-05
-6.67803532091813e-06
-6.35526160926373e-06
-1.57009601643484e-05
-2.22118718302173e-05
-3.00593544314462e-05
-1.48709443172097e-05
-3.99021667911268e-05
-1.53462279895333e-05
-1.38966711123253e-05
-3.30160374879591e-06
-2.48577523610963e-05
-2.35087735531709e-05
-1.31437496336434e-05
-3.89732102963362e-05
-9.09650870150455e-06
-2.94034987198617e-05
-3.50438476197923e-05
-1.30009173594738e-05
-1.71548427066365e-05
-2.00229147449798e-05
-3.12115809127457e-05
-1.16872526958179e-05
-1.0981831671579e-05
-1.57786194609221e-05
-2.81463009303656e-05
-2.00381709953958e-05
-1.07457876507766e-05
-3.61686372506835e-06
1.17682916978825e-07
-1.51966877902989e-05
-2.06357377725356e-05
-2.19337104334746e-05
2.26223965046795e-06
-2.33063882833301e-05
-4.64198556547568e-07
-3.90259104153329e-05
8.60115022095595e-06
-7.2553448620044e-06
-2.68095720302921e-05
-1.98225153291752e-05
-2.47219159441134e-06
-1.88048139029104e-05
-6.64378898494923e-06
-1.23860179645916e-05
-2.79449264434732e-05
-1.67261750246642e-05
-1.73300478000586e-05
-1.17535685769583e-05
-2.92710816186311e-05
-1.19665702382975e-05
-1.28536666590142e-05
-2.43552881437049e-05
-3.87152948812645e-06
4.28762630081756e-06
-3.29061335034307e-05
-1.43705400039133e-05
7.87708052849816e-06
-4.57853100567464e-06
-1.93224748003441e-05
-2.40471713518521e-05
-1.40207235996713e-05
-1.07593410158896e-05
-3.34539188966835e-05
-9.39304863867257e-06
-1.0231902202241e-05
-2.76510097113093e-05
-3.15281606189537e-05
-3.20469920001747e-05
-6.70965031320456e-06
-1.36036947418049e-05
2.92950576745531e-06
-2.0910351470129e-05
-3.86675762363638e-06
5.35812033658196e-06
-3.70884090355392e-05
-2.87525658073129e-05
-1.37216372997581e-05
-1.72933169336064e-05
-3.10335938161328e-05
-1.20375754242917e-05
-8.78909190406654e-06
-2.92032341809139e-05
-9.69289400568879e-06
-2.1465567796788e-05
-1.73976631644763e-05
1.63745170693249e-07
-3.62632821686369e-06
3.85956975963593e-06
-1.35881390560782e-05
-2.94568331489857e-05
-1.43214213936102e-05
-2.33712567857786e-05
-3.88909078773829e-05
1.07716673373537e-06
1.9744324848959e-07
-2.78661115982326e-05
-3.18536982810642e-05
-8.40454623125153e-06
-1.88159571940084e-05
-2.60157711871738e-05
-1.35640373876128e-05
-2.86559275085984e-05
-7.29547714678239e-06
-1.94556802384153e-05
-2.31698154751519e-05
-3.06667557553565e-06
-3.07798093889359e-05
-1.77005752546682e-05
-2.17994930748708e-05
-1.2659166913751e-05
-1.87195211730183e-05
-2.71247871359862e-05
-1.63320060308842e-05
-1.84089450216336e-05
-8.18327148020088e-06
-2.76067238851031e-05
-3.67556285681606e-06
-1.73272279305382e-05
-3.93900643897538e-05
-1.50225247572155e-05
-1.59075346739227e-05
-2.0811243460616e-05
-2.08787722935652e-05
-1.56860985982245e-05
-1.89720507901266e-05
-4.74311512118548e-06
-1.62032580425103e-05
-5.75676642048871e-06
-1.03380731697004e-05
-1.59475073103834e-05
-3.00957064274122e-05
-3.3638199956027e-05
-2.69297533300678e-05
-2.8621372003504e-05
-1.90074691879212e-05
5.88656790039421e-06
-1.88300797322757e-05
-2.74112013510835e-05
-1.08192158487218e-05
2.2658606915543e-06
6.28009818151634e-07
-1.43276621117644e-05
-1.84044491575109e-05
-2.02721249826972e-05
-1.32370059641788e-05
-5.38178312455321e-06
-1.38778916515735e-05
-1.20597090512381e-05
-2.82977760705535e-05
-2.43985659553781e-05
-4.3872561586574e-06
-4.19164703281407e-05
-2.43286314177285e-05
-1.94505676816139e-05
4.09342855645349e-07
1.9615221264998e-06
-2.95274232932896e-05
-1.99700132657526e-05
-6.78520596847153e-06
-1.527333279971e-05
-1.14917768378575e-05
8.15927384977602e-06
-2.79990264619963e-05
-9.32908397740976e-06
3.2025960550143e-06
-1.07461242413604e-06
-4.63491077549627e-06
-2.16213763481703e-05
-1.20533766418117e-05
-1.4930551829337e-05
-3.34195260858344e-05
-1.04695521728496e-05
-9.49525638343417e-06
-3.65976029904509e-05
-2.15345483652726e-05
4.13631265444091e-06
-2.24383946683371e-05
-1.75845170412131e-05
-2.33902292490384e-05
-2.24239059726395e-05
-1.70405641326941e-05
-1.83572941943887e-05
-1.83878471866439e-05
-2.80291881815356e-05
-2.06822018693463e-05
-1.83781599967575e-05
-2.77045892541961e-05
-3.56604481220728e-05
-1.37408743190005e-05
-9.70382568505767e-06
-8.65110556148164e-06
6.17544109039658e-06
-3.20857246382522e-05
-1.6611211451479e-05
-3.44735614518217e-05
-4.80818173064664e-06
-2.76536282337867e-05
-7.73042395054451e-06
-2.17718797443411e-05
-7.92964916209875e-06
-2.0713526552832e-05
-2.67100809616553e-05
-1.92873150020557e-05
-5.79877093334756e-06
-1.00308698229757e-05
-9.66459110909568e-06
-1.10527038257929e-05
-2.74471773735419e-05
-2.78550768443054e-05
-1.62001093219275e-05
2.98194615696349e-06
-1.399187769425e-05
-1.79241137235228e-05
-2.29667237390822e-05
-2.36569414602218e-05
-6.04242129231997e-06
-1.79189310589521e-05
1.68635605325396e-06
-1.16521181920353e-05
-6.75837428399238e-06
-2.07369666623443e-05
-1.19997868264727e-05
-1.81304206157023e-05
-2.15993284202346e-05
-9.29741457179606e-06
-1.36983875813369e-05
-2.71502676681283e-05
-1.44015832850954e-05
5.35170550179727e-06
-6.9001544488572e-06
-1.78661798732128e-05
-1.14505061728564e-05
-6.78799976160762e-06
-3.16737962801631e-06
1.6295073888239e-06
-1.67666444509682e-05
-3.79748737610017e-05
-2.32364680743643e-05
-3.05179213490605e-05
-1.93221821058222e-05
-2.68502851830967e-05
-1.48174200973878e-05
-3.17399578291979e-06
-8.41704640582778e-06
-1.01970281354666e-05
-2.41946029067499e-05
2.54354707984688e-06
-2.20732872588589e-05
-2.69349372243789e-05
-3.43305288102772e-05
-1.62945067530361e-05
-2.51028048207006e-05
-1.89695126810843e-05
-1.42853564883849e-05
-1.97733556862904e-05
-1.12625223244476e-05
-1.96998550429655e-05
-2.39911864612676e-05
-2.04300300033421e-05
-1.29690140882072e-05
-2.74941755409794e-05
-2.53054662499058e-08
-2.03836460304203e-05
-2.0296968611499e-05
-2.70645473049148e-05
-7.86065320162406e-06
-1.20090741895628e-05
-1.98569157468554e-05
-2.56449043124162e-05
-2.78940069750041e-05
-1.54797625725993e-06
-1.11096622982244e-05
-1.84651931924715e-05
-2.81432344224253e-05
-2.54106225908035e-05
-2.68510669071777e-05
-1.95053193576586e-05
-3.26287586429833e-06
-3.4733607017301e-05
-6.88296674214959e-06
-1.24109685313665e-05
-1.95127566722193e-05
-1.44756650084447e-05
-1.37506146977202e-05
-1.62559656039092e-05
-1.47336904552664e-05
-1.15472494178224e-05
-1.29858688071148e-05
-4.8013757528329e-06
-1.72782622993782e-05
-1.35110280519397e-05
-1.53539594328043e-05
-1.10286574575689e-05
-2.53052733832285e-05
-1.19748730476384e-05
-1.4882124367977e-05
-1.71211739485235e-05
-3.00351626633205e-05
-1.94830554876037e-05
-1.30324702376553e-05
-2.30919060870511e-05
-3.25938921469983e-06
-1.38772521394125e-05
-1.45881457903388e-05
-1.1562007994611e-05
-1.45408095362453e-05
-4.20417184873554e-06
-1.11363623995144e-05
-2.88403554769524e-05
-1.39111467118292e-05
-1.63656297493613e-05
-2.04715766902536e-05
-5.56554194899703e-07
-1.38145421429345e-07
-2.46245202311828e-05
-2.91181349406898e-05
-4.60198107339536e-06
-1.60773463108652e-05
-4.09244209803541e-06
-2.97395064605993e-05
-1.94468021985362e-05
-7.75885989930996e-06
-1.38256006924842e-05
-1.97173095822661e-05
-8.61991980008784e-06
-2.2613358675543e-05
7.19685417486113e-06
-1.27505887530504e-05
-4.66119946965945e-06
-6.59983099273543e-06
-1.87425584761004e-07
-3.37505766426143e-05
-2.8362793466735e-05
-2.22042509738636e-05
-2.60875006648856e-05
4.37973711391056e-07
9.90821249457405e-07
-1.10731357028846e-05
-2.22596691415366e-05
-9.54127755358584e-06
-2.2867209944598e-05
-6.11763678161462e-06
-1.7284578962038e-05
