# Supplementary material for: Research on computational propagation and identification of mine microseismic signals based on deep learning
Source: PLoS One. 2025 Oct 22;20(10):e0334641. doi: 10.1371/journal.pone.0334641 (PMC12543183; doi:10.1371/journal.pone.0334641)
Supplement: S11 Data — (ZIP) [file pone.0334641.s011.zip › 000101100002664.xlsx_0.txt_24.txt.txt]

-1.00069645382269e-05
-8.77931709823564e-06
-2.21921734843855e-05
-2.41526251990566e-05
-8.74197301056006e-06
-1.28984659553675e-05
-1.01685715470181e-05
-3.78470276432306e-05
-1.94109685923116e-05
-1.44838215598447e-05
-1.33467856566375e-05
-6.539287343016e-06
-1.98373107305705e-05
-9.38495244497472e-06
-1.93020732033594e-05
-1.63097535105557e-05
-1.82173588015579e-05
-1.60452546578004e-05
-1.73233860260332e-05
-5.45763089635097e-06
-2.56782060513998e-05
-1.54108685775171e-05
-1.14846434481343e-05
-1.40385978374445e-05
-3.38559744588021e-05
2.8312071767314e-06
-1.55143746920029e-05
-1.92803756166977e-06
-2.09212367968141e-05
-2.2690748389471e-05
-1.60475882202313e-05
-1.76551057213376e-05
-1.39567883122583e-05
-1.8212550769458e-05
-3.04016327064336e-05
-7.51513523757746e-06
-2.57525024021577e-05
-1.46454629906228e-05
-1.10454820852262e-05
-1.63807151829085e-05
-1.45147293455046e-05
-1.2158649610286e-05
-1.74562044235071e-05
-1.89112272110082e-05
-2.6948612744098e-05
-1.5065961060336e-05
-1.86343419236726e-05
-4.21845400310526e-06
2.94179237068334e-06
-1.21140266647044e-05
-1.62215704922339e-06
-2.09094170508825e-05
-2.13807573736014e-05
-2.70446277682799e-05
-7.74441475077108e-06
-3.49582046038939e-05
-2.01923137245077e-05
-1.62572272546829e-05
-7.97576626801166e-06
-1.56402159857825e-05
-2.82459072274101e-06
-3.26043207335081e-05
-2.23832885762058e-05
-3.19324939411173e-05
-2.16532280773241e-05
-1.0186693034408e-05
-1.16218109229029e-05
-2.05028452240639e-05
-2.32063476255434e-05
-2.24750098795378e-05
-1.52436489312994e-05
-2.38094716112605e-05
-2.35828403516459e-05
-2.35279188356727e-05
-2.41790429133763e-05
-1.24942590044467e-05
-1.70123719220062e-05
-2.7320256305342e-05
-7.40434219905288e-06
-1.7135949703351e-05
-2.33815665453243e-05
-1.24433463544328e-05
-1.56729919438394e-05
-2.96865856478727e-05
-6.99262234049204e-06
-3.71857266539799e-06
-2.08559320382045e-05
-2.59533148964221e-05
-8.74839538561565e-06
-1.4737826127357e-05
-3.05954666776345e-05
-8.42580447213604e-06
-8.76078245656234e-06
-1.75235944162077e-05
-2.63573689379332e-05
-2.70891027558812e-05
-3.11180134554844e-05
-1.0228895315852e-07
1.49462177184939e-05
-6.92743852809882e-06
-2.24143768489123e-05
-2.58259621268444e-05
-1.74395754220665e-05
-9.89183181179013e-06
9.77939219884086e-06
-3.26225534612223e-05
-3.64544696168144e-05
-3.43097709533862e-05
-2.02928658572702e-06
-1.43240108997895e-05
-1.61199350607839e-05
-1.35504384830888e-05
-2.07688328720774e-05
-2.15642382784698e-05
-1.10257951066355e-05
-3.52498243178824e-05
-1.39618681837044e-05
-7.94147351444816e-06
-2.28527119667346e-05
-5.60019516145044e-06
-6.68625984768319e-06
-3.14366822607654e-05
-1.60760567645715e-05
-1.77236177869461e-05
-2.02005246618004e-05
-1.42457079775316e-05
-1.27454561801921e-05
-1.24377381318463e-05
-2.64775577418099e-05
-2.20709033874221e-05
-2.04816932246518e-05
-8.07627827605119e-06
-1.40497806298623e-05
-2.90476522745924e-05
-2.8084904492378e-07
-2.99050968312558e-05
-1.61703253383873e-05
-1.92417984940336e-05
-5.69352865669306e-06
-3.25434014384494e-05
-1.04985478363372e-05
-1.60308634397816e-05
-2.47927746987832e-05
9.42564204465109e-08
-1.47869684289857e-05
-1.86408701725153e-05
-3.3888141740385e-05
-2.15234768470596e-05
-2.17882866349804e-05
-2.20473589868681e-05
-1.43606247714419e-05
-5.92327605069918e-07
-1.51463268156104e-05
-1.21783363243717e-05
-2.36828192688724e-05
-6.3754527676919e-06
-1.75862125253129e-05
-2.92562587801268e-06
-1.19802959572714e-05
-1.49362305848689e-05
-2.43768219381158e-05
-2.53301765456633e-05
-2.60189432952627e-05
-2.25683952440039e-05
-1.46950026019204e-05
-4.77500239150331e-06
-2.08506226551746e-05
-1.41100196079381e-05
-4.80794257681092e-06
-5.18561167348587e-06
-2.22165989700767e-06
-1.84283959946258e-05
-1.9218429782138e-05
-2.30419771257711e-05
-2.10388404055735e-05
-1.97333616188386e-05
-2.63465418955779e-05
-2.21542992309654e-05
-2.12213244219639e-06
-2.71077008358854e-05
-2.6122865778122e-05
-7.00219977465922e-06
-6.75253615017827e-06
-2.93903925136388e-05
-2.46033374030234e-05
-2.89952230371719e-06
-7.23538253492635e-06
-7.83594262014995e-06
-2.63558469848496e-05
-2.50668073789774e-05
-1.15538321265493e-05
-2.90033734817786e-05
-2.40463554186232e-05
-7.60407592521567e-06
-8.97264082232961e-06
-1.81547813014044e-05
-7.17466964967475e-06
-1.01121768762384e-05
-2.65703588648456e-06
-2.64757476186334e-05
-1.54739180884935e-05
-1.34768588350586e-05
-1.71883175825964e-05
-1.60848991202369e-05
-1.22929973701469e-05
-1.89726572607337e-05
-1.70030442660023e-05
-2.44441586844887e-05
-2.23346776774926e-05
-1.4396690454381e-05
-5.42941080290096e-06
1.16955305443263e-05
-1.10777968578815e-05
-1.33277604655162e-05
-1.82711740721943e-05
-1.84313585276289e-05
-2.21969950994503e-05
-1.95877461982722e-05
-7.43602058617745e-06
-3.77988999809734e-05
-1.04024550689057e-05
-2.02138075713119e-05
-2.37822254276197e-05
-2.56159955624185e-05
-2.52252142887685e-05
-1.44331460977949e-05
-2.63231659030616e-05
-2.04732836245772e-05
-1.07404276586255e-05
-2.69154553268452e-05
-1.6758808210559e-05
-1.63801993363978e-05
-2.85173591366081e-05
-2.47478918819793e-05
-1.39424188621852e-06
-2.9031623486371e-05
-1.86033164119543e-05
-8.10990915631416e-06
-4.50435632511025e-06
-7.76888455870862e-06
-1.67102241421616e-05
-2.77829477255286e-05
-8.84141135385086e-06
-3.39108337195697e-05
-2.12135739860787e-05
-6.01473567658047e-06
-9.83343843531376e-07
-1.93153695016508e-05
-9.71380261846822e-06
-1.47638492431146e-05
-3.63449389209447e-05
-2.00705516170615e-05
-2.26210472871923e-05
-2.14168052258216e-05
-1.45702647093476e-05
-1.38314765342988e-05
-1.51058701080741e-05
-8.31100443535095e-06
-1.47249714225353e-05
-1.9087101626076e-05
-1.25025618017539e-05
4.82050649355743e-06
-6.81703345732976e-06
-1.35284128627451e-05
-3.21748150304852e-05
-7.95139835698163e-06
-1.40067962947667e-05
-1.99548815733654e-05
-1.3489642906903e-05
-1.21599263458793e-05
-2.56807370652852e-05
-1.08338204023645e-05
-9.74712759062442e-06
-2.2838825116453e-05
-1.84888427585694e-05
-1.07621174650351e-05
-1.87533914149357e-05
-1.25011558475981e-05
-2.07631589960051e-05
-7.8535340233227e-06
-2.19489788101905e-05
-1.89952142288509e-05
-2.08466279831133e-05
-2.90724054579247e-05
-1.94488099199723e-05
-2.96665445644454e-05
-6.13501821754527e-06
-2.15534456109229e-05
-3.05936586200192e-05
-1.85529398585325e-05
-1.8167871183111e-05
-1.63467723412576e-05
-2.76094163723555e-06
-1.33600453972814e-05
-3.37326473612153e-05
-2.4168245321638e-05
4.97405567234985e-06
-2.82977579880731e-05
-3.20922443199982e-05
2.6479093869846e-07
-2.47410900180031e-05
-1.25073244150255e-05
-1.31888336580544e-05
-1.94092737022683e-05
-6.91374852381143e-06
-3.22667388728284e-06
-8.0777352707031e-06
-1.0738933680938e-05
-4.17000871608775e-06
-1.8102727049678e-05
-1.91334682503808e-05
-2.08313974065764e-05
-6.14947152612028e-06
-2.14841485848046e-05
-1.03058767256306e-05
-2.06788072481642e-06
-8.86765906974049e-06
-9.81280414088033e-06
-1.89230699671824e-05
-1.38906843928451e-05
-1.23965934455118e-05
-2.14881065586637e-05
-1.13050351840909e-05
-2.73341247673421e-05
-2.54243766637999e-06
-3.08226388409374e-05
-1.96422177058616e-05
-1.36998152452455e-05
-1.49198855957277e-05
-1.93511334298332e-05
-1.97676935041154e-05
-2.93414849296254e-05
-4.11108250755309e-05
-8.11242352767626e-06
-6.00592432829545e-06
-1.67036257044316e-05
-1.18208543023813e-05
-1.7162311532129e-06
-2.60686207348111e-05
-2.36794181283112e-05
-2.06526006392611e-06
-1.92723409104421e-05
-7.35909209787705e-06
-4.74124423909001e-06
-4.62828528629573e-05
-1.99884585712023e-05
2.00632252034045e-05
-2.47361006027994e-05
-2.91534942517981e-05
-1.18952311730081e-05
-9.64177498352458e-06
-3.09844607952603e-05
-1.21228290674892e-05
-7.90551915756521e-06
-1.68042448845709e-05
3.03052329000088e-08
-1.47515966748212e-05
-1.91496218347399e-05
-1.34822798314235e-05
-2.07595298195876e-05
-2.54989156576316e-06
-2.31554666324687e-05
-1.65065326580049e-05
-3.80349183657445e-06
-1.38706766908733e-05
8.5916116076699e-06
-5.83335078240642e-06
-5.23912180563287e-06
-2.59989040326065e-05
-3.78968668869669e-05
-1.12676126310502e-05
-7.61920388779953e-06
-2.00830436341719e-05
-4.77105037106243e-06
-1.87108409572214e-05
-2.63028163680403e-05
-8.18258067351562e-06
-2.1382248005179e-05
-3.89777957168413e-06
-7.46196374478981e-06
-4.57634201757965e-06
-1.30610664806819e-05
-3.45760031920198e-05
-1.01625610890428e-05
-1.38194287633196e-05
-1.93756212010251e-05
-2.81018642356092e-06
-2.04277785760998e-05
-2.82150395839983e-05
-3.42271894431504e-05
-2.20793016213333e-06
-1.7317525186807e-05
-6.25599535646096e-06
-8.96406734623481e-06
-8.33717621873415e-06
-1.13241517554873e-05
-2.32446538953034e-05
-1.36773514301481e-05
-1.46296604002606e-05
-2.41779659700563e-05
-1.42457657807213e-05
-2.29055447516668e-05
-3.21496013617161e-05
-1.74758528485353e-05
-2.36533701436442e-06
-5.40239202687877e-06
-2.03527800378027e-05
-7.84989425646209e-06
-1.8408109095026e-05
-2.39976095212662e-05
-1.13132584630564e-05
1.08650015190079e-06
-2.09553200718917e-05
-1.8267552721218e-05
-7.0658134167182e-06
-1.29116212563499e-05
-7.8751212083088e-06
-1.54283143552182e-05
-1.3651383557093e-05
-2.59816446101056e-05
5.42558324650507e-07
1.41942929662249e-05
-9.58237153848956e-07
-2.40424981236057e-05
9.141675510012e-06
6.43448683647368e-06
-1.30628739723198e-05
-1.69955741867563e-05
-2.34262464369261e-05
-2.15064845404887e-05
-1.97188397723751e-05
-2.56591862403931e-05
-8.52930932106108e-07
-4.81829806832569e-06
-2.50867332685344e-05
-5.78445321899155e-06
-2.35499758456052e-06
-2.04951308700229e-05
-2.47686492643095e-05
-2.38761040921717e-05
-2.99127480150148e-05
-3.27706279194808e-05
-4.53256058171744e-06
-1.15031906027924e-05
-2.28513061935355e-05
-5.84233785650889e-06
-1.10266333599796e-05
-6.21757795307553e-06
-5.42734551642095e-06
-1.01778034423643e-05
-1.82291641915062e-05
-2.09426396004308e-05
-2.13667588832053e-05
-2.7498566842395e-05
-7.69386720114684e-06
-1.65310244379522e-05
-1.48552929540295e-05
-1.34665713874546e-05
-8.22349991353782e-06
-9.89944353584935e-06
-1.51395822848608e-05
-2.30297024787202e-05
-1.68144006231547e-05
-3.39529590095077e-05
-6.28565704205623e-06
-3.00665195283104e-05
-2.99090529699765e-05
-1.02726302926563e-05
-2.40828651163393e-05
-4.0120747889367e-05
-1.9457854513528e-05
-2.01031432711643e-05
-3.3959801061882e-05
-2.13197480251305e-05
-2.46484019987631e-05
-1.25788101408707e-05
-1.33060909892617e-05
-2.40449814140833e-05
-1.45578255800202e-05
-2.19769981453907e-05
-1.697829890707e-05
-2.43492206573282e-05
-6.76568282814311e-06
-2.063619603981e-05
-2.53346689988123e-05
-1.92588296134484e-05
-1.79533291367617e-05
-2.06794340319709e-05
-1.47341811505803e-05
-2.38034962178451e-05
-1.91288022648381e-05
-2.17931660471906e-06
-2.57541923860714e-05
-1.35323616226947e-06
-2.22412661221826e-05
-2.3515150702269e-05
-3.5439116625239e-05
-1.08603296135357e-05
-2.18635704653065e-05
-6.3875838703361e-06
-2.50307365160122e-05
-1.34339330802478e-05
-3.13811523782272e-05
-1.30477654846099e-05
-1.8803304694093e-05
-2.50043198192832e-05
-2.97124626946234e-05
-1.64712327208234e-05
-2.52051769451564e-05
-1.36391434000451e-05
-1.23301411798433e-05
-1.82896767123929e-05
-4.14986845718623e-05
-2.01222683385533e-05
3.02530735622487e-06
-2.50961950110775e-05
-2.32090199703166e-05
-1.10215930232026e-05
-1.88590563621721e-05
-7.97491447835766e-06
-3.78812968184216e-06
-1.17493241763599e-05
-2.58865157533264e-06
-2.01369020700801e-05
-2.42611095136585e-06
-3.04374329282336e-05
-3.54439959813352e-05
-2.63199826125806e-05
-7.48905980584764e-06
-6.47353971612483e-06
-3.22687016223707e-05
-7.82012754295559e-06
-1.6823268926783e-05
-1.61160203170586e-05
-2.24393090284425e-05
-5.93165893743084e-06
-9.93644401790137e-06
-2.20636973943068e-05
-5.92605977409399e-06
-2.38903244739594e-05
-2.97241582717465e-05
-1.95472480806285e-05
-2.38662725145814e-05
-2.0912370396672e-05
-3.04733324761338e-05
-2.11939542747708e-05
-2.51829399571191e-05
-3.10761582770298e-06
-6.18763725830957e-06
-2.09089698506697e-05
-2.08937980946738e-05
2.1182288210286e-06
-3.35711656788049e-06
-8.94238274791396e-06
-1.47051312958217e-05
-5.0751332565189e-06
-1.10400118156472e-05
-2.91259497942367e-05
-2.216227896709e-05
-5.65966864364516e-06
-2.67148098628734e-06
-3.57516461948251e-06
-1.00532728394911e-05
-2.3403250357591e-05
-3.3876851954309e-05
-3.26634246760274e-05
-9.51534180966239e-06
-2.86007472579183e-05
-1.42582157722171e-05
-1.49081571768843e-05
-2.31008083462475e-05
-1.02735395876664e-05
-1.26581324621241e-05
-7.75019090398004e-06
-9.6580395339892e-06
-1.1393481324978e-05
-2.01032539191215e-05
-1.73310650823354e-05
-1.48873911817868e-05
-2.07496100741892e-05
-3.9506829200219e-06
-1.57047509495794e-05
-1.75047809100572e-05
-2.3470392258977e-05
-9.24179823676584e-06
-8.83797262833896e-06
-7.7865177021807e-06
-6.58895161201257e-06
7.36243840295094e-07
-1.9228926306248e-05
-6.42392592953743e-06
-1.99857301168278e-05
-2.44115716415553e-05
-3.89415959043072e-05
-1.89046971382489e-05
-1.87298141037671e-05
-1.86003432970962e-06
-2.09439163051867e-05
-2.91211899490178e-05
-2.38964251742898e-05
-1.41533391288687e-05
-1.36951389570101e-05
-1.84399716192429e-05
-2.1266286825553e-06
-9.75338078771568e-06
-1.74627624699123e-05
-8.49785360137334e-06
-1.787916435313e-05
-2.14039888311022e-05
-2.78392700396751e-05
-2.01085729451173e-05
-1.83018947132725e-05
-2.07641588708644e-05
6.07354499575127e-07
-2.9608019128799e-05
-2.94608822670329e-05
-1.4349961610083e-05
-1.83461993813695e-05
-1.57222471054853e-05
-2.07917359858072e-05
-4.13025125641812e-06
-1.8890461250742e-05
-1.35461384237188e-05
-1.06079159813328e-05
-6.97121564089994e-06
-3.63958271119106e-06
-8.82176379374614e-06
-2.42520356254744e-05
-1.21604640327614e-05
4.37963612400492e-06
-1.83647420750314e-05
-1.41904019009286e-05
-2.3833840375838e-05
-1.54669898011965e-05
-1.87830128859925e-05
-2.2425762364852e-05
-1.05039251614491e-05
-5.77570168981178e-05
-1.12663724940407e-05
-1.6983874784518e-05
-3.50178218195527e-05
-3.68645424194723e-05
7.85620077634445e-06
-1.76767778476768e-05
-5.42350934501425e-06
-2.26330528340513e-05
-5.29869398510091e-06
-1.56972521779919e-05
-2.94803900264359e-05
-1.38705200034422e-05
-7.00402694676801e-06
-1.95913134560538e-06
-1.6289548564578e-05
-4.6842906680058e-06
-3.0802301826654e-05
-3.1115304501135e-05
-2.83136698777978e-05
-8.47812201131189e-06
-7.50027947939066e-06
-7.37463401157123e-06
-1.91125406991754e-05
-2.82305227787029e-05
-2.57801808555271e-05
-7.65135588869694e-06
6.71623217367315e-06
-8.80500004909542e-06
-2.61609136205648e-05
-4.19010522827491e-06
-3.39838892007571e-06
-1.06651182590883e-05
-2.62953610136374e-06
-1.96452951195285e-05
-2.1879240627418e-05
-8.46632773873311e-06
-1.06272700529393e-05
-2.44217611542768e-05
-1.78193352546378e-05
-2.27706346937831e-06
-2.25386044058319e-05
-2.12730081780924e-05
-1.73419336327312e-05
-2.78315357071156e-05
-9.53790810306709e-07
-2.01257627725207e-05
-1.56319608404535e-05
-2.21181877559612e-05
-4.42913171682319e-06
-1.88835550606009e-05
-2.0505579346998e-05
-2.09619225881567e-05
-1.056697772152e-05
-4.27452015358345e-06
-1.0148813519033e-05
-1.96526144245642e-05
-7.90517967472576e-06
-1.92621145155087e-05
-3.51953083160817e-06
-2.16909129997774e-05
-3.50537149404505e-05
-2.95695248742332e-05
-2.54964807711409e-05
-2.2463633497566e-05
-1.73503829142758e-05
-1.83937131303472e-05
1.35714558091572e-06
-2.24003611442305e-05
-1.69899530355447e-05
-3.38323125363911e-05
-2.53494488086201e-05
-1.67753964752207e-05
-1.78031040004403e-05
-2.66051476453465e-05
-7.62542306605128e-06
-1.29375482878832e-05
-2.32233106376915e-05
-1.68341285023045e-05
-3.53947437110256e-05
-1.03251353978464e-05
-1.3851964043393e-05
-1.40255671715064e-05
-5.39033633017391e-06
-3.735144726505e-06
-1.69469066768747e-05
-2.76289779498197e-05
-1.48897109203216e-05
-1.73380431283576e-05
-1.89139454459674e-05
-2.5037653705652e-05
-1.79664374962162e-05
-2.43173946380868e-05
-1.90119082369243e-05
-1.32052433655782e-05
-2.94508389137362e-05
-2.0113858598416e-05
-1.34295195174549e-05
-1.75384364251313e-05
-1.12748297264702e-05
-1.03495770090982e-05
-1.70312083048405e-05
-1.41864827177571e-05
-5.63921142345646e-06
-9.39086356436749e-06
-6.81028698992248e-06
-3.61131388669819e-05
-4.81185551524405e-06
2.41543294354098e-06
-2.47746931829633e-05
-3.32814563089891e-05
-1.09140169343784e-05
-2.20467583640069e-05
-2.85267854831086e-05
-1.54884618134629e-05
-1.21309826550498e-05
-1.25030259893777e-05
-1.90163275497952e-05
-1.572992403607e-05
-2.08229224066338e-05
-7.3489229570756e-06
-2.58366737326419e-05
-2.24007186483303e-05
3.26573273834366e-06
-1.21028728932117e-05
-3.75932135872117e-05
-1.03513113479823e-05
-1.97551403720301e-05
-3.25002007834277e-05
-1.38719938407686e-05
-8.62837900659936e-06
-1.22126203290241e-05
-7.22646404219482e-06
-1.91000271151837e-05
-2.61909678150075e-05
-8.98342280560621e-06
-8.2526152128038e-06
-2.04742542078518e-05
-3.45919189642868e-05
-2.11865712884545e-05
-1.61673355441103e-05
-1.79318545033945e-05
-1.81167775074516e-05
-1.59755472338619e-05
-1.2173041057421e-05
-1.22735067658454e-05
-1.06122705632568e-05
-4.96051838855094e-07
-1.66536256389405e-05
-3.30588562507793e-05
-2.50879454864488e-05
-1.5444428569657e-05
-1.90884268343722e-05
-1.47366933693338e-05
-1.86691403036667e-05
-1.49802249579023e-05
-3.41669828615926e-05
-2.61812112151065e-05
-3.95987259078869e-06
-1.66884563533458e-05
-1.7457841519444e-05
-1.83689506832723e-05
-9.3034640267379e-06
-1.91855341402299e-05
-9.85279318420607e-06
-2.07791971988133e-05
-3.05764853970432e-05
-2.33233319035642e-05
-7.52527402039014e-07
-1.87069444085132e-05
-2.17799137435234e-05
7.15527642178391e-06
-4.39191214371878e-06
-2.69821707842628e-05
-1.00524446350005e-05
5.10703271843517e-06
-2.93062725348966e-05
8.39188706812427e-07
-2.31929299352928e-05
-2.04025161889057e-05
-1.86806492609702e-05
-2.45429341025652e-05
-9.66425457882485e-06
-8.71630050980744e-06
-3.6530165111645e-05
-1.01698016977372e-05
3.75706469522837e-06
-3.07079908421095e-05
-2.970458794296e-05
-1.1637391548359e-05
-2.27517877027366e-05
-2.36999197623142e-05
-1.31106583996098e-05
-1.24862251415678e-05
-3.77197728484444e-05
1.5404588263257e-06
-2.26167463178131e-05
-1.86210967452546e-05
-2.74168985062848e-06
-1.615433576633e-05
-1.85286692075773e-05
-3.15215821247498e-05
-1.70201557498481e-05
-1.88902630940433e-05
-1.04095677533996e-05
-1.28574017906604e-05
-1.84722044308335e-05
-1.0094498786494e-05
-1.65138760473394e-05
-2.39858377269785e-05
-1.17043136209289e-05
-9.62052776378812e-06
-8.04153198068962e-06
-7.48322317862638e-06
-1.02818097786767e-05
-2.55736674303795e-05
-1.60133874125199e-05
-9.75225798453536e-07
-1.61489211218503e-05
-1.68937065050568e-05
-1.78921222635697e-05
-9.4970270739793e-06
-1.22969671414622e-06
-1.68153895714376e-05
-1.8665068261565e-05
-2.05009672846841e-05
-3.56853426293323e-06
-1.03841303997246e-05
3.9820931526627e-06
-2.5947408326097e-05
-7.32721943442494e-06
-1.01924486272943e-05
-2.63541730842155e-05
-3.7516698597842e-05
-2.81469307719076e-05
-1.88632598235484e-05
-5.92610555830928e-06
-2.05256872798356e-05
-2.66573716385485e-05
-1.67788079518908e-05
-3.12347961328841e-05
-1.47661434450179e-05
-2.00519909078956e-05
-1.17152182107699e-05
-8.16874649399073e-06
-6.73355039878016e-06
-3.31624108366023e-05
-1.94644164029721e-06
-1.3118442650291e-05
-1.53488423237184e-05
-2.90044333663193e-05
-2.74946180323549e-06
8.46042264924355e-07
-3.19450790407964e-05
-1.28072687254067e-05
-2.83059369473808e-05
-1.14278883262636e-05
-1.83602148616938e-05
-1.63722182958677e-05
-1.58978224310975e-05
-1.84415290327282e-05
-5.78124801862182e-06
-1.332175341545e-05
1.53729289395758e-05
-1.26901686409084e-05
-1.44912516974226e-05
-9.89613625787198e-06
-3.25498419041406e-06
-2.3122630606742e-05
-2.9055846404818e-05
-3.24041009591731e-05
-3.68684250153024e-05
-1.64255434747488e-05
-1.56874130199861e-05
-2.39176682848021e-05
-3.53624118044662e-05
-1.34063814666796e-05
-1.07221321413688e-05
-7.14652664056095e-06
-1.81001652490753e-05
-3.28134107926134e-06
-1.56690038749795e-05
-5.3771158801547e-06
-7.7380228465319e-06
-1.54178672468352e-05
2.64832758512672e-06
-1.53616110980652e-05
-1.42593770638233e-05
-4.65078266118736e-06
-1.85385474874671e-05
-1.97934101903478e-05
-2.6128261354512e-05
-2.47837906764725e-05
-1.74033561768476e-05
-1.64301931550112e-05
-1.42209879517838e-05
-2.26769484412689e-05
-7.2626508464529e-06
-2.05507251136212e-05
-1.02556464778408e-05
-2.20387496098139e-05
-1.95952631769796e-05
-1.88914189715518e-05
-7.2949176343838e-08
-1.60203538930166e-05
-2.26726066212001e-05
-1.80289623440526e-05
-1.64824159507126e-05
-1.06021487566141e-05
-2.88226647990942e-05
-2.42656443333085e-05
-1.4317602411132e-05
-2.19294760495416e-05
-2.26306176143371e-05
7.83072561530798e-07
-6.13844540386377e-06
-1.92006969764257e-05
-4.21033763635125e-06
-1.66374165076098e-05
-2.46562545564865e-05
-9.12191966210079e-06
-2.71354647395344e-06
-5.12211536562617e-06
-1.44056006623656e-05
-1.28649979874909e-05
-2.69940379216753e-05
-2.36079351075928e-05
-1.17153135078045e-05
-1.48751826740996e-05
-1.5088783437124e-05
-1.14342452894668e-05
-2.37278054922606e-05
-3.20545582861907e-05
-1.44779806786631e-05
-2.55313965075915e-05
-3.63048234732923e-05
-3.91963896037282e-07
-1.72976222930522e-05
-3.6765367390146e-05
-1.24340199812906e-05
-6.85126407950496e-06
-3.49768648197865e-05
-7.67550628304849e-06
-3.99568509348639e-05
-1.09108242019514e-05
-2.1443886029927e-05
-1.18543479645683e-05
-1.65418016073808e-05
-1.61354175478018e-05
-1.61875791120734e-05
-1.59949196513743e-05
-4.32258162222928e-05
-1.9512390509434e-05
-1.03028570735852e-05
-1.14067554352492e-05
-3.78805438722158e-05
-2.58902810478526e-05
-3.47202203319007e-05
-1.41043270546664e-05
-1.51484695703646e-05
-1.25160364445561e-05
-2.06266567421775e-05
-8.40603509006395e-06
-1.11622280497487e-05
-1.70350698045795e-05
-1.85498033765349e-05
-4.44744091282778e-05
-1.52291852669883e-05
-1.73519352905797e-05
-1.98209616344082e-05
-1.58080442753155e-05
-2.87807579416624e-05
-1.17201179909935e-05
-1.85909665132305e-06
-6.30699152592093e-06
-9.09928389667089e-06
-2.31848390256394e-05
-6.10503626533247e-06
-1.51320499209255e-05
-1.29482100036582e-05
-1.34785884553535e-05
-2.29004124620969e-05
-2.7741726083114e-07
-9.11407462997651e-06
-1.58596328698262e-05
-1.85100197774875e-05
-1.68853434453878e-05
-1.85004778733417e-05
-1.79944658078149e-05
-1.58869407528213e-05
-2.02820298155088e-05
-2.32247659640517e-05
-1.70304107794159e-05
-1.91637928709383e-05
-1.08340696517213e-06
-1.92800446568877e-05
-1.34380588283371e-05
-2.3530088722922e-05
-1.39807519313267e-05
-1.43430024088214e-05
-1.09403990007323e-05
-1.89529761483701e-05
-2.11058443070097e-05
-2.08234282324973e-05
-4.07702599774825e-05
1.12427513163475e-05
-1.73298460190522e-05
-2.24114890418309e-05
-2.20441019432896e-05
-2.32799787963475e-05
-1.25280739311859e-05
-1.52915475842521e-05
-2.77018733044419e-05
-2.58723120797669e-05
-3.54879043589682e-05
-3.04531337521822e-05
-1.12459370571902e-05
-2.29253504174946e-05
-1.0014889874471e-05
-3.09541434238272e-05
-3.04941623550367e-05
-2.71678646305075e-05
-2.34356270260718e-05
-8.4323041234923e-06
-2.93424290316355e-05
-1.3239671363361e-05
-3.45967747099529e-05
-1.6582866533739e-05
-2.00202347986553e-05
-5.10279924255138e-06
-1.99805173794061e-05
-2.52586457379878e-05
-3.20453426772798e-05
-1.60730151885377e-05
-2.97299960897912e-05
-2.48176201177894e-05
-2.55777869578841e-05
-1.34519423683403e-05
-2.66791259217088e-05
-2.75118386661833e-05
-2.35657624109184e-05
-8.42609699085603e-06
-3.28539983958219e-05
-2.26512219155941e-05
-1.56365752334584e-05
-1.48291757096469e-06
-4.82932122580859e-07
-6.8529696690302e-06
-1.95332601652951e-05
-1.56545447419711e-05
-2.3555994991336e-05
-2.25367802119158e-05
-2.85978410158567e-05
-1.9122010165684e-05
-1.55711715510276e-05
-2.84546536904441e-05
-1.01225636774112e-05
-2.03974699188635e-05
-3.4939505777165e-05
-1.57418802749871e-05
-2.22261736117865e-05
-2.72163123591041e-05
-1.6430071828105e-05
-1.77409758792462e-05
-2.03157975996968e-05
-3.12402819475844e-05
-1.44134511684063e-05
-4.26370574186484e-05
-9.81364437554594e-06
-3.31059929204558e-05
-1.29526719279298e-05
-1.2651516649587e-05
-9.04549770878926e-06
-1.80256770472104e-05
-2.04564130455521e-05
-1.58550188215612e-05
-3.16161647598989e-07
-1.43290118071518e-05
-2.72518376928527e-05
-4.08276503628303e-06
-2.63211885573336e-05
3.55418861717143e-06
-1.7683512368701e-05
7.79834192925683e-06
-2.05260374334054e-05
-1.67202991077618e-05
8.40856318248044e-06
-1.94479414405414e-05
-8.88539410817186e-06
-2.08417450173624e-05
-2.2620978246008e-05
-4.20935260242612e-05
3.99081127142826e-07
-2.20086082620618e-05
-2.57419922144102e-06
-1.80648999257041e-05
-1.34029098783973e-05
-1.08934976779367e-05
-3.18002040176343e-05
-1.17902565005262e-05
-1.29455071308433e-05
-1.71863555567402e-05
-8.46175293846063e-06
-8.3952333320936e-06
-1.97456329526249e-05
-2.43865019369535e-05
-2.35580761440486e-05
-3.06516384304063e-05
-2.59168873957506e-05
-2.71758503611387e-05
-1.47945129631829e-05
-1.06110619379765e-05
-3.21939108797051e-05
-3.01207921483279e-06
-2.97463853046275e-06
-2.1845282600688e-05
-2.93648688241023e-05
-3.52858389657093e-05
-1.87837686177965e-05
-9.08781079685493e-06
-1.21723516345433e-05
-1.46707060858239e-05
-9.87863963632286e-06
-1.6272282423996e-05
8.58614070519918e-07
-1.05102721676186e-05
-1.56308663772271e-05
-8.33254075665324e-06
-3.11168971557359e-05
-2.2843634163638e-05
-1.30324456361309e-05
-1.90603864223323e-05
-3.13629121506103e-05
1.59168252613541e-06
-2.37276801330194e-05
-1.61330728107214e-05
-2.1430389737662e-05
-4.7065082464869e-06
-2.03944739226536e-05
-2.54218861363201e-05
-1.71545635137981e-05
-2.63441540597879e-05
-1.94489755831203e-05
-1.11472973477644e-05
-2.33693073885678e-05
-8.29874492127434e-07
-1.11654965173089e-06
-1.56785009665376e-05
3.00835895268579e-06
-1.62930203588486e-05
-2.78591302212031e-05
-2.17368813042974e-05
-2.36072915269003e-05
-8.66847677009702e-06
-1.19575921092171e-05
-1.15616315703457e-05
-1.83300164972403e-05
-1.18761180800496e-05
-2.13303076282061e-05
-1.88915836734448e-05
-1.21105225766197e-05
7.49411969484294e-07
-2.00915746873807e-05
-1.06836692951081e-05
-1.86397975099838e-05
-3.01592406250207e-05
-1.37798091795593e-05
-1.85964854676435e-05
-9.58741886112099e-06
-1.85651949284418e-05
-2.74028986023084e-06
-1.50019972456757e-05
-1.51674010583393e-05
-2.73504425825491e-05
-9.78852139461025e-06
-6.97964360633631e-06
-1.2747376060351e-05
-1.76203859916101e-05
-2.51665113086591e-05
-6.91175878326519e-06
-1.75922886576363e-05
-3.6660039122115e-06
-1.58153909944371e-05
-2.59288364559364e-05
-1.98914939040831e-05
-5.11197565802008e-06
-1.17646399852693e-05
9.47427444504523e-07
-2.44741132101536e-06
-2.74460498562665e-05
-4.7678490515905e-06
-3.01942443971819e-05
-3.27542910052711e-05
-1.46664431602434e-05
-2.7735059094014e-05
-1.79793479608856e-05
-1.98821001558589e-05
-1.13237116664336e-05
-1.643482390116e-05
1.43286791683406e-06
-1.79687773191547e-05
-1.28835729985417e-05
-1.15245693399031e-05
-2.80385243069974e-05
-2.01004640199236e-05
-1.93549409042021e-05
-2.32642888686881e-05
-2.92042586534108e-05
-1.12277071852123e-05
-2.31224144985137e-05
-1.79184851628725e-05
-1.58904616604457e-05
-1.68682628693565e-05
6.20684914314485e-06
-1.71822438317607e-05
-2.53213522555196e-05
-2.23640285703774e-05
-2.09520738302429e-05
-1.49085199785472e-05
-1.06606482225562e-05
-2.38793543267017e-05
-1.60676308701123e-05
-2.34974157752185e-05
-2.27321534337873e-05
-1.8001918010251e-05
-1.61593730863929e-05
-2.24411094171816e-05
-2.8041778273925e-05
-1.77308476341212e-05
-2.26499634755176e-05
-2.81106144269931e-06
-1.77971460104684e-05
-1.94541862836766e-05
-2.96424694744032e-05
-2.85190564901031e-05
-3.06698996183889e-05
-2.43254431720792e-05
-1.19508503607869e-05
-1.19874832087401e-05
-2.14494841049252e-05
-2.53879947022454e-05
-1.17659743429078e-05
-1.46585020942773e-05
-1.04816488849183e-05
-1.60790653848922e-05
-2.89915088366301e-05
-1.94876964243577e-05
-2.45307817567675e-05
-2.0654965000541e-05
1.47244529660332e-06
-8.22509232393771e-06
-1.48856594262465e-05
-8.33577565350276e-06
-1.46597429468667e-05
-1.62161721098635e-05
-2.69538922169505e-05
-8.39630318208465e-06
-2.45809657207317e-05
-8.39971941255521e-06
-3.23301347620795e-05
-3.31693112382016e-06
-3.03184926788354e-05
-1.00976835056292e-05
-1.27840051646008e-05
-1.6155325718602e-05
1.97690737527266e-06
-1.52745086802536e-05
-3.35895208433012e-05
-2.81933485637962e-05
3.70934343301719e-06
-1.48446403465731e-05
-2.05035169634489e-05
-2.77735855316734e-05
-1.44104978935682e-05
6.54737135787503e-06
-2.02605834734823e-05
-2.3572390041937e-05
-1.19865093138654e-05
-1.71346713845204e-05
-2.92791004567788e-05
-1.77703773190005e-05
-2.13804567901923e-05
-1.47291848217109e-05
-1.37476007226649e-05
-1.89203856119067e-05
8.36318899984773e-07
-1.41368130654834e-05
-8.88435031955349e-06
-6.91053138363241e-06
-6.86777978275872e-06
-1.89522916220629e-05
-1.28301324344904e-05
-1.42694344143493e-05
-1.26289765649556e-05
-2.41363213401051e-05
-2.73599870802319e-05
3.67571196711781e-09
-1.43061733313353e-05
1.372041331674e-05
-1.44251143293201e-05
-2.03381038233533e-05
8.4527342334502e-06
-2.06189772583152e-05
-1.2895803059436e-05
-7.540731523215e-06
-4.59975157586962e-06
-2.31397322982677e-05
-1.67171675015576e-05
-2.66363064928308e-05
-3.03100098989968e-05
-2.32692582227927e-05
-1.74946137490149e-05
-2.98490316023908e-05
-1.4567221584354e-05
-2.35679793638805e-05
-1.4350728910876e-06
-1.45387871328105e-05
-1.35478868935021e-05
3.16974344584044e-06
-4.43719730630207e-06
-8.7883046163704e-06
-1.53235358265717e-05
-1.29148292460105e-05
-1.23631747560938e-05
-2.19417361556341e-05
-1.31861256684725e-05
-3.05803171715204e-05
-1.68723954341709e-05
-3.26021046140774e-05
-2.45212637397256e-05
-3.79855946921073e-05
-9.45135601483635e-06
-1.0564856634809e-05
-1.16295435242353e-05
-2.00598368347665e-05
-1.03913752045834e-05
-9.20435994827869e-06
-2.72193780824198e-05
-2.88159380641254e-05
-1.35820168240157e-05
-1.67353228506088e-05
-3.53551511524753e-05
-1.0981978368597e-05
-2.68036515430934e-05
-2.78971310154837e-05
-9.6273335805657e-06
-3.14193290170288e-05
-2.41211142351108e-05
-1.90311822649442e-05
-1.17980085711106e-05
-2.71179298895362e-05
-2.07897547785941e-05
-2.58726197626284e-05
-5.72361537878772e-06
-2.03767765189502e-05
-2.35879677341833e-05
-1.49040817752428e-05
-3.24990620295141e-05
-7.68156583282284e-06
-2.40209806616801e-05
-1.84376144925876e-07
-1.15465660665788e-05
-6.84874187686546e-06
-1.73579934837835e-05
-3.22836854648112e-05
-1.05575284535797e-05
-1.86138375277372e-05
2.22992610415094e-06
-1.61484289525452e-05
-1.18959963985042e-05
-1.68554817112158e-05
-1.4448403514981e-05
-2.51846297712426e-05
-1.77288660340898e-05
-1.49199128030648e-05
-1.28715044192563e-05
-1.29322936592694e-05
-2.1921682549448e-05
-9.55353828374728e-06
-2.31763692864135e-05
-1.96133796389906e-05
-1.88643215039891e-05
-2.94680565205352e-05
-8.87412257180702e-06
-1.62554817935505e-05
-2.53174426212792e-05
-1.46171797814593e-05
-1.98301224379569e-05
-2.99608321477179e-06
-2.03250957750492e-05
-3.54668641866505e-05
-2.06666345456413e-05
-6.43914650167939e-06
-9.07902976954795e-06
-2.46335440262514e-06
-2.104122477719e-05
-1.84635231450304e-05
-1.24847111068857e-05
-2.30891874071959e-05
-1.03549651429545e-05
-4.17898705892144e-06
-1.92480520645181e-05
-1.27806283845577e-05
-5.49637374206149e-07
-4.37340399467144e-06
-1.08456389335464e-05
-3.23124766923566e-05
-8.07620446905009e-06
-1.52856540793738e-05
-1.56018811890672e-05
-1.45986647050325e-05
-3.68424762488033e-05
-2.07052171759539e-05
-1.10978498224192e-05
-2.75182970508985e-05
-1.6504586214131e-05
-9.38503434339814e-06
-3.35138702054264e-05
-1.63702031597194e-05
-2.32620713153631e-05
-1.17147965396313e-05
-5.73745696684743e-06
-1.62426886155897e-05
-2.03024993103047e-05
-8.07908004041556e-06
-4.93043325605078e-06
-1.95553006251589e-05
-3.79282980130215e-05
6.44678655672277e-07
-4.48872561306971e-07
-1.53128794058898e-05
-2.81895644747943e-05
-1.06024442570452e-05
-3.83698645582968e-06
-8.54890713256856e-06
-2.43231941497103e-05
-1.01247488335737e-05
-1.87909920365576e-05
-1.13753635440417e-05
-4.39670556971531e-06
-2.26770805996342e-05
-1.15786802111984e-05
-9.00494362975893e-06
-1.06325897286797e-05
-2.42887977601095e-05
-3.26812503935391e-05
-3.06177172716963e-05
-3.62530766905948e-05
-2.97646392799542e-05
-6.30426597251793e-06
-8.29842526032096e-06
-5.96746083890743e-06
-3.85691963742712e-05
-1.67550387278722e-05
-7.55430667523249e-06
-1.54206394442689e-05
-2.51421835343305e-05
-2.14657550832904e-05
9.59778368305585e-06
-2.09757783460501e-05
-2.41557945465195e-05
-2.08489669891345e-05
-1.49409356985982e-05
-1.48622373426366e-05
-3.62459132979215e-05
-3.63374663584122e-05
-1.37721731950295e-05
-2.21529308804083e-05
-1.26712937523798e-05
-1.4519354000839e-05
-1.24910923504294e-05
-3.0354536616847e-05
-2.28052220300539e-06
-1.8458888411256e-05
-4.00711147388288e-06
-2.30039781527717e-05
3.24200187087076e-06
-2.33671121023455e-05
-1.78069332477983e-05
-2.45660527011067e-05
4.99376501765966e-06
-1.16548003474226e-06
-1.90546715707469e-05
2.62257238627031e-08
-1.6335098932445e-05
-1.43548733683939e-05
-2.71593448190968e-05
-1.90950418163381e-05
-1.55105805140251e-05
-3.55617852929782e-05
-1.46989524210702e-05
-1.28794793172467e-05
-2.27142064540242e-05
-5.57179917039468e-06
-1.95625499469387e-05
-2.90541422089081e-06
-8.39565464399534e-06
-9.28634374589178e-06
-3.60833528241929e-06
-1.94184046422499e-05
-4.08517702902073e-05
-1.97866729431271e-05
-9.98056590187583e-07
1.43129447537808e-06
-2.34992741586697e-05
-1.02788352374492e-05
-2.3679261701352e-05
-2.15872400091086e-05
-1.08813583368226e-05
-2.98233331312889e-05
-3.48604787767087e-05
-2.09390123940007e-05
-4.21935880304304e-06
-2.78764350480861e-05
-2.13071048321789e-05
-2.37200978333323e-05
-1.71807079649558e-05
-9.7829563646947e-06
-9.69765377328072e-06
-2.49065692051018e-05
-3.46467728916128e-05
-4.62103905547968e-06
-5.21859403271092e-06
-1.76067894308092e-05
-1.15689602780014e-05
-1.73396630128122e-05
-2.1051382647821e-05
-1.46623860660681e-05
-7.86784773492751e-06
-1.33206776688616e-05
-1.74809007702836e-05
-1.87373687618929e-05
-3.79352935757508e-05
-2.26008323315173e-05
-2.59275412029877e-05
-1.92766908972239e-05
-2.13280741211203e-06
-1.11689905470141e-05
-1.48095474458402e-06
-6.30770997117896e-06
-3.0042380951668e-05
-2.97052968834821e-05
-1.77181381543071e-05
-2.83727523058443e-05
-6.53320623846779e-06
-1.2624277934106e-05
-1.22769559922029e-05
-8.84773284295083e-06
-1.31134441206305e-05
-1.58696737701815e-05
-1.06746966233479e-05
-3.36532214153946e-06
-1.2139909678214e-05
-2.98310029339167e-05
-1.9397823016065e-05
-1.01840621106186e-05
-1.31055890082971e-05
-3.27146658597188e-08
-2.89177758233848e-05
-7.85694169575447e-06
-1.40276492114259e-05
-2.35518767176962e-05
-1.26447543873403e-05
-1.34315764688182e-05
-1.23029723228169e-05
-2.26505687508874e-05
-2.80238732318783e-05
-3.37575647098431e-05
-1.50240942833367e-05
-2.67117400138132e-06
-3.44677461099531e-06
-2.58158933823959e-05
6.39325155962331e-06
-8.72331468777503e-06
-1.98093325317097e-05
-2.62414271222656e-05
2.24759931394186e-07
-2.01957435510079e-05
-6.54272061433155e-06
-2.72183432482372e-05
-2.1611778704247e-05
-3.76818678497002e-05
-1.66604959676815e-05
-1.54810389591962e-05
-2.42657102219365e-05
-7.95005220510179e-06
-1.20663456790934e-05
-1.22255980268375e-05
8.11986803646978e-06
-1.04684932255861e-05
-2.07532652963362e-05
-1.53633472142449e-05
-2.42661851095597e-05
-2.0005459080299e-05
-1.5164860309257e-05
-1.09353810420659e-05
-3.46995654568538e-05
4.12342409583006e-06
-1.79243631381526e-05
1.10725495841218e-06
-1.78102419433601e-05
-1.99910170245296e-05
-6.88360659209907e-06
-1.59340539361685e-05
-1.26610706198352e-05
-3.25276937832368e-06
-1.32531512555323e-05
-1.12506347958213e-05
-2.40172334753887e-05
-2.12552724029701e-05
7.14921046953237e-06
-2.58760449151666e-05
-9.46654397747766e-06
-1.74429564053215e-05
-1.50031261989383e-05
-1.55334908036635e-05
-1.44961819394949e-05
-2.47755602364873e-05
-1.74225289314374e-05
-1.14644606366917e-05
1.05379934814531e-06
-1.04645338857832e-05
-8.45146801247088e-06
-1.50207372179e-05
-1.83069292029799e-05
-1.88701608712452e-05
-1.42114925175659e-05
-2.12019861203076e-05
-2.98649446908969e-05
-1.82685973402956e-05
-1.34457232234208e-05
-2.30224762483538e-05
-1.80565016378032e-05
-1.39077550137734e-05
-3.01354784514806e-05
-2.33094600056699e-05
-1.50654668830759e-05
-1.16285930123197e-05
-1.80456102918049e-05
-6.98686128925065e-06
-2.95591888487478e-05
-1.37879314969758e-05
-1.32562197243057e-05
-1.73197401909907e-05
-2.3391422300305e-05
-1.42218018612698e-05
-3.2298294303544e-06
-7.61827557270481e-06
-5.69493992396739e-06
-4.35246958054607e-06
-1.81876739071968e-05
-2.44698040617297e-05
-1.69357954075162e-05
4.10235837663151e-06
-1.67408140070204e-05
-2.50402545292267e-05
-6.47555516009141e-06
-3.72947310301922e-05
-2.2953055845625e-05
-2.64193894995455e-05
-1.45367519444572e-05
-2.33429435992435e-05
-1.03559281480433e-05
-2.71227205941161e-05
-1.97974789721487e-05
-1.88533688983769e-06
-1.95546202702026e-05
-1.81033551149414e-05
-1.53781681952018e-05
-1.69630757993517e-05
-7.42999411953722e-06
-2.21233997300781e-05
-4.25503456503467e-06
-1.76394953475142e-05
-6.30974345403781e-07
-1.35485793621629e-05
-1.80834887712981e-05
-1.46409347780716e-05
-2.28063152136294e-05
1.19427636305874e-06
-1.87841341375544e-05
-1.48200475872247e-05
-2.27381503167603e-05
3.36025578605787e-06
-3.68543203244164e-07
-4.55436368023819e-06
-1.04073335398596e-05
-9.58242060449053e-06
-1.19510495348963e-05
-4.7752909590704e-06
4.16819289954164e-06
-2.86579758489483e-05
-6.13533963059753e-06
-2.6591977342351e-05
-9.58817498574298e-06
5.77619341259413e-06
-2.70211029554605e-05
-2.3000947614027e-05
-1.45287965154376e-05
-7.87719084308035e-06
-1.04806753398154e-05
-1.34691816573073e-05
-1.5837622284294e-05
-1.7953384044142e-05
-3.3695752287646e-05
-1.07056922902537e-05
-2.93791567817537e-05
-1.33186488965981e-05
6.36561753135836e-06
-1.65665346714695e-05
-2.29295319692942e-05
-7.87402804375679e-07
-2.65579730424198e-05
2.64276131451886e-06
-1.49247241605122e-05
-2.23236069202735e-05
-2.05257590683379e-05
-1.14176358394212e-05
-8.01303397455611e-07
-1.0229691308912e-05
-2.54614442280731e-05
2.90166767072737e-06
-9.4880859943865e-06
-2.25056307002012e-05
-9.72512083319096e-06
-1.11504386585601e-05
-4.54674717792164e-06
-1.3659096908838e-05
-1.91304789551907e-05
-4.24243459674686e-05
-2.78278388864674e-05
-2.84128922063848e-05
-2.18943761719918e-05
-2.19437241132575e-05
-7.77984016715619e-06
-8.58220967455325e-06
-1.29827393294394e-05
-1.98902877471294e-05
-3.4827799966608e-06
-2.05083878502602e-06
1.60089156312167e-06
-1.30204754525425e-05
-2.85984179812772e-05
-1.32440847937197e-05
-2.03010029465798e-07
-3.12563714531271e-05
-3.03296522950604e-05
-1.98802964267351e-05
-8.88203017717413e-06
-2.02446049951383e-05
-1.54004711251959e-05
-3.26509241940185e-06
-3.81627130862458e-05
-1.33596700400443e-05
-2.3591651178486e-05
-8.58824206986587e-06
-2.21126055397067e-05
-1.44685764731215e-05
4.45997867554952e-06
-4.29292448166904e-05
-1.33647314937455e-05
-2.17266414010141e-05
-2.20370712633263e-05
-2.36293852850436e-05
-1.21543788054922e-05
-8.31332336857346e-06
-2.45936169886421e-05
-3.18782633669364e-05
-3.91046894307195e-06
-1.32555359893902e-05
-3.12699607120073e-05
-1.73059073471194e-05
-2.8248662292196e-05
-2.92314186416337e-05
-1.68768269892271e-05
-1.20082921297499e-05
-9.49694121995005e-06
-1.23685442515957e-05
-1.2016004537256e-05
-6.8947675730931e-06
-1.11926086164853e-05
-1.78021438091254e-05
-2.46218723636647e-05
-3.81100130501535e-05
-2.29380277355265e-05
-2.0494975441537e-05
-1.92601953257679e-05
-1.0700639840949e-05
-1.90179066507284e-05
-1.12143090692927e-05
-6.16838537212311e-06
-1.70550374807499e-05
2.42507723985359e-06
-2.22571154355666e-06
-1.17889494894289e-05
-9.30417152161863e-06
-2.53311328780176e-05
-1.21372402196001e-05
-1.53017143278117e-05
-2.12360814788829e-05
-2.02317042433775e-05
-3.20650183276189e-05
-1.44743180605341e-05
-1.98293562974936e-05
-2.51722738991671e-05
-2.55138483826077e-05
-1.85241922854974e-05
-2.80471191256114e-05
-1.10566551477451e-05
-2.75686995220773e-06
-2.32522923414358e-05
-1.1962989356778e-05
-1.02222694576707e-05
-1.02504152792126e-06
-7.08783293318307e-06
-5.16218925028805e-06
-3.15995388618997e-05
-1.33133343036046e-05
-4.61050069704331e-06
-8.45616149360964e-06
-2.70080003763576e-05
1.62278070310407e-06
-2.02198162306947e-05
-1.51809519321246e-05
-1.73449435648857e-05
-9.04812906356609e-08
-1.27957310177587e-05
-1.51796374186815e-05
-9.4424353168486e-06
-1.68399340420927e-05
-2.59913298520633e-05
-4.8693452748255e-06
-2.23862816115979e-05
-3.16747985032478e-05
-1.65604424164004e-05
-2.44231437833668e-05
-1.45113225340171e-06
-9.5887553167669e-06
-1.38213256418267e-05
-7.83400855513002e-06
-1.34600111483745e-05
-1.01489473252601e-05
-1.6294833069798e-05
4.82495868227554e-06
-1.08244793851802e-05
-3.61146767843461e-05
-1.06204981593775e-05
-2.54146217323311e-05
-1.65608938617436e-05
-1.78973474044213e-05
-1.26656982626591e-05
-1.75935311432092e-06
-1.28830648508278e-05
-3.11758948882319e-06
-1.99397732121157e-05
-1.31540785993387e-05
-3.77997596894845e-07
-4.41266278015026e-06
-3.2478766234765e-05
-1.7440016503703e-05
-6.20455236269028e-07
-8.94702852004102e-06
-3.42236775196778e-05
-4.15488333815067e-06
-2.53708732982804e-05
-1.93189959764089e-05
-1.85582060985295e-05
-1.977881007474e-05
-2.59130397942622e-05
-1.81337331449105e-05
-3.33956469694961e-05
-9.42667456774707e-06
-1.1526958730904e-05
-2.28946524844063e-05
-1.62009559090858e-05
-1.91086911878561e-05
-1.74611465322317e-05
-1.96993900583428e-05
-1.86209402470274e-05
-1.64424674807862e-05
-4.10729419798846e-07
-3.40968181907035e-05
-2.15900623308302e-05
-2.85617064695068e-05
-2.13935687946581e-05
-3.15002523979493e-05
-1.74798958146958e-05
-4.22664863621427e-06
-3.62350758188709e-05
-1.79983845036883e-05
-3.62374727685691e-06
-1.61306868783162e-05
-2.90866027357238e-05
-9.80582624867817e-06
-1.28490688465942e-05
-1.60983475157425e-05
-2.54733185631768e-05
-2.01374721860672e-05
-3.08849393181754e-06
-2.36302748071446e-05
-1.24762529445636e-05
-2.60262922906002e-05
-1.45690831933973e-05
-9.94705195012865e-06
-1.39913902097425e-05
-1.46485372889638e-05
-5.41753925557633e-06
-2.50388844567359e-05
-1.20167981990201e-05
-2.39884178929645e-05
-1.45652355540457e-05
-1.0393712366889e-05
-1.15748164063663e-05
-1.33640927609877e-05
-8.62561105178519e-06
-1.22043550462264e-05
-2.74466795081402e-05
7.43074769048504e-06
-1.24428049030618e-05
-1.81907680783538e-05
-4.52985336310313e-05
-3.63931412074841e-05
-1.50549389613512e-05
-3.80985401257427e-05
-1.17090499617121e-05
-1.12545147680183e-05
-8.49681039192326e-06
-1.53230568269893e-05
5.72451416271184e-06
-1.46361474981943e-05
-5.42573354894869e-06
-1.11742472432626e-06
-2.316459126653e-06
-2.36461901768823e-05
-3.40719999287308e-07
-1.80135327721658e-05
-1.38607053624557e-06
-9.5606054097626e-06
-3.52611736159042e-05
-2.9625842298415e-05
-9.79523807071219e-06
-2.36290499361818e-06
-7.38003074878009e-06
-1.03259271953114e-06
-1.12777182494351e-05
-1.53476923582549e-05
-2.44874777462511e-05
-6.00350735937986e-06
-1.05702760964678e-05
-4.36610651538809e-06
-1.29118969849447e-05
-4.15781875994663e-05
-1.3814255196861e-05
-3.0036958720631e-05
-1.89948150388502e-05
-2.30248983210472e-05
-2.39649230397235e-05
-1.91729926450346e-05
-1.53550906342657e-05
-9.18973086038067e-06
-8.23079654122539e-06
-2.33011036931132e-05
-9.66140496966688e-06
-2.07538618106781e-05
-1.9496503293213e-05
-9.51778083467498e-06
-6.30699878239218e-06
-1.90167055982953e-05
-1.48303007693126e-05
-1.79767289401598e-05
-7.10422692267575e-06
-6.93650058279286e-06
-1.62981552323146e-05
5.69286485132906e-06
-1.73106897960416e-05
-2.11193574438944e-05
4.48236454465666e-06
-1.66138083627596e-05
-1.32160415507032e-05
-1.14229112004743e-05
-1.19529636199294e-05
-1.37173529579466e-05
-1.51992995550055e-05
-3.68792354260737e-06
-1.67921343120495e-05
-2.88041081455606e-05
-6.0137672501422e-06
-1.64601526215034e-05
7.91123094622783e-06
-6.35875128954552e-06
-1.86102949949845e-05
-1.62345560885349e-05
-1.62188618435809e-05
-1.14785554199736e-05
-3.32831566638821e-05
-4.25293459194576e-06
-2.13500201659859e-05
-1.51176514222679e-05
-1.77504053317499e-05
-1.10700814142891e-05
-1.48262439838138e-05
-1.16828530812945e-05
-1.45861834242026e-05
-1.26083839107276e-05
8.61239342909347e-07
-3.12001163453978e-05
-1.29499775951978e-05
-5.03978312100124e-06
-1.72061526026806e-05
-9.30631784325656e-06
-1.06326370184952e-05
-2.9911815304969e-05
-9.65535202300344e-06
-1.54332561924344e-05
-2.51895051728513e-05
1.12815317923942e-05
-2.30696165952684e-05
-2.40166067879328e-05
-2.17104556743405e-05
1.51396823626224e-06
-8.27552603041052e-06
-6.46501018460719e-06
-3.26896100766078e-05
-3.41934919130792e-06
-1.83672802176522e-05
-4.86993359365876e-06
-1.96518128648903e-05
-8.46463120370302e-06
-2.18499023899637e-06
-1.39053021198144e-05
-4.08063782358348e-05
-1.96117721677359e-05
-2.3405364877742e-05
-1.2356278945245e-05
-2.27974995378264e-05
-1.81388065739691e-05
6.99887238819193e-06
-1.43174996513883e-05
-5.73306401778781e-06
-2.0298535219496e-05
-1.74101648195907e-05
-1.18857076679543e-05
-2.22186593840627e-05
-2.60561316040849e-05
-1.69081368443128e-05
-1.20267512000157e-05
7.88562201167185e-07
-2.16958023483302e-05
-2.13696803195452e-06
-3.07078984311513e-05
-2.77078359979408e-05
-2.59464197086389e-05
-1.00408798637256e-05
-6.84910836543079e-06
-3.33172170204615e-05
-3.08873105527255e-05
-1.38168297799566e-05
-3.27629712518344e-06
-1.43508364485476e-05
-1.32953476191209e-05
-2.98624845489783e-05
2.42322189001284e-06
-9.67559207344458e-06
-2.22498828650715e-05
-3.83584090541134e-05
-2.41995706866555e-05
-2.76889996954757e-05
-1.32812907336157e-05
-2.761967893989e-06
-1.6496477759433e-05
-1.96044253013487e-05
-2.61048341319407e-05
-3.13904606730123e-05
-1.77713316845658e-05
-2.44631203346749e-05
-1.90341968515949e-05
-1.97496963637571e-05
-1.62577318687145e-05
9.24954275205704e-06
-4.44103031487581e-06
-2.49527425302454e-05
8.01870412392628e-07
-1.66614265623863e-05
-1.40397568160093e-05
-2.54961482255112e-05
5.78357446246106e-06
-1.74803891389083e-05
1.83511322554377e-06
-2.5706315629149e-05
-2.50177122868054e-05
-8.2880666180454e-06
-4.05511577635146e-05
-2.06126263850704e-05
-2.42922110322997e-05
-1.67079472235363e-05
-1.17293537475739e-05
-7.72809782965286e-06
-9.03493489863106e-06
6.79976546330689e-06
-2.8811831299966e-05
-1.14353000746232e-05
-2.18434000465238e-05
-1.37466708614719e-05
-2.86612585547083e-05
-6.71677309939223e-06
1.11040474407793e-06
-6.69472264945419e-06
-1.5246575820461e-05
-1.28552125575075e-05
6.16008350070983e-07
-2.07071973882637e-05
-1.68552765585479e-05
3.20257141103835e-06
-1.97172945359716e-05
-2.16100528455036e-06
-1.98858583582106e-05
-4.48217950876316e-06
-1.50155148891639e-05
-2.17811905635362e-05
-1.04925908949741e-05
-1.1300701213989e-05
-1.94380682966574e-05
-1.56583063540443e-05
-7.51799402541933e-06
-2.13272353546206e-05
-2.61619644296416e-05
-2.15093874048711e-05
-1.03772658814088e-05
-1.75611464522064e-05
-3.22216058077964e-05
-5.36430961746198e-06
-2.16145987688451e-05
-1.47954101983032e-05
-1.03213330320395e-05
-2.85965980927225e-05
-9.89375897079188e-06
-2.62588049908043e-05
-1.39494848271588e-05
-1.16685715215547e-05
-2.50799588524757e-06
-1.80444070440157e-05
-3.13003203507204e-05
4.8775114230641e-06
-5.45914195728536e-06
-1.29062623439084e-05
-1.61989067427769e-05
-3.02300892480503e-05
-2.85650330947973e-05
1.08164654097528e-06
-1.15107863264545e-05
-2.82848799196365e-06
-2.57093862548168e-05
-2.39120085612665e-05
-1.41079507723993e-05
-3.15277714010389e-06
-2.15136817368769e-05
-2.48412525320535e-05
-4.51851102988947e-06
-1.17932913352696e-05
-2.85570880623668e-06
-1.97544938315826e-05
-1.66465824265573e-05
-6.45369252044872e-06
-1.17011626453492e-05
-1.1977071918855e-05
-3.13811165815451e-05
-2.04102688737165e-05
-1.52853718781862e-05
-1.94969890801215e-05
-1.8300081810308e-05
-2.36757853137069e-05
-1.72343990946847e-05
-9.08929167521216e-06
-1.93044407078335e-05
-1.79134923378438e-05
-5.04247236481265e-06
-2.38453317334305e-05
-1.92499541034995e-05
-6.04751076072198e-06
-4.66314115619463e-06
3.17762374154042e-06
1.18205127529184e-06
-8.61601184253604e-06
-5.10918027548131e-06
-1.97910871013391e-05
-2.16612897714896e-05
-1.07117070723652e-05
-2.30793960313495e-05
-3.51081557580262e-05
-1.86001242108462e-05
-1.12265331335008e-05
-2.61688912973682e-05
-7.54226673433618e-06
-2.22125982602255e-05
-6.34207502287967e-07
-1.43586588607873e-06
-4.34551840442012e-05
-1.77291533866715e-05
-2.70847401925442e-05
-1.808785356577e-05
2.28410499459227e-06
-1.12930047211862e-06
-6.37336731087385e-06
-2.78712017424036e-06
3.52060977431523e-06
-6.81785062319579e-06
-1.1778690021586e-05
-1.65332391152184e-05
-8.26359682805334e-06
6.75752699814487e-07
-1.82153162502764e-05
9.9611955442956e-07
-2.12164949901063e-05
-1.32747348038341e-05
-8.71730126116287e-06
-1.77147933471214e-05
-1.53460718507829e-05
-1.92693389706223e-05
-2.55907598984819e-05
-8.0602522971111e-06
-2.08673503382785e-05
-3.62833345479151e-05
-1.65198396578767e-05
-3.23185973038816e-05
-2.31128766628808e-05
-1.60719053723761e-05
-1.52760139211114e-05
-4.34595563655784e-06
-2.12054822950685e-05
-2.09501231115294e-05
-1.97537144827495e-05
-3.32261565851969e-05
-1.77489978912532e-05
-1.45986997754011e-05
-1.06731874644666e-05
-1.21153518662117e-05
-2.53270519681765e-05
-2.81263921829526e-05
-1.72404649738071e-05
-2.67067480022938e-05
-1.88482899063712e-05
-1.14661472067628e-05
-1.16887135417489e-05
-1.73025177323974e-05
-8.73623494683371e-06
-9.2702593176994e-06
-5.92485439488797e-06
-1.69196585044201e-05
-5.29456863580995e-06
-6.8023129230923e-06
-1.55804485640515e-05
-1.21836212801571e-05
-2.97224980905761e-05
-1.84401325295889e-05
-2.29758157145186e-05
-1.49284435884932e-05
-1.55752656432e-05
-2.09399800115578e-05
-3.08001580224771e-05
-1.55623946269528e-05
-2.08031007072101e-05
-1.54307820536112e-05
-2.57437906750707e-05
-9.89922921902917e-06
-1.56310866584405e-05
-3.35466389583169e-05
-3.5662398728736e-05
-1.3587248657651e-05
-9.49312201677764e-06
-9.8224193308951e-06
-3.42813097417748e-06
-1.57039671658781e-05
-1.65173799429696e-05
-2.23016135413742e-05
-3.1687941135499e-05
-2.59050534762926e-05
-1.51664025301753e-05
-8.2481989774893e-06
-3.02911011313627e-05
-1.10050024592145e-05
-1.16769343855329e-05
-2.10335327215809e-05
-2.59603095755456e-05
-2.4939128115915e-05
-1.68185560384198e-05
-1.59162047623994e-05
-1.95850675977755e-05
-3.24837542634891e-05
-1.8598778352573e-05
-4.45203449065237e-05
-4.11151647320068e-07
-5.18916231969754e-06
-3.02336385867409e-05
-2.15693785229595e-05
-7.93739414436147e-06
-3.25067716584451e-05
-8.98665303023887e-06
-1.99946337891225e-05
4.48382065111247e-06
-6.84133654268669e-06
-2.15264305791988e-05
-2.77450444994891e-05
-1.36635254713158e-05
-7.87829774638798e-06
-1.59495442477032e-05
-2.51468876141121e-05
-2.7817081716463e-06
-1.4650572994995e-05
1.73230052971709e-06
6.32237909442288e-06
-1.0894465568487e-05
-1.18860816642322e-05
-9.75065783974446e-06
-1.2248289238713e-05
-4.76136349661036e-06
-1.91399500485165e-05
-1.20476232531787e-05
-2.62852323995752e-05
-1.74528176312665e-05
-3.38646869103652e-05
-1.52085786630295e-05
-1.78186283845816e-05
-2.88202515310091e-05
-2.90392545830393e-05
-2.35112784633683e-05
-1.67170369657708e-05
-1.99724383524335e-05
-2.7971813519121e-05
-1.74203233678499e-05
-6.59007592221865e-06
-1.4938002196281e-05
-1.38793849961942e-05
-8.64954695465871e-06
-2.01314997378798e-05
-6.33640735565291e-06
-1.37350591149509e-05
-7.95717961268235e-06
-3.25925944325752e-05
-3.05898163244517e-05
-1.78182494604585e-05
-2.13218114591547e-05
-1.6279056309352e-05
2.76564361864075e-06
-4.9652207381264e-06
-2.50989975169026e-05
-2.56542841161513e-05
1.94369505629936e-06
-2.1314892863388e-05
-2.46486310027024e-05
-1.69356787145274e-05
-2.01997662437028e-05
-1.17069553566419e-05
-2.52634084870986e-05
-1.86698589548984e-05
-1.57790513306431e-05
-2.04617440941316e-05
-1.5086419616105e-05
-3.4386606860255e-05
-2.21481508834073e-05
-2.36021073904338e-06
-1.50595354145355e-05
-1.78453734480696e-05
-8.83870574490857e-06
-1.91163116642986e-05
1.73655938251803e-06
-7.12208344190547e-06
-8.16929068465418e-06
-2.22557805982726e-05
-7.09067555802997e-06
-1.33508168188603e-05
-2.22187421875218e-05
-6.67301678819902e-06
1.61761353088283e-06
-1.71257753537765e-05
-2.78035505060979e-05
-1.93345211905091e-05
-1.66048412921362e-05
-1.07132385332464e-05
-1.39584894361082e-05
-1.14680163545639e-05
-1.54606506346833e-05
-9.77733850168757e-06
-7.62185244192598e-06
-1.3047733334973e-05
-2.39800398921792e-05
-1.84047413173487e-05
-1.7662871585548e-05
-8.5338809308704e-06
-2.61424255721651e-05
-1.79574099613741e-05
-4.81437225962233e-06
-2.32237337474521e-05
-1.9091000543398e-05
-1.43037655480437e-05
-1.00870261170723e-05
-1.83177160527396e-05
-1.65129708558157e-05
-2.83646164876484e-05
-2.44982147637261e-05
-3.21509764355223e-05
-3.5190515473091e-05
-2.97677902113484e-05
-2.43041189058645e-05
-1.53914625913944e-05
-1.62463949325059e-05
-1.64988356747273e-05
-1.85004062321892e-05
-1.99873964728625e-05
-6.64407995522521e-06
-4.02460657926832e-05
-9.58168326372838e-06
-2.88482375808365e-05
-1.06616385763151e-05
-1.50393395890051e-05
-1.48243038777337e-05
-1.59856783334228e-05
-1.56641406133881e-05
-2.36605084014734e-05
-5.79595327741136e-06
-2.06272876095861e-05
-8.856781900121e-06
-1.85319353231497e-05
-7.3211643077469e-06
-2.58915208534095e-05
-1.20653132546466e-05
-1.30878121673153e-05
-4.52752054310598e-06
-2.23989519881026e-05
-1.69372523545326e-05
3.38585262108919e-07
-9.55002592362677e-06
-1.85482882928789e-05
-1.66933669159169e-05
-1.36322919347635e-05
-2.65788470143418e-06
-2.65583051726194e-05
-2.45732574328664e-05
-2.13860572264206e-05
-2.883728715025e-05
-1.43104186258621e-05
-1.95189705714181e-05
-1.7557753129686e-05
-5.11703382186116e-06
-4.03068046654507e-06
-2.46156258081889e-05
-7.86177537561094e-06
-2.73013263856855e-05
-1.15186281865124e-05
-1.59328215849269e-05
-1.48150779258356e-05
-6.78686902639697e-06
-6.89412258940562e-06
-1.60024159214853e-05
1.12177621113495e-06
-1.07222649042301e-05
-1.98033560298138e-05
-7.84302497713802e-06
-2.5973476564867e-05
-8.31367685850431e-06
-1.84978619791368e-06
-1.29692198483581e-05
-2.52648590954872e-05
-2.65260767726926e-05
-1.9352110351402e-05
1.80027333433062e-06
-1.33045496918146e-05
-6.7997157990891e-06
-2.16205878463914e-05
-2.67702611308402e-05
-1.95630106322906e-05
8.7300172636589e-07
-9.89228761589435e-06
-1.23583625670068e-05
-1.76443202797799e-05
-6.77430046576636e-06
-2.65542127250964e-05
-1.73569634574682e-05
-2.0184100458689e-05
-2.15139896175796e-05
-1.20403619006018e-05
-4.98750062086898e-06
-1.31636566693299e-05
-1.38000290860141e-05
1.03845057362195e-06
-2.17573973040551e-05
-2.07912335689906e-05
-1.65458762585026e-05
-2.2702557767622e-05
-1.4559923964224e-05
-3.02568993632778e-06
-2.01102815837605e-05
-5.38933126579544e-06
-1.7370847690672e-05
-9.77854639381027e-06
-2.58411551601837e-05
-2.30029757144421e-05
-2.03148253791644e-05
-2.59177841876392e-05
3.95232519064179e-06
-1.63067615701371e-05
-1.40494362450621e-05
-2.96403699987188e-05
-1.40785288591494e-06
-2.77628453066787e-05
-2.86793257708007e-05
-4.49946444366018e-06
-3.06819282184827e-05
-1.26409256504285e-05
-2.25700819142468e-05
-1.98345123584267e-06
-7.58374557614739e-06
-1.56745983738609e-05
-4.83927113408345e-06
-1.15748626769812e-05
-5.01800349698394e-06
-1.08200359491843e-05
-8.79762841179662e-07
6.3999423151316e-06
-8.10963280996818e-06
-1.77248606754431e-05
-1.78285128731036e-05
-3.02773524194187e-05
-1.80619081542911e-05
-3.21692870561656e-05
-1.57184605410238e-05
-3.33119925777088e-07
-5.1245504156538e-06
-2.04134241139038e-05
-1.91779298516341e-05
-1.74005376896783e-05
-5.26913577451452e-06
-1.57167825671469e-05
-2.2121750838562e-05
-1.27908538802954e-05
-1.20823301214291e-05
-2.52950446887806e-05
-2.48940094212967e-05
-1.89563168864397e-05
-6.0405308232882e-06
-2.70399059542623e-05
-1.90743444673211e-05
-1.13679448512898e-05
-3.45960093066175e-05
-2.0404174214762e-05
-1.5128192749155e-05
-2.11621191698666e-06
-2.26939895993203e-05
-4.40822005679674e-06
-2.16993320136118e-05
-6.91960908810269e-06
-2.65828398777252e-06
-6.05659968123731e-06
-5.11361158909267e-06
-6.31737543177037e-06
-3.82414443019939e-06
-1.29861981040457e-05
-1.05301626975262e-05
6.46306376030307e-06
-4.20543042224354e-06
-1.40662782632067e-05
-3.00171617934852e-05
-1.29132271818672e-05
-3.00662197801696e-05
-1.01860981418495e-05
-1.66794980158727e-05
-1.57180012241844e-05
-4.07376903540622e-05
-1.83914857325712e-05
-1.81510757889777e-05
-1.56583746436945e-05
-2.20570342020887e-05
-2.15436952864751e-05
4.53220515557315e-06
-2.73313026910669e-05
-1.14442070238014e-05
-1.13402820913574e-05
-1.22184157485029e-05
-1.76833447858386e-05
-2.47667819496415e-05
-1.14328977883148e-05
-9.12309959875371e-06
-9.51619894364375e-06
-4.64315791975952e-06
-2.35265419193289e-05
-6.74441001266083e-06
-7.44430857165938e-06
-3.16816647447962e-05
-2.11428501967113e-05
-7.50866463646045e-06
-3.63415805517981e-06
-3.96468179772245e-05
-9.5491407303633e-06
-4.93252250953094e-06
-1.54413726104609e-05
-2.00920494629722e-05
-2.02090541896334e-05
-1.33505026266101e-05
-8.1329257179864e-06
-1.0702604380301e-05
-1.35676706352189e-06
-1.83076163226975e-05
-1.85879305446378e-05
-1.71836910329483e-05
-1.76169916945621e-05
-7.11360321358196e-06
-2.06127675948095e-05
-3.04291476599385e-05
-1.17484676585738e-05
-2.60288850793092e-05
-3.1331847541525e-05
-2.69426694718635e-05
-4.72933318802669e-06
-2.42240352641461e-05
-1.56305934990153e-05
-6.01477218866902e-06
-3.62038976045062e-05
-2.13481063340107e-05
-8.57742425758146e-06
-2.65991597170958e-05
-7.95454647933048e-06
-2.01934145192155e-05
-1.21263363420975e-06
-3.27711424789868e-06
-1.50717148302074e-05
8.25879890271646e-08
-1.16177827480457e-05
-1.91645069126742e-05
-1.62470885306375e-05
-2.49405041143876e-05
-1.40329193862923e-05
-1.78377294706669e-05
-1.10318822059325e-05
-3.87694231704593e-05
-1.8143626937898e-05
-2.27646137583323e-05
-2.34382300890662e-05
-1.6465479014359e-05
-1.22491630732388e-05
-1.42760248543349e-05
-1.74838199589059e-05
-1.65539703636235e-05
-1.15563630876705e-05
-2.6001940481225e-05
-1.44879064653977e-05
1.61315494555437e-06
-1.85811749155274e-05
-9.4765827934899e-06
-1.16501770447154e-05
1.0635545891916e-05
-7.25186894412684e-06
-2.37412392532447e-05
-1.52016409640834e-05
-1.98718707602917e-05
-1.81515948205291e-05
-6.70084031899206e-06
-3.33154798269813e-05
1.36423482837565e-06
-1.17795907069833e-05
-1.10698530458056e-05
1.21777977413955e-05
-2.258583219163e-05
-1.43787629060298e-05
-9.07758201974614e-06
-4.48590740473465e-06
-2.15528045912069e-05
-7.7387718755246e-06
-1.1876153435029e-05
-1.92966913882535e-05
-2.49255070042162e-05
-3.43452574629115e-05
-7.90532416045084e-06
-2.30078217639232e-05
-1.71583079686023e-05
-2.43692734760467e-05
-1.79472611071111e-05
-2.37719185841307e-05
-1.0144264118558e-05
-2.60489694148576e-05
-1.75186863407035e-05
-1.83884571493919e-05
-1.5722595193824e-05
-1.41730280496334e-05
-1.9295035997575e-05
-2.40143840854904e-05
-3.47231002881999e-06
-7.26115283274479e-06
-2.78210777892306e-05
-1.27136373823623e-05
-2.62424897321907e-05
-1.17197349516409e-05
-1.20050409115935e-05
-1.55950523876949e-05
-2.47284593987751e-05
-1.96577223434786e-05
-2.39192128783664e-05
-1.7188437279966e-05
-1.42685551231138e-05
-1.8083532974419e-05
-8.37002400910489e-06
-2.10137735320757e-05
-3.3835956026734e-05
-1.08643482304901e-05
-2.89397587206688e-05
-2.37323673148254e-05
-3.4739536281375e-06
-2.07199990341917e-05
-2.36062723463976e-05
-3.34936100304541e-06
-2.86626418095322e-05
-1.13827345522178e-05
-2.37530368531028e-05
-5.58157983821532e-06
-2.60364981234129e-06
-2.65250161145696e-05
5.18289682875913e-06
-1.8826733860232e-05
-1.89766831044849e-05
-2.25217401126952e-05
-2.71564979074644e-05
-5.1614642738717e-06
-3.48312271345081e-06
-2.14093120847553e-05
-1.55369668738591e-05
-1.58939921000066e-05
-9.4032274376551e-06
2.18585813018895e-06
-1.20579019798055e-05
-1.30095015352875e-05
-2.20905271524714e-05
-1.28360869116699e-05
-2.69513178973927e-05
1.44380268226524e-06
-2.91248565183862e-06
-9.86555380637577e-06
-9.06574337551414e-06
-2.48811269253875e-05
-2.77769072806948e-05
-2.53355111508756e-05
-1.86348832923887e-05
5.8427332015727e-06
-1.45876023357381e-05
-2.95655007607385e-05
-9.57031899134966e-06
-1.32505417498719e-05
-1.9870458502685e-06
-1.32261767369234e-05
-4.29590385800798e-05
-1.53079038887157e-05
-1.7964585205362e-05
-2.88426949222413e-05
-1.39539514118839e-05
2.07287299727364e-06
-1.78079969186947e-05
-1.80546833751504e-05
-3.89936448296309e-06
-1.91320708134228e-05
-1.34862011167756e-05
-1.38822338572002e-05
-2.21110773395355e-05
-3.60697989143284e-05
-3.45421320087139e-05
-1.46720810484488e-05
-3.85402706562094e-05
-1.54619501138593e-05
-2.96089557878765e-05
-1.76656440350827e-05
-8.42143028481325e-06
-2.88248550590903e-05
-3.02361841723307e-05
-1.66756290600684e-05
-1.76929135736036e-05
-7.00177722217802e-06
-1.05843919573165e-05
-2.53597600323953e-05
-2.63374628585012e-05
-2.93105352249401e-05
-1.45416815660231e-05
-1.48762848092828e-05
-2.29586239981146e-05
-1.21436159932841e-05
-1.10058070519579e-05
-1.69529814225085e-05
-3.30742624468618e-06
-1.69181475379371e-05
-9.58777317987769e-06
2.52920098848527e-06
-2.36864174709017e-05
-1.88757985354362e-05
-2.18383343389807e-05
-1.30034948036966e-05
-1.13536057183824e-05
-5.93422340761686e-06
-1.64286075759404e-05
-2.65074797087293e-05
-1.90946465042715e-05
-2.18799011243595e-05
-2.31085883936636e-05
1.35829323491964e-06
-1.57594691687125e-05
-8.82201252404731e-06
-1.21341994210975e-05
-2.06017558957812e-05
-9.54621453913642e-07
-2.45054000202544e-05
-3.3349069505039e-06
-2.6594070899843e-05
-3.52038080267625e-06
-7.21525948479987e-06
-9.05508849010149e-06
-2.59659244332277e-05
-1.56549142283085e-06
-2.71251359480124e-05
-2.19749644752451e-07
-2.30545613341214e-05
-9.34742069014011e-06
-2.33379326452514e-05
-3.43904043301976e-06
-1.59184758623797e-05
-1.48074620326446e-06
-1.27706582844864e-05
-3.35261830958366e-05
-1.3129490102084e-05
-4.08744785761461e-05
2.92098654807626e-06
4.33229780438061e-06
-3.6430643136951e-05
-2.00237018154887e-05
-2.24285114674308e-05
-1.23057876807813e-06
-1.44797975150779e-05
-1.23850557624297e-05
-4.2912829209373e-06
-2.58269947992093e-05
-2.41296287281319e-05
-3.08384875424911e-05
-2.17824247581453e-05
-3.58074540654763e-05
-1.62665583244083e-05
-4.86653770282428e-06
6.79042241917128e-06
-1.28437502938759e-05
-1.97977340083409e-05
-1.38912445428652e-05
-2.33498127815729e-05
-2.4745584368244e-05
-1.8975909246683e-05
-1.28559242814175e-05
-1.80688073387933e-06
-9.3626794185962e-06
-1.39980930401623e-05
-2.56423545294031e-05
-1.61338517025386e-05
-2.29783931371346e-05
-1.33243069139804e-05
-2.48710306745264e-05
-2.17997864661402e-05
-9.34646794436273e-06
3.12529333075485e-06
-1.45719867322395e-05
6.63605277205735e-07
-1.59680578030694e-05
-8.57940416277658e-06
-2.1494038285268e-05
-2.60193171042499e-05
-8.4541965507583e-06
-2.26792240938033e-05
-2.24958159413311e-05
-2.10830416873968e-05
-1.97896147742982e-05
-3.49141075535494e-05
-1.0108822833568e-05
-2.64371361779736e-05
-1.21063144685163e-06
-3.12108516830383e-05
-3.38516513813655e-06
-4.67604194581852e-06
-2.60057860091727e-05
-3.14072144956886e-05
-5.59005483877849e-06
-2.0660616831708e-05
-1.30041287545773e-05
-1.07211543780492e-05
-1.9013381241296e-05
-1.47160605506398e-05
-1.27921000137856e-05
-9.33176708737016e-06
4.48635022886005e-06
-8.02014041458479e-06
-1.05041417213259e-05
-2.64515478761459e-06
-3.34712121521593e-05
-3.38636895818738e-05
-1.20982580419478e-05
-2.11522157693602e-05
-3.22709918558634e-05
-1.08713297222483e-05
-1.13805068093272e-05
-2.64566426287854e-05
-2.7464868343906e-05
-1.93132550960776e-05
-2.05760042358342e-05
-1.07005500423972e-05
-3.16749345709282e-05
-1.33221552263329e-05
-7.96730441032274e-06
-2.28570802895366e-05
-2.73522221471433e-05
-1.72907227417762e-05
-1.54562744909716e-05
-5.75981754473602e-06
-2.19762542143382e-05
-1.61525855667715e-05
-1.53703629331346e-05
-1.31690674217925e-05
-3.67227483358843e-05
-1.45599990188421e-05
-1.20034223526545e-07
-2.45006603727448e-05
-4.83475191105612e-06
-2.7113451825171e-05
-2.09599281284224e-05
-2.87559650978394e-05
-2.25161597918071e-05
-1.49946601292857e-05
-1.88327933386024e-05
-7.16055926731616e-06
-1.41746016142095e-05
-8.34955863575168e-06
4.51121479536652e-06
-4.11709120490784e-06
-2.22386657497539e-05
-3.97417787363667e-06
-1.63787458935812e-05
-2.77337178345817e-05
-1.88024136256443e-05
-3.78215990998164e-07
-1.19696343055693e-05
-1.78122520482161e-05
-2.07911424638888e-05
-1.70242052120846e-05
-1.16476812050737e-06
-2.43467447605208e-06
-1.84611812394286e-05
-2.58263480875892e-05
-3.52449487618848e-05
-1.35307799865698e-05
-1.34319086342214e-05
-2.5475751863686e-05
-2.78877204841089e-05
-2.69601859632871e-05
3.84452687509766e-06
-1.73063452410442e-05
-3.84552209144616e-05
-1.33821320311047e-05
1.10790899559456e-06
-1.90062525327308e-05
-1.4512770947184e-05
-2.6569606512107e-05
-5.69453326547017e-06
-3.63666864102257e-06
-1.81758387617153e-05
-1.20001791551966e-05
-2.66369476071011e-05
-1.68846371151443e-05
-2.49510328969549e-05
-1.6349128422847e-05
1.51787233232509e-06
-1.25635361073963e-05
-5.1626607788781e-06
-2.5016527342986e-05
-1.89072819196209e-05
-8.14346413076259e-06
-1.66531640526573e-07
-1.80824397555725e-05
-1.96859850061943e-05
-2.83469499707447e-06
-2.22677373127391e-05
-1.92330101455444e-05
-1.45406006259624e-05
-3.80199117462321e-05
-2.19571228646076e-05
-1.77355666969257e-05
-1.50439452757263e-05
-1.79868099423814e-05
-1.40929729909075e-05
-2.96319880237732e-05
-2.64039833233423e-05
-3.40438564698946e-07
-1.16515972510895e-05
-1.84712535397795e-06
-1.75910351113457e-05
-1.74786148575207e-05
-2.06787671391403e-05
-1.54978781980806e-05
-1.48157041802209e-05
-1.28624749707529e-05
-2.2516394902432e-05
-2.61834517518062e-05
-6.50575026622732e-06
3.17443752578932e-06
-2.52807790691533e-05
-1.44980451079931e-05
-8.7742228763613e-06
-2.19235566046897e-05
-1.08362595808844e-05
-2.42346936000157e-05
-7.68540897083387e-06
-3.34356535608127e-05
-2.01163429635745e-05
-2.67978806739501e-05
-2.57626810582836e-05
-1.50993246136575e-05
-2.55024089013231e-05
-2.20132562105959e-05
-1.18319196786633e-05
-1.21290187610188e-05
-7.87009794267643e-06
-5.10912922889822e-06
-1.13670259899538e-05
-3.01648967876237e-05
-1.98525711528854e-05
-2.80821486827926e-05
-1.02424188102365e-05
-2.49934956954229e-05
-1.55276533112653e-06
-9.72642580624496e-06
-3.13669060526798e-05
-1.24889348542761e-05
-1.08229607826008e-05
-1.07842305629449e-05
-1.79132027458143e-05
-2.27614619021173e-05
-1.47943500095842e-05
-1.91342506047104e-05
-2.49497554730973e-05
-7.25422264151818e-06
-1.92941328413675e-05
-2.88648840494823e-05
-1.54615007373838e-05
-1.76800731300391e-05
-1.10088908480504e-05
-1.65091193149272e-05
1.66481450547323e-06
-8.10904307938966e-06
-1.42214154080764e-05
3.03837232276776e-06
-2.3147995428731e-05
-3.66195256040225e-05
-9.51586700080466e-06
-6.70954712910261e-06
-1.18149756455568e-05
-1.4565749460993e-05
-2.01111457677334e-05
-1.71802113698058e-05
-9.88027333162695e-06
-2.52799338611413e-05
-3.51622376746878e-05
-2.84534308861075e-05
-8.88577550596567e-06
-2.95884575262592e-05
-1.05057796269052e-05
-2.61155511470006e-05
-1.42105529086453e-05
-4.3218121136832e-06
-2.77514790643956e-05
-2.81313903963674e-05
-5.62397967231597e-06
-2.59015050757544e-05
-8.77805867717774e-06
-2.10165175169839e-05
-2.4812682039817e-05
-8.17534706337595e-06
-4.58312338471528e-06
-2.93217995090512e-06
-2.22680861282924e-05
-1.40272666655421e-05
-1.61843281431371e-05
-2.96421462185516e-05
-3.17299468362775e-05
-2.64067956012823e-05
-2.35293173660795e-05
-1.68181495528075e-05
-1.75332186307437e-05
-1.32752000447691e-05
-2.22008881246943e-05
-3.21470307660272e-05
-2.56837029522483e-05
-2.30713342969262e-05
-4.87456253035267e-06
2.55990803669458e-06
-1.24506257951949e-05
-2.94019085078654e-05
1.11502007465519e-05
8.56146908603237e-06
-6.86671436152767e-06
-1.46172323127377e-05
-1.49317418174923e-05
4.26888573491345e-06
-2.39811620485537e-05
-1.23288329976767e-05
-2.11421366780985e-05
-1.00659350982109e-05
-1.58948018684172e-05
-2.6894394848246e-05
-1.88689698890006e-05
-1.97306590176495e-05
-2.07981739062528e-05
-2.59990137323951e-05
-1.94252854740969e-05
-2.61543174375334e-05
-2.71190755773397e-05
-1.40964959836508e-05
-3.06709341920081e-05
-2.73575057276803e-05
-1.59610568123399e-05
-3.54729252216026e-05
-1.30933581562675e-05
-2.64237841654197e-05
-1.04149920864601e-05
-4.4181984450184e-06
-4.48867244277972e-06
-4.55538434567064e-06
-1.08527760120528e-05
-2.15403814099497e-05
-1.58701287752705e-05
3.68721544639091e-07
-2.14898913539281e-05
-2.16498212751295e-05
-1.30359809142018e-05
2.24717562920846e-06
4.18639289789469e-06
4.80056115187994e-06
-2.58884276809911e-06
-1.51523418216747e-05
-3.20787406708447e-05
2.29830534459308e-06
-1.39874943598166e-05
-2.07547412778393e-05
-1.08221541225161e-05
-1.39409749677851e-05
-1.42818256648923e-05
-2.302905424873e-05
-3.0155216061182e-05
-1.48875233653844e-05
-2.11088946495603e-05
-2.83287439470666e-05
-2.1255912306598e-05
-1.82255120591185e-05
-1.00810447483804e-05
-1.79471578215022e-05
-9.19672628226176e-07
-2.285828605446e-05
-1.53114352988201e-05
1.4396518730847e-06
-2.06521581731858e-05
-1.95096446441826e-05
-1.47491720987972e-05
-1.01195649474234e-05
-2.9855747412871e-05
-2.67079182288456e-05
-2.84856305410865e-05
-1.4321378158234e-05
-2.44247799413461e-06
-2.48974860942846e-06
-1.81219027512435e-05
-2.93154041479295e-05
-3.20104952668912e-05
-2.24317837536398e-05
-1.26515572830683e-05
-1.9882559644369e-05
-1.3315984416908e-05
-1.17379086632198e-05
-3.80581067815566e-05
-1.9623326702191e-05
-3.76235127993222e-06
-2.78338633421655e-05
-2.07187007679825e-05
-1.78520316396337e-05
-2.04858206813607e-05
-2.40167399284734e-05
-2.22711895964147e-05
-3.01138586238253e-05
-1.29909833364003e-05
-9.59100249890072e-06
-9.90499318431516e-06
-1.8778126277349e-05
-1.95473321907999e-05
-1.7351557391187e-05
-2.81613337321379e-06
-1.99036653605987e-05
-7.51864310355748e-06
-3.17918464244338e-06
-7.42963787121764e-06
-6.87420486001902e-06
-8.27464107814234e-06
-2.49761640018852e-05
-2.37223742495798e-05
-1.80381028122778e-05
-2.10483482624903e-05
-6.48210717808254e-06
-1.96322150700182e-05
-2.28182541596959e-05
-1.82604667757861e-05
-3.29168511872721e-06
-1.32043980443067e-05
-1.20821197689313e-05
-2.17608558409146e-05
-1.66232505722777e-05
-1.63335403396968e-05
-1.60576365870716e-05
-9.62107676414275e-06
-2.93495182798234e-05
-1.76361421615761e-05
-4.14826363285655e-06
-1.54108114616771e-05
-2.16841297588924e-05
-5.26856515608936e-06
-2.3563228011996e-05
-2.5828942422238e-05
-2.68883303757316e-05
-1.42226370753961e-05
-3.4008687502159e-05
-1.80905713634492e-05
-2.60376537992142e-06
2.73569201844305e-06
-2.35329593291113e-05
-1.8050467211574e-05
-3.07749348355505e-05
-7.22595474104278e-06
-1.70658158174778e-05
-2.05975433713671e-05
-1.98651424492292e-05
-1.38459921617299e-05
-4.61628847112459e-06
-5.98335523684806e-06
-9.5361665499384e-06
-4.23968610135885e-06
-2.89485798806887e-06
-2.81808746665098e-05
-2.77560733695677e-05
-1.57984066639129e-05
-1.33135391584453e-05
-3.10399971257488e-05
-1.52346714416832e-05
-1.83995304871098e-06
-1.32709711096624e-05
-1.54516609624914e-05
-1.64583200156915e-05
-2.71503150486681e-05
-1.77671921199828e-05
-1.20967304459758e-06
-2.90664049941701e-05
-7.56688274709511e-06
4.96143313126737e-09
-1.84554569170793e-06
-8.84576560092874e-06
-2.18610781734009e-05
-1.45582182642324e-05
-1.1765338818789e-05
-1.86436427440842e-05
-1.11002791758487e-05
-1.95946604036728e-05
-1.21754034239449e-05
-1.79847030439824e-05
-2.02711798772577e-05
-6.89655734432376e-06
-2.62510913491392e-05
-2.62944550328015e-05
-2.93143333201271e-05
-5.26650856283454e-06
-7.36586721841685e-06
-1.51626769532202e-05
-1.09627052733061e-05
-1.44471461719239e-05
-1.88364607170718e-05
-2.84509883031882e-05
-1.63176351562917e-05
-8.75886558849172e-07
-1.81238946699959e-05
-2.26592815585033e-05
-1.16984290645521e-05
-1.32311955878227e-05
-5.16979326061018e-06
-1.93752594979859e-05
-1.01629986320211e-05
-1.22121484615444e-05
-2.99678715407047e-05
-1.36086225481169e-05
-1.48152107770059e-05
-1.47237198506882e-05
-2.34525511643053e-05
-3.46581721589963e-05
-2.37507160290684e-05
-1.17062035780207e-05
-1.86502221340275e-05
-1.9654921786244e-05
-2.11757745075456e-05
-1.44601657771568e-05
-1.67016083314991e-05
-2.79727433124253e-06
-2.02644998202697e-05
-4.63152033809019e-05
-1.74246001980937e-05
-2.74504132585461e-06
-1.50315925426869e-05
-3.19502888375218e-06
-1.83283965887672e-05
-2.41307752360607e-05
-1.48356879678336e-05
-1.67582845195074e-05
-2.94476213313764e-05
-2.16278368010934e-05
-2.85357660120935e-05
-1.35002169804251e-05
-1.7483371931168e-05
-1.5816293157422e-05
-3.88073936765939e-05
-9.72896971538249e-06
1.25997745860419e-07
-2.63225093596631e-05
-1.32950595115762e-05
-1.65989019321524e-05
-7.39940238285442e-06
-1.73579225438236e-05
-6.35776695872064e-06
-1.53037866523007e-05
-4.78464205218658e-06
-1.35056045960442e-05
-7.58184110152426e-06
-1.6724545152216e-05
-1.84789896956412e-05
-2.3705103885756e-05
-1.66896934070487e-05
-1.90387320352562e-05
-3.81957775726103e-06
-2.65595989788104e-05
-3.4440641431237e-05
4.53726807546973e-06
-1.30868360041282e-05
-1.48955076273835e-05
-2.10039147316442e-05
-1.88136632720243e-05
-1.12379886619709e-05
-9.24209598532067e-06
-2.33276698878062e-05
-2.06179439124488e-05
-1.62966100822981e-05
-4.4052158440788e-06
-2.83361733299118e-05
-1.22117829902639e-05
-2.20441010115198e-05
-2.46482132150798e-05
-2.0372743583207e-05
-1.60968625304408e-05
1.05957707879172e-05
-2.85308239565097e-05
2.81428850167359e-06
-7.54503525485006e-06
-2.35860233584285e-05
-5.43158732674533e-06
-1.70951653290788e-05
-1.59883449592333e-05
-1.59652232285746e-05
-2.11458073755955e-05
-1.53182600991151e-05
-2.20549792177114e-05
-1.46176208680959e-05
-2.29406375517658e-05
-1.37064124903068e-05
-8.16364216321997e-06
-3.72797963953342e-05
-2.25018919234261e-05
-1.05281759480734e-05
-1.23653989246905e-05
-2.69738941138177e-05
-1.79261720759188e-05
-1.26552070694725e-05
-1.21915302517215e-05
7.24295639345688e-08
4.39201973482593e-06
-7.79130211443762e-06
-1.14390785986092e-05
-1.63974169305122e-05
-1.06844572257495e-05
-1.12499231700679e-05
-1.82508321415351e-05
-5.3808740584771e-06
-2.25823496910362e-05
-1.56435852543093e-05
-8.74811416262722e-06
-2.22148552587161e-05
-8.3903405561094e-06
5.69981224438129e-06
-1.52687160838356e-06
-2.03241407307137e-05
-1.50628739076045e-05
-1.38880679860895e-05
-9.71386261688815e-06
-2.90242993903869e-05
-1.37980798655251e-05
-2.89522337660178e-05
-1.28636298605095e-05
-1.67374808258029e-05
-9.26014879295807e-06
-9.66894095415373e-06
-2.98565820389003e-05
-2.07267963652764e-05
-2.75311680117747e-06
-1.6871723002381e-05
-1.68109653627652e-05
-1.87575522474514e-05
-2.72805138982265e-05
-7.26405916759293e-06
-1.484113625339e-05
-1.04360168876694e-05
-1.84678410131367e-05
-1.51860981696324e-05
-4.95554149674519e-06
-1.71738753956985e-05
-3.70630890876258e-05
-1.76037052913871e-05
-2.97703145492583e-05
-1.27413096900896e-05
-1.77735585012087e-05
-1.75877834725472e-05
-3.17630041707922e-05
-5.10652422452849e-06
-1.88498732014255e-05
-2.53008767847179e-05
-3.86843638962555e-05
-2.8245942604133e-05
-1.43068748556306e-05
-2.95856150475118e-05
-2.75880164736861e-05
-2.09350921076369e-05
-5.63141751267329e-06
-3.06041199252632e-05
-2.28077054945646e-05
-1.35587396920358e-05
-1.13866338670223e-05
-2.48257615608756e-06
-1.13094858096972e-06
-3.56186459878769e-05
-1.1795017135456e-05
-2.46465424595999e-05
-2.19501545504348e-05
-1.72464311905205e-05
-1.54212130903786e-05
-1.93412750582434e-05
-3.02036812137386e-05
-1.34213303728524e-05
-1.03312580486614e-05
-1.53746636881324e-05
-2.48009702815697e-05
-4.73129534233873e-05
-2.53423518067678e-05
-1.12936892022105e-05
-2.1312670505404e-05
-2.77181213734379e-05
-5.3669421378751e-06
-2.35823989625012e-05
-2.12439255107247e-05
-1.48779012867301e-05
-1.26452518637963e-05
-1.32467473114377e-05
-2.84440705866768e-05
-1.21071873034335e-05
-1.06683271145121e-05
-1.86065070318117e-05
-1.45650195405676e-05
-3.15123040334808e-05
-2.02223594332752e-05
-6.36648449690563e-06
-1.44414834720136e-05
-2.55533749387104e-05
-2.46001044949602e-05
-9.82196546299351e-06
-1.43571712779292e-05
-3.16264688714159e-05
-1.77521982853444e-05
-2.00654353510902e-05
-1.37394063233295e-05
-1.43405667557915e-05
-9.41439196989702e-06
1.07795046190253e-05
-1.90789123100474e-05
-2.90299584788084e-05
-2.15799163179956e-05
-5.23566606722038e-07
-3.37418921079027e-05
-2.92814680004618e-05
-1.55933063687473e-05
-3.77333337910032e-05
-1.14043719645874e-05
-2.43805851117472e-05
-2.31256418440666e-05
-1.61051733599272e-05
-1.78100546634884e-05
-1.49363176645557e-05
-1.57781237267273e-05
-2.32102347462004e-05
-1.49029753510225e-05
-2.25956396597585e-05
-3.93057126641644e-05
-8.070263755441e-06
-1.09851008147056e-05
-1.82840755517663e-05
-3.96751141578819e-06
-1.56293829295196e-05
-4.83713073055817e-05
-1.61567525769897e-05
-9.24936069727127e-06
-3.05902247824032e-05
-1.3704759080216e-05
-4.05247165301902e-05
-2.72576871222846e-05
-1.02963777649416e-05
-2.63589054745083e-05
-8.608740833319e-07
-1.61382777119111e-05
-1.90345015548146e-05
-2.78278322146423e-05
-1.38438581129538e-05
-1.16520122730078e-05
-6.53135663321652e-06
-2.12457238379526e-05
-1.08053076112343e-05
-2.58056489859226e-05
-2.08623860812429e-05
-2.13468568100232e-05
-9.41952655079602e-07
-5.60619615402655e-07
-1.20108419466295e-05
-2.89713413848707e-06
-9.41053246986868e-06
-1.99871673292353e-05
-2.73538761038218e-05
-1.93885913688573e-05
-2.68649829440825e-05
-1.27082338359824e-05
-7.93174274145696e-06
-2.53304398505814e-05
-1.65955710463237e-05
-2.05740407929442e-05
-3.46665590966091e-05
-7.96613395875672e-06
-2.53326761829131e-05
-1.55975501335117e-05
-7.85576856763749e-06
-2.58175375154455e-05
1.5931391661786e-06
-3.09303139285803e-05
-2.25331768075951e-05
-3.66829914435962e-05
-2.32245073873684e-05
-2.98146767239484e-05
-2.88374090292001e-05
-2.27403491824057e-05
-5.79584617786213e-07
-3.66978351461604e-05
-1.78628309502195e-05
-9.97746026672397e-06
-1.05265527189637e-05
-2.1005912966007e-05
-2.91169083228627e-06
-2.66553568459248e-05
-2.19672868266783e-05
-9.77590783516111e-06
-2.18963742550206e-05
-1.96952247028231e-05
-2.19457598652385e-05
-2.15414850110856e-05
-1.53738433364024e-05
-2.0323521700377e-05
7.36268838524401e-07
-1.64391937025896e-05
-1.68806953501149e-05
-1.20133873453401e-05
-1.66051563033134e-05
-8.30830611242444e-06
-2.43164929730675e-05
-3.07121214001783e-05
-2.81171802543675e-05
-4.26235739980379e-06
-3.2990719543804e-05
-9.51168900037344e-06
-2.8074945415919e-06
-2.74380404541802e-05
3.41576468975709e-06
-1.61955860858493e-06
-2.82399485611161e-05
-7.60815536779746e-06
-1.22334736976316e-05
-1.1765574433523e-05
-1.24548200897187e-05
-1.69462600486255e-05
-7.31760514972182e-06
-2.21436310688984e-05
-1.85141979940821e-05
-1.77908016353648e-05
-6.55731556761654e-06
6.14276857755398e-06
-2.19025361679973e-05
-2.67441384046069e-05
-1.10867255391471e-05
-4.53748258690737e-06
-3.45634928448137e-05
3.03553490009887e-06
-1.00052267155008e-05
-2.52761153247499e-05
-2.13542309967686e-05
-6.40080995839835e-06
-1.32109254834295e-05
-1.82883345928919e-05
-7.52090216020907e-06
-6.24316651650125e-07
-2.71640740198295e-05
-9.47217588401507e-06
-1.57123098027678e-05
-1.20079301431686e-05
-2.57825461545358e-05
-1.48268276265271e-05
-1.7491278468252e-05
-3.8112488939033e-05
-7.99451308755282e-06
-2.6112846333783e-05
-2.21102058301901e-05
-5.11026221187998e-05
-3.23614896529279e-05
-4.41964472334491e-06
-6.45092906741711e-06
-9.49380068890917e-06
-2.05550595561811e-05
-2.15521523320945e-05
-1.00083411543408e-05
-1.5912552328981e-05
-1.22808506050342e-05
-1.87918804935752e-05
-1.12301547101163e-05
-1.09940479119571e-05
-2.64366652935257e-05
-2.97339525099628e-05
-4.15552902542281e-05
-1.77843628598754e-05
7.71798990004555e-06
-1.14056150370345e-05
-9.16069653465652e-06
-2.41769622090022e-05
-2.04467600570551e-05
-1.94233169092659e-05
-2.43800156132176e-05
-3.1544052124251e-05
-1.30913566780691e-05
-6.80139737166724e-06
-1.04827730408535e-05
-3.07953232182841e-05
-7.27204194987647e-06
-1.09085424950592e-05
1.61895435440481e-06
-2.42671491729013e-05
-1.7539062132177e-05
-1.9475374389806e-05
-1.42363349996694e-05
-6.27001482504022e-06
-7.00859434874569e-06
9.33007509607981e-07
-2.48172119504427e-05
-7.87728160385947e-06
-1.05395567081903e-05
-2.07435154122969e-05
-1.7300662298021e-05
-3.37026004298382e-07
-3.14528063734181e-05
-1.43144478216908e-05
-1.95232629296535e-05
-1.05815066022456e-05
-1.1330831330888e-05
-2.28083479548613e-05
-3.17403409852074e-05
-4.60655305392953e-07
-1.26172019159789e-05
-6.63413972777784e-06
-4.36706929476328e-05
-2.05530736316874e-05
-2.72405215219479e-05
-5.65953311854554e-06
-1.40539969029918e-05
-1.7530779642674e-05
-1.21496861923308e-05
-2.29493331189114e-05
-1.99108686507985e-05
-3.66029072521335e-05
-2.94372849020104e-05
-1.02827056878827e-05
-1.90904622886157e-06
-1.63112750784835e-05
-8.99201679910516e-06
-1.58865961078023e-05
3.5216505386076e-06
-2.35561923234636e-05
-1.74071890570094e-05
-1.33035307997264e-05
-6.97315380008717e-06
-9.25770109112013e-06
-4.7501152351264e-06
-6.13016092721811e-06
-1.74391379824442e-05
-1.38477733994166e-05
-1.83928067168407e-05
-1.36757021804117e-05
-2.76590076715415e-05
-2.07719641371126e-05
-1.90263427477469e-05
-1.78297698965277e-05
-1.68310126702165e-05
-6.1172963363875e-06
-3.05086477407317e-06
-1.02184919098241e-05
4.40681515014371e-06
-1.43610145395623e-05
-2.88377103472668e-05
-1.56247374399092e-05
5.48309072271676e-06
2.4101957200778e-06
-2.27678425297771e-05
-2.26751610732227e-05
-2.35006564645307e-05
-1.45255069914687e-05
-9.43274455089106e-06
-1.70448043744497e-05
-7.22834528566163e-06
-1.40748741080346e-05
-3.01477289526698e-05
-8.46347772566429e-06
-1.5043519747259e-05
-1.90641789973802e-05
-1.46221529086692e-05
-2.89590392633123e-05
-2.16853198668789e-05
-1.34997031410094e-05
-2.80706300886047e-05
-2.9904090816066e-05
-1.15496790926636e-05
-2.6514102183046e-05
-1.98856948453218e-05
-3.06654499488629e-05
-1.59215878845005e-05
-7.80774100189317e-06
-2.07068134794823e-05
-2.75986725245297e-05
-1.98917744827542e-07
-6.49473210656087e-06
-3.07982774737971e-05
-9.28044405824929e-07
-4.43578063423482e-06
-3.14140340098668e-05
-7.53213308588282e-06
-1.94040054912791e-05
3.59173020563146e-06
-2.20012302365787e-05
-2.82690531296994e-05
-6.99245430760896e-06
-1.59681848421782e-05
-2.42152459548576e-05
-1.46883962783746e-05
-1.26823553816219e-05
-1.21334540337047e-05
7.02639767011397e-07
-6.84114136753137e-06
-1.06755167809204e-05
-2.99349400772103e-05
-2.98851591817488e-05
-2.41330729014913e-05
-1.60366326720832e-05
-1.16724103833479e-06
-1.61451649749535e-05
-5.03446487042507e-09
-4.11249502054546e-06
-2.78858061625318e-05
-2.39592665296478e-06
-1.19684253933788e-05
-1.37602494731047e-05
-5.37344884012546e-06
-1.7014449151066e-05
-2.66306436277272e-05
-1.1016724302825e-05
-7.25240539898349e-06
-5.29096810993736e-06
-2.06513353933601e-05
-2.02450926695729e-05
-2.83786893803237e-05
-3.32813459924973e-05
-2.52557207329673e-05
-1.66586186853897e-05
-8.36150600824135e-06
-2.22064542129182e-05
-2.33082804558101e-05
-2.97392993498467e-05
-2.35611559651128e-05
3.89054131949936e-07
-8.91052005606891e-06
-2.13628838131128e-05
-1.52228424673554e-05
2.84402695996235e-06
-2.04535116040783e-05
-1.50327595542748e-05
-9.60978380926242e-06
-1.36442198326734e-05
-1.68485078054549e-05
-8.7866450470954e-06
-2.4371680432683e-05
-1.36544322224843e-05
-1.71535918797302e-05
-1.48150826397582e-05
-1.66831753247833e-05
-7.24141960594299e-06
-1.40487574848941e-05
-1.90241113167064e-05
-1.89783753651509e-05
-1.79526343776228e-05
-1.3538397007714e-05
-2.59672594049941e-05
-1.7095880989068e-05
-2.32014897720687e-05
-1.37614935232429e-05
-1.45776307217943e-05
-1.65731349634399e-05
4.44318446933078e-07
-7.10485067259331e-06
-1.63408652622864e-05
-1.49317953336188e-05
-1.19262261508891e-05
2.38623797050303e-07
-2.2409364336297e-05
2.2865418492809e-06
-1.94424106413619e-05
-2.678460677211e-05
-2.23781869960973e-05
-9.53914156614334e-06
-1.86096932564361e-05
-3.29997262567222e-06
-1.89995739004705e-05
-5.35419726071481e-06
-3.01954103759934e-05
-9.03374603145683e-06
-1.5356288654833e-05
-1.42151223543611e-05
-1.75849466374245e-05
-1.46889099384142e-05
-3.05478349345794e-05
1.48698039867521e-06
-1.12342413463469e-05
2.64161216762667e-06
3.89982238094756e-06
-2.74341006914558e-05
-2.75166965132393e-05
-1.93175493525536e-05
-4.12401362033124e-05
-1.24343852468415e-05
-3.00848002180685e-05
-3.73948919935346e-05
-2.3697822443197e-05
-3.04618827469106e-05
1.74031375719443e-07
-1.62080815010971e-05
-1.1511939037194e-05
-2.17356589629086e-05
-1.16043649045724e-05
-2.12498320903294e-05
-6.38233369484785e-06
-1.82122467795656e-05
-1.48459030225169e-05
-1.36277324070751e-05
-9.26773137989449e-06
-3.20247977732831e-06
-1.30673970126896e-05
-2.25493739707384e-05
-1.62699808116256e-05
-1.04873183993223e-05
-2.71268060580927e-05
-2.91903537579101e-05
-2.51978754552437e-05
-1.72078556794193e-05
-2.06456807400141e-05
-2.820376469175e-05
-1.11574958416006e-05
-2.55665039406576e-05
-1.68850189805747e-06
-4.85533167268679e-06
-2.73930541522299e-05
-2.8608783928735e-05
-2.55276297409709e-06
-1.77598700430588e-05
1.09608785621645e-06
-1.34731729626326e-05
-1.35040211814246e-05
-1.62608069134984e-05
-3.58994720491118e-05
-2.87263525146282e-06
-1.61738679121566e-05
-1.14415241109576e-05
-2.25309755179604e-05
-3.92710004513737e-06
-6.29985611398879e-07
1.21585078674163e-05
-2.02181210725156e-05
-2.09323927375285e-05
-2.23756661727734e-05
9.43212204011444e-06
-1.4956464621372e-05
-1.8864475282774e-05
-2.53828812681136e-05
-2.57359013824155e-05
-1.08164467532723e-05
-1.74367375032858e-05
-1.68095060148905e-05
-1.71988728727502e-05
-1.34804953581814e-05
-8.17742411942251e-06
-1.91633646430057e-05
-1.24958176110036e-05
-3.12607121291553e-05
-5.37708755701158e-06
-2.58380615462454e-05
-4.38075123930531e-05
-1.97214286314567e-05
-2.85372523152499e-05
-1.44389381226348e-05
-2.2929986088568e-05
-3.52089590637091e-06
-2.67879692634961e-05
8.98203853095244e-06
-1.00933154472679e-05
-1.89192319372551e-05
-4.57126174552481e-06
-2.95358549903058e-05
-2.50675755579339e-05
-1.32829260876273e-05
-9.60067575706942e-06
-2.22417213458686e-05
-1.82728316848228e-05
-2.11701347587987e-05
-3.18488579039271e-05
-2.47612965978965e-05
-2.14387058958619e-05
-1.8832648813088e-05
-2.02091018908365e-05
-1.74505432779318e-05
-9.1874097330374e-06
-1.98558230799406e-05
2.14720355379438e-06
-2.28090191159781e-05
-5.01317698110074e-06
-1.57175348565033e-05
-2.26196491834258e-05
-2.11989451061245e-05
5.93150373191416e-06
-2.34681093664618e-05
-8.01646400035278e-06
-2.02745522908819e-05
-1.64564025913506e-05
9.24864257799322e-06
-2.49776682164648e-05
-1.33089607864765e-05
2.91471661811963e-06
-2.64534471228096e-05
-1.49037269119461e-05
-9.0798787467749e-06
-4.05206891359381e-05
-8.42648111498344e-06
-2.77170183241522e-05
-2.18024908432226e-05
-1.78962966861319e-05
-2.70495434322752e-05
4.76503714836807e-06
-1.56236892907344e-05
-2.42489943162013e-05
-1.58045146067271e-05
-1.15630773298059e-05
-1.00106780546966e-05
-1.67718497322548e-05
-1.48305312674543e-05
-1.50231510579143e-05
-2.64252323681173e-05
-1.81650993102497e-05
-6.68111898550396e-06
-2.29772553963685e-06
-1.15647000723771e-05
-1.38729539202228e-05
-1.06179828315728e-05
-9.09654936039935e-06
-1.95638715242633e-05
-2.10094358256779e-05
-1.55589032514848e-05
-2.70831928336828e-05
-2.05759064299295e-05
-1.59602505370793e-05
-1.03313732501616e-05
-4.15233554928835e-05
-9.6549090964298e-06
-1.43260532468677e-05
-2.4544412334125e-06
-5.23818437742958e-06
-7.33939413439396e-06
-6.42525366282924e-06
-2.04233184209219e-05
-3.5546735134021e-05
-1.99216803885695e-05
-1.31253175522954e-05
-1.70629810018506e-05
-1.61186845954359e-05
-2.92286526118691e-05
-1.39064785151986e-05
-3.74964620916972e-05
-1.92225550960194e-06
-3.41206210454682e-05
-2.82435816530908e-06
9.63223384075732e-07
-6.55369799923155e-06
-9.69495973546785e-06
-1.93188747026287e-05
-1.32501268845576e-05
-1.16966590863317e-05
-1.8179757654688e-05
2.43176167323165e-06
-8.15907761936687e-06
-2.84160831694911e-05
-1.9807085287615e-05
-1.43110463149541e-05
-2.0457295775099e-05
-1.14385417706406e-05
-3.37410662288536e-06
-2.61334863629401e-05
-2.10122915839177e-05
-2.01857331355289e-05
-3.04971501187398e-05
-2.22225188810482e-05
-1.72358749720047e-05
-1.89994200358562e-05
-1.89983831861517e-05
-2.78592094138794e-05
-1.54711037955769e-05
-2.05488123310981e-05
-1.68392628994204e-05
-1.98593880251778e-05
-9.19941433859139e-06
-1.18032094317381e-05
-1.89812673179329e-05
1.11804175478752e-05
-9.78221485974116e-07
-1.06175273875987e-05
-2.97120543190927e-05
-2.57119244480881e-05
-2.4045950190673e-05
-2.24483719712124e-05
-1.07407896876528e-05
-8.07154153251767e-06
-2.20910659648953e-05
-2.2771567972714e-05
-3.10086619914504e-07
-2.0777619285649e-05
-1.69707557000486e-06
-7.25611900127112e-06
-4.89182002757496e-06
-1.18238639709904e-05
-1.74744486283633e-05
-2.39273188257753e-05
-1.93862506993414e-05
-6.96132438971453e-06
-9.33020296295244e-06
-1.72642576607327e-05
-6.54558920989483e-06
-2.71640205478627e-05
-4.07206142572838e-05
6.37092918133465e-06
-1.565617539785e-06
-1.13753083857614e-05
-2.63489385411269e-05
-2.69219152376935e-06
-7.16967555463954e-06
-1.49477023475235e-05
-2.09929553504683e-05
-2.39762552733939e-05
-1.01210115144269e-05
-1.97012287375734e-05
-1.64208648497419e-05
-1.21239880056685e-05
-1.1325934268236e-06
-1.09682763501061e-05
-1.84921635610904e-05
-1.75515346111341e-05
-1.9615843909848e-05
-6.75297521092422e-06
-1.3320923787312e-05
2.59292762310512e-06
-2.30827184283653e-05
-2.85883468748314e-05
-1.38390937242127e-05
-2.46184765949021e-05
-2.23776298757888e-05
-1.00788144614381e-05
-2.37680694385723e-05
-1.98510299693031e-05
-1.80089100411269e-05
-7.33317875140383e-06
-1.6075624419288e-05
-2.44734527908886e-05
-2.57025894237799e-05
2.47934337752256e-06
-2.4845682414249e-05
1.172563706906e-06
-1.33709049075392e-05
-2.41110226586613e-05
-1.91387843107596e-05
-2.8506524685509e-05
-3.60966177415378e-06
-2.26980818886952e-05
-1.46725211055706e-05
-2.72124902861519e-05
-3.58815960866296e-05
-1.09406961791109e-05
-1.70690499066382e-05
-2.17402659887113e-05
-8.96238376175887e-06
-7.86457036698034e-06
-2.09044096109955e-05
-1.66283662413778e-05
-6.5658988049779e-06
-3.50336313107233e-05
-1.7069612279589e-05
-1.43739728410659e-05
-8.67744603854144e-06
-7.32849048347061e-06
-3.25391547305585e-05
-2.85766222381224e-05
-3.31973014234155e-05
-1.56866046510491e-05
-1.19462314193725e-05
-1.8844571061912e-05
-1.50681972126243e-05
-2.08958154399147e-05
-2.28002389448948e-05
-1.09725618149387e-05
-9.27960537688472e-06
5.79866043388486e-06
-2.12957942736672e-05
-1.43003518666657e-05
-1.11870570932478e-05
6.38529321153273e-06
-1.4408174577585e-05
-1.73815111763275e-05
1.01494984882117e-06
-1.40748267935232e-05
-2.38173823875144e-05
-1.99109037889343e-05
-2.16480484404136e-05
-7.61281645557326e-06
-2.71628329560935e-05
-1.21456730600181e-05
-2.22609723495168e-06
-1.33843542465648e-05
-3.45119591766672e-06
-2.57631733460471e-05
-1.24203434900307e-05
-1.38566287322978e-05
-1.38483833707973e-05
-2.11884392407389e-05
-1.54610040875686e-05
-1.71006629409609e-05
-3.22561484597235e-06
-2.00210467141228e-05
-3.39443408367761e-06
-2.52937368733189e-05
-1.81145928604283e-05
-1.31494894662047e-05
-2.88634911843041e-05
-1.01302082993922e-05
-9.44506133131766e-06
-9.98368272777557e-06
-1.65881249092284e-05
-2.93576467019067e-05
-1.27478067097162e-05
-3.31154997828465e-05
-1.41474858294485e-05
-2.43856881207827e-05
-8.90997824133893e-06
-2.58441951898803e-05
-7.87329532323342e-06
-6.8891358353624e-06
-6.41175476453348e-06
-1.0789995765235e-05
-9.1283887475382e-06
-1.50913008715855e-05
-2.14837836193647e-05
-1.14547679731015e-05
-8.7336595454707e-07
-6.31386128099067e-06
-2.11302840125478e-05
-2.2668112256725e-05
-6.24674963836974e-06
5.00028070329436e-07
5.96046243364886e-06
-1.3806706235344e-05
-6.85475541120899e-06
-3.87982511056341e-07
4.2664061642705e-06
-1.74801777594998e-05
-1.00709804459646e-05
-2.75237210206388e-05
-1.94081240588299e-05
-1.13132858405385e-05
-2.59968948256785e-06
-2.1501809706534e-05
-2.10573357233383e-05
-5.45401997403979e-06
-1.76601675036298e-05
-5.76489778073559e-06
-2.72447951682327e-05
-3.29609838328328e-05
-1.72267942195051e-05
9.50931857275484e-07
-8.17041478932476e-06
-1.0668264391859e-05
-1.44717463454036e-05
-1.33760618141306e-05
-2.75178707583525e-05
-1.59069513152206e-05
-1.79906633890981e-06
-2.89457126613056e-05
-9.96355824757587e-06
-4.22282028167704e-05
-3.34789950677891e-05
-1.79410761377002e-05
-1.92472419724447e-05
-2.29675207648253e-05
-2.22187769328597e-05
1.2793754947987e-06
-1.91235435409846e-05
-2.81367269955601e-05
-1.94544190657879e-05
-2.46242595405846e-05
7.11775595647385e-06
-4.12780037846938e-06
-1.00692188475739e-05
4.53743354677083e-06
-1.14123026547546e-05
-1.77301293272256e-05
-2.4134398868053e-05
-1.87494429664304e-05
-1.29525180367355e-05
-2.61030848424481e-05
-8.87983424974849e-06
-1.67881807811974e-05
-2.9645903825889e-05
-1.36917501175815e-05
-2.15334447752509e-05
-1.48669827802671e-05
-1.94002194420109e-05
-3.28860102760616e-06
-5.54384820156147e-06
-1.42273350309003e-05
-1.03749396894561e-05
-1.21264034231655e-05
-2.50568476784654e-05
-1.59255383228065e-05
-3.56175640094093e-05
-1.4385628138342e-05
-2.06290830392739e-05
-1.12893959249895e-05
-9.71807233204951e-06
-1.12369817220351e-05
-1.25665402797247e-05
-1.40776143736805e-05
-1.82948164717977e-05
-2.14610942500212e-05
-1.3768301143154e-05
-8.87245933058445e-06
-1.14702459905393e-05
-2.49546464881187e-05
-2.54829024962829e-05
-1.72507839348043e-05
-1.60716056861325e-05
-2.49058938966309e-05
-1.65241399789835e-05
-2.48542540937517e-05
-1.49885226550704e-05
-2.05177581535927e-05
-2.36433971678703e-05
-1.06965842124427e-05
-6.26885400547221e-06
-2.27623752226454e-05
-9.8820929070989e-06
-1.37708523330652e-05
-1.79264046189703e-05
-2.23873767378784e-05
-1.53557126100662e-05
-2.33121648988438e-05
-1.05276446370509e-05
-1.11636825333523e-05
-1.97429807930672e-05
-3.24043057860242e-05
-2.32422807366231e-05
-1.39604418516984e-05
-1.00171303739718e-05
-1.47198363511912e-05
-1.31862821485042e-05
-1.12545304319426e-05
-1.02703144227499e-05
-2.43450039975341e-05
-2.84474667883778e-05
-1.63410227644761e-05
-2.56663024725751e-05
-1.04512997846957e-05
-1.16321981502005e-05
-1.87680944421905e-05
-3.78586022542601e-05
7.1065805935303e-07
-1.80362172535454e-05
-2.08151091549326e-05
-1.77086657474098e-05
7.89998117183924e-06
-2.16214671284689e-06
-2.20270900067186e-05
-4.4792832017585e-06
-1.6253609704467e-05
1.16793926081622e-05
-1.82612717920998e-05
-2.50541473977525e-05
-4.24052607181945e-06
-2.30178450112579e-05
-1.89084068069569e-05
-1.60358755654387e-05
8.7815772520389e-07
-8.2316758027954e-06
-1.80783516341352e-05
-1.71392672843411e-05
-2.12002342579812e-05
-2.58369475699179e-05
-1.40766593137694e-05
-5.98645158331417e-06
-2.38451429649388e-05
-2.23543150302092e-05
-1.287255926909e-05
-1.39316189638999e-05
-3.03938758876706e-05
-4.40942257161988e-06
-1.83799994994768e-05
-2.3915105984294e-05
-1.67587258755879e-05
-2.6935817601062e-05
-2.86946525937961e-05
-7.88122521559207e-06
-2.85604034067794e-05
-1.41695846374853e-05
-4.64133508716524e-06
-1.84076679793681e-05
-1.47108321938742e-05
-3.80810140510482e-05
-1.4429985199985e-05
-9.02144151079945e-06
-3.7033896982157e-05
-1.57628403651596e-05
-2.58606638355164e-05
-8.73241382273148e-06
8.57480654612353e-06
3.91931065472185e-06
-7.93683423892447e-07
8.16825323024623e-06
-2.53849568456514e-05
-1.26283539146756e-05
-1.48171989014651e-05
-1.60473380523003e-05
-1.03618020830333e-05
-1.91722054793836e-05
-6.9175261107576e-06
-2.19267205599362e-06
-3.43363963985599e-05
-1.79351324532941e-05
-2.79248763035297e-05
-1.51878740587222e-05
-5.72751878030815e-06
-1.54097921967186e-05
-8.01138270136689e-06
-1.10724894803334e-05
-5.76141344619198e-06
-2.14399809062198e-05
-2.59367705549571e-05
-2.38298486121689e-05
-7.58851036868541e-06
-1.17804875306578e-05
-1.35854111780685e-05
2.74504223116011e-06
-2.06030490793014e-05
-5.6169698219021e-06
-1.50456410765095e-05
-7.47857430863036e-06
-2.48728857149707e-05
-2.45980271654388e-05
-1.63219986340529e-05
-2.47983907583721e-05
-1.99213566400271e-05
-1.5488305623644e-05
-2.32449956295913e-05
-1.70039034781138e-05
-1.60083479766421e-05
-1.85047815231324e-05
-1.48592011899186e-05
-2.63049166557922e-05
-3.1323008025299e-05
1.0444474005356e-06
-1.70143528187268e-05
-3.27636967670303e-05
-2.06060467752786e-05
-1.51862696185696e-05
-2.14572671117083e-05
-1.44629728706363e-05
-1.32464956566189e-05
-1.74685926935747e-05
-1.84086307284574e-05
-2.30269502853641e-05
-2.38758654144634e-05
-1.3101263417081e-05
-1.18169093752399e-05
-2.1626979277524e-05
-3.51398336515202e-05
-8.4650095193384e-06
-3.02894103017305e-05
-2.52586534924066e-05
-3.02951479310171e-05
1.26523552404804e-06
-1.27210244750588e-05
-2.82728845698417e-05
-8.72105927577108e-06
-1.55801635531768e-05
-2.17521167706247e-05
-1.55242463559335e-05
-2.82041343102493e-05
-7.65370761131579e-06
-3.62811055153246e-05
-3.03026562436006e-06
-1.6664427209113e-06
-1.54707743509089e-05
-2.9504346562862e-05
-4.27713507904207e-06
-1.44104706822605e-05
8.22058170972708e-08
3.49205060535911e-06
-3.46437543671535e-05
-1.64835411889658e-05
-1.49799467662727e-05
-6.85933694300752e-06
-3.1722126109068e-05
-8.22268978868341e-06
-8.9444779830721e-06
-2.03986395612735e-05
-1.91029127363571e-05
-2.14700311649845e-05
-1.51638159255895e-05
-1.1064508310631e-05
1.01887784768147e-06
-2.2463652073281e-05
-1.45011186806339e-05
-5.81301943246128e-06
-2.39294097810015e-05
-8.71464280723587e-06
-2.08832086512046e-05
-1.37700216053389e-05
-9.97673403162298e-06
-4.68620090389695e-06
-1.51920403569494e-05
-1.57841321837061e-05
-1.78199312957692e-05
-2.05165064785398e-05
-1.37953288551546e-05
-4.16027013034755e-05
-7.52901328030568e-06
-5.06530201369281e-06
-1.34693555737609e-05
-1.16680690532122e-05
-3.07476563860057e-05
-2.05895669834897e-05
-1.04891400018503e-05
-1.16833030624692e-05
-3.24165492824876e-06
-1.78870528110436e-05
-1.61113307086094e-05
-9.46785056483946e-06
-9.9467033505896e-06
-1.86369225557152e-05
1.0934019307981e-06
-1.772077097935e-05
-2.22070338136152e-05
-3.5336653372322e-05
-1.08525913693089e-05
-1.54071201134297e-05
4.49119251565348e-06
-1.1215078565271e-05
-1.43326188764068e-05
-1.17906734002562e-05
-1.41701373764453e-05
-1.04360189460222e-05
-1.78393900667709e-05
-3.91992404053089e-06
-1.41190692244546e-05
-1.44631034404951e-05
-3.46435369482786e-05
-4.27026459827137e-06
-1.53003931327431e-05
-9.84657796907211e-06
-2.6010524337791e-05
-2.71404328555931e-05
-2.86578073233366e-05
-3.04085974452668e-05
-2.03076080136853e-05
1.58730829074886e-07
-8.66793242977265e-06
-1.29982973745204e-05
3.86802094623586e-07
4.26707403435319e-07
-2.44536166467133e-06
-1.96674685727463e-05
-2.02817645557853e-05
-4.17100555199548e-06
-3.24839269121457e-05
-1.32756181437665e-05
-1.14906090054613e-05
-1.9236845664385e-05
-2.82123714050524e-05
-3.80515643246925e-06
-4.52285378984149e-05
-1.52172622958147e-05
-2.07832141087952e-05
-1.41673291875765e-05
4.35937258467059e-07
-1.50466855921361e-05
-1.13961992799184e-05
5.81379797955684e-07
-6.56706365872823e-06
-2.11644470290591e-05
-3.24955005323313e-05
-6.16147481860324e-06
-1.59438732681611e-05
-7.16964641062466e-06
-9.50431740811824e-06
-1.95668767459754e-05
-7.32028151883011e-06
9.99247998271634e-06
-1.46674848545976e-05
-1.27268952342448e-05
-2.00417252171408e-05
-1.77199825821721e-05
-3.02126301120874e-05
-1.47591419938373e-05
-1.08765188390315e-05
9.50011764005463e-06
-2.05635676646666e-05
-9.44120106245239e-06
-7.64891378600225e-06
-1.55474518944613e-08
-3.31825750537391e-05
-2.18383984825358e-05
-1.59130470573261e-05
-1.12545368923827e-05
-2.15160370095049e-05
-1.52875166435036e-05
-8.08782362028467e-06
-1.56315134439712e-05
1.89620087569031e-06
-2.30216395077323e-05
-7.27421058655264e-06
-1.0406415214279e-05
-1.45013111585234e-05
4.01925088155266e-06
-1.88324887751342e-05
-2.67880388311807e-05
-1.57563981276941e-05
-6.29890879694082e-06
-1.78145502772004e-05
-1.86414014813619e-05
-1.40023801232516e-05
-1.46614640491009e-05
-3.24550539571479e-05
-3.46930431449442e-05
-1.45996422147098e-05
-6.89186478630234e-06
-1.93782044443381e-05
1.00805948669708e-05
-1.25006189981815e-05
-2.59083382350267e-05
-7.26448004688563e-06
-9.10085763456333e-06
-1.4366780681014e-05
-9.06275801724861e-06
-2.33595787846058e-05
-1.12074978285654e-05
-1.56190617456347e-05
-1.60591884773593e-05
-1.79808534151933e-05
-2.79360530734553e-05
-2.09061534792123e-05
1.72622389198634e-06
-1.62079519735233e-05
-3.11450891704166e-05
-4.43790070912566e-06
-1.95993139466735e-05
-9.59561478755465e-06
-1.46695265300523e-05
-1.09820127710316e-05
-1.43365191462501e-05
-2.40576853179978e-05
-5.38009443062079e-06
-2.01433636108274e-05
-2.0145250805872e-05
-1.01179249769767e-05
-1.68539617938433e-05
-1.68914781398575e-05
-2.65912649211502e-05
-9.88929786821778e-06
-6.87937057861181e-06
-1.70506361877867e-05
-1.15736268534514e-05
-3.62381586964236e-05
-3.11743934900244e-05
-3.25153839899099e-06
-6.95564052963076e-06
-2.29296460430749e-05
-2.80366001323311e-05
-7.64940983831925e-06
-2.7336214177551e-05
-1.82671087100662e-05
-3.73063574857687e-05
-1.73907265604915e-05
-2.51115671643597e-05
1.78912212423223e-06
-1.64454243609645e-06
-1.04127818091513e-05
-1.75557631275028e-05
-1.7417763700241e-05
-8.40067522936761e-06
-1.85066978003924e-05
-2.09688459978713e-05
-1.3175285504174e-05
-4.93791171456413e-06
-2.26053114267282e-05
-9.88165274602332e-06
-1.47567887605861e-05
-2.50803350329942e-05
1.03187692214588e-06
-2.55941653347085e-05
-2.96313013348918e-05
-1.63094472845662e-05
-1.46407768773387e-05
5.74645862978367e-06
-3.16210469451119e-05
-2.33373846165634e-05
-9.31075387440791e-06
-2.07233907566416e-05
-2.31571839812062e-05
-1.92539197642347e-05
-1.59940863370342e-05
-1.1075904959885e-05
-3.57514626330744e-06
-9.73522348270375e-06
-2.58371296614352e-05
-4.14396796348433e-05
-2.91033164773349e-05
-3.23912199043786e-05
-2.27139837810586e-05
3.07854236916148e-06
-2.43703462814047e-05
-1.22777171954014e-05
2.07181534292365e-06
-8.8117134655333e-07
-1.53464568663161e-05
-1.90583122632175e-05
-1.46716169906713e-05
3.50340198272904e-06
-2.28301870255555e-06
-7.34849162561004e-06
-1.18363969305424e-05
-1.79583043604672e-05
-2.77195969627329e-05
-2.44597715571202e-05
-1.4696786711087e-05
-3.87751873733597e-05
3.13020182330962e-06
-1.36930343348672e-05
-5.30004645464433e-07
-3.96961094633133e-05
-1.82759271510484e-05
2.63297219736409e-06
-1.92789888785841e-05
-1.79640854585865e-05
-2.43454052684281e-05
-2.08435646192527e-05
-2.36771930469021e-05
-2.30630141588634e-05
-1.49436279179513e-05
-1.99028238764235e-05
-2.51053094986133e-06
-1.89707979543672e-05
-1.92280044634623e-05
-1.50152393041941e-05
-1.18510478357444e-05
-1.25545809479708e-05
-1.32325899703361e-05
-2.01387763664947e-05
4.0028392257625e-07
-1.58037936805212e-05
-2.32988569518022e-05
-2.23835219399174e-05
-1.20952625091836e-05
-1.96533908839559e-05
-2.04672180948706e-05
-2.26609458442085e-05
-2.71906785693939e-05
-2.57461684880459e-05
-2.55693518535431e-05
-2.88395609284188e-06
-3.5594898528293e-06
-2.34583809353693e-05
-4.7408374510334e-06
-2.7241101409481e-05
-5.39093817391346e-06
-1.98620201421484e-05
-2.08270767452636e-05
-2.04191427728003e-05
-2.29715743677424e-05
-2.32097712571125e-05
-4.96493746211473e-06
-1.67986041734687e-06
-2.38808938054357e-05
-3.53816966343677e-05
-2.59964567491041e-05
-2.25578513118734e-05
-3.0186829703137e-05
-2.92185891237128e-05
-2.06687177790887e-05
-1.46819344743601e-05
-1.6168800903484e-05
1.34887082574817e-06
-1.70823755073181e-05
-1.38549503702556e-05
-1.5009604644106e-05
-1.55697386073653e-05
-2.44243417975543e-05
-1.72931244494745e-05
-1.88813787280409e-05
-1.15422435474448e-05
-2.94642614852376e-05
-1.61583006141992e-05
-2.18633347375033e-05
-1.66736253642168e-05
-7.21811492296668e-06
-1.75912563196588e-05
-1.31855597912924e-05
-5.37211501919156e-06
-1.36320231313455e-05
-1.41759297958961e-05
-2.00691555164174e-05
-6.61638926290536e-06
-2.67569805106956e-06
-8.13237821917731e-06
-1.37732334571045e-05
-2.34655173913918e-05
-2.74853205836305e-05
-1.77581367873444e-05
-1.54479443284348e-05
-3.67980361624849e-05
-2.18752699351441e-05
-2.95283918565164e-05
-3.26768387897986e-05
-2.79012761371357e-05
-1.33859414867708e-05
-3.10990279381388e-05
-4.76509603384583e-06
-2.50910293504947e-05
-2.05137125614421e-05
5.28896872650632e-07
-2.69102919542788e-05
-2.31365294061728e-05
-2.57699980874667e-05
-1.28485860634294e-05
-1.71272643755744e-05
-1.25811628310037e-05
-2.14432608842483e-05
-6.38403688197845e-06
-1.54432910480062e-05
-1.97304321688246e-05
-1.89653084190284e-05
-6.30664312279616e-06
-1.27599434423169e-05
-1.04259078017816e-05
-9.42291093552947e-06
-4.32004458393753e-06
4.22018474594813e-06
-2.03683249810015e-05
-6.82157398337164e-06
-2.56816154363257e-05
-2.67975850679088e-05
-1.91505726821697e-05
-9.74257395677919e-06
-1.62615600637389e-05
-2.11104856715979e-05
-3.1999486957294e-05
-1.59741576561046e-05
-1.28226697743666e-05
-3.18459389068598e-05
-1.00126975009664e-05
-4.1610896752238e-06
-1.13855405860834e-05
-5.61660121460024e-06
-1.58403927846147e-05
-8.30348315042493e-06
-1.56803974806046e-05
-1.1573416868782e-05
-2.19992013730976e-05
-1.55372759683298e-05
-2.64023802781793e-05
-2.55404915926398e-05
-2.72206102894886e-05
-1.75100449557044e-05
-1.58565670378117e-05
-2.35219060534928e-05
-1.51181757161715e-05
-3.13390775401432e-05
-1.8742592884611e-05
-8.71893836873848e-07
4.86899233278092e-06
-3.04247875056643e-05
-1.14959754752568e-05
-3.10148521232288e-06
1.9239391577518e-06
-8.00625587450585e-06
-3.3682812245782e-05
-1.88208079974926e-05
-2.49569673270775e-05
-2.08865304992319e-05
2.82704627947158e-07
-2.96987175573599e-06
-3.49091425276485e-05
-2.33389452570639e-05
-3.34817642622478e-05
-1.98327837725598e-05
-7.46592671266814e-06
-7.3856663427856e-06
-1.90149043318176e-05
-2.79187236360686e-05
-1.22437578792529e-05
-9.18764371857186e-06
-1.27897351066179e-05
-5.90759682648225e-06
-3.50872350234865e-05
-1.51854695135346e-05
-2.51918997511244e-05
-2.56725845487293e-05
-1.05631524140093e-05
-1.16735575996186e-05
-2.29647997601518e-05
-1.2983667493211e-05
-1.08434266034087e-05
-5.48837925521839e-07
-2.52788298767781e-05
-2.73785807970363e-05
-6.89408102261596e-07
-9.88533974152813e-06
-2.67047736797736e-05
-9.5847741512795e-06
-2.91687585695147e-05
-4.3356925449392e-06
-3.16578982753885e-05
-2.72871447590748e-05
-2.08135321683059e-05
-2.60596520899879e-05
-1.98451582082246e-05
-1.2287950887723e-05
-2.22753326966065e-05
-3.14046338184965e-05
-2.55371617057475e-05
-1.94153227141923e-05
-2.28127121998025e-05
-2.16451713152641e-05
-3.24847930195982e-05
-1.39052331206691e-05
-2.15406544318944e-05
-2.81767165362694e-05
-1.34540722436913e-05
-1.53488237999964e-05
7.74787265914118e-06
-2.16824320874211e-05
-1.16814567235967e-05
-3.12911386221729e-06
-1.36572472746053e-05
-8.40320450842397e-06
-1.19991199787897e-05
-7.31771333044203e-06
-2.64510730119427e-05
-2.82196426847743e-05
-1.21216272819821e-05
-2.67756589636681e-05
-1.48754757499502e-05
-2.66093868293115e-05
2.10790308169294e-06
-3.36311258282348e-05
-1.09456823229603e-05
-1.2128391496981e-05
-1.14991026662369e-05
-1.76732873500794e-05
-2.49890999574559e-05
-7.85590227547102e-06
-3.69549303868124e-05
-1.14114490788587e-05
-3.21386085985958e-05
-2.06799062872134e-05
-1.56622022447792e-05
-3.18661494813233e-05
-1.23739849779159e-05
-1.98857600526217e-05
-1.93737159771905e-05
-6.98826587341045e-06
-1.66678005755959e-05
-2.09272770384693e-05
-3.31358031707789e-05
2.204884254343e-06
-2.9921092525806e-05
1.60801754442705e-06
-3.18643765193053e-05
-2.52052921429787e-05
-2.03516953780243e-05
-3.21989196051058e-05
-6.57402209275289e-06
-1.83643811526895e-06
-4.24534411560299e-05
-8.29626848484889e-06
-2.12302232667343e-05
-9.38347162151967e-06
-2.53016988477375e-05
-2.40208576066421e-06
-1.16723278138987e-05
-6.55535696847943e-06
-5.88459226337599e-06
-2.12191317547767e-05
-2.97028016360393e-05
-1.71143050843286e-05
-3.10622028922684e-05
-2.12466582239573e-05
-8.51024838842105e-06
-2.61669588986034e-05
-1.66496563118618e-05
-2.07063536382698e-05
-1.17476223558655e-05
-2.69215238669362e-05
6.64080310178395e-07
-9.53002663945903e-06
-1.83766536281905e-05
-9.6450715008592e-07
-2.91897975090549e-05
-1.92819601374689e-05
-1.09788945026622e-05
-9.68402235184098e-06
-3.31059433312208e-05
-1.79187850033773e-05
-1.13761256291261e-05
