# Supplementary material for: Research on computational propagation and identification of mine microseismic signals based on deep learning
Source: PLoS One. 2025 Oct 22;20(10):e0334641. doi: 10.1371/journal.pone.0334641 (PMC12543183; doi:10.1371/journal.pone.0334641)
Supplement: S11 Data — (ZIP) [file pone.0334641.s011.zip › 000101100002665.xlsx_0.txt_24.txt.txt]

-8.92592623325044e-06
-1.77914201145521e-05
-3.35367215168548e-05
-1.5370385703293e-05
-1.96896663206454e-05
-4.67825405018054e-06
-1.77362273545394e-05
-3.4462625419445e-05
-1.5458162578564e-05
-1.94886526491144e-05
-2.34981322344889e-05
-1.00715122517575e-05
-8.51509118194386e-06
-2.03047226121937e-05
-2.8260779883481e-05
-1.44071860109235e-05
-1.02528978419125e-05
-1.37192419295315e-05
-2.34514675560155e-05
-2.38280647589622e-05
1.01340151235528e-05
-1.25120204934299e-05
-2.91589822347887e-05
-1.42301126163728e-05
-1.65897095540934e-05
-1.3088862165885e-05
-2.43660604133736e-05
9.16879571781965e-07
-8.03414221522314e-06
-1.05869025979188e-05
-3.06158563942327e-05
-1.72313289317493e-05
-2.96095989812898e-05
-3.40430061892127e-05
-2.15445120050903e-05
-1.29994392271942e-05
-1.04628650128023e-05
-7.63893871196932e-06
-3.32280791530884e-06
-1.6015214257811e-05
-9.37760054932122e-06
-2.68277733801063e-05
-2.86538635292259e-06
-2.32933411610115e-05
-1.07749434878198e-05
-1.77227298852066e-05
-5.03229540259067e-06
-3.08037435951476e-05
-1.78243865758848e-05
-1.96866197838865e-05
-6.81473806885232e-06
-1.01235457749737e-05
-4.18316824524779e-06
3.14654654088066e-06
-1.955982797216e-05
-8.74912313105728e-06
-1.48722326599316e-05
-2.22578401283182e-05
-1.05071008664692e-05
-2.22774394669718e-05
-2.66321515213387e-05
-1.60265020329573e-05
-3.09700729385119e-05
-1.17074598306996e-05
-2.22143987396133e-05
-2.12782662127725e-05
4.75541713685976e-07
-6.89856673055093e-07
-1.74368700043658e-05
-1.88246184282512e-05
-2.21208427452098e-05
-7.43423610252385e-06
-1.46893203129507e-05
-2.91543344174562e-05
-3.41525730214119e-05
-2.6933994106556e-06
-3.10911417692377e-05
-2.81644396079549e-05
-6.75927755423242e-06
3.86233243259446e-07
2.55733063419898e-07
-2.93401193948697e-05
-1.10900797115478e-05
-1.08573695092226e-05
-1.90554014035039e-05
-4.09966317041039e-06
3.15730011536579e-06
-1.15468409050658e-05
-6.63096243480133e-06
-4.06544533941137e-05
-3.46479969668743e-05
-2.28381558305222e-05
-5.76936486529177e-06
-1.86035028998768e-05
-3.86400349970211e-05
-3.07686844082572e-05
-3.5662762602455e-06
-6.42796326908711e-06
-2.27821679293086e-05
-6.16733215155982e-06
-9.89888116553249e-06
-1.04214107577069e-05
-2.10689112068722e-05
-2.31556872358516e-05
-1.66987813895691e-05
-1.24040635763546e-05
3.30631799025666e-06
-2.13209096763336e-05
-1.90027287719992e-05
-3.08764023254005e-05
-1.7677198393703e-05
1.84148342768143e-06
-3.01409715461953e-05
-9.39480094882319e-06
-3.33728049079224e-05
-2.14233969644603e-05
-1.59469313629285e-05
-3.11025057276008e-05
-2.2283722651796e-05
-2.368331413109e-05
-1.5139278438643e-05
-1.70234245327182e-05
-9.37686674299776e-06
-1.36940285865264e-05
-2.32741984325287e-05
-2.18307395511646e-05
-1.87202012731385e-05
-2.34945004155277e-05
-2.34940778771483e-06
-6.12720826970674e-06
-7.64112733761486e-06
-2.29305822418601e-05
-1.62466795351389e-05
-2.28340984710064e-05
-1.68031132892115e-05
-1.20926510170256e-05
-1.97207469249637e-05
4.23777801008283e-06
-2.66948793495286e-05
-2.62000579690462e-05
-2.55309527417343e-05
-2.14156634300351e-05
-1.00897971425407e-05
-2.3116338112037e-05
-2.3282261193257e-05
-1.90240862924978e-06
-9.55800851245289e-06
-2.33122986636636e-05
-2.51148129979123e-05
-3.71347315332514e-05
-1.77071721646541e-05
-1.80023617992633e-05
-1.99448512594555e-05
-5.09425469956265e-06
-1.61815775901274e-05
-9.81315712137892e-06
-2.90780519788726e-06
-2.76309217243873e-05
-8.05014402088006e-06
-5.18653378214042e-06
-1.07321018061514e-05
-4.58244845595945e-05
-2.72182406331445e-05
-3.31294005053354e-05
-1.04787681857247e-05
-3.06466658691209e-05
-1.18511802297942e-05
-1.04097540379546e-05
-7.77962104654357e-06
-2.1332018761673e-05
-8.72711183292301e-06
-1.85727108845641e-05
-1.1644452417419e-05
-9.46256474457063e-06
-3.4762537749106e-05
-1.18613828299966e-05
-2.18836612072975e-05
-1.57723805684226e-05
-1.6615741224025e-05
-2.78552122737414e-05
-1.44460722698018e-06
-1.83078144270629e-05
-2.61092457346505e-05
-2.54825559363602e-05
-2.85306584768584e-05
-7.83101042385973e-06
-2.35072063812843e-06
-1.172421006959e-05
-1.19328596678737e-05
-1.25706681890891e-05
-2.41370707258747e-05
-1.92705974241182e-05
-2.58820634382709e-05
-1.26503593659265e-05
-3.31809643588355e-05
-1.59333914132707e-06
-2.75231310903829e-05
-1.77680888456756e-05
-2.13879817071412e-05
-1.46410586689841e-06
-1.35911416233929e-05
-2.02750594208198e-05
-6.31353975190939e-06
-1.76662808657031e-05
-2.1002950142378e-05
-1.3426075712795e-05
-1.42844681907417e-05
-2.45533445023402e-05
-1.04989774369143e-05
-8.19598360721651e-06
5.08141330654912e-06
-2.81706918293763e-05
-2.64245526354708e-05
-2.22973568801613e-05
-1.59481144124144e-05
-1.81344788856342e-05
-1.80852716673138e-05
-1.43819647968102e-05
-1.09956823780402e-05
-1.82102875774586e-05
-3.14710029442107e-05
-1.25240310894461e-05
-3.11166007073939e-05
-1.37234798565264e-05
-6.77871407457173e-06
-3.77966655722635e-05
-1.08684975086559e-05
-1.10890340054435e-05
-1.72212280771949e-05
-1.9925815558881e-05
-2.30929027693145e-05
-1.11295286718542e-05
-9.86518362161018e-06
-2.17184831995748e-05
-1.09970437253205e-05
-1.13230128896364e-05
-8.75815358943839e-06
-1.25363892941144e-05
-2.31350359215962e-05
-3.27579612591697e-05
-2.50334445764469e-05
-1.03301095228263e-05
-5.52973975523963e-06
-2.84655818282895e-05
2.22454189118478e-06
-1.41598530811085e-05
-1.53241445062104e-05
-9.72520980205499e-06
-1.56496784646776e-05
-3.14585959607344e-06
-1.29123068080554e-05
-1.06350785324628e-05
-9.79436861638827e-06
-2.75943021195769e-05
-2.68425369506222e-05
-1.47639265406761e-05
-3.20217096996519e-05
-2.54749229066631e-05
-1.24858336213931e-05
-1.87053645732344e-05
-1.97024840113274e-05
-2.03807461881499e-05
-2.83833867458375e-05
-1.33925112425532e-05
-3.76838648715934e-05
-2.00189720832728e-05
-7.09786765769891e-06
2.06031107541489e-06
-1.54469655864228e-05
-2.26951330122791e-05
-1.24438285155247e-05
-7.55624539278125e-06
-1.89424588843699e-05
3.555896098358e-06
-2.02143888404531e-05
-1.5420183993937e-05
-2.71285930342099e-05
-9.89308322412729e-06
-2.35420702728246e-05
-3.14408546742991e-05
-1.35077461026559e-05
-1.35587763606451e-05
-2.12343647103248e-05
-8.40488817817913e-06
-6.16934047761456e-06
-1.61129277800725e-05
-1.05653842777415e-05
-1.97657134336998e-05
-2.76590728126511e-05
-2.99984132879068e-05
-2.36088544830983e-05
-8.15181302168024e-06
-2.38983806424901e-06
-7.73480168909657e-06
-3.61118120298334e-05
-2.15257589695652e-05
-1.018186634254e-05
-1.05301564580532e-05
-2.40609449292016e-06
-8.83335830576862e-06
-7.49245710573738e-06
-1.29963030929639e-05
-2.49272081625829e-05
-1.58095676344804e-05
-1.01471742197667e-05
3.82062302389079e-06
-5.02849354237853e-06
-1.84960807427469e-05
-2.10275124601468e-05
-1.28635261644444e-05
-3.22566579894439e-05
-2.6799603892965e-05
-2.47926822173724e-05
-1.01431042057598e-05
-2.74791985324974e-05
-2.90004541067051e-05
-5.72511282372999e-06
-5.3749100480566e-06
-1.00904430258025e-05
-1.45574494191469e-05
-1.43640627191731e-05
-2.48573935906614e-06
-1.07282854072157e-05
-3.64608178244941e-05
-1.5023784728901e-05
-2.80225092880542e-05
-1.91280632130274e-05
-4.61076384426434e-06
-2.05881956751672e-05
-1.61082067601111e-05
-1.53444698595797e-05
-3.16029891948029e-05
-2.69683745776855e-05
-1.93399753562796e-05
-1.13387198762669e-05
-2.93917836739499e-05
-2.7425096588787e-07
1.46462120432895e-06
-4.27966158172355e-06
-1.15070645532499e-05
-3.90163493644718e-05
-2.43523996523104e-05
-2.34561832184042e-05
-3.28605719846526e-05
1.36064157210892e-06
-3.85314950071553e-06
-6.59897238836119e-06
-2.64604425961676e-05
-2.40421645187789e-05
1.38384781068796e-05
-1.77773165650767e-05
-3.58300768846673e-05
-2.14064565993277e-05
-3.02058058549414e-05
-1.64585959614425e-05
-2.79235881718627e-05
-2.88803985716093e-05
2.54242227535188e-06
-8.13377678000414e-06
-2.90590051400423e-05
-1.19367069230235e-05
5.6441088132481e-07
-2.1314930351745e-05
-1.40263384736316e-05
-7.48170532082254e-06
-1.25546945360332e-05
-1.87455211045979e-05
-1.97177909724511e-05
-2.15221038484919e-05
-4.04781843682698e-05
-1.99730617542074e-05
-5.24566983020272e-06
-1.12875780430108e-05
-1.77857776763007e-05
-2.66909584194928e-05
-1.76762978105999e-05
-1.56816167648269e-05
-1.96233719678307e-05
-1.84853451829916e-05
-1.90238090362076e-05
-1.69172665321554e-05
-2.48573650948508e-05
-1.3962246790316e-05
-1.52022740278106e-05
-3.20707656329343e-05
-9.67465401477543e-06
-6.24309289844623e-06
-6.50981175058309e-06
-2.06909562714804e-05
-1.87705014333872e-05
-1.77701833835931e-05
-2.0692155562506e-05
-2.06783152801513e-05
-1.46724505469677e-05
-2.27141300011862e-05
-1.16600984818641e-05
1.31393399693555e-06
-1.01271232654736e-05
-7.23902819587739e-06
-1.28581618767725e-05
-4.97562169619082e-06
-2.81594613051351e-05
-2.69506710724303e-05
-2.73753054368e-05
-1.79472896638369e-05
-4.61087676018949e-06
-1.48861479211671e-05
-4.03301004243862e-05
-2.66978372680602e-05
-1.49952067554235e-05
-1.87119310424134e-05
7.3123569207933e-06
-1.49545437723206e-05
-1.34274756128815e-05
-1.22841409524077e-05
-4.32361511556641e-05
-2.16437164488895e-05
-9.62956625699662e-06
-1.57188663178832e-05
-1.79984281874226e-05
-2.99526680276419e-05
-1.31573618411673e-05
-8.57778041925542e-06
-8.85460319176502e-06
-1.04541449929707e-05
-2.04157586069451e-05
-3.27788395232561e-05
-2.20113762509231e-06
-1.33127854392778e-05
-7.02195454802909e-06
-3.36461294731768e-05
-1.71224553850847e-05
-1.97483101733531e-05
-2.08542078137677e-05
-4.54231568516636e-06
-3.10538681719691e-05
-1.82225885647383e-06
-1.4205802086847e-05
-3.76648397772984e-05
-1.24043069493181e-05
-2.06450692291763e-05
-2.94469683544649e-05
-4.69421593316359e-06
-1.21527842606709e-05
-2.32169344819405e-05
-2.54273314532101e-05
-1.11104151576348e-05
-3.6004111127529e-05
9.10874514874748e-06
-2.38108649541117e-05
-8.93699715604004e-06
-2.43005554888097e-05
-2.45688594719078e-05
-2.82746155106771e-05
-7.39632697932704e-06
-1.67470334776739e-05
-1.19542650798796e-05
-1.17295481064995e-05
-1.01470417527669e-05
-9.33582317111925e-06
-1.9533124053987e-05
-2.92778203092856e-05
-1.13376494372565e-05
-2.9478290297957e-05
-1.11079361552462e-05
-3.09772118628175e-05
-1.38861210889799e-06
-2.38283903366844e-05
-1.30601629685791e-05
-7.56472890712356e-06
-1.64111953706159e-05
-1.79737148197006e-06
-8.71459917072569e-06
-4.70190604183496e-06
-1.05441448186236e-05
-1.64104031701246e-05
-1.63153707503055e-05
-3.94144852408244e-07
-3.10024614908341e-06
-1.66843250162468e-05
-1.51225351420227e-05
-3.16614935040958e-05
-1.18444050697897e-05
1.33387179342367e-06
-6.17861386371004e-06
5.30507157130687e-06
-1.43934128732407e-05
-1.26185785961023e-05
-1.30452483140336e-05
-1.20976606776507e-05
-1.90653865791209e-05
-2.08038374396214e-05
-2.77053094353126e-05
-1.43135976744169e-05
-1.60951243517699e-05
-2.67077998669333e-05
-1.07462933054995e-05
-1.25643927686723e-05
-1.27108855038648e-06
-1.16696838867289e-05
-2.6447319468628e-05
1.13146237688413e-06
2.38213650144741e-06
-1.0340159614536e-05
-3.31828477441593e-05
-1.87007176624518e-05
-3.60175308813095e-05
-2.63462507488104e-05
-1.98865124092671e-05
-9.27976073674351e-06
-6.27557966390136e-06
-1.50469030731031e-05
-1.97763329874247e-05
-2.22731725938863e-05
-2.36328479432258e-05
-2.0356305732574e-05
-6.59870830816845e-06
-2.78509409176479e-05
-1.27746802989496e-05
-1.87948766512033e-05
-1.71078684241006e-05
-1.51239999308733e-05
4.01110774246891e-06
5.65950053030071e-06
-4.03149858462541e-06
-1.46265021463562e-05
-7.66444148383644e-06
-8.41866689412176e-06
-1.48433289648012e-05
-1.7380571795762e-05
-2.1637476713727e-05
-1.57822376375707e-05
-2.23954322242473e-05
-1.93348110938686e-05
-2.00850374610779e-05
-1.83175348796838e-05
-2.32725261625791e-05
-3.62848273870954e-05
-2.65889918452715e-05
-6.09677074009899e-06
-4.17513391075093e-05
-1.29221913779258e-05
-1.54313825775982e-05
-2.50420809396073e-05
-3.78993916089261e-06
-1.04618120625877e-05
-1.51188548199682e-05
-1.15044702301863e-05
-2.09177141628438e-05
-1.51443195278733e-05
-1.54713222194769e-05
-1.34174022516941e-05
-3.21476092372688e-05
-2.89102560518483e-05
-1.6173639902826e-05
-1.90722473761581e-05
-1.7215864402226e-05
-2.44632669458686e-05
-1.60313918418616e-05
-3.32394279585345e-05
-3.2957298287574e-05
-2.84074923591318e-06
-1.71719290263257e-05
-2.80029157332384e-05
-1.54938904154894e-05
-3.53158954602838e-05
-2.31985100345561e-05
-2.70978519520634e-05
3.36477561650701e-06
-3.16928194028737e-06
-1.81522814970241e-05
-7.57407549004151e-06
-7.38129626639006e-06
-7.84918264118602e-06
-1.32442963765959e-05
-2.10426954343239e-05
-6.06936124741097e-06
-8.91545912824385e-06
-8.28318886230337e-06
-1.9272822360031e-05
-2.68406999040763e-05
-1.76030548947491e-05
-2.29111036436438e-05
-1.589437572574e-05
-5.90165676764665e-06
-1.07775682485393e-05
-1.03594783540709e-05
-7.37672598917055e-06
-8.42639817424961e-06
-2.34784987176952e-05
-1.49835162012219e-06
-1.53087266123556e-05
-3.44919724201018e-05
-1.94243926491193e-05
-2.71804450594638e-05
-3.30142450264562e-05
-4.07557780179159e-05
-5.48811052848601e-06
-7.72733450067655e-06
-1.65358099250588e-05
-1.68082546941631e-05
-1.75472794116372e-05
-2.68702134021919e-05
-1.87052977254267e-05
-1.55856336936298e-05
-1.61772252831585e-05
-2.31296655355531e-05
-2.84117271577163e-05
-1.55342758963122e-05
-3.20533484148003e-06
-1.2497675333258e-05
-2.19898996360316e-05
-4.14572994983857e-06
1.07243450651502e-05
-6.07391787749725e-06
-1.03981651864637e-05
-1.07198490941195e-05
-2.47075224970587e-05
-3.4986396424835e-07
6.40558755665304e-06
1.21391392062487e-06
-7.61371992543656e-06
-1.27043462307576e-05
-1.31822210418023e-05
3.27278847573934e-06
9.58156614056589e-07
-3.06083686849256e-05
2.21705056307467e-06
-1.08525692967021e-05
-1.49274775074459e-05
-1.41392942527969e-05
-1.63457159092419e-05
-3.36644352502138e-05
-2.25018582353839e-05
-6.87499356908189e-06
-1.3585303648447e-05
-1.9932104839488e-05
-1.18957944602308e-05
-1.25505793965266e-05
-5.84926044290085e-07
-3.53288438768287e-05
-1.45909624645841e-05
-4.84549460102937e-06
-3.64585694188003e-05
-1.17897213578571e-05
-1.74296828608046e-05
-1.77743216436206e-05
-1.12224332544186e-05
-2.41350151407491e-05
-1.18431078884031e-05
-2.62726123395592e-06
-1.93783866408891e-05
-6.55641098313246e-06
-1.12247482109884e-05
-9.58930185846746e-06
-1.87345412227379e-05
-2.17887047216861e-06
-2.15943874487909e-05
-2.20381184706375e-05
-1.68038379923019e-05
-1.71034696975155e-05
-1.23016849808367e-05
-9.53026290756871e-06
-2.77003916134267e-05
-2.77012154049199e-05
-3.15926412830755e-05
-8.23276317415376e-06
-2.17455033409515e-05
-1.80454176637369e-05
3.69521053661254e-06
-1.69523115662563e-05
-1.13834399154513e-05
-1.14958906839409e-05
-3.09253710820085e-05
-1.95653101355649e-05
-2.57618291392345e-05
-2.00062889916148e-05
-7.74651140205934e-06
-2.28115376925809e-05
-2.51372498912118e-05
-8.93423809764508e-06
-1.55583959784854e-05
-9.24615153301545e-06
-2.53206501985181e-05
-1.78621819087961e-05
1.96973878564857e-06
-1.27154806204322e-05
-9.65007629295159e-06
-1.06512057467525e-05
-2.34020690457437e-05
-1.85595354282009e-05
5.89992562655856e-06
-1.01595247856846e-05
-9.78559937340006e-06
-2.74324156698354e-05
-1.7124281071981e-05
-2.76891018566305e-05
-1.61578561687578e-05
-2.52708776946589e-05
-2.28244627206655e-05
-1.32472392246712e-05
-1.48050848981232e-05
-1.68912856099863e-05
-2.39599757938444e-05
-1.61851221571348e-05
-1.96561747519262e-05
-1.47205832820875e-05
-1.61042721945968e-05
-2.06879623066166e-05
-2.48369481857357e-06
-4.42587398775414e-05
-2.23197005493635e-05
-2.46142425174835e-05
-2.58814330589359e-05
-1.27331079370075e-05
-1.29444360242458e-06
-1.20522757846506e-05
-1.07453037141516e-05
-9.97938345334666e-06
-8.863622558811e-06
-1.52469506276303e-05
-1.67886401960836e-06
-9.09469285257069e-06
-2.99315802125759e-05
-2.29244959505298e-05
-2.03413703239031e-06
-1.63284792555025e-05
-1.22968626963449e-05
-1.82692548554775e-05
-2.15956212272074e-05
-6.48230657324733e-06
3.60958940168389e-07
-1.87583403853548e-05
-2.13696834385882e-05
-7.03574703278085e-06
-4.76914543108148e-06
-3.36563380798852e-05
-9.56639769584224e-06
-1.68905129209218e-05
-1.97298045879453e-05
-1.33002037593077e-05
-1.11355203663035e-05
-1.60880832496744e-05
-8.13697163602474e-06
-1.4143482647873e-05
-8.43501925689111e-06
-1.46288391370713e-05
-2.29593912123867e-05
1.35715321161755e-06
-2.47820385509999e-05
-2.26376677580404e-05
-1.60585378112663e-05
-7.25659704318741e-06
-1.41579846976184e-05
-3.80300316681648e-06
-1.42435062614458e-05
-1.61924450182989e-05
-2.63953484944747e-05
-2.65649879796023e-05
-2.8162541567631e-05
-1.50778600449982e-05
-2.72104069210038e-05
-9.58076176169017e-06
-6.56036210989396e-06
-1.2341776024996e-05
-1.95302778205485e-05
-1.04077119998911e-05
-1.20079103518127e-05
-1.270987880644e-05
-1.25202762333274e-05
-2.47041149127825e-05
-1.51805782916507e-05
-1.74895896719979e-05
-7.3864786863857e-06
-4.9392294199003e-06
-1.67382499446361e-05
-2.8974424607216e-05
-1.89581399096847e-05
3.85672246222957e-06
-5.43490983908541e-06
-1.04381334369089e-05
-4.85252025124496e-06
-3.90409965201986e-05
-2.92653659793601e-05
-5.29822247283107e-06
-2.80090412343896e-05
-1.39820024195266e-05
-2.9468880869343e-05
-2.44941910530921e-05
-1.93394342331852e-05
-1.73156220550583e-05
-2.11936600706251e-05
-1.38815085084748e-05
-1.04782438239553e-05
-3.11724007848304e-05
-8.84530201269734e-06
-2.57935192514464e-05
-1.8623575310893e-05
-1.51616218287152e-05
-5.65100232075477e-06
-2.98369996724654e-05
-3.72688973251402e-05
-2.2036716551008e-05
-1.83395668385359e-05
5.06542619028309e-07
-1.56990146036741e-05
-3.28418740914197e-06
-2.46807295468019e-05
-1.22993849803621e-05
-1.07676387034063e-05
-1.01813269873523e-05
-1.30632434439395e-05
-3.12459922134506e-05
-2.26351164865787e-05
-1.89638648844487e-05
-9.52053476166082e-06
1.24386792791102e-05
-1.69093613820381e-05
-1.90897661220636e-05
-1.0915677242314e-05
-1.91065241439102e-05
-1.67843096525544e-05
-7.04923938043462e-06
-1.44576484350248e-05
-1.05925977707232e-05
-3.46067106169902e-05
-2.30212135200356e-05
-4.45615717852305e-06
-1.13858966323146e-05
-8.01671889493999e-06
-1.95647796101143e-05
-1.66308009441117e-05
-1.63392634800086e-05
-1.86257651811368e-05
-2.68912330714159e-05
-6.98266624048967e-06
-1.52350511757517e-06
-1.43365622349533e-05
-2.30229480853271e-05
-1.5695680713967e-05
-1.93076618158511e-05
1.68672845656464e-06
-2.42804716300414e-05
-1.1987426785175e-05
-1.3581389452168e-05
-3.20901791921485e-05
-1.58383150267462e-05
-1.05185984255368e-05
-2.51174555904854e-05
-1.60003956740231e-05
-3.50898849651969e-05
-2.34960688287288e-05
-1.59355355109941e-05
-9.54944565859575e-06
-6.88260097812464e-06
-1.27483478738251e-05
-3.52094950217491e-05
-1.07037241505192e-05
-2.34407761775872e-05
-6.98416046265475e-06
-1.45513657919046e-05
-1.37504424991628e-05
-1.01791549575676e-05
-1.30216943538708e-05
-2.41717684252403e-05
-2.54906840189227e-05
-1.51518006618965e-05
-4.81584511519179e-06
2.23657864071726e-06
-4.04709916830879e-06
3.31968783900361e-06
-2.325306480179e-05
-3.24609673066948e-05
-1.65009881687803e-05
-1.13839413568713e-05
-3.68526124061312e-05
-2.34971987368793e-05
-1.22846541222301e-05
-2.55303964089039e-05
-8.03076709576371e-06
-6.03938197654176e-06
-1.42604848235553e-05
-2.06377005109032e-05
-1.63848280939214e-05
-1.51224358437948e-05
-2.90153271171615e-05
-3.66534473531471e-05
-1.75335152556413e-05
-2.40789026450852e-05
-1.8001499591599e-05
-1.10743441261974e-05
-3.02917420930767e-05
-2.26734205998754e-05
-4.45459517459134e-06
-2.19119929488632e-05
-3.53408176686457e-05
-3.07744751787325e-05
-1.28546532219567e-05
-1.21143531940852e-05
-3.44349783492737e-05
-1.07346466664186e-05
-6.41066187895429e-06
-1.37121361221833e-05
-2.0692068449394e-05
5.81793073119686e-06
-9.79570155783807e-06
-9.40799860532431e-06
-2.13865444183425e-06
-2.21304349204815e-05
-4.04671245519747e-05
-3.665764004103e-05
-1.79877098201327e-05
-1.11329838030076e-05
-5.73813856855027e-06
-1.24253258277497e-05
-1.24304453415956e-05
-6.48020958961419e-06
-1.51431661210952e-05
-3.24639093189875e-05
-2.06357576428062e-05
-1.53345044485876e-05
-2.7156606717586e-05
-3.44572882657242e-05
-1.62363253422074e-05
-1.38755934372786e-05
-1.61533730013973e-05
-2.70717471056777e-05
-1.75573187423691e-05
-2.54225272619059e-05
-1.58534612211871e-05
-1.30653520552924e-05
9.77595816983141e-07
-1.28513587071291e-05
-2.01828399131939e-05
-2.77135421130842e-05
-9.86847724311109e-06
-1.38905741548289e-05
-2.27179877034803e-05
-1.41714953850587e-05
-2.04700849722097e-05
-1.92192221668409e-05
-1.47903455081907e-05
-3.65830657000845e-05
-2.68428265297387e-05
-2.02465197486176e-05
-8.38973873063251e-06
-2.52389205235826e-05
-1.37676121131284e-05
-3.62635859783063e-05
-1.18941112440685e-05
-2.61806481596728e-05
-1.62130927499337e-05
-1.5360335978331e-05
-2.94052249681751e-05
-3.43647589330514e-06
-8.74333263458708e-06
-2.8767369987721e-05
5.88137272615324e-06
-1.52458833652221e-05
-1.61347771172481e-05
-7.17965327186693e-06
-1.23015121294725e-05
-1.91808337810973e-05
-2.34662174194017e-05
-1.3416050107919e-05
-1.35203098349015e-05
-2.00111790875731e-05
-1.96768426979228e-05
-2.55305088475337e-05
2.66280755814799e-06
-6.27010722052696e-06
-8.08756615159301e-06
-1.24568810006825e-05
-2.29171918888231e-05
-2.96934412252393e-05
-9.00858576092243e-06
-2.6545525756036e-05
-1.97691919392969e-05
-2.57018379300522e-05
-1.84025855174382e-05
-2.73038307565922e-06
-9.85083109331407e-06
-1.72394521337023e-05
-1.80793829071835e-05
-2.44110968534248e-05
-1.54483717512243e-05
-2.24027907744736e-05
-1.77975228716178e-05
-2.21354545216363e-05
-9.36282928421559e-06
-1.22721728622765e-05
-1.49711997596362e-05
-1.67519233887112e-05
-9.84955105619464e-06
-2.17521209201265e-05
-1.58416341881672e-05
-4.08277890780686e-06
-2.96852054334018e-05
-1.40113734110595e-05
-2.83092266354993e-05
-1.97173733405581e-05
-2.06581447999644e-05
-1.6930004701047e-05
-1.73554912570598e-05
-2.22701228708423e-05
-1.14352302256793e-05
-7.12641770577624e-06
-9.08037007492612e-06
3.80930476683118e-06
-9.41551315575496e-06
-6.84129081200217e-06
-7.20818049056488e-06
-1.91584039383089e-05
-2.23950766353251e-05
-1.45592278020856e-05
-2.02477718584095e-05
-2.35741214424608e-05
-2.2946841553905e-06
-2.45749202444604e-05
-9.07127634386844e-06
-2.45199650202897e-05
-3.12887883841384e-05
-1.79306646178494e-05
5.77680966479017e-06
-1.70432865038387e-05
-2.15097410309554e-05
-1.07231685718462e-05
-1.78997420893267e-05
-1.57128301656593e-05
-5.27940224207085e-06
-9.88404425015057e-06
-1.26754489449946e-05
-1.8095897580363e-05
-6.76696864842324e-07
-2.07598230259514e-05
-7.2998747057419e-06
-1.58717614901396e-05
-2.13417112939542e-05
-1.30006736528914e-05
-1.80380724842746e-05
-1.48097750062031e-06
-1.43478160049076e-05
-2.7903273342806e-06
-1.374382072317e-05
-1.61463117731735e-05
-1.43089526565408e-05
-2.8314808865173e-05
-6.41626542293554e-06
-6.3695305405388e-06
4.30007026728362e-06
-1.00894264024377e-05
-2.35804767661132e-05
-2.29180958092993e-06
1.01643190756129e-06
-2.38300215558443e-06
-1.88052157149894e-05
-1.24198239683299e-05
-2.69273592731554e-05
-3.1255812040487e-05
-1.164772600121e-05
-4.13924487342677e-06
-3.05979887794873e-05
-4.24898690330485e-06
-1.02112551512115e-05
-5.34086167669394e-06
-2.30451667777551e-05
-1.01189963960314e-05
1.04509123379975e-05
-3.97800957662476e-06
-1.80728372021409e-06
-4.06635429391968e-06
-1.96397302991625e-05
5.38640688282876e-07
-1.8053800374836e-05
-1.45610732038498e-05
-2.07561235261993e-06
-1.3376935223594e-05
-1.39058933842188e-06
-2.04445562968206e-05
6.76104420235015e-06
-1.90324839706683e-05
-1.24906017687772e-05
-1.96104457912601e-05
-1.26102809462714e-05
-3.99699861836694e-06
-1.18919133043085e-05
-2.10944107446294e-05
-2.12418249092863e-05
-9.46912377067961e-06
-1.01242852900206e-05
-1.91003259413266e-05
-2.48661400522336e-05
-2.28821042093378e-05
-1.31952962715092e-05
-1.96272614869811e-05
-2.42068812258105e-05
-2.02908854154353e-05
-4.75422787328042e-06
-1.92400427183295e-05
-2.04595548746327e-05
-1.878242926641e-05
-1.59327040155055e-05
-1.15083146484905e-05
-8.75859892341898e-06
-2.84050072363462e-06
-2.58512678497897e-05
-6.9966098145954e-06
-2.54139255588399e-05
-1.63533367935874e-05
-2.61086348414151e-05
-1.08761826832481e-05
-1.83090921826167e-05
-1.68704351265146e-05
-1.30105155208097e-05
2.90381066863144e-06
-9.36927441916233e-06
-2.45318929042321e-05
-4.87335201361078e-06
-3.35813017412684e-05
-3.1806424436946e-05
-1.20599433552798e-05
-2.25834847446147e-05
-1.15686256245523e-05
-1.58067083142764e-05
-1.4195937441724e-05
-2.33913114239014e-05
3.91425496082456e-06
-7.83896896540903e-06
-1.57281309352599e-05
-1.89480782745525e-05
2.06238814268659e-06
2.36289809908273e-06
-3.79957265728692e-05
-5.76065894650433e-06
-1.77909325291031e-05
-4.37693393493925e-05
1.41408017636588e-05
-1.69886304618669e-05
-1.6335632366319e-05
-2.43436223822991e-05
-2.10728565976659e-05
-1.14916591317577e-05
-1.81803298249895e-05
-2.30013823482829e-05
-4.73483695234824e-06
-2.67799265346257e-05
-1.26105555668728e-05
-2.13881060537126e-05
-1.74924031130179e-05
-3.17175845139216e-05
-3.63938812386552e-05
-1.43876590572766e-05
-2.06460111963024e-05
-3.17375574151816e-06
-6.14555609585485e-06
-1.5926417042675e-05
-1.94219589075191e-05
-1.39877275755732e-05
-1.49395474197727e-05
-2.36614922973483e-05
-6.436252302015e-06
-1.99231140931892e-05
-1.21073150510507e-05
-1.2119185980367e-05
-3.82819770241766e-05
-1.92983373383885e-05
-4.41098196559199e-05
-1.55734935677811e-05
3.52599863908105e-06
-2.8783287243169e-05
-2.30639998566566e-06
2.9072663659619e-06
-1.37435347126487e-05
-1.10065146469024e-05
-9.49024257551098e-06
-1.11682811395254e-05
-8.00646477731836e-06
-1.78595544915166e-05
-1.95948868642464e-05
-2.69634439689129e-06
-4.57168317831269e-06
8.4556074319067e-07
-1.08426568771845e-05
-2.73344098532104e-05
-1.88094173162194e-05
-1.4890439630829e-05
-1.36276670047537e-05
-5.31118764523378e-06
-1.22645282055113e-05
-1.65129785643418e-05
-1.82161258381472e-05
-2.34089029011829e-06
-3.15390565030792e-05
-7.48494548728013e-06
-1.73369141596387e-05
-2.00196282833856e-05
-2.32575661249307e-05
-1.00844739890128e-05
-2.85671490749746e-05
-3.2280128851527e-05
-6.78331206465848e-06
-2.62503244065717e-06
-8.7237211662595e-06
-1.40675878636638e-06
-6.53071610553202e-06
-3.01140916780916e-05
-2.8630599365569e-05
-1.73832002729126e-05
-2.12513735114053e-05
-1.94482595598947e-05
-2.21429295493813e-05
-4.03843588044566e-06
-1.2651160232938e-05
-1.04308637893277e-05
-3.51806559648512e-05
-8.74025533357604e-06
-1.05266313687794e-05
-2.30152786231436e-05
-6.03485617947357e-06
-2.80467730860451e-05
-1.39850759617747e-05
-3.54567084272858e-05
-2.16017625824038e-05
-4.11221582814957e-05
1.12811861805043e-06
-2.17487574079838e-05
-1.20640300915605e-06
-1.07785520734683e-05
-2.33350870137874e-05
-3.80092935196292e-05
-1.77701448199982e-05
-1.1861140088712e-05
-1.57924673702008e-05
-3.5855382243374e-05
-5.2576490421399e-06
-2.15245848327193e-05
3.43244557995655e-06
-9.38364106274341e-06
-2.47366496376424e-05
-2.61694002821518e-05
-3.42038071741477e-05
-2.28226088155263e-05
-1.78366132870467e-05
-7.96867220354106e-06
-3.57127975637019e-05
-7.02721233133978e-06
-1.29959248801967e-05
-2.24467056896971e-05
-2.99000451108829e-05
-1.74293453877465e-05
-2.12119455067427e-05
-1.99252905932959e-05
-2.9089768394095e-05
-1.21602575294273e-05
-1.43486254086921e-05
-1.34391760833312e-05
-1.52463232151283e-05
-1.57422405274119e-05
-2.76336040258092e-05
-1.6816577089111e-05
-1.28172964765123e-05
-1.99983909213254e-05
-2.1561390810811e-05
-6.15685955331272e-06
-5.70498533864499e-06
-2.93021878703452e-05
-1.33014684967428e-05
-9.68833693687433e-06
-3.14520582464036e-05
-1.66281272392319e-05
-1.11161010791949e-05
-1.60231002979749e-05
-1.72521102359503e-05
-6.10029384094589e-06
-1.66513907142553e-05
-2.94743136947261e-06
-1.17732847276004e-05
-2.17364372330181e-05
-3.17922226329184e-05
-2.344945097782e-05
-1.6918399466317e-05
-1.25202236566805e-05
-2.03409863132718e-05
-2.45912294327703e-06
-2.51687863018586e-05
-1.7932303947303e-05
-2.53226590277039e-05
-2.35156890934819e-05
-8.25174542802459e-06
2.85166243589608e-06
-2.73865817903577e-05
6.44831634491826e-06
-2.15496197144004e-06
-4.23865652860542e-05
-1.38770175421609e-05
-3.10387930392023e-05
-2.61442287616305e-05
6.70195994689185e-06
-5.23116625843344e-06
-1.60833369651306e-05
-1.33739944959738e-05
-1.02451044230312e-05
-1.07725817294425e-05
-2.59948658181237e-05
-1.58566092504325e-05
3.52915153940931e-06
-1.32682827754375e-05
-2.60683362631037e-05
-2.96348863382989e-05
-1.1868164314376e-05
-7.9911900733629e-06
-1.43545834303109e-05
-2.46439017797353e-05
4.65889911596665e-06
-3.40633678271778e-05
-1.43173699186258e-05
-1.00094890902766e-05
-1.24188224439594e-05
-4.27599547983905e-05
-1.62183950185386e-05
-2.35242992819528e-05
-1.0683149631456e-05
-1.13468442800497e-05
-1.67117048760923e-05
1.08817094693973e-06
-2.08269766845565e-05
-8.02367995793773e-06
-2.01117949753437e-05
-3.57266052049036e-05
-2.49179430596002e-05
-1.76776756064402e-05
-1.16784385753562e-05
-1.39122156126584e-05
-5.50040624470838e-05
-2.47118905752763e-05
-2.07240143328037e-05
-8.3179311752179e-06
-1.66492220617682e-05
-2.18699541329029e-05
-2.37066245745548e-05
-2.42201101537854e-05
-3.02167910298747e-05
-1.27764113712723e-06
-1.68006782936483e-05
-2.66273491632388e-05
-2.72300953675984e-05
-2.86543091494507e-05
-1.44603843114446e-05
-8.42991286263666e-06
-1.93826209104222e-05
-1.27114560881968e-05
-8.13089986972216e-06
-1.17763640729221e-05
-7.11612769254632e-06
-8.75967579882273e-06
-1.79187286134255e-05
-1.66450557219651e-05
-1.8798917497653e-05
-1.67416389496652e-05
-2.05206547615557e-05
4.8483501921824e-06
-2.07318268683852e-06
-9.5726609689277e-06
-1.15121018696951e-05
3.99790160777181e-06
-4.53756133239972e-06
-2.60872286591152e-05
-3.61781760120696e-05
-2.52616770397008e-05
-6.24590826601034e-06
-3.49897247843081e-05
-1.63016593891187e-05
-1.42323361468436e-05
-1.08413078289831e-05
-1.1633102474705e-05
-6.42308360423038e-06
-1.49171981998719e-05
-3.11329113849084e-06
-2.46804462589914e-05
-1.47591204715972e-05
-4.0137630006395e-06
-2.39160531023753e-05
-2.15965162704134e-05
-2.33140639471291e-05
-2.69764174530455e-06
-7.93921627771626e-06
-1.86907956131297e-05
-8.78907757309579e-06
-2.4152456173873e-05
-2.30321530417876e-05
-1.55693642304674e-05
-2.56887298283619e-05
-1.36237529194429e-05
-8.14362123676496e-06
-8.39571923974011e-06
-4.34161926919934e-06
-2.521133751482e-05
-1.45360224271292e-05
4.12840184586008e-07
-2.46330944405555e-05
-4.05061646580468e-05
-2.55398914088368e-05
-1.7053193081058e-05
-1.46868688075662e-05
-1.90656468396665e-05
-2.66914176722958e-05
-2.61103365012751e-05
-2.9550921992524e-06
-1.22228472348405e-05
-1.05100057116554e-05
-1.49016976036679e-05
-8.84249816241215e-06
-3.7660440971448e-05
-1.29059275369629e-05
-7.22430026618374e-06
-1.01321906923057e-05
-2.61143006568033e-05
-7.78957948326553e-06
-1.80602532855598e-05
-1.06706231366363e-05
-1.61113813510443e-05
-1.72901491441218e-05
-1.87301657406685e-05
-2.05218771203345e-05
-3.10736703436404e-05
-1.34078373478294e-05
-1.19900151232445e-05
-1.07821691643498e-05
-2.45451944511206e-05
-1.40687779521213e-05
-8.24461532033442e-06
-1.95774169709843e-05
-8.35934668879768e-06
-1.16291977728366e-05
-1.61789589099424e-05
-2.53472016407398e-05
-3.01977278290858e-05
-2.70335882698745e-05
-1.06940585274139e-05
-2.61694837591098e-05
-1.99093638566038e-05
-1.60162386914781e-05
-9.37071675378782e-06
-8.98924374779322e-06
8.76386763494045e-06
-2.01143524535116e-05
-1.51391001437467e-05
-1.36973583775827e-05
-7.36840587102424e-07
-6.50913654032548e-07
-3.97577615803136e-05
-9.13159400869189e-06
-6.64607474271107e-06
-1.35353750032205e-05
-8.89440957394478e-06
-1.63831774124752e-05
-2.67315442880073e-05
-1.65491236940329e-05
-2.91219060055268e-05
-1.77311852392125e-05
-7.76429337340625e-06
-2.74262830779655e-07
-1.02230636657911e-05
-2.01801586124374e-05
3.12361663073531e-06
-1.40749924609349e-05
-4.27343353478251e-05
-2.42717402313259e-05
-2.53073970415724e-05
-1.80052608020124e-05
-1.91536638951562e-05
-7.12496639721319e-06
-3.13849295654328e-05
-1.79977273603162e-05
-2.70083680019476e-05
-1.82208313079751e-05
-2.55577990668955e-05
-1.44032492950418e-05
-8.11226152797004e-06
-2.33458455478564e-05
-1.99728187424164e-05
-9.81761941189512e-06
-1.55442105299246e-05
-1.09180241693719e-05
-1.00220172229823e-05
-2.31495241940637e-05
-3.20866241379431e-05
-7.63008520903161e-06
-7.48287301011712e-06
-1.47545915944296e-05
-1.3135097242302e-05
-2.32227599201149e-05
-2.34594985305443e-05
5.89706967545045e-06
-8.88366152707074e-06
-2.82054354773212e-06
-2.18789792573667e-05
-2.99753105569914e-05
-2.34102060936409e-05
-2.65656683083851e-05
-2.44316806475794e-05
-1.49350025749778e-05
-6.87180627949889e-06
-4.09234447766813e-06
-1.55124234010254e-05
-1.30420761004958e-05
-3.7775420663405e-06
-1.37277377374941e-05
4.95845760826746e-06
-1.7634832755191e-07
4.48139025663782e-06
-1.32294300388537e-05
-1.3321934681916e-05
-1.42644282925872e-05
-1.81540348659043e-05
-2.61819512929614e-05
-4.32597681971283e-05
-1.12104231611417e-05
-2.90101361825612e-05
-1.80584933877285e-05
-2.63436356160141e-05
-1.20676338965311e-05
-1.42058796234759e-05
-1.0412727311177e-05
-8.51400936051716e-06
-2.12354647021095e-05
-4.68429159842385e-06
-8.96053627299344e-06
5.74881099174313e-06
-1.6269695183827e-05
-5.0533820401658e-06
-1.10634711200817e-05
-2.63932185013793e-05
-3.05177010594051e-05
-3.42877921355989e-06
-2.52325497643973e-05
-3.49194754988806e-05
5.67203142198531e-06
-1.14822064105673e-05
-4.07392263236596e-05
-1.19945180835745e-05
-4.63275190084402e-05
-1.35346957030488e-05
-1.64455796674741e-05
-1.88396770479124e-05
-2.06119792183682e-05
-1.17937218913647e-05
-2.58512827777783e-05
-7.54911591247567e-06
-1.81592813141446e-05
-2.56650254581435e-05
4.38413520966171e-06
-3.47375543591669e-06
-1.62810025563272e-05
-1.61393147678208e-05
-2.81242603251097e-05
-7.81796057481016e-06
1.50517996866154e-05
-2.80424634154809e-05
-2.12724626983791e-05
-1.08857423246041e-05
-1.19709411046806e-05
-6.52938596192151e-06
-4.0667382606446e-06
-9.62557592733605e-06
-2.65204537817513e-05
-1.27690392096977e-05
-7.2097720242606e-06
-3.86382584444824e-05
-1.55977702906887e-05
-1.56235672957413e-05
-1.23521785215793e-05
-1.57130336034291e-05
-1.63396847284043e-05
-1.89245401425006e-05
-4.06002853725803e-05
-7.18355292158811e-06
-1.08173616066966e-05
-1.4859708469509e-05
-3.77636038690189e-06
-1.2568068651021e-05
-2.23965897860848e-05
-3.03421430208679e-05
-8.21880365067154e-06
-1.89787786361466e-05
-1.43086993930606e-06
-3.34585685623034e-05
-6.51225909440514e-06
-2.53075527297875e-05
-1.96701524496467e-05
-1.82741065262571e-05
3.2882564546073e-06
-2.99490163181383e-06
-3.73041331089138e-05
-2.73831433674646e-05
-2.20434224434517e-05
-1.93740372405251e-05
-6.52246194715951e-06
-4.0600457778805e-06
-3.13671904636423e-05
-2.79609200907914e-05
-2.69893412011715e-05
-4.45762877042423e-06
-2.024127454809e-05
-1.42094742352997e-05
-3.07486242208404e-05
-1.97765660648561e-05
-1.35948403000283e-05
-1.57280231257517e-05
-3.60638970149931e-05
-2.96035628320614e-05
-2.77105005895181e-05
-2.16572706279193e-05
-8.37442565189495e-06
-2.97074482832069e-05
-1.88234284861484e-06
-1.29159170665016e-05
-1.95044316292893e-05
-2.52864907365596e-05
-3.32131985497587e-05
-1.35992850350296e-05
-2.19803527556679e-05
-1.00740617020843e-05
-1.08326565128749e-05
-4.10136293905154e-06
-1.89852747363106e-05
-1.73451044902872e-05
-1.6682816184153e-05
-1.95686591336916e-05
-2.02292992862441e-05
-1.6139084034967e-05
3.97176315149958e-06
4.9078837400362e-06
-3.42849586000151e-05
-2.15697435147066e-05
-3.06529573805743e-05
-1.67009810528467e-05
-2.64791541505784e-05
-2.30742075115708e-05
-1.33019853602835e-05
-8.82424908274445e-06
-2.37756508674402e-05
-2.3775398825799e-05
-9.10309263052485e-07
-2.20449907989947e-05
-4.03773267895371e-05
-1.28774311661341e-05
-2.47811863023175e-05
-1.13835248475422e-05
-2.42731093342515e-05
-6.13280317769701e-06
-1.37442837980474e-05
-1.6596830179217e-05
-1.57004624557494e-05
-7.17628120899178e-06
-1.39434357999847e-05
-1.19041884427479e-05
-8.55802740634903e-06
-3.40065194680366e-05
-3.63831574400532e-05
-3.68750263100843e-05
-2.58345576015044e-05
-2.97302645970212e-05
-7.52009944386056e-06
-1.13907032907719e-05
-1.00672131804289e-05
-5.62968356334231e-06
-1.96024050910691e-05
-4.33742607962371e-06
-8.67622880835799e-06
-7.69631278103329e-06
-2.45300338058863e-05
-2.66908894917712e-05
-1.65010830975311e-05
-4.81206955651301e-05
-2.84029195955154e-05
-1.4752298058203e-05
-1.49744144491761e-05
-1.95935556681312e-05
-1.93845448082394e-05
-8.556038561823e-06
-1.66667882162158e-05
-5.62360081352409e-06
-2.20711921043351e-05
5.57271769303607e-06
-8.39427503170817e-06
-4.72139821967989e-05
-4.01266612471901e-06
-2.33278355650699e-05
-4.33130626951079e-06
-1.72439223560181e-05
-1.67312655873063e-05
-1.24826641544765e-05
-3.05584111649151e-05
-2.30094342583634e-05
-1.8465397154561e-05
-1.91907783579126e-05
-6.82225711580274e-06
-9.79835931432554e-06
-3.13993983789978e-05
-1.38562809478281e-05
-1.20276508937973e-05
-1.42387784858519e-05
-2.55547054729147e-05
1.13832820347512e-05
-1.64863297277354e-05
-2.72646316463905e-05
-2.57249921229585e-05
-2.66834255987743e-05
-2.37689411072008e-05
-3.6460949856164e-05
-1.3935468770429e-05
-2.42658885716442e-05
-8.58510850231553e-06
-2.0129331401969e-05
-2.48808661735724e-05
-3.36123260492686e-05
-3.06035629971851e-05
-2.48317077968728e-05
-9.72863298827587e-06
-1.10064792148231e-05
-6.88929826239818e-06
-1.56118866059948e-05
-9.12912158413607e-06
-2.16769860893358e-05
-8.16265916999934e-06
-1.75436456488538e-05
2.24600211301086e-06
-2.42981463132758e-05
-3.23345051025943e-06
-1.13529336408748e-05
-1.98437184284576e-05
-1.581767939557e-05
-1.54205012956701e-05
-1.570904408109e-05
-2.23951119689362e-05
-1.09332958620404e-05
-9.32463150515884e-06
-2.31007319810089e-06
-2.84147937751714e-05
-2.64860577064245e-05
4.76977218057673e-06
-3.71157251335904e-05
-1.67572575656249e-06
-1.26627975147003e-05
-2.52538423949633e-05
-1.62272611138348e-05
-3.87937226840479e-05
-1.85428311714285e-05
-6.81667777507981e-06
-1.39761307254286e-05
-2.69682455843661e-05
-2.56542441511889e-05
-1.84223346061778e-05
-1.11159722241032e-05
-5.97944737660228e-06
-1.65482227132312e-05
-1.61571667275695e-05
-1.68702206085205e-05
-4.26808639292124e-05
-1.09137237788025e-05
1.04966563133031e-05
-1.26156561008319e-05
-1.65337702379221e-05
-2.13084416358459e-05
-1.93292313713559e-05
-1.36268893838756e-05
-2.03527313362609e-05
-1.41546604243156e-05
-1.71130808017892e-05
-2.21296820169459e-05
-2.24481756882874e-05
-1.73457066535466e-05
-2.32391240664637e-05
-1.82417663026125e-06
-1.08490205419349e-05
-1.52382162813126e-06
-3.74894910742139e-05
-6.21401725979431e-06
-6.72188762219587e-06
-2.24453355978814e-05
-3.29515096213682e-06
-4.44500713789026e-07
-2.19611551637366e-05
-3.03688684032409e-05
-3.10131601624372e-05
-2.05922891724628e-05
-8.24806372963028e-06
-3.46552374632963e-05
-2.13632257238855e-05
-2.48673552620058e-05
-1.74627434771757e-05
-1.88449816822865e-05
-1.58754185252851e-05
-2.10674672904511e-06
-5.45512446670022e-07
-1.29463490875994e-05
-2.19750433066673e-05
-1.02284485822689e-05
-1.55778360185406e-05
-1.77248307355557e-05
-7.98076675642772e-06
-6.25305531491174e-06
-5.81159447684388e-06
-1.39506012612428e-05
-2.33502858049731e-05
-1.05627029908537e-05
-1.52312433786874e-05
-1.7170210710702e-05
-4.39642094420291e-05
-2.41221390108882e-05
-6.05235597473427e-06
-1.92533736539515e-05
-5.08333731067756e-06
-1.61924757006904e-05
-1.60171427970171e-05
-4.83405280621917e-05
-2.4195411719774e-05
-2.15639320178544e-05
-3.1668547836584e-05
-1.74934332684669e-05
-2.2929047960739e-05
-3.63824931248464e-05
-1.56337030464762e-05
-1.47446948001394e-05
-7.6869488483102e-06
-2.82294437882715e-05
-2.68002406430085e-05
-1.15737566554077e-05
-1.91461936996094e-05
-1.84250201452203e-05
-2.34415336394161e-05
-1.35162996013649e-05
-9.04483731785382e-06
-5.76288681360006e-06
-2.98117742033557e-05
-1.73416887192239e-05
-1.89129575600772e-05
-1.70359168398952e-05
-6.59621167606034e-06
-9.37002840562269e-06
-1.86870907893772e-05
-2.5103033699726e-05
-1.51131039635206e-05
-2.58691516580327e-05
-1.83513422966694e-05
7.64200076224002e-06
-2.57673765250789e-05
-6.06580409943676e-06
-1.88470943730949e-05
-2.60457366845629e-05
-2.42246515219212e-07
-1.46784083622775e-05
-9.45308961920143e-06
7.3240680528467e-07
-3.55614637520996e-05
-8.03523749870934e-06
-1.78974884092309e-05
-1.88001519126834e-05
-5.85395524918373e-06
-9.98876655437557e-06
-1.92676948743948e-05
-1.79620884417151e-05
-1.21937906080613e-05
-1.9423694198226e-06
-1.31485380394806e-06
-1.53563859536478e-05
-4.54660450989001e-06
-2.43612043103246e-05
-2.24614431915819e-05
-1.33868734417852e-05
-2.44708243579316e-05
-2.26549126738568e-05
-3.25709628979982e-05
-1.43017294166809e-05
-1.25322939791572e-05
-1.99861793835343e-05
-3.02035071060973e-06
-2.91590181237283e-05
-2.02923153027446e-05
-2.61947410009473e-05
-2.03892368221982e-05
-1.86670342731497e-05
-2.14304822017839e-05
-2.33310728383503e-05
-1.78295445176503e-05
-3.24045411985847e-05
-2.39187429747412e-05
-7.11742633688165e-06
-3.06966119409926e-05
-1.00345371610943e-05
-1.7423029890934e-05
-8.7797162154909e-06
-1.86629986378911e-05
-6.50856410195581e-06
-7.71633872754403e-06
-7.18643329215276e-06
-2.08045546090637e-05
-2.38007379585142e-05
-1.17035571431298e-05
-2.54695205365027e-05
-8.5402982450154e-06
-1.50779315232898e-05
-2.50903666673863e-05
-1.43595277696145e-05
-3.43115011387578e-05
-7.73294702389908e-06
-1.06777573419794e-05
-1.26522696036711e-05
-3.38477979548176e-05
-6.36160636096544e-06
-5.81482482075976e-07
-1.82800220174403e-06
-1.41709686923978e-05
-2.83566877032515e-05
-1.83606754036544e-05
-1.0654449505186e-05
-2.97614052268039e-05
-1.6885144852177e-05
-2.84925481689957e-05
-1.58788515153405e-05
-2.7797223166238e-06
-1.45032201855912e-05
-9.46509358170868e-06
-4.57204881611983e-06
-1.26479911411095e-05
-1.73277489645167e-05
-7.26225253796328e-06
3.73195573249317e-06
-5.28727796969154e-06
-2.34693444227886e-05
-1.38462337466179e-05
-1.30565043005928e-05
-5.29710304587789e-06
8.9127400970089e-06
5.17646936377513e-06
-9.07668260388588e-06
-1.53791017325299e-07
-1.1639203516808e-05
-1.88840989044569e-05
-1.41100585221704e-05
-5.55769130430929e-06
-1.77023144528989e-05
-4.78912771382088e-06
-3.88774427110656e-05
-1.42253246886451e-05
-2.66857862034432e-05
-3.03124905424585e-06
-7.26701729288235e-06
-2.15105204668776e-05
-1.99809827994638e-05
-8.18861464793364e-06
-1.96666844549158e-05
-1.15234264944524e-05
-2.97015558562809e-05
-2.00831962313708e-05
-2.9568553686614e-05
-1.8790992994214e-05
-1.39239317604326e-05
-1.97084533623119e-05
-2.2367079263753e-05
-1.98016905344781e-05
-3.84290062689868e-05
-1.47538839438074e-05
2.3529350756127e-06
-1.42950956074367e-05
-1.96677671854673e-05
-1.10806289111036e-05
-1.70727987271173e-05
-1.88343817563687e-05
-7.02979748521759e-06
-3.22778526605153e-06
-2.80826215170587e-05
-2.53406108698089e-05
-1.28454783881969e-06
-2.68647208745222e-05
-1.04535903085503e-05
-1.1902037304264e-05
-1.31962236275361e-05
-8.67010462828174e-06
1.50228774333823e-06
-4.47585236810908e-07
-1.73351906986458e-05
-1.53497311967788e-05
-3.5356210942211e-05
-1.50633535678616e-05
-2.8608515971952e-05
-1.44009302469408e-05
-2.51878926705049e-05
-1.33857614236369e-05
-4.01339314640418e-06
-1.81650124301298e-05
-1.00151248324201e-05
-2.19855535221867e-05
-1.87474328006416e-05
2.11957431114214e-06
-1.62881114161588e-05
-9.21014005902409e-06
-1.41831172016596e-05
1.82367047710781e-06
-1.81423350168147e-05
-1.02939791644926e-05
-1.42339356710827e-05
-1.95171824849291e-05
-2.25106630541623e-05
-7.20268165028856e-06
-1.24475756598393e-05
-1.14795703419866e-05
-1.38909320922872e-05
-1.38502084654425e-05
-4.06782801857638e-05
-1.8575684326843e-05
-1.72928324034818e-05
-2.76498106583579e-05
-1.64027128507277e-05
5.34590172564644e-06
-1.46748117881594e-05
-1.64748948628475e-05
-1.74643621767757e-05
-1.25519168153952e-05
-2.49254652685362e-05
-9.35864051013795e-06
-1.01301693586246e-05
-2.18531323614204e-06
-4.47393962776813e-05
-9.23316722938908e-06
-1.04301599518858e-05
-1.41422153980296e-05
-2.65244276553701e-05
-2.10944417824461e-05
-2.33525365434579e-05
-7.80992930749525e-06
-2.62252723282165e-05
-2.47096917324121e-05
-1.90539571029852e-05
-1.66101435745411e-05
-8.26430582223701e-06
-1.9108259514872e-05
-5.3853965595191e-06
-1.06466085440168e-05
-3.34954370233914e-05
-1.67278060256108e-05
-1.07509425661592e-05
-9.75574404798349e-06
-1.41621569201018e-05
-1.0285366222771e-05
-1.71890156806358e-05
-1.21412007658564e-05
-2.80019710283529e-05
-9.84993051971955e-06
-2.12807284861514e-05
-1.61245567960216e-05
-1.40934483154567e-05
-2.09194380573281e-05
-1.46439252402425e-05
3.11673019271694e-06
-1.32535610690838e-05
-1.07212581025752e-05
-1.58811123517635e-05
-2.86960639333346e-05
-1.38634888510129e-05
5.73232266950384e-06
-2.9692400049073e-05
-2.62658356457288e-05
-9.97111293922103e-06
-1.51082767580214e-05
-3.48356097067223e-06
-2.58483273740337e-05
-1.74123940856485e-05
-2.34304430442468e-05
-1.42845138867695e-05
-2.16066069020523e-05
-1.0363104626571e-05
-2.47298093932168e-06
-2.42537109946041e-05
-1.04945282348375e-05
-5.7585888967658e-06
-9.09437849391205e-06
-2.8724706914343e-05
-2.26304775016734e-05
-1.70971772279278e-05
-2.42205499417885e-05
-5.30027745451444e-06
-2.0062551693894e-05
-7.09629006562334e-06
-1.20316195547768e-06
-1.7990014692287e-05
-1.40847210452515e-05
-2.82226976805555e-05
-1.4552707334359e-05
-1.60512169777912e-05
-3.85275087089438e-06
-1.85911414907371e-05
1.27608380668641e-05
-3.778495442418e-05
-2.27229759210621e-05
-1.94697183056863e-05
-8.52692785897831e-06
-2.52461944360287e-05
-1.52962933477606e-05
-1.7058504034632e-05
-2.96664841866048e-05
-1.39401262628545e-05
-1.97619988891355e-05
-1.63431846984039e-05
-4.3815794199768e-05
-9.23669084568009e-06
-6.72742150140349e-06
-1.65451620363049e-05
-2.30018173236499e-05
-3.32810723542349e-05
-2.97036696893904e-05
-6.53524297401442e-06
-3.39080896785357e-06
-1.06296642121592e-05
-9.55459810045613e-06
-1.42138167803035e-05
1.37337575724246e-06
-1.74682919378975e-05
-1.00687680054917e-05
-2.10785271016463e-05
-3.86331200909411e-06
-2.97815736058006e-05
-1.86359319982397e-05
-1.53727540794925e-05
-1.45523687054136e-05
-1.13439941780208e-05
-3.21322400219893e-05
-1.41896932683995e-05
-5.24531731584551e-06
-3.11881364469312e-05
-8.12420185165918e-06
2.85774929801133e-06
-8.34173326507637e-06
-3.43977741353965e-05
-1.16577101930023e-05
-1.35793571751316e-05
-2.81037592255856e-05
-1.30708840197357e-05
-2.31627521080602e-05
-2.45344662110899e-05
-6.63886415077497e-06
-2.96372423426653e-05
-4.48194467006047e-05
-2.37288842599098e-05
-1.57755255469695e-05
-3.2056159004174e-05
-2.39617948611806e-05
-2.78219607473202e-05
-1.789469368899e-05
4.69370526127579e-07
-1.03678929895445e-05
-1.97206153160044e-05
9.16359219640434e-07
-1.71939569415944e-05
-1.84411731689874e-05
-2.05633317567758e-05
-1.38443086818003e-05
-1.55511246001965e-06
-3.14117311444588e-05
-7.49988242735094e-07
-1.20094852130102e-05
-1.58056389316088e-05
-1.87527022479034e-05
5.28268036177026e-06
-2.25239917017158e-05
1.36180647079837e-05
-1.5092262557163e-05
-5.41771454755081e-06
-2.64145494391477e-05
-4.21111967309129e-05
-2.00228810328388e-05
-1.58816413132065e-05
-2.94142964643597e-05
-1.97923611133378e-05
-1.46417448827469e-05
-1.49912755628137e-05
4.00009247467467e-06
-3.38784713762328e-05
-8.27131657394806e-06
-1.15181151427032e-05
-2.4195279796308e-05
-2.92618023261846e-05
-1.87748170525209e-05
-1.87958649415937e-05
-2.63894766603863e-05
7.64339880670555e-06
-4.44776317253435e-06
-1.19758974204993e-05
-2.07593813420302e-07
-2.67436282194957e-05
-9.48406353168232e-06
-1.67397618548825e-05
-1.89035223636637e-05
-2.97467170327434e-05
-6.40906868040339e-06
-7.99418620225899e-06
-5.87482398441493e-06
-1.50132971868887e-05
-1.14576163206611e-05
-1.06398236333581e-05
-3.99280346394811e-06
-1.04600428692845e-05
-6.93998234482283e-06
-1.69163999033885e-05
-1.26904649703196e-05
-1.05000147020941e-05
-2.95143478513053e-05
-2.9836550317515e-05
-2.87542543737994e-05
-2.55186855767167e-05
1.30353032845984e-06
-1.29847075370119e-05
-1.69082524389303e-05
-1.05463350804534e-05
-2.51287526528532e-05
-3.09252387224589e-05
-4.34565982502014e-06
-2.24969901312685e-05
-1.03379871675418e-06
-1.59940172111001e-05
-5.43171491426367e-06
-1.95998032153645e-06
-2.36240858493282e-05
-2.69465187663459e-05
-1.29877413678235e-06
-3.49089853172995e-05
-2.32789381560519e-05
-2.74352228693777e-05
-1.85508833013744e-05
-5.89019927370294e-06
-4.0443699889918e-05
8.85261542452215e-06
-2.09632498005636e-05
-3.06901828577999e-06
-1.10281313814449e-05
-3.63988618772665e-06
-1.59177425276816e-05
-1.37741571390681e-05
-1.53867193887634e-05
-3.17496060477116e-05
-9.75126455391086e-06
-1.36831892478227e-05
-2.19426713707074e-05
-2.28126189774948e-05
-2.312861832595e-05
-6.66874164408615e-06
-1.82727781146721e-05
-1.82275757328145e-05
-1.8290770559548e-05
-1.63749322472584e-05
-2.15125623947835e-05
-1.72106775157384e-05
-2.14555177352088e-05
-1.55967442517523e-05
-1.50748699977539e-05
-1.33397104000417e-05
-2.63320032834418e-05
-1.76087431399291e-05
-2.59092453858871e-05
-2.68445509678231e-05
-7.16005428692062e-06
-2.1276930377698e-06
-2.11271574942874e-05
-1.01190460895708e-05
-2.58034904575085e-05
-2.50291715962481e-05
-2.43983049390162e-05
-2.44097731254224e-05
-4.96259005782112e-06
-5.48222083769795e-06
-2.03961961193319e-05
-2.77845713941192e-05
-2.28225886532166e-05
-7.98982669319255e-06
-2.10399576555087e-05
9.35403648685254e-06
-9.65459012800726e-06
-2.43881274035961e-05
-2.13710460895072e-05
-1.52875727729641e-07
-7.4113224839027e-06
-1.78846152741149e-05
-1.95546308644758e-05
-9.9218226916374e-06
-1.3917214382325e-05
-2.13929021952611e-06
2.85300678339885e-06
-1.40124293030775e-05
-6.23462481714058e-06
-2.54973718426087e-06
-2.06740970644414e-05
-1.90141192541928e-05
-1.66404479763934e-05
-1.34689859906271e-05
-2.00146801369641e-05
4.35417734639324e-06
-1.49020439108524e-06
-1.11689662417496e-05
-3.03655721047018e-06
-9.32815584163937e-06
-2.12985585085561e-05
-1.47945969666689e-05
-7.75920434677077e-06
-4.08003368151296e-06
-2.57910269170022e-05
-1.68289701010442e-05
-2.95243332120615e-05
-1.47412138185293e-05
-2.09296394208367e-05
-3.44431666823126e-05
-1.31138505820072e-05
-2.75997000117928e-05
-2.16620115748827e-05
-2.84093364137773e-05
-2.43475694722717e-05
-3.00237259707083e-07
-2.49964044240345e-05
-1.2731294987835e-05
-2.22186466389838e-05
-1.69707030511555e-05
-1.97186752182528e-05
-1.25933364327272e-05
-2.40793492725909e-05
-9.57880595530831e-06
-3.07393373303772e-05
-1.76354391183968e-05
-1.77862748454697e-05
-4.04623208850574e-06
-8.59868781729157e-06
-3.52880644658747e-05
1.2655200293595e-05
-1.88260199238074e-05
-5.65653831895419e-06
-1.81384972748503e-06
8.64227465511244e-08
-2.37608822525129e-05
-1.01787156391928e-05
-1.15031732428198e-05
-1.72648391030419e-05
-3.69297073424837e-05
-2.29322167660403e-05
-7.76220652741705e-06
-2.06415377515194e-05
-2.60934186720066e-05
-1.67797617656158e-05
-1.19775113816491e-05
-2.43645495564677e-05
-2.70439412363774e-05
-1.49307753960134e-05
-2.36872766873967e-05
-1.53022086939809e-05
-1.72733523840784e-05
-4.78597231115135e-06
-1.560696063581e-05
-1.43146465245805e-05
-1.46529038369308e-05
-4.69284034177319e-06
-2.2697224816489e-05
-1.16081070878566e-05
-2.22922288240208e-05
-1.34890386684838e-05
-1.98533329928302e-05
-1.50019831487267e-05
-2.80225441584664e-05
-2.38889941953179e-05
-2.38468161769252e-06
-1.02434815114396e-05
-4.27700301378533e-05
-2.50804148305267e-05
-2.17163859701761e-05
-2.7067380935472e-06
-6.10005356576736e-06
-2.03333977884745e-05
-3.83416365211627e-05
-5.80951068961195e-07
-3.34957319450579e-06
-1.92016043205239e-05
-1.05078907802112e-05
-1.82980212314742e-05
2.51712199809698e-06
-3.09124534034432e-05
-1.81533492887161e-05
-1.95899154286423e-05
-1.26269172774145e-05
-7.41918558156043e-06
-2.31726010622073e-05
-1.07269245165436e-05
-3.21387059155513e-05
-1.21518046023194e-05
-1.99697476177757e-05
-2.72123825322591e-05
-2.03189442963669e-05
-1.12598934039965e-05
-1.61690489300369e-05
-3.41978804812833e-05
-8.68270458256551e-06
-1.64158468547746e-05
-2.36271548734173e-05
-2.26733781817921e-05
-9.41238807230553e-06
-1.60603299713676e-05
-2.26130300755846e-05
-4.55721589588667e-06
-1.58312206898477e-05
-1.43841152133203e-05
-2.25813837190134e-05
-1.63830015822868e-05
-1.87702037353356e-05
-3.24606041794931e-05
-2.23272669095764e-05
-1.82566847329679e-05
-3.97735081568356e-05
-3.31447569709824e-05
-2.3830148254269e-05
-2.6031464204773e-05
-1.49681167296262e-05
-1.75062509021566e-05
2.57518033505892e-06
-1.39679034808411e-05
-2.97887234698712e-05
-1.24974407095438e-05
-1.799530097627e-05
-2.74234920450669e-05
-7.54659455790126e-06
-2.88954258178088e-05
-1.27870309818138e-05
-1.33200411919483e-05
-2.57518431347473e-05
-1.28715084306201e-05
-2.03958015554241e-06
-7.92685836062272e-06
-3.05561132839636e-05
-2.69244336307792e-05
-2.89226539817041e-05
-1.95015721670429e-05
-2.55570534371055e-05
-2.56991075481183e-05
-2.59443234545216e-05
-2.59385698524111e-05
-2.04042591869217e-05
-5.76253200779941e-06
-1.7307431213568e-05
4.8922445817209e-06
-2.44627344056864e-05
-3.85368576298221e-05
-1.25887676254844e-05
-5.4635658858301e-06
-2.36140622247011e-05
-1.36838733534879e-05
-4.2483310638206e-06
-2.09208319123428e-05
-1.36820182277089e-05
-2.71074550947505e-06
-1.50938031834166e-05
2.69902813624277e-06
-3.99286739953604e-06
-1.9732427105619e-05
-2.55881945840904e-05
-3.4066567744214e-05
-2.62112259789593e-05
-2.29761062252612e-05
-1.10876925274473e-05
-1.90044344177665e-05
-9.26185861848534e-06
-2.85484591673129e-05
-1.28166531338524e-05
-2.63149529254786e-05
-4.09924123801985e-06
-1.23362978144329e-05
-2.10206720461689e-05
-6.79521978161104e-06
-1.03503955474101e-05
-2.3845038178069e-05
-2.3792824599074e-05
-2.55684319950993e-05
-2.11925153597726e-06
-9.03312381916621e-06
-2.36456548255174e-05
-2.28501726097809e-05
-3.19459166416179e-05
-6.52084774544998e-06
-1.06770825093644e-05
3.52718976601588e-07
4.03709327278297e-06
-2.53482947622827e-05
2.21158024080719e-06
-1.08042689703238e-05
-1.15704793017098e-05
-9.4758745708687e-06
-1.99552365577379e-05
-3.15721478596352e-05
-2.0825183539126e-05
-1.17319607551831e-05
-2.19173556751445e-05
-2.01055054716659e-05
-7.05924866093979e-06
-2.43622553792502e-05
-1.2538170128793e-05
-2.86868818231453e-05
-2.88470854726935e-05
-2.22579027362074e-05
-2.44516165660836e-05
-9.48245904246509e-06
-1.58984313291985e-05
-7.6437708460136e-06
-6.86271130674343e-06
-1.48102952422737e-05
-1.03250153682111e-05
-1.72896829799747e-05
-4.9804858205856e-06
-2.19075878973906e-05
-8.42988275749125e-06
-1.67018430312331e-05
-1.54368767427037e-05
7.82470746109692e-06
8.13953520839066e-06
-1.03112522344233e-05
-2.34814023736789e-05
-1.22827856293876e-05
-2.73482300434817e-05
-1.72310023505985e-05
-2.903849452952e-05
3.94979316809288e-06
-1.62320313645207e-07
-7.94472931331281e-06
-3.97563611109672e-06
-2.21950168830234e-05
-1.37434725284546e-05
-1.13890860917953e-05
-2.37342996942227e-05
-3.01322932556074e-05
-1.54758548818815e-05
-1.68568507388158e-05
-2.36083588489504e-05
-3.02039042255982e-05
-4.16562369165051e-05
-1.36387004909418e-05
-1.04766280552979e-05
-1.13199836010723e-05
-1.88833991714258e-05
-2.42419186718562e-05
-1.23900258669581e-05
-1.69340345009209e-05
-2.09618249625748e-05
-2.05700025879559e-05
-2.09217286652801e-05
-2.27738847497265e-05
-1.74203788319882e-05
-1.28450252069171e-05
-3.45347304129239e-05
-1.84449146387093e-05
4.03391543726101e-07
-2.5977623711239e-05
-1.6273332118012e-05
-2.62236767804605e-05
-1.62706379271666e-05
-2.27415697783222e-05
-6.16547103078968e-06
-2.73973857477501e-05
-3.83260250282882e-05
-1.34446386878879e-05
-1.98679479007046e-05
-2.56957442046047e-05
-2.01328991433869e-06
-3.11838264632605e-05
-1.84161765656852e-05
-8.38493751908784e-06
-1.37528894799533e-05
-1.9452586658583e-05
-2.05106256074731e-05
-6.32432040303824e-06
-2.74310063132486e-05
-1.78040717491701e-05
-2.49376088962775e-05
-1.9361469911758e-05
4.42324142875183e-07
3.9303193591077e-06
-5.99958148362862e-06
-3.1683082979593e-05
-1.04607185999858e-05
-1.76230398779678e-06
7.82677111650529e-08
-9.72180285125724e-06
-1.40691662383898e-05
-2.79635200110778e-05
-9.50172173699064e-06
-1.51174020600604e-05
-1.03029419311971e-05
-2.68572942324116e-05
-1.25921455091661e-05
-2.80882477974071e-06
-1.47659959579069e-05
-2.68337769980738e-06
-4.44027921343494e-06
-2.77718796945387e-06
-2.63095704544148e-06
-1.54397231899667e-05
2.81168511033705e-06
-2.95441830825879e-05
-1.24854233805704e-05
-1.83189759225603e-05
-2.87131060130723e-05
-1.25456843917481e-06
-1.94284286299548e-06
-1.34082830849691e-05
-2.35815667592473e-05
-2.0994429480321e-05
-1.53949216413401e-05
-2.98332183481275e-06
-1.22943397809111e-05
-3.25024854035716e-06
-2.05427048619487e-06
-6.98295771743881e-06
-7.45566262205143e-06
-1.55593117129011e-05
-9.87413253050303e-06
-6.14324095334762e-06
-2.24361815093902e-05
-1.77246555565448e-05
-1.59151595752201e-05
-1.42788923658339e-05
-3.49402136541507e-05
-1.8275220221348e-05
-1.51005738373397e-05
-4.55624312498569e-06
-5.02964920369229e-06
-1.11745090660913e-05
-9.04778825249505e-06
-2.74717771774242e-05
-3.13550657069873e-05
-1.49887723829218e-05
-2.67149175498526e-05
-1.27469399147534e-05
-2.17735066822538e-05
-2.74213252379502e-05
-1.96213804455537e-05
-2.58179426832593e-05
-1.1257633189821e-05
-1.86255742079997e-06
-1.81336002678754e-05
-2.32159466502964e-05
-9.59339769499688e-06
-2.57623425612483e-05
-1.72263372389861e-05
1.99568809715598e-06
-1.70169421026271e-05
-1.33847016081199e-05
-2.31900338283502e-05
-1.29090532645426e-05
-5.04572555647546e-06
-1.7746868208564e-05
-1.85229792112691e-05
-1.36245527374854e-05
-2.76726172530283e-05
-1.11700139787474e-05
-3.35866485668127e-05
-1.12020868624875e-05
-2.49472665629029e-05
-2.87829867167478e-05
-2.01571324976011e-05
-2.72987320689953e-05
-2.34047026602337e-05
-2.51690489662913e-05
-2.74762906377934e-05
-2.69272531803624e-06
-1.94454807149963e-05
-2.29428585060368e-05
-2.48794830707049e-05
-2.58327449695148e-05
-1.22063569972532e-05
-1.33890439322603e-05
-5.4713598755925e-06
1.10240582993024e-05
-1.90256496708435e-05
-1.16262495353409e-05
-1.94887313120555e-05
-3.56544356951001e-05
-6.93412312417058e-06
-2.27895823487636e-05
-1.34838055688074e-05
-3.71602194019113e-05
-6.9436616016496e-06
-1.53120133294483e-05
-1.92565737136817e-05
-1.6289861645579e-05
-2.37547806178132e-05
-8.49918451393818e-06
-7.39486015676666e-06
-2.00694157917624e-05
-2.73060673987587e-05
-1.40575377706466e-05
-2.15441154257371e-05
-3.62614207117334e-05
-4.45684107457617e-06
-7.17920554358736e-07
-9.03375388785619e-06
-2.09514234155753e-05
-3.1416225609471e-05
-1.29491932951392e-05
-3.55059204464368e-06
-2.57823534745838e-05
-1.31290516435259e-05
-1.07792826041887e-05
-1.27875818986469e-05
-1.37069119287612e-05
-2.00132069755193e-05
-1.70252158674497e-05
-3.4692009544642e-05
-2.21614404383464e-05
-2.11165629755711e-05
-3.27277993797348e-05
-1.38699524221559e-05
-2.39287250073326e-05
-1.73854555873947e-05
-3.15036608458532e-05
-1.48057618887703e-06
-1.23810531831226e-05
-1.625724264879e-05
-9.08455356423297e-06
-1.17666728252708e-05
-1.72706919787711e-05
-2.26784995258104e-05
-1.16863076256003e-05
-1.50874756918538e-05
-2.74562298976128e-05
-1.79174030666192e-05
-1.28179405685831e-05
-2.4180308668475e-05
-1.81845054858834e-05
-1.58563120284042e-05
-2.33189508398355e-05
-2.27023769429779e-05
-2.66052954666926e-05
-2.04064362388166e-06
-2.23175859287003e-05
-3.9741785128095e-05
-5.58609189147797e-06
-1.63652487657898e-05
-2.66235116098735e-05
-1.81512440664489e-06
-1.50848637230723e-05
-2.63822986670997e-05
-3.37774729364397e-05
-1.53081404372399e-05
-8.99503948752079e-06
2.58885482523683e-06
-1.25645574852672e-05
-2.12576100441447e-05
-9.34873116938788e-06
-4.8150115363218e-06
-2.54819882326795e-05
-1.89879773671266e-05
-2.49825088446405e-06
-2.12744430202496e-05
-4.87982048984315e-07
-3.3232784069163e-05
-2.12385813745122e-05
4.62339371044981e-06
-4.64846675673152e-06
6.98630081913299e-06
-4.64516697441258e-06
-3.57795434235219e-05
-1.76875168081426e-05
-2.05546832199974e-05
-1.69012839004761e-05
-2.36278508759879e-05
-1.61786333180321e-05
-2.64395901658715e-05
-1.1975797061145e-05
-1.58188183810637e-05
-3.74779734204748e-05
-2.24094485642033e-05
-2.72817735987942e-05
8.79561877646405e-06
-1.15011942057003e-05
-1.02169313402917e-05
3.95965009111709e-06
-5.34917821730473e-06
-2.23632832074643e-05
-9.98036156581098e-06
-1.788448231117e-05
-2.39374682540629e-05
-2.62171229930597e-05
-1.320189343467e-05
-1.83011968359613e-05
-7.25845927321716e-06
7.13573202580299e-06
-1.50498906422298e-05
-1.10823239756176e-05
-2.36299512242812e-05
-2.00397617836419e-05
-1.72991101783838e-06
-2.76046021845442e-05
-9.63413777366913e-06
-2.53593919878736e-05
-2.66167051720801e-05
-1.73787172449232e-05
-2.07231574313063e-05
-4.05402229250703e-06
-1.82790213718849e-05
-1.05002105731409e-05
-2.01483884297647e-05
-3.14210837117331e-05
-1.18692569781076e-05
-1.62956599210862e-05
-5.56359595546786e-06
-2.3794250369695e-06
-2.66920770633476e-05
-2.76835263565161e-05
-1.30024307864764e-05
-1.53147044088733e-05
-3.05315018784498e-05
-1.69600115848881e-05
-1.63195143039558e-05
-1.35061620727622e-05
-2.23281492948413e-05
-2.42232474392376e-05
-3.36217811977844e-05
-3.70667521698698e-05
-1.41199324423293e-06
-1.02127548061608e-05
5.99551593190184e-06
-2.8422955495601e-05
-1.51497150094428e-05
-3.1381729370594e-05
-9.23856010990513e-06
-1.37253539718139e-05
-2.48012697241752e-05
-1.01040999495509e-05
-2.42319468063862e-05
-1.12913790342001e-05
-3.13428606488787e-06
-1.34375761725641e-05
-1.86507340334134e-05
-3.70197951296077e-05
-5.14052934256851e-05
-1.43954511096437e-05
-1.50321696435481e-05
-4.16522355533907e-05
-3.17918445464336e-06
-1.4843972182566e-05
-3.24158881225866e-06
-1.91077764741979e-05
-1.47009869564081e-05
-1.09971628378391e-05
-6.60973225603785e-06
-1.70862849138061e-05
-1.42197311111561e-05
-1.32624782573908e-05
-1.79178139118838e-05
-1.64051397104318e-05
-2.29128216829098e-05
-5.93437670076245e-06
-3.22433984330931e-05
-1.14817667416157e-05
-1.24113823786034e-05
-5.3266614028009e-08
-2.26324604704616e-05
-5.35998882161055e-06
-2.57999925389185e-05
-1.02505550174528e-05
-2.05724958982761e-05
-2.53382599987971e-05
-2.03619946416945e-05
-1.23937819748957e-05
4.94097070426259e-06
-1.62911317233687e-05
-2.88810249562559e-05
-2.17194570708363e-05
-7.26699690039892e-06
-2.08106042391893e-05
-3.36395193406183e-05
-3.39108613341396e-05
-2.48994797136679e-05
-1.77069131126412e-05
1.18258018655084e-06
-4.25373012223705e-06
-3.29815794118669e-05
-1.52584264443989e-05
-7.50644728057065e-06
1.33960468317228e-06
-1.3006985838528e-05
-2.53101690025112e-05
-1.69677662136341e-05
-1.44662756727251e-05
-7.7960736129733e-06
-3.2117277916798e-05
-1.20593113799927e-05
-2.12524372086106e-05
-1.46522866113534e-05
-1.53540092697869e-05
-1.38328168516912e-05
8.07763697421726e-07
-1.29877317382207e-05
-1.8230266337722e-05
-7.26916909311316e-06
6.53324126741009e-06
-2.24056868844044e-05
-1.00020447110035e-05
-1.41915286933165e-05
-2.04529021396541e-05
-1.144617742016e-05
-5.93148179350244e-06
-2.86263286745226e-06
-2.26302678983326e-05
-2.567968647041e-05
-1.10538861869275e-05
-1.05881145930258e-05
-1.97013500957369e-06
-2.04078812785646e-05
-3.31167771245423e-05
-1.00942318783894e-05
-1.43392842177291e-05
-6.03810590583715e-06
-1.47376952419602e-05
-1.58163813114492e-05
-3.09074307826824e-05
-3.88786185333465e-05
-2.02035991960456e-05
-2.50327618372924e-05
-9.17686178827152e-06
-1.47794003199979e-05
-1.22247888586334e-05
-3.93934809390538e-06
-6.56249329216879e-06
-1.43407061452066e-05
-2.25857032984329e-05
-6.19885958955184e-06
4.9024982622223e-06
-1.34531592606742e-05
-3.08424823446657e-05
-2.98487946387118e-05
-1.58784162510927e-05
-1.92258171318984e-05
-3.96237857275265e-07
-1.99107713427498e-05
-6.12410840266308e-06
-2.0759055076977e-06
-2.79355749175884e-05
-1.2545940560717e-05
-3.56613749637195e-06
-1.94355456571935e-05
-3.46527976360815e-05
-8.26315051833563e-06
-8.30734962421575e-06
-1.74560278444746e-05
-1.73283460470884e-05
-2.86804270307583e-05
-1.12921890891826e-05
-6.94217454030636e-06
-3.79848566956086e-05
-1.07307263804135e-05
-1.37625122639306e-05
-2.3577657564647e-05
-2.73143038995504e-05
-2.31297412419293e-05
-1.60450555587326e-05
-1.62074650692031e-05
-6.30116231880709e-06
-1.82710982713818e-05
-1.59764183541292e-05
-2.51720870065699e-05
-1.41255817766583e-05
-1.50637669048424e-05
-2.10739392431125e-05
-6.37119955235089e-06
-1.40750489077301e-05
-8.99754005383823e-06
-1.02898945033653e-05
-1.1281317638782e-05
-3.53345340875969e-05
-3.32112508133073e-05
3.47702472136235e-06
-8.67389923790623e-06
-2.83691375036367e-05
-1.07994040062348e-05
4.66024547272432e-06
-7.53019979489512e-06
-1.48620456665038e-05
-7.04610840896883e-06
-1.93367283199473e-05
-3.30472390003281e-05
-9.06687872247882e-06
-9.61266776769968e-06
-3.59943217277884e-06
-5.0071492286287e-06
-2.05552902007405e-05
-2.19235837185262e-05
-3.92672367371259e-05
-1.13413665893729e-05
-8.29997262192334e-06
-1.60179164630823e-05
-1.97684728269967e-05
-9.17321122051916e-06
-1.7778806460855e-05
-1.04480663830884e-05
-1.46786760019914e-05
-8.74812470458176e-06
1.12311149283624e-06
-1.87990483824189e-05
-9.7137039178366e-06
-1.43965299716597e-05
-1.70006019743215e-05
-1.72788968456188e-05
-7.58063801272273e-06
-4.11741749118103e-06
-2.87690328185036e-05
-3.71651799667424e-05
-1.92492068337593e-05
-2.78682240718991e-05
-6.68436942052091e-07
-2.04253175960091e-05
-2.51950050167174e-05
-2.1891063009996e-05
-1.88911559380388e-05
-2.1205059194708e-05
-5.19644254603912e-06
-6.82465178722114e-06
-6.17923605474805e-06
-1.88679670631436e-05
-2.07451887715046e-05
-1.08739048474837e-05
-1.69011971731994e-05
-2.96920907544058e-05
-1.36880318474814e-05
-2.6861973202524e-05
-1.13065257705528e-05
-4.15657853960042e-06
-7.10113970776436e-06
-2.9877336870433e-05
-2.04651158603407e-05
-3.14120228421697e-05
-1.28501104572954e-05
-4.27371653585732e-06
-1.52143715781879e-05
-2.22145607764172e-05
-2.15390253591841e-05
9.4984151688082e-07
-1.19206879884522e-05
-7.40989771406921e-06
-1.01822013876963e-05
-1.37401987221316e-05
-8.86424879589811e-06
-1.89618224181088e-05
-1.01885719712301e-05
-1.20725020159305e-05
-1.80719832303297e-05
-1.28273306905591e-05
-2.00377703202148e-05
-6.87394357999625e-06
-8.1738232752877e-08
-1.73066416413336e-05
-9.06489517154609e-06
-1.2060398609838e-05
-2.69301221158053e-05
-1.31816778646926e-05
-2.85907311995479e-05
2.3737166857545e-06
3.80883086533233e-06
-1.27083874181811e-05
-2.95771432758559e-05
-8.64956772178736e-06
-4.67079500936489e-05
-3.39783327827382e-06
-3.29433228586195e-05
-1.84137263346252e-05
-1.32793280948092e-05
-2.03028441228856e-05
-1.42537336495811e-05
-2.45900404810982e-05
-1.69754739978258e-05
-1.33331557621613e-05
-1.71498029502459e-05
-1.85643082860876e-05
-2.98439477105064e-05
-1.47770589226122e-05
6.32010005388632e-06
4.55642228450823e-07
-1.44127920365147e-05
-1.27072661067417e-05
-9.16799214970218e-06
-5.52095861453843e-07
-1.11750493724773e-05
-2.09550996736507e-05
-2.7615422573974e-05
-4.10050462376227e-05
-2.5476210534967e-05
-1.89507111972515e-05
-1.20578836038769e-06
-1.65265208692566e-05
-1.65899551159867e-05
-2.45197734788678e-05
-2.73696903088907e-05
-5.69636778362614e-06
-1.51962047400066e-05
-6.67777073134564e-06
-3.5719815552615e-05
-8.72288340333515e-06
-3.11200135578234e-05
-1.76793753730353e-05
-1.6804315437613e-05
-1.94789067459664e-05
-1.92236924099481e-05
-8.13929815327138e-06
-1.874086434104e-05
-9.42663575809628e-06
-2.24742816487731e-05
-2.33131639088402e-05
-2.9350850941544e-05
1.63528111942118e-06
-1.88692727187073e-05
-1.82856946774565e-05
-2.05293974696768e-05
-2.44547781121367e-05
-8.99961487816253e-06
-3.15181538924429e-05
-7.0867309323041e-06
-1.96725330390091e-05
-1.14285743972643e-05
-1.93857524754365e-05
-3.18970462711337e-05
-3.30461797087192e-05
-2.6818563287211e-05
-1.57157689135395e-05
-2.39727352250157e-05
-1.81000775751791e-05
-1.37876689013129e-05
-3.05717038643536e-05
-2.04383317316751e-05
-1.83037096272312e-05
-2.17493626900876e-05
-2.43959303067104e-05
-1.10640927064119e-05
-1.39862824972953e-05
-1.70096938609126e-05
-3.19749085774621e-05
-2.82213085625284e-05
-3.30183326238231e-05
-1.45531119663652e-05
-1.39816989780479e-05
-3.15201722921558e-05
-1.7821738602999e-05
-1.91135175435258e-05
-1.93663355950612e-05
-7.33685426808005e-06
-9.44571587855479e-06
-2.30302539120268e-05
-1.90184892408967e-05
2.36403988885074e-06
9.55745686888924e-07
-7.83320137449737e-06
-3.43806236879397e-05
-1.87889851359431e-05
-2.55686242562909e-05
-2.55195947241253e-05
-2.18124766163704e-05
-2.34110234212249e-05
-1.37713753583639e-05
-1.44998307159813e-05
-1.12120635083131e-05
-1.49113470089333e-05
3.05661142295955e-06
-1.59732379127395e-05
2.03606670505025e-06
-6.10257945128844e-06
-2.43773629567552e-05
-2.96970495774531e-05
-2.3458171009064e-05
-3.34958095029776e-06
-2.24045154556934e-05
-1.84492406401183e-05
-2.77625863663288e-05
-1.66624604319659e-05
-1.26371716614089e-05
-2.81070876814592e-06
-1.64407737925245e-05
-3.0630922029947e-05
-1.50413699984777e-05
-1.08031690574589e-05
-2.81227569929653e-05
-2.41184271669075e-05
-1.91332074657312e-05
1.09414424495804e-07
3.24993851877024e-06
-2.56994368922424e-06
-2.0540879838453e-05
-6.18358992973749e-06
-8.38902256745909e-06
-4.45489790679029e-06
-1.94360452528757e-05
-3.54832491618085e-06
-2.4225461395703e-05
-2.1191445094853e-05
5.52798691202272e-06
-2.3061829932555e-05
-1.80884808180676e-05
-2.28176383403073e-05
-5.54983666396867e-06
-8.10589142826308e-06
-2.59378436836598e-05
-3.05265100046962e-05
-1.62453579627081e-05
-2.44772295375726e-05
-2.47922592601651e-05
7.91386969545135e-06
-1.30689264472566e-05
-2.07383158382059e-06
-1.3416132531976e-05
-1.04349689628163e-05
-3.54208661204882e-05
-1.64789165555383e-05
-1.72078505671014e-05
-1.87362887804533e-05
-5.06787483472865e-06
-6.54986097927264e-06
-7.82161559020431e-06
-1.09381118983746e-05
-1.56102460999411e-06
-2.30884523979597e-05
-1.52624044016421e-05
-3.49085572836894e-05
5.52465347472945e-06
-9.37979686180911e-06
-1.44967908629307e-05
-1.18827691153493e-05
-2.73868884475386e-05
-6.59262209790754e-06
-1.88198036716897e-05
-1.77726587607092e-05
-2.70901773114216e-05
-1.77882097786705e-05
-3.0195208621998e-05
-1.82916645716802e-05
1.9650458066496e-06
-2.34754347858521e-05
-2.93060284459001e-05
-4.87912680892533e-06
-1.9952844797677e-05
4.2051047708606e-06
-7.63193242218463e-06
-1.50033200026025e-05
-4.61227726042178e-05
-2.70086016054156e-05
-1.58691790167088e-05
-2.5338347998071e-05
-3.95185200972602e-06
-8.21801655959647e-06
-3.36291208429581e-05
-1.07478644173816e-05
-1.07672105630398e-05
-3.55653045256481e-06
-1.59063802675364e-05
-3.39778171395819e-05
-2.01769592806941e-05
-2.25841242891016e-05
6.74884862205416e-06
-2.53042639322384e-05
-3.09822096349998e-05
-2.89127704227415e-05
-3.04955134587156e-05
-8.09763013321349e-06
-2.69516835578191e-05
-8.86502054858263e-06
-1.19869020967772e-05
-1.58909871406452e-05
-2.14547739280506e-05
-1.65940202644548e-05
-2.35275804131158e-05
-1.31330155599381e-05
-2.36421428558811e-05
-1.13408655766055e-05
-2.13734102638217e-05
-2.67203205478509e-08
-1.23016089975489e-05
-1.51421755071697e-05
-2.7782615177187e-06
-1.75729700569834e-05
-3.21533111879241e-05
1.08688056424253e-06
-2.60769718653972e-06
-1.53708673718529e-05
-9.60410338421126e-06
-2.38466506011695e-05
-2.65359232299637e-05
-1.26884792512377e-05
-7.35710212044443e-06
-1.68834957130792e-05
1.5506149329075e-06
-1.38859059817508e-05
-1.02717577645359e-05
-2.57858292921293e-05
-2.21114633292042e-05
-2.88093669149714e-05
-1.04514337137842e-05
-1.64093102810907e-05
-7.03005449814543e-06
-6.65387057579304e-06
-1.944270688189e-05
-2.38862180137727e-05
-1.61052749460144e-05
-3.05030212754843e-05
-5.40995802695773e-06
-2.64457023914913e-05
-3.30843365723903e-05
-3.0528322396212e-05
-1.46570196835403e-05
-3.45720643733763e-05
-1.84578379828112e-05
-2.98663877962032e-05
-1.77025088032951e-05
-1.65009225684236e-05
-2.47082688718873e-05
-1.1635704143816e-05
-2.19150436755769e-05
-1.40507467778629e-05
-1.53387919724772e-05
-1.95133304020513e-05
3.69661831844201e-06
-1.43466275578794e-05
-2.70898727422198e-05
-1.98009278480361e-05
-2.35441035997555e-05
-1.50554605763723e-05
-4.79682189269744e-06
-1.99370116446771e-05
-1.59146637586259e-05
-5.14898953236704e-06
-2.04420412227599e-05
3.47432304893037e-07
-1.4349170952917e-05
-1.21304438637529e-05
-7.43207889539293e-06
-1.24375340074286e-05
-2.0832642230659e-05
-9.86196057288549e-06
-2.05020035791637e-05
-1.7462442696911e-05
-7.31413040059118e-06
-3.39832096983661e-06
-1.89338700006343e-05
-8.08002361892135e-06
-3.18861362183353e-05
-1.85398144805744e-05
-1.04047836908931e-05
-1.34522779731721e-05
-3.72966395433831e-05
-1.08729656094203e-05
-6.54934770005293e-06
3.62228265415965e-06
-1.70648270853537e-05
-2.49495061184649e-05
1.30591542217728e-05
-8.53946712139201e-06
-1.92029924715167e-05
-2.14446811167383e-05
-2.22408829198916e-05
-1.59708879863381e-05
-5.37617228102475e-06
-2.52699998309592e-07
-4.22790502967073e-06
-2.13004536243703e-05
-2.88447947691476e-05
-1.16091720000846e-05
-2.47798776369851e-05
-1.05412678028324e-06
-2.53642038950181e-05
-2.4661268378318e-05
-2.93253752708552e-05
-9.12100930459062e-06
-1.548624962411e-05
-2.4955296260494e-05
-7.99678739025364e-06
-1.60612318612185e-05
-2.29003107291274e-05
-3.67311530727727e-05
-2.77145334106833e-05
-3.04458828521963e-05
-2.98420632959138e-05
-3.2139281974904e-05
-2.54485494875167e-05
3.65651804749572e-06
-1.91693589715065e-05
-2.37519041142381e-05
-6.08010019690992e-06
-2.05843495625282e-05
-2.32649774542518e-05
-2.46590406396528e-05
-2.25150258598902e-05
-3.14275619096702e-05
-2.45437502971157e-05
-2.35521271640461e-05
-1.67292545158909e-05
-2.51588255614555e-05
-5.48355455832007e-06
-1.04882474381462e-05
-7.66240741581088e-06
-1.39833118202978e-05
-9.62097676544113e-06
-2.60973789462572e-05
-1.38696756914734e-05
-2.23272381023856e-05
-2.48174002120663e-06
-8.24880981187741e-06
-2.21635370900436e-05
-1.46869824357133e-06
-2.01768683184037e-05
-2.06507309755374e-05
-6.78254014722141e-06
-2.14085392097905e-05
-1.92016075853386e-05
-1.25450450213966e-05
-7.03817800735036e-07
-2.2540903570248e-05
-2.74599423782598e-05
-8.77887063704409e-06
-6.50893832492579e-06
-1.18098262065473e-05
-6.24962070342024e-06
-2.25063895139333e-05
-1.02684688755885e-05
-4.62639661768375e-06
-1.89994114313053e-05
-3.40978501931007e-05
-1.34806974690895e-05
-5.57633358056318e-06
-9.98186504431434e-06
-1.21787840387787e-05
-1.19356418321427e-05
-4.72870858960008e-05
-3.34241948401797e-05
-2.42887840451414e-05
-9.8664529408738e-06
-1.90928085675083e-05
-1.27406962467902e-06
-1.35099108546392e-05
-8.91497389389471e-06
-7.19774309431858e-06
2.09116550328277e-06
-8.87020409224516e-06
-9.94227366380351e-06
-2.6873143174392e-05
-1.97550477207883e-05
-1.32892707652348e-05
-1.41228884534228e-05
-1.76777308778541e-05
-1.34284650104633e-05
-2.34380197187687e-05
-1.36340598385526e-05
-3.9406048706834e-06
-7.6217130690905e-06
-2.61308731357358e-05
-9.38510111186633e-06
-1.26460751546505e-05
-3.35051985979124e-05
-2.86432510574462e-05
-1.47545555553081e-05
-1.19771704197475e-05
-9.35471161110803e-06
-1.96470394851455e-05
-1.06623049394592e-05
-3.90418185337278e-05
-1.53129871418797e-05
-1.01476335835684e-05
-9.70587812816137e-06
-1.11922754864257e-05
-2.27679956794705e-05
-1.08092189065291e-05
-1.6735290185527e-05
-2.59871570969425e-05
-1.6511804846028e-05
-9.09876329197123e-06
-1.57678765576914e-05
-1.19753855847053e-05
-2.30318112671744e-05
-2.35014812482499e-05
-3.66439334242005e-05
-1.85885991376933e-05
-1.22086085938397e-05
-2.33069568555077e-05
-2.38704864817568e-05
-1.75075928155205e-05
-8.2842549077774e-06
-1.05729811122441e-05
-1.13842612810802e-05
-3.39080075319427e-05
-2.12720580880888e-05
-2.13476282434135e-05
-1.58678130058382e-05
-3.05753926690798e-05
-1.44868720654013e-05
-1.7503592239125e-05
-3.06686949518902e-05
-1.89507724189834e-05
-3.52464355036205e-05
-1.96998354679901e-05
-1.36975700247293e-05
-2.60567414653114e-05
-2.4514122925436e-05
-1.32120284673443e-05
4.14673650121309e-06
-2.8377886881268e-06
-7.25039163616587e-06
-1.51979714635585e-05
-4.01377313026126e-06
-1.22476531345604e-05
-3.52800278269347e-05
-2.29622066282832e-05
-8.94420527401184e-06
-1.93124870834879e-05
-2.01399112333214e-05
-1.10998784758504e-05
1.14182254248773e-07
-1.37818058145313e-05
-9.70391031270917e-06
-5.6772707050955e-07
-2.2879637859355e-05
-1.67440927204931e-05
-7.5371535150134e-06
-1.60886214196975e-05
-1.29389934092104e-05
-3.32823511287794e-06
-2.0666511092521e-05
-1.91008743138478e-05
-1.9916208244674e-05
-1.12337157153063e-05
-2.15882758893955e-05
-1.56634113321151e-05
-1.64520030303402e-05
-7.92095786368286e-06
-2.04298220897884e-05
-6.78885973873733e-06
-1.32590893554648e-05
-1.14014281593105e-05
-3.40057928848769e-06
-1.32197835914197e-05
-2.08597334878017e-05
-1.2220381770952e-05
-4.65223248209015e-06
-2.26784520971782e-06
-2.80890892475339e-05
-1.98474785970841e-05
-2.15565742621763e-05
3.31924379574954e-06
-6.19410550525968e-06
-3.00478712757713e-05
-1.82154466533415e-05
-2.41100758751469e-05
-2.85011495355332e-05
-7.62349094145391e-06
-2.03491217049188e-05
-1.55607638303528e-05
-7.03027297344114e-06
-1.36456794040016e-05
-2.47063492753134e-05
-1.20648334735378e-06
-1.01555376089337e-05
-1.24159338174914e-05
-2.31280352866142e-05
-3.82385492596378e-05
-1.93074192603557e-05
-2.90243690255465e-05
-4.59325145531248e-06
-1.86698575859768e-05
-2.73353741713754e-06
-5.77367028936648e-06
-1.57874046136552e-05
-9.15385128685476e-06
-4.02531772139262e-06
-2.29144378959452e-05
-1.88225319292773e-05
-8.72198120120991e-06
9.23833418046953e-07
-2.09955684243064e-05
1.42022773911728e-06
-1.5700561099309e-05
-1.46350209554716e-06
-1.8988146067952e-05
-1.71229497063172e-05
-1.93459013213173e-05
-3.80789380383043e-05
-1.28886101101469e-05
-2.90498480857141e-05
-6.13513194876861e-06
-1.87206936291793e-05
-1.78608343230061e-05
-1.61119142686449e-05
-2.56310288477626e-05
-1.42694607610756e-05
-1.01714215757108e-05
-2.88181231060861e-05
-2.75051434305725e-05
-1.87125856265364e-05
-3.21378931937189e-05
-1.36380821303938e-05
-8.81798354370118e-06
-1.82295316997654e-05
-1.44721279998571e-05
-3.99409406524498e-05
-2.17581276092561e-05
-3.33910786532501e-05
-1.61546694195217e-05
-1.96432786085136e-06
-9.23402059805273e-06
-8.54400412427142e-06
-3.49312082530139e-06
-2.01737008818039e-05
-1.34293428126191e-05
-9.73940293880975e-06
-2.78773069008893e-05
-2.25395184825412e-05
-1.66897640752648e-05
2.3577206830161e-06
-1.61527347293892e-05
-2.33313365186169e-05
-2.83881930729889e-05
-2.41078699044752e-05
-2.53930271454978e-05
3.61434874900274e-06
-1.7420195250254e-05
-2.09354340966347e-05
1.95667173326093e-06
-6.67397438358652e-06
-2.65682995551154e-05
-3.43327397484175e-05
-3.05885663022138e-05
-2.95069988071669e-05
-1.51353076654183e-05
2.31062807335112e-06
-2.38122487266565e-05
-1.21984999611212e-05
-1.20738469139013e-05
-3.82986898677515e-05
-9.52102246818045e-06
1.69670479794654e-06
-2.09471461109622e-05
-1.70934851681679e-05
-1.0973444357383e-05
-2.65040686144568e-05
-2.85248306802888e-06
-2.70684919061988e-05
-2.8640058903804e-05
-1.25731290367608e-05
-4.400601370923e-06
-3.12862975267141e-05
-2.62354075888727e-05
-2.78174566966803e-05
-1.31582808387412e-05
-2.12098103057442e-05
-2.89690466432563e-05
-1.14476703523681e-05
-1.93009327408872e-05
-1.11248847691621e-05
-1.48143509077861e-05
-7.83756955783675e-06
-1.23665316334751e-05
-2.56645858024974e-05
-2.50874454081503e-05
-9.27244352280071e-06
-2.06234046522743e-05
-7.76470597726463e-06
3.43858105137383e-06
-2.39098658057787e-05
-7.89385259521533e-06
-1.19354698930068e-05
7.15419371114167e-06
-2.57768310434594e-05
-3.0147695688741e-05
-3.04656422831864e-05
-1.3514146405616e-05
-2.08857932175146e-05
-2.27506184218761e-05
4.03970718501623e-06
-2.37963930564585e-06
-2.08868484660571e-05
-2.64885600543765e-05
-6.67745261194857e-06
-1.11891136063343e-05
-2.07167624406152e-05
-2.54301452001836e-05
-1.38179677378964e-08
-1.53905341723794e-05
-2.49118533607398e-05
-1.37850315246394e-05
-2.14071270080865e-05
-3.84984027253063e-05
-1.89759520228307e-05
-8.14412703098111e-06
-2.23309495523157e-05
-1.33137848305237e-05
-1.85430183249093e-05
-1.06693484068111e-05
-1.99252507169982e-05
-9.30300869996374e-06
-1.15556874247097e-05
-1.74054215628732e-05
-1.36259861505899e-05
-9.22749234715776e-06
-2.48395891727464e-05
1.13349722453906e-05
-6.68192851204911e-06
-3.71018813020044e-06
1.08975761425084e-05
-9.10517872074875e-06
-2.64750899827256e-05
-4.56053278384819e-05
2.74589600795035e-06
-1.60095472581245e-05
-1.83145449396883e-05
-8.16054696960892e-06
-3.51030466273743e-05
-2.18219422905988e-05
-2.14295118352358e-05
-2.30966478195052e-05
-2.54089442250659e-05
-2.83494351322906e-05
-1.7347848618415e-05
-2.96738584815042e-05
-1.78123803112475e-05
-8.35784830495481e-06
-2.50507110156566e-05
-3.16620277721113e-05
-2.25165062222029e-05
-1.32195268987289e-05
-1.44882796063608e-05
-1.00065984086897e-05
-3.53024516706237e-05
-2.21559430761305e-05
-8.36399233462124e-06
-1.04277306582309e-05
-2.20609323038099e-05
-1.74978665341709e-05
-2.52826431124166e-05
-3.22478108705301e-05
-3.5507412357221e-05
-2.26102957566697e-05
-1.67108614001999e-05
-1.52325419204584e-05
-1.6744124535522e-05
-3.03993375637386e-06
-2.07935490509094e-05
-2.35844558018704e-05
-1.82873484863925e-05
-3.40563116578284e-05
-1.1715865544575e-05
-1.30924124380135e-05
-1.79751026115936e-05
-2.13837683784334e-05
-3.12511558341566e-06
-1.52847528864742e-05
-1.9918481253474e-05
-2.09806582310502e-05
-1.01612055464113e-05
-5.90039173268102e-06
-1.15138552455698e-05
-3.47448428791115e-05
-1.76192357825171e-06
-1.43080502056553e-05
-1.51577446210919e-05
-1.27125654497446e-05
-1.35442510405873e-05
-1.64023981229751e-05
-1.4060071125311e-05
-1.18747482516372e-05
-1.0617707893508e-05
-1.60579040696825e-05
-1.5095454774882e-05
-2.09039039225606e-05
-1.28043456504533e-05
-1.0987541452414e-05
-1.3017848483417e-05
-2.45294426836752e-05
-2.92246145146318e-05
-2.65634488506232e-06
-2.65984178717114e-05
-9.88070551111709e-06
-2.2699130315235e-05
-2.31922747425217e-05
-4.09676056135156e-05
-1.31326436695914e-05
-2.44772749063257e-05
-3.12193515841338e-05
-2.61799201842369e-06
-8.65711910167787e-06
-1.0847587211426e-05
-2.09015803181907e-05
-4.90913677327004e-06
-7.89378836999016e-06
-1.51853343005698e-05
-4.91582819737099e-06
-2.53435304234837e-05
-3.35822323138673e-05
-9.54641551582856e-06
-1.94926534710452e-05
-3.2810512680369e-05
6.69567101033306e-07
4.42741383638579e-06
-4.55578312943134e-06
-1.75031086949387e-05
7.00949112611444e-06
-1.76217030814103e-05
-1.81403161816063e-05
1.42240886521162e-07
-1.86068903684972e-05
-9.04518013681824e-06
-1.17961392721344e-05
-1.99957904896633e-05
-1.40967775461087e-05
-1.33084871971221e-05
-2.70483950351201e-05
-7.21033288711187e-06
-1.57422025549379e-05
-2.23069699524598e-05
-2.49095025244229e-05
-2.37291205821517e-05
-2.64868239018891e-05
-1.02468118926758e-05
-1.72821715140444e-05
-1.7653013306964e-05
-1.2894279473711e-05
-1.19848951056127e-05
-7.96846129524023e-06
-1.65178692589416e-05
-2.89074513035474e-06
-1.53440269125231e-05
-3.23273414192594e-05
3.92094688264346e-07
-2.52565254215982e-05
-3.45115564539221e-05
-2.75408482733653e-05
-1.54767371693209e-05
-2.20012357592604e-05
-1.74160415596635e-05
-9.08898230345547e-06
-3.11706138112666e-05
-3.08701769347814e-05
-6.90272190325878e-06
-1.1794689419111e-05
-1.30150718970674e-05
-2.1622974350034e-05
-1.7284452782527e-05
-2.30893872913382e-05
-1.45644886577644e-07
1.42196905623696e-08
-9.80968301865114e-07
-5.89945810733891e-06
-2.0169172171914e-05
-1.83856842922462e-05
-1.24270689214816e-05
-1.70206847090465e-05
-1.14588207262161e-05
-1.91991893851538e-05
1.19458736471224e-06
-2.86636170816179e-05
-2.08951261258138e-05
-1.0841497347039e-05
-1.04149574804601e-05
-1.45356131207196e-05
-2.84039747783501e-05
-4.49648756881276e-05
-2.15473883093227e-05
-1.90802815832627e-05
-1.45522631095925e-05
-1.86284590123544e-05
-1.57527820672695e-06
-2.15596734816824e-05
5.69082253546708e-06
-2.67151533930565e-05
-1.38540279437184e-05
-1.9741827255808e-05
-2.80694222719424e-05
-1.74489065083071e-05
-1.86166219417936e-05
-9.02836954017849e-06
-2.61733422216098e-05
-7.96813951834664e-06
-1.10270584882142e-05
-2.93123567154224e-06
-8.2899037571791e-06
-1.98239535775804e-05
-1.65845899825713e-05
-1.95302099908604e-05
4.09021544918102e-07
-1.32886475376292e-05
-2.27270797290648e-05
-2.15855192190154e-05
-2.36398071548678e-05
-1.67660545792235e-05
-7.24153413671255e-06
-1.21013454978903e-05
-5.46933503494197e-06
-3.48831494065699e-06
-2.27781902008068e-05
-2.48256336049782e-05
-1.17688652518812e-05
-9.23915947236249e-07
-2.95299089311626e-05
-2.41092121588349e-05
-8.61006570801066e-06
-1.84836771657569e-05
-1.14002917881115e-05
-1.87040902429873e-05
-1.76452417050776e-05
-1.13351166047198e-05
-1.19252970445043e-05
-2.00376848471973e-05
-9.04895958417546e-06
-3.23479902136624e-05
-1.71302875574205e-05
-8.53231397708615e-06
-1.60712607496169e-05
-3.15821142588037e-05
-2.04169138847343e-05
-1.08987092468238e-05
-2.11207164800806e-05
-1.65861380631463e-05
-1.57403076694464e-05
-3.07855856680338e-05
-3.43465185713688e-06
-2.06640262227985e-05
-2.31542307922365e-05
5.31116473897452e-06
-7.28265584047815e-06
-1.41638971847212e-05
-1.0069913161906e-05
-6.9205218710382e-06
-1.55204371591386e-05
-1.86737151183033e-05
-2.25464092252525e-05
-9.13528349123175e-06
-2.09575912839464e-06
-1.42531007879732e-05
-2.34284992273646e-05
-1.2736350539617e-05
-2.47724668650884e-05
-1.39436750494781e-05
-1.21982720079031e-05
-4.45908046572393e-05
-1.32328238445752e-05
-1.08307585285931e-05
-1.52597278090972e-05
-1.90545341989671e-05
-1.8186930614833e-05
-6.53769782108521e-07
-1.59136824223439e-05
-2.51217342625171e-05
-3.56149433502982e-05
-6.27600194189821e-06
-7.79498494757321e-06
-8.46061483067592e-06
-1.40661778760259e-05
-5.46617736520465e-06
-9.94364754957276e-06
-3.08067814576907e-05
-1.43485421172961e-05
-1.89116907535692e-05
5.42769961299393e-06
-2.30612119302649e-05
-2.47015215428188e-05
-2.15645603494209e-05
-7.18521773183605e-06
-1.34502037898905e-05
-5.55349369144003e-06
-5.32964881936248e-06
-1.9788142150659e-05
-6.00133995081513e-06
-2.56627963912565e-07
-1.88055655695702e-05
-2.11857518291988e-05
-2.47089137398088e-05
-2.34104203632707e-05
-1.36812962433931e-05
-6.26502692885864e-06
-2.86680931882974e-05
-1.47539237970988e-05
-8.21104339219351e-06
-3.39093617014645e-05
-2.77345109623208e-05
-1.68000938734366e-05
-1.0672513538338e-05
-9.83846193915326e-06
-2.8904059628644e-05
-1.33970127216888e-05
-1.28579245546115e-05
-4.05335675502783e-05
-2.96017287336912e-05
-3.6287145241174e-05
-2.24959370010961e-05
-3.1194899013062e-05
-2.22917697355085e-05
-3.08325235230641e-06
-1.5349181204895e-05
-1.54646413409895e-05
-2.10185583401683e-05
9.01246323978624e-07
-2.73721392455897e-05
-2.59722618292088e-05
8.41394332954621e-06
-1.65710519713057e-05
-3.48575536773665e-05
-1.47293456850511e-05
-2.29079205125875e-05
-1.0254783137813e-05
-1.47295307594047e-05
-2.78766566411562e-05
-2.14188698564476e-05
-1.79468207222649e-05
-2.25744904785525e-05
-2.10934678563762e-05
-2.00780745835297e-06
-2.14735201918046e-05
-9.7327092187661e-06
-1.78734060109718e-05
-1.26760332439084e-05
-6.1633429644787e-06
-9.69260674890745e-06
-4.33962336670427e-05
-9.3601492340769e-06
-2.33027820913338e-05
-3.55743835303204e-05
-4.4074027257456e-06
-3.5769591731069e-05
-1.27099724485126e-05
-1.96995377611617e-05
-1.33846196413374e-05
-2.8680037006152e-05
-1.80781824601834e-05
-3.08447330592723e-05
-1.68063850337689e-05
-1.36867075093803e-05
-3.01139777600086e-05
-1.76119302260953e-05
-2.07539154112976e-05
-1.68318145763578e-05
-1.51593707665385e-05
-3.40311280332904e-05
1.3759338162119e-06
-1.36532256516727e-05
-2.85721572821193e-05
-3.40446245262104e-05
-9.50860493111104e-06
8.06293016434544e-06
-2.36910006297543e-05
-8.19674166724887e-06
-5.0589953548324e-06
-1.98677434814905e-05
-1.2645461439381e-05
-1.66751766401184e-05
-1.45214231174336e-05
-2.70751369335375e-05
-1.82417325896483e-05
-1.84525898991255e-05
-5.71490033219182e-06
-2.55964018556935e-05
-2.79480318133626e-05
-8.23384374484166e-06
-1.1603970818912e-05
-9.71489554193018e-06
-1.76931421109647e-05
-2.62905829221339e-05
-1.14957584601037e-05
-2.33870782096439e-05
-3.31913704430152e-06
-2.04364321016035e-05
-1.66776082505566e-05
-1.02315321120719e-05
-2.09594867128817e-05
-1.19795523752232e-05
-1.34166138098035e-05
-2.70770044297733e-05
-1.60458313749491e-05
-1.42442879844653e-06
-1.60121200202603e-05
-1.61928627968983e-05
-1.81792503882188e-05
-1.17972367407779e-05
-1.18285653620457e-05
-7.08005116304516e-06
-2.68429571919823e-05
-3.58012813809066e-05
-2.18821625734691e-05
-1.73458672481406e-05
-1.34954290212481e-05
2.31174562342125e-07
-1.28981536474411e-05
-1.94414560727207e-05
-3.80793609268537e-05
-1.16290846188837e-05
-1.49301165133966e-05
-3.53338315860227e-06
-2.66164890200936e-05
-1.9281981424372e-05
-3.04318146252877e-05
-2.50159111707703e-05
-5.11586488984851e-06
-3.7574732751271e-05
-1.73841913574775e-05
-3.52376148568092e-05
-2.33442226395187e-05
-2.55440680874491e-05
-2.21961574174484e-05
-1.43184656622759e-05
-9.49455695692148e-06
-2.10148129747189e-05
-3.00166167905603e-05
-1.30969673768906e-05
-2.70570977021529e-05
-2.29731687003131e-05
-5.2156001156905e-06
-9.25135321175576e-06
-3.35693903238409e-06
-1.78695897344369e-05
-1.5817583533781e-05
6.7805690573957e-06
-1.06532825438986e-05
-7.63946461929881e-06
-1.19895448219723e-05
-4.046849593653e-06
-1.1991554255886e-06
-1.41192411100006e-05
-2.15764207001933e-05
-1.8551096594816e-05
-1.36471732471264e-05
2.52317353973568e-06
-1.4685484049255e-05
-1.51969566857531e-06
-2.00911635389512e-05
-8.64982339280189e-06
-1.15024303249681e-05
-3.26160569429051e-05
-2.76004427593395e-05
-1.93604645218639e-05
-1.93034275957316e-06
-4.57735180074831e-06
-2.1291161564704e-05
-1.77095285320222e-05
-2.89004316507927e-06
-2.27124972598077e-05
-6.466364702159e-06
-2.35928364683035e-05
-1.32173720277704e-05
-1.44722516106612e-05
-2.94334140168691e-05
-1.96998486772086e-05
-2.24203595581087e-05
-2.22872902548665e-05
-7.48175087696007e-06
-1.36236001745688e-05
1.80527090251161e-06
-2.32542235021927e-05
-3.79742922836742e-05
-1.53416501957349e-05
-1.56291502462577e-05
-1.72067970374271e-05
-2.70386192069578e-05
-1.38140540474403e-05
-2.52548770658989e-06
-2.15207714152911e-05
-2.60021085372116e-05
-6.10822229048845e-06
-2.55352354985992e-05
-1.92782035837178e-05
3.31797606787822e-06
-1.84811546577895e-05
-6.41502730397766e-06
-1.7994018031464e-05
-3.26122005810314e-05
-1.08143712810905e-05
-9.76338483208852e-06
-1.42007979794619e-05
-1.76699721990383e-05
-9.21459654064667e-06
-1.62819507366339e-05
-1.71826731811053e-05
-2.09961134602227e-05
-9.51885524108524e-06
-1.79445235152595e-05
5.98501968709305e-07
4.98536471751282e-06
-8.56417231689074e-06
-1.32381504798127e-05
-2.13475454908137e-05
-1.43973277668275e-05
-1.4535690017796e-05
-2.22494087050789e-05
-2.0272994478076e-05
-3.15850013934527e-05
-1.80287830889747e-05
-7.15063489724982e-06
-1.43831060409832e-05
-1.16783482719652e-05
-2.14416699672279e-05
-9.8625453568971e-06
-1.51770396993356e-05
-1.87092938746216e-05
-7.36012136768252e-07
-1.77822342504813e-05
-2.23253744294469e-05
-1.34628061775874e-05
-2.09522716738127e-05
-6.52699378689351e-06
-3.19317179089501e-06
-1.60395834463685e-05
-1.35612354627731e-05
1.88846747171315e-05
-1.41232676472881e-05
-1.93904393261173e-05
-9.12240968468479e-06
-3.37433782114478e-06
-1.52791965007717e-05
-1.509244138105e-05
-2.90426313548123e-05
-2.78657284808807e-05
-2.79418481357654e-05
-1.81313789421966e-05
-4.48926125868901e-06
-7.95693838025686e-06
-2.71620400018662e-05
1.02514285496492e-05
-7.88876583361592e-06
-3.05208859576897e-05
8.0594441971213e-06
-2.81145209360525e-05
-1.89616472737264e-05
-5.91713573839265e-06
-2.38810355721984e-05
-4.00838674312833e-05
-2.23789398016406e-05
-9.11294958467725e-06
-2.89691597030134e-05
2.12523886184087e-07
-6.17122442231315e-06
-8.18836600011542e-06
-4.17687835678959e-05
-3.50963222009005e-05
-1.73291782742715e-05
2.09650927562095e-06
-3.16340178028266e-05
-1.51121869048451e-05
-2.37874915652529e-05
-2.88337363667351e-05
-1.09675826411898e-05
-1.3933632201058e-05
-1.72307649107262e-05
-2.96339779857348e-05
-2.12414110464994e-05
-2.93558999706501e-06
-1.27895538430772e-05
-2.4461758938542e-05
-1.10893226723832e-05
-1.55326601143813e-05
-3.83151534536024e-06
-1.66779694177754e-05
-1.08411670032248e-05
-1.76888634153466e-05
-2.15499320728265e-05
-3.73166702386378e-06
-1.48015018668618e-05
3.09360587286132e-06
-4.57520792991394e-05
-2.23906260921061e-05
-1.53688977448849e-05
-2.0594505666162e-05
-1.82392070293806e-05
-2.34818322051412e-05
-1.71535805382775e-05
-1.086101390084e-05
-4.5256677476637e-07
-1.51474981458372e-05
-2.11810963922698e-05
-1.77289544265491e-05
-1.46294118000365e-05
-2.42932832127467e-05
-1.95707904666855e-05
-8.79442001123451e-06
-1.29603900952083e-05
-2.31889332185975e-05
-1.06357713368705e-05
-1.44898093511762e-05
1.91780501987354e-06
-2.74613532153231e-05
-1.46275893341632e-05
-2.41820283900516e-05
-1.50885801378374e-05
-2.08867063941683e-05
-6.19282103929802e-06
-1.93465525966391e-05
-1.94919308401953e-05
-4.74586822488684e-06
-1.2890818475236e-05
-1.8458245038604e-05
-7.26836250999542e-06
-7.43976630448686e-06
5.07088489155425e-06
-8.24678255148736e-06
-1.54518400338617e-05
-1.21540424061286e-05
-1.17934468666287e-05
-1.75938376989529e-05
-1.34969578165506e-05
-3.59794953858154e-06
2.82205001034296e-06
-1.02272654462849e-05
-3.74175543491794e-05
-7.79927811426339e-06
2.11445743331658e-06
-1.25436838098102e-05
-1.57613666796897e-05
-3.99132626076549e-06
-2.08669825093685e-07
-1.33678803801929e-05
-1.0431294140369e-05
8.88018132493737e-07
-1.60522545375615e-05
-2.20698978523757e-05
2.26159578379149e-06
-7.62376439324802e-06
-1.85718242773271e-05
-1.54598728004012e-05
-2.09007540682437e-05
-2.02871289665253e-05
-3.24324339762737e-05
-9.7520943782772e-06
-3.14981189274321e-05
-1.19912350884059e-05
-1.73955933391465e-05
-2.19652736988151e-05
-2.38855316883622e-05
-1.8629790562286e-05
-2.73157432887039e-05
-1.49853959092934e-05
-2.61622348307388e-05
-1.11774951335749e-05
2.21422443549438e-06
-1.9110595769275e-05
-2.07552260074894e-05
-1.80859351998371e-06
-1.35780735441279e-05
-3.84540699930906e-05
-2.44433648065599e-05
-8.16370378576576e-06
-1.45719442905524e-05
-1.75179430715421e-05
-9.01820477419417e-06
-1.4039468932989e-05
-1.85302855494903e-05
-2.49969632052824e-05
-1.60580597541455e-05
-1.5947510716711e-05
-2.26959053762675e-05
-2.57767732366305e-05
-2.35582192406594e-05
-2.591832032073e-05
-2.59622497009693e-05
-2.67941651959754e-05
-3.42637374387554e-05
-2.75469835193977e-05
-1.61014161807374e-05
-1.70562013730853e-06
-3.02665907759623e-05
-2.07864304051134e-05
-2.44647705553319e-05
-3.83214571587388e-05
-1.66136299241633e-05
-1.71102348053374e-05
-1.17153242341895e-05
-1.80527292172228e-05
-8.75604602616816e-06
-2.97285460471006e-05
-2.73240149537401e-05
-1.88690226045686e-05
-3.00105381682585e-05
-2.22618090663556e-05
-8.90885779485091e-06
-2.37880911371493e-05
-1.10943733236299e-05
-2.84479417987172e-05
-2.26877111024032e-05
-2.41090431601379e-05
1.78765433854869e-06
-1.91817183347567e-05
-2.13084183976229e-05
-1.43818989358561e-06
1.14712637172245e-05
-1.70433564796421e-05
-2.15642188592546e-05
-1.24922090650235e-05
-2.19102027538613e-05
-1.65207354309258e-05
-1.62186438823192e-05
-1.92282026239921e-05
-2.40578813282335e-05
-1.91758836513851e-05
9.1864194342794e-06
-9.00403107147967e-06
-7.62794101081189e-06
-6.27949745042331e-06
-2.72506360927605e-05
-2.11411400269224e-05
-1.1354627131446e-05
-1.96227991301705e-05
-1.02194910176039e-05
-1.48604349577731e-05
-2.12996526623358e-05
-1.93739158793557e-05
-1.67580090900173e-05
-1.29840780064009e-05
-1.76026688654892e-05
1.09949473515179e-05
-2.6580560279295e-05
-2.48403235280952e-05
-1.78590072800869e-05
-7.8972391013125e-06
2.58190524471533e-06
-1.06256941815814e-05
-6.53228816330063e-06
-4.26733394981342e-06
-3.01765934143595e-05
-2.83800551214814e-05
-9.13719673105774e-06
-2.81778524420112e-05
-1.60775005703912e-05
-1.80831848616406e-05
-9.79955254398342e-06
-2.52865387821812e-06
-9.77268431351675e-07
-1.13248753302246e-05
-3.46473453318247e-05
-2.51785690433136e-05
-4.06522601218745e-05
-2.35368709442507e-05
-1.27775910586544e-05
-6.76739848740125e-06
-5.72058917627371e-06
-1.20671291453367e-05
-1.32580099486576e-05
-7.16779061336461e-06
-1.68604924379989e-05
-7.37349664987167e-06
-6.95239677617132e-06
-2.28528788214615e-05
-2.91426751427252e-05
-3.38860089902865e-06
-1.10983854496332e-05
-1.56306192099907e-05
-2.30858589888011e-05
-1.19487979171425e-05
-1.22402050768381e-05
-9.83167510965494e-06
-6.57227829576271e-07
-2.05573667254415e-05
-1.77459169477385e-05
-5.77949355152721e-06
-5.56669795137978e-06
-1.04957277144062e-05
-4.18560543442499e-05
-2.51258734116295e-05
3.74655566391047e-07
-2.28471520290073e-05
-1.50123093949264e-05
-2.49363642664816e-05
-1.15872632894102e-05
-1.90176380388323e-05
-1.24677419082088e-05
-1.63225837394964e-05
-2.13868823911166e-05
2.55771168585794e-06
-8.85969522677211e-06
-2.77890754938632e-06
-2.48421709626146e-05
-1.49618315171442e-05
-2.09614548698402e-05
-7.4682466719645e-06
-2.19648252731538e-05
-2.06067729490402e-05
-1.26427241208096e-05
-3.05898410654847e-05
-7.57095794517275e-06
-2.36265606131994e-05
-1.0234114457608e-05
-2.19673679226858e-05
-9.70815345823439e-06
-3.08175664567607e-05
-1.95142089935126e-05
-4.73267213946071e-06
-1.96972597698663e-05
-1.22202042611464e-05
-1.52175044424244e-05
-1.57238540587977e-05
-1.90098498841497e-05
-2.76405669613608e-05
-2.04082437172424e-05
-3.58758923037408e-05
-1.52804475858141e-05
-1.89886348273039e-05
-2.06842341895451e-05
-1.74925491485125e-05
-1.40550581708186e-05
-2.68949923716742e-05
-1.67607976084677e-05
1.10920785879341e-05
-1.5318985577428e-05
-9.66630638786923e-06
-1.93025095359464e-05
-2.60805004731131e-05
-7.03817938244405e-06
-2.97757298258644e-05
-1.41961861664934e-05
-3.03243629406694e-05
-2.4427072527615e-05
-2.46237863241838e-05
-1.57937645663494e-05
-3.09624668235848e-05
-2.22170623436649e-05
-4.73437012083418e-06
-2.54492293145748e-05
-2.47117647871526e-05
-1.77109228365152e-05
-1.62341976947085e-05
-2.77351831493849e-05
-2.39600034061195e-05
-2.94584877550984e-05
-3.48677181074523e-05
-1.32297248183116e-05
-5.27756847809237e-06
-1.1817645708233e-05
-2.09125946199392e-05
-1.15923543577147e-05
-1.61602170864125e-05
-2.77591942055411e-05
-3.73083947990496e-06
-7.98896824414959e-06
-2.2097361054445e-05
-1.26672535984968e-05
-6.03274629443599e-06
-6.41109967739521e-06
-5.52602099584187e-07
-3.04910706844775e-05
-8.30748135703949e-06
-1.41948005659749e-05
-1.25161298242027e-05
-2.16099343810553e-05
-2.32009318325113e-05
-1.41990623784727e-05
-6.70252423589994e-06
-1.5523713700396e-05
-2.45752614303659e-05
-3.15714121087632e-05
-1.29864110002783e-05
8.58709109432676e-07
-3.116681310771e-05
-1.16457416896619e-05
-1.7726683230432e-05
-1.97452324091897e-05
-2.14797525069103e-05
-1.14175017275338e-05
2.06560693351312e-06
-2.75378297956474e-05
-3.87685964281527e-05
-1.50127239691536e-05
-1.67589844814485e-05
-1.82148221884068e-05
-2.53128926944916e-05
-9.49917234095419e-06
-1.35549821053148e-05
-1.535294421108e-05
-7.39476909699612e-06
-9.8826870877887e-06
-1.09944645830551e-05
-6.70600592090943e-06
-1.85458322693301e-05
-2.37363914778805e-05
-1.25156663040402e-05
-9.95055769627737e-06
-1.27091194678248e-05
-2.43624214808776e-05
-1.32509644822615e-05
-1.63558942870804e-05
-2.96048850336039e-05
-1.05074243670551e-05
-2.11348231213933e-05
-3.41643214618429e-06
-9.58790005592528e-06
2.3639614362175e-06
-1.39137384858959e-05
-1.63936082540972e-05
-3.04699070891622e-05
-1.12897493041359e-05
-3.35162954775466e-05
-3.50515554557173e-05
-1.76947656035356e-05
-3.1906904155906e-05
-1.78483265130499e-05
-5.35678086044537e-06
-2.17969698166135e-05
-1.68539113926333e-05
-1.25167186848416e-05
-1.62699452605843e-05
-9.55070188344981e-06
-2.45562996948154e-05
-8.70441022220819e-06
-3.24996561431383e-05
-2.36633629764645e-05
-8.17860555366683e-06
-2.4712822605719e-05
-4.3045805605059e-07
-1.34801724183439e-05
-2.25446349488505e-05
-3.33746927913619e-05
5.60120017375095e-06
-9.31549763960534e-06
-1.36270255078485e-05
-1.87902852222179e-05
-1.39732727481509e-05
-5.15047413116932e-06
-1.18359140280591e-05
-1.86565303061444e-05
-1.72938658330329e-05
-2.08453810033566e-05
-2.5438123064154e-05
-1.14898328142129e-05
-1.67252292074759e-05
2.14899418256225e-07
-2.93604178076467e-05
-1.3829743385745e-05
-1.70664537567799e-05
-1.29018327775081e-05
-4.26751729023252e-05
-3.85504835375276e-05
-2.75472031886249e-05
-7.73440063659935e-06
-1.73990848099669e-05
-1.19181931017411e-05
-3.51468087567405e-05
-6.39415421046558e-06
-1.02656801365816e-05
-6.31659254098526e-06
-3.47125354257138e-05
-1.56858520943838e-05
-2.36662203834994e-05
-1.17704206851144e-05
-2.11599520951516e-05
-2.41247183468939e-05
-1.08644311186002e-05
-1.48132716104548e-05
-1.86464196971013e-05
-2.15358707975773e-05
-9.19796503501971e-06
-8.67039936267668e-06
-2.16591053000914e-08
-2.73815169615677e-05
-1.18668300103059e-05
-2.29074493396232e-05
-2.36652946233141e-05
-2.64371210621763e-05
-1.87440460089664e-05
-9.79950782436613e-06
-3.30758138280407e-05
-1.40544668248057e-05
-1.46467380213744e-05
-2.31276752312802e-05
-2.60422652499241e-05
-1.19591480577281e-05
-1.37742234998879e-05
-1.29670269668924e-05
2.71599347143373e-06
-3.13275222612419e-05
-9.41294343295407e-06
-2.7868492960524e-05
-6.30027967557747e-06
-1.92287943943079e-05
-6.49889883915835e-06
-2.81558999226108e-05
-2.24170274884684e-05
-2.33714546014428e-05
-1.26116618878333e-05
-2.23916526874271e-05
-2.97843562856363e-05
5.73639413340095e-06
-2.62195202809409e-05
-1.28853859459521e-05
-1.50021625734932e-05
-1.54039003097526e-05
-1.08275812468452e-05
-1.0581851965541e-05
-3.69020614845564e-08
-1.82447599431398e-05
-8.11181078430801e-06
-1.21328619352065e-05
-1.44108936059832e-05
-3.82157960271725e-06
-5.25138023308988e-06
-2.26052312344984e-05
-7.45640507124828e-06
-3.72122778146391e-05
-1.7029916406703e-05
-2.89263091866964e-05
-1.4954867544629e-05
-1.73689011197237e-05
-1.52695911000518e-05
-2.08649512680623e-05
-2.31360324466046e-05
-8.82932062355257e-06
-1.25059102722216e-05
-2.93637542237609e-05
-1.19887880605724e-05
-4.33767875225875e-06
-3.09454998110374e-05
-3.16363058965647e-05
-2.48004594861136e-05
-1.59458013183774e-05
-3.09191043054405e-05
-1.38294179734016e-05
-6.02869400519091e-06
-1.093312568449e-05
-2.17740744153257e-05
-2.37877029206417e-05
-8.26870134900097e-06
3.05401980483681e-06
-1.39283818054063e-05
-1.02570739248037e-05
-2.73803771445268e-05
-1.48275122179622e-05
-9.57961190797281e-06
-2.98897766212734e-05
8.59193244377712e-07
-8.94661427291084e-06
-2.77063934292883e-05
-1.53457031147529e-05
-8.48408569820898e-06
-1.2223883076258e-05
-1.54245024088041e-05
-2.01031376384348e-05
-5.90849883051092e-06
-8.71904118436761e-06
-8.52563797390507e-06
-3.16042431312782e-05
-1.91631102328697e-05
-3.35877484549548e-05
-7.90241226333094e-06
-1.32197094759457e-05
-1.05677885052376e-05
-1.60266681779114e-05
-4.05268393690587e-06
-1.53573978043893e-05
-1.53702154684613e-05
-2.97205138125128e-05
-2.40108694676442e-05
-2.18103483304501e-05
-1.78483202103146e-05
-1.28907856594861e-05
-2.12112817525812e-05
-1.59957300434296e-05
-1.56915731473953e-05
-1.89926934183673e-05
3.72064534693499e-07
-3.59226923851375e-05
-1.99920581977745e-05
-3.03360214515377e-05
-1.95717328614242e-05
-2.41247707078579e-05
-2.21502660601404e-05
-1.65164869994722e-05
-1.18122344120466e-05
-1.20001041466608e-05
-2.19870009627251e-05
-1.16124461426705e-05
-1.67338024936343e-05
-1.20532077541803e-05
-3.05806510035672e-05
-1.18456057610481e-05
-9.4575390389414e-06
-1.64588505946487e-05
-2.18255630238792e-05
3.11654872878367e-06
-1.94036828891701e-05
-1.63318333650962e-05
-5.6180864707144e-06
-6.27851751831668e-06
-3.7965401747077e-05
-1.15107614904503e-05
-2.29279774373272e-05
-3.63464910774863e-05
-1.89219478012395e-05
-1.05858430887391e-05
-9.82326061896763e-07
-7.00147034508093e-06
-4.5451922013319e-05
-1.31569029559504e-06
-7.28460294071419e-06
-1.19410944276815e-05
-1.9062737760998e-05
-1.57267632795323e-05
-2.74577333946998e-05
-1.26708751055976e-05
-2.60256197219496e-05
-1.1011632846496e-06
-1.75660850833715e-05
-1.79163166451675e-05
-7.83179050080092e-06
-2.23103199514568e-05
-2.90157821944141e-05
-2.08461408194944e-05
-4.64453012462333e-06
-2.34389092934285e-05
-1.54510271948452e-05
-1.96153436893974e-05
4.31066805973288e-06
-5.09259482375592e-06
-3.58959809840941e-05
-4.05599109347623e-05
-2.3265706445323e-05
-3.72711639393657e-06
-2.2684190119203e-05
-1.78237945864073e-06
-2.05341945730975e-05
-2.14848954301011e-05
-1.54677853008335e-05
-4.35610447877775e-05
-5.61644372335597e-06
-9.69918481262679e-06
-1.70672376674135e-06
-3.86593627385312e-07
-2.59379168067825e-05
-2.20347027120677e-05
-1.55617685417786e-05
-4.79519285641475e-05
-1.24949139038046e-06
-2.60758113191247e-05
-1.63039033485608e-05
-1.95217367977345e-05
-2.76749523624019e-05
-9.62900515014498e-06
-5.36135853945837e-06
-2.29376778694562e-05
-1.37354351104683e-05
-2.08729724791737e-05
-5.5828436800803e-06
-8.66070418147667e-08
-1.50286455352545e-05
-3.90874668745628e-05
-1.73885928938167e-05
-2.18763937186793e-05
-8.77143290566106e-07
-2.44291358834359e-05
-1.41271936220512e-05
-2.71592971799514e-05
-3.09744242443022e-05
-1.51537844111616e-05
-2.7736444968559e-05
-1.61418698859858e-05
-1.62309696440496e-05
-1.96477279054709e-05
-1.24280656589589e-05
-2.70734977723202e-05
-2.5928814117779e-05
-2.1776843450355e-05
-1.61515595449983e-05
-6.12123658889778e-06
-1.21558320063336e-05
-1.93931843340689e-05
-2.12402012374175e-05
-3.24310917112987e-05
-8.88307903335169e-06
-1.7856479428102e-05
-1.31370914316516e-05
-1.55777894333411e-05
-4.82925120168191e-05
7.47867069534522e-07
-1.70235935735668e-05
-2.26319739154138e-05
-1.73869366745516e-05
-1.96091724372033e-05
-2.89479769713097e-05
-8.96473429603156e-06
-2.68024177646479e-05
4.04304485062234e-06
-2.23709059686406e-05
-2.16421970043228e-05
-2.5337090979387e-05
-2.95390589608773e-05
-3.05647543960976e-05
-1.29947461241836e-05
-1.2308338247207e-05
-8.47051408088317e-06
-2.71395223004219e-05
-1.6952646454606e-05
-1.15301923432867e-05
-1.02986662065571e-05
-1.4285868076367e-05
-1.62035535887345e-05
-1.41292753029215e-05
-3.90505956106954e-05
-1.53535652001454e-05
-2.78116768317058e-05
-1.56001894788088e-05
-1.79382751576078e-05
-8.90923401929339e-06
-2.36132344053736e-05
-1.99400211288759e-05
-8.88078607758088e-06
-1.89681743557555e-05
-1.80766941882756e-05
-2.11328183538773e-05
-2.69022543696526e-05
-1.57945709878482e-05
-1.29231128883733e-05
-1.39070332841823e-05
-2.3507222179066e-05
-1.4828128974816e-06
-8.44648978132327e-06
-1.79584185128593e-05
-2.12195357419301e-05
-2.11653554244836e-05
-9.87914390144569e-06
-1.94711607900634e-05
-1.55694711844977e-05
-3.19112798396281e-05
-3.86531105641637e-05
-1.91661733148932e-06
-2.58907068327183e-05
2.79040631090018e-06
-1.1083154184215e-05
-2.87781357548235e-05
-3.21498243725283e-05
-1.89395383589449e-05
-3.54672853365277e-05
-2.80903205423473e-05
-1.07994631996228e-05
-1.36695046541116e-05
1.02413838427122e-05
-3.10326571376323e-05
-1.65747803118946e-05
-2.49620273272764e-05
-1.40145633182811e-05
-8.69391497780103e-06
-2.37344065381739e-05
-3.34277283511081e-05
-6.56331002479515e-06
1.812082372024e-06
-1.0847583352601e-05
-1.40734577731815e-05
-3.41700618743251e-06
-1.45379381431266e-05
-2.14151476320031e-05
-2.02256223563635e-05
-2.29872593616841e-05
-3.19577943895724e-06
-2.99323590434974e-05
-1.85808209775668e-06
-1.61841585205397e-05
-1.49531386780469e-05
-1.51706101643073e-05
-3.46490178060515e-06
-3.63704361226089e-06
-3.07151309637257e-05
-2.67865207732197e-05
-3.5137228399198e-05
-1.57334054148228e-06
-7.98337365889104e-06
-1.5026942036523e-05
-6.95683119203959e-06
-1.54395629417063e-05
-3.49054432909055e-05
-5.80265222803497e-06
-1.4351626536854e-05
1.02756744765107e-06
-2.95310133086273e-05
-1.73564358273116e-05
-1.82558647827297e-05
-4.00305161928028e-05
-2.23919720151922e-05
-1.45924202845261e-05
-1.95991539820523e-05
-2.70862839947704e-06
-1.2137744898207e-05
-1.40277685691935e-06
-1.04218012001926e-05
-1.37324839462543e-05
-8.54561377468237e-06
-1.61917535540331e-05
-2.59615090880378e-05
-2.36041263055906e-05
-2.34164411757643e-05
-2.31835378850808e-05
-1.89523288765111e-05
-1.66974445763185e-05
-2.47498176138756e-05
-1.43279771233101e-05
-9.61887589733946e-06
-6.42864873511302e-06
-9.45480401993908e-06
-2.0868805965038e-05
-1.42303818400836e-05
-1.71694449002522e-05
-8.45614862718048e-06
-2.15768540406093e-05
-1.92494590537555e-05
-2.41258061505449e-05
-3.11023688199254e-05
