# Supplementary material for: Research on computational propagation and identification of mine microseismic signals based on deep learning
Source: PLoS One. 2025 Oct 22;20(10):e0334641. doi: 10.1371/journal.pone.0334641 (PMC12543183; doi:10.1371/journal.pone.0334641)
Supplement: S11 Data — (ZIP) [file pone.0334641.s011.zip › 000101100002666.xlsx_0.txt_24.txt.txt]

-5.30540936651002e-06
-2.43109578552614e-05
-2.41458781741772e-05
-6.33496317756129e-06
-5.94495923717809e-06
-1.35620177626573e-05
-1.4923599243373e-05
-4.21553960766161e-05
-2.52503783581844e-05
-9.21895180775561e-06
-7.62947495603922e-06
-3.29235056079574e-05
-1.95490986603218e-05
-1.76575538410668e-05
-4.56392935476095e-05
-2.89726666196495e-05
1.66322288485346e-06
-1.5887713968165e-05
-1.49227507252583e-05
-2.56014508065403e-05
-1.69145672202216e-05
-1.80913242091154e-05
-1.88293625046196e-05
-1.04804287478356e-05
-1.99771159450095e-05
-1.20949773487899e-05
-3.49406364856992e-05
-2.67238494345255e-05
-2.19001963646901e-05
-1.76539353040721e-05
-1.90422120790115e-05
-1.93780723453867e-05
-2.03979280521817e-05
-1.93197694514347e-05
-2.58247737192404e-05
-9.61908857320669e-06
-5.50016865410124e-06
-3.67236422258819e-05
-9.40128616741916e-06
-1.66923130701642e-05
-2.78413780037249e-05
-2.10285692264335e-05
-1.37793637914515e-05
-9.43423962722323e-06
-2.40396286088082e-05
-2.81980381549357e-05
-1.30469097687779e-05
-2.23093689428816e-05
-2.98654841157922e-05
-2.34300597486301e-05
-1.73382501956295e-05
-2.65346636158855e-05
-1.47528886276891e-05
-3.8998909923491e-05
-4.63625567097145e-06
-7.07545356340174e-06
2.54922322754511e-06
-1.09749411585973e-05
-3.13105190420175e-05
-1.46613168028274e-05
-1.76179634710616e-05
3.29514502056861e-06
-3.69556691381599e-05
-3.42290101193447e-05
-1.10238858932638e-05
-4.52146972403622e-06
-1.06483360021625e-05
-2.40565305534387e-05
-1.99539185861443e-05
-2.1080844438302e-05
-3.92392451056617e-05
-2.10561939087906e-05
-2.40416182044901e-05
-1.47272026231528e-05
-1.8318783901286e-05
-1.19150700702716e-05
-1.51659601877194e-05
-9.28452597391099e-06
-1.58024389860217e-05
-2.0025158469734e-05
-1.3212856492195e-05
-1.68385926597925e-05
1.8086477017985e-06
-1.57600520506404e-05
-1.95899074891589e-05
5.02271782709539e-06
-2.74113399136061e-05
-2.31372354830057e-05
-2.03103823610873e-05
-7.76745653192552e-06
-1.84059707029636e-06
-4.71993021720111e-05
-6.65168533666495e-06
-2.23828410303405e-05
-2.4256098831525e-05
-1.5630957004596e-05
-2.93286995017205e-05
-2.22174263432578e-05
-2.45444804751047e-05
-2.04626099079071e-05
-2.73243787865171e-05
-1.29049683963679e-05
-1.31758160100195e-05
-3.43995050833836e-05
-1.05965152988474e-05
-1.14277452817969e-05
-2.12383070765531e-05
-1.16511065788449e-05
-2.68646296094263e-05
-1.2243331284986e-05
-1.92791278876266e-05
-3.37566400986422e-05
-3.88096882081152e-05
-3.46918473310025e-05
-2.4345572355685e-05
-2.64226946165364e-05
-3.72557704395465e-05
-1.36451641542758e-05
-1.92268760215368e-05
-1.85874234352938e-05
-2.0827054231163e-05
-1.62188345395219e-05
-2.46647422020924e-05
-9.16084121715413e-06
-1.2331172868237e-05
-6.41337393380065e-06
2.90485395994031e-07
-2.63774229445291e-05
-1.70317850999219e-05
-8.21706018035768e-06
-1.35704194590069e-05
6.4470957231061e-07
-1.65768177924378e-05
-2.84542697105318e-05
-2.10146768015524e-05
-2.09955051518149e-05
-1.24901513631744e-05
-1.79450458340458e-05
-2.58167948819112e-05
-1.14944224978034e-05
-4.24961079790258e-05
-1.42507530455409e-05
-1.67163191815518e-05
-2.12276577628012e-05
-4.70123005268464e-06
-1.10257296721952e-05
-2.47809961001755e-05
-1.76937979055806e-05
-1.10579140385561e-05
-1.56318321790957e-05
-4.13635571427679e-06
-2.57658542939749e-05
-1.80463042748934e-05
4.72872058754302e-06
-2.88458071756901e-05
3.08012975333785e-06
-2.41046390450098e-05
-2.58418807692465e-05
-2.09120564525235e-05
-2.14713348774006e-05
2.50255066140052e-06
-2.06719852702145e-05
-2.22364720420628e-05
-2.535909899634e-05
-1.77464995056366e-05
-1.42624987055097e-05
-1.15379284696303e-05
-2.44630406940262e-05
-1.84676948026662e-05
-1.50076334961382e-05
-1.84426451504023e-05
-8.48642568571382e-06
-2.08865074654844e-05
-3.06469317388957e-05
-3.2384961730711e-05
-1.9471733565609e-05
-1.20864373693125e-05
-2.67212439018904e-05
-5.868394130739e-06
2.21868751826901e-06
-6.31035521379825e-06
-2.6146501529189e-05
5.16827492633572e-06
-1.53463604495168e-05
-2.63248260135032e-05
-2.76563153110521e-05
-2.27939007751395e-05
-2.35632524855891e-05
7.78100854950799e-06
-2.62914072278286e-05
-2.48655402575161e-05
-2.65957630771982e-05
-1.50147339646225e-05
-2.29446046127516e-05
-3.38491843550381e-06
-2.15565144285486e-05
-1.5182467065804e-05
-9.72315857506695e-06
-1.85365141318998e-05
-1.4129666423757e-05
-1.92706309964014e-05
-2.40441540938641e-07
-1.43845743036078e-05
-2.86628607811052e-05
-1.1750333332603e-05
-2.23387542808461e-05
-9.67426519937132e-06
-7.99161078812923e-06
1.02307883430856e-05
-5.29177712611862e-06
-8.4197829339601e-06
-1.06993944104311e-05
-6.55569097409893e-06
-1.51796425471806e-05
-4.02332780719734e-05
-2.23897882392725e-05
-1.8451497748375e-05
-2.51239492460382e-05
-1.04109756500861e-05
-2.50541002354531e-05
-7.25743965963534e-06
4.08229257240514e-07
-4.55531579750561e-05
-1.18593174349401e-05
-1.84603475525567e-05
-1.79230318151177e-05
-1.46496725422559e-05
-8.45762727677113e-06
-2.30786874390295e-05
-2.10979181671638e-05
-6.09953290323308e-06
-5.61787597777006e-06
-1.86419196699834e-05
-5.922825003355e-06
-1.77274608756596e-05
-1.30543416786942e-05
-1.06172408191961e-05
-7.85470896047572e-06
-2.96761338125342e-05
-8.10147320113121e-06
1.58871691941874e-06
-9.97028767485309e-06
-4.58880340683945e-06
-6.25164906418085e-06
-1.91087416893757e-05
-3.17566105351543e-06
-2.34126837167668e-06
-2.4617980723638e-05
-3.19246079785416e-06
-1.36273242363921e-05
1.43593725331809e-06
-1.87727733521817e-05
-1.65020540413422e-05
7.835004301965e-06
-2.88901394194415e-05
-1.77225025171422e-05
-2.49224320864938e-05
-2.17131295314499e-05
-1.61661638105092e-05
-1.61984556629882e-05
1.44944095081228e-06
-2.67024617105041e-05
-2.09653047787745e-05
-1.71409061329065e-05
-1.21562459019922e-05
-1.91574416546687e-05
-7.56563075837047e-06
-3.23207680782181e-05
-1.78712689103979e-05
-1.93213537555938e-05
-2.91974221339145e-05
-2.20809384921216e-05
-1.38036002750417e-05
-3.82546305695382e-05
-1.95583311425555e-05
-8.69354883149763e-06
-2.67163002760969e-06
-1.17217044583034e-05
-1.76453088885549e-05
-1.05172333851436e-05
-3.08973839986762e-05
-9.30191300768843e-06
-1.56119830464055e-05
-1.44431194107307e-05
3.33950633634104e-06
-3.05195408263136e-05
-1.66885805726907e-05
-1.49991943793218e-05
-2.46919595498519e-05
-1.23291949315908e-05
-1.7099296180377e-05
-3.55201400029764e-05
-4.0821862453369e-05
-1.93445105905129e-05
-2.22918327610771e-05
-2.53810391065428e-05
-1.58489898098233e-05
-8.53089491108884e-06
-2.09544986854971e-05
-2.11083134305776e-05
-1.81422992090785e-05
-1.56612254931232e-05
1.03855875624807e-05
-1.47138031593137e-05
9.30038759003835e-06
-3.12876037680299e-05
-2.53014055674198e-05
-1.69037456189764e-05
-1.74976324893305e-05
-2.11972287826374e-05
-8.5363430291774e-06
-1.39660894268028e-05
-1.8151505132787e-05
-1.14408165698125e-05
-1.56207248983074e-05
-6.67383268158479e-06
-9.55426119188283e-06
-8.29055096977146e-06
-2.65821611939954e-05
-2.7084908994675e-05
-1.21129357401066e-05
1.71313371057525e-06
-1.61738629877239e-05
-2.57888808671843e-05
-1.8009889536482e-05
1.97737130593405e-07
-1.03503807614134e-05
1.26470235480681e-06
-9.76304784585491e-07
-1.60104495640831e-05
-1.69178743718592e-05
-2.07543636202001e-05
-2.60698855217964e-05
-2.07132331148637e-05
-1.73396705355241e-05
-1.23143739454185e-05
-6.48850515978718e-06
-4.15972919409683e-06
1.46182447390748e-05
-3.64321096703604e-05
-1.91314736975441e-05
-2.03627389255509e-05
-1.30030290108454e-05
-1.58437030322057e-05
-1.41786844167932e-05
-1.88222215005165e-05
-4.00441812927995e-05
-2.29223007378462e-05
-2.31052330162085e-05
-2.5415135365876e-05
-1.72605824840112e-05
-9.2612936701943e-06
7.26538427538059e-07
1.35271679505629e-06
7.79732768471734e-07
2.25974297502994e-06
-1.9393995053216e-05
-1.06449744862016e-05
-1.43784248054828e-05
-3.94871908508921e-06
-2.55493228933582e-05
5.1030346852105e-06
-1.2677758925872e-05
-3.27678071506105e-05
-2.11587945774285e-05
-2.08535785116239e-05
-1.41890784710193e-05
-2.87278860588365e-06
-3.26450608091958e-06
-8.25853265687926e-06
-1.37722297559648e-05
-1.78236622494033e-05
-6.50483115770381e-06
-1.5704243158479e-05
-1.4139209230209e-05
-2.22905906514092e-05
-3.01425110778387e-05
-1.36377769963076e-05
-2.89149483181658e-05
-1.71270914238599e-05
-3.87133051842769e-05
-1.19910105506895e-05
-3.88545448519023e-06
-1.74429425080196e-05
-1.68044091330136e-05
-5.2926300238095e-06
-2.27519396451716e-05
-1.82057800744672e-05
-2.44955496741323e-05
-2.97432415864238e-06
-1.1232717546657e-05
-1.98632818539385e-05
-3.16387471157343e-05
-2.14139977994396e-05
-1.4483268163198e-06
-2.30021481881664e-05
-1.86465910306998e-06
-1.35591732463235e-05
-2.00457029101651e-05
-2.59380382617763e-05
-4.7875628359419e-06
-2.32293451811661e-06
-1.38290370765666e-05
-1.88859794521721e-05
-1.94291721107697e-05
-1.08985319451563e-05
-2.35477826965492e-05
-2.1328542570197e-05
-2.04689613197042e-06
-1.14089715004535e-05
-1.08636258979542e-05
-1.57175973139317e-05
-1.46146809084451e-05
-1.79987054374383e-05
-1.83420931389894e-05
-2.50673150681579e-05
-7.60798396209963e-06
-1.1339256251958e-05
-2.3390890618396e-05
-9.97026672487213e-06
-9.54398759832392e-06
-1.32369014327621e-05
-1.05499229450529e-05
-1.88116154593044e-05
-7.52842807343772e-06
-2.51431016307452e-05
-2.25060394375714e-05
-1.13441119993208e-05
-2.86838234724965e-05
-2.68739073891856e-06
-1.48547118218275e-05
-2.19169026806664e-06
-4.37285546612652e-06
-1.33233927129737e-05
-1.3264349007238e-05
-2.65824875021796e-05
-1.54842186144966e-05
-9.55653733973289e-06
-2.66980827906511e-05
-2.23922794317587e-05
-1.56501212679103e-05
-6.25322301222909e-06
-3.11750901725925e-05
-1.29361918859074e-05
-6.05653043632524e-06
-1.15705756777069e-05
-2.7262679512494e-05
-9.90925412482479e-06
-1.63870329971874e-05
-2.32902183548099e-05
-1.18168773953959e-05
-1.95138317307465e-05
-2.48276494197847e-05
-7.20955941228249e-06
-1.35622321174912e-05
-1.89449952862958e-05
-1.29798943568421e-05
-1.68233358839428e-05
-1.5900059902059e-05
-1.62540342560583e-05
-2.16773314403035e-05
-1.33314994401657e-05
-9.60678430778064e-06
-1.06107663752428e-05
-2.72599122966182e-05
-2.01919182875233e-05
-3.96824090271765e-05
-2.18221014436464e-05
-1.914363831985e-05
-3.53915277252955e-05
-2.71770214512782e-05
-2.66272320637779e-05
-1.54769381867942e-05
-2.79589650722335e-06
-2.4755575428988e-05
-1.12786631054773e-05
2.88785043022701e-06
-1.77506454675562e-06
-6.21180919242767e-06
-1.30658640536632e-05
-3.30024749816714e-05
-3.01559849185679e-05
1.03896269019089e-06
-1.1523502519478e-05
-3.50795768368861e-05
-1.40830262685282e-05
-6.61183117398163e-06
8.60306171995975e-08
-6.20067010444347e-07
-1.34667731879399e-06
-1.17323190587432e-05
-1.79503550016636e-05
-1.03163290255317e-05
-2.44295519386595e-06
-9.91886904248145e-06
-2.05526656522717e-05
-1.30556464617643e-05
-8.35659943293719e-07
-2.05918876082208e-05
-1.23287077375227e-05
-3.20052151941677e-05
-1.81761425998794e-05
-1.78077613316635e-05
-3.17021670968689e-05
-2.87522785470328e-05
-1.38087001594856e-05
-2.22785788731443e-05
-2.89843688582765e-05
-2.61835815055193e-05
-1.92248783028418e-05
-2.81206892144552e-05
-1.1913674212113e-05
-9.76325040571833e-06
-1.6354189794932e-05
-7.8733138936698e-06
-1.37138729840966e-05
-2.30400210696615e-05
-2.33557665126291e-05
-2.43183137363365e-05
-1.09656304578377e-05
-1.32967879926407e-06
-2.09712471396921e-05
-1.43374674889243e-05
-1.54378845771294e-05
-2.80359711721899e-05
-4.75058603125452e-06
-2.14109598154328e-05
-2.66070206263306e-05
-2.1315134681276e-05
-1.26699155272122e-05
-1.66097456956537e-05
-1.2765542479484e-05
-7.99207780580227e-06
-1.62523831052573e-05
-6.870450796908e-06
-2.74537461774482e-05
-1.47733110785675e-05
-2.70208064028193e-05
-8.35261992228105e-06
-2.12341834538137e-05
-5.47412250294995e-06
-1.11958159816312e-05
-1.91179449087778e-05
-4.26890878833573e-06
-1.8495199650152e-05
-2.58802615919497e-05
-2.88103730949106e-06
-3.38931628084839e-05
-4.97661785539865e-06
-1.20953266323729e-05
-1.5934081103747e-05
-1.58316507820606e-05
-2.55441904558931e-05
6.28784350951323e-07
-1.68380141721655e-05
-2.70646640712674e-05
-2.02135006998695e-05
-1.66350892862799e-05
-1.75925332083617e-05
-1.70608463048148e-05
-1.17334814685913e-05
-1.34878305474663e-05
-9.77394165280494e-06
-1.92030860935343e-05
-1.74045984199403e-05
-2.10660652633433e-05
-4.13853208907649e-06
-6.87807711249677e-06
-3.63054120275331e-05
-1.25239044415963e-05
-7.86929285750934e-06
-7.63466817154805e-06
8.05036795298511e-07
-3.65321680989569e-05
-2.53444898106143e-05
-8.53347885144147e-06
-2.09191503823633e-05
-1.97760795402876e-05
-2.32269969785419e-05
-1.57642727837375e-05
-4.94455394689815e-06
-1.70911778854076e-05
-1.46739005217726e-05
-9.35551526895196e-06
-1.51453049266146e-05
-7.14286273827532e-06
-1.47861677402788e-05
-2.29262685208817e-05
-3.00030459134445e-05
-1.3758738830033e-05
2.74213286111708e-06
-3.53616282444396e-05
-2.04070138617614e-05
-1.78530689862695e-05
-3.05467933308988e-05
-2.56963605979978e-05
-3.24476966079821e-05
-2.70197361518006e-05
-3.54297284697012e-05
-2.01948080466978e-05
-9.21396294903961e-06
-2.10959953757878e-05
-1.40034818069734e-05
9.69196295232747e-08
-3.06348727755934e-05
-1.59836172569779e-05
-3.06657897718141e-05
-2.22179038705551e-05
-2.57611799509941e-05
-3.51206006876118e-05
-2.30799603458684e-05
-2.35349712547243e-05
-2.2163767639558e-05
-2.25090836080533e-05
-1.85884566633959e-05
-2.22153867540508e-05
-3.17495403204245e-05
-1.8635147813102e-05
-1.26375803596018e-05
3.02985426980118e-06
-1.97605104724465e-05
-1.89187895848301e-05
-8.05072347141051e-06
-2.92758819586365e-05
-5.77356523490038e-06
-7.65764993395912e-06
-3.66001397666581e-05
-2.71218540858121e-05
-2.61890850513746e-05
-4.36492925795354e-06
-2.19957460555385e-05
-1.690954109297e-05
-1.9589010319578e-05
-1.65270069700617e-05
-1.94986887763913e-05
-2.69767922997572e-05
-2.05689115034277e-05
2.77624262303209e-06
-2.93105555998839e-05
-1.55804632320602e-05
-1.23138136933169e-05
-2.28919201168084e-05
-2.33875252004932e-05
-1.52858165397652e-05
-2.14633782371871e-05
-2.48312144606751e-05
3.73488765094905e-06
-2.35710427260817e-05
-2.70727177772818e-05
-1.09726009177352e-05
-1.4899756177645e-05
-2.55798403080563e-05
-1.41379513254228e-05
-1.0104652607613e-05
-3.16357977548211e-06
-1.31359737833373e-05
-7.81322512321223e-07
-1.68976721215324e-05
-3.64157089631813e-05
-4.46504750330965e-05
9.98984653941885e-06
-1.47847507515534e-05
-4.24848525894168e-06
-5.21868593219561e-06
-1.03185964430046e-05
-1.27035621922852e-05
-1.5926318828924e-05
9.9147173787045e-06
-3.3731306790803e-05
-2.27744714812869e-05
-2.55375843559491e-05
4.32864931701203e-06
-1.27180076875127e-06
-1.08902819813598e-05
-1.58664260032392e-05
-2.88802860877417e-05
-1.72478429681545e-05
-1.29386447961065e-05
-1.4480533051459e-05
2.03457031931506e-06
-1.02738389408485e-05
-1.36449236223247e-05
-2.14951172258867e-06
-2.99808099236337e-05
8.29555724282057e-06
-2.70683742322213e-05
-1.85338762220335e-05
-5.70048411858726e-08
-1.8913910026104e-05
-2.55776325181958e-05
-1.68249776301897e-05
4.25547109453157e-06
-1.25628915478659e-05
-1.61053965362705e-05
-2.61800840255828e-05
-1.80579286412948e-05
-1.4728325142794e-05
-2.18274491712364e-05
-2.04458903663097e-05
-3.29423084161683e-05
-3.15135248246952e-05
-6.66401185838298e-06
2.37695712594103e-07
-2.98449391721131e-05
-2.38971169740587e-05
-2.13637313411206e-05
-2.8001435941998e-05
-1.32519820281496e-05
-2.92503198764317e-05
-8.14464077689631e-06
-3.32716564785849e-05
-1.21361618158262e-05
-1.5576890798963e-05
-1.46708644921698e-06
-1.36924927457537e-05
-1.28902691545625e-05
-6.58197077004225e-06
-1.9991258048608e-05
-2.25112598093737e-05
-2.19070332236093e-05
-2.14949376403799e-05
-5.43048116801254e-06
-1.27433308114511e-05
-4.0216990769113e-05
-1.05681097516652e-05
-2.57674510044379e-05
-3.95635793986885e-06
-1.79292344600727e-05
-2.37046356858727e-05
-1.47916484059723e-05
-2.1986089369865e-05
-2.1411445038502e-05
-1.66217568979819e-05
-5.02272009165866e-06
-2.04228295434664e-05
-2.42457355611553e-05
-2.59665216567173e-05
-2.45717377283489e-05
-2.69695753983863e-05
-1.31253523971452e-05
-3.22866869590069e-05
-2.29997003686144e-05
-2.33948609540401e-05
-2.05898339895552e-05
-2.59133594699191e-05
-1.89142879392633e-05
-6.29126394990435e-06
-2.68591009748531e-05
-2.97064854432024e-05
-2.76830601758779e-05
-1.8996470291778e-05
-1.01769666695231e-05
-1.40672910523065e-05
-4.40221148089037e-05
-3.48981263150328e-05
-2.39140955418244e-05
-7.65845304653819e-06
-1.92127995187038e-05
-2.33163861102357e-05
-2.16799568129385e-05
-3.36042617748697e-05
-1.83588278515211e-05
-5.91235585858656e-06
-2.91597812708382e-05
2.77852772411063e-06
-2.48444921240591e-05
-1.44365966458707e-05
-2.22748660397234e-05
-2.01907222387638e-05
-9.15109352599306e-06
-2.1121302549017e-05
-1.49730993892946e-05
-1.19426172758643e-05
-2.17569064691684e-07
-2.21787548619263e-05
-2.95360330477035e-05
-7.05239892093683e-06
-2.51127435634803e-05
-1.58016212217101e-05
-4.91350854890013e-06
-1.61782367542365e-05
-3.66769984151513e-05
-1.66790463197823e-05
-1.76460318351492e-05
-4.0764249350365e-05
-1.33698899111241e-05
-1.54576168188947e-05
-4.6479390717207e-05
-2.17999936294872e-05
-1.5266238671533e-05
-1.33225918857515e-05
-1.72514601088036e-05
4.83394955943631e-06
-1.70032651401842e-05
-7.93091338757124e-06
-1.47149897627244e-05
9.10714434483625e-07
-1.39117944461714e-05
-1.25602705955398e-05
-1.5380331209433e-05
-1.88598806537796e-05
-1.89949017512897e-05
-1.74150349941692e-05
-7.68704205021381e-06
-1.57417051349229e-05
-2.16868550418933e-05
-7.27316084136142e-06
-9.76554567280089e-06
-1.16552981619329e-05
-1.44047553339058e-05
-1.82049797997871e-05
-2.1459900679567e-05
-1.66744738242514e-05
-1.04991025351176e-05
-1.61441804539056e-05
-2.28024208228727e-05
-2.88073298347958e-05
-1.4641124165002e-05
-5.45026012356298e-06
-1.86528731786909e-05
-2.23366674330762e-05
-3.04251847721347e-05
-3.87329583978934e-05
-8.87535902726283e-06
-1.37393861717726e-05
-7.57779584778668e-06
-7.77908890158134e-06
-1.20203486405402e-05
-2.45989392993169e-05
-2.25844635240658e-05
-7.69344084229374e-06
-2.69754101017315e-05
-4.37187568755886e-06
-1.34347612238127e-05
-9.24550917999638e-06
-4.00295118248084e-06
-2.03809875257073e-05
-1.22495544813834e-05
-3.05202563136334e-05
-1.79698287149627e-06
-1.73167141951884e-05
-1.37481889158233e-05
-1.79264286114412e-05
-1.57384271793898e-05
-9.71800649070904e-06
-7.82043869074197e-06
-1.14448240385833e-05
-1.32454907054409e-05
-1.82163589918614e-05
-2.60017705289839e-05
-4.86316473966207e-06
-4.88993922791216e-06
-3.68043572859991e-06
-1.71807161174545e-05
-2.58510760013253e-05
-1.72823578800451e-05
-1.40669538953092e-05
-3.27203450211781e-05
-8.56986256301104e-06
-2.18860359263134e-05
-2.11703827101174e-05
-1.20918949760414e-05
-1.11502656136172e-05
-1.82023649901988e-05
-1.8850407513453e-05
-6.3384492200924e-06
-7.89718655858707e-06
-5.37382256300716e-06
-1.43598781056264e-05
-7.4538146376008e-06
-2.02833387721442e-05
-1.37428938283527e-05
-1.79028107997075e-05
-1.40069412201848e-05
-1.42241786310084e-05
-2.24419902932682e-05
3.69134119227356e-06
-2.11370360858718e-05
-1.442855318992e-05
-2.21296260718374e-05
-2.73504497797849e-05
-2.03436690363704e-05
-2.33033694441121e-05
-2.03754611288842e-05
-1.90305619252269e-05
-2.8395253059095e-05
-2.61919168503301e-05
-2.21845771408174e-05
-1.68837727951087e-05
-2.5721245791089e-05
-1.08036994039382e-05
-2.72571651759627e-05
-1.03462402117844e-05
-3.46497985934182e-05
-1.77250938460843e-05
-2.74345198395688e-05
-7.77944932730545e-07
-2.03333984480632e-05
-2.23037454665726e-05
-1.12505121472711e-05
-9.91444235193227e-06
-2.08625962778452e-05
-1.45039540299307e-05
-3.22478554783264e-06
-3.00453324987502e-05
-3.04563282641867e-06
-1.49388045286688e-05
-2.49498234240737e-05
-7.14349702271272e-06
-1.85543998419129e-05
-1.72660818127257e-05
8.07104834472014e-06
-2.01796919659667e-05
-1.6930461416324e-05
-3.18670053226983e-05
-2.32055204420876e-05
-4.22741125138981e-05
-2.47639784983316e-05
-2.5818610884814e-05
-1.67745878909618e-05
-2.81968492330598e-05
-2.06230983560454e-05
-1.91256129192529e-05
5.05147539961766e-06
-2.16794599238194e-06
-1.9794157024198e-05
-9.55520751486596e-06
-2.76118798427086e-05
-2.65019457424105e-05
-1.83652409012874e-05
-2.97188733073546e-05
-3.48670582859657e-05
-1.98214601909657e-05
-1.52002938576651e-05
-3.10210904821193e-05
-9.18298510589163e-06
-2.0007218487888e-05
-2.09317143486437e-05
-1.2604403105289e-05
-1.15136806536596e-05
-5.51451748754318e-06
-1.42651022768852e-05
-2.53442080532537e-05
-2.30082345935374e-05
-3.25112940738486e-05
-7.28052231084859e-06
-2.5829923850892e-05
-3.75624723001264e-06
-8.37789763251231e-06
-1.81426235987235e-05
-1.26394851376333e-05
2.68168285916818e-06
-1.64916125922264e-05
-1.44878353215006e-05
-3.54736638960499e-05
-2.03537143869622e-05
-2.38491604821547e-05
-1.76491140084867e-05
-1.31236932900172e-05
-2.13561836051307e-05
-9.94579468428648e-06
-2.54790970330388e-05
-2.71180394297733e-05
-9.49177853083613e-06
-1.94257061356422e-05
-1.91032832185525e-05
-2.1923572971148e-05
-2.34772644665706e-05
-6.5255450869099e-06
-1.6348996383621e-05
-1.69403728966508e-05
-5.98316134995407e-06
-1.43557478714192e-05
-2.14804973803283e-05
-9.61705533993184e-06
-1.76368606745188e-05
-1.47646644676315e-05
5.06826688298852e-06
-3.00504393160663e-05
-1.60944020016486e-05
-1.43557124990302e-05
-2.23938353020688e-05
-1.33555942233018e-06
-2.18280617229275e-06
-1.93677242514723e-05
-1.98361975921794e-05
-2.07156077398694e-05
1.95986255820901e-06
-3.2302421522259e-05
3.17705431596937e-06
-1.41080068187979e-05
-2.06380077948897e-05
-2.33757924336164e-05
-1.55943972185829e-05
-1.99376133658143e-05
-2.10463218544193e-05
-1.65935145914662e-05
-2.01895759764884e-05
-2.03581083963311e-05
-2.02375078454049e-05
2.13696042032375e-07
-2.84573649297763e-05
-1.89249923785877e-05
-3.24795371247934e-06
-3.79219491088618e-05
-2.68669847159034e-05
-2.2752439887473e-05
-2.94682943067066e-05
-1.26850392245126e-05
-1.94494492390995e-05
-2.37761674996956e-05
-3.4735075147554e-05
-1.65194225216582e-05
-1.1691784535133e-05
6.04347579121399e-06
-2.25190578654983e-05
-3.58346740896904e-05
-2.18840893983763e-05
-3.09910863491631e-06
-8.08865075346126e-06
-3.23491132579123e-05
-1.90876437286554e-05
-3.03262061700209e-05
-3.11836751477665e-05
-2.43937293834437e-05
-1.63569724133129e-05
-1.67877817359569e-05
-4.03900072399306e-06
-1.5393286388022e-05
-2.55182702050668e-05
-1.6094226518093e-05
-5.59577742192575e-06
-2.90095199880354e-05
-1.89877929494407e-05
-2.5690016959127e-05
-2.40942173074027e-05
-8.32215145615353e-06
-1.63825773017204e-05
-3.30790117711684e-05
-1.08856540195735e-05
-2.20221596433727e-05
-2.15467303823892e-06
-5.91783866124347e-06
-1.21744298912437e-05
-7.70048617397337e-06
-1.29928279931786e-05
-3.10376549340186e-05
-3.74078603914544e-05
-1.07756722829783e-05
-2.13711217660898e-06
-3.04691744262485e-05
-2.26239448428162e-05
-1.83112585189518e-05
-1.31237566073455e-05
-2.15657820088113e-05
-4.49585834232395e-06
-2.83894274129792e-06
-2.77345566376186e-05
-2.113303436794e-05
-4.09004699949257e-05
-3.15828418497364e-05
-2.53798792849176e-05
-1.79406909404521e-05
-1.35653696625683e-05
-1.47115632475244e-05
-9.66097699741598e-06
-1.54766703642916e-05
-4.37342459011154e-06
-1.79475628705485e-05
-3.24293659187971e-05
-2.73475578274178e-05
-3.08329810754781e-05
-9.54399519731936e-06
-1.81307929228316e-05
-2.48025448118628e-05
-1.71355920185367e-05
-2.63951251440064e-05
-4.02778220504139e-05
-1.30609886968136e-05
-1.18208557825155e-05
-1.36927370755544e-05
-1.76589830455387e-05
-1.7529291588181e-05
-1.2265471016004e-05
-6.76459844387282e-06
-1.12451065827165e-05
-1.0344327884486e-05
-1.30970247305459e-05
-2.29556922654435e-05
-2.47836883760552e-05
-1.49300323934641e-05
-2.18383626490095e-05
-2.11448195691399e-05
-8.2736067625751e-06
-2.4400461699168e-05
-2.39257942247693e-05
-2.3149967234289e-05
-1.28343524769222e-05
-1.42176002162247e-05
-3.09466634058659e-05
-1.46335264473553e-05
-2.09551467370922e-05
5.98016829098086e-06
-9.40443462914735e-06
-7.47964007601083e-06
-1.86099722252593e-05
-4.9813499507428e-06
-2.08067058119794e-05
-1.75449405287563e-05
-1.96578474613865e-05
-7.06945050565811e-06
-2.28493569737781e-05
-1.79854022476276e-05
-3.76243561127325e-05
-2.52327603836661e-05
-2.01648566941564e-05
-1.13248868751293e-05
-9.92810296160932e-06
-1.92880712060376e-05
-1.88205251605589e-05
-1.58073973997127e-05
-2.17415173336448e-05
-3.9567865912786e-06
-1.86485726182675e-05
-1.74379898567242e-06
-7.74352412153419e-06
-5.67903608128204e-06
-3.43491971787588e-05
-1.3710139043784e-05
-2.41476896113055e-05
-4.83332113960176e-06
-1.69954080451874e-05
-1.05242169880469e-05
-2.75740130128961e-06
-3.14893191650968e-05
1.27084494997657e-05
-1.88741444179853e-05
-2.53080169412044e-05
-8.6679312567131e-06
-1.30223972741349e-05
-1.50220853031683e-05
-1.79330716085894e-05
-1.77459560006215e-05
-4.27261759630399e-05
-1.04850752053661e-05
-1.37546417902625e-05
-1.99083264299557e-05
5.52284535775982e-06
-7.84366732965338e-06
-2.82617988900468e-06
-2.79888744260852e-05
-2.82870922744128e-05
-2.19680410898264e-05
-2.18965288658908e-05
-1.91527805309265e-05
-2.0659568644088e-05
-3.01154528947944e-05
-1.83442656964957e-05
-1.28449185223142e-05
-2.34731956047267e-05
-9.70571684677319e-06
-1.1942039707466e-05
-4.13679066893191e-06
5.99329600508835e-06
-3.14460044916694e-05
-2.53030472755939e-05
-2.07259882917074e-05
-2.32214458765221e-05
-1.71523867302953e-05
-1.60325362438787e-05
-2.6902735654628e-05
-1.82155448780765e-05
-2.45819430130629e-05
-1.84496892647693e-05
-1.45276756349154e-05
-1.10492663353529e-05
-1.00816807013757e-05
-2.7441503556445e-05
-2.05940264834201e-05
-1.50051475370022e-05
-3.27202490693042e-05
1.38444830132702e-06
-1.82835472351776e-05
-9.73427137727011e-06
-1.22261751899007e-05
-1.40835543570833e-05
-1.49466010095434e-05
-1.67925915996443e-05
-2.13172154381225e-05
-7.23703135186853e-06
-2.57622689388754e-05
-2.24237543909369e-05
-2.30487650865571e-05
-4.3264043623714e-06
-8.80679806916732e-06
-1.73433376014869e-05
-2.10322199556889e-05
-4.00422196931138e-05
-1.61239290730408e-05
-2.65179847518895e-05
-1.65326543387091e-05
-1.37041125878597e-06
-1.92553432154263e-05
-1.89206407375386e-05
-2.88899893469717e-05
-2.31818680311638e-05
-3.10312270587417e-05
-2.05038545731073e-05
-1.36144491681298e-05
-1.1849139933502e-05
-6.67047514283902e-06
-2.72068878505505e-06
-1.15422558033516e-05
-1.14834324342679e-05
-2.18932629577035e-05
-3.8864461596455e-05
-1.60429442360082e-05
-1.81150329128096e-05
-4.05208044401257e-06
-5.28472527870599e-06
-2.65823997444778e-05
-2.48449160837862e-05
-1.85552401493268e-05
-2.75708452015716e-05
1.3940855836234e-05
-1.66305910536478e-05
9.26355909885166e-06
-1.82550080595915e-05
-2.45234705016783e-05
-5.39294171956221e-06
-1.69593546832066e-06
-3.00725618827782e-05
-2.38461618538098e-06
-3.17164187594692e-05
-2.06540601897374e-05
-1.55778045723244e-05
-2.29713674084905e-05
-3.43667645842067e-05
-1.50770296981124e-05
-1.00411184812712e-05
-1.94275406885181e-05
-3.87389847614602e-07
-8.73329656829559e-06
-2.5405769707299e-05
-1.55069616655081e-05
-8.77738760066982e-06
-6.48290426569329e-06
-1.44787541002135e-05
-1.14291930712138e-05
-2.00109768906991e-05
-1.99052764641272e-05
-2.55955834056431e-05
-1.50520296369985e-05
-2.81879880760869e-06
-1.66554625566169e-05
-2.98348919612256e-05
-2.90279442836661e-06
-2.67660111649815e-05
-7.49692479108587e-06
-2.21589812423389e-05
-5.89193603030452e-06
-1.88798325834268e-05
-2.40071751422145e-05
-2.22725996811524e-05
-1.53455213525396e-05
-1.33281264923343e-05
-2.37820849059415e-05
-1.03767057782764e-05
-7.74924508087974e-06
-8.01465716469016e-06
-2.06175580489312e-05
-1.01912844171469e-05
-1.69536490613414e-05
-2.86257419752192e-05
-1.19145261156673e-05
-2.30851305885402e-05
-1.13326480894663e-05
-1.14551204172874e-05
-1.81177102449588e-05
-3.52897878809121e-05
-1.48727740904721e-05
-5.06742722851766e-06
-3.09495831879134e-05
-3.31856481177947e-05
-6.95254982077894e-06
2.16465262802345e-06
-1.11430152051856e-06
-2.79836989563409e-05
-1.65880349710383e-05
-3.73929651930577e-06
-1.79279894103155e-05
-4.41077653602162e-05
-6.00977852119238e-06
-2.00452660385602e-05
-6.16456304187315e-06
6.8810608865876e-07
-2.96768077796081e-05
-1.42576755584126e-06
-2.48341023223025e-06
-2.72440001017653e-05
-3.00983118241001e-05
-7.74206939658617e-07
-1.11985870142318e-05
-2.53702624369976e-05
-2.38560564166013e-05
-1.86443631170193e-05
-1.32541343760176e-05
-1.76228567130332e-05
9.69864672939241e-08
-1.18408472161358e-05
-9.41257597794181e-06
-1.57647992890548e-05
-2.82360810237197e-05
-3.3866074051226e-05
-6.36860149434842e-06
-2.67640109936587e-05
-2.51124141204703e-05
-6.30410847465847e-06
-2.00040609529619e-05
-2.18692105362975e-05
-2.42107952873926e-05
-2.19104482532988e-05
-3.33585586213116e-05
-8.64561233854662e-08
-2.04654134039442e-05
-2.57107892797886e-05
-2.08614678919441e-05
-2.44680775899424e-05
-1.18889236216126e-05
-2.42788928406034e-05
-3.44427241648683e-05
-1.33125244328817e-05
-2.42350582322739e-05
-2.1903921405992e-05
-1.38533638175993e-05
-2.26062724632576e-05
-1.16197121440405e-05
-3.20934962764218e-05
-4.51630223171887e-05
-2.41908246161249e-05
-3.12621337935436e-05
-5.28639551895616e-06
-3.22229066780889e-06
-6.68619050468524e-06
-1.91744422648799e-05
-3.02829639334848e-05
-2.10229076285897e-05
-7.70657047408106e-06
-4.25939654106901e-07
-1.68990758077324e-05
-1.66099371381719e-05
2.77291308154064e-06
-1.50721146884607e-05
-2.41534371211635e-06
-1.60581200652998e-05
-6.10514033126039e-06
-1.98437501080001e-05
-2.56469113776419e-05
-3.22159671790931e-05
-2.41115444938552e-05
-2.99377651454335e-06
-5.94004234747946e-06
-5.91398335782955e-06
-1.72355173376602e-05
-2.83323390764838e-06
-1.95199631793976e-05
-4.52844419931969e-06
-1.5668823003273e-05
8.19360875754495e-06
-9.75901592531622e-06
-1.64883551029977e-05
-1.40671155678228e-05
-1.67831201743809e-05
-1.00805950152441e-05
-1.8096709366554e-05
-2.48440024708572e-05
1.2355606495886e-06
-5.19167346033775e-06
-1.9410667544457e-05
-1.7119711612069e-05
-3.70106150398819e-05
-1.65381684200462e-05
-2.58627552149422e-05
-2.7618344794378e-05
-1.17305443963142e-05
-7.48833125839613e-06
-2.04391146179633e-05
-2.62833553364154e-05
-3.31903829828083e-05
-3.04873990239039e-05
-1.81793292324805e-05
-2.16276692531519e-06
-9.35752801251363e-07
-1.12335084671162e-05
-2.06349048248427e-05
-1.3881171992045e-05
5.45934141470895e-06
-1.30465129563382e-05
-3.0075870533213e-05
-1.60840195172505e-05
-1.75011710701728e-05
-2.81734908231657e-05
-1.36599519995101e-05
-1.31197190408666e-05
-2.14927222347112e-05
-2.44019060751167e-05
-2.24192937427533e-05
-1.72163263407131e-05
-2.10250756194476e-05
-1.26987855316679e-05
-3.15607767862219e-05
-1.37429426370159e-05
-1.01497993715005e-05
-9.16448964287333e-06
-1.42779821563905e-05
-2.07887372033589e-05
-2.54290903228609e-05
-1.23725031462433e-06
-2.7086470147701e-05
-1.179999281928e-05
-1.10786874158435e-05
-2.20532326155202e-05
-2.65025569866068e-05
-2.08094965953366e-05
-1.64253935048293e-05
-4.5612765570879e-06
-2.84781986883394e-05
-3.98266247458938e-06
2.8534310687519e-06
-2.68468466228052e-05
-2.69923852440905e-05
-1.95657107063313e-05
-2.0477274017482e-06
5.53730332588641e-06
-2.33456537863872e-05
-5.98366897169855e-07
2.79034179203975e-06
-2.09224404325258e-05
-6.94735066394284e-06
-1.48738662790885e-05
-3.22968667103608e-05
-4.95821701747303e-06
1.87117276306137e-06
-2.41220457655742e-05
-2.69671685931959e-05
-4.3463320461163e-06
-2.67751931652319e-05
-2.28965670257982e-05
-3.26660054482581e-05
-2.38040613042724e-07
-1.11747103682158e-05
-2.34773291297555e-05
-2.77134915088491e-05
-1.6827995703173e-05
-1.78255319721133e-05
-1.10245452555458e-05
-4.97919781820549e-06
-1.18169355914335e-05
-2.55275709439308e-05
-4.0446342515503e-05
-7.19012508045897e-06
-2.37104019234246e-05
-1.63310826074538e-07
-3.21112862440614e-05
-3.15075393910568e-06
-1.02596562356668e-05
-1.41038031161967e-05
-1.11915926476976e-05
-3.22232332704446e-05
-1.04473039556651e-05
-2.68800015997413e-05
-1.77513666815235e-05
-3.62579101317004e-05
-1.97928479530009e-05
-7.83541222570613e-06
-3.4474694256058e-05
-3.16281511976153e-05
-3.38502787690044e-05
-7.88481410794695e-06
-3.21988936089016e-06
-1.69462623414125e-05
-9.00176482510978e-06
5.4712208384285e-06
-3.62443243974897e-05
-2.69500092115787e-05
-2.14275295748079e-05
-1.42187992498785e-05
-1.79965789882984e-05
-1.97797324637693e-05
-1.84060079301528e-06
-2.07740453687963e-05
-3.78341178915153e-05
-1.7560985479653e-05
-1.23567624708412e-05
-4.884292615677e-06
-2.37192648861251e-05
-7.06619638035e-06
-1.56966503443531e-05
-1.21037480197774e-05
2.83979089785075e-06
-1.42573062295282e-05
-3.22817518007799e-05
-1.08852934416935e-05
-1.35905915753057e-05
-1.35255544885631e-05
-1.64607902519574e-05
-2.11439754313886e-05
-2.53051779240289e-05
-9.17303208856218e-06
-3.12228803047401e-05
-1.30038211887652e-05
-1.22602489080007e-05
-2.31402408295254e-05
-1.82808699207594e-05
-3.63032304209126e-06
-1.83067481154866e-05
-2.11492124130512e-05
9.71628217322497e-07
-1.2624047503463e-05
2.58966083812627e-06
-4.93818566377173e-06
-2.49276208068191e-05
-1.14661321380917e-05
-1.82743274569933e-05
-1.1012497105285e-05
-1.13465031904962e-05
-3.32716185788671e-05
-2.30541372261816e-05
-2.76336967361538e-05
-2.21852961907769e-06
-2.12051708223957e-05
-1.83137632351152e-05
-3.93469360307405e-06
-1.13163565229734e-05
-1.04849070575695e-05
-2.96034999580925e-05
-1.25091018717375e-05
-1.73101942582868e-05
-1.60161256098419e-05
-8.12532198169537e-06
-1.18922387717816e-05
-2.27111152890279e-05
-1.20336512270679e-05
4.51401922238147e-06
-2.61170177137536e-05
-6.7776299461254e-06
-9.77314275299025e-06
-1.10509911171588e-05
-1.38910746540426e-05
-1.65116057752912e-05
-1.87697857245008e-06
1.18310501073988e-05
-1.44522699420536e-05
-3.43176990795008e-05
-2.75182005126677e-05
-1.70932683031889e-05
-6.61612978900745e-06
-1.9140449987397e-06
-2.94429017487415e-05
-1.94597633073486e-05
-9.03681131942935e-06
-2.99151514926689e-05
-3.88435011503065e-05
-3.02113638743704e-05
-1.41399140047021e-05
-2.12983618754063e-05
-2.70628724828927e-05
-3.58752749851141e-06
-1.19106936769751e-05
-3.62354580786316e-06
6.95217345964418e-06
-1.95167186888082e-05
-2.04035053500343e-05
-3.59287845127951e-07
-2.1593827068102e-05
-9.26366363764392e-06
-1.91530740961645e-05
-1.89933942329358e-05
-3.21782700628459e-06
-9.45518257405643e-06
-7.10292090836666e-06
-3.159642842917e-05
-1.7233952299509e-05
-9.71614504431634e-06
-6.96795906640453e-06
-9.26323957784038e-06
-1.0096227170348e-05
-1.41694498601951e-05
-4.68203982550491e-05
-2.25429927768892e-05
4.46023750957895e-06
-2.01541429043177e-05
-8.45617720745682e-06
-2.59654083777007e-05
-2.13745497486157e-05
-3.22179604067119e-05
-1.8672759516604e-05
-1.2008048188475e-05
9.42913771262607e-07
-4.24740843767533e-05
-2.61101816298715e-05
-9.65722592321893e-06
-1.17823887968957e-05
-1.78228042410392e-05
-2.95464146907529e-05
-1.83390167107438e-05
-1.0181695286294e-05
-1.37906694534378e-05
-1.32436905797947e-05
-3.46113192480328e-05
-7.32682098027478e-06
-9.47924988581488e-06
-1.9670365592145e-05
-1.55224342464223e-05
-1.70694278227124e-05
-1.56404094208459e-05
-2.74115177819277e-05
-1.10613723752802e-05
-1.51135246777867e-05
-7.49653078964286e-06
-1.36568910534888e-05
-6.10501062132031e-06
-3.56244083877713e-06
-1.48443253300944e-05
-1.71724850569409e-05
-1.62296806556495e-05
-2.15683926270831e-06
-1.56563453554436e-05
9.81023879267375e-07
-5.0521714230751e-06
-1.7692744865501e-05
-7.06789029731949e-06
-8.93677116238277e-06
-1.55474642200275e-05
-1.05313389794721e-05
-3.58884063549468e-06
-1.53477006928839e-05
-2.90288703342686e-05
4.95214277393157e-06
-5.3158986989393e-06
-3.56189051567713e-05
-8.29843324924239e-06
-3.12136969367445e-05
-3.21702478985912e-05
8.1461528707565e-06
-3.5670819577908e-05
1.27216962947914e-06
-1.91608700515922e-05
-3.16041099753729e-05
-2.71481357383535e-05
-2.6324639898251e-05
-1.80295803657625e-05
-1.07898157839523e-05
-9.39915320754775e-06
-1.36281095962772e-05
-1.97342978309893e-05
-2.18970914945592e-05
-4.99707150803065e-06
-1.18134863395267e-05
-1.55797431732204e-05
-7.41623914667706e-06
-7.44195305720236e-06
-8.42938305286148e-06
-1.40268282271947e-05
-2.66190319062509e-06
-1.91538682856258e-05
-2.13089578209502e-05
-1.14875265852531e-05
-1.91316114351505e-05
-1.67407641439889e-05
-1.52702603091925e-05
-1.37999673196926e-05
-2.02876703847667e-05
-1.63278453586928e-05
-2.9315823401662e-05
-1.57939328923382e-05
-9.55209458015684e-06
-1.65232441230503e-05
-2.57914383903715e-05
-2.67328110844236e-05
7.33136839185077e-06
-2.97554783317416e-05
-1.84805386936367e-05
-7.66979524322308e-06
-1.98897189500179e-05
-2.74916798722918e-05
-5.0107419648072e-07
-2.02491477059164e-05
-1.84755325676828e-05
-2.04514578144424e-05
-2.10205898262182e-05
-3.98231260770881e-06
-5.70398553788538e-06
-2.62370834827175e-05
-9.92825089608173e-06
-1.92708061459393e-05
-2.17843406735664e-05
-7.90458002212535e-06
-2.34004793524435e-05
-7.13327890548887e-06
-2.63157671670374e-05
-1.35431399597453e-05
-1.746236837034e-05
-1.55993944690122e-05
-5.62166247659291e-06
-2.12895258669725e-05
-2.51533843237599e-05
-2.53774217975989e-05
-2.98469702794372e-05
-1.76438170959385e-05
-6.67911666812623e-06
-6.56654713846881e-06
-4.2199201614365e-05
-2.51820253746902e-05
-1.43791343916767e-06
-2.42390756194632e-05
4.19624799129684e-06
-2.53472035997061e-05
-1.39845474196529e-05
-2.04426002709271e-05
-2.34288350129158e-05
-2.05465485805693e-05
-2.61714733727503e-05
-1.51428424490075e-05
-6.44127859410147e-06
-2.84307122789479e-05
-3.0680839157557e-05
-1.56504687154968e-05
-1.13425480482907e-05
-5.17990682120444e-06
-1.74118909226504e-05
-2.32747771316714e-05
-4.15592646378435e-06
-2.01450490511959e-05
-2.53993236414388e-05
-1.02794998832643e-05
-1.95188097203305e-05
-1.91385134517389e-05
-2.05749183117166e-05
-5.63288529644949e-06
-2.1841140815684e-05
-1.17141225871103e-05
-2.57894325381277e-05
-1.24008036299166e-06
-7.12447046439985e-06
-2.14713198463255e-05
-2.1430524470511e-05
-2.53289454370075e-05
-8.45158492615176e-06
-1.66721881864301e-05
-2.34670837960977e-05
-2.45168329327849e-05
-2.08919742539202e-05
-2.42399217893594e-05
-1.46979056530481e-05
-1.64496297007689e-05
-3.69883009948799e-06
-2.75300184227469e-05
-8.97177777926535e-06
-2.81261966799984e-05
-3.10905426027101e-05
-1.40436743425031e-05
-3.07771149826033e-05
-1.95245282757454e-05
-7.28598573179873e-06
-1.20404924018047e-05
-1.74008749006783e-05
-2.02154708446326e-06
8.57739221559849e-06
-9.03447777304546e-06
-3.75370570520949e-05
-1.58528084890293e-05
-1.07920367228262e-05
-3.29028531969158e-05
-1.70668603850506e-05
-1.7668054244879e-05
-1.44963582605419e-05
-2.59981301619456e-05
-2.05821782180826e-05
-2.54489158086608e-05
-2.15121933177818e-05
-1.00509152327055e-05
-1.13958236559911e-05
-2.21564427333024e-05
-2.23581712935995e-05
-2.82503213234657e-05
-2.64326368351235e-05
-1.06327763012465e-05
-1.65283928518816e-05
1.11144012659713e-05
-2.51568860984565e-05
-1.48566640225575e-05
-2.03846731585363e-05
-1.65388187177237e-05
-9.80106653110887e-06
3.3696972476661e-06
-1.74641096022474e-05
-4.17320110032194e-07
-2.12323548641186e-05
-1.02494385907327e-05
-8.97104673175431e-06
-2.77308457108571e-05
-1.76040047720585e-05
-2.93517926148344e-05
-2.00904773750021e-05
-1.39815930738452e-05
1.82407999744222e-07
-1.40580860202411e-05
-1.34327403069421e-05
-1.37031929666305e-05
-6.39857824175674e-06
-4.04210275738708e-06
-1.23470765341421e-05
-2.1572589908536e-05
-1.40561035272775e-05
-1.3295715343894e-05
-1.74065500210345e-05
-5.24755785326022e-06
-1.31323331226827e-05
-1.7476639582228e-05
-2.15101064652343e-05
-9.38126959988735e-06
-2.08274565962919e-05
-1.46074347427248e-05
-1.4297659995259e-05
-2.33992607292078e-05
-2.21089850316731e-05
-1.69615498027037e-05
-1.99062396156832e-05
-1.12276917507032e-05
-6.01673520170816e-06
-1.05172972437303e-05
-1.42599489327947e-05
4.82115357099488e-06
-1.4307001493737e-05
-1.64800039918543e-05
-1.10216283239102e-05
-1.53466400214491e-05
-1.12676182789481e-06
-3.97625642038445e-06
-2.13983044137537e-05
-1.2616139035819e-05
-3.35193630971889e-06
-4.53513975591786e-06
-1.84035272627388e-05
-7.3130995289772e-06
-2.43216747957628e-05
-1.22625499928305e-05
-3.01071643785187e-05
-2.56758765338398e-05
-1.95401247183863e-05
-2.35905949623805e-05
-2.04493617171467e-05
-2.88075468525545e-05
-3.21547522382713e-05
-6.23213892372274e-06
-1.68952773250938e-05
-2.93969490846278e-05
-2.7057746891337e-05
-2.92878972046509e-05
-2.77599427068286e-05
-1.82459762870739e-05
-2.57480924071422e-05
-1.84337569049882e-05
-2.09604002903219e-05
-2.66541005700393e-05
-3.63221211074225e-06
-1.78753985579579e-05
-1.27430734437733e-05
-7.88714619725423e-06
-1.08371132564553e-05
-1.95049106060867e-05
-9.4154943808911e-06
-2.46010767457618e-05
-7.24671226304131e-06
-1.29327975712147e-05
-2.72930974841438e-05
-1.65298945191917e-05
-1.78575400429982e-05
-2.68378856874647e-05
-2.48958452303173e-05
-4.7591265948209e-06
-2.14249103322687e-05
-2.69173980051994e-05
-3.33131820531983e-05
-2.21364900369951e-05
-1.71177976182757e-05
-3.37221958843616e-05
-2.2851502286974e-05
-1.03286776484917e-05
-8.0395391408467e-06
-1.30945588564052e-05
-9.83698532084268e-06
-2.84867538411897e-05
-2.63946117648414e-05
-1.00868135499637e-05
-1.75297140073694e-05
-6.94671042555782e-06
-3.76249533642086e-05
-1.89085843502234e-05
-2.55218697852965e-05
-3.5176472813287e-05
-2.34717279673465e-05
-1.96228438279454e-05
-3.94542038176056e-06
-2.47851779402183e-05
-5.89894937149765e-06
-3.47121586615636e-05
-1.62801771165075e-05
-8.72540578050771e-06
-8.87671078716735e-06
-1.29273974849525e-05
-2.23417124590154e-05
-2.18970530436935e-05
-2.42878163004777e-05
-8.02555168533839e-06
-2.47893699243787e-05
-1.0058897581534e-05
-2.27552763640301e-05
-1.79635935032438e-05
-1.65263728505381e-05
-1.4214861106406e-05
-9.73305589034906e-06
-1.95799529723618e-05
-2.53898459757884e-05
-4.81908141119674e-06
-1.85278581862983e-06
-1.11424427926214e-05
-1.4445921242696e-05
-5.77170012778846e-06
-3.09920259326132e-05
-3.11650482312227e-05
-2.46068766889538e-05
-1.33036824085874e-05
-3.92871742550714e-05
-1.68282376794976e-05
-1.71089186872598e-05
-1.03158858761516e-05
7.81588058292677e-06
-2.61008723656517e-05
-1.04428772423645e-05
-1.70103421212047e-05
-2.67895346946356e-05
7.65329575721134e-06
-1.45520129954668e-05
-1.55977425176186e-05
-1.67929422259912e-05
-1.52551655916706e-05
-7.72526620807819e-06
-7.42946219383446e-06
-9.57708821952117e-06
-5.33603218037976e-08
-3.99979751343586e-05
-2.40978621545711e-05
-1.06900473733885e-05
-2.7849050430836e-06
-1.43377240451501e-05
-1.31645172898535e-05
-2.32839845081586e-05
-1.70059920646784e-05
4.21136036610084e-06
-1.74225259929466e-05
-9.31279175709315e-06
-1.2502042499529e-05
-2.54916341656464e-05
-1.05711741287894e-05
-2.26125796490402e-05
-2.05928510919002e-05
-1.72058658350755e-05
-1.73953336877962e-05
-1.93042393057573e-05
-3.44089280674995e-06
-4.72640921714566e-06
-1.42035883619996e-05
-3.41618985440866e-05
-2.13631801965317e-05
-8.77971259504324e-06
-2.56538685479789e-05
-1.31405394217755e-05
-2.52480149516258e-05
-7.00801782852625e-06
-4.98671079356604e-06
-2.08896913953247e-05
-1.68989097652924e-05
-1.05906600800556e-06
-1.77155760088129e-05
-2.84763328671307e-05
-1.08175015860888e-05
-2.82226142763802e-05
-9.75835233093494e-06
-1.88858360575566e-05
-3.51311656219579e-05
-1.0074858579136e-05
-3.06353385203892e-05
-2.14406535414133e-05
-8.25057711289612e-06
-1.52847798862323e-05
-2.1312590601817e-05
-8.67686213698682e-06
-2.10660472821657e-05
-1.70729377499013e-06
-2.11087293437735e-05
-7.82592964635773e-06
-2.7494967630417e-05
-9.29991419073765e-06
-1.33181369014001e-05
-2.66507644387189e-05
-5.3383880735153e-06
-2.29852911247532e-05
-1.49238627488007e-05
-3.22148505715012e-06
-9.9479989916266e-06
-2.2785971052375e-05
-2.06062402818785e-05
-2.65119558579055e-05
-1.8906833250513e-05
-9.13540754306795e-06
-3.59057528341655e-05
-3.04979240169636e-05
-2.66645936528001e-05
-1.22696667403725e-05
-5.23367191494634e-06
-1.58298333832989e-05
-2.22331238051443e-05
-3.40835384817351e-05
-1.80177850178714e-05
-2.4889161062854e-05
-3.05910751772982e-05
-2.56410711248316e-05
-3.17845441630463e-05
-2.25735829841615e-05
-1.3007271105139e-05
-2.48163383470505e-05
-3.3578737020229e-06
-2.92969493449613e-06
-7.93643184471188e-06
-9.86955767561108e-06
-1.76542654062258e-05
4.77534585489678e-07
-2.32601525217156e-05
-1.69171539767195e-05
-2.21440141815229e-05
-3.51585047889912e-05
-2.68877738338501e-05
-1.9200172791796e-05
-1.27084596257627e-05
-1.8259865220377e-05
-2.8880618514939e-05
-1.11808378436538e-05
-1.59826766830089e-05
-2.94886132332125e-05
-3.68474130261526e-06
-1.93973130256186e-05
-2.11063852395006e-05
1.21913868575459e-06
8.02691637251227e-07
-3.62097835027194e-05
-4.01859506875367e-06
-7.63897626620937e-06
-2.13899736390325e-05
-6.81938812602974e-06
-2.19085655815853e-05
-1.53857083880988e-05
-1.42919154038443e-05
-2.21749706141331e-05
-1.33089202036703e-05
-2.6098841574999e-05
-9.22937882927249e-06
-2.50891287440874e-05
-3.48003739282768e-05
-2.28355667324206e-05
-2.71871842999275e-05
-1.52788695857346e-05
-6.83645141768308e-06
-1.32297395607953e-05
-6.36098220936251e-06
-2.67969919139144e-06
1.47495172547196e-05
-8.91566446557523e-06
-2.83852633894634e-05
-1.72331996260588e-06
-1.87129498115747e-05
-1.57432593066402e-05
-2.6264949387418e-05
-8.29082393370835e-07
-2.3802482064628e-05
-2.01835626720465e-05
-2.65412295856483e-05
-2.46216827329631e-05
-1.41100181540985e-05
-9.52650605485571e-06
-2.06846083818751e-05
-1.82196900854546e-05
-2.7098870797879e-05
-1.27731964993694e-05
-1.30694889382181e-05
-1.95812771080339e-05
-1.1255403485938e-05
-1.76443290961256e-05
-9.37253611721106e-06
-1.35300030533562e-05
-2.37646429041255e-06
-6.46149003042207e-06
-2.02016179622478e-05
-1.0028623352911e-05
-2.16415782315316e-05
-2.03046974093996e-05
-1.22352964467576e-05
-1.25191388488549e-05
-7.40898885753737e-06
-1.20932563447435e-05
-1.72041737814206e-05
-7.99791217552272e-06
-2.32777281240111e-05
1.19641026182599e-06
-7.48894869525766e-07
-1.85778789922685e-05
-3.54121357222881e-06
-9.63251885360224e-06
-1.00948451303869e-05
-1.41438521210794e-05
-2.17155482682974e-05
-4.19166798858139e-05
-1.00573544519093e-05
-9.61667086487737e-06
-2.67641132550756e-05
-2.16069532362789e-05
-4.39126427807177e-06
-1.76589361704284e-05
-3.5851621706755e-05
-1.73410644096674e-05
-1.72683661720086e-05
-7.80381597005655e-06
-1.92590007006301e-05
-2.92033197667853e-05
-3.64461476578511e-06
-8.42165681995481e-06
-6.88210383943624e-06
-1.72174098546306e-05
-1.33824645084277e-05
-9.77180910007493e-06
-1.97318214721165e-05
-1.12676366184629e-05
-2.05340671185176e-05
-2.51194090975357e-06
-5.73299831082611e-06
-6.15162025735327e-06
-1.91370728364181e-05
-1.77251732903666e-05
-2.77763730899293e-05
-8.64107347033189e-06
-1.1547958001228e-05
-2.24462296173488e-05
-3.99309187943764e-05
-1.71198094047566e-05
-1.56105727492439e-05
-1.84507917441031e-05
1.91239485273325e-07
-8.28403749031863e-06
-1.2702890129991e-05
-2.056217626425e-05
-2.94217053115012e-06
-1.66473137651056e-05
-1.29422887193851e-05
-2.34321784474422e-05
-5.2843965839515e-06
-1.15125122704743e-05
-1.27295820540654e-05
-1.72452567440461e-05
-1.11396401144015e-05
-2.4897420151422e-05
-9.1890646702913e-06
-2.58738402679994e-05
-1.53911945722532e-05
-1.31046353077438e-05
-4.07327869154103e-05
-7.43921940313754e-07
-1.07723823382499e-05
-6.8163569254286e-06
-3.30160942555971e-06
-3.09833403535555e-06
-1.65827868652085e-05
-1.24283810400519e-05
-3.5247681468271e-05
-1.06548241794985e-05
-1.90036663776122e-05
-1.83478952256849e-05
-2.76691911342107e-05
-1.93705669880835e-05
-1.44343852774878e-05
-1.4696679354984e-05
-2.51463750244526e-05
-1.82422358779521e-05
-8.4679104534464e-06
-2.19681577989753e-05
-2.51780263589586e-05
-8.11550395492391e-06
-1.73550382545359e-05
-1.1298440020382e-05
-3.27687551546174e-06
-3.30469331407725e-05
-9.86529575268836e-06
-1.36858956977728e-05
-1.45446573825208e-05
-1.91185559314526e-05
-1.50210586335229e-05
-2.0687121062669e-05
-1.93763869850281e-05
-3.03989926634939e-05
-1.50130208262671e-05
-1.75953328429871e-05
-1.69504243496509e-05
2.94181547910497e-06
-1.50453576091258e-05
-2.15090891870332e-05
-1.53358064581432e-05
-9.22672925183347e-06
-6.57195368952084e-06
-6.07717524484123e-06
-8.97028238263004e-06
-2.47480262675088e-05
-1.86015068010569e-05
-3.75746591765549e-05
-1.10249724096253e-05
-1.13048014548114e-05
-2.51692040005455e-05
-5.92497794235879e-06
-1.72514636980878e-05
-1.87161895440424e-06
1.14078197485848e-06
-1.38952216892353e-05
-1.56739338489312e-05
-1.67812724945788e-05
-2.23150762882114e-05
-2.04193613402519e-05
-1.94854655445732e-05
-2.39135621221214e-05
-1.66051714777573e-05
-2.89811439229614e-05
1.02183874776491e-07
2.38325138651039e-07
-2.6972144575139e-05
-3.59643335865108e-05
-2.29046040637583e-05
-2.78941006046422e-05
-2.47863520306655e-05
-2.24575690047744e-05
-2.66692266816047e-05
-2.3822394580829e-05
-9.53075222281926e-06
-2.35141382100647e-05
-1.01415240889321e-05
1.60120993243238e-06
-1.58301394187804e-05
-3.01018450179686e-05
-2.38259748621332e-05
-1.96251977294083e-05
-2.52310044259211e-05
-1.46450937024616e-05
-9.68207909462281e-06
-1.27433652009019e-05
-3.581551131546e-06
-8.1522906436017e-06
-1.03202202987418e-05
-1.60287266329243e-05
-3.21993145428802e-05
-1.712891748635e-05
-1.06529814707306e-05
-1.54799904460857e-05
-3.33516369484459e-05
-1.19226259566431e-05
-2.6043898663658e-05
-1.69163740969057e-05
-2.81914840383203e-05
-1.89375726343276e-05
-2.84731370300318e-05
-3.23957682494705e-05
-1.52465611893477e-05
-7.31433872133669e-06
8.62945110327637e-07
-2.89414197350742e-05
-9.69972686352657e-06
-1.41524439204176e-05
-1.81591214465882e-05
-7.10159804367952e-06
-1.942138872338e-05
-2.34086179815916e-05
-1.34911990258888e-05
-1.87268949561644e-05
-2.24025991172251e-05
-1.2716887570359e-05
-1.82237320239184e-05
-1.90726990997199e-05
-1.01864402334776e-05
-1.36899325178644e-05
-1.87993706352248e-05
-1.55431085824384e-05
-1.30942970642472e-05
-1.91441766043135e-05
-7.3753085625355e-06
-2.78655604863543e-05
-2.12904796320357e-05
-1.96708952428207e-05
-2.54164336133527e-05
-8.13193119300681e-06
-2.75380558911165e-05
-1.1954245265898e-05
-9.1560983036659e-06
-9.43816756414815e-06
-2.35650604879252e-05
-2.25717432096828e-05
-3.36028251043378e-05
-2.08940014056831e-05
-9.01573143026519e-07
-1.27256503471379e-05
-3.29397000473139e-05
-3.33348438794686e-05
-2.26813423171439e-05
-6.48286040356292e-06
-1.09242257938294e-05
-1.48083743408508e-05
-1.67319992719233e-05
-2.24990456480898e-07
-5.36416755499186e-06
-1.87992504010511e-05
-1.8417410868182e-05
-1.70250664852306e-05
-1.9991220224098e-05
-1.19218289732877e-05
-2.12832769034837e-05
-3.26597772515148e-05
-3.41479484250443e-05
-1.0906957636304e-05
-2.49777258740579e-05
4.93577301010297e-06
-2.48963075510851e-05
-8.01876792055443e-06
-3.22697627418606e-06
-1.58886745375869e-05
-1.61768668641134e-05
-1.97816179976191e-05
-1.6067071034872e-05
-1.36367514041247e-05
-2.16859673103556e-05
-2.13470096935616e-05
-2.45034561436415e-05
-2.64581415978478e-05
-4.08465036630622e-05
-1.72447402689014e-05
-1.64948874076161e-05
-2.12710520801575e-05
-1.51379626224149e-05
-1.36374294835303e-05
1.80571450348445e-05
-4.36202839145911e-06
-1.86934880663357e-05
-3.01204296750283e-05
-5.82396680449654e-06
-1.00245838688632e-05
-2.3956879734253e-05
-2.57421971407618e-05
-1.69641581065653e-05
-1.05034862996547e-05
-1.60315560949892e-05
-8.22892181131917e-06
-2.30855124264994e-05
-1.8854814450311e-05
-1.6282068916086e-05
-1.69073253181226e-05
-2.18385932776369e-05
-1.0376999925096e-05
-1.59964802577478e-05
-6.46500882952618e-06
-1.14207417550705e-05
-9.00916520838369e-06
-1.53067025096074e-05
-2.53840979816551e-05
-1.60829338927228e-05
-3.99485752259573e-06
-2.64799507273e-05
-5.49782793199099e-06
-2.13257897594368e-05
-1.73549265027968e-05
-1.40095789546329e-05
-8.01652192820943e-06
-2.45297631146426e-05
-3.23629595747165e-05
-2.15544482601967e-05
-1.62861827195016e-05
-1.58883883509065e-05
-1.70655422214394e-05
-3.15218682489576e-06
-1.06752818282704e-05
-2.15242901946659e-05
-1.48017424087171e-05
-1.86000406018649e-05
-1.1007956380917e-05
-3.00236748372834e-05
-1.21438494658765e-05
-2.91909257165943e-05
-4.72154163823681e-06
-1.08371449415114e-05
-3.08566826153769e-05
-9.13437848042444e-06
-1.40257931041562e-05
-1.20316610195463e-05
-2.12730408225736e-05
-2.3576624394531e-05
-2.54722117186801e-05
-1.73430634857919e-05
-1.57049691208105e-05
-2.52544122663068e-05
-2.20075105123727e-05
-2.66500575532022e-05
-3.43010002593495e-05
-1.73027535704611e-05
-1.52135673005966e-05
-1.70213937739681e-05
-3.15464954498478e-05
-3.03887735817391e-05
-1.802391067156e-05
-2.66563006190792e-05
-2.76572239745308e-05
-2.90043542791078e-06
-1.61340961288983e-05
-3.4169382112866e-05
-3.35147037622569e-05
-3.72387105184263e-05
-2.288853551065e-05
-1.29671140818298e-05
-2.22451479497417e-05
-2.22676272607087e-05
-1.69351583587667e-05
-1.74230361590634e-05
8.25729152838265e-06
-2.78373086367572e-05
-2.8768097953261e-05
-9.75535864056655e-06
-1.12157603792782e-05
-2.68413372784529e-05
-7.42196757861001e-06
-1.15666930946087e-05
-6.59267430166972e-06
-4.24258509294725e-06
-1.07076151591236e-05
6.24132244465334e-06
-2.45943564888082e-06
-3.93779173072477e-05
-9.75751944456114e-06
-2.30974386967816e-05
-6.08490121647293e-06
-3.87612046616068e-05
-1.0401384123994e-05
-1.70490989071814e-05
-1.45286666135945e-05
-1.02651623667957e-05
-2.34385129763276e-05
-1.19485083983625e-05
-2.5142092593978e-05
-1.88880054641947e-05
-3.25063038963552e-05
-1.87251238685014e-05
-7.89427771676598e-06
-1.52281434144809e-05
-1.79723162728057e-07
-1.03124555809411e-05
-3.02432665001968e-06
-2.24084946407644e-05
-1.92253048168216e-05
5.60740662724947e-06
-3.07839373044458e-05
-2.24016897729054e-05
-3.7264476272084e-05
-1.21585100171032e-05
-2.43687043322675e-05
-1.18308911399279e-05
-2.07477573821572e-05
-2.52193380449653e-05
-7.71468418172049e-06
-2.40622472870467e-05
-1.85989257866726e-05
-3.68488548692481e-06
-1.57971876876008e-05
-3.35478839035553e-05
-2.51573514030762e-05
-1.67678933339737e-06
-1.52233475996097e-05
-1.10259428758618e-05
-1.8018166219162e-05
6.41906277037158e-06
-1.74145923079638e-05
-1.73300637626014e-05
-1.76170193260426e-05
-1.42581286677887e-05
-2.88459247165118e-05
-3.78151560291919e-05
-4.17051769980887e-06
-1.07256695864074e-05
-1.52439232594495e-05
-2.23888544565757e-05
-1.58055633944655e-05
-1.32364441246387e-05
-4.75961220647524e-06
-2.48154736449156e-05
-1.85264558514244e-05
-1.4094586055992e-05
-2.23453679685883e-05
-1.06183327919753e-05
-1.96033889526804e-05
-1.10438351065889e-05
-4.15818589032631e-06
-3.87774729568355e-05
-3.42455565786242e-05
-3.65508306975602e-05
-4.35629370697435e-05
-3.10309079226208e-05
-1.4883971678441e-05
-1.03939693750407e-06
-2.55626333322521e-05
-1.17663610206654e-05
-1.4108615028857e-05
1.50164403831702e-06
-2.08570637314588e-05
-4.75452539912018e-06
-2.91233316300473e-05
-1.10277134831576e-05
-9.39527166367059e-06
-8.56305261439499e-06
-2.0560163144772e-05
1.96576105446202e-05
-1.39411303403945e-05
-1.64504140901439e-05
-3.26572893627078e-05
-2.50716718592398e-05
-6.26346679067771e-06
-1.28159492930996e-05
-7.33532704614407e-06
-1.24154277735968e-05
-2.59352881651081e-05
-2.17789632444377e-05
-1.7133503956211e-05
-1.37834456212091e-05
-6.17534048253281e-06
-3.50326202394645e-05
5.97149190069993e-06
-4.41526263919374e-06
-2.12280024548402e-05
-2.18399737098241e-05
6.0056808934808e-06
-2.34687854542008e-05
-1.66760910671742e-05
-1.00073367529858e-05
-3.55288797870005e-05
-2.06809500622377e-06
-2.0472977014063e-05
-2.95914383855356e-06
-6.06652251770492e-06
-2.04792146510869e-05
-1.83022562557647e-05
-4.65528167593736e-05
-1.15307632537431e-05
-2.46646270328894e-05
-1.55337498729765e-05
-1.38140202203086e-05
-1.68697577718228e-05
-9.35277524648471e-06
-1.76040540955041e-05
-2.505198844898e-05
-1.36334296706642e-05
-2.29820333343403e-05
-1.06775766000391e-05
-2.8730149119575e-05
-1.88372914697127e-06
-1.45853955031568e-05
-2.66040426995736e-05
-1.91944812616452e-05
2.0958367906286e-06
-2.02964287281647e-05
-2.21618117543571e-05
-1.81212333052858e-05
-2.60129632860666e-05
-7.36802782534187e-07
-3.45540405288563e-06
-1.85449400720991e-05
-2.85432314299716e-05
1.9914853804768e-07
-3.09456171055131e-05
-4.26037073101342e-05
-1.3863601192701e-05
-4.11126966628643e-06
-1.1637121632835e-05
-3.03310135050702e-05
-1.2580734180199e-05
-1.57743433446594e-05
-2.09431552452656e-05
-9.25233125022628e-06
-5.45379052870951e-06
-2.61345469945334e-05
-3.34492892332487e-05
-2.56775269979752e-05
-1.09145049625613e-05
-1.28828688090231e-05
-1.77871483878771e-05
-4.06366579297309e-06
-3.58935335975025e-06
-1.52663145282102e-05
-4.92284828214065e-06
-4.24932762018409e-06
-1.95629645634424e-05
-1.85485097789347e-05
-1.92975279433898e-05
-1.66716223622355e-05
-1.8446849548054e-05
-2.18194172281624e-05
-1.18362821685358e-05
-8.58789538569083e-06
1.68267029447047e-06
-1.64987131324476e-05
-3.10531195620266e-05
-1.61089145272138e-05
-1.00810211996933e-05
-1.15656060941684e-05
-3.6787551661881e-05
-6.7994529764042e-06
-1.04255997336755e-05
-1.30236377478408e-05
-2.43887892630213e-05
-3.09307889432504e-05
-3.15101108872112e-05
-3.37987877916533e-05
-1.09696190464051e-05
-6.38290600008074e-06
-1.64478094178877e-05
-1.89732056579779e-05
-1.11584713520467e-05
-8.7216232156537e-06
-7.68740335361189e-07
-9.97406183549508e-06
5.37212688083519e-06
-2.59900792929618e-06
-7.98695031797119e-06
-2.74012204861561e-05
-4.00899528810285e-06
5.85623527940781e-06
-1.32575437752707e-05
-7.28488808732622e-06
-1.17041697156079e-05
-4.22674131671811e-05
-3.54515559297181e-06
-2.26507129925513e-05
-1.76225567132495e-05
-2.10317132864188e-05
-1.52721940807718e-05
-2.34372022064525e-05
-1.66801542581432e-05
-1.39381561726738e-05
-2.37970953384748e-05
-1.63638589862667e-05
-2.37229241731344e-05
-1.79245463921073e-05
1.0233738819392e-05
-2.02522411987591e-05
-2.63533133678403e-05
-1.47602139358212e-05
-6.72582621311419e-06
-1.81122418821259e-05
-2.69010598054765e-05
-1.37598332311071e-05
-1.51546216031706e-05
-2.39704461317623e-05
-1.91318321878725e-06
-2.49049575705808e-05
-9.90523406434726e-06
-1.47078192828113e-05
-3.08316296267642e-06
-1.29741649333243e-05
-3.61261854137175e-06
-3.27030432077826e-05
-1.56519137960518e-05
-5.09808182722907e-06
-2.00510872154876e-05
-4.31831497954048e-06
-3.57588185657654e-06
-1.98024052595517e-05
-1.70247567362892e-05
-1.09902061767018e-05
-1.62350951789771e-05
-7.80609074016202e-06
-9.06283077923437e-06
5.56269997661951e-06
-1.76638158482758e-05
-1.6116917953342e-05
-1.46392108882288e-05
-7.99994621033867e-06
-1.70594816786289e-05
-2.61423382698062e-05
-3.21884418942859e-06
-7.96431108445148e-06
-2.04034630244779e-05
-4.38822834902047e-06
-1.2952165206015e-05
-1.20486895141838e-05
-2.12475598022099e-05
6.188821267886e-07
-1.9498080300681e-05
-1.82491172096263e-05
-4.82721500166891e-06
-4.42173513344958e-06
-1.92356854435416e-05
-1.819793762009e-05
-5.74636179997858e-06
-2.03259258742567e-05
-3.5000609318023e-05
-7.11000234267694e-06
-2.01187292481781e-06
-1.89352592291207e-05
-1.49436434014915e-05
-9.40490406169635e-06
-1.85461353211337e-05
-1.52015015001997e-05
-1.23180272993888e-05
-3.25682079138384e-05
-2.22544497062993e-05
-3.36436195539628e-05
-1.9728293196924e-07
-5.38850332689501e-06
-4.6421801710731e-06
-9.16255784822e-06
-5.94260901419519e-06
-1.02070932577885e-05
-2.14531650368133e-05
-2.57285213197017e-05
-1.53425367372516e-05
-4.00347084066586e-06
-1.23253273744638e-05
8.1211715823848e-06
-2.02220655897571e-05
-2.60863555822526e-05
-2.40757871938714e-05
6.17201304154277e-06
-4.12736354687856e-06
-1.30911952802352e-05
-1.45671188733439e-05
6.21889365027443e-06
-7.70116343623833e-06
-1.86736214680088e-05
-1.83234431137706e-05
-5.79914944742689e-06
-2.38219213019609e-05
-3.04172206004782e-05
-1.69307713316845e-05
-2.10809003015834e-05
-3.3986418913036e-06
-2.19030071734384e-05
-1.63804961487524e-05
-4.73091472381078e-06
-9.49164693921536e-06
-3.91828961143158e-05
-1.17138824872701e-05
-3.90049908644723e-05
-8.77077879545351e-06
-1.3262299172675e-05
-6.01722034177862e-06
-3.7550893484539e-06
-1.74097619599975e-05
-6.18158550244879e-06
-2.67874227928143e-06
-1.70342917932147e-05
-1.19748316977292e-05
-1.51138172537447e-05
-2.18087641212858e-05
-1.0189265720933e-05
-1.84975362238241e-05
-4.5798825851832e-06
-2.34794699257522e-05
-1.68536368308015e-05
-2.55764047325445e-05
-1.06377897545607e-05
-1.75918697209043e-05
-2.00060782943336e-05
-4.77307657771241e-06
-2.02754022995045e-05
-3.68009254429032e-06
-2.85378610041232e-05
-1.86105189243462e-05
-2.41655091564197e-05
-2.63307662644512e-05
-2.04913351296189e-05
-2.88487686302282e-06
-1.56984491240325e-05
1.4809820852636e-06
3.52311330208565e-06
-5.16334323876905e-06
-1.23159070654977e-05
-3.51273470376949e-06
-9.10883233399691e-06
-2.24323613955706e-05
-2.71822240935788e-05
-1.82038777777006e-05
-2.0467063921825e-05
-2.11135368116736e-05
-1.69198091718109e-05
4.8861454246262e-06
-2.20827339641703e-05
-1.7084749846092e-05
-1.7361784942084e-05
-2.53190344192706e-06
-1.4844505134414e-05
-1.99174373422986e-05
-2.29859820506209e-05
-2.05177484994838e-05
-1.39488097982237e-05
-2.04449485906257e-05
-6.57544297967006e-08
-3.2575950662112e-05
3.04923718624498e-06
-1.48580435913087e-05
-1.39697965952508e-05
-1.31158546759102e-05
-3.13462610855159e-06
-1.76509660751486e-06
-2.01624051661446e-05
-1.72294478446849e-05
-2.05576776007216e-05
-1.68347653428565e-05
-3.08365239237307e-05
-2.93165122242826e-05
-1.40780015471212e-05
-1.50798625965838e-05
-1.04840285695971e-05
-1.23669675925219e-05
-3.55370184013359e-06
-3.25691364252014e-05
-9.61972291445929e-06
-1.47506531345032e-05
4.73825502134716e-06
-1.26065662937165e-05
-1.1378059557539e-05
-2.23918273209308e-05
4.04047975645056e-06
-1.38683059642289e-05
-6.27397707603217e-06
-1.85933248183759e-05
-1.39604358349993e-05
-2.01744892213786e-05
-8.92164617023267e-06
-2.74675662010153e-05
-1.83795537093734e-05
-3.69268818864606e-05
1.39984535578473e-07
-3.27955551537651e-05
-1.10449069879929e-05
-2.29042821909233e-05
-1.93218793688077e-05
-8.40937024089175e-06
-1.20346896159838e-05
-5.74497006183808e-06
-1.73555957943912e-05
-1.99383486556044e-05
-1.45892100390575e-05
-2.75516474406314e-05
-1.41546369674534e-05
-1.55764590941051e-05
-3.21879484946008e-05
-3.14824327701447e-05
-1.99098100732766e-05
-3.81464808847052e-06
-1.65315344751129e-05
1.43209298945047e-05
-8.79894194126692e-06
-1.62932298154164e-05
-2.38629498653587e-05
-4.94264759480497e-06
2.65780640328063e-06
-1.46202191993867e-06
-5.99086876872819e-06
-1.37792127164614e-05
-1.06784140590197e-05
-1.4941704642705e-05
-2.36188815047835e-05
-1.1284056611994e-05
9.98835848452668e-06
-2.12453399969593e-05
-5.67878198144209e-06
4.06586508671948e-06
-4.25388633260708e-07
-2.17541516001182e-05
-2.23514781924254e-05
-3.161132059627e-05
-2.50170453618243e-06
3.58481994000492e-06
9.75554638251082e-06
-3.40173473042288e-05
-1.45420892056584e-05
-2.00474421460368e-05
-1.98266362695713e-05
-1.68977653999503e-05
-8.6093364463009e-06
-5.86071727605948e-06
-1.61682244930286e-05
-4.84183237773883e-06
-2.19061923351942e-05
-9.76879909155021e-07
8.97999558090863e-06
-7.74853042799655e-06
-2.92565160538417e-05
-1.43738861411887e-05
-1.68379849781723e-05
-1.97651018412809e-05
-1.3883306594428e-05
-5.07316264085534e-06
-2.717127062366e-06
-7.59150561722779e-06
-2.32192055196472e-05
-2.24819262995911e-05
-3.2604903956561e-05
-2.54339270369508e-05
-2.57305507228527e-05
-1.58592387523751e-05
-1.58799785861043e-05
-1.03693443776448e-05
-2.90967660785235e-05
-3.70142029879956e-05
-2.561883117573e-05
-3.71504852855644e-05
-1.81602683837739e-05
-2.19414282815683e-05
-1.71683741184551e-05
-2.5527996474241e-05
-1.22302119851741e-05
-2.37556491343407e-05
-7.46015594117802e-06
-1.26371910726747e-05
-1.40370442552958e-05
-1.99793724428412e-05
-3.94358139973057e-05
-1.42206445804737e-05
-3.1204007994045e-05
-2.031346049251e-05
-2.36095487951632e-05
-1.57237131891621e-05
-1.49647508751928e-05
-1.05987054401386e-05
-1.93864991975912e-05
-1.7906331828964e-05
-9.24207023312698e-06
-1.86110446070673e-05
-1.82013312382302e-05
-1.57382920888527e-05
-1.64285126646148e-05
-8.35433089013139e-06
-1.7375350732432e-05
-7.49491439163587e-06
-1.83570865134341e-05
-2.1270428281332e-05
-3.0273153614981e-06
-1.76113001265318e-05
-9.99313942237073e-06
-2.90857000204614e-05
-1.88535342338119e-05
-2.088068609854e-05
-2.04467689756844e-05
-1.31149738377266e-05
-1.83348761857064e-05
-1.62388330816623e-05
-2.68411985202128e-05
-3.68040015843653e-05
-2.71711417274369e-05
-9.70256137178733e-06
-2.13206935178266e-05
-2.48060634193929e-05
-1.37134121401273e-05
-1.25463183959211e-05
2.52405463643782e-06
-2.48760398616754e-05
-2.30689283304405e-05
-1.31265568628873e-05
-3.74063257448889e-05
-3.57030901193888e-05
-4.51693926717079e-06
-8.40912822164965e-06
-1.96006040767057e-06
-2.14982989234751e-05
-2.57730284688142e-05
-1.05205681849218e-05
-2.38357245264417e-06
-1.03332593630337e-05
-7.59957971497504e-06
-1.00917775490987e-05
-4.37491861827855e-06
-1.30815236597805e-05
-2.43229099706009e-05
-9.64489987112761e-06
-1.52254176687424e-05
-2.09957598569146e-05
-1.43004644675486e-05
-2.06687008989189e-05
-1.21150590766817e-05
-4.53426585366525e-06
-2.37264060225449e-05
-1.35547372964517e-05
-5.73610814264954e-07
-1.87897601499951e-05
-5.1259665100574e-06
-1.78461727293678e-05
-2.52562669908181e-06
-2.69241815108358e-05
-1.8313377321967e-05
-1.00601952549637e-05
-6.04809883776443e-06
-2.47327138327607e-05
-1.04610430969039e-05
-1.57687842100772e-05
-2.68988705875646e-05
-1.66337088611145e-05
-2.12620616195203e-05
-1.52817682701214e-05
-2.91902475985793e-05
-2.45509426300739e-05
-2.01602728630868e-05
-2.41682014503762e-05
-1.37225773281923e-05
-2.87419162759308e-06
-1.61496300058206e-05
-2.07980525456157e-05
-1.635092424805e-05
-1.34684911535682e-05
-1.94883030815999e-06
-9.58371326491644e-06
-3.09604150821649e-05
-1.19931823626646e-05
-1.23444787595793e-05
-1.69004503801337e-05
-2.30634169639672e-05
-1.07442809351472e-05
-2.85532933545459e-06
-1.10256419417914e-05
-2.92522625630926e-05
-3.31108788506167e-06
-1.71003605689084e-05
-2.99382843268353e-05
4.16623703211667e-07
-2.98025115742547e-05
8.14399258080477e-06
-1.69349269366108e-05
-3.32520441671719e-05
-6.51635927601871e-06
-2.13259309762517e-05
-2.35706519633377e-05
-1.98357851587721e-05
-2.19634853548066e-05
-2.11110910415455e-05
-1.73976397119757e-05
-7.8413089742375e-06
-1.29669356596988e-05
-1.92777142277685e-05
-2.16172093612208e-05
-2.16240964533152e-06
3.03323642926967e-06
-2.7335191627563e-05
-3.3488850002429e-05
-1.59302730141018e-05
-2.99180743485012e-05
-1.06264937275935e-05
-2.03480493702018e-05
-1.1591310142675e-06
-2.81283337172658e-05
-2.04701257503808e-05
-1.39378214393559e-05
6.21975555922818e-06
-2.17045590905049e-05
-4.12908413831636e-06
-2.48041934576488e-06
-1.83321729193168e-05
-2.8627436247982e-05
-2.58966827747414e-05
-1.36165238556714e-05
-2.00519244828402e-05
-8.42603179458611e-06
-7.13770838847048e-06
-2.03241144258317e-05
-1.49416200374151e-05
-2.02625619468092e-05
-2.78815465539736e-05
-4.97422924211003e-06
-1.70228992413672e-05
-1.79966069110414e-05
-2.17397625226661e-05
-1.51981303570565e-05
-2.42429963094458e-05
-1.56067283708827e-05
-1.82830683440871e-05
-3.01077845247095e-06
-1.62840758159695e-05
-1.32619209029689e-05
-2.09360915747298e-05
-9.83698255233873e-06
-2.42649838699966e-05
-3.56117146946604e-05
-1.9066792672013e-05
-4.02371997591392e-07
-2.64699143702008e-05
-2.21005278683813e-05
-2.1965362698058e-05
-2.67326499095995e-05
-2.20492365279012e-05
-2.39754080300658e-05
-1.796232453493e-05
-2.91081958558096e-05
-1.57283746585787e-05
8.97166297366003e-07
-1.60126856528859e-05
-7.50740638543157e-06
-6.76503710393784e-06
-3.17204538909004e-05
-2.10974686889013e-05
-2.52760624202577e-05
-2.81996595045422e-05
-2.00749880918593e-05
-1.31928131999488e-05
-1.148987142868e-05
-1.73162556850369e-05
-2.43153795670782e-05
-2.25814231521684e-05
-1.79073293747333e-05
-4.05076812326908e-06
-4.58057708374621e-06
-1.4441020410661e-05
-1.95224056633447e-05
-9.63598326710918e-06
-9.16941187107598e-06
-3.1124332746884e-06
-2.17124262686359e-05
-1.68669146043343e-05
-8.28149182776776e-06
-2.5094728093505e-05
-2.51592400146847e-05
-9.48994601595827e-06
-6.40848251695773e-06
-1.86307167858307e-05
-8.51694618362835e-06
-6.97145057416424e-06
-9.33146443690917e-06
-2.54092861442668e-05
-2.13725577373241e-05
-2.24149628278423e-05
-1.15799391173794e-05
-2.4400780139011e-06
-2.94729055736116e-05
-4.62085001069226e-06
-7.07516550902573e-06
-4.51092740171079e-06
-1.09662745852739e-05
-2.08499801179292e-05
-1.98852981288971e-05
-1.77972625406941e-05
-2.08647925718477e-05
-3.11520045003368e-05
6.63180835986742e-06
-2.23075347741886e-05
-1.12152124892163e-05
-2.32307878404043e-05
1.39893243192124e-06
-2.99229886415776e-05
2.74606836283342e-06
4.92945942290444e-06
-4.83916955109053e-06
-1.9721268282492e-05
-3.09418011019132e-05
-2.14111202007551e-05
-1.01688889198365e-05
-1.24458427820958e-05
-3.58984712850331e-05
-2.14388413117061e-05
-2.08735408715108e-05
-5.3888676068986e-06
-1.89171536645514e-05
-2.3067369292341e-05
-9.22607744055769e-06
-1.71500255496265e-05
-5.98444469975799e-06
-1.60724032111556e-05
-3.41452938569982e-05
-1.45369024009484e-05
-3.36061137816293e-06
-6.69255097106057e-07
-2.6553479510731e-05
-1.24879374507162e-05
-3.83308420578006e-05
-1.79310026890183e-05
-8.27686237903592e-06
-3.40409430293251e-05
-3.53230466439689e-05
-1.93760045106269e-05
-5.34074171301334e-05
-2.17841021882681e-05
-1.45586005002681e-05
-7.0210991300131e-06
-1.17722023937166e-05
-2.08643951711559e-05
-1.11706196838796e-05
-2.14767618397927e-06
-2.20193755565433e-05
-1.15013125803363e-05
-3.36516612692768e-07
-7.60633273891417e-06
-2.45967942956206e-05
-2.69384898197003e-05
-1.01188257707707e-05
-5.80065142327837e-06
-1.60996758923966e-06
-2.77086474245489e-05
-1.54375202876306e-05
-2.68859009729854e-06
-3.3305374336241e-05
-1.30826526904841e-05
-1.82558281295682e-05
-2.34247392756935e-05
-1.8713097393953e-05
-1.85223500635074e-05
-2.67315769904672e-05
-1.59661531029002e-05
-2.51726219180627e-05
-2.05025683167086e-05
-1.62170907363822e-05
-1.92638968276465e-05
-1.10491164241787e-05
-2.38729958613682e-05
-1.48316882162761e-05
-2.04233210471849e-05
-6.667971137841e-06
-1.58689053838709e-05
-9.05951766714343e-06
-2.28724007044877e-05
-2.40446814360604e-05
-1.53263153416446e-05
-2.57565584285339e-05
-2.9918438911152e-06
-3.24950626628226e-05
-1.86004917229312e-05
-2.91446077244663e-05
-1.21327210590026e-05
-1.58804199162508e-05
-3.38760374566562e-05
-1.05955414886416e-05
-3.54376332908223e-06
-6.06771167918432e-06
4.51729489029721e-06
-3.08652322231047e-05
-1.50691036172232e-05
-3.06806431794852e-05
-2.52968093107713e-05
-1.76837430082509e-05
-9.84412200902488e-06
-2.2853674411014e-05
-1.53591410100968e-05
2.98656647496549e-06
-3.47351046526987e-05
-7.22530444053111e-06
-4.14357520429836e-06
-3.23783253068688e-05
5.80741331895436e-06
-2.90295785149784e-06
-2.57282019032425e-05
-1.12718366238972e-05
-2.96390999630317e-05
-1.53963816089858e-05
-9.5644795928586e-06
-2.09400089392442e-05
-2.35683541834453e-05
-3.03352359728526e-05
-1.95370412272603e-05
-2.12619407886082e-05
-1.98759925170656e-05
-1.75046334977984e-05
-2.53006252381871e-05
-1.38408645689112e-05
-3.65125615078308e-06
-1.32892920152743e-05
-1.88740525698521e-05
-2.34837463278254e-05
-4.62514705662478e-06
-1.70569365206875e-05
-2.20960986608075e-05
-1.85191449610115e-05
1.52787590816362e-06
-7.92403671991426e-06
-2.06840005368397e-05
-1.29748417306548e-05
-1.83267817163808e-05
-2.18838247896038e-05
-2.42809357981191e-05
-1.2105586099183e-05
-1.2629232960582e-05
-7.81173267209076e-06
-3.09993447742795e-05
-2.03068965165266e-05
-1.31243782870478e-05
-2.26981269403636e-05
-1.11823871791984e-05
-9.68116804983478e-06
-9.466115996086e-07
-1.63905540366717e-05
-2.08928168165854e-05
-1.45890581463328e-05
-1.9661057718586e-05
-1.35430428594962e-05
-5.14186327566292e-06
-2.10338646385087e-05
-9.49460123723192e-06
-8.74872788216293e-06
-2.1927391232596e-05
-1.13113372641779e-05
-1.15165712346025e-05
-3.629067757098e-05
-7.1264789210145e-06
-2.42692869861362e-05
-1.23730630105604e-05
-9.07873416395148e-06
-3.17422189839653e-05
-2.3973724400937e-05
-3.4549685955822e-05
-8.29060426461979e-06
-1.46237675097784e-05
-3.33092160368567e-05
-2.52611005191527e-05
-7.15904897142763e-06
-2.06730940799214e-05
-1.79572223528351e-05
-6.02046524591847e-06
-1.40148048663974e-05
-2.14078014561957e-05
-2.13405296882709e-05
-7.9920417894183e-06
-2.65514658239362e-05
-2.11008962068414e-07
2.16565977471729e-06
-9.4766082691743e-06
-2.2278406622742e-05
-2.41946599604698e-05
-3.36942782399501e-06
-8.8623777486677e-06
-2.51107005873643e-05
-1.83111878106868e-05
-2.78344095186407e-05
-2.96908943049963e-05
-9.57870727051961e-06
-1.09007326688943e-05
-4.60031129694894e-06
-1.46941940917767e-06
-1.51289943582509e-05
-2.17288599335796e-05
-6.27449509578185e-06
-6.93725882607874e-06
-8.29065777699667e-06
-8.82355586589217e-06
-2.49747532789364e-05
-1.11175363646204e-05
-2.66983298055398e-05
-1.32191811622661e-05
-1.6937078154548e-05
-1.07572689334854e-05
-3.06074804603838e-05
-4.6763447803467e-06
7.75914263678011e-07
-2.10402212369737e-06
-1.4056654074402e-05
-2.62116824786035e-05
-2.07149450510139e-05
-1.1851181409863e-05
-5.1414374770773e-06
-8.62073310949724e-06
-1.33130263336228e-05
-2.3405682483061e-05
-1.12496557354324e-05
-2.48726450814619e-05
-1.36044160823115e-05
-7.19619775473289e-06
-1.84365903293872e-05
-3.07382630551985e-05
-2.53077220276689e-05
-9.22367574407951e-06
-1.8337929824185e-05
-1.11463382439753e-05
-1.43616961369649e-05
-2.07412303825411e-05
-1.99686183089269e-07
-7.2061865342648e-06
-2.60391715069684e-05
-2.09842291019075e-05
-2.89575444867974e-05
-1.47055851682667e-05
-1.93272530046287e-05
-2.87525254306915e-05
-1.90917794193612e-05
-2.11609668246214e-05
-1.02989807334726e-05
-2.5921324056255e-05
-4.29568453428774e-05
-2.34667892371387e-05
-1.32406778935049e-05
1.42647062240269e-06
-9.58359040753843e-06
-4.83614594551434e-05
-2.93963101798387e-05
1.16983988420898e-05
-2.13441290673081e-05
-1.61364122486708e-05
-8.68970930548929e-06
-1.00361837101584e-05
-9.41742386042419e-06
-1.34487905311395e-05
-2.04074980538666e-05
-9.04165197904321e-06
-1.73049648777229e-05
-2.04047323857963e-05
-3.07855874259025e-05
-1.50358605689134e-05
-1.55583282299562e-05
-2.631305338591e-06
-1.81076265734901e-05
-1.12969030444657e-05
-1.12597680467747e-05
-1.98274157216294e-05
-1.48386710619938e-05
-5.60424578830892e-06
-2.38339898908807e-05
6.26147668453095e-07
-1.95305037814176e-05
-3.14335853264493e-05
-2.46997595156157e-05
-1.42295895191785e-05
-2.73775712237285e-05
3.84228060854161e-07
-1.49634373874669e-06
-5.53259746731911e-06
-1.52732475732577e-05
-2.4949207098228e-05
-1.27214106605358e-05
-2.41638177102106e-05
-1.19113532632806e-05
1.65449497981841e-05
1.89277027606346e-06
-1.17455802200833e-05
-2.04985487517812e-05
-2.35884096505419e-05
2.70478459055825e-06
-1.16485417338487e-05
-2.44558713619379e-05
-1.25620331386023e-05
-1.40520301523454e-05
-2.01115828671995e-07
-7.03788339884464e-07
-1.7162104410843e-05
-1.63513862219655e-05
-3.93443702472113e-05
-3.17572565346033e-05
-7.46198625263415e-06
-1.38491667160852e-05
-4.77111289918936e-06
-2.6130216949986e-05
-1.88526150193298e-05
-2.31385088922729e-05
-1.08959235291499e-05
-1.8399402683955e-05
1.04849437753804e-06
-2.64250809524089e-05
-1.59123631560073e-05
-1.84859874048384e-05
-1.26413977851808e-05
-1.13782436408404e-05
-9.39354471473098e-06
-2.64337327825736e-05
-3.85863577209617e-05
-2.18152254658073e-05
-1.23052634209428e-05
-6.63603063228174e-06
-1.37316741097169e-05
-3.4190098968374e-05
-1.15780476035176e-05
-2.28035095223264e-06
-6.94994373778476e-06
-1.00158544201763e-05
-1.48968458238545e-05
-4.42837741088694e-06
-1.92743316672296e-05
-2.45013629449138e-05
-3.34883581589148e-05
7.953792276496e-06
-2.63889776746539e-05
-7.52652741979183e-06
-2.52497584594192e-05
-1.27608813129765e-05
-2.91905030928524e-06
-1.92147148014784e-05
-3.62928187034671e-05
-1.86383758616832e-05
-2.20912693904664e-05
-1.74746894641238e-05
-6.19759247737618e-06
-9.3149702223436e-06
-2.50013454894894e-05
-1.84786171837455e-05
-2.21464459178381e-05
1.14075221298027e-06
-1.60093567443035e-05
-2.28099145202515e-05
-8.0088489660077e-09
-8.07022388040035e-07
-1.80272633526831e-05
-2.28678553755455e-05
-3.59142889880169e-05
-1.00511862372283e-05
-4.09291242294569e-06
-3.12677918522216e-05
-1.83023490007232e-05
-2.10906667024408e-05
-5.28532310987316e-06
-7.05167336399462e-06
-6.15484517672497e-06
2.4320997647478e-06
-1.3514625320003e-05
-2.11344891564632e-05
-1.29244822081706e-05
-2.16699361754924e-05
-1.02564245033776e-05
-2.22688919877735e-05
-2.34302585379719e-05
-2.10572973575584e-05
-2.71336689853487e-05
-1.32223868108288e-05
-2.44262951416698e-05
-2.57915276015296e-05
-2.03137684810802e-05
-2.37128463022795e-05
-6.05692942211089e-06
-1.297886683384e-05
-3.16622904790954e-05
-2.91375885059233e-05
1.33829053535084e-05
-1.33995459358878e-05
-3.54144552186151e-05
-3.32843267522916e-05
-9.88714076311912e-06
-2.01062684023088e-05
-1.40698235067426e-05
-2.92482970841058e-05
-7.63337615346539e-06
-1.28988457127905e-05
-1.09218228047345e-05
-3.58601641862004e-05
-1.61609766084025e-05
-1.20609839160591e-05
-1.29507810744473e-05
-2.12078191917174e-05
-2.47714888588371e-05
-4.04264043735404e-05
-2.49340596917991e-05
-1.46926947161172e-05
1.22169257745751e-05
-1.44791024059842e-05
-1.88802763573636e-05
-2.04829535415911e-05
2.13867873057303e-06
-1.25885934217968e-05
-2.80196967398415e-05
-2.7433372754418e-05
-2.09726044405524e-05
-4.11438940389634e-05
-2.55780152703567e-05
-1.89677983657943e-05
-2.61882110480702e-05
-2.99490763759422e-05
-3.14640217167081e-05
-1.83523415403476e-05
-2.34233819435219e-05
1.30514350301351e-06
-7.59355453615273e-07
-2.30206906340018e-05
-2.03818972613979e-05
-5.35464271913151e-06
-2.26001970405108e-05
-8.70333647354828e-06
-1.6745998703483e-05
-9.49756765638428e-06
-3.70981545422395e-05
-2.03757618653793e-05
-1.55215166269048e-06
-1.93786559517768e-05
-2.478905875231e-05
-1.93668158267096e-05
-3.23422145497724e-05
-1.8251760183316e-05
-2.49100321167013e-05
-2.15906274444649e-05
-1.74410020790915e-05
-1.06985437353662e-05
-1.61805762807698e-05
-2.64550388366084e-05
2.86671033100718e-06
-3.09656170718957e-05
-1.34862579284575e-05
-1.74144153108212e-05
-1.96016828108269e-05
7.10235792040993e-07
-4.88682134127988e-06
-3.60175430808722e-06
-1.55735835867276e-05
-1.33159227095805e-05
5.771537281599e-07
-2.74710503676692e-05
-2.96464953618259e-05
-7.73193278785831e-06
-1.31306943023882e-05
-3.78895591841009e-05
-2.70757028546129e-05
-2.70102001680327e-05
-1.32646820149847e-05
-1.53040088944218e-06
-1.32619058898813e-05
-2.02882739064124e-05
-1.51555689325341e-05
-7.7357198629209e-06
-2.06463735044637e-05
-2.06552201080044e-05
5.53709244022666e-07
-2.64736891103944e-05
-1.25876535757204e-05
-1.3664312644592e-05
-9.79594558670718e-06
-1.86439407107917e-05
-2.3565176009846e-05
-1.5345841268186e-05
-2.46638241741288e-06
-2.20664088400804e-06
-7.89309514334383e-06
-3.9950374961792e-05
-2.01643709708268e-05
-1.21927171134807e-05
-2.07148629459268e-05
-7.01538834682671e-06
6.53886877859739e-06
-1.89391615654243e-05
-2.03937636345914e-05
-1.64032128616193e-05
-3.1045267371911e-05
-1.88122220667809e-05
-1.27948196756383e-05
3.06640889805665e-06
-2.99589702255263e-05
-2.30512085188925e-05
-7.88172717563761e-06
-1.82626445274005e-05
-1.07644528617949e-05
-1.96405012336733e-05
-1.00789315238189e-05
-2.26552002087082e-05
-3.14052161800489e-05
-1.07587251956564e-05
-1.82122580545929e-05
-2.91528303024123e-05
-1.73129786723385e-05
-1.91137330951423e-05
-1.86035025457039e-05
-1.45795600388628e-05
-4.28559087103071e-05
-1.57310724440421e-05
-1.65225869081268e-05
-1.42766903480158e-05
-4.82066498885708e-06
-2.10114117955967e-05
-3.75238282787353e-06
-2.10137648845525e-05
-1.23604787277493e-05
-1.52832050569658e-05
-1.19365029761938e-05
-1.46713764013788e-05
-1.45149808413225e-06
-1.56120025886623e-05
-6.3827583822093e-06
-2.32051747792227e-05
-1.88804930725261e-05
-1.13928690628627e-05
-1.67373997648419e-05
-2.62851415091485e-05
-7.33457076092974e-06
-1.16476811713705e-05
-3.29352437021292e-05
-6.83442185627317e-06
-1.62727625846655e-05
-1.44250966276156e-05
-2.04349523231879e-05
-2.64948314691624e-05
-1.21009263097698e-05
-1.36790987490419e-05
-1.72181889060617e-05
-2.62297680756003e-05
-2.73137508583089e-05
-1.16886717592402e-05
-2.35939821631403e-05
-2.48158365031936e-05
5.05141815780484e-06
-2.32673309163469e-05
-2.84002320392273e-05
-6.83517483901045e-06
-2.76688041533753e-05
-2.37220323404048e-05
-6.05894532044849e-06
-2.81673467588459e-05
-9.04449515500577e-06
-3.22792765641784e-05
-2.57799876909891e-06
-1.54365626202781e-05
-2.42879122689014e-05
-1.62627197367908e-05
-1.60066798002437e-05
-2.30961505079713e-05
1.32298347920696e-06
-1.83186843845613e-05
-4.21631678137432e-06
-7.05758175980661e-06
-1.97479750463452e-05
-2.58639179543254e-05
-1.84047929709524e-05
-8.29921121674438e-06
2.28378834993515e-07
-2.37501900137715e-05
-3.36871563817136e-05
-2.73969016395126e-06
-6.8949828290268e-06
-1.07614792641422e-05
-1.0975630465868e-05
-2.05931252177645e-05
-6.2126147775599e-06
-1.50862864415784e-05
-2.89686407151687e-05
-4.18527690072472e-06
-2.3886495282092e-05
-7.98976587002999e-06
-2.51259806898624e-05
-9.13943940420845e-06
-3.31180329148473e-06
1.29659552549515e-06
-7.29975689164572e-06
-2.06456385391308e-05
-3.40979982331529e-05
5.87814750377869e-06
-3.75578893597226e-06
-1.85449064200885e-05
-2.07447086143223e-05
-3.12885470985915e-05
-2.05475498821269e-05
-1.6535906182515e-05
-2.12261567220986e-05
-2.4144925340125e-05
-1.76185905300354e-05
-2.28841822851058e-05
-1.59551374127242e-05
-2.80119407285054e-05
-1.77425630831995e-05
-4.59911961601133e-06
-8.62490155169117e-06
-9.33872492281588e-06
-1.56685172536931e-05
-2.02237373567941e-06
-9.43738474808195e-06
-1.07217708769762e-05
-3.42176779512426e-05
-1.13819951999619e-05
-2.96020417675763e-05
-2.06983540557554e-05
-1.06736360959538e-05
-4.21672081322327e-06
-7.14271546318802e-06
-2.54751698057082e-05
-3.03078700952877e-05
-7.56263148937576e-06
-2.21280300044248e-05
-1.8882271876915e-05
-1.77541112261541e-05
-3.23316616770167e-06
-1.61830013360796e-05
-1.82308492278978e-05
-1.83398843590186e-05
-7.17674218487709e-06
-1.54927627074412e-05
-1.44214632534321e-05
-1.54891078058318e-05
-9.48367032215192e-06
-1.00889689823568e-05
-2.53263268662648e-05
-3.14509506952807e-07
-1.31082148343053e-05
-9.02669402255977e-06
-1.52421900452501e-05
-2.24847498198186e-05
-6.53986268885952e-06
-1.00821553576304e-05
-1.51645636388086e-05
-1.58732967742865e-05
-4.11663607872223e-05
-3.86437624597317e-05
-2.03426207799348e-05
-3.85878383718821e-05
-1.55892311189459e-05
-1.00253140052258e-05
-1.93328963908628e-05
-1.63519925170849e-05
-2.45820034475258e-05
-1.48393472271243e-05
-1.32602217756374e-05
-2.52329337866257e-05
-1.72149662973488e-05
-1.96263264202562e-05
-1.17708327028799e-05
-2.47280356720487e-05
-2.58377022234934e-05
-2.56333913561926e-05
-8.64044131781359e-06
-1.71478750371499e-05
-3.02496963378889e-05
-3.28993046248161e-06
-7.55725902581176e-06
-1.40110044434507e-05
-2.47086414134164e-05
-1.83502962464087e-05
-2.69078253022122e-05
-1.73951822488464e-05
-2.68361617657038e-05
-3.48023964846997e-07
-7.44524719604978e-06
-1.62621450895745e-05
-2.48570831445373e-05
-3.06574451139046e-05
-2.57455814064807e-05
4.33149460108786e-06
-1.96805201757932e-05
-1.3011230915509e-05
-2.15542658242357e-05
-1.97159661138643e-05
-2.22285488219646e-05
-1.87030214406211e-05
-1.86653064482385e-05
-1.89160747928635e-05
-2.03630157262352e-05
-2.96906208775849e-05
-4.52965096816727e-06
-5.35510680461587e-06
-1.62060770161506e-05
-1.08663870469383e-05
-2.05497276179687e-05
-9.92485825563674e-06
-1.65781090280541e-05
-2.84703654653443e-05
-2.23332698643081e-05
-1.05786361428885e-05
-1.46681057568563e-05
-7.61700603563679e-06
-2.9313103178884e-05
-1.17162165515555e-05
-2.12796037451944e-06
-1.69853075615566e-05
-5.82012248627128e-06
-2.26316891452576e-05
-1.20536807517269e-05
6.46521845432791e-06
-3.91584847563465e-05
-1.19885865070533e-05
-1.67572233776918e-05
-5.44830737474305e-06
-8.26019377859713e-06
-1.75589568399182e-05
4.66031752227897e-07
-2.74216194907519e-05
-9.8896210917546e-06
-1.74589396161479e-06
-2.77775403715452e-05
-7.0381506878785e-06
-1.31673812289049e-05
-1.6367200056789e-05
-2.45419918538089e-05
-2.14101155751114e-05
-2.48562982355937e-06
-3.90251886769322e-05
-3.25661756115628e-05
-2.41735442683462e-05
-1.07792393006741e-05
-4.07108523856292e-05
-1.62066277131476e-05
-8.03719280024979e-06
-3.78992817023296e-07
-1.55623975455154e-06
-1.96110565861821e-05
-3.7926107207205e-06
-1.13987355557745e-05
-2.42802034779197e-05
-1.75093477149915e-05
-9.25710617766991e-06
-3.68913342809512e-05
-1.3987695763387e-05
-1.72650632315155e-05
-2.33185255374992e-05
-2.30751443307664e-05
-1.87442097027816e-05
-6.43487772373144e-06
-1.90194551729357e-05
-1.82161505210235e-05
-7.96495280727482e-06
-1.84848038319329e-05
-7.04494152400051e-06
-8.90293402093977e-06
-2.07385885107293e-05
-3.41460818838727e-05
-1.89819381723874e-05
3.28219691885797e-06
-2.07552606891402e-05
-2.14283839572293e-06
-1.68802958222619e-05
-1.99485149178353e-05
-1.52141400834869e-05
-7.71243985746066e-06
-3.10799053615206e-05
-1.8905493864641e-05
-2.77473968710219e-05
-6.68456971169765e-06
-2.59901117237474e-05
-3.40007722644939e-05
-1.96308936057437e-05
-6.94038795152436e-06
2.58405331208154e-06
-9.12275124193222e-06
-2.00993935537442e-05
2.23247351286944e-06
-1.5010532974439e-05
-1.75802625677318e-05
-2.0771428683991e-05
-2.03628633390408e-05
-6.97954953267534e-06
-1.63450948330356e-05
-2.26174630611192e-05
-1.32652776477753e-05
-1.67102617392415e-05
-2.03374259025283e-05
-1.17319441546472e-05
-9.63981047676948e-06
-2.90806176181638e-05
-2.1973596200953e-05
-6.00989422291797e-06
-1.20022654670735e-05
-4.89147714484665e-05
-1.41239641152706e-05
-2.0063998048401e-05
-2.03078248915483e-05
-9.62994042512427e-06
-2.63302253167466e-05
-3.59773894784114e-05
-6.22467070171139e-06
-3.18084597529423e-05
-1.59740331658011e-05
-2.95615782845062e-07
-1.9577744875979e-05
-1.47797744708843e-05
-1.39381088366677e-07
-1.15024393020901e-05
-2.79012437919786e-05
-2.23995200464431e-06
-1.65974131172429e-05
-5.37894771746552e-06
-2.08243144680825e-05
-8.40477548926798e-06
-1.34966120796942e-06
-7.70313862498721e-06
-1.71802557117124e-05
-2.52285946593475e-06
-7.96805350047876e-06
-2.04173817420206e-05
-2.27291854910479e-05
-1.95401789609582e-05
-1.36890198177943e-05
-1.67276167090832e-05
-2.36028971423201e-05
-2.26866610914936e-05
-3.08204140929264e-05
-1.37133525537982e-05
-1.15331893982431e-05
-1.94246162077883e-05
-2.69886747134841e-05
-2.25777762441473e-05
-2.3295499440304e-05
6.43672886707922e-07
-2.50581069961995e-05
-2.89477355011459e-05
-1.69265539458902e-05
-9.96680850127414e-06
-1.90187705071001e-05
-2.7962751382265e-05
-2.39705857096908e-05
-4.54904213975272e-06
-4.1353109942132e-06
-1.3981262758941e-05
-1.10892284488213e-05
-8.32430486064394e-06
-1.63933432175861e-05
-4.10062602364295e-05
-2.59018417783093e-05
-1.46347744144714e-05
-2.07519785162195e-05
-2.36716407835512e-05
-1.23348539343717e-05
1.23735337273676e-06
-2.91141570604993e-06
-1.87698945566876e-05
-9.32115443194883e-06
7.45672063362689e-06
3.92614419733816e-07
-8.37523326270799e-06
-3.07022969436791e-05
-1.84707237178216e-05
-6.51628372115621e-06
-2.37285988747471e-05
-1.301409464702e-05
-8.53401709295195e-06
-1.60874709475261e-05
-5.24320695010621e-06
-2.13062889799301e-05
-3.0019363546231e-05
1.75270316937576e-06
-2.06575664883284e-05
-1.81037724692073e-05
-1.08866689255463e-05
-2.62176404202125e-05
-1.12127490263367e-05
1.88343290133535e-07
-4.33884476019877e-06
-1.96731592837447e-05
-9.02247206369003e-07
-1.38578519625484e-05
-2.05655154750123e-05
-1.88404866622225e-05
-1.49481650369374e-05
-1.20330332783409e-05
-7.26444472635268e-06
-1.59295808748293e-05
-1.09466994692582e-05
-1.59885076554543e-05
-1.59183636889693e-05
-9.01042157266184e-06
-2.38258178615627e-05
-1.46321962951561e-05
-2.36136287619786e-05
-1.84627690848921e-06
-9.6359223479836e-06
-3.31296310756792e-05
-2.47399341482447e-05
-1.39857217198789e-05
3.63672157190593e-06
-1.33671258177295e-05
-1.6021723056148e-05
-1.34126208865197e-05
-3.83247768227064e-05
-2.13428550953561e-05
-2.85416648498308e-05
-1.46972128063521e-05
-2.11845721617526e-05
-1.99740513575812e-05
-5.8584629880519e-06
1.32440266213723e-05
-2.37490095292774e-05
-7.14338331448307e-06
-3.02807380230642e-05
-2.94290132204605e-05
-1.92157922435802e-05
-1.40459027413298e-05
-4.99040663978505e-07
7.93065820889099e-06
-2.11585904555825e-05
-5.11814229011071e-06
-1.04784238454624e-05
-3.59981202870504e-06
-3.26744014391681e-05
-1.92656033593293e-05
-7.6491735369329e-06
-2.24175747642131e-05
-5.98522956705236e-06
-3.00474373317426e-06
-2.17062454208813e-05
-2.32768700066519e-05
-9.14595027682787e-06
-1.37991033485738e-05
-3.75149014581407e-06
-1.2360604397236e-05
-1.04521234038554e-05
-2.36474643351654e-05
-2.38928648754513e-05
-3.31505435935906e-06
-7.4250947583626e-06
-5.0977338634762e-06
-2.1226277371493e-05
-2.67291344087111e-05
-8.64597497058431e-06
2.64909564367373e-06
-1.666674853289e-05
-3.22524760246747e-05
-8.98611004377785e-06
-2.64264838338442e-05
-4.83721885882981e-06
-3.83239098490893e-06
-2.77483678849441e-05
-2.31021572377136e-05
-2.55799154273706e-05
-2.09316748846131e-05
-1.51663084891663e-05
-3.17892659394848e-05
-2.36355534526798e-05
-2.54559355076157e-05
-2.98679830928852e-05
-2.84118331855698e-05
-1.68663905738827e-05
-3.88545161013387e-05
-2.45361015755338e-05
-4.05354776826073e-05
3.42362037435888e-06
-2.10756935517306e-05
-2.52233391433249e-05
-9.30461803134693e-06
-1.43851590346063e-05
-2.10383481424667e-05
-2.28661519775081e-05
-2.43616968228169e-05
-7.58124222916558e-06
-1.15141542553547e-05
-1.73142151626029e-05
-6.28450175886595e-06
-7.59616123196111e-06
-2.82492700642861e-05
-8.61005456398126e-06
-2.26473970985904e-05
-1.53157519888516e-05
-3.26814982073058e-05
-1.54524605394901e-05
-1.47219595915772e-05
-1.92088177132174e-05
-9.85322488049708e-06
-1.04056131792876e-05
-2.04948389675317e-05
3.26403003673555e-06
-1.01664764466997e-05
-3.06785260541854e-05
-1.90976198453089e-05
-2.34710280476093e-05
-2.0984625676332e-05
-3.9756580496317e-05
-3.19976180869451e-05
1.91749238561349e-06
-1.52123748215942e-05
-1.95367418044092e-05
-2.68969295082715e-05
-1.3498300811378e-05
-1.62078368968026e-05
-4.16500158481891e-06
-1.0775258552535e-05
-1.27062722546885e-05
1.09676347763063e-06
1.83527005123545e-06
-1.53938887223515e-05
-2.03060129488323e-05
-1.19455136042933e-05
-2.17195479097374e-05
-2.11977546062735e-05
-2.67628422789498e-05
-2.2280997539209e-05
-3.037344995249e-05
-2.23312430915468e-05
-1.82827138731406e-05
-6.40609459503726e-06
-1.97988134115164e-05
-2.15929918884889e-05
-2.50504263458881e-06
-1.19235259048301e-05
-3.96500444387857e-06
-2.90309389549331e-05
-9.32204457800677e-06
-1.99107362560856e-06
-2.46958875951722e-05
2.49021150152757e-06
-1.62045476106877e-05
-4.07208322396539e-06
-2.39630479769925e-05
-1.93276504959771e-05
-2.05418045736519e-05
-2.26430884848586e-05
-1.53425102123539e-05
-1.47848289336731e-05
-1.7622358396904e-05
-5.39299851015509e-06
-2.83254084027753e-05
-2.00318797074378e-05
-1.88292316847896e-05
-9.35191598280344e-06
-2.44360679619052e-05
-1.54421486072754e-05
-5.065281147583e-07
-1.99537446910231e-05
-3.61752436432002e-05
-2.6036305254165e-05
-5.36413579272346e-06
-1.79212552411049e-05
-9.59879315298792e-06
-2.63777115981183e-05
-6.28860783640545e-06
-2.20893734196913e-05
2.63741363946074e-07
-1.00684128288463e-05
7.66317646904471e-07
-2.40020457332043e-05
-1.92852209007085e-05
6.88230102927319e-06
-2.19323128626271e-05
-1.83514610347222e-05
-2.96079277478994e-05
-4.76718264697385e-05
-1.23913264737216e-05
-1.15474738361838e-05
-2.34257566198015e-05
-2.14831666636537e-05
-6.93046184842846e-06
-9.41979632757232e-06
-1.96718634783089e-05
-1.27694539098716e-05
-7.34572280482419e-06
-1.69243964139787e-05
-1.25130742121254e-05
-8.21255793545493e-06
-8.12209516577009e-06
-1.97688443648901e-05
-2.58939841385052e-05
-3.10658709036993e-07
-1.11777666326236e-05
-9.99494534758745e-06
-1.90022290771826e-05
-1.62880839299336e-05
-1.52906141069286e-05
-1.99164374873222e-05
-1.99860708227591e-06
-1.32914883103074e-05
-2.62254866686824e-05
-1.15488051502214e-05
-1.81010773226644e-05
-5.75756570085371e-06
-2.30162978157982e-05
-4.27456230519055e-06
-1.8644381151907e-05
-1.70103589277359e-05
-6.75415637043863e-06
-5.12949963028722e-06
-1.17089997597441e-05
-2.93545328481351e-05
-1.65565893907658e-05
-8.48541992349253e-06
-1.22850477073882e-05
1.87718179858311e-06
-2.07526865433614e-05
-2.85390412206125e-05
-1.58119135967631e-05
-2.61654677945343e-05
-1.08210702118652e-05
-1.65260659016085e-05
-1.6528772289709e-05
-1.4788499827899e-06
-2.36474305248946e-05
-1.60305129178394e-05
-2.54149170601675e-06
-2.19916629886071e-05
-2.70787748528663e-05
-2.44947459104451e-05
-1.47922541360669e-05
-2.5623378594742e-05
-1.99264491856876e-05
-1.14577194259255e-05
-2.26150328156186e-05
-9.69349567402235e-06
-1.39869438129786e-05
-5.35926684174355e-06
-3.28736765415719e-05
-1.26577654572273e-05
-7.37909535409709e-06
-3.01075933222441e-05
-8.78556078370843e-06
-1.70947400724956e-05
-2.24058997058619e-05
-1.17699334091444e-05
-1.36121367103275e-06
-1.46815437674098e-05
1.72720028956471e-06
-2.04486553131625e-07
-6.71995428584629e-06
-9.73919732204869e-06
-7.01939863579291e-06
-1.83560341165635e-05
-2.95309929134026e-05
-1.04361706174075e-05
-4.55759740277765e-06
3.46087831014265e-06
-2.15743367671372e-05
-1.24169822990856e-05
-1.92704231438514e-05
-1.61003731246418e-05
-5.75614944947516e-06
-1.42184623685978e-05
-3.02642718515676e-05
-3.02956979650639e-06
-7.10386907999525e-06
-2.13216939616917e-05
-1.46977380452616e-05
-7.83993556003863e-06
-1.5941584694829e-05
1.08309904681603e-05
-1.75318489491335e-05
-1.79566887117426e-05
1.43727639852312e-06
-1.66559579712207e-05
-8.70515972835118e-06
-5.94790674289194e-06
6.25481689403042e-06
-4.66531782035729e-06
-2.46996121393257e-05
-2.98380341201062e-05
-1.97871888116547e-05
-2.47189052872303e-05
-7.31580129276309e-06
-1.08681874145231e-05
-1.31912725318695e-05
-6.40319485074226e-06
-2.96752544995149e-05
-2.28690977171584e-05
-1.77616752888222e-05
-4.51882387255937e-06
-3.59027485089411e-06
-1.61051672645321e-05
-3.60504421977907e-05
-1.2043250817746e-05
-2.50504717803271e-06
-1.73673659718107e-05
-9.15303871953687e-06
-2.34699170009034e-05
-1.52608078135194e-05
-2.88545944310198e-05
-1.21763549700234e-05
-1.27078636721825e-05
-2.98736727595113e-05
-2.28092094989133e-06
-3.3232753554506e-05
-2.23358114382809e-05
-1.30991345164368e-05
-8.91581673978192e-06
-1.06350013885001e-05
-2.31877352842128e-05
-2.39631254017969e-05
-7.25276743528395e-06
-1.00995176254517e-05
-2.98656095514423e-05
-1.65948801048344e-05
-7.56319168329284e-06
-1.19327830683418e-05
-3.49101277097818e-05
-2.07773093583103e-06
-1.32119252974826e-05
-1.83312070908e-05
-2.93538990150914e-05
-1.49574806547147e-05
-1.55737740476805e-05
-2.28359754076512e-05
-2.0742682093069e-05
-5.45011346876302e-06
-1.51077761125418e-05
-2.5094074742098e-06
-2.08558992311956e-05
-1.30480923649034e-05
-8.71196306939042e-06
-3.51177429331965e-05
-1.45300551990163e-05
-2.36500409101448e-05
-7.74607628491103e-06
-1.77800941257876e-05
-1.43370114212e-05
-2.67056550018083e-05
-1.28854413832604e-05
-3.01364817427531e-05
-2.17107388203307e-05
-1.37605623498447e-05
-2.21907268374249e-05
-1.02449715970914e-05
-2.64474421719436e-05
-1.71033958793285e-05
-6.43241004698742e-06
-3.00863074230423e-05
-2.18960035829659e-05
-1.70647497685623e-05
-2.319392870042e-05
-3.03376294928869e-05
-2.55594290306844e-05
-7.70898585416868e-06
-1.28345469464824e-05
-1.01807514393185e-06
-2.56188409821652e-05
1.59071151364287e-06
-2.35946694197051e-05
-1.76328014155995e-05
-1.94132950906969e-05
-4.29787784274272e-05
-1.76946696164703e-05
-3.15327207076551e-05
-1.16897464558299e-05
-4.22627506131804e-06
-2.30619128916294e-05
-2.28313576783423e-05
-1.16393261336428e-05
-2.03407441939098e-05
-1.55022057083792e-05
-1.38943708075165e-05
-8.63148922951487e-06
-1.47887890032991e-05
-1.07007615629538e-05
-1.69358789315255e-05
-6.3658912437578e-06
-1.98060412569222e-05
-1.56605079281223e-05
-2.75795600743124e-05
-2.8273304032478e-05
-1.84156831102559e-05
-1.61476912177247e-05
-1.36636252408418e-05
-1.52841536593954e-05
-1.73722553990383e-05
-7.40807089782758e-06
-1.45889144961886e-05
-1.70127549435196e-05
-1.48003788346283e-05
-2.02104494328502e-05
-9.65887587801571e-06
-9.42203710842376e-06
-3.90181003735484e-06
-1.17662566633477e-05
-3.11457931057991e-05
-1.37532309059867e-05
-6.9710756597139e-06
-2.20972414688402e-05
8.65079943513308e-06
-2.45151091857189e-05
-3.17619537338425e-05
-1.7664097426292e-05
-6.97339170343422e-06
-4.02728907315414e-05
-4.27960328449563e-05
-1.71991552686333e-05
-1.61431545429155e-05
-3.46418889796207e-06
-1.91585730215232e-05
-1.75673037619591e-05
-2.58047417577343e-05
-1.15112966156162e-05
-8.95645898735088e-08
-2.69368762805726e-05
-1.94579123779552e-05
-2.05050766838592e-05
-1.652924195743e-05
-2.36843118200114e-05
3.16995211026371e-06
-1.89817828753364e-05
-2.52027622027576e-05
-1.89609556212524e-05
-8.0919943656071e-06
-2.52553799552343e-05
-2.03399389468529e-06
-2.07343726565104e-06
-1.02135079618971e-05
-9.48841381865674e-06
-3.11532232855475e-05
-7.97472308447164e-06
-2.4804481751554e-05
-1.87016710364328e-05
-3.18245868456699e-05
-1.44651588806306e-05
-1.71214295636748e-05
-1.06719614853031e-05
-4.27125204046642e-06
-1.55552516861785e-05
-1.78256586921251e-05
-3.62449730891163e-05
-4.73940112429497e-07
-1.52409029096593e-05
-1.70019229789604e-05
-1.77839455067678e-05
-2.11356974400647e-05
-2.93052651566216e-05
-1.72411593100359e-05
-1.39886914612963e-05
-2.65347538559345e-05
-1.24703586350537e-05
-1.60779111411843e-05
-3.27302335778696e-05
-2.16286120177931e-05
-1.946095036286e-05
-1.65993252021383e-05
1.58729030061467e-06
-1.11072349387751e-05
-3.75229924379075e-05
-4.86825597307259e-06
-2.18134302919229e-05
-1.03659598711053e-05
-2.89054823659303e-05
-2.5540008114017e-05
-3.00327083380751e-05
-3.49111729261369e-05
-2.58806089248116e-05
-1.81907040502359e-05
-3.59198268678129e-05
-2.23630099780757e-05
-6.90353334821154e-06
-1.64969876086208e-05
-1.02463855404191e-05
-2.55390972416292e-05
-3.75444221204317e-06
-2.36275459436663e-05
-2.60749059567376e-05
-2.07970991178194e-05
-2.35342010902389e-05
-1.9210425440213e-08
-2.39990509806254e-05
-1.55988451591035e-05
-4.42908998056969e-07
-2.78968803174123e-05
-1.19526890639008e-05
-1.30369450405726e-05
-2.52897465599012e-05
-1.77782659473892e-06
-1.18669858527953e-05
-1.87589766326151e-05
-1.74802416443484e-05
-1.51571397407718e-05
-6.13475402639643e-06
-1.8223227699441e-05
-7.98059591141365e-06
-2.69654120371999e-05
-1.25430755720039e-05
-1.17616420729392e-05
-1.63187719567923e-05
-2.18276270936078e-06
1.67575731393346e-06
-1.390297723633e-05
-1.96085239505384e-05
-2.58327400391759e-05
-1.31530866938056e-05
-1.89875501171434e-05
-1.02820335802837e-05
-1.84636545388066e-05
-2.33633719758045e-05
-1.59361963758662e-05
-1.51814754182305e-05
-2.08908338176063e-05
-6.78444748674381e-06
-7.57269252090909e-06
-2.10703368137597e-05
-9.75264110404785e-06
-3.28607203074179e-06
-1.1894978950757e-05
-2.81101411428376e-05
-2.00224871801028e-05
-3.11596973893516e-05
-3.35441698972386e-06
-1.69429928154174e-06
-4.61724777237963e-05
-1.85269567777709e-05
-1.89465263047434e-05
-2.50213577084443e-05
-1.84976932132607e-05
-1.73190266809615e-05
-2.83392025168239e-05
-3.30149386140394e-05
1.04471577676024e-05
-1.17887096652347e-05
-2.3375086352062e-05
-1.09987657258272e-05
-2.10045888429811e-05
-1.91090123549188e-05
-1.02125376187336e-05
-3.80408058981468e-05
-5.57686456700159e-06
-3.67667612119299e-05
-2.32663289834487e-05
-3.47060081861175e-05
-2.61081755088775e-05
-1.34528265392116e-05
-1.19006520917283e-05
-3.0108951914237e-05
1.47471295834502e-06
-1.32050761730581e-05
8.43271339654272e-07
-2.21795738556859e-05
-1.15376104346191e-05
-2.30647128843891e-05
-3.62432618643889e-05
-2.18361410692047e-05
-2.98119135229164e-06
-2.95514833084852e-05
-1.90410779133215e-05
-1.6880693892596e-05
-2.37077049701403e-05
-1.15813036695943e-05
-2.61561421962686e-05
-1.61357158786686e-05
-2.00899886172855e-05
-3.15254222770595e-05
9.32526977763391e-06
-2.78135756944385e-05
-1.51224827069346e-05
-2.15049147632397e-05
-2.2993224485963e-05
-5.0308701776963e-06
-2.97598870918007e-05
-2.1204933093894e-06
-1.97615434092516e-05
-1.38543992544857e-05
-2.70160191050282e-05
-6.73490866940103e-06
-2.54591082969628e-06
-1.75573832574203e-05
-1.96374267194911e-05
-1.90678274757503e-05
-1.21608947314803e-05
-2.00118815654635e-05
-6.93802024242687e-06
-2.80224060435487e-05
-1.820704805186e-05
-2.28158133694753e-05
-1.17124665337527e-05
-2.37637096878314e-05
-9.30523396068212e-06
-5.67083127547218e-06
-1.55755077613808e-05
-6.66880580211265e-06
-1.38795787153361e-05
-1.21571404970629e-05
-1.40955397071943e-05
-5.01946854868702e-06
-2.189713207235e-05
-7.67343384982552e-06
-1.40063419688481e-05
-2.57540010916442e-05
-2.05722204329262e-05
-1.83431068705276e-05
-2.93282069522253e-05
-1.47584320688996e-05
-9.76119009273905e-06
-1.3903911178519e-05
-2.10092297444043e-05
-1.61914080013372e-05
-5.74544041835454e-06
-7.44416796619383e-06
-1.54431572815481e-05
-8.56987780854395e-06
-1.39623773697565e-05
-9.65690798334431e-06
-7.15592174411482e-06
-1.05956179767616e-05
-1.32458688630802e-05
-1.52819850873414e-05
-1.47960794935834e-05
-1.69531529161193e-05
-2.5574938557819e-05
-1.28356915841222e-05
-1.00048663865525e-05
-1.52419144602134e-05
-4.44795116663532e-06
-7.81647924602659e-06
-1.6145481537729e-05
-2.92567899779143e-05
-9.52744816454225e-06
6.10857366278463e-06
-3.32381321503574e-05
-5.81579013224598e-06
-2.64760095358931e-05
-6.75739195712182e-06
-2.23163104647828e-05
-2.59210770718235e-05
-1.35577792026801e-05
-1.27858704181682e-05
-2.52374147571293e-05
-4.14192918737766e-05
-4.02355797141128e-05
-1.89901202371624e-05
-2.27781069922541e-05
-3.13682029633404e-05
-1.64157470544963e-05
-1.3777932254073e-06
-3.53284590597776e-05
-1.26149632876409e-06
-1.00720131353786e-05
-1.48112765505358e-05
-2.50613600763857e-05
-7.03408203031788e-06
-1.00618012596926e-05
-2.18042673561658e-05
-1.70886195525472e-05
-2.22010854188396e-05
-1.93160093342961e-05
-1.36457470702357e-05
-3.47581649046102e-05
3.95393447605529e-07
-1.08733089887385e-05
-9.30067854952873e-06
-1.25160089259616e-05
-2.00786952823535e-05
-9.18182310566697e-06
-9.18779336716395e-06
-1.27621202800874e-05
-2.77500808681629e-05
-1.69949406216745e-05
-1.61026013175414e-05
-2.65314566459082e-05
-1.78268491605418e-06
-2.65635320743273e-05
-6.42814450735833e-06
-1.3126729936476e-05
-2.33465190771649e-05
-9.35803116217266e-06
3.94830389691478e-06
-1.07685171806612e-05
1.59413237691575e-06
2.61057165522611e-06
-1.18257164441244e-05
-3.13748959755032e-05
-2.65379954907515e-05
-2.21823999452835e-05
-1.83873114340488e-05
-3.29346006431587e-06
-5.97356168771755e-06
-1.71948125883606e-05
-2.96593018375205e-05
-1.31156505801784e-05
7.36920066480658e-07
-2.05369512909042e-05
-1.74443369459783e-05
-1.19130768697156e-05
-9.89042623328258e-06
-1.1466657340252e-05
-7.6642430281362e-06
2.04382892221121e-06
-6.39880536745025e-06
-3.37033383803777e-05
-2.81075210751649e-05
-2.1895099744072e-05
-1.76812762917913e-05
-7.54016378472069e-06
-6.02344729805925e-06
-1.09125141579153e-05
-1.21891261760931e-05
-6.25191576425857e-06
-1.16215320430422e-05
-1.21344941769375e-05
-4.25694098980213e-05
-1.86891491754429e-07
-4.75471905654402e-06
-1.71867254027637e-05
-1.2216698416864e-05
8.10954287245891e-08
9.1270606968186e-06
-2.02815354799653e-05
-2.54829542555272e-05
-3.79667044335334e-05
-1.92887935209994e-05
-2.15900988815262e-05
-1.10787799379358e-06
-1.1031146482062e-05
6.09142831060093e-06
-1.50665055850808e-05
-2.40394946511529e-05
-9.64917438969593e-06
-4.23075438930324e-05
-2.04344298465117e-05
-4.00784838475811e-05
-2.11775252131108e-05
-2.247692836782e-05
-2.50605284130068e-05
-3.56704107495197e-05
-2.75006674248594e-05
-2.80025430068013e-05
-1.4467291126205e-05
-1.6394040726221e-05
-1.33224988150213e-05
-4.55436234847023e-06
-7.98457997206779e-06
-5.78084749158574e-06
-2.480356021401e-05
-2.35362297560579e-05
-7.96501332183824e-06
-6.47986267095971e-06
-8.38264602663901e-06
-1.07331999447826e-05
-6.7510646198717e-06
-4.03518306509094e-07
-4.18544536343668e-06
-1.84345815123632e-05
-2.28074932579138e-05
-1.06840705043736e-05
1.41645951215604e-06
-1.47191350462479e-05
-4.90697055407433e-06
-1.11474206552736e-05
-1.69738141102797e-05
-1.59673956722382e-05
-3.01782589889334e-05
-2.32466576607887e-05
-1.8757366909427e-05
-2.52357397687259e-05
2.24732896094269e-06
-1.30390758731891e-05
-1.1439103020071e-05
-3.12534327806536e-06
2.54384814721268e-08
-1.78763024954443e-05
-1.74352221049262e-05
-2.68728716556207e-05
2.07816021819301e-06
-1.59945042146494e-05
-2.80971939605472e-05
-1.28929063148813e-05
-3.0605460892777e-05
-2.53471918741055e-05
-1.94720215942189e-05
-1.14923317766939e-05
-2.21418772422466e-05
-1.66942670228504e-05
-1.29011690055558e-05
-2.88927586436752e-05
-3.05745044656146e-05
-1.7988579889294e-05
-2.3604873840904e-05
-1.17159134875013e-05
-2.14361708333548e-05
-2.03711203850148e-05
-1.16775643267172e-05
-2.92995769109324e-05
-3.52058460641683e-05
-1.63657806180768e-05
-2.37473026724645e-05
-4.58347774066614e-06
-8.44889052032297e-06
-7.09396981082432e-06
-1.47976359268469e-05
2.22666892981975e-06
-1.72084301897193e-05
-1.41049482730685e-06
-4.59958413468813e-06
-1.81918863369321e-05
2.66278892114281e-06
-1.82656125606071e-05
-1.72476153889707e-06
-1.54547486723021e-05
-1.68303822583414e-05
-2.5719374410542e-05
-3.24636458219821e-05
-2.69614684889283e-05
-1.22923312351497e-05
-2.1995727644158e-05
-3.72940566535367e-05
-5.8792612788772e-06
-3.8706262841581e-05
-1.59399439285984e-05
1.07230860158843e-06
-1.05285151616641e-06
-3.07518923289215e-05
-2.35508756295401e-05
-3.13056904123677e-05
-5.17670527887786e-06
-3.27545370576754e-05
-2.78760031238331e-05
-2.46428642752324e-05
-1.28429687550768e-06
-2.91452433085436e-05
-9.5222108375319e-06
-2.48207950052647e-05
1.74487568669208e-06
-1.16795053000838e-05
-1.52590127505434e-05
-1.24039603441395e-05
-3.84994885922815e-05
-3.08750694674992e-05
-5.88127373034005e-06
-1.62794916761308e-05
-5.71162632035686e-06
-1.73935331432264e-05
-1.29679788041575e-05
-2.75770920069796e-05
-3.72552852338916e-05
-3.57053177746666e-05
-1.23460646003873e-05
-1.13594435097144e-05
-8.05535811940792e-06
-1.25613194298116e-05
-2.56897723153529e-05
-2.30819611256837e-05
-1.77802232378419e-05
3.14893450600078e-07
-1.6485729960648e-05
-1.85543560804764e-05
-1.777976915874e-05
-3.77472379263214e-05
-2.755845836758e-05
-2.19301327551484e-05
-1.25787208596923e-05
-8.2006193682134e-06
-1.61494180257333e-05
-3.27158603494022e-05
-2.38861744090743e-05
-2.01672380490535e-05
-7.7551377058537e-06
3.94057139048882e-06
-3.33953920932083e-05
-1.95013373092338e-05
-1.10528044450907e-05
-1.80815316261738e-05
-8.50158907679385e-06
-1.69905407982814e-05
3.99765401068905e-06
-2.55440727942484e-05
-8.65687883120722e-06
-2.5650778736543e-05
-1.97815151900495e-05
-1.60585562205424e-05
-1.51115198215466e-05
-4.25780273867008e-06
-2.50892047364443e-05
-2.16501039018634e-05
-2.09877047970958e-05
-2.28747054420553e-05
-8.23082876588124e-06
-1.85067643227143e-05
-1.67518851732858e-05
-3.05294627573883e-05
-1.67455320959378e-05
-1.96458519484198e-05
-5.82022244174995e-06
-1.47748790773832e-05
-1.36486569139828e-05
-2.75148034785921e-05
-1.22027056335308e-05
-1.1838958323098e-05
-2.06831770902724e-05
-2.69226430271277e-05
-1.76985516193719e-05
-9.90012272797806e-06
-2.66645932646784e-05
-1.49945842892443e-05
-1.23782377598764e-05
-3.67856509011257e-05
-1.29436585846588e-05
-2.02837698721804e-05
-1.72348226212252e-05
-3.17040633465893e-05
-2.53846679897861e-05
-2.51400561869378e-05
-2.3783840454851e-05
-2.67691959058511e-05
-1.80283013884663e-05
-1.8197489492551e-06
-2.01461586859646e-05
-2.1717135113273e-05
-1.27122288969799e-05
-1.13719765597338e-05
-4.63806364764319e-06
-4.53792312021042e-05
-2.79890730333235e-05
-2.97238010085121e-06
-3.85339367922989e-05
-3.78942972330998e-05
-9.92440810750212e-07
2.49469754735629e-06
5.05380298095474e-06
-1.7270525143926e-05
-1.89229391356164e-05
-1.16232690762047e-05
-5.261475645114e-07
-2.82740378307674e-05
-1.29922381211295e-05
-1.44196548462216e-06
-1.35648147396456e-05
-1.98674983206093e-05
7.94698297326885e-06
-8.36212692762915e-06
-1.25284461108682e-05
-7.35539784527798e-06
-1.92228331701893e-05
-7.83249540589681e-06
2.59581250300765e-06
-6.87919007236512e-06
-2.02364215570915e-05
-1.1925425955965e-05
-1.96381390877882e-05
1.0083387349505e-05
