# Supplementary material for: Research on computational propagation and identification of mine microseismic signals based on deep learning
Source: PLoS One. 2025 Oct 22;20(10):e0334641. doi: 10.1371/journal.pone.0334641 (PMC12543183; doi:10.1371/journal.pone.0334641)
Supplement: S11 Data — (ZIP) [file pone.0334641.s011.zip › 000101100002667.xlsx_0.txt_24.txt.txt]

-2.01394019266489e-05
-1.64156427715633e-05
-2.11341523822127e-05
-2.25479391567489e-05
-1.71473394329392e-05
-1.97652226679628e-05
-9.71010228437402e-06
-6.55209692907939e-06
-1.86332070204803e-05
-2.37884137690802e-05
-1.33826631086849e-05
-1.86635251490376e-05
-3.25035555754408e-06
-1.62093716066084e-05
-1.41768046299094e-05
-7.5475040599121e-06
-2.4257360169701e-05
-2.11407249466791e-05
-2.54059896061888e-06
-3.8850599285557e-05
-1.57315192622921e-05
1.0231092018022e-05
-2.9147811816719e-05
-3.52784953129737e-05
-2.04851705196858e-05
-3.4079763321904e-06
-1.95239544077136e-05
-1.43496658966241e-05
-2.61513328459306e-05
-1.37981787553229e-05
-1.53029550374452e-05
-5.12225015250723e-06
-7.36902478620522e-06
-2.11130050644804e-05
-2.18930032102937e-05
-9.70032531191161e-06
-3.74376232198933e-06
-1.67871620852825e-06
-1.20842925151799e-05
-1.71473184503166e-05
-1.30953956540568e-05
-1.70516118428074e-05
-4.37202771724576e-06
-1.04725028436713e-05
-2.59554775674213e-05
2.64651369772179e-06
-1.23406456678057e-06
-2.26499185860019e-05
-1.18111007625274e-05
-2.79558973346965e-05
-7.9054409251474e-06
-3.37713625185647e-05
-1.50696208430148e-05
-8.29192712167637e-06
-2.74121864359722e-05
-3.30185639479317e-06
-1.25599875098635e-05
-1.10484071398016e-05
-1.05450433483279e-05
-1.07767707143251e-05
-1.91045652872647e-05
-3.5821690728007e-05
-2.09616153684309e-05
-2.29163667195346e-05
-1.90107355461499e-05
-2.03892375513039e-06
-1.58326193110051e-05
-2.55656488924518e-05
-2.25608887275876e-05
-7.53367459519725e-06
-1.77619961584144e-05
-1.94404041862884e-05
-1.47411285726852e-05
-1.93802796667804e-05
-1.40217139537073e-05
-1.31435998220748e-05
-2.43668260797226e-05
-1.02285273108692e-05
-3.61083539829444e-05
-9.91534831024896e-06
-1.87912148811184e-05
-2.21477569411497e-05
-1.15445318972286e-05
-2.35731406462626e-05
-3.47828921263049e-06
-2.73333970816766e-05
-1.72386112494611e-05
4.65559363615373e-06
-1.32314980224287e-05
-2.99234596525933e-05
-2.48957111739355e-05
-1.58394438287972e-05
-1.08613687756378e-05
-1.99911460780938e-05
-1.69445457701862e-05
-2.07132434936255e-05
-2.59388088212383e-06
-1.74756676102419e-05
-2.64922103798889e-05
1.1969825317999e-06
-4.00149914305822e-06
-1.99350945077176e-05
-1.02893764163614e-05
-1.45967992918033e-05
-5.20648123128481e-06
-1.84219699435075e-06
-2.65057336674838e-05
-1.42609621663182e-05
-2.46331915328139e-05
-3.12197298873827e-05
-7.46882265828009e-06
-1.65587096861479e-05
-2.01135035099971e-05
-1.08721648745194e-06
-1.95549635318039e-05
-1.47187565496862e-05
-2.16167079458804e-05
-3.36358581751848e-05
-8.21083212585786e-06
-3.72920744190967e-05
-6.23760629720353e-06
-2.11657739920676e-05
-3.92523754651363e-07
-1.43361931623594e-05
-3.79361144384534e-06
-1.33788023379345e-06
-6.99510424119809e-06
-1.16875897114267e-05
-9.02628343780162e-06
-4.91306145387198e-06
-1.22770701927995e-05
-1.09847880317901e-06
-9.75151806196324e-06
-1.48145174113211e-05
-2.88231782627061e-05
-1.31333158141604e-05
-2.85846472809728e-05
-2.44202131751342e-05
-3.52832537808614e-05
-1.60052229276926e-05
-2.1558640039229e-06
-1.8047244438515e-05
-1.48344874969067e-05
-1.62072101371519e-05
-2.44226788889764e-05
-1.89013653816748e-05
-6.98294526136592e-06
-1.20200553965069e-05
-3.02557728039689e-05
7.29341480469389e-07
-2.53519966672635e-05
-1.90920266131985e-05
-2.02235524149451e-05
-1.16147907601674e-05
-2.09912939334935e-05
-1.95144874597232e-05
-1.04053358076634e-05
-4.1530707895225e-05
-2.23233331033047e-05
-3.24303184676454e-05
-1.79871634885865e-05
-9.07185628484307e-06
-3.42652208719384e-05
5.92532183899365e-06
-8.61309686237922e-06
-5.96694000355184e-06
-2.86985840800239e-05
-1.16218913831158e-05
-2.01476687837105e-05
-2.31619430553713e-05
-2.63228692956385e-05
-2.45275637829309e-05
3.44651219897309e-06
-1.96619665774955e-06
-7.38829866015755e-06
-1.10985114921103e-05
-3.61350596637874e-05
-2.57482933898847e-05
-9.89808838340065e-06
5.4819713114832e-06
-1.17067946440654e-05
-2.50948301573766e-05
-2.01805762293724e-05
-1.29906561947419e-05
-8.59821753048445e-06
-3.61385384217067e-05
-3.34113420002501e-05
1.2520359372386e-07
-1.78463682920006e-05
-2.32029160791936e-05
-1.40214610863274e-05
-1.74732469568769e-05
4.6818355691952e-06
-1.79972467098594e-05
-1.44468099059204e-05
-1.05865434105418e-05
-9.22023799637787e-06
-3.62259139766624e-07
-7.07724618198861e-07
-1.99540028027525e-05
-1.10415897128617e-05
-1.76039341277286e-05
-3.01152725854137e-06
-2.4304186763524e-05
-5.01909506514271e-06
-2.11013636146276e-05
-1.84702151829851e-05
-1.90586125466752e-06
-3.50307881633425e-06
-2.00308244062268e-05
-3.04368695371175e-08
-1.755400222469e-05
-2.04237551920444e-05
-2.67443474430836e-05
-1.48803714974427e-05
-6.99192340741091e-06
-5.4589822860743e-06
-3.20078478992018e-06
-2.26476362798553e-06
-1.35067202292823e-05
-4.99102115638407e-06
-1.82584692986191e-05
-1.34760282055122e-05
-2.79556349214682e-06
-2.2542537119192e-05
-2.64979591125444e-06
-2.31971731442346e-05
-1.73710793297529e-05
-2.22384945862881e-05
-8.16717217940655e-06
-2.11508635203363e-05
-1.31189985854816e-05
-1.83749719787335e-05
-2.80968623361468e-05
-2.01981683032609e-05
-2.91724326838753e-05
-1.34702384106595e-05
-1.97884362369584e-05
-4.24507491234242e-06
-1.79220294116115e-05
-1.47117502924088e-05
-3.17176182741449e-05
-2.12912023016711e-05
-8.7800291011336e-06
-2.06703331385635e-06
-4.92537920886699e-06
-1.16274224296495e-05
-7.63871966328988e-06
-1.61248673609573e-05
-2.01121521305781e-05
-2.21553258104277e-05
-2.40764962648829e-05
-6.36401478233548e-06
-1.39390552607222e-05
-2.30879582633305e-05
-3.31102386624466e-05
-1.76268696677954e-05
-2.64293655443953e-05
-2.5477728367241e-05
-2.76335213665219e-05
-6.56343900615131e-06
-1.66509103487079e-05
-2.92919062359181e-05
-1.61771759933149e-05
-3.83620004870443e-05
-2.73575404245805e-05
-1.52105541098556e-05
-1.01875610101008e-05
-5.62323358585111e-06
-2.09089341496966e-05
-8.17219385725178e-06
-8.93519740007209e-06
-2.33747860861905e-05
-1.76503256135017e-05
-8.93512197395388e-06
-1.46464557373399e-05
-2.62031852890965e-05
1.85890352081408e-05
-1.91098197228098e-05
-1.05360926607693e-06
-1.29963441653593e-06
-4.79743517089572e-06
-1.62398927362938e-05
-2.38706859601796e-05
-3.49614356013229e-06
-1.15261221961989e-05
-2.64431062729613e-05
-1.28749013046788e-05
-1.51097875202903e-05
-2.16765128418787e-05
-1.37514997771175e-05
-2.54049544660473e-05
-1.99414759657131e-05
1.95258039970058e-07
-1.44184102600088e-05
-2.28893930494345e-06
-1.42207976482483e-05
-2.2619652697124e-05
-1.07479745800546e-05
-4.02897785675025e-07
-8.87010396516082e-06
-2.3434365262243e-05
-2.2132258531051e-05
-2.55817366745732e-05
-2.0191974148236e-05
-2.15386346293502e-05
-7.69676568572702e-06
-5.958601310351e-06
-1.93664571694696e-05
-1.12376511386029e-05
-1.34106028395785e-05
-1.76771852105526e-05
-1.98224338317342e-06
-2.64853007526728e-05
-2.75888259947775e-05
2.96806649615942e-06
-3.49147190304102e-05
-1.74194918853832e-05
-1.84829937439761e-05
-3.04677579202514e-06
-2.37555066761763e-05
-2.32791516965906e-05
-2.10200461592287e-05
-1.43220578362529e-05
-1.13470888504625e-05
-2.46430233000171e-05
-3.28284935111068e-06
-2.07768925265481e-05
-2.37444091831895e-05
-2.90971409553258e-05
-4.17342552171281e-05
-2.46427377229827e-05
-3.6471943898998e-06
-2.27810116496115e-05
-1.42883770119972e-05
-1.06477247739348e-05
-1.77737482716432e-05
-1.46661211490435e-05
-2.58494457092281e-05
-2.90818494911141e-05
-2.39217767301045e-05
-1.60237390653728e-05
-3.11608839431213e-05
-1.99962790286477e-05
-1.96919103003106e-05
-1.71941946876695e-05
-2.91759202016946e-05
-1.04356189550399e-05
-9.32104791491438e-06
-2.36056760027086e-05
-3.31776096242418e-05
-3.05376018682806e-05
-3.51544934925337e-05
-9.48222123635842e-06
-1.09586641066468e-05
-2.52301728365424e-05
-2.77269656971367e-05
-2.12858873946623e-05
-2.99497468164848e-05
-1.14200971960949e-06
-1.29456164265475e-05
-1.35197373589866e-05
-3.59633923178818e-06
-2.78584574333497e-05
-1.63191837289919e-05
-1.87802024878379e-05
-2.89974753901565e-05
-5.84389743352106e-06
-1.04113836025022e-05
-2.2430546974833e-05
-6.60926883316078e-07
-2.39347884869855e-05
-3.67520248976608e-07
-2.15898454279823e-05
-2.95403282729722e-05
-1.61850156629185e-05
-6.61878763458642e-06
7.01323375724385e-06
-2.16192285769569e-05
-3.25305931821245e-05
-8.92323350406887e-06
-6.13068992679324e-06
-1.23007710260337e-05
-1.6999547078386e-05
-1.98696599674925e-05
-2.7080676518023e-06
-1.84307583779589e-05
4.90092990672005e-06
-1.74778745537163e-05
-5.76576550764102e-06
-1.7579201804915e-05
-7.85853034557718e-06
-1.37300001410437e-05
-2.85045614504476e-06
-9.597342294838e-06
-1.78794298140812e-05
-1.30302118382463e-05
-2.15475121896962e-05
-7.13985442289402e-06
-2.76646093510203e-05
-1.74679599669725e-05
-1.06523600363692e-05
-6.80688595462949e-06
-1.53247021711713e-05
-1.11818455327679e-05
-2.63222603395591e-06
-3.68461429278801e-05
-3.87581663824048e-05
4.76169551549288e-06
-1.59901020456098e-05
-2.23477415893966e-05
-9.81149520649937e-06
-1.26249667808789e-05
-1.81406382351795e-05
-1.14961562316178e-05
-1.39786392893412e-05
-1.16157519792688e-05
-6.34413295852747e-06
-1.86345549921845e-05
-1.51295990384599e-05
-2.90130568011836e-05
-1.09536797555504e-05
-2.05382719269291e-05
-2.31705565883565e-05
-7.26350942186257e-06
-1.49855521075926e-05
-6.78335475320004e-06
-3.36129920872982e-05
-2.08174245312868e-05
-3.01117385102742e-05
-3.93175291746934e-06
-7.2192531360765e-06
-8.52705242754088e-06
-6.26401778129058e-06
-1.17463920958334e-05
-5.65804332873637e-06
-2.1510800102729e-05
-2.61690643192023e-05
-2.32152948925538e-05
-2.28602559692973e-05
-8.20867769188296e-06
-2.0283900508292e-05
-1.36295003815327e-05
-9.1975459331918e-06
-2.57291904776806e-06
-2.38804775893559e-05
-2.35741010243291e-05
-2.23307784357647e-05
-1.86681048657438e-05
-2.91347716416118e-05
-4.14233305065468e-06
3.02409987249282e-06
-2.08982736242398e-05
-2.50409831530189e-06
2.93356392708042e-06
-2.86244846560835e-05
-1.53214674639142e-05
5.07331890628995e-06
-6.91361790082667e-06
-2.634725748913e-05
-2.25982709898942e-05
-2.04913105411282e-05
-1.24849219471243e-05
-2.79725145902129e-05
-5.65451281094385e-07
-1.18206632923492e-05
-1.88505700627927e-05
-2.28896356061009e-05
-9.06020118243647e-06
-4.14093267967557e-05
-2.32221017527049e-05
-1.43182971176089e-06
-7.59248704959004e-06
-1.07828814087701e-05
-1.3914764919976e-05
-2.39501567613455e-05
-1.08455366236015e-05
-1.59953996165124e-05
6.1120702589712e-07
-1.584877817242e-05
-2.02417045278597e-05
-1.74644376871457e-07
-5.51379891973029e-06
-4.47034393135868e-06
-2.17782702588911e-05
-2.82553365669647e-05
-3.00115481596652e-06
-1.82923598269598e-05
-1.74898281043727e-05
-2.84379365168862e-06
1.03018146952163e-06
-5.69904821093738e-06
-2.88978378645115e-07
-2.93524272308921e-05
-2.8630180906383e-06
-2.35614042692315e-06
-3.96865649939194e-06
-2.2085167198042e-05
-3.08378155286685e-05
-1.99071021542173e-05
-2.73128333770815e-05
-2.83199871767285e-05
-2.28403978061019e-05
-2.74756774518426e-05
-1.54200986781315e-05
-9.08986844283333e-06
-1.31942814540527e-05
-9.59081551554591e-06
-6.69702613083728e-06
-1.07281940980189e-05
-2.31119704703987e-05
-2.33776910267439e-05
-2.07062904581363e-05
-2.09384748674656e-05
-3.12544841272739e-05
-1.07027753521861e-05
-1.16979443562162e-05
-2.13264185440379e-05
-1.85937980966489e-05
-2.55883781785661e-05
-2.15944119633673e-05
-1.93711257762322e-05
3.51805850801139e-06
-1.87442897761811e-05
-2.96322308668483e-05
-1.40396746495223e-05
-2.28561517342191e-05
-5.32368829945154e-06
-1.95381790248332e-05
-2.19934900699346e-05
-2.3626904464965e-05
-1.26697795264454e-05
-2.56507691271186e-05
-2.76767733772214e-05
-2.17140893281299e-05
-3.36116633423204e-05
-3.09159387055466e-05
-1.70838446986745e-05
-3.38404495997951e-05
-2.2350382590794e-05
-2.33086132102033e-05
-2.46193270178452e-05
-2.91649669764566e-05
-2.27995757901961e-05
-1.96580709708168e-05
-9.18831893646099e-06
-2.69891550964294e-06
-1.40106964323976e-05
-2.03357559070317e-05
-1.92226944557391e-05
-1.57233076863138e-05
-1.95672396259769e-05
-4.86476777919804e-06
-3.18259199193292e-05
-1.13393752995534e-05
-1.04139513903075e-05
-2.96312507499189e-05
-1.71702535315507e-05
-2.79288695156004e-05
-3.34445384481725e-05
-9.41258437870092e-06
-1.9298102737049e-05
-2.30300906084937e-05
-2.0617710150388e-05
-1.00015856707936e-05
-7.77421864756547e-06
-2.84495356217249e-05
-2.8410726052761e-05
-4.68715420906713e-06
-2.38476398000666e-05
-2.61783983380078e-05
-8.22798524861929e-06
-7.84435272211637e-06
-2.8258072465094e-05
-1.95921251396775e-05
-1.63218451520803e-05
-3.23547005863618e-05
-8.67069900040643e-06
-2.6103108934677e-05
-8.89131475095911e-06
-2.04177988523284e-05
-1.70024224186604e-05
-1.21034432888064e-05
-7.95249993790637e-06
-4.32491395250091e-05
-1.00060139302046e-05
-3.62982631412818e-06
4.58884928034944e-06
-2.19739985433081e-05
-2.64265024259457e-05
-2.44452886411494e-05
-2.1617382111376e-05
4.34280683416603e-06
-3.79926670558852e-06
-2.0375025617312e-05
-2.20760218335242e-05
2.22102616649038e-06
-1.33672060995907e-05
-7.6417383726967e-06
-8.28524859016356e-06
-1.68230458621007e-05
-3.5379394681139e-06
-8.03863319464283e-06
-1.7506876193174e-05
-4.88033465404759e-06
-2.39223086602594e-05
-1.07667577365035e-05
-2.39152383375953e-05
-1.81769422868749e-05
-9.31002265522827e-06
-1.15288417319087e-05
-1.55759310428211e-05
-1.14051547895022e-05
-2.18859192147703e-05
-6.8166931434913e-06
-1.22886542635063e-06
-1.86593231083152e-05
-1.5304357919459e-05
-2.79128312181163e-05
-4.27191596174874e-05
-1.57691731094722e-05
-2.16894676410049e-05
-3.68618688581212e-06
-2.92822723930023e-06
-1.4850964077768e-05
-1.46076230595019e-05
-6.62131664195956e-07
-1.78769517864249e-05
-1.56552575246489e-06
-2.52955843427858e-05
-1.9021293286324e-05
-2.49206055494236e-05
-6.90772793598604e-06
-1.75182062383313e-05
-2.15299319496423e-05
-1.28414502943047e-05
-2.24798545609143e-05
-2.55233433501671e-05
-1.55815544463506e-05
-4.06638049774632e-05
-2.8378460861691e-05
-1.83434986872001e-05
-1.17977385930958e-05
-1.60893962307532e-05
-2.98728623281983e-05
-1.88453038125611e-05
-7.52743132889203e-06
-1.97163388655218e-05
-3.53903771590982e-05
-1.32438081453696e-05
-5.78742264463495e-06
6.22900660931373e-07
-2.82688428685864e-05
-1.37241728832534e-05
-7.31273439314796e-06
-1.15411289347118e-05
-2.46131665523828e-05
-1.68035809928691e-05
-5.78907123791804e-06
-2.1795778126861e-05
-1.56925324969419e-05
-1.63105880341279e-05
-2.3459607009679e-05
-1.4229740543889e-05
-2.51779706423532e-05
-1.90903675040616e-05
-2.30641518973991e-05
-2.88494644477793e-05
-2.53953692306073e-05
-1.60562697740536e-05
-1.87526618764704e-05
-3.75411683106269e-06
-1.43488578405292e-05
-1.92558231350319e-05
-5.26812664549562e-06
-2.33078487758796e-05
-2.46392081857589e-05
-3.54086744338809e-05
-2.03955669725291e-05
-1.35006699446956e-05
-1.53553723581808e-05
-8.54675274711579e-06
-2.72753313461494e-05
-2.34983591222044e-05
-3.44159540771161e-05
-2.50080521740917e-05
-2.02446652303196e-05
-2.24786207430198e-05
-3.13462342096408e-05
-6.83293942449967e-06
-2.29928831824437e-06
-3.69726911652154e-05
-1.7271971306678e-05
-2.61329127813804e-05
-1.64106468985293e-05
-1.4799652736499e-05
-1.19747382270591e-05
-7.18559728813009e-06
-1.91381193333863e-05
-2.67353117458232e-05
-2.10718922077505e-05
-1.55843921872594e-05
-7.1040019353579e-06
-2.0694124798898e-05
-2.97092012035009e-05
-7.52706382261033e-06
-9.27400463401576e-06
-2.2727915148056e-05
-1.79575312647524e-05
-2.50792832426897e-05
-1.83157401799306e-05
-2.58671694256126e-05
-2.37672799250782e-05
-2.45213883145203e-05
1.15108448020618e-06
-5.82580592150994e-06
-1.07698004101926e-05
-1.75175251561543e-05
-1.95014796995219e-05
-1.14044758838964e-05
-1.70756943528803e-05
-3.0774149781671e-05
6.22337627254003e-07
-1.25008179744307e-05
-8.10955913264681e-06
-1.46217934329249e-05
-1.68683501904882e-05
-2.11605721604395e-05
-9.29971316375579e-06
-1.89088521634651e-05
-2.48058360450799e-05
1.28716684011729e-05
-2.81253810289065e-05
-3.70640556792668e-05
-2.46298407413717e-05
-1.74816098215286e-05
-1.57242750828261e-05
-2.42647382881769e-05
-1.42771178320597e-05
-1.28711704436169e-05
-1.33836329296337e-05
-2.16948448308541e-05
-1.80582850707828e-05
-1.49127773691915e-05
-3.16219666243082e-05
-1.758855736621e-05
-2.320099569001e-05
-1.87756889192607e-05
-1.70615221996945e-05
-3.48792845302798e-05
-2.38461370056335e-05
-6.99031312797344e-06
-1.98704123639352e-05
-7.24863430862129e-06
-2.22949803930829e-05
-1.78571153388578e-05
-1.91773573080733e-05
-1.5381644483617e-05
-2.40963002748066e-05
-1.33691177129922e-05
-1.34090244658782e-05
-6.11827129412501e-06
-8.25646203958461e-06
-1.47127921085686e-05
-6.84394550905057e-06
-2.27739771614634e-05
-2.21108681567969e-05
-1.60349208302591e-05
-2.38692426588875e-05
-5.43372464089609e-06
-2.98884484540943e-05
-4.83530222231609e-06
-9.89979499263235e-06
-1.79880481982096e-05
-2.23072499070442e-05
-1.69853026067177e-05
-1.79074068233946e-06
-1.03370882572131e-05
-8.94464266798324e-06
-2.46632983048135e-05
-1.12064982583038e-05
-9.74866166741131e-06
-1.32351757986347e-05
-2.04542780652287e-05
-1.05997903484297e-05
-9.22965478056273e-06
-2.88410903840119e-05
-4.37434871712497e-05
-1.55977551691833e-05
-1.07920954398208e-05
-1.21836543527019e-05
-7.02496659382681e-06
-2.45192367108614e-05
-1.96536888133817e-05
-9.28383696739276e-06
-1.38285932139206e-05
-3.07231505368855e-05
-1.3591129102251e-05
-8.35778373192035e-06
-1.57958383821068e-05
-1.97648075906149e-05
-5.45545160010684e-06
-1.2602031047105e-05
-3.09725345834009e-05
-1.11314704086283e-05
-1.51364081530397e-05
-6.03139159309914e-06
-1.15731082605765e-05
-2.26743759597563e-05
-3.50524705883843e-05
-2.65847569063448e-06
-1.16747202427922e-05
-1.66286504030608e-05
-1.80393732118648e-05
-9.92829992572576e-06
-1.7168085685915e-05
-3.31187920761492e-05
-1.6367457751142e-05
-1.13279328102233e-05
-3.76760574811168e-05
-1.77335372415501e-05
-1.25338055663655e-05
-1.40551563433424e-05
-2.71146678532865e-05
-2.95392069945322e-05
-3.03092848491475e-05
-9.23143245666602e-06
-2.22473610196385e-05
-3.0127756498148e-05
-6.45333458989138e-06
-8.23895827529072e-06
-1.57023861981504e-05
-1.00618189777666e-05
-1.88046663988568e-05
-3.66464599619563e-06
-2.79205457152099e-05
-4.54878711395783e-06
-1.83046842205733e-05
-9.60927345319644e-06
-1.10649288161258e-05
-2.26441746094699e-05
-5.74410648718752e-06
-5.47093964566174e-06
-2.63617685679074e-05
-2.65894172383924e-05
-2.72348612210251e-06
5.74471191500634e-06
-1.58127440315504e-05
-8.41131774745419e-06
-2.38081821152787e-05
-8.19556510140819e-06
-1.87985360498913e-05
-5.15656859462563e-06
-1.0404070490573e-05
-2.43532185918871e-05
-1.45769806117433e-05
-2.00978422550386e-05
-2.08950426423061e-05
-2.25938425000528e-05
-1.17352545721528e-05
-2.96661670668974e-05
-1.04942793977347e-06
-8.85744057556556e-06
-2.81034725004988e-05
-8.34985663650481e-06
-1.72460000865074e-05
-1.23735665359161e-05
1.59114206993481e-06
-1.07324657314988e-05
-1.99783036068148e-05
-1.72930431262946e-05
5.98927784741025e-06
2.07846677091578e-07
5.02658317146337e-06
-1.77068265069847e-05
-1.28956861605753e-05
-2.17546477805654e-05
-6.59453451399461e-07
-2.49489699807259e-06
-3.07838824422574e-05
2.09206924508121e-06
-1.67184940128446e-05
-8.93180043619841e-06
-1.52532550436853e-05
-1.68355780586351e-05
-1.87140790291454e-05
-2.17089610352463e-05
-5.70505731618913e-06
-1.46808565586217e-07
-1.66338218027418e-05
-1.80769293860565e-05
-2.53106508668181e-05
-9.86201649151737e-06
-2.42359004950236e-05
-1.9551408304811e-05
-3.19596687786069e-05
-1.66936701946781e-05
-2.32456783794305e-06
-9.24050617898296e-06
7.03236636659154e-06
-1.90034748281779e-05
-8.36410991083465e-06
-1.51921936229765e-05
-1.67611563093325e-05
-2.21004209593128e-05
-4.25110095495496e-05
-1.02524024795823e-05
-1.55604316789004e-05
-1.54456753978515e-05
-1.99202483625165e-05
-2.68614526703168e-05
-1.06536726390716e-05
-1.46130805092305e-05
-2.26625193412551e-05
-8.2569958439621e-06
-1.34922378237348e-05
8.06351813291259e-06
-1.59491885799328e-05
-6.77340250439962e-06
-8.81546101103571e-06
3.27757697479356e-06
-3.21316877112661e-05
-1.34905860781136e-05
-1.61297607581968e-05
-2.00452570525123e-05
-1.02154496057776e-05
-1.55654820392872e-06
-1.46043925003006e-05
-2.31193946073144e-05
-1.77582300627106e-05
-2.32611399689666e-05
-6.98325338075566e-06
-3.39401078415323e-05
-8.92182291664653e-06
-1.14764376695241e-05
-1.94093025265613e-05
-2.81723658515906e-05
-1.37612187005344e-05
-9.67020522056244e-06
-3.2684653026864e-05
-1.20071812995322e-05
-2.08825246869496e-05
-1.19244354899081e-05
5.14536096072247e-06
-2.14104743111593e-06
-1.15919047199023e-05
-1.3090031673179e-05
-1.26707878334614e-05
-2.27719068315759e-05
-1.25335118438546e-05
-8.52475223913448e-06
-1.33362369737851e-05
-1.61388573389647e-05
-2.13380462259608e-05
-2.40589371773542e-05
-1.70392058299727e-05
-2.3531877619885e-05
-1.28310132513803e-05
-5.89803776996303e-06
-8.11761502594479e-06
-2.54826799044465e-05
-2.72990431660511e-05
-5.89895821369467e-07
-1.37074378678496e-05
-1.4537633916064e-05
-1.19340531174764e-05
-1.6241355682601e-05
7.35945530741579e-06
-1.12851832374881e-05
-1.73497808476497e-05
-6.60428444512561e-06
-2.23943380079382e-05
-1.59197215124603e-05
-1.98324051364523e-05
-2.44882526217926e-06
-1.60491604434688e-05
-1.01315208764297e-05
-3.4644227469254e-05
-7.73941760637059e-06
-1.37723932867786e-05
-1.55368038910901e-05
-2.08373913536266e-05
-2.68888175153695e-05
-1.30764185389984e-05
-7.49066922147359e-06
-2.03056899521424e-05
-1.36115868457325e-05
-6.07300181724656e-06
-1.70616724913924e-05
-3.06701681050962e-05
-1.87895397851615e-05
-1.17342906564915e-05
-2.19786353706624e-05
-1.471488446038e-05
-2.96708381105723e-06
-1.82292161284086e-05
-6.56736625689132e-06
-2.13659716258906e-05
7.88374831917534e-07
-2.40946147041337e-05
-1.77444529481229e-05
-3.00884123296162e-05
-2.72798327768751e-06
-1.92988595622382e-05
-1.07153845981373e-05
-1.82940852360578e-05
-2.10266033557747e-05
-8.60762185201944e-06
-1.53688070689662e-05
-1.49067996914076e-05
-1.34299399446087e-05
-1.38730826053637e-05
-1.50349713991481e-05
-8.48246813374219e-06
-1.5564562085771e-05
-9.37989303552892e-06
-1.29155681009434e-05
-1.29915785908449e-06
-2.22313397012397e-05
2.23573752739466e-07
-1.06154326969884e-05
-2.6576948186377e-05
-2.17446584305086e-05
-2.25492438185915e-05
-1.55982993686318e-05
-1.11949863238867e-05
-2.91506812522136e-05
-1.28750517149659e-05
-1.33822216214349e-05
-2.17340200225275e-05
-7.55972235404821e-06
7.60118082277584e-07
-1.9211354789619e-05
-3.66400983715911e-05
-1.21609772768963e-05
-7.58660629485718e-06
-2.04196323194847e-05
-1.62687731235617e-05
-2.51648712096947e-05
-1.31092324044141e-05
-1.54651841165788e-05
-3.02247047456311e-05
-1.62529373509532e-05
-1.5344749548564e-05
-1.20188633128501e-05
-8.95790330673592e-06
-8.90309196912403e-06
-1.47985812936547e-05
-2.38686313713042e-05
-2.04704951139834e-05
-2.36824129500924e-06
-2.00198223796793e-05
-1.44523790050059e-05
-1.43773130859173e-05
-2.17616757944719e-05
-2.60924372292378e-05
-8.87175287686152e-06
-1.91065761295442e-05
-1.85069347844224e-05
-1.11812380549371e-05
-1.774815554584e-05
-1.19999357003968e-05
-8.26802239824129e-06
-2.18506865025722e-05
-1.85639253252476e-05
-1.23393866878679e-05
-4.28017797817686e-05
-2.57416592932607e-05
-3.19677472456587e-06
-1.78858258447456e-05
-2.63296021808954e-05
-2.16138473556187e-05
-1.37001165203437e-05
-2.16833964153869e-05
-2.80995363084165e-05
-1.69887197659958e-05
6.08224636360141e-06
-1.25839345222354e-05
1.5529111721207e-05
-5.94900681894214e-06
-1.23836359003337e-06
-5.52141660075468e-06
-8.50292834552984e-06
-1.75322882992131e-05
-1.90851722622029e-05
-1.857185807165e-05
-1.21396724521786e-05
-1.09067037403464e-05
-1.05011240663304e-05
-6.96609174263441e-07
-2.81364285740705e-05
-8.13193057169447e-06
-1.37992260190558e-05
-1.46364374067182e-05
-2.3955630804832e-05
-1.64751554951553e-05
-2.1692762419173e-07
-1.9672763699454e-05
-1.32691473316933e-05
-1.50201670155982e-05
-7.51831477749553e-06
-2.29415570089054e-05
-5.86451940330088e-06
-2.4345212575006e-05
-9.25261551013091e-06
-8.50599992334488e-06
-8.58942214466816e-06
-8.77411505222171e-06
-5.11168135062979e-06
-5.28690957523558e-06
-2.08958284547383e-05
-1.4680434294264e-05
-2.60675447662596e-05
-9.11529224526042e-06
-1.99498434257732e-05
-2.15958179547901e-05
-1.73212340361449e-05
-2.34779722358763e-05
-6.94121669366269e-06
-1.4991462056878e-05
-9.45805644781058e-06
-1.22723732808628e-05
-5.65356462843375e-06
-5.30898988895326e-06
-1.69177936114315e-05
-2.04958838307511e-05
-1.26187643479051e-05
-1.80897424021082e-05
-1.93348508679398e-05
-1.55099643986165e-05
-1.61391117516064e-05
-1.54467703674353e-05
-3.78016608933255e-05
-3.54596139966821e-05
-1.38565459645585e-05
-6.76850461240643e-06
-2.82437650173243e-05
-3.34784856119515e-05
-1.40915416379996e-05
-1.83212367739038e-05
-1.88242648051709e-05
-1.83821672437145e-05
-1.17139294827167e-05
-2.40573262756823e-05
-2.05612299495157e-05
-1.4945425969303e-05
-1.72713952702154e-05
-4.49635996524268e-06
-1.77122453273113e-05
-1.13502148669817e-05
-2.31195332483507e-05
1.2399372510606e-06
-1.58756117973821e-05
-2.19187612364309e-05
-6.20274570100778e-06
-2.62860577901416e-05
-1.56088473328103e-05
4.02486593302306e-06
-1.6796688607227e-05
-1.89479048620572e-05
-3.13757808412205e-05
-6.04375881409523e-06
-1.30539318345183e-05
-3.44124970299561e-06
-8.51602327975206e-06
-2.4569331021301e-05
4.92149816933444e-07
1.38857377981999e-05
-6.34328013736691e-06
-2.18724303342118e-05
-2.26722159257886e-05
-1.72729338345568e-05
-1.37485129368326e-05
-2.76510900075658e-05
-3.50687988860051e-05
-1.07605057236007e-05
9.69931615130116e-08
-3.43315489978578e-05
-2.25724050985588e-05
-1.82951791833361e-05
-3.04991904381586e-05
-1.20413012820198e-05
-1.90785540902866e-05
-9.36946320337622e-06
-1.81317807068393e-05
-2.31369480659651e-05
-2.31005723241891e-05
-3.69934503605692e-05
-1.22728632517847e-05
-1.19075729267137e-05
-9.99036965150377e-06
-5.43005649920626e-06
-1.40902504279788e-05
-7.86634243506017e-06
-7.72361230964753e-06
-6.62026232007235e-07
-2.48263841065333e-05
-3.16933336867589e-05
-1.49953526504272e-05
-2.19417669016922e-05
-2.15029347782215e-05
-1.89766137637749e-05
-1.72174212430131e-05
-2.50470209013715e-05
-1.39300207646151e-05
-8.76766642191534e-06
-2.31645796826317e-05
-7.72081114067566e-06
-3.213387576317e-05
-2.4462301185086e-05
-1.27350083211511e-05
-3.14735745212777e-06
-2.35884135899291e-05
-2.59089161979612e-05
-1.54458702040287e-05
3.74884080470786e-07
-2.53728890888971e-05
-1.10161895881142e-05
-1.65389740641471e-05
-1.41832078055006e-05
-7.18838538306791e-06
-2.02095715556137e-05
-2.46195980555912e-05
-2.26948533225806e-06
-1.2511400850636e-05
-1.75994193023158e-05
-2.29826047149863e-05
-1.15869226719802e-05
-1.7011393411574e-05
-1.55306410556971e-05
-1.63930286079436e-05
-1.42995492396568e-05
-3.17195547401211e-06
-1.69696441324429e-05
-2.57824205743884e-05
-1.31246656605592e-05
-3.2902638071338e-05
-5.23800811239832e-06
-2.36113939780482e-06
-1.77916551376473e-05
-1.08896163604694e-05
-1.30142299313288e-06
-1.03964825047409e-05
-2.45322089172045e-05
-1.82264039595643e-05
-3.76051355405042e-05
-1.43698696111683e-05
-1.6922728541456e-05
-2.61787035760509e-05
-2.95776631900532e-05
-1.98244822547266e-05
-1.65733142938996e-05
-2.26759824577755e-05
-1.078044264303e-05
1.87897485885077e-06
3.95272822638912e-06
-1.23099172856604e-05
-1.76831882341816e-05
-2.7964454340414e-05
-1.96024326265246e-05
-9.15830687627239e-06
-2.67761648044182e-05
-1.96202608607836e-05
-2.35963134205793e-05
-3.78091860889805e-05
-1.38734495790538e-05
-1.14406589565958e-05
-1.2442163257965e-05
-1.58171779942053e-05
-2.79210004489408e-05
-1.7690239422141e-05
-2.47569654275358e-05
-2.67123458148066e-05
-1.33517762873937e-05
-1.6204260470959e-05
-2.69224416297406e-05
-2.83078502010496e-05
8.21540648244898e-06
7.07280617130083e-06
-1.1902742032032e-06
-1.51239917774127e-05
-2.11007806854084e-05
-1.77744555304017e-05
-4.53291999417179e-06
-1.91678269303612e-05
-2.3447088534413e-05
-8.83850218283041e-06
-2.39923952643624e-05
7.61797257830331e-06
-5.90749628310273e-06
-1.8453118079564e-05
-3.27492175133278e-05
-1.41505414295376e-05
-1.77218285443623e-05
-1.45277214408603e-06
-5.47560280256842e-06
-1.2427082417769e-05
-2.8982058123203e-05
-1.21518842632364e-05
-1.40950903682338e-05
-2.3042492674256e-05
-6.5312439117534e-06
-1.37375009555881e-05
-3.46360219429e-05
-1.86409630812737e-05
-1.76896871206804e-05
-2.6063222416776e-05
-2.36466183584856e-05
-1.92810991205806e-05
-1.32952352633567e-05
-8.03717339309103e-06
-2.1920682848843e-05
-4.54081722688819e-06
-2.9710629549552e-05
-1.92722176399144e-05
-4.92138575288705e-06
-1.17202641460386e-05
-3.52305306486482e-05
-1.51005694788462e-05
-2.61901923404792e-05
-1.98905282096495e-05
-2.01265621948527e-05
-2.43282686715523e-05
-5.71742290187525e-06
-9.00289601859063e-06
-1.02924638675217e-05
-5.95598717416274e-06
-1.66944602406172e-05
-2.30885884072461e-05
-1.71952260994732e-05
-1.76053631302958e-05
-2.2814008879464e-05
-2.81388775213421e-05
-1.8176100657387e-05
-1.72561658477648e-05
-1.32046613680699e-05
-1.81620756256313e-05
-2.10123200790377e-05
-1.74741443304115e-05
-9.29888500617235e-06
-1.55506966387225e-05
-1.90717806847235e-05
-2.52670694015994e-05
-2.86232006067409e-05
-5.84643394892798e-06
-2.65623399635177e-05
-3.27837664801798e-06
-2.12180500434251e-05
-2.99529977897185e-05
-2.28691364120481e-06
-7.90138668739824e-06
-2.41984435460317e-05
-2.21641958037185e-05
-1.00478304203178e-05
-2.47048079593359e-05
-1.1082540957682e-05
-2.66576951413381e-06
-1.45691763336189e-05
-8.92647218945279e-06
-1.85822573523647e-05
-7.95840118830282e-06
-2.43084341083577e-05
-1.77235567401543e-05
-1.70033664728517e-05
-8.33281997903436e-06
-1.34369446715369e-05
-1.6750977058348e-05
-9.72698465296657e-06
-3.10183903369106e-05
-8.80515322641889e-06
-1.55705234483062e-05
2.63968575564318e-06
-2.09823681033278e-05
-1.14121045674973e-05
-1.00605224538903e-05
-1.69656816788199e-05
-1.38619768189706e-05
-2.46766036197644e-05
7.85496965741857e-07
-2.11440444886609e-05
-2.88538769019637e-05
-3.53845879129621e-05
8.06438821210538e-06
-1.28731396770119e-05
-6.41600098978987e-07
-1.80028938021373e-05
-2.56463161744818e-05
-1.92450893539193e-05
-2.70606428274196e-05
-2.5207548206413e-05
-9.87732131500901e-06
-1.38189147446424e-05
-2.05872375474087e-05
-4.36755115213973e-05
5.00194209462537e-06
-1.64140423426564e-05
-4.26649177980357e-06
-2.22523717192331e-05
-8.7676290098493e-06
-3.42411631529174e-08
-2.0234568161733e-05
-3.01358502014638e-05
-2.5491939121319e-05
-9.3354994602773e-06
-1.5386573083448e-05
4.79704661285478e-06
-7.26236007464944e-06
-4.48049765588769e-06
-1.56823689095635e-05
-6.03933640438858e-07
-1.99955578018492e-05
-2.14866616249649e-05
-4.4794743645884e-06
-3.17616671517995e-05
-1.68549322581507e-05
-3.13362377801721e-05
-8.50851793482713e-06
-1.38907355655852e-05
-1.1724548774327e-05
-2.99484196963609e-05
-2.08543733075322e-05
-1.19993605311196e-05
-2.50302099731565e-05
-1.99807739040805e-05
-6.25617462911768e-06
-1.53455163030943e-05
-1.24104265788789e-05
-1.72566470126927e-05
-2.42613018674462e-05
-1.97656565145944e-05
-3.0563227745817e-05
-2.41219641645653e-05
-1.58993376529621e-05
-1.01607374424946e-05
8.47921410853886e-06
-1.65559811670117e-05
-3.2621193733484e-05
-4.45820530182865e-06
-9.93549102497775e-06
-2.13190484607557e-05
-1.40501253831044e-05
-5.93715060172752e-06
-1.77698682886977e-05
-1.13768740049907e-05
-2.13757739096379e-05
-1.84252361852452e-05
-1.64704945000398e-05
-2.56667285353131e-05
-4.66693160905468e-05
-2.03645016773276e-05
8.84320695796906e-07
-2.14579985964334e-05
-2.38297861550896e-05
-1.76132688253438e-05
-1.76441412991028e-05
-1.28564938051171e-05
-1.64268975922621e-05
-2.7339119934341e-05
-3.11207672250981e-05
-2.16348839201914e-05
-2.96831971778773e-05
-9.75845003013676e-06
-4.50917227507428e-06
-1.42896386486017e-05
-2.24406779574789e-05
-1.17367682744229e-05
-2.13208969771614e-05
-1.27545306835275e-05
-1.38075411578082e-05
-1.70919295360014e-05
-2.04659786235031e-05
-1.76275094348443e-05
-1.09151068901454e-05
-1.37065372269957e-05
-2.48035299876765e-05
-2.07783348505843e-05
6.55764880950931e-08
-6.65287495104582e-06
-2.45027839663901e-05
-2.12929789730764e-05
-1.31575222188856e-05
-4.93329548983885e-06
-1.07969928191842e-05
-3.55276208657643e-05
-1.26878676089902e-05
-5.71580458721354e-06
-6.88227151246058e-06
-8.21190502380194e-06
-1.13155337280174e-05
4.13179087850085e-06
-2.66980305014276e-05
-1.06240219913064e-05
-3.04071764191557e-05
4.84723826252842e-06
-2.59902273890604e-05
-1.21318124756279e-05
-2.18075135878162e-05
-2.75001241736817e-05
-1.3801538841138e-05
-1.18898885120322e-05
-4.23695005145834e-06
-1.6306759896827e-05
-1.16284018269318e-05
-2.79611605112609e-05
-1.20889804734324e-05
-1.80310457898311e-05
-4.0404266452136e-05
-1.24266846666586e-05
-2.43287952553013e-05
-2.85644591606083e-05
7.18416762248685e-06
-2.01168392005975e-05
-3.54090257037818e-05
-2.8034864159059e-05
-2.01075985931216e-05
-2.85447168361385e-05
-2.27736392868432e-05
-3.52212170202412e-06
-1.9475416889392e-05
-6.1621533070471e-06
-7.25792607037821e-06
-3.84707800412629e-05
-5.33953361281947e-06
-9.13858629977501e-06
-8.53975130629951e-06
-1.13616487566241e-05
-8.18617877388081e-06
-2.02130315910358e-05
-2.50092882654309e-05
-1.20393600052656e-05
-9.53582482722162e-07
-1.55523030925466e-05
-2.81424776328933e-05
-3.40295639261047e-06
-1.36147819603282e-05
-2.20447290023426e-05
-1.05808490120485e-05
-2.91327343537708e-05
-2.1175790165013e-05
-9.79670561312602e-06
-2.03813306004387e-05
7.92390586625236e-06
-1.63055252495734e-05
-2.4608949912149e-05
-1.9398024144574e-05
-1.72104770977868e-05
-1.97482721889745e-05
-1.17872141255941e-05
4.64629472235915e-06
-2.58684372551515e-05
-7.95580926740994e-06
-1.10563516624706e-05
-1.54087328328361e-05
-4.68892948675528e-06
-9.72951764045383e-06
-1.41181734527496e-05
-1.69289773818948e-05
-3.29931822638974e-05
-2.62865335953003e-05
-1.6905632178321e-07
-1.17431088218445e-05
-1.86054138629653e-05
-2.29249417087018e-05
-1.13605323414774e-05
-9.46379140894042e-06
-5.82828694062257e-06
-3.66987247847134e-05
-2.49344998503649e-05
-1.27837576346411e-05
-2.39041767998013e-05
1.32052518423633e-05
-2.75276627017566e-05
-3.37396240591781e-05
-9.73570943706341e-06
-1.2709315053576e-05
-1.12528779452096e-05
-2.57979196958643e-05
1.19056692869796e-05
-6.88682245033576e-06
-2.6113282218548e-05
-2.44371847496142e-05
-8.70037266274565e-06
-2.65754093360494e-05
-2.22973511276477e-05
-1.6116133431114e-05
-1.29060112614235e-05
-8.86627822204946e-06
-7.70653952313598e-06
-1.30572893609109e-05
-1.90190999276579e-05
-2.51113748812287e-05
-1.22836897116915e-05
2.35785509846178e-06
-1.71160371646115e-05
-5.70166800133675e-06
-1.65259531907998e-05
-4.29036310895201e-06
-1.26203093833593e-05
-1.89520739601022e-05
-1.36037270461792e-05
-3.3256761298086e-06
-1.61608201590337e-05
-1.20252692551856e-05
-2.36649954618016e-05
-3.01395271649278e-05
-1.71888812705062e-05
-2.0902398804356e-05
-1.698949703933e-05
-8.96099494538874e-06
-1.69001551523319e-05
-1.43958173077636e-05
-1.2219474722333e-05
-1.28934900538008e-05
3.42387260976582e-06
-2.94693224837871e-05
-3.63968811380453e-05
-2.04013272027886e-05
-1.5557041661681e-05
-2.42009374947324e-05
-1.70126386944925e-05
-9.70097583991942e-06
-1.65235698711707e-06
-1.63541455250082e-05
4.97541906639078e-07
-3.06025499047534e-05
-2.41033556038836e-05
-7.0609928978845e-06
-2.42789110373613e-05
-1.17612425974447e-05
-1.71978253199228e-05
-1.84527405292143e-05
-2.19914572781089e-05
-1.31464135201682e-05
-1.24393819126744e-05
-1.90152471443614e-05
-2.82471036210247e-05
-2.5204387904668e-05
-2.10225172448239e-05
-1.02640641965076e-05
-9.89097449475465e-06
-2.54468141726275e-06
-1.25921409320032e-05
-1.00994104566412e-05
-3.83484009747215e-05
-2.99711259816324e-05
-2.8902496279506e-05
-2.28881137774744e-05
-2.82278801695962e-05
-1.69469356909418e-05
-5.02293692537991e-06
-4.21156872556139e-06
-2.7482178239985e-05
-3.37456676645204e-05
-3.44885861010469e-05
-1.07130831961122e-05
-3.93800451807392e-05
-1.35003826008244e-05
-2.99756466063287e-06
-9.88200832191267e-06
-2.24597219542046e-05
-1.394352516825e-05
-1.65295761200647e-05
-1.92347846201562e-05
-1.73091040562224e-05
-2.26196654056047e-05
-9.42086182222716e-06
-2.24131522976549e-05
-1.63603665111051e-05
-2.35658432234037e-05
-1.32823296066674e-05
-2.82601587096103e-05
5.11431759279139e-06
-3.62705728350053e-05
-4.77643070760706e-06
-1.7681703441007e-05
-2.4379903082735e-05
-1.58476462119296e-05
-7.81706673064231e-06
-1.49944996371582e-05
-4.20443290469816e-05
-1.53053744478851e-05
-1.40253551278946e-05
2.90590725209585e-06
-3.5609048133425e-05
-8.02315199869924e-06
1.17235567301703e-05
-1.78680419010339e-05
-1.41447151691657e-05
-3.22819461175077e-05
-2.7502053090858e-05
-6.13811084079767e-06
-1.57170489781664e-05
-2.04265053857657e-05
2.82794680616655e-06
-5.58330759632038e-06
-9.25339226968616e-06
-2.05878104567048e-05
-2.31169902034274e-05
-1.88850659405599e-05
-1.70708051262256e-05
-2.28874285033952e-05
-8.96652772523661e-06
-4.06788238663252e-06
-1.39480769270411e-05
-3.32180902510997e-05
-2.5451527904836e-05
-1.70049963187862e-05
-1.14272358648415e-05
-1.41298140447766e-06
-1.94784089632607e-05
-1.97863560532864e-05
-1.08899632017899e-05
-9.9422425276014e-06
-1.21024141276615e-06
-3.39252341030383e-05
-2.66789788734097e-05
-3.14706374190006e-05
-1.91226098188428e-06
-1.36627805724013e-05
-3.2937434535064e-05
-1.52543225592053e-05
-2.17787356886376e-05
-2.68026692879282e-05
-1.49397413508906e-05
-1.77933567937375e-05
-2.63099095243971e-05
-1.20435645822755e-05
-1.9287790531686e-05
-1.69437063940006e-05
-1.4279191143454e-05
-4.21429297701759e-06
-1.54781504591747e-05
-3.62784181136463e-06
-1.22733056568616e-05
-7.54961843874106e-06
-3.49528749599196e-05
-3.41652462617555e-05
-1.6550710515395e-05
-1.96132380143645e-05
-1.70836225149142e-05
-2.29513582160964e-05
-1.64560413373054e-05
-2.89556352576321e-05
-1.20896992744475e-05
-3.35542695390256e-05
-2.93210924097702e-05
-1.72692200584597e-05
1.98591159054421e-06
-6.01718834625283e-06
-3.85526909559066e-05
-5.75493163967709e-06
-2.02212975660307e-05
-1.54920636627129e-05
5.67777304750136e-06
-1.20987731994047e-05
-2.30973982153652e-05
-2.88510125193721e-05
-8.97151690185102e-06
-8.78631320733082e-06
-1.68046722629868e-05
-1.36986929765957e-05
-2.16763602093411e-05
-4.54960641104504e-06
-1.9729822930425e-05
-1.91840349514163e-05
-2.16742777104963e-05
-2.38222738385475e-05
2.11634081591859e-06
-2.72342530494561e-05
-1.59792144352741e-05
-9.61575341460428e-06
-2.47715644506841e-05
-2.0541313597263e-05
-1.58053731013029e-05
-1.94957025685278e-05
-2.53943692513885e-06
-1.73979441506556e-05
-3.35161800248605e-05
-3.04205632342054e-05
-1.04966882125158e-05
3.35477620374683e-07
-3.27737247069027e-05
-9.97607838663774e-06
-1.63636232951429e-05
-1.88638993144321e-05
-2.48854378622232e-05
-1.07335485392995e-05
-9.43480033541529e-06
-1.27009409090218e-05
-3.28660628035592e-05
-2.60049248402127e-05
-3.04893257362581e-05
-2.34428722492886e-05
-1.27728615874439e-05
-2.19578505475105e-05
-3.11528035887781e-05
-2.60608098099494e-05
-1.84185719031776e-05
-4.1668590007066e-06
-2.33814059713264e-05
-7.04631980620488e-06
-1.95572388181554e-05
-1.83854382740894e-05
-1.90154912570105e-06
-3.41144801324978e-05
-1.30643353597926e-05
-1.12802211752332e-05
-1.45746985302199e-05
-5.21075107228177e-06
-1.40073787765297e-05
-2.26798451983894e-05
-4.11795923221809e-06
-8.54653851533177e-06
-2.4729905361822e-05
-1.93779632658828e-05
7.21278278594e-06
-1.08248825781723e-05
-2.06121804186998e-05
-6.07667327924192e-06
-1.10827522940088e-05
-1.4056597701469e-05
-2.78772157981382e-06
3.89672150540733e-06
-2.28183211209372e-05
-1.95445942236849e-05
-1.03075787226541e-05
4.18868813476997e-06
-1.50040810714701e-05
-5.7926015197688e-06
-1.68036317161047e-05
-7.93416135587448e-06
-2.02674568301157e-05
-2.22713477263671e-05
-1.85978231012493e-05
-1.51831330748628e-05
-2.60928004033389e-05
-9.04911787438217e-06
-2.41097273930706e-05
-2.50289913513118e-05
-1.93858377922798e-05
-2.30763749664686e-05
-1.84631277436071e-05
-1.28697535906516e-05
-3.28960791671864e-05
-1.83543627432315e-05
6.42847683227923e-06
-2.01193323650921e-05
-8.53807576106134e-06
-1.64149918294976e-06
-2.02718677051287e-05
-2.19760019537116e-05
-3.34958853189457e-05
-9.92711106518005e-06
-2.36643793140473e-05
-1.79970955669423e-05
-2.82790851807752e-05
-3.5990289582469e-05
-6.68419773223337e-07
-8.35600938905274e-06
-1.99937781416245e-05
-1.55180596560563e-05
-1.81855280431631e-05
-1.6846728187657e-05
-1.89056040817074e-05
7.56805689006517e-06
2.63530356541801e-06
-2.74204118168266e-05
-2.4145922293352e-05
-2.65639915894309e-05
-4.46032661162599e-05
5.32756775656584e-06
-2.70991224725704e-05
-3.47387216283706e-05
-2.04373296138659e-05
-2.28946854348306e-05
-1.73645741054987e-05
-1.0916071242334e-05
-1.18038435350143e-05
-1.34929752517689e-05
-6.10718150118091e-06
-1.35746066123163e-05
3.23413849603471e-06
-2.17366518594536e-05
-2.50696385937302e-05
-7.77559493422067e-06
-2.85161245027076e-05
-3.45243876375081e-06
-6.50362221132821e-06
-1.65988176544304e-05
-1.8020276262171e-05
-3.67626984969403e-05
-2.24514861832744e-05
-2.49390951534453e-06
-2.99464886404559e-05
-2.02682144890686e-05
-1.08920051882945e-05
-1.14619500820359e-06
-2.15440725783161e-05
-1.98220607989563e-05
-2.63325942167693e-05
-2.55041212427485e-05
-2.50330015988115e-05
-2.76052759472488e-05
-1.21656035970188e-05
-1.88151829118495e-05
-1.8968373244904e-05
-2.70141146230171e-05
-1.37289332732709e-05
3.88763017117023e-06
-1.57431648540889e-05
-2.46197180038093e-05
-1.33463841555459e-05
-1.86773216144198e-05
-1.16995762731171e-05
-2.23023333068323e-05
-2.31930284707047e-05
-1.12709228359905e-05
-2.44754197091271e-05
-2.05997610258899e-05
-3.73087390889798e-06
-1.34412197357812e-05
-1.25336514086017e-05
-1.23440317215578e-05
-1.61735597391328e-05
-1.59658061962693e-05
-4.22768654867088e-06
-1.4464689592517e-06
-8.46607814150695e-06
-2.16202149245568e-05
-2.92515235516893e-05
-1.88253610328164e-05
-2.15006365065471e-05
-9.54119513261835e-06
-2.67606228775699e-05
-1.74028425057327e-05
-2.52293196400942e-05
-1.46375493546132e-05
-1.57592044513705e-05
-6.19857797417744e-06
-2.5038417804519e-05
8.74176353666324e-06
-2.45379000692419e-05
1.75026990207528e-05
-9.5532173198518e-06
-2.14819090454746e-05
-2.70535146965925e-05
-1.23910030960838e-05
-2.72778280192614e-06
-1.70211138748919e-05
-1.20700630095442e-05
-3.02593734194229e-05
-9.73963524534213e-06
-9.03126192753708e-06
-2.81703682477749e-05
-9.98497758833244e-06
-2.75751220843598e-05
-2.87845639393568e-05
-2.07186134338682e-05
-8.78159148731875e-06
-1.29666514513455e-05
7.88561269394498e-07
3.72990820699358e-07
-2.43432784341238e-05
-7.08584411642867e-06
-4.04400865068005e-05
-2.36163262384318e-05
-2.19288368319726e-05
-2.35645829986815e-05
-2.20382904711206e-05
-1.8777030440291e-05
7.96417037564601e-06
-2.64608109879798e-05
-1.87789547953074e-05
9.90958980100813e-07
-1.64447794369146e-05
-2.48242700343015e-05
-2.12430696957946e-05
-8.400278659463e-06
-1.35799091208834e-06
-9.48767821464884e-06
-1.12583095909167e-05
-1.64744624129218e-05
-1.04116536377526e-05
-1.83863330501519e-05
-7.68702193348832e-06
-9.45916903448918e-06
-1.27366872158318e-05
-2.16446637988568e-05
-5.77552997137823e-06
-2.72446490895304e-05
-8.28219926130324e-06
2.94137225456675e-06
-5.20135324644162e-06
1.96738316062956e-07
3.03583635117834e-06
-2.29726904792012e-05
-8.95151022810287e-06
-1.73142314812451e-05
-1.73331445722572e-05
-2.5238723211394e-05
-1.22314106585797e-05
-1.73684895045143e-05
3.15129414936756e-07
-1.30671534716872e-06
-1.60438210780128e-05
-1.64446887046307e-05
-3.76378542675182e-07
-7.15490937845399e-06
-1.10127429724359e-05
-3.04983374054621e-05
3.64205488329919e-06
-3.03627589097344e-05
-2.21064030112774e-05
-2.87971759573926e-05
-2.08502606755134e-05
9.5064743996581e-07
-2.46101368653197e-05
-2.58273411726847e-05
-1.45495078598142e-05
-1.48946579782425e-06
-1.93048413868581e-05
-1.11674059503693e-05
-2.77722291535321e-05
-2.57261610867316e-05
-8.66894188804863e-06
-3.46451740670245e-05
-1.87869106463809e-06
-1.39811655898545e-05
-2.52095938771398e-05
2.81740931528253e-06
-1.14437856657253e-05
-1.01896178610347e-05
-2.04087192828864e-05
-5.30800978132172e-06
-2.12515269492699e-05
-2.30801608957979e-05
-1.58284462359549e-05
-2.23983897593862e-05
-1.49387790425672e-05
-1.8593079836331e-05
-3.02671527496147e-05
-1.32421157704323e-05
-1.63593693618253e-05
-8.96380485258303e-06
-3.38731015182278e-06
-6.37576299509143e-06
-1.48581375566654e-05
-1.44852722675761e-05
-2.69743479202993e-05
-1.44550369601746e-05
-1.22059219236726e-05
-2.89069779933461e-05
-1.19252992045559e-05
-1.23786674957148e-05
-7.40761002985808e-06
-2.85191381758938e-05
-6.08113823816738e-06
-2.05314985012972e-05
-1.70186865142599e-05
-2.22386975695172e-06
-1.84348405760889e-05
-1.6848767047942e-05
-1.49745398303196e-05
-1.14583394177768e-05
-1.95230613172439e-05
-1.83711127070715e-05
-1.98687166956758e-05
-7.78513319714997e-06
-1.30780439819996e-05
-3.20318989501577e-05
7.20545121327636e-07
-2.06885211497072e-05
-2.49592859238001e-05
-2.02939008481228e-05
-1.40225393026551e-05
-9.66228260242373e-06
-1.3512281363428e-05
-1.32340242013318e-05
-2.88504971575781e-05
6.87414735154506e-06
-3.4086984748018e-05
-2.42065805329631e-05
-1.64990055338476e-05
-3.43908017720018e-05
3.62606298931267e-06
-2.23099160091372e-05
-2.50322845375184e-05
-4.81831682710243e-06
-1.96505697201445e-05
6.25876901276276e-06
2.55322512396575e-07
-3.16960000482788e-05
-8.91206792460149e-06
8.1160156693523e-06
-2.27133990101507e-05
-1.86936558659991e-05
-3.37269124984515e-05
-1.55858495412918e-05
-1.15195956074399e-05
-2.0933598452058e-05
-3.24826617090025e-05
-1.44138117879293e-06
-3.62767539436245e-06
-1.9029072673913e-05
-2.64637145157744e-05
-1.42409029859346e-05
-5.64592792903693e-06
-1.9226851931667e-05
-1.02671552420581e-05
-1.35348471399882e-05
-1.53143766998982e-05
-1.47016844981075e-05
6.40409353777472e-07
-1.08509020312269e-07
-4.64525349046018e-06
-1.81099023422103e-05
-1.09508480601775e-05
-1.0839228580117e-05
-1.28232034962933e-05
-1.2218639671847e-05
-1.21473024591056e-05
-1.92042498525877e-05
-2.51610877466353e-05
-5.73428198460574e-06
-3.19765478127569e-05
-8.42904753779275e-06
-1.72557207141523e-05
-2.31649371009717e-05
-1.33172700461256e-05
-1.32324601961201e-05
-1.95988935544716e-05
-1.66292804003972e-05
-8.2725917878416e-06
-2.11126500625865e-05
-7.81147918755622e-06
-1.43418555403032e-05
-2.14131847267919e-05
-2.16517133771666e-05
-1.61928243734935e-05
5.16329789530854e-06
-1.59451422137581e-05
-1.28760321777981e-05
-1.97869282007983e-05
-3.32281941487295e-06
-1.52016911104038e-05
-2.0477654234229e-05
-2.29462371678644e-05
-1.28460770088115e-05
-1.50829354817958e-05
-2.64544944604666e-05
-2.21039467795633e-05
-1.22904958291334e-05
-1.63922181321104e-05
-4.25349828355292e-05
-1.86234706685437e-05
-6.64306087305753e-06
-1.49722572269495e-05
-1.80029253870097e-05
-1.91098131322258e-05
-1.84338550826716e-05
-1.04670753804383e-05
-3.80298408586581e-05
-2.27377686124075e-05
-7.02949288579954e-06
-1.40179483345697e-05
-1.60258456686643e-05
-1.87366123318271e-05
-1.74350662746556e-05
-2.84537382962745e-05
7.62344036748753e-06
-5.23236236964126e-06
-2.10732818999364e-05
-1.86014831943755e-05
-5.94417027721537e-06
-1.20995522350688e-05
-2.4776324139787e-05
-1.9533340656003e-05
-1.17733363889945e-05
-1.98250550437015e-05
-1.16787032028435e-05
-2.16217351909754e-05
-1.65894064826904e-05
-1.24520073496021e-05
-7.99235772832396e-06
4.12450895707323e-07
-1.3323145795835e-06
-2.36257961102457e-05
-3.24820726411112e-05
-1.42109577460716e-05
-7.74520688597606e-06
-1.53985133854703e-05
-2.26956199250679e-05
-6.21644676456939e-06
-2.03953616115239e-05
-9.43810133991811e-06
-3.34015023953014e-05
-1.19844073895699e-05
-8.15331252416158e-06
1.23062200322752e-05
-1.76936097082598e-05
-2.01980953140815e-05
-1.01570812623022e-05
-1.44920147632656e-05
-1.08159421348858e-05
-3.29624299052823e-05
-2.46754103796925e-05
-2.79975789938764e-05
8.02155599776324e-06
-2.87836201709756e-05
-2.09361767971963e-05
-2.4667660915133e-05
-2.10557124489762e-05
-1.72293223492039e-05
-2.42964351254117e-05
-2.19206709616728e-05
-1.27997969570758e-05
-2.36614302850278e-05
-1.04710664962106e-05
2.39936528860641e-06
-1.54730404559901e-05
-1.81237604892983e-05
-1.65588024635989e-05
-3.11538977352213e-05
-2.32262668619468e-05
-1.02082146558327e-05
-3.58525275387395e-05
-8.82553598883691e-06
-5.03399058498096e-07
-1.53849411010147e-05
-6.38966743499613e-06
-1.97757402578845e-05
-1.92062843715899e-05
-3.45020226121565e-05
-1.83987995853365e-05
-2.46556702309695e-05
-1.12614402855097e-05
-1.58991607636606e-05
1.36898622950144e-06
-6.9470051566324e-06
-1.991500440644e-05
-1.16562643335786e-05
-1.51868483030063e-05
-2.79686337691869e-05
-1.86121826996325e-05
2.58351168050666e-07
-5.90004986870988e-06
-6.0791572640586e-06
-8.3081753737568e-06
-1.01341538534883e-06
-1.7497342468934e-05
-2.93373630424959e-05
-1.60190825639618e-05
-8.17005052320691e-06
-9.89614558336191e-06
-1.95375397746659e-05
-1.8889802387337e-05
-1.57444398378824e-05
-1.20093166738139e-05
-3.61217420910455e-05
-7.89188264045721e-06
-2.37438834338526e-05
-1.43908424266014e-05
-2.67028965602744e-05
-1.03720759868281e-05
-2.09532061587934e-05
-1.44567033786118e-05
-2.51733998676221e-05
-2.84252246259025e-05
-5.96781977745173e-07
-5.01309487552917e-06
-1.44717467865039e-05
-5.67155482796977e-06
-1.23464390764997e-05
-1.9152133883889e-05
-1.77903687277936e-05
-1.0949035193629e-05
-2.47719146243106e-05
-1.26513621413675e-05
-3.9112495426504e-06
-1.89840681348905e-05
-1.90772866262144e-05
-2.030535558132e-05
-1.02934721973124e-05
-1.82307426921446e-05
-2.924046006701e-05
-2.65501108263431e-05
-2.77326216760503e-05
-1.34843194896581e-05
-2.2881990577137e-05
-8.59809056641072e-06
-3.65203381093977e-05
-2.44402681480238e-05
-1.3435227216924e-05
3.36100664665952e-06
-8.92675440563542e-06
-5.83238820270399e-06
-1.95207363215021e-05
-1.10164879614889e-05
-1.66472435353022e-05
-4.98016000130015e-06
-8.23492165620814e-06
-1.17968202913017e-05
-2.26902492804739e-06
-2.9965299678934e-05
-8.53732677590589e-06
-1.33655330737598e-05
-2.54100576227832e-05
-6.58961380844827e-06
2.79465011367554e-07
-2.78909167243229e-05
-2.00705782357695e-05
-1.74011614774694e-05
-2.09827410280351e-05
-3.92611003762308e-06
-4.53800855841265e-06
-1.91783457572426e-05
-3.45674912376936e-05
-1.3879669327514e-05
-2.42251544628835e-05
5.60450669208973e-06
-1.64916367656102e-05
-2.2457977545971e-05
7.82108911063257e-08
-1.50187038531072e-05
-1.51778572270906e-05
-1.68846613779854e-05
-2.26676460144562e-05
-2.64597589188055e-05
1.0637500556278e-05
-2.47735364146396e-05
-1.13019842096747e-05
-1.84279322215842e-05
-2.17462953291871e-05
-1.46088221425071e-05
-1.71219623806991e-05
-2.76007057639167e-05
-1.36392465956761e-06
-1.63812231811418e-05
-1.66367219645111e-05
-1.16791295113539e-05
5.73380705873653e-06
-3.83720246701414e-05
-2.02465262225034e-05
-1.56277670999319e-05
-2.26677539731285e-05
-5.91420815244098e-06
-2.37088391500652e-05
-7.17320972712694e-06
-1.47994629268863e-05
-6.32549997816399e-06
8.39082231369307e-07
-2.47350164073191e-05
-1.51895415829801e-05
-9.20422146429621e-06
5.44555092437554e-07
-4.41408977293485e-06
-3.3094608628801e-05
-1.08107509820908e-05
-9.11969948389088e-06
-1.61063267571119e-05
-2.90970760796046e-05
-9.29648426719277e-06
-1.11440167069209e-05
-2.90137257855531e-05
-3.34918231969795e-05
-3.79270752610189e-06
-1.32732597613448e-05
-3.69797386516588e-05
-3.1764934915339e-05
-9.67923194937544e-06
-1.61422106627454e-05
-1.13330237290989e-05
-1.55897818674722e-05
-1.50538014204577e-05
-3.13801675407024e-05
-1.68959024287671e-05
-2.75836313685217e-05
-2.21671987803667e-05
-2.15071208633976e-05
-2.94023192351974e-05
-1.57848182744614e-05
-3.51876368545342e-05
-3.04065190344773e-05
3.77301774899151e-06
-2.70603487385919e-06
-1.17460224831739e-05
-1.6557794225235e-05
-1.89228897327755e-05
-1.82639540168868e-05
2.2478375492318e-05
-1.59342870365965e-05
-2.56036357834364e-05
-1.81198134836171e-05
-1.08531153621332e-05
-2.27820850724491e-05
-1.0286647350165e-05
8.44812630434304e-07
-9.51562241910567e-06
-5.46211554650004e-06
-1.0631341094063e-05
-7.05202757518537e-06
-2.27035827317575e-05
-1.45387878226077e-05
-3.73913341893731e-05
-1.17030766105723e-05
-1.21095664984566e-05
-1.65993123155229e-05
-1.3385249621047e-05
6.7158821260514e-07
-9.3468945279786e-06
-3.08921637394594e-05
-1.09387787383077e-05
-1.18469101327149e-05
-1.12697497907401e-05
-2.15632273627709e-05
-6.77549980643348e-06
-3.56490525265663e-05
-3.01515608634135e-05
-2.43195666218783e-05
-1.63384817964731e-05
-1.2219052182244e-05
-1.17677488559833e-05
-7.70443693912087e-06
-2.20473633367424e-05
-2.1994289862175e-05
-1.6590492394951e-05
-1.15872625941505e-05
-2.30583331716787e-05
-1.83326995161281e-05
-3.2261858104681e-06
-2.68539092588522e-05
-1.5884407753179e-05
-1.12860524679905e-05
-1.61766076595167e-05
-1.68392610244417e-05
-8.5556216038429e-06
-1.3119588163143e-05
-1.91169977920928e-05
-2.02610502051227e-06
-2.62716107870521e-05
-6.55648536649575e-06
-3.39872183520173e-05
-2.74286631557262e-05
-2.00350596295989e-05
-1.45599184384527e-05
-4.08527747958693e-05
-1.74021360890038e-05
-1.06490685173293e-06
-2.96362740901789e-05
-1.06042495762197e-05
-2.10909415785196e-05
-3.35089751777695e-05
-3.32048417142316e-05
-1.45419053152222e-05
-1.83851051015891e-05
-3.18382769327943e-05
-1.68910330420727e-05
-1.69734215385935e-05
-3.99193180899678e-06
-2.25492881443794e-05
-1.96353239495941e-05
-9.66519598204902e-06
-1.79308920511726e-05
-3.32838798624769e-06
-2.6295811694923e-06
-1.7585563249479e-05
-1.21512912491253e-05
-2.26640391353569e-05
-2.06472344840805e-05
-2.78252547066558e-05
-2.94745736645378e-05
-1.34936089200483e-05
-2.21321595402678e-05
-1.90379917849541e-05
-1.05507350282564e-05
-4.57853205608734e-06
-1.92681186214322e-05
-9.92267291716518e-06
-2.52691923830071e-05
-1.55481031415436e-05
-2.06989312410327e-05
-2.54002744545652e-05
-1.02940032477022e-05
1.40090509325755e-06
-1.78088364131627e-05
-1.09278739642418e-05
3.3001885148738e-06
-1.81767107570674e-05
-1.06988722114078e-05
-2.36823169041869e-05
-3.043797015417e-05
-4.84591081005999e-06
-1.7670946783442e-05
-5.46100057487911e-06
-8.0219233767514e-06
6.62578485704613e-06
-2.58299653509986e-05
-2.40038315507695e-05
-3.26054017910899e-05
-1.80964924247172e-05
-1.71642187005548e-05
-2.44024763457354e-05
-6.9581260355904e-06
1.44527749165259e-06
-4.18225707415547e-05
-1.59216341263168e-05
-1.00406026541361e-05
-2.10162571919847e-05
-9.92597816366557e-06
-1.39987570088297e-05
-1.19742744163165e-05
-2.12032496340708e-05
4.48040346695559e-06
-2.45527720840068e-05
-2.21902104469369e-05
-2.65897904008792e-05
-1.19159964440199e-05
-1.35321557849101e-05
-3.70584028753908e-07
-1.83258080859956e-05
-2.99958566949621e-05
-2.58169407232547e-05
-2.16760994395514e-05
-2.29720645217324e-05
-1.0617511304128e-05
-1.23961612235853e-05
-2.47153509992593e-05
-2.79682489547277e-05
-1.12417253878865e-05
-6.88750103197535e-06
-2.35351326568841e-05
-1.88659135427807e-05
-2.71145120031027e-06
-4.48096022169859e-06
-2.42268965277598e-05
-1.03251145578512e-05
-2.15096666856835e-05
-3.49265794406159e-05
-2.44450369242272e-05
1.88287114224586e-06
-1.07933992741313e-05
-3.23122815458066e-05
-6.0980383110296e-06
-2.79172829509085e-05
-1.25547010916831e-05
-1.00975219465946e-05
-1.34596467010825e-05
-2.44964135804647e-05
-2.30995916420897e-05
-6.28475758303209e-06
-2.61175211704927e-05
-3.04664588390225e-05
-1.74186396273976e-05
-2.53299625661985e-05
-1.48829823623088e-05
-2.90157529691667e-05
-3.6980939419927e-05
-2.264756443259e-05
-1.21869889107109e-05
4.30844160320213e-06
-2.24245096062863e-05
-2.71588583890957e-05
-2.39876167317049e-05
-2.03804850955665e-05
-1.51758489075337e-05
-2.51383357058398e-05
-7.19709888536056e-06
-2.27688306005791e-05
-1.37635986401756e-06
-1.52187913975197e-05
-2.9763700391983e-05
-2.03260943652708e-05
-2.02118898736609e-06
-2.46270592408095e-05
-4.46268903597273e-05
-1.36931139127383e-05
-1.75696019815148e-06
-1.88217428882228e-05
-3.57302009780277e-05
-1.75060544283497e-05
-2.03862448655725e-05
-2.0206876636929e-05
-1.80968290486889e-05
-1.42140151710307e-05
-1.85078779470285e-05
-9.52796287667418e-06
-1.93581324145285e-05
-2.54300293129837e-05
2.04096120958659e-08
-2.00138211486097e-05
-1.72199043702281e-05
-4.21066909392293e-06
-4.20890463643015e-05
-2.93916737484416e-05
-3.15344351416691e-05
-2.31476902172977e-05
-2.96078143664108e-05
-2.76810888869909e-05
-1.39416601893457e-05
-1.38282746096535e-05
-1.58092438046012e-05
-1.89169000926158e-05
-2.81228370701779e-05
-1.19085227936395e-05
-2.93708415200685e-06
-1.61273384578044e-05
5.09647519493607e-06
-1.89496252662702e-05
-1.01481016035214e-05
-2.59057195200089e-05
-4.70130480448031e-06
-1.7325558964883e-05
-3.27209756458184e-05
-1.85198970709101e-05
-2.56315982471598e-06
-1.35704007285299e-05
-3.11288646391116e-05
-2.41511933176056e-05
-3.38403148610584e-05
-1.30223677997103e-05
-7.38985081900299e-06
-2.33197231931404e-05
-2.58296490065819e-05
-2.73759074561936e-05
-1.64030573430793e-05
-1.42429667147331e-05
-4.8869697078698e-06
-2.34768376773342e-05
-1.5809199127054e-06
-2.98539291171784e-05
-1.85468305490154e-05
-2.54655920012988e-05
-8.08440754892554e-07
-2.12524441575624e-05
-1.93685029125123e-05
-4.46655193667825e-06
-2.58311947131765e-05
-6.68344609016998e-06
-1.75633176511168e-05
-1.82745861724114e-05
-2.48622745668749e-05
-1.96947338015036e-05
-3.22929240002113e-05
-1.53619098662849e-05
-2.49658177386575e-05
-1.58580729600373e-05
-8.32072718741647e-06
-1.14068766661476e-05
-2.73833528991726e-05
-2.82842899355045e-05
-1.83360489836576e-05
-2.33636819467391e-05
-3.75101549322412e-05
-1.58912346552852e-05
-4.46077488990354e-06
-4.48904602299949e-06
-5.78421561081498e-06
-1.13887908032917e-05
-5.01742804756843e-06
-6.54976788303028e-06
-1.59692797517057e-05
-2.56619211798068e-05
-1.96479019392449e-05
-2.22246907058053e-05
-4.82252172995362e-06
-1.79528379736426e-05
-6.49456420728236e-06
-1.93798098672181e-05
-1.27080139620715e-05
-3.05318130254844e-06
-1.31883035652891e-05
-1.22845598553036e-05
1.91135836275892e-06
-1.30408818320543e-05
-1.95270827359554e-05
-1.5306334369903e-05
-3.68205578039463e-05
-1.59118227377183e-05
-2.19916346460988e-05
-2.11061436943489e-05
-8.41272946558356e-06
-1.3255982862448e-05
-2.65059178603324e-05
-8.41164444417225e-06
-2.23860380514043e-05
-3.16414439170852e-05
-2.07516684095811e-05
-2.54162437207739e-05
2.58213992128531e-06
-1.53628312905919e-05
-2.89587718055824e-05
-1.45128374457484e-05
-2.2836751253265e-05
-1.7146177957037e-05
-1.95831797798489e-05
-2.55247143393568e-05
-1.07183953089559e-05
-2.51136808814629e-05
-8.22981207441737e-06
-1.71726894595959e-05
-1.38268541887474e-05
-2.13555556054045e-05
-1.57782725404089e-05
-2.92365301968653e-05
-1.4387319926123e-05
-8.17740668854512e-06
4.80987197190248e-07
-1.20191962267138e-05
-7.03237133770712e-06
-1.98051892515798e-05
-2.13057349263616e-05
-2.64558432381128e-05
-1.98577584790417e-05
-2.21171088195526e-05
3.0132600006601e-06
-1.49170207471348e-05
-1.99975320722171e-05
-2.89087077531638e-05
-9.64238711180039e-07
-2.62188684458886e-05
-2.25810130839543e-05
-2.69357022947701e-05
-6.28018084835544e-06
-1.23944381434128e-05
-2.17603997917977e-05
-1.13486739279499e-05
-8.28882758415717e-06
-7.60014277673194e-06
-1.16636111516154e-05
-4.32278381487492e-05
-2.32788284952358e-05
-8.51068508597915e-07
-1.82840664024184e-05
-2.29847390737954e-05
-1.16895059360307e-05
-1.50975602592711e-05
-3.65915739298512e-05
-4.85311589149192e-06
-1.22194442481016e-05
-1.5790447513547e-05
-9.82082044495267e-06
-1.86623274234431e-05
1.1197091799121e-05
-1.70474481424897e-05
-3.95317167073346e-05
-1.47339481015089e-05
-1.09219373638731e-05
-1.39823504065974e-05
-2.25997401599065e-05
-1.59724958863462e-05
-1.52012963383863e-05
-2.10520935356765e-05
-2.04756296315111e-05
-1.66911655326698e-05
-2.20600462920021e-05
1.02943668995493e-07
-1.05771582265929e-05
-1.09402673477542e-05
5.4487026501493e-06
-1.11690574694034e-05
-2.76763295765484e-05
-3.6599946666894e-06
-4.64024682754835e-06
-2.20219718784495e-05
-2.71307204681619e-05
8.34922722603512e-06
-2.45379901034995e-05
-1.98392895195245e-05
-2.63332309156706e-05
-4.07710302764216e-05
-1.23131945223716e-05
-1.17281251669537e-05
-1.23064443791903e-05
-4.99059166897496e-06
-3.29369814772607e-05
-1.75596723329151e-05
-2.26467123977906e-05
-6.96964879830586e-06
-1.29081667561447e-05
-2.46874329452638e-05
-1.44510338150417e-05
-2.15135327608099e-05
-7.88163540766139e-06
-1.31532039609227e-05
-1.8095336963069e-05
-2.29899026189555e-05
-1.54808381638118e-05
-1.96300685953102e-05
-2.30684174976623e-05
-2.42775435832779e-05
-6.73593520862686e-06
-1.09987391737904e-05
-2.1570065047563e-05
-1.04216958096464e-05
-3.40933093097669e-05
-3.09179298735993e-05
-1.9930512211699e-05
-1.4978407838099e-05
-2.14826822708955e-05
-2.46275403928693e-05
-1.26456010862061e-05
1.17026026514066e-06
-1.84717134190513e-05
-9.42530304833878e-06
-1.40015771989317e-06
-1.95015894033111e-05
-7.37245834893388e-06
-2.39953901310749e-06
-1.58677064697103e-05
-1.63187721852708e-05
-2.3482535773866e-05
-6.90029363315507e-06
-8.28862473356737e-06
-1.09557961737559e-05
-3.01893061919977e-05
-1.52085823941986e-05
-1.6032043565238e-05
-1.73111647072318e-05
-2.02066028762896e-05
-1.70282198036645e-05
-2.17905467995518e-05
-4.56881127439703e-06
-3.15210179415805e-05
-2.74610081973261e-05
-2.06309202952028e-05
-2.8140958573238e-05
-1.53508266750896e-05
-3.49789562205882e-05
-1.04139674923972e-05
-1.08637514610117e-05
-2.16714970515209e-05
-1.77431207611157e-05
-1.58068418820391e-05
-2.51935378361255e-05
-1.85869238415918e-05
-1.62739321589507e-05
-1.66542724167235e-05
7.65584588780512e-06
-1.16690131335126e-05
-3.21610425753268e-05
-3.13458617516149e-05
-1.36364855294804e-05
-2.58859533053867e-05
-1.41633200598569e-05
-2.4999026480717e-05
-1.65993695213864e-05
-2.79375788368014e-05
-2.48341266433083e-05
-5.7591345424909e-06
-1.09421701000114e-05
-1.62915574738665e-05
-1.28413398226868e-05
-2.08474270219742e-05
-6.77342145619915e-06
-2.12801470146655e-05
-1.08723557612228e-05
5.90872624413342e-06
-1.32643585906934e-05
-1.46754074100669e-05
-1.13762527783954e-05
-1.65829272145363e-05
-8.31771148940197e-06
-2.0029113270352e-05
-3.00646652099126e-05
-4.37566026215525e-06
-2.94045694505751e-05
-4.75088259891084e-06
-9.81229257009418e-06
-5.45329913933681e-06
-1.23155632502725e-06
-2.45049842420137e-05
-1.87040572292828e-05
-1.57437609839819e-05
-5.92393104600404e-06
1.42522166166882e-07
-2.8104737772067e-06
-1.67376178080836e-05
-1.38952143152593e-05
-9.12429981786253e-06
-2.27164696088027e-05
-4.12445116778009e-05
-1.65856098915395e-05
-1.25360162769717e-06
-1.00012503480618e-05
-4.83096130740164e-06
-8.89277810667702e-06
-1.89706142322692e-05
-1.00450833865831e-05
-1.62115187211084e-05
-7.28823354981323e-06
-1.922959484028e-05
-2.18232211023941e-05
-2.76704630179236e-05
-2.64258018762519e-05
-3.93098951480084e-05
-1.92222235271691e-05
2.51519441258723e-06
2.80997728811385e-06
-2.97796140706203e-05
-2.27324215263729e-05
-1.77064417122331e-05
-1.95613154228438e-05
-2.47528165448065e-05
-3.36975882831869e-05
-5.0039125936317e-06
-1.74405050162199e-05
-1.9751137900304e-05
-1.67459245966612e-05
-1.73207334074303e-05
-2.63836879581035e-05
-2.84753106606109e-05
-3.64477758161089e-06
-1.90761319202354e-05
-1.12057563067169e-05
-2.15033867234509e-05
-1.93958905055123e-05
-2.3078869892695e-05
-9.48136409648993e-06
-2.01884311627946e-05
-2.77666987757062e-05
-1.31878587730339e-05
-1.93519917253346e-05
-1.77126840543527e-05
-2.71875290768133e-05
-1.82557710015315e-05
-1.74631134649055e-05
4.48583285254943e-06
-2.0896993019253e-05
-1.31032704973905e-05
-4.68462914680337e-06
-1.22229945363683e-05
-8.13340964174708e-06
-3.3749349832538e-06
-4.87667857076095e-06
-1.76109383179568e-06
-2.16067202300763e-06
-1.28346588253508e-05
-1.28842801733138e-05
-2.80044443217693e-05
-2.87970404317512e-06
-1.33518422910353e-05
-6.92766551597921e-06
-2.44163358636338e-05
-2.47134236300553e-05
-1.61927306363802e-05
-4.30375835746832e-05
-3.30591322553591e-06
-5.20753460546472e-06
-1.793441404748e-05
-2.34275435464588e-05
7.88060637060431e-06
-2.99299021050237e-05
-1.25998450237411e-05
-1.34450041569813e-05
-1.26817465140374e-05
-3.62798059901214e-05
-4.30380442955167e-06
-2.95530621465471e-05
-3.1489011726704e-05
-2.96646492391768e-05
1.16825298044467e-06
-1.54398222174678e-05
-1.34171083319869e-05
-2.60080643895517e-05
-2.47512272791979e-06
-8.26580995442209e-06
-2.22623283937054e-05
-1.9736841315596e-05
-3.12970456023798e-05
-2.15615359196478e-05
-9.85127119362763e-06
-2.90117644959171e-06
-1.94433366009229e-05
4.41078184025399e-06
-1.33571647177375e-05
-2.16194604211536e-06
-1.7463540766293e-05
-2.86595603060636e-05
-1.89514488992351e-05
-5.39276604719837e-06
-1.81511514899727e-05
-1.48321824927908e-05
-1.99557137875473e-05
3.91899896394932e-06
-8.42172595715886e-06
-3.8413725677663e-06
-2.98517153054435e-05
-2.29850686520739e-05
-2.19927175358437e-05
-1.67444759392695e-05
-1.21239037004421e-05
-2.30143246342102e-05
-3.12185708133804e-05
-2.95873175728799e-05
-3.13692066568935e-05
-2.73866065685297e-05
3.83141312752427e-06
-2.37979109573633e-05
-1.98617313309307e-05
-1.86990751289131e-05
-1.48969499844579e-05
-3.27963099198143e-05
-1.84289519224611e-05
-5.96587507157861e-06
-1.53447962419166e-05
-4.11077900495109e-06
-2.8555845637389e-05
7.4621039009274e-06
-3.02261241290893e-05
-2.47764244380909e-05
-2.91113024325783e-05
-1.77795190141861e-05
-3.16472432420698e-06
-1.29265691339061e-05
3.07949997060065e-06
-8.65813068867832e-06
-1.15867583871325e-05
-1.64304250291917e-05
-1.41047935975288e-05
1.20488246783081e-06
-1.6766881514444e-05
-2.14191081290794e-05
-8.19687062144393e-06
-1.91436905835863e-05
-2.94268598640297e-05
-1.08009041874411e-05
-1.50813429722526e-05
-1.26323850471684e-05
-2.3907509563577e-05
-2.39729163044126e-05
-1.01231549869513e-05
2.80626891300287e-06
-1.22779725074995e-05
-1.99530974615421e-05
-2.79906066479668e-05
-1.352599526647e-05
-2.42182695554111e-05
-2.71063627290488e-05
-2.3821939979096e-05
-3.19147778692985e-05
-2.26162806428807e-05
-1.04280153933916e-05
-1.98953222000172e-05
-2.75763551219882e-06
-1.23091130798993e-05
-8.72291937158024e-06
-1.83709637182559e-05
-1.18491619385498e-05
-1.00475158901552e-05
1.48598349769811e-05
-1.6742290790044e-05
-3.12436933577022e-05
4.34936171904298e-07
-1.6943609990631e-05
-2.92015920230684e-05
-1.9053854916641e-05
-3.27776681628928e-06
-2.57286083525835e-05
-2.42437211659823e-05
-2.62060623964695e-05
-2.15562557520551e-05
-2.37023191558079e-05
-2.2477508944018e-05
-3.02200863262033e-05
-1.36577679131536e-05
-2.71024182050556e-05
-9.26303248562707e-06
-1.94466931606632e-05
-2.18580217763922e-05
-1.67204209280019e-05
-2.01975388999679e-05
-2.04946176853864e-05
-2.6389611421449e-05
-1.34219286040098e-05
-3.25499775043413e-05
-2.24245429943997e-05
-1.45649481671234e-05
-1.0865994009822e-05
-3.2384333364181e-05
-1.64829578033791e-05
-1.93750858155912e-05
-1.25662915901787e-05
-1.25727430190086e-05
-8.02054085461753e-06
6.32482348425236e-07
-9.35693893020363e-06
-6.59730918935888e-06
-1.30703396162399e-05
-1.62991120756015e-05
-6.28125988849771e-06
1.24655495229582e-05
1.01640970238887e-05
-1.60093882614089e-05
-6.60763060680955e-06
-7.62930051779227e-06
-1.89830445463185e-05
-1.75848389156458e-06
-2.55740266311153e-05
-7.68461470726579e-06
-1.93878914261904e-05
-8.6825398801641e-06
-1.89308832000825e-05
-3.15110206679799e-05
-8.81409177505251e-06
-9.22282956772022e-06
-3.24122569214213e-06
-2.52263803338033e-05
-1.75143083471451e-05
-2.28210978068445e-05
-1.52549218306084e-05
-2.67042508074486e-05
-1.42032439347157e-05
-1.52762269211023e-05
-1.08620189237969e-05
-1.10724643946138e-05
-2.42598732610745e-05
-8.98241146741304e-06
-1.26684762076062e-05
-6.34547698592031e-06
-1.90238712642531e-05
-2.4452830981258e-05
-2.21531820022249e-05
-8.59012654403214e-06
-8.21876713028774e-06
-1.91381335965524e-05
-7.97305813494083e-07
-1.91755511836538e-05
-3.52474944439804e-05
-2.37910291278422e-05
-8.88646811436843e-06
-2.63606242658029e-05
-6.81374069051525e-06
-1.45433209617281e-05
-1.16466667719736e-05
-1.33441795705192e-05
-4.1473534716863e-06
-1.99213175006604e-05
-7.89096996457426e-06
-1.41792746923204e-05
-1.23648443886713e-05
-1.00013723438708e-05
-2.18656358798321e-05
3.00045644817423e-06
-1.64848968815784e-05
-3.00501513021339e-05
-1.56828834259554e-05
-1.46610309992706e-05
-9.64914636990757e-06
-1.35077382583222e-05
-2.05155917743305e-05
-2.3671375544584e-05
-4.48913650828171e-06
-2.22323043812878e-05
-3.15344025354134e-07
-2.69112202394878e-05
-2.61497478992638e-05
-1.47154633808557e-05
3.48022500769145e-06
-2.18521001064426e-05
-1.0009908984349e-05
1.69885701071873e-07
-1.47963230119141e-05
-1.91548136327435e-05
-1.6476423035474e-05
-2.78981328450155e-06
-2.10830786149594e-05
-1.45381171940159e-05
-9.60293841629327e-06
-6.62713239629677e-06
-1.67014928482247e-05
-2.78875204886555e-05
-1.00259254984006e-05
8.83087209359092e-06
-2.26596594729766e-05
-1.01531156570263e-05
-1.68755487956226e-05
-9.00341068335264e-06
-1.64405689953584e-05
-2.2368803697241e-05
-2.58667921676333e-05
-2.64081773419721e-05
-1.05493792852577e-05
-2.85778196244379e-05
-1.92664092608773e-05
-2.37162708633695e-05
-1.78761407019826e-05
3.32792099764281e-06
-1.58717124077357e-05
-6.7203257867491e-06
-5.43301835440491e-06
-5.11597278105729e-06
-1.67124130825879e-05
-5.7050115011287e-07
-1.74258048560525e-05
6.01455553804609e-07
-3.045673622362e-06
-2.05749124273665e-05
-2.88631626557496e-06
-8.63155363010845e-06
-2.07488141116359e-05
-1.99258573547298e-05
-4.69028018267632e-06
-2.18295435778263e-05
-2.42877241976487e-05
9.01022121205848e-06
-3.00242038443081e-05
-2.04665367439703e-05
-1.43661037825493e-05
-2.94722021518227e-05
-2.20729668314157e-05
-2.95794365079596e-05
-6.3475738488022e-06
-2.84350539677835e-05
-1.57235497051623e-05
-1.89695341837888e-05
-2.40384857314254e-05
-1.11965502149627e-05
-2.27645993655194e-05
-2.28592530355497e-05
2.05407142401513e-05
-3.78345781288623e-05
-2.59990672399866e-05
-1.15424308115411e-05
-2.78193207780318e-05
-1.61578695356865e-05
-4.7811215595753e-06
-1.97368654785722e-05
-2.59691962828615e-05
-2.89500033740478e-05
-1.2012337947708e-05
-3.29227860500224e-05
-1.44177748684454e-05
-1.12059936382736e-05
-2.56048896570371e-05
-4.22231553652728e-06
-1.34686738142226e-05
-3.06236932434245e-05
-2.76129577089108e-05
-1.78140306539833e-05
-2.26081991096986e-05
-2.60661674532067e-05
-1.93584960040263e-05
-1.72360381135993e-05
-1.37624213829567e-06
-2.94471797012377e-05
-1.8209483372998e-05
-1.91602642851484e-05
-1.33343347101992e-05
-3.27476754825861e-05
-1.0457051403418e-05
-2.0084107474498e-05
7.11987656193269e-07
-1.8388923042605e-05
-1.30874693023068e-05
-1.56701912176129e-05
-2.28986601035766e-05
-8.09779630199803e-06
-4.62560492707155e-06
-1.49295627522257e-05
-1.43111595146489e-05
-8.79296870913139e-06
-1.7037047541194e-05
-1.48897969128984e-05
-1.3236677993733e-05
-1.64428723306369e-05
-9.26247982796836e-06
-1.53938272797293e-05
-2.50178225280024e-05
-2.22013280143286e-05
-2.26321410411815e-05
-3.1276932367897e-05
-3.39174953685196e-05
-1.20416149257404e-05
-1.56380967490197e-05
-1.53365521698488e-05
-3.83156768953817e-05
-1.96580303848449e-05
-1.37340270408287e-06
-1.9771055810468e-05
-2.78250399784442e-05
-8.8569782225013e-06
-3.04656768002446e-05
-2.51767495467189e-05
-1.07432822987537e-05
-2.94582899643061e-05
-2.26946727258253e-05
-1.61710129802651e-05
-2.1323107547568e-05
-2.84432113754483e-05
-2.01187772420095e-05
-9.03462955415906e-06
-2.61380547418881e-05
3.16317567525307e-06
-1.18754236412862e-05
-2.04034934067805e-05
-1.1120214365595e-05
-2.57775133155966e-05
-7.56223669957908e-06
5.30984725762483e-06
1.20567553603249e-05
-7.5716991648672e-06
-3.53395655642054e-05
-2.12562853884796e-05
-2.43329709385622e-05
-5.85547065159965e-06
-8.08352365456316e-06
-1.09240004185706e-05
-1.75028401958739e-05
-1.9154525789633e-05
-5.16168959304926e-06
-3.89860296655014e-06
-1.62493499874019e-05
-1.75450649709818e-05
-1.73116419641791e-05
-1.25350230638747e-05
-1.92745345820703e-05
-1.59756144418382e-05
-1.76193291062888e-05
-8.26978088430331e-06
-2.37178148443287e-05
-1.25398280872264e-05
-8.10112863041487e-06
-2.79099199215717e-05
-1.61140969620707e-05
-2.31917718448437e-05
-4.85027077300428e-06
-8.40100807136164e-06
-2.80679726193417e-05
-1.22554577868524e-05
-3.73822500023121e-05
-1.26929380568415e-05
-8.17155720376891e-06
-1.91357831157805e-05
-2.04593219351757e-05
-6.77104364691291e-06
-8.26275664169648e-06
-1.68252442210158e-06
-9.08893989588285e-06
-2.19593380654261e-06
1.56022870346779e-05
-2.26915407062281e-05
-3.23964022519886e-05
-1.69875781305748e-05
-2.97028600583526e-05
-2.56703205989413e-05
1.18007055316221e-07
-2.82692805505162e-05
-2.81145559663306e-05
-8.4764010817208e-06
-2.25396234544398e-05
-2.53398491613558e-05
-7.89308163373514e-06
-2.27653944993234e-05
-2.24862754829218e-05
-2.11461035096105e-05
-1.04986612853902e-05
-8.65367769216845e-06
-3.55203649800032e-06
-1.24828352539307e-05
8.12120761940507e-07
-1.56549572408602e-05
-2.76314754512284e-06
-7.28873992589611e-06
-2.35125867653469e-05
2.45416704886008e-06
-1.22230136320983e-05
-6.69019661265737e-06
-7.07426928165214e-06
-3.79994206981223e-05
-7.22405845627008e-06
-1.43992765689988e-05
-2.64534613691187e-05
-1.17462561988139e-05
-2.52724174119223e-06
-2.62489123091919e-05
-2.63032303600358e-05
-7.72851700979606e-06
-1.33719561797679e-05
-2.78610393779679e-05
-2.02250152860864e-05
-2.15466199181398e-05
-1.87673714921166e-05
-2.83020474719932e-05
-1.48646132118809e-05
-2.53798694054153e-05
-1.77131499607328e-05
-2.58985281327656e-05
-2.69114284161334e-05
-1.512312322964e-05
-9.40763318855253e-07
-1.79021490879801e-05
-2.65384999906185e-05
-1.23140560158871e-05
-2.05292268546415e-05
-1.05928361429676e-05
-1.71749766178806e-05
-1.26890598715622e-05
-2.23881484465033e-05
-3.16253106823426e-05
-2.23808129751736e-05
-6.67206206669861e-06
-1.46658726511631e-05
-2.21718837818074e-05
-3.10186214202701e-06
-1.01903039267733e-05
-2.61123446639869e-05
-1.54940171707964e-05
-2.9015062519385e-05
-3.53662188154765e-05
-6.29438087988789e-06
-9.34810430733894e-06
-2.2290905573176e-05
-1.99955003983825e-05
-1.8177114229966e-05
-5.11610372076442e-05
-1.60993160315385e-05
-1.59736611323573e-05
-2.97589742631598e-05
-9.53000250015655e-06
-1.25733175842737e-05
-1.55089100999284e-05
-1.26587143399975e-05
-7.1737365989013e-06
1.44220048495846e-06
-2.49616890751856e-05
-2.10853709951291e-05
-2.72300316424241e-05
-1.86959969181813e-05
-1.23647979654642e-05
-1.06946717613757e-05
-8.08400271363462e-06
-2.69943868749609e-05
-3.69396548848974e-06
-1.44843249072292e-05
-5.68843451346136e-06
-2.46116775436932e-05
-1.46580064194439e-05
-1.17187115748935e-05
-3.48048763006918e-05
-1.3510843076016e-05
-1.2694507050277e-05
-1.34895152189377e-05
-1.13309673194162e-05
-1.7824934129216e-05
-1.97833843052719e-05
-4.34040681130874e-06
9.01539066253626e-07
-1.76468809608409e-05
-4.82628081897465e-06
-1.10869774670461e-05
-1.7019300275168e-05
-2.22186135928019e-05
-1.97584265144751e-05
-2.39985583700858e-05
-8.80586106906288e-07
1.26134768419678e-05
-1.46829530107669e-05
-1.32034935945166e-05
-5.35101976931058e-06
-9.5066946801881e-06
-1.6409961384726e-05
-1.54634864241855e-05
-2.26800895000421e-05
-1.10864548533386e-05
-3.11377345699504e-06
-1.38104266307814e-05
-2.71952286477367e-05
-1.05556099330824e-05
-1.51002378562087e-05
2.04506759623684e-06
-2.45283652274e-05
-1.43769239469453e-05
-6.47693003670073e-08
-3.26045228726535e-05
6.22512053465985e-06
-1.9794882476252e-05
-1.99304021075793e-06
-1.1149360521287e-05
-1.02822191118619e-05
-3.23008762530267e-05
-1.2065745141222e-05
-2.65871315745108e-05
-4.2480009033209e-06
-2.94796263672905e-06
-1.60843079401798e-05
-2.26225685325593e-05
-1.05885704973088e-05
-1.59834917301774e-05
-1.34221201624805e-05
-3.04541039767149e-05
-3.55014600002508e-05
-2.17576597219319e-05
-1.4469145843982e-06
-7.68240056261487e-07
-3.97494217619238e-05
-1.07334901493899e-05
-8.31324648286627e-06
-1.64043583942344e-05
-1.64278269824361e-05
-1.15919598499549e-05
-3.44781073817349e-05
-3.37542603655042e-05
-7.06282423148775e-06
-2.49805769718515e-05
-2.49439343753157e-05
-2.68839197115605e-05
-1.06991900802443e-05
-2.52568272021813e-06
-1.74466253696088e-06
-2.8617291806612e-05
-1.19977561670103e-05
-1.65637748605158e-05
-2.67610332439386e-05
-1.66283641420248e-05
-2.02303388773262e-06
-1.05779053650663e-05
-1.90029688750352e-05
-2.48481556656934e-05
-2.41079451309431e-05
-1.63471437657704e-05
-2.60658056403476e-05
-9.3369690354185e-06
-2.60999168911602e-05
-8.84072357337836e-06
-1.78714214735427e-05
-1.204310541776e-05
-1.03880656074555e-05
-1.23402686326924e-05
-1.87009653520989e-05
-2.17926455646781e-05
-6.18328101453251e-06
-6.74846462463854e-06
-8.99182217898993e-06
-1.83825609435576e-05
-1.32137763920871e-05
2.35790760405074e-06
-4.80047234941293e-06
-1.49646851747561e-05
-2.90315752111378e-05
-1.84137616512887e-05
-2.62860806120711e-05
-2.64658629023112e-05
-1.1741772129629e-05
-2.25184855343626e-05
-1.53483641494327e-05
-8.06666682053654e-06
-2.20489416603297e-05
-6.93605437254927e-06
-2.96179338630345e-05
-1.70723935706244e-05
-1.42684779813847e-05
-7.51775889003647e-06
8.44179418677489e-06
-2.78388505188911e-05
-1.51284883486932e-05
-2.80622015338602e-05
-1.3782644977587e-05
-1.73888431037449e-05
-2.2875999284523e-05
-1.34435448287616e-05
-2.42193816318188e-05
-8.29804522040434e-06
-1.61740617727348e-05
-2.3442167966506e-05
8.43880632488989e-07
-2.41762652231029e-05
3.13939092245951e-09
-2.18498387082584e-06
-1.48698689680788e-05
-1.92182026199279e-06
-1.1768475418703e-05
-2.41106304576964e-06
-4.1752101183337e-06
-1.74312798617375e-05
-7.89749853311691e-06
-1.26236524492298e-05
-2.39159605459183e-05
-2.43079576095429e-05
-1.7038755304393e-05
-1.85085435638624e-05
-1.56200087189035e-05
-3.34578184730547e-05
-3.71684541033346e-05
-6.09120445107652e-06
-1.29281718688189e-05
-7.98655978677413e-06
-4.4631480687263e-06
-2.94966202257727e-05
-2.01874472891413e-05
-1.32926265792447e-05
-2.65023669954765e-05
-2.50839955270991e-05
-7.12156923522231e-06
-2.53918829068725e-05
2.99026851657351e-06
-2.07403379129696e-05
-1.43091579438819e-05
2.35409094076555e-06
-2.93568333873026e-06
-3.72450852911354e-05
-1.65853649043789e-05
1.88157314558792e-09
-2.86677188742125e-05
-2.99235021969954e-05
-2.00858006931544e-05
-1.6469725900439e-07
-1.17535531266468e-05
-8.79292873247556e-07
-5.55297761187835e-06
-1.39950990869626e-05
-3.10685811630094e-05
1.53758416761144e-06
-2.03357769398113e-05
-2.16502185576079e-05
-1.95033796100178e-05
-1.41805662291045e-05
-2.38623914184276e-05
-1.94788215844514e-05
7.02411343859695e-07
-1.79454254239425e-05
-1.11799440913676e-05
-1.90309198980624e-05
-3.13372916042998e-05
-1.89044803201992e-05
-1.10071180073213e-05
-1.13640331180736e-05
-2.10617944453692e-05
-2.59804708608893e-05
-1.26415049918557e-06
-2.28121614696568e-05
-5.2832928558678e-06
-1.0365052784637e-05
-1.62529522059078e-05
-1.55944495187774e-05
-1.03701948113282e-05
-2.38150241057255e-05
-1.12297378783418e-05
5.96582988318214e-06
-3.36847347971574e-05
-1.97586550635013e-05
-1.56848811945737e-06
-1.4291379001439e-05
-2.06579094706263e-05
-2.7160866279485e-05
-1.32300222508144e-05
-1.0912776390506e-05
-1.40464824299688e-05
-9.30814221836279e-06
-1.8464550789816e-05
-2.6826840703804e-05
-1.60336813337874e-05
-5.86794034379293e-06
-1.5591854888646e-05
-1.54532224461629e-05
-2.29984161278301e-05
-3.225760058353e-06
-9.21283790995201e-06
-1.84183174844574e-05
-3.40101327144385e-05
-3.17787231024458e-05
-2.62228402298439e-05
-3.2406360272435e-06
-3.94633810646978e-05
-8.22735017288433e-06
-1.98060533043207e-05
3.49476483179368e-06
-6.90595605975178e-06
-9.71658660167804e-06
-1.00192216662724e-05
-2.31958895603094e-05
-1.06977556359724e-05
-9.70120106671419e-06
7.0764126879706e-06
-4.49148735745538e-06
-2.69415044966583e-06
-6.25604890320406e-06
-1.35106921443834e-05
-1.61691589936721e-05
-3.40891503992853e-05
-3.0058978771993e-05
-2.35729321307619e-05
-2.56271734065487e-05
-3.50039755881486e-05
-1.48224905571707e-05
-2.48057813828226e-05
-2.98395650697772e-05
-6.82294174634266e-06
-2.34519988269954e-05
-8.4655539776441e-06
-2.41009532609742e-05
-5.06672779856914e-06
-2.09259339437536e-05
7.78689656413925e-07
-1.61920520605245e-05
-1.45104215383507e-05
-4.71048071858229e-06
-2.02611950715155e-05
-2.59600447187988e-05
-1.45708715451657e-05
1.0302720632123e-05
-1.68166742396141e-05
-1.37899230513428e-05
-1.48043519423355e-05
-4.44040913867431e-06
-1.13782190487988e-05
-2.33287852640981e-05
-1.73794646014344e-05
2.84424268417535e-06
-1.2259298848543e-05
-2.1701022297021e-05
-1.77738307475165e-05
-6.54535292790359e-06
-1.36016805302016e-05
-1.50402206940943e-06
-8.35994595726572e-06
-3.30812238941113e-05
-2.68282416585503e-05
-1.72827349285579e-05
-2.29391680022517e-05
-1.272247847233e-05
-2.182003479659e-05
-1.81949861228941e-05
-5.9670223369048e-06
-1.18081665232728e-05
2.87501638214433e-07
-1.53202376766855e-05
-2.08597119416458e-05
-1.32430550388539e-06
6.35536475620129e-09
-2.18175040273323e-05
3.04462314867434e-06
-1.25906963380856e-05
-1.94849946161244e-05
-2.0023490425912e-05
-1.96799632199584e-05
-2.28719760437658e-05
-9.54010522660081e-06
-3.57183642049642e-05
-1.39473231471043e-05
-3.6223190451388e-05
-2.11669571398307e-05
-1.92378090688745e-05
-1.51197935565427e-05
-2.34983574056654e-05
-9.05657807075298e-06
2.479393172133e-06
-1.57962997383296e-05
-1.98909725370616e-05
-3.15548783091681e-06
-1.17138552371537e-05
-2.5887517433482e-05
-3.55728392272098e-05
-2.30990486232803e-05
-1.32192836214591e-05
-1.28597501740732e-05
-1.38409034461188e-05
-4.58125172315006e-06
-2.66868555067885e-05
-2.85214992079821e-06
-1.67505913112736e-05
-6.31559284003628e-06
-2.25088906070163e-05
-1.00033842708163e-05
-2.2200629395864e-05
-1.60435115139724e-05
-5.83122278133941e-06
-3.72233161582429e-05
-2.22860604812753e-05
-2.5422956057294e-05
-1.80756229036711e-05
-2.09942075684278e-05
-1.91922573032813e-05
-9.2809465242157e-06
-2.75034210850313e-05
-2.41505632945784e-06
-4.44527324973707e-06
-1.09570832899897e-05
-2.0216069618318e-05
-1.83169459457997e-05
-1.68544501213312e-05
-1.7454347606271e-05
-1.43520066765991e-05
-1.6769461933937e-05
-1.08764892022272e-05
-1.88195330977691e-05
-2.28239805584981e-05
-3.86181828861649e-06
-1.82926191942114e-05
-2.29392192968096e-05
3.58549618055033e-06
-2.37378210990291e-05
-8.74853586240797e-06
-3.21722705296187e-05
-2.55696398236535e-05
-8.61731603203473e-06
-1.8341128032321e-05
-2.65278025249813e-05
-2.29788740179207e-05
-2.12936634782881e-05
-5.16715222232268e-06
-1.57470646144125e-05
-1.92015396283309e-05
-1.2160071929041e-05
-1.95981628629813e-05
-9.08960232014839e-06
-1.6696197354419e-05
-2.84133869275487e-05
-1.55799596604809e-05
-1.41834440460378e-05
-1.22379961182542e-05
-3.29717779011634e-05
-1.2973120038836e-05
-1.15918938825863e-05
-5.87218603234685e-06
-1.97850397035149e-05
-3.89150189894779e-06
-2.11597493845247e-05
-1.84366679702095e-05
-5.95752970572408e-06
-4.1157920247663e-06
-1.26340929325611e-05
-1.88743686793995e-05
-1.41000640273527e-05
-2.18158543123947e-05
-1.60504682974603e-05
-6.26434983608429e-06
-1.90422300306081e-05
-2.14252439815574e-05
-1.71535233603691e-05
-6.82827022999053e-06
-2.32046932752759e-05
-1.6700532383987e-05
-2.20620282256512e-05
-1.45106816752144e-05
-5.99232175582239e-06
-1.40560406984861e-05
-2.52603142201713e-05
-1.90498904700027e-05
-2.78528695823644e-05
4.66218547508929e-07
1.18846106918937e-07
-1.29987641102475e-05
-8.01864433130133e-06
-6.35347337502258e-06
-2.41483339140185e-05
-3.88468800826842e-06
4.63065299433254e-06
-4.08922379171086e-06
-3.42496026976994e-05
-1.91182892556184e-05
-6.75147691512123e-06
-2.19963642582273e-05
-7.54525000849795e-06
-4.01308389113169e-06
-2.09112741294868e-05
-2.73275553603274e-05
-1.0553500756564e-05
-2.91027305902136e-06
-1.68308881760358e-05
-3.35701960116424e-05
-3.56464498281319e-06
-5.4662958837015e-06
-1.48476639759484e-05
-3.87343143984954e-05
-7.84993538628756e-06
-2.0153218423935e-05
-9.31513634954453e-06
-1.26556084658397e-05
-2.13024314733381e-05
-1.23656904270884e-05
-3.55041712918873e-06
-3.15216739285155e-05
-2.12686079425255e-05
-1.22097907210572e-05
-1.42284302698195e-05
-2.00612324096624e-05
-7.11146529419944e-06
2.66543987148538e-06
-1.70522117817049e-05
-1.76092059752904e-05
3.0351590917687e-07
-1.45669966896599e-05
-1.65813416600019e-05
-8.7931245028363e-06
-2.64796079299994e-05
-1.98802186854895e-05
-1.28609392889414e-05
-2.56206854637372e-05
-2.16695747457708e-05
-2.51855050721345e-05
-3.3802960260696e-06
-1.26112805442454e-05
-2.54489876355581e-05
-1.56657436385466e-05
-2.02225512440091e-05
-7.74076787560869e-06
-3.30338287904505e-05
-2.41346207537597e-05
-2.24813742183033e-05
-2.54590057485048e-05
-9.65470732565701e-06
-1.19589056152434e-05
-3.15627688306877e-05
-3.1121447755722e-05
-5.46896911608413e-06
-3.38815183152576e-05
-2.29219754413353e-05
-1.41982446966854e-05
-2.56421148369077e-05
-1.28602562143534e-05
-1.99923008921105e-05
-1.09665136899224e-05
-1.88598172284674e-05
-6.82793717377619e-06
-2.36071320636338e-05
-2.18801260812667e-05
-1.95768323876364e-05
-2.49522319835317e-05
-1.20416535977883e-05
-2.6281739280499e-05
-1.04420925714031e-05
-4.78425983140579e-06
-3.51227282642863e-05
-1.16975845544653e-05
-1.01518111741057e-05
-3.36256060625527e-05
-6.71796702627796e-06
-3.12231480042073e-05
-2.31581761487843e-05
-2.09272663747173e-05
-2.07103608874342e-05
-2.54242587524913e-05
-2.33905155031819e-05
-2.85041177966208e-05
-2.10499570527762e-05
-8.77398737526526e-06
-3.31607530159248e-05
3.27345049448056e-06
-2.11662423724714e-05
-1.96477244660615e-05
-1.78005111892753e-05
-1.15413593090834e-05
-2.08395311800086e-05
-2.54969749834297e-05
-2.77401007591341e-05
-3.04314405702769e-05
-2.29608409322732e-05
-2.00618575351228e-05
-2.21918908485237e-05
-2.6356460424908e-05
-2.56049216026685e-05
-3.58684316066243e-05
-1.75281835765961e-05
-9.9149633476654e-06
-7.82278191659992e-06
-1.82025582800065e-06
-6.61876530167976e-06
-5.0137667211817e-07
-1.33667348745995e-05
1.09165615965668e-06
-1.12903701465412e-05
-1.80369092373363e-05
-1.28809665203918e-05
-2.71185285259787e-05
-1.93766531110344e-05
-2.22872590783869e-05
-2.00503593925075e-05
-1.90853252379646e-05
-1.98645277806285e-05
-1.54509263008009e-05
-1.45280267902063e-05
-1.45688990860053e-05
-1.28809350714483e-05
-1.29769929137058e-05
-1.69876086535722e-05
-6.98785191213553e-06
-1.39924086364746e-05
-1.09547706155541e-05
-2.2278571499002e-05
6.88114129463712e-06
-3.16078537435142e-05
-1.05733187772097e-05
-2.38326234364921e-05
-1.22434383162623e-05
-1.96233233181194e-05
-1.07037523580333e-05
-1.59331705791816e-05
-2.59527571808625e-05
-1.99654211013193e-05
-2.53960294003572e-05
-2.87884535602465e-05
-3.00270274703159e-06
-1.61225733781401e-05
-2.2549699847725e-05
1.11580812983107e-05
-1.73168721410959e-05
-9.27258651010772e-06
-3.08361590014383e-05
-2.09365189611804e-05
5.44305772442011e-06
-2.14747290075539e-05
-1.44395296717474e-05
-2.92625163460284e-05
-7.24308175109362e-06
-2.28274481540764e-05
-2.40030860632883e-05
-1.43644024132041e-05
-2.07967104015825e-05
-5.71776232101152e-06
-3.42946788371212e-05
4.95488930056458e-07
-1.10129220590998e-05
-3.43461484450689e-05
-1.35860308494066e-05
-1.27069066290867e-05
-2.10500611437113e-05
-2.3498736052585e-05
-2.06290319175614e-05
-9.6399652930005e-06
5.40920579128832e-07
-1.4220552849892e-05
-2.9086775306479e-05
-2.0167249849061e-05
-1.2584132258139e-05
-1.28988829624503e-05
-2.78050014868926e-05
-1.11228403066532e-05
-2.8785144130146e-05
-1.51269009243002e-05
-2.08052042073275e-05
-2.38408184038761e-05
-2.20015782041067e-05
-2.40191022660259e-06
-1.67132850734754e-05
-8.38533692365817e-06
-6.68606262242721e-06
-1.92319834882745e-05
-1.88519340015659e-05
-1.899015159339e-05
-1.80239130585568e-05
-3.31053203258256e-05
-2.01109632547238e-05
-1.75901473623985e-05
-3.08767759368253e-05
-2.50483671409318e-05
-1.7210132009829e-05
-1.25749649934737e-05
-2.46244661475351e-05
-1.44242175788928e-05
-1.42632945403983e-05
-1.62339432808063e-05
-1.98143163465443e-05
-1.96954656076162e-05
-2.53211077482815e-06
-2.25767665382832e-05
-1.83334902560776e-05
-3.6624762945194e-06
-9.90479045295495e-06
-1.84356118215436e-05
3.77516533873051e-06
-3.42734474089938e-05
-1.76403684845576e-05
-7.05825323233837e-06
-1.76294606117654e-05
-2.97621582762279e-05
-2.0142301365267e-05
-1.12817026880858e-05
-5.75913592526734e-06
-1.55987699315375e-05
-1.9757659622581e-05
-4.93932724434459e-06
-1.65713644794178e-05
-1.08107270269204e-06
-2.56815909025025e-05
-2.14299513637359e-05
-4.95546047112617e-06
-2.60856735599204e-05
-1.13656530010037e-05
-1.00168539136632e-05
-1.71410365751644e-05
-1.3950741234859e-05
-2.56777984401784e-05
-3.28172641155637e-05
-2.10781977590157e-05
-1.27899067393652e-05
-5.5924963267319e-06
-7.20408657978839e-06
-4.61194512243333e-06
-1.02460126182584e-05
-3.35102591778737e-05
-1.91975982867038e-05
-2.83631194762592e-05
-1.78130434643511e-05
-2.36741724162695e-05
-1.20894494474626e-05
-1.40320884448001e-05
-1.83908497647857e-05
-1.82221792940992e-07
-2.01572289949405e-05
-1.54001435139067e-05
-1.12986482177049e-05
-9.04610512837637e-06
-1.51859784459678e-05
-2.21751086197213e-05
1.14921027993885e-06
-2.48433313809742e-05
-2.38101898226584e-05
-1.73843892819498e-05
-2.87327966712797e-05
-5.54607929220728e-06
-2.83313342623927e-05
-1.78939934490563e-05
-1.67416443499387e-05
-1.73974653746246e-05
-9.01534975127702e-06
-1.83683440545972e-05
-1.90247398340661e-05
-1.84357792304836e-05
-1.64269685272471e-05
-2.06320765190633e-05
-9.6767386559425e-06
-1.99828026423442e-06
-2.28409539867592e-05
-9.36201164194399e-06
-1.13115498849866e-05
-2.15895551472478e-05
-3.21291223828664e-05
-8.58416934829014e-06
-1.89460796541676e-05
-1.13105943052006e-05
1.0819013147927e-05
-1.50229376597005e-05
-1.79274912645915e-05
-2.47412152047496e-05
-1.80195510152778e-05
-1.43235610589128e-05
-3.56679751720796e-05
-7.28612968501708e-06
-1.53328019169948e-05
-1.72922247668387e-05
-1.17416302719779e-05
-9.71874903231012e-06
-1.06869541111626e-05
-2.75099505702224e-05
-7.13277374398193e-06
-1.4908504964025e-05
-2.53620136358437e-05
-2.27797014963097e-05
-3.55702072648132e-06
-1.19345220329831e-05
-1.36313700720767e-05
-1.68219047834537e-05
-5.05350705581675e-06
-2.1998329953563e-05
-2.70498588569827e-05
-2.2360968229651e-05
-2.91184056650826e-05
1.26569837077392e-06
-1.15489500835468e-05
-2.52126923203857e-05
-1.35785484571772e-05
-1.51841198979683e-05
-2.40942538620569e-05
-1.78868803275748e-05
-2.02270678082255e-05
-1.07730856998263e-05
-2.26104917289639e-05
-3.50537728144047e-05
-1.4139663161168e-05
-5.65620223564207e-06
-2.81198736597046e-05
-1.16872731146412e-05
-1.17222481579778e-05
-2.53723002321034e-05
-1.95362228609412e-05
-1.38364286548709e-05
-2.62662460965849e-05
-1.90431729022384e-05
-2.51695321140265e-05
-7.77490737524001e-06
-2.75675441761279e-05
-1.58443897513738e-05
-2.52339885540483e-05
-1.24869736142943e-05
-5.19729274205644e-06
-2.18855484037614e-05
-1.69401846977028e-05
-1.41637436000997e-05
-3.08569736617356e-05
-1.50485586905727e-05
-7.19892093194028e-06
-1.26888053639822e-05
-3.12141846884864e-05
-2.08590230063128e-05
-2.60913241539544e-05
-3.01256446139432e-05
-1.78476649213976e-05
-1.90226214884417e-05
-2.16275305838086e-05
-3.67504977300723e-05
-3.46877075676364e-05
-6.04596471235805e-06
-2.52115584848602e-05
-2.10922556044455e-05
-7.82377637103836e-06
-9.55319886313153e-06
-1.29252916908352e-05
-5.25015223356694e-06
-3.70394616256271e-05
-1.42195817224186e-05
-1.61648823500415e-05
-1.7374848555736e-05
-1.51926455139044e-05
-2.15149828732205e-05
-5.05395923174262e-06
-2.8887508231964e-05
-5.89569203248046e-06
-2.17215317474138e-05
-1.70814517669974e-05
-1.4913294386099e-05
-6.6955145812636e-06
-1.99232486887555e-05
-2.94606535313931e-05
-1.15854316335927e-05
-2.17190423870441e-05
-2.99576670329996e-05
-1.94902307179049e-05
-9.07583319016106e-06
-1.68810091001402e-05
-4.19538740709661e-05
-1.28041919094256e-05
-7.52636033772077e-06
-1.20967832101705e-05
-4.06531275152012e-06
-3.69195307860181e-05
-2.44635387181559e-05
-1.04866392201314e-05
-1.42196702511918e-05
-4.01161819077763e-05
-6.01700569863883e-06
-1.16153861682879e-05
-3.07741939207887e-05
-2.25103235367826e-06
-1.74073054833149e-05
-2.06642217422422e-05
-1.73134676606946e-05
-7.2239830544657e-06
-2.10496979516328e-05
-1.799004383733e-06
-6.91346431406741e-06
-1.84090935625041e-05
-2.72107438581547e-06
-2.56606754617911e-05
-1.6677393138357e-05
-1.8104640755521e-05
-1.56915132401187e-05
-1.68155664134869e-05
-1.56916610035239e-05
-2.10643357185674e-05
-6.10038515444309e-08
-1.00392982593556e-05
-3.97409109005426e-06
-8.15941003036248e-06
-1.89304464831932e-05
-3.0591872554233e-06
-3.20913318770637e-05
-1.6119928185438e-05
-1.36204330493408e-05
-1.00849386837317e-05
-2.79204223421841e-05
-6.05877254764771e-06
-1.07995492995191e-05
-6.74017265943468e-06
-2.3416060996229e-06
-4.40225347048409e-06
-1.31976002066578e-05
-1.28363346490287e-05
-3.38551091010209e-05
-8.94500029639323e-06
-5.67480842820004e-06
-1.41976155323792e-06
1.53437927854782e-06
-1.40264199708128e-05
-1.70664316318155e-05
-2.83701780197012e-05
-7.57254118657182e-06
-6.00584495269258e-06
-2.13082864419889e-05
-3.0673443363924e-05
-1.01032146688341e-05
-2.76256619265535e-05
-8.3394930180541e-06
-2.18435033703952e-05
-1.80572527139457e-05
-3.88254505620013e-06
-5.02336186106074e-06
-2.41626526620659e-05
-2.06711171429188e-05
-8.50848472440152e-06
-1.38801307542965e-05
-1.60124070041186e-07
1.27999728020265e-06
-2.23158663904147e-05
-3.66319363752289e-05
-1.21889868041034e-05
-1.44426853788589e-05
-1.66527606934118e-05
-9.78340782686959e-06
-3.63068070743326e-06
-3.84856431035451e-05
-3.05584761301752e-05
-1.2776638164127e-05
-2.14026242114901e-05
-1.89440390179505e-05
-2.3981157854981e-05
-1.78721928422069e-05
-1.52179994355139e-05
-2.53960866324284e-05
-1.66595784820631e-05
-2.15840946303022e-05
2.65909789710989e-06
-2.33154740721704e-05
-3.04611239599895e-05
-3.4051355583431e-06
-1.203908541477e-05
-1.92166986680189e-05
-2.20173628029899e-05
-1.5940490116173e-05
-1.2829538168802e-05
-6.58320648126336e-06
-1.06269999745164e-07
-7.955640452653e-06
-1.54183071428716e-05
-2.51548527425293e-05
-2.16831178286014e-05
-3.90437912481895e-06
-3.28412496816715e-06
-1.8314486787232e-05
-7.60677596175116e-06
-9.79181711713784e-06
-1.78727164149915e-05
-1.70076926090501e-05
-2.4936506754125e-06
6.30638230991945e-06
-6.90051928861681e-06
-3.87475684816145e-05
-2.78985075732349e-07
-4.70471998506454e-06
-2.18758448811163e-05
-2.64303212232676e-05
-1.52172121624127e-05
-2.45325780486367e-05
-1.35594605524044e-05
-1.88969679173219e-05
-8.14398330332978e-06
-1.19815639691314e-05
-2.24135837960529e-05
-7.13524498331177e-06
-8.3700853851135e-06
-3.30905120195596e-05
-1.16630676642564e-05
-1.99152531974614e-05
-1.05039334443163e-05
-1.70173604680825e-05
-2.43801199458772e-05
-1.32287429189519e-05
-9.12921514707794e-06
-1.61076567785528e-05
-1.99609053384821e-05
-1.68817356077916e-05
-1.13580379934634e-05
-3.16901625681548e-05
-9.90797765084118e-06
-1.42525626294286e-05
-1.36277818764593e-05
-1.70611991531984e-05
6.91795509751448e-06
-1.41438959031289e-05
-2.47156862905706e-05
-1.52571318823492e-05
-1.81506068875198e-05
-3.33228878233692e-05
-1.58848322430437e-05
-1.60904205374496e-05
-1.58836379553357e-05
-2.10517450461401e-05
-1.49096472724649e-05
-1.27630661389117e-05
-1.74929282698122e-05
-3.30750649883306e-05
-2.25773212238478e-05
-3.98464762060736e-06
-2.7169817447975e-05
-2.00806897003147e-05
-1.97918340989487e-05
-1.47160196383e-05
-9.89705839591548e-06
-1.56303151503582e-05
-2.17410511174668e-05
-1.51245213904512e-05
-3.21348145881465e-05
-1.93284457770914e-05
-2.29160303964013e-05
-1.29169771701567e-05
-2.34388960791969e-05
-1.96754688157506e-05
-2.86687114252127e-05
-1.80232390525793e-05
-4.06714336831888e-06
-1.37195507189101e-05
-1.56546340270541e-05
-3.07061874972284e-05
-8.88608601254784e-06
-1.03499580430133e-05
-2.18254705796566e-05
-2.35252029362176e-05
-7.32401986601643e-06
-8.42926611523722e-06
-2.40184440330678e-05
-9.64493856029707e-06
-1.08980321319835e-05
-1.14799714196433e-05
-1.3157919037186e-05
-1.6932605849867e-05
-4.46997433299334e-06
-8.81998938123212e-06
-4.45201646746901e-05
-2.51485203818854e-06
-3.90321223031031e-05
-3.20440264335167e-06
-3.1205492408001e-05
-1.2074714466974e-05
-1.19513179012526e-05
-7.30900647651741e-07
-1.2335455572498e-06
-1.61680624401174e-05
-1.50361740742678e-05
-7.67814819971178e-06
-5.35744277882976e-06
1.03138406664749e-05
-1.64068454149477e-05
-2.87883855508443e-05
-8.04924988756772e-06
-2.7241115640023e-05
-1.64110530446028e-05
1.37650021668885e-07
-1.82797549034543e-05
-1.52076522740757e-05
-8.48042713658655e-06
-1.8447708330986e-05
-1.48446234618594e-05
-1.10257082687629e-05
-4.64008543296925e-06
-2.22071983473965e-05
-5.35002414180599e-06
-2.24794421315258e-05
-1.44804005674019e-05
-3.1232846014823e-06
-1.09357262321712e-05
-1.66295463385136e-05
-3.28124089369123e-05
-3.58850798892669e-05
-2.98490859052546e-05
-2.28396619200722e-05
-2.57531360733732e-05
-2.85018561411888e-05
-9.70415538151429e-06
-1.99642954066517e-05
-6.91420545727811e-06
-1.94427279458928e-05
-2.87494982744621e-05
-2.50275758131332e-05
-1.92424261221682e-05
-1.52324402546983e-05
-4.05282209053219e-05
-2.62705209615003e-05
-1.48315721145739e-05
-1.45005033714109e-05
-1.89991397460102e-05
-1.55183698276798e-05
-1.61072684461423e-05
-2.43727617155741e-05
-9.78833355841483e-06
-1.74355656708316e-05
-2.86142873065554e-05
-2.37661391400751e-05
-2.60753561101537e-05
-2.37351794318745e-05
2.13526095162234e-06
-2.3331621492219e-05
-1.03018389671169e-05
-1.93077651043299e-06
-1.03843767000585e-05
-1.84804178274373e-05
-1.26893602298966e-06
-2.45139530939982e-05
-3.16265919878595e-05
-2.18922970717223e-05
-1.94534513101072e-05
-1.86774952414539e-05
-1.34954968433663e-05
-1.7946506996153e-05
-2.0457474141084e-05
-1.78028262808855e-05
-2.74770945984148e-05
-8.17984797289261e-06
-1.29128496365686e-05
-2.46464581262422e-05
-6.85849805026649e-06
-1.21455210683739e-05
-1.59593433745312e-05
-2.85740637028982e-05
-3.46299597200645e-05
-2.30678869711262e-05
-2.16832186438815e-05
-1.18874564490332e-05
-1.88947934940969e-05
-6.36034070838002e-06
-1.48582593594648e-05
-3.31474653024327e-05
-4.73567498465996e-06
-1.24703018465785e-05
-3.28623440727866e-05
-1.06536839273514e-05
-1.10767724383309e-05
-9.72758992534185e-06
3.54268251594618e-06
-7.65390738380342e-06
-1.92326979905678e-05
-1.29349231181932e-05
-1.61675119932901e-05
-1.84009910842687e-05
-1.11534192848634e-05
-1.61720726286914e-06
-3.359879524503e-05
-3.73817237243376e-05
-8.43724809661095e-06
-1.50534556491135e-05
-3.33559285414197e-05
-1.00866922384099e-05
-1.66635398799559e-05
-2.33228137169717e-05
-4.47999957697113e-06
-9.51647909856405e-06
-8.01638753798766e-06
-7.79310317410276e-06
-1.60317741538744e-05
-3.30326676243327e-05
8.32767186075746e-06
-1.74849299617312e-05
-2.02388016164809e-05
-3.3253412870318e-05
-2.74607562020968e-06
-9.92043093893402e-06
-9.26453848585459e-06
-7.13727455733092e-06
-3.77950408360717e-05
3.67027059611853e-06
-4.81298134629737e-06
-8.208108633326e-06
-1.54973420527407e-05
-1.0168614190923e-05
-1.56614615965596e-05
-3.49214923775799e-05
-1.9832811055515e-05
-1.64389421981796e-05
-1.57996236507681e-05
-7.93859069090031e-06
-1.4572609423218e-05
-2.27010408543376e-05
-7.18025281740957e-06
-3.08498458211004e-05
-1.95971208744825e-05
-2.44137428118095e-05
7.76978716655482e-07
-3.92227468196458e-05
-2.18593693418958e-05
1.86012949796641e-06
-2.50645364254702e-05
-1.49501750993312e-06
-1.46931155555035e-05
-4.8133626210656e-07
-2.79886561369607e-05
-2.73219512199982e-05
-2.18215573211067e-06
-9.40995039611586e-06
-3.38319943636276e-05
-1.1514362855801e-05
-9.67934113811857e-06
-4.090590875487e-05
6.66796482947904e-06
-1.37050360987638e-05
-2.58001821435626e-05
-1.68815398175921e-05
-1.996792629669e-05
-2.77662885233363e-06
-2.39069154326929e-05
-1.34180675279338e-05
1.3916346381262e-05
-8.76650281008262e-06
-8.08826181057293e-06
-1.25289675977206e-05
-1.60483555638827e-05
-2.24224736814487e-06
-1.28659841127576e-05
-2.36313209139739e-05
-1.58219893737525e-05
-2.72293069805643e-05
-1.0615753787663e-05
-1.03077096189417e-05
-6.51780729433519e-06
-8.71976006556116e-06
-2.31970076734243e-05
-2.94148971373499e-05
-5.02091798408099e-06
-3.04094875862003e-05
-7.39297530708975e-06
-3.09735184043107e-05
-1.92636663802139e-05
-2.39229937104006e-05
-1.5264252938212e-05
-2.70804175122357e-06
-1.21357245294743e-05
-3.21965490480287e-05
-2.07022214280559e-05
-2.93146277500458e-05
-3.76037993358019e-05
-2.06437659630944e-05
-1.60000068246693e-05
-1.0418653450498e-05
-1.1295277948029e-05
-1.51787113200471e-05
-1.12903806952018e-05
-1.86473998013534e-05
-1.83438744023857e-05
-2.00011246791777e-05
-1.96555964468527e-05
4.62154209801045e-06
-9.42211940152359e-06
-2.91596505274073e-05
-2.03298753365952e-05
-1.01898216909546e-05
-3.7170063788023e-05
-7.49702950809863e-06
-2.33505217598495e-05
-2.29712619221927e-05
-7.25539502293824e-06
-6.02463076172516e-06
-2.27730433563643e-05
-1.99735976245382e-05
-1.17379876409513e-05
-1.9438909097287e-05
-2.67142112052738e-05
-2.755635624052e-07
-1.49902257025476e-05
-3.9914677420897e-05
-2.61781694795057e-05
3.65492571746462e-06
-1.70172028761237e-05
-1.92424787885976e-05
-5.62565065922594e-06
-3.70114310673913e-05
-4.32180792086184e-05
1.04820216978097e-06
-1.58505557537129e-05
-1.91384462302365e-06
-2.37494562271557e-05
-1.30403357947167e-05
-2.55726962512847e-05
-1.21614913368839e-05
-3.23774157724875e-05
-3.45250656681248e-05
-1.05949196856514e-05
-9.44979875418613e-06
-2.74235312345261e-05
-1.14998080372713e-05
-2.83501303157975e-05
-1.25154750019148e-05
-1.4841028238087e-05
-2.67450481761455e-05
-2.67806000548512e-05
-2.07263840704492e-05
-1.49411611968881e-05
-3.65871037321163e-06
-8.43257743118357e-06
-3.07668321772132e-05
-1.56578786811879e-05
-1.25171039706121e-05
-1.73882198081778e-05
-1.53396543902082e-05
-1.09365071455494e-05
-1.64998519427452e-05
-2.3757518212696e-05
-3.0130472455161e-05
-2.02721914931554e-05
-8.8590600835436e-06
-1.16474519212867e-05
-7.5923516881432e-06
-2.50591465112312e-05
-1.28754721154361e-05
-2.39701682380095e-05
-2.12687731888814e-05
-2.32643757455969e-05
-1.6289216684145e-05
-1.97560460566841e-05
-1.55932908870719e-05
6.66050313300486e-08
-2.17388131208113e-05
-1.57599519105609e-05
-1.60043874151504e-05
-3.23751096110268e-05
-2.52810894575365e-05
-6.55114345116006e-06
-1.62823230791502e-05
-1.15786809081804e-05
-1.83939269108985e-05
-1.24498475215724e-05
-2.08792121345176e-05
-2.91370841463224e-05
-9.48817879701859e-06
-9.59103291605506e-06
-3.70359932116715e-05
-1.37685093015927e-05
-4.92654087794005e-07
-5.99164712142622e-06
-2.37501043224708e-06
-2.57323935538526e-05
4.18578275422869e-07
2.27383878917015e-06
-3.43272107983961e-05
-1.71357072441359e-05
-5.68919300918106e-06
-8.69854790540523e-06
-3.17231843292856e-05
3.02038876089679e-06
-1.77306940247559e-05
-2.44938083610582e-05
3.19252652534803e-07
-2.3098244101879e-05
-1.71841552998843e-05
-3.07293509979087e-06
-1.0408795344592e-05
-1.57088854957648e-05
-1.97402101647701e-05
-1.60425751372748e-05
-4.25207183196227e-05
-1.71102824338162e-05
-3.8285057662086e-06
-1.89849777064208e-05
-1.00797246837502e-05
-1.65396038912994e-05
-2.46544627341334e-05
-1.29663343943289e-05
-3.06591082142026e-05
-2.43980997117281e-05
-1.9938634908362e-05
-5.49016450303277e-06
-2.45494636761952e-05
-2.07277355324754e-05
-6.90997798958646e-06
-1.65015673946059e-05
-1.92643853964488e-05
-1.9470538845059e-05
-1.68296862223596e-05
-2.04194949148984e-05
-9.86833048729377e-06
-1.6137044714846e-05
-2.95621711733747e-05
6.64181641590673e-06
-7.87926382578929e-06
-4.20624603102889e-06
-2.93771495743164e-05
-2.96869305974955e-05
-8.61003404899452e-06
-1.2565346414838e-05
-1.06367896271193e-05
-1.73826866727377e-05
-2.14184328516767e-05
7.67947477384671e-06
-1.35204706533554e-05
-2.2081036607179e-05
-1.13678618486564e-05
-1.88291612908649e-05
-2.86751046803374e-05
-1.88782691671005e-05
-1.70222165510868e-05
-3.23850339163447e-05
-1.06916878659907e-05
-3.41113043633884e-05
-2.82664260484535e-05
-4.90250566730087e-06
-1.93467251992058e-05
-1.28888639820138e-05
-2.5369624503663e-05
-8.2517371339895e-06
-2.00606142549762e-05
3.72206554187829e-07
-3.62035535551215e-05
-1.1003370549485e-05
-1.45689496944704e-05
-2.1691862703178e-05
-2.16479494925935e-05
-2.00487112909763e-05
-1.9349473073677e-05
-3.02281334079136e-05
-1.29768138424103e-05
-1.94551525429858e-05
-1.27726336663408e-05
-2.81805904696962e-05
-1.06425093341464e-05
-1.2710418676318e-05
-2.56488279412173e-05
-2.04122666991479e-05
-4.45120560795268e-05
-1.28420930741369e-05
-3.110995191987e-05
-4.76956591015935e-06
-2.24021097379323e-05
-1.24900190219236e-05
-2.84834823392799e-05
-2.52672074682781e-05
-2.14680939270288e-05
-1.36649674568626e-05
-3.36677057743669e-05
-2.07684256762097e-06
-1.32594463713385e-05
-2.64136588425466e-05
-2.17289602376876e-06
-1.90127041755889e-05
-9.42164455923448e-06
-1.63802831126901e-05
-3.0414437928067e-05
-1.91815683667859e-05
-3.66715306509986e-05
-8.16870673852845e-06
-2.12407427497181e-05
-1.21805440141102e-05
-2.5424537118159e-05
-8.74356191975278e-06
-1.95324088030641e-05
-2.07128819841087e-05
-2.0708409444473e-05
-2.1201356844775e-05
-1.33071496160098e-05
-4.98712637406299e-06
-1.20861554304198e-05
-1.75387941079098e-05
-8.10082267781308e-06
-1.90133460140487e-06
-7.7893664062413e-06
-1.89597625626268e-05
-1.23521471604027e-05
-5.61254338756664e-06
-4.4465690760833e-06
-2.83382768630483e-05
9.87269508495962e-07
-1.44722640881112e-05
-2.86086803069888e-05
-5.06307478673622e-06
-2.32526818896054e-05
-1.42729530859228e-05
-2.18745201788663e-05
-2.19875254145768e-05
-1.68784441073559e-05
-1.21472275126802e-05
-1.23583624053317e-06
-5.3105884385208e-06
-8.92166626004682e-06
-3.1634107011384e-05
-2.83098817025394e-05
-6.62219905346283e-06
-1.29550653280515e-05
-1.65761845405742e-05
-2.07600290888258e-05
-2.67815340896253e-05
-9.9295352944351e-06
-2.43872789002586e-05
-2.10159505113564e-05
-1.71718606882874e-05
-2.76377964914496e-05
-6.95783799105518e-06
-1.52957085381479e-05
-1.39177849038667e-05
-1.87332678446548e-05
-1.96448262251207e-05
-3.42915064520764e-05
4.50215077201466e-06
1.94770078094368e-06
-2.26334548320683e-05
-2.83895945021152e-06
-1.47619472792741e-05
-1.01934010646421e-05
-2.56417037560095e-05
-3.09774710607463e-05
-1.70109811765429e-05
-1.00463072813447e-05
-1.67416808016057e-05
-1.81745786264183e-05
-3.37057610085139e-05
-1.10055917053745e-05
-6.69185739407256e-06
-7.17003845862716e-06
-1.53121200487343e-05
-2.36823497639277e-05
-1.12365271637899e-05
-1.53085916029226e-05
-1.47269943702322e-05
-1.95039500448986e-05
-2.392310406159e-05
-2.02844340878113e-05
-1.42793819209776e-05
-2.42761836187032e-05
-6.54437812728727e-07
1.22021825049784e-05
-1.63317335815697e-05
2.50250677614928e-07
-1.84611168464892e-05
-9.25182780086148e-06
-5.10928058482582e-06
-2.865429868667e-05
-1.07835107354673e-05
-2.89228665699449e-05
-1.14496325385307e-05
-1.23791353148988e-05
-1.48079701138339e-05
-1.56038323975658e-05
-3.09377542099794e-05
-1.36065896388856e-05
-1.53090210491362e-06
-1.59904844730849e-05
-1.76426321976072e-05
8.44658608554001e-07
-1.44327274412081e-05
-1.96868215914752e-05
-1.44919980162073e-05
-2.19528425333479e-05
-2.57805008013949e-05
-1.81411559207324e-05
-1.64432070871056e-05
-2.06696179284006e-05
-1.18201524689257e-05
-2.2863628521893e-05
-1.82530417290634e-05
-1.47641358014409e-05
-1.86116333675673e-05
2.44660318688047e-07
-2.466942945767e-05
-3.91054217558274e-05
-2.80714951392954e-05
-2.0535878547895e-05
-1.99302245594125e-05
-1.54579657174268e-05
3.8162406794989e-06
6.17381774017525e-07
-1.03206397214412e-05
-5.9678187780229e-06
-1.91487826844089e-05
-1.27535999019746e-05
-3.06554607854211e-05
-2.71414192172028e-05
-5.10088659231774e-06
-2.27024301902098e-05
-2.72110938223062e-05
-2.03766239289448e-05
-1.31410766393565e-05
-2.53123593901692e-05
1.56007978141688e-05
-1.97097535411911e-05
-3.16390471062891e-05
-2.2654043916644e-05
-1.54529315655472e-05
-1.47978695536181e-05
-1.84868384761212e-05
-1.44811446295508e-05
-1.07930658505043e-05
-1.51362481717544e-05
-1.43149301020656e-05
-2.11041926602075e-05
-2.08695442817403e-05
-1.55365206318741e-05
-3.25313432568582e-05
-8.94351464911477e-07
-1.92306317560638e-05
-2.20019762774297e-05
-2.97565991175126e-05
-1.25963253915855e-05
-1.56388893360707e-05
-1.11908597769521e-05
-9.98875133801667e-06
-4.42490107104369e-07
-2.02956625241826e-05
-2.6983378681842e-05
-7.2096856036078e-06
-2.13827672186318e-05
-9.83133676024582e-06
-2.86281037258449e-05
-1.50766192925558e-05
-1.43284681985289e-05
-6.19131716931429e-06
-1.3812910615469e-05
