# Supplementary material for: Research on computational propagation and identification of mine microseismic signals based on deep learning
Source: PLoS One. 2025 Oct 22;20(10):e0334641. doi: 10.1371/journal.pone.0334641 (PMC12543183; doi:10.1371/journal.pone.0334641)
Supplement: S11 Data — (ZIP) [file pone.0334641.s011.zip › 000101100002668.xlsx_0.txt_24.txt.txt]

-1.53324200559742e-05
-1.94057490837419e-05
-7.23187460170788e-06
-5.99109287807644e-06
-1.52503059416817e-05
-1.58333617503609e-05
-8.48868359827912e-06
-2.02813734264608e-05
-1.05645684730045e-05
-8.8954878432243e-06
3.14335731647233e-06
-2.78061742313044e-05
-1.40460447869023e-05
-2.84993430652616e-06
3.6425385248582e-06
-2.02250741303558e-05
-1.64729918079519e-05
-2.74206410494365e-05
-2.00541117328416e-05
-1.640153733008e-05
-3.03719176697513e-05
-2.87663543701704e-05
-5.80764998938782e-06
-6.63729323760669e-06
-2.66878172451952e-05
-2.66541356721545e-05
-2.51025134660279e-05
-8.91205810814804e-06
-1.49246464536299e-05
-1.36754608159156e-05
-3.39646010932518e-05
-3.00114415861159e-06
-2.30701972324053e-05
-2.27096262145833e-05
-3.9821791369371e-06
-8.61177822027414e-06
3.44103206858602e-06
-9.62216943973503e-06
-8.86457246033918e-06
-2.19449394279447e-05
-8.20731472459408e-06
-1.95453235434316e-05
-1.74142798363647e-06
-2.27498327537325e-05
-1.77038959125347e-05
-2.17175204913314e-05
-1.24324751504537e-05
-2.85803146294238e-05
-2.46983069726931e-05
-1.2247968531337e-05
-1.11747017970157e-05
5.09022811307626e-06
8.62752733135588e-07
-2.72029079267176e-05
-2.52529655903671e-05
-9.13388774628869e-06
-1.07499604444271e-05
1.59067082004837e-06
-3.10297036323678e-05
-2.34483260316362e-06
-1.03648421356234e-05
-1.22712485977181e-05
-1.06267407869497e-05
-1.1956429152325e-05
5.48130947444124e-06
-1.83256416392059e-05
-1.63040934030923e-05
-1.93666490024599e-05
-1.56762582958864e-05
3.34219030223634e-06
-1.52769385005255e-05
-2.9996404018861e-05
-1.69757455078258e-05
-1.72646969528905e-05
-2.63328056682692e-05
-2.54612905192129e-05
-1.08330794295965e-05
-1.80047114707152e-05
-9.66176853924119e-06
8.29488260675203e-07
-2.21703533114123e-05
-1.63429809223371e-05
-1.97841621932865e-05
-5.55022481348431e-06
-2.33567973528894e-05
-2.47623468864479e-05
-3.17363943075455e-06
-4.83857363894053e-06
5.86431040956208e-06
-2.44393432975095e-05
-2.3425109975404e-05
-1.29345446919062e-05
-1.52212351618514e-05
-1.14034920702557e-05
-1.88651843898061e-05
-1.23438625856849e-05
-6.95830170794524e-06
-6.82304656285452e-06
-2.22068079781434e-05
-1.57874283771857e-06
-7.57556227269748e-06
-1.35814612167391e-05
-5.80748529485022e-06
-6.04724618880844e-06
-1.31034104749541e-05
-1.49399888120153e-05
-2.3327400716752e-05
-1.14966995820106e-05
-1.63561817815446e-05
-1.51865019415255e-05
-2.83628374372164e-05
-2.0811507977292e-05
-1.67709744734958e-05
-4.94799370620061e-06
-2.59097436010264e-05
-3.29764710197505e-06
-1.36053609969712e-05
-2.91541579730622e-05
-1.93511670211903e-05
-1.78493517912197e-05
-1.20350481096221e-05
-5.11448128219333e-06
-1.53668096851555e-05
-1.36845974621476e-05
-2.49729382954172e-05
-7.68615835393942e-06
-2.41492303535104e-05
-1.87694781066983e-05
-1.06053094225064e-05
-2.81095686729183e-05
-7.97278519089462e-06
-1.66147660167312e-05
-1.99106604454737e-06
-1.03592910425307e-05
6.70676976176021e-06
-2.70158903057483e-05
-1.24011449492373e-05
8.52209522950706e-06
-1.96491140158966e-05
-5.0128063115489e-06
-1.75875715934575e-05
-2.09666199380236e-06
-1.06628813899647e-05
-2.94578771793051e-05
-9.61058186120408e-06
-2.4292674697245e-05
-1.83796630860603e-05
-2.98712369743609e-05
-1.70275907178228e-06
-2.94845511724073e-05
-2.66672368416984e-06
-1.45350440373649e-05
-2.13722548876538e-05
-1.48322357539498e-05
-2.6824391065922e-05
-2.05512467442243e-05
-1.27602245799468e-05
-1.87182904475612e-05
-8.24692783018846e-06
-1.8349039970307e-05
-1.07217754082096e-05
-5.24281147467278e-06
-1.15299450481622e-05
-1.02796987958094e-05
-1.72208179555615e-07
-2.15756460156662e-05
-1.96271909748532e-05
-1.27446448318719e-05
-2.00829056980565e-05
-1.06739162672408e-05
-3.6329752976521e-05
-2.8671760795996e-05
-2.0401265176221e-05
-2.07750848221983e-05
-3.87982626245432e-05
-9.60363342407405e-06
-9.00797198539805e-06
-8.51800184921644e-06
-2.30045245094748e-05
1.02595558265969e-05
-9.134807680213e-06
-1.63902363944557e-05
-8.11163148411112e-06
-1.05617865275301e-05
-8.36638434412498e-06
-2.89082522565604e-05
-1.78439181469818e-05
-4.56900750444429e-06
-1.95341672929631e-05
-2.78615791268676e-05
-2.42474266261819e-05
-2.63827492749256e-05
-1.67225054105522e-05
-2.28078828778677e-05
-2.65884382241373e-05
-8.99259286004439e-06
-7.59408343836756e-06
-1.45201714258616e-05
3.31077501344896e-06
-1.10076162997403e-05
-2.25498407849155e-05
3.43451710114878e-07
-1.98744337303121e-05
-2.99179377655118e-05
-1.79505217261488e-05
-1.71240920036503e-05
-1.56219683820108e-05
-6.83130742985267e-06
-7.0548547672042e-06
-4.91011467950243e-06
-1.27855810067808e-05
-1.83236182993167e-05
-3.50851163936091e-05
-9.80020664637149e-06
-1.29298245219979e-05
-1.14772689119292e-05
-2.19940782448163e-06
-1.19453037477598e-05
-1.33558403898517e-05
-1.06180136472911e-05
-3.12974138429815e-05
-1.71068546943939e-05
-9.18761166189065e-06
-6.77908063379046e-06
-2.32335796456216e-05
-1.41147580456821e-05
-1.09600507634098e-05
-1.88938513474617e-05
-1.3776870197602e-05
-1.29329601771784e-05
-6.50167028053944e-06
-3.75838915864457e-06
-1.73260352335684e-05
-2.07738837447101e-05
-2.753635908846e-05
-1.14904679730382e-06
-1.60912211245527e-05
-2.32797582091445e-05
-1.20933393108675e-05
-9.89446710771857e-06
-1.31157645133751e-05
-1.71556297161793e-05
-2.15254966213079e-05
-1.33890739135631e-05
-1.70738907150006e-05
-2.37878825555402e-05
-1.09652214717936e-05
-1.49274587370401e-05
-2.50773545540981e-05
-1.0573949338075e-05
-1.62332700169601e-05
-2.31708761214263e-05
-1.70196872707916e-05
-9.36253424474387e-06
-1.30299564636794e-05
-8.30602455296643e-06
-1.19965224080326e-05
-5.47047761074998e-06
-1.65849046959813e-05
-2.6435510238531e-05
-6.31501157233133e-06
-2.37213073081313e-05
-2.36649517088276e-05
-2.21442961601974e-05
-6.17326682089244e-06
-1.55644583751465e-05
-2.64734221324349e-05
-2.03000771536078e-05
-2.36823317558015e-05
-2.01941974567169e-05
-1.6117349285311e-05
-8.99391397656205e-06
-3.66900147606308e-05
-5.67673527695364e-06
-2.11687930722401e-05
-1.47259458231691e-05
-1.9383985555944e-05
-4.06578238954588e-06
-2.49416966630506e-05
-3.35000167748556e-05
-2.33794115231026e-05
-1.80533694644128e-05
-1.88547378769991e-05
-8.41483211302225e-06
-1.75825773945763e-05
-3.44427947574204e-06
-2.6963071905348e-05
-2.22784328334267e-05
-1.44521862774862e-05
-3.5198409540303e-05
-2.05061973984061e-05
-2.53930043880274e-05
-1.50257862035006e-05
-2.64824973143384e-05
-1.27751855000022e-05
-2.11793363396838e-05
-1.42899505297397e-05
-9.91450103735484e-06
-1.58423848631586e-05
-1.04906007164248e-05
-1.73258204046241e-05
-1.77719463904263e-05
-1.33116215691235e-05
-1.84434566820732e-05
-3.11824407251524e-05
-1.89740752137155e-05
-2.70565607730487e-05
-2.05015771705428e-05
-1.7613351262945e-05
-2.43897381369163e-05
-1.69493059677943e-05
-1.19247655183645e-05
-1.84709682006691e-05
-8.79876867701726e-06
-3.03969264988787e-06
-2.90711065733279e-05
-1.08417231786796e-05
-1.98370401815819e-05
-1.479426581208e-05
-5.19969751143836e-06
-2.41114496886934e-05
-9.60440742127497e-06
-2.12827536364249e-05
-3.20630108378977e-06
-2.79516456495089e-05
-3.08637419300026e-05
1.00165798927317e-06
-1.23008175193528e-05
-1.59598213168092e-05
-7.22981980925048e-06
-2.00069939358291e-05
-2.17805582702605e-05
-1.13985905374314e-05
-1.55599141472307e-05
-3.20041460076821e-05
-2.4113862094855e-05
-1.73497686694704e-05
-2.05185883105294e-05
-1.52091931851953e-05
-1.76034554237598e-05
-2.10399152455323e-05
-8.25851121321177e-06
-1.03089666785634e-05
-1.83297084967676e-05
-9.63483523986417e-06
-1.93994411393634e-05
-1.5091690068987e-05
-1.63829656272012e-05
-1.92388388037244e-05
-2.7905201840626e-05
-1.78011537901877e-05
-6.08361548127911e-06
-1.13162245280216e-05
-3.05984055641302e-05
-1.93347463759684e-05
2.5052340099281e-06
-1.00142351121159e-05
-1.99625963210201e-05
2.63738440263486e-06
-2.45158325683934e-05
-2.24970762872085e-05
-2.33985867476254e-05
-1.07386098831601e-05
-2.81504897198345e-05
-3.30579291728982e-05
-1.11666029486583e-05
-2.58631448435378e-05
-8.36530533437174e-06
-1.13186979771466e-05
-8.37540718072942e-06
6.84653397145174e-06
-2.74693678434806e-05
-2.93504808271356e-06
-1.29448110444289e-05
-3.56633340265727e-06
-1.48368972477285e-05
-3.38703276151563e-05
-2.09093694439435e-05
-2.09633618209912e-05
-3.11552063730926e-05
-1.91764252083023e-05
-1.2830714668788e-05
-1.03627205668453e-05
-7.37054904570601e-06
-1.00103775649988e-05
-1.01756594841532e-05
-1.41085435902657e-05
-1.77422227045821e-05
-2.8403415841011e-06
-1.4483016482002e-05
-8.6698755166691e-06
1.67648706030923e-07
5.54449409722193e-06
-1.35998873295128e-05
-3.08545972960921e-05
8.69263331660321e-06
-1.29235049823293e-05
-1.71731897391932e-06
-1.97646484677811e-05
-2.25578288904627e-05
-3.19152766471252e-05
-3.76614989748313e-05
-3.24402013622571e-06
-2.32338723743889e-05
-3.01836843872563e-05
-1.59653201986227e-05
-3.14564232877848e-05
-6.88724577424736e-06
-1.05401459990312e-05
-2.63532917004324e-05
-2.10138959802088e-05
-1.74038991933286e-05
-8.77652604335172e-06
-1.73280311303698e-05
-3.55302976739072e-05
-1.32930301357379e-05
-3.32006200172717e-06
-1.77527672188692e-05
-2.60700463871859e-05
-1.24605284207764e-05
-9.6078408945879e-06
-1.1000572573392e-05
-3.20871266554862e-05
-2.47409330949788e-05
-8.965944824105e-06
-1.75471965619533e-05
-1.77768523338411e-05
-2.09656697313231e-05
-1.80038111498731e-05
-1.60569482488355e-05
-2.75580221039702e-05
-4.58963116150688e-06
-1.51318311306177e-05
-1.53913586185234e-05
-1.33172041025696e-06
-1.67616695046994e-05
-2.95420908365e-05
-6.19101500583266e-06
-2.20938557581967e-05
-1.95816517359555e-05
-1.89144754758456e-05
-1.95330497644679e-05
-1.92548270887835e-05
-1.35753470860815e-05
-1.02057864484249e-06
-9.38372242463708e-06
-2.27313598116956e-06
-3.05031596865585e-05
-4.67365024061806e-06
-2.52868078426472e-05
-6.41700337011462e-06
-2.41473614113253e-05
-2.55640321578138e-05
3.47437495457346e-06
-9.66757902161907e-06
-1.99402440655712e-05
-3.96355506353065e-06
-9.55819669836355e-06
-2.53176697585777e-05
-2.2759921266244e-05
-1.47730506067339e-05
-1.92844753768911e-05
-3.19808614495885e-06
-2.17430295293235e-06
-2.28977240011864e-05
-1.597235226459e-05
-2.9895202520302e-05
-1.15697882427546e-05
-9.73783776615595e-06
-1.73087745276562e-05
-3.82121385779348e-05
-1.37090026112269e-05
-1.18106644723931e-05
-1.32621462493546e-05
-1.69304290883891e-05
-2.21831090608964e-05
-2.50471681287627e-05
-7.88356592830237e-06
-1.59325377464298e-05
-2.36763655950175e-05
-1.99195366915155e-05
-2.78697821847209e-05
-1.70809116096001e-05
-2.58919959927158e-05
-3.58512455199334e-05
-1.36135710086277e-05
-8.70904111591663e-06
3.8124317191989e-06
-1.92344541781765e-05
-1.83151054906549e-05
-3.31229109901174e-05
-1.69829347571645e-05
-1.29003443527656e-05
-1.64788149944016e-05
-8.89323670181373e-06
-1.32589910390579e-05
-1.79760676874363e-05
-1.49305454455576e-05
-8.18360476831507e-06
-3.27822432837567e-05
-1.57428055762374e-05
4.42155527998718e-06
-2.33200680806714e-06
-3.48392304601765e-05
-2.09398065730377e-05
-4.1268330118659e-05
-2.07708867536299e-05
-1.79240004049315e-05
-1.05154697112173e-05
-1.41662439295425e-05
1.23130495122318e-05
-1.31892299940051e-05
-2.55925553704076e-05
-2.02951427309123e-05
-3.19759016924653e-05
-1.34219005923715e-05
-1.25336304671293e-05
-1.77837400951362e-05
-1.40026986958599e-05
-1.20068104082796e-05
-2.68344617819301e-05
-1.60482833970193e-05
-4.28536077606083e-05
-1.44650803378457e-05
-1.96837795853515e-05
-8.62482454151483e-07
-2.41860895652207e-05
-1.15736221902271e-05
-2.24950017583171e-05
-1.25208332119778e-05
-2.87810561244947e-05
-8.76365291779378e-06
-1.953979527826e-05
-3.10908652958102e-05
2.04898268902705e-06
-2.97289178762972e-05
-1.36241554302871e-05
-1.65875202679893e-05
-3.0159987418101e-06
-1.13751446647546e-05
-2.61266153407002e-05
-2.46353356920936e-05
-6.2846083906983e-06
-2.08441728861244e-05
-1.48327350295593e-05
-1.86637156632174e-05
-1.01765406293781e-05
-3.00375626407273e-05
-4.74871492334284e-06
-2.64321074273791e-05
-1.49801991687426e-05
-1.97472477607344e-05
-2.42678766140315e-05
-1.63512349062897e-05
-1.27434301471952e-05
-6.31537281595519e-06
-1.63611372638487e-05
-3.40651694019764e-05
-2.06285087129091e-05
-1.70986906194719e-05
-2.38150994297325e-05
-2.03634134422523e-05
-2.67312138179167e-05
-2.92895139480051e-05
-2.0473475400222e-05
-2.69826695810018e-05
-5.43288952774046e-06
-1.56749367993488e-05
-1.01797092389652e-05
-1.14279439519795e-05
-2.76412575872729e-05
4.88587511581791e-06
-3.10723250653675e-05
-1.33713449872829e-05
-2.0239370273168e-05
-1.63568725850555e-05
-1.08774467155101e-05
-3.07189515866957e-05
-2.01106735155731e-05
-2.10177264140282e-05
-9.45884149800876e-06
-1.89629906919196e-05
-1.67595847264471e-05
-2.20769848593944e-05
-6.45254125302175e-06
-1.24471147051538e-05
-7.11663376371109e-06
-3.69975086673902e-05
-2.04594601832028e-05
-2.77392993215623e-05
-2.82144841632108e-05
-2.3713543242004e-05
-2.55139583344879e-05
-4.59707563998626e-06
-3.1702151867272e-05
-2.94585695727255e-05
-1.59152786696011e-05
-3.57662048222914e-05
-2.17827114611779e-05
-2.45875772443833e-05
-1.41818359633911e-05
-2.67318977805097e-05
-2.12690285611224e-06
-7.46042325287813e-06
-6.13295048181488e-06
-8.70247886354301e-06
-1.89840019392909e-05
-1.14035760291063e-05
-3.94493610358735e-05
-1.23489476782851e-06
-1.99486506162043e-05
-1.86705437965596e-05
-1.81130372396149e-05
-1.16146401393753e-05
-1.98807186327487e-05
-2.52309363194169e-05
-2.13279348802131e-05
-4.64184143408597e-06
-2.46041178047688e-05
-2.16091217703074e-05
-1.39467915786079e-05
-2.6059948418791e-05
-1.7976975127169e-05
-2.7557879887525e-05
-2.28819559892514e-05
-2.99791691601625e-05
-8.17288776674732e-06
-1.77410247274785e-05
-2.00748917234388e-05
-1.17627230037192e-05
-2.15381093926981e-05
-2.85950260830838e-05
-2.74269832951858e-06
-1.83038453863873e-05
-5.1690894388014e-06
-8.71751120613026e-06
-1.0601409962287e-05
-1.1788327191251e-05
-1.1539114469805e-05
-1.67549325367877e-05
-1.5502657218965e-05
-1.63257624629476e-05
-3.01507238898892e-05
-6.24400027478169e-06
-2.18039721025723e-05
-6.36526101310439e-06
-6.50543989201128e-06
-1.48971737395388e-05
-3.32555207414982e-05
-1.53150689281087e-05
-1.15505931384237e-05
-1.0935341179875e-05
-4.62159117826945e-06
-1.16020671209245e-05
-2.58126575874935e-05
-5.35666675059112e-06
-2.79742909413794e-05
1.11609932897342e-05
2.38888998754318e-06
-3.0961684307781e-05
-1.65468732092554e-05
-2.05224662433661e-05
-2.65304050519433e-05
-5.25219532894676e-06
2.64350555966486e-06
-1.55862024477422e-05
-2.66902294675071e-05
-8.02725905632915e-06
-9.28646435557901e-06
-1.31530273462653e-05
-1.75820886207325e-05
-4.05412774649405e-06
-2.16822274123716e-05
-2.22039212099528e-05
-1.14258923649749e-05
-1.913803911379e-05
3.14031502560795e-06
-1.35318875871632e-05
-1.1151331908119e-05
-3.95653145094426e-06
-1.02691476579199e-05
-1.4633527527055e-05
-2.43474543669952e-06
-1.31446417417754e-05
-6.56902135458453e-06
-5.53180446842701e-06
-2.2729392196021e-05
-1.17110085872229e-05
-8.74121966627536e-06
-2.53819157508577e-05
-1.55309901791483e-05
-1.93937160045267e-05
-2.14811634481491e-05
-1.40134415622417e-05
-1.81973394129559e-05
-1.16508299403536e-05
-6.96162968996619e-06
-2.47606683350683e-05
3.25383109189175e-06
-1.22533337335662e-05
-2.03053147773435e-05
-1.10137557729283e-05
-1.66451085236886e-05
-1.54084857163378e-05
1.22304684772963e-06
-3.24840409487743e-05
-2.26764152763616e-05
-1.32082978429726e-05
-3.369908902093e-05
-1.83560556579932e-05
-2.10001899728371e-05
-1.13829538806331e-05
2.08906772080426e-06
-1.32701879348643e-05
-2.83088832408047e-05
-1.97177340025999e-05
-1.5309875541973e-05
-1.86587833887288e-06
-2.97767123907061e-05
2.14119379901552e-05
-5.52775917549207e-06
-2.37853454493082e-05
-1.83718042447983e-05
-4.05389204497652e-06
-1.16092500708907e-05
-1.29733924360265e-05
-2.7879968003857e-05
-1.23538340448626e-06
-8.65444847624438e-06
-4.27438967341136e-07
-1.15211599494102e-06
-2.4748522006971e-05
-1.55517303833594e-05
-1.76964819438398e-05
-2.96232572029346e-05
-7.22202925410959e-06
-2.28196579722903e-05
-2.04620520848473e-05
-2.1721148012467e-05
-2.50835358702932e-05
-2.03330546403298e-05
-1.13860297078243e-05
-4.81869151561665e-06
-1.09078964312286e-05
-1.82470087986221e-05
-1.92061998685684e-05
-2.23532602995545e-05
-6.86853228908314e-06
-1.58731954943203e-05
-2.00212116365817e-05
-6.96505704920842e-06
8.37353154314984e-06
-2.88112830430925e-06
-2.6450795507431e-05
-3.5441881725521e-05
-1.2481310574235e-05
-1.74221569516211e-05
-8.00655833324604e-06
-2.8742332328711e-06
-9.10340332852136e-06
-2.25076112411392e-05
-1.74510562457054e-05
-2.12141036620315e-05
-2.10847420989883e-05
-1.80471899207879e-05
-1.79685325797363e-05
-2.87046379103167e-05
-1.83737934569811e-05
-1.9220420593959e-05
-1.52234143778089e-05
-2.691264531285e-05
-5.22055616656546e-06
-1.3530722876455e-05
-2.62547916472616e-05
-2.29379634024771e-05
-2.36221275188536e-05
-1.49450482681081e-05
-2.5853590627072e-05
-1.95858356350461e-05
-2.58306326987479e-06
-2.04718775915356e-05
-1.8856378527533e-05
-1.42450098433561e-05
-9.15005597086736e-06
-1.4423892555256e-05
-1.27036515618094e-05
-2.51638459829578e-05
-1.53105822777068e-05
4.12541102710424e-07
-2.3327566309046e-05
-2.409626071937e-05
-1.59755110942221e-05
-2.10797367405434e-05
-1.92840059381083e-05
-2.32587318097945e-05
-7.24282776048945e-06
-5.71202020493787e-06
-2.09482478669503e-05
2.81260786110176e-06
-1.44346391204544e-05
-1.1315502943414e-05
-1.68753991440968e-05
-1.53650712988108e-05
-2.736042724379e-05
-1.06307144773471e-05
-2.02168426529334e-05
-1.59921613514926e-05
-2.1772774535333e-05
-2.91893457685039e-05
-2.72794599340567e-05
-4.19530967662149e-05
-1.45437007113917e-05
5.98908005586731e-06
-1.66679982587195e-06
-1.1335879602698e-05
-2.86119035296596e-05
-8.72029240086947e-06
-6.36718570516332e-06
-2.04906380530205e-05
-9.06124224249061e-06
-2.27365938228795e-05
-1.24135006536675e-08
-1.84079144307257e-05
-2.53270841265445e-05
-1.03918773183862e-05
-9.0145301507734e-06
-2.28054125761892e-05
-1.56606295052924e-05
-2.57467739948171e-05
-8.86530198899942e-06
-2.07447521748635e-05
6.47134839961265e-06
-9.18571936293904e-06
-4.6466226360882e-06
-1.30842540856412e-05
-1.30937021758303e-05
3.93014099424107e-07
-4.58525804715395e-06
-2.53102112528519e-05
-2.61486121664937e-05
-1.94977754699689e-05
-1.43469142524999e-05
-4.42640032179658e-06
-2.37441762343653e-05
-2.51467807767228e-05
-3.11504249215142e-05
-2.85721996635118e-05
-2.91900656584194e-05
-1.46039316008815e-05
-2.4315021347812e-05
-2.33423227596577e-05
-7.61327035595494e-06
-1.8976883898013e-05
-4.53214470821111e-06
-9.18098215898673e-06
-1.20862015996644e-05
4.68948127109545e-07
5.34347186089984e-06
-1.65951526945096e-05
-1.0665181596725e-05
-2.03989404705605e-05
1.21134984263407e-05
-3.20879540931648e-05
-1.94959596917973e-05
-1.05305304017309e-05
-7.62202652628299e-06
-1.5645216487853e-05
-5.99496547119675e-06
-1.99196218547614e-05
-1.85148929661586e-05
-1.99148506203701e-06
-1.75654574356789e-05
-3.74822876056028e-05
-2.27645935639416e-05
-1.09227856943925e-06
-2.8331499509375e-06
-1.79324136592874e-05
-2.4570804409747e-05
-1.97620801431683e-05
-1.56888037938566e-05
-1.07843200079333e-05
-8.55587207160483e-06
-6.24621818174017e-06
-2.11774539152872e-05
-2.78706418214549e-05
-6.40606182672464e-06
-1.13727023986262e-05
-2.87308362373281e-05
-8.56866994399665e-06
-7.88819311185215e-06
-1.2924849539782e-05
-2.79805785217753e-05
-5.80904846271646e-06
-1.44566742701542e-05
2.29902012846257e-06
-1.98930607040364e-05
-2.05978095876822e-05
-2.72003567101709e-05
5.88472231077774e-06
4.51664393307516e-06
-5.25742785521264e-06
-2.57572682248232e-05
-1.47388659030751e-05
-1.66823029951129e-05
3.43186302092057e-06
-1.70445582732207e-05
-7.64307931152149e-06
-2.59546557053831e-05
-1.67117235527993e-05
-1.82800517979083e-05
-2.87021277326637e-05
-1.29520141661636e-05
-1.21604603254571e-05
-1.87885003759737e-05
-2.53625534747151e-06
-1.0983564237586e-05
4.80546232546024e-06
-2.01603486641577e-05
-5.1769175400577e-06
-1.35013443795421e-05
-4.05032727485791e-06
-2.2044880734679e-05
4.71059960809381e-06
-5.83999759607514e-06
1.25130726470309e-06
6.03478301293951e-06
-6.21308463693471e-06
-1.87334545873008e-05
-9.90988012437852e-06
-2.15592716595054e-05
-2.16365650506099e-05
-1.85349662849067e-06
-1.02264270182931e-05
1.90625387765038e-06
-5.32766493070847e-06
-3.00737164536162e-05
-1.40359082389713e-05
-1.57821614821551e-05
-2.29484216738644e-05
-2.24817635262916e-05
-1.83522708184163e-05
-3.07321841856852e-05
-2.94647440602173e-05
-1.45240019176236e-05
-1.7653493426253e-05
-2.30947624182073e-05
-5.92214846922616e-06
-8.46371013776346e-06
-2.01748819395747e-05
-3.138614632102e-05
-1.12688216573973e-05
-1.33421507101815e-05
-2.92995866271683e-05
-2.63940286535128e-05
-2.03668798660129e-05
-2.13579036778424e-05
-2.11409794428627e-05
-2.05315941327645e-05
-3.54797000987046e-05
-9.06574871831233e-06
-1.24482203414704e-05
-1.41257504651224e-05
-1.66951707517817e-05
-7.0726578178348e-06
-1.25666979626646e-05
-3.12188821514877e-05
-2.82548522367983e-05
-2.44162415391652e-05
-1.3270611730043e-05
-8.83941192749464e-06
-1.1909219731553e-05
-2.30844472781675e-05
-5.75958696571998e-06
-1.98255220222957e-05
-2.95610619853554e-05
-1.17284200154112e-05
-2.04780075087654e-05
-1.97207698121531e-06
-1.01606725907415e-05
-1.59356045298511e-05
6.59542955125812e-06
-2.08937160428008e-06
-1.83536887991845e-05
-1.71789263395155e-05
-3.11814048950628e-05
-1.52487573385716e-05
-3.18019189734708e-05
-1.82853086294474e-05
-7.92592642884758e-06
-1.45151196353035e-05
-2.44677049502417e-05
-1.4463416138465e-05
-2.36490079260415e-05
-2.34356816496196e-05
-1.57990618914189e-05
-1.92725004351182e-05
-2.0127137005925e-05
-4.44472013523261e-06
-2.10668959370503e-05
-1.93062590822917e-05
-1.20386381211128e-05
-9.06165237302234e-06
-2.18745209394132e-05
-2.41181563099751e-05
-2.48729076886192e-05
9.04523172938837e-06
-2.92123138445277e-05
-2.288818676675e-05
-3.25674007939703e-05
-1.86678325455702e-06
-1.52981300777801e-05
-2.69978779773822e-05
-2.18511314035101e-06
-1.50525257968476e-05
-1.68148058671575e-05
-1.08929475084932e-05
-1.51480853289256e-05
-3.35145114446079e-05
1.93458579097603e-06
-1.72177753942414e-05
-2.24830206024876e-05
-2.22003870496527e-05
-2.96152909351341e-05
-1.24959821703319e-05
-2.25411104684187e-05
-1.21748748490893e-05
-2.27300720050155e-05
-2.98224194191394e-05
1.55372194305115e-06
-2.51077671902933e-05
-3.31526129017544e-06
-3.50501668847115e-05
1.87287547185442e-06
-2.35834637977602e-05
-2.02628539075108e-06
-1.04828352713609e-05
-2.49864169605098e-05
-4.48524407062795e-06
1.23859522587652e-05
-2.04622452462633e-05
2.88555949516228e-06
-3.47339086640808e-05
-2.26069965813498e-05
-2.01513970456847e-05
-1.5282217237681e-05
-6.69697366677491e-06
-1.65118584829751e-05
-2.07950346785253e-05
-1.34180614391062e-05
-9.77476716658371e-06
-1.72515866892429e-05
-2.37775289924207e-05
7.5520416762316e-07
-1.99533437629613e-05
-2.76796679793285e-05
-1.43265968697014e-05
-2.46682776936171e-05
-1.59923028460226e-05
-5.06231199266956e-06
-3.54703523387512e-05
-1.13281815113258e-05
-9.49450412534616e-06
3.35151206586992e-06
-1.32252337952697e-05
-1.91899661870303e-05
-1.58843068508802e-05
-1.3179233281464e-05
-1.46071476194044e-05
-2.08374286025256e-05
-2.97220406677041e-05
-2.81476797518975e-05
-2.45234215066279e-05
-2.31895060854773e-05
1.28207966853597e-07
-1.56500348226994e-05
-6.22698037669203e-07
-1.80976246781654e-05
-1.50552537731057e-05
-2.99969966468987e-05
1.2400325114591e-05
-5.56772878115007e-06
-3.28483334947123e-05
-1.29441857530197e-05
-3.0505636024355e-05
-2.94951058424837e-05
-2.34595347050094e-06
-1.2360393945783e-05
-7.90893612894069e-06
-1.00823574228185e-05
6.09560658229902e-06
-2.67225638574017e-05
-1.17955682040193e-05
-2.46158126477679e-05
-6.55711478641269e-06
-8.02785941486558e-06
-7.8775041164055e-06
-2.2451878712379e-05
-1.74553043345497e-05
-2.20069915752081e-05
-2.26237720426743e-05
-1.72842063404696e-05
-1.28705206272869e-05
-2.55601980314e-05
-1.96361507216445e-05
-1.65017791884366e-05
1.65596889568888e-06
-2.56476920460129e-07
-1.99878854661387e-05
-2.94276787127842e-05
-9.82353501150953e-06
-1.73318826272459e-05
-1.44671152617536e-05
-5.92314528362357e-06
-6.77601406416894e-06
-6.89293857886706e-06
-8.24866396479115e-06
-3.39195782811489e-06
-2.31634528624851e-05
-8.6242256305325e-07
-1.9554970470914e-06
-2.91686633048334e-05
-2.96164470729381e-05
-3.3825316872038e-05
-1.1893969622782e-05
-2.93959579646825e-05
-2.05648553960113e-06
-1.73041841254723e-05
-3.29140241035411e-05
2.28187928886492e-06
-7.16945417853838e-06
-1.32255320729232e-05
-7.81692635757961e-06
2.50455266308338e-06
-1.97049809838926e-05
-4.56892571411188e-06
2.90979138395425e-06
-4.85493683701265e-06
9.1627001136143e-07
-5.17275106502846e-06
-2.04150991899634e-05
-2.6011158288322e-05
5.37788924821311e-06
-4.21640479142378e-06
-2.16724509587719e-05
-1.58883822400142e-05
-2.3596281646525e-05
-1.8392044220648e-05
-2.42847090303966e-05
3.0144858904936e-06
-1.57547539946623e-05
-3.19156791948591e-05
-7.65093772245654e-06
-1.80476860928946e-05
-9.2354995246251e-06
-1.2183520274143e-05
-1.23233735936872e-05
3.60138975195335e-06
-2.06737339066603e-05
-9.91115997009011e-06
-1.64381536068697e-05
-9.27657777244602e-06
3.56865208318277e-06
-2.67945431236423e-05
-1.9684272611669e-05
-1.08520721450349e-05
2.09072920299911e-06
-2.30502333265756e-05
-1.89863723686579e-05
-2.77950894814676e-05
-1.29462062632355e-05
-2.00735733893453e-05
-1.86903252781514e-05
-1.10573923849003e-05
-1.50349462702698e-05
-2.21872513905485e-05
-1.08639471949309e-05
-1.68432663936326e-05
-1.69353143622648e-05
-1.84752717037138e-05
-2.19768350047553e-05
2.44278031494511e-07
-2.11264312272333e-05
-3.62295053498706e-07
-2.31892949578584e-05
-1.15353849084621e-05
-1.54302612492629e-05
-3.20806752202552e-06
-1.21572549379296e-05
-2.11775741767555e-05
-1.32528179914662e-05
6.51277293988446e-06
-1.95095920235562e-05
-1.1192421562534e-05
-2.70762844052394e-05
-7.08065747574131e-06
-1.73449286048075e-05
-2.22446189117623e-05
-2.14197424966625e-05
-1.2414784536334e-05
-2.8297036971978e-05
-1.591422848912e-05
-4.26702334047406e-06
-2.68329513257676e-05
-2.75161221078491e-05
-1.44147670425203e-05
-7.40556544344886e-06
-5.11543778051107e-06
-2.54378531985918e-05
-2.32771877957403e-05
-3.45655162390378e-05
-2.07038221096546e-05
-7.8005454438321e-06
-8.56079768225252e-06
-1.80769283940947e-06
-4.90620258483527e-06
-1.07332348805027e-05
-4.88024774104587e-06
-2.45638610056032e-05
-4.12143972707055e-06
-7.68821995916237e-06
-2.36230802095476e-05
-2.90149895013278e-05
-1.31556493308044e-05
-2.89818322510334e-05
-3.2268387342145e-05
-3.11916982548233e-05
-2.15937953548212e-05
-1.43960035846713e-05
-2.20106788904989e-05
-2.4844951062334e-05
-1.24979851614271e-05
-2.14558545671165e-05
4.58002645083514e-06
-1.71082208715525e-05
-1.38838862250307e-05
-1.62623872529095e-05
-1.07118475906384e-05
-7.41345417641011e-06
3.54876473310179e-06
-1.09427552566003e-05
-1.71346885757943e-05
-1.55101253048393e-05
-1.28955277028993e-05
-9.82862961724374e-06
-2.28220654522998e-05
-1.35695269992481e-05
-1.10837794399166e-05
-1.53024401119623e-05
-3.12431716161626e-05
-3.2015861432875e-05
-3.10064469178958e-06
-7.01863622691754e-06
-3.06966357977418e-06
-5.56466612777408e-06
-2.72865729218482e-05
-3.11104237413458e-05
-4.32705204391072e-05
-1.89119592995735e-05
-2.86026775540533e-05
-3.11489841751592e-05
-1.31295027749532e-06
-1.73573745561789e-05
-8.80565054961085e-06
-3.68409525728579e-06
-4.80510367655326e-06
-2.33942743282792e-05
-2.27498098827893e-05
-2.76936462536487e-05
-1.14055237324762e-05
-1.61229063509509e-06
-6.52284469417229e-06
-1.74687939007528e-05
-4.09824345959828e-05
-2.86650188415299e-05
-1.23846667166195e-05
-1.42944434242438e-05
-7.4090942796325e-06
-2.77213787417337e-06
-1.8418294560037e-05
-1.43209688612187e-05
-2.57028111042538e-05
-1.24789251667147e-05
-7.53891511494355e-07
-1.41396302885662e-05
-9.2879307254418e-06
-3.26236041358193e-06
-3.35794473389373e-06
-2.17269992054048e-05
-3.37473416355884e-05
-6.47677842556195e-06
-1.64058660531056e-05
-4.86420911139201e-06
-1.04648113155293e-06
-1.08001162664096e-05
-1.76359499969538e-05
-1.54005438158869e-05
4.58056191201518e-06
-2.58966475539454e-05
-5.9225700040557e-07
-1.71596004546538e-05
-2.33498334140924e-05
-2.58257967142701e-06
-1.08877683085713e-05
-2.24760241966143e-05
-2.76844901840412e-05
-6.3356347878203e-06
-3.11952032977842e-05
-1.19529113554878e-05
-2.22986155482373e-05
-1.36133353744519e-05
1.05583784738707e-05
-7.91995307118183e-06
-1.67796839465741e-05
-1.18240070122564e-05
-2.68188981786619e-06
-1.41329889958144e-05
2.57013654714637e-06
-4.39649492000964e-06
-2.70840811289486e-05
5.79527801073008e-06
-1.20107837693727e-05
-8.85794960924202e-06
5.44201579498648e-07
-1.25588802324953e-05
-2.4132610946275e-05
-3.07460285726529e-05
-1.55111684700884e-05
-2.79283814278257e-06
-9.4243566281542e-06
-2.57220259286269e-05
-1.29211181000596e-05
-2.38680243471815e-05
-6.62248808191205e-06
-1.57241849969535e-05
-2.36258441160352e-05
-1.88143375269236e-05
-1.72018240865802e-05
-2.64088749073249e-05
-2.28016098747129e-05
-2.09469937802485e-05
-1.19332627312731e-06
-2.2784518486278e-05
-2.39123678214805e-05
-2.17902710382447e-05
-2.18804388718714e-05
-1.6004878343326e-05
-1.29264019153229e-05
7.47288194159244e-06
-1.64203409654547e-05
-2.25656090392084e-05
-2.01015426271066e-05
-7.29294172020836e-06
-3.41276725456469e-05
-2.22792849378899e-05
-9.13563491034825e-06
-1.59107898820278e-05
-1.05327161186043e-05
-2.11055876265278e-05
-2.04240950425622e-05
-2.74275916220154e-05
-3.37035106871817e-05
-8.34146886309832e-06
-1.20170098325103e-05
-1.11308406612743e-05
-1.41879813752905e-05
-2.80076310006333e-05
-2.02970489192069e-06
2.79728870800255e-06
-1.6286717487581e-05
-2.23074304916229e-05
-1.83240193232239e-05
-1.16405300161365e-05
-2.45365016702685e-05
-8.78820042649246e-06
-2.06733536325646e-05
3.03583795751428e-07
-1.50493851915903e-05
-1.88959117022583e-05
-1.54293696654152e-05
-1.68866266959567e-05
-1.87159893839291e-05
-1.51063976901383e-05
-1.51765219291868e-06
-1.31865219586868e-05
-8.17635294092807e-06
-1.42775964295913e-05
-1.93940917702447e-05
-1.21629039868925e-05
-2.71405197071086e-05
-3.82800213313147e-05
-2.99303728028738e-05
-1.00177871501981e-05
-1.04314013518852e-05
-1.69659235345332e-05
-1.78281594578935e-05
-1.20924171980487e-06
-1.56939729148641e-05
-7.02379301723996e-06
-2.77536479173107e-05
-1.97729160791202e-05
-5.63862776959797e-06
-7.67221706599982e-06
-2.0749811666889e-05
3.58975332845857e-06
-3.34151563051922e-05
-4.0323096212164e-06
-1.41117857655404e-05
-2.1105016879821e-05
-2.926576783131e-06
-1.87061497068151e-06
-1.31809670741544e-05
-1.18807877353625e-05
-5.30499141357352e-06
-4.22252337825156e-06
-1.2857931636142e-05
-1.32090246813814e-05
-1.29490410361568e-05
-2.75302543580393e-05
-2.60902978883741e-05
-1.09315995253487e-05
-3.70275308400792e-05
-1.32106043219607e-05
-1.12092724600629e-05
-1.58934970413281e-05
-2.20288799810652e-05
-1.82435578463513e-05
-6.80720346420089e-06
1.14645691587819e-05
-1.0647108469167e-05
-3.75878180134816e-05
-7.63538404568766e-06
-1.67358367324235e-05
-2.2126924190159e-05
-1.28103388869608e-05
-2.47825541968947e-05
-2.97724362361624e-05
-2.7693554791594e-05
-2.21936659247185e-05
-8.49844493476963e-06
-4.9350432087473e-06
-2.53166839533689e-05
-1.25182001986077e-05
-2.82007933093893e-05
-1.47793731590879e-05
-1.07971759833635e-05
-2.83755235433795e-05
-2.39978141267778e-05
-6.49655173570786e-06
-1.05912116846499e-05
-3.61170547011402e-05
-1.5611385154703e-05
-2.11467637974854e-05
-2.09792230729698e-05
2.93976650394134e-06
-6.50407442203256e-06
-4.49117561636234e-05
-2.20615093793592e-05
-3.1156865549159e-05
-1.22895238348972e-05
-2.72636718426929e-05
-1.08994778313426e-05
1.73463000926783e-06
-1.41103118074531e-05
-1.62046084485579e-05
-3.50365413576494e-05
-2.44902153533684e-05
-1.27918454681189e-05
-1.10643875123202e-05
-3.43432120156924e-05
-2.30956079376632e-05
-1.95599724864884e-05
-1.80948148103046e-05
-1.11502908177665e-05
-3.68909726958008e-05
-8.00323112242347e-06
-1.06479037553096e-05
-1.16960154083255e-05
-2.06775555214803e-05
-4.61427977371086e-06
-2.96742136578374e-05
-2.89621538182462e-05
-5.07935904235026e-05
-5.42089532125692e-06
-2.32122716352342e-05
-2.66649774214916e-05
-2.9433850477743e-05
-2.55917675769974e-05
-1.2456142732558e-05
-1.26368487407012e-05
-1.37090348794332e-05
-1.37967595758605e-05
-4.85986248615337e-06
-7.17907989280751e-06
-1.92376293583683e-05
-3.93241105425092e-06
-1.11657899665289e-05
-1.22863974665198e-05
-1.97525284539007e-05
-1.53869007495733e-05
-1.2961878803482e-05
-1.9610023773042e-05
-7.88097689059332e-06
-3.45727622657804e-05
-2.16734248834526e-05
-2.67254979469368e-05
-1.55843090228061e-05
-1.34273704184644e-05
-6.82074142834784e-06
-2.73567422055755e-07
-3.70777899914944e-06
-2.06000565289414e-05
-1.79446668768144e-05
-2.26207128780174e-05
-8.20496730487419e-06
-7.80876333023478e-06
4.27608344575509e-06
-2.35403811892774e-05
-1.80382766603141e-05
-4.02933157251812e-05
-7.36160951173983e-06
-1.94776285108248e-05
-2.56477994941193e-05
-6.15055223660046e-06
-1.837638647251e-05
-1.62893714449681e-05
-7.07064852057412e-06
-2.66472804383217e-05
-1.61507382106901e-05
-2.36730046608533e-05
-5.03908907824556e-06
-3.07934605817935e-05
-2.87183999373604e-05
-1.64893875748193e-05
3.30736825671385e-06
-5.7717173593939e-06
1.78374126776919e-06
-1.54284171125798e-05
-1.45835257954534e-05
-1.5516644459404e-05
-2.66242560482272e-05
-1.88159397847619e-05
-1.21461718358845e-05
-1.11993861786652e-05
-3.94220446156896e-06
-9.59464072794731e-06
-2.21354853475633e-05
-2.36265531318391e-05
-1.7084581048496e-05
-1.05572492468537e-05
-1.98016520092558e-05
-1.16621516019507e-05
-1.18714533378486e-05
-2.74893769680748e-05
-2.14714485176097e-05
-1.96509984677038e-05
-2.70393691301093e-05
-4.23016629684503e-07
-1.88298198595977e-05
6.7672916547002e-07
-2.49698888539039e-05
-1.87442349316868e-05
-1.96535428219964e-05
-2.22352706022141e-05
-2.58861547313308e-06
-1.22286123333011e-05
-2.0520406505745e-05
-2.45555397424093e-05
-8.33634218078289e-06
-3.16335223551026e-05
-3.31372322486309e-05
-4.32130210919587e-06
-1.77287802824427e-05
-1.88369420085573e-05
-2.08665242501884e-05
-4.36333243928157e-06
-7.95439503588616e-06
-1.74762647513795e-05
-2.24230041204027e-05
-1.45034718364929e-05
-2.53522399956078e-06
-1.57618639066745e-05
-2.3579602312594e-05
-5.16094618278022e-06
-2.35201377890013e-05
-1.88605570593543e-05
-7.32899397648732e-06
-1.26008196362583e-05
-4.17034447636241e-06
-3.03068871316044e-05
-2.49635986329634e-05
-2.1157380275574e-05
-2.57923192051789e-05
-4.23064367623531e-06
-1.51280415920962e-05
-1.2683689571816e-05
1.10758483614711e-06
-2.04882146439498e-05
-7.42163302721876e-06
-1.89787060417578e-05
-1.8200933146376e-05
-1.07389501851755e-05
-7.12064375237031e-06
-9.15451196696437e-06
-7.39675075834791e-06
-2.96003507560512e-05
-1.03241890564278e-05
2.78440646327169e-07
-1.78718783774975e-05
2.97085091753853e-06
-1.14545473163676e-05
-1.72627268307513e-05
-1.74012407722694e-05
-1.83649192438402e-05
-8.00618769559277e-06
-3.08487516292834e-06
-2.31961433714106e-05
-2.16903333538888e-05
-2.83880126304827e-05
-1.61549992835778e-05
-1.1526731240475e-05
-4.87760235281094e-06
-1.74153712102572e-05
-8.20885269995698e-06
-2.28391670983009e-05
-7.01622731014601e-06
-1.08132010855368e-05
-3.35195885140666e-06
-2.60140386921699e-05
-2.45742994045171e-05
-1.80973725048655e-05
5.33983503142915e-06
-1.9508729469314e-05
-2.71720540989737e-05
-1.06155549167207e-05
-2.08861786267e-05
-1.91359222860095e-05
-1.5013221878854e-05
-3.4456365258101e-05
-1.02281540498806e-05
-5.18571498791503e-06
1.96828265400125e-06
-1.53363895378456e-05
-9.87682231199209e-06
-3.65193012604217e-06
-2.84342460971858e-05
-1.9743760271572e-05
-2.09317910474157e-05
4.0770845358752e-08
1.19196870298825e-06
-1.44699852727038e-05
-3.09151639810852e-05
-6.73959947734867e-06
-2.67547394334326e-05
-1.6320925864678e-05
-1.0601748625138e-05
-1.48465368024791e-05
-2.35750984428052e-05
-7.08575351413759e-06
-1.03649594065657e-05
-3.37988920326617e-06
-1.35190749372578e-05
-1.428453475182e-05
-9.98996891816144e-06
-2.42315090573193e-05
-3.76633504663595e-06
-2.2676252780139e-05
-2.71386124922085e-05
-2.04196850801061e-05
-3.33265998183635e-05
-2.09495877284332e-05
-1.56916188528897e-05
-2.22475728576961e-05
-2.12130619939983e-05
-1.82297161723356e-05
-2.28245260526893e-05
-1.37552818728235e-05
-2.33525856530194e-05
-2.31254512562482e-05
-2.01716435697212e-05
1.00068041731548e-06
-1.53531840721546e-05
-2.95965755391987e-05
3.43899756933551e-06
-2.55569598861518e-05
-2.4920236649126e-05
-2.38591149267963e-05
-1.89181799237303e-05
-1.07469877922243e-05
-1.6280876300194e-06
9.65051679961698e-07
-1.50921820079728e-06
-2.1114579244597e-05
-8.98867438510111e-06
-6.02696312105423e-06
1.24007432515278e-06
-1.28230874372893e-05
-3.85881574214256e-05
-1.45739582247493e-05
-3.84212782849956e-06
-1.37554411422815e-05
-2.25850168066021e-05
-1.71773609347864e-05
-7.35788602897972e-06
-1.22269698955528e-05
-2.56740412800404e-05
-7.21428523274725e-06
-1.73135278613191e-05
5.18639998835602e-08
-1.65940227618057e-05
-4.06610627512967e-05
-1.68760984618233e-05
2.57050915965265e-06
-1.06043675275347e-05
-3.05066963666606e-05
-1.12139814075202e-05
-8.52159608259777e-06
-1.14562026277246e-05
-2.22221878544674e-05
-9.29595753952303e-06
1.91199589026957e-06
-1.2400929561313e-05
-1.11782146736365e-05
-1.94044459897573e-05
-2.687172028379e-05
-2.2531774080311e-05
-2.32027844682491e-05
-2.01660074310657e-05
-1.15880455728613e-05
-2.03784294770516e-05
3.54784485604079e-06
-3.09563760824102e-06
-3.17039191538486e-06
-1.73636565405567e-05
-2.6236394151051e-05
-2.15654994951056e-05
-1.8109815566971e-05
-1.16660073604116e-05
-2.06907836272011e-05
-3.21501910622195e-06
-1.67326066982292e-05
1.48166931992476e-05
-1.76295442195848e-05
-5.02552357390459e-06
-1.43677228222361e-05
-3.49576209942579e-06
-2.57407848123368e-05
-1.26066058263305e-05
-1.47381939900111e-05
-3.31485813257725e-05
-1.55617799151194e-05
-2.08323991981066e-05
-1.33871599558838e-05
6.42085449345321e-08
-5.53509399788081e-06
-5.56452288720299e-06
-1.89634434354752e-05
-3.91698157492091e-05
-3.30071137235611e-05
-1.76954901147957e-05
-1.79120143508936e-05
-2.29880378812039e-05
-1.59553987784599e-05
-4.16976546310285e-05
-7.10531395453617e-06
-4.97336534762126e-06
-8.525246469003e-06
-1.39901513040378e-05
-3.54509001409452e-06
-2.49356440711405e-05
-1.34317802711037e-05
-1.55232158937128e-05
-1.08930689889279e-05
-2.30954811899419e-05
-1.555774441158e-05
-2.49627991597539e-05
-1.48271200218983e-05
-1.6678115066356e-05
-4.44727488333674e-05
-1.59744511065691e-05
-9.45782116152799e-06
-2.34495180882564e-05
-1.8159795035463e-05
2.19320547900259e-06
-3.58458228506367e-05
-1.45141815236681e-05
-3.66162636992959e-05
-1.42255692139901e-05
-7.69503651843876e-06
1.80769032555995e-06
-2.55392840843153e-05
-1.34499257575251e-05
-1.62854763026888e-05
-1.56670053240455e-05
-1.69193942725826e-05
-1.57058031017151e-05
-3.03950412084911e-05
-1.18450679799282e-05
-2.88448846229359e-05
-9.12183638458519e-06
-1.40850176365806e-05
-2.30507394579603e-05
-2.40892040644809e-05
-9.14957121937197e-06
-2.26216157968063e-05
-1.68400868246475e-05
-2.27122731222244e-05
-1.2929627303907e-05
-1.56408383276887e-05
-1.39857416576555e-05
-1.61324992802215e-05
-1.31210138299986e-05
-1.34714287176414e-05
-1.63022926352173e-05
-4.82141213761614e-06
-1.77299967146691e-06
-1.10860818367607e-05
-7.12049125218818e-06
-2.12663217448534e-05
-3.84170990127528e-06
-1.68647123097872e-05
-2.69032014703167e-05
-2.23240792120129e-05
7.348210525279e-07
-2.12228781135211e-05
-1.3474535023874e-06
-1.46714077101632e-05
-3.44863050966424e-05
-1.70580860530091e-05
-3.16431417750144e-05
-2.6449645335606e-05
-8.19191157606475e-06
-1.30762155751694e-05
-2.86832232783338e-05
-4.7103890975918e-06
-2.76356003081142e-06
-1.60791821039769e-05
-2.48404847482114e-05
-1.88191276387718e-05
-1.25505775991212e-05
-2.19092408397266e-05
-3.08299831999451e-05
-1.84087988928658e-05
-1.19905599946663e-05
-2.58481795184657e-05
-2.83435903399277e-05
-2.22506957252057e-05
-2.06886849672497e-05
-2.77534061908943e-05
-1.64888075931213e-05
-9.10730683585075e-06
-1.66024017263198e-05
-1.33327006509113e-05
-1.25918582006773e-05
-5.95895225366176e-06
-9.06985938229227e-06
-1.46536629319949e-05
-2.93806851756654e-05
-1.85753720385954e-06
-3.60865885707941e-06
-1.26983624828974e-05
-7.22038139348079e-06
-7.70451639621838e-06
-1.61968218936013e-05
-1.22659085915994e-05
-1.02427477976932e-05
-2.86410760522035e-05
-1.29217503266311e-05
-4.28456435578256e-06
-4.94450985632444e-06
-1.00369862176113e-05
-8.34182281443872e-06
-2.81458004812252e-05
-2.02039248561973e-05
-1.97567470147336e-05
-3.64860426691224e-05
-2.01366908132409e-05
-1.61415336166045e-05
-4.40774174071946e-06
-9.59248822195425e-06
-8.83096124312484e-06
-3.54752783284218e-05
-1.64674910030334e-06
-2.55945581400706e-05
-2.02110366449651e-05
-1.88704856855199e-05
-1.63379139314753e-05
-2.79723474611158e-06
-2.48640536207409e-05
-1.47838066218727e-05
-2.52432656031282e-05
-2.87879004356601e-05
-1.76291001698652e-05
-2.05127376905957e-05
-2.01066653609948e-05
-2.34653866404146e-06
-3.04019821322603e-05
-1.20514987222787e-05
-1.64114179044971e-05
-1.1704055905723e-05
-7.69385054690953e-06
-2.34716978345248e-05
-3.70435840444605e-05
-2.82096139729347e-05
-1.80322316351592e-05
-1.44608427800611e-05
-2.57210112129277e-05
-9.91905569575319e-06
-1.88459203246716e-05
-1.2368651746995e-05
-1.5609951936181e-05
-1.13323068097062e-05
-2.76820893877422e-05
-9.05970165364853e-06
4.85412735204964e-07
-1.29842015361857e-05
-2.8853694742338e-05
-9.51283928532182e-06
-2.64766611422929e-05
-1.48351186031844e-05
-3.86128644336331e-05
-2.33060785165834e-05
-1.89338869295854e-05
-7.58612521425986e-06
-1.27975889253681e-05
-1.88032979546055e-05
-1.95277213966638e-05
-2.37875604181936e-05
-2.08519887438754e-05
-2.26129675231438e-05
-2.43132662028942e-05
-1.54103878269126e-05
-2.6436032712502e-05
-2.73893584219723e-06
-3.25590707402234e-05
-2.55937157263532e-05
-4.80168100290329e-06
3.04300992488636e-06
-2.27824019486387e-05
-2.02065921056611e-05
-1.02763195256869e-05
-2.33132765562273e-05
-2.26047123917528e-05
-1.58758220992236e-05
-2.52897058681196e-05
-1.26983595693083e-05
-8.3727574091037e-06
-2.93055472185314e-05
-5.5033697409336e-05
-2.33242055888734e-05
-1.69620814129916e-05
-2.14556049179827e-05
-3.24998251601427e-05
-1.53329307380344e-05
-1.30100666682713e-05
-2.8915923472528e-06
-1.07923173093306e-05
-4.55896872204736e-06
-3.28637108391705e-05
-2.07608215012818e-05
-2.18450203806431e-06
-2.48086926546964e-05
-1.10329101117114e-05
-2.10875365728308e-05
-3.33366434947052e-05
-1.61435734562177e-05
-2.62274557463173e-05
-2.2373578264355e-05
-7.96866312706762e-06
-3.11634895665866e-05
-1.14740397068388e-05
-3.03830569573563e-05
-1.43078834905427e-05
-1.63626405793118e-05
-1.8386984470092e-05
8.96853849992563e-07
-1.87683799423641e-05
-2.33964279396941e-05
-2.41728281146404e-05
1.12827013806035e-05
2.68019710816082e-06
-2.44575803837649e-05
-1.48364130549661e-05
-1.5203612336665e-05
-1.58189477277984e-05
-1.51619049135521e-05
-2.76980571787206e-05
-1.29080373877048e-05
-8.66472694361562e-06
-2.26137683272535e-05
4.41891980830656e-06
-2.80310603417602e-06
-3.7133883782744e-05
-1.60138688176512e-05
8.32630910879549e-06
-2.25484293281751e-05
-4.1609413602813e-06
-7.56130530093766e-06
-2.28174801041878e-05
-7.92722473328543e-06
-2.31591074462655e-05
3.35969983307084e-06
-1.45039031676731e-05
-1.55345073977631e-05
-2.80430075313982e-05
-1.20151475449689e-05
-1.47441147981827e-05
-1.32506594503346e-05
-1.42480336099257e-05
-2.03531294861489e-05
-1.94686599651663e-05
-1.81724166118916e-05
-2.36022844096467e-05
-2.04467070135058e-06
-1.94106971977746e-05
-1.51189049469601e-05
-1.07822000941172e-05
5.84666059028335e-06
-2.23133809979756e-05
-7.19679297158967e-06
-3.30993935723366e-06
-1.09928258619619e-05
-1.50675429907401e-05
-2.06633290922468e-05
-2.07093462416042e-05
-4.46506652394756e-05
5.00420947034118e-06
-2.15163681563881e-05
-1.81667349242711e-05
-8.996518831943e-06
-1.47595028531038e-05
-2.34892993264741e-05
-1.37723182126722e-05
-2.01196012218641e-05
-1.51164843554932e-06
-2.4308595414656e-05
-2.68010547437815e-05
-1.10153191474928e-05
-1.73562925523782e-05
-1.83222863894603e-05
-1.00668364295871e-05
-1.83774379511596e-05
-2.61273595224174e-05
-1.41181482531333e-05
-1.81057972433348e-05
-1.3203914528186e-05
-1.98434439012563e-05
-3.03107511420424e-05
-2.9268629851666e-05
-1.07752646395158e-05
-7.00642403364441e-06
-3.99864540413296e-05
-3.10992171237896e-05
-7.57775880797287e-06
-2.52968535264288e-05
-2.25059480647113e-05
-3.6473241041869e-05
-3.41434046422469e-05
-8.62096202736096e-06
-2.96680715399212e-05
-2.2640024894169e-05
-1.92026287146869e-05
-1.05419257035045e-05
-1.46906612114692e-05
-1.918200998834e-05
-2.01553269174426e-05
-2.77906571559593e-05
-1.02086775470211e-05
-3.95477146060322e-06
-1.82088707596222e-05
-1.63754045955297e-05
-3.01486423651755e-05
-1.68183490577464e-05
-2.40336622756824e-05
-1.37402639533053e-05
-2.28006715964626e-05
-2.82190824960792e-05
-6.71333354766096e-06
-5.75263010793723e-06
-1.40113808120575e-05
4.86086512595626e-07
-1.26741949583936e-05
-2.36645101585985e-05
-1.05896243052716e-05
-1.76739743809645e-05
-9.00150894843206e-06
-6.41530617238976e-06
-3.56786696300497e-05
-3.48334190916891e-05
-2.47799963158435e-05
-1.78863403015547e-05
-1.04416840230566e-05
1.91948592478769e-06
3.81477831434858e-06
-8.49786263322765e-06
-2.54387323058268e-05
-1.53183265655773e-05
-2.39160994618436e-05
-2.33535813937507e-05
-3.19951991094261e-06
-3.71793401508334e-05
-1.585213917136e-05
-1.2863953020739e-05
-4.08492999492273e-05
-1.87198861740303e-05
-1.31086944166053e-05
-1.94244148638554e-05
-1.17061027755527e-05
-1.48728417618345e-05
-1.44473967817788e-05
1.55875149333749e-06
-7.60926284911172e-06
1.51699203016715e-06
-8.47111145330767e-06
-2.15802137918793e-05
-2.61737735678326e-05
-1.11727148750607e-05
-2.0744102929777e-05
-2.72506543885263e-05
-8.86778226525429e-06
-2.98419249361385e-05
-1.11253034834308e-05
-9.01828695256188e-06
-8.19963965954601e-06
3.72440221020729e-06
-2.35923426096221e-05
-2.98208582679775e-05
-1.93141437639396e-05
-9.58255847442965e-06
-1.93081978480758e-05
-2.8796244468862e-05
-2.31171335544651e-05
-3.13744267355798e-06
-1.15078037092104e-05
-1.14750920033706e-05
-2.29862605478438e-05
-1.11230608110135e-05
1.75564543237823e-06
-2.58025275350981e-05
-1.65284726280073e-05
-2.45605673807836e-05
-9.22542113221334e-06
-2.56394608135468e-05
-6.61815926199349e-06
-2.04658176323169e-05
-7.3493395715356e-06
1.78502915345197e-06
-6.26583118158698e-06
-1.48745616023848e-05
-2.46154628721031e-05
-2.14061136257667e-05
-1.40298924405772e-05
-2.38382032326635e-05
-6.71000020973399e-06
-2.95539646906251e-05
-2.5502996430656e-05
-1.64773979567654e-05
-5.19282508958407e-06
-1.35348606250629e-05
-1.26357387545721e-05
-1.22382439422123e-05
-2.83496614681486e-05
-8.77147949227644e-06
-2.33838459651787e-05
4.64708153322851e-08
-1.67076733081821e-05
5.39475408899255e-06
-3.22137794259387e-05
-2.84402998173457e-05
-3.87650748127595e-06
-1.19912489971708e-05
-3.07419476865769e-05
-2.52365751890059e-05
-8.78542960788202e-06
-8.73921379024807e-06
-1.50015533461389e-05
-1.24478136310962e-05
-1.06749425082738e-05
-2.12252994721838e-05
8.48767278626297e-06
-3.76177511472825e-05
-9.71914832841979e-06
1.21260823349643e-06
-1.91591047670387e-05
3.59809172688239e-06
-1.2336058127065e-05
-2.36758689588967e-05
-5.07540543949721e-06
9.24471781583171e-06
-1.0983271458216e-05
-5.14823246685574e-06
-3.02863904475986e-05
-8.05463452318327e-06
-1.30134098088436e-05
-2.58403075664814e-05
-1.83608133141672e-05
-2.04682011223067e-05
-2.32718677119231e-05
-5.86481208397899e-06
-5.78095977343324e-06
-1.12116964836706e-05
-2.460335486708e-05
-3.60656930205711e-05
-1.87839021789256e-05
-1.51783203760338e-05
6.24877393471732e-07
-1.60721348780219e-05
-1.13463250272483e-05
-3.71713006994131e-06
-1.53080593639001e-05
2.77245283413088e-07
-2.66675354582639e-05
-8.13237476299976e-06
-5.84965589676849e-06
-1.75213239797374e-05
-2.1585960487128e-05
-1.78566525116521e-05
-1.2974593380058e-05
-2.76118386246673e-05
-2.80532131659641e-05
-2.30467673019032e-05
-1.86059741064828e-05
-3.61039718545449e-06
-3.64305339074385e-05
-1.36259459532513e-05
-1.51277008865109e-05
-1.37243009184148e-05
-2.05851757439762e-05
-2.60510048237157e-06
-1.95933843644847e-05
-2.41136940814644e-05
-2.90987589460269e-05
-8.14764253696362e-06
-4.29029740545317e-06
-2.41541013364046e-05
-3.88557619302974e-05
-1.47762658386527e-05
-1.60160712487382e-05
-1.26695882323086e-05
-1.24293188810313e-05
-1.08139011101297e-05
-3.13306637263498e-05
-1.3453413048332e-05
-1.58611822446342e-05
-2.87615992228661e-05
-1.00031100719038e-05
-1.55559016691094e-05
-1.42147835136749e-06
-2.43635955370702e-05
-1.62250533163603e-05
-1.24701840677243e-05
-2.5581618754948e-05
-3.20478119652084e-05
-6.54490019127702e-06
-7.03821379005863e-06
-2.42018208463561e-05
-3.05233887202417e-05
-1.25785657078797e-05
-1.6104213718697e-05
-2.40782291829783e-05
-8.12795914869229e-06
-3.32514883119926e-05
-4.04132513806806e-06
-6.16774287894015e-06
2.38753607894236e-05
-1.08492987832318e-05
-7.81356143375096e-06
-1.99385649755801e-05
-1.63147592469268e-05
-1.6467637357871e-05
-3.50781528115902e-05
-8.15242399533447e-06
6.59123832993232e-06
-3.09424034206822e-05
-1.48655843004846e-05
-1.16832935233955e-05
-3.33303091489975e-05
-1.68253486558096e-05
-1.62076091200409e-05
-1.68596813113774e-05
-2.72014324700857e-05
-9.1772297534904e-06
-1.16421928602932e-05
-1.59996658485422e-05
-9.12227393081122e-06
-1.81142891998284e-05
-3.00627979576999e-05
-2.31966554688913e-05
-6.45300716609419e-06
-2.67475611339676e-05
-2.33561803453072e-05
-3.90678020540896e-05
-1.54386217048119e-05
-1.21430952734831e-05
-1.26914542834063e-05
-4.021538363673e-05
-3.88661570769624e-06
-1.30971470105043e-05
-1.63215093372299e-05
-2.51684019080524e-05
-1.63382488319305e-05
-5.67946554856017e-06
-3.95844388808703e-06
-1.4012596018552e-05
-1.59550620757922e-05
-1.3155364282214e-05
-6.16650043443977e-06
-9.60927151295336e-06
-1.533561546155e-05
-6.50067106727317e-06
-5.71088002416841e-06
-1.45168620059506e-05
-1.48471611232244e-06
-1.77294165874218e-05
-1.14721037082403e-05
-3.70051266211681e-05
-5.01523629957801e-06
-1.17982573414086e-05
-2.05264875466247e-06
-2.27399309949484e-05
-1.26304130335734e-05
-1.89222773400952e-05
-2.04252172946562e-05
-2.45122018434298e-05
-8.68842093482077e-06
-2.87344761898075e-05
-3.53495794143456e-05
-1.48790115860837e-05
-2.93144686878703e-05
-1.12435947507632e-05
-1.25708614458069e-05
-1.67029380229593e-05
-1.38308301906323e-05
-3.97493767377194e-06
-1.66838672136846e-05
-1.99258611252447e-05
-6.4486498101307e-06
-3.11788694095696e-05
-4.80767819272546e-07
-9.90387145693541e-06
-2.79709965681117e-05
-2.25925607840121e-05
-1.25577134120586e-05
-1.85487650205883e-05
-1.17084541229685e-05
-1.76269373420358e-05
-2.23804137182111e-05
-2.71214009484053e-05
-4.72430763861266e-06
-5.18685185177134e-06
-7.4014873360164e-06
-1.76679694967605e-05
-1.70031424582829e-05
-3.25263475655472e-05
-2.97187179618482e-05
-1.36825837826294e-06
-2.26621279531126e-05
-3.23869443975386e-05
-1.65295260820105e-05
-1.53638192128869e-05
-2.54353326032625e-05
-1.15876658844988e-05
-2.33089808422597e-05
-7.1684414731889e-06
-2.18826060901687e-05
-2.72492319054641e-05
-1.21680050780601e-05
-2.11172342958226e-05
-8.27648130457011e-06
-4.97530326148673e-06
-1.32789448909116e-05
-1.08945132007707e-05
-2.21459225813944e-05
-2.53784634937389e-05
-9.25729265242713e-06
-3.7586486538278e-05
-2.58836722595194e-05
-3.23684736150555e-05
-2.00044748641698e-05
-2.8577161281295e-05
-2.11193498223676e-05
-2.9028283905648e-05
-1.25550165863881e-05
-3.05689327852485e-05
-1.64822218579097e-05
-6.23428023362676e-06
-3.71219517277906e-06
-1.98255358353453e-05
-1.9220031960815e-05
-1.07285346825033e-05
-1.35022900276642e-05
-1.25841174478252e-05
-2.0826524727711e-05
-7.31212971549824e-06
-2.0003656404345e-05
-2.95405332356468e-05
-1.33867769225838e-05
-1.83331354752244e-05
-1.68265957824294e-05
-1.07321011671094e-05
-2.01951391813202e-05
-2.99785329346962e-05
-3.72125303532382e-05
-2.67313384536251e-05
-2.09877002295486e-05
-3.25265053617354e-05
-2.0608245704234e-05
-1.06382153621426e-05
-3.6413419717371e-05
4.32404463555922e-06
-1.86112903480002e-05
9.93007058882403e-06
-4.6047936171581e-06
-2.40292583618453e-05
-1.0060815732147e-06
1.14618634006879e-06
-2.37636418026992e-05
-8.12610127719914e-06
-2.55994889477418e-06
-2.81997084323649e-05
-1.09131665210397e-05
-1.34425208320962e-05
-2.30999434904887e-05
-1.99826862694281e-05
-6.11071840477957e-06
-1.80045645906478e-05
-8.19934856056697e-06
-1.90605768142585e-05
-2.67215732931572e-05
-2.39028109933074e-05
2.600628483082e-07
-1.55811622178193e-05
2.34931155657721e-06
6.21139700332987e-06
-2.08825287264376e-05
-2.04527782960666e-05
-1.50041371121701e-05
-1.549350914928e-05
-2.52582654172644e-05
-1.64625293166132e-05
-2.75416003393729e-05
-1.16858932054642e-05
-2.08535336225827e-05
-2.85654142821829e-05
-6.43661432115494e-06
-2.14590461132626e-05
-2.79328669467758e-05
-1.31990784750161e-05
-2.45182855338077e-05
-6.51597909328896e-07
-2.69470791059198e-05
-2.48336830567021e-05
-1.27591600463614e-05
-3.31203692185207e-06
-5.00470718610472e-06
-2.47492455041269e-05
-1.25248480937097e-05
-1.26987747592349e-05
-1.85926159549426e-05
-2.16354874607974e-05
-1.30874939113376e-05
1.03226760612521e-07
-2.7214629772273e-05
-2.24868447744296e-05
-3.29215132301368e-05
-2.27578135695264e-05
-9.99650035124095e-06
-2.05386566771301e-05
-2.04600609189459e-05
5.6639349875716e-06
-2.24906351604255e-05
-2.44047380226658e-05
-2.05983479994007e-05
-2.23869604834193e-05
-2.44338210133228e-05
-1.23662139723043e-05
-2.95080875207097e-05
-2.28541165358523e-05
-2.34416542710612e-05
-2.15199518067418e-05
-3.97262389866657e-05
-2.55432486889543e-05
-9.48672678920836e-06
-3.35747461532227e-05
-1.59265747020011e-05
-2.14058246331417e-05
-7.76939576661964e-06
-2.76649060088321e-06
-1.8140226014944e-05
-6.71677077507244e-06
-1.4724105468135e-05
-5.74060361346208e-07
-1.41329639880075e-05
9.89497099619429e-06
-3.06959670099985e-05
-3.9314415551615e-06
-1.5761616213276e-05
-1.031390241199e-05
-1.14038490426867e-05
-1.17550199314449e-05
-7.37922885328107e-06
-2.53891520005177e-05
-1.75936618161244e-05
-1.26876716209037e-05
-2.03771154026989e-05
-4.90262072383445e-06
-2.17341151596045e-05
-3.56012980830895e-05
-9.77487620794624e-06
-1.19530267190272e-05
1.89645432198104e-06
-1.49737859757554e-05
-3.0991545391096e-06
6.6305627597095e-06
-7.73779680577275e-06
-2.74191509143283e-05
-1.56358432454657e-05
-5.09220237105599e-06
-9.50104083925331e-06
-3.27579913172597e-05
-3.07995726475578e-05
-3.47127126445573e-05
-1.42393557522091e-05
-1.95449137901098e-05
-1.44430455860597e-05
-3.62983051468565e-06
-1.87396650816245e-05
-2.22705017647827e-05
-2.38186073237297e-05
-1.73607516198949e-06
-1.60704098053117e-05
-1.77573957640491e-06
-2.96918678593205e-05
-1.0184452928771e-05
-1.60215534738104e-05
-8.55993633530942e-06
-1.51230260236641e-05
-1.50496616582451e-05
-3.92092858766379e-05
-1.72036345776606e-05
-3.2584625925845e-05
7.53931454856553e-06
-1.79187843168844e-05
-9.78502987127476e-06
-2.2880988003459e-05
-1.43636650580127e-05
-1.1568359827419e-05
-3.57025623318652e-05
-5.81885903866327e-06
-1.12298387081899e-05
-2.3782607257385e-05
-3.22696718129637e-05
-1.32477497829648e-05
-1.5025620063019e-05
-1.17229842934522e-05
-2.94906903017011e-05
-1.50693244888741e-05
-1.67620342815939e-05
-2.9241777083801e-06
-1.79313280342284e-05
-2.86904667922726e-05
-3.11229839830073e-05
-1.01239397724694e-05
-1.08246580731018e-05
-3.47827735661235e-05
-8.47144292120143e-06
-1.20611900868131e-05
-2.44733684199039e-05
-1.92147454153456e-05
-2.06789306194805e-05
-1.29277363697668e-06
-2.39704957219843e-05
-3.20810170070167e-05
-1.393649604798e-05
-2.24716507300526e-05
-1.75956123975191e-06
-1.8928138806309e-05
-3.29708912058363e-05
-7.67788706973013e-06
-2.72742416015054e-05
-3.13417834848838e-05
-3.65876835114923e-06
-1.43541793305127e-05
-1.06681756195299e-05
-1.20680749670115e-05
-1.75458237003508e-05
-1.56292963662354e-05
7.20212674819297e-06
-1.49219223582835e-05
-1.60217196620064e-05
-2.42744893236335e-05
-2.19984555755232e-05
-2.09466435421187e-05
-2.1526933506495e-05
-2.75210320461023e-05
-1.31950865527762e-05
-6.74576374039007e-06
-2.86591559626452e-05
-1.24413293818841e-05
-2.73635392275004e-05
-1.69211915403351e-05
-2.10029193112853e-05
-9.58757589660876e-06
-2.01676025832921e-06
-1.70378245839318e-05
-3.01493095473954e-05
-3.21741972551805e-05
-1.14440014392176e-05
-1.94128527706654e-05
-2.67643754740263e-05
-1.32429646511795e-05
-2.67693856603979e-05
-8.67257558356609e-06
-9.63841483948868e-06
-2.38807667301131e-05
-1.13952369217847e-05
-3.88400913494155e-05
-2.22830823768147e-05
-5.78037923242565e-06
-8.49479475410745e-06
-2.74493718857228e-05
-1.24113141742531e-05
4.56634057555385e-07
-1.39028703020135e-05
2.93931236939081e-06
-2.19450716092744e-05
-1.03359172641106e-05
-1.28161859249892e-05
-1.78393019407603e-05
-1.33950304676768e-05
-3.29219666608214e-05
-1.39562891900774e-05
-2.16679111310142e-05
-3.2543327779155e-05
-1.52994945476633e-05
-5.25228594878143e-06
-1.67785140507376e-05
-2.16970239388574e-05
-1.05495818231293e-05
1.14408333901445e-05
-7.7400953610024e-06
-1.32669441605556e-05
-1.63960564415741e-05
-2.61394147744615e-05
-1.33709705383014e-05
-2.6807974027524e-05
-2.19082540462738e-05
-3.27603419984677e-05
-1.80926780281945e-05
-1.05235528807247e-05
-9.58095179610064e-06
-1.4638444347021e-05
-2.0227021919126e-05
-2.58469812578677e-05
1.81777481007827e-06
-2.56777150620121e-06
-2.1571392315426e-05
-2.24614920996605e-05
-3.43582798479259e-05
-1.70859525147908e-05
-1.71429395352e-05
-2.4906569006766e-06
-1.74670227659642e-05
-2.4097134804714e-05
-1.27322965201295e-05
-4.20005799615563e-05
-2.19061209459851e-05
-3.99643641992482e-06
-3.65246447902932e-06
-2.39837493218313e-05
-1.8633787231097e-05
-3.04323662349568e-06
-1.17497666669268e-05
-1.03890500210537e-05
-4.80774598291678e-06
-4.36828912496769e-06
-1.34196626713845e-05
-1.25183399892092e-05
-2.70761991246356e-05
-1.08734228183966e-05
-1.81957144975955e-05
-2.96295264011664e-05
-2.81713127780077e-05
-1.9652166272435e-05
-3.77550680170603e-06
-1.05890312527134e-05
-2.05607985306045e-05
2.50952082125171e-06
-1.85760446251226e-05
-1.66309629613216e-05
4.72787320967018e-06
-2.16293335891455e-05
-1.83872383568823e-05
-2.30515528813066e-05
-1.04733636930518e-05
-1.41751012328825e-05
-3.02082175844841e-05
-3.62117831301226e-05
-3.29291408403485e-05
-2.37681397431421e-05
-1.64338286787146e-05
-1.57565469220034e-05
-4.52361324611385e-06
-3.19827786360503e-05
-1.80295791764354e-05
-1.9990845761957e-05
-1.82707348589562e-05
-2.15948250647298e-06
-2.48323267782666e-05
1.37132015637879e-06
-2.58152719216606e-05
-2.54488493097374e-05
-1.30397401356452e-05
-1.34166885499433e-05
-2.89054959427883e-05
-1.96312997069912e-05
-1.03998195711974e-05
-1.1723504112246e-05
-1.37972426035853e-05
-1.9522923907216e-05
-9.48206814635943e-06
-1.15745850968025e-05
-2.26249132330881e-05
-2.74971068843014e-05
-1.38691862231307e-05
-1.72097040029182e-05
-1.71010906465789e-05
-2.06466798809387e-05
-1.40087925691652e-05
-1.39845760998683e-05
-2.4090855360386e-05
-2.51485770246173e-05
-1.37771455508216e-05
-8.6593783316625e-06
-1.08106558305599e-05
-1.85558307675993e-05
-3.3273637167267e-06
-2.81711459968612e-05
-1.03009020562014e-05
-1.82975472521554e-05
-2.10476974353381e-05
-3.25084621743379e-05
-2.2237008898787e-05
-3.26970614423573e-06
-1.84862903058643e-05
-1.23530412606967e-05
-8.90696923831698e-06
-1.48843628796462e-05
-2.69369506853564e-05
-1.49970544637531e-05
-2.42329634745301e-05
-2.32377865492441e-05
-6.29164267016232e-06
-3.31549197289482e-05
-1.93057776223068e-05
-9.97503391433992e-06
-1.33570487670873e-05
-1.83176910925988e-05
-1.99855740407244e-05
-1.16519016156389e-05
-2.05673039495499e-05
-2.40947796766128e-05
-1.89702293333294e-05
-3.00131935278301e-06
-1.43551268597062e-05
-2.15057187317061e-05
-2.42689846901082e-05
-2.23313055790788e-05
-8.39970466317469e-06
-2.20613336640447e-05
-3.06340115124144e-05
-1.8157382941829e-05
-5.39028882990762e-07
1.33384234092095e-05
-1.7136935594435e-05
-2.60397787927425e-05
-3.28152080155809e-05
-1.97035489367959e-05
1.98110488566297e-06
-2.14171719578396e-05
-1.47342385004399e-05
-2.33170790979604e-05
-2.5960688467592e-05
-1.14100685072566e-05
-2.63654217335342e-05
-3.10329634515508e-05
-2.76466525752421e-05
-9.29143847852743e-06
-1.67462451015694e-05
-1.36605798137369e-05
-1.35706270730737e-05
-3.10251858198756e-06
-2.23321892182177e-05
-2.37480268698575e-05
-2.41961832765166e-05
-2.613390972515e-05
-7.36118252347306e-06
-1.25115764772114e-05
-1.64098400387777e-05
-2.22133226272647e-05
2.35755253063729e-06
-3.10101392285976e-05
-2.0190954477902e-05
-3.28662697890131e-05
-8.74640639364882e-06
-2.09413145899789e-05
-1.87391654685602e-05
-5.03578356559693e-06
-2.9772240061331e-05
-1.2035644018369e-06
-1.55861663594253e-05
-1.79728626272667e-05
-1.64958471335016e-05
-2.17359204916538e-05
-1.5647318360296e-05
-1.95992701014516e-05
-4.8722902160552e-08
-7.91063198920769e-06
-1.22761466166244e-05
-1.49620299194714e-05
1.44293975525886e-07
-2.8924236202028e-06
-2.28543162796586e-05
-2.13010833630469e-05
-2.60671313602832e-05
-1.80524048726759e-05
-6.90978437656309e-06
-7.71297870283627e-06
-2.19912016181199e-05
-3.82647760709912e-06
-1.83454613344196e-05
-2.15541206528421e-05
-3.11980801530991e-05
-2.74207315517487e-05
-1.48083946271285e-06
-2.30858166725121e-05
-2.31954836058399e-05
-6.69756813825497e-06
-7.35862309320202e-06
-1.85414042461245e-05
-2.42404542488865e-05
-5.17853783360082e-07
-2.68423282693074e-05
-1.76964703596477e-05
-1.31370175013063e-05
-2.82983361104718e-05
-2.02172528149003e-05
-2.50291332548344e-05
-2.1690919689908e-05
-1.31782090574808e-05
-3.07235120312914e-05
-1.15650721869626e-05
-1.41168413086344e-05
-1.1856286909522e-05
-1.40488087260673e-05
-1.52433249349799e-05
-7.62954864760799e-06
-4.2009202844503e-05
-3.20169999806635e-06
-1.0944600372689e-05
-2.62599419919006e-05
-2.82230465893331e-05
-1.83754003874507e-05
-1.27756773810692e-05
-1.14489169460136e-05
-2.27260927229191e-05
-5.02457749396e-06
-1.41815855572062e-05
-6.8019160861965e-06
-2.58278598305712e-05
-6.64491394504917e-06
-1.39999264138577e-05
-2.21972196344644e-05
-2.31833098560073e-05
-1.98033299374136e-05
2.32829494227808e-06
-2.01887875098835e-05
-2.45457938112209e-05
-1.56375442728821e-05
-2.60482042636006e-06
-1.03582161782579e-05
-4.96097355697225e-06
2.38354012718252e-06
-3.53993104562154e-05
-1.7088206795622e-05
-2.20925073516646e-05
5.40589141445917e-06
-2.486507722324e-05
-3.01005198298158e-05
-3.12267673500135e-05
-9.64676388723438e-06
-2.54577593533752e-05
-2.00017156644517e-05
-1.61057476674405e-05
-1.93126698002296e-05
-2.14588941346519e-05
-1.79914299866819e-05
-5.5162853097154e-06
1.59349846033062e-06
-1.04307878876846e-05
-9.19315523699001e-06
-1.65619251672087e-05
-1.90878601596003e-05
-1.76393776339665e-05
-1.67726350221788e-05
-1.28220504396308e-05
-1.84441624134186e-05
-3.04028130446112e-05
-1.72271575580492e-05
-7.66711862335903e-06
-1.58838831042193e-05
-3.5831607810505e-05
-3.21242349587005e-05
-1.57408882184992e-06
-1.80409569856135e-05
-1.58153424185665e-05
-1.58082541015274e-05
-2.66907418534293e-05
-2.04433474293472e-06
-2.5831986078274e-05
-1.43037981082581e-05
-1.49940912368382e-05
-4.76845347793154e-06
-4.92602090392197e-05
-1.4506990266479e-05
-1.24467927701165e-05
-1.00484526773979e-05
-2.89583487019106e-06
-9.1014859507559e-06
-2.28822556638289e-05
-1.794467360746e-05
4.56287133804077e-07
-1.44059275702391e-05
-1.51391893501839e-05
-1.3329035976355e-05
-1.86715191216549e-05
-2.32946641649051e-05
-1.28592891286294e-05
-3.04287980611366e-05
-1.78665225661466e-05
-1.88972519185843e-05
-2.05021199887627e-05
-6.41223079401638e-06
-2.43254976175427e-05
-2.06754621955175e-05
-1.83291037558684e-05
-9.28428521031622e-06
-2.04739836962748e-05
-3.17274255602897e-05
-1.29201973035806e-05
-8.96831990237094e-07
-8.94974269140104e-06
-7.52664923093769e-06
-4.63994937113735e-05
-1.64152812509276e-05
-2.98420782167121e-05
-2.78988110725357e-05
-1.46604183721358e-05
-1.26459509582183e-05
-1.67036891851764e-05
-2.09964107092614e-05
-2.87302056290854e-05
2.37296827870584e-06
-2.01434163620276e-05
-2.71375481175371e-05
-1.26681507415014e-06
-2.05220729118155e-05
-4.34218754830672e-06
-1.73950715061799e-05
-2.4221503549653e-05
-1.82965005505376e-05
-2.00924751165002e-05
-8.17926929943369e-07
-2.3987945677081e-05
-1.22898864885043e-05
-1.94958279237661e-05
-1.56907673562443e-05
-1.44422182596822e-07
-1.2840001982515e-05
-2.39773452070723e-05
-1.37175764266809e-05
-1.47833384281185e-05
-1.4111572603042e-05
-1.69282402536772e-05
-2.41259571644215e-05
-2.06838944701442e-05
-9.3023437796601e-06
-1.40580313859593e-05
-1.69543278593555e-05
-7.06750492228986e-06
-1.38334139267729e-05
-9.95190745540436e-06
-2.91829908839756e-05
-1.15081667921114e-05
-2.5806411751972e-05
-2.45948180612174e-05
-1.35343883394859e-05
-7.22228408030889e-06
-1.69949461171029e-05
5.02808099127202e-07
-5.68452969496804e-06
4.84213077777183e-06
-2.52460372318513e-05
-2.05769072940439e-05
-2.10408858087995e-05
-2.24311917386292e-05
-1.96602705615547e-05
-1.97191831600539e-05
-3.91798390498716e-06
-1.02079480935385e-05
-3.67987233918601e-05
-1.44823018733142e-05
-2.28570482302066e-05
-5.09467350132451e-06
-2.47264681469505e-05
-7.09137027400964e-06
-2.9900804185893e-05
-2.88258392323665e-05
-1.17968718275136e-05
-1.37218285530308e-05
-1.10717159336586e-05
-2.70549830831105e-05
-2.9057783090757e-05
-2.15860545174829e-05
-1.89043838241017e-05
-2.39281982420578e-05
-1.58616370062999e-05
-1.35706431360062e-05
-4.23398982621603e-06
-6.55057687728828e-06
-2.54591773849729e-05
-3.17480745746433e-05
-3.49957548597831e-05
-1.25639689442985e-05
-1.48781532514556e-05
-2.82950615225742e-05
-1.54044653839834e-05
-2.61846129980864e-05
-2.28457914580257e-05
-2.56257775014142e-05
-1.36198125663758e-05
-5.06958588589586e-05
-1.41780115458361e-05
-3.99034261318575e-07
-2.37846933738122e-05
-2.29344063423831e-05
-1.38048838211869e-05
-2.47859353816384e-05
-2.55026148328583e-05
2.14091485543391e-06
-7.73872462539049e-06
-7.35555224487286e-06
-2.27355996814046e-05
-2.0542260368529e-05
-9.90027391030314e-06
-1.20124353197909e-05
-2.04254972551797e-05
-1.03019487703156e-05
-1.05941708210158e-05
6.36406740979062e-07
9.13259827640672e-06
-2.12946972787098e-05
-2.77160294198392e-05
-1.83560102156328e-05
-2.46082174992216e-05
-1.62869184658232e-05
-2.63121645858344e-05
-1.66538256579715e-05
-2.9097646419886e-05
-2.87437306011127e-05
-2.65473377550273e-05
-2.76860155497679e-05
-1.83376628558375e-05
-1.54788721135702e-05
-2.45904214866263e-05
-2.83836206316054e-05
-2.0006216638299e-05
-5.92362766720201e-06
-1.31522948732401e-05
-2.10070771533469e-05
-2.08527837067782e-05
-8.78592026575018e-06
-3.91049321289826e-06
-2.03391091821806e-05
-2.53354997828219e-05
-1.62010568723742e-05
-1.92269336417128e-05
-2.1060218262265e-05
-1.60186300440184e-05
-1.9155248732583e-05
-1.77954023966957e-05
-2.35619632242033e-05
-1.44430497704758e-05
-3.37678449565822e-07
4.69681800882206e-06
-1.96159970788426e-05
9.38993465349205e-07
-1.70652396950104e-05
-1.69896714749335e-05
-1.18376910378331e-05
1.70592024740324e-06
1.54550813233126e-06
-2.39556337235162e-05
8.59284983456179e-06
-1.18349034831398e-05
-1.73468195860496e-05
-1.65253408958712e-05
-3.03379595763434e-05
-2.31464166781878e-05
-2.26230871796028e-05
-1.6884688505647e-05
-2.10150871344241e-05
-9.73760623776572e-06
-1.43477190406456e-05
-2.65617496939189e-06
-3.6076621402982e-05
-1.92714125147299e-05
3.51368500615093e-06
-1.22290158958262e-05
-2.10147226929461e-05
-8.26935181913464e-06
-1.98896281249848e-05
-1.9734100934258e-05
-2.19511178419114e-05
-2.36352494300276e-05
-2.60218628233566e-05
-2.38872897742439e-05
-1.26565532175503e-05
-1.74832745400226e-05
-1.23453857331464e-05
-2.02133491024286e-05
-1.828181932286e-05
-1.60064867002441e-05
-2.49316612277616e-05
-2.71908313389124e-06
-3.21412752041394e-05
-2.28341915525861e-05
-7.33775337058972e-06
-3.06245217349564e-05
-1.73963478499461e-05
-1.49033218063244e-05
-9.90802721619924e-06
-1.73092143457025e-05
-5.26169141869464e-06
-3.39202930130931e-05
-1.21585934445597e-05
-1.96373969131646e-05
-9.78068154118611e-06
-2.4363635414647e-05
-5.49785850405714e-06
-1.8407992623392e-05
-3.41089250348515e-05
-1.31086519293559e-05
-1.83656885190978e-05
-1.07032971819584e-05
-1.84404623855543e-05
-3.18688353030064e-05
-1.1985986855768e-05
-2.66499861110694e-05
-1.63189258263173e-05
-2.67114665240584e-06
-1.87708223055656e-05
-2.60463750105253e-05
-7.49177962537893e-06
-2.97803363808641e-05
5.02024292880036e-06
-1.66110446350244e-05
-2.87399618648157e-05
-1.52773778356608e-05
-2.61975808784737e-05
-3.30493898291635e-05
-1.21095671338854e-05
-3.0663401131878e-05
-1.85929609490646e-05
-1.00593979855617e-05
-2.57965149169009e-05
-5.76088678578389e-06
-1.88487233922415e-05
-2.58196892384756e-05
-2.08808244777713e-05
-8.45731422031325e-06
-9.11944159286584e-06
-3.24870583632637e-05
1.79252148136851e-05
-1.34848771986994e-05
-9.5186401141997e-06
-2.33891636930957e-05
-1.33926546973547e-05
-1.59211468287817e-05
-1.79400200061933e-05
-1.92202943976022e-05
8.99859880353042e-06
-2.85393848149128e-05
-7.59139536931553e-06
-2.56535535024573e-05
-2.03340554153342e-05
-2.35716238655435e-05
-2.3957140634535e-05
-1.2006133354815e-05
-4.23411348861558e-06
-1.53145895336048e-05
-1.60424408765688e-05
-2.70593919366742e-05
-1.69725221472074e-05
-1.27655615690453e-05
-1.05267888765807e-05
-7.81374754847202e-06
-1.87440029773179e-05
7.81698148324961e-06
-3.40879659278563e-05
-1.92749324192941e-05
-2.63740875266192e-05
-1.95596342961466e-05
1.60272677357791e-05
-1.95060709614545e-05
-1.8485477685528e-05
-1.70303795843434e-05
-2.13364516698375e-05
-8.00121752163243e-06
-1.00064210620451e-05
-3.03075251875594e-05
-1.0264656283829e-05
-1.84155590434449e-05
-1.900432377134e-05
-1.35795998046499e-05
-8.29452910409915e-06
-6.83180142878726e-06
-7.19194288869024e-06
-1.40830767536656e-05
-1.66328671629529e-05
-2.3293953031463e-06
-1.84846979300341e-05
-1.5454423954185e-05
-2.8961078622994e-05
-2.13675708913997e-05
-9.13760473948704e-06
-1.16280953304488e-05
-1.67726417082055e-05
-2.18529375647548e-05
-1.05820332375402e-05
-1.72848341465571e-05
-1.36858334892372e-05
-2.11596617615157e-05
-2.012309215592e-05
-9.09121661968364e-06
-1.0358888950527e-05
-1.81368914146161e-05
-3.76579840014632e-05
-8.74812646113434e-06
-1.28617975128011e-05
-1.66617733723e-05
-2.4950876471622e-05
-3.21042226606942e-05
-2.84373696805218e-05
-2.98360282229198e-05
-3.56771463160533e-06
-6.98495906424273e-06
-2.40801321323827e-05
-6.83187614284352e-06
-1.52679948190017e-05
-2.42725173499661e-05
-2.29952264766725e-05
-1.75003447418111e-05
-2.17678368474518e-05
-1.18593838693805e-05
-9.16490728340278e-06
-1.58039950929475e-05
-8.82287922358908e-06
-2.86624148545885e-05
-2.35188384616485e-05
-1.19358784633845e-05
-1.59173628779055e-05
-2.42109379848092e-05
-8.65760077771129e-06
-1.68389068033765e-05
-3.44547776755622e-05
-3.56638245922669e-07
-3.58193128251904e-05
-2.5567681660013e-06
-4.9970381004844e-06
-6.82094072962172e-06
-3.12611387191304e-05
-1.35284014707799e-05
-1.77378602875518e-05
-1.93795853156834e-05
-1.84213195180158e-05
-1.27725528695178e-05
-1.21770991509463e-05
-1.39399230560507e-05
-2.01649469649053e-05
-3.2161614609196e-05
-2.66342856562466e-05
-1.6174478096174e-06
-2.29212248643603e-05
-3.74595331151497e-06
-1.19938574549954e-05
-1.40736266874739e-05
-1.50403725418195e-05
-1.68228616639234e-05
-8.66965519527695e-06
-1.20680775066063e-05
-1.68598441387325e-05
-3.48115484379352e-05
-7.84803690109523e-06
-2.25708059754826e-05
-9.63941436999288e-07
-3.03173412630735e-05
-1.49128809092076e-05
-1.15232603842025e-05
-2.68767954818635e-05
1.7646655340216e-07
-3.09662583356385e-06
-1.67305705948813e-05
-8.56590056403787e-06
-8.62503058534518e-06
-1.67562615831762e-05
8.33713155201299e-06
-3.18141206631192e-05
-2.10943405769265e-05
-6.33211186750455e-06
-1.81750747804585e-05
-9.23663893559162e-06
4.09414787756477e-06
-3.25690633666734e-05
-1.61321619370847e-05
-1.86783615012782e-05
-2.34587205500856e-05
-1.02258064884432e-05
-2.79698706311738e-05
-1.15263863324599e-05
-9.03068564613089e-06
-3.69619548515533e-05
-1.14413571362619e-05
-2.18113361633711e-05
-3.25348271725593e-05
-1.51302851649259e-05
-2.09522961668838e-05
-1.26185981797746e-05
-2.18909247792538e-05
-2.82867691371719e-05
-3.20364529433117e-05
-2.36100565896539e-05
-1.0827067527631e-05
-3.14550854432068e-05
-2.24401771464399e-05
-1.09970805681045e-05
-1.13874683379153e-05
-1.49783569178571e-05
-1.88162898711717e-05
-1.01440067331611e-05
-6.93341870936194e-06
-1.27889140412422e-05
-1.20736060108837e-05
-1.85319822555309e-05
-2.45638464969171e-05
-1.68273372390174e-06
-7.67575456369801e-06
-2.30719978956425e-05
-1.66352578672294e-05
-1.18601270971651e-05
-1.17748635746842e-05
-3.57405589485356e-05
-1.74987197663408e-05
-1.44691043309955e-05
-2.22761163815387e-05
1.5705273408926e-06
-1.5015403006589e-05
-8.4745664081008e-06
-1.65363682017558e-05
-4.2345334929216e-06
-1.14091612778211e-05
2.06928959116887e-06
-2.82701032349257e-05
-2.4318333994969e-05
-1.18129764073531e-05
-1.21689469971073e-05
-2.03289168612531e-05
-2.27845219180726e-05
-3.91321903349956e-05
-2.84216248834537e-05
-1.38931376011616e-05
-1.18479457753964e-05
-8.27739980992674e-06
-2.45197925393253e-05
-2.08766099393493e-05
-2.76368386986626e-05
-1.74579354335555e-05
-7.44099474961244e-06
-1.33741206567427e-05
-3.14717842725371e-05
-7.53905431110879e-06
-1.43207378533533e-05
-1.0924370540978e-05
-3.49315599345161e-05
-1.78208419476638e-05
-1.98001485556999e-05
-1.61354328722301e-05
-3.47948175577351e-05
-1.37618181307781e-05
-1.57865509470442e-05
-3.13833134328744e-05
-1.05759267969283e-05
-6.97805327332601e-06
-1.38890201570224e-05
-1.81457195003557e-05
-7.21204313149452e-06
-1.99786401377484e-05
5.46290405534247e-06
-1.46038896151923e-05
-2.47852277409509e-05
-2.48820942401867e-05
-8.54061639067424e-06
-5.58447714465488e-06
-3.78657868697204e-05
-4.20795896242757e-07
-1.41525823116441e-05
-2.07915476328884e-05
-1.74022828262086e-05
-1.90946565478342e-05
-7.19367124042177e-06
-1.36249237700504e-05
-2.88749921126196e-05
-1.07522992013972e-05
-2.99439520693365e-05
-1.24593543413141e-05
-9.28785408681854e-06
-3.4267583527546e-05
-1.18097067487771e-05
-1.93820699038938e-05
-2.49325723309009e-05
-1.58245373590737e-05
-9.71264793219348e-06
-2.32880362539049e-06
-1.05165294412285e-05
-2.71870977476365e-05
-2.5010342218374e-06
-2.13800838431249e-05
-1.60674933580001e-05
-1.87623381577822e-05
-1.96261596334174e-05
-1.84875402632034e-05
-2.56147790598366e-05
-2.41900225886867e-05
-1.15488820477789e-05
-1.52679009327487e-05
9.10275087431445e-06
2.50485521250658e-06
-2.40643422827383e-05
-1.3652445023246e-05
-1.64294133210928e-05
-2.44216580535026e-05
-2.93578785039984e-05
-4.74750811714844e-06
-1.15396181492661e-05
-1.68432243207401e-05
-3.11398060432033e-05
-2.34994953426833e-05
-1.86543814615909e-05
-6.12223949377749e-06
-1.15356221333212e-05
-1.79692190766225e-05
-3.95374414816005e-05
-3.15163130835618e-05
-1.27601595898538e-05
-2.1372011865702e-05
-9.91887269988352e-06
2.76848955167831e-06
-2.56857707522274e-05
-1.7632330261963e-05
-9.7109866544284e-06
-1.07452827118094e-05
-1.05082434010848e-05
-1.02959159474629e-05
-2.37064031543809e-05
-1.55553436144647e-05
-2.7256927899767e-05
-2.3356475720406e-05
-2.34328100205926e-05
-5.62495095484621e-06
-3.1494646093817e-05
-1.34562516698072e-05
-1.50604135300192e-05
-1.76381708637973e-05
9.26451968469344e-06
-9.59831685460203e-06
-2.36881358579256e-05
-2.12568751664889e-05
-2.99315965149266e-05
-6.87187313517374e-06
-1.65533996559949e-05
-2.41399887483467e-06
-1.64357703404096e-05
-3.62996100635497e-06
-2.60393337359739e-05
-2.7115319600442e-05
-2.3955714414336e-05
-4.04382279161039e-05
-3.09752645532534e-06
-1.51112937750342e-05
-1.03508730113229e-05
-1.73992465365228e-05
-1.35179896276018e-05
-2.67411801882444e-06
-2.33207926651378e-05
-4.27133746958609e-06
-2.92067241477205e-05
-2.47667819188835e-05
-2.66933445482623e-05
-2.85323544061857e-05
-8.84826967868459e-06
-3.28203761989433e-05
2.66338437445599e-06
-1.75433553162857e-05
-1.63877363111499e-05
-7.37006596515757e-06
-1.93216142097376e-05
-2.159810905885e-05
-8.95401448589238e-06
-3.41539086376546e-05
-3.45004194908085e-05
-3.15426236427278e-05
-2.88365220996214e-05
-1.27000652097658e-05
-2.29695517201497e-05
3.67940839613513e-07
-5.97299368565227e-06
-2.66960177074534e-05
-1.12943575980865e-05
-2.81135030035897e-05
-1.36243375266297e-05
-2.69190093768935e-05
-9.71467697614203e-06
-1.4763723791827e-05
-2.19108199195483e-05
-9.19923208118553e-06
-1.25054773487288e-05
-1.27207710320309e-05
-2.03706220239673e-05
-2.68798970914859e-05
-2.66177139729329e-05
-2.71783131245782e-05
-2.77129835367634e-05
-1.5709886025011e-05
-1.60995784773927e-05
-3.98639239133319e-05
-3.8507457420285e-05
-9.53713853962894e-06
-1.14033982189407e-05
-1.29997844771277e-05
-1.64229403577144e-05
-9.22498746282316e-06
-2.1582726966566e-05
-1.54370113565609e-05
-9.1293059884808e-06
-3.99244896412282e-05
-8.88007954973909e-06
-8.87694633128458e-06
-9.58912782685887e-06
-2.0773613537426e-05
-2.6282589682905e-05
-1.17339389090423e-05
-1.44995770199902e-05
-2.61114777850621e-06
-4.20796922480609e-05
-4.12083636926008e-05
-1.32666268085162e-05
-2.12896054325514e-05
-2.20894429569281e-05
-1.49395371920646e-05
-1.57672197766463e-06
-2.06393924172548e-05
-1.03792349839966e-05
-2.97183999607829e-05
1.0833369314962e-05
-1.02947450533966e-06
8.48047155630097e-06
-1.90128669722528e-05
-1.88590990035548e-05
-3.13922460609589e-06
-1.79611739702584e-05
-2.36502316543373e-05
-2.10469377184944e-05
-1.76437923509267e-05
-2.80958799666858e-05
-1.47081128753074e-05
-1.89830635259986e-05
-8.51560148677109e-06
-3.72295766567101e-05
-2.08477899930449e-05
1.72159627638872e-06
-1.50491528369585e-05
-1.85496214795727e-05
-1.90702556726173e-05
-1.8626219564562e-05
-1.07592681138118e-05
-8.7498740537932e-06
2.62418378627733e-06
-1.70427130961108e-06
-1.82134927214742e-05
-5.38369139974674e-06
-7.24747559628156e-06
-1.73031981785376e-05
-4.24104001948457e-05
-5.99310800892879e-06
-2.36799279498374e-05
-2.13543092092834e-05
-2.79689027883272e-05
-1.60991775424368e-05
3.8957179694174e-06
-1.46543733345451e-05
-1.36377781212532e-05
-9.50669370992728e-06
-4.22773281968762e-06
-1.80848023115969e-05
-1.31704152032186e-05
-4.02754631020869e-05
1.19823341181161e-06
-2.359870451922e-05
-7.42514469403723e-06
-1.11041340442934e-05
-1.34514377032952e-05
-1.05667630788641e-05
-1.88617675255067e-05
-1.62525101236375e-05
-2.13310637803176e-05
-2.31765181081042e-05
-3.7626233036208e-06
-7.33477978767782e-06
-3.13397448211283e-05
-1.16871529613057e-05
1.28724738736235e-06
-9.81420031674351e-06
-2.8738637180331e-05
-3.26829255246559e-05
-1.15592843571961e-05
-2.82547515081827e-05
-3.08211922110423e-05
-8.24811850337709e-06
-1.98804285403975e-05
-2.01866134100963e-05
-1.10067271467888e-05
-2.28269150304941e-05
-3.15011304400575e-05
-2.8909964339179e-05
-1.65019574733897e-05
-4.7484038144271e-06
-1.22560263909227e-05
-1.40423062332449e-05
-2.10824855389411e-05
-2.34591625218599e-06
-2.85946602928617e-05
-1.43352270398934e-05
-1.68009551804575e-05
1.34174798354055e-06
-1.19242264539014e-05
-1.42017561516065e-05
-1.1510665039956e-05
-1.25112850718561e-05
-1.07146692595239e-05
-3.08684465199694e-05
-1.70367537215828e-05
6.00053834639795e-06
-9.25129329662166e-06
-2.5056881375253e-05
-1.06829227800929e-05
3.31243796513174e-06
-9.12752471448862e-06
-2.68865686814671e-05
-1.47277964097076e-05
-1.79944019116164e-05
-2.71640662934954e-05
1.03853445874542e-05
-2.16502377750348e-05
-1.48499151810326e-05
-1.44352174459967e-06
-1.69865888440434e-05
-1.44262577511074e-05
-8.50957605004141e-06
-7.75841087866618e-06
-2.88269533693149e-05
-5.10500488502644e-06
-2.01391129230699e-05
-1.65392285271014e-05
-1.36758362985739e-05
-1.8448443316443e-06
-1.97256762293896e-05
-1.03515738282433e-05
4.07585354849909e-06
-2.61364638644883e-05
-2.90081467761116e-05
-1.91017159436392e-05
-1.38843794505089e-05
-1.91078520871893e-05
-1.70355186393782e-05
-1.51061545795975e-05
-1.43209316215203e-05
-2.07586466773299e-05
-1.48329865226203e-05
-9.23833963369135e-06
-1.91646808399293e-05
-1.66777390324998e-05
-7.46373917893249e-06
-3.34110082690978e-05
-1.32360397950941e-05
-1.25803875244017e-05
-1.54997674394181e-05
-1.57314414374966e-05
-5.18126728488097e-06
3.83451012584754e-06
-1.20478592542982e-05
-2.11586844866949e-05
-1.79469407253437e-05
-1.1957338672944e-05
-3.4507128729264e-05
-1.57864324776236e-05
-2.51863363325445e-05
-5.03860886381762e-06
-1.71317594033361e-05
-2.52565581287234e-05
-3.01480919447495e-05
-1.21787985272939e-05
-8.22139103332699e-06
-3.97196508373325e-06
-2.63426385162182e-05
-3.87103868123522e-06
-9.60516690803271e-06
-1.16955137509014e-05
-2.42140621438116e-05
-1.76274498703363e-06
7.47922387186042e-07
-1.66649167304192e-05
-1.3426304199453e-05
-2.41353192420764e-05
-1.67291647855446e-05
-1.56304113448807e-05
-1.47180162225243e-05
-3.04834746453936e-05
-1.26803103930336e-05
-9.58411310962875e-06
-2.27225095916875e-05
-1.58929300892511e-05
-2.19134388531073e-05
-1.04820770431108e-05
-2.73104214894971e-05
-2.55156056673335e-05
5.12815545639847e-06
-1.61425780803551e-06
-2.38012980950978e-05
-2.17256141895781e-06
-1.31042117571069e-05
-2.8593729100114e-06
-4.36530796303012e-06
-2.27584531784421e-05
-2.50464943062085e-05
-3.37945148796691e-05
-1.89139512646356e-05
-1.72878403598401e-05
-2.05068860747693e-05
-2.6931582787107e-05
-2.01292890698503e-05
-2.57017426825257e-05
-1.44108609366005e-05
-6.15590657712523e-06
-1.95257198360527e-05
-1.54379838278712e-05
-4.53853210619848e-06
-4.49329753083869e-05
-3.13537195393236e-05
-1.8891458481628e-05
-2.16707840875533e-05
-1.06640272801052e-05
-1.14843765920474e-05
-2.7972649648104e-05
-1.13841284009364e-05
-3.51094028926263e-05
-2.40898104948642e-06
-2.50791893215827e-05
-3.43809680636204e-05
-9.41194397087501e-06
-2.07264801935441e-05
-4.00918457835781e-05
-2.05229648087142e-05
-1.41007254770219e-05
-2.98276276590438e-05
-7.48957429536027e-06
-1.56063958882527e-05
-2.42892978790462e-05
-2.41055039991372e-05
-9.69029849578694e-06
-2.57261412013326e-05
-2.49162003991237e-05
-8.2615114248836e-06
-1.85135729700725e-05
-1.76733514518881e-05
-4.43682135545312e-06
-3.68601021799013e-05
-8.3803056992935e-06
4.47754359799593e-06
-1.85155435700472e-05
-1.40716988032716e-05
-1.11733995559101e-05
-3.25075092837275e-06
-1.22302682588462e-05
-1.63082451114602e-05
-4.39809839541376e-06
-1.48678863785783e-05
-4.83486544519422e-05
-3.69423528400408e-05
-1.39427985289004e-05
-1.39698809711287e-05
-1.30063320184434e-05
-2.34035840488071e-05
-2.41943657441364e-05
-2.46317549776581e-05
-7.0162517101717e-06
-3.21474560105681e-05
-1.90610896212853e-05
-1.29833319669266e-05
-1.3329498105073e-05
-1.73406960512731e-05
-1.83734100956352e-05
-2.12442994215373e-05
-2.68174964547482e-05
-2.65125573649791e-05
-1.63253274567742e-05
-2.29975483120339e-05
-1.31498102660193e-05
-1.87642115120395e-05
-1.12866745662985e-05
-3.38895698314765e-05
-2.3029436774315e-05
-1.15380762793871e-05
-9.33816831747498e-06
-2.13513177154773e-05
-2.73916381414373e-05
-2.18618229771201e-05
-1.66103160588236e-05
-2.53635087405397e-05
-2.56148141207855e-05
-1.88938340293775e-05
-3.45157712542663e-05
-1.34134289529163e-05
-2.48473023812717e-05
-3.07645806148845e-05
-1.0423654496679e-05
-2.76124968960346e-05
-2.01287006627012e-05
-9.09711966166793e-06
-1.1741568775673e-05
-2.44022518027013e-05
-1.33407233818747e-05
-3.57114807137268e-06
-3.6116602460219e-05
-3.8188683485119e-05
-1.19115728495973e-05
-2.46424496421899e-05
2.52461680864983e-06
-6.63903408956422e-06
-2.13208076789038e-05
-2.63871656481112e-05
-1.44796571326581e-05
-3.44020761764027e-05
-2.17979234998047e-05
-1.9352531342144e-05
-1.66573679736755e-05
-1.38980582081821e-05
-1.10049337320315e-05
-3.22895078338477e-05
-5.26767834446122e-07
-2.25970289638823e-05
-1.60324792426072e-05
-5.12084390842005e-06
-1.64984725829542e-05
-1.83248906676997e-05
-2.44442668648185e-05
2.90100668910377e-06
-6.99127110748369e-06
-9.11412434789241e-06
-1.71135966951398e-05
-3.50616701347913e-05
-9.78660124004792e-06
-1.76238973767359e-05
5.46253076683276e-06
-1.14113932364931e-05
-1.37585056492848e-05
-1.57558520087617e-05
-7.46134518265445e-06
-3.01453128143488e-06
-2.00968589460013e-05
-1.5682286635216e-05
-1.84056116238477e-05
-5.16664170755045e-06
-1.33478722077193e-05
-1.34166029421351e-05
-7.70102005849635e-06
-1.11485991696584e-05
-2.13726612891368e-05
-2.0508748453035e-05
-2.01862379637621e-05
-4.54023841163735e-06
-1.06942458868148e-05
-1.70030526775943e-05
-3.50117725197923e-05
-2.28611786454909e-05
-2.68483189318994e-05
-1.91164113696277e-06
-2.96994548697264e-05
-3.88781741527231e-05
-4.61468723278253e-06
-6.95306462646117e-06
-1.65421635712414e-05
-2.53865494811027e-05
-8.21252049120839e-06
-7.24021976989102e-06
-3.23471233756369e-05
-1.78465657109419e-05
-9.19500293693957e-06
-2.25722155668563e-05
5.79576392240737e-06
-1.4630913066566e-05
-6.84155497769193e-06
-2.14774142484218e-05
-2.45695658936364e-05
-1.39022813952967e-05
-1.03718781011185e-05
-1.83317811404221e-05
-3.02608118672219e-05
-1.78377198797585e-05
-1.45435299215582e-05
-2.28550290555666e-05
-6.25491630887651e-06
-2.77541155843562e-05
-2.10913858345504e-05
-1.9837028332958e-05
-9.88813140725425e-06
-1.74291772337401e-05
-2.85347303929285e-05
-2.650906360568e-05
-2.08656757083517e-05
-3.31395341265827e-05
-2.28746737944538e-05
-2.22646277422352e-05
-1.0800053503156e-05
-1.34714514852271e-05
-1.66559014494125e-05
-2.59737406663074e-05
-1.21537594970158e-05
-3.13370616267498e-05
1.10717041848054e-05
-9.51760449490897e-06
-5.12518132992949e-06
-2.10730987559641e-05
-3.21336022045403e-06
-1.02575051473329e-05
-7.18534703460964e-06
-3.30200681611233e-05
-1.00928170976075e-05
-6.287448202179e-06
-3.42831083454091e-05
-1.48446216790631e-05
-2.5268639482764e-05
-1.52657212099446e-05
6.24120526499268e-06
-1.62532654415718e-05
-2.34123936177704e-05
-1.59868332509552e-05
-2.29434610636309e-05
-8.03709121806225e-06
-6.15947097852131e-06
-1.35695174104125e-05
-1.10869195909667e-05
-1.33302087061223e-05
-1.85040057021807e-05
-1.67003010191879e-05
-2.4473880051352e-05
-9.66128417322397e-06
-3.07476951229762e-05
-2.48187126329873e-05
-6.56478202517282e-06
-1.14863820378117e-05
-1.6587537604814e-06
-3.7464116646864e-05
-3.01281277406966e-05
-2.43647124277107e-05
-1.57883556772188e-05
-3.61462042944797e-06
-5.53445411424388e-06
-2.63826866077876e-05
-2.76540341990225e-05
-1.36537906647208e-05
-1.53285182255167e-05
8.77239408069895e-06
-2.40902110801682e-05
-2.16760902702622e-05
-1.24018910564138e-05
-6.68046846831186e-06
-1.38511165522249e-05
-4.24129337874193e-06
-1.05155376258581e-05
-2.2866407238962e-06
-3.04879508535226e-05
-8.22359865534681e-06
-6.92435411978364e-06
-1.04835924206083e-05
-1.34367678820464e-05
-9.75280012458775e-06
-2.74645442824646e-07
-1.90058411843004e-05
-5.63909952893013e-06
-1.44848585937663e-05
-3.16550058811616e-05
-2.50006903288592e-05
-2.03255991237599e-05
-2.85430747270502e-05
-1.43152895550127e-05
-2.26000002773538e-05
-1.89185883171688e-05
-9.87250313290542e-06
-3.99689856605955e-06
-2.68889220475613e-05
3.35222028402876e-07
-2.09645970332033e-05
-7.98729353652206e-06
-1.07191356891871e-05
7.14707216814349e-06
-2.33155458117195e-05
-1.70591673367142e-05
-1.84250431339024e-05
-2.63476468359541e-05
-8.33755369668537e-06
-2.83983243177979e-05
-3.18330415341407e-05
-1.0392985033549e-05
-1.38283412515241e-05
-1.53852953064338e-05
-1.71842075727601e-05
-5.25132953778231e-06
-2.411720684112e-05
-1.60299902798804e-05
-1.40971779072022e-05
-2.63645271926227e-05
-2.69797742201393e-05
-1.38599470073936e-05
-1.3913317865026e-05
-9.1829625937072e-06
-6.62432597519776e-06
-1.39484807024841e-05
-3.78201309846138e-05
-3.02411986070589e-05
-1.91558101836909e-05
8.64301478306963e-07
-1.53838536916135e-05
-1.92348575587261e-05
-2.4789572418082e-05
-3.01213496790379e-05
-1.80976992568485e-05
-1.14100103020226e-05
-1.13052038707931e-05
-2.2477520389893e-05
-2.06379280477578e-05
-2.51220612510852e-05
-3.10998577641686e-05
-1.75900569183114e-05
-3.36399372664306e-05
-1.25479778833572e-06
-1.08653448620707e-05
-2.61025432624068e-05
1.54074088877739e-06
-5.78402078039149e-06
-7.6365528326648e-06
-2.37607777382334e-05
-1.85960008318572e-05
-6.55282230265056e-06
-2.47111364586162e-05
-1.97845095091422e-05
-1.08503895893599e-05
-1.29338537785387e-05
-2.29098169117216e-05
-3.07943528173489e-05
-2.02931038373369e-05
-2.14263551882621e-05
-4.0152409076515e-05
-7.47801575661618e-06
-5.29136475436926e-06
-7.83200934220405e-06
-2.40161417378819e-05
-1.84921086957394e-05
-2.16688121746581e-05
-7.58505293158755e-06
-6.08029098700119e-06
-1.53114939447242e-05
-2.02356374043379e-05
-7.69827109601634e-06
2.64266928167691e-06
-4.33770214602902e-06
-1.87488999479176e-05
-4.28486772061545e-06
-1.76587832860085e-05
-7.94535408051165e-06
-2.7706860648935e-06
-1.01573406387341e-06
3.0350001383906e-06
-1.48446892600926e-05
-1.01226565826547e-05
-2.37809620505017e-05
-1.86693369135325e-05
-2.62040140497101e-05
9.49975447996775e-07
-2.27426787507125e-05
-2.78053430597885e-05
-4.44256449984901e-06
-1.60206593395e-06
-1.98378605176421e-05
-1.54731292249033e-05
-2.83510167538519e-05
-1.35461379646267e-05
-2.58973432472896e-05
-2.44548079142905e-05
-2.83120826971215e-08
-2.9337959070003e-06
-1.53684353746565e-05
-1.39840482910945e-05
-1.73747796729867e-05
-4.14137540122016e-06
-1.74252412009465e-05
-5.26619432304329e-06
-2.38787015764148e-05
-7.21572603418461e-06
-1.84084065648967e-05
-3.42495739435289e-05
-2.48709784166405e-05
-3.19463215269049e-05
-3.10471640194561e-05
-7.22899514680619e-06
-2.25191732961011e-05
-1.74784615302122e-05
-5.04866090630836e-06
-2.13685352340499e-05
-6.98897390035009e-06
-1.59468313352149e-05
-2.30679182025426e-05
-1.72841535332522e-05
-1.47592189622533e-05
-2.44564212620174e-06
-1.25262351185015e-05
-1.56847006812017e-05
-1.65467594905017e-05
-1.53063487630774e-05
-1.31881548215086e-05
-3.59856203722895e-05
-1.06321885288437e-05
-1.12780762818816e-05
-2.47529619038539e-05
-3.06404185082754e-05
-1.32491647233137e-05
-1.10907608400794e-05
-1.48794925896772e-05
-1.32689119066698e-05
-1.87874507934331e-05
-1.72577984363466e-05
-1.81447344319212e-05
-2.10514734392971e-05
-2.0854320153773e-05
-2.02209727084637e-05
-1.24869167908908e-05
-1.49095159140148e-05
-2.41501174107957e-05
-8.43191901978059e-06
-2.88610556641307e-05
-8.61036359287055e-06
-3.50423647863885e-05
-1.99146202733042e-05
1.9553820793477e-07
-2.28282347236148e-05
-3.61583234868184e-05
-1.80278366542236e-05
-4.11336901821584e-05
-2.71877798450912e-05
-1.2166621183061e-05
2.82394479401799e-06
7.30894960589538e-06
-1.7417391613475e-05
-1.77413034962485e-05
-1.80257248118748e-05
-1.32602577969995e-05
-3.42810430782609e-06
-2.71525359293683e-05
-1.24298464065775e-05
-5.30735060894208e-06
-2.05575396393581e-05
-1.9840142000751e-05
-8.30751268898311e-06
2.43125235134587e-06
-1.94345807363429e-05
-4.08439970848671e-06
-9.24592858298796e-06
-8.06064011631071e-06
-1.62180463227419e-05
-2.73685350507432e-05
-9.28335470897376e-06
-1.79213415802921e-05
-1.22948455445882e-05
-5.06530955426925e-06
-2.57111137809634e-05
-2.57079922055017e-05
-2.76466938248801e-05
-1.47006101600008e-05
-2.91731494363259e-05
-1.29865334751527e-06
-4.82653677966905e-06
-2.57554211603262e-06
-2.04135773566052e-05
-3.86745622565999e-05
-2.04020503079883e-05
-2.65899072726503e-05
4.15120756155923e-06
-9.91908954868311e-06
-2.50687582922899e-05
-2.95614998213119e-05
-2.4732693003741e-05
-2.17884218671344e-05
-2.58405492774882e-05
7.93125963982649e-06
-1.55252201813771e-05
-2.26116859831089e-05
-1.87166860668688e-05
-5.50465846696379e-06
2.16969342681247e-06
-5.00826347957058e-06
-1.12231291423393e-05
-2.05233461066341e-05
-2.88449308960882e-05
-1.8396124167723e-05
-2.6478736862041e-05
-2.55061907305697e-05
-2.04917720489995e-05
-2.66636964706042e-05
-1.80225193042338e-05
-1.23426624305283e-05
-1.19324411673753e-05
-1.85773725194515e-05
-2.01693196069112e-05
-1.55734319266312e-05
-4.88302960077391e-06
-6.03303572708157e-07
-2.7068279016389e-05
-2.818019824907e-05
-3.03533404543012e-05
-1.87132555099074e-05
-1.71832807015507e-07
-1.17766767647537e-05
-4.27873032514685e-05
-1.1433091112324e-05
-1.01751901605691e-05
-2.12872302320189e-05
-1.13929283330139e-05
-8.82907755103843e-06
-1.85252229065414e-05
-2.14778058789329e-05
-2.54744634677225e-05
7.41128659361289e-07
-2.64123785194073e-05
-2.92823247977043e-05
-4.05372344591301e-06
-3.00890258739772e-05
-5.07386756798219e-06
-2.36952902200556e-05
-1.00571829623422e-05
-8.32330408985639e-06
-1.94548211381127e-05
-1.70477535781758e-05
-1.12971604855475e-05
-1.77946178692112e-05
-2.34480264131694e-05
-1.93926642414702e-05
-3.23185632095097e-06
-2.56885011861546e-05
-1.82506790171492e-05
-2.40819205165466e-05
-3.16255493795252e-05
-2.66810166165373e-05
7.3447579902906e-06
-2.27103772426584e-05
-6.75756820752994e-06
-1.98328784847709e-05
-1.61546482642885e-05
-1.39922977765062e-05
-1.4650719417763e-05
-1.98689361334597e-05
-2.54457853807309e-05
-1.40073150464772e-05
-3.33802821956473e-05
-1.73085222483622e-06
-8.99030994680015e-06
-2.02172344462467e-05
-2.03230153531041e-05
-2.19489660495334e-05
-6.44475321320708e-06
-9.10284498078976e-06
-5.33540451535184e-05
-3.05905647567987e-05
-1.84756428965016e-05
-2.18682310517477e-05
-2.25481419105314e-05
-4.17683435405618e-05
-3.85862090332528e-05
-9.012902109021e-07
-3.26310016839581e-05
-2.73975764432942e-05
-6.51219572211649e-06
-2.3492708983071e-05
-1.31140573272643e-05
-1.80928702336093e-05
-7.07187487978931e-06
-7.87756338339079e-06
-2.25078662539362e-05
-3.99597314814682e-06
-5.36754234799007e-06
-4.61910688837266e-06
-1.81397311445336e-05
-1.48571761218843e-05
-3.87611557091966e-06
-1.88320276459545e-05
-1.22487861126232e-05
-2.71849089090053e-05
-1.29279401343648e-05
-1.51514408989481e-05
-3.40364813376208e-05
-6.10039894118882e-06
-1.17383562369615e-05
-1.30412514029272e-05
-2.69725515453235e-05
-4.20223177586942e-07
-2.34939137313713e-05
-1.91436086055493e-05
-1.2215483325877e-05
-1.825708876004e-05
-9.32655501297508e-06
-2.13219843739618e-05
-2.92332970710315e-05
-3.24908772765983e-05
-2.94703070465392e-05
-5.72174599255821e-06
-1.55206240492424e-05
-2.4032276529466e-05
-1.96301636112287e-05
-1.24516437971998e-05
-1.54419283341749e-06
-1.44260922521207e-05
-2.06476849305169e-05
-1.34535128833634e-05
-5.90167251620442e-06
-1.7602132089684e-05
-2.19303581425607e-05
-3.02222816074291e-06
2.30705528498406e-06
-6.79837298838962e-06
-1.88448191751626e-05
-2.4585500065265e-07
-1.84304388964745e-05
-1.6959139657559e-05
-1.5206484380908e-05
-1.53959837897016e-05
-9.19437678008671e-06
-1.62018267377269e-05
-2.29662017970699e-05
-1.97207690131258e-05
-1.22077070858761e-05
-1.40682992356738e-05
-2.68160393666224e-05
-1.60447985309588e-05
-2.46940977562923e-05
-1.39314783718896e-05
-2.46229559099877e-05
-2.9942014829126e-05
-2.08648417278696e-05
-1.97169693698847e-05
-1.49109494477666e-05
-2.20892505757904e-05
-2.35345151878593e-05
-3.80092712667194e-05
-1.87122593251548e-05
-3.13907417366437e-05
-3.46029060353998e-05
-1.98616322885127e-05
-2.91638670845569e-05
-1.63510449701055e-05
-1.56010582080026e-05
-1.61103590883838e-05
-7.40734730534125e-06
-2.18125903371367e-05
-9.24117435310414e-06
-4.87024368197512e-05
-3.08713769257761e-05
-2.93476929797166e-05
-3.26141090968518e-05
-1.19226071272194e-05
-3.20155398472107e-05
-3.75823191953346e-06
-2.00861892544248e-05
-2.48864144637976e-05
-1.37484764666636e-05
-1.75243803262355e-05
-2.80590775254875e-06
-1.08748990818495e-05
-1.62145244817718e-05
-1.06676063004629e-07
-1.23072051550359e-05
-1.23666619388236e-05
-1.79361371369685e-05
-2.24202582431563e-05
-1.74849137568754e-05
-1.27394001689755e-05
-2.08895753939118e-05
-2.09087480571318e-05
-9.43928340700985e-06
-2.47209927233405e-05
5.27637185462133e-06
-1.82951130000522e-05
-2.28913486525854e-05
-1.89055162812603e-05
-1.46809331202518e-05
-3.7382444429846e-05
-1.79526197330779e-05
-2.60306534041902e-05
6.6583562247906e-07
-3.65849685498356e-06
1.97442522159431e-06
-2.07404382649293e-05
-3.16831714758761e-05
-3.2351776720083e-05
-2.79944310345696e-05
-2.13779080006406e-05
-3.41048671948492e-05
-1.32479450891282e-05
-1.66999904560909e-05
-1.96450224639631e-05
-2.64847087156919e-05
-1.67325244085341e-05
-1.87806204581324e-05
-2.59383196531959e-05
-1.19317739525481e-05
-2.00003538392933e-05
-2.41821368828228e-05
-2.33233287730887e-05
-4.90447761908456e-06
-2.00996590939203e-06
-1.38406948845269e-05
-2.909357034789e-06
-5.11566444906459e-06
-1.09166723209389e-05
-1.70464229678302e-06
-2.33832951260012e-05
-2.36680735904974e-05
-2.98951610031407e-05
-2.73301154180685e-05
-8.0681001644093e-06
-1.38998923843539e-05
-1.74323338030466e-05
-1.69533614132734e-05
-5.4084265608583e-06
-3.00613209518534e-05
-3.03314326829814e-05
-3.08143918353237e-06
-1.39190589888535e-05
-1.92127631521194e-05
-5.1399366935426e-06
-1.3552817734236e-05
-9.85325320883423e-06
-3.04536224057109e-05
-1.63608241149754e-05
-2.06474043114608e-05
-1.01363438528749e-05
-1.96698929747853e-05
-6.98783438937768e-06
-1.71184187219333e-05
-3.52550601572517e-05
-7.83508931469896e-06
-2.26067951194307e-05
-2.63705268735789e-05
-7.35857322972269e-06
-3.3500465281808e-05
-3.57110021541032e-05
-2.94504906208882e-05
-9.03456966346437e-06
-2.25315953464429e-05
4.30559971742051e-06
-3.05136272139463e-05
-2.92082615420259e-05
-1.30214421098689e-05
-1.38054612595855e-05
-2.18594233235778e-05
-1.83821709876759e-05
-1.97487124825944e-05
-1.29481736112816e-05
-2.66268608102815e-05
-6.38277665319418e-06
5.93503676566524e-06
-1.71308318372482e-05
-1.32909581237766e-05
-3.16751618969984e-06
-1.86562481500597e-05
-3.52318806303411e-05
-3.03223230492798e-05
-8.07992151865814e-06
-8.7795452725994e-06
-1.82580973418034e-05
-4.51378227764124e-06
-1.20658388932842e-05
-1.31443950964274e-05
-1.20895722964045e-06
-1.92241812476433e-05
-2.52283662487349e-05
-5.9987589408127e-06
-1.32568471244169e-05
-1.3153619760252e-05
-1.90860253654249e-05
-1.37573614898549e-05
-3.85961618423526e-05
-1.48230991961293e-05
-1.10687611996203e-05
-2.22117160975236e-05
-1.84153454084639e-06
-2.38467855846106e-05
-1.75556531170522e-05
-1.99815786849778e-05
1.61502355644341e-07
-1.55468099221437e-05
-1.20929820735403e-05
2.25623654422553e-05
-2.73198952497268e-05
-2.54886649875723e-05
-1.97590345051476e-05
-2.33692523323454e-05
-3.79029589135217e-06
-1.2184489795566e-05
-3.50781338049979e-06
-1.86422013781746e-05
-1.76736459098364e-05
-1.54831264783012e-05
1.90124214851456e-06
-1.74537212668143e-05
-1.48347949463778e-07
-1.69093135806588e-05
-1.70218968980987e-05
-1.71927512078802e-05
-2.41221936162842e-06
-1.69003381434793e-05
-6.08868998399516e-06
-4.85478283646008e-06
-1.37366527744334e-05
-1.55566755696627e-05
-7.30372582366055e-06
-2.44026651465263e-05
-2.09402414018773e-05
-9.08505860880784e-06
-2.82012196977177e-05
-2.49231271804538e-05
1.5382712368945e-06
-9.71729540967166e-06
-3.2843268453973e-05
-2.90138189230074e-05
-1.70429441169597e-05
-3.15487507726181e-06
-1.50771837852396e-05
-1.86980120877979e-05
-2.34653583370356e-05
-2.02942043817651e-05
-2.73708507689768e-05
-2.36375465732244e-05
-3.07899583387501e-05
-1.55682829024161e-06
-2.35192670426547e-05
-2.24965221803802e-05
-4.16350030399049e-06
-2.60659201026296e-05
-2.81327757207106e-05
-2.11699227597308e-05
-1.17043860162382e-05
-3.33348727063628e-05
-2.17796587984673e-05
-3.01178140820639e-05
-1.84411742480227e-05
-2.96129494702806e-05
-1.67755366886476e-05
-1.4100452017819e-05
-6.85987566625993e-06
-3.05771756140197e-05
-2.50963985421809e-05
-1.68594385092958e-05
-2.21530439392268e-05
-9.62210127956833e-06
-2.78877012358889e-05
-1.88659905414633e-05
-1.89253849879669e-05
-2.52176122586912e-05
-2.21183498502467e-05
-2.27588889646904e-05
-2.17722665593881e-05
-7.19335295578845e-06
-2.08242277774269e-05
-1.78606451051999e-05
-6.23462991227379e-06
-7.06712215579666e-06
-2.52856056625597e-05
-1.89537196646681e-05
-1.38854549186339e-05
-8.99022129639627e-06
-1.94894414108252e-05
-1.59092917872975e-05
-1.41358638110964e-05
-2.06836428984723e-05
8.47933004031988e-06
-1.15542532534229e-05
-1.20605818663789e-05
-1.25966180485652e-05
-7.66635115766375e-06
-2.17221765055263e-05
-1.72372847438821e-05
-2.48493119114888e-05
-1.40058750018012e-05
-3.39221122370179e-06
-5.20925840554499e-06
-2.6550514086943e-05
-2.39736318938668e-05
-2.14385981759869e-05
-1.77683438061549e-05
-5.79405417402278e-06
-3.61016324223917e-05
-1.99570209508326e-05
-2.94545679770061e-05
-6.73733211233626e-06
-1.67569753031604e-05
1.54541217641538e-05
-1.19513321206696e-05
-2.81112733565976e-05
-2.01765927524166e-05
-6.54758723119609e-06
-2.35711995755693e-05
-3.10525010557671e-05
-2.06801202703467e-05
-1.332508308146e-05
-2.91519425249847e-05
-1.25530226450311e-05
-1.71202382374227e-05
-1.65688955029453e-05
-2.23155812249168e-05
-1.52014917870546e-05
-1.08362952172931e-05
-1.53794341745373e-05
-2.36116358488734e-05
-1.86672043383432e-05
-8.42348950806178e-06
-2.27280043958971e-05
-2.99432891147586e-05
-4.76505692438086e-06
-1.88297824197531e-05
-2.60146533431627e-05
-2.66502692773763e-05
-2.65049497192799e-05
-1.70256038779897e-05
-9.5043344455333e-06
-4.16426342476213e-05
-1.91334937459341e-05
-1.68666239402069e-05
-3.22380933173922e-05
-1.82916563852019e-05
-1.36065815817545e-05
-3.93741466074804e-05
-1.63703029763696e-05
-1.71017640179389e-05
-4.3245287415009e-05
-2.62702692627631e-05
-1.72699261784886e-05
-1.54426288601425e-05
-1.0837039180766e-05
-1.59726592854234e-05
-4.29078500395079e-05
1.99872594561564e-06
-1.48945204001375e-05
-7.73437803835106e-06
-1.1840720727974e-05
-2.11920413798765e-05
-1.64653012816607e-05
-4.18138296150758e-05
-1.14287298883401e-05
-1.48766368935944e-05
-2.74740739048977e-05
-6.73195108344882e-06
-2.25890346635354e-05
-1.3413317173632e-05
-2.82863633770356e-05
-1.5704963292126e-05
-1.86925431962103e-05
-2.82147757932914e-05
-1.90570153613972e-06
-1.82854462844378e-05
-2.0488405251719e-05
-2.58748110688654e-05
-1.92225912149982e-05
-2.00349734348308e-05
1.04769674045719e-06
-1.37468695419624e-05
-2.26505368560133e-05
-1.47757604122414e-05
-1.52352288349863e-05
-1.79264225753026e-05
-2.60484189041861e-05
4.71924733300902e-06
-1.617438475106e-05
-8.4928693336355e-06
-3.53881792397726e-05
-1.13883342353844e-05
-2.18769090247821e-05
-3.03281344813901e-05
-6.4602155712466e-07
-1.97703730358142e-05
-3.19734203100398e-05
-4.92367792063885e-06
-1.65836265804566e-05
-2.05346349520975e-06
-3.22257679220789e-05
-2.28612316446197e-05
-1.27677865386441e-05
-1.91090577065194e-05
-1.16012677203859e-05
-2.40867766891464e-05
-1.94536572298303e-05
-2.59598197505684e-05
-1.93562168316646e-05
-1.01037735439453e-05
-3.05303713348847e-06
-3.47959778548089e-05
-1.36695268046396e-05
-2.03738798918247e-05
-6.29710251337903e-06
-1.54546693236605e-05
-2.23752958698995e-05
-2.76122556669993e-05
5.57230786672808e-07
-2.88166677432003e-05
-1.96313481314008e-05
-2.71438743471765e-05
-1.99837340313888e-05
-2.33657398813637e-05
-1.1162368895926e-05
-6.53842530421985e-06
-3.21446542425589e-05
-1.68335329424997e-05
1.03611973117898e-05
-1.24711030129744e-05
-3.3139581879257e-05
-1.8297607674276e-05
-1.38345978012602e-05
-2.00473322152057e-05
-9.53113173684437e-06
-1.54544992985836e-05
-1.61695170271179e-05
-1.29715689814931e-05
-1.52568371692081e-05
-1.43306921865309e-05
-2.40284412902524e-05
-2.98985532199434e-05
-1.92400222408922e-05
-2.23390717004144e-05
-1.21488371496981e-06
-8.77935435704788e-06
-1.98701851116381e-05
4.79457941782442e-06
-2.84980872978758e-05
-1.7289165312556e-05
-1.38140254904723e-05
-1.41680454269943e-05
-1.8269362815292e-05
-2.20905379680392e-05
-2.81871984517229e-05
-2.29085126789721e-05
-5.23247465172071e-06
-3.19344068841076e-06
-1.4391116121607e-05
-9.42423201608258e-06
-2.13036487783667e-06
-6.07302740016401e-06
-5.81675446429989e-06
-1.33152206923927e-06
-2.59495489356105e-05
1.31537752778169e-06
-1.59132087509229e-05
-1.40157594440017e-05
-1.10702697806523e-05
-7.98733548204528e-06
-1.54405977649392e-05
-1.32102994783688e-05
-1.6554844377046e-05
-2.05587988892379e-05
-2.81163946309923e-05
-1.82053105656917e-05
-9.03153487716997e-06
-4.55743158499522e-06
-9.26138810769751e-06
-1.93778593226377e-05
-3.19331275927961e-05
6.54636139125532e-08
-9.74691886996994e-06
-9.65668570804337e-06
4.02402891788354e-06
-3.19902958179824e-05
-2.45160080522199e-05
-6.92214976219207e-06
-8.86372088943186e-06
-7.55694795203803e-06
7.28772236885763e-07
4.89119680756237e-06
-1.73710073640489e-05
-6.46646096962149e-06
-1.95115110091544e-05
-1.91135936924567e-05
-2.15966932991153e-05
-1.88715561561372e-06
-2.8817999676785e-05
-1.16871219544958e-05
-1.14760678087363e-05
-3.1708653300016e-05
-3.08049066793083e-06
-1.75044130280216e-05
-2.48884004015574e-05
-1.69232990262819e-06
-1.11002547351639e-05
-1.33158247627294e-05
-2.24572368418647e-05
-1.99795141265715e-05
6.77771462810647e-07
-1.20450899202332e-05
-2.17937112026969e-05
-1.54746805894872e-05
-9.81473869879513e-06
-1.42830734270456e-05
-2.63847999723596e-05
-1.85133162145147e-05
-1.89775146455227e-05
-1.06065429953727e-05
-2.55195562409207e-05
-5.55576920977739e-06
-1.51428894188172e-05
-1.52620057866831e-05
-1.28045487090986e-05
-3.22357182697491e-06
-1.38345114378669e-05
-1.74445856508729e-05
-4.30886166992723e-05
-2.91166713946286e-05
-9.9922532718783e-06
-2.63767707105162e-05
-2.03064707529034e-05
-3.08808158354074e-06
-9.92684410103517e-06
-1.37825993598044e-05
-1.84868472993438e-05
-6.3746296288412e-06
-7.01446421569308e-06
-1.72878672949617e-05
-2.01219239709726e-05
-1.507086690952e-05
-2.76795894889116e-05
-1.75302387860775e-05
-4.32830137209967e-06
-3.35598335662442e-05
-2.72066328401937e-05
-3.02118727764756e-05
-3.47219720372377e-05
-9.87359374786628e-06
-7.63511454327698e-06
-2.62052646812585e-05
1.15086276434069e-05
-2.28337766027984e-05
-2.26942302023344e-05
-2.03464615196868e-05
-1.75868488734845e-05
-1.65543909003794e-05
-6.43052410991949e-06
7.47031440421507e-06
-1.1107343692547e-05
-1.64799893043478e-05
-2.100865102362e-05
-1.90137582008507e-05
-1.86395593498789e-05
-1.91079975447151e-05
-1.83215820184351e-05
-3.47838711852929e-05
-1.83558091990206e-05
-2.71242391842553e-05
-2.13614372917434e-05
-2.21785887360798e-05
-1.54475148308977e-05
-2.06464766092173e-05
-8.61150035775507e-06
-1.32600701024762e-05
-1.75316545688203e-05
-1.08988821511933e-05
-1.01323380900208e-05
-2.20627973623742e-05
-1.28143214117048e-05
-1.2999216711213e-05
-2.2370042817708e-05
-1.5340573558259e-05
-8.79767032961532e-06
-2.12819033663058e-05
-9.5971882145198e-06
-3.3924392379431e-05
-3.26779036821553e-05
2.02870872344459e-07
-2.72764239836346e-06
-1.25358616194282e-05
-2.06812205305369e-05
-1.96942592293821e-05
-1.77251568392056e-05
-1.76196305572759e-05
-8.98545673925421e-06
-1.27727328172606e-05
-2.77939637953629e-05
-3.46874329609995e-05
-6.93477433431052e-06
-1.98959504333359e-05
-2.44661810887561e-05
-2.13004010070567e-06
-2.77399449728443e-05
-1.91744122372601e-05
-1.36131186954915e-05
-1.74374692926643e-05
-2.52601571463705e-05
-2.05189833523215e-05
-1.26212817912241e-05
-7.27253659645079e-06
-1.8493357882177e-05
-1.36650637141184e-05
-2.29626773831724e-05
-2.06739444718779e-06
-1.93474395006691e-05
-1.29154583610252e-05
-1.37018110367524e-05
-3.33180526643537e-06
-2.56391992545198e-05
-2.34958589148971e-05
-8.65813001258209e-06
-6.19596940321482e-06
-1.44100668480725e-05
-2.22624839974935e-05
-2.10012147050517e-05
-1.46665811907105e-05
-1.74224339303205e-05
-8.65674570017216e-06
-1.85081934763565e-05
-3.41917373174448e-05
-1.80145674237353e-05
-2.07344916875233e-05
-1.70555551069452e-07
-2.87730415104872e-05
-2.85893559407036e-05
-1.77867813474143e-05
-4.07149459455764e-06
6.06527082578979e-07
-1.3923927645767e-05
-9.25577404901468e-06
-2.23257996060184e-05
-1.14683240659146e-05
-1.68550647635815e-05
-2.41813330858474e-05
-1.67245102659685e-05
-2.83413092313937e-05
-2.06407499140007e-05
-6.78513639133398e-06
-1.43132262564063e-05
-1.45680713774669e-05
-2.02040599282826e-05
-1.29610354489181e-05
-1.58351602423117e-05
-2.78119219583727e-05
-1.30960815004225e-05
-1.22931167367269e-05
-2.54269412524065e-05
-2.05733158401667e-06
-1.4184352790997e-05
-6.0598561484825e-06
-4.23198451269627e-06
-1.81051999346944e-05
-1.98898383223157e-05
-1.74946385081726e-05
-1.61795693696268e-05
-1.56117207179974e-05
-2.20827443067305e-05
-8.94865714313205e-06
-6.66535891197982e-06
-1.61455434273902e-05
-1.97974304387408e-05
7.88368728750759e-07
-1.99093920364268e-05
-1.99745948360288e-05
-5.04463839343305e-06
-1.52878366908427e-05
-1.84498839874818e-05
2.2188462359542e-06
