# Supplementary material for: Research on computational propagation and identification of mine microseismic signals based on deep learning
Source: PLoS One. 2025 Oct 22;20(10):e0334641. doi: 10.1371/journal.pone.0334641 (PMC12543183; doi:10.1371/journal.pone.0334641)
Supplement: S11 Data — (ZIP) [file pone.0334641.s011.zip › 000101100002669.xlsx_0.txt_24.txt.txt]

-2.80018273923705e-05
-1.89280648183256e-05
-2.93160687758729e-05
-2.91254520783681e-05
-2.8841605178804e-05
-2.4755620704382e-05
-1.1028051224215e-05
-8.72964421752825e-06
-1.03135796192374e-05
-3.43540375599031e-05
-1.67592171538896e-05
-4.35807988481005e-06
-2.18909827477953e-05
-3.36550797473923e-06
-2.01747821754836e-05
-2.22363807476445e-05
-3.46044356618887e-05
-2.4513050696004e-05
-1.22713398603624e-05
-1.69581351021648e-05
-1.2814446132589e-05
-8.93747397741845e-06
-1.21931005079949e-05
-1.25065653789524e-05
-2.39909850773553e-05
-8.0704030906277e-06
-1.72639359774744e-05
-2.17894507613096e-05
-7.62780012290525e-06
6.87305103036816e-06
-1.61046612637224e-05
9.67224510364036e-06
-1.22873840350613e-05
-2.24966567944513e-05
-2.12969769106648e-05
-3.04378201073885e-06
-1.70443607915091e-05
-1.47752155347215e-05
-1.53297704036308e-05
-2.37966869506967e-05
-2.86600805175868e-05
-3.22147892625896e-05
-4.08659807163633e-06
-2.04620382311021e-05
-1.78609841664791e-05
-8.06017367502727e-06
-4.64834923741741e-06
-2.20140895615672e-05
-1.43758452067846e-05
-2.92963300826144e-05
-2.80850329926742e-05
-1.35308913792856e-05
-2.70433407260182e-05
-2.28207531435273e-05
-1.98203228759257e-05
-1.45268017203811e-05
-1.11660373733945e-05
-1.96031358621707e-05
-6.06673945300039e-06
-4.52675390414082e-06
-1.56146947151939e-05
-2.23249645849631e-05
-1.18846182654417e-05
1.03636963948006e-05
-1.48803615998779e-05
-6.1678852789452e-06
-1.17538275365545e-05
-2.43414554886818e-05
-2.55420555142977e-05
-2.31683828208588e-05
-2.9094001663208e-06
-1.01887718483315e-05
-1.91520527859297e-05
-1.78168142926217e-05
-2.90256458364753e-06
-1.76670427860785e-05
-2.13520796833735e-05
-1.68297532251907e-05
-2.22862055593899e-05
-2.23409977432544e-05
-1.30286422607751e-05
3.51345232279371e-06
-9.04172395063835e-06
-2.14829487899791e-05
-1.25144444534497e-05
-1.36461493514906e-05
-1.116487565663e-05
6.29427813608319e-06
-1.35850340554923e-05
-2.97952180357741e-05
-1.48364499916518e-05
-2.46165476052919e-05
-1.56539551776163e-05
-2.36225762089876e-05
-2.54514296618663e-05
-1.42584478046079e-05
-2.1232154138504e-05
-1.18940443315196e-05
-2.21690237784342e-05
-1.8536962201955e-05
-1.20136602128453e-05
-2.07190212977249e-05
-3.23139129971995e-05
-1.78110258288062e-05
6.70425455329743e-07
-1.84127055717032e-05
-1.52124547306359e-05
-1.57261720706464e-05
-2.4184046459517e-05
-3.65837020611417e-05
-1.74989743923704e-05
-9.67730315988683e-06
-1.26789300679171e-05
3.24006278820567e-06
-3.40958229348972e-05
-2.41303249951589e-05
-1.19038594528243e-05
-3.11940037303702e-05
-1.52226236930511e-05
-1.25793540334766e-05
-9.8037577437216e-06
-4.65642898936472e-06
-1.21258305878209e-05
-3.04205395712533e-05
-1.52816753007063e-05
-1.31921076884324e-05
-4.32699534032499e-06
-5.4610358074887e-06
-2.84999929852145e-05
-2.98456004971604e-05
-1.19102047687923e-05
-2.71509888961541e-05
-2.06210409169689e-05
-2.05987744209357e-05
-1.9262822827468e-05
-2.14549001241329e-05
-3.23441373581449e-05
-2.96694782610426e-05
-1.97071720369608e-05
-1.34215634668133e-05
-1.2283768220785e-05
-7.37126115734987e-06
-1.43498027598752e-05
-3.73733026332739e-05
-2.51954500257204e-05
4.32172771251206e-07
-1.88391788647041e-05
-3.0109365989317e-05
-8.81252795117974e-06
-2.35532259191078e-05
-1.18662160617642e-05
-1.21034174328238e-05
-2.45560429141479e-05
-2.92056643724331e-05
-3.17610960714068e-05
-2.72319454286134e-05
-2.44033390129237e-05
-2.00418797179445e-05
-1.80316602067672e-05
-1.01857022902607e-05
-3.5180502214523e-05
-1.33654925084778e-05
-2.2647360093152e-05
-4.54423838114293e-06
-1.70503552256719e-05
-1.8124298884e-05
-1.95566492060556e-05
-2.02269714994053e-05
-2.91649845145628e-05
-1.35583795012969e-05
-1.98587585784019e-05
2.28088264729249e-06
-1.65037361795144e-05
-2.21926858474811e-06
-1.60871046424398e-05
-2.56742560205193e-05
-2.29746945945755e-05
-1.74118154544854e-05
-7.41275447960188e-06
1.18365038184926e-05
-1.10567907951016e-05
-5.00813401181817e-06
-1.09963997592726e-05
-1.8192942628199e-05
-1.42116189231911e-05
-1.56693879195593e-05
-4.72487820369963e-06
-1.57643213219907e-05
-2.53384192644974e-05
-1.41560779102398e-05
-1.79308985401708e-05
-1.78601889098049e-05
-2.26894506583077e-05
-1.35159231939972e-05
-1.79830583392066e-05
-1.14639536009524e-05
-4.63650090975426e-06
-1.99308751001875e-05
-1.05187583283397e-05
-1.30605687067997e-05
-1.62500906760902e-05
-1.36427945408251e-05
-1.37301585828067e-05
-2.35557023095303e-05
-2.02793426352858e-05
-8.14449333690054e-06
-1.03617656567714e-05
-1.97348264089328e-05
-1.71038294774192e-05
-1.98140973282672e-05
-2.17503251057858e-05
-2.59647828803328e-05
-2.42265643642753e-05
-2.20876004981162e-06
-8.39924351471921e-06
-8.08419263641408e-07
-1.6744171183179e-05
-1.87015011746817e-05
-1.25852506619158e-05
-2.83822340791995e-05
-7.64583740857929e-06
-9.19980940451712e-06
-1.60838829928139e-05
-1.42609062516605e-05
-1.99762097548937e-05
-1.42469540636591e-05
-3.33929962120922e-05
-2.87998856652612e-05
-2.36702073115256e-05
-6.12301213127854e-06
-1.98308134006763e-05
-3.28080532340233e-05
-3.23706249660125e-05
-1.33483983909701e-05
-5.05468628043931e-06
-5.98821089910873e-06
-8.16739730917619e-06
-1.78148060622386e-05
-1.49656410222742e-05
-1.66542226879153e-05
-1.02344590622957e-05
4.64210423782959e-06
-1.98994319580947e-05
-1.20865394816851e-05
-2.7409059953351e-05
-8.00773433751273e-06
1.27521306912723e-06
-7.60397499430696e-06
-1.26718752087909e-05
-1.995971136844e-05
-1.78714431199679e-05
-1.92725035038836e-05
-2.31984168424301e-05
-1.93258871047208e-05
-2.17963181543155e-05
-1.69597775344912e-05
-2.65163030268675e-05
-1.88677234358576e-05
-2.37089084368239e-05
-1.47143052407403e-06
-1.2217150101347e-05
-2.11483699447662e-05
-2.91006296158942e-05
4.67781118408986e-06
-2.32685418646457e-05
-9.12913660085694e-06
-1.08533114490162e-05
-1.94306860602351e-05
-1.99998742766302e-05
-1.21847540866488e-05
-3.13250849955508e-05
-1.87483408869327e-06
6.44508117523871e-06
-8.56076853311861e-06
-5.27981231532728e-06
-1.71717228416663e-05
-1.38147380406213e-05
-2.01364700822947e-05
-7.40827275753661e-06
-2.91124065898715e-05
-2.73346411306008e-05
-1.89503340849027e-05
1.46051065390641e-05
-1.05231659464131e-05
-1.42630473193811e-05
1.56628607542711e-08
-3.7529009395046e-06
-1.15956830498385e-05
-9.81606513460201e-06
-7.8593771802966e-06
-2.08741577147537e-05
-1.14479241142752e-05
-2.81100064549748e-05
-2.09522503421376e-05
-2.86580024776582e-05
-2.13924301823433e-05
4.23342221296131e-07
1.2313389703412e-05
-1.59471889298812e-05
-4.0197590912702e-05
-2.5577961140252e-05
-2.00046516659841e-05
-3.02994869874254e-05
-3.36145905114214e-05
-6.3309793669469e-06
-1.55308294437451e-05
-9.05042653031463e-06
-1.29674429569148e-05
-2.76327906615368e-05
-1.92153197801165e-05
-2.39822646054475e-05
-2.79971780345733e-05
6.67062114414752e-06
-9.63186363454504e-06
-9.58371042246875e-06
-2.02381240809249e-05
-3.2825395708196e-05
-1.82296303189161e-05
-2.65050808898204e-05
-2.23225826611226e-05
-1.08508454759856e-05
-1.1256409219331e-05
-1.63311339398288e-05
-4.05157658886296e-05
-9.51214632373808e-06
-2.86052170436297e-05
-1.70616392224602e-05
-3.71815438609805e-05
-1.32770122953303e-05
-2.13664302506123e-05
-3.20498264989024e-05
-1.6237650334408e-05
-1.78146716207492e-05
-1.38299466858576e-05
-2.86770177539873e-05
-2.68591946436629e-05
-1.67890079957577e-05
-9.3579638315061e-06
-2.21679053252818e-05
-1.72402985105744e-05
-2.09856678601149e-06
-1.35358377093594e-05
-6.45097391378607e-06
-7.55926119501701e-06
-2.8890066675426e-05
-9.95128951334955e-06
-2.77222327149328e-05
-1.86096432260247e-05
-1.08701005636339e-05
-3.26702121054764e-06
4.89851785898725e-07
-3.93195301442187e-05
-1.7804891044713e-05
-3.10960857874598e-05
-4.30776836412024e-05
-2.71582649853276e-05
-2.10330677100594e-05
-2.67271158273156e-05
-1.85940742295735e-05
-3.34206190551372e-05
-6.71133049115138e-06
-3.51535860412125e-05
-7.0551851865578e-06
-6.80031797079015e-07
-6.73737126362197e-06
3.21637479978297e-06
-2.37188621531984e-05
-2.62511440031731e-06
-2.34817099843228e-05
-3.04695864595485e-05
-8.2280626106138e-06
-3.9294109969611e-06
-4.10280342920566e-05
-1.3263402569293e-05
-1.28175463162153e-05
-7.87958862912837e-06
-9.90056252154076e-06
-2.79343959430226e-05
-2.81968272122128e-05
-2.01406010571689e-05
-3.3426725648209e-06
-1.80835049669957e-05
-3.38213203916639e-05
-1.45218808993689e-05
-1.52766698644582e-05
-1.49370118741827e-05
-1.68947826034938e-05
-2.52658293523003e-05
-8.19587918755948e-06
-1.60072673932124e-05
-1.21761004105897e-05
-3.63760766176276e-05
-2.82562275679355e-05
-1.44897373746446e-05
-2.85573906849471e-05
-1.01005484265471e-05
-3.11156494838878e-05
-2.96650654180963e-05
-1.9052128334263e-05
-1.54964393302056e-06
-9.96362223676842e-06
2.14503356639913e-08
-9.44134084258821e-06
-2.56168286970959e-05
-2.82156726127655e-05
-3.21897578757405e-05
-2.22286396099397e-05
-1.65694231085551e-05
1.11147377594516e-06
-2.40524153575186e-05
-1.4954816870484e-05
-2.94904368901028e-05
-1.48860919855467e-05
-2.43804058587863e-05
-2.54049346186723e-05
-1.29918561280918e-05
-2.25393405001466e-05
-1.9233415053093e-05
-2.96427020128177e-05
-3.49229728717237e-05
-2.28909718409129e-05
-8.19228694442949e-06
-3.7043752174508e-06
-1.92558164759475e-06
-7.06836864748627e-06
2.03953023520863e-07
-1.37466308724476e-05
-1.10097616686018e-05
-1.96526997264146e-05
3.91455331450434e-06
1.4369605828381e-05
1.01158048304486e-05
-9.36405521137543e-06
-1.92735723929864e-05
-2.58732419973747e-05
-1.04790520931726e-05
-2.69376558466282e-05
-1.00461457832854e-05
-2.22549535972722e-06
-2.33317588782465e-05
-1.68308581076113e-05
-2.48422902576826e-05
-1.11760034474689e-05
-1.42672295962519e-05
-1.22656069945535e-05
-2.8993816970311e-05
-3.24242098348802e-05
-1.22833507752337e-05
-2.20841800145872e-05
-1.19778727735549e-05
-5.06838644731659e-06
-2.01304412277853e-05
-3.19679179948781e-05
-9.25796778036364e-06
-9.24506618746547e-06
1.28271811018988e-05
-2.45337221172832e-05
-2.52642882097541e-05
-2.41695966678531e-05
-1.64266293562059e-05
-1.54615798370349e-05
-2.10524398067336e-05
-1.71588124495354e-05
-6.10387375041781e-06
-7.12866353738248e-06
-1.22914677393506e-05
-7.70336876955765e-06
-1.19742494436707e-05
-2.65116575370509e-05
-3.43405551712743e-05
-2.09191634982261e-05
-1.18755738084339e-05
-1.77471757541559e-05
-1.71096111544388e-05
-1.11215023640062e-05
-1.67069273229297e-05
-8.13332800047446e-06
-3.20426301563162e-05
-1.62979175723324e-05
-4.88321576916007e-06
-1.58145731377201e-05
-1.70934560515037e-06
-8.46380888279484e-06
-3.03186946179459e-06
-5.04888936502131e-06
-7.31981157469063e-07
-5.6660276569595e-06
-1.16200308416867e-05
-1.1362213323243e-05
-5.62195630703011e-06
-1.77195031148267e-05
-3.80983615661106e-05
-4.3476195211937e-06
-2.17484844115058e-05
-1.65949658694016e-05
-6.1005368546631e-06
-7.6719668623664e-06
-2.5299100467431e-05
-3.43259604749983e-06
-1.42171741829349e-05
-8.31495636389815e-06
-1.08508571131713e-06
-1.21315200398158e-05
-2.2036112807451e-05
-1.33432166596002e-05
-6.83327253261712e-06
-2.21357994381548e-05
-9.26263787703464e-06
-7.27890341417057e-06
-2.09536534397907e-05
-4.35920692652456e-06
-1.39961875716264e-05
-4.22775387275459e-06
-2.92746987985607e-05
-1.43740743858833e-05
-8.34604094102258e-06
-1.05835901997925e-05
-2.00241140109086e-05
-2.22870997277009e-05
-1.03135941803708e-05
-4.53380804165072e-06
-1.37553646732759e-05
-1.50039165968452e-05
-1.55812061968119e-05
-1.7008717466141e-05
6.30648048399869e-06
-2.69475918677674e-05
-1.77472756401213e-05
-2.013215677308e-05
-1.90135146225163e-05
-2.3989246582585e-05
-2.41555086030368e-05
-1.47488358136143e-05
-1.07531773368709e-05
-2.69985697711992e-06
-1.73837118808801e-05
-3.74546703129343e-05
-2.38097618934606e-05
-1.5674970182482e-05
-1.37227818784961e-05
-1.71728447677438e-05
-5.96778997745874e-06
-1.3269457974973e-05
-2.39315545972369e-05
-1.39071770621118e-05
-1.64231457556186e-05
-2.5721792914148e-05
-2.07233022355812e-05
-3.2990325551045e-05
-2.11989352259207e-05
-2.24700764286688e-05
-2.69842509515949e-05
-2.79916347300839e-05
-1.09482553499882e-05
-2.17382116600031e-05
-1.16980475687129e-05
-2.56523572600571e-05
-5.04435782876507e-06
-2.01164996260184e-05
-3.98849738361624e-05
-1.20733287823413e-05
-1.50447383782672e-05
-1.11985225768346e-05
-2.6614284236008e-05
3.33403239270227e-07
-1.48298435193031e-05
-1.2756984737899e-05
-1.48246298051596e-05
-1.08145800307655e-05
-1.48330287361128e-05
-2.69442111372681e-05
-1.88833093229784e-05
-2.0128916981296e-05
-2.08724655835913e-05
-8.74666817107764e-06
-1.95826006054743e-05
-2.12873305675061e-05
-1.86227435380072e-05
-9.06872912004456e-06
-1.65230230351217e-05
-2.49140596721285e-05
-1.64669187383995e-05
-1.89512772137425e-05
-3.25380766165345e-05
-1.72287766352674e-05
-1.06120083765392e-05
-1.09511863131605e-05
-2.86208482548159e-05
-1.92645209144661e-05
-3.89198450623734e-05
-8.82838845935663e-06
-1.94682814924757e-05
-2.46544950765522e-05
-7.37844786872767e-06
-3.76540773956211e-07
-2.09536764977147e-05
-1.14338520830407e-05
5.64803982907266e-06
-2.56095058180083e-05
-2.36087952528049e-05
-1.29074910565709e-05
-1.18257667898739e-05
-3.09782125957136e-05
-1.94488223839519e-05
-1.9673858185732e-05
-1.37483205591921e-05
-1.8517076260513e-05
-1.93092253240252e-05
-2.17191719411478e-05
-3.14107727265788e-05
-2.99047239168286e-05
-1.59753892374242e-05
-3.17498470754743e-05
-2.63922224381795e-05
-2.76882846733001e-05
8.9065596418875e-06
-6.378064992288e-06
-1.58940453515056e-05
-2.26902717543228e-05
-2.49962196935908e-05
-1.19303963582726e-05
-2.01370611171447e-05
-5.05600095394414e-06
-1.46019859349241e-05
-1.1862404284954e-05
-2.22210890659853e-05
-5.96801066583979e-06
-2.11482093361769e-05
-3.25487390922793e-06
-1.81858443451015e-05
2.65815985977249e-06
-7.46338878152215e-06
-2.61550725308264e-05
-2.01238930124026e-05
-1.07662688091285e-05
-1.3724483672201e-05
2.94124580529744e-06
-3.17920307024954e-05
-1.0898414746452e-05
-1.26658050802922e-05
-2.69617702144061e-05
-1.83833461412096e-05
-2.11721324298589e-05
-3.52610815009654e-05
-3.04488979138167e-05
-2.65336724273561e-05
-1.66088090895355e-05
2.13715301438538e-06
-1.16732171165953e-05
-1.09579230162007e-05
-1.39099309781128e-05
-2.0643154655206e-05
3.08571828668049e-06
-1.82889192423752e-05
-2.45989304721036e-05
-1.91075668561272e-05
-1.07471644504484e-05
-1.97568102308114e-05
-2.00435728411055e-05
-3.69872583489943e-06
-1.81537342779752e-08
-3.82178537583263e-06
-1.32946112521545e-05
-1.48333350307675e-05
-2.46596657651348e-05
-1.09951461702952e-05
-8.61445025475365e-06
-2.89481073485448e-05
-1.97239255501145e-05
-3.86319041300533e-06
-1.99845550186828e-05
-1.12901557883704e-05
-2.47123979588999e-05
-2.74804815249388e-06
-3.44002846837795e-05
-5.42648590172502e-06
-1.52777232823876e-05
-1.45822076317802e-05
-1.19295167383992e-05
-3.13731232861912e-05
-2.22556635960272e-05
-3.52643952016093e-05
-1.45845519540547e-05
-1.27163097001211e-05
-1.62923226295651e-05
-6.65742207911693e-06
-1.92614177362769e-05
-2.67499897587887e-05
-1.01010354272726e-05
-1.80184665313332e-05
-1.08230149293277e-05
-7.59188935741421e-06
-1.148946529076e-05
-1.41275846044797e-05
3.77941974202515e-06
-6.28382121520629e-06
-8.4462339043702e-06
4.22681658877785e-07
-1.02429977555487e-05
-1.48125658840487e-05
-1.5112252218454e-05
-4.47407954604719e-05
-2.87624668801349e-05
-3.2361732130106e-05
-1.53439239662454e-05
-7.74034547524926e-06
-1.01597147182437e-05
-1.5076978016382e-05
-3.68894017827671e-06
-1.23928401585742e-05
-3.13423740092957e-05
-1.38461292339954e-05
-9.22197553338706e-06
-9.73227712782018e-06
3.60821917213766e-07
-1.69700841972451e-05
-1.38079465359354e-05
-1.16806878864086e-05
-1.94634969938114e-05
-1.74583158842197e-05
-1.83010293903916e-05
-6.70900368779239e-06
-3.88990399727225e-06
-1.37770528352719e-05
-1.71482258854854e-05
-2.90517934711177e-05
-6.72970188551017e-06
-8.29016727872055e-06
-1.6875263354785e-05
-1.90734746863221e-05
-2.09587078564529e-05
-1.15560340770734e-05
-1.56328736719023e-05
-2.86394531047718e-05
-1.39054662178815e-05
-1.45033254311611e-05
-2.78938283108846e-05
-1.45788172967323e-05
-1.72954435045916e-05
-1.87271849798e-05
-3.09652212341392e-05
-3.31269403261319e-05
-1.97293109729306e-05
-2.78670696602416e-05
-3.05706616618503e-05
-8.88693109422314e-06
-3.56222490846408e-05
-7.37332176670407e-06
-1.45596759027951e-05
-1.21132116932818e-05
-3.90709547700077e-06
2.37662250441263e-06
-3.06000502826307e-05
-5.99132054521568e-06
-1.95758136228868e-05
-1.52627041753538e-05
-1.30933196920466e-05
-2.05850667534177e-05
-1.70317915902271e-05
-2.39643739490759e-05
2.22431121346862e-06
-8.80677328690204e-06
6.28581290005755e-07
-1.89840628660901e-05
-1.76751654005379e-05
-2.62720218732033e-05
-1.76906727611173e-05
-1.27185031698392e-05
-3.6573383536976e-05
-1.19828695283056e-05
2.91522308029822e-07
-1.02779762011947e-05
-2.76623149884679e-05
-9.15853677458537e-06
-1.5914962823484e-05
-2.26175394554195e-05
-1.99034071426105e-05
-2.47616688686158e-05
-7.97195357186925e-06
-1.27986265974196e-05
-1.69513788924281e-05
-9.7008526152885e-06
-2.18187499274593e-05
-1.77508745291944e-05
-1.24480527774843e-05
-3.7379358787625e-06
-2.28469012613489e-05
-2.74966062119772e-05
-7.0551633082207e-06
-1.50088505219506e-05
-2.20864160924452e-05
-1.71978710252945e-05
-2.69094187726666e-05
-1.90183834525543e-05
-2.22895491029327e-05
-1.7562051721525e-05
-1.74002632688004e-06
-1.27760508416747e-05
-1.94661134123377e-05
-2.39135194691441e-05
-1.16626598250182e-05
-1.72284854621451e-05
-1.39086862064985e-05
-1.45976109034212e-05
-2.59300501636348e-05
-3.11242613536598e-06
-1.95751959982412e-06
-5.65566376255957e-06
-2.33798523570604e-05
-2.92038324311412e-05
-1.05439713371757e-05
-1.68222979194435e-05
-1.61458378226943e-05
-2.66329394463192e-05
-1.31160669142606e-05
-2.50561758600375e-05
-2.53753851698421e-05
7.4448660274866e-07
1.92522917943809e-06
-2.74790462697497e-05
-2.27398125139328e-05
-1.20924461463765e-05
-1.34538695311069e-05
-1.00051172444622e-05
-2.03199518172404e-05
-2.20591223679972e-05
-1.61917391825494e-06
-1.77718341134512e-05
-4.92579373187266e-06
2.90421139072202e-07
-2.69328048814184e-05
-5.71456260495104e-06
-2.70176885756089e-05
-2.20109714486202e-05
-1.8719426542314e-05
-1.8735681351464e-05
-1.2327976445404e-05
-3.11963177669904e-05
8.61699814401268e-06
-2.44801801173723e-05
-1.4052133539771e-05
-2.47822039121129e-05
-1.73202104519828e-05
-4.2100079165905e-05
-2.30121050692529e-05
-1.74495764025973e-05
-2.60984490253351e-05
1.84963243258567e-06
-8.30150826748122e-06
-2.22327767624182e-05
-9.99889821806608e-06
-2.29752088785554e-05
-1.07583604686396e-05
-1.3116780881092e-05
-2.23134460555441e-05
-5.27246174590748e-06
-2.37779006093567e-05
-2.1894740433293e-05
-6.66093777569567e-06
-1.23414668955391e-05
-2.32254024884503e-05
-2.42889102511227e-05
-9.52262673179777e-06
1.21898201401643e-06
-2.81335438964772e-06
-8.17434763979183e-06
-2.46407418356499e-05
-1.86562444684433e-05
-7.40685067719878e-06
-2.0796950593999e-05
-2.28049757176913e-05
-1.3496252239544e-05
-4.42988811900822e-07
-1.24185581686711e-05
-2.54730992231757e-05
9.11049917375265e-07
-2.56883476703148e-05
-2.71935711707008e-05
-2.55454905594161e-05
-1.64225455244839e-05
-1.08981424152412e-06
-2.16079257015148e-05
-2.26082035163205e-06
-7.7074442947717e-06
-9.60797606303186e-06
-1.63471879127876e-05
-2.81187787827983e-06
-2.29236321140983e-05
-1.47351489217131e-05
-1.38385311093527e-05
6.82513865777182e-06
-9.38667464752403e-06
7.35725524172825e-06
-2.25347985484171e-05
-8.20300307863928e-06
-6.20834534340273e-06
1.71507883292272e-06
-3.33935995743006e-05
-1.33197806142347e-05
-1.87674048578354e-05
-1.94374719301947e-05
-4.06614031086917e-06
-5.46981788340337e-06
-1.55578012442352e-05
-2.74472296807871e-05
-3.08937995665917e-05
-5.63558801001726e-06
-2.75104696315622e-06
-4.20701070581806e-05
-1.87797716132545e-05
-2.80620964936228e-06
-3.18000645633314e-05
-5.85624612199029e-06
-1.42982785072141e-05
-8.72076769602017e-06
-1.03207763552366e-05
-1.81710207826934e-05
-1.41891098506227e-05
-3.16003428806784e-05
-7.11515763443099e-06
-1.53436310573547e-05
-2.94523741341302e-05
-1.70703222161761e-05
-1.82543265643685e-05
-9.05002314802674e-06
-1.35163626516832e-05
-8.80720282238845e-06
-2.09232681344961e-05
-1.49348398007583e-05
-2.60615954607214e-05
-1.85538780039954e-05
-1.59771983683293e-05
-7.89147933186158e-06
-3.96135407246385e-06
-3.6368195469484e-06
-2.73601284446604e-05
-6.30596962045414e-06
-1.85834114019434e-05
-1.52287039154411e-05
-2.71534535473316e-05
-2.08706951810134e-05
-3.15375710977449e-05
-1.26098722765948e-05
1.14421314122046e-05
-1.64436616978437e-05
-1.84398898568355e-05
-1.19193723433739e-05
-1.38919793714669e-05
-2.26456063140396e-05
-1.40544871079826e-05
-2.90769128808033e-05
-3.36445347867074e-05
-1.09679822620113e-05
-1.72684147204895e-05
-2.0153348759819e-05
-1.06256053023126e-05
-1.20422378341891e-05
-1.19946257369348e-06
-2.48172909131469e-05
-2.09008479342052e-05
-1.46344497655994e-05
-2.02140851494016e-05
-2.01115219894348e-05
-1.87143428877194e-05
-3.40144896326372e-05
-2.09675421779923e-05
-2.20603732436748e-05
-3.24906102173541e-05
-7.82329783767122e-06
-1.03695346676918e-05
-2.53757616692984e-05
-6.66595984391886e-06
-7.42231465733852e-07
-3.25118923751915e-05
-1.43596256174479e-05
-3.17767618189062e-05
-1.5507740343865e-05
-1.34064017191584e-05
-6.79621735723779e-06
-2.11666051835059e-05
-8.90798163132632e-06
-2.74749737755031e-05
-2.41264948914133e-05
-3.9317158697954e-05
-6.69813004745492e-06
-2.98463686990039e-05
-2.13096424806966e-05
-1.92979317769468e-05
-1.30390822290283e-05
-3.73505618937848e-06
-1.13209108752213e-05
-8.87839395319372e-06
-1.7739811501131e-05
-1.3619367679854e-05
-1.55925683958417e-05
2.44908838166745e-06
-1.98281016225041e-05
-2.76407103156272e-07
-1.31472948627102e-05
-2.45441897085618e-05
-3.56959985419542e-06
-1.9231906049872e-05
-1.88969676323245e-05
-2.66016236744001e-05
-3.33152017832417e-05
-2.14573469608161e-05
-1.76310447968857e-05
-1.86560492629799e-05
-2.53596947112971e-05
-2.2789479712715e-05
-1.31679370594854e-05
-1.8130119482853e-05
-3.80105266835047e-05
-2.07108170861344e-05
-1.04905015906547e-05
-2.9755479528981e-05
-1.15817418049325e-05
-4.01483321982752e-05
-2.77902327312189e-05
-2.35970738410835e-05
-1.61945577952347e-05
-3.24217220568088e-05
-3.55636455410063e-05
-1.70078862091834e-05
-7.36939984109889e-06
-1.85281408823283e-05
-3.45164693642896e-05
1.45202038486959e-06
-6.28987068994523e-06
-2.78463883036492e-05
-1.57341383336065e-05
-2.20623881053564e-05
-7.34958517002344e-06
-6.47345393348189e-06
-8.41137940359397e-06
-1.22399368788596e-05
-9.49784475573561e-06
-2.38266549922324e-05
-1.26934397218122e-05
-2.71769264692915e-05
-4.57226646315457e-06
4.10721753165629e-06
-1.66012132460262e-05
-9.51001573725827e-06
-1.62983629692858e-05
-1.4269731786535e-05
-2.21787606449938e-05
-2.90250857055158e-05
-2.40031763648644e-05
2.28960998154386e-06
-2.03123186824095e-05
-2.23406273968696e-05
-1.60765777147486e-05
-1.89849799034909e-05
-1.1576190673628e-05
-2.51526997783315e-06
-1.63335055616795e-05
-1.78360894673878e-05
-1.07111550758729e-05
-1.26532762213176e-05
-1.7472569375843e-05
-4.92690955555374e-06
-1.36299503596055e-05
-3.00701446366924e-05
-1.61994411508203e-05
-2.36438886212238e-05
-1.09005165677552e-05
-6.85249531285175e-06
-2.60403867485365e-05
-2.95405702472863e-05
-2.85624292330031e-05
-1.12473361205972e-05
-3.95728664566258e-05
-2.8812101799171e-05
-1.90051443636371e-05
-2.84705073658166e-05
-1.90124307406515e-05
-9.21021293533549e-06
-2.04687373411401e-05
-7.5821919410826e-06
-1.6593804172176e-05
-3.52355813437356e-05
-1.76283280096586e-05
-1.56091994407276e-05
-1.54929256856169e-05
-2.73419848725435e-05
-1.69239004038873e-05
-2.07999095248195e-05
-2.94354971080816e-05
-6.64958522866173e-06
-1.94489734971401e-05
-3.54911295985612e-05
-2.42641663433015e-05
-1.60655156125653e-05
-1.49273672134514e-05
-1.0620831983789e-05
-1.65213436321797e-05
-1.26840232367385e-05
-2.16299113527658e-05
-1.00545214582301e-05
-1.35119129609123e-05
-6.28387208741918e-06
-1.22974257204512e-05
-3.53024944800468e-05
-1.65464064530312e-05
-5.92583207441604e-06
-1.5445504482818e-05
-4.42265083325818e-07
-1.04124760280133e-05
-1.74750385357963e-05
-2.07043905158086e-05
-1.22439683431979e-06
-2.95719836166944e-05
-2.93588428746588e-06
-1.79304234775534e-05
-9.69368708718915e-06
-1.45394728059544e-05
-1.42262951781463e-05
-2.80800899981387e-05
-2.48353399757295e-05
-2.14973428985306e-06
-1.03569674888144e-06
-2.7170489004042e-05
-6.65006841133413e-06
-3.15186914967245e-05
-5.79094082387636e-06
-1.30590416157517e-06
-1.58324439271792e-05
-1.07473013636537e-05
-1.39898674466396e-05
-1.37703204686609e-05
-2.76788420635344e-05
-2.43460472690942e-05
-1.35496406654462e-05
-1.82294226042291e-05
-1.27376435032306e-05
-2.26605150152559e-05
-1.3883849544382e-05
-2.2618211287936e-05
-2.31117960971956e-05
-1.12854674068832e-05
-3.76712329937376e-06
-1.05395871280313e-05
-3.71254390315057e-05
-3.24315382685189e-05
-9.4382868522895e-06
-2.01234876405875e-05
3.3912061759608e-06
-1.36034813873836e-05
-1.70237939093026e-05
-1.29382449324531e-05
-1.51559115524975e-05
-2.32692193221237e-05
-2.1951929968875e-05
-2.65262702755915e-05
-5.61752626965852e-06
-6.06073577494638e-06
-1.53508608494462e-05
-3.77562989779276e-05
-3.63996194292245e-05
-3.5664710353127e-05
-1.36577790257938e-05
-2.60857183530891e-05
-1.98301346827797e-06
-1.95336413787162e-05
-2.94824061352825e-05
-2.81975458329024e-05
-1.76691725682625e-05
-2.2412549999378e-05
2.7448604039504e-06
-2.64588372368992e-05
-1.53149410375217e-05
-4.70223620586888e-06
-2.07977416690394e-05
-2.77252747648368e-05
-1.74505933367481e-05
-1.76420791709027e-05
-1.63841571151736e-05
-1.8200767851325e-05
-1.48218762225705e-05
-3.9979171442519e-06
2.06255864349495e-06
-1.72543600776709e-05
-1.5772393943717e-05
-2.02723430463356e-05
-7.63552008781256e-06
-5.29493881948338e-06
-1.2657861441326e-05
-2.30515577775136e-05
-2.603312000629e-05
-2.31454483409116e-05
-8.45890180695966e-06
-1.93672764814901e-05
-2.39242137910499e-05
-8.63074676265413e-06
-1.82264426968494e-05
-2.6436676046964e-06
-3.12547955264075e-05
-2.95632905444022e-05
-1.24338225312024e-05
-9.4459701703898e-06
-7.78275618198876e-06
-5.20892831224348e-06
-1.10237543307902e-05
-5.96224040050271e-06
-1.59313564330056e-05
-1.43614359750063e-05
-1.67461060886675e-05
2.16872563795241e-06
-1.41792057646182e-05
-3.3336623814972e-05
-3.10770051789623e-06
-7.7865119758925e-06
-2.10670801038554e-05
-3.58126246062705e-05
-7.3597810176194e-06
-2.0957162798892e-05
-9.36934786480438e-06
-1.83463005587515e-05
-6.76901745274886e-06
8.15604088070241e-06
-2.84122041914657e-05
-2.77822532507831e-05
-1.63478112758107e-05
-2.26053977173132e-05
-2.53172449880067e-05
4.51153931084563e-07
-1.28358886029495e-05
-1.81349446825063e-05
-1.43798067284015e-05
-3.85913172541469e-05
-3.11689746367941e-05
-3.55205822472242e-06
-8.49310745864473e-07
-7.32671356757426e-06
-2.49060258487133e-05
-3.27662046428609e-05
-1.26852673219243e-05
-8.78903824862923e-06
-1.91749940840796e-05
-5.85227144993879e-06
-1.38196681604089e-05
-1.39502344621117e-05
-1.20569946479692e-05
-3.0106931526326e-05
3.67997758591759e-06
-1.4694313623863e-05
-2.36472233920636e-05
-1.15441465476491e-05
-1.57246888988126e-05
-2.06945633837635e-05
-1.28594930122479e-05
-7.45702597566421e-06
-2.63624492797503e-05
-1.38006366735719e-05
-1.2738985784791e-05
-2.78670059050972e-05
-2.52482000611306e-05
4.44307578277545e-06
-2.187566180933e-05
-1.30429193129972e-05
-3.17401312888382e-05
9.59788484297239e-06
-1.22847798509822e-05
-8.17204612214282e-06
-1.15811595398436e-05
6.31487981421956e-07
-1.13121962612064e-05
-2.01949770796092e-05
-3.03920214855711e-05
-2.51115532867752e-05
-2.11030917301449e-06
-8.23521988421031e-06
-1.64516258775917e-05
-2.25709945902613e-05
-1.61806749801863e-05
-1.87436714683858e-05
-1.92026120408684e-05
-5.95928570799436e-06
-2.76554081351976e-05
-2.91018930033152e-05
-1.28700414996711e-05
-2.29652514489404e-05
-3.29997715839457e-05
-1.32449051620248e-05
-2.34004019112157e-05
-8.08740262712677e-06
-3.18796934077302e-05
-6.82411318995678e-06
-3.11370786033976e-05
-1.49355611821469e-06
-1.9385050143222e-06
-1.28970452964899e-05
-2.22871063241786e-05
-5.39410326746154e-06
-1.26751251437289e-05
-9.60820248932004e-06
-1.62310207686755e-05
-5.50037574517937e-06
-2.82853441379311e-05
-1.99931343866484e-05
-2.07517775783259e-05
-8.63208906789351e-06
-7.6285444163354e-06
-1.70772421817112e-05
-7.12233068826549e-06
-1.45086134859631e-05
-6.16754207514162e-06
-3.1870043463305e-05
-2.39885871068838e-05
-5.22788588913416e-06
-7.82361356706511e-06
-2.51679278594966e-05
-2.18453814050398e-05
-1.74354365262334e-05
-7.08943920724282e-06
-1.97404674590594e-05
-1.90942101744188e-05
-2.3370937159481e-05
-2.1372686767783e-05
-1.59987382116414e-05
-2.38311873000718e-05
-2.27868880671368e-05
-2.61114668377657e-05
-3.95461405149728e-06
-2.07297613577245e-05
-1.93657236383598e-05
-2.01854444154094e-05
-1.67719998233773e-05
-9.72584162551677e-06
-1.29183294948056e-05
-1.80089677276469e-05
-8.06444704778175e-06
-1.63601326959485e-05
-2.14385237571046e-05
-1.99188483284823e-05
-7.859360678318e-06
-1.02676047800056e-05
-2.81108714207193e-05
-1.28702953322136e-05
-1.82051663109314e-05
-1.32068855788457e-05
-1.15581411238488e-06
-9.53442655496245e-06
-9.32801590727784e-06
-2.10239504603562e-06
-9.80735335858882e-06
-1.70994199009914e-05
-5.35234167778509e-06
-7.51241252150821e-06
-3.0093852950778e-05
4.37835651793538e-06
-6.69504208934718e-06
-1.15438365839613e-05
-2.59768485045837e-05
-1.62907780027811e-05
-2.0584851389687e-05
-1.81891972760405e-05
-4.71820539775527e-06
-9.59267596209455e-06
-2.48564581853576e-05
-3.9854696598845e-06
-1.41770157958335e-05
-1.55118210599743e-05
-2.47860446837582e-05
-1.7783863015021e-05
-6.32376538331868e-06
-2.54429249217227e-06
-1.71742973816151e-05
-1.52948234773991e-05
-2.41217966799226e-05
-1.96353256192714e-05
-8.06657762806015e-06
-1.62281871916215e-05
-1.25357168392114e-05
2.49006153647453e-06
-3.2719402511918e-05
-1.54852247626823e-05
-2.19293889662733e-05
-5.32143223476837e-06
-1.34059796785391e-05
-2.3992569974458e-05
-2.74726145962751e-05
1.23313922533011e-05
-1.39163002375588e-05
-2.12574197603093e-05
-3.09722154497519e-06
-1.04216732122602e-05
-2.92787721281554e-05
-2.38034000994821e-05
-2.55402104844229e-05
-5.51920917291264e-06
-1.55881670498784e-05
-2.32885262173878e-05
-1.47998878019017e-06
-2.33275318294161e-05
-1.94578817160239e-05
-2.13843284813191e-05
-2.33200960561849e-05
-1.62052702071665e-05
-1.82416040833412e-05
-1.44430069868933e-05
1.46870841115118e-05
8.49658805081715e-06
6.02624316554162e-08
-1.35616340285193e-05
-2.97145401176364e-05
1.80883682226853e-06
-2.03373197510674e-05
-2.84965791661079e-05
-1.77539632780696e-05
-4.71480658518841e-06
-2.28525856074194e-05
-2.34689255388254e-05
-7.39049008037934e-06
3.69666270918871e-06
-1.00426822585194e-05
-1.98531849522147e-05
-1.96221652163509e-05
-5.55888623976078e-06
-9.4986734377332e-07
-1.84892526177837e-05
-2.01407509623332e-05
-3.12492038287575e-05
-1.99211543626521e-05
-2.26726847941407e-05
-3.6478675447971e-05
-5.30217707683774e-06
-1.30116127991734e-05
-1.74367370463029e-05
-1.72208180162012e-05
-1.3247484532708e-05
2.16836141275606e-06
-3.18277922226575e-06
-9.86084906348827e-06
-1.94912256954702e-06
-2.55237095219004e-05
5.93766764484669e-06
-2.99163553031729e-05
-2.25200610810475e-05
-2.44650111837105e-05
-2.51564081439961e-05
-1.0945619413468e-05
-1.555162430918e-05
-3.56349517130944e-05
-1.16553900863928e-05
-1.5493402949759e-05
-2.71630164839088e-05
-2.30786824106247e-05
-6.21574936860939e-06
-1.84223577727661e-05
1.97086425177323e-05
-1.4135678369096e-05
-3.65228591550735e-05
-2.35961703496005e-05
-4.19152013829878e-05
-2.63688043310674e-07
-1.55587342419239e-05
-2.35332207458391e-05
-3.10277965845235e-05
-3.05388048679722e-05
-3.52645915611479e-05
-3.33067066666909e-05
-1.19117886190294e-05
-1.70806800547095e-05
-3.72617681774904e-05
-2.16069712777063e-05
-9.28433173696382e-06
-6.50746653731105e-06
-1.70267614595399e-05
-3.47977225238946e-05
-1.20703071599072e-05
-1.05510371861516e-05
-1.51992665026929e-05
-2.29937618602457e-05
-2.70878938965051e-05
-1.1113501068255e-05
-2.25688236030885e-05
-1.81612534473291e-05
-1.34958243830349e-05
-2.40625413738141e-05
-2.72778200977207e-05
-1.1023003558706e-05
-1.58195212203102e-05
-3.48070035926719e-05
-1.00412227075494e-05
-1.52592647536357e-05
-2.32727470623451e-06
-2.04291098754999e-05
-1.32590788091267e-05
-4.34925380123825e-05
7.51347195756384e-07
-9.75678729196189e-06
-8.70936972574824e-06
-7.15743323993575e-06
-2.90848873297283e-06
-1.84213612796287e-05
-2.20181796203154e-05
-2.80376221399848e-05
-2.80651376247466e-05
-4.65926272744635e-06
-8.53306487389025e-06
-2.21185382977307e-06
-1.36008459561163e-05
-1.74575084334899e-05
-1.28099287400868e-05
-5.88329832426812e-06
-1.80808661239658e-05
-5.74813374412023e-06
-2.29801689273037e-05
-2.17171624427614e-05
-1.45434743900731e-05
-1.09718595827364e-05
-3.18097816231926e-05
-2.71676832473707e-05
-1.78376881097171e-05
-5.94225737131185e-06
-4.80758661662584e-07
-2.7456853465333e-05
-3.21040487645088e-05
-1.54670240877776e-05
-2.32591013014126e-05
-1.88669206343342e-05
-8.70937893120925e-06
-6.26897264148923e-06
-2.09099535536179e-05
-2.16342511233036e-05
-2.95159686763835e-05
-2.87459345233727e-05
-2.4983103186288e-05
-2.30011597358661e-05
-1.96555018919214e-05
-1.65538839720364e-05
-2.77991373088095e-05
-2.50812150410554e-05
-8.24935074089923e-06
-1.00338751148088e-05
-1.97578690604121e-05
-2.12626479615474e-05
-2.29834201999987e-05
-1.99854674061132e-05
-3.59266351609449e-05
-2.93632483043177e-05
-1.97316581457871e-05
-1.63145092432722e-05
-2.11439154426644e-05
-3.2729109078427e-05
-5.89625423336117e-06
-1.75032744407635e-05
6.2476509768591e-07
-3.65647396165187e-06
-2.25969058958228e-05
-2.34105022219004e-05
-2.23666311184091e-05
-8.81769176275415e-06
-1.9136412359953e-05
-2.17679272857462e-05
-2.39739645711286e-05
-2.25108310101095e-05
-2.71956495358635e-05
-2.59665146836257e-05
-1.42039631866996e-05
-2.75015247505875e-05
-3.5198828878988e-05
-1.05892202244917e-05
-3.88398223453081e-06
-3.66983866821416e-05
-1.04785805375167e-05
-3.57938636362588e-05
-1.51806630948445e-05
-3.34588947830699e-05
-1.96580577569707e-05
-1.29324824370536e-05
-1.33455232923551e-05
-7.81807550488759e-06
-1.66162798370033e-05
-1.90155493528382e-05
-1.4161568102807e-05
-2.02824012680962e-05
1.03074002606804e-05
-2.43781090747658e-05
-1.54462016866211e-05
-1.0440117389539e-05
1.659343992072e-06
-2.96959503946345e-05
-6.36861763076584e-06
-9.04327687614493e-06
-1.43657787715475e-05
-1.47325120483487e-05
-2.86303183047287e-05
-1.49222136950142e-05
-1.28802894283106e-05
-1.05017305138722e-05
-2.54134047424365e-05
-1.81998321878632e-05
-5.9333906093576e-06
6.05265681372598e-06
-1.23323997136485e-06
-2.50744705215808e-05
-2.77252840247529e-05
-9.32533387970139e-06
-1.38312855937883e-06
-1.57737596060485e-05
-1.09327237031104e-05
-2.45554867515698e-05
-1.1742563589597e-05
-1.53116240396047e-05
-2.16177659979797e-05
-6.83717846907705e-07
-9.71162958345483e-06
-2.91926118370986e-05
-3.20591226945048e-05
-2.35421938113068e-06
-1.73547729580666e-05
-2.8189757321462e-05
-2.37072353325596e-05
-2.38218540781124e-05
-8.27260388503442e-06
-3.70458679776229e-05
-1.65928856487472e-05
-3.09713880322376e-05
-1.16111224690122e-05
-1.27757059511111e-05
-4.06846495730285e-06
-1.93793428545284e-05
-3.32181162430808e-05
-7.87854365903849e-06
-5.39803058357429e-06
-2.70972858918116e-05
-1.79925532960647e-05
-1.54837515033872e-05
1.12576258646397e-05
-1.45171068937433e-05
-1.35809098335939e-05
-9.37308606492836e-06
1.57832732333036e-07
-2.60211581183837e-05
-1.35437308625152e-05
-3.51765710822922e-05
-2.26062691380365e-05
-1.54116100595053e-05
-7.40044012412386e-06
-1.31881629830219e-05
-1.58024845652668e-05
-1.40975291354397e-05
-1.37340513480596e-05
-2.07444779581755e-05
-2.04098230304185e-05
-2.80151816828368e-05
-1.95278032259287e-05
3.70009867691504e-06
-1.01373195207013e-05
-1.03083788431628e-05
-1.06488786079859e-05
-2.52510848722298e-05
-1.52089365530434e-05
-3.2464394363164e-05
-3.80212290967036e-06
-3.71154839418473e-06
-1.25243265216298e-05
-2.54369555633902e-07
-2.03588411046666e-05
-2.61422542434305e-05
-4.89728171045239e-06
-5.38327446520419e-06
-2.16764311841958e-05
-3.32472677482394e-06
-2.6271836956211e-05
-1.50171746121721e-05
-1.2048539492578e-05
-1.22059827295696e-05
-2.3919408883964e-05
-2.42557119743919e-05
-5.26033973228596e-06
-3.01125752566536e-05
-6.73614611056888e-06
-3.82716962889996e-06
-1.09175750635621e-05
-3.83961055488659e-06
-2.13674925623261e-05
-2.24845298625434e-05
-9.82995618899977e-06
-8.21599511351286e-06
-1.928900450929e-05
-2.33522241411143e-05
-7.06090817258817e-07
-3.83583218786206e-07
-9.27403842313551e-06
-1.84538957964324e-05
-1.05521908524935e-05
-2.54884896100147e-05
-3.03081079010066e-06
-1.37848873330928e-05
-9.6130888187863e-06
-2.02980585163971e-05
1.20200446252996e-05
-1.85226436476743e-05
-7.7049046885013e-06
-8.2662090801647e-06
-1.08262147373539e-05
-1.50983689537649e-05
-1.30629413098499e-05
-3.09928657678377e-05
-2.09061300634362e-05
-2.13022467037551e-05
-5.8666645441294e-06
-1.12119058805562e-05
-1.05251095647056e-05
2.06822022548476e-06
2.51779033256136e-06
-1.56829939927864e-05
-1.76273840947566e-05
-1.31945186426141e-05
-1.45777632450478e-05
2.61283893571244e-06
-1.25196543268369e-05
-2.02581454347987e-05
-2.38685114771935e-05
-2.11429301394413e-05
-2.51249238357982e-05
-2.261349685202e-05
-1.04417535400974e-05
-2.30981694226577e-05
-9.07041047430497e-06
-2.17553861594102e-05
-3.10749070508256e-05
-1.44174703162605e-05
-2.13187889693478e-05
-2.00478350300923e-07
4.0396940653992e-06
-2.39388201962704e-05
-1.46715948788608e-05
8.22637360207733e-06
7.03579553976086e-06
-1.95580030603079e-05
-3.69128316514801e-06
-9.22542046426265e-06
-1.60316297773356e-05
-1.48622927817498e-05
-2.14868005949041e-05
-1.52290669223333e-05
-1.48673172843039e-05
-3.90134515913655e-05
-1.14644999136751e-05
-1.31306790256013e-05
-1.51729844760264e-05
3.75080355438294e-06
-9.54639934350537e-06
-1.42883302244263e-05
-2.12399588666605e-05
-2.24220802933628e-05
-1.51098461828592e-05
-2.51147664551193e-05
-1.42895523534681e-05
-2.22338714499145e-05
-1.92284802429878e-05
-3.48177399252115e-06
-2.84707899661829e-06
-2.64665152090402e-06
-2.00081363535726e-05
-3.82644673402492e-06
-1.14009455325621e-05
-9.67744597874044e-06
-1.67204962421519e-05
-7.07295314982331e-06
-1.72373496257544e-05
-3.97067249574559e-07
-2.52321534643176e-05
-1.4840785524146e-05
-1.35702316448379e-05
-2.54058952353288e-05
-2.36138591797602e-05
-8.58350559670587e-06
-3.13153938284287e-05
-1.32935221195896e-05
-1.07717495244074e-05
-1.4871131815439e-05
-1.90780337354182e-06
-2.46426909104079e-05
-1.61828635250671e-05
-1.2625772616028e-05
-1.86264109265092e-05
-4.65524447826595e-06
-2.07357381448686e-05
-2.81907214517944e-05
-2.40049228451179e-05
-1.84120260907618e-05
-1.82484320804956e-05
-6.37735641151202e-06
-1.31767527925035e-05
-1.0120817671932e-05
-2.1494186946914e-05
-1.17475084134162e-05
6.17394240620839e-06
-2.49414943902641e-05
-1.37330845767641e-05
-1.66986324393786e-05
-1.03194415971966e-05
-2.01873493731948e-05
-1.47155975245822e-05
-5.12503132267617e-06
-1.78196611900872e-06
-2.46777705159569e-05
-8.76294563743191e-06
-3.4917488747547e-05
-1.70806842391024e-05
-8.00608340684388e-06
-2.34946871863316e-05
-1.03232483172132e-05
-3.55758125799626e-06
-1.21819712647368e-05
-2.88517024522031e-05
-7.01107816980821e-06
-8.70407863122459e-06
-2.83496301350152e-05
-6.27445457669256e-06
-2.61845958329327e-05
-1.3131883708394e-05
-2.50507980832549e-05
-8.62554739383701e-06
-2.38392757953943e-05
-8.90909760961113e-06
-1.12909297152545e-05
-1.93675648545361e-05
-1.26650865496312e-05
-2.69043807198156e-05
-9.86140188799809e-06
-1.92447813222693e-05
-2.52734370093122e-05
-2.44464694040216e-05
1.31160879262297e-06
-2.44142862946127e-06
-1.50806314051149e-05
-2.18402183152564e-05
-1.97176476675524e-05
-2.11507916080651e-05
-2.24250217232653e-05
-1.64166431986072e-05
-7.80741398219064e-06
-1.70480511014047e-05
-1.30530026462138e-05
-1.73359144266848e-05
-2.0610686611149e-05
-3.13132904178866e-05
-2.0089520255946e-06
-4.59506603249153e-05
-5.26757335102154e-06
-1.67177194056328e-05
-1.39089022298961e-05
-1.88533250712509e-05
-1.9271152271617e-05
-2.48799886683985e-05
-4.85375712002902e-06
-1.87269922714963e-05
-1.41937925455945e-05
-1.22915949111718e-05
-1.39798275320179e-05
-1.05384893288362e-05
-1.32601269660456e-05
-1.98744722351053e-05
-3.37011511088761e-06
-1.08651948821558e-05
-2.89910332531465e-05
6.60825162631194e-07
-2.21469188258702e-05
-2.90415911819225e-05
-1.38515661027535e-05
-2.13749427579479e-06
-2.16726672490696e-05
-1.81621634437141e-06
-2.45271220783027e-05
-3.02681653831614e-05
-2.61011679080991e-05
-1.18991516705018e-05
-2.43135844994891e-05
-2.14334053180674e-05
-2.52304619122946e-06
-1.35317605894983e-05
-3.36348969306619e-05
-7.85269540381087e-06
-2.35945869571145e-05
-1.18874463422332e-05
-1.34203698754798e-05
-2.21773636890625e-06
-2.75717474416484e-05
-1.53175332861744e-05
-9.66682520372179e-06
-1.45039817961536e-05
-1.02887767107555e-05
-2.93093747381334e-05
-1.79649887375318e-05
-1.29575878824297e-05
-1.36859901193417e-05
-2.58373068482505e-05
-1.34464482195047e-05
-3.21797588408716e-05
-3.07696076189908e-05
-1.77240643402688e-05
-1.8048232792664e-05
-6.81079313555342e-06
-2.61298135442406e-05
-2.30155719086599e-05
-2.01892600091843e-05
-1.20833848211092e-05
-8.21437761314266e-06
-8.90673335791887e-06
-1.34412852581185e-05
-1.77564983940394e-05
3.37606521511848e-07
-1.69330063300002e-05
-1.51167916052927e-05
-8.55098689890386e-06
-5.61986235926537e-06
-3.14635338493045e-05
5.11656851058045e-06
-4.64948579983344e-06
-1.64564997212716e-05
-8.1775373557069e-06
-5.58132008902388e-06
7.02080805927961e-07
-2.10205484865675e-05
-2.12410431434051e-05
-2.32380826874198e-05
-2.15568899825369e-05
-1.729287286942e-05
-1.23863417530016e-05
-4.1283300211553e-05
-8.45327260490971e-06
-7.93946356727524e-06
-2.30835099835332e-05
-1.58483908941077e-05
-2.55823619676422e-05
-1.95389811452725e-05
-1.41698369208178e-05
-1.52538549007406e-05
-1.35093170326931e-06
-7.4828282567495e-06
-2.12939734640872e-05
-2.89812391770609e-05
-1.81221044400221e-05
-8.45070960017699e-06
-1.43315617432496e-05
-5.95039897922095e-06
-8.94921964526932e-06
-1.86455616233095e-05
-9.56855715831033e-06
-3.40460522506244e-06
-8.13887843070344e-07
-1.67011826661478e-05
-1.54077993623379e-05
-1.74266605319153e-05
-1.83196612714203e-05
-2.86578440232259e-05
-6.35671471238693e-06
-2.09796861748643e-05
-2.53871664177533e-07
-1.74555236290903e-05
-2.17650312366493e-05
-1.01662450470148e-05
-3.46861388765803e-05
-2.05427943442015e-05
2.3965239157749e-06
-2.0735757708115e-05
-2.02203897424742e-05
-2.72178208885705e-05
-1.01473842430498e-05
9.60926392458673e-07
-1.96778592485627e-05
-1.41971549748287e-05
-3.07537226191564e-05
-1.89925038365323e-05
-1.95665066178527e-05
-1.07141288990964e-05
-1.77572267199608e-05
-1.48598330223107e-05
-8.87858871965815e-07
-2.27145970698642e-05
-8.54829395510472e-06
-2.00520868022992e-05
-1.69053695760952e-05
-5.69621991119079e-06
-1.08279298222866e-05
-1.86561093973572e-05
-3.61074903066239e-05
-1.19923949981822e-05
-2.08832458671034e-05
-1.84194943888904e-05
-4.43884370742234e-06
-1.57518355503102e-05
-2.05601546790391e-05
-1.48644813588593e-05
-1.49914594666802e-05
-1.65415736070049e-05
-1.55661864736816e-05
-1.04086641168669e-05
-3.19616213304246e-05
-1.31586231893473e-05
-2.90181865071535e-05
-1.7145012736748e-05
-3.24401998974791e-06
-1.58596624143352e-05
-2.7590127776207e-05
-5.5854044684587e-06
-4.68647518712715e-06
-1.2573009949895e-05
-2.71527577611772e-05
-2.39316359695374e-05
-1.31247041714261e-05
-5.92159537834397e-06
-1.3265517827111e-05
-4.826100488113e-06
-2.37392031636258e-05
-1.26484907881871e-05
-2.20373520356007e-05
-1.02632094836968e-05
-1.06460867861947e-05
-1.26566513700625e-05
-6.86076786384563e-06
-6.19560120008224e-06
-4.10345048969772e-06
-1.24703440556737e-06
-2.03793999896455e-06
-1.21776187972062e-05
-1.91107545558686e-05
-4.08535710169327e-06
-2.75134941753672e-05
-1.39961082158353e-05
-1.16467163410104e-05
-1.69131993809851e-05
-2.70499856190085e-05
-1.5851716275074e-05
-1.7548978329222e-05
-1.65546342872033e-05
-1.65163658018559e-05
-2.53394471265156e-05
-1.9888038873215e-05
5.21868949017212e-06
5.77677210794049e-06
-2.16609428573475e-05
-6.57742244519318e-06
-4.7752486527846e-06
-2.29529924180799e-05
-1.07884182216492e-05
-2.57172257034253e-05
-2.83695462607386e-05
-2.68450356934428e-05
-1.20612586855503e-05
-1.90449097931634e-05
-1.41518635571861e-05
-1.61692955478576e-05
-2.14708821363935e-05
-2.24934979434044e-05
-2.43458729188439e-05
-5.35177927199737e-06
-2.49135064817165e-05
2.52891578585694e-06
-2.26791618055739e-05
-1.60506000148856e-05
-2.31100346852056e-05
-1.85041349598487e-05
-2.89692409145566e-05
-6.19277081355758e-06
-1.36734085552109e-05
-4.54345537626292e-07
-1.99747718701134e-05
-2.62156332930499e-05
-2.92457309661321e-05
-1.43872210022907e-05
-7.10073066142881e-06
-1.3547957664392e-05
-4.00153885294847e-05
-2.04426957258338e-05
-1.15053373110983e-05
-1.47006567964735e-05
3.93191923496169e-06
-1.44652228261517e-05
-2.55704819970584e-05
-2.26621361350493e-05
-1.40252115621576e-05
-1.4195179858641e-05
-1.2540741760822e-05
-1.20182753084978e-05
-1.09717814098352e-05
-4.30201751078691e-06
-1.27703405787611e-05
-8.435511269178e-06
-4.00748145068217e-05
-2.55531158623306e-05
-3.13098660897043e-05
-3.16456606079554e-05
-1.62568182270657e-05
-2.57621837653184e-05
-1.67621126658905e-05
-2.20250638519524e-05
-3.26955834720036e-05
-3.09144260469683e-05
-5.76131787219071e-06
-1.79100569554634e-05
-7.64051905839711e-06
-2.18752039182805e-05
-1.70339518074995e-05
-1.25105068996097e-05
-1.95882311917462e-05
-2.18391352855017e-05
-2.46031505784671e-05
-3.71683792694136e-05
-1.91430536097039e-05
-2.44210616555603e-05
-1.78718731578346e-05
-1.22571239111768e-05
8.37624768014517e-06
-7.89731139665805e-06
-1.02083194652511e-05
-2.74492876380996e-05
-8.07929538823727e-06
-1.19044785367868e-05
1.76485395979093e-06
9.19632744052777e-07
-1.20712027086747e-05
-2.14911715479623e-05
-3.63181695484519e-06
-2.87844207319083e-05
1.87403677784653e-06
-2.11791185526322e-06
-2.11407217323807e-05
-1.97312277765556e-05
-6.15246402369298e-06
-2.25683810886805e-05
-2.75698018527157e-05
-1.06162299277442e-05
-2.30152339244956e-05
-1.66822324013178e-05
-1.7382804281925e-05
-1.67893380902385e-05
-1.58793634802889e-05
-2.24127813782927e-05
-2.72271156665844e-05
-7.84152816470504e-06
-2.73708657199533e-05
-2.01512749946742e-05
-1.33559875219273e-05
-2.04440421960456e-05
-1.29444520344134e-05
-2.77679323716018e-05
-1.12111258607193e-05
-1.03949102971585e-05
-1.17412289031934e-05
-2.75382875293235e-05
-2.34735037521348e-05
-9.07981556830708e-06
-1.63967804672156e-06
8.99461625920896e-07
-2.80642907961039e-05
-2.23505385616941e-05
-6.39997036800611e-06
-1.72556873218987e-05
-2.28162806210916e-05
-2.81383747388376e-05
-6.33370824073385e-06
-7.32920338766287e-06
-2.40986942627417e-05
-2.29842868034034e-05
-3.10633957712578e-06
-2.76278928347343e-06
-7.11541199076427e-06
-3.3742247742009e-05
-7.45676914301878e-06
-1.94731651485627e-05
-1.3102282100394e-05
-2.99073724782398e-06
-1.76396530995356e-05
-3.49078369011415e-05
-1.44004997361975e-05
-1.07196756997819e-05
-2.5427926955295e-05
-1.90372288527475e-05
-2.14066358745861e-05
-1.72939284387865e-05
-2.17674814974373e-05
-1.3675668783389e-05
-2.34970854017362e-05
-2.61555073001704e-05
-2.85466302487537e-05
-2.22643902241916e-05
-1.46511098902313e-05
-6.51941301946578e-06
8.95960880163381e-06
2.84971928006017e-06
-1.79659810188808e-05
-1.26826252984462e-05
-1.52145518520763e-05
-2.72988380243794e-05
5.31103442860674e-08
-4.17109350175687e-05
-1.66724846404949e-05
-8.99339720858396e-06
-1.32772114514956e-05
-6.0423361790833e-06
-1.79768652472552e-05
-2.6620238362312e-05
-3.44524223004385e-05
-2.20131353074253e-05
-3.1940750369139e-05
-2.08147082367502e-05
-1.95383880856698e-05
-2.10126592476896e-05
-1.06478161935852e-05
-2.48805205074999e-05
-2.51634910700152e-05
-3.42798140944556e-06
-1.13130398573602e-05
-1.40567861411401e-05
-1.34654684252855e-05
-2.05740340367842e-05
-1.82948249795532e-05
-2.3016850411412e-05
-2.20013654633144e-05
-1.1719431897682e-05
-1.66516576411825e-05
-2.75500152529716e-05
-1.77810046678719e-05
-2.56749642837387e-05
-1.12206865843175e-05
-8.70488834405186e-06
-7.34721259183572e-06
-1.05281015906881e-05
-7.33861131753087e-06
-1.93501595888914e-05
-2.15280147811853e-05
-2.02194821154363e-05
-2.58745213373523e-06
-1.34441720579152e-05
-2.8407210115105e-06
-1.20761216877783e-05
-1.37530542586205e-05
7.96255029937956e-06
-1.05606999037844e-05
-1.03274077076688e-05
-2.2777670470377e-05
-1.97364853963981e-05
-2.26013216068321e-05
-8.9483475962783e-06
-5.31942617906837e-06
-1.004641532062e-05
-3.78748713734644e-05
-3.24743998064886e-05
-2.7948868979205e-05
1.28338663051332e-05
-1.92556821247778e-05
-1.80732074146175e-05
-1.5508629921462e-05
-1.75271903878164e-05
-7.51152963827404e-06
-2.20839833524662e-05
-2.64848616876283e-05
-1.20095237344014e-05
-2.73512878778639e-05
-2.15359036983146e-05
-1.69615172554318e-05
-4.34533631979354e-06
-1.41214078956779e-05
-2.53836973132082e-05
-2.66245932529346e-05
-2.51904617123213e-05
-1.01148398084242e-05
1.60611422309655e-06
-2.86708997439691e-05
-6.45894620307176e-06
-4.03547237811063e-06
-2.30829451315773e-05
-7.84095542387964e-06
-1.47352765927949e-05
-1.32608074728897e-05
-8.29736278410398e-06
-1.17139887648994e-05
-1.06779991846171e-05
-7.87822820771467e-06
-1.51807533335872e-05
-2.45263391893778e-05
-9.18155310545786e-06
2.90683074604845e-06
-1.51874142575161e-05
-1.77093920330708e-05
-2.17066656899185e-05
-1.76148178623837e-05
-1.89512407337298e-05
-2.09925319808682e-05
-6.39215490344595e-09
-1.61916379846733e-05
-1.10465053744132e-05
-1.6923355142904e-05
-8.35079334853686e-06
-2.82815438456619e-06
-2.0539411269418e-05
-1.68562067084247e-05
-3.84137279749905e-06
-1.85049348188456e-05
-2.31606193427229e-06
-9.58828339889364e-06
-1.05486855258667e-05
-2.03538096836263e-05
-3.16310795521703e-05
-4.61009766222345e-06
-1.89321044996333e-05
-2.38864609741913e-05
-1.75034991170388e-05
-1.40856700458453e-05
-1.40681923716047e-05
-2.33902663333195e-05
-6.96416674120884e-06
1.39434226422067e-06
-2.60780590559285e-05
-2.99523291997235e-06
-1.77039509085532e-05
-2.63758643180893e-05
-2.02059384547829e-05
-6.91525469210497e-06
-3.00237105815422e-05
-3.15031345973644e-06
-2.52934281987778e-05
-2.44635999115842e-05
-9.00419179916083e-06
-5.79291093955086e-06
-2.12567862361861e-05
-4.37898909075647e-06
9.59705440554768e-06
-1.22035946017527e-05
-9.97786469182076e-06
-2.36941638688248e-05
-1.82399592967111e-05
-2.40615128093796e-06
-1.17502914006464e-05
-2.28962745992169e-05
-2.14920137028984e-05
-2.00661116765085e-05
-2.86246464817103e-05
-2.10523262736213e-05
-2.26954096385217e-05
-3.83565377997182e-06
-2.4531685834162e-05
-1.37805500084306e-05
-1.39270708309094e-05
-7.29562495303403e-06
-1.98775190291542e-05
-2.93352700211645e-05
-1.05086218294543e-05
-1.80676959186553e-05
-2.5289244333098e-05
1.26702735933729e-06
-2.20286904845405e-06
-2.79493349347911e-05
-9.10149544729629e-06
-4.88754696449016e-06
-2.80813942706207e-05
-1.32631673296688e-05
-1.56384205692791e-05
-7.48117760052758e-06
-1.32776722723056e-05
-1.32390668981182e-05
-1.7931726735142e-06
-2.50760101344128e-06
-9.56579573364893e-06
-1.68269853259617e-05
-2.35966321534376e-05
-2.43652232992421e-05
2.13989264975638e-06
-1.4138599284796e-05
-2.58664925645255e-05
-2.60208195295942e-05
-1.80277608174144e-05
-2.8822600024921e-05
-1.96280208850648e-05
-9.84337243711146e-06
-8.76844440559535e-06
-2.92510639250486e-05
-3.76390865170263e-05
-1.06019970738977e-05
-2.01864068839674e-05
-2.44289279594719e-05
-5.82038392928465e-06
-3.00210207744847e-05
-7.19276529538558e-06
-3.06581853444392e-05
-2.77795150492543e-07
-1.01227401311695e-05
-1.61600079975774e-05
-3.21591221772714e-05
-2.81946386891467e-05
-2.74351905025068e-05
-1.43919410607342e-05
-2.19494417407999e-05
-4.82801783149617e-06
-1.10996848063612e-05
1.07474505071371e-06
-1.11405843039839e-05
-2.87432347607811e-05
-1.338726891797e-05
5.04208045469599e-06
-8.03996119817467e-06
-1.92181698349399e-05
-2.39694645845951e-05
-1.87273068217926e-05
-1.00949596500395e-05
-2.09584593614007e-05
-1.44058314085577e-05
-3.41118775727869e-06
-1.94989156445633e-05
-1.28818129080116e-05
-3.60540094051747e-06
-1.95910830071237e-05
-2.54496366051146e-05
-2.12251130719857e-05
-2.09636872453503e-05
-2.24566572735352e-05
-1.69538065581659e-05
-1.96522650698339e-05
-1.22355173094796e-05
-1.88941849117193e-05
-5.74582549883431e-06
-1.58485152148146e-05
-1.26669412767113e-05
-3.06271525353371e-05
-7.59948765492223e-07
-2.34378631509525e-05
6.46501636040482e-06
-1.38657240455546e-05
-2.18609644448563e-05
-1.92965202407467e-06
-1.62569558304275e-05
-3.25623021461514e-05
-1.19698014449976e-05
-1.65104198794983e-05
-1.92082519523392e-05
-2.91406370657134e-05
-5.77199421458686e-06
-1.86030204768708e-05
-8.38796093215665e-06
-2.80154997185841e-05
-3.69816650243039e-05
-2.4898316679557e-05
-1.03989920204064e-05
-1.35526759627325e-05
-1.81482416220732e-05
-1.54904178685594e-05
-1.9967827230254e-05
-1.38444968131648e-05
-3.25737887210159e-05
-1.50601462588913e-05
-1.44137118966811e-05
-2.46562336690228e-05
-8.93133778355119e-06
-9.27272264484412e-06
-1.4644796812573e-05
-4.58107976563236e-06
-2.72951179211826e-06
-3.58214010541261e-06
-9.97120157975121e-06
-2.6687075561104e-06
-7.86892857035159e-06
-2.2627822703798e-05
-1.95342933690609e-05
-1.02064459916493e-05
-2.09101118370678e-05
-2.78468359658837e-05
-2.07346618980623e-05
-3.22054620457951e-05
9.90716641572562e-06
-1.89772238061364e-05
-3.2257337211778e-05
-2.6299891772008e-06
-5.40139827113295e-06
-5.81111970860498e-06
-1.75569610233294e-05
-2.276901914941e-05
-1.87106043880598e-05
-2.51670725044668e-05
6.90330643438239e-06
-2.36204583123385e-05
1.85775084019625e-05
-6.20860141773275e-06
-1.28145688789375e-05
-1.01473411875017e-05
-2.77807663452014e-05
-2.9503262314852e-05
-2.76251752735838e-05
-1.69007219053129e-05
-1.85679643159743e-05
2.54641540447099e-06
-1.83818242731874e-05
-2.13406725135045e-05
-3.64644152355806e-05
-1.72439348276601e-05
-3.59090955588905e-05
-1.4950489916988e-05
-2.64485429237966e-05
-1.21997627457208e-05
-6.4594740042836e-06
-4.00322732908719e-05
-2.29672295116414e-05
-6.16877780996565e-06
-1.11453146826359e-05
-2.39420610488481e-05
-1.36770677306839e-05
-3.92282904369524e-05
-4.53896629290253e-06
-1.88764599033763e-05
-9.645338413832e-06
-2.50289153705118e-06
-1.25868326647215e-05
-6.42229016152597e-06
1.02190479617509e-07
-1.64986436966433e-05
-9.62595013966972e-06
-2.3286504407994e-05
-1.06221600118452e-05
-2.38492826728721e-05
-2.30501241674423e-05
7.27334102967414e-06
-1.0854874952369e-05
-3.0977183409814e-05
-1.1561208477079e-05
-2.28658949773106e-05
3.6996121303304e-06
-2.43132049748991e-05
-1.0188367863171e-05
-3.72462938174175e-05
-1.75677842432783e-05
2.70578701468149e-06
-3.32263644882096e-05
-1.46640800030596e-05
-1.67548641594334e-05
-6.27108241569597e-06
-1.4119116459417e-05
-2.76155398364832e-05
-2.7454917675423e-05
-1.21773950113134e-05
-1.2379549427906e-05
-1.84499118423615e-05
-1.75375592865103e-05
-2.71743964524258e-05
-3.23080351884733e-05
-3.35500955472045e-05
-3.96186812618933e-06
-1.8175298507436e-06
-1.47706433833808e-05
-1.30920307494885e-05
-1.30544018335124e-05
-2.21552557608415e-05
-1.92631809984793e-05
-2.12212492950498e-05
-1.89061154621684e-05
-4.00578094550125e-05
-2.67874215039723e-05
-1.41752398322935e-05
-1.39671341783688e-05
6.24227428033788e-06
-5.41322335320259e-06
-1.3863168661356e-05
-2.99184042173815e-05
-1.18415632722372e-05
-2.43466118693887e-05
-1.42032982571078e-05
-2.50698222710477e-05
-1.25519301907e-05
-3.7957855744666e-06
-6.49518781418085e-06
-1.99761842284808e-05
-2.00231918783784e-05
-1.95056756070562e-05
-7.05481606054822e-06
-1.27023768992007e-05
-3.86355432051676e-05
-6.98174766520779e-06
-9.19253627893308e-06
-6.09200709279244e-06
-1.02303300109264e-05
-8.94651448947466e-06
-2.61013490480271e-06
-8.570518896268e-06
-3.42193282238154e-06
-3.56875364924948e-06
-2.18573242580643e-05
-2.2397813294184e-05
-4.18702951668588e-05
5.76896055098947e-06
5.73385615803797e-07
-2.31871534596665e-05
-1.04432186444846e-05
-1.9812133066351e-06
-1.97791984460496e-05
-1.14135178528287e-05
-5.51166299587763e-06
-4.16658777229664e-06
-8.03574020722023e-06
-5.21336926623251e-06
-3.50061240390105e-05
-2.73641041076049e-05
-1.6427344601363e-05
-1.84255076383365e-05
-6.56885317228507e-06
-1.58343329187376e-05
-1.74195625562906e-05
-1.18465306260689e-05
-3.60836212484951e-05
-7.45245545880664e-06
-1.42306721372874e-05
-3.58755720074781e-05
2.31829093679546e-06
-1.45467069672106e-05
1.12769233073322e-05
-2.38797728961392e-05
-1.18165967204743e-05
-1.89975629879847e-05
-1.19253960251332e-05
-1.37445237783219e-05
-1.93599278076954e-05
-2.48564930239904e-05
-3.19776007275845e-05
-3.22327945103719e-05
-2.55131976472954e-05
-1.43824084924961e-05
-2.79183863404211e-05
-1.77300404378781e-06
-2.18965916103058e-05
-2.34380218574296e-05
-1.93240201237264e-05
-3.24758659860786e-05
-6.14846813593604e-06
-1.57111768149526e-05
-5.54169501798284e-06
-3.0589482390569e-05
-2.78478837609531e-05
-1.5760288979332e-05
-1.26056831991201e-05
-1.84433126742593e-05
-1.46090609190836e-05
-3.57539948940441e-06
-3.99814178243255e-05
-7.09628568050442e-06
-2.29006164249668e-05
-3.52174746953043e-06
-1.59877738746642e-05
-3.82104939081093e-06
-2.22547085041849e-06
-3.42504271366296e-05
-1.55757808497443e-06
-3.43770165573635e-05
-3.5811689861855e-05
6.41026338585895e-06
-3.83363677477257e-06
-1.4665495654631e-05
-1.42410525103953e-05
-1.05036255505082e-05
-1.15493050692888e-05
-1.59028481207079e-05
-2.5703511648252e-05
-8.41277269374718e-06
2.74855298454032e-06
-2.25988298727567e-05
-1.88388515586648e-05
-3.43825087323975e-05
3.70800686225287e-07
-6.32932536705169e-06
-8.06763083130154e-06
-1.64834114660144e-05
-4.05601279200885e-06
-2.6465176630883e-05
-3.10139829247547e-05
-2.2620624083378e-05
-3.05322333297803e-05
-3.07147603247444e-05
-7.73605968642738e-06
-1.7268334268901e-05
-1.38339343503192e-05
-1.87195436612268e-05
-2.92953051740728e-05
-1.44950702612596e-05
-3.98969877087167e-05
-2.18947880010704e-05
-2.87946705969216e-05
-4.75033022541748e-06
-5.43806651351989e-06
-8.93474277890926e-06
-1.86296075218244e-06
-6.26829086441768e-06
-1.25844190499078e-05
-2.89433073218721e-05
-7.47094779818635e-06
-2.41329981915173e-05
-1.07218191992577e-05
-4.55153045582769e-06
-1.28704482995795e-05
-3.93772621319146e-05
-1.27705870293897e-05
-2.0929242722225e-05
-1.99363965740447e-05
-2.23481271793457e-05
-5.62564444117266e-06
-2.5453192308286e-05
-1.54243732314566e-05
-2.76839268181082e-05
-2.27265773005032e-05
-5.54969371136338e-06
-7.10868078593506e-06
-6.33501185204343e-07
-1.31745147505619e-05
5.39860321862772e-06
-1.5708347641279e-05
4.79711756570348e-06
4.4394658003565e-08
-1.92000735227013e-05
-2.4425325573094e-05
-3.25404395401804e-05
-1.75766257823933e-05
-2.09028467883363e-05
-3.51223973904568e-06
3.26542432295126e-06
-1.51544870134713e-05
-3.0561318676674e-05
-2.79637864935263e-05
-2.33232565626583e-05
-2.37677260786542e-06
-2.48392633935024e-05
-2.71870234339393e-05
-1.57361659028453e-05
-2.95807694278519e-05
-2.82672542535013e-05
-1.85890431983097e-05
-1.76957228643953e-05
-4.15756145626706e-06
-3.6298542565628e-06
-1.13230042960175e-05
-2.43650524472736e-05
-1.17333476222239e-05
-3.1256161644627e-06
1.34199031016997e-06
-4.00331254206007e-06
-5.79708620916776e-06
-1.08205954905383e-05
-2.78017455841087e-05
-2.22302209267251e-06
-2.23355194525222e-05
-1.23281337481505e-05
-1.75804765936134e-05
-1.914779676078e-05
-1.72785507431233e-05
-2.57860283055033e-05
-2.16194839172485e-05
-2.67341037498105e-05
-2.09470409040412e-05
-1.97649705317939e-05
-6.51738557157512e-06
-2.29349946966827e-05
-1.33719832616739e-05
-1.40251040230819e-05
-1.31333251276392e-05
-1.15491904873359e-05
-2.19279781993837e-05
-1.93915905408505e-05
-3.29749966419865e-06
-1.82039484718846e-05
-1.52372469703353e-05
-7.54407380380186e-06
-3.69659595206181e-06
-8.43379246199809e-06
-1.67699455373214e-05
-1.19726326187032e-05
-8.79450310165653e-06
-2.56726846369851e-05
-5.19738111777678e-06
-1.27185922822059e-05
-2.23239537819314e-05
-6.52456070264971e-06
-1.1283831991513e-05
-2.25749046979352e-05
-1.25045116629835e-05
-4.22587432433914e-06
-1.60132361011065e-05
-7.60397683146246e-06
-1.03163453123372e-05
-2.19935286637295e-05
-1.67608185000233e-05
-1.33002145956861e-05
-1.87221156867808e-05
-2.13137742308684e-05
-8.79120345161917e-06
-2.8898256134156e-05
-1.32467293059172e-05
-2.36292971847802e-05
-1.52044775895847e-05
-7.92303386751423e-06
-1.29619128143937e-05
-2.98390452197322e-05
-7.90662102599215e-06
-2.21003210211717e-05
-2.84850134845787e-05
-2.58440452910133e-05
-2.14142645388053e-05
-2.01045688156677e-05
-7.71917208698505e-06
-1.78892128495221e-05
-1.86510241751391e-05
-2.4423510755356e-05
-9.06479858670435e-06
-1.23963063264183e-05
-1.03188400032372e-05
-1.84323316191509e-05
2.40649577489381e-06
-1.26770646540818e-05
-1.87441555171064e-05
-2.0585531572825e-05
-3.31862397310329e-05
-2.65273621562344e-05
-1.40055176551577e-06
-1.73027294849999e-05
-8.53381104328518e-06
-2.7811042016118e-05
-2.49388914727482e-05
-1.17641374682388e-05
-2.59835821737116e-05
-1.89656576077241e-05
-1.25467951869766e-05
-2.16348261206915e-05
-2.88477488147721e-05
-2.99464111921479e-05
-1.05137660289038e-05
-1.6518354579074e-05
-8.48748770369688e-06
2.16839398690905e-06
-1.89091040485684e-05
-1.36894260612564e-05
-3.06405758861619e-05
-9.44639106805842e-06
-9.78856306056624e-06
-2.97988820303115e-05
-2.43307629019636e-05
-2.10476458514309e-05
-2.91210079599822e-05
-1.95349033451861e-05
-6.57548508407392e-06
-2.03894800026309e-05
-1.70882335299257e-05
-6.60425213088319e-06
8.54966896856405e-06
-2.24189970138793e-05
-1.99197341930841e-05
-2.13000608978882e-05
7.16055365277532e-09
-1.52032248260654e-05
-1.03972010064285e-05
-3.0441647748762e-05
-2.85932040060239e-05
-1.879540600589e-05
-2.83891767509339e-05
-2.14197187705086e-05
-2.11051073368367e-05
-5.22793892052348e-05
-8.43519460877451e-06
-2.81273081061932e-05
-7.90441545039259e-06
-8.21643647494125e-06
-2.98224083496125e-05
-2.07666098419713e-05
-2.19064569454531e-05
-1.61684408513061e-05
-2.60616358385082e-06
-1.66646177181948e-05
-1.6671667337024e-05
-1.73837902264646e-05
-4.85011221122451e-06
-1.54187236184881e-05
-3.11378178134777e-05
-1.39114992132243e-05
-2.0799578305618e-05
-1.77664632465407e-05
-2.92332479754484e-05
-2.46285770433559e-05
-1.59604664672212e-05
-1.77962821769891e-05
-1.82778323479592e-05
-2.0250939883914e-05
-1.2721880989728e-05
-1.35306341747218e-05
-6.81835013273071e-06
-2.15239774994316e-05
-1.82690833403571e-05
-2.85835745437586e-05
-2.19318869974089e-05
-1.69739346676529e-05
-2.6257899227315e-05
-2.48841263044912e-05
-2.8404400378744e-05
-1.8467746244024e-05
-1.22542072794011e-05
-1.96316049026646e-05
-3.26921419224992e-05
-3.2667082430728e-05
-9.37672742494918e-06
-9.09993281809369e-06
-1.05304489128608e-05
-2.57255964426836e-05
-2.9755208305895e-05
-8.1501018620522e-06
-1.52828528150156e-05
-5.97514081814363e-06
-1.51067595657306e-05
-1.05984897748145e-06
-3.88395491898955e-05
-1.28907669861929e-05
-9.46802326699415e-06
-4.72792381667894e-06
-1.10241471091749e-05
-5.11869047108163e-06
-1.3879989142367e-05
-2.05017406739339e-05
-1.41148538116842e-05
-2.58261868476842e-05
-1.1193304528002e-05
-9.76021867057433e-06
-1.36733212859298e-05
-2.01502596216416e-05
-1.67180139239457e-05
-2.8686862646522e-05
-2.2493596962672e-05
-5.39947629371712e-06
-3.31212271807003e-05
5.89446211341787e-06
-1.37762732175395e-05
-1.81456485493569e-05
-1.50741638457572e-05
-2.86428075885602e-05
-1.41795269902385e-05
1.93037904894392e-07
-2.74398594389789e-05
-2.95304525125309e-05
-3.08230410175618e-05
1.90747078640122e-06
-1.2919517818072e-05
-3.70944831755067e-06
-8.95249957822505e-06
-1.23890433575761e-05
-8.47350513746047e-06
-1.50290726194184e-05
7.40842303595236e-06
-1.34432441620029e-05
-2.10980201845618e-05
-1.72567748360263e-05
-2.05004470975807e-05
-2.53064086756708e-05
-2.47184692331854e-05
-2.03083344586223e-05
-1.32020394063353e-05
-2.47224925254252e-05
-3.55905427246956e-05
-2.72304568661386e-05
-1.15161228852393e-05
-1.82448557677043e-05
-1.83163692956719e-05
-2.43332405100675e-05
-2.46937224495299e-05
-3.12842879039116e-05
-2.79245682972886e-05
-9.49454839924067e-06
-2.44872819064185e-05
-1.35535562099994e-05
-5.34818836509372e-06
-8.32611350301111e-06
3.00036561671316e-06
-5.4462352900325e-06
-3.6742631919609e-05
-1.16317109480431e-05
-1.88569195702159e-05
-8.15839412087022e-06
-1.40977542554304e-05
-1.32465942926497e-05
-1.44209848664979e-05
-3.32418581816615e-05
-2.36519636759453e-05
-7.39016038738147e-06
-1.51921621608085e-05
-1.38021676317823e-05
-2.84092644845649e-05
-3.50536389162901e-07
-9.09792032985283e-06
-2.15101937459729e-05
-4.33270996554402e-06
-4.21786908767169e-06
-2.6754219086283e-05
-3.67936454741071e-08
-4.45464453308144e-06
-2.86930116771642e-05
7.10280871921676e-06
-1.23056354854528e-05
-2.18693766367451e-05
-2.56224113265439e-05
-2.49833597520716e-05
-1.93056206013693e-05
-2.11652299238504e-05
-3.37095381018538e-05
-1.69627563887136e-05
-8.61440909870817e-06
-1.54605782067479e-05
-1.33306461765199e-05
-2.86178953434755e-05
-2.51587602458783e-05
-2.83237016566996e-05
-2.10472683245835e-05
-2.07747070010613e-05
-1.23591780510851e-05
-2.15984910954136e-05
-5.35573482774646e-06
-1.12192477877313e-05
-3.63833719558957e-05
-1.36932343947246e-05
-2.23205510816175e-05
-1.19279009417398e-05
-1.07039856046404e-05
-4.92047358036885e-06
-1.71985096804721e-05
-1.18391362570989e-05
-2.7882496395722e-05
-2.10980512580245e-05
-1.55345760076918e-05
-1.60029562035466e-05
-1.17761813114036e-05
-4.86635939932547e-06
-8.09126244842435e-06
-2.00143004721463e-05
-1.15855460589407e-05
-1.10174690583546e-05
-2.3064614812417e-06
-1.80898520017609e-05
-1.53818910307357e-05
-4.8922777700379e-06
6.35786861600053e-06
-1.18679548387186e-05
-1.81649186896254e-05
-1.67957616616413e-05
-2.29771910159547e-05
-1.82239303966441e-05
-1.96684120865619e-05
-2.32750773314171e-05
-2.1098568225371e-05
-7.47094428913493e-06
-1.44657413200603e-05
7.16574049851795e-06
-2.01250297283568e-05
-2.30140341795403e-05
-1.30100439207797e-05
-1.89725505979891e-05
-2.93206916500594e-05
-2.26929204867556e-05
-1.19156963535596e-05
-1.71168303778664e-05
-1.53897947017104e-05
-6.59289102022295e-06
-2.91405336597082e-05
-1.19332031482028e-05
-2.5293902128455e-05
-1.29803355130169e-05
-7.48384765896646e-06
4.17062486104446e-06
-3.15643306787027e-05
-2.96260705714754e-05
-5.34832232850948e-06
-3.70033884282429e-05
-1.42052387466934e-05
-2.97612864605068e-05
-3.52218236631801e-05
2.66658023597511e-06
-1.89688320793587e-05
-1.86711504780858e-05
-1.85038371225688e-05
-3.36974966978374e-05
-3.23590523654947e-06
-3.04020303212396e-05
-1.35336132680595e-05
-2.66388557641709e-05
-1.31283706600338e-07
-1.77794295233628e-05
-2.47473538891189e-05
-1.66834058288142e-05
-2.92336806979484e-06
-9.09027753169125e-06
-1.87412840832327e-05
-1.17488244195664e-05
-1.0068162765964e-05
-1.56842519676981e-05
-1.61112493411377e-05
-1.04232487507479e-05
-2.99508835544949e-05
-1.11297503591756e-05
-1.11990333221108e-05
-2.19819440926634e-05
-1.74258936737062e-05
-1.76106441160233e-05
-8.25253551148195e-06
-1.29014154248014e-05
-8.89472285185616e-06
-1.23451614879734e-05
-2.927608258271e-05
-8.62964588765702e-06
-1.10221596224849e-05
-3.09289849717183e-05
-2.56421847571644e-05
4.87317217396362e-07
-3.13027581920959e-06
-3.32752785574394e-05
-3.078132161683e-05
-1.04061158718177e-05
4.82651249140198e-06
-4.18643935671376e-06
-2.42783143116292e-05
-3.24857848022631e-05
-8.22365863040791e-06
-2.81754320850749e-05
-2.66840132279491e-05
-1.83738840192346e-05
-1.12339379387513e-06
-1.03484616308383e-05
6.1086750454349e-06
-2.59126197039397e-05
-1.32145630010844e-05
-3.4344072102211e-05
-3.37297997047462e-05
-1.2310669408246e-05
-1.71237816536837e-05
-2.10324610651651e-05
-1.96209564050121e-05
2.48369255109071e-06
-1.93940341090591e-05
-2.0288329461045e-05
-2.40121566041675e-05
-2.44637916569451e-05
-1.81101332093916e-05
-1.7071889893075e-05
-3.59029153192105e-06
-2.6645500837435e-05
-6.55477982922234e-06
-1.0649216847264e-05
-2.29426235724879e-05
-2.98606961467751e-05
-8.01370499282163e-06
-2.00600648626762e-05
-1.86190262229953e-05
1.13190464930681e-06
-1.97238555778299e-05
-2.10492346683016e-05
-9.0768385750079e-06
-1.29100169889765e-05
-3.85334627674784e-06
-3.13339803587515e-05
-4.1032997698513e-05
-1.91437931666502e-05
-2.59522131308574e-05
-2.52187500675594e-05
-1.31799259716828e-05
-2.678863590823e-05
-2.73750606021274e-05
-1.10812654588223e-05
-1.60643345202207e-05
-2.58825736021534e-05
-3.16428287514715e-05
-1.18135260878207e-05
-4.38704808862782e-06
-1.51945568622736e-05
-1.20660044154397e-05
-2.42198969883283e-05
-1.66269919725271e-05
-3.03194064383485e-05
-2.39415921729159e-05
-1.08288091444987e-05
-1.17189236661691e-05
-1.90423489938904e-05
-1.23087724938805e-05
-2.98884093781033e-05
-5.15313265854047e-06
-8.5190589893362e-06
-2.77936649306184e-06
-1.65286073530787e-05
-1.56037143510118e-05
-1.35789718670158e-05
-2.50919203256434e-05
-8.93438102940175e-07
-2.19003663036753e-05
-7.72340337639837e-06
-9.73523789660873e-06
-2.8228570836743e-05
-2.8036640455801e-05
-2.27511452365761e-05
-2.58027471811052e-05
-1.28012236460907e-05
-1.07221128554185e-05
-2.75509640230643e-05
-2.58916633194506e-05
-1.89685586400175e-05
-2.4561636389937e-05
-3.13099732992442e-05
-1.86281751607177e-05
-8.8797987426132e-06
-1.86572223774931e-05
-4.90947094629906e-06
-2.87169820062882e-05
-2.7288892681849e-05
7.01609949204773e-06
-3.56340620128059e-06
-2.4011685618984e-05
-2.21091128878513e-05
-1.54832745932378e-05
-2.54334802900571e-05
-1.75265391297688e-05
-5.76534587518345e-06
-1.12517662014742e-05
-3.24999872007422e-06
-8.47016144076791e-06
-2.76352682536374e-05
-3.52008894587097e-06
-1.36111323534281e-05
-1.76077363026658e-05
-1.64084433539492e-05
-1.57974734378559e-05
-1.50602315497627e-05
-2.75939546412695e-05
-1.7590905050804e-05
-2.68740526900701e-05
-1.14746193696783e-05
-1.5331758227741e-05
-1.31851601058112e-05
-3.3230186101888e-05
-1.83636924622411e-05
-2.77166824143962e-05
-1.65442383426871e-05
-1.14431520373907e-05
-2.03204313324809e-05
-3.25146713131883e-06
-1.8691680603562e-05
-2.78407546208319e-05
-2.94998414539196e-05
-4.67032054913327e-06
-1.24146090193859e-05
-1.05511882952562e-05
2.78530087224081e-08
-3.65467432447766e-05
-2.01406096087508e-05
-1.45596185851286e-05
-9.88915760975806e-06
-1.75934957922514e-05
-1.51154248591089e-05
-2.49022006709812e-05
-1.27981483589716e-05
-2.66123375008877e-05
-2.41336537877732e-05
-1.42179879225274e-05
-3.90440270784798e-05
-3.28805759693931e-05
-1.5232634416392e-05
-1.93699977366031e-05
-1.65206886853752e-05
-1.71969190197222e-05
-1.31739625843152e-05
-1.43573844260868e-05
-1.78116897321404e-05
-1.28647068976644e-05
-8.47945219416573e-06
-1.17473040315463e-05
-2.32326472088537e-05
-3.44085814038048e-05
-1.49027511307562e-05
-4.63967505939435e-06
-2.09504956488161e-05
-1.16994307005523e-05
-1.77233006908667e-05
-1.21445431554368e-05
-1.92227336678228e-05
-1.65790289683976e-05
-1.76351520444523e-05
-1.55768043877706e-05
-1.14397326573796e-05
-1.23921969509598e-05
-8.21927119436172e-06
-1.51899925074737e-05
-1.50245931354446e-05
-2.41345999112339e-05
-1.57284410775028e-05
-2.28016090566018e-05
-7.22438945584276e-06
-2.00053595705366e-05
-1.93040129457178e-05
-1.91356231684318e-05
-1.87950477824776e-05
-1.47053995442946e-05
-2.85660311329554e-05
-9.2855685570293e-06
-6.56414345829093e-06
-9.53322945930704e-06
-4.1647205059103e-06
-1.6849198354516e-05
-6.52343069012911e-06
-2.48434514630654e-05
-7.25061541455818e-06
-1.50719003901784e-05
-2.066467679992e-05
-1.43825111247201e-05
-6.80851593024821e-06
-1.99901753421343e-05
-1.39858758604368e-05
-1.35292821533351e-05
-1.13872737705691e-05
-9.76268927084265e-06
-2.27075616874912e-05
-2.91127255781296e-05
-7.7396586567238e-06
-1.49113894378964e-05
-2.38876166579258e-05
-1.07448117154261e-05
-2.58947569217119e-05
-1.5243661924819e-05
4.23462794424398e-06
-1.93861623515113e-05
-1.45394208748037e-05
-2.07201171877311e-05
-2.29937889638923e-05
-1.74825180058877e-05
-9.21603796149606e-06
-9.96086497840352e-06
-2.19256125560461e-05
-6.39972182933879e-06
-2.48073538817576e-05
-2.19356406795007e-05
-1.99806917048984e-05
-1.42871840739402e-05
-1.12645824990697e-05
-2.30300514969294e-05
-3.22885325198424e-06
-3.70312740019831e-06
-1.19243780418372e-05
1.38932055956879e-06
-2.83801360762268e-05
-1.67370859167125e-05
-2.10425476626759e-05
-2.89309072337255e-05
-1.06325079598082e-05
-1.48357096931091e-05
-2.43403577186107e-05
-7.04053287310764e-06
-1.53132406441054e-05
-2.3198552526671e-05
-4.47593309114267e-06
-9.19501339372751e-06
-1.9024519872785e-05
-9.58793635195367e-06
-3.47245869564401e-05
-2.17232603208843e-05
-1.45690545219719e-05
-2.37673058545224e-05
-2.06205868387565e-05
-1.87491149880824e-05
-3.38375937053682e-05
-2.69445452453873e-05
-2.22423589449367e-05
-7.40120891137424e-06
-2.34542235819551e-05
-1.49040679239906e-05
-2.41998698354586e-05
-1.72670115061378e-05
-1.28661711307391e-05
-1.00091060813368e-05
-9.56218593112504e-06
-1.21506081944648e-05
-7.61328089576528e-06
-2.39997269531287e-05
-2.50127699072394e-05
-1.28005256870521e-05
-1.76479540995432e-05
-9.5428892163213e-06
-1.8792969885781e-05
-1.49964147940454e-05
-5.76018962540098e-06
-1.70518161595447e-05
-3.30253844351739e-05
-8.41261888645053e-06
-1.72694331115513e-05
-7.76695318678143e-06
-3.02839275872725e-05
-6.60187712187788e-07
-6.5941771063059e-06
-2.37968492297788e-05
-8.13460641681736e-06
-2.15138110896841e-05
-1.90637121803352e-05
-1.08851636132421e-05
-1.81784498605354e-05
3.1438019420061e-06
-1.77127982157771e-05
-2.38877653430834e-05
-7.07309824215714e-06
-1.57213027028058e-05
-1.87104179572845e-05
-7.29277357066462e-06
-1.22111334720352e-05
-2.9120606722569e-05
-1.08896165079143e-06
-1.50667052822373e-05
-9.99912526900011e-06
-2.1252504676376e-05
-1.34427995736778e-05
-1.90929602668445e-05
-2.26415744501867e-05
-1.693830599421e-05
-2.26258744088727e-05
-2.69261056852278e-05
-1.74888223545843e-05
-1.24882397752888e-05
-2.44346621929037e-05
-2.04972808683204e-05
-2.44116964812312e-05
-2.23049611363639e-06
-1.685773249039e-05
-2.71655051455061e-05
9.45917884817513e-06
-9.7683367961961e-06
-2.5622351391652e-05
-1.97870524982083e-05
-4.16445827866593e-05
-1.9785308227042e-05
-2.57286235829529e-05
-2.63461528456364e-05
-1.08069629019669e-05
-2.16109020121796e-05
4.80176257701066e-06
-8.17302277671326e-06
-2.08304869154078e-05
7.43369159524364e-06
-1.51528168968643e-06
-1.86383001093668e-05
-1.79672038041538e-05
-1.99433816447809e-05
-2.18874531807963e-05
-9.46291643836375e-06
-4.41121460921583e-06
-1.23676048018353e-05
-9.6101191620775e-06
-1.05686798092134e-05
-3.10835089124673e-05
-1.61515510978914e-05
-1.43215985892128e-05
-2.49606961765214e-05
-1.90110212459824e-05
-1.4181377468944e-05
-8.77964059030214e-06
-1.46147378046603e-05
-1.27849820224788e-05
-1.50159813759597e-05
-1.92197094485306e-06
-2.35987770021948e-05
-7.83874134808615e-06
-7.44215037898443e-06
-6.47454407456506e-07
-1.68476316572922e-05
-3.43634451612896e-05
-2.16332419257618e-06
-1.37059573373558e-05
-6.56415979614152e-06
-2.24351454704465e-05
-2.5045692589747e-05
-2.2161124327109e-05
-3.42797495221595e-06
-8.38353671364889e-07
-1.26956721322528e-05
-6.5105276807775e-06
-2.65737470483299e-05
-7.81736640638948e-06
-1.00265020697417e-05
-3.15632307966167e-05
-2.84575897208356e-05
-3.32767169973369e-05
-1.65331363480982e-05
-1.29962050512641e-05
-4.42399414524273e-05
-1.01109254926655e-05
-1.70891624064403e-05
-1.74223027820892e-05
-2.38591763245664e-05
-2.87887648263645e-05
-1.8745917671416e-05
-2.37822287124127e-05
-1.12431816803589e-05
-3.33371200320911e-05
-1.49734720667813e-05
-2.7561048101292e-05
-1.04923480743239e-05
-1.05917984829453e-05
-5.8897044845276e-06
3.11378423003992e-07
-7.46761570074711e-06
-1.68591014936415e-05
-6.59689391700213e-06
-1.94471254896363e-05
-1.26236455155859e-05
1.72500853500484e-06
-1.39036388332352e-05
-1.08301292616669e-05
-1.25503611988503e-05
-1.45771780706318e-05
-1.42101907653661e-05
-1.71106988695886e-05
-2.52352212126264e-05
-1.43070121876335e-05
-1.95573193907424e-06
-1.88666453036279e-05
6.70644280987793e-07
1.1013384445209e-05
1.54431850841393e-07
-1.22352601123596e-05
-1.97810479622729e-05
-5.81702161398162e-06
-2.91229680945017e-05
-2.40149665194785e-05
-1.98037596556467e-05
-2.4275032319078e-05
-2.63351935040555e-05
-1.33056722495105e-05
-2.66835423695802e-06
-1.07301527970908e-05
-1.96850344387199e-05
-1.52048732055261e-05
-1.66330308720096e-05
-3.25005448202419e-05
-3.07863656862647e-05
-1.16189105645361e-05
-4.38735172710893e-06
-2.6064179902224e-06
-1.85597313598163e-05
-1.04706311625266e-05
-1.36520295920709e-05
-6.21180604155298e-06
2.24803782011761e-06
-8.90025986149125e-06
-7.81765256942544e-06
-2.25671438658135e-05
-2.22621028790947e-05
-1.43616144115829e-05
-2.17783122207397e-05
-3.5988913801171e-05
-2.97498088626338e-05
-2.52176899281051e-05
-1.61185912888783e-05
-8.46283664228912e-06
-2.62535285063402e-05
-1.49121199273286e-05
-8.34699616241059e-06
-2.4780692679702e-05
-2.67587291330092e-05
-2.11215686457111e-05
-1.8995182959896e-05
-2.44236499288445e-06
-3.20388263389419e-06
-2.97502641402975e-06
-1.70696238548287e-05
-1.10346495423326e-05
-1.34534726151915e-05
-2.75722365898952e-05
-3.53744642957977e-06
-9.00264654991612e-06
-1.60166809835572e-05
-6.92891593334176e-06
-3.07576911884743e-05
7.28467143130988e-06
2.67977447849046e-06
-3.42091086552245e-05
-2.97215236583743e-05
-2.84524302644782e-05
-2.91590965123216e-05
-5.34723457518194e-06
-1.20619825511282e-05
-2.27642153897348e-05
-1.87635430902211e-05
-1.57939780785667e-05
-3.75703400438663e-05
1.07087058006862e-06
-1.57725809574098e-05
-1.0004255964855e-05
-2.43760277001468e-05
-1.65660836860974e-05
-2.4103038692825e-06
-1.58380435653481e-05
-3.06360780877962e-05
-2.24439807723113e-05
-1.91134035425621e-05
-1.66566070332139e-05
-1.11417112629929e-05
-1.47340964280644e-05
-1.28020274841256e-05
-2.20044583113757e-05
-2.95085313113877e-05
-1.76779400565371e-05
2.8512134345011e-06
-1.99376923023914e-05
-9.58101058091369e-06
-3.06683430878018e-05
-2.05525237171989e-05
-2.64014255239287e-05
-9.42905524840978e-06
-3.62462409451969e-06
-1.12851052896583e-05
-1.71362093850369e-05
-2.1893177220319e-05
-2.57263932303928e-05
-3.94518240439485e-06
-2.50899343595725e-05
-1.37814753312301e-05
-9.36236493675096e-06
-1.26465230999248e-05
-3.5444867114989e-05
-2.3544697729714e-05
-1.22961251103359e-05
-1.36458276776418e-05
-1.59573732440512e-05
-2.69592302107132e-05
-2.34934808807671e-05
-1.0157411548341e-05
-2.12200774411114e-05
-4.79097212720734e-06
-2.15177479537389e-05
-1.10707366777998e-05
-4.19502318289325e-06
-2.4854071050291e-05
-1.05499734234614e-05
-8.17873114994405e-06
-2.12367660550837e-05
-2.29096441371547e-05
-1.80232231910428e-05
-2.07950192492201e-05
-4.42079090619803e-05
-4.10754866766597e-06
-8.81734908330353e-06
-1.66416949387991e-05
-1.9299900551737e-05
-9.05603308375942e-06
-2.6310741757448e-05
-2.46181550401883e-05
-1.77467009907405e-05
-3.25080284904339e-05
-1.41724497445599e-05
-6.15065901682212e-06
-2.57213055577828e-05
-2.03029664422821e-05
-1.24336209024451e-05
-9.07254479912984e-06
-1.34371703400119e-05
-5.85918636704239e-06
-2.10864845304067e-05
-2.07916273621276e-05
-3.28383574464408e-05
-6.91692295722438e-07
-8.89128979767894e-06
2.5893487713732e-06
-6.44766342750389e-06
-1.46430256175803e-05
-7.21269159117442e-06
-1.88329630968855e-05
-1.41292805380017e-05
-1.83719519030234e-05
-3.04658959519641e-05
-1.59274610629971e-05
-1.10038585695224e-05
-3.5170086361936e-05
-2.46022319225611e-05
-7.94086196389042e-06
6.55216930812756e-08
-2.90345935048686e-05
-2.4486320757524e-05
-7.66940037102998e-06
-3.69718653487703e-05
-1.22323233160437e-05
-2.98953181125053e-05
-2.74096319772023e-05
-1.80418434488079e-05
-6.74023034505794e-06
-1.70179652205911e-05
-2.12776201580463e-05
-4.874771718713e-06
-7.85215731244254e-06
1.79208095589351e-06
-2.59728769482084e-05
-3.14430935263403e-06
-1.34454137038287e-05
-7.09035822630609e-06
-1.62697174210404e-05
-2.09670497893493e-05
-1.33134090602432e-05
-2.50654471567325e-05
-3.74472051601062e-06
-1.73677349447056e-06
-2.14657154308696e-05
-4.12457133940478e-06
-2.65234563016775e-05
-1.55966651796717e-05
-2.62853212106817e-05
-1.44617943072446e-05
-2.4063185468623e-05
-8.48044662106889e-06
-2.87855668614821e-06
-2.45640262985654e-05
-1.08863607009135e-05
-1.47937449058209e-05
-2.71483726898823e-05
-1.17766135725865e-05
-2.87521996617236e-05
-9.19769826418507e-06
-2.53783598333988e-05
-8.27585794107821e-06
-1.87372066175228e-06
-2.05267990147212e-06
-2.13460448588808e-05
-2.20996039424803e-05
-3.22739143822943e-05
-2.9173587347693e-05
-1.3515550597206e-05
-1.87451080674908e-05
-5.8367510194028e-06
-1.9171975047149e-05
-2.92004472877641e-05
-1.53860992091647e-05
-9.31551872663299e-06
-1.33665026519117e-05
-2.91295626778672e-05
-1.89737543173689e-05
-1.85546558914186e-05
-2.05054890877932e-05
-1.97571584302213e-05
-3.00809356815254e-05
-1.7889317474657e-05
-3.32919433570211e-05
-3.15478232308819e-05
-3.22600239010122e-05
-3.54200827365672e-07
-4.48893698076891e-06
-5.35612461329234e-06
-2.26203589803116e-05
-1.24803056096057e-05
-3.56882044955883e-05
-8.15384914807946e-06
-3.09184091449271e-05
-1.94663505626357e-05
-1.94221275751986e-05
-8.94551857989814e-06
-1.8924075535823e-05
-2.11905050383669e-05
-3.66440760591446e-05
-3.85528594027245e-05
-8.45510884138312e-06
1.28211612358312e-07
-2.84602443933766e-05
6.71151272568122e-06
-1.14089104866238e-06
-2.30395566607635e-05
3.64816239200579e-06
-4.47730823039476e-05
-2.59634884809778e-06
-2.95895218215736e-05
-2.77417613664238e-05
-1.71936208051443e-05
-3.93984675229919e-05
-3.11029041334349e-05
-1.0784658153194e-05
-2.87171013468581e-05
-2.53163736559754e-05
-2.94564685315875e-05
-7.20208453707724e-06
-1.61168561167665e-05
-1.72226360604768e-05
-4.3074966256358e-06
-7.88539791015942e-06
-9.12886404229833e-06
-2.49659423418103e-05
-3.03324222355318e-05
-1.88798053734786e-05
-8.38573809978239e-07
-2.52008545761638e-05
-1.77078868851012e-05
-1.97533044608604e-05
-1.76519188100192e-05
-1.4374793966577e-05
-2.28508366788197e-05
-1.67124322605614e-05
-2.44604218049171e-05
-2.0539133654648e-05
-2.69512287699732e-05
-2.4853958690676e-05
1.30053754387144e-06
-1.21487072245116e-05
-2.09143030129642e-05
-1.43188718362633e-05
-7.74132454577124e-06
-8.0554942641087e-06
-1.49833269873707e-05
-1.58251553946811e-05
-1.72954134979507e-06
-1.69718039937855e-05
-1.10072628354801e-05
-1.83359115248898e-05
-2.91930490967341e-06
-4.29855773267018e-05
-1.74464622949537e-05
-1.62492232525408e-05
-2.49070738427826e-05
-1.00230874366302e-05
-2.30093773336292e-05
-2.6264471393473e-05
-1.75252551157915e-05
-2.89916026702853e-05
-3.69494019574014e-05
-2.46092131388485e-05
-2.55992541348385e-05
-1.99513820788483e-05
-1.12901163300811e-05
-2.18165808953286e-05
-1.58719018900578e-05
-4.08059958207811e-06
-2.3736527904024e-05
-8.64751713942738e-06
-3.90316274493482e-06
-1.22966333518887e-05
-1.11876279239439e-05
-7.43758542101333e-06
-2.40339886698637e-05
-1.51374897024886e-05
-1.52984681512744e-05
-2.61205244719107e-05
-2.15189102712088e-05
-1.54181098359128e-05
-2.81858461850754e-05
-1.73975511485068e-05
1.40225023575365e-05
-5.91589806193234e-06
-7.25999660729518e-06
-2.38636202816653e-05
-3.13295506476852e-05
-1.11940214989597e-05
-3.15120865389158e-06
-2.90629011634831e-05
-1.98189210069914e-05
-1.74088214304352e-05
-1.04434865497164e-05
-1.63439771840461e-05
-3.10897200606783e-05
-2.29844461202544e-05
-1.60269274154519e-05
-1.67225261326137e-05
-2.27806125833642e-05
3.74639686604675e-07
-1.88293370595048e-05
-4.2447405525608e-06
-1.23206072279027e-05
-7.44452165614062e-06
-1.5769035203286e-05
-9.46835460133186e-06
7.14187501705421e-06
-1.01511035414446e-05
-1.86980813634443e-05
-1.47267666243959e-05
-1.41722111213246e-05
7.66285794796973e-07
-2.13679954069239e-05
-1.0308722210209e-05
-3.22038435560101e-05
-3.40143893932475e-06
-6.15407667469066e-06
-2.56611484416361e-05
-2.28037921686068e-05
-2.78723162996729e-05
-1.52972430451676e-05
-2.28210411492637e-05
-2.22985886068833e-05
-8.33681353674891e-06
-1.81351595807868e-05
-1.84207729401703e-05
-4.77731554593475e-06
-1.36762405647037e-05
-1.73228482572219e-05
-1.80483999414938e-06
-2.3232643619525e-05
-1.59619039611236e-05
-2.73358241642241e-05
-2.93206254092287e-05
-2.37559669956024e-05
-2.25253264657331e-05
-9.71564273751883e-06
-1.22260189676833e-05
-1.09505034017118e-05
-1.70019914506346e-05
-3.36001348040529e-05
-2.45328865320605e-05
-1.29426770237319e-06
-1.699815950567e-05
-2.25698003311578e-05
-3.22687727953608e-05
-2.69288501787702e-05
-3.07966694979996e-05
-7.35878710133267e-06
-1.78632403585614e-05
-2.44799794580925e-05
6.84668797580307e-06
-9.47630404243898e-06
-8.87154505095572e-06
-1.16576938355238e-05
-2.15985652222911e-05
-9.04092725953065e-06
-1.1937879043983e-05
-1.70651153951312e-05
-1.36763088998658e-05
-2.67078179166208e-05
-9.88026052506315e-06
-2.17960898622857e-05
-3.13602555808092e-05
-2.70962829219366e-05
-1.10585922983892e-05
-2.96876269878079e-05
-1.93113138192731e-05
-1.02147299870491e-05
-4.22174206739574e-06
-1.86176450384587e-05
-3.89573801820656e-05
-1.06620815817272e-05
-2.64343812315473e-05
-3.47165188813636e-05
-3.20245068867937e-05
-8.87377325491111e-07
-1.46119487989473e-05
-1.50406212660325e-05
-2.37204279393186e-05
-2.52622699788394e-05
-6.49507635898298e-06
-6.97187171912528e-06
-2.1010122656985e-05
-6.37515354548455e-06
-2.6809949677673e-06
-1.71884332193264e-05
-1.84300276019985e-05
-2.68993084598792e-05
-7.76194520152849e-06
-1.86842214332894e-05
-1.37074062161039e-05
-2.31905405062579e-05
-4.56260951559321e-05
-3.27167156683141e-05
-6.93988073436409e-06
-3.75058712445918e-06
-2.46859349193335e-05
4.60916384423035e-08
-1.10903706181102e-05
-6.05137029700362e-06
-1.9255745826235e-05
-7.97734124999665e-06
-6.66399984139369e-06
-1.84051064918242e-05
-9.15337520317572e-06
-7.24345133133677e-06
-1.84317881710376e-05
-1.2533452497319e-05
-1.34554370957353e-05
-1.54177389079755e-05
-2.54301842824339e-05
-9.77987379662453e-06
-1.02107358136623e-05
-2.08733477448259e-05
-3.00679106131944e-05
-2.51024913593278e-05
-1.44361923775471e-05
-3.61017004419721e-06
-1.99447329172713e-05
-8.91116012424197e-08
-2.4671080291976e-05
-1.12617696205387e-05
-2.02547363357043e-05
-6.6625469329015e-06
-2.16142727257836e-05
-4.41633942747626e-06
-2.36227992098412e-05
-1.44175925982345e-05
-3.50717501874756e-06
-8.2014358046217e-06
-1.23400408130804e-05
-6.2523864414903e-06
-2.18071622241792e-05
-1.74291249549348e-05
-2.04014408891133e-05
-1.76104542058199e-05
-1.20432233555283e-05
-1.11690639213134e-05
-2.29194968459921e-05
-9.22630098988595e-06
-1.39603161102378e-05
-1.48066182989545e-05
-1.83552842734781e-05
-8.57019637210356e-06
-1.6084592883712e-05
1.63694451797815e-07
-5.04308627179531e-06
-2.49999536098239e-05
-2.17245530739164e-05
-2.21982462700192e-05
-1.93636806227141e-05
-1.82170473349814e-05
-2.9302026192596e-05
-1.59727843498813e-05
-5.6634807285947e-06
-4.65310532678397e-06
-1.79785562151149e-05
-1.7600113873009e-05
-2.8277387014286e-05
-1.87847485740751e-06
-2.01905641515703e-06
-2.41214786323953e-05
-1.21025937328921e-05
-6.99003946523072e-06
-2.31871139842224e-05
-1.24381468998347e-05
-6.27719395450743e-06
-7.50731527002375e-06
-1.28544263863563e-05
-2.39222009756167e-05
-2.20212159188056e-05
-1.40315015918957e-05
-1.25801086687727e-05
-2.71581844752082e-05
-3.21825398399267e-05
-1.71328381937846e-05
-1.61382517301273e-05
-2.95326353858255e-05
-4.1934156905952e-06
-1.50699001831868e-05
-2.546972600808e-05
-2.71891815723696e-05
-9.26589511898367e-06
-7.51458723098623e-06
-1.93647557667354e-05
-1.1754222243388e-05
-1.41415646911141e-05
-1.70965114501921e-05
-7.90701956535161e-06
-1.95097238610212e-05
-2.40101611256714e-05
-1.33445442830332e-06
-1.73278775952374e-05
-1.68483518584926e-05
-2.05551124434724e-05
-2.61692595325511e-05
-1.46955338207764e-06
-1.59540521277962e-05
-5.68189415530216e-06
-1.44698151897826e-05
-2.49915942336078e-05
-1.13232955877484e-05
-1.10239649398422e-05
-2.38710094163305e-05
-7.23708880705473e-06
-2.35160151270734e-05
-9.78202328587673e-06
-1.70710811960901e-05
-1.64943164432398e-05
-2.61091192415994e-05
-1.57637717781462e-05
-2.00143424303778e-05
-9.67856409616237e-06
4.66197219358074e-06
-1.60592539741108e-05
-3.36250665520618e-05
-2.20725079809172e-05
-3.15562055382785e-06
-8.67064823415584e-06
-1.81358973150131e-05
-4.85396581231875e-06
-3.33370614643306e-05
-1.61755146221418e-05
-3.71798993726832e-06
-2.71277798530482e-05
-2.96770783611206e-05
-2.67662759394489e-05
-1.60914841675408e-05
-3.35354668152585e-05
-1.13544415361843e-05
-3.12199094053386e-05
-5.89902891023237e-06
-1.46341604176153e-05
-1.15835549113329e-05
-1.94240514825392e-05
-1.06113274730752e-05
-1.08228003184854e-05
-1.11362390225372e-05
-8.28577538339612e-06
-6.39163869751886e-06
-3.15635821979819e-05
-1.50177831679777e-05
-1.80826017602577e-05
-1.54442509987007e-05
-1.28353377135346e-05
-2.59472488564375e-05
-3.36612393625923e-05
-2.10817147446657e-05
-2.01881712361755e-05
-1.06481457197004e-06
4.1950155752881e-06
-1.65694853276203e-05
-3.10500604099718e-05
-9.48056209509111e-06
-1.18270142391779e-05
-8.61524814437058e-06
-2.08258622349279e-05
-1.77890517695759e-05
-2.04919514567188e-05
-8.2725579585329e-06
-1.84104017725518e-05
-7.93763826666248e-06
-2.09161728939202e-06
-1.16513274756893e-05
-1.12972138602124e-05
-4.63455330900421e-07
-2.3730474993907e-05
-9.88720838321388e-06
1.40062442278292e-05
-6.11286683081745e-06
-1.39122238017862e-05
-1.58893030831752e-06
-5.05386607345772e-06
-2.04391186475161e-05
-1.33364261409208e-05
-1.35401232771584e-06
-1.17708210217696e-06
-1.69358833351958e-05
5.06237464628743e-06
-2.1700259198953e-05
-2.59057121050509e-05
-9.16687737841511e-06
-1.91805462286802e-05
-1.11565110405207e-05
-4.80618195608346e-06
-8.20456293631442e-06
-2.54366452751519e-05
-2.55956947493888e-05
-3.09306115417068e-05
-1.12902788989231e-05
-1.44661265672407e-05
-9.31494887991015e-06
-1.637861662598e-05
-2.31678219359375e-05
5.00351412113129e-06
-2.56913778200285e-05
-5.13603728760987e-06
-5.74840235575167e-06
-1.86101439302479e-05
-1.75619738260573e-05
-3.47628266973508e-05
-8.93743359409412e-06
-9.62766767314833e-07
-1.34408348069539e-05
-1.75736556758632e-05
-2.58848392206968e-05
-2.01012369044989e-05
-4.67261913580861e-05
-1.58519856732871e-05
-1.01398413847035e-05
-1.98246677449485e-05
-1.20051206308801e-05
-1.98790061413931e-05
-2.8314150953284e-06
-8.83127014799747e-06
-1.55251217549323e-05
-1.946131138282e-05
-3.55268381692303e-05
-7.61450336205432e-06
-9.58188663120436e-06
-1.06538645971959e-05
-2.07104392915614e-05
-1.5089072545449e-05
-2.30540347446233e-05
-1.04002393005258e-05
-3.30568199141528e-05
-2.42092214340112e-05
-2.14405553547616e-05
-2.78312631484931e-05
-1.57743676811311e-05
-7.77445843707229e-06
-1.75251719022246e-05
3.30080368728333e-06
4.08162506276095e-06
-1.04271072914794e-05
-3.90441167331908e-06
-1.30448164702833e-05
-2.8581660001549e-06
-1.42134584205358e-05
-2.18808276363744e-05
-1.26381574876969e-05
-3.48751972273448e-05
-1.47114936762602e-05
-1.42224715824877e-05
-1.54103483426764e-05
-1.2592890967034e-05
-6.08587291716498e-06
-4.65748013790208e-06
-1.42765544957392e-05
-2.68723346733133e-05
-3.00121615330504e-05
-3.66269013911475e-06
-1.53150486544457e-05
-3.53837633204931e-05
-3.66365671299321e-05
-1.95725801031956e-05
-1.97323756504753e-05
-4.65327835061778e-06
-6.43868645780543e-06
-9.34563678707695e-06
-3.89962879176753e-06
-1.9396948786263e-06
-1.09702946965864e-05
-7.78816718098044e-06
-1.74095573133465e-05
-1.10761537602934e-05
-2.83100249057023e-05
-1.98560000985737e-05
-7.8494020420556e-06
-6.40021440179108e-06
-2.18653305263688e-05
-9.42646488439051e-06
7.64688412533065e-07
-2.02800170460071e-05
-7.59414756566435e-06
-3.33353975124411e-05
-1.59403383314869e-05
-4.62244452317455e-05
-2.37555278605174e-05
-6.78874424149859e-06
-1.42987828233692e-05
-2.99008512514458e-05
-1.00449992015529e-05
-8.0582328626753e-06
-6.76239001779337e-06
-3.56886677639285e-05
-1.34659145063379e-05
-1.03860208361917e-05
-5.87384208936213e-06
-2.84258947435667e-05
-1.37082451684373e-05
-3.43597705833062e-05
-3.14800103562248e-05
-1.72368809759364e-05
-2.32234356127377e-05
-2.75554964037269e-06
2.72931752292018e-06
-9.77339045289887e-06
-1.34428450043927e-05
-8.9491577769224e-06
-7.91792401853594e-06
-4.4597126349065e-06
-7.47601036131852e-06
-2.98583068586095e-05
-1.38816744992114e-05
-1.36833759419388e-05
-1.38459355000526e-05
-2.55464843376749e-05
-2.58123398328718e-05
-1.81256098336522e-05
-1.21933851603075e-05
-1.38253739515315e-05
-1.11416448625178e-05
-2.18388134091613e-05
-1.47420111442307e-05
-2.40051503354844e-05
-1.61747075424536e-05
-1.81381292033573e-05
-2.32544936931977e-05
-2.57086083695793e-06
-3.08502715379713e-05
-2.52702501832829e-05
-1.64175857758429e-05
-2.26212688216023e-05
-1.1893135640648e-05
-1.53728342912463e-05
-1.11078601579024e-05
-1.62726574882241e-05
-1.91515278319388e-05
-2.01944504463054e-05
4.6308946478724e-06
-3.6831263406322e-06
-1.09410891368703e-05
-2.09904299719017e-05
-8.33851252633708e-06
-1.0391614118867e-05
-8.19632754093725e-06
-1.49200711393057e-05
-1.12165999427092e-05
-1.95158042030851e-05
-1.23791642756169e-05
-1.70718574463896e-05
-2.62307047680626e-05
-1.00476378113917e-05
-2.47759559084032e-05
-2.63933523076736e-05
-1.92406454926576e-05
-8.89776091295801e-06
-1.45126974645321e-05
-1.76782593597682e-05
-1.93145459565332e-05
-9.76650256367711e-06
-2.02505630504813e-05
-3.91571405754273e-05
-4.52870868770321e-06
-3.37461286590934e-05
-1.05208658992597e-05
1.64074306431169e-05
-1.33531578962247e-05
-2.64208504872915e-05
-2.64083744835538e-05
-3.33403557495481e-05
2.99764243131753e-06
7.14439425573535e-07
-2.44821012457007e-05
-2.19284378440544e-05
-2.52636280201727e-05
-9.37662951877907e-06
-2.20025447495406e-05
-1.57604929599922e-05
-2.5385865258226e-05
-3.24457412143098e-05
-1.47843035223034e-05
-2.00514628270197e-05
-1.2429710625707e-05
-2.35766801320959e-05
-2.66796374365995e-05
-1.98162317294876e-05
-1.96645791069636e-05
2.08822003962839e-06
-7.02341734263605e-06
-8.01110480066361e-07
-2.12303185003001e-05
-3.11159826049004e-06
-1.92278697225886e-05
-2.67366500428562e-05
-1.30550613769741e-05
-7.81383159122578e-06
-1.08315795264056e-05
-2.58392546621516e-05
-1.8578382287371e-05
-2.96808544246965e-06
-1.08201273586259e-05
-1.87174929392977e-05
-1.47624414582421e-05
-3.50125824450971e-05
-4.50231770975944e-06
-1.84206002782509e-05
-1.38703384614024e-05
-2.52716018100966e-05
-1.95107807679645e-05
-6.72968167527023e-06
-9.011858172699e-06
-1.61097595235767e-06
-1.60223648920683e-05
-1.41587276529564e-05
-1.00874764892172e-05
-1.27965740939947e-05
-3.22527992733166e-05
-3.37505492889588e-05
-2.19217592601423e-05
-1.50564377355807e-05
-2.66461808154274e-05
-3.18898256558756e-05
-2.03701134326251e-05
-1.91556401882904e-05
5.31922869163429e-06
-1.64906445065357e-05
-1.71362035029839e-05
-2.53152547225839e-05
-1.74845772074876e-05
-1.61964131401822e-05
-9.41492954704162e-06
-4.90823731659578e-06
-2.87751291856011e-05
-1.79354725613139e-05
7.90226251991512e-06
-2.29943000958287e-05
-2.00421056819011e-05
-5.867368289865e-06
-2.17634212452781e-05
-3.02761723628349e-06
-5.7992492819763e-06
-1.55694575600071e-05
-2.20141667184401e-05
-1.85946716566727e-05
-2.13114602539197e-05
-1.11907181766459e-05
-1.53520784868671e-05
-6.17693786179692e-06
-5.56679391060814e-06
-3.84957433501579e-05
-1.44132716172041e-06
-9.24491132253202e-06
-3.2068345567654e-05
-2.39930487628049e-05
-1.64288263543638e-05
-8.05528277926126e-06
-1.14687549617131e-05
-1.20186955314839e-05
-1.03777362877809e-05
4.53239664672752e-08
-1.72493016128345e-05
-8.15157925842872e-06
-3.71969929533491e-06
-1.62387523698679e-05
-4.63932841989639e-06
-1.40451898403821e-05
-3.33613896548235e-05
-6.90232582715032e-06
-2.90862334193422e-05
-2.41112751784532e-06
-2.6724123115688e-05
-2.16368872343578e-06
3.99845505073773e-06
-2.4898486498506e-05
-1.4589568353024e-07
1.9414834586322e-05
-2.24370035151707e-05
-1.00163199032292e-05
-2.5485255173332e-05
-1.61586157499303e-05
-1.0447443872112e-05
-2.548888389342e-05
-6.04971838152646e-06
-2.93115184216613e-05
-1.46404537641899e-05
-2.81642824805275e-05
-2.35748745998895e-05
-1.47313350661243e-05
-1.88792821368391e-05
-1.5731634828926e-05
-2.29957246917801e-06
-1.75553910387867e-05
-2.00853340727135e-05
-3.59247731889231e-05
-1.25323282065553e-05
-2.77799860822619e-06
1.01690976499469e-05
-1.1419614992798e-05
-2.09128252582232e-05
-2.19674432470376e-05
-2.34544429500523e-05
-3.48172507647628e-05
-1.2969650592387e-05
-2.39598272812915e-05
-1.55074383819605e-05
-1.04289578677503e-05
-1.15395141698238e-05
-3.70049331284377e-05
-7.5164182571552e-06
3.51646576401885e-06
-3.3256998364188e-06
-2.69972230155032e-05
-8.01846562807231e-06
-1.84161059662883e-05
-1.62861872273596e-05
-1.4826712363455e-05
-1.29447504827847e-05
-1.41903886375764e-05
-1.19641409021387e-05
-2.87808454703427e-05
-9.74344984866845e-06
1.17954334673624e-06
-1.30538758598363e-05
-9.16887268880711e-06
-2.68036195499631e-05
-2.15705192271473e-05
-1.82713335818062e-05
-2.96060936668603e-05
-2.16902687419179e-05
-1.21651550259104e-05
-7.33015234787686e-06
-1.17586618285676e-05
-1.37654895950001e-05
-2.19827255231534e-05
-1.73579620972396e-05
-6.91087335942527e-06
-1.51619190700919e-05
-2.33481753347283e-05
-3.13401071457565e-05
-1.71223929370699e-05
-1.81206934865792e-05
-3.78565401546188e-05
-2.60292865518052e-05
-9.96030162060681e-06
-7.96777971707432e-06
-1.44703383327088e-05
-1.47677050439099e-05
-3.31744620408116e-05
-2.92672063315692e-05
-3.31717572146394e-05
-1.69645569434818e-05
-4.00125353927661e-06
-1.81403847802821e-05
-1.98747832640672e-05
-1.45330397030421e-05
-2.8375275235004e-05
-2.02711464936426e-05
-2.03680044840601e-05
-2.54483196270562e-05
-2.48284689164187e-05
-2.41318397387587e-05
-1.42399100459138e-05
-3.22027102500758e-06
-1.90459049397917e-05
-8.93441087940615e-06
-1.14705554243219e-05
-1.56080756534184e-05
-2.11654641147408e-05
-1.31386589203305e-05
-2.13760978480149e-05
-1.7200983741888e-05
-1.90463912691812e-05
-1.83367714124086e-05
-2.89122243979035e-06
-2.33840218966431e-05
-2.62379931365886e-05
-3.12200816584382e-05
-1.36192353934296e-05
-7.86571420252949e-06
-1.10035009006234e-05
-2.00171012224268e-05
-2.14187237705948e-05
-6.42495486924494e-06
-1.48466965389559e-05
-2.27570928713766e-05
-1.20809366734492e-05
-2.30337665030106e-05
-1.70767463389203e-05
-9.87558230860063e-06
1.10622191035297e-06
-3.56552328104109e-05
6.46639132759118e-07
-1.07463631308895e-05
-2.50142914987499e-05
-2.23281747009645e-05
-9.67045886959709e-06
-2.32816488865821e-05
-7.8764235816807e-06
-2.94704322322243e-05
-2.83356501165754e-05
-2.49562177567219e-05
-1.57889580530038e-05
-1.4934783817002e-05
-2.52406894938869e-05
-2.03540565309576e-05
-2.64789484439724e-05
-2.42806164534809e-05
-1.39313800415394e-05
-1.10798225981318e-05
-5.11061087499132e-06
-1.67161431059266e-05
-1.09187457326114e-05
-1.35106772927994e-05
-1.26851546791352e-05
-3.36746708094004e-05
-2.06880839426837e-05
-6.40109160998558e-06
-4.63382233803582e-06
-2.35026541790449e-05
-3.93298786741485e-05
-3.59773326342372e-05
-2.35578279793606e-05
-2.64027274978477e-05
-9.84397934490967e-06
-9.55796616486585e-06
-2.54459891859922e-05
-9.81476661829405e-06
-1.93611081049039e-06
-1.67006192372153e-05
-2.5486917946754e-05
-1.41754978102821e-05
-8.26187736569821e-06
-2.55369616853511e-05
-2.36895189873798e-05
-1.08070440800728e-05
-2.45302161288437e-05
-1.94541172025957e-05
-2.45947382602401e-05
-2.25411619644166e-05
-6.64613881006342e-06
7.54468847438761e-07
-1.38480417499077e-05
-1.8899998700602e-05
-2.96924382509595e-05
-1.7893865049399e-05
-5.79943586676189e-06
-2.03956772310658e-05
-1.08918524088018e-05
-6.01000579274616e-06
-2.42109435921198e-05
-1.00512523848718e-05
-1.46608398347532e-05
8.24568684842031e-07
-1.22959683294475e-05
-2.84546045070014e-05
-1.20362209794012e-05
-1.05066469304219e-05
6.90473524952373e-06
2.89016172277752e-06
-2.71599313823459e-05
-1.23295073241414e-05
-7.50565978730843e-06
-1.65818803302317e-05
-3.21091912257731e-05
-6.43677878876298e-06
-2.24395651336253e-05
-1.94076529279798e-05
-8.93245530231443e-06
-8.33048838821911e-06
-1.77248081684549e-05
3.03164448644819e-06
-1.04205155028225e-05
-5.75957254085262e-06
-1.59612962644947e-05
-1.98649595253152e-05
-1.65367634959085e-05
-3.89334740276638e-06
-5.61910988404098e-06
1.28336112009701e-05
-1.68485949831347e-05
-2.28836509049119e-05
-1.95297705100084e-05
-2.4110664841768e-05
-3.17648761481296e-05
-1.35960656006424e-05
-1.5608585602884e-05
-1.73792134937798e-06
3.21763498150678e-06
-1.46413455550956e-05
-2.88512184953583e-05
-5.50880921144985e-07
-9.04997650696081e-06
-2.05773170651493e-05
-1.67795000167654e-05
-1.23506541371316e-05
-1.01439959563637e-05
-2.91565495197587e-05
-3.86112740108501e-05
-1.53401830280589e-05
-1.08683007079641e-05
-1.80140882900614e-05
-1.54794529471442e-05
-2.00125242771361e-05
-2.13818520268953e-05
4.13295905965525e-07
-1.6013829605915e-05
-2.31159953745633e-05
-1.15616284489671e-05
-1.69903951466675e-05
-1.50735226918387e-05
-9.97515943237494e-06
4.64566296301625e-06
-3.09664065842305e-05
-6.94800503615422e-06
-1.56995073660939e-05
-1.82708546099463e-05
7.84539159247182e-07
-2.83665628844186e-05
-5.27687432248273e-06
-6.97643267113346e-06
-1.51497621520408e-05
-2.09123690748296e-05
7.89070264346822e-06
-2.28919955938974e-05
-1.08407636945077e-05
-3.85043583995886e-05
-2.18185399548256e-05
-2.67018642716545e-05
4.03646055974494e-06
-1.40156828315191e-05
-1.77714369766332e-05
-2.23315298266715e-05
-1.73586677274985e-05
-1.04922814913966e-05
-1.25905910532083e-05
-2.05326198825173e-05
-2.69860183948841e-05
-3.64537892638753e-05
-1.44721182697162e-05
-1.04374282456792e-05
-1.12090258380456e-05
-3.07358400469755e-05
-9.90701616675996e-06
-2.4554618664759e-05
-2.08786984842699e-05
-1.91829176540676e-05
-9.34018857423289e-06
-8.65702652421044e-06
-1.63169603828973e-05
-2.42664121056023e-05
-1.65334975800627e-05
-1.63123981907647e-05
-1.14710878496268e-05
-1.65303836828876e-05
-1.44697165979854e-05
-2.04782258511263e-05
8.01328017380914e-06
-2.59927883878245e-05
-2.78249862654275e-05
-1.92713100561581e-05
-1.89128286291366e-05
-9.85785276490844e-06
-1.67609640339952e-05
-1.32661121441332e-05
-3.14410128597803e-05
-5.25932279547418e-06
-2.24960680522573e-05
-3.49769237201911e-05
-1.26640793152685e-05
-3.49211358802074e-05
-3.18538804779546e-05
-4.85558847402621e-07
-3.30839981594624e-05
-3.14779974530357e-05
-2.7067577897123e-05
-1.03562035965004e-05
-1.21660289147171e-05
-2.15798914521881e-05
-1.29621715240657e-05
-2.33232343002782e-05
-1.72647784250837e-05
-6.74583166268229e-06
-4.22100287484772e-05
-2.60352985171287e-06
-3.02234605971431e-06
-2.97105349480466e-05
-1.61333426321477e-05
1.91835564393213e-06
-5.09671888104778e-06
-1.45757137781601e-05
-1.20902907513303e-05
-4.34868871698533e-06
-1.51980536328722e-05
-2.05215963174713e-05
-2.1103589335967e-05
-3.98469974982621e-06
-1.09260716935157e-05
-2.26482662884628e-05
-5.1157041530147e-06
-3.70118342423985e-05
-1.65283293407506e-05
-1.05964459117263e-05
-3.68718966830729e-05
-8.78007914817634e-06
-8.77232651257399e-06
-2.54709882667405e-05
-2.10431703783577e-05
-1.49062710618602e-05
-2.33252376539573e-05
-1.6076761635412e-05
-1.93400688102124e-05
-1.38262150694731e-05
-1.92605075292159e-05
-1.2302072537358e-05
-1.77594446620705e-05
-3.08239063322225e-05
-1.11754167059466e-05
-5.42439505205821e-06
-1.06053745151837e-05
-3.32954945814045e-06
-3.33010340023659e-05
-1.14123381827176e-05
-2.32842804847561e-05
-3.47540121778454e-05
-8.52077771514438e-06
-1.99529323697765e-05
-3.51270747271702e-05
-3.73860067531248e-06
-4.67972779535414e-06
-4.1330922826712e-05
-8.64229736453701e-06
-4.41340395316202e-06
-1.81531622571715e-05
-2.03850107567413e-06
-4.57228917860127e-06
-1.45751300183903e-05
-1.3621559824394e-05
-2.31279230311265e-05
-2.5995368944012e-05
-1.65935948984441e-05
-2.23332107158443e-05
-1.13198922594314e-05
-1.87966098461618e-05
-1.97679946055846e-05
-1.34770984068618e-05
-8.93947917315092e-06
2.2897868195177e-06
-8.15287152593536e-06
-1.65435796121046e-05
-1.28282514269565e-06
-2.82730914630913e-05
-1.24782988169169e-05
-3.82414886768564e-06
-6.33583159017214e-06
-3.27625485409218e-05
-1.83147841366367e-05
-3.71781497980067e-05
-1.66760092863123e-05
-2.9608782632375e-05
-2.26262979834113e-05
-4.55416005030727e-06
-1.68749445641213e-05
-1.19331464021548e-05
-3.76026324530665e-05
-8.00809168561451e-06
-7.60467082005323e-06
-1.46596979405055e-05
-9.74851748386436e-06
-1.06894309995401e-05
-2.42503359270451e-05
-2.14002137199788e-05
-1.87749691635141e-05
-2.13358626109063e-05
-4.31386305684222e-07
-2.49221300465098e-05
-1.26046223897621e-05
-3.44739036724228e-05
-3.07109389530761e-05
-2.99645297210643e-05
-2.42955626122297e-05
3.5240080494691e-06
4.88532556225135e-06
-2.81292528198092e-05
-6.19188054495855e-06
-2.31583357137737e-05
-3.17967591962001e-06
-2.61303884531715e-05
-3.01459574800783e-05
8.61328607612036e-06
-3.92488832693009e-05
-3.05434223065972e-05
-1.08079697301312e-05
-2.26893694269882e-05
-1.2811064670024e-05
-1.07277244936647e-05
-2.42597366373556e-05
-2.2606323741144e-05
-1.51971878785823e-05
-1.41701183263392e-05
-1.62796336274746e-05
-3.46778704727759e-05
-2.13030563863085e-05
-9.2360202231541e-06
-8.31328941366012e-06
-1.8240951513964e-05
-2.64122514933285e-05
-1.81459719309952e-05
-5.88647257076221e-06
-1.34380627868521e-05
-3.08508536944612e-05
-1.86847846075108e-05
-1.75048740389349e-05
-2.53847314564094e-05
-3.2736788356673e-05
-2.8602124774379e-05
-2.69162838525333e-05
-1.92918366716463e-05
-1.77539515455214e-05
-1.31248693635307e-06
-4.14759003037195e-06
-4.47208087348379e-06
-1.02292975513815e-05
-2.7644068461378e-05
-2.43211830520468e-05
-1.460978011429e-05
-9.50081002804357e-06
-2.69906889773388e-05
-2.52609855965114e-05
-7.71548868726857e-06
-8.49859145368638e-06
-2.25386376777198e-05
-1.4305685124955e-05
-2.38978928881981e-05
-2.48280881211466e-05
-2.6356080364879e-05
-1.49502660578668e-05
-9.7723764601204e-06
-1.7655301610332e-05
-3.05862991290385e-05
-1.34861493093587e-05
-3.62540283830455e-05
-1.7057509227696e-05
-3.25384756557817e-06
-3.24644035145105e-05
-1.42899025875756e-05
-3.17731279913121e-06
-3.03977732289322e-05
-8.41147901245722e-07
-2.88814205182508e-05
-1.24852673548222e-05
1.10996137211527e-05
-1.43962371714029e-05
-1.79374780974216e-05
-1.20839212907568e-05
-2.24865441301993e-05
-1.0077025452772e-05
-1.65881997067145e-05
-1.80835763889721e-05
-1.01798981067291e-05
-3.79554209463273e-05
-2.29851019266621e-05
-1.68326474782254e-05
-1.39286241399024e-05
-3.29775815620356e-05
-1.4749135123711e-05
-1.6712754756003e-05
-1.70598145989773e-05
-3.2878269898474e-06
-1.27161961752369e-05
-5.78065727681803e-06
-1.85139000748423e-05
-1.96935523236514e-05
-8.37871760012757e-06
-7.25312431338149e-06
-8.6980112292888e-06
-3.89943501989133e-06
-6.32861096449536e-07
-1.66871257757323e-05
-9.19711692955532e-06
-9.79087877800665e-06
-1.3341309626456e-05
-3.90275324882773e-05
-3.25118013443192e-05
-8.93906391217958e-06
-2.8827856050362e-05
-8.75381672102047e-06
-1.80626076078436e-05
-2.00090456238367e-05
-2.9252616851148e-05
-2.01802916512213e-06
-2.0194901864448e-05
-2.54102220682652e-05
-4.48486668797639e-06
-2.13173280656906e-05
9.39591942780973e-06
-2.73850925422369e-05
-1.15534123232822e-05
-1.86593739525311e-05
-1.69739347527954e-05
-1.71769723460339e-05
5.58767702389412e-07
-7.67839949366779e-06
-1.59777777308438e-05
3.04961546439828e-06
-3.44398082731037e-05
-3.95488930331842e-05
-2.49623714349864e-05
2.80821269657694e-06
-4.68994267314048e-06
-2.41318179834539e-05
-2.41794384585249e-05
-6.65027173959788e-06
-1.25957514056727e-06
-1.72039345669384e-05
-6.63911392814264e-06
-2.16015711531003e-05
-2.67143564201997e-05
-2.307910577058e-05
-1.7849007622365e-05
-1.07671642090381e-05
-1.5679533499903e-05
-3.09230066207031e-05
-3.25593121658463e-05
-5.91412895167202e-06
-5.24468373017473e-06
-3.20432623075896e-05
-1.28940564477158e-05
-1.15425318641971e-05
-7.04223540701291e-06
-3.04712180780624e-05
-3.18346939903763e-05
-9.90606968960988e-06
-1.43450383964682e-05
-3.33424700515483e-05
-1.60449881339501e-05
-1.39345058717695e-05
-1.2728310050188e-05
-2.27892659017969e-05
-2.30887528676054e-05
-2.42878420809682e-05
-3.03368037780872e-06
-1.94211366732501e-05
-2.8130949138831e-05
-2.86045574037149e-05
-1.28247118879218e-05
-3.83311306697498e-06
-3.89041896582774e-06
-2.20789061656785e-05
-1.76761454496179e-05
-8.89054672500774e-06
-3.07973287421342e-05
-1.61287157573263e-05
-9.23185348725644e-07
-1.98309802565976e-05
-2.90182520456265e-05
