# Supplementary material for: Research on computational propagation and identification of mine microseismic signals based on deep learning
Source: PLoS One. 2025 Oct 22;20(10):e0334641. doi: 10.1371/journal.pone.0334641 (PMC12543183; doi:10.1371/journal.pone.0334641)
Supplement: S11 Data — (ZIP) [file pone.0334641.s011.zip › 000101100002670.xlsx_0.txt_24.txt.txt]

-2.81990904060115e-05
-2.84821161918228e-05
-1.96011793580229e-05
4.14394235443529e-06
-1.32507093484868e-05
-1.56683989041739e-05
-1.85133856065235e-05
-8.78558724237066e-06
-8.58587167275978e-06
-2.04748697554561e-05
-2.24684951426288e-05
-2.83768704674663e-05
-1.64521438438374e-05
-1.25476550329012e-05
-3.03944060165211e-05
-3.30953963315767e-06
-1.88377872756255e-05
-1.40643600393751e-05
-2.50100098904762e-05
5.84743972162542e-06
-3.61492098129183e-05
-2.34156250762392e-05
-1.1460146000035e-05
-1.24724810322543e-05
-2.02475167513346e-05
-6.84086784092862e-06
-1.8879714929941e-05
-2.57495184858456e-05
3.25894699126743e-06
-1.37311905514428e-05
-1.94422915455476e-05
-1.38043218894747e-05
-1.07824531777561e-05
-2.44724441887476e-05
-2.69363267111795e-05
-1.56738737218857e-05
-1.11249538895307e-05
-2.26090154207244e-05
-1.99592411350419e-05
-3.03414841864615e-05
-2.21666661289154e-05
-2.05659977308038e-05
-1.35153766754301e-05
-4.10335874198672e-06
-1.31921055043786e-05
-3.12962033084075e-05
-2.62542611452362e-05
-1.46724696149729e-05
-1.42359958071156e-05
-2.02479013887883e-05
-1.31599793101574e-05
-1.27254725970762e-05
-1.41920579045196e-06
-7.3195625322215e-06
-2.77965005225132e-05
-1.28465150745781e-05
-8.60462631459228e-06
-2.23594926246474e-05
6.60517916281511e-07
-1.41011751241084e-05
-2.76124984832537e-05
3.99665639602146e-07
-1.90416330279887e-05
-1.45338745311161e-05
-7.80988254831541e-06
-3.11923233168869e-06
-9.32236767567607e-06
-2.36578905019875e-05
-1.13104067393794e-05
-1.88773152468207e-05
-9.52272534892773e-06
-1.48326808399046e-05
-2.56769254421089e-05
-1.37333357221014e-05
-3.57824614199932e-05
-1.74762265053551e-05
-3.20134973260378e-05
-2.10033795255771e-05
-2.22716709045016e-05
-2.33044437703205e-05
-2.04814293999013e-05
-5.57221089967848e-06
-2.72818056262521e-05
-1.8698851600916e-05
-4.55734983259108e-06
-1.69975887389449e-05
-3.40677185885373e-05
-6.92125273740592e-06
8.72654066583428e-06
-1.90140141575104e-05
-3.20589306140738e-05
-1.2924720407261e-05
-2.00005303643463e-05
-1.6164996158544e-05
-3.16790329439539e-05
-2.13435244433729e-05
-1.36412993571447e-05
-1.37184402256721e-05
-7.16759142811526e-06
-3.00748793829807e-06
-2.93379341506574e-05
-5.91656119639265e-06
-1.67043915488176e-05
-1.50211518099327e-05
-1.09435407311253e-05
-2.24854425409732e-05
-2.03855107790833e-05
-5.7287395978086e-06
5.90029763104525e-06
-3.21469926349813e-05
1.77027929280642e-07
-1.98260045838371e-05
-3.32462914536301e-05
-1.969828175743e-05
-2.85083572299643e-05
-2.98103244551069e-05
-2.73531606090128e-05
-3.03018375730647e-05
-1.13325260768236e-05
-4.61017019581972e-06
-5.38675686933484e-06
-1.31901551580462e-05
-1.50043614255666e-05
-1.76892192821752e-05
-9.01692676002376e-06
-2.04342226111562e-05
-1.25666981606639e-05
-1.14453184617641e-05
-4.36537041294099e-06
-8.24325772187365e-06
-9.12661684766205e-06
-1.81076072128038e-05
-1.1116074359051e-05
8.77452620192228e-07
-2.14951882266801e-05
1.09258689219152e-06
-2.95996710051954e-05
-3.26656299419324e-05
-2.95765687726701e-05
-1.26559993794053e-05
-1.1044304413799e-05
-2.30194337821792e-05
-1.54498278684394e-05
-2.67579892344139e-05
-2.19253537845259e-05
-2.49108624271206e-05
-2.00006207484875e-05
-2.29383742276345e-06
-1.76746368080187e-05
-5.69397407869213e-06
-1.42431445088422e-05
3.91119790381727e-06
-4.25453283690735e-05
-2.17577867562661e-05
-3.50983396964111e-06
-1.81188434700243e-05
-3.09292571710219e-05
-1.98695489112452e-05
-2.69304517652314e-05
9.24573202293232e-07
-4.25794069187543e-05
-1.16351079104181e-05
-2.05053348041554e-05
-8.02590048990986e-06
-4.77149884258522e-06
-2.67041058793433e-05
-1.01150654653325e-05
-3.23951329740751e-05
-1.68705202608112e-05
1.48777550597272e-07
-3.12720540473133e-05
-6.49138679653245e-06
-1.99502315443629e-05
1.09629713069197e-06
-2.15080093207119e-05
-2.0175846294864e-05
-7.31743539187332e-06
-1.81531830155994e-05
-1.03971484767054e-05
-1.07594314742527e-06
-1.75996959392262e-05
-2.39392155921947e-05
-1.994863189567e-05
-7.36880556159212e-07
-8.3266139701393e-06
-2.17331423846456e-05
4.07742412388396e-07
-6.73004846006847e-06
-1.59542183278675e-05
-4.9475716485195e-06
-2.56379649335081e-05
-1.48259463567688e-05
-9.69645697333051e-06
-6.09324538986994e-06
-2.6391850460013e-05
-2.61463077175e-05
-3.72118228620989e-05
-2.07597252962483e-05
-2.62531618604946e-05
-2.34213787795091e-05
-1.95642639024316e-05
-3.41648552186943e-05
-1.1211073900448e-05
-5.80858868881128e-06
-4.53693841840991e-06
-8.99840678273639e-06
-2.84902252181302e-05
-1.2557809909798e-05
-2.07605019581105e-05
-1.59925002716054e-05
-2.44156674399439e-06
-7.60389978738682e-06
-3.08895269785058e-05
-1.30434522044246e-05
-2.34551920871371e-05
-1.99642508984074e-05
-6.80160211174997e-06
-1.31840293795729e-05
-8.35628831759026e-06
-5.04695158142975e-06
-3.80568666856266e-06
-2.71735033054475e-05
-5.46596666672179e-06
-2.48398467148378e-05
-1.50402926187411e-05
-1.05882348059422e-05
-2.24944548661901e-05
-2.89083741342502e-05
-2.02600336401335e-06
-2.14911412833302e-05
-1.22664405020741e-05
-1.77274368053322e-05
-1.35083069806466e-06
-3.07637471456215e-06
-2.78240761159459e-05
-1.11910933838281e-05
-8.02066532565584e-06
-1.6836690450269e-05
-1.23141709163995e-05
-3.8573342103366e-08
1.09863985301481e-06
-2.95352199630892e-05
-1.74164148003539e-05
-1.88545217088798e-05
-7.50817496243908e-06
-2.16384154342554e-05
-2.81687674388567e-05
-1.30513213950034e-05
-1.07104004909276e-05
-2.4255365461376e-05
-3.13547723347316e-05
-2.58072149635992e-05
-2.56180925340971e-05
-1.20364573322785e-05
-4.12915796293077e-05
-1.42377097650633e-05
-1.91322800399023e-05
-8.27501100953446e-06
-2.11579400089911e-05
-2.61062541934647e-05
-1.08211456257786e-05
-1.39426473537068e-05
-1.37466256620766e-05
-8.25699483672309e-06
-2.15397013313017e-05
-1.72350302165033e-05
6.48852886254515e-07
-2.41778961390638e-05
-3.1239575701336e-05
-2.31744289779637e-05
-3.04920756065025e-05
-1.86375995643e-05
-2.52514878330434e-05
-8.93664566307232e-06
-1.97627291176563e-05
-1.98607402457082e-05
-2.49083802594783e-05
-3.7139493487967e-05
9.06383305230175e-06
-2.02061768988991e-05
-2.29301743040766e-05
-1.63341596318931e-05
-3.48036501347747e-05
-2.6862907638015e-05
-1.61016397786252e-05
-2.56016873641156e-05
-1.37139415986256e-05
-5.87183491502425e-06
-1.34686698252035e-05
-2.61306594692434e-05
-1.60765839929647e-05
-2.43924371124936e-05
-1.20011810501315e-05
-1.92173651763323e-05
-2.57322008210646e-05
-1.88851864857198e-05
-1.66804595655953e-05
-1.1288034061891e-05
-1.81757011687686e-05
-1.18108036291613e-05
-1.2686840429347e-05
-2.33200526487583e-05
-2.25795494913278e-05
-1.40565005812854e-06
-2.42179037021466e-05
-4.34060796076322e-06
-4.05212055755198e-06
-8.43673948518192e-06
-4.84921708786095e-06
-2.11988148610141e-05
-3.4407834142763e-05
-2.65216486461685e-05
-1.48141334630884e-06
-1.92253400845165e-05
-1.16824669529387e-05
-1.04068540319865e-06
-2.35298871112748e-05
-2.85128009437487e-05
-7.94985914969736e-06
-8.37726490588641e-06
-1.59306604985937e-05
-3.28077320165275e-05
-5.80330971434472e-06
-4.10191883975729e-06
-1.88416169091383e-05
-2.51688562829203e-05
-2.77481797256807e-05
-2.51758533666192e-05
-2.35565560673967e-05
-2.22893723882398e-05
-2.79107320778005e-05
-1.1140553914728e-05
-3.11445577590416e-05
-9.6776585365606e-06
-1.18475803626609e-05
-2.4057785199513e-05
-1.21721874195115e-05
-6.51262060643389e-06
-1.44180317825393e-05
-1.88954487713608e-05
-1.77857283181489e-05
-2.39530346632765e-05
-3.40439408674602e-05
-2.7781457893995e-05
-1.99738830913236e-05
-2.08990315281506e-05
-2.92851599269713e-05
-1.17710886828671e-05
-5.88355018022164e-06
-1.95218735720756e-05
-1.05281787317694e-05
-6.36246304763293e-06
-2.71918582717266e-05
-2.21357126412341e-05
3.46159741850506e-06
-1.95521038844924e-05
-8.48369755545245e-06
3.73030683891176e-07
-8.39520040207106e-06
-7.1475550059104e-06
-1.28229537023276e-05
-2.21998820912335e-05
-2.3813970922944e-05
-2.50067515605421e-05
-7.67501109961405e-06
-1.83084029914815e-05
2.98137937885534e-06
-1.70223340170001e-05
-2.40789330514058e-05
-2.53380822839478e-05
-3.40823726594696e-05
-1.9884251657773e-05
-2.4748743799829e-05
-3.35410348984954e-05
-3.54507285271372e-05
-2.08985794336355e-05
-3.5128260129531e-06
-2.66058225659168e-05
-3.13195040005318e-06
-6.18114510962866e-06
-2.00205988393155e-05
-2.52952595533035e-05
7.42908714472003e-06
-2.31218758158689e-05
-8.46277645211906e-06
-2.58360924428914e-05
-1.13565428609398e-05
-1.85639360988891e-05
-1.49346499331825e-05
-2.10315424550914e-05
6.38699976246897e-06
-1.57489613694306e-05
-2.00876810109298e-05
-2.7005802970204e-05
-2.4341227744974e-05
-1.43513160179631e-05
-1.24518123828304e-05
-1.48684243196225e-05
-2.88309575239916e-05
-1.1468474910045e-05
-1.89728548887678e-05
-6.55540281343612e-06
6.81525679362409e-06
-2.19907104100002e-05
-8.78049733407863e-06
-1.57982011485021e-05
-1.70845288852642e-05
-1.54598295097637e-05
-1.1011889371907e-05
-1.75456220087099e-05
-2.06812594741114e-05
-1.71960583872035e-05
-8.33684261891694e-06
-1.32000763555105e-05
-1.38200154535849e-06
-1.99369806705761e-05
1.92214708205044e-06
3.13442547573824e-06
-2.33230720717386e-05
-2.40415200881518e-05
1.61392182190628e-05
-2.40461295749265e-05
-1.56786698093179e-05
-1.70229516549645e-06
-2.48055224557053e-05
-4.25618479276704e-06
-1.50536268674822e-05
-1.91991651631547e-05
-2.63688058983702e-06
-1.16376043503204e-05
1.11444034745174e-05
-2.68049718880004e-05
-3.85891139812408e-06
-2.37974964504101e-05
-6.74985984357134e-06
-1.16755227327801e-05
-1.53639079663893e-05
-3.20570455631478e-05
-1.79531743160826e-05
-1.34901783957647e-05
-3.38198332419037e-05
-2.61174204146144e-05
-2.71060049967257e-05
-2.70160515120803e-05
-1.68637501181006e-05
-8.17126866615578e-06
-3.50012081065289e-05
-6.94385426231238e-06
-1.60909941155681e-05
-1.21780171885774e-05
-1.25831797466034e-05
-7.83329337874314e-06
-2.42616107067476e-05
-1.00497626875982e-05
-8.54245237783626e-06
-2.35905570093744e-05
-1.34927621874528e-05
-2.26785360927788e-05
-2.1825236042693e-05
-7.78958258278943e-06
-1.9410073593684e-05
-1.79094840311468e-05
-1.35297929556332e-05
-1.24778392821789e-05
-1.82730217464675e-05
-2.38528036451997e-05
-1.4880474403646e-05
-2.22674796856351e-05
-2.99365384754803e-05
-2.53407198571257e-05
4.94385987566425e-07
-1.37356116292844e-05
-1.54548625827864e-05
-1.96811508834997e-05
-1.37363444926235e-05
-1.50874499425073e-05
-2.12993587494491e-05
2.10874365619534e-06
-9.51122801925056e-06
-1.09478022016025e-05
-2.12079726051106e-05
-3.27300602526646e-05
-2.55610474807736e-05
-4.48574056784865e-06
-1.99223816067863e-05
-2.84615350101494e-05
-1.43396579752288e-06
1.97517241392784e-06
-1.52846863077869e-05
-7.02852779893333e-06
-2.75919800263692e-05
-1.72537357467863e-05
-5.38771754613847e-06
-1.89028754391808e-05
-2.40089478858103e-05
-2.13075949629761e-05
-2.27603715989582e-05
-2.58830253375755e-05
-2.91986808495427e-05
-5.90774068818281e-06
-2.09092309211806e-05
-2.38452147772708e-05
-2.64136659306758e-05
-6.7900156561285e-06
-3.32592275713315e-05
-3.60727104705094e-06
-2.95268036330522e-05
-2.35409470423957e-05
-1.07780173254976e-05
-1.33305266269392e-05
-1.66764377397798e-05
-1.66105564152633e-05
-2.26133767306088e-05
-1.16003145688731e-05
-8.40148220059517e-06
-2.38941769676886e-05
-1.68747575033354e-05
-1.63497192453457e-05
-2.47584942664747e-05
-2.22826691314325e-05
-9.3522555759185e-06
-3.38920059182971e-05
-5.90029089868974e-06
-2.93388059276523e-05
-2.07967394392502e-06
-1.05450774485457e-05
-2.13269241926069e-05
-1.22091191832524e-05
-1.09478445349221e-05
-1.06092589017656e-05
-5.37602098366302e-06
-1.64883496335506e-05
-7.08202138684152e-06
1.53328449432309e-06
-8.41696989119067e-06
-2.36750932315374e-06
2.80437714403022e-06
-2.9021641326009e-05
5.04421727737867e-06
-1.17470769474127e-05
-1.8373038244079e-05
-1.7108108691029e-05
-1.48938872531357e-05
-2.01937906483381e-05
-3.51500106788533e-05
-1.47793094716171e-05
-1.41579892849454e-05
-1.41034410275854e-05
-1.13573784262218e-05
-2.73302069109717e-06
-1.90694520088419e-05
-1.20661180226137e-05
-3.51923860346238e-05
-8.43747056726341e-06
-9.97651005972599e-06
-1.33714280532605e-05
-1.49678703623852e-05
-9.08816478531204e-06
-2.71295093180258e-05
-4.00657631087918e-05
5.71672989610085e-06
-1.50413764037514e-05
-1.31107688886378e-05
-1.38082487754821e-05
-1.11331189580653e-05
-1.64426587460222e-05
-2.28988162453289e-05
-1.77960587484109e-05
-5.46308205220528e-06
-2.12982904801868e-05
-1.87600135028776e-05
-1.57413302573703e-05
-1.64713488823198e-05
-8.5728532360989e-06
-9.05986994129103e-06
-1.56980154667222e-05
-3.33521124970924e-05
-1.43657593323973e-05
-1.07260663655977e-05
-5.77554278955174e-06
-1.90231526572685e-05
-2.25691123841238e-05
-1.3512925841687e-05
-2.91188200773708e-05
-1.19363354548635e-05
-1.05891202246183e-05
-2.77372547843415e-05
-2.22392394993775e-05
-7.35762378325186e-06
-3.47497890541958e-05
-6.61178400707432e-06
-1.25537626209598e-05
-3.09727743228066e-05
-1.42572818284551e-05
-2.25983723395409e-06
-1.25424151290132e-05
-3.29897808265588e-05
-2.08393241133877e-05
-1.3132758161538e-05
-4.64596846934158e-06
-2.61157409188741e-05
-2.00981783195383e-05
-2.31161766629773e-05
-2.02481930923041e-05
-1.57513354646168e-05
-2.36088395038391e-05
-2.22783692231497e-05
-7.65063914630205e-06
-8.4825523948106e-06
-2.11464162112699e-05
-3.096561858209e-05
-2.04860815838677e-05
-2.09691833961662e-06
-1.23363498368877e-05
-2.01971176540366e-05
-1.31204193284844e-05
-4.79009151532248e-06
-1.28067964310789e-05
-3.20611631119763e-05
-2.02745994995886e-05
-1.46875901206139e-05
-1.83176357514363e-05
-1.82706086735376e-05
-1.492663931704e-05
-3.17073012287999e-05
-4.21750235368887e-06
-2.46785233781779e-05
-3.93652002610503e-05
-8.34214469248834e-06
-2.68414338090841e-05
2.69380835926258e-07
-1.46940831240913e-05
-3.05624816343273e-05
-1.86018052724398e-05
-1.39760305450785e-05
-3.78175554218828e-05
-1.2096486797496e-05
-3.03784207743261e-05
-2.46236086925478e-05
-1.38059148239865e-05
-1.68692212500686e-05
-2.13435066525495e-05
-1.79114299408757e-05
-2.48404391509798e-05
-2.04123751628904e-05
-7.04043274586831e-06
9.79551990670153e-07
-1.23137673235369e-05
-3.1601821267487e-05
-2.25434387509469e-05
-2.45740155292782e-05
-1.42679907141377e-05
-1.18636597354518e-06
-2.17232845018874e-05
-1.37781006655297e-05
-1.87334151045517e-05
-9.67174454776533e-06
-2.16163019601864e-05
-2.00963088767179e-05
-1.2594109414984e-05
-9.62418429448926e-06
-2.07082166828525e-05
-2.37898860581804e-05
-1.36400882198865e-05
-1.92151085723106e-05
-1.84123857866709e-05
-7.66873950857811e-06
-2.0095922481931e-05
-1.95997089131146e-05
-3.30491087264917e-05
-2.97474742735097e-05
-1.20376012854043e-05
-1.65638936910917e-05
-1.82833147399685e-05
-1.04413406991594e-05
-1.41917084170769e-05
-2.09214824313697e-07
-1.83288948953635e-05
-9.90567588309092e-06
-8.84970245396754e-06
-1.96493269556457e-05
-1.98652099868145e-05
5.28377540048223e-06
-2.16392433281439e-06
-3.32889604021939e-05
-7.6535117728363e-06
-1.59398067438386e-05
-2.49436864150703e-05
-2.55341754390192e-05
-1.74388152020573e-05
-2.56565034561892e-05
-2.26754432956368e-05
2.51866311795487e-06
-9.30518515227544e-06
-2.42162008200611e-05
-8.9841505050235e-06
-1.13594701144894e-05
-2.90955684954061e-05
-2.19637561330648e-05
2.77015347364755e-06
-1.49065895886809e-05
-1.74446172427533e-05
-1.39457451789623e-05
-2.59598550659676e-05
-1.87695471712884e-05
-8.74401265566811e-06
-7.75918212630856e-06
-2.00515262278651e-05
-1.44990020081685e-05
-1.49358589631194e-05
-1.57396379349708e-05
-2.87106348734917e-05
3.20452675440864e-07
-1.85118654409649e-05
-2.60506033934607e-05
-1.35816470646024e-05
-9.28825404928094e-06
-3.99104827961753e-05
-4.32776825853235e-05
-1.70600946739134e-05
-6.7598191024843e-06
-2.48398122092028e-05
-1.52091935970896e-05
-2.87917659326305e-05
3.01135427126699e-06
-2.30983133106484e-05
-1.82762629470498e-05
-4.56500080682869e-06
-2.05607219058358e-05
-2.30580053773326e-05
3.00271214459142e-07
-1.53637006480644e-05
-3.34270430851007e-05
-2.75309862221398e-05
-2.96515484483518e-05
-2.20508332782944e-05
1.10774122620207e-06
-1.2425621507614e-05
-5.63420967321829e-06
-3.51711761318178e-06
-1.38618249004254e-05
-5.69326260238493e-06
-7.28823821192146e-06
-2.05493368888858e-05
-2.44452499121353e-05
-1.78786912641324e-05
-9.71609025933122e-06
-1.95975014683256e-05
-9.95810525909563e-06
-2.08582576185362e-05
-1.77695914528842e-05
-1.31252188319044e-05
-2.46254259166254e-06
-1.34274057758019e-06
9.11509074427704e-07
4.62741452233755e-06
-2.18579182287533e-05
4.0616201265797e-06
-2.3244004771171e-05
-1.64944420830434e-05
-2.04127848526407e-05
-1.30230353107123e-05
-2.65345029898053e-05
-6.55234359400883e-06
-3.9339738560124e-05
-1.02292639608631e-05
-1.75796313663994e-05
-1.45425043216542e-05
-1.78921742415421e-05
-3.27596263070468e-06
-1.68457260641445e-05
-1.68297146721027e-05
-1.26880650439909e-05
-2.21556517508603e-05
-1.99570374820729e-05
-3.25618781799683e-05
-1.74387860577094e-05
-1.89073037774073e-05
-2.98250005995361e-05
-1.98518640106572e-05
-1.96921698544108e-05
-1.15923165289318e-05
-1.5785869642698e-05
-1.46904684300497e-05
-2.14001836040558e-05
-2.72437757429591e-05
-1.35131046842455e-05
-1.13237030118395e-05
-1.23302109018123e-06
-1.50466649409325e-05
-1.61979944446239e-05
-1.17014446608223e-05
-3.12761831353982e-06
-2.60426139134968e-05
-1.17807228930134e-05
-1.59009124023199e-05
-1.60781392490161e-05
-2.52433128628024e-05
-2.97269461596325e-06
1.43539221709979e-06
-1.23301291838543e-05
-2.79154368135014e-05
-1.77320903172587e-05
-1.26119732999194e-05
-2.36654891079089e-05
-1.4023347244316e-05
-2.07255869891987e-05
-2.18498998875179e-05
-1.55454474729143e-05
2.70422468926848e-06
-2.60881707400085e-05
-9.61892993192812e-06
-2.53834427129855e-05
-1.039710082199e-05
-1.16592398807875e-05
-1.89365651706327e-05
-1.43984024261533e-05
-1.0403818882448e-05
-1.80608239464941e-05
-1.245172832479e-05
-2.95926673863289e-05
-3.32390340206475e-05
-2.29691903323822e-05
-3.59143550942018e-05
-3.31271521566588e-06
-1.61454360446261e-05
-1.15238815860397e-05
-6.016217501043e-06
-1.5345878008132e-05
-2.78721754757191e-05
-2.21798832707485e-05
-4.02443505011937e-05
-2.40895184383267e-05
-3.61540665746387e-05
-3.94232698550186e-06
-2.96646905104769e-05
-2.76064652830762e-05
-8.67558777479888e-06
-1.53514293327377e-05
-2.68718486306125e-05
-1.62108668322051e-05
-1.55025996459516e-07
-1.74173340601786e-05
-2.23508209115768e-05
-2.40910260642914e-06
-4.2088102581558e-06
-1.52109886045822e-05
-8.54961457481071e-06
-1.55303117662609e-05
-5.33002923243854e-06
-1.7479756889875e-05
-2.26786954303519e-05
-2.4933943939055e-05
-1.49380038250028e-05
-1.41242841608735e-05
-8.38479885504922e-06
-1.97768134912867e-05
-6.99021537708078e-06
-2.12236268563106e-05
-1.78030415996931e-05
2.51941032371189e-08
-1.4973490879382e-05
-1.69124104521167e-05
-2.47303205194089e-06
-3.19986308259539e-05
-2.07865421631556e-05
-5.40642137748283e-06
-2.96420390971031e-05
-3.32568641738194e-05
-9.95111955226258e-06
-2.49063510073984e-05
7.95395928889442e-06
-2.25601361619457e-05
-3.38138322756357e-06
7.66170404839965e-06
-6.6583468868229e-06
-1.21112948871535e-05
-2.8548148416796e-05
-1.43028687718143e-05
-1.76951032239769e-05
-1.65325230527423e-05
-1.24632422482849e-05
-1.53884581474551e-05
-2.29135359317862e-05
-2.86161073882516e-05
-1.45276820760375e-05
6.27058144073902e-06
-1.73954944170883e-05
-3.33496442836318e-05
-2.39291376800878e-05
-1.43473884413597e-05
-1.56126388628823e-05
1.11525209780455e-05
-1.94925006743575e-06
-1.39785042459962e-05
-1.10138793486325e-06
-9.8067581028199e-06
-1.97229213649085e-06
-6.23316055425942e-06
-2.36043470472805e-05
-2.40110617518078e-05
-1.51222990777349e-05
-1.76385435024551e-05
-2.94671564238025e-05
-2.29659778764089e-05
-1.26850983956474e-05
-1.35061094337442e-05
-9.75550001784179e-06
-1.65250007178095e-05
-2.32708945528734e-05
-1.46303079708958e-05
-3.04203204407673e-05
-2.04988912083284e-05
-1.21683980745588e-06
-1.12420248627619e-05
-1.54995254418e-05
-1.49353857448964e-05
-4.91246076529592e-08
7.70923477732961e-06
-2.43920941943032e-05
-4.91784437230366e-06
-2.97369578918206e-05
-2.69097936551356e-05
-1.81295978708435e-05
-1.44995572283444e-05
-6.24183982125518e-06
-1.35554113985883e-05
5.34565485034204e-08
-1.34122251458732e-05
-1.69771345071533e-05
-9.57863760583204e-06
-3.78359500281689e-05
-1.60501507860562e-05
-8.96353433140788e-06
-3.92767199376142e-05
-1.59936214641451e-05
-5.2017980858029e-06
-2.07040930871836e-05
-9.32809576044437e-06
-1.90493089807782e-05
-2.73803537059298e-05
-2.25329453732071e-05
-3.4206138237507e-05
-2.43454151225127e-05
-1.62866731847912e-05
-3.27313340008446e-06
4.66468308551104e-06
-1.73296960832432e-05
-2.508273402563e-05
-2.07367585931912e-05
-2.67172393206824e-05
-1.00234873754457e-05
-2.2403412543153e-05
-7.29381879050715e-06
-2.49907765521254e-05
-2.09099429894447e-05
-1.02028823147205e-05
-2.54339527231946e-05
-7.5299918500675e-06
-1.00882723555704e-05
-1.70924436355504e-05
-2.58152734735889e-05
-7.61568540832879e-06
-1.96845085394218e-05
-1.90276510182724e-05
-2.78828427129721e-05
-2.13952073988744e-05
-3.33010225035105e-05
-1.85285035189703e-05
-9.24368236803958e-06
-2.49383041171469e-06
-2.02852370299433e-05
-3.45090473376355e-05
-1.14856076340207e-05
-1.08959720443188e-05
-3.17558546235637e-05
-1.88158233073794e-05
-1.32568100418742e-05
-2.81754600008641e-05
-1.4420191755887e-05
-1.45260675926655e-05
2.78674944423228e-06
-8.52814390394921e-06
-2.01535950318194e-05
-2.04870253116605e-06
-1.60428572891355e-05
-9.80467000881386e-06
-2.91405341011773e-05
-1.2786808264399e-05
-1.24611352308028e-05
-1.78964342289319e-05
-3.99751021084808e-05
-1.51484013586151e-05
-1.51714985469566e-05
-2.12235185872902e-05
-1.32152126343647e-05
-2.18890909264548e-05
-3.03160516344852e-05
-1.88667590938844e-05
-1.68935723571837e-05
-2.59098621035717e-05
-6.96593567608828e-06
-1.48907008706401e-05
-1.68575703658406e-05
-1.80048396512177e-05
-1.5375906328965e-05
-3.60504913890932e-05
-1.13482356904258e-05
-1.4770180040519e-05
-2.16551276066605e-05
-1.28699578556923e-05
-1.72238441686264e-05
-4.18593871546318e-06
-2.68246717293513e-05
-1.14496414087815e-05
-1.14110973204536e-05
-2.23487715176512e-05
-2.03471182660246e-05
-1.06129198013419e-05
-2.48119285059061e-05
-1.31599869873439e-05
-9.14466030765117e-06
-1.80367303270906e-05
-1.60203110327947e-05
-2.79650653115538e-05
-2.69091135614754e-05
-4.41922158952899e-06
-8.99094952467546e-06
-2.60826320915714e-05
-1.93190416494546e-06
-1.27855599185961e-05
9.0393282564631e-06
-9.61288610345281e-06
-2.77258997867402e-05
-2.64434456769219e-05
-2.22963484946377e-05
-2.63262622572261e-05
-9.45152976231926e-06
-1.82010087488603e-05
-4.91230761613629e-06
-1.18719933844073e-05
-2.56796873919997e-05
-7.07900775917855e-06
-2.73472146355477e-05
-7.76105361936781e-06
-1.70503093327868e-05
-9.82386537254506e-06
-1.18806945320252e-05
-3.83626829962241e-05
-1.59953905898171e-05
-1.61629282055263e-05
-2.28956805787402e-06
-1.18695349752314e-05
-2.54328709461534e-05
-1.30367134638834e-05
-2.16889999486783e-05
-1.22405749241776e-05
-1.6506676941938e-05
-3.65107537404442e-05
-1.75935846016934e-05
-6.37857887591848e-07
-4.48671105551232e-05
-1.25340173663479e-05
-2.12728869584497e-05
-2.03762704955965e-05
-1.56320849417375e-05
-2.32355789770203e-05
-1.7602274313435e-05
-2.25417251181474e-05
-3.2135794299548e-05
-9.42075247260964e-06
-5.66872402814806e-06
-1.30034211034997e-05
-2.45417574092128e-05
-1.31410225624583e-05
-2.55115447354336e-05
-1.37955788524964e-05
-2.59817771588922e-05
-1.26529903433641e-05
-4.08216220024442e-06
-2.61361130741567e-05
-1.34265228577469e-05
-2.93893970571861e-05
-2.12018778631327e-05
-1.00133292607415e-05
2.57887452540012e-06
-2.80853174990553e-05
-4.65504294572956e-06
-1.65281353820046e-05
-1.13185083040357e-05
-8.61732135497436e-06
-2.38905324218611e-05
-1.90294332937172e-05
-1.60232240240466e-05
-1.95198895077016e-05
-3.84339348410023e-06
-1.03377312924285e-05
-2.89007385959413e-06
-1.81223923115266e-05
-1.93691174009112e-05
-1.1140795394013e-05
-2.08936401395318e-05
-1.35762758072709e-05
-2.9962388367493e-06
-1.73773753854754e-05
-1.87374892399051e-05
-1.42400546885847e-05
-1.4761320650213e-05
-2.33392144661981e-05
-2.60963994785143e-05
-2.26474444102591e-05
-1.51711191011625e-05
-7.08107144363002e-06
-1.09250554580783e-05
-2.40183050647604e-05
-1.42319224810335e-05
-1.3235779123332e-05
-6.36654539797746e-06
-2.54491218339971e-05
-1.80297206210085e-05
-1.32456306780638e-05
-2.46871138105162e-05
-2.11461759959791e-05
-2.85581435399865e-05
-7.3326660524995e-06
-5.6137131259655e-06
-3.42107718358612e-05
-9.53453981409192e-06
-6.96008488492647e-06
-2.44916499332553e-05
-1.7862538026585e-05
-8.62951057943695e-06
-1.7032330238559e-05
-1.45074315009059e-05
-3.78029468527474e-05
-1.74664745052583e-05
-5.66066254013328e-06
-3.00949093057148e-05
-2.39216417262995e-05
-7.3422471217269e-06
-1.6557215409852e-05
-6.1631211576523e-06
-7.46699908806679e-06
-1.04071203739478e-05
-4.43355086595656e-06
-1.36246906820268e-05
-2.16202552560865e-05
-1.53270031403808e-05
-1.04977767062807e-05
-2.13983565284855e-05
-2.06498939235904e-05
-1.79659218087629e-05
-2.86905268563491e-05
-5.24672774098123e-06
-4.82008003932156e-07
-1.19595985873863e-08
-2.18941960540075e-05
-2.231587393166e-05
-1.11374077057388e-05
-4.66116813774134e-06
-5.23173390891886e-06
-2.65425492483512e-05
7.25578489041153e-06
-6.99978256264727e-07
-1.87154913607219e-05
-4.7736328645356e-06
-2.68216459125226e-05
1.70556864118658e-06
-2.07083135128176e-06
-2.12053362351255e-05
-1.3573387225488e-05
-2.67687057229275e-05
7.10715192789416e-07
-2.55483586752654e-06
-8.44881374893539e-06
-1.23999913875582e-05
-1.75262686502158e-05
2.91713877871917e-06
-1.29482059934075e-05
-1.76948047613538e-05
-1.81796230067157e-05
-3.21824390902297e-05
-7.15003712838212e-06
-6.24106897766347e-06
-2.04080723136415e-05
-1.13202393555578e-05
-7.03503362618113e-06
-1.36203121954448e-05
-1.7979003046072e-05
-9.93968159752057e-06
-1.51038862675905e-05
-9.22134129680682e-06
-3.30314973279086e-05
-7.94177504308944e-06
-2.93012333256153e-05
-2.01988792958315e-05
-5.90399304980685e-06
-2.15748778649357e-05
-2.10559278476738e-05
-1.94873689831942e-05
-3.99448501652156e-05
-1.57163548424628e-05
-1.18734577391542e-05
-1.51207517086156e-05
-2.53481421927101e-05
6.83843338010847e-07
-1.24031883232733e-05
-1.1924527544986e-05
-1.099976434485e-05
-1.10949882244623e-06
-2.75143993883087e-05
-1.24654216612505e-05
-1.56499865949048e-05
-2.16854478479669e-05
-1.30126501060384e-05
-1.27685711720176e-05
-8.58029062805613e-06
-1.13857477205273e-05
-3.16437483541172e-05
-1.55390472478101e-05
-1.33756183853558e-05
-2.56582400830554e-05
-1.09025289626189e-05
-2.06111359473658e-05
-5.33739716437237e-06
-2.08678988723259e-05
-2.44431423053924e-05
-3.72130546670184e-06
-1.81098528706728e-05
-1.80508318549476e-06
-5.57685679782984e-06
-2.73126406784112e-05
-2.59057054772572e-05
-2.32608963222185e-05
-3.89385381187272e-05
-3.69880516388322e-05
-5.37704653494091e-06
-3.22931838809207e-05
6.0709169896333e-06
-2.0589129302257e-05
-1.62054857615121e-05
-1.99717812969636e-05
-8.19019489699114e-06
-8.8384430089117e-06
-1.55536168894466e-05
-1.69876446991674e-05
-9.350396832976e-06
-2.19175894857019e-05
-1.43432759844215e-05
-1.51374879344231e-05
-2.39971357004029e-05
-1.93538411951802e-05
-2.20255465451893e-05
-4.03779829031382e-06
-1.55746523952287e-05
-6.1501512166268e-06
-6.28168499922619e-06
-9.02095054027652e-06
-1.68512741469446e-05
-1.71869571577159e-05
-1.82470703504459e-05
-2.40343253319042e-05
-7.77082089874288e-06
5.13586393066822e-06
-3.23987010290795e-05
-2.12302680628601e-05
-9.27477754412654e-06
-2.48271000094419e-05
6.80573744452615e-06
-2.18490637698874e-05
-1.73345541632403e-05
-2.08262055752622e-05
-1.74711659668901e-05
-1.09474691045659e-05
-3.40698259713192e-05
-2.20537368384361e-05
-1.6999539818853e-05
-2.22966245253288e-05
-2.93273410305287e-06
1.0287635181281e-06
-1.30143771454262e-05
-1.49104529867574e-05
-2.41520978652617e-05
-1.56649202016764e-05
-1.94169153338828e-05
-1.82833269491438e-05
-2.63148822705878e-05
-1.83522443069482e-05
-6.55410294447568e-06
-2.33844773734754e-05
-1.46186140054522e-05
-2.44706999410226e-05
-1.04013998467979e-05
1.14970421831703e-05
-7.66134108143958e-06
-2.6463387165821e-06
-2.23696109469154e-05
-8.52789205360972e-06
-2.84247669591794e-05
-2.76044936269804e-05
-2.75184396951191e-05
-1.24988907990905e-05
-3.56045025086581e-05
-3.9343086593032e-06
-1.4689579496466e-05
-3.25550685219107e-05
-1.3893699629032e-05
-4.30329681514396e-05
6.5776189808051e-06
-1.39261681336079e-05
-1.82656086720973e-05
-2.11350850004751e-05
6.51534743027825e-07
-8.90415035339556e-06
-2.30940166247286e-05
-2.18427642455606e-05
-2.03503389817104e-05
-1.31601791899939e-05
-8.45610885490889e-06
-4.03626478691408e-06
-1.14615975162324e-05
-1.53871869991486e-05
-2.89102384518977e-06
-9.09002112299777e-06
-1.93184044903581e-06
-3.27397304648186e-06
-1.9831254810962e-05
-1.81830393176487e-05
-1.92807538627883e-06
-1.24130700272982e-05
-1.42084061936878e-05
-1.7523053938624e-05
-3.34014519587474e-07
-2.39948288828653e-05
-3.82929470966981e-05
-1.37966603385021e-05
-1.96233031485356e-05
-1.91739586103469e-05
-4.6073347756843e-06
-3.22012300740417e-05
-2.61571232684159e-05
-2.26520620373719e-05
-9.71324507375733e-06
-5.78492763351824e-06
-2.91234478791225e-05
-2.93000736250969e-05
-7.75195421049673e-06
-3.38167844329241e-05
-3.51977832647572e-06
-8.41451326459762e-06
-1.13707759044773e-05
-1.6513609591741e-05
-1.51390949711987e-05
-7.12467595858554e-06
-2.5147572717135e-05
-1.13700252438748e-05
-7.21256702136487e-06
-2.6230100737189e-05
-2.26745349718991e-05
-6.0389963225722e-06
-5.67923549912368e-06
-1.69211976834386e-05
-2.89703845140349e-05
-1.98086938495577e-05
-1.05256669588283e-05
-3.20791781777783e-05
-2.53385771595498e-05
-4.53843164382918e-06
-5.64611010722398e-06
-1.32792012259659e-05
-4.84383815064386e-06
-8.96075566423802e-06
-2.95944426034472e-06
-1.02351615350667e-05
-1.63823413075479e-05
8.58128617260165e-06
-2.02463122196016e-05
-4.51246995569778e-06
-2.1785713291226e-05
-6.98964995337425e-06
-2.62291468458658e-05
-8.03039102511934e-06
-1.34717189357612e-05
-1.86963032826655e-05
-1.28814317338629e-05
-3.02789226216645e-05
-2.91678740010565e-05
-6.90794902864629e-06
-1.85075896629347e-05
-7.85099254797599e-06
-7.0764015159022e-06
-3.02779357670971e-05
-1.46848816703442e-05
-2.96633662622333e-05
-3.83845169638206e-06
-2.09715501581318e-05
-1.45576059367312e-05
-1.84230614217386e-05
-1.49609149859986e-05
-1.17101338010629e-05
-2.03348858771181e-05
-1.80839184966572e-05
-1.78845272696209e-05
-1.75389294550168e-05
-2.47243674043271e-05
-7.69418040151719e-06
-2.99256219445657e-05
-1.55447609087725e-05
-2.77746512704524e-05
-2.10455877436386e-05
-2.08768523926307e-05
-1.5892015532278e-05
-3.60182891832261e-05
-1.00539966365464e-05
-1.10362113718497e-05
-5.709358282732e-06
-2.08666458541711e-05
-9.73097124655461e-06
-1.75924491422363e-05
-1.90069912575473e-05
-1.35961085065599e-05
3.21304987562714e-06
-2.34851511909076e-05
-2.01480201341595e-05
-1.268178178813e-05
-1.99031086085157e-05
-3.71609413054802e-06
-1.72593565302005e-05
-9.93565864055077e-06
-1.84083462100555e-05
4.04273707958492e-06
-7.61685737104951e-06
-4.19936277875665e-06
-1.01269135070081e-05
-2.71334728209389e-05
-1.23281018424464e-05
-5.16308446436748e-06
-2.90661278647024e-05
-1.38762050824305e-05
-1.96916422534598e-05
-2.39210397403225e-05
-1.39903371210251e-05
-2.0220225136619e-05
-3.37603573294198e-05
-9.45603186081028e-06
-4.26013969431033e-06
-1.79802957631095e-05
-3.11853073012332e-05
-1.52591887584781e-05
3.40428410825969e-06
-2.3704596858137e-05
-2.48646253463197e-05
-2.15244495407622e-05
-2.68942387539654e-05
-7.77532624123781e-06
-5.13400169458615e-06
-7.04890476537744e-06
-1.73012780039577e-05
-1.70077839936307e-05
-2.17193176801694e-05
-2.54516047370977e-05
-1.46886582847635e-05
-3.71995317571064e-05
-1.93400240432092e-05
-3.72183983511707e-05
-1.81427638544478e-05
-2.1883452018656e-05
-2.27871801450963e-05
-3.51090478169487e-05
-3.78823854046286e-06
-1.18791158139937e-05
-1.3569394831966e-05
-1.12002566327057e-05
-1.39558451929447e-05
-1.15212840190947e-06
5.82980640389618e-07
-1.98481764375429e-05
-1.45455397987033e-05
-2.86711603381713e-05
-1.04676736993201e-05
-1.56788144476879e-05
-1.47745231412729e-05
-2.61454872990677e-05
-4.70826446351609e-06
-3.01756836014324e-05
-1.44152841035114e-05
-5.4290328680845e-06
-3.59978256378498e-05
-7.71745584767172e-06
-1.6540260242423e-05
-1.81594087348168e-05
-8.68698150590607e-06
-3.5716494805609e-05
-1.77533873860575e-05
3.14337705240843e-06
-8.78050457214252e-06
-1.89351318952415e-05
-3.49385273522774e-05
-1.46398253617457e-05
-1.07697721917242e-05
-4.73907414208626e-06
-2.01670876988662e-05
-2.35938898089962e-06
-1.01307329492538e-05
-1.10324981969419e-05
-1.49749701567667e-05
-9.27696178394413e-06
-2.62260119712087e-05
-2.04516193169632e-05
-1.15448401367555e-05
-1.86745486468986e-05
-9.36632573503758e-06
-2.6389884635503e-05
-1.7797403259402e-05
-3.02215011009219e-06
-1.6584017264642e-05
-1.92588823838178e-05
-2.42100021042982e-05
-1.69933710431281e-05
-1.50039875158892e-05
-2.08113468690604e-05
-2.15607951467398e-05
-9.70251291701421e-06
-2.40218444681457e-05
-2.91421085673099e-05
-1.31677302655799e-05
-2.54319652632552e-05
-3.82643279035558e-05
-1.57454993982919e-05
-2.06057957105115e-05
-1.42084960771109e-05
-2.20873535185959e-05
-2.81232695394467e-06
-1.71762041417722e-05
-2.82342792319331e-05
4.10473873533002e-06
-1.16162608160645e-05
-2.29446119151716e-05
-1.48219335965979e-05
-2.00086335491754e-05
-7.28983528155936e-06
-1.17542439524224e-05
-1.07235795423061e-05
-1.93877109660371e-05
-1.63000898874333e-05
-1.88301449587132e-05
-2.43336964546788e-05
-2.44504488422009e-05
-1.2057734089223e-05
-1.70369729339504e-05
-5.53907697622924e-06
-6.83328155758606e-06
-1.80550567298339e-05
-2.38635553550312e-05
-1.30688616685374e-05
-1.7951755118288e-05
-1.82421312196858e-05
-1.48108355812019e-05
3.0804100108585e-06
-2.05328595112154e-05
-3.68242557192972e-06
-2.7925121212428e-06
-2.04059767642144e-05
-4.3836821277522e-05
-1.83721197522227e-05
-2.98867925840863e-05
-3.04613091339089e-05
-2.99935652527027e-05
-2.00013629345444e-05
-2.45058648239992e-05
-2.84285198571791e-06
-1.93622543368105e-05
-1.54886858906258e-05
-4.4351503037161e-06
-2.75627820391254e-05
-9.94153203598796e-06
-2.2119840028041e-05
-1.73560394342112e-05
-1.39529466225757e-05
-2.02538647821866e-05
-1.53331660790624e-05
-2.65152373058884e-05
-2.13504972721901e-05
-2.05846549111268e-05
-1.12193442186044e-05
-3.70359382534428e-07
-2.37460281434582e-05
-2.85868946841776e-05
-1.37058248493536e-05
-1.5950576093555e-06
-2.2665395554029e-05
-2.35666282726012e-05
-2.04297974476162e-05
-7.23793999315455e-06
-3.22486343661536e-05
-9.02404632055612e-06
-1.64937230985969e-06
-1.37941855265049e-05
-1.67775631027134e-05
-3.92458019426386e-05
-1.06245420741629e-05
-1.83876407143373e-06
-2.44129128715799e-05
-6.46444378352542e-06
-2.86000557138918e-05
-2.38315334370669e-05
-1.1292199218523e-05
-2.14455319721781e-05
-8.1185435921257e-06
-2.23516125966203e-05
-5.31988977151253e-06
-2.73131332591824e-05
-2.01261469178277e-05
-3.0233891167367e-05
-1.64329625930735e-05
-1.31140987982663e-05
-2.54828749117591e-05
-1.3597165960223e-05
-1.15157846173426e-05
-2.83052428170526e-05
-9.4815021744843e-06
-1.81326926591613e-05
-1.88095128247362e-05
-2.32831782251671e-05
-2.55807480666364e-05
-2.12158564339955e-05
-1.90460036848392e-05
-7.9675314854006e-06
-2.01041872699127e-05
-1.58407677164042e-05
-2.61783951929197e-05
-3.14273814415443e-06
-2.10602868929063e-05
-2.8870194587259e-05
-1.32767570359088e-05
-2.66607172497087e-05
-7.45911432530056e-06
-2.07507248318946e-05
-2.57321149757365e-05
-7.11389927286856e-06
-2.53532688904871e-05
-1.28329658968831e-05
-1.69783651906526e-05
-1.69076574950499e-05
-2.46871934918347e-05
-3.13006076038019e-05
-2.39606859946735e-05
-2.53797973695959e-05
-1.1867128465438e-05
-1.3222982397574e-05
-2.06391759206215e-05
-2.32389383940864e-05
-2.69323998198826e-05
-7.14001967467096e-06
-2.11346460330818e-05
-1.50770030941396e-05
-1.61842749395815e-05
-2.62866520990376e-05
-1.45639305918696e-05
-2.24429692472037e-05
-5.53974151195434e-06
-2.84068055910079e-05
-1.54970694055237e-06
-2.73255274529628e-05
-2.29128987783646e-05
-1.42686505319145e-05
-3.84675711275471e-05
-3.19128444703039e-05
5.74630581094426e-06
-1.57781983782636e-05
-7.83168432491792e-06
-1.51443588759331e-05
-2.0871720658796e-05
-2.96185157060783e-05
-5.26387810253894e-06
-9.84538448941774e-06
-2.41599368548836e-05
-1.43652437855407e-05
-1.89052561712335e-05
-1.94548701856348e-05
-7.2854184755792e-06
-4.16406916762084e-06
8.00890772852019e-06
-1.75952846315297e-05
-2.96702235305843e-05
-1.97897947455482e-05
-1.61939720918589e-05
-7.26166654120255e-06
-1.78184895484698e-05
-1.66389449527731e-05
-1.52986388801535e-05
-2.20201145064262e-05
-2.85718660503274e-05
-5.64841916391794e-06
-3.11159554932051e-05
-1.92173969904277e-05
-1.13003470025184e-05
-2.13956141285778e-05
-1.47668655835953e-05
-3.39434150712992e-06
-2.7806328777537e-05
-1.15064637684741e-05
-1.61675247831797e-05
-2.56116969878475e-05
-9.03115318381856e-06
-1.69108212012441e-05
-1.98534230521616e-05
-7.54392751477611e-06
-1.06403403118042e-05
-1.34019367863631e-05
-1.3640806496216e-05
-1.65237421121753e-05
-6.84541918923429e-06
-8.90422738953096e-06
-6.25185974634214e-06
-2.65695046022337e-05
-6.52643158353637e-06
-2.24349571966483e-05
-5.27922863879014e-06
-8.44081817611275e-06
-2.64602311906221e-05
-2.56352891350754e-05
-1.49598325359127e-05
-3.50250779568646e-06
-1.71656892889406e-05
-3.08662713586411e-06
-3.18359157965522e-05
-2.13752292426545e-05
-3.61809013480477e-05
-8.9297416296992e-06
-1.03052536389947e-05
-6.36835023796941e-06
-1.51387967668526e-05
-2.35568524061782e-05
-2.0675857296837e-05
-2.51125551596457e-05
-1.68209857695886e-05
-1.36157018119552e-05
-2.26928221462289e-05
-7.72170611126212e-06
-1.67387565769813e-05
-7.13141149424152e-06
-1.5462927749822e-05
-5.86667648539191e-06
-1.75718411761548e-05
-2.51447301386666e-05
-1.67018995505066e-05
-1.93427176962208e-05
-2.00720140823683e-05
-2.47448345627669e-06
-1.33386820686087e-05
-1.49035004532109e-05
-1.59106216083875e-05
-1.28283644003407e-05
-1.70019405518136e-05
-2.62208230338691e-05
-2.10679325068383e-05
-2.59800093228899e-05
-1.51894404116742e-05
-1.89368376281961e-05
-3.23830008054636e-05
-1.70036043942072e-05
-2.83125495479416e-05
-5.95028177514322e-06
-2.41970576724664e-05
-1.79449551219889e-05
-2.38188860705106e-05
-6.87963599753401e-06
-3.60053281110226e-05
-8.04777115923956e-06
-1.89393213766449e-05
-1.16461798193594e-05
-1.46168116648676e-05
-3.86733299939819e-06
-1.68456942911298e-05
-1.68596424762493e-05
-3.29092107031032e-05
-1.67081155297844e-05
-3.61191954067326e-05
-3.17366674701728e-06
-8.19851137227472e-06
9.52348923971892e-06
-2.48848181219579e-05
-2.93428670515134e-05
-2.09072077185918e-05
-1.43619054220717e-05
-6.13370834403866e-06
-7.95284026959186e-06
-1.69286157945857e-05
-2.46874014256316e-05
-3.15412461350675e-06
5.61923517388586e-06
-2.77532745727216e-05
-1.51243814889503e-05
-1.76839963816221e-05
-1.44559949327849e-05
-5.99307572785804e-06
-5.15886225906743e-06
-1.38963199943734e-05
1.11257951069806e-05
-1.37856406142565e-05
-1.37254851655915e-05
-8.76718867176197e-06
-5.62443103739285e-06
-4.02362487991518e-05
-1.58971797367601e-05
-1.32667678565667e-05
-4.39146950958106e-06
-2.10811805166965e-05
-1.50574579060981e-05
-9.80366128081237e-06
-2.06653045004873e-05
-1.73217785485965e-05
9.5263123399708e-07
-1.35922878583254e-05
-1.62648479518686e-05
-1.7952017348042e-05
-1.82959543745668e-05
-1.11407238399361e-05
-2.84674467813032e-05
-1.68358194368935e-05
-1.66367294542536e-05
-2.01359035364956e-05
-2.50867485333247e-06
-2.05908927649282e-05
-2.20618117000551e-05
-3.33201532543001e-06
-6.45711645656691e-06
-2.02719287863598e-05
-1.49864046444002e-05
-1.5183942226283e-05
-2.61229972492998e-05
-1.04877497333722e-05
-8.49282898959805e-06
-2.10866515871225e-05
-8.71349537222932e-07
-2.60099289113759e-05
-1.4674894926412e-05
-2.20723802092455e-05
-1.85667575814412e-05
-7.34913188125539e-06
-1.58472383178011e-05
-2.24473690994326e-05
-9.20643331889991e-07
-2.33053369817813e-05
-1.24600700983739e-05
-2.77035734081386e-05
-3.46488098327801e-06
2.54143050003613e-06
-2.20790955859874e-05
-1.46142795179277e-05
-1.37324279400619e-05
-1.30117534651472e-05
-2.62529291958306e-06
-1.83344021094207e-05
-8.81154268644463e-06
-1.36367596786175e-05
-3.02711362269141e-05
-1.73865736439886e-05
-1.85209364957815e-05
-2.02562705769575e-05
-1.50777913078183e-05
-2.42489674984319e-05
-2.0880436578249e-05
1.00316801220996e-06
-2.41614774594957e-05
-2.35163906482719e-05
-1.23859390903532e-05
-4.89008378058426e-06
-2.78191027106642e-05
-9.8586097693459e-06
-1.41562935776082e-05
-1.66165057512455e-05
-1.79945810847649e-05
-2.29788603177606e-05
-1.62379475783901e-05
-8.24921662464384e-06
-2.48635806628479e-05
-1.62583281130924e-05
-7.3037006680067e-06
-2.19675319539653e-05
-7.95438442040884e-06
-2.59536287788119e-05
-2.27301372793271e-05
-2.54185418462396e-05
-2.30592442674251e-06
-1.1683746916277e-05
-2.69039485116984e-05
-6.69480683530397e-06
-1.2962551275717e-05
-1.47704561731589e-05
-2.43076001445032e-05
-2.14466495147263e-05
-1.79620908010907e-05
-1.6693333306012e-05
-3.83517017945306e-06
-1.98833239958778e-05
-8.19511564258748e-06
-2.4453612100188e-05
-1.27187103374369e-05
-3.41901187479695e-05
-2.79707743236309e-05
-7.2462651062366e-06
-2.62742653562901e-05
-4.50897611354825e-06
-8.26855370989833e-06
-3.21161722314264e-05
-9.67657846368587e-06
-1.66458529489044e-05
-1.3626010404333e-05
-1.97830078391407e-05
-5.74918737767954e-06
-3.38998385092972e-06
-3.07578431809694e-05
-2.71782753042611e-05
-2.03318666682836e-05
-1.83403230294234e-05
-2.90716275005223e-05
-1.56533491207404e-05
-2.48302002603985e-05
-4.05570447405745e-07
9.20947358077088e-07
-1.3944520191174e-05
6.26174862959768e-06
-3.20749047765452e-05
-1.93750738248892e-05
-1.06427316204205e-05
-1.74593008045792e-05
-1.03530392152722e-05
-1.85873780647131e-05
-1.83054094994957e-05
-8.53486228505302e-06
-1.46859926200644e-05
-1.24775265725955e-05
-2.0422930475095e-05
-2.54608814134924e-05
-2.85596094015559e-05
-5.92798209436395e-06
-2.99708651772319e-05
-1.1771362411619e-05
-1.86976336532387e-05
-1.30080869555814e-05
-1.26798649589393e-05
-2.00727138813737e-05
-7.59308991346157e-06
-1.70084618831798e-05
-1.16843142993137e-05
-2.51282583590833e-05
-2.51762810643018e-05
-2.66285631363707e-05
-1.34442536778384e-05
-2.93809361722214e-05
-4.00754164712794e-06
5.27088515599888e-06
-2.56893472730317e-05
-1.2567768741314e-05
-1.1651961774483e-05
4.20546555224535e-06
-1.79779387882202e-05
-2.82928342693176e-07
-4.75380670313103e-06
-1.77569154865805e-05
-1.89810439608395e-05
-1.41307376512823e-05
-1.12868937477615e-05
-1.50361019592195e-05
-2.3765406822013e-05
-4.92351877256608e-06
-1.47354873518804e-05
-1.49697331624413e-05
-2.32624429942066e-05
-1.9735831121857e-05
-5.11821465339705e-06
-1.3605603853261e-05
-1.76714428683834e-05
-1.99349479204802e-05
-6.81319595828283e-06
-7.24028525300394e-06
-1.38970856429617e-05
-7.6346973303286e-06
-1.6180841217253e-05
3.41716534528369e-07
-1.31484488635605e-05
-2.14392787869725e-05
-1.9892836935008e-05
-1.50210989645593e-06
-1.59359636465564e-05
2.60908844638521e-06
-8.29177782471883e-06
-7.7268240723154e-06
-1.51776176488225e-05
-2.21974258636519e-05
-1.86107242423843e-05
-1.66821433722218e-05
-1.15531783754979e-05
-1.18071298755557e-05
-2.92711290449621e-05
-2.73522026726356e-05
-2.27993686922453e-05
-1.87768627867154e-05
-2.08530329054004e-05
-1.94862667705929e-05
-4.0370816488275e-06
-3.11684695406265e-05
-1.94200203748298e-05
-2.05644344768358e-05
-2.03290212625214e-05
-9.51616369440507e-06
-9.7612092280118e-06
-2.08296121473306e-05
-2.6582040278297e-05
-1.42621851867122e-05
-1.22588861356605e-05
-1.59028393480719e-05
-2.33346313742974e-05
-2.88871172041163e-05
-1.5011732939736e-05
-6.86174760953844e-06
4.53873038188612e-06
-1.27912513243735e-05
-2.25171757552875e-05
-1.23287945388729e-05
-1.49732275700408e-05
-2.90579624412018e-05
-1.20939504614918e-05
-2.41601237510389e-05
-1.61348871837098e-05
-2.14332367803089e-05
-9.2547793848194e-06
-1.0206066002419e-05
-2.34358481437946e-05
-2.34478613293136e-05
-1.16971670765458e-05
-3.11923609693796e-05
-1.82307786579582e-05
-2.59529442090768e-05
-1.31314690937392e-05
1.56594217019421e-06
-1.42542230900159e-05
-1.43925144018207e-05
5.24490987721651e-06
-2.40503917382303e-05
-7.5931268395067e-06
-1.04232604004451e-05
-2.89076275727567e-05
-9.43798687603791e-06
-1.82020016945973e-05
1.0038612468242e-05
-1.69452983250394e-05
-1.44849278153018e-05
-2.23039433160697e-06
-2.37597033702401e-05
-4.89824843231895e-06
-2.1663282685943e-05
-3.54030450155042e-05
-1.6216968898956e-05
-5.33383444637127e-06
-1.9642263143606e-05
-6.33337237460148e-06
-2.8621030204288e-05
-2.06970905821446e-05
-1.81986726853072e-05
-8.38214654886211e-07
-1.71183607467643e-05
2.94573367733925e-07
-2.53987310949998e-05
-1.41363524421998e-05
-1.9883714470679e-05
-2.56680502030992e-05
-1.82173278928778e-05
6.36939725610582e-06
-3.01897217452972e-05
-2.67402096465259e-05
-2.01499734248273e-05
-8.74882433170887e-06
-2.72620984944446e-05
-2.59747229519051e-05
-3.44839597295126e-05
-9.41700905028387e-06
-3.99532062817357e-05
-2.21881654744888e-05
-1.82829867764045e-05
-1.354750131193e-05
-2.14919748615024e-05
-1.98518417461695e-05
-2.90696157960433e-05
-2.30335909124097e-05
-3.54467980489978e-05
-1.32658088933491e-05
-2.26845309537585e-05
-1.91283410899625e-05
-1.47189493484363e-05
-7.42454622569593e-06
-1.23930882055559e-05
-2.53024111607817e-05
-1.48616561016113e-05
-3.03569061343348e-05
-2.53095242579963e-05
-2.88881733692098e-05
-1.93364557070635e-05
-2.17656897821758e-05
-2.18674892089027e-05
-5.25625337013839e-06
5.67607250578257e-06
-1.58104659855643e-05
-1.55261617439331e-05
-1.07192603393637e-05
-3.37334978589358e-05
-9.77540129943158e-06
-5.2155625074951e-08
-1.75096402539763e-05
-1.69160184707986e-05
-2.82961273128478e-05
-1.09845606240573e-05
-1.65542136575229e-05
-1.90216696305208e-05
-1.46023491397741e-05
-3.2944624009469e-05
-2.54019650134138e-05
-2.97963129150585e-05
-4.32239128573184e-06
-4.08144844854186e-06
-2.55798382708206e-05
-1.04680758310912e-05
-1.39672570284579e-05
-1.05603050122653e-05
-1.44891703269428e-05
-1.09242940951295e-05
-7.74944067422019e-06
-1.34074474758732e-05
-1.20684485684185e-05
-1.91348252620693e-05
-2.3535630909216e-05
-3.02854187769048e-06
-1.93813040491931e-05
-4.44195360184483e-06
-9.0714732984683e-06
4.75163515103687e-06
-1.78640620229287e-05
-8.73779062312421e-06
1.21205536791359e-06
-1.5162626986987e-05
-6.77930912173974e-06
-3.00239947233229e-06
-2.29517327481368e-05
-1.64230943454867e-05
-3.51273265729551e-05
5.45109878392659e-06
-1.32973428287974e-05
-4.40824937057526e-05
-1.19195934829958e-05
-3.19547285965683e-05
-2.2415401169909e-05
-1.8465285213536e-05
-6.40613585772127e-06
1.92630767064419e-06
-1.8243827209084e-05
-1.04721843393047e-05
-2.36689870287485e-05
-3.06779175166728e-05
-1.0989894746853e-05
-1.97230168277547e-05
-2.54186471427621e-05
-2.90722477246308e-05
-6.8640465975831e-06
-1.80150582537326e-05
-2.18204392878033e-05
-2.20267070517073e-05
-2.09840259798654e-05
-1.85798540625234e-06
-1.31282310585217e-05
-2.04154541871042e-05
-2.35433600286908e-05
-1.54269878300036e-05
-2.63050436638253e-05
1.47111795277811e-06
2.70407106219549e-07
-1.5315648961123e-05
-5.28601705981854e-06
-2.24461787113571e-05
-7.43168748555108e-06
-4.86730679395696e-06
-2.37794271178703e-05
-1.22528308575554e-05
-2.01024860127997e-05
-3.01609653568772e-05
-2.84910843601376e-06
-1.81062302840566e-05
-1.40292905339339e-05
-1.33648557402937e-05
-1.41098629598983e-05
-1.92963195475413e-05
-3.40927030924614e-05
7.03044793216753e-06
-1.21240216589553e-05
-7.81637502460043e-06
-1.14268496738743e-05
-1.37649831787818e-05
-9.13936345806449e-06
-9.34259705228295e-06
-1.81651833002709e-06
-1.4510735511419e-05
-7.21218447898055e-06
-1.03352415246374e-05
-1.97359911947067e-05
-2.47130362494207e-05
-1.87469065638841e-05
-1.50621830184588e-05
-1.34278802266853e-05
-2.95485060634869e-05
-2.33499602991596e-05
-8.46552755853404e-06
-1.75169193189365e-05
-2.76028218906788e-05
4.48970044888436e-06
-1.70699797582301e-05
-1.06465474047502e-05
-1.13518447242169e-05
-1.62059135732808e-05
-1.07147188251711e-05
-5.29454955091126e-06
-1.48107050778275e-05
3.51137021602313e-06
-4.63618320592102e-06
-1.06332785374408e-05
-2.92788230919245e-05
4.30848340665771e-06
-1.38560991827145e-05
-1.05079721484989e-05
-1.6963606978599e-05
-2.29941701760644e-05
-4.16344628964794e-06
-2.66914318983517e-05
1.08423211706286e-06
-1.52843008649744e-05
-2.1157931971435e-05
-1.60943840107666e-05
-1.55960366112054e-05
-2.27908320842652e-06
-2.60149390770232e-05
-3.15509347406483e-05
-6.15490774120272e-06
-3.77937023171146e-06
1.76664706169629e-06
-1.19880071247033e-05
-3.85729908418056e-06
-1.41833314001762e-05
-3.43338606907571e-05
-9.6220246772159e-06
-1.09365076670727e-05
-8.19144084199849e-06
-3.99038194803709e-05
-2.50069503423694e-05
1.38479916208551e-07
1.21695819359116e-07
-1.91242970345e-05
-2.46056309639579e-05
-1.67661367498772e-05
-9.85513291590537e-06
-2.60344151497965e-05
-3.13929387338022e-05
-2.01148888836959e-05
-3.21331289938159e-05
-2.10003630197621e-05
-1.42093789697002e-05
-5.78098079985893e-06
-1.52301754202924e-05
-1.9493086512863e-05
-2.49796119000931e-05
-1.47338804129439e-05
-1.62508925589046e-05
-3.85531126967297e-05
-1.99330857691526e-05
-1.73339890007687e-05
-2.16266072807024e-05
-2.38661287499841e-05
-3.20212175710992e-06
-1.12257691222348e-05
-1.16550405878201e-05
-9.71257964712664e-06
-1.640610913173e-05
-1.98842530428494e-05
-2.74191187168184e-05
-1.07985424360211e-05
-1.69501049200164e-05
-9.59947604392112e-06
-8.59313229630357e-06
-1.65107564568552e-05
-9.00418506566712e-06
-1.57362229361022e-05
-1.35892437155647e-05
-1.53326748627101e-05
-1.73477126384211e-05
-1.04144696633261e-05
7.92262498169519e-07
-2.19410664333597e-05
-7.40669586204528e-06
-2.40026143968405e-05
-1.16026614989769e-05
-2.29971413955466e-05
-2.59536960794627e-05
-9.92404061381848e-06
-2.24144616972771e-05
8.25089369993857e-07
9.96192292862523e-07
1.85380740358721e-06
-1.52912617396417e-05
-5.01251870248631e-06
-2.05513193317639e-05
-1.89610325500493e-05
-1.85224073284381e-05
-3.28901667049834e-05
-2.14652178160977e-05
-6.83202522207376e-06
-2.20673659838749e-05
-3.70002507840833e-05
-2.29451771395303e-05
-5.41147089268739e-06
-8.05005454074358e-06
-2.37587767039753e-05
-3.2054608031182e-05
-2.66922046259982e-05
-1.33445779746171e-05
-2.42634348973907e-05
-9.83006583030166e-06
-1.07564715710463e-05
-1.80910057028583e-07
-1.79109845281376e-05
-1.91841639278744e-05
-9.39163563853588e-06
-4.90740571995278e-06
2.38783254390781e-06
-1.10998993912839e-05
-2.64513102870293e-05
-1.26999521116298e-05
6.71746930075063e-06
-2.10468457765936e-05
-2.843405645488e-05
-1.09155085830714e-05
-1.96978908823933e-05
-2.36107382745107e-05
-2.81663559009372e-05
-7.87561205985703e-06
-2.27925092669162e-05
-1.69547007690957e-05
-1.99962755497112e-05
-1.97277344813346e-05
-2.01565402193217e-05
-1.41743732885041e-05
-7.22496607248246e-06
-2.49808071673209e-05
-1.01142882429596e-05
-2.50733222031026e-05
-2.95612215461832e-05
-1.39701290756644e-05
-2.76951283766567e-05
-2.95119721553408e-05
-1.58784661107705e-05
-2.38907332648485e-05
-1.57978333105282e-05
-2.4556566661754e-05
-2.60445344752982e-05
-1.58382195550995e-05
-1.25481882968803e-05
-1.89382526060452e-05
-2.73886459319681e-06
-9.03714177213938e-06
-1.11615086555418e-05
-2.25371096074777e-05
-1.28960239059783e-05
-1.45808602400658e-05
-1.75592205700444e-05
-2.35811244457474e-05
-2.03948995742188e-05
-8.30303728114763e-06
-2.26530687062136e-05
-1.55724755840951e-05
2.0605433112541e-06
-2.44545436238144e-05
-2.14355856255316e-05
-8.32275766366648e-06
4.62439787525811e-06
5.60151763368106e-07
-1.54529600594801e-05
-2.35123548331858e-05
-8.87456080015426e-06
-4.05987909359693e-06
-3.24093199674539e-06
-1.36191060367347e-05
-1.21467990012943e-05
-8.65882056923227e-06
-1.49705488994978e-05
-2.33124632669064e-05
-1.74987970101539e-05
-3.45708478003318e-05
-9.51146256927803e-06
-3.55798725399143e-06
-8.09473663788258e-06
-1.00692887216074e-06
-2.53300446279617e-06
-5.58013713750151e-06
-2.59998108559527e-05
-2.46548020060848e-05
-2.01320756312213e-05
1.38265022590291e-06
-2.13700227849497e-05
-1.32816001633696e-05
-2.23082164887722e-05
-1.7283767039387e-05
-5.45466801031926e-06
-1.31911608491196e-05
4.95482528836418e-07
-8.5955838460794e-06
-2.98208367713785e-06
-1.00560773451068e-05
-4.30307496815247e-06
-1.45418218537891e-05
-1.88887523501056e-05
-9.96452906992459e-06
-2.06415577934679e-05
-1.76512925598277e-05
-1.17396269146264e-06
-1.16126147699603e-05
-2.44387481170061e-05
-8.93231318995228e-06
-1.88898156204058e-05
-8.9595426842708e-06
-3.64058876955251e-07
-2.5679800922917e-05
-1.23845644631357e-05
-1.80916632434347e-05
-2.4120186287167e-05
-1.35158364408989e-05
-1.8211201087667e-05
-1.75098767489657e-05
-2.31481406339658e-05
-1.47321119272921e-05
-2.18752029829581e-05
-1.51078911896314e-05
-1.54063262205683e-05
-2.55895689645194e-06
-6.57666924999958e-06
-1.0265342539223e-05
-7.07111122551783e-06
-5.74766743486374e-06
-3.66406092907282e-06
-3.50409620670785e-06
-1.15072558238431e-05
-2.61638660906768e-05
-2.03849399147346e-05
-3.18796121912609e-05
-6.03169709635308e-06
-1.39405988376601e-05
-2.44368290546614e-05
-1.91386673055267e-05
-3.31037790886185e-05
-1.54437025208006e-05
-1.16409608984403e-05
-3.59858263187319e-05
-4.82368644024254e-06
-2.11808079701662e-05
-1.7631347281698e-05
-1.96313203461883e-05
-1.86853791671606e-05
-2.33756605766421e-05
-1.44225451493077e-05
-6.38032314067561e-06
-6.043967058648e-06
-5.02392052641581e-06
-2.47668656059783e-05
-1.12172598032029e-05
-7.41109186360755e-06
-2.40760320590467e-05
3.94193968543745e-06
-1.19162307271719e-05
-2.62057105169269e-05
1.02223156646844e-06
-2.20263456156542e-05
-1.81179617238891e-05
-2.40395881526067e-05
-1.19509939223584e-05
-1.53127393873089e-05
-1.21905466351371e-05
-2.48496014283207e-05
-2.44692781955469e-05
-4.09928462273231e-06
-2.39649915986141e-05
-2.43866833157831e-05
-3.41317527543105e-05
-3.56762563578628e-05
-4.27366556114897e-06
-5.60790656074923e-06
-1.99918456120828e-05
-3.03395645413742e-05
-9.57123428356545e-06
-3.67732334565993e-05
-5.42572521600231e-06
-6.33261830681739e-06
-6.5298976603586e-06
-1.61319099269181e-05
-2.33297897545611e-05
-1.37626125717298e-05
-1.38402281528979e-05
-1.57008114715588e-05
-1.55520699344777e-06
-2.46052330119465e-05
-2.1004184064604e-05
-1.63384582918582e-05
-1.84257773676176e-05
-3.81107413442082e-05
-9.49253707290941e-06
-1.31655858767787e-05
-1.73531765352895e-05
-1.26731429835476e-05
-1.55401324976379e-05
-1.30856214760777e-05
-1.72809076300925e-05
-2.18239085749257e-05
-7.19010863819767e-06
-1.40706538628966e-05
-2.38081552402382e-05
-1.005849467257e-05
-8.89232509102105e-06
-6.57740591192204e-06
-3.68149816514338e-06
-2.46212195955582e-05
-2.43517109423789e-05
-3.05730869349393e-05
-9.56829905111586e-06
-2.39982069447215e-05
-3.3836898845181e-05
-1.02192412033862e-05
-3.0061376988269e-05
-2.131340574716e-06
-7.31552453905919e-06
-1.75437432125422e-05
-3.04850577098815e-05
1.13495547935424e-05
-1.77834726874692e-05
-2.22894714410309e-05
-1.18411549059705e-05
-1.14983993535341e-05
-1.09886505717384e-05
4.56597939536902e-07
-1.40000663244273e-05
-3.07881479904919e-05
-2.70419000847725e-05
-3.22366321807307e-05
-8.86469014919034e-06
-2.86694427290118e-06
-7.19771675845821e-06
-2.41382411325387e-05
-4.1773009120307e-05
-1.95931535330403e-05
-1.16044345450083e-05
-1.12246596465717e-05
-1.85442733451356e-05
-6.81326577601975e-06
-9.11137935957112e-06
-6.28616465636701e-06
-2.31481251149956e-05
-1.57125583269575e-05
-2.14663815522463e-05
-1.22247858504749e-05
-7.6560811561627e-06
-2.14769507642801e-05
-4.50794801784064e-06
-1.68982663194111e-05
-2.77910681626462e-05
-2.74342576891528e-05
-7.83532882198657e-06
-2.23013393532907e-05
-1.34088795490538e-05
-2.10014748487339e-05
-1.29155798567242e-05
-2.94174094254334e-05
-1.92185303606888e-05
-1.38245225480679e-05
-7.23682123423373e-06
-2.1872949813927e-05
-9.21081956617713e-06
-1.32760277092852e-05
-2.21527521434765e-05
1.28760774926092e-06
-2.65737520751732e-05
-1.72059500698065e-05
-2.29171419914197e-05
-1.08865919099654e-05
-2.55753627164069e-05
-1.0367129878704e-06
-1.59182605472198e-05
-3.32484533113932e-05
-1.00602280607146e-05
7.6948567687233e-07
-3.41571368664717e-05
-6.66632709302539e-06
-1.25838764559507e-05
-5.3929740145462e-06
4.0816187680499e-07
-2.61865292116228e-05
-1.99811972225433e-06
-1.36492211408223e-05
4.30014080826671e-06
-1.78534336684534e-05
-7.18899672832182e-06
-2.26151701797776e-05
-1.80508411073215e-05
-2.80894102125285e-06
-1.70275279577229e-05
-2.60608993430738e-05
-3.94824693880319e-05
-2.04860477769294e-05
3.55206211991873e-06
-2.50636311753394e-07
-2.45381577465799e-05
-2.82072602333941e-05
-1.01017128862014e-05
1.10194870609001e-06
-3.10682447743348e-06
-1.79691124788446e-05
-2.38509410455254e-05
-3.57952495520118e-05
4.09159321726807e-07
-7.78582839528178e-06
-1.91220768138165e-05
-1.51946343027702e-05
-2.67628457253106e-05
-1.16942769739626e-05
-1.31566599136068e-05
-5.82692352629216e-06
-5.49540807742123e-06
-8.30310365825139e-06
-1.01590849787868e-05
-5.67999892163744e-06
-1.76339324165622e-05
-3.74414002169905e-05
-3.25402574045633e-05
-2.01193817394769e-05
-1.39253166043925e-05
-1.20753357593812e-05
-1.18523016053038e-05
-1.26654914990467e-05
-1.08275500665967e-05
-9.19524260285059e-06
-1.13488439450146e-05
-3.64972091666903e-05
-1.99519781844692e-05
-4.47516973444762e-05
-9.28983281287799e-06
-9.95052412578001e-06
-2.47680761885994e-05
-1.1216286364785e-05
-1.06460481694308e-05
-1.12622734101712e-05
-1.91282789720479e-05
-2.49991233174386e-05
-6.37414964572373e-06
-2.52722162804469e-05
-1.97836470614409e-05
-8.86526544458281e-06
-2.93917261145885e-05
-1.37701888896959e-05
-3.79270534339908e-06
-1.31060818972787e-05
-2.4535021519787e-05
-5.84952274894687e-06
-2.35834408128651e-05
-2.6719901673442e-05
-2.79096394092262e-05
-2.34229126618429e-05
-1.19464041947043e-05
-1.47288719653815e-05
-7.69094596659037e-06
-1.62776424463111e-05
-1.06546552546213e-06
-1.18099538666095e-05
-1.59471377452693e-05
-1.90516873671284e-05
-8.71390399902346e-06
-2.02757548918099e-05
-9.06829249604771e-06
-1.90181197863573e-05
-2.98196893129888e-05
-5.43515600832943e-06
-1.2176321279019e-05
-2.38321908060856e-05
-2.44480991766945e-05
-2.4333313846351e-05
-1.9888488744242e-05
-1.64344079346042e-05
-1.40104166264574e-05
-2.14383924634731e-05
-1.6718217020461e-06
-1.12719524059092e-05
-1.97040818118487e-05
-1.12067896126037e-05
-5.44764059190017e-06
-3.41500840403058e-05
-1.72991790554403e-05
-1.94445795235948e-05
-1.3476343645184e-05
-1.72862487474226e-05
-2.20773392140901e-05
-2.69926970920695e-05
8.09126002822921e-06
-2.49466286787886e-05
-5.12812253388007e-06
-2.06225046205702e-06
-4.2734354060148e-06
-3.88973352827751e-05
-3.61389638141061e-05
-3.73739378900273e-05
-6.41795421929968e-07
-9.31337609073504e-06
-3.42180751831327e-05
-1.41995369602261e-05
-1.22209324686005e-05
-2.57595690038537e-05
-2.0076591903705e-05
-3.17091808258183e-05
-2.15020214327523e-05
-2.81600447072301e-05
-1.38576504952797e-05
-1.71985274290938e-05
-2.99731201994318e-05
-2.57405562143047e-05
-1.86385222262483e-05
-2.14724290543288e-05
-1.87913790226202e-05
-8.77535530955466e-07
-1.40071726356359e-05
-1.19821583139394e-05
-1.42473037481822e-05
-7.6851602444289e-06
-5.2139352884447e-06
-2.23748309635848e-05
-5.30012836853094e-06
-6.3104213988259e-06
-2.17521780377094e-05
-2.53361075990247e-05
-1.01587869276058e-05
-1.1724260662647e-05
-3.44509745164817e-05
-3.53272743727535e-05
-7.54392359973062e-06
-2.54022250212392e-05
-1.20245818634915e-05
-2.17279193373335e-05
-2.97113313140983e-05
-2.49884724445618e-05
-1.43670284144572e-05
-2.15409748369766e-05
-2.67462993224954e-05
5.6180270796566e-06
-2.73155534155329e-05
-2.44218254587437e-05
-2.8628301992391e-06
-8.23331642015937e-06
-2.66542819226274e-05
-1.79960803227665e-05
-1.31532954613854e-05
-1.12013936464523e-05
-1.96859137121261e-05
-1.87971730468237e-05
3.05809968898775e-06
-1.88080114328912e-05
-1.07579875027603e-05
-4.52798145322087e-06
-1.63620646945559e-06
-2.13584247758043e-05
-1.1030888852543e-05
-2.0327989444331e-05
-1.13553310539124e-05
-1.39321304339371e-05
-1.51830241501705e-06
-2.12745933036137e-05
-2.96870962200537e-05
-2.424893463329e-05
-2.11939169598565e-05
-2.47864112752541e-05
-1.83331338203391e-05
-7.7418835340681e-06
-2.43345712597618e-05
-1.30795885569756e-05
-1.95822110420772e-05
-1.65635843816555e-05
-1.50890525410262e-05
-1.58791848551118e-05
-2.77446261211968e-05
-1.71580603908276e-05
-6.16293992004375e-07
-1.95721635374944e-05
5.29206442669821e-06
-1.34812146341284e-05
-2.03665003337858e-05
-1.58861000386002e-05
-1.26129011052039e-05
-2.20327940236197e-05
-2.31665125079658e-05
-3.42765891859458e-06
-1.88306677402965e-05
-1.91085061928709e-05
-2.40526764933513e-05
-2.63267488731759e-05
-5.43149050118308e-06
-8.48614212712292e-06
-2.54794159675937e-05
-2.38057694596627e-05
-6.61550502800994e-06
-1.98100162960641e-05
4.65182172192944e-06
-1.14208240315237e-05
-3.40594336468418e-06
-2.62153623481176e-05
-1.65620375268403e-05
-5.80045605481752e-06
-1.65692997302986e-05
-3.24362590823963e-05
-1.22899008448019e-05
-8.24253500936999e-06
-1.65459141934815e-05
-3.17635612123122e-05
-6.55462016204887e-06
-2.63526513772169e-05
-1.3662190141359e-05
-1.03424115481625e-05
-2.12044999600628e-05
-2.44896988156812e-05
5.91087332250997e-06
-9.02307347488615e-06
-1.08344252291309e-05
-9.41588716854002e-06
-4.46563543005729e-06
-2.38329145461985e-05
-2.82386923271878e-05
9.69885550400665e-08
-2.24047445828424e-05
-2.09348688146729e-05
-1.83903450446349e-05
-1.25186000614607e-05
-1.02165021447486e-05
-3.00128594233529e-05
-1.59018034059334e-05
-1.75586779373922e-05
-8.88155431525214e-06
-2.41876379729161e-05
-9.40127164971236e-06
-9.01997006640067e-06
-1.0922934835125e-05
-2.52955396213316e-05
-1.47673938098108e-05
-1.5532410025623e-07
4.19287918020262e-06
-1.18391141155757e-05
-2.39907128813883e-05
1.08677309104855e-05
-2.26374635831887e-05
6.20964022050869e-06
-5.33524880256557e-06
-1.42511196761347e-05
-4.32089057929527e-06
-1.45393779054125e-05
-5.60647353281377e-06
-2.26926653607617e-05
-7.18373902623525e-06
-1.61886828703206e-05
-1.71009735673022e-05
-1.5503549422777e-05
-7.64723858478279e-06
-1.05133985504478e-05
-1.49415146015974e-05
-3.18964503099176e-06
-8.00107579175766e-06
-1.3108685840596e-05
-2.21872953541728e-05
-3.8055819433983e-07
-1.34635918251329e-05
-7.84332024150468e-06
-2.8782532405686e-05
-7.59905244301509e-06
-2.3985006375068e-05
-8.26258868412379e-06
-2.03625326387361e-05
-3.00818493711185e-05
-1.8424416994001e-05
-1.07452393991393e-05
-4.93430700714343e-06
-1.51256057166135e-05
-9.52370677627442e-06
-3.62491778478689e-05
-9.22846021359356e-06
-3.74073749354348e-05
-2.08497014305454e-05
-1.43613137844761e-05
-1.45951544776507e-05
-1.13792078730684e-05
-1.11285610772779e-05
-9.58069801953594e-06
-1.60216845434554e-05
-2.31029336815419e-05
-1.71304019517238e-05
-6.84350198256548e-06
-1.5343352424696e-05
-1.98057251685622e-05
-2.84223989359886e-05
-1.1990861305109e-05
-1.68017250735796e-05
-1.21124766955098e-05
-1.04709013947322e-06
-5.06556879986895e-06
-1.19609364885521e-05
-2.66565587797603e-05
-1.20099817892599e-05
-2.76897848571235e-05
-3.16040861184286e-05
-1.54122347610073e-05
-2.42067624978827e-05
-3.0956995966232e-05
-7.23622764652118e-06
-2.25444088717258e-05
-6.9111117029255e-06
-9.60230988648304e-06
-3.77182220556222e-06
-4.59798672139362e-06
-9.49227833844769e-06
-1.77759945111879e-05
4.82914292067823e-06
1.23860378101652e-05
-2.98966935459562e-05
2.54984194701638e-06
-3.66487376285043e-05
-4.74074920280285e-05
-7.56192401309754e-06
-2.35310241243118e-05
-2.29030488504421e-05
-5.39766258504077e-06
2.81696404283008e-06
-1.41734442720615e-05
-2.19330366054864e-05
-5.480139406075e-06
-1.39058196924248e-05
-1.71653039182426e-06
-2.06819634493624e-05
-2.64697189784048e-05
-2.31743653753446e-05
-1.64349188425354e-05
-1.21189735447443e-06
-3.1655774062649e-05
-2.45964140910258e-06
-2.24564778947154e-05
-2.9904424427774e-05
-8.53169418158299e-06
-1.55483154872891e-05
-2.82300936779555e-05
-2.28920306663806e-05
3.68911023463611e-06
-2.65509596775017e-05
-1.96905699178612e-05
-1.34229158052145e-05
-1.1520263620393e-05
-2.06724664715894e-05
-6.08197556627261e-06
-1.67754595664643e-05
-1.94378048339982e-05
-6.04838427891012e-06
-9.61291851297873e-06
-1.89229880339672e-05
-1.86699213904581e-05
-1.00679513838545e-05
-1.17895929128064e-05
-2.63310334838813e-05
-1.60401467260583e-05
-1.82077186312867e-05
-2.32453437268595e-05
-2.58894474068765e-05
-2.15546735306325e-05
-1.67663618383343e-05
-1.81456338225862e-05
-1.10454692257654e-05
-2.75870306763371e-05
-1.28696145100442e-05
-3.04539588002941e-05
-1.21672309169383e-05
-5.85211733616957e-06
-4.65211690156581e-06
-2.24976093294911e-05
-2.09051201791516e-06
-4.69324599569777e-06
-3.48278447038679e-05
-1.61292382087671e-05
-2.89446534742697e-05
-1.02120812671553e-05
-4.60748924640398e-06
-1.78284503919372e-05
5.22699228952241e-07
-8.65899646692626e-06
-1.38199798035448e-05
-3.3068364449098e-05
-3.03244439002928e-05
-2.0472098834039e-05
-2.9287584834792e-06
-2.56568135718304e-05
-2.42712377237871e-05
-2.95798949855675e-05
-3.38773357835105e-05
-1.49517049690248e-05
-1.97358885138551e-05
-9.23347113882864e-06
-2.56293487468389e-05
-2.14711197837581e-05
-2.26216125343026e-05
1.58902958732363e-05
-1.27942472164115e-05
-7.92275492640499e-06
-2.20640639404486e-05
-1.1835001167932e-05
1.70349555594926e-06
-2.29373503309996e-05
-2.45797409541536e-05
-2.39179177797201e-05
-1.99272376988259e-05
-1.41947765630296e-05
-1.49462260799457e-05
6.7912988311734e-07
-1.10253746057149e-05
-3.24901655056958e-05
-2.98354751554758e-05
-5.91434129336565e-06
-2.90953117015023e-05
-6.94407391604734e-06
-4.98073871476526e-06
-8.11939101786515e-06
-1.62458038373148e-05
-2.15007923112286e-06
-2.90790017411481e-05
-3.25863970006615e-07
-1.63878863154232e-05
-1.0385118060198e-05
3.27409543135516e-06
-6.16074231245032e-06
-1.72593977927268e-05
6.11642920629821e-06
-8.37402967993454e-06
-1.21110764218111e-05
-1.21246291490539e-05
-1.1086245243897e-05
-1.60813104312686e-05
-1.39899685813811e-05
-2.82271342320995e-05
-1.35500818002364e-05
-1.58573968110743e-05
-1.67768004675259e-05
-4.53719198479416e-05
-2.32339656405333e-05
-2.43038056522124e-05
-1.31025589062591e-05
-2.59836513932339e-05
-2.41049248678782e-05
-2.39620336184533e-05
-4.9816245258141e-06
-1.6775236519248e-05
-2.35213315701741e-05
-1.63664697328923e-05
-2.86357773111918e-05
-2.55062812863332e-05
-2.68201849273307e-05
-1.10609668138735e-05
-1.35291788935887e-05
-1.36877230115896e-05
-3.885972765517e-06
-1.28083658948803e-05
-1.82561690686462e-05
-2.68641269207866e-05
-1.23077417545532e-05
-8.38763997079969e-06
4.97149989262229e-06
-1.57636112308716e-05
-9.55812112661709e-06
-9.74613827159316e-06
-1.97938620809531e-05
-8.69163490928586e-06
-6.1675854902464e-06
-1.44461536205229e-05
-1.259860972991e-05
7.11025465379187e-07
-2.25940150555824e-05
-1.19205111705425e-05
-6.9534102261605e-06
-1.50677492992449e-05
-1.13540451213032e-05
-2.36572770057217e-05
-1.53735925306952e-05
-3.65489179746424e-06
-1.0262563405975e-05
-1.9698221471319e-05
-1.12629644925367e-05
-3.89828677656611e-05
-2.01075879951985e-06
-2.92679273902741e-05
-2.06312327302776e-05
-2.12011974223776e-05
-1.42702761487673e-05
-1.45385859136181e-05
-3.18419336322476e-05
-1.45169380342713e-05
-1.11515414020378e-05
-2.56357477932178e-05
-2.24028407474599e-05
-1.30983445379401e-05
8.06652442307701e-06
-7.16163797695784e-06
-1.49588339736586e-05
-2.8007295516891e-05
-9.33423045484609e-06
-1.26407408151221e-05
-1.52551519310679e-05
-1.73270545517318e-05
-2.09815050653405e-05
-8.58215087297754e-06
-1.96934623998963e-05
-1.75718457994063e-05
-3.16522552921084e-05
-9.05117307977794e-06
-8.01027530911594e-06
-1.52371309135425e-05
-1.1371022584644e-05
-8.00392403948756e-06
-2.33181698656778e-05
-2.62868007429275e-05
-2.24456325909247e-05
-1.51833816090295e-05
-9.07373730316075e-06
-1.68947264492604e-05
-2.74320398659506e-05
-2.60084784064393e-05
-2.21787870642409e-05
-2.71977232892434e-05
3.1590156848913e-06
-2.82767026671261e-05
-1.92249094788027e-05
-2.04158473657e-05
-2.31113004713289e-06
-2.40540783757383e-05
-1.9839360052856e-05
-3.98665967871727e-06
-6.08445735841381e-06
-8.55537179458817e-06
-2.68800048124957e-05
-2.53873298125624e-05
-1.45452705100545e-05
-2.00773066225518e-05
-2.21459707035047e-05
-3.43902222894289e-05
-2.34036335681071e-05
-2.61016465473397e-05
-2.36966690607495e-05
-1.30176732830162e-05
-1.65358065625407e-05
-2.00712721511119e-05
-1.02668575700517e-05
-1.62340403217603e-05
-1.32700805442537e-05
-1.47208337900515e-05
-1.96639130568545e-05
-3.5441303965105e-05
-3.58234676792659e-05
-4.11998140243686e-05
-2.8624176687643e-05
-8.65079995955364e-06
-1.147988557246e-05
-1.77338962324106e-05
-1.72297936071844e-05
-1.74832310257034e-05
-4.81623701152374e-06
-1.90513545925683e-05
-2.45118518798776e-05
-1.57361873639014e-05
-1.4185687421235e-05
-2.10997254638742e-05
-2.47727024407202e-06
-1.69883713339683e-05
-2.33606120721809e-05
-3.41233722956912e-06
-2.46480076677795e-05
-3.42726491806435e-05
-2.75069853845935e-05
-2.24988347024929e-05
-4.98058187799881e-06
-3.31174388055775e-05
-1.99850142792306e-05
-1.73214678504363e-05
-1.20806592521259e-05
-1.09637374889667e-05
-1.90105866802697e-05
-1.60352884725623e-05
-1.47667430812646e-05
-2.2359288517195e-05
-2.82595715210043e-05
-1.10174360211164e-05
-3.24235229288986e-05
-2.73522523451247e-05
-1.52807864685261e-05
-1.89922324828182e-05
-8.54324365364072e-06
-1.39474226924793e-05
-2.37002353930285e-05
-1.58162762303453e-05
-1.34743250380516e-05
-1.36209311315513e-05
-1.86536556721493e-05
-1.59662488350515e-05
-6.59398997017982e-06
-2.01913574221089e-05
-2.47804130110934e-05
-2.51044806497725e-05
-2.71943863053786e-05
-1.0248560779629e-05
-1.62767739190675e-05
-1.68314261759443e-05
-8.73902086257438e-06
-1.75608879163099e-05
4.32907679986181e-07
-7.90429784295203e-06
3.43953523655068e-06
1.64753101012646e-06
-1.40051273880489e-05
-1.79967796718314e-05
-1.88263733736609e-05
-2.47463545244355e-05
-3.0841007733785e-05
-7.29357757375045e-06
-1.90715155726963e-05
-1.30409282864546e-05
-1.88020228763754e-05
-1.14018961628092e-05
-1.39576956339098e-05
-1.6760254879455e-05
-9.58346838992054e-06
-2.59863206618029e-05
-2.09993103771096e-05
-6.82407358725529e-06
-2.3135228719282e-05
-2.91221917157918e-05
4.57639598664674e-06
-1.07704303479069e-05
-9.43198629927123e-06
-6.97230642207617e-06
-1.11701019946173e-05
-1.39050488107588e-05
-1.34386963756807e-05
-8.78440094409841e-06
-8.35139077843769e-06
-1.23680545775321e-05
-5.56207918568497e-06
-2.43919393609532e-05
-8.04202391298103e-06
-4.63977487241523e-06
-1.93016216346931e-05
-2.6336199209794e-06
-1.7980977972773e-05
-5.90942579100905e-06
-2.02815394819703e-05
-1.2963091666592e-05
-2.71585188954562e-05
-2.72353997378474e-06
-1.84780882255874e-05
-1.19901715848328e-05
-1.22167602172399e-05
-2.13932495701761e-05
-1.66900577450871e-05
-1.74524827643161e-05
-1.43382097697456e-05
-1.3982368797396e-05
-1.71615934301158e-05
-9.68727081507931e-06
-2.31105726853209e-05
-2.6137300062118e-05
-1.20320870168859e-06
-1.32430340935146e-05
-1.51060675593446e-05
-9.39245794202524e-06
-1.33653108809991e-05
-1.28463384715097e-05
-1.16243698184062e-05
-1.47865954770295e-05
-1.53272020756409e-05
-3.91900230824464e-05
-1.32989740747848e-05
-3.1704782203104e-05
-2.78785629160508e-05
-1.65595202303035e-05
-2.94055834722769e-05
-2.01673985884202e-05
-3.80720607871337e-06
-6.42868760085854e-06
-1.26429905910123e-05
-1.16102164533273e-05
-2.04783442267807e-05
-3.63683808578356e-05
-7.71105554435041e-06
-8.66230173511897e-06
-2.57487052741239e-05
-1.8766913623367e-05
-1.97441184985228e-05
-2.45322537196827e-05
-1.59498919688994e-05
-1.96126236537546e-05
-2.19418869575172e-05
-3.49071239595208e-05
-2.63667756122752e-05
-2.90724933954262e-05
-5.5894347275901e-06
-2.07819178525495e-05
-2.71297274013461e-05
-2.09409483165026e-05
-2.09925509740703e-05
-2.59724839299544e-05
-6.78133671201414e-06
-1.52224347183311e-05
-5.85149788224648e-06
-9.33267986371376e-06
-2.86122834551574e-05
-1.2004000402364e-05
-1.72632608000232e-05
1.43037276627509e-05
-6.1818344507244e-06
-1.2712322509268e-05
-1.87151293687114e-05
-1.37750558961783e-05
-1.54497334913286e-05
3.61575572843006e-06
-1.13770764685169e-05
-2.09717491056621e-05
-1.26940404297574e-05
-3.04855564962099e-05
-3.40109086097134e-05
3.11369240937857e-06
-8.65933188389933e-06
-1.72153040442976e-05
-2.18470205827162e-05
-8.87965489132551e-06
2.75656678689638e-06
-1.1123906675487e-05
-1.77420566253076e-05
-1.75755285762361e-05
-1.86280767160255e-05
-7.99294358173209e-06
-8.01462186353545e-06
-2.04575205212376e-05
-1.32594482458719e-05
-1.13727411879582e-05
-5.23745278065412e-05
-9.54504188050944e-06
-2.27452318517912e-05
-3.19757973902935e-05
-1.72083689578988e-05
-2.61033844584633e-05
-3.97904616573582e-06
-1.35118595784716e-05
-1.7723936994221e-05
-2.60398193263185e-05
-1.37181173730925e-05
-1.53207082187645e-05
-2.7889833376092e-05
-1.75359882404486e-05
-2.60566356275507e-05
-1.61826224207181e-05
-2.6926523187202e-05
-9.87900602164118e-06
-2.33750786238428e-05
-1.33602232998144e-05
-1.37519977111582e-05
-2.60095360310977e-05
-3.83856723809775e-05
-1.95293967034139e-05
-4.09426904342933e-06
-1.96230763510555e-05
-1.50104719278784e-05
-1.86404502918444e-05
-5.59237933674959e-06
-1.42414639791186e-05
2.09728943381785e-06
-2.12902811829769e-05
2.88020867774407e-06
-1.78784193392912e-05
-1.77413866829485e-05
-3.96660645639855e-06
-1.92163202402181e-05
-1.25356925425215e-05
-1.91294788773481e-05
8.40003068115854e-07
-1.85420889333585e-05
-1.88757555155486e-05
-6.37637919456109e-06
-1.32661676767793e-05
-2.00270367528751e-05
-1.86702672897186e-05
-2.19648825102697e-05
-5.53914327851504e-06
-4.43586095685172e-06
-1.29830645610007e-05
-1.27654399638769e-05
-1.77939851624147e-05
-1.1668387784391e-05
-7.19380997025047e-06
-1.85119334652194e-05
2.7880227112877e-06
-1.23734936103829e-06
-2.24851557808284e-05
-3.10428178175705e-05
-1.45232031160785e-05
-7.90709074977224e-06
-2.71263393182864e-05
-1.45216761187797e-05
-6.2916846579911e-06
-2.55610288095333e-05
-3.32017420989834e-05
-1.749040742373e-05
-2.48241536031352e-06
-9.06677381425264e-06
-1.58322053939584e-05
-4.34536363341486e-06
-1.11089179903857e-06
-2.27924573808613e-05
-2.3596395930416e-05
-7.42422920067561e-06
-4.51069411000614e-06
-2.89481851741604e-05
-2.23775493518653e-05
-1.3777997378571e-05
-1.21450205615798e-05
-4.95100952677767e-06
-2.08533322602324e-05
-1.21269005376895e-05
-3.12153670668149e-05
-2.65036199474103e-05
-1.85255423233378e-05
-2.20498694950959e-05
-2.93873281089824e-05
-2.12032881904655e-05
-1.03438397411196e-05
-2.17309209626649e-05
-5.10712444876808e-06
-1.86194660434037e-05
-2.87085464717126e-05
-6.20119934067417e-06
-1.78978326620756e-05
-2.28479368810962e-05
-1.61436887076483e-05
2.17340366940062e-06
-5.14414888239467e-06
-5.83200035514528e-06
-1.43447981423597e-05
-7.03830003600953e-06
-2.56769488636667e-05
-1.92934438472912e-05
-1.58764452318926e-05
-7.40135849625425e-06
-8.43825593227406e-06
-2.4089776002548e-07
7.62818678967933e-06
-2.334682656576e-05
-2.34141642906768e-05
-1.79023317124181e-05
-1.2638902066124e-05
-5.45454438904671e-06
-1.55528579556283e-05
-1.74258884374034e-05
-1.2828486925239e-05
-1.77681589063472e-05
-2.27892642123383e-06
-2.78007869419361e-05
-1.91509441170584e-05
-2.32695831622701e-05
-2.20971163768384e-05
-2.23217085583857e-05
-1.01427985273976e-05
-4.74421247951514e-06
-3.23112818738147e-06
-1.78948888287085e-05
-6.71429991095803e-06
-2.61175437111061e-05
-1.27284617803619e-05
-8.45620759148989e-06
-1.41622689478852e-05
-7.09801864018295e-06
8.54024311339704e-07
-3.07176745995475e-06
-1.40372186144447e-05
-5.97219584084841e-06
-1.46772107182719e-05
-7.09611279128904e-06
-3.49426020175626e-05
9.60321721219119e-06
-2.16436173674023e-05
-2.95026611155361e-05
-2.27254614544059e-05
-2.20528563887267e-05
-9.06390553362723e-06
-2.10706952761032e-05
-3.54021525442819e-05
-8.55094510899027e-06
-1.42332320231304e-06
-2.13916453293197e-05
-3.04750257848489e-05
-1.65928127716886e-05
6.27057477415992e-06
-1.09241475889212e-05
-1.78646556507876e-05
-9.5468974086623e-06
-1.66370341926113e-05
1.04775612141926e-06
-4.66853214290638e-06
-1.10146918242415e-05
-9.51302272426615e-06
-7.69948188477222e-06
-1.96197371036376e-05
-1.45451399344782e-05
-1.34570757255468e-05
-4.58549399252479e-06
-1.02690794459745e-05
-1.1004194151577e-05
-7.27059547554663e-06
-1.48392690889603e-05
-5.25797167251458e-06
-2.80107236088955e-05
-5.23503412714583e-06
-1.10804170668762e-05
-2.97133795668896e-05
-5.99630080236463e-06
-3.01595304448492e-05
-2.06386386110903e-05
-1.35822691877484e-05
-2.30579753410547e-05
-2.2707179055102e-05
-2.831639284886e-05
-7.88204358219681e-06
-2.87216058036305e-05
-1.99365892176427e-05
-2.13871713199772e-05
-6.47895012150225e-06
-1.05337069324591e-05
-1.99808582644358e-05
-1.87401342470015e-05
-9.33555557521908e-06
-1.791910170193e-05
4.49565853660849e-07
-1.19653243816492e-05
-1.90223462096501e-05
-2.22167230900808e-05
-2.3408979531916e-05
-1.36357542742052e-05
-3.75024371813055e-05
-1.61590406203904e-05
-1.89572426386193e-05
-2.01020723432822e-05
-2.62150127147761e-05
-1.08449572875773e-05
-1.21371526517436e-05
-1.87290589064613e-05
-1.39412555470413e-05
-2.16505987066465e-05
-2.07760735969915e-05
-1.02075200665311e-05
-9.86214936357831e-06
-3.30484128815452e-05
-1.79466014450854e-06
-2.96874903067003e-05
-2.45881167251483e-05
-6.63998173231615e-06
-3.83254285066386e-06
-2.51394206249139e-05
-3.1184092584009e-05
-1.98360866259904e-05
-1.36045331152834e-05
-1.6417194066837e-05
1.54899764134958e-06
-1.28071681309216e-05
-1.52915006922807e-05
-8.33755580422994e-06
-4.65272934205454e-06
-9.19753364874881e-06
-3.03501336655439e-06
-1.50625893577389e-05
-1.06692471608049e-05
-1.57329800412339e-05
-2.46104814890998e-05
-2.5915093694952e-05
-2.28564976296336e-05
-1.31030779631192e-05
-8.60012233638086e-06
-1.95018419027173e-05
-1.7630533713278e-05
-1.89783989071971e-05
-1.31447318558712e-05
-2.92317192878021e-05
-4.28670750167035e-07
-1.74672844540665e-05
-2.09610634159969e-05
-1.60978982442588e-06
-2.57463143475814e-05
-2.59127422322112e-05
-1.29710674607719e-05
-1.5767564653817e-05
-7.36279050834363e-06
-1.21810673357973e-05
-3.1595660979165e-05
-1.24253958450061e-05
-2.83200619108309e-05
-1.40773852453638e-05
-5.62809743944603e-06
-1.07445794099472e-05
-1.86742801824654e-05
-3.53894639601546e-06
-1.09081594213338e-07
-2.79879585983677e-05
-7.29144467548886e-06
-4.66595242446615e-05
-1.31641586898988e-05
-1.48059008545668e-05
-1.82542321962939e-05
-2.01670752645868e-05
-1.85025435107253e-05
-3.31163255245687e-05
-7.02046560341087e-06
-3.08659577656762e-06
-1.45236700467614e-05
-8.61634458076152e-06
-2.07222057126643e-05
-6.01225379184675e-06
-1.51564580512287e-05
-1.16889902995385e-05
-1.86500550864789e-05
-2.8695290757704e-05
-3.15785759807131e-05
-1.04670898130013e-05
-1.95659474597473e-05
-2.4902626872345e-05
-8.11372752851932e-06
-2.49542056047343e-05
-1.4932127946037e-05
-2.43323365316777e-05
-2.57477792941212e-05
-6.87433181168124e-06
-7.12115374120648e-06
-1.44519191230209e-05
-2.63298142557382e-05
-1.20872329976768e-05
-3.69970228419478e-06
-4.8453300087392e-07
-3.14982705225926e-05
-2.21039142974559e-05
-1.95332460076332e-05
-4.85100961714581e-06
-2.04302941484674e-05
-1.56875532059304e-05
-7.7212830606801e-06
-2.37386437455066e-06
-1.08164514738901e-05
-2.4639925384955e-05
3.08903990505042e-06
-1.4603303169554e-05
-9.99506706602966e-06
-6.9904276921151e-06
6.74030705492864e-06
-3.32663395259527e-06
-8.28091095136512e-06
-3.01236914596633e-05
-1.51227174321345e-05
3.0180829305058e-07
-1.68387902309613e-05
-1.43663687383405e-05
-5.62782755094356e-06
9.67280061318182e-07
-1.32464469991878e-05
-2.65857729850824e-07
-1.6303475073315e-05
-3.88022804737293e-05
-4.92449452743634e-06
-1.72682153579174e-05
-2.11011094059966e-05
-1.42324237726815e-05
-1.1011911007794e-05
-9.17034121675086e-06
7.78368139459423e-06
-5.03301002562894e-06
-1.14105137113568e-05
-2.45538594865933e-05
-1.95546497133699e-05
-3.7452963323826e-05
-2.63417405002486e-05
-9.88104481329394e-06
-7.25737566854816e-06
-4.2217991111085e-06
-3.2540022706296e-05
-7.57200360215944e-06
-2.8860751802128e-05
-1.95953423221642e-05
-2.56953011924117e-06
-2.47703407915211e-05
-2.1397833371805e-05
-1.42951830927264e-06
-1.27978025650394e-05
-2.1012748650952e-05
-1.43629982033587e-05
-2.69799653978893e-05
-1.7049567326018e-05
-1.20053532210021e-05
-1.37629695830574e-05
-6.80434430528704e-06
1.81967886869505e-07
-3.34858563743962e-05
-8.13019840368857e-06
-1.05750491426281e-05
-4.80399930898102e-06
-1.83849114678546e-05
-3.68441450748961e-06
-4.89462224590423e-06
-1.68508320364932e-05
-1.61201607702261e-05
-4.17228748923428e-05
-1.85133725001835e-05
-1.73059199082137e-05
-2.2530403463154e-05
-9.63505348944032e-06
-1.17834310744486e-05
-1.85340947680942e-05
-1.94578689442156e-05
-4.98569006412277e-06
-1.77137586558855e-05
-2.8567218342824e-05
-1.06994613467831e-05
-1.36408360171367e-05
-2.95127366903552e-05
-1.36449541752757e-05
-1.27429543563261e-05
-1.06209806011575e-05
-3.21341131381401e-05
-9.56445503697294e-06
-6.75153178361119e-06
-6.20967226058488e-06
-7.28865623709576e-06
-1.95176150596954e-05
-2.34515474400859e-05
-1.27989211501333e-05
-2.32962145081079e-05
-2.98268801808936e-05
-1.44547732690222e-05
-8.08427047891584e-06
-2.187375260645e-05
2.60395944542626e-06
-1.01717236178304e-05
-2.0434830424883e-05
-3.51840982257764e-05
-5.46585645558206e-06
-1.26826145052984e-05
-2.90956923958287e-05
-1.38308446270204e-05
-1.8341613415899e-05
-6.85757690824392e-06
-1.21840684247195e-05
-1.50657672192247e-05
-1.3081881088308e-05
-2.43136221660409e-05
-1.77897544835317e-06
-3.07202957953386e-05
-4.17386320106712e-05
-3.03347985383691e-05
-1.09363153373105e-05
-2.3184156045165e-05
-4.3807197165578e-06
7.9582321635329e-07
-1.5649427029903e-05
-2.71389798992187e-05
-1.88239524817594e-05
-2.51855938270317e-05
-5.52844027885912e-06
-7.19918634874456e-07
-2.20298350284055e-05
-3.24415944104302e-06
-1.35106793581871e-05
-4.19926799307431e-06
-2.72301104651745e-05
-2.41589829501277e-05
-1.15502087105704e-05
-1.6863249749959e-05
-8.8474615664522e-06
-1.93907304626788e-05
-2.06811873595437e-05
-9.81338803892794e-06
-7.60870541471102e-06
-2.97257772123371e-05
-4.06855216108933e-05
-2.50396378107557e-05
-3.05003153227773e-05
-1.46348576831493e-05
-1.92722332044799e-05
-1.49288516643385e-05
-8.62550938792459e-06
-1.48493519022103e-05
-1.48359858762102e-05
-9.38709741734886e-06
-3.98345950467719e-05
-8.74882925144728e-06
-2.20707055319694e-05
-3.01201733006729e-05
-1.54233243728889e-05
-3.60768136198212e-05
-1.22532758528639e-05
5.84946582452007e-06
-5.62822837399781e-06
-7.75724175776001e-06
-1.9815237518578e-06
-7.745368646552e-06
-6.1956813112185e-06
-1.16336796153036e-05
-1.99939891998699e-05
-1.9382261833403e-05
-1.62175946188283e-05
-2.39663852913641e-05
-2.90810562719087e-06
-1.79278755463695e-05
-1.00944094636937e-05
-1.71342395566569e-05
-1.36505152530127e-05
-2.48855647608216e-05
-1.76162992892768e-05
-2.41856301457041e-06
-9.24347073874374e-06
-1.28045328283591e-05
-1.2646090288396e-05
-2.74436385953034e-05
-2.48461793021051e-05
-3.1129032130296e-05
-1.04723708312544e-05
-7.64908656895431e-06
-5.40426221564946e-06
-2.35596454638023e-05
-1.36330850099601e-05
-8.87995383149528e-06
-1.29954604180547e-05
-2.12979627196295e-05
-5.85027175532364e-06
-2.68778259368634e-05
-4.94926229580351e-06
-6.86416423239446e-06
-1.37023283926431e-05
-1.48163651294123e-05
-8.48722892561783e-06
-3.36297047626789e-05
-5.48691281347153e-06
-8.4203250129532e-06
-1.16902707411071e-05
-1.51316067804506e-05
-1.83983848424728e-05
-8.2829568979123e-06
-2.21897755489276e-05
-2.42462203085876e-05
-3.83677759088263e-06
-1.86601073453953e-05
-1.77548540458401e-05
-1.55006886135964e-05
-4.5846841775372e-06
-1.96350803991017e-05
-1.64522831121521e-05
-1.96797157872529e-05
-2.22918490057209e-05
-2.14388929026358e-05
-2.09317610716799e-05
-2.55189698626031e-05
-7.24664412686298e-06
-9.16029863419902e-06
-2.18519921270122e-05
8.91512283356122e-06
-7.40165322446902e-06
-1.53689370825275e-05
-6.02073902313677e-06
-2.14378909041198e-05
-2.73902257790488e-05
-1.43431224756442e-05
-8.05109901723659e-06
-2.55199443419303e-05
-2.81172072496491e-05
-1.92663414212388e-05
-1.88898526223196e-05
-1.02670114485939e-05
-3.00725259138895e-05
-2.95029229299885e-05
-1.76587225081268e-05
-7.4537548350476e-06
-1.04061656073481e-05
2.42884478193453e-07
-7.44286140838726e-06
-1.40571510313205e-05
-7.76990182916168e-06
-1.51525474906545e-05
-4.23711399029193e-06
-1.11915059498811e-05
-2.26182503204778e-05
-1.9979482382192e-05
-1.31798589993842e-05
-2.46893342400034e-05
-2.24577997265368e-06
-2.36524731241745e-05
-2.18096335487054e-06
-1.38548523167415e-06
-3.18057582545874e-05
-2.95520459994816e-05
-2.18537280164386e-05
-2.77585192817209e-05
-3.47113613708257e-06
-3.5245750849765e-05
-2.27059547998213e-05
-5.81750819035638e-06
-1.29552597908182e-05
-2.36214912434564e-05
-7.58143002548307e-06
-1.51213853852557e-05
-2.05706577800418e-05
-4.03475382516097e-05
-3.56946100154381e-05
-8.83257019019869e-07
-1.97336747005073e-05
-2.20478194186792e-05
1.20288853658808e-05
2.98686926280035e-06
-3.68136532554163e-05
-1.00801668798222e-05
-2.22005767578247e-05
-4.11770733021168e-06
-1.52311852841849e-05
-3.02740066266182e-05
-2.17724336814621e-05
-2.75034774682191e-05
-3.02656305319356e-05
-4.4274634930242e-06
1.21659985765529e-06
-5.67094777749489e-06
-1.37312034483102e-05
-2.02206505619993e-05
-2.63110788869919e-05
-1.56562375968248e-05
-2.39804160659656e-05
-1.6188339135842e-05
-2.20373119553626e-05
-6.97384942224011e-06
-2.27256519898852e-05
-4.70139335922498e-06
-2.34163800919795e-05
-2.92605000138935e-05
-1.14480660781369e-05
-1.64284148616484e-05
-1.01637830284332e-05
2.91797892463053e-06
-3.08202409288826e-05
-1.92012509327417e-05
-2.76911071277362e-05
-2.16502590430288e-05
1.19637842153807e-05
-1.54582392132882e-05
-1.9937918727164e-05
-5.9183145546032e-06
-2.97327506795355e-05
9.20078235963767e-07
-8.99562978149227e-06
-1.01896447469607e-05
-1.12190209285411e-05
-7.88851591172588e-06
-3.14733581852593e-05
-2.8881344642114e-05
-6.5879842721458e-06
-9.02606918566753e-06
-2.17709309947242e-05
-7.94206352433255e-06
-9.54632807183221e-06
-3.8322194940695e-06
-2.13999206838085e-05
-1.41215258929096e-05
-2.62092228420178e-05
-3.4411582789567e-05
-8.14782250177625e-06
-2.61141793995733e-05
-1.69116031777132e-05
-9.61233486584976e-06
-2.73763077504949e-05
-1.26987108334782e-05
-3.00968328812208e-05
-1.54518155550338e-05
-1.86497392437637e-05
-1.52951407953798e-05
-2.65630082058265e-05
-5.16402071002643e-06
-1.19328969831833e-05
-1.9229084079704e-05
-1.93242083101508e-05
-2.78847427422558e-05
-1.92151153740972e-05
-2.50445728322412e-05
-2.0731320102166e-05
-3.52291255919442e-05
-1.40369159007465e-06
-6.84019134442159e-06
-1.96611994499687e-05
-9.16657797846131e-06
-8.45400254427642e-06
-3.10420611772907e-05
-4.66078643999913e-06
-1.63212340460703e-05
-4.00919669713591e-06
-1.14878576421212e-05
-1.70859497778301e-05
-3.30655639132283e-06
-2.12683369262993e-06
-1.86749342643294e-05
-1.38868369363798e-05
-2.05274344696358e-05
-1.28956935302955e-05
-1.44364527183587e-05
-5.07763764429182e-06
-1.92446234242816e-05
-2.43118121468783e-05
-2.99115880568653e-05
2.66076017584294e-07
-1.99093458204249e-05
-1.79196908569685e-05
-2.89935545779336e-05
-1.56087182285168e-05
-2.25554712937932e-05
-1.2621558529154e-05
-9.34028559707124e-06
-1.06656408364209e-05
-2.26335903116744e-05
-1.66342825364231e-05
-1.05340887690478e-05
-2.40910864006179e-05
-2.00979655810958e-05
-4.33008743899053e-05
-2.43205298965696e-05
2.46861221216114e-06
-3.26698447018685e-05
-1.71195384450849e-05
-2.10230893576672e-05
-1.30002916013956e-05
-1.5126264490388e-05
-1.68164303009625e-05
-2.89310620196472e-05
-9.4026247452602e-06
-1.19805342922079e-05
-2.74495206839095e-05
-1.07378556386793e-05
-1.12795524504217e-05
-1.31152091502954e-05
-7.20213478087209e-06
-1.58949105388139e-05
-1.86584519914052e-05
-1.42588144093965e-05
-1.43202987722101e-05
-1.24895980419767e-05
-1.0051789474077e-05
-1.24334357904615e-05
-2.18563131177021e-05
-2.81822048836956e-05
-1.34622252838364e-05
-1.13266457480153e-05
-4.43281711274707e-06
-7.48569524534257e-06
-1.6895452702727e-05
-2.41991640029301e-05
3.21040178009634e-06
-4.66806796495905e-06
-2.57444358211679e-05
-4.2506602077442e-06
-7.91395420097676e-06
-1.83439963663778e-05
-2.99144415119332e-05
-2.07118711094947e-05
-5.40776112242691e-06
-2.33828267913861e-05
-5.95680777122358e-06
-2.30858555295853e-05
-1.22345641601467e-05
7.34116517324577e-06
-1.57009172470669e-05
-1.42116569657587e-06
2.0882384447652e-06
-1.79507650292945e-05
-4.00209136712607e-06
-2.88215317848502e-06
-1.15325395335819e-05
-1.96001154190381e-05
-1.81106773111096e-05
-2.37690417797043e-05
-6.60778950225084e-06
-1.8414467282913e-05
-2.97464180520347e-05
-1.16517320365751e-05
-1.56688841659258e-05
-2.45200962141627e-05
9.56911980879963e-07
-2.79837780929738e-05
-1.36562091491778e-05
-2.91652910965764e-05
-1.13609720509512e-05
-1.64690889799486e-05
-2.68413880892748e-06
-2.0857731512757e-05
-9.39935743962508e-06
-2.55949584876889e-05
-6.30703747642375e-06
-2.09100117454914e-05
-1.6813381569522e-05
-8.48708633369662e-06
-9.69011923045938e-06
-7.2666923893674e-07
-1.39321677177073e-05
-1.69464594956385e-06
-3.14968865443037e-05
-2.04566579767147e-05
-3.1845032712213e-05
-1.70775757106747e-05
-1.8301630541407e-05
-2.94135627906328e-06
-1.65333330219351e-05
-2.77570583800065e-05
-1.29002614602277e-05
-6.55389601779753e-06
-1.65046535771136e-05
-2.46718371626484e-05
-2.28336281968194e-05
-7.5162490037829e-06
-2.04042240532727e-05
-8.37832571310042e-06
-3.83585902358466e-05
-7.89333881486408e-06
-1.00494212403927e-05
-1.06473146330477e-05
-1.94712127724985e-05
-4.39545938938181e-06
-1.3847085590902e-05
2.16038065195467e-07
-9.59302404239533e-06
-1.05538999006509e-05
-1.42994107445388e-05
-1.45680808439932e-05
-2.28355337986381e-05
-2.35249755981124e-05
-2.28803513040685e-05
-1.11387384005865e-06
-1.80955679271915e-05
-2.05724208797403e-05
-9.52498519622211e-06
1.99076410150561e-06
-1.67717185049438e-05
-3.24645029893218e-05
-2.2119856306269e-05
-1.76666841006393e-05
-1.2304007516153e-05
-2.02855075575429e-05
-1.5821559955963e-05
-2.37314631667229e-05
-2.16387897119715e-05
-2.88594644877227e-05
-1.27844136113874e-05
-2.35203931944882e-05
-1.11197298613105e-05
-3.62355845473098e-05
-1.98905964013884e-05
-1.33615902491023e-05
-1.66704134562132e-05
-1.32943508474045e-05
-5.29766134879247e-06
3.37123631366233e-09
3.22475521678854e-06
-1.95902195410197e-05
-2.47647636930613e-05
-2.00947259407916e-05
-1.12836417486627e-05
-9.87438270295987e-06
-5.53964915372612e-06
-2.7721703517055e-05
2.50172455961805e-06
-1.39764392888016e-05
-2.29343316836127e-05
-7.76925121816656e-06
-2.69721726367842e-05
-1.9430108723697e-05
-2.99252443865603e-05
-3.20962688123842e-05
-9.59946910761364e-06
-2.76784337260757e-05
-1.07164398691675e-05
-1.08479962245595e-05
-9.67705299116978e-06
-1.85515130152683e-05
-2.72343664588554e-05
-1.55038607721212e-05
-1.71082594337915e-05
-1.08787693015017e-05
-1.23661457889183e-05
-1.48605679638031e-05
-3.93863515088127e-06
-2.41408696592724e-05
-1.7135869573643e-05
1.04623781952901e-08
-3.12368230236776e-06
-4.86442322820404e-06
-9.25076234752487e-06
-3.44226163672184e-05
-1.60648134294436e-05
-2.7946915709135e-05
-3.29982508896168e-05
-3.03447478602177e-05
-9.09698603076623e-06
-1.51651597526601e-05
-1.31821501780887e-05
-1.68074985082514e-05
-1.40548310682684e-05
-7.04588359036747e-06
-8.85984500457207e-06
-1.97967740742973e-05
-2.16842882778187e-05
-2.68674111069098e-05
-1.82573785277105e-05
-3.01886590252545e-05
-2.58233778872572e-05
-8.20720647883042e-06
-1.05459091550472e-05
-1.34617669973043e-05
-1.22448192863447e-05
-5.20517285191888e-06
1.01742350221896e-06
-1.9887756521565e-05
-6.54616288518704e-06
-2.82570206101223e-05
-2.67611120421285e-05
-2.32547090443494e-05
-1.06077897128015e-05
-1.77307238090492e-05
-1.07931691782699e-05
-3.32909517773138e-05
-6.54559990367744e-06
-4.17947737548644e-06
-1.65531484973433e-06
-3.04291820538247e-05
2.56182197406718e-06
-8.14492232122072e-06
-1.54457957363756e-05
-1.12248088350847e-05
4.67190300086079e-06
-1.82156633079684e-05
1.02271645106504e-05
-1.10552972183486e-05
-2.77094573012786e-05
-2.52302594708645e-05
-1.1929314990195e-05
-2.52673095764515e-06
-1.13010482023264e-05
-2.28139492626482e-05
-1.6358726573308e-05
-1.26126747723752e-05
-1.74644675350502e-05
-1.06001846001004e-05
-7.5260789983199e-06
-3.14279465486269e-06
-1.38227100659765e-05
-1.79402751690031e-05
-1.43352222689201e-05
-1.31280492187914e-05
-8.87975135681843e-06
-7.03241606477461e-06
-2.22556127359786e-05
-1.84135965080985e-05
-2.86023556817853e-06
-2.42574508524069e-05
-1.32532968752129e-05
-2.09533318125295e-05
-2.47339379476571e-05
-2.20992207462256e-05
-1.88811047193662e-05
-1.87061682916157e-05
-2.16304162423982e-05
4.41168381577389e-06
-2.65763444618612e-05
-2.70687091896599e-05
-1.28950550522603e-05
-1.00435801403414e-05
-2.12479950646374e-05
-3.06849803953352e-05
-1.38477144766971e-05
-1.75753396095843e-05
-1.26636057228942e-05
-3.20562255462768e-05
-2.19192674364315e-05
-2.27667764946486e-05
-1.04370934924259e-05
-1.28795139933139e-05
-2.71713422357801e-05
-2.84130011679932e-05
-2.40203708885731e-05
-2.1582008389385e-05
3.64213961623145e-06
4.8724325657944e-06
-9.56208535978604e-06
-3.48794784521949e-06
-4.38138527110561e-05
-2.14538122084549e-05
-1.41885907274148e-05
-1.74770510049779e-05
-1.9070109385034e-05
-1.30698544833244e-05
-1.64533920933783e-05
-1.14380330903897e-05
-2.01933346945901e-05
3.76043748152548e-06
-5.27660876246569e-06
-1.77805850922292e-05
3.01046226916914e-06
-1.76826288941936e-05
-2.22114268811975e-05
-1.78146504684368e-05
-2.6890633535752e-05
-1.79124647681866e-05
-1.9723669979923e-05
-1.44015509242752e-05
-2.34040177657922e-05
-8.58089823273752e-06
-1.16210923507949e-06
-1.40360508438072e-05
-1.99090003636947e-05
-1.28718574246778e-05
-2.96849254401168e-05
-5.07812504186602e-06
1.27615590033406e-05
-2.08394854408876e-05
-1.40365773519976e-05
9.52198201987617e-06
-1.75816806478785e-05
-7.60407693823156e-06
-1.28404415811139e-05
-2.05658423992634e-05
-1.68049505871604e-05
-2.38990166979647e-05
-2.31625602850912e-05
-1.49752136673401e-05
-1.78573779624688e-05
-1.07835215235492e-05
-1.68553248450675e-05
4.34671761027203e-06
-2.74279162866741e-05
-1.69565349949666e-05
-2.89076118083564e-05
-1.40558326870975e-05
5.21687464829138e-07
1.24607179940011e-06
-1.65996833147406e-05
-7.91592703527693e-06
-1.89685638532492e-05
-1.78861725720856e-05
-1.81410628967135e-05
-1.57510635392448e-05
-1.07938213746088e-05
-2.57569073235436e-05
-1.52397795537343e-05
-1.96765576118677e-05
-1.90890272360214e-05
3.2671280329132e-06
-1.87345775339659e-05
-3.36836827405952e-05
-1.5305851327686e-05
-1.18988399970909e-05
-2.50088937007198e-05
-2.31306351480288e-05
-9.34205873411272e-06
-2.44727367772783e-05
-3.34148665696285e-05
-1.29385432824788e-05
-1.88951517146596e-05
-2.84685672432647e-05
-1.45745728893629e-05
-2.64219443055496e-05
-1.43795742086823e-05
-1.63495994473803e-05
-1.64196976277157e-05
-2.15357781886512e-05
-1.81351158266436e-05
-1.91086585832777e-05
-1.57341366310091e-05
-2.03551883850708e-05
-2.45757341973261e-05
-9.927515195071e-06
-2.1243427693937e-05
-1.40344552580167e-05
-8.98441897507535e-06
-4.89134309976963e-06
-7.44506355029736e-06
-2.01091257312511e-05
-2.46970261573836e-05
-1.93156423867727e-05
-2.06331482176115e-05
-2.3804033696142e-05
-7.47577439998917e-06
-2.71327555085159e-05
-2.47609045526389e-05
-7.20148801874011e-06
-1.24363587750729e-05
-1.41872852992797e-05
-1.51168081027113e-05
-5.88813627020533e-06
-2.66760317247603e-05
-1.87581044453536e-05
-1.27782567332231e-05
-2.46187440393323e-05
-2.28125534921262e-05
-2.62810424003891e-05
-2.64241522277289e-05
-1.22380662316085e-05
-1.44158401610093e-05
-8.47045989475588e-06
-3.72562643735929e-06
-1.79103791132747e-05
-3.05133223805767e-05
-2.07588936900747e-05
-7.46042957066804e-06
-1.10309087429653e-05
-2.43546803271333e-05
-2.14569121787381e-05
-1.17215210815152e-05
-1.37614398719013e-05
7.13929113931256e-06
-2.90093311838846e-05
-1.6676635580268e-05
1.31987066577962e-06
-1.63307641598922e-05
-1.30260305410317e-05
-1.14735373084885e-05
5.69673096334148e-06
-1.93124373600653e-05
-9.13147976885845e-06
-1.85413204499774e-05
-2.29347237547724e-05
-2.29395269837091e-06
-3.2754182448261e-05
1.17380199855026e-06
-1.62861295820998e-06
-9.96312203395734e-06
-3.37887868082217e-05
-3.83572542855742e-05
-1.63997673166484e-05
-1.46524149595193e-05
-1.9543365078821e-05
-2.21531535943074e-05
-7.12457193224384e-06
-1.41318264111979e-05
-1.36759152061358e-05
-1.34502679087386e-05
-2.85698065722176e-05
-2.52170643032141e-05
-1.9510994803745e-06
-1.89787792430322e-05
-2.67522859134833e-05
-1.21120957535239e-05
-2.19022792504517e-05
-1.19813184155764e-05
4.17124181015157e-06
-6.48598980305349e-06
-2.18840999720556e-05
3.88254956710998e-06
-2.07334300150357e-05
-2.02295288387774e-05
-1.66531799565654e-05
-1.89332747851053e-05
-2.00023377447522e-06
-1.49249337217679e-05
-2.38428898812387e-05
-1.98528317555354e-05
-6.61551512444747e-07
-5.45672479706871e-06
-1.08994016130506e-05
-1.1182913326641e-05
-9.59220952604175e-06
-2.66199824023187e-05
-1.93102259592784e-05
-1.4196552418219e-05
-1.93703877958753e-05
-2.425145470509e-05
-1.69061160544857e-05
-3.84898884313042e-06
-1.71285832741756e-05
-2.16457768216948e-05
-3.04356136252344e-05
-1.05779627086994e-05
-3.40076739668223e-05
-1.75267828720057e-05
-1.63258744540606e-05
-2.27943155323698e-05
-2.2830753030637e-05
-2.47051552366711e-05
-8.33881132803207e-06
3.33486408349474e-06
-1.43044184726026e-05
-1.47468636522663e-05
-1.89729283908959e-05
-1.02728398018504e-05
-1.46670028534198e-05
-2.68167508641485e-05
-2.89456375191091e-06
-7.40403091583384e-06
-1.05047895853374e-05
-2.08523450732206e-05
-1.68086827981329e-05
-3.92374722095665e-06
-1.167171572542e-05
-9.18355467649138e-06
-3.48212751158954e-05
-1.86283089602246e-05
-4.05949102942423e-06
-1.63023074202574e-05
-1.46419325607435e-05
-9.0228347480036e-06
-1.00828603445515e-05
-2.93009497801527e-05
4.56211236734442e-06
-1.36503002417701e-05
-1.18161283487238e-05
-2.66679131186242e-05
-1.90446913903579e-05
-2.53714231226602e-05
-1.10285500921526e-05
-4.19378957029865e-06
-3.46616297124081e-05
-2.61900901144282e-05
-8.91237182434982e-06
-5.93609775170069e-06
-2.0893516528583e-05
-5.83508927981499e-06
-8.8796464715333e-06
-2.31115703680938e-05
-3.09540674007202e-06
-8.49348416352071e-06
-1.66222193510939e-05
-3.5218235145309e-05
-1.87274368079437e-05
-7.50039438449607e-06
-1.75390704405595e-05
-1.50097817571491e-05
-6.41747223371135e-06
-1.17353679026249e-05
-3.39437687367273e-05
-2.3813918339513e-05
-1.87575959570852e-05
-8.5496072953691e-06
-1.63482982286087e-05
-1.32363440586208e-05
-7.72094551214792e-06
-1.58916484929321e-05
-5.15832831034971e-06
1.89587363529778e-06
-3.75197628883865e-06
9.14095297610657e-07
-1.42706700098844e-05
-7.10874282759227e-06
-1.59487097270277e-05
-1.95188785372692e-05
-1.39300713793794e-05
-7.84560283017476e-06
-1.41374141637189e-05
-3.75131928018748e-05
-1.53267780598891e-05
-2.23867257283394e-05
-1.96699665494292e-05
-1.29675671691283e-05
-1.58119205263357e-05
-2.22883657170971e-05
-2.9748141637147e-05
-1.43421458176337e-05
-2.22443902289239e-05
-1.94225427825611e-05
-8.74224854884241e-06
-8.71650532518935e-06
-1.02771818779688e-05
-2.54364657977502e-05
-2.61870961499498e-05
-9.45220444583458e-06
-2.26394572008752e-05
-1.94838237756395e-05
-1.38804753322626e-05
-1.23097332617496e-05
-1.54143297085641e-05
-2.96857175637389e-05
-5.29267015644484e-06
-2.79555236898259e-05
-1.43892075864875e-05
-1.88411943277624e-05
-2.44524665145454e-05
-1.46684901204996e-05
-1.38049477633616e-05
-4.84919625548334e-06
-1.81203831854694e-05
-1.97825265266225e-05
-1.33161735645694e-05
-2.09414987192413e-05
-1.68426457687656e-05
-1.09936500401143e-05
-7.33754042803384e-06
-9.20984447953244e-06
-1.11146994659927e-05
-2.02818332456536e-05
-3.86504550980093e-06
-1.90419394886982e-05
-9.18683134228786e-06
-1.27254753559279e-05
-3.45991658845549e-05
-1.65389491548037e-05
-3.09262018431957e-05
-3.10105678685053e-06
-1.85253968724497e-05
-8.26227456665799e-06
-2.4364648280793e-06
-2.25062144641743e-05
-1.24985739332273e-05
-2.1253991050842e-05
-2.92348328115078e-05
-2.74349811023587e-05
-1.03627103214937e-05
-2.7280743576121e-05
-6.69611071788027e-06
-1.13731346106845e-05
-2.61771540902813e-05
-1.37904473741295e-05
-1.16238460926492e-05
-2.20436161396958e-05
-1.132759207466e-05
-2.10951472819435e-05
-2.36923374146352e-06
-1.75148729739204e-05
-1.52509973242428e-05
-1.94190092644082e-05
-1.64152272122506e-05
-2.80359734530565e-05
-2.4172554048592e-05
-2.01185581840738e-05
-2.70596022205632e-05
-1.37622058961932e-05
5.98783392462971e-06
-2.7620936409515e-06
-2.18404996860387e-05
-3.27475947653843e-05
-1.89916406851221e-05
-1.79980870613641e-05
-9.95104671812468e-06
-2.31035841018026e-05
-1.40345743652933e-05
-1.67991995383282e-06
-1.54706534618114e-05
-2.40965592810765e-05
-1.20268691556786e-05
-1.19585887051151e-05
-4.80941653181768e-06
-2.1478157475814e-05
-1.79356062091406e-05
-1.23192735301168e-05
-1.9667552403126e-05
-1.37944056121943e-05
-1.28259548385936e-06
-1.04915409556428e-05
-1.3990995758564e-05
-1.15638766589425e-05
-1.26664146577122e-05
-1.35296106632924e-05
-5.9459635395888e-06
-2.39195486280742e-05
-9.05698942910793e-06
-5.64363145699144e-06
-2.07941523674751e-05
-2.3875775823609e-06
-1.55275173928719e-05
4.29610049667736e-06
-4.31997954213154e-05
-3.31533314774293e-05
-2.89985682641833e-05
-1.97626824476874e-05
-9.37313772147594e-06
-2.00253100556641e-05
-1.82500973583453e-05
-2.03322665053235e-05
-2.64908907385765e-05
-2.08840288493329e-05
-1.30191078587104e-05
-1.70589671561633e-05
-1.57212365449722e-05
5.56616021735269e-06
-2.4697547154341e-05
-2.76329283849608e-05
-2.54003626877093e-05
-1.83286906438289e-05
-2.01410697570969e-05
-8.25677567471652e-06
-5.44352529390912e-06
-2.34348920688116e-05
-6.88033646135485e-06
-1.90084380960524e-05
-2.15740857921221e-05
-1.7378287468494e-05
-8.80809736588069e-06
-2.12953720361638e-05
-4.54841091753688e-06
-2.37780337377712e-05
-1.60173840473493e-05
-1.64287937539323e-05
-2.47703519174726e-05
-1.21152713635149e-05
-4.89278672205686e-06
-1.00743746164556e-05
-4.0323803846506e-06
-5.45810799018175e-06
-1.56537654285753e-05
-1.4575863580426e-05
-1.41273446475732e-05
-1.12768719017335e-05
-1.85655728201348e-05
4.68148604815072e-06
3.43185520608902e-06
-8.08543053496974e-06
1.57287723206502e-07
-6.51089950563797e-06
-1.79455169756711e-05
-4.29038060247426e-06
-1.95334127697929e-05
-1.29895979713976e-05
-1.50385635830704e-05
-1.77042215387271e-05
-3.65919112039994e-05
-2.11403026726876e-05
-1.92405509348582e-05
-2.55526063568163e-05
-2.91035837857179e-05
-1.08171950644392e-05
7.14205142863405e-07
-1.86233688129776e-05
-2.77056904841518e-05
-1.96748753516841e-05
-1.15559738814191e-05
-1.54497339536787e-05
-1.62830330982677e-05
-3.86621332757631e-06
-7.09736918403008e-06
-1.68391457360794e-05
-1.59686066216809e-05
-2.81229681483791e-05
-1.90830843325309e-05
-1.56574362375367e-05
-1.40788388137755e-05
-2.05584912216154e-05
-9.21943119880528e-06
-3.09364330726298e-05
-2.41474451603245e-05
-1.09663193334649e-05
-2.6127213382316e-05
-2.17589978517231e-05
-1.95762022376281e-05
-1.23147263178453e-05
-1.39800830774276e-05
-1.38661795599295e-05
-1.06073060461484e-05
-3.04812950180291e-05
-3.44805565260649e-05
-7.21854067223428e-06
-1.44332772590562e-05
-4.0609154115261e-06
-5.16755693014485e-06
-1.85872568946611e-05
-4.97549511221119e-06
-1.37088441921566e-05
-1.041480961696e-05
-1.1829464655448e-05
-5.78285297989928e-06
-2.1794180782165e-05
-5.0934083858209e-06
-1.32010161434213e-05
-2.23389737300735e-05
-1.78319819394141e-05
1.49904246278137e-07
-1.04990480353033e-05
-1.50884301499718e-05
-1.61933564644719e-05
-1.99266551497463e-05
-1.45221271427508e-05
-9.36522919808434e-06
-2.29575074744422e-05
-3.26100256792631e-05
-1.61998881598077e-05
-2.20228964928186e-05
-2.06987553325258e-05
-1.20098194784552e-05
-8.45479025040979e-06
-2.62434827681568e-05
-2.37184504421376e-05
-3.57344396852532e-05
-2.14258872280757e-05
5.58882372537296e-06
-2.21786732990535e-05
-9.97974313814302e-06
-2.45545982165162e-05
-1.63449869265681e-05
-2.01773650946276e-05
7.61073161644824e-06
-2.34291310475099e-05
-2.64359621371322e-05
-3.46587917818229e-05
-2.09209021856063e-05
-8.48728031492803e-06
-2.71868102654809e-05
-3.08449000294643e-05
-1.11470086585296e-05
-6.19401256449152e-06
-5.22969858175322e-06
-1.0303822742474e-05
-1.052540633941e-05
-8.8002393700402e-06
-2.34757467277133e-05
-5.88166350664301e-06
-1.70018127515051e-05
-2.19471445566767e-05
2.70643173649018e-06
-4.05559953089919e-06
-2.82911259188116e-05
-2.18932193463905e-05
-1.20341848984694e-05
-2.08779155734164e-05
-1.41630511745863e-05
-2.81339571826637e-05
-1.40750354096112e-05
-1.36968051179786e-05
-1.34066522860981e-05
-1.11982978154909e-05
-2.8225788168293e-05
-2.29385402633967e-05
-2.09404978942665e-05
-9.25285000281912e-06
6.48894696286246e-06
-4.44355628153185e-06
-2.27459602770598e-05
-2.00082407641191e-05
-1.65343011243567e-05
-2.73891963590598e-05
-2.33866434724262e-05
-4.91699355588383e-06
-1.53335801859801e-05
-1.85414460730778e-05
-1.03934695857101e-05
4.92206654670323e-06
-2.21630248782291e-05
-4.03175912151915e-05
-2.05835790138289e-05
-1.66088278252638e-05
-1.16495167667345e-05
2.79604036127692e-07
-2.54348707914743e-05
-1.38803442945062e-05
4.76846349392242e-07
-1.80596086195138e-05
-1.00253433764038e-05
-2.60575418206009e-05
-2.8453256593077e-05
8.42434886639136e-06
-2.33997458390234e-05
-1.5503636995612e-05
-6.15074790804002e-06
-1.83604376131796e-05
-2.0017775249027e-05
1.57894605952561e-05
-2.47172654223625e-05
-2.02721456672233e-05
-1.19430910219544e-05
-8.74551590793614e-06
-1.06699913551019e-05
-1.11501623736656e-05
-9.66132018208886e-06
-2.49153866685643e-05
-1.76402122836122e-05
-2.94958109589095e-05
-2.59835984797111e-05
-1.48193848898561e-05
-2.01663951610188e-05
-2.02149509651606e-05
4.11387274976203e-06
-7.9481297504541e-06
-1.02324025860984e-05
-1.01169788538725e-05
-1.25840891524828e-05
-1.6971213106968e-05
-5.42541395121669e-06
-3.05252291208524e-05
-1.79006973976606e-05
-1.2036614921792e-05
-1.0805569098027e-05
-3.59407548170102e-07
-1.43160365938487e-05
-3.00466986524161e-05
-1.94397207818474e-05
-1.29182318376073e-05
-2.21950305608648e-05
-1.67913889826316e-05
-1.77166889180691e-05
-9.80997641962945e-06
-1.10058226467186e-05
-3.13952573840693e-05
-2.65618486548623e-05
-2.25173181501822e-05
-9.47663501956502e-06
-2.00081677867234e-05
-1.78068317771096e-05
-2.78576064328944e-05
-1.8379209188651e-05
-1.85548275221757e-06
-2.13044689948217e-05
-1.74730885105896e-05
-1.09110505631759e-06
5.95949464698416e-06
-1.22729301152826e-05
-2.03203326880375e-05
-1.23237053168352e-05
-9.85454507593462e-06
9.12464387587514e-06
-9.43312899712348e-06
-1.86594303393129e-05
-1.7417535789822e-05
-1.23357890235573e-05
-2.02930592544902e-05
-1.02260846916911e-06
-1.19962042510139e-05
-4.9312058898433e-06
-1.67607002133861e-05
-2.9427460341755e-05
-2.66138996855861e-05
-2.9033167777307e-05
-1.2869689795897e-05
-1.19877938233671e-05
-3.17741076487224e-05
-1.73395298888539e-05
-1.97957698767037e-05
-2.71062368091009e-05
-8.89675936671102e-06
-4.84997255462689e-07
-3.01696573824135e-05
-2.54414663349018e-05
-1.66992376962844e-05
-2.84709282331778e-05
-1.23513152077074e-05
-2.47025349020732e-05
-3.79598144634817e-05
6.49893698340446e-06
-1.74490714710199e-05
-1.32564627285048e-05
-6.84462971887794e-06
-1.13334237339404e-05
-3.8267977190911e-06
-1.7417936020898e-05
-2.87802657134583e-05
-6.48886358825859e-06
-3.07447862917645e-05
-2.1367913567575e-05
-1.41319504490409e-05
-3.48685075194042e-06
-1.77236482667041e-05
-4.69804859864527e-05
-1.73215689720642e-05
-2.6902755607853e-05
-1.59802273737678e-06
-1.69086399797448e-05
-3.94670202506041e-05
-7.56263816946468e-06
-2.62955642091982e-05
-1.22589457356011e-05
-8.05354094322376e-06
-5.54827048772276e-06
-1.86790737832624e-05
-1.37197235899666e-05
-1.44665585175682e-05
-8.45302661302324e-06
2.25069747765084e-06
-6.65220306156975e-06
-2.96436047038927e-05
-1.90878958471428e-05
-1.5160688182209e-05
-2.04800794237761e-05
-1.25958306615278e-05
-2.80343099942696e-05
-1.72419999568866e-05
-1.41254528746463e-05
4.95753890612875e-06
-1.39494469726408e-05
-9.59779445852431e-06
-1.78454261079575e-05
-4.40140920047899e-06
-2.11693075658775e-05
-3.75559095966247e-05
-1.87508325859423e-05
-9.58445256014205e-06
-1.61922815547201e-05
