# Supplementary material for: Research on computational propagation and identification of mine microseismic signals based on deep learning
Source: PLoS One. 2025 Oct 22;20(10):e0334641. doi: 10.1371/journal.pone.0334641 (PMC12543183; doi:10.1371/journal.pone.0334641)
Supplement: S11 Data — (ZIP) [file pone.0334641.s011.zip › 000101100002671.xlsx_0.txt_24.txt.txt]

-5.24201252810906e-06
-1.04942381338937e-05
-6.09035978166901e-06
-1.64702503192924e-05
-1.74113808045826e-05
-2.83578544214094e-05
-1.50931703498296e-05
-2.61548186538925e-05
-2.56805961003553e-05
-1.08555343559475e-05
-8.33622084098769e-06
-4.19837780842732e-06
3.81849628614572e-06
-9.87000963050573e-06
5.81377032909679e-06
-1.77559152591944e-05
-3.3057027481017e-05
-2.74445770366064e-05
-1.75468063678475e-05
-2.51762149888086e-05
-1.0405095161305e-05
-2.01436311848045e-05
6.26744636926239e-07
-2.52638667099263e-07
-1.30701984929594e-05
-2.75241853770686e-05
-1.66454621618936e-05
-1.3696244147116e-05
-1.10150768953893e-05
-1.22814649508518e-05
-2.30246893595292e-05
-1.90017951721715e-06
-1.24435905578726e-05
-2.23985299204505e-05
-1.63469750619348e-05
-1.61680218936379e-05
-5.5576590446037e-06
-1.91328771520301e-05
-1.52389546328027e-05
-3.45552477769807e-06
-1.88666274118581e-05
-2.75181724938331e-05
-1.02602832061138e-05
-1.97553350337324e-05
-1.43615112008317e-05
-3.30402253777776e-06
-2.14591977790546e-05
-1.72218935818532e-05
-2.62837551135937e-05
-3.00535592617531e-05
-1.631599618232e-05
-1.84857786631454e-05
-2.71554345360542e-05
-3.47734422198775e-06
-1.00100634258713e-05
-2.40024811041743e-05
-2.86658871726998e-05
-1.05758274585859e-05
-8.83950376122132e-06
-2.04897260097584e-05
-2.44799302050031e-05
-2.87221998428296e-05
-2.88904315733682e-05
-1.11878086453525e-05
-1.53176000307327e-05
7.09581898050921e-06
-1.5768029490245e-05
-2.04679924283532e-05
-1.74365109402615e-06
-9.42160587176351e-06
-1.92800176561885e-05
-1.08467694220648e-05
-4.21427227203695e-05
-1.57538138149498e-05
-1.77909857741493e-05
-5.5076299793838e-06
-7.92549012631397e-06
-9.62846026661511e-06
-6.36248062287233e-06
9.51521287361703e-06
-1.39786435385514e-05
-1.52058778736756e-05
-1.04242253657618e-05
-2.2562320986984e-05
-1.80086179054642e-05
-2.19255969412622e-06
-1.9099569875254e-05
-1.42373648014253e-05
-1.59397718156541e-05
-1.88872730425208e-05
-1.46614965179972e-05
-1.61009214527773e-05
-1.9096908089786e-05
3.00290996290843e-06
-1.18878725178188e-05
9.57703822214283e-08
4.87095832750263e-06
-1.55389217946729e-06
-1.63901443304641e-05
-1.56593626924155e-05
-2.22048321355778e-05
-2.10023480788657e-05
-8.27234636690442e-06
-1.68250450889034e-05
-3.58354891436437e-05
-1.22519588611837e-05
-5.5392330591684e-06
-1.7763089720316e-05
-1.66508083194982e-05
-1.17446752082281e-05
-1.93948745956983e-05
-2.30355135202147e-05
7.5879882567371e-06
-1.01892429362382e-05
-1.27991803545693e-05
-1.56107444198323e-05
-2.27937382400229e-05
-4.62913733473705e-06
-2.32927449440222e-06
-5.78003364806749e-06
-1.41421096223809e-05
-1.44630583885235e-05
-6.77992853919075e-06
-2.16608374217287e-05
-1.88395633877664e-05
-1.47961565588027e-05
-6.9713961729105e-07
-7.46117111818459e-06
-5.99102163207349e-06
-5.75917282121934e-06
-2.60819161629477e-05
-9.74674635750654e-06
-1.02247955964969e-05
-1.74604359372848e-05
-2.38575168678164e-05
-2.76735759070494e-05
-7.01400650318028e-06
5.41882615876029e-06
-1.29942445424628e-05
-2.72997823311283e-05
-1.815533470867e-05
5.91683532051349e-06
-2.25056218807904e-05
-7.75348525607601e-06
-2.33779183014295e-05
-1.73937460512656e-05
-1.24209403566605e-05
-2.13464458817078e-05
-2.20905259414918e-05
-9.6990084739094e-06
-2.55795547437742e-05
-2.38575371640363e-05
-1.54723134758333e-05
-2.65377230303217e-05
-3.46238725183991e-06
-1.36730611608452e-05
-1.21906592366881e-05
-1.56715627485839e-05
-9.94536400489903e-06
-2.22575375505959e-05
-8.21703452269149e-06
-2.16209623125453e-05
-1.15248719462744e-05
-9.02209763658998e-06
-1.68264001672901e-05
-2.44733774469203e-05
-2.24280289685973e-05
-1.43923900041101e-05
-2.382711600391e-05
-9.27409943839646e-06
-2.05560114664803e-05
-1.67297681513214e-05
-2.46808336751905e-06
-2.39639728962645e-05
-1.04808979691513e-05
-1.78294424543597e-05
-9.4730313157773e-06
-6.58802753247184e-06
-2.54272976501267e-05
-9.48385059452782e-06
-2.54097282209749e-05
-1.01944547933511e-05
-8.04300752618636e-06
-8.74155445643524e-06
-1.66006679246534e-05
-2.04751216287002e-05
-1.8197887678868e-05
-2.72650212285783e-05
-1.89260111446424e-05
-8.15299881449401e-06
-2.04289702901889e-05
-1.20816930810759e-05
-3.72588925207166e-05
-2.4350636172276e-05
-3.11844024335207e-05
-4.02738995597816e-05
-2.45277780005174e-05
-1.90502156222107e-05
-2.11320192575528e-05
-1.28446763219353e-05
-2.00715260134779e-05
-1.0358267252533e-05
-1.01477374551932e-05
-2.40610375682069e-05
-2.99939348489343e-05
-8.55978939500538e-06
-2.01083897498337e-05
-2.47580742296582e-05
-3.89126413905822e-06
-9.32161555191465e-06
-2.46893670488007e-05
-1.34748422234856e-06
-6.23000050632348e-06
-3.56393084767513e-05
7.2035153573894e-06
-3.83642925221731e-06
-1.35842995313092e-05
-1.29088505876023e-05
-2.21083231735173e-05
-3.08648946991236e-05
-2.68360807660059e-07
-1.66983071468222e-05
-7.72459679988126e-07
-2.06519765128973e-05
-1.08678570452936e-05
-1.20065870743085e-05
-4.91795868065709e-06
-1.86683455882083e-05
-1.63811097166977e-05
-2.40760619300333e-05
-1.055535484848e-05
-3.12406386389573e-05
-2.48175215318088e-05
-1.96256333929393e-05
-8.74315885466625e-06
-1.91279700467251e-05
-3.03297479812283e-05
-8.1926843903061e-06
-1.05519616516141e-05
-8.90816833586463e-06
-1.55748504131209e-05
-1.56062717077329e-05
-1.46545360345592e-05
-2.40047683692074e-05
-2.10217811722173e-05
-3.98845174106217e-05
-9.26111767437603e-06
-2.69094397623323e-05
-9.94982158153016e-06
-1.55428473743265e-05
-2.08993461376154e-05
-4.34995509118962e-06
-5.96862398157078e-06
-1.12789298660883e-05
-2.42704930659636e-05
-2.67330240800987e-05
-1.95058633317501e-06
-2.54073693755008e-05
-1.01294479905247e-05
-1.03361178570498e-05
-1.2072838723701e-05
-1.65329826535968e-05
-3.24935052716609e-05
-9.1238995296343e-06
-1.13915592924967e-05
-2.34799549700285e-05
-2.71877277265878e-05
-2.66568272579281e-05
-6.5442476968272e-06
-2.03703287452423e-05
-3.07899732609524e-05
-2.44432193626317e-05
-2.41091262111361e-05
-2.10088166624224e-05
-1.67112297274777e-05
-8.82559295583148e-06
-3.21672851063797e-05
-1.64069483752754e-05
-3.13610677018812e-05
-1.34521258187422e-05
-1.53538958404461e-05
-7.71520838637035e-06
4.27698180091365e-06
-1.55309823904117e-05
-1.17746990614744e-05
-1.15741389856136e-05
-1.65825044032136e-05
-1.40237724873196e-05
-1.25775322593455e-05
-5.42227224122342e-06
-1.63183651830605e-05
-1.81758053251219e-05
-1.12509585359089e-05
-1.28527059545347e-05
-1.66218413614864e-05
-2.433070677964e-05
-5.88776843332362e-06
-7.72901524195397e-06
-2.14502376387216e-05
-4.75650704438602e-06
-2.02536099024361e-05
-2.30262737460857e-05
-1.45664164025362e-05
-2.18252830100471e-05
-1.56033656882071e-06
-1.37174375493899e-05
-1.44464975616777e-05
-3.35866711781815e-05
-3.27757748347929e-05
-1.28733488371731e-05
-3.15848271104232e-05
-3.11902290952077e-05
-1.07770416812134e-05
-1.83334787744832e-05
-1.6396973631163e-05
-1.77035367668914e-05
-7.60734861936814e-06
-1.61905027918406e-05
-2.66260914301093e-05
-1.44355298938684e-05
-3.23859056539199e-05
-2.08085455432536e-05
-5.02788684895422e-06
-1.21045883526728e-06
-7.98009724155881e-06
-1.8961467028677e-05
-1.3978477618063e-05
-2.50581431765747e-05
-1.36980300494622e-05
-1.80391659452512e-05
-9.81106803530181e-06
-2.83603852358275e-05
-8.54073091532269e-06
-2.41206027028487e-05
-8.17258479294716e-06
-2.5152897324088e-05
-1.82957481492599e-05
1.78039549663668e-06
1.35157942273433e-05
-1.46587846132128e-05
-1.94004473996902e-05
-2.09006121750322e-05
-6.42367506203927e-06
-2.07004554297243e-05
-5.12829025892839e-06
-2.20641639646548e-05
-4.49251044350028e-06
-1.27978698621974e-05
-2.94995349085753e-05
7.21864902651171e-07
-1.32562872265864e-05
-1.2348700482016e-05
-1.99348137864297e-05
-1.18261729046771e-05
5.21053098174672e-06
-2.93015578937988e-05
-2.31514669123606e-05
-4.32170396740591e-06
-2.33029043208059e-05
-1.17734796963205e-05
-1.93981436059082e-05
-8.45211509156441e-06
-2.78393930163493e-05
-1.704845642297e-05
-1.2490521886505e-05
-1.43901036792916e-05
-1.4766211257506e-06
-1.31350269017417e-05
-9.33843309254926e-06
-1.67571756537066e-05
-1.29127069581427e-05
-1.4717382620866e-05
-1.48255664029202e-05
-4.1871367998827e-05
-1.80601448177945e-05
-1.45016076638283e-05
-2.07003123282121e-05
-3.3229135505215e-05
-1.22964519520612e-05
-2.19763706188936e-05
-1.1153584881146e-05
-1.81254307114079e-05
-2.59360646132453e-05
-8.17027216114699e-06
-2.68603115787045e-05
-2.48717712901405e-05
-6.8534020194427e-06
-7.62827197943164e-06
-2.3019681348784e-05
-1.05851181141661e-05
-1.49243130824687e-05
-1.23894917833276e-05
-8.22294639878364e-06
-9.18056832118098e-06
-4.85036001571252e-06
-1.9416757572069e-05
1.42886071092679e-06
-1.02137510462811e-05
4.42801770360493e-06
-2.00622653391661e-05
-7.04740800060932e-06
-4.30567520131189e-06
-1.51453314090046e-05
-1.3242946183456e-05
3.37181623928604e-06
-1.41469604298786e-05
-1.89801705961175e-05
-1.1055309270186e-06
-1.25927083793081e-05
-1.64400877523164e-05
-1.16636007409887e-05
-2.76563303540757e-05
-5.38181534432357e-06
2.68678184508335e-06
-5.00280833759244e-06
-1.77052821705603e-05
-2.40142576602065e-05
-8.7333612410994e-06
-1.57083925065459e-05
-3.88473225381984e-06
-6.11319934218243e-06
-2.94821003119683e-05
-4.07687017607036e-06
-2.33342557985006e-05
-7.07260050971831e-06
-2.8588781064917e-05
-1.44786020773079e-05
-1.65838993782225e-05
-3.57033199820585e-05
-1.25410872852575e-05
-1.72267967075128e-05
-1.19767151719518e-05
-1.85767436682889e-05
-1.78769408936831e-05
-1.12213785168656e-05
-1.31815949076207e-05
-1.99366079072811e-05
-1.24735227852537e-05
-1.23169545696994e-05
-2.30638327460224e-05
-3.14555815893109e-05
-1.17974315508999e-05
-1.03045562874527e-05
-1.3687530882511e-05
-1.67104379032741e-05
-1.59891548965152e-05
-3.4490829523577e-05
-2.25590823739001e-05
-3.051436484575e-05
-2.70313925818323e-05
-1.77421237095009e-05
-4.62883988240689e-06
-3.27174904886945e-06
-1.74515087735373e-05
-2.24636499392898e-05
1.34782515347925e-06
-1.29416213442945e-05
1.33225161575818e-05
-5.95594181391405e-06
-1.13093225736128e-05
-9.49804454134459e-06
-1.66786695111749e-05
1.12703362763105e-06
-1.3193459061767e-05
-2.04554586928094e-05
-6.84712610227812e-06
-6.89684366760978e-06
-9.76360138416202e-06
-2.08599571531719e-05
-2.16688391829117e-05
-2.81748268250911e-05
-3.26784447862546e-05
-2.26926691740542e-05
-2.1157907363648e-05
-2.41257908288069e-05
-3.50044228125757e-05
-3.0746129531175e-05
-1.79008574901974e-05
-5.86989013705337e-06
-5.41366597657999e-06
-1.07158484145165e-05
-1.21588942089596e-05
-2.5850731404044e-06
-3.96724874792774e-05
-2.5135715737195e-05
-1.45889235862696e-05
-2.64296668744034e-05
-7.1110926289514e-06
-7.47601724041868e-06
-8.67714503615479e-06
-1.93387148228093e-05
-1.25713128274946e-05
-1.27740615005547e-05
-1.83383586302692e-05
-2.72167372785958e-05
-5.42456572948644e-07
-9.45776130305448e-06
-7.18345477103754e-06
-2.22773993848357e-05
-6.56055711915624e-06
-2.57097905151656e-05
-1.35696875997793e-05
-5.67060923021334e-06
-4.28212250470991e-06
9.06123098727871e-07
-2.08237178552121e-05
-9.6171926710939e-06
-8.27057842299076e-06
-2.28971820712539e-05
-1.10737307692423e-05
-1.03590408092452e-05
-8.9043110686458e-06
-6.16585241923105e-07
-3.09324954990513e-05
-2.19032876197684e-05
4.17162806623393e-06
-2.71956333546286e-05
-6.53653537546516e-06
-2.80928346823751e-05
-2.17764816542097e-05
-2.15141962203675e-06
-2.18914556430438e-06
-5.35077372961243e-06
-1.39362095536037e-05
-2.11933654202233e-05
-1.77661470702953e-05
-1.85883957585477e-05
-1.61517892194669e-05
-3.53992512116172e-05
-9.11673167700163e-06
-1.86112411454775e-05
-1.6032406941509e-05
-1.52836212148022e-05
-1.92855935119446e-05
-1.77755517417148e-05
-2.62543414781255e-05
2.02555715829585e-06
-1.97431304315323e-05
-4.21906261294371e-06
5.91511485329104e-06
-2.67127769774863e-05
-3.14404169057274e-05
-2.45988134816243e-05
-2.57053902014091e-05
-7.20554432912688e-06
-6.61622673814419e-06
-1.67575361313641e-05
-3.09521984751901e-05
-3.41582061447508e-05
-7.19575625726971e-06
-1.65673467473355e-05
-9.87647060390966e-06
-1.54182203346531e-05
-2.17322339830976e-05
-2.39229056997115e-05
-2.83649845302875e-05
-1.06808948968812e-05
-1.91627999628055e-05
-2.25096658418236e-05
-2.02425588866666e-05
-2.06954098092682e-05
-2.29021214936327e-05
3.70601339628131e-06
-9.36772514101189e-06
-1.7135182099567e-05
-1.96380179656161e-05
-2.01988387140813e-05
-3.3358727609046e-05
-1.29614059285854e-05
-5.42762826050329e-06
-2.11637346511015e-05
-1.7093762354351e-05
1.51135592095494e-06
-1.98462236669248e-05
-2.74268872244221e-05
-2.2216133540213e-05
-5.88913889122017e-06
-1.5271889393554e-05
-2.09315291066371e-05
-2.29232339877527e-05
-2.28086446731441e-05
-2.206192733075e-05
-6.60104343255768e-06
-2.13283297577309e-05
1.62648441436108e-06
-8.76226899458625e-06
-3.22236449346334e-05
-8.91251178957498e-06
-2.37643678216722e-05
-1.30898018810274e-05
-2.11855037176872e-05
-4.1888363923718e-05
-9.51417568171712e-06
-2.32728625029436e-05
-2.9876582145094e-05
-2.09542745468042e-05
-2.92579146685754e-05
-1.56276128705684e-05
-1.64471064952099e-05
-1.98117273437266e-05
2.3901402463842e-06
-7.21859306224924e-06
-8.15684045032288e-06
-5.90289321483821e-06
-7.49573272909128e-06
2.5702783781648e-06
1.21266383103949e-05
-8.40243533709902e-06
-6.74279244667818e-06
-1.10960189377639e-05
-7.38599743125256e-06
1.01262078787172e-05
-1.11501992100953e-05
-2.67594756653026e-05
-1.96717982042683e-05
-1.25468096959359e-05
-1.58368075823836e-05
-4.9723347497414e-06
-2.69440508500409e-05
-1.13241465977577e-05
-2.12878530802097e-05
-1.95477163538456e-05
-9.24976891318985e-06
-1.11350391653906e-05
2.06757938316945e-06
-8.80741609919878e-06
-3.22466947042176e-07
2.24738040266439e-07
-1.16009340497749e-05
-1.45744520731724e-06
-1.38639455054871e-05
-1.37764728114823e-05
-1.90284159420951e-05
-3.10650047253985e-05
-7.45050968127857e-06
1.16460168982084e-07
-1.39231025090134e-05
-2.39525239063912e-05
-1.42326988426103e-05
-1.44744757325074e-07
-2.0713959590454e-05
-5.73001850806517e-07
-7.03709263730546e-06
2.74180091617074e-06
-1.18378839998677e-05
-2.27209201086428e-05
-1.49525629663379e-05
-1.96237099522559e-05
-1.01556942913797e-05
-1.35312554540528e-05
-1.86017929390314e-05
-1.39837348413538e-05
-6.42374845635903e-06
-1.78601139279989e-05
-1.700874493173e-05
-2.63138784101123e-05
-2.10840072876038e-05
-2.30571692136789e-05
-1.12333690150832e-05
-1.06893597400042e-05
-1.60030390474853e-05
-4.03500496102742e-06
-3.00592669360963e-05
-5.34994508366454e-06
-1.73576062698273e-05
-1.7791707516342e-05
-2.26107825285984e-05
-7.53387012377974e-06
-2.3383138942285e-05
-2.30946016995058e-05
-1.54110334961015e-05
-8.99863820193141e-06
-2.73850337337077e-06
-1.15869221930128e-05
-1.30496447886978e-05
-2.12695087839829e-05
-8.64158694191183e-06
-1.49470245878187e-05
-4.91644135142952e-06
-2.2331110490734e-05
-1.58855146976348e-05
-6.13837163433434e-06
-1.01223528489377e-05
-2.15297345807739e-05
-2.9813002184596e-05
-1.67408275250184e-05
-1.90456513107917e-05
-1.85918159119709e-05
1.06273409623053e-06
-2.03511736740763e-05
-3.48435853736285e-05
-2.15630670563708e-05
-2.38919884995706e-05
-8.80976191532822e-06
2.34482581404021e-06
-6.8222232793065e-06
-2.80463512134694e-05
-3.09034102280519e-05
-2.27133925412169e-05
-3.39134204461871e-05
-2.94393833034932e-05
-1.72355620842929e-05
-2.49236813728601e-05
-6.86392940446758e-07
1.1522220172167e-05
-1.43041760878707e-05
-1.31161387256558e-05
-2.50749135075734e-05
-2.3567304230267e-05
-2.28086295148562e-06
-8.6344066195427e-06
3.86389148259967e-07
-1.67450224810956e-05
-2.35033993574993e-05
-2.13969228300009e-05
-1.74181149025223e-05
-5.21887454563108e-06
-2.03494028559396e-05
-2.99222901969206e-05
-1.7933227951008e-05
-3.49513087314192e-05
-1.61470118572217e-05
-1.36268133507681e-05
-1.72223951516462e-05
-9.02608844498462e-06
-3.06721607032499e-05
-1.25330207619176e-05
-1.67700877944907e-05
-1.09996212476096e-05
-2.65583300784522e-05
-2.38671168090665e-05
2.32589337594662e-06
6.99230707460581e-07
-9.19072226036714e-06
-1.71081859718976e-05
-1.58823660049415e-05
-1.66139818513619e-05
-1.66863579830283e-05
-1.80453713388703e-05
-9.87415388802613e-06
-1.27293250850595e-05
-1.22499539120326e-05
2.94139474251423e-06
-4.17401404340752e-06
-5.89898867152762e-06
5.28535018186324e-06
-1.96493441352034e-06
-9.62083875427707e-06
-1.4476793943346e-05
-1.50241398348695e-05
-1.16069368259961e-05
-1.84363800616123e-05
-1.40849914739269e-06
-7.03958038305805e-06
6.27522648948407e-06
9.94890140735984e-06
-2.22083448578194e-05
-3.30798968270569e-05
-6.22481391003233e-06
-1.25214875379473e-05
-1.01056311863458e-05
-8.03437107491432e-06
-2.21679935264187e-05
-1.95190099364858e-05
-1.0632489312119e-05
-1.65873272366833e-05
-3.0443970974219e-05
-2.40106715670567e-05
-2.7074781745183e-05
-9.66642353673212e-06
-2.49677968241787e-05
-1.58236746986869e-05
-2.36422121181087e-05
-1.4373785697386e-05
-1.92349351553871e-05
-1.45888937491772e-05
-1.8367578505443e-05
-1.46656330661475e-05
-3.08085622027945e-05
-1.96064608341904e-05
-1.69839038562019e-05
-4.73513665463011e-06
4.13937210912957e-06
-1.71308843312854e-05
-1.44344143948246e-05
-2.42550985867384e-05
-9.19766149430824e-06
-1.46538090234417e-05
-4.55217945454165e-06
1.21729002409993e-06
-5.63948429911038e-06
-1.83923646051505e-05
-2.3690110821513e-05
-1.67716914911259e-05
-1.78190993454651e-05
-1.872795162602e-05
-9.81472128122494e-06
-1.06364693180952e-05
-1.57013713002351e-05
-6.398988211416e-07
-1.71164278137194e-05
-1.30910559558395e-05
-2.72730001534802e-05
-1.55437615561327e-05
-1.56770247705884e-05
1.0854033707933e-06
-2.82133129807875e-05
-2.00842282705685e-05
1.00658854322935e-06
-1.64529122617777e-05
-9.88457182638193e-06
-1.85861583371627e-05
-2.16844255475789e-05
-2.49275716885569e-05
-1.8844587740739e-05
-4.24047751728633e-06
-3.08060661736614e-05
-3.36534178073548e-05
-8.05463440280199e-06
-2.50227126312053e-05
-1.00708447105195e-05
-1.8927074702735e-05
-1.317175395792e-05
-1.25934013420427e-05
-1.30938247899883e-05
-1.73184193422756e-05
-1.26976151327934e-05
-2.36489343628592e-05
-9.44321865156502e-06
-2.8081687773768e-05
-3.38686088131715e-06
-2.31404647693062e-05
-3.15114789614163e-05
-2.54001108201505e-05
-6.52262044323647e-06
-3.89772339956773e-06
-2.04369426170958e-05
-1.06245266802874e-05
-1.71252556419395e-05
-6.69312877149652e-06
-2.15336750010172e-05
-2.67833734675152e-05
-1.90953501032303e-05
-2.37873405435908e-05
-1.1535936043099e-05
-1.08919839504229e-06
-3.13561378049292e-05
-2.81431298308939e-05
-6.45087278169666e-06
-1.35643535076712e-05
-1.1942789277101e-05
-1.42368832124273e-05
-1.36851313357489e-05
-1.69715609008334e-05
-1.78080656423549e-05
-6.73725336325496e-08
-2.06086467508417e-05
-2.31879985125016e-05
-3.18113049193815e-05
-3.02827128354435e-06
-1.84359121159215e-05
-1.15978442126752e-05
-1.34891886638428e-05
-6.37999244090927e-06
-2.42176193484305e-05
-1.93879809000487e-05
-2.53822663892853e-05
-2.96122362739271e-05
-1.50262074270121e-05
-1.30618458922477e-06
-1.6875521461539e-05
-1.83205935775874e-05
-2.86433302792669e-05
-5.7324655499882e-06
-1.38434802505555e-05
-3.32323893644627e-05
-3.66569698517144e-05
-6.15224775642733e-06
-2.15510271448288e-05
-1.13291551832609e-05
-4.25874770390143e-06
-1.31267663042429e-05
-5.92885248656817e-06
-2.21630912813522e-05
-1.10024218646569e-05
-1.93158358595965e-05
-1.91093951589446e-05
1.45778370638409e-06
-1.76780056907699e-05
-1.0111973510963e-05
-5.80395522509884e-06
-1.60605374099465e-05
-1.02942473134475e-05
-1.86221346325491e-05
-1.09216341100114e-05
-4.26418029655161e-05
-2.66247332626491e-05
-9.7078093709266e-06
-1.76306507071254e-05
-1.07241566162712e-05
-1.55569081551043e-05
-2.13855037936931e-05
-2.47398191980339e-06
-1.90305970032589e-05
-2.15264248064233e-05
-1.42363132783591e-05
-1.80644335325496e-05
-8.88105994366012e-06
-2.58642278418358e-05
-1.75892970970658e-05
-1.4211014081073e-05
-4.82159096831468e-06
-3.35676002589193e-05
-2.65691194907138e-05
-2.44851378136481e-05
-7.4065255848735e-07
-5.0982357937745e-06
-1.50264264692352e-05
-2.10110411896065e-05
-2.34711229812359e-05
-6.97087192791531e-06
-3.27249448536325e-06
-2.10004888870431e-05
-2.56865267462977e-05
-3.04065023646932e-05
-1.48463142084285e-05
-1.05935457327127e-05
-1.64470042437858e-05
-2.87112647297623e-05
-8.656374692695e-06
-2.41744383963822e-05
-1.57096872296985e-05
-1.55337778565086e-05
-2.73007697139009e-05
-1.47025794667659e-05
-3.11868907867124e-06
-3.71661412050153e-05
-1.81638840345205e-05
-1.91428909882318e-05
-1.04181869209721e-05
-2.27706216866698e-05
-1.47878928939005e-05
-3.54156845805382e-06
-1.20838493682901e-06
-1.37041231416379e-05
-6.06055911364327e-06
-1.69145230978976e-05
-1.45296196077077e-05
-1.88784257768757e-05
-2.42644458092549e-05
-1.01952439688668e-05
-2.48797095769717e-06
-1.79764079894649e-05
-9.54714499886463e-06
-1.2371267383666e-05
-7.96413564569012e-08
-1.9052714691761e-05
-9.65126356929466e-06
-1.58569452712025e-05
-2.01385688736397e-05
3.46799200813968e-07
-3.84070223045422e-05
-2.1088207955981e-05
-1.302289663931e-05
-1.81096523782526e-05
-1.97298457667543e-05
-3.1974017111545e-05
-5.22983811069524e-06
-1.09352970174632e-05
-3.77472334146074e-05
-2.38207326885599e-05
-2.04526139281838e-05
-3.55412909608926e-05
-7.33864516492087e-06
-9.43742210793455e-07
-5.34742670985409e-06
-2.51693853947409e-05
-1.89531769164646e-05
-6.74034223766253e-06
-2.27650607629672e-05
-3.95091571653216e-05
-2.09003171221879e-05
-1.82352524701124e-05
-2.10648211801691e-05
-1.33308883049587e-05
-2.2187841645042e-05
-3.11669835851583e-05
-1.03505439313004e-05
-1.8761831655408e-05
-8.38541117785781e-06
-3.84073215820205e-06
-1.3927267027685e-05
-7.95105191157923e-06
-1.71095111952077e-05
-1.52793214936265e-05
3.87970588126129e-06
-1.47755966958995e-05
-2.74412537678137e-05
-2.36798336586139e-05
-1.90601931572277e-05
-1.50300369127788e-05
-9.70722429993421e-06
-1.01345452027297e-06
-1.02107656349211e-05
-5.32571723863879e-06
-1.57745768706978e-05
-4.9868175022251e-06
2.96904436590387e-06
-3.37583662008779e-05
-1.96340856207333e-05
-1.4827099512003e-05
-3.36389095808639e-06
-1.80551614231246e-05
-2.23964249581916e-05
-2.84911204134228e-05
-3.01529157253566e-05
-2.26106279879143e-05
-1.74066221670017e-05
-1.32435227879343e-05
-2.16209174490135e-05
-3.4876763320287e-05
-2.39430130695387e-05
-1.73106357343842e-05
-2.32879246527156e-05
-2.00007191354887e-05
-1.75686352911841e-05
-1.19724485139428e-05
-2.36487488165578e-05
-8.28848901642634e-07
-8.83293128305999e-07
-3.03843266333927e-05
-2.09921136998079e-05
-5.58931977784198e-06
-3.31838565047151e-05
-7.48137152172797e-06
-9.59864462711706e-06
-6.3097917627166e-06
-1.59028640726856e-05
-1.95860782943655e-05
-7.04970805808458e-06
-1.89878420409151e-05
-6.10452972218288e-06
-4.98338723456631e-06
-2.40621386453064e-06
-3.84708845389318e-05
-1.13529654535456e-06
-1.99748555706942e-05
-1.99792726073759e-05
-7.2552887226229e-06
-2.6639223705987e-05
-1.81416127574091e-05
-2.92104891452901e-05
-2.28322940215646e-05
-4.78710030051665e-06
-2.90962534753225e-05
-1.83098380697605e-05
-1.40550783364654e-05
-2.42799262539976e-05
-1.29192336901464e-05
-6.88639215621702e-06
-1.80533707772473e-05
-1.71937681599611e-05
-4.72318578634904e-06
-5.30678571908367e-06
-1.99365963286232e-05
-4.73982900708196e-06
-2.18073616288142e-05
-1.23211663101731e-05
-2.27792100891136e-05
8.66968103975348e-06
-1.08418262942295e-05
-1.335974307264e-05
-2.03034993918652e-05
1.03313970310686e-06
-1.78521452829074e-05
-2.14280186616269e-06
-9.39362557455763e-06
-7.68611062799456e-06
-1.44111873275065e-05
-1.05666232416731e-05
-7.94460477774076e-06
-2.88957262243084e-06
2.33201813628275e-06
-2.83821517573864e-05
-2.57774053259772e-05
-2.23453829878501e-05
-4.98761339513451e-06
-1.22164586610197e-05
-6.72290450643449e-06
-7.18765232747201e-06
-1.73569946273275e-05
-2.32971226031684e-05
-1.46469433890551e-05
-9.58371788203749e-07
-1.48793494537623e-05
-1.9907911939188e-05
-1.55045629963177e-05
-2.50385056678589e-05
-1.55036136204486e-05
-8.2822740268723e-06
-1.81857016039089e-05
-2.59756332199864e-05
2.08133054312731e-06
7.45110220292816e-06
-9.96983951366391e-07
-2.74044282384579e-05
-3.08574879381006e-05
-1.74132138931251e-06
-9.77451425874548e-06
-1.34516892620131e-05
-1.21437202847192e-07
-3.32462041979153e-05
-5.60773046887395e-06
-2.62026768449076e-05
-9.53392145341101e-06
-2.09649228879047e-05
-1.51281879529708e-05
-4.12699265376038e-06
3.96397698225378e-06
-9.20448396239575e-06
-2.38030768462533e-05
-1.94648988130517e-05
-2.9003164279086e-05
-2.45941060715897e-06
-2.19955422139033e-05
-2.49418232890468e-05
-1.6592918850205e-05
-1.09642356618461e-05
-4.82537788333178e-06
-1.87371604176966e-05
-6.45474514088568e-06
-1.21002781801174e-05
-1.57780968416445e-05
-2.01964686965463e-05
-2.51102453080442e-05
-7.1143747766523e-06
-2.45468462680364e-05
-1.95488129728466e-05
-1.93299890654627e-05
-9.673758444456e-06
2.55569121275717e-06
-3.09164654742082e-05
-2.41955509915639e-05
-1.90569823874031e-05
-2.06107966028664e-05
-5.97710509441738e-06
-1.48274540200703e-05
-2.59782111265026e-05
-3.58903881906457e-06
-1.00167446164771e-05
-1.2875609617158e-05
3.72563416727466e-06
-1.6203086357491e-05
-8.38558418697434e-06
-1.01701161577646e-05
-8.32928356711712e-06
-4.24084798072712e-06
-1.71832349976866e-05
-4.03898699288172e-06
-1.95748798485609e-05
-6.75064881690317e-06
-1.68156441528293e-05
-2.1224482937044e-05
-2.95865385641902e-05
-6.49380052563758e-06
-3.76249815746742e-06
-1.06487166773486e-05
-2.37199477591549e-05
-1.03451639284838e-05
-9.65261128158989e-06
-5.23247034987382e-06
-3.51574738807951e-06
-2.65094100131751e-05
-2.74394975221163e-05
-9.22473231680494e-06
-9.03815558879474e-06
-1.47569587023041e-05
-2.27058011873801e-05
-6.19549548049384e-07
-2.92195148494163e-06
-1.04317171719418e-05
-2.02020993485381e-05
-1.25354964701201e-05
-2.0351574614539e-05
-3.33202546722524e-05
-2.67312825999886e-05
-3.42179672129375e-06
-3.21835900705587e-05
-2.68805490317571e-05
5.57587671232649e-09
-2.47308085751251e-05
-7.82627495607776e-06
-2.71199439952734e-07
-1.12388025028363e-05
-1.32668615438552e-05
-1.47891628784638e-05
-1.18748279437206e-05
-5.23797989939809e-06
-1.68282397478725e-05
-1.46374240202352e-05
-2.37618204875828e-05
-8.07223019671928e-06
-1.24595281853071e-05
-2.53610976574197e-05
-8.10174772305104e-06
-1.3701486663856e-05
-1.53470499450091e-05
-1.90447269732403e-05
-3.10608523174574e-05
-2.69305793164202e-05
-2.31331793576262e-05
-1.44950177335384e-05
-2.32551623560274e-05
6.30039302759014e-06
-1.4276986322503e-05
-3.02985556768789e-05
-1.77164291328178e-05
-2.65104791832778e-06
-1.82234208420816e-05
-1.05196260653612e-05
-3.01982889258885e-05
-1.23254207266063e-05
-1.35321277669078e-05
-2.15865242362717e-05
-2.82490957289064e-05
-1.58320394939166e-05
-2.35208329403842e-05
-1.33497058165329e-05
-1.36742116275966e-05
-1.18764744021121e-05
8.61740749990024e-08
-1.78811235053489e-05
-1.30933738485378e-05
-1.31206105921124e-05
-2.00527536891928e-05
-2.50936816996866e-05
-7.50494934261078e-06
-8.41961601141146e-06
-6.09309108443816e-06
-1.25967734232813e-05
-1.42181687165683e-05
-1.20129988705634e-05
-1.27264461955328e-05
-1.57438942861007e-05
-2.0695008928559e-05
3.79635334903599e-06
-1.88918133120238e-05
-6.59122582475746e-06
-2.39029003447262e-05
-2.69761869830523e-05
-8.94885809478297e-06
-2.49172880617794e-05
-2.31359356531608e-05
-2.67737406736634e-05
-4.90968218618876e-06
-1.31813260099911e-05
-1.20360243242742e-05
-6.96844030923548e-06
-2.15380120221878e-05
-6.82165459040708e-06
-5.14458059050226e-07
-8.03789937335048e-06
-7.78509170604126e-06
-1.5800233198732e-05
-3.3127351884262e-05
-2.40561578172881e-05
-7.29927736454346e-06
-2.94564786167014e-05
-4.13451886337074e-05
-1.17836986012129e-05
-1.43995065848349e-05
-5.17533721817273e-06
-1.20221673207157e-05
-1.4819297872207e-05
-8.40769070091687e-06
-6.66920851956798e-06
-1.13683689472029e-05
-1.317680651921e-05
-2.21717105994621e-06
-3.2620025685738e-05
-2.47910152217041e-05
-1.49817260015132e-05
-1.35333786955178e-05
-1.94967021412421e-05
1.66014043523386e-06
-5.03529501155121e-06
-3.16312162837166e-05
-1.5816197625979e-05
-2.04422393637526e-05
-1.36236122095271e-05
-1.84123452185649e-05
-1.49611118055612e-05
-8.74917297906822e-06
-1.1202091429977e-05
-9.97046424572572e-06
-1.04104850555048e-05
3.13848233962599e-06
-3.63033340093627e-05
-1.4467146586543e-05
-8.16359894157532e-06
-1.33802224695996e-05
-2.14927169718346e-05
-2.22045761047254e-05
-5.21252337940415e-06
-1.97220792182016e-05
-2.58234479060078e-05
-1.71340763048483e-05
-2.39080571701423e-05
-1.50245976639668e-05
-1.12171783050681e-05
-1.50616211152791e-05
-2.06242164697454e-05
-1.53667870106722e-05
-8.77085445911645e-06
-5.86735257521622e-06
-3.13814351987265e-05
2.75018972914301e-06
-1.58317959243681e-05
-4.00652156706964e-06
-1.43577872700097e-05
-1.69723782882567e-05
-2.85924403453646e-05
-1.02773024311978e-05
2.14374959583099e-06
3.43554883822635e-06
-1.34745360576877e-05
-2.23772196405411e-05
-4.4228728370751e-06
-1.72512009616727e-05
-2.58380145232958e-05
-2.15571124991438e-05
-7.38378000357424e-06
-2.61818349466558e-06
-9.778200310771e-06
-2.19121623480521e-05
-2.13224159260053e-05
-2.82304249597642e-05
-1.08223105510782e-05
-3.01828891188974e-05
-5.19944974062436e-06
-7.94932788697973e-06
2.93095165660124e-06
-8.61643557032604e-06
-1.47463486019879e-05
-1.6064085770395e-05
-9.85400315612621e-06
-2.08867723363376e-05
-2.23669415393311e-05
-1.60051847809947e-05
-1.98813346420165e-06
-9.88103166651372e-06
-1.2638017953326e-05
-1.2550394310183e-05
-9.51451272245709e-06
-1.11973906179846e-05
-5.39302509659206e-06
7.23599415658071e-06
-3.39976598344343e-05
-2.31906374290448e-05
-7.28398072058494e-06
-4.93028592820515e-06
-7.99047507694529e-06
-1.32350895843548e-05
-4.77199412735808e-06
-1.02318320340707e-05
-1.59200263944307e-05
-7.26267483646458e-06
-3.35426929295942e-05
-2.87346421861049e-05
-8.34399660898171e-06
-1.07539525726613e-05
-2.00816281557552e-05
-1.275665533793e-05
-2.0271391400362e-05
6.19067555179382e-06
-1.05826117271255e-06
-2.64382617304184e-05
-2.15457265748104e-05
-7.9413304602302e-06
-2.69685130644742e-05
-1.92999847027218e-05
-1.54699444830376e-05
-2.35774728118236e-05
-3.09918523566641e-05
-3.12443993948262e-05
-1.72176384971597e-05
-1.92809749745143e-05
-1.38647054118489e-05
-2.20794427276119e-05
6.15034229588522e-07
-1.77472391315028e-05
-2.14188827766882e-05
-7.73640798743853e-06
-2.02468481941467e-05
-2.58781663633086e-05
-2.7491945888959e-05
-7.20732939247871e-06
-2.36752296074497e-05
-1.65005970002595e-05
-2.6311139066592e-05
-3.01184941301969e-05
-1.17009147381458e-05
-4.62146536253619e-06
-1.11956301871802e-05
-2.04117977295067e-05
-1.27269268788003e-05
-1.40047104473962e-05
-2.39267517104377e-05
1.01287145146619e-05
7.44571605663405e-06
-2.31803630803748e-05
-7.1756490765932e-06
-7.76469568696983e-06
-1.14157797539911e-05
-2.01567321190862e-05
-1.72914525066123e-05
-2.30424513475203e-05
-2.16364668536539e-05
-2.09897164329069e-05
5.69976067109012e-06
-2.20729144675195e-05
-6.71255181983056e-06
-8.3044541500464e-06
-1.18118419620289e-05
-1.01357283063585e-05
-2.92979708095117e-06
-9.04574468284416e-06
-1.00934701551189e-05
-1.07323266659508e-05
-2.66003132214094e-05
-1.37788448374823e-05
-3.26083479311869e-05
-4.94835580993739e-06
-1.18953985534391e-05
-2.34887769995416e-05
-1.21673311414828e-05
-2.00589102350034e-05
-1.02689710581465e-05
-2.049999425795e-05
-4.47251707853624e-06
-3.19242984259022e-05
-2.12439209736735e-05
-1.76835194135152e-05
-8.23135160942791e-06
-1.96450186741462e-05
-2.21447753773833e-05
-1.85374872224538e-05
-2.16915880591613e-05
-2.59669790819486e-05
-1.18740565125608e-05
-1.05017306275948e-05
-3.00606296460487e-05
-1.44299308181258e-05
-1.84855895495382e-05
-5.59475797419575e-06
-1.53463672933269e-05
-1.1710006204191e-05
-3.3877207704154e-05
-7.74604749187874e-06
-2.88385128833117e-05
-1.22945645775097e-05
-1.66132585027537e-05
-2.22532228945812e-05
8.0453054308302e-07
-1.88328772237723e-05
-2.16766401060378e-05
6.34066251730407e-06
-1.17230509728696e-05
-2.03979963671649e-05
-1.1830253842781e-05
-2.38282168631745e-05
-2.37639334480485e-05
-1.22182755626942e-05
-1.26649280075515e-06
-6.61063907584873e-06
-4.93705138296785e-06
-1.72190276346293e-05
-2.863791330568e-05
-1.47501328752492e-05
2.96862841149186e-06
-9.09060570073628e-06
-9.53848764156616e-06
-1.67214412099823e-05
-3.12162945239358e-06
4.02546777883337e-06
-2.03146793518066e-05
-1.1151970026132e-05
-1.72963511653973e-05
-1.6225398490542e-05
-1.12591620021947e-05
-2.5180941104539e-05
-6.22179839160785e-06
-6.89230137121988e-06
-1.84429608276851e-05
-1.40338447573775e-05
-6.47306025125329e-06
-5.33327353868979e-06
-1.45387129018378e-05
-2.4202320628883e-05
-3.19143795601407e-05
-1.35284195443601e-05
-3.46292659408738e-05
-3.59378512063757e-05
-1.06852466468863e-05
-1.69683017693484e-05
-2.90069715005204e-05
9.42652929235835e-07
-4.0859211382078e-07
-2.01988947407448e-05
-1.8045321529416e-05
-2.3658346027177e-05
-1.37550286821808e-05
-1.43176212745577e-05
-2.48299418384857e-05
-1.05186900626212e-05
-2.1027600559204e-05
-2.36940871511752e-05
-8.40619428763323e-06
-6.72848344683253e-06
-1.58255699732673e-06
-1.13977950257209e-05
-2.8112918328508e-05
-7.1537224762932e-06
-7.11137407659145e-06
-3.29415041592259e-05
-1.08918000938172e-05
-1.69978705217683e-05
-3.32327874820652e-06
6.86825343406924e-06
-6.79909040836973e-06
-2.055743359803e-05
-8.98134268903367e-06
-2.66819854212444e-05
-3.44849055813325e-05
-1.49753982660876e-05
-1.04878632582489e-05
-1.94627267996458e-05
-1.58625113920181e-06
-8.70809098047706e-06
4.80038338454763e-06
5.01072199306223e-07
-1.80083552075417e-05
-1.70278794583168e-05
-1.80625519364946e-05
-6.50853608123399e-06
-2.12662670075026e-05
-3.0317758939477e-05
7.68100233849963e-07
-5.56958845878306e-06
-2.81278877070762e-05
-1.48649296753073e-05
-6.28069420093404e-06
-2.04510632727403e-05
-2.04085104238098e-05
-2.61173371362689e-05
-2.69986601222455e-05
-2.90860268594264e-05
-1.35079420317142e-05
-2.68438848948447e-05
-2.50273361655058e-05
-1.36375203104657e-05
-1.92045241492769e-05
-1.36402545761751e-05
-1.29535692902597e-05
-1.57728256471493e-05
-9.33388958785832e-06
-7.32439523743083e-06
-2.7140154763776e-05
-1.06997566225003e-05
-1.32806985200867e-05
-3.05840136769592e-05
-8.92215463805352e-06
5.4049014825561e-07
-3.19447897692468e-05
-3.19162124636107e-05
-8.85738466561308e-06
-2.80954939617276e-05
-1.40789592983281e-05
-2.6136233647232e-05
2.40407652604938e-06
-1.1217971269591e-05
-1.76483267057329e-06
-1.02086051370788e-05
-8.40483645861781e-06
-1.47949208286915e-05
-2.13297360377895e-05
-3.93131495140468e-05
-2.38847292787538e-05
-1.28622827109836e-05
-7.8549815736036e-06
-6.49118734151592e-07
-1.3067050151711e-05
-3.25766064359084e-05
-1.37993630854724e-05
-1.78550803411586e-05
-1.32035239757809e-05
-5.34780153192773e-06
-2.313278315321e-05
-2.33361609161735e-05
-1.58427209680577e-05
-1.91657374125794e-05
-2.22260488028534e-05
-5.35123391385357e-06
-1.83870836000055e-05
-1.87756843010524e-05
-1.46647064365465e-05
-9.76892426427542e-06
-3.3232220142779e-05
-7.22689539355157e-06
-1.1156504584545e-05
-2.20255208659939e-05
-1.93300596334647e-06
-1.41452313667567e-05
-9.46261974680089e-06
-1.19888820155327e-05
-3.64090090800635e-05
-1.31808052281479e-05
-6.69646512874409e-06
-1.22963277186816e-06
-4.71038224577437e-06
-3.01381168230064e-05
-3.13073489234967e-05
-2.01634452644159e-05
-5.60338624438683e-07
-1.66101387934798e-05
-2.27395490953406e-05
-3.50017425458977e-05
-3.77277133119522e-05
-1.81818878127176e-05
-2.20637508616067e-05
-1.79221878685542e-05
-2.2312635305555e-05
-3.24033540097058e-05
-1.40667260565137e-05
-9.53914004615065e-06
3.76390287781115e-07
-1.53611448347293e-05
-2.56757967275932e-05
-1.44370031441248e-05
-1.65250975355075e-05
-1.53379828984422e-05
-2.38727647226477e-05
-3.09358698869424e-05
-1.02503494584572e-05
-1.2329370309171e-05
-1.00718461481804e-05
-1.05485154348609e-05
-3.23459933592601e-05
4.84322805948568e-07
-3.72799845905232e-06
-8.88911839622272e-06
-2.52921680316727e-05
-2.23866971765499e-05
-2.42198499507313e-06
-2.22077521591561e-05
-2.68917301768367e-06
3.32585115084945e-06
-1.41115383736179e-05
3.48081171517825e-06
-6.65462567712591e-06
-3.1537457366985e-05
-1.46567313891969e-05
-1.54559078896462e-05
-1.52235595329373e-05
-2.70085194486402e-05
-3.15729182884137e-05
-2.2092184539795e-05
-1.27560042856281e-05
-2.39757691507118e-05
-2.27788615686737e-05
-3.00095131922471e-05
-7.28449535710577e-06
-2.09356028225993e-05
-5.70573572099452e-06
-2.9267348405776e-05
-2.55039410633683e-05
3.1145970551707e-06
-1.20743275552517e-05
-2.81203265702368e-05
-3.89093503686506e-06
-1.38034491831802e-05
-3.32489274122614e-05
-3.49901985501066e-05
-3.45151297806032e-05
-1.82389454283291e-05
-1.44462492641821e-05
-1.95053686131239e-05
-2.81306685309766e-05
-2.28243509835649e-05
-1.51281831007855e-05
-2.47179355347256e-05
-2.30914476805528e-05
-1.26722930734673e-05
-1.27581062476106e-05
-1.54096996956474e-05
-1.08199978514332e-05
-1.81060617060005e-05
-1.35667837772355e-05
-1.94016106890068e-05
-1.21111923770437e-05
-3.13704511131825e-05
-8.76965206545533e-06
-3.22021295582332e-05
-3.46508851053156e-05
-2.03524696753416e-05
-3.21643242350625e-05
-1.69333234762591e-05
-4.38950128156011e-06
-1.41157335007797e-05
-1.60270877898388e-05
-8.63325186712272e-06
-7.69746802972232e-06
-8.14818911285788e-06
-2.54809919943047e-05
-7.85937278302013e-06
-2.01543882247806e-05
-1.49009419827516e-05
-1.97251219990253e-05
-1.46601077867668e-05
-1.84907195172992e-05
-9.88637875648764e-06
-1.31185560355232e-05
-5.58103793164057e-06
-4.39026593590244e-06
-3.19664086339908e-05
-3.17885839629916e-06
-1.0698525234387e-05
-1.45043598595325e-05
-1.42973815438373e-05
-1.5450853327803e-05
-2.54978860029832e-05
-1.43538625150527e-05
-1.2641188309103e-06
-8.37758320874235e-06
-3.81059510799926e-05
-8.09050805048819e-06
-2.32220368698401e-05
-4.11588335722798e-06
-2.06106532565901e-06
-1.33194170334263e-06
-1.63163078574331e-05
-3.26318386696459e-05
-1.36310525166163e-05
-6.52403558057442e-06
-2.72378809140739e-05
-1.98507767919468e-05
-2.54516870579668e-05
-1.83026900822852e-05
1.99894184618331e-06
-2.01734659494008e-05
-2.72130966572322e-05
-2.60213501204924e-05
-1.67197344730795e-05
-2.66609443447375e-05
-2.11712137386368e-05
-1.71433712820665e-05
-1.30921832415454e-05
8.42513573546486e-07
-2.14322826232098e-05
-1.96355677443602e-05
-1.81617620644537e-05
-1.35694725107466e-05
-2.58621174660356e-05
-1.19293812016431e-05
9.69331036568376e-06
-1.38177329504074e-05
-2.4559195534442e-05
-1.91477969336379e-05
-1.72427221153781e-05
-1.25298847481769e-05
-2.34246826622774e-05
-7.59665297957689e-06
-2.1177803790912e-05
-2.49483411702836e-05
-1.78201770040551e-05
-2.67093376391067e-05
-1.36417355450847e-05
-1.16592215422758e-05
-3.0594247251557e-05
-3.17285539985561e-05
-2.29874868389734e-05
-1.9336281462794e-05
-2.70205925517317e-05
-4.36499843268008e-05
-2.65858979077248e-05
-1.76220961809961e-05
-7.48805747234556e-06
-7.85906339456154e-06
-1.9965584330308e-05
-2.98416340737854e-05
-1.69287260069742e-05
-1.51644756941174e-05
-2.3608294256376e-05
-2.45735762934774e-05
-2.9530617636065e-05
-1.25115613792536e-05
5.32495039045455e-06
-1.2509657203017e-05
-2.10220537642954e-05
-2.34821048543983e-05
-1.60153817525045e-05
1.59389064699333e-06
-2.13892533836713e-05
3.67454990028394e-06
-2.68163403621803e-05
-4.73193996608594e-06
-2.98306674672715e-05
-7.07505491346586e-06
-1.82549145461845e-05
-2.1637882144209e-05
-1.5005727540285e-05
-1.90182399427309e-05
-6.87486471227726e-06
-4.63648672069915e-06
-7.55676074879458e-06
-1.66622743645192e-05
-1.38403632689241e-05
-8.34209528538235e-06
-9.69084813061292e-08
-1.52831319308794e-05
-2.63146627937724e-05
-3.31022252127884e-05
-3.16315859224005e-05
-1.2019031006453e-05
-9.00440767776416e-06
-1.89182458777696e-05
-4.918170242229e-06
-8.03970566748256e-06
-2.6517752078275e-05
4.72969399734941e-06
-1.45657440968333e-05
-2.37262535008323e-05
-1.84455694658519e-05
-5.1205539496483e-06
-2.58392837937328e-05
-9.38985477546418e-06
-1.82070849349936e-05
-1.2513000260558e-05
9.12083827404485e-06
-1.41805897348028e-05
-2.57869652504407e-05
-6.62345662994207e-06
-1.47461379696846e-05
1.51747949204854e-06
-2.85215607578226e-05
-8.9960947785975e-06
-9.26989366236875e-06
-1.5008154077202e-05
-6.01362705831953e-06
-2.06933105409674e-05
-1.37440840694307e-05
-1.84320865189026e-05
-1.60643334834777e-05
-1.41414519195826e-05
-1.1372209516139e-05
-8.1137784550839e-06
-6.74011353227439e-06
-2.98235422621438e-05
-2.60871053029385e-06
-2.19434705623213e-05
-1.77390406027426e-05
-5.65038323428298e-06
-2.87704481385136e-05
-2.66243376196242e-05
-2.68423312456277e-05
-3.55140473743648e-05
-2.80630533157799e-05
-1.95378030737527e-05
-6.35149511011965e-06
-1.28231748790138e-05
1.09114136525507e-05
-2.32213083722834e-05
-2.41736447701863e-05
-2.12524405129163e-05
-8.31137694730924e-06
-5.97125556357809e-06
-1.93756677708999e-05
-2.61656221716783e-05
-2.12778543473427e-06
-1.41154809965624e-05
-9.46815976645252e-06
-2.22933771527305e-05
-4.25833588604717e-05
-1.26421659295094e-05
-2.68119405772018e-05
-1.68598243304827e-05
-1.06881273810781e-05
-3.32713345981129e-05
-2.9817450518473e-05
-2.21990975517346e-05
-3.38379817969437e-06
-7.51524077087234e-06
-1.43296898773068e-05
-8.19303151182212e-06
-1.04402272466397e-05
-1.6247386726994e-05
7.86405643717006e-06
-5.117559325518e-06
-2.99607537689714e-05
-1.2014546107967e-05
-1.22455858277031e-05
-1.74137329132155e-05
-2.33878318048799e-05
-2.24771124216255e-05
-1.6442640545479e-05
-1.07548590803934e-05
-1.93198114747535e-05
-1.00691337694404e-05
-1.53624424977797e-05
-2.30656720306793e-05
-3.01841278697352e-05
-3.68415336827311e-05
-2.08352654973597e-05
-2.10529767092762e-05
-2.42933172763955e-05
-2.45464935702469e-05
-1.52691957159402e-05
-8.13036671386325e-06
-2.48608524913767e-06
-9.0042363767216e-06
-1.98745926462395e-05
-8.88155308484452e-07
-2.07929381793847e-05
-5.40580686724145e-06
-2.08906610199583e-05
-2.21301747660617e-05
-7.08671052518897e-06
-2.94470700857039e-06
-2.10186000742827e-05
-2.02181317584244e-05
4.82414259576412e-06
-3.8385075917983e-05
-1.71851178511661e-05
-1.50384599262668e-06
-2.82747678558544e-05
-3.00980748524769e-05
-1.22267760302205e-05
-1.65155560964324e-05
-1.41343599486691e-05
-2.80545303089944e-05
-1.42133630915732e-05
-2.72709442768115e-05
-2.22162267150466e-05
-2.79406923322325e-06
-3.49144804175304e-05
-7.20307087198085e-06
-1.32736942409459e-05
-7.68281980595066e-06
-1.8104040951262e-05
-2.94736820985851e-05
-1.12287777450563e-05
-6.90616429512225e-06
-1.57727240929859e-05
-1.74271057223294e-05
-2.04752641619148e-05
-1.32175689054521e-06
-3.0418922674602e-07
-2.42811573621671e-05
-2.1026491869009e-05
9.05828587046776e-07
-3.95533170673525e-05
-2.93778348368011e-05
-1.40810931582236e-05
-4.21713217691098e-05
-9.71424061214276e-06
-2.45588035718204e-05
-2.44295639089039e-05
-1.46423063518294e-06
-2.4325668963333e-05
-1.93630248404237e-05
-1.28972152478549e-05
-2.53168605855543e-05
-1.17778559383277e-05
-3.33514372116792e-05
-8.41907432589912e-06
-9.64108597030832e-06
-1.38620012423275e-05
-1.97409278445254e-05
-2.98986835132169e-05
-2.26464536862431e-05
-1.86006349906896e-06
-2.71404137744225e-05
-1.42829784475437e-06
-1.09801925296353e-05
-1.42561899602385e-05
-8.89959658640709e-06
-1.92163867452486e-05
-1.24044095122624e-05
-3.07969699294562e-05
-3.00352750553937e-05
-3.21007833257309e-05
-1.31421053861183e-05
-3.30125917339966e-05
-2.40309340001901e-05
-2.18700426225957e-05
-8.48912878842625e-06
3.34125152008499e-06
-1.35942083438398e-05
-2.02134917482664e-05
-3.78140533042189e-05
-1.0832522563432e-05
-2.82429072711343e-05
-8.99031054666527e-06
-2.25282491218975e-05
-6.78414412195618e-06
-4.00196885742165e-06
-1.8266969585227e-05
-1.26370346032426e-05
-9.95054305794569e-06
-8.10633998033434e-06
-4.45159140619834e-08
-1.30113984658678e-05
-2.72417889070455e-05
-2.27034371386957e-05
-1.54385094288624e-05
-2.4800518489411e-05
-2.44944980729358e-05
-1.04413839916502e-05
-3.60406865005022e-05
-1.94906665931351e-05
-1.75295213047868e-05
-8.33813367778023e-06
-1.30781620439505e-05
-1.89314601695522e-06
-7.00559095762022e-06
-2.89799184253899e-05
-1.90712992118853e-05
-3.11848825270499e-05
4.30736319358792e-06
-1.85969850289223e-05
-1.51158997819078e-05
-1.00212955744506e-05
-1.07384870732699e-05
-1.64999147215791e-05
-3.47358806427946e-05
-1.76561316790764e-05
-1.86257831209948e-05
-2.24617295476545e-05
-2.00931688243799e-05
-2.0376000722851e-05
-6.72168229990677e-06
-2.50323048094758e-05
-3.95117797555049e-06
-1.44979463215005e-05
-2.40860807586597e-05
-2.75304992311639e-06
-2.26485964507693e-05
-3.36828857050719e-05
-1.9479549255887e-05
-1.22058463952625e-05
-1.8134389151645e-05
-2.20104574483209e-05
-2.3822699677072e-05
-1.09987768695404e-05
-1.14069117655539e-05
-4.93881062479203e-06
-2.02118184979305e-05
9.22408962800425e-06
-1.61093889964819e-05
-3.43046869736017e-05
3.27460729241025e-06
-1.52586545904375e-05
-6.21387121830374e-06
-5.13134221590389e-06
-2.28467519564199e-06
-2.45221644677179e-05
-1.65195857607671e-05
-4.19983860299474e-06
-1.62934568624861e-05
-2.39623551849392e-05
-7.63398784507542e-06
-1.60966673371611e-05
-3.37063471566874e-05
-3.25041344727892e-05
-2.20389799877836e-05
-4.07531805258371e-06
-1.14662336091483e-05
-2.23185626789538e-05
-9.8784809278865e-06
-1.68341386450803e-05
-2.04335306018345e-05
-1.77133672442262e-05
-3.39402144164709e-05
9.01898283890544e-06
-2.65620835001734e-05
-1.05565420028229e-05
-1.41173479017491e-05
-1.56012741085009e-05
-1.9527227769957e-05
-1.86979363069323e-05
1.60362013771491e-06
-1.74716991839986e-05
-1.69505251142605e-05
-1.03459426268387e-05
-1.53398449818442e-05
-7.69073161422431e-06
-2.7133686939981e-05
-7.7908302307635e-06
-2.93878965732115e-05
4.63901485807891e-06
-5.22333145428683e-06
-1.95574265894999e-05
-1.72016046140564e-06
-1.02284836555404e-05
-1.11038063915244e-05
-1.63076464994885e-05
-2.19051231376526e-05
-1.67602921663061e-05
7.88364111051593e-06
-1.2860156872471e-05
-1.24835758856287e-05
-1.01253943632627e-05
-1.85279877223314e-05
-1.97986564099179e-05
-4.50536044166423e-06
-2.08194807428377e-05
-1.59068508142299e-05
-4.83323312445725e-06
-1.98451851710917e-05
-3.8738512687359e-05
-8.45122974289953e-06
-7.12100948119019e-06
-1.98249289293725e-05
-2.2287854093248e-05
-1.53184368228093e-05
-2.65261057145299e-05
-1.35518692372819e-05
-4.51383460877241e-05
-1.3091145064498e-05
-3.31495732070077e-06
-3.48957687276998e-05
-1.31451365555882e-05
-1.00891875100941e-05
-6.46844041898987e-06
-3.59711073179253e-05
-8.1177911217651e-06
-1.97890490819756e-05
-7.10464249437114e-06
-2.17782381277166e-05
-2.76592880409317e-05
-5.86174100975124e-06
-1.9817698499986e-06
-2.51520759727461e-05
-2.05801382351284e-05
-1.63176320901913e-05
-2.53966857224512e-05
-2.84072302440929e-05
-3.48373866404579e-06
-1.53829362034038e-05
-1.42473196896406e-05
-5.04144806911491e-06
5.85785307817139e-07
-6.07768693344348e-06
-2.7524951085091e-05
-2.79898039728117e-06
-1.74107090429425e-05
-1.55916889704102e-05
-1.31524281057416e-05
-2.06121005186455e-05
-1.80430913192426e-05
-1.03760370926698e-05
-2.10506996990181e-05
-1.10763309731674e-05
-8.15822917294338e-06
-9.81690245146271e-06
-7.83963662306816e-06
-1.89067125772585e-05
-2.12913626076405e-05
-1.11100276699629e-05
-1.23888697427492e-05
1.56818239183268e-06
-1.30682246189182e-06
-6.76890590376091e-06
-1.4382183816556e-05
-1.49894661606706e-05
-1.4671636071834e-05
-7.55743765148098e-07
-1.21843561613326e-05
-1.34531315916615e-05
-8.76451231855199e-06
-4.70859006052904e-06
-1.75464989960176e-05
-1.67002233543285e-05
-7.90084591892315e-06
-8.47360463253048e-06
-1.95185726739182e-05
-1.74313310977362e-05
-2.20590495550894e-05
-9.00094738034857e-06
-5.44004141739945e-06
-1.26933845143924e-06
-2.39663886545395e-05
-1.55590306840894e-05
-3.33170252603601e-06
-2.52317972505202e-05
-2.01290595859485e-05
-1.90792576737009e-05
-1.68855494330772e-05
-1.02532249286295e-05
-2.25386652108831e-05
-1.78150569325496e-05
-3.37294614030257e-05
-8.11183322303467e-06
-1.20241182068781e-05
-2.64873587015629e-05
-9.91960899168237e-06
-4.90444006062108e-06
-2.56148367369268e-05
-2.05261710012864e-05
-3.00425552267914e-05
-3.12056784248798e-05
-2.77061854143543e-05
-2.58623661912434e-05
9.31683025495645e-06
-1.63930420452043e-05
-1.40084777708114e-05
-5.16039885335304e-06
-1.66699662269914e-05
4.85238299750728e-06
-2.76778553580164e-05
-2.9393744013932e-05
-1.82541233092871e-05
-4.03738910179034e-06
-1.7988507747404e-05
-3.04622339826278e-05
-2.19978891861232e-06
-2.05644794127631e-05
-2.53554799883901e-05
-1.04796854825708e-05
-2.9094364653709e-05
5.8524982938574e-06
1.82723062850045e-06
-1.83946895720901e-05
-9.15192425893105e-06
-2.27155362166714e-05
2.88488500641443e-06
-1.2848552660567e-05
-2.16083892783778e-05
-1.03317933828367e-05
-7.88647377389845e-06
-1.7840708258204e-05
-5.91372565627899e-06
-1.86852914266896e-05
-1.99871517652679e-05
-2.885917640456e-05
-4.35561033870232e-06
-1.63498882788731e-05
-1.42693164985009e-05
-1.48992905940987e-05
-2.63867858838288e-05
-1.86933182779967e-05
-1.98347414930061e-05
-1.41160139477098e-05
-1.97005936274809e-06
2.11067406979064e-06
-2.32348033140991e-05
-6.32532007827289e-06
4.21861529390256e-06
-1.08540572957408e-05
6.97846805908847e-07
-1.34978279801412e-05
-6.19466313541074e-06
-7.90970894619003e-06
-1.22976977353352e-05
-7.7549089660369e-06
-1.11133556949655e-05
-6.3135079810286e-06
-4.674601966488e-06
7.56302565120701e-06
-7.53641404420184e-06
-2.60921417125101e-05
-1.59222187301817e-05
-1.17283093024601e-05
-1.26692523550009e-05
-1.83705463654702e-05
-5.60937277533811e-06
-2.88551907071183e-05
2.90479257283303e-06
-1.52574526836057e-05
-1.14368823811214e-05
-1.6485250493279e-05
-1.76471786150642e-05
-1.89996225732527e-05
-1.52044040876279e-05
-3.80333288865869e-06
-9.75722861263788e-06
-1.11387681628403e-05
3.45493550034016e-06
-6.31498307563556e-06
-2.44982942804364e-05
-2.13843284076283e-05
-1.39480493640558e-05
-2.02765927570597e-05
-1.69215223285158e-05
-2.51983844972548e-05
-6.53552295118732e-06
-1.66706572725683e-05
-6.1742314601878e-06
-1.32191184830404e-05
-1.56057306989873e-05
-2.29079784894888e-05
-1.3992895582006e-05
-3.21938460652789e-06
-2.46593256426259e-05
2.32842068650542e-06
-6.82187969115707e-06
-2.25829386693965e-05
-3.92391578499071e-06
-2.13919114765618e-05
-1.61127223982521e-05
-1.49670543086097e-05
-2.82878969116944e-05
-2.42214656669177e-05
-1.30769558594186e-05
-1.97773296182735e-05
-3.30884827905538e-05
-1.08773306600483e-05
5.38246135908695e-08
-7.04849679145674e-06
-7.89322370210109e-06
-1.85632869547512e-05
-1.37015905760646e-05
8.0276262716398e-06
-2.25833972737242e-05
-3.47123675874888e-05
-1.11799138511088e-05
-5.99798739578873e-06
1.35141434452401e-06
-2.72061925913594e-07
-1.44242663841771e-05
-2.19158388101018e-05
-2.42201770559086e-06
-2.27678441478434e-05
-4.23444314625715e-06
-1.23746708763994e-05
-1.7667902198135e-05
-1.20343061011747e-05
-1.47792808312583e-05
-3.64280287638939e-05
-1.59054131776185e-05
-2.7526503879062e-05
-1.30275702814765e-05
-1.29687704842571e-05
-7.89624798765804e-06
-2.30126369710938e-05
-4.94874775856087e-06
-2.32155052236107e-05
-1.52990080866381e-05
-6.59808737996767e-06
-1.15331115547983e-05
-1.12947420289608e-05
-2.42147057856178e-05
-2.06954247832329e-05
-1.64484490482253e-05
-1.5840782941247e-05
-7.68821397875284e-06
-5.01073410447618e-07
-3.10405881835114e-06
-1.17476854684737e-05
-2.37091203016249e-05
-8.07528721415438e-06
-1.60916403777728e-05
-1.53253196155968e-05
-1.06833466020833e-05
-3.17948529206745e-06
-1.2594416433466e-05
-1.75902762895673e-05
-3.58957886199069e-05
-5.97812142954909e-06
7.98562316695129e-06
-1.0472604877053e-05
-5.72448920688246e-06
-7.54577911166085e-06
-2.2528979718657e-05
-3.82424831938089e-05
-1.28122444732029e-06
-7.80310035063357e-06
-8.85483437519236e-06
-2.77085421894959e-05
-2.12742619085082e-05
-2.48643753119816e-05
-9.61366357521101e-06
-1.84222359059084e-05
-2.5621104507608e-05
-2.49542732579703e-05
-7.66871918987466e-06
-1.61950509598554e-05
-1.23902611463386e-05
-7.8844099385485e-06
-1.08489410633671e-06
-3.32637565906052e-05
-2.05238557130197e-05
-1.88014568845216e-05
-7.05100280113485e-06
-1.40128256101673e-05
-2.95784962248625e-05
-9.63103918320131e-06
-2.20646998947496e-05
-7.77596015371281e-06
-1.01713787113258e-05
-4.16211973242728e-06
-8.11502935597135e-06
-1.29600542351108e-05
-2.69212016038573e-05
-2.47190721237308e-05
-3.02249852736876e-05
-2.50852664550978e-05
-2.49450044136266e-05
-1.01361438078659e-05
-2.96362074514785e-05
-1.36198518202154e-05
-2.65365823122014e-05
-6.88298236985096e-06
-9.05705700329657e-06
-9.25757482864331e-06
-2.68294277741217e-05
-1.37258685531342e-05
-3.53946051277472e-05
-1.46904421034117e-05
-2.77507265291338e-06
-1.04354319719411e-05
-7.42160563983905e-06
-1.85880510458558e-05
-5.7374612171367e-06
-1.98104780757945e-05
-2.19482061424682e-05
-2.14260012385776e-05
-1.09532367405572e-05
-1.24740180673272e-05
-1.92834569387491e-05
-3.38440120177319e-06
-2.33925806894425e-05
-2.89069634435453e-05
-1.38823857032497e-05
-1.99486723067813e-05
-1.38297915318689e-05
-9.43519664403011e-06
-2.88495559950038e-05
-3.39659157120945e-05
-1.45440705785027e-05
-1.15724419971318e-05
-2.67257971520696e-05
-1.52292311457713e-05
1.66074330889344e-05
-2.46592458725597e-05
-2.93301717772862e-05
-6.67468618689708e-06
-1.77303664565869e-05
-2.08840989441865e-05
-6.7129938720976e-06
7.782843172161e-06
-1.07415994790859e-05
-6.67121265968736e-06
-1.64747554801376e-05
-2.69746544252422e-05
-4.91944168563196e-06
-8.46737299633551e-06
1.5485342638262e-06
-2.37317302938282e-05
-9.98761155564056e-06
6.8139299080629e-06
-2.81397966070846e-05
-1.26522793797115e-05
7.11816471567173e-07
-1.56070614986695e-05
-2.72586270314716e-05
-7.64883253914704e-06
-2.4503521812365e-05
-3.14001043712775e-05
-3.36919569188356e-05
-8.97592510577952e-06
-1.34875888759276e-05
7.6685128096368e-06
-1.93985713842128e-05
-2.66966101063987e-05
-1.36055489665115e-05
-8.85623275420395e-06
-2.17401304325489e-05
-1.80045883970407e-05
-2.05737645669046e-05
-1.56642926358717e-05
-1.72027450157057e-05
-9.79282297774509e-06
6.72786348567663e-06
-3.12583611887056e-05
-1.34321014270377e-05
-9.38986233902296e-06
-2.04191244318168e-05
-6.002703633476e-06
-1.31475099256979e-05
-2.86835550046727e-05
-2.3775139586907e-05
-1.57169307064761e-05
-1.03356785375934e-05
-6.07447901972624e-06
-1.22778318844425e-05
-9.36654424905026e-06
-2.29817391141238e-05
-1.93603690024826e-05
-1.12038589981645e-05
-1.71895828363182e-05
1.14319218044279e-05
7.37046837556034e-06
-1.13022801045766e-05
-1.24779296497975e-05
-3.39863429967069e-05
-2.94275405326863e-05
-1.561203367484e-05
-1.84696198363204e-05
-1.35274387391743e-05
-1.84544008992463e-05
-4.63773589323538e-06
-1.53792701634984e-05
-1.52599051168746e-05
-1.98828538002985e-05
-1.73879233145717e-05
-1.44335749392785e-05
-1.9739028150283e-05
-1.30945730380783e-05
-1.22688654437935e-05
-5.81770651453452e-06
-2.51806943475422e-05
-1.17470077389521e-05
-2.07958850609572e-06
-1.78515821424449e-05
-1.51937456410206e-05
-5.25467085302406e-06
-1.92410469157989e-05
-9.99310497822676e-06
-5.40353263909446e-06
-2.03433868453334e-06
-1.39024948269547e-05
-3.56868629847833e-05
-2.11207885178689e-05
-1.15414033325817e-05
-1.941759731379e-05
-2.27703266291432e-05
-2.80725672220419e-05
-2.57435516626094e-06
9.01157382902055e-06
-1.36885060130805e-05
-5.41891798887427e-06
-2.31655358117718e-06
-3.45486857314292e-05
-3.09136375979872e-05
-1.89284505426111e-05
-2.99551561442277e-05
-1.42032873721086e-05
-7.31379834338032e-06
-7.37630010803151e-06
-1.11923948361532e-05
-4.14716430593162e-06
-1.46093404109948e-05
-1.68034851908146e-05
-1.42068860704309e-05
-2.05236637675347e-05
-9.33390570951469e-06
-2.00999667302231e-05
-9.92124994423447e-06
-1.09117732406971e-05
-3.1030266621918e-05
-1.71444196257103e-05
-2.36128319229171e-05
-3.1335170716029e-05
-1.58069047091856e-05
-1.51545772612291e-05
-5.76209774600545e-06
-1.65694287047582e-05
-1.14348287807708e-05
-1.86382946371932e-05
-1.02673916290313e-05
-2.34571358618783e-05
-3.38780204427714e-05
-2.85740968867852e-05
-2.03369909854929e-05
-1.59768597069241e-05
-2.10852755417292e-05
-2.65702602852233e-05
-2.51256394910829e-05
-2.10854558928093e-05
-1.66398428853464e-05
-9.80564519553983e-06
-4.27507600992011e-06
-2.61391212015637e-05
-2.11373387524909e-05
-1.66331894432948e-05
-1.98689851685317e-05
-1.4606441914866e-05
-1.30832884121525e-05
-9.74494379972918e-06
-1.19262572303196e-05
-8.23065115440662e-06
-2.28016779058497e-05
-1.0714851409647e-05
-2.23159399099146e-05
-2.61608709581618e-05
-9.6356019283173e-06
-1.75779265186968e-05
-2.06064879902373e-05
-1.50376595808091e-05
-9.53112604364546e-06
-8.13324545367661e-06
-4.35269844760174e-06
-2.37724683573097e-06
-1.22457496017799e-05
-2.64614916146919e-06
-1.23834692564035e-05
-8.67942233548354e-06
-3.09671066454726e-05
-1.51761227577673e-05
-4.87262199721981e-06
-4.19099479235509e-05
-8.25343359553145e-06
-1.42191891577896e-05
-3.35205054462725e-05
-2.39821878125373e-05
-3.63284251228592e-06
-1.0106116548652e-05
-1.06742756036604e-05
-2.06310432330426e-05
3.18219650009147e-06
-1.92814040836484e-05
-6.88384303692113e-06
-2.26757901207852e-05
-1.49269489381535e-05
-9.82382957735311e-06
-2.77753415230032e-05
-1.00472707071652e-05
2.372838093955e-06
-1.83239252718031e-06
-2.27769645966477e-05
-1.03735063273305e-05
-7.68233807675978e-06
-2.28584650709589e-05
-8.14971723560143e-06
-1.53962479938226e-05
-1.34617046319974e-05
-4.46818172532082e-06
-5.80867343378432e-06
-6.47138570576667e-06
-8.28274554281926e-07
-1.6825481242152e-05
-2.13198351051278e-05
-1.14923689003841e-05
-1.23543336158423e-05
-1.91650580426094e-05
-2.1919801839616e-05
-1.71690576434862e-05
-1.50387910947314e-05
-1.75344590050232e-05
-3.24821745968817e-05
-2.20105238104699e-05
-1.94563628828146e-05
-2.19815650819931e-05
-1.43588208415498e-05
-6.08190140519952e-06
-1.88222666966699e-05
-2.88871141449915e-05
-1.6973037723856e-05
-2.2652666602707e-05
-2.56030877616573e-05
-4.52168991089628e-06
-1.61433267002252e-05
-7.62366982579418e-06
-6.98662608998215e-06
-2.68345651983152e-05
-2.73495141904397e-05
-8.28587179986444e-06
-1.39705762588499e-05
-1.04582657161221e-05
-1.4248065346752e-05
-1.32301410168637e-05
-1.08137043562526e-05
-2.36898917752414e-06
-1.22421190160093e-05
-3.16689821331656e-05
-3.52907688369646e-05
-2.30859551135053e-05
-1.65001616563831e-05
-3.16980140769901e-05
-2.05850841147432e-06
-1.61829014413713e-05
-1.34553341330202e-05
-1.53443143449817e-05
-1.61081298512782e-05
-2.58387303249482e-05
-1.15532831021783e-05
-1.29863044723121e-05
-7.74519926266319e-06
-2.96105823600766e-05
-2.72895902031121e-05
-2.99823087296165e-05
-1.78449594328399e-05
-1.50062919935357e-05
-1.65881313667066e-05
-8.12266747992795e-06
-1.5955557056008e-05
-1.36978275003677e-05
1.39454370452657e-05
-3.6709754746178e-05
-1.3363429721432e-05
-8.63186352585074e-06
-2.14270546706856e-05
-1.83735138947329e-05
-1.40166789285143e-06
-2.13797349884048e-05
-5.40624437620433e-06
-3.89400936987767e-06
-1.40654658330044e-05
-1.00897098398138e-05
-1.76370927581395e-05
-1.8268833857825e-05
-2.08164841502435e-06
-1.74358730391778e-05
-2.55943244217757e-05
-2.33312878502455e-05
-1.74054513881399e-05
-9.41813665099756e-06
-3.38758331541248e-05
-2.32978502752113e-05
-9.17488349535629e-06
-2.10408051678108e-05
3.06121468479531e-06
-1.53490551847722e-05
-1.22341181689775e-05
-2.28007497789675e-05
-2.25185550895855e-05
-1.18047165372661e-05
-4.29513342071244e-06
-3.71826128095935e-06
-1.2402797961193e-05
-4.73178543220356e-06
-1.24572553472888e-05
-1.7179249307448e-05
-1.85133310260499e-05
-1.48759475758422e-05
-1.49836138961479e-05
-9.70340275697873e-06
-2.00874594903917e-05
-1.68603407684004e-05
-1.92812295243394e-05
-1.48957589087581e-05
-2.71018239543104e-05
-1.38606113599157e-05
-1.83007400976067e-05
-3.05267070599317e-05
-2.70837417535945e-05
-2.53372805809549e-05
-1.43020375865102e-05
-1.7165130013914e-05
-3.04504925051935e-05
-2.95559353872886e-05
-3.57958699008034e-06
-2.12612027345714e-05
-3.24425392738285e-05
-1.84106486791816e-05
-6.77145825452029e-06
-2.64747420605543e-05
-8.60424094343337e-06
-2.55133913494523e-05
-4.72073334021744e-06
-2.58388407101126e-05
-1.82427782853945e-06
8.54665609903041e-06
-1.91081709158454e-05
-3.16089804035217e-05
-7.33619727847138e-06
-1.14471386629267e-07
-2.98857782025689e-05
-1.93468759173583e-05
-7.73500632018816e-06
-1.46287035615661e-05
-2.43334269264288e-05
-1.68151182515474e-05
-2.73066335175306e-05
-1.47372010837202e-05
-1.05773011435898e-05
-3.77604159270347e-05
-3.02445323749769e-05
-2.22885621579292e-05
-3.40392015048975e-06
-1.33265857326375e-05
-1.36643434122947e-05
-1.23187562730351e-05
-7.42061196871658e-06
-1.25056777026357e-05
-2.50865591570757e-05
-1.77427118054242e-05
-2.21243356967447e-05
-1.45589239239404e-05
-1.70174254665033e-05
-1.07846321107857e-05
-9.53013408052688e-06
9.00242138239856e-07
-2.04171725110139e-05
-1.90322022936949e-05
-7.27826112011748e-06
-7.3132731746233e-06
-7.31492292891444e-06
-3.03244369238389e-05
-1.2575112143837e-05
-2.2769256652083e-05
-4.0789475227219e-05
-2.40313791778121e-05
-3.26406205293995e-05
-2.35784293829619e-05
-2.52009522234473e-05
-2.74276176802415e-05
-2.07173981504105e-05
-3.47470653734644e-05
-2.24818528468725e-05
-1.58655937800087e-05
-2.12836262094536e-05
-9.04453968457449e-06
-1.74249446094778e-05
-2.00806948175538e-05
-1.61270173406051e-05
-3.2879991097573e-05
-4.2687929294157e-06
-1.80564669328004e-05
-9.67970651936135e-06
-1.81225816624226e-05
-8.40476281797686e-07
-2.57209216476679e-05
-2.1705399526575e-05
-1.12946489642067e-05
-8.84741075659895e-06
-2.15102822456272e-05
-1.50429355601347e-05
-1.23026453611852e-05
-2.38208112727303e-05
-1.74132359840068e-05
3.94664740170349e-06
-3.04059939897648e-05
-3.23659655542411e-05
-9.83118946919128e-06
-8.72797561439109e-06
-1.85557401619031e-05
-2.70008308758291e-06
-2.42410283418769e-05
-1.20877859558029e-05
-2.47761094097669e-05
-7.53326413077863e-06
-2.44116707570829e-05
-1.8718058493509e-06
5.36630502102513e-06
-1.31374110901334e-05
-1.5718884579041e-05
-1.77625146984986e-06
-2.57618649674747e-05
-9.27532686711766e-06
-2.66636355175569e-05
-3.43655713538295e-05
-1.36426270411492e-05
-2.34074683121501e-05
-8.3911009335393e-06
-6.81135138809336e-06
-2.04379003827843e-05
-3.56138334178221e-05
-8.03531518942548e-06
-2.59378980451327e-05
-7.01871654940366e-06
7.54855845076332e-06
-9.27310038258404e-06
-1.95557660960365e-05
-1.53295121056896e-05
-2.36621679092529e-05
-1.57558791583018e-05
-9.8138757563476e-06
-1.84192253430917e-05
-1.05984785173648e-05
-2.19427509750629e-05
-2.78813047655275e-05
-2.52595532675066e-05
-2.16040229914488e-05
-1.51901613239271e-05
-1.76277200625544e-05
-2.54618347080789e-05
-2.01922790280574e-05
-1.64734024817022e-05
-1.69740573941711e-05
-1.10055675587276e-05
-1.02903009304483e-05
-2.38796050618867e-05
-1.24645593032831e-05
-2.24658739417061e-05
-1.78060492657582e-05
-3.05573367047181e-05
-1.964421314245e-05
-3.96377033394059e-05
-1.14479265289591e-05
-1.77775754271403e-05
-1.02164625753974e-05
-5.23468868892512e-06
-1.87229474521045e-05
-5.41977485488271e-06
-1.60199416326902e-08
-2.07179070783561e-05
-1.43964572886116e-05
-1.99952132075265e-05
-3.05577494598115e-05
-2.26591409744896e-05
-1.59776342288987e-05
-8.7942287909054e-06
-2.62846641337614e-05
-4.45442753531924e-08
-1.48137433477337e-05
2.68859616675049e-06
-1.79216931079717e-05
-1.39486207381269e-05
-1.23471061433924e-05
-6.03804675661401e-06
-2.63628983290619e-05
2.32587540462562e-06
-1.76452773469248e-05
-3.08530315284051e-05
-3.16374518862562e-05
-7.86991834650912e-06
-2.64359239612837e-05
-3.00234997903324e-05
7.18968456903397e-07
-1.66370862030783e-05
-2.20282415389699e-05
-1.66710629215953e-05
-1.96378004781236e-05
-8.93041194691688e-06
1.7360880950988e-06
-2.05647711919307e-05
-1.54422098312559e-05
-2.65346210650495e-05
-1.97521722161388e-05
-3.51699320613548e-05
-5.552335715064e-06
-1.89938241130585e-05
-9.52026572842974e-06
-1.03419746888362e-05
-1.43969542880823e-05
-1.48968892079498e-05
-2.32243321950701e-05
-1.56960269889232e-05
-1.42260675079737e-05
-1.40210174980132e-05
-2.12704466312506e-05
-1.39257092933448e-05
-9.75769064282919e-06
-3.25499757652823e-05
-3.07673435125397e-05
-1.46429698027895e-05
-1.38261594523604e-05
-1.54669012687213e-05
-8.17779687548784e-06
-1.0674315502663e-05
-2.81231660605308e-05
-2.80329304057881e-05
-1.25303888874477e-05
-1.436904960197e-05
-2.31072344084452e-05
-6.39344705451108e-06
-4.14630319558608e-06
-3.11388498977676e-06
-3.33024291157774e-05
-2.25927074121444e-05
-1.10523596204721e-05
-8.80696405373681e-06
-2.09142763133174e-05
-1.8944371549607e-05
-1.37412642263549e-05
-2.12505791040838e-05
-1.08129488100697e-05
-1.11808207001233e-05
-2.93772433267348e-05
-1.34356647255432e-05
-1.27042912423645e-05
-1.70470926878431e-05
-7.45327924258608e-06
-2.75226472350451e-05
-1.86445823003963e-05
-1.2167961312229e-05
-7.12901676745657e-06
-5.16614035321222e-06
-6.25379015213639e-06
-1.2345635489591e-05
-1.5461005023402e-05
-2.05355463234421e-05
-1.14078353679524e-05
-1.72070941884552e-05
-2.63228185102535e-05
-1.3500069197417e-05
-1.35392581468432e-05
-9.43900624334437e-06
-8.62771645846593e-06
-6.27654295521384e-06
-2.15647201103153e-05
-7.20321846144652e-06
-7.65053399669456e-06
-2.00936968153689e-05
-9.6309143917849e-06
-3.35538087189727e-05
-2.1655561393861e-05
-1.7786784143388e-05
-3.09787168372199e-05
-2.5682923505093e-05
-8.2313581066905e-06
-1.08494578727188e-05
-6.1992279642778e-06
-1.67665764381531e-05
-1.20253387620317e-05
-2.61320380314756e-05
-1.22139033837744e-06
-1.747346445753e-05
-1.00101803258291e-05
-2.99750545455403e-05
-1.05714805278967e-05
-3.64763454360786e-06
-1.95565292805059e-05
-1.30011805863077e-05
-3.81519352261447e-06
-2.15604502556773e-05
-3.33334507445375e-05
-1.28418207780794e-05
-8.01147979073397e-06
-2.17026890019962e-05
-3.58281581716277e-06
-2.28870175820322e-05
-2.15324901795654e-05
-1.1323494868045e-05
-5.21737651534529e-06
-5.24915504627091e-06
5.88130306908534e-06
-2.93602064041883e-05
-1.54065599798149e-05
-1.51903652263696e-05
-1.85058146463394e-05
-2.15318907241678e-05
-1.96579829407247e-05
-6.01118471707847e-06
-2.42935407010433e-05
-1.15466121637904e-05
-3.35631968948671e-05
-2.52941267640454e-05
-3.2639320746481e-06
-2.70220247492023e-05
-5.58016011960323e-06
-1.44622251582421e-05
-4.97824069324717e-05
-1.60374606679183e-05
-2.03090231189964e-05
-1.97392520975062e-05
-1.18325951489895e-05
-1.25168675297245e-05
-1.33641600068754e-05
7.95326322853899e-07
-2.09221799546303e-05
-4.11740779261513e-05
-5.14657478427659e-06
-2.36972301337771e-05
-1.57976489213935e-05
-4.1802318105894e-06
-6.25220132202878e-06
-1.6020199676967e-05
-1.24106166975657e-05
-1.4045826550185e-05
-4.06364640066305e-06
-1.11950579178127e-05
-1.2580900197679e-05
-3.17340032575746e-05
-1.17520464637317e-05
-2.01227834291436e-05
-1.0899336498021e-05
-2.37678914425333e-06
-2.76395521335648e-05
-1.80228070568346e-05
-2.59330757769287e-05
-1.38475147119083e-05
-2.29103157223027e-05
-2.17396732325399e-05
-1.89055875781881e-06
-9.50798261043389e-06
-1.99881212199367e-05
-2.4598494768181e-05
-7.18027933575422e-06
-2.75168110194576e-05
-6.3657849400156e-06
-1.35262618162328e-05
5.21261256717995e-06
-2.1207937872943e-05
-2.15236088008991e-05
-1.34183490477155e-05
-2.3489504592286e-05
3.92207256400556e-07
-7.21748697314099e-06
-2.97443044886593e-05
-1.17816682809691e-05
-2.3857828858357e-05
-8.83951052595588e-06
-1.38706437305905e-05
-2.08258985268519e-05
-2.60604662521375e-05
-2.00494216194883e-05
-1.8673219608565e-05
-1.47132335569393e-05
-1.76507150079392e-05
-1.85608523585077e-05
-1.94986614442931e-05
-6.63006872184414e-06
-2.53967740327784e-05
-1.55083130807914e-05
-2.15121184569435e-05
-9.14226414749113e-06
-2.81083638922673e-05
-7.92294896158081e-06
-2.7202864062631e-05
-1.68121652300435e-05
-2.71120067024188e-05
-5.52092005179622e-06
-1.19275018760804e-05
-1.31973078494237e-05
-1.58357461757967e-05
-2.12655861792801e-05
-3.19444146077922e-05
-3.37282135001109e-05
-1.39503449889019e-05
-2.67072562705753e-05
6.98525707234585e-06
-1.9088373843382e-05
-1.20087990445288e-05
-1.30594870150309e-05
-2.64303846210327e-05
-2.26013630587878e-05
-8.85765908950487e-06
-3.03125760006488e-05
-4.69837512456507e-06
-3.16925097060912e-05
-6.1531222108411e-06
-2.10938831752631e-05
-1.24471555759624e-05
-4.28137641643855e-06
-2.36462740579378e-05
-1.07328831918979e-05
9.35101530195337e-07
-1.09107693344638e-05
-1.13238826714818e-05
-5.63913460368012e-06
-1.03901847645549e-05
-3.50508488447775e-06
-3.97285240379935e-06
-2.15444357512503e-05
-4.8686951853173e-06
-9.20281286906392e-06
-3.11218569920293e-05
-2.59147239561451e-05
-1.30061436393948e-05
-1.63937231386404e-05
-4.34930579690677e-06
-1.69334471114322e-05
-2.37581718604616e-05
-1.69308285765111e-05
-3.49610727535267e-06
-2.15857679443966e-05
-2.71248000692606e-05
-1.23093098919338e-05
-1.91519634648962e-05
7.17672439504935e-06
-1.84255139879748e-05
-1.72572863024e-05
5.95177535599088e-07
-1.59901502363948e-05
-2.22597120521267e-05
-2.15453534922576e-05
6.06001316177366e-06
-2.80136342849758e-05
-3.38567494651112e-05
-2.9164589645366e-05
-2.17365703465088e-05
-1.42445505583878e-05
-4.50403715783639e-06
-6.91846833811849e-06
-1.9702192398793e-05
-2.00031127766344e-05
-1.32092750916381e-05
-1.27397925970116e-05
-3.07380326373284e-05
-2.82995597364292e-05
-1.78104660879115e-05
-1.88008601288847e-05
-1.52434959652741e-05
-2.290903037177e-05
-1.32090333254612e-05
-2.54217241926656e-05
-1.11293684584416e-05
-1.86774419481897e-05
-2.16272530109277e-05
-2.09903290472148e-05
-2.47297854115294e-05
-1.59676075205117e-05
3.94081004537698e-06
-1.53099742118334e-05
-1.50056001972476e-05
-1.49742727004193e-05
-2.69445164988923e-05
-1.46706138325209e-05
1.99553416805837e-06
-2.58166694207035e-05
-1.12874251846776e-05
-2.2267823163117e-05
-2.72305092497332e-05
-2.92687762972039e-05
-2.77293468667904e-05
-6.10815335383102e-06
-2.1430007757802e-05
-2.59442176556657e-05
-1.27070331819496e-05
1.28067221814345e-05
-1.45583234046651e-05
-1.26658961399237e-05
-2.78984055156828e-05
-3.51297659367008e-05
-2.53993990605385e-05
-2.35355145268766e-05
-2.99185289110726e-05
-1.68605241487037e-05
2.38578256503572e-06
-9.79720810292708e-06
-1.804864183742e-05
-8.35490035545174e-06
-5.7860221943428e-06
-1.73523776842831e-05
-2.08325219178215e-05
-1.07341769718588e-05
-9.0043767331447e-06
-1.07869923334351e-05
-6.31076745486819e-06
8.4456208885701e-06
-8.55884877850394e-06
-2.36259231186252e-05
-3.74626940605807e-06
-2.56195341729274e-05
-1.93823771963156e-05
-2.24417441254286e-05
-1.44117967789341e-05
-2.94132119863412e-05
-9.62766628890114e-06
-2.93475315579711e-05
-4.19138682955706e-05
-2.13011978912074e-05
-2.05809494089383e-05
-6.66041432838173e-06
-9.98579025519926e-06
-1.77615377007889e-05
-2.3775691460013e-05
-1.89558805057095e-05
-1.52271066078294e-05
-1.65491327434444e-05
-1.42335324005871e-05
-2.01219309065052e-05
-5.13074825956474e-06
-1.58826321137701e-06
-8.96531673230408e-06
-6.101066361459e-06
-3.75178194156818e-06
-1.70344292303771e-05
-2.35779629057061e-05
-5.57243259646264e-06
-3.74576959052858e-05
-1.62643864831247e-05
-2.93288053376246e-05
-1.9340031296462e-05
-3.75151370463888e-06
-2.31716411371392e-05
-2.33629434790018e-05
-1.81701005288506e-05
-1.77240935192492e-05
-1.59135045491452e-05
-2.2438536368502e-05
-1.61895103381573e-05
-2.48034908684549e-05
-1.00552138810703e-05
-1.22252789030368e-05
-2.3395739648356e-05
-2.33731606990979e-05
-2.12292471894696e-05
-1.48131886578572e-05
3.07704391504449e-06
-1.50854094496419e-05
-1.68054799290509e-05
-2.26602453105332e-05
-6.15279516761508e-06
-3.03488641907305e-06
-1.81490849205281e-05
-1.47397460089675e-05
-1.21695962970555e-05
-2.85491218349666e-07
-1.69797470987856e-05
-1.01366261030294e-05
-1.31022440094121e-05
-2.56163750208102e-05
-1.76886101578992e-05
-1.66028305342669e-06
-2.47102770291e-05
-1.53913590124282e-05
-2.75527050442825e-05
-2.51463555153045e-05
1.70035714523287e-06
-1.46730876876484e-05
-3.14815091636023e-05
-2.16797064277361e-05
-1.24429103261429e-05
-1.28147665884367e-05
-1.87113150196777e-05
-5.60385029143905e-06
-2.12644745711403e-05
-2.31456069210027e-05
-1.12924606640431e-05
-1.93566804993841e-05
-1.60488244368726e-05
-2.11078360046676e-05
-2.14648502545999e-05
-2.9425008383654e-05
-5.40509793407663e-06
-7.14468116502802e-06
-1.97801587425784e-05
-1.89462033225314e-05
-1.94324079592886e-05
-1.34809786606453e-05
-2.9669019093471e-05
-1.2013149807049e-05
-1.79800210223066e-05
-1.35652911511335e-05
-3.49256188059412e-05
-9.12286846740046e-06
-7.88804879703848e-06
-2.53892577334242e-07
-9.20476414761132e-06
-2.13592284357227e-05
-1.83770045932306e-05
-1.10110409733055e-05
2.43778062868421e-06
-2.34441068852056e-05
-1.63839214621966e-05
-1.01008588750322e-05
-6.79621665614969e-06
-2.74066268230608e-05
3.52249393674253e-07
-2.43179109419731e-05
-1.62372928582979e-05
-1.11442753488551e-05
-1.97386125844835e-05
-1.52837511008644e-05
2.95998258415697e-06
-1.27037348660201e-05
-1.26807618812385e-05
-2.52816406196889e-05
-7.90355976239309e-06
-9.61205258514511e-06
-7.39289095949995e-06
-2.65579132570402e-05
-1.39950865700788e-05
-5.95921022568479e-06
-1.54080563318911e-05
-1.36508773200522e-05
-2.31618026229723e-05
-1.63735914690506e-05
-1.5175892371823e-05
-1.4100984667679e-05
-6.21169785689203e-06
-2.23849081799341e-05
-2.21349669406869e-06
-6.40006593477632e-06
-2.88234714072685e-05
-2.18847371294436e-05
-1.76097887595678e-05
-9.05809304737013e-06
-1.1868383951266e-05
1.25617817894656e-06
-1.45307246488666e-05
-1.6658554660002e-05
-1.6351700727293e-05
-1.85699484991036e-05
9.92398320410001e-08
-7.51984968976793e-06
-2.37935817057605e-05
-1.7127731845157e-05
-1.14511255009167e-05
-1.04574703635738e-05
1.70318986330817e-06
-6.54256710078168e-06
-4.26555829744455e-06
-4.97720716632622e-06
-1.47154133920928e-05
-1.44104744405864e-06
-9.53952969351325e-06
-1.53818529990118e-05
-2.15356120515354e-06
-2.02286006146259e-05
-8.93054475882963e-06
-1.29730573207897e-05
-1.20530636242132e-05
-2.49207442250021e-05
-7.35268637474998e-06
-2.75260991091721e-05
-1.99599482121392e-05
-1.35976147055615e-05
-6.41847779425732e-06
4.55289677727621e-07
-1.27537159270895e-05
-2.3426133715508e-05
-1.22562539576416e-05
-2.81301826002337e-05
-2.39021694850549e-05
-2.20715197098309e-05
-5.30601901878552e-06
-2.03165032129903e-05
-1.01258630486367e-05
-2.81177047897045e-05
-3.41328257552312e-05
-2.4208363350099e-05
9.36571641544388e-06
-2.75159912187043e-05
-1.07514842059163e-05
-1.37121985307643e-05
-2.97693324047903e-05
-9.55392723353155e-06
-1.04871914902424e-05
-1.94850328195717e-05
-2.12757313714923e-05
-2.96360973453419e-06
1.97509307468664e-07
-1.4806039554983e-05
-1.05424397689346e-05
-7.16726330084374e-06
1.79274744787611e-06
-2.68052137947154e-05
-3.82983441542733e-05
-6.20370560685499e-06
-5.66864959037237e-06
-1.35785946264215e-05
-3.41655354797261e-05
-2.53395394910675e-05
-1.76130122708151e-05
-1.5547643109697e-05
-2.24168899049373e-05
-2.18007420820731e-05
-8.41763679423677e-06
-7.9568417142418e-06
-2.3430990640015e-05
-3.27327302009302e-06
-9.25350114158228e-06
-2.47860053602653e-05
-1.41111564426379e-05
-7.96071777871468e-07
-2.46824637194718e-05
-9.72724916565523e-06
-6.1144099247924e-06
-1.62900025881416e-05
-7.45071036087975e-06
-1.1767909825436e-05
-9.75472511309679e-06
-1.70856334668995e-05
-2.13803800667473e-05
-8.04579117623251e-06
8.067938033415e-06
-9.99931277812814e-06
-1.9693791110024e-05
-1.10811937943445e-05
-3.95205033539215e-05
-1.25440199466303e-05
7.42074156358774e-06
-3.41112136661985e-05
-1.49759721131133e-05
-7.85463748557971e-06
-2.47873706600838e-06
-9.5042387548978e-06
-1.12781849978761e-05
-1.83608016725299e-05
-1.83463959099653e-05
-3.26929941708507e-05
-2.03252058345187e-05
-1.10647016644729e-05
-1.8035242238998e-05
-1.37455250789287e-05
-3.25706170754239e-05
-2.45782764835469e-05
-1.46888429611033e-05
-1.09728053589604e-06
-2.81596722340435e-05
-1.6161675249002e-05
-1.55977768152965e-05
-2.53637649874894e-05
-8.59216516857945e-06
-1.65258144646924e-05
-4.5729389115971e-06
-1.7416471713446e-05
-1.47160726968312e-05
-9.26458198486828e-06
-5.72582294156737e-06
-2.88751349453289e-05
-2.62469996491329e-05
-1.53999503325644e-05
-1.26172970570364e-05
-2.43007763254809e-06
-2.52904511088434e-05
-2.48498508482702e-05
-1.45397185050536e-05
-2.05448312118519e-05
2.76102678903077e-06
-2.04914579933812e-05
-7.86864301422874e-06
-1.87486122695187e-05
-3.73190942469065e-05
-2.97581135640482e-05
-1.20340299425797e-05
-7.46543592055275e-06
-1.19516571807786e-05
-1.79207956593903e-05
-2.19745057035092e-05
-2.24736155568906e-05
-4.7262771894898e-06
-1.25496151625875e-05
-2.81251550222265e-05
-1.6636587391454e-05
-2.64489815643966e-05
-2.11127668697566e-05
-1.22193636347973e-06
-1.45056273367328e-05
-1.65382498898853e-05
-2.60337683990143e-05
-2.25576416003929e-05
-2.5650609473757e-05
-3.0756557403731e-06
-3.01638986829189e-05
-3.34584366982475e-06
-3.07509937755123e-05
-6.28444192350146e-06
-5.96373885530006e-06
-7.82175340690629e-06
-1.68245331522915e-05
-9.08445414547963e-07
-9.84417261728665e-06
-5.03352519035374e-07
-1.6568430135098e-05
-1.85300382363563e-05
-6.88545673323639e-06
-2.0917874179102e-05
-2.17489841539303e-05
-2.48931921816601e-05
-4.31334640742915e-06
-1.02017118846894e-05
-2.43014295624488e-05
-1.90283804610542e-06
-1.49796330535007e-06
-1.87452178291385e-05
-4.68999329219305e-05
-1.14328072047425e-05
-2.58476971075528e-05
-1.82810786934814e-05
-1.04099252367411e-05
-1.26007934813174e-06
-4.00670693769356e-06
-1.55643216525737e-05
-1.1894190820046e-05
-1.20072882974752e-05
-1.08535397761041e-05
-3.77818106341657e-05
-1.89335299501106e-05
-4.40401749492695e-06
-2.24402020333103e-05
-1.32970434124378e-05
-1.05182248267198e-05
-2.17633601777315e-05
-2.84325536700451e-05
-1.58944042352327e-05
-2.48265430766609e-05
-1.75932423880914e-05
-2.13257187172887e-05
-4.36925692425822e-06
-1.19628045694697e-05
-2.07528634348487e-05
-6.44623301110753e-06
-7.3283268841193e-06
-2.0116016794503e-05
-1.51891079923177e-05
-1.81776082891978e-05
-1.41601279474251e-05
-2.17069064370511e-05
-2.54637208811557e-05
-1.9349357937498e-05
-2.37665892525349e-05
-2.7106335290779e-05
-2.86524592029533e-05
-7.8015908159266e-06
-6.49393119815735e-06
-1.68607005385759e-05
-4.66234104175148e-07
-2.16258313836715e-05
-1.89777399911859e-05
-8.84352684808045e-06
-1.64078491996568e-05
-2.44387847247267e-05
-9.06043399615016e-06
-1.80260879824612e-05
-9.17472469300926e-06
-1.8811179068187e-05
-1.81051864405709e-05
-1.45925626096795e-05
-1.87525183037373e-05
-2.7069319328423e-05
-1.44767683168643e-05
-8.28785671123506e-06
-1.49840919961139e-06
-1.24797894342881e-05
-1.15928518262561e-05
-1.67855652133237e-05
-2.85247567243935e-05
-3.00449646719711e-05
3.90157820733537e-07
-3.25306526862602e-05
-1.03379228830986e-05
-1.32489433972811e-05
-2.51614070688961e-05
-6.10302158029128e-06
-9.14136563923056e-06
-2.03771933520164e-06
-9.45851482962862e-06
-1.26520309682531e-05
2.19212124512239e-06
-6.07974211509254e-06
-1.84643800950068e-05
-2.16853673849779e-05
-1.2410438893784e-05
-7.83968572132607e-06
-3.67251245604145e-06
-8.4256471507931e-06
-1.61820550544575e-05
9.08525736807677e-07
-1.63447924824354e-05
-1.13814350092817e-05
-2.58533285575849e-05
-2.24889001887287e-05
-8.9682840239091e-06
-1.08942204746083e-05
-2.60775835946656e-05
-2.52346358577773e-05
-8.80799107560865e-06
-2.32426531420472e-05
-1.70245882415567e-05
-1.54933141905273e-05
-1.23312317126634e-05
-7.47252075708103e-06
-1.48375028878431e-05
-2.05511583412563e-05
-1.11792903996475e-05
-2.45404851874011e-05
-2.7458328830101e-05
-8.50742897697769e-06
-9.17025729804126e-06
-1.83033154477307e-05
-9.9857530362255e-06
-1.05084874079227e-05
-7.73729904616786e-06
-2.95236158393274e-05
-5.93438446509641e-06
-2.39099175657103e-05
-1.74707057778096e-05
-1.34152507897513e-05
-3.23688049978226e-05
-1.27687660719609e-05
-9.98617310930499e-06
-1.76176255921246e-05
-6.31582029742867e-06
-1.17190249503031e-05
-1.17776274462289e-06
-2.3191188729234e-05
-2.16540734460186e-05
-1.72376900399124e-05
-2.80859382506291e-05
-6.73228030727979e-06
-1.64223671226785e-05
-2.78273596082353e-05
-1.12941949227916e-05
-1.06949986695706e-06
-2.94874811401091e-05
-6.24609883787844e-06
-2.88466107365304e-06
-9.64692127664644e-06
-1.72663434888973e-05
-6.33884425822416e-06
-3.55638498355705e-05
-1.34417041888955e-05
-2.76141366759166e-06
-8.47916915757628e-06
-1.56188331358397e-05
-1.15081703504074e-06
-2.72650995691336e-05
-1.97431759643776e-05
-1.80933213890723e-05
-7.37390868313113e-06
-1.95635044357674e-05
-1.4356518840622e-05
-1.91671461419713e-05
-8.74325430893929e-06
-2.23940647004321e-05
-2.07019380807483e-05
-1.73122520439868e-05
-2.33463927041508e-05
1.42703023694172e-06
-2.12526440885604e-05
-2.80703531837612e-05
-2.66168180418698e-05
-2.32036812454135e-05
-1.01913536352174e-07
-5.72586291489289e-06
-2.47008142146991e-05
-4.05343469568586e-05
-1.93709400599683e-05
-1.88683243890418e-05
-2.74176806132971e-05
-1.38896452942269e-05
-1.66012712029624e-05
-1.93565885443688e-05
-1.23871885160778e-05
-1.15298694827027e-05
-8.18048728920574e-06
-1.74195531046558e-05
-1.58581241456444e-05
1.14537596494925e-06
-2.0794212875739e-05
-1.88864764214182e-05
-1.94822389189703e-05
-1.37089649497103e-05
-1.76248750242863e-05
-1.27522489413802e-05
-2.90914651807865e-05
-2.188689169055e-05
-3.27036634764377e-06
-1.23612734458618e-05
-2.8808205400693e-05
-5.82931753049422e-06
-3.2948388974821e-05
-6.9889318805971e-06
1.18328669283067e-06
-1.37871787552924e-05
-1.39265775741385e-05
-1.23981583589072e-05
-4.86098874093386e-06
-3.44534598858032e-06
-1.61040897656526e-05
-1.32641406033528e-05
-1.68579942932891e-05
-1.36182987361179e-05
-2.12892082287371e-05
-1.78605641112238e-05
-2.34424168278446e-05
6.9473762079627e-06
-2.13135845205345e-05
-3.26326692766997e-05
-2.46557997395148e-05
-5.34498998092163e-06
-1.38794795409513e-05
-2.01935596841384e-05
-2.30322216493558e-05
-1.3950756687738e-05
-3.91278787836888e-05
2.8722604898891e-06
-1.16450066097538e-05
-2.53245350210343e-05
-2.98857298675526e-05
-2.98838284727883e-05
-2.65156514345333e-05
-1.1155966962848e-05
-1.20879464897813e-05
-2.1352787979597e-05
5.21531619214737e-06
-1.77116434736573e-05
5.46754935227237e-06
-1.0053988583944e-05
-2.04877529339179e-06
-2.29648089863615e-06
-2.2626658207145e-06
4.70964791408882e-06
-1.86723583085682e-05
-1.36673699672464e-05
-1.38868918139525e-05
-1.46002357424803e-05
-6.9163503589712e-06
-1.0075392820349e-05
-1.77907878084733e-05
-2.66911691163636e-05
-7.19194072413965e-06
-3.50927764514451e-05
-7.07705713475494e-06
-2.81615465012461e-05
-1.35531502080106e-05
-2.96633202498887e-05
-2.73062604897816e-05
-2.66932557865686e-05
3.59899155783879e-06
-1.82412280550831e-05
-1.23256400245734e-05
-1.30558291927877e-05
-2.72298472978616e-05
-2.10790777098871e-05
-1.17127582770812e-05
-2.05108689715205e-05
-2.12261290968352e-05
-1.1341645195428e-05
-1.63112271443762e-05
-6.26492256714555e-06
-1.52314277377854e-05
-1.48341997199529e-05
-2.86551955242263e-05
-1.17644936689825e-05
-1.71690912741016e-05
-1.44481022537871e-05
-1.64904571284794e-05
-1.37566697968792e-05
6.61567506839923e-06
-2.07409178767401e-05
1.33083266104797e-06
-2.02083600131418e-07
-1.28680735810412e-05
-2.08520524642175e-05
-1.79656890443755e-05
-2.15642575721339e-05
-2.07131428447533e-05
-1.01741033273121e-05
-2.22440180753999e-05
-1.91783358617737e-05
-1.77937630133462e-05
-8.86166567195303e-06
-3.0277179618893e-05
-1.45222028480354e-05
-1.27905797239036e-05
-3.56500259107866e-06
3.2054169485785e-06
-2.26788660239175e-05
-1.01930671105785e-05
-2.24386516522414e-05
-1.82155659812842e-05
-2.00756042330863e-05
-2.28812579198993e-06
-1.69207717527391e-05
-2.95169865703357e-05
-4.21017386246413e-06
-1.47762009427782e-05
-2.8793171859191e-05
-6.14359093026712e-06
-1.34733900957791e-05
-8.34730509442197e-07
-2.21424397472729e-05
-2.23061046096331e-05
-1.50152566186896e-05
-9.50625641728455e-06
-2.26393280675407e-05
-1.28200205132107e-05
-3.76423313653913e-05
-2.63102485360667e-05
-7.19669368970743e-06
-1.96272444386514e-05
-1.67760190344534e-05
-3.65807265052402e-06
-1.22085030311535e-05
-3.29781250270273e-05
-1.2022274933387e-05
-2.11638172848009e-05
-6.27885036872765e-06
3.06238979136548e-06
-2.81623298650948e-05
-1.06187564651233e-05
-2.29677513878661e-05
-2.41706223000829e-05
-1.21921688477103e-05
-2.01832528257902e-05
-3.01801234019422e-05
-2.13772921819903e-05
-1.58106898696412e-05
-2.95688348778724e-05
-1.39232170230631e-05
-1.45826075492451e-05
-2.35097608297302e-05
-1.50192591068866e-05
-7.42243100692634e-06
-7.52391900862658e-06
-2.51556717767237e-05
-2.42932425754812e-05
-3.26528960434096e-05
-1.17334169283307e-05
-2.54612290715121e-05
-4.15862689514799e-06
4.87278902981214e-06
-1.20727533519262e-05
-2.66409725248125e-05
-1.88000724541716e-05
-1.18997588850682e-06
-1.14666245677235e-05
-1.38289311439189e-05
-2.97165671529658e-05
-1.36719365400188e-05
-1.86753268042989e-05
-2.85784585749959e-05
-1.4534025929912e-05
-1.88196857506917e-05
-1.28198050036016e-05
5.06631193724936e-06
-1.38135567057106e-05
-1.60528816282602e-05
-2.167908000455e-05
2.42063726541294e-06
-7.63524625367668e-06
-4.30907014427861e-06
-5.62161509559438e-06
-2.33189439749583e-05
-2.8884568856457e-06
-7.55157345226278e-06
-1.7818839112184e-05
-1.82849770284883e-05
-6.20510841408039e-06
-5.65772469459703e-06
-2.49891188401542e-05
-8.02834669246241e-07
-3.43631876327617e-05
-1.32068310440963e-05
-4.02367643598541e-06
-6.27304388073124e-06
-6.18249066640987e-06
-1.61988296976295e-05
-4.50858674309159e-06
-5.13071115928912e-06
-4.60735751927752e-06
-8.11236186845411e-06
-2.16293193399369e-05
-1.46414665819846e-05
-4.93928560196508e-06
-1.34404126944845e-05
4.21428079399119e-07
-2.38304261650814e-08
-2.83002804542397e-05
-2.520054374178e-05
-1.8984634084788e-05
-4.41437776906687e-05
-2.88011548606374e-05
-1.75026012948594e-05
-7.25758122895764e-06
-3.70988802180832e-06
-1.86908234167742e-05
-1.60204621911605e-05
-1.96145141246359e-05
-6.46406095968693e-06
-3.32448857020844e-05
-1.68658427330198e-05
4.89662008511599e-06
-3.73786409383916e-06
-2.86781252816413e-05
-2.78569635130851e-05
-9.97806608105664e-06
-3.38321879728926e-05
-9.42191839846098e-06
-1.51752320984026e-05
-1.77761575059443e-05
-1.45650537241759e-05
-2.2112961730481e-05
-8.2123615817651e-06
-1.3279503772191e-05
-1.76009218305464e-05
-9.58925321097611e-06
-2.55232574088198e-05
-6.68741098502124e-06
-1.18345269429254e-05
-1.52715471673012e-05
-1.21642725695819e-05
-1.30999617779133e-05
-1.6106481669862e-05
-1.79015722894998e-05
-1.61725376923723e-05
-1.85600073056354e-05
-1.34689278163863e-05
-3.93082209396451e-06
-8.57329153099026e-06
-7.00060155359024e-06
-3.09290697893583e-05
-3.75770705872731e-05
-2.25301512610576e-05
-3.40819362112014e-05
-1.01645519547602e-05
-1.94402168730176e-05
-2.71716962509822e-05
-2.81217165202639e-05
-4.90919055264e-07
-7.73645064888747e-06
-2.31977336721802e-05
-2.04881000799201e-05
-6.51163361943175e-06
-1.32747459749344e-05
-1.13601304564809e-05
-1.00770422209026e-05
-1.70282355720989e-05
-3.13891741020851e-05
-1.65658433979814e-05
-1.19069134743467e-05
-2.06108841918564e-05
-1.08976571281769e-05
-1.81125645992779e-05
-1.90755309749596e-05
-2.30927418546887e-05
-1.77872994103823e-05
-1.04679369338605e-05
-1.73970564553794e-05
-2.34735585149363e-05
2.44864410079091e-06
-1.48431844685979e-05
-1.12766595746302e-05
-1.16137219776446e-05
-2.27195415011155e-05
-8.43350445002669e-06
-1.60240728383409e-05
-1.17597927275217e-05
-5.58988025012657e-06
8.69244620776927e-06
-2.69071274540755e-05
-1.59023656832895e-05
-1.98914520590436e-05
-2.19022744988312e-05
-1.42426055329662e-05
-2.206829510819e-05
-3.07412937817651e-05
-1.96128251006564e-05
-8.59694654513545e-06
-1.21664349024737e-05
-1.62974730822361e-05
-2.03078108714323e-05
-1.80703130116051e-05
-1.01866088496774e-05
2.39270843824509e-07
-1.13170215290993e-05
2.96189335520392e-06
-2.25577809690006e-05
-2.43080325739823e-05
-1.84530013416983e-05
-4.07321211454657e-05
-6.20339575359946e-06
-1.6474480292131e-05
-2.3781899906014e-05
-1.37933127084859e-05
-2.16090034600045e-05
-1.49897190394155e-05
-2.40883254168036e-05
-2.44546583544147e-05
1.0431672717177e-05
-5.17940718272759e-06
-1.48992206979946e-05
-2.9599142003634e-05
-2.73504464795925e-05
-1.89250886588556e-05
-2.30136345211767e-05
-3.13079725948129e-05
-1.67743207217092e-05
-6.42379679824876e-07
-2.04839621112719e-05
-2.35313390826097e-05
-2.03721066427386e-05
-1.96038539856691e-05
-2.20634290863205e-05
-2.75097680203728e-05
-1.02327327833976e-05
-2.20880560845464e-05
-4.27368535495911e-06
-1.12056377508205e-05
-1.52042758813186e-05
-1.0422050314297e-05
-1.11670037999432e-06
-2.69876059813263e-05
1.19023819104004e-06
-1.5669527383876e-05
-1.51188883389873e-06
-2.48859962375907e-05
-3.13658519049523e-05
-4.45792785045125e-06
-1.97954814939878e-05
-1.69154144520655e-05
-1.21821203203983e-05
-3.26197778829801e-06
-2.42090376059523e-05
-3.44383106846051e-06
-3.13653813707207e-06
-1.53678336949808e-05
-1.15812884704463e-05
-1.51685438837957e-05
-1.68345314939813e-05
-1.87189209756958e-05
-3.56451380864989e-05
-5.32250283636501e-06
-2.52634980844036e-05
-2.50696519595376e-05
-3.00706798488952e-05
-1.88553388393079e-05
-9.67601616528244e-06
-1.5588050960355e-05
-9.56047798465295e-06
-3.19568290677475e-06
-5.91516284603227e-06
-2.07434744970157e-05
-7.76307566150043e-06
-2.89712226065109e-05
-2.50605791439169e-05
-1.81797873148432e-05
-2.24527109879081e-05
8.99017972795223e-06
-2.01372013472622e-06
-1.55427245322516e-05
-2.24203412145657e-05
-3.36974896260103e-06
-5.12243763695454e-06
-3.28356652729912e-05
-1.33728070017758e-05
-2.56605261151576e-05
-3.16470317911114e-05
1.1279601014094e-05
-2.0646037483812e-05
-1.14833478191332e-05
9.59925347922198e-06
-1.60434803909402e-05
-2.76496138561519e-05
-2.23163464681672e-06
-1.76392616147191e-05
-3.38627509886302e-05
-9.60471757286625e-06
-1.28866062499544e-05
-2.93967053620352e-05
-7.90181557916885e-06
-1.54854621424031e-05
-2.41462770672892e-05
-1.57032652226556e-05
-7.87178405646136e-06
-2.26604268413498e-06
-9.90234157201389e-06
-1.8186598580346e-05
-4.60731267760551e-06
-2.0386556272297e-05
-1.35129267281598e-05
-4.87714346172823e-06
-1.55012830224556e-05
-1.87001489353464e-05
-2.43364397699865e-05
-3.07520857232697e-05
-2.9860958138242e-05
-1.82869444100637e-05
-3.70391153181236e-06
-1.22514386070815e-05
-9.8890953764611e-06
-1.42702213933675e-05
-1.77617194682821e-05
-1.6314767005703e-05
-1.51638051973865e-06
-2.96479308639903e-05
-2.8070707049159e-05
-1.55257378632386e-05
-3.53264132006221e-05
-1.74306192963788e-05
-1.65019479160972e-05
-6.19568065532426e-06
-1.1811593998297e-05
-1.38854232183342e-05
-1.60039770448083e-05
-2.5033500433191e-05
-2.53551899950984e-06
-1.25569764551434e-05
-1.38734800871768e-05
-3.60947501999922e-05
-2.09962014296518e-05
-1.75658307397435e-05
-2.11662306435632e-05
-2.82024475258589e-06
-4.6998040339389e-06
-4.09552229517518e-05
-3.12601952364589e-06
-2.53571951753671e-05
-1.71612002466103e-05
-2.09056875719266e-05
-1.17591161699092e-05
-4.50610894601203e-06
-2.1998036049128e-05
-1.27448761192892e-05
-1.6726460421629e-05
-1.00498084027891e-05
-1.81211132454407e-05
-9.61049642891838e-06
-9.97362647330309e-06
-1.37451247537471e-05
-2.54047127756183e-05
-2.09304757203136e-05
-2.91848260361791e-05
-1.25902773950912e-05
-7.18732244633459e-06
-1.15534568953472e-05
-9.25932007609107e-06
1.09496839114641e-06
-1.64165659360219e-05
-1.13907300667078e-05
-1.68100178505197e-05
-2.92821077356346e-06
-1.45998972706395e-05
-6.75412214584658e-06
-3.13942509273785e-05
-9.47078305673099e-07
4.60258192011455e-06
-6.06635552557398e-06
-3.5906409500814e-05
-2.02502734921009e-05
1.14076772627991e-06
-9.09321714482947e-06
-4.79234147043644e-06
2.0671218273688e-06
-2.78445127144712e-05
-1.60134398009403e-05
-2.28852708932295e-05
-1.51346182526621e-05
-2.18980430589922e-05
-1.98376102617287e-05
-5.41398441617932e-06
-2.47876105289307e-05
9.03519560743625e-09
-2.25475001315814e-05
-8.61961391964831e-06
-1.41521302120652e-05
-1.54864055807167e-05
-8.48399220705078e-06
-7.31900856527119e-06
-5.71856024948413e-06
-1.03553584896023e-05
-1.43406449523667e-05
-1.37979459419323e-05
-4.56257412640784e-06
-2.39214693556779e-05
-5.34245197254441e-06
-2.80054283911173e-05
-1.42285913077672e-05
-1.4464586120538e-05
-6.72206296852003e-06
-1.85707642899762e-05
-2.87423196716444e-05
-1.24391733626732e-05
-7.95437744651273e-06
-5.65290265810637e-06
-2.25069880750055e-05
-2.1244906681721e-05
-2.36403520328328e-05
-2.11854647381657e-05
-1.04909749591087e-05
-1.48903877521205e-05
-1.95319707368298e-05
-1.03194863039357e-05
-9.56561872898657e-06
-1.16274688820897e-05
-1.75962999418823e-05
-2.57276509831865e-05
-3.09037069172049e-06
-1.31374745261035e-05
-2.65964218490575e-05
-1.9962774441799e-05
-1.85425825590938e-05
1.61702968250626e-06
-2.31163664434086e-05
-1.28078777072455e-05
-1.14514365907614e-05
-2.79830656703194e-05
-1.50328410084916e-05
-1.24763144835225e-05
-3.51313071773391e-05
-7.3158800876975e-06
-1.89201594661074e-05
-3.03729576468554e-05
-7.77384142128818e-06
-1.46871987000475e-05
-1.18101931707991e-05
-2.93701190979545e-05
-1.60403209512257e-05
-1.81178259163838e-05
-4.25450238698854e-06
-1.41376525234798e-05
-2.25271603267146e-05
-5.95791377765663e-06
-1.53726920010436e-05
-3.00275762214699e-05
-5.23739114041715e-06
-1.72336585422506e-05
1.00571852314364e-05
-2.1781124580455e-05
-2.2591999318262e-05
9.86252345350825e-06
-5.41475257645843e-07
-3.83991570508785e-06
-1.24505228344528e-05
-1.39724330611456e-05
-7.34771225114623e-06
-3.55462205940897e-05
-1.36961557350832e-05
-1.94941190653243e-05
-3.79973672706537e-05
-2.21479386749959e-05
-2.65970672519058e-05
-1.27520333745885e-06
-2.31822285737774e-05
-1.4009229305737e-05
-3.05688984618483e-05
-1.52010347020837e-05
-2.24142432622885e-05
-2.94659306434309e-05
-3.11714519472599e-05
-1.84044272241986e-05
-4.85393380542623e-06
-1.5001532796111e-05
-1.4548708208417e-05
-1.84792151512285e-05
-1.49976651914607e-05
-1.17197362213037e-05
-6.19020419287316e-06
-1.49945919928857e-05
-1.34187669996183e-05
-2.17781003653611e-05
-8.57693110719014e-06
-2.1202170369503e-05
-1.12930242934461e-05
-2.03251474441158e-05
-1.23250338268436e-05
-8.77331297788489e-06
-1.95143836284826e-05
-1.43225857104363e-05
-1.7291810321439e-05
-1.69299839070861e-05
-2.40945054396955e-05
-2.37324002063649e-05
-1.7449204556876e-05
-1.36027722997419e-05
-1.01054807344088e-05
-1.6973269917875e-05
-2.10208923223836e-05
-2.08028152016562e-05
-1.24330009297005e-05
-1.71543439873362e-05
-7.61757396724487e-06
-1.25802283056494e-05
-9.59415608608516e-06
1.4484929993873e-05
-1.49813794826247e-05
-3.3461405626423e-05
-1.75890562106388e-05
-3.63583485935589e-05
-3.47381849497235e-05
-1.8565425751662e-05
-2.50010007127972e-05
-2.67332441265792e-05
-1.10054070871013e-05
-9.33819935517751e-06
-1.90216872862084e-05
-1.80320349130979e-05
-2.67604905595629e-05
-2.02021718438514e-05
-1.25582855640581e-05
-2.49548000072356e-05
2.79746239527525e-06
7.87787154857856e-07
6.4973598875235e-06
-1.35257526697124e-05
-6.40028394474701e-07
-5.95600449937672e-06
-6.26319116303935e-08
-3.72891825261909e-06
-1.75048940144248e-05
-9.99744618995661e-06
-7.59331308465188e-06
-1.58812666692984e-05
-8.346526330402e-06
-8.56739994974728e-06
-1.66225119847114e-05
-1.40970300068175e-05
-1.99836933603235e-05
-1.49447341975325e-05
-1.82379348512278e-05
-2.49494798680442e-05
-3.29134650550958e-06
-5.09415363129641e-06
-7.56786632718185e-06
-3.83762182573443e-06
-2.00639463299077e-05
-9.41852361106301e-06
-4.83989831642315e-06
5.31899705924603e-06
-1.46829787006118e-05
-2.05591635931232e-05
-1.04739525099463e-05
-9.44273684883433e-06
3.89710950785297e-06
-8.52580778623502e-06
-1.27744490315053e-05
-1.81431736171526e-05
-1.76601148273745e-05
-2.78902241908581e-05
4.94628788827695e-06
-2.0520689034571e-05
-1.96631866961862e-05
-1.79358720463219e-05
-2.36009906823833e-05
-2.41820727194051e-05
-2.26103855657329e-05
-3.57355029785791e-05
-2.05207830765271e-05
-9.08598103322184e-06
-2.37027575989057e-05
-4.24226237334887e-06
-1.53968828012655e-05
-1.75825205781141e-05
-1.84457205116771e-05
-1.23236538165359e-05
-2.22591314367105e-05
-4.13121437602195e-05
-5.21207717907269e-06
-1.82394155705784e-05
-2.46248217441496e-05
-1.53585701363823e-05
8.71383542961717e-06
6.14114104105422e-06
-1.83394442773013e-05
-2.02921944251666e-05
2.12145087567915e-06
-2.98431899837992e-05
-1.62776986696533e-05
-7.04096539156655e-06
-2.53626048398727e-05
-7.51239151821107e-06
-2.15114347098752e-05
-1.28810845317866e-05
-1.18684268152539e-05
-1.62425715570462e-05
-1.54843598760347e-05
-1.73832514874062e-05
-8.06690747725202e-06
-2.17410969773709e-05
-1.26832363412193e-05
-3.06536203160913e-05
-4.47265068809353e-06
-1.413225463355e-05
-4.57053224270474e-06
-5.18221482918893e-06
-2.55637734351105e-05
-1.76650867256381e-05
3.00174479832275e-07
7.59346040423333e-07
-3.00207937374745e-05
-1.49855576557492e-05
-4.31872048577315e-06
-4.41000604403178e-06
-1.5081507799592e-05
3.47689665142059e-06
-2.39746614018104e-05
-1.68082775660442e-05
2.25967882762963e-06
-1.15882448295673e-05
-8.12353033675434e-06
-2.66241841290116e-05
-2.96873780816637e-05
-1.11731363477191e-05
-3.29141564179938e-05
-2.30903070995804e-05
-2.29926513189524e-05
-1.65943851858835e-05
-7.98747658211089e-06
-1.10796940583457e-05
-7.6391358297453e-06
-2.28340355180406e-05
-1.57122112947178e-05
-4.92734138240335e-06
-2.58806336501885e-05
-1.43346350202872e-05
-1.35713303237676e-05
-3.29291483542888e-06
-2.61332893527821e-05
-1.47447732063857e-05
-1.43281787410665e-05
-2.57246488364865e-05
-3.847217700467e-05
-3.59043794394561e-05
-6.69931436625766e-06
-1.37430863458768e-06
-2.41401547352568e-05
-2.09647324108234e-05
-1.49416763576713e-05
-1.6302164026125e-05
-2.69136446849279e-06
-2.39655456352119e-05
-8.5208059045039e-06
-7.78885228972503e-06
-2.4117810559532e-05
-2.38615667821735e-05
-2.44998207268572e-05
-2.11755200853631e-05
-1.14186651950502e-05
-1.73041525164996e-05
-5.15542660399483e-06
-1.66799091123618e-06
-1.52256512231685e-05
-1.39347750860224e-06
-4.02143360063233e-05
-2.00764023516894e-05
-2.25865138206115e-05
-4.74134584080923e-06
-1.25334960000787e-05
1.27192464344986e-05
-7.32245445809858e-06
-2.91108107117181e-05
1.82892262598974e-06
-1.28842171973817e-05
-1.03041099434225e-05
-1.48897314089169e-05
-1.81543583192472e-06
7.7456397533999e-06
-3.59205344097687e-05
-5.61269352663129e-06
-2.64475938462571e-05
-2.05754508730092e-05
-6.32696707431039e-06
-2.40178683272317e-05
-1.96330535440228e-05
-1.48750442576579e-05
-2.16076121402805e-05
-3.35940849996928e-05
-1.26059287701358e-05
-2.15673338117667e-05
-1.24070580150453e-05
-2.40181330998429e-05
-2.49195842021685e-05
-9.32352524380867e-06
-1.66448132208814e-05
-8.6815437157648e-06
-2.44453782455654e-05
-2.37270909564875e-05
-7.65438874034913e-06
-1.67655716543668e-05
-2.45537342375175e-05
-7.84277774547644e-06
6.37281625916732e-07
2.09936711376524e-07
-1.59203097463656e-05
-8.10629348432384e-06
-8.0988943465784e-06
-1.91162955399378e-05
-2.83936244553641e-05
-1.3999025887759e-05
-2.48477733636326e-05
-1.65650935910198e-05
-2.36353824950385e-05
-2.72607027243691e-05
-2.19566066315819e-05
-2.89976409863349e-05
4.06171746957679e-06
-2.05258003630442e-06
-2.8631266769734e-05
-1.36592526562478e-05
-9.74965309045462e-06
-2.11953168291008e-05
-1.70066281813107e-05
-2.86667902416515e-05
-1.4952894527228e-05
-1.57020179390127e-05
-1.31229766148411e-06
-1.57593563240969e-05
-2.10587074603765e-05
-1.72558949629668e-05
-1.04149168941281e-05
-8.16174831270629e-06
-1.86004515412121e-05
-1.44767736468116e-05
-1.34815878684729e-05
-5.84527799416224e-06
-1.23496748620009e-05
-2.07027660380866e-05
-3.41675486452017e-05
-2.08472620710613e-05
-2.08326075745065e-05
-2.21536016450572e-05
-1.20607238417233e-05
-1.17925183026992e-06
-2.60182257407731e-05
-2.05936845490768e-05
-2.3979204965052e-05
-3.58099026100309e-06
-1.94916117904164e-05
-1.44442908522064e-05
-1.85546833391925e-05
-2.22681521851692e-05
-1.41908425983701e-05
-1.51170380232864e-06
-1.38470177674035e-05
-2.58820479105868e-05
-3.62610059664203e-05
-2.12429411603326e-05
-9.42998147403944e-06
-2.3051065630372e-05
-1.48959524678616e-05
-1.78416291249352e-05
-1.15820353229712e-05
2.98693353401981e-06
-2.4645241779079e-05
-1.48219941929295e-05
-2.23144516121537e-05
-2.14498922045514e-05
-1.91222014476064e-05
-3.38232090451329e-06
-1.61216896151645e-05
-1.18592617970809e-05
-1.40345857010721e-05
-3.08329071535415e-05
-9.71976887945202e-06
-2.19966091333249e-05
-9.8467358078252e-06
-7.62523816161907e-06
-3.36264214765406e-07
8.82466869901264e-07
-3.78233089199958e-06
-7.5061422860338e-06
-1.23692764791838e-05
-8.46495412556719e-06
-1.23146601477562e-05
-2.98150537804957e-05
-1.96622423906376e-05
-1.51920419548719e-05
-3.47171865516872e-05
-7.81404120573844e-06
-1.74047893807765e-05
-7.20405466828312e-08
-1.60993907366767e-05
-1.46092106993084e-05
-1.56258500270116e-05
-1.04612204268631e-05
-4.86944755432185e-06
-9.99161950201898e-06
-3.80164582387873e-05
1.04486970511956e-06
3.56653010918298e-06
-1.37231376863234e-05
-2.14001208600879e-05
-2.12525894018578e-05
-1.80155452443702e-05
-1.39675232420177e-05
-2.68410939077949e-05
-1.3133916041409e-05
-6.74016495409295e-06
-1.79404440079531e-05
-1.55615992918322e-05
-7.07431395258009e-06
-2.67788957994056e-05
-1.30027879613812e-05
-1.3549694442819e-05
-7.73278101537903e-06
-1.25963490988577e-05
-1.2028087402752e-05
-2.06815051706184e-05
-1.74031411950443e-05
-4.9461816442597e-06
-1.25837129882518e-05
-1.74562365355034e-05
7.29632135026962e-06
-7.91800504743169e-06
-7.72239553795902e-06
-2.10836192555479e-05
-1.54485930933499e-05
-2.78305538975162e-05
-2.38551833312253e-05
-2.16700858359261e-05
-1.84077014729309e-05
-2.04267546070603e-05
9.95390979054252e-06
1.18258623416771e-06
-2.38360981422878e-05
-1.22018463679046e-05
-1.21090255017948e-05
9.35233706159728e-06
-1.7945143822044e-05
-1.51772610889915e-05
-1.2083840538169e-05
-1.0674945502339e-06
-9.70907327369865e-06
-2.17333427899218e-05
-8.71057569462824e-07
-1.90537942956861e-05
-1.54500012027806e-05
-1.30602121602053e-05
1.39357826121837e-05
-1.06046356559389e-05
-1.61085822527438e-05
-1.61724804916959e-05
-1.00978378270093e-05
-3.88899695769847e-06
-1.51518141407275e-05
-2.37091147054226e-05
-4.81416262320126e-06
-1.71188120794881e-05
-1.14667805382348e-05
4.86472788349074e-06
-6.43766211015701e-06
-1.5631804068398e-05
1.07039140262437e-05
3.03410512842802e-06
-1.30993545109968e-05
-1.46045123903303e-05
-2.49987690466299e-05
-1.3165570402333e-05
-8.66249544827638e-06
-1.99140545271819e-05
-1.36941423260394e-05
-2.6488807442583e-05
-1.1419095758296e-05
-2.30525883713993e-05
-1.36714043361038e-05
-4.47884785161169e-06
-1.74427093277972e-05
-1.55062877331481e-06
-1.13109527624792e-05
-1.33727129712723e-05
-1.29774230828605e-05
-1.9275016015828e-05
-1.0261314421744e-05
-1.08234373509782e-05
-2.29210187862082e-05
-2.26591016779774e-05
-2.03133794954755e-05
-2.22630313310765e-05
1.33530445205196e-05
-1.46083411151637e-05
-2.09316581319929e-05
-1.42154477538707e-05
4.9205221444516e-06
-1.45959645321537e-05
-1.56447470833034e-05
-1.23857780023066e-05
-8.12429315597352e-06
9.64540752152581e-07
-2.11287444576836e-05
-1.06377947788781e-06
-9.49976385002688e-06
-1.8044827025895e-05
-7.86348575721118e-06
1.67686653399425e-05
-7.34746997974168e-06
-1.08533066104029e-05
-1.10864554664338e-05
-1.75623936488407e-05
-2.0836252239548e-05
-1.59913368745966e-05
-3.89313364861994e-05
-2.32473778220293e-05
-1.5470118938976e-05
-3.64183578216737e-06
-1.68856037628612e-05
-9.03480527334867e-06
-1.48616191214896e-05
-1.99892092899446e-05
-9.01828121014687e-06
-2.88167323757687e-05
-3.14897060954498e-05
-1.6232498696112e-05
-3.17024860013793e-05
-1.35224171661991e-05
-1.76545822422731e-05
-6.42099440789423e-06
-4.82554994340213e-06
-1.63980480216956e-05
-1.67598747721005e-05
-3.16763581850912e-06
-2.64388760066932e-05
-1.50410310138709e-05
-2.10345184732222e-05
-4.96764308842131e-06
-2.83347626053427e-05
-5.23982428145386e-06
-1.25436600576096e-05
-1.58138938267817e-05
-2.06336474905955e-05
5.18274658957114e-06
-1.16003970226683e-05
-3.01466786018068e-06
-1.3881510958141e-05
-2.65632805240165e-05
-9.92295336896048e-06
-2.30096837185874e-05
-2.90265469915708e-05
-3.68326388701222e-05
-2.39892636142155e-05
-3.90321919555051e-05
-9.03954994850901e-06
-8.82808099960595e-06
-1.68247999519895e-05
-2.31818139036925e-05
-8.19167975777825e-06
-3.1622493060407e-05
-2.85913698258696e-05
-2.60013012092101e-05
-2.17335687814474e-05
-6.69019802415346e-06
-1.35846511696311e-05
-4.11405544381502e-06
-3.14049693865424e-05
-2.5974706418913e-05
-2.43535832642373e-05
-1.6735251363823e-06
-4.05901292298023e-05
-3.97891852358695e-05
-8.67454238257496e-06
3.84289204194795e-06
-2.66248090667474e-05
-3.26766759193522e-05
-3.94045300813667e-06
-2.60308236804133e-05
-2.99449676937224e-05
-6.82931546452032e-06
-2.19817433813467e-05
-3.75170261625847e-05
-1.77078357861978e-05
-9.40120165253917e-06
-5.95710210097873e-06
-1.37444132219621e-05
-1.91923419376175e-05
-1.66740155377577e-05
-9.75094843571527e-06
-1.29369120416991e-05
-3.14062951755374e-05
-1.54093596444747e-05
-3.23277307229378e-05
-2.80856920372876e-05
-1.10339159274236e-05
-3.51702963365972e-05
-2.88320913936566e-05
-3.92043648215876e-05
-1.49080280554245e-05
-1.76796316880582e-05
-3.25451631153482e-05
-2.30780049511679e-05
-1.2862885357203e-05
-2.0011980604446e-05
-2.39990652122144e-05
-1.91961685546475e-05
-1.22624599257294e-05
-2.13867303269203e-05
-3.40618160324755e-05
-2.07739730722986e-05
-1.10220851523321e-05
-3.93278099887969e-05
-4.9598950067667e-05
-2.12884496628548e-05
-3.55714863983419e-05
-1.20742325557992e-05
-3.5738042939093e-05
-1.57898079257091e-05
-2.01927890886011e-05
-1.36791661131608e-05
-1.50544433297351e-05
-2.4371769459283e-05
-2.11799194010881e-05
-1.75836149908134e-05
-3.1297575843913e-05
-1.32418176518014e-05
-6.17331632457354e-06
-2.24424332757061e-05
-1.23694143313823e-05
-1.52370817621929e-05
-1.50593009494701e-05
-2.46965949274635e-05
-1.0144316637555e-05
-3.52328931252958e-05
-1.48717775860427e-05
-2.87863862518191e-05
-2.50623085539455e-05
-2.01484228250081e-05
-1.2642834975173e-05
-1.92973917051788e-05
-1.29407130585518e-05
-1.82472688710638e-05
-1.18452475801367e-05
-8.17443976125551e-06
-1.71919749852433e-05
-2.14726557625792e-05
-3.29277905668662e-05
-2.51037462122687e-05
-2.71949974101508e-05
-1.66029329309627e-05
-3.41929622427014e-05
-9.67844452330594e-06
-1.08976900102488e-05
-3.41420567254549e-05
-1.6312966616299e-05
-3.58666758870249e-05
-2.10361315667691e-05
-1.88393879486318e-05
-3.33325241830896e-05
-1.82894368026251e-05
-1.82525159654032e-05
-2.39369224135177e-05
-7.56902161799971e-06
-1.87113376658431e-05
-1.94665633583288e-05
-1.45363298622549e-05
-3.75497615750909e-05
-9.06579072240072e-06
-2.39438302851414e-05
-9.65136605151444e-06
-2.2679014950445e-05
-1.46827875012816e-05
-5.08071941750865e-06
-2.012036484425e-05
-2.25153353748007e-05
-2.05629467191494e-05
-1.88138773731961e-05
-3.33484800278906e-05
-1.89574071355457e-05
-1.47751041253698e-05
-2.39396213615966e-05
-1.71738709591325e-05
-2.32253869791059e-05
-3.70326603849012e-05
-3.47168687998189e-05
-1.58100212285992e-05
-3.17935102391765e-05
-1.73841159739312e-05
-3.24439495056524e-05
-1.38172249112137e-05
-2.54929692193207e-05
-1.57783819737171e-05
-3.15731505500884e-05
-2.13211472168085e-05
-4.13227756420668e-05
-2.09262308715355e-05
-1.80180960036378e-05
-1.93255191401989e-05
-1.5914747878774e-05
-3.26139425430339e-05
-5.37426567963123e-06
-2.09764296701825e-05
1.25873039167402e-06
-2.58245908644037e-05
-1.23953736256993e-05
-3.26027424593245e-05
-1.99901269901635e-05
-1.76623228217311e-05
-1.56863655690815e-05
-3.8206403172341e-05
-1.15726020780555e-05
-1.31939548308093e-05
-1.33618008668503e-05
-1.24209829985085e-05
-3.14617797170482e-05
-1.20285673593796e-05
-2.55818655562943e-05
-2.58047641091438e-05
-2.53758969510237e-05
-1.47031134257321e-05
-1.53143378175066e-05
-1.55924030454427e-05
-3.11804339746335e-05
-2.29613511645781e-05
-2.31847894852057e-05
-2.20880287064226e-05
-1.24930224887454e-05
-3.06317087176042e-05
-3.20508790318062e-05
-2.4326526466897e-05
-6.71308066660755e-06
-2.01238982478132e-05
-1.77794426881673e-05
-2.16500510141415e-05
-3.38452469695898e-05
-2.18677388026851e-05
-1.1660661045716e-05
-3.03727395852065e-05
-1.96871276890652e-05
-1.68676854832109e-05
-8.17956099182306e-06
-1.45864167137565e-05
-3.25898321980219e-05
-1.9297887996327e-05
-3.21109132738755e-05
-3.34883620023377e-06
-1.06708180664623e-05
-1.73564296197493e-05
-2.59717180029087e-05
-1.63115018834213e-05
-3.56605307349977e-05
-3.93455314738607e-05
-2.57462004241219e-05
-3.92500866657114e-06
-1.57827861332479e-05
-2.39108342579669e-05
-1.15333545640927e-05
-1.75863635686606e-05
-3.65677420321091e-05
-2.95379607954658e-05
-1.09197726032748e-05
-2.3170225640831e-05
-2.58066575831508e-05
-3.03718673688704e-05
-3.11965397797866e-05
-1.70371472426477e-05
-2.95662908820613e-05
