# Supplementary material for: Research on computational propagation and identification of mine microseismic signals based on deep learning
Source: PLoS One. 2025 Oct 22;20(10):e0334641. doi: 10.1371/journal.pone.0334641 (PMC12543183; doi:10.1371/journal.pone.0334641)
Supplement: S11 Data — (ZIP) [file pone.0334641.s011.zip › 000101100002672.xlsx_0.txt_24.txt.txt]

-1.630736497903e-05
-2.3596062199848e-05
-1.06339207761075e-05
-1.18543218253094e-05
-3.99051892602281e-05
-1.20698776610633e-05
-4.28759992489145e-05
-9.81676095848352e-06
-3.78310511681855e-06
-2.95498085927094e-05
-3.29400052122321e-05
-3.02365731401946e-06
-2.93556720277556e-05
-1.58877181104671e-05
-2.35623640693434e-05
-3.49855605953036e-05
-3.41386506021667e-05
-2.49109462013362e-05
-1.63807790089411e-05
-2.59532317605155e-05
-1.94459208168175e-05
-3.08208402285799e-06
7.2867575939114e-06
-2.76619654287749e-05
-3.0120554771512e-05
-1.3382241578546e-05
-1.38870810900587e-05
-1.01162921200184e-05
-1.00541084326875e-05
-1.68242901665003e-05
-1.97690322969184e-05
-3.02771551527801e-05
-5.08416952941297e-05
-3.52672375001254e-05
-2.23357503400639e-05
-2.55118156729524e-05
-3.35609702696465e-05
-1.51319544643662e-05
-2.34622063009234e-05
-1.34158591153978e-05
-9.30880331807067e-06
-2.11928075564708e-05
-6.3580096348013e-06
2.36029588085743e-06
-1.49203419768617e-05
-9.96618215242609e-06
-8.97425614531769e-06
-3.41323951545713e-05
-1.49172054703887e-05
-1.11572506866516e-05
-2.78596438698859e-05
-3.75927666551822e-05
-2.06654889133001e-05
-2.19565889567055e-05
-2.13984994719471e-05
-3.43823713325085e-05
-2.64468118643821e-05
-1.27526013926638e-05
-4.42156104756774e-06
-2.98549731398097e-05
-1.4521464236005e-05
-2.84304623154488e-05
-3.01750470417629e-05
-3.5905700062791e-05
-1.48918871103765e-05
-2.09182829664091e-06
-1.25020530676343e-05
-3.12284748398597e-05
-1.66679685835235e-05
-2.90048447461437e-05
-2.58961837906014e-05
-2.27544166918597e-05
-3.37768500208285e-05
-1.66285696438105e-05
-1.60077249851769e-05
-2.91278056553975e-05
-1.57236752229622e-05
-2.07416085135304e-06
-3.95059843529908e-05
-2.15764315959985e-05
-1.21269478838816e-05
-4.75094941116037e-05
-2.20887035040791e-05
-2.5105340833569e-05
-1.79383796278535e-05
-4.91261082173092e-05
-3.87645476499797e-05
-1.11726701481275e-05
-2.25115307416634e-05
-3.47411302100884e-05
-1.41202493886214e-05
-1.55285886652155e-05
-8.36175217461919e-06
-1.06860920671851e-05
-9.1154138466425e-06
-3.07545349863813e-05
-5.5639493262441e-06
-1.35400831525395e-05
-2.72140777658228e-05
-3.99327476659712e-05
-2.40595274090958e-05
-2.82718420890388e-05
-3.00456084907563e-05
-1.12973632555706e-05
-2.55392690583117e-05
-1.01324017934369e-05
-3.9319157908705e-05
-9.54166712486433e-06
8.28450085692229e-06
-2.06560929869693e-05
-2.44141967939922e-05
1.71881123409624e-06
-2.6323835874276e-05
-5.91101169494601e-05
-2.18518281417058e-05
-1.60135823121441e-05
-2.77694562353166e-05
-3.29294398214937e-05
-1.30045875031222e-05
-3.65696790820817e-05
-1.40013352098565e-05
-1.54629766112542e-05
-2.77233200289615e-05
-1.71044357697104e-05
-2.1014996797043e-05
-1.84236821559863e-05
-1.39598712377796e-05
-4.14984937168439e-05
-1.49983838971399e-05
-2.02845316028622e-05
-2.94683267347811e-05
-2.594054241433e-06
-8.24883978192854e-06
-6.46478180259028e-06
-2.79089890159676e-06
-1.35210617839266e-05
-2.3244746788274e-05
-1.1195028510492e-05
-1.7332251843727e-05
-2.11774359898493e-05
-2.62538343574453e-05
-2.54606822726563e-05
-3.21400131117421e-05
-2.91052240760125e-05
-3.77501018952106e-05
-2.88033664981715e-05
-1.2261444552791e-05
-2.24236822792545e-05
-3.20547294220167e-05
-1.78788284337405e-05
-4.35869470255299e-05
-1.59689967119265e-05
-9.20401086652428e-06
-1.42525811965822e-05
-3.73566483580638e-05
-2.5434085448189e-05
-9.26356756669985e-06
-3.20382359777353e-05
-5.03920298101385e-06
6.52341434501171e-07
-1.69355038818049e-05
-3.5398464714213e-06
2.47064782873662e-07
-2.77901954376854e-05
-2.40318440213199e-05
-3.73857033313872e-05
-2.94849011075508e-05
-5.73656532835299e-06
-8.46065117753864e-06
-2.35458830624932e-05
-2.08602208477109e-05
-2.36886266896227e-05
-2.3567862192517e-05
-1.41112341047778e-05
-2.4317997792924e-05
-2.02981150334141e-05
-3.29763123192923e-05
-2.2935209355184e-05
-2.92085381191762e-05
-1.99981779550469e-05
-1.7678151283674e-05
-2.13714354001175e-05
-8.92438932805783e-06
4.80198671283301e-07
-3.28276725899671e-05
-3.05716455965381e-05
-2.36675178466089e-05
-4.35964234551972e-05
-3.54852814862442e-05
-9.93438657751599e-06
-6.44803093589604e-06
6.11238818288409e-06
-2.3263365555037e-05
-1.56785360793714e-05
-3.17102682199028e-05
-2.49775629156647e-05
-7.46418169327832e-06
2.70690298211302e-06
-2.33634032260411e-05
-1.75417345560388e-05
-3.08638692040003e-05
-2.72229221377109e-05
-2.24378596101129e-05
-1.60091323703543e-05
-3.08196432709328e-05
-2.17204000489095e-05
-3.18813252699162e-05
-4.1827038596179e-05
-2.50971497512595e-05
-1.2282252643687e-05
-5.51114527338485e-06
-2.83067057453376e-05
-4.44002985720941e-05
-1.9202498368355e-05
-1.54137487548223e-05
-2.4766218675871e-05
-2.27433220741155e-05
-2.54867046068179e-05
-3.11233400644875e-05
-3.61621710685294e-05
-2.52492495764874e-05
4.70491498745022e-06
-3.10331023390853e-05
-1.63174097776358e-05
-1.61720578763203e-05
-2.98599233218551e-05
-1.31979582381666e-05
-3.08300573623257e-05
-1.35979424891116e-05
-1.02968555671692e-05
-3.95239361472565e-05
-1.75496655817851e-05
-1.87193970809396e-05
-6.29694677907983e-06
-3.26389112349194e-05
-2.14486991388471e-05
-1.56440054676033e-05
-3.09418820255965e-05
-3.1877575174648e-05
-2.55688828355813e-05
-4.36015626375127e-05
-3.38243367025444e-05
-2.5487138331584e-05
-1.5202578865437e-05
-3.65165978085007e-05
-1.70314887483365e-05
-2.57345637755141e-05
-1.637320987551e-05
-3.03623140525279e-05
-2.44450555245776e-05
-2.04660894692401e-05
-6.53275945526028e-06
-2.50495848229886e-05
-4.13111261832851e-05
-4.81390819018778e-06
-7.16107997456743e-06
-6.67830539139942e-06
-1.08479383742304e-05
-8.34265883495717e-06
-8.96958933687525e-06
-1.42955011399139e-05
-2.5391863540157e-05
-2.96704939515212e-05
-2.48698084066541e-06
-9.52348703635167e-07
-1.39903237169746e-05
-1.64550060474857e-08
-2.51374153169056e-05
-6.40843566313928e-06
-1.13734970471119e-05
-6.98179979472426e-06
7.12720622138223e-06
-2.83282129742715e-05
3.37601574172514e-06
-1.49464229054027e-05
-2.00464033304447e-05
-1.77385854007697e-05
-2.0833574472131e-05
-1.24274294394038e-05
-2.30529077427226e-05
-2.68530539341052e-05
-4.11591946019795e-05
-3.81510669794924e-05
-1.21052594213559e-05
-3.50512872958817e-05
-2.534078779822e-05
-1.73542763330449e-05
-2.67333755254692e-05
-5.89834618150492e-06
-3.47691994628033e-05
-5.12023583636449e-05
-2.15282023968523e-05
-4.58876502126764e-05
-1.09531304636724e-05
-2.39747147629029e-05
-1.55441531829981e-05
-2.79450328741777e-05
-5.07368046215158e-06
-2.22416911374757e-05
-4.26235002255353e-05
-2.63602667876553e-05
-2.2000032009725e-05
-2.5372413586677e-05
-1.23082186929633e-05
-1.95720194672554e-05
-3.17201046057524e-05
-2.43787646586828e-05
-2.87103740229775e-05
-1.94009206548937e-05
-2.63078014107605e-05
-2.24978934063502e-05
-4.07046637696556e-05
-1.51196622512094e-05
-1.17503451023113e-05
-2.80534709802077e-05
-4.13061078645735e-06
-2.80940797769438e-05
-3.22778456352299e-05
-8.98396962911487e-06
-4.18195364398646e-05
-3.86143458971086e-05
-8.13547455157428e-06
-3.34268324445487e-05
-3.42780132202541e-05
-2.40654766526102e-05
-2.28923485853399e-05
-3.73932777681802e-06
-2.09679398760867e-05
-1.17178404563703e-05
-2.90725651889345e-05
-1.30938918613779e-05
-4.17488401601105e-05
-4.12405861841168e-05
-2.95294974222459e-05
-1.24731899641652e-05
-1.13331420330788e-05
-6.35012897953545e-05
-3.66847052560441e-05
-2.67031630398569e-05
-1.73114543807707e-05
-3.67256743923265e-05
-3.52399238492905e-05
-3.18963599523421e-05
-1.08698011082873e-05
-1.98597953490353e-05
-9.45306369697075e-06
-1.92459562734058e-05
-2.11103809112506e-05
-3.49317318818477e-05
-3.02796599859403e-05
-1.3438775456056e-05
-2.50226644647507e-05
-2.41006912288102e-05
-2.2775972785215e-05
-3.99049015958332e-05
-3.90019831201194e-05
-1.72822926999944e-05
-1.28510094909442e-05
-5.2480020881602e-05
-2.46944930981456e-05
-1.76112381230117e-05
-1.67295512302406e-05
-2.64703443099631e-05
-2.34850183338991e-05
-2.71944692700913e-05
-3.53245209545924e-05
-3.62286223027972e-05
-2.07776501603979e-05
-2.20153161245193e-05
-2.49521935269582e-05
-2.84483163299095e-05
-8.13585687244567e-06
-3.57122728346062e-05
-7.54415617913547e-06
-1.21087348450304e-05
-8.11175437253654e-06
-7.97702078500287e-06
-2.00301529809749e-05
-3.91437918373928e-05
-2.46469273281447e-05
-1.11827048398515e-05
-4.3462305678215e-06
-3.53620433936945e-05
-1.42892321933107e-05
-9.95446677873603e-06
-4.46829523614034e-05
-5.30335549556758e-05
1.20092934065511e-06
-1.58841169400505e-05
-1.1877984168796e-05
-3.13659185181115e-05
-3.88087040662319e-05
-3.58132408910577e-05
-2.27742797142924e-05
-1.46032031785495e-05
-2.53336116005672e-05
-3.49275756874219e-05
-2.63356172623386e-05
-1.47754252590845e-05
-2.51033830666672e-05
-1.98595849670757e-05
-1.34883053625899e-05
-1.85448387293406e-05
-2.72188418645829e-05
-3.02024526245226e-05
-3.2118004978102e-05
-2.87920423522477e-05
-9.26638896472783e-06
-3.33986551158826e-05
-9.25879470468939e-06
-1.91922979925468e-05
-2.37441823676194e-05
-2.887191172347e-05
-2.15444487913747e-05
-1.02964085357583e-05
-2.65908936261558e-05
-4.63331263128344e-05
-3.45092141852037e-05
-2.08018357063814e-05
-2.31873388644385e-05
-9.97503577723638e-06
-1.02768945853676e-05
-1.53225031427021e-05
-4.4335879645275e-05
-2.03866581701864e-05
-3.53902073797947e-05
-1.92881085548111e-05
-2.85402654788427e-05
-1.70003384575758e-05
-3.50329679349458e-05
7.54048270682793e-08
-2.35439792190179e-05
-2.01071597561654e-05
-1.50765426609962e-05
-2.96988336120632e-05
-3.02716953150562e-05
-3.46674735564239e-05
-1.532176534596e-05
-8.74063622667711e-06
-2.50297083919223e-05
-1.24451007417125e-05
-3.68986902744693e-05
-1.86213021618312e-05
-1.41447523617721e-05
-3.09667843180217e-05
-1.01128476977688e-05
-4.17741976270002e-05
-2.48023391748292e-05
7.35171340828436e-06
-7.80722934914447e-06
-2.90103795331883e-05
-1.31305830528603e-05
-3.13795217569208e-05
-3.20965211438844e-05
-2.61286020373245e-05
-1.048662220561e-05
-2.22588800176511e-05
-3.31067518847771e-05
-2.94153633512064e-05
-1.41139873471853e-05
-8.30759924116936e-06
-1.12013555282719e-05
-3.25557052241804e-05
-7.17749051737792e-06
-3.42549367342322e-05
-2.17947504057879e-05
-2.44635960667614e-05
-2.95192830893782e-05
-1.01825341195164e-05
-2.63274005946721e-05
-1.91331612742654e-05
-3.06847642070678e-05
-2.46858603300311e-05
-2.78281541913632e-05
-2.18664413934956e-05
-3.40145749201685e-05
-4.25945617511863e-06
-2.66401214824415e-05
-3.66584602098872e-05
-2.14662610751089e-05
-1.60251896379761e-05
-1.79913892927417e-05
-2.66799890233406e-05
-1.8906681006962e-05
-3.25188622085624e-05
-1.80244504365058e-05
-2.7156367759814e-05
-1.85839502111288e-05
-1.29078594283913e-05
-4.04532099402046e-05
-3.7822124668937e-05
-3.05606232022774e-05
-1.90933352789291e-05
-8.87943629936261e-06
-1.17593718104701e-05
-4.50699081702816e-05
-3.18571544330185e-05
-1.02588832218505e-05
-6.23912052198934e-06
-3.74765191079288e-05
-4.05781940853607e-05
-3.15096208407677e-05
-1.80767512222239e-05
-1.33988368949139e-05
-3.61975027990356e-05
-1.4692041142232e-05
-2.50282215860152e-05
-2.38237020307268e-05
-8.75658697841414e-06
-1.57721728726936e-05
-1.75699531401777e-05
-2.18027901147224e-05
-3.32995309368953e-05
-2.28884639688794e-05
-2.52180084763822e-05
-1.17498790440392e-05
-1.87206441258209e-05
-6.7543111425109e-06
-1.22342974253802e-05
-2.132891578861e-05
-3.72472061520421e-05
-2.6138024446337e-05
-3.96373221419222e-05
-1.46017137640297e-05
-1.2758428949693e-05
-1.45656064792389e-06
-7.14650884722952e-06
-3.3261900433133e-05
-2.35863281167674e-05
-2.28970817413681e-05
-4.11282335619419e-05
-1.21904042367938e-05
-1.71310730283374e-05
-2.44065771136933e-05
-2.01246075954499e-05
-2.92285391485e-05
-3.39357839162685e-05
-4.05048596254012e-05
-3.58844134590911e-05
-2.3743520946446e-05
-3.15455079072486e-05
-1.96687186426388e-05
-1.91759451978831e-05
-3.36898914294608e-05
-1.73911614078957e-05
-1.20699363939464e-05
-2.51624707350813e-05
-4.30996491012625e-05
4.96147708036651e-06
-7.55152872934514e-06
-2.34869903506356e-05
-3.58958868693314e-05
-2.71817523934089e-05
-2.92165085665938e-05
-4.44647202869129e-06
-2.20783979813905e-05
-5.5276465586187e-06
-2.1713235787816e-05
-1.14510308686971e-05
-1.91822678526475e-05
-2.92797153140715e-05
-1.46943696922192e-06
-1.42227298153263e-05
-3.03786771270332e-05
-1.18157307426932e-05
-2.15161885555225e-05
-2.68764400179933e-05
-3.46737659010296e-05
-2.20276270827482e-05
-1.74439283807349e-05
-2.50873042494057e-05
-1.19001718459448e-05
-7.21882995810387e-06
-1.60231662966125e-05
-1.33087075714008e-05
-2.09789772096406e-05
-2.95444273977622e-05
-3.47143588820645e-05
-1.17379331409658e-05
-3.06631394354269e-05
-2.94513178516499e-05
-1.62518342572887e-05
-1.58168433547128e-05
-9.88637258078535e-06
-1.45943245609582e-05
-4.37241349879118e-05
-1.06329581534471e-05
-1.14053243648774e-05
-1.98920654950976e-05
-1.73894922868957e-05
-2.6044345542796e-05
-1.79359486157723e-06
-3.46655849886948e-05
-8.92827307518222e-06
-1.79471631265239e-05
-1.71167642375519e-05
-2.25809775182396e-05
-2.44464717214322e-05
-2.99260423399831e-05
-8.24484666742984e-06
-1.06977339063738e-05
-2.50558672345606e-05
-2.89300077265835e-05
-1.5394417528828e-05
-1.71008837608917e-05
-3.63872148870347e-05
-5.17801353316642e-05
-1.63668843638723e-05
-1.55214516115844e-05
-2.74633801375429e-05
-2.01742545296078e-05
-3.38519692637544e-05
-7.12800997654059e-06
-1.71859839903199e-05
-3.05042516610278e-05
-2.19244052132524e-05
-2.32950686072899e-05
-2.46684080773951e-05
4.83762840970319e-06
-1.54947311103443e-05
-9.82739473157493e-06
-4.13370405572914e-05
-2.54898023245777e-05
-1.989134360491e-05
-3.25248213788688e-06
-3.48725706129579e-05
8.72897246112459e-06
-1.00065469706314e-05
-2.06362326112324e-05
-3.12861709219071e-05
-1.69537061871179e-05
-1.60181911637535e-05
-2.00905073431959e-05
-2.28784615948195e-05
-1.68680664800191e-05
5.83785368022818e-06
-1.3337788863598e-05
-4.40867200516983e-06
-1.09187472648939e-05
-1.83847825302821e-05
-3.16249303589487e-06
-3.54609177265194e-05
-1.56993046880614e-05
-6.43259688676713e-06
-1.20511791324996e-05
-1.22970278245072e-05
-3.13567082210015e-05
-2.79925084122613e-05
-3.22789204422717e-05
-9.22833026372242e-06
-2.72622751579591e-05
-2.77987937815794e-05
-3.05871231638775e-05
-2.51397244189524e-05
-2.30471175232516e-05
-1.37335081530534e-05
-1.31230386471566e-05
-4.20525980636175e-05
7.95811214003898e-06
-2.82640976091903e-05
-7.48775667284671e-06
-2.38868277363292e-05
-1.73840885369621e-05
-1.0100477651779e-05
-4.52831656097251e-05
-2.06906002222766e-05
-2.33609071106329e-05
2.41546034465248e-06
-2.10549375307906e-05
-1.84849278191068e-05
-7.37369693148188e-06
-3.06680549693861e-05
-3.41003066237611e-05
-3.25545831937329e-05
-1.06465192160859e-05
2.37173272191375e-06
-3.55909546025344e-05
-3.42161877709043e-05
-3.3163227777006e-05
-2.65122334325875e-05
-2.60335659548061e-05
-2.8147964972748e-05
-2.89748934447081e-05
-4.19744388692783e-05
-2.22372123510918e-05
-3.06345078845173e-05
-3.71020319735209e-05
-4.65102728065052e-05
-3.04511170360707e-05
-2.7046365435493e-05
-7.89141402448678e-06
-1.89051361455988e-05
-1.78232174043228e-05
-3.07052821346226e-05
-1.27446513593724e-05
-1.38470132386435e-05
-1.93439564264501e-06
-1.49284165531426e-05
-2.45394326650517e-05
-3.79833535006645e-05
-9.97982559538681e-06
-2.72906880795225e-05
-2.88681554505181e-05
-2.05544765778589e-05
-2.5320398749599e-05
-2.47612445586352e-05
-4.55058515838418e-05
-1.807363259519e-05
-2.24682065379957e-05
-4.55087603809039e-06
-2.10933841396953e-05
-1.82103343864672e-05
-1.57060064012058e-05
-1.01053090177509e-05
-2.48801485852735e-05
-2.70474530778785e-05
-8.84879774369475e-06
-1.90003124730993e-05
-3.38447341555044e-05
-2.69361068215235e-05
-1.26515916441021e-05
-1.66118105677528e-05
-3.22435473293398e-05
-3.66306544102558e-05
-1.89917562276137e-05
-3.79597507780045e-06
-1.03854807761155e-05
-1.28131246947572e-05
-2.22988310281085e-05
-4.153925922449e-05
-1.42775441912022e-06
-1.42371599357933e-05
-1.67728037725193e-05
-1.04071832738929e-05
-2.02392583166423e-05
-2.94265039762937e-05
-1.99479402629641e-05
-2.93039840753654e-05
-1.64388015676743e-05
-9.38656477452488e-06
-9.33185578197889e-06
-3.22390741191103e-05
-1.96452461968366e-05
-1.03136209408546e-05
-2.45636056281589e-05
-1.6806154585771e-05
-2.57720121322948e-05
-2.05992140110147e-05
-4.51994415088949e-05
-2.67960004165701e-05
-3.41996327170249e-05
-1.03968218408495e-05
-2.19858417796016e-05
-2.73596446774171e-05
-1.91923923263732e-05
-2.80528423194762e-05
-3.44473391549408e-05
-2.70963573799969e-05
-2.69249754771024e-05
-2.63032682233443e-05
-1.21027289983551e-05
-4.00288688177262e-05
-2.5479386600851e-05
-1.98657512680469e-05
-2.59550985370645e-05
-3.52434840314897e-05
-2.35219262076621e-05
-4.80222159540418e-05
-1.80224806788476e-05
-2.11350272346035e-05
-1.58864359380199e-05
-2.29974783033254e-05
-2.26733951384241e-05
-3.21680036311684e-05
-2.5223304113327e-05
-2.75777144416899e-05
-9.53384876900147e-06
-1.19697093289395e-05
-2.53237740086348e-05
-1.2930093479485e-05
-1.84434105492604e-05
-1.12165552742413e-05
-1.09202255742762e-05
-2.56765667856302e-05
-3.41306288798242e-05
-1.69138079336323e-05
-1.44438952640083e-05
3.36675497435163e-06
-3.29475551750578e-05
-3.95376434221721e-05
-1.52083407797754e-05
-3.08127076481424e-05
-3.08453810470623e-05
-1.55993555447512e-05
-1.17892447288893e-05
-2.44086848820346e-05
-3.3663050711452e-05
1.15349900292053e-05
-4.07845860308003e-06
-3.46198101550655e-05
-1.4578807359528e-05
-2.28744822205611e-05
-5.66192195011738e-06
-3.10193447885054e-05
-1.49874420064203e-05
-2.29934230893333e-05
-1.47764929314517e-05
-2.0753626249828e-05
-1.43767960428277e-05
-2.62064430607439e-05
-3.67200427875647e-05
-2.10531647084137e-05
1.14000002340805e-06
-2.97364637974335e-05
-3.74014476662798e-05
-9.53557873230457e-06
-1.69736366745271e-05
-2.95827405270009e-05
-1.09586536077235e-05
-1.20121177712161e-05
-2.53359648173142e-05
-4.1414994546483e-05
-1.04080615984097e-05
-2.54454385722789e-05
-9.03064537989105e-06
-2.94709340691859e-05
-2.42650012028928e-05
-4.70674158069179e-06
-3.19397357844777e-05
-5.05726364083838e-05
-2.09055599069002e-05
-3.48000996950401e-05
-2.66097870720283e-05
-1.2549798041346e-05
-2.93689071925718e-05
-2.41885811369656e-05
-2.64585810225526e-05
-3.68292989034032e-05
-2.24579061297521e-05
-2.8322630748254e-05
-5.19807001149356e-05
-3.04465134215324e-05
-1.64494491412629e-05
4.96837777915502e-07
-2.82666804849846e-05
-3.04861999634706e-05
-1.65472337556133e-05
-2.06201137244332e-05
-1.38362929011e-05
-1.70785896108844e-05
-9.46870191722106e-06
-2.00186711145599e-05
-6.93774573845437e-06
-9.39386825827128e-06
-1.76959341026423e-05
-5.12204987661805e-06
-2.73969288946486e-05
-1.50723083597394e-05
-9.08961599364931e-06
-1.64531050047971e-05
-2.98642194463586e-05
1.91336768201514e-06
-3.74704948816455e-05
-9.11948858561898e-06
1.47276679336174e-06
-5.88633060406221e-06
-3.77595051389371e-05
-1.51792632275001e-05
1.06706243167196e-05
-1.61490673164816e-05
-2.52995396336208e-05
-2.61503649218221e-05
-5.85505205742287e-06
-2.86076161469441e-05
-2.50114359730898e-05
-2.33159551510694e-05
-1.03667275390999e-05
-9.6687608965354e-06
-1.6857174496305e-05
-1.07949957951187e-05
-2.71169653994403e-05
-3.27256313554793e-05
-1.40231682763471e-05
-2.93700767926858e-05
-2.53653871629942e-05
-2.45794758551448e-05
-2.29393023248837e-05
-1.92456616423974e-05
-2.61517531725041e-05
-2.60668307798998e-05
-1.26495534312608e-05
-3.57113674545593e-05
-1.89845887454716e-05
6.75804065758592e-07
-3.1818371371805e-05
-2.87203912768429e-05
-1.36098026898113e-05
-2.88675082090964e-05
-3.32322596429704e-05
-1.14099562112954e-05
-4.96575544076647e-05
-2.41271634137856e-05
-3.80918409253363e-05
-2.08483623971473e-05
-1.7887533955191e-05
-2.81462249713104e-05
-2.73344982392112e-05
-2.75759829041494e-05
-4.91909742665015e-05
-2.03152445218525e-05
-2.72100232501532e-05
-2.69493521541409e-05
-2.80070381227942e-05
-2.45931140729454e-05
-3.64714590008752e-05
-1.29073211026113e-05
-1.49513505408533e-05
-1.33174302401783e-07
-6.43496377521537e-06
-2.08331733730641e-05
-1.77177542150734e-05
-2.48881211703644e-05
-1.44592629466848e-05
-1.58150312835532e-05
-2.27147134718421e-05
-1.7425309225519e-05
-1.70805547343982e-05
-1.86791214489365e-05
-4.47320066842029e-05
-2.72211972767414e-05
-2.45303732398623e-05
-3.319562197002e-05
-3.3969709706259e-05
-3.4290279922447e-05
-2.47945460312726e-05
-2.87387312940151e-05
-2.25541683160202e-05
-2.65303418174886e-05
-3.82607103132025e-05
-3.72583466191029e-05
-1.71912491889382e-05
-2.76849961608399e-05
-4.61810898641526e-05
-2.66975233753076e-05
-2.96547651550484e-05
-3.6472044634156e-05
-4.57694833192742e-05
-2.9624278508386e-05
-7.72752977273915e-07
-2.39724733555599e-05
-3.27124548943314e-05
-1.1136532172268e-05
-3.5584717126823e-05
-2.20109515498173e-05
1.42469629674923e-06
-1.51359901901277e-05
-1.19551857720781e-05
-1.07639355947978e-05
-1.57395223410428e-05
-3.17026715413715e-05
-1.65652397628049e-05
-2.08974122745535e-05
-3.55504608035442e-06
-1.64218750898842e-05
-6.77583455933675e-06
-1.756187410854e-05
-2.69097335606763e-05
-2.86656593232194e-05
-2.58969956616065e-05
-2.32590524312112e-05
3.34337260842284e-06
-2.31064440115246e-05
-2.99333845557689e-05
-2.33549474584544e-05
-1.86935646475781e-05
-1.94387008550432e-05
-2.96323977258546e-05
-1.44132490748181e-05
-1.32185800466313e-05
-2.74216937804984e-05
-2.57922251707783e-05
-4.17904165564296e-05
-2.28803113814146e-05
-9.78096491752083e-06
-4.0796866901479e-05
9.34100002337067e-07
-2.36499840889864e-05
-3.93703110252637e-06
-2.15933853952898e-05
-4.36376031580349e-05
-3.18031884069087e-05
-1.17014725630937e-05
-1.37990386173574e-05
-1.08143413640143e-05
-2.17954231464873e-05
-2.28095894449255e-05
4.1898434462972e-07
-3.19553577780682e-05
-3.13542109340091e-05
-1.76074591576702e-05
-4.08754392544806e-05
-1.22397453171868e-05
-1.25228990867017e-05
-8.64890499668145e-06
-2.39251285939626e-05
-3.16895611973795e-05
-4.64556067686517e-05
-1.81421553906061e-05
-3.46691442587954e-05
-2.78278395088396e-05
-1.16540436753385e-05
-3.0881090459516e-07
-1.05114926081958e-05
-2.75581233284321e-05
-5.70040750766334e-06
-2.95013994600327e-05
-2.07669680815414e-05
-2.79650515441737e-05
-1.12172601191411e-05
-3.17393579660812e-05
-3.79725783289578e-05
-2.12531727415601e-05
-1.62226349652975e-05
-2.68171154656332e-05
-2.08885967378068e-05
-8.95958617223347e-06
-2.07211574497456e-05
-3.79064115462471e-05
-2.06722159160835e-05
-1.30551190693908e-05
-2.73184456609335e-05
-1.82124956564284e-05
-2.52025211339147e-05
-3.10925875573183e-05
-1.33089709807841e-05
-4.86677509276337e-05
-1.81552178796638e-05
-6.23152573803108e-06
-1.14555205090818e-05
-1.68605484321834e-05
-2.67546724149162e-05
-2.67305042068328e-05
-2.58014605549539e-05
-3.04565671879424e-05
-1.39698693520167e-05
-2.60098973917681e-05
-3.57627687634134e-05
-2.2044556298364e-05
-3.25532939393041e-05
-3.35604072352113e-05
-2.8336228069725e-05
-4.04156088873621e-05
-2.95393903573966e-05
-1.54244416260551e-05
-2.72755653530257e-05
-1.92910471243682e-05
-3.44963776578797e-05
-1.75522611969734e-05
-2.49209262294788e-05
-1.45784818630205e-05
-2.50430471836709e-05
-3.50883732789873e-05
-2.14772030947748e-05
-7.37977439498918e-06
-3.07479831636755e-05
-1.93219414589002e-05
-4.23577049195401e-05
-2.22021724594857e-05
-1.97720807958876e-05
-6.65147702338963e-06
-2.84746206706524e-05
-3.76626253976505e-05
-1.14007314234202e-05
-6.05789803421613e-05
-6.84103609172188e-06
-1.46084780292052e-05
-1.94215633567448e-05
-1.2035820887261e-05
-1.7644086886413e-05
-3.35725224087871e-05
-3.31482743248573e-05
-1.98587971051027e-05
-3.14918850786791e-05
-1.05901053656274e-05
-1.3021016309361e-05
-2.1071472982592e-05
-6.8948536473816e-06
7.44857879107121e-06
-2.02760399325417e-05
-1.97424386329228e-05
-2.83848022573231e-05
-3.09167030441047e-05
-2.1917987574777e-05
-4.37812944883616e-05
-4.3895424276474e-05
-4.08878237422729e-05
-2.37774429819038e-05
-1.19266496153071e-05
-1.65201945537355e-05
-2.23346669758031e-05
-4.02681225606784e-05
-2.3807646500406e-05
-3.21544634175074e-05
-1.73876610111716e-05
-2.06260332802663e-05
-7.10684984635654e-06
-2.69385913567896e-05
1.04301174699216e-06
-2.54965931835839e-05
-2.8240034895532e-05
-2.59684403137374e-05
-2.40101687559219e-05
-5.0651705966912e-06
-2.69694823950184e-05
-9.00578983017862e-06
-6.47440246186403e-06
-4.60474967217121e-05
-3.82669011614527e-05
-1.70716936089811e-05
-1.18570825562848e-05
-2.18366734590792e-05
-1.91297425958442e-05
-2.47030319602835e-05
-2.70593785410737e-05
-1.15131378742678e-05
-1.41361192628127e-05
-1.98107773419014e-05
-3.71448563565811e-05
-2.61283453835235e-05
-1.17560202704916e-05
-4.13218226888998e-06
-5.04516826719398e-05
-2.39888886349985e-05
-2.31760921487298e-05
-2.79920242743869e-05
-2.73923255854724e-05
-2.2862092237609e-05
-2.39918984240269e-05
-5.3288856685833e-06
1.19158468340676e-05
-2.43180714597776e-05
-1.78951939933487e-05
-3.71654666790027e-05
-1.95368424391852e-05
-1.14118414918899e-05
-8.87701422269335e-06
-2.37980685730547e-05
-2.05038974970239e-05
-4.21601812311148e-05
-1.98171907504782e-05
-1.52711344362338e-05
-4.07887606871265e-05
-1.75723516457524e-05
-2.88537647646874e-05
-3.72133437878011e-05
-2.01191023754043e-05
-3.12931813054502e-05
-1.98031187725739e-05
-3.86834507877713e-05
-1.63073514651676e-05
-1.86144554931968e-05
-3.25378767840755e-05
-2.12584681741655e-05
-5.72321951007379e-06
-5.89624507061783e-06
-2.34227155655496e-05
-1.18139324830005e-05
-4.05356073879144e-05
-1.98817437516964e-05
-1.8060174900358e-05
-2.18602226978876e-05
-1.40137214667076e-05
-1.31291423841002e-05
-1.33170595711262e-05
-2.34564098830693e-05
-1.31061108767051e-06
-2.00613919734075e-05
-4.37016227990289e-05
-2.80428731567224e-05
-2.17970080280803e-05
-2.56563966084715e-05
-2.92451198810996e-05
-3.19764598436467e-05
-1.26732456864541e-05
-3.20269989621851e-06
-2.8740911106407e-05
2.9380455052458e-07
-1.64470984431457e-05
-2.37281872935354e-05
-8.58282807119698e-06
-2.10611909127429e-05
-3.77079363390407e-05
-3.05802338765402e-05
-1.55162720774646e-05
-1.59774302051879e-05
-1.40014790289019e-05
-3.73983079168918e-05
-3.64611832251449e-05
-2.70772983740677e-05
-1.30249837119929e-05
-4.19607008244416e-05
-3.81073201667183e-05
-3.14886060549259e-05
-2.76088610343216e-05
-1.11458336019292e-05
-3.8163958719824e-05
-2.48971066459929e-05
-3.59333413830609e-05
-2.45771991983377e-05
-3.91532611305747e-07
-2.85452930887736e-05
-4.55022043644638e-05
-1.9612934311939e-05
-3.20238482005504e-05
-5.18428274043268e-05
-4.36607318399929e-05
-8.68661690673175e-06
-2.57024756544894e-05
-4.25706621361388e-05
-2.45305332222402e-05
-2.18904333085329e-05
4.92516368233487e-06
-3.83174495088345e-05
-2.09114969265215e-05
-2.97868128250507e-05
-3.20838299245731e-05
-2.08381222392522e-05
-2.68897779506686e-05
-3.25617595954262e-05
-2.06891622126648e-05
-1.63986012143541e-05
-2.36398433021212e-05
-3.89077293429021e-05
-3.86300545522953e-05
-1.42872057467741e-05
-7.39108548800656e-07
3.54974872934324e-06
-1.17879719377187e-05
-1.20213998400731e-05
-1.73015894065811e-05
-4.18205523533835e-05
-1.40385322622976e-05
-2.95078827005144e-05
-1.02870891659944e-05
-5.65485710079236e-06
-2.46874636860342e-05
-4.10751767036575e-05
5.98932747843888e-06
-3.3261251753586e-06
-2.73321387157322e-05
-2.21909447037835e-05
-2.93175875195556e-05
-3.30921906017172e-05
-1.8316130716447e-05
-1.81353307387985e-05
-1.69514733881462e-05
-2.22825819940545e-05
-2.50528498783642e-05
-1.44027055258735e-05
-2.04360445469743e-05
-1.91107968205734e-05
-1.96209680873816e-05
-3.51521544239246e-05
-2.08446022505336e-06
-3.39903293904742e-05
-1.22096936427261e-05
-2.11197878511156e-05
-2.18151215890085e-05
-1.81417917698925e-05
-2.39200670663802e-05
-1.37899636974287e-05
-8.16387001434608e-06
-3.50516243008094e-05
-2.63561737349842e-05
-1.01581648157204e-05
-1.02116544542592e-05
-3.07464674390255e-05
-4.03956402864497e-06
-1.48684994624043e-05
-2.54305628174666e-05
-3.02286322105718e-05
-3.0978763066037e-05
-1.23993898658032e-05
-1.89254935145472e-05
-3.62947950705344e-05
-2.3334501075289e-05
-2.39516930248398e-05
-2.25541127358436e-05
-1.99920005833019e-05
5.33849956452169e-06
-2.47107070356865e-05
-2.87794874713765e-05
-2.61871085233309e-05
-2.1956959192475e-05
-3.33664682005199e-06
-1.92762697187052e-05
-2.12591014114088e-05
-2.59624112195234e-05
-2.59220581594326e-05
-1.16151468767981e-05
-2.99247779778453e-05
-2.18559412110625e-05
-3.33671102104474e-05
-4.80487038509163e-05
-2.97875501208987e-05
-2.01004983182032e-05
-2.62474778301747e-05
-1.6033224517785e-05
-2.41898870436894e-05
-3.47681044779659e-05
-1.07186910252401e-05
-2.1314132798105e-05
-2.23657245195551e-05
-2.93518087748906e-05
-3.59359938895298e-05
-1.8904794704541e-05
-4.14517684882974e-05
-2.3120218305516e-05
-6.365973345813e-06
-5.01388986031636e-06
-2.66129114735705e-05
-1.44325504695639e-05
-1.32363378789874e-05
-2.29071604765208e-05
-1.3031465318909e-05
-1.56771445545539e-05
-1.85224977580642e-05
-1.14487057349363e-05
-1.21970563238597e-05
-4.35924055975917e-05
3.37638615376488e-06
-3.51936552163342e-05
1.75385815551472e-05
-3.7138012049745e-05
-2.86236735563978e-05
-2.37673335108151e-05
-2.12924674343231e-05
-1.21801276759637e-06
-4.46758130963101e-05
-2.93541060834963e-05
-1.08709757703567e-05
-2.9033597489976e-05
-1.67470447311989e-05
-1.95405417026693e-05
-2.11862685383247e-05
-1.87336447619412e-05
-2.7459610765367e-05
-2.92121766328068e-05
-3.60592068948558e-05
-1.02208390564527e-05
-2.48463996005552e-05
-3.4263671789327e-05
2.45915018934137e-06
-3.61068125766718e-05
-1.65382463731283e-05
-2.45110741526215e-05
-3.08940521254468e-06
-3.09904870258017e-05
-1.41023415171305e-05
-3.44730048636727e-05
-2.51684480402293e-05
-1.88836485910353e-05
-1.44558288899473e-05
-6.10796527194352e-06
-2.73264637484909e-05
-1.15251669729866e-05
-2.75564501996045e-05
-2.49302399485001e-05
-6.61248626152455e-06
-3.81413944113876e-05
-5.47291064926071e-06
-3.70376186019601e-05
-5.29539788783088e-05
-1.369343371169e-05
-1.74821065773219e-05
-3.76526178063104e-05
-2.40010536141643e-05
-2.82156627763597e-05
-6.91671500948938e-06
-1.8326170621405e-05
-3.31011877939377e-05
-2.43221077799156e-05
-4.3419050540697e-06
-1.23990414026917e-05
-2.61655906848981e-05
-1.90378527519505e-06
-1.39227829505161e-05
-8.66617144344281e-06
-2.74039264178629e-05
-1.43984514029729e-05
-7.22819390705606e-06
-2.96399988504568e-05
-1.84341447164085e-05
2.16285919366111e-06
-3.25941908502529e-05
-1.78030589175102e-05
-1.08971797688284e-05
-3.14307560414436e-05
-2.62249473368453e-05
-2.52184483102389e-05
-1.65045646352888e-05
1.08284606959619e-05
-4.31997444236092e-05
-2.28889547927164e-05
-2.00618379617749e-06
-2.23023038132006e-05
-1.56410335699473e-05
-1.98755452001137e-05
-3.2176550179766e-05
-3.79082664385792e-05
-9.47460526912667e-06
-4.68101503992232e-05
-1.58741944111981e-05
-3.11693787457508e-05
-4.78394893094445e-05
-7.10894088414455e-06
-2.32783057504577e-05
-3.19329206116363e-05
-3.56695441413467e-05
-6.36112542164882e-06
-8.74936022803367e-06
-3.15084769755346e-05
-7.88730881466722e-06
-2.62085296622537e-05
-2.44470412075707e-05
-1.57183657960434e-05
-3.10280709347468e-05
-2.71910075094336e-05
-3.13532790905276e-05
-1.66135069195185e-05
-4.67980653440992e-06
-3.22587010574299e-05
-2.22354406681474e-05
-2.03041981652632e-05
-3.91511345184806e-06
-2.25298681120877e-05
-2.80465231270527e-05
-1.54165960906609e-05
-2.4616256360647e-05
-1.06014691943019e-05
-2.31781126073701e-05
-3.22879559357739e-05
-1.2077135619494e-05
-2.7971574017658e-05
-2.95398327013922e-05
-8.13582760799203e-06
-1.95934806589212e-05
-1.9533572622696e-05
-2.2612467464525e-05
-3.52705488660216e-05
-4.40503349893928e-05
-2.11016364216486e-05
-6.50174622571175e-06
8.30122391855698e-07
-3.8722600540953e-05
-3.87259463041516e-05
-1.84485677946455e-05
-1.36575257497547e-05
-4.69825046544584e-05
-1.85643761129804e-05
5.03097788217677e-07
-2.65115866349516e-05
-2.55762734564645e-05
-1.61931030605578e-05
-8.35085711923204e-06
-2.97902426467922e-05
-1.24535712322242e-05
-4.95103433301297e-05
-2.44254369918837e-05
-3.27294398235942e-05
-2.3260268241694e-05
-2.60180162309425e-05
-4.18461982484421e-05
-2.73611335426421e-05
-1.39126262765475e-05
-1.59248930777447e-05
-8.71450420319526e-06
-1.4541167762378e-05
-1.94622473413588e-05
-4.47988292800124e-05
-1.64843408947452e-05
-3.79270522174981e-05
-3.5943847886327e-05
-1.82580330015605e-05
-1.95137989752858e-05
-1.06109715376645e-05
-2.89281536461856e-05
-1.12741526176859e-05
-3.87090647311291e-05
-2.37553175027195e-06
-5.05171861012437e-06
-1.93937917520437e-05
-2.65803683390353e-05
-2.57452743642227e-05
-2.09475321413147e-05
-3.4499106394062e-05
-2.55077469078757e-05
-6.75490852097035e-06
-1.32401297123385e-05
6.88979611810969e-06
-7.03537761573245e-06
-3.34781404980089e-05
-2.15396364426689e-05
-7.36242105492508e-06
-2.82361326012804e-05
-4.45926336055373e-05
-2.32000906870749e-05
-9.92460375020312e-06
-1.15243327073806e-05
-2.26482075136389e-05
-3.85031880740537e-07
-2.76402784583812e-05
-3.90427714706399e-05
-4.02550022833416e-05
-2.19733843134431e-06
-1.08858644358088e-05
-2.55191300374574e-05
-1.91561169666462e-05
-7.06412024843833e-06
-2.77984583718736e-05
-1.84525137172431e-05
-2.68344378958106e-05
-2.22039405928749e-05
-1.73418403010713e-05
-1.0138051674379e-05
-2.37612307692334e-05
2.57300629258154e-06
-1.69875222805185e-05
-2.33243724396369e-05
-5.95588600901192e-06
-1.90807126957181e-05
-2.41890065454506e-05
-2.90651103785417e-05
-2.01066838446074e-05
-2.65386769904254e-05
-3.23793798242372e-05
-1.62018295695804e-05
-2.18947119196804e-05
-9.44333707057745e-06
-3.63285419394304e-05
-1.51741064223237e-05
-3.97154323618289e-05
-3.02374489415194e-06
-1.72925804293277e-05
-2.79228847050822e-05
-3.05111863211892e-05
-1.92219398004986e-05
-1.30923548581021e-05
-2.56622379568038e-05
-1.45004360458033e-05
-7.62206446540287e-06
-8.26116481766313e-06
-2.40502503308953e-05
-2.18891852668772e-05
1.08605448626648e-05
1.17982537949594e-05
-2.60399502106927e-05
-2.53141736769406e-05
1.52697998036175e-06
-2.09156962812764e-05
-1.61515079207491e-05
-9.40159528984108e-06
-5.71922141001063e-05
-3.25746391736717e-05
7.51471396103941e-06
-4.29948351465267e-05
-2.37645023254566e-05
-4.15993789403698e-05
-4.24434906914495e-05
-1.59715961330755e-05
-1.88337314029862e-05
-1.71430138913926e-06
-3.13570900294195e-05
-5.91627242269474e-05
-3.11379588131172e-05
-2.68908898015004e-05
-2.19942890334932e-05
-1.84262218918251e-05
-2.9259181270132e-05
-1.02636225910139e-05
-4.29578394899892e-06
-3.41985097385642e-05
-1.84850007354544e-05
-1.83614596055764e-05
-3.13670893408516e-06
-4.05387360556897e-05
-2.95578679406101e-05
-1.73132765940885e-05
-7.9537985930102e-06
-2.13941515501623e-05
-2.65199932593791e-05
-1.88530766087861e-05
-1.21247196108951e-05
-7.64135837411109e-06
-1.33485530860168e-05
-2.00736027844355e-06
-1.04147413078777e-05
-2.38173482546217e-05
-3.1593457288929e-05
-2.04532750482309e-05
-1.12850034157546e-05
-1.80636188405521e-06
-1.12037484900644e-05
-2.56122869924248e-05
-3.24905574903649e-05
-2.3340670257075e-06
-1.50310541896129e-05
-1.892683341545e-05
-3.41464963193238e-05
2.57091100756923e-06
-8.08266410062401e-06
-2.55649878027941e-05
-3.21376391045238e-05
-5.18232403284029e-05
-2.13427414767759e-05
-1.85463394649805e-05
-5.56873470540443e-05
-2.65006832054468e-05
-2.92925555114782e-05
-3.15546433960455e-05
-1.85703855229964e-05
-1.66154340886495e-05
-2.2842332679548e-05
-4.72788220599046e-06
-1.79642186940048e-05
-1.7461791061985e-05
-3.93741771916834e-05
-2.96865355527217e-05
-3.05586573597054e-05
-1.38952836550364e-05
-3.13282760525094e-05
2.22299552353191e-06
-3.33454246155081e-05
-3.37725413198219e-05
-2.21631776637468e-05
-3.20120926635563e-05
-1.01145491873178e-05
-2.41071196662161e-05
-3.16040818512401e-05
-3.108691638581e-05
-1.7992614672573e-05
-1.32200608640189e-05
-3.79166769322566e-05
-7.85056077491216e-06
-2.39910833918544e-05
-1.22957448590466e-05
-3.74287004053166e-05
-1.79372665138168e-05
-1.16151858051066e-05
-3.21315105372485e-05
-2.2901208415007e-05
-3.7124454715853e-05
-7.89061705303849e-06
-2.4952650502163e-05
-1.68481160176949e-05
-4.08069263620109e-05
-2.04900579766124e-05
-3.70723904081589e-05
-1.73349596221736e-05
5.08658861702964e-06
-1.38749078550936e-05
-1.24371795152991e-05
-1.88595662072445e-05
-2.55450718898764e-05
-1.16962309101376e-05
-1.85701143821939e-05
-3.63122857438326e-05
-6.74971783592045e-06
-3.32964839082595e-05
-7.46717147576946e-06
-2.27484623466425e-05
-4.45747714471218e-05
-1.06748166605229e-05
-2.90147697833113e-05
-2.65257464979523e-05
-5.30406187521632e-06
-1.42087911058711e-05
-6.94152221149962e-07
-1.28527379714175e-05
-8.82803324585391e-06
-1.44300844227108e-05
-3.16609295012036e-05
5.8633841037554e-06
-3.30598795561343e-05
-1.76604614345903e-05
-4.03186949054873e-05
-2.96458923579783e-05
-3.90305992776701e-06
-1.4625249628309e-05
-1.95575851084706e-05
-2.57245063123168e-05
-9.14160035449284e-06
-2.86565550260094e-05
-3.75277076331995e-05
-3.24129253558283e-05
-2.72869610499704e-05
-3.4397343975442e-06
-2.77992998367523e-05
-2.54495377556551e-05
-3.45844516347032e-06
-3.25108725452284e-05
-8.26517880318192e-06
-1.02946859185334e-05
-8.90341995101247e-06
-2.66705259311653e-05
-3.30660845955312e-06
-3.04429410288729e-05
-3.06282952081192e-05
-2.44805842462725e-05
-1.35020662894085e-05
-3.4984415798026e-05
-2.39679252036166e-05
-2.24577813684401e-05
-2.93937755125812e-05
-2.57685224505249e-05
-7.27564396972994e-06
-1.77592266045658e-05
-2.44457189660829e-05
-1.28267951057664e-05
-7.51149836686031e-06
-1.76810736916529e-05
-1.77642776972024e-05
-2.35956925739834e-05
-1.96372714549579e-05
-2.49265950937838e-05
-1.66455483972541e-05
-2.05701992939421e-05
-1.97554558753691e-05
-1.31851258352872e-05
-1.40004469413202e-05
-2.69584845841453e-05
-1.7005273263917e-05
-9.51433801136393e-06
-3.81440602163574e-05
-1.31925266639748e-05
-3.0699494392202e-05
-7.33261225617186e-06
-1.93208297703047e-05
-8.4021182761357e-06
-2.80416535900168e-05
-7.45206612358473e-06
-2.20265289933081e-05
-1.89232167243024e-05
-1.52831456055283e-05
-1.41505135789418e-05
-7.65768175866763e-06
-2.84464937859356e-05
-8.54331819635056e-06
-1.71534532239513e-05
-2.71036418899732e-05
-4.43338114657592e-06
-2.80083857574255e-05
-1.1969597190164e-05
-3.48275473280421e-06
-3.03064318713955e-05
-2.60997200421849e-05
-2.80681506906738e-05
-7.74867622288279e-06
-1.30832600780576e-05
-4.28105194380727e-05
-2.80551200031651e-05
-1.9087765613848e-05
-1.50831327153172e-05
-3.08552624825142e-05
-2.90747246612291e-05
-1.07545339208979e-05
-1.3948053670944e-05
-2.71594497373027e-05
-1.54856020515333e-05
-3.20653974436211e-05
-1.73745013465721e-05
-1.63853816400223e-06
-2.68147640499918e-05
-1.6353088278515e-05
-1.40468685057117e-05
-9.26681471759725e-06
-3.20938171171368e-05
-1.41766997622397e-05
-1.81277686162141e-05
-3.67735758871193e-05
-1.52559050929348e-05
-1.49352502929598e-05
-3.10079081739396e-05
-3.75429301981294e-05
-5.64428035909299e-05
-4.17444758667032e-05
-1.61495300358436e-05
-3.05298193270208e-05
-2.41017299173114e-05
2.08265831834824e-06
-3.3831588048828e-05
-8.10953002161953e-06
-2.2500971502485e-05
-3.59378229634497e-05
-2.59611454178904e-05
-1.40959878608705e-05
-3.04151981187064e-05
-2.72958017010919e-05
-2.45872360375429e-05
-2.10767961176585e-05
-1.48686776299212e-05
-5.38548325478204e-05
-3.92325658748365e-05
3.115614019603e-06
-5.03986986592096e-06
-1.42092079464344e-05
-3.21930043817879e-05
-2.93444628993333e-05
-5.39712204622269e-06
-3.27724025549538e-05
-1.78088610876125e-05
-4.62039218701461e-05
-6.33818713727075e-07
-2.83907398016145e-05
-4.79442941115129e-06
-1.3703266447149e-05
-1.58525852537004e-05
-5.37947431322464e-05
-9.11111246939525e-06
-1.59340767929627e-05
-3.36061267630854e-05
-1.37794876354582e-05
-2.73255050760165e-05
-2.99611686489361e-05
-1.99884820520215e-05
-4.00307916334585e-05
-2.08730541176052e-05
-8.50363390652138e-06
-3.6442008932482e-05
-1.65528881301827e-05
-1.59098326274374e-05
-8.61528529211541e-06
-2.17580091371313e-05
-4.43260674714393e-06
-2.15532110070255e-05
-5.49930185058694e-06
-9.26974919380281e-06
-3.20847712196153e-05
-2.04124613187386e-05
-1.93292010336115e-05
-2.7828303055762e-05
-2.66105623141655e-05
-1.96210257576057e-05
-3.50661212275334e-05
-6.4449034523347e-06
-2.20655727688667e-05
-1.94251171420485e-05
-9.5130150929107e-06
1.3843872615723e-06
-4.28146671270094e-05
-1.71429490865487e-05
-3.18654246247175e-05
-1.25425429802425e-06
-1.5423103808093e-05
-1.39475171670634e-05
-2.99983624506222e-05
-3.46915513521813e-06
-1.11849646893816e-05
-1.95931684594447e-05
-2.10622886264268e-05
-2.98021466438942e-05
-2.46777640256394e-05
-2.40247047052198e-05
-2.03785580869831e-05
-3.27050990669148e-05
-1.48057033431848e-05
-9.36323772978593e-06
-3.78155449096672e-05
-1.24478671357155e-05
-2.67836907544145e-05
-1.20532123293312e-05
-1.66227882861864e-05
-2.99059953472275e-05
-3.27144821595995e-05
-1.15238026601811e-05
-4.08106983091462e-05
-2.40949620661322e-05
-2.49994763172055e-05
-2.96513803845147e-05
-8.59565793159049e-06
-2.15048735112153e-05
-2.18668371463809e-05
-2.11142230617428e-05
-2.58160110597931e-05
-8.01704194179433e-06
-2.21158988613982e-05
-2.72175136436419e-05
-2.44580544833479e-05
-3.03682595613557e-05
-3.82371181180023e-05
-7.75390723132166e-06
-9.97561113621049e-06
-4.39250069324669e-05
-3.46855900537786e-05
-3.41468744510237e-05
-2.88230296362687e-05
-1.20033925647265e-05
-4.99177683309682e-05
-3.3654830559142e-05
-3.54104673249382e-06
-2.39464203155164e-05
-2.47044037236769e-05
-2.07943263787739e-05
-3.20762206052094e-05
-1.20092759651756e-06
-3.41614512622163e-05
-7.37858836636594e-06
-1.13618390436887e-05
-1.44904766555508e-05
-8.70680712090271e-06
-1.95194938066992e-05
-1.8359198962016e-05
-1.18863076531541e-05
-1.97250121988234e-05
-1.50577654374015e-05
-1.69351693815576e-05
1.65657953222369e-06
-3.28027965051407e-05
-1.51352697727757e-05
-3.91827308730531e-05
-1.42198530681883e-05
-4.12376789711415e-05
-3.70915117291719e-05
-2.31186946216931e-05
-2.9022537637181e-06
-7.39237285153265e-07
-4.06425659845088e-05
-1.21410781236065e-05
-2.34190744879501e-05
-3.81841629898107e-07
-1.14290400536623e-05
-3.01058833988138e-05
-1.24208914578282e-05
-5.72338440135209e-06
-4.33488630610398e-05
-3.45196425238834e-05
-1.36820993445115e-05
-3.60588050157016e-05
-1.56718958561049e-06
-8.88153227685323e-06
-1.42279493392202e-05
-1.62406424048545e-05
-1.0441647444786e-05
-1.89480275967446e-05
-4.97021054987813e-06
-1.86544171365911e-05
-1.61232943763216e-05
-2.23132191640312e-05
-3.25204363484836e-05
-4.14715221674286e-05
-1.54090473235713e-05
-1.36651325266913e-05
-3.14644931584001e-05
-2.84449708717866e-05
-1.65633659759152e-05
-2.57835551989132e-05
-2.23923806667832e-05
-1.49183992831297e-05
-3.52293579272164e-05
-2.80766908417883e-06
-3.8394711529351e-05
-1.02442241442087e-05
-1.20660200711717e-05
-3.01950992353699e-05
-3.0864059871142e-05
-1.24189656502654e-05
-1.84375090766518e-05
-1.41886486197916e-05
-1.0878854010946e-05
-1.39575717813638e-05
-7.67207495691044e-06
-2.57410338699984e-05
-2.32970477765524e-05
-4.61227549288534e-06
-4.23223870938676e-05
-2.7861778222776e-05
-1.78357171235189e-05
-3.63328492707147e-05
-1.45480086915325e-05
-2.27900648065588e-05
-3.79085363875442e-05
-2.97320369207997e-05
-2.73980342089992e-05
-4.04013774882683e-05
-3.30777501824857e-05
-1.50712541892939e-05
-4.07756753240106e-05
-1.9879471702605e-05
-3.63418191526386e-05
-3.82262044698972e-05
-4.12844115616369e-05
-2.2036303400141e-05
-2.66479867085808e-05
-2.34722154647189e-05
-3.48731038970162e-05
-3.59179832197583e-05
-2.80401420115588e-05
-3.08887434412e-05
-9.66327667704247e-06
-2.53594471080994e-05
-2.01974299330306e-05
-1.83077206075971e-05
-2.51373949762915e-06
-4.25394710365113e-05
-2.2209922799625e-05
-2.56226776055227e-05
9.26474092967051e-07
-2.73696807672798e-05
-2.85235583431295e-05
-1.36566195044576e-05
-4.53520071105594e-05
-3.12005467279626e-05
-9.81881370173301e-06
-4.29078895450896e-05
-4.17072661445097e-06
-2.52499777161167e-05
-4.12766370540617e-05
-2.68241029671714e-05
-8.38617329380809e-06
-1.90867119696492e-05
-1.8442112689615e-05
3.11689149577145e-06
-2.5515471184625e-05
-2.96134658968753e-05
-1.69151651284953e-05
-1.69289917446873e-05
-3.97114137522454e-05
-1.65839799261421e-05
-3.45430810635216e-05
-3.67376004958005e-06
-8.74095820597749e-07
-4.00952556085641e-06
-3.19657180230214e-05
-3.64652845477989e-05
-1.22517381198301e-05
-3.55644831423754e-05
-1.2419161866926e-05
-2.13455496468647e-05
-1.88754320214063e-05
6.235498125076e-06
-3.97700925565733e-05
-9.2416217544703e-06
-2.75786453772099e-05
-1.43854853365194e-05
-4.32603913160915e-05
-1.48476684818648e-05
-1.85538467122913e-05
-1.44833960942078e-05
-1.14386321982138e-05
-1.60896601943995e-05
-1.3411611072339e-06
-2.18403758631631e-05
-2.63654817072767e-05
-1.45280464500162e-05
-2.54194398527507e-05
-1.71919717211088e-05
-8.74066183891336e-06
-1.83181416399966e-05
-4.27114709337634e-05
-1.19219101652758e-05
-2.60816626965726e-06
-1.05439134766578e-05
-2.81556144048608e-05
-3.15320667573406e-05
-4.08004896545643e-05
-1.45261202318532e-05
-3.38367634281319e-05
-3.72488289612254e-05
1.01034576207674e-05
-7.1797586211496e-06
-2.14330137840226e-05
-1.67402148623662e-05
-1.86377543202158e-05
-2.70708007212477e-05
-1.07240738386947e-05
3.73965510054148e-06
-1.4935109005469e-05
-2.28047078883447e-05
-3.49804396438864e-05
-1.83075171456443e-05
-1.78277480150185e-05
1.02280430026982e-06
-2.51677651365507e-05
-1.57850943466595e-05
-3.30428595516345e-05
-1.32410473163594e-05
-4.52621103065431e-06
-2.77026804165153e-05
2.63963091991033e-06
-2.41475119047085e-05
-1.43356668282153e-05
-1.3940929691675e-05
-1.99075598636455e-05
-2.15295074018457e-05
-1.60450123531131e-05
-2.74425903031278e-05
-3.04937920142983e-05
-1.82563661860847e-05
-1.35837886538827e-05
-1.07511413876077e-05
-3.67175856743873e-05
-7.11020679634344e-06
-1.75248998364292e-05
-1.64837611268965e-05
-2.51070849124303e-05
-3.56724944882703e-05
-2.4603764534743e-05
-8.49957074030068e-06
-1.7025922095072e-05
-1.07575628772971e-05
-2.91031449179985e-05
-1.45577224893618e-05
-1.85306311695269e-05
-3.10520493447554e-05
1.23064301869703e-05
-7.96856285587984e-06
-6.03690761738657e-06
-1.33890579661171e-05
-7.23844571793029e-06
-2.51190089281964e-05
-4.75455648178947e-06
-3.52768839149806e-05
-3.03796997990564e-05
-2.21612380162247e-05
-9.60157999795141e-06
2.06676532682019e-06
-2.62798278316219e-05
-3.37104148710057e-05
1.70924879421682e-06
-1.09096651492755e-05
-2.50841903590754e-05
-1.87833775316587e-05
-2.61008849370094e-05
-4.85533361958522e-05
-4.0648184416208e-05
-3.18717006422425e-05
-1.87842873918948e-05
-6.52471246543231e-06
-3.11924387431146e-05
1.79127276507925e-06
-1.29240207755743e-05
-2.40424493094618e-05
-2.12688688713435e-05
-2.24698210991224e-05
-4.87605249138237e-05
-1.50134607690702e-05
-5.24750480869251e-05
-1.08411616381845e-05
-1.57617755559658e-05
-2.46270364495429e-05
-1.35234224305877e-05
-3.33228814955663e-05
-1.93812317978422e-05
-1.30102860911928e-05
-3.85546808143539e-05
-2.01790571293809e-05
-1.56847621828321e-05
-2.37852969270583e-05
-1.95120904550898e-05
-1.62711597817401e-05
-3.04930589697795e-05
-1.87855800534574e-05
-2.82004932644456e-05
-3.19554601896013e-05
-1.85190870251386e-06
-4.30428861802961e-05
-4.23888102828707e-05
-1.92427350157771e-05
-3.89854006309585e-05
-1.32409650302994e-05
-3.75603754905014e-05
-4.81035406862062e-05
-1.89804127381993e-05
4.3742631905409e-06
-4.17024619920466e-05
-2.61332730715548e-05
-2.19796854064362e-05
-1.21041119575936e-05
-1.42979445594698e-05
6.28967756105091e-06
-9.72273538939258e-06
-1.80266170950304e-05
1.03648746437958e-05
-1.82575240557472e-05
-2.6761030490397e-05
-1.6373685608342e-05
-1.81175707262443e-05
-2.82717275503789e-05
-4.47522499153908e-05
-5.49005612307288e-06
-2.5460580747028e-05
-1.59543954251351e-05
-1.91118347378069e-05
-2.14051693416072e-05
-3.59357835617442e-05
-3.33784544522759e-05
-1.34625636022994e-05
-1.73378736173121e-05
-2.28538310908548e-05
-2.02285812821615e-05
-7.90186831564899e-06
-1.27282986414171e-05
-2.85802929166308e-05
-2.06889941063492e-05
-3.41454600344819e-05
-3.37866163478097e-05
-6.16526622329238e-06
-3.58797023510169e-05
1.96631023153273e-05
-8.84356701127373e-06
-2.38886922928062e-05
-3.76334347524309e-05
-1.86665125829466e-05
-1.96668062352197e-05
-1.61199767118262e-05
-3.34978268589477e-05
-3.69642569988957e-05
-2.75708083514213e-05
-3.73695874510369e-06
-6.40351914810383e-06
-2.4863584822444e-05
-4.27022427773345e-05
-3.8168830789471e-05
-3.43192443427022e-05
-1.91346548756211e-05
-3.59022190796296e-05
-7.04487798447833e-06
-8.32847116377556e-06
-2.32324512595285e-05
-7.97256874822247e-06
-3.68653764219346e-05
-2.53059376483892e-05
-1.61770642093183e-05
-1.35989068414688e-05
-1.47189739622259e-05
-1.58999948578766e-05
-1.85933681731217e-05
-2.44072623590491e-05
-3.58416297403035e-05
1.03483039577645e-05
-4.21473925895405e-05
-2.13699703705573e-05
-3.87861594990825e-05
-3.61233416028584e-05
-4.45783112734011e-05
-3.17156576240306e-05
-1.35797656915574e-05
-2.4894803857379e-05
-5.28327649569158e-06
-1.99098687903035e-05
-1.68947051971596e-05
-9.98204857043004e-06
-7.90029711739392e-06
-2.64827938525738e-05
-1.53029399722024e-05
-2.73694295643264e-05
-4.44574452388596e-05
-2.44696312441249e-05
-2.52573512550512e-05
-2.38179226129163e-05
-2.53671793477877e-05
-3.20488708300475e-05
-1.76139305283294e-05
-3.4888532744267e-05
-3.32455347634272e-06
-1.37598480586732e-05
-4.66068187590463e-05
-1.85090448068243e-05
-2.7236788744719e-05
-2.21712718357592e-05
-2.707469063407e-05
6.10864574308516e-06
-1.170214508183e-05
4.33978417767616e-06
-1.72062743431951e-05
-1.76120427689159e-05
-9.5709615283664e-06
-2.11820383257804e-05
-3.22159605332878e-05
-2.32269679764257e-05
-2.12968255948755e-05
-2.74234177294714e-05
-1.21006264351182e-05
-9.2146445029827e-06
-1.5454819815918e-05
-2.19598003793734e-05
-1.71574831901563e-05
-3.5602959106179e-05
-3.73858190549349e-05
-1.2734973065592e-05
-8.49033823541419e-06
-2.39730119109293e-05
-2.23268638096986e-05
-2.29821200364077e-05
4.50848675594356e-06
-1.09538189162251e-05
-2.3049585005007e-05
-1.45771029983351e-05
-1.2863636918628e-05
-2.30656263231506e-05
-2.23710051386274e-05
-2.94354323724442e-05
-3.19247981707161e-05
-2.93324911277695e-05
-2.43512576968013e-05
-3.19787592741101e-05
-2.57984838819998e-05
-2.85761832041622e-05
-4.19837779167854e-05
-1.89860621013262e-05
-8.96283011346357e-06
-1.98612725258221e-05
-1.20282931572053e-05
-1.7931853993615e-05
-1.32182575459145e-05
-2.66894614553615e-05
-3.08598263576069e-05
-3.23049599916413e-05
-4.01630247951769e-05
-2.21327330478535e-05
-2.34309455788067e-05
-3.09715302337283e-05
-4.43917762145373e-05
-1.98977508100114e-05
-2.64894943620655e-05
-1.47313486254636e-05
2.72922904773223e-06
-1.41045459350832e-05
-2.35874562835827e-05
-1.94678944948195e-05
-3.06511097515286e-05
-1.06198234703254e-05
-2.90081802900802e-05
-9.66623971022634e-06
-2.67100329372687e-05
-1.08077032278598e-05
-2.63369259029413e-05
-2.28066775412671e-05
-2.85978511094234e-05
-2.93104167872921e-05
-2.92089259332835e-05
-2.05035224884362e-06
-1.50955302286469e-05
-2.83513581307397e-05
-1.32708158388428e-05
1.21038202154875e-06
-4.13079553273226e-05
-2.66810517733573e-05
-1.16744762280311e-05
-3.66720501441258e-05
-2.91577279626775e-05
3.09865263322096e-06
-2.0009371372974e-05
-2.9770408585911e-05
-2.41255473928519e-05
-2.01379529951167e-05
-2.50726492920116e-05
-3.80052051780819e-05
-2.03688070898964e-05
-3.12058652826213e-05
-2.51217605680243e-05
-1.5108055153878e-05
-2.4990903563818e-05
-3.31948684839723e-05
-1.05564116194494e-05
-2.84614649209881e-05
-2.11005891009068e-05
4.66390598685979e-06
-3.13683053285311e-06
-1.15219999025373e-05
-2.94236780353156e-06
-1.29477009642444e-05
-2.96668373897246e-05
-1.51970141626161e-05
-3.31925811312556e-05
-7.85749449231106e-06
-2.26344109065385e-05
-1.6246069387871e-05
-1.12552940382183e-05
-1.25032325546044e-05
-2.12162555081114e-05
-3.07551522857895e-05
-2.77252602473851e-05
-6.06452659499923e-05
-2.7282672860642e-05
-2.60337456483873e-05
-2.51461710655497e-05
-1.87244892705824e-05
-2.10292501303732e-05
-2.52186597357058e-05
-2.43544202949865e-05
-6.675776454719e-06
-1.94153316692874e-05
-1.54087059337988e-05
7.3918285858102e-06
-2.26468196017083e-05
-2.93139441987074e-05
-6.84521606982996e-06
-4.38262093254289e-05
-1.8922867966626e-05
-2.44189352433193e-05
-3.12945740690493e-05
-8.54947556506383e-06
-3.96288057608807e-05
-1.67605205616304e-05
-3.18388899543641e-07
-1.58965498005938e-05
-9.20106313384551e-06
-3.77344677837414e-06
-3.15269862245693e-05
-7.78070889811626e-06
-1.73233789081174e-05
2.65188687603372e-06
-3.07177548467929e-06
-1.39709451181246e-05
-1.22029026848826e-05
-1.47114091951823e-05
-2.63533781377767e-05
-2.53880699634026e-05
-1.51125537166158e-05
-7.93684574918095e-06
-4.63688901159361e-06
-2.29513346732463e-05
-4.21264194404131e-05
-2.9729446526631e-05
-2.81453894999517e-05
-4.2324518280351e-06
-6.23572941620929e-06
3.94864579809733e-07
-1.29322371578206e-05
-1.34268917452761e-05
-1.00034182534557e-05
-1.81574673826512e-05
-1.69560262430903e-05
-1.80832470184333e-05
-2.24756060374968e-05
-8.73548285895463e-06
-2.03707851275407e-05
-1.88298566669544e-05
-2.05642246189034e-05
-2.13938663060699e-05
-1.93601029200456e-05
7.75442081002344e-08
-2.1201059026497e-05
-4.59461656285221e-05
-1.60836977106361e-05
-1.615857195756e-06
-3.18737931860507e-05
-1.24552516610354e-05
-2.25756799138721e-05
-2.11994334594176e-05
-1.69998481991134e-05
-1.68915869840881e-05
-1.24916929847568e-05
-1.69171003367976e-05
-1.77755178762653e-05
-8.5329583695227e-06
-2.71852583257699e-05
-1.66746202325006e-05
-2.03562281731e-05
-2.91742044686839e-05
-3.20440995575722e-05
-6.6032266440158e-06
-3.54660552931491e-05
-3.82890385712316e-06
-1.66029215983033e-05
-4.55634844822901e-05
-3.05428810357623e-05
-2.43930069603665e-05
-4.81773772193156e-05
-1.75859693785598e-05
-3.42930003813863e-05
-2.45200927991252e-05
-2.40606957847951e-05
-2.33296557022516e-06
-1.39321129386345e-05
-9.58372702893595e-06
-3.0132841080458e-05
-1.87533971930748e-05
-9.4453484413528e-06
-1.90699188836324e-05
-2.15699238116494e-05
-7.91422048784606e-06
-2.19133473173759e-05
-2.30624597311646e-05
2.74046052037153e-07
-5.81529045383442e-06
-4.09133290596572e-05
-2.28147537410008e-05
-3.12503941974467e-05
-1.73902401430903e-05
-1.08795261272179e-05
-3.4130114361891e-05
-2.74103648066303e-05
-2.03418478725657e-05
-1.25546481023707e-05
-4.72225556794191e-05
-2.53486216606154e-05
-6.69694191873044e-06
-2.67317777795365e-05
3.15951012441487e-06
-2.48894763043233e-05
-1.56851702129563e-05
-1.97135481044819e-05
-1.41363308007514e-05
-1.85898478426884e-05
-5.76046833989351e-06
-3.10500996861142e-05
-3.50617800862943e-05
-4.12549383113054e-05
-9.25938195150945e-06
-2.075540359591e-05
-3.75772149286358e-05
-3.37137885251143e-05
-2.17179083194015e-05
-2.02046586155805e-05
-2.46629320577873e-05
-3.35671695114083e-05
-3.19659630334912e-05
-9.42286356609901e-06
-1.94312695110309e-05
-1.91536455944393e-05
-1.75825639215384e-05
-8.60199110175848e-06
-2.2863386349908e-05
-8.89928703346424e-06
-1.27792914823478e-05
-3.1985737763845e-05
-5.24085368489411e-05
-4.88328320683922e-05
-2.71051438600007e-05
-3.32422241614267e-05
-2.95996285219741e-05
-3.10546588370823e-05
-1.79079924923356e-05
-1.1146427611094e-05
-2.17505604741019e-05
-1.95177207731978e-05
-2.68039723438957e-05
-1.86767926377274e-05
-1.59720908929404e-05
-2.51283223826526e-05
-2.46550171314498e-05
-2.55375845563137e-05
-1.83481858865067e-05
-2.01992713081511e-05
-7.78773862274977e-06
-1.41593273597678e-05
-2.00803086104765e-05
-3.50160193916234e-05
-2.74305662213054e-05
-2.84514854774205e-05
-2.73166922087583e-05
-2.86881616624045e-05
-2.65273301846822e-05
-4.06003802021387e-05
-3.25226025217468e-05
-2.30447273848679e-05
-4.46605060305177e-05
-5.13573319240042e-05
-1.74730311747058e-05
-7.20497430860455e-06
-2.86606046916576e-05
-3.90441958005708e-05
-2.35712358543046e-05
-2.39133988798338e-05
-8.36402016476004e-06
-2.39508429819976e-05
-5.89143517846957e-06
-1.51489798184809e-05
-1.54908183839222e-05
1.19611258033929e-06
-3.52776978016439e-05
-1.52416008353258e-05
-1.3304666753409e-05
-4.56964436551529e-05
-2.38994702748872e-05
-3.68775581597082e-05
-2.88571089068942e-05
-2.33399679676597e-05
-2.4879220675651e-05
-1.80723771249472e-05
-2.30503287182012e-05
-1.1451203939991e-05
2.10443050436801e-06
-2.85104835045584e-05
-3.46296277272323e-05
-3.65629047140017e-05
-2.72064317170482e-05
1.90291150582669e-06
-8.52261065067644e-06
-3.45375578496535e-05
-3.61076012188611e-05
-9.67375590681341e-06
-2.72208946814282e-05
-5.24238354495561e-05
-1.84322395530232e-05
-1.99817938740252e-05
-3.51872493355713e-05
-7.30340829933189e-06
-2.34313544750797e-05
-2.05115892276534e-05
-2.28994137786189e-06
-3.09185990181659e-05
-1.84163876601436e-05
-2.57417904104137e-05
-2.68743080405937e-05
-1.99710807487659e-05
-1.80065730083215e-05
-1.72737549609063e-05
-2.4094542008806e-05
-3.37406226416449e-05
-2.38500521475555e-05
-1.50931884750653e-05
-1.85153382101081e-05
-2.06603908982794e-05
-5.39790178678215e-06
-2.34319467063117e-05
-1.70458219291895e-05
-3.24665930723161e-05
-2.72642638606726e-05
-2.13520758175633e-05
-2.82606935752365e-05
-2.39242347154974e-05
-1.35304128971491e-05
-1.11759697733403e-05
-2.30963392349997e-05
3.3505423579921e-06
-2.36389109388766e-05
-1.55141375174696e-05
5.67455297048173e-06
-1.75366627006927e-05
-2.72801217646131e-05
-4.04587228939211e-05
-1.61790065201579e-05
-3.14914456440105e-06
-3.36129656579751e-05
-2.50564409647352e-05
-2.84621650686468e-05
-2.21100251729934e-05
-3.63069122211569e-05
-9.59773297487727e-06
-4.25116832013644e-05
-1.90732964737476e-05
-1.17095339849983e-05
-1.69847786973925e-05
-2.01580789161815e-05
-3.02236629332706e-05
1.03302232616778e-05
-3.1933840379576e-05
-4.04446330760026e-05
-2.19339116818404e-05
-3.65542610035093e-05
-3.82808746147005e-05
-1.97080154039199e-05
-6.5944896163784e-06
-1.20632632746489e-05
-7.01856126737838e-06
-4.63454291802131e-06
-2.08404490833251e-05
-3.3141014569735e-05
-2.94437867018841e-05
-1.11011486654332e-05
-4.24897150513452e-05
-1.63881416243459e-05
-2.26832538390875e-05
-7.84236611073876e-06
-1.94899201089853e-05
-2.45622088741883e-05
-3.49257362190805e-05
-2.10778745038854e-05
-5.35065935524514e-06
-1.90360850626359e-05
-1.50558418672763e-05
-5.7367310733752e-06
-9.67542451699713e-06
-3.11777420439097e-05
-1.35165241549969e-05
-1.06544215607817e-05
-1.2314413838698e-05
-4.7963904122817e-05
-1.28569501475377e-05
-2.44090236719698e-05
-4.58542252412786e-05
-5.94315847057768e-05
-1.77528433730274e-05
-3.467766268018e-05
-3.23292527689905e-05
-2.1221729121309e-05
-9.05844595520629e-06
-4.34611339041183e-05
-4.02293961096355e-06
-2.83582707934274e-05
-1.76073929250391e-05
-2.86800901705401e-05
-3.28075207669715e-05
-1.79878707200376e-05
3.00421806286333e-06
-4.05015325639687e-05
-3.37991765327716e-05
-1.82135701299702e-05
-2.7917467866216e-05
-3.82063519546098e-05
-2.48180121329338e-05
-3.1083768596479e-05
3.09041606561608e-06
-7.33882696132962e-06
-1.09117235731263e-05
-2.16205593979141e-05
-3.11686163003001e-05
-2.45029422006912e-05
-3.74629357017173e-05
-1.73033412558719e-05
-1.57015227373905e-05
-3.85889308891731e-05
-7.26175367646737e-06
-1.38608621744667e-05
-3.92163635264292e-05
-3.51012362137146e-05
-3.61836476392805e-05
-2.8186111661462e-05
-3.39364344414856e-05
-1.65109237810084e-05
-2.00704572168063e-05
-3.0253850282593e-05
-2.08522587992369e-05
-3.34459709728082e-05
-1.11171935945066e-05
-1.9943017731511e-05
-2.34474592334265e-05
-2.76290078853639e-05
-2.35408419725754e-05
-1.30207539062583e-05
-3.73437913549927e-05
-1.70226389557206e-05
-1.8413630521181e-05
-1.98664094540608e-05
-4.51643899504338e-05
-1.02821833290835e-05
-3.34848806399941e-05
1.88798092112768e-06
-1.38152763533047e-05
-1.6687538686106e-05
-9.43602295257641e-06
-1.82962590135185e-05
-9.38376522948256e-06
-1.47026845068633e-05
-2.84694919916322e-05
-2.84724564812187e-06
-1.2962588351596e-05
-4.29825112313251e-05
-1.86678505384872e-05
-6.91593405286595e-06
-1.8500483169191e-05
-3.19134863699292e-05
-3.3992433141468e-05
-2.16718808740528e-05
-2.76223076996513e-05
-2.35719972385595e-05
-1.5572579207929e-05
-1.52181200047511e-05
-2.3178906077766e-05
-1.68716477793298e-05
-3.03970153663274e-06
-2.80736849781825e-05
-7.80331890981252e-06
-1.03730009554777e-05
-1.0054387299932e-05
-1.93552861328545e-05
-2.73928395947568e-06
-3.39169490526258e-05
-2.28375155179306e-05
-2.56176783139042e-05
-3.77981832146711e-05
-3.43041931913236e-05
-1.86008293386133e-05
-3.04250614443067e-05
-1.18344557995914e-05
-2.60285077916803e-05
-2.36414008803589e-05
-2.51042775207033e-05
-2.32379763672792e-05
-2.43907544863968e-05
-4.55168879313344e-05
-2.86802211527804e-05
3.21074072909793e-06
-1.88910606349775e-05
-1.60132015385864e-05
-1.11008095038504e-05
-9.9103103192777e-06
-1.1760381812154e-05
-1.40302782527838e-05
-2.50563659054764e-05
-1.28278494373094e-05
-2.17880321834835e-05
-6.62803232827389e-06
-1.43024102909862e-05
-2.1752575954722e-05
-4.10609462465817e-05
-1.66724161425603e-05
-3.46635776143003e-05
-7.8402029477282e-06
-4.0599927526838e-05
-3.1158463113111e-05
-4.24769368666971e-05
-1.8733730023257e-05
-1.85915120749554e-05
4.98957203772775e-07
-3.27941122304353e-05
-2.76122915629429e-05
-2.9186170287842e-05
-2.39999108310911e-05
-3.19901305466672e-05
-1.78220747727632e-05
-1.78214312733236e-05
-4.90152872453977e-06
-1.55326042002847e-05
-3.12614561190183e-05
-2.62035242962064e-05
-1.61472352084549e-05
-2.90594689312462e-06
-2.99170930560098e-05
-2.76267307313263e-05
-2.70998644998487e-05
-3.22485609349657e-05
-5.92125434698057e-06
-2.83145452037877e-05
-2.22845721447665e-05
-1.29470173266277e-05
-2.31208338598561e-05
-2.82724411621093e-05
4.43803075506514e-06
-2.77538537087299e-05
-1.75262256078909e-05
-2.27669772567782e-05
-2.19159375617594e-05
-2.69237780076403e-05
-3.98380635523408e-05
-1.83632070855801e-05
1.02504641441828e-05
-8.94542510352896e-06
-2.68881658104895e-05
-4.1019803118402e-05
-1.68950504399762e-05
-2.71276768181828e-05
-1.06573320766884e-05
-1.04843992186067e-05
-1.25101894885387e-05
-2.05991095515623e-05
-2.09702669633521e-05
-1.24581642519659e-05
-3.50151908458115e-05
-1.86305152150399e-05
-1.83990309797328e-05
-3.62046059552498e-05
-8.51185408582119e-07
-3.96582657863542e-05
-3.36836136010888e-05
2.06224645354045e-06
-2.37180143642646e-05
-1.67244270843669e-05
-4.10805065194608e-07
-3.00442150334349e-05
-4.18190493943402e-05
-1.58795507781368e-05
-2.30583472621588e-05
-8.51686771026734e-06
-3.98649827792537e-05
-3.98574634129293e-05
-1.14156655407123e-05
-8.66273100898078e-06
8.93048423591722e-07
-1.74548140654752e-05
-1.51573741357199e-05
-2.35359100924841e-05
-1.33877061237912e-05
-9.12890175092505e-06
-3.16659736825506e-05
-3.50633942390384e-05
-1.14967222651429e-05
-2.80332046307916e-05
-2.17087585257841e-06
-1.88389441890982e-05
-3.1605766853984e-05
-1.93470088167588e-05
-2.54540407064184e-05
-2.66576727038506e-05
-2.32686817872476e-05
-1.65051829074104e-05
-3.0162243308801e-05
-1.41120606371329e-05
-1.69213622010697e-05
-3.52767790234637e-05
-1.58799174510754e-05
-5.56931784026325e-06
-1.69354549522151e-05
-3.67090920140725e-05
-1.27074748441646e-05
-7.18341972315824e-07
-3.96557327287145e-05
-2.88661347366791e-05
-5.80517089851997e-06
-5.94547010245228e-06
-1.48309344063972e-05
-2.63753058182443e-05
-2.7481185580749e-05
6.90012227953509e-06
-3.4357283950482e-05
-8.85208835744998e-07
-3.05806303718965e-05
-3.91448675878857e-05
-1.36111790074011e-05
-1.83607704020464e-05
-3.62157412908828e-05
-3.27181878396898e-05
-3.43180170834425e-05
-2.39142554760604e-05
-2.16577750964619e-05
-3.09417733844331e-05
-3.82427946700726e-05
-2.59642392808617e-05
-2.17026859287021e-05
-2.11359221668535e-05
-2.8327786360334e-05
-1.49119138295276e-05
-1.78300253214196e-05
-2.08164125406318e-05
-1.85200586453128e-05
-1.90082654302023e-05
-2.21825514881235e-05
-2.68159258165506e-05
-3.89699783377054e-05
5.30402412058184e-06
-1.55274533415789e-05
-3.09995558538794e-05
-1.71375748288024e-05
-8.34707476895769e-06
-2.18602924861508e-05
-2.60543979369881e-05
-1.55013507786094e-05
-7.6652428378253e-06
-4.7524787796496e-05
-1.06822709191688e-05
-3.23344152078797e-07
-9.15338129926217e-06
-2.11547274891319e-05
-2.27221354852656e-05
-1.57550112704251e-06
-4.06741491973637e-05
-2.67616244403713e-05
-2.14759099435552e-05
-3.14243605517215e-05
-1.87564165006736e-05
-4.8704860944439e-05
-1.26310893684762e-05
-1.89632311720926e-05
-2.42770243789553e-05
-2.88547122067268e-05
-1.80842734519255e-05
-3.84806588865917e-06
-1.36839878246533e-05
-7.0571232862225e-07
-4.70701419779708e-05
-3.87771845353465e-05
-1.50005432978973e-05
-2.8718937092769e-05
-2.51458490238851e-05
-3.38910693912881e-05
-1.62065375974643e-05
-1.66912145678332e-06
-9.58861173265533e-06
-4.86926182315665e-05
-3.65955267805539e-05
6.22777639631801e-07
-2.49497471552758e-05
-3.43516731957484e-05
-1.85424039375703e-05
-1.89789096136982e-05
-3.12841122208284e-05
-5.0627106152667e-06
-2.47964124266481e-05
-2.50086469021112e-05
-1.86418909404231e-05
-1.2688745567902e-05
-3.62309601828182e-05
-2.2619875979552e-05
-2.00372433528973e-05
-2.10742095797702e-05
-3.79406050814964e-06
-3.22865081023949e-05
4.65240540194486e-07
-4.56454499417105e-05
-3.06080340501269e-05
3.76914376784943e-06
-3.50784106484838e-05
-1.98707738376761e-05
-2.20734760302154e-05
-8.20922784951408e-06
-2.37931641384731e-05
-3.62252781828619e-05
-3.30629470087539e-05
-2.81534986633755e-05
-4.11297637859192e-06
-1.88142239256434e-05
-2.14332880116335e-05
-2.13802638396966e-05
-3.71341756577504e-05
-3.44640909794168e-05
-2.40701670355112e-05
-1.81573695603759e-05
-2.55556785579109e-05
-4.42707570610725e-05
-3.82225040221985e-05
-2.25005275060889e-05
-9.96270025022566e-06
8.69682560790883e-06
-2.13218865091631e-05
-2.39368637087226e-05
-2.72402953117336e-05
-2.66934235145289e-05
-1.4526853334727e-05
-1.57206008358885e-05
-2.61072287913599e-05
-3.86212194339838e-05
-3.94432388457547e-05
-3.31458599144939e-05
-1.07236146584162e-05
-3.81386401629188e-05
-1.19272490295281e-05
-4.86949271771936e-05
-2.99690019745185e-05
-1.34511008826956e-05
-3.18676772334011e-05
-7.81698897477947e-06
-1.68184483291747e-05
-2.61745123954063e-05
-2.35442238288921e-06
-3.33120924872791e-05
-2.10574758648217e-05
-2.17388058302227e-05
-2.18587439234518e-06
-1.91817382284206e-05
-2.76687391435316e-05
-1.72329890745356e-05
-3.71655007133759e-05
-1.63639902784908e-05
-5.76592607243763e-05
-4.09406497615068e-05
-2.07651483987418e-05
-1.45359095272246e-05
-2.55221638182161e-05
-3.08241909118974e-05
-4.44166517607394e-06
-1.72234847944854e-05
-2.79444298108186e-05
2.69887095902659e-06
-2.04143886826527e-05
-1.45961697654127e-05
-3.85762533366647e-05
-3.57102792662474e-06
-2.29753922917446e-05
-1.48454299268781e-05
-1.55284262006265e-05
1.41617054120128e-05
-1.48162254963668e-05
4.31454650120144e-06
-3.65183893127281e-05
-2.43105000310703e-05
-1.73491006310185e-05
-1.99160093552828e-05
-2.497112254581e-05
-1.4546864535832e-05
-3.38158332522258e-05
-1.02746830357065e-05
-3.8912018547703e-05
-1.91745989442266e-05
-1.3467803755258e-05
-6.81143453587656e-06
-1.03453059024414e-05
-1.42649459081175e-05
-4.63199779368187e-05
-3.10353337497536e-05
-2.56434751306532e-05
-2.09643695631662e-05
-3.23725182688978e-05
-3.00730322137202e-05
-2.88524596896339e-06
-2.28951801126632e-05
-3.3035962985735e-05
-2.85074792849281e-05
-2.08232043695171e-05
-1.83726771178435e-05
-1.21858821602363e-05
-2.37801804316668e-05
-2.27747095041811e-05
-3.43520010869515e-05
-2.74928367660215e-05
-3.39808000195835e-05
-2.97459767944361e-05
-2.15942982928384e-05
-1.31501903624703e-05
-1.50579204259777e-05
-1.85901966420199e-05
-7.86234025346305e-06
-7.02378981114548e-06
-9.44194635280221e-06
-2.1444532061349e-05
-3.75536691884286e-05
-1.08976188533563e-05
-1.80373245064102e-05
-2.94647833501228e-05
-1.51399644555412e-05
-1.9520720956777e-05
-8.30645838837518e-06
-1.00463466475439e-05
-1.12729608245642e-05
-1.22250934155489e-05
-2.70950017616011e-05
-3.67248739012593e-05
-2.51259079431284e-05
-3.02367731989133e-05
-3.42961770951284e-05
-2.40605936896166e-06
-1.35234414670541e-05
-3.80309975220909e-05
-2.27185258515136e-05
-1.41806615439346e-05
-3.69784176978737e-05
-4.24850658230834e-05
-2.9818123954144e-05
-2.28184833889978e-05
-2.2035386265671e-05
-3.98627614428949e-05
-3.67717655423714e-05
-1.92091117877011e-05
-9.23790542032996e-06
-2.80545619278192e-05
-2.30448639086992e-05
-4.68960590658033e-05
-2.35433674555636e-05
2.14938182659562e-06
-2.48542775750841e-05
-1.81111239458157e-05
-2.03922087305541e-05
-1.7335222845709e-05
-3.15432874328832e-06
-2.22533792991831e-05
-1.59730970415036e-05
-3.77539055794156e-05
-2.91803553629142e-05
-1.91080779064961e-05
-1.33263046689123e-05
-3.74046429946796e-06
-3.51042118774335e-05
-2.16252532612374e-05
-2.93489942007367e-05
-3.18329310330588e-05
-1.38800975437152e-05
-1.77347529692905e-05
-8.9354850344971e-06
-4.09308155803762e-06
-1.05147097837816e-05
-3.22713534301414e-05
-2.99914229904656e-05
-2.94812433068519e-05
-2.43281269009221e-05
-2.81730680325717e-05
-2.76028826871674e-05
-3.22049893751404e-05
-2.03928038266883e-05
-3.47606479241894e-05
7.82446338182499e-07
-2.55246036478794e-05
-2.23642142683736e-05
-2.72394783625132e-05
-1.1224074119823e-05
-6.70769728078985e-07
-3.00477735498332e-05
-3.61006306810306e-05
-3.11945953245351e-05
-1.463699469075e-05
-7.99954593049338e-06
-3.0377142641121e-05
-2.03473225983691e-05
-1.41722083506311e-06
-3.33753567578241e-05
-1.96497996847298e-05
-2.56405934084929e-06
-7.52088085452967e-06
-2.60021575005111e-05
-2.45105090227349e-05
-2.89563685080658e-05
-1.20990099773908e-05
-2.30676543918224e-05
-2.46740055754565e-05
-8.68471844516308e-07
-3.50504853556517e-06
-3.09880642817054e-05
-3.18176816061538e-05
-2.96316370344837e-05
1.08228298207409e-05
-2.68842925371031e-05
-1.24504460266815e-05
-2.81663382323237e-05
-1.2548399149985e-05
-2.34415771320129e-06
-2.70811173497942e-05
-2.60875397776038e-05
-3.24606404711313e-05
-1.38549163335001e-05
-1.55742011899236e-05
-2.11352027610459e-05
-1.2923853408388e-05
-1.92376416291506e-05
-2.41503669162626e-05
-3.51784342089189e-05
-1.19774076063302e-05
-2.49387438926621e-05
-2.1517303366938e-05
-4.24839547002936e-05
-4.76081600102431e-05
-6.56997551501562e-08
-3.04433703209785e-05
-3.57083373244675e-05
-3.701772215992e-05
-6.60525849681512e-06
2.46732046275708e-06
1.64290727007327e-06
-1.07178867311591e-05
-1.97947798269678e-05
-3.10884312230992e-05
-1.92961858491124e-05
-4.65720535792025e-06
-2.2647512307488e-05
-2.33417042397812e-05
-1.07863949918116e-05
-2.26988861032675e-05
-2.96428027169905e-05
-1.46623613795112e-05
-1.65896641559514e-05
-2.58295305585994e-05
1.13182082921306e-06
-2.07109790539585e-05
-1.00543723620118e-05
4.23173826279587e-07
-3.32075705890723e-06
-1.58936732648831e-06
-1.83700062783394e-05
-2.95869501367484e-05
-2.70529060155843e-05
-2.66742305302477e-05
-1.93925639672934e-06
7.12533936538672e-07
-2.53996663412884e-05
-2.17994808369795e-05
-1.41378393701e-05
-1.51896238581926e-05
-3.74637706949959e-05
-1.37553175842907e-05
2.79764420975613e-06
-2.12170755559394e-05
-1.99523134215486e-05
-1.51645552192532e-05
-2.05138666186434e-05
-3.1490047446349e-05
-2.48116282689751e-05
4.25017974010413e-06
-2.82463786258266e-05
-4.20382324975688e-05
-4.57659696094898e-05
-3.24330074648948e-06
-9.34618182248368e-06
-2.23716833520943e-05
-5.25618144145722e-05
-3.15864587360301e-05
-1.5649465230526e-05
-2.02958202164341e-05
-2.48395355810758e-05
-1.49976260916638e-05
-6.80211242874978e-06
-6.69177101998913e-06
-1.6617541651502e-05
-3.90602221452063e-05
-5.72182773517401e-06
4.77318596436066e-06
-4.33306139305015e-06
-2.35438587816924e-05
-1.6480192923258e-05
-2.76111885295957e-05
-1.87702054754849e-05
-1.84556763952261e-05
-1.38648183148896e-05
-3.08719738247867e-05
-2.87781542800966e-05
-2.53219799903683e-05
-6.95044209858869e-06
-6.47186470833614e-06
-1.78869462531951e-05
-2.44584591574676e-06
-2.82646047773786e-05
-1.36145898122518e-05
-3.64616255229745e-05
-4.43738469265681e-05
-2.33885251781015e-05
4.63539093939006e-06
-3.80383527652138e-05
-6.98404754299022e-07
-1.47629512359536e-05
-1.69360966090355e-05
-1.04664137683475e-05
-3.31894920738651e-05
-1.98144589007814e-05
-3.43365436942172e-05
-2.73265717625086e-05
-2.46218857696602e-05
-1.91103900815076e-05
-2.91160693468928e-05
-2.41857852649699e-05
-1.84101214393384e-06
-1.75523859196626e-05
-3.17615840271145e-05
-3.0960940989396e-05
-2.75954396698312e-05
-8.11050064910829e-06
-1.84452863719889e-05
-1.82911113224486e-05
-4.73055542594444e-05
-1.59061393154332e-05
-2.67778046923729e-05
-2.18470692080424e-05
-1.52708584389013e-05
-9.15205185621e-06
-3.42210395711571e-05
-3.20692869378196e-05
-1.22920360258852e-05
-2.19328724317247e-05
-9.07462305147563e-06
-3.05539735208727e-05
-2.66857321463064e-05
-2.60842484761825e-05
-3.65163048756595e-05
-1.3772264028372e-05
-2.35680833335826e-05
-3.26612286843784e-05
-2.18205479468565e-05
-3.55027070370963e-05
-2.11981900725505e-05
-3.62420368000396e-05
-7.87556134535248e-06
-2.70630295269604e-05
-1.44303583065039e-05
-3.68051665301033e-05
-6.92065733098273e-06
-2.871690945704e-05
-3.8015710503542e-05
-3.19208151826972e-05
-3.10450468766691e-05
-2.31677736900039e-05
-2.994003271864e-05
-2.25443461415135e-05
-3.29570942422511e-05
-2.82698121735198e-05
-3.05032061134474e-05
-2.96781400825437e-05
-1.7915190239486e-05
-3.50438497068823e-05
-6.83349132518814e-06
-2.24568361843844e-05
-2.36205687611908e-05
-8.97157760899237e-06
-1.21443997622009e-05
-2.36412349786457e-05
-2.75910430367801e-05
-4.69027039520484e-05
-1.38393056576863e-05
-1.20249171991677e-05
-1.40276295132681e-05
-1.04287047375575e-05
-1.86844182669065e-05
-1.65068486121718e-05
-2.0094637126742e-05
-1.7558786589957e-05
-1.22400026811578e-05
-2.35742421376778e-05
-2.8679164958801e-05
-1.93485217347132e-05
-4.48839783227795e-05
-2.05477945962748e-05
-3.50115481614703e-05
-1.79859483757287e-05
-5.35863793359858e-05
-2.40524614887664e-05
-2.64958265400977e-05
-8.05335891892426e-06
-8.38566941685397e-06
-1.67423105186648e-05
-8.97662170172216e-06
-3.13403415807092e-05
-1.68420193638084e-06
-1.14635000667393e-05
-2.11776285243362e-05
-6.91571360932344e-06
-1.70425442167835e-05
-4.05945937695051e-05
-1.7780897900244e-05
-1.97943886287465e-05
-1.51045899077602e-05
-1.51400373069204e-05
-3.77065807290017e-05
-3.26955420387336e-05
-2.26246003016875e-05
-3.69014942297844e-05
-4.78255173406717e-05
-9.79788390102383e-06
-3.24501791518156e-05
-3.94680842266673e-05
-2.49009489392025e-05
-2.15418260333203e-05
3.62890973161657e-06
-1.65947782218195e-05
-1.50556486833193e-05
-2.46563913803935e-05
-2.07605719524307e-05
-3.2822122903134e-05
-2.7338462362958e-05
4.33334915176331e-06
-1.34590606394084e-05
-4.75584849905684e-06
-4.48788115801991e-05
-1.57826899328539e-05
-5.55755851067066e-06
-4.12555649967929e-05
-4.26421338128441e-05
-2.94340653608414e-05
-2.96575654351235e-05
8.07255854524942e-07
-1.67720258679865e-05
-2.26944634397627e-05
-3.80008064739803e-05
-2.73685998291796e-05
-1.92881979223805e-05
-1.14042001240139e-05
-2.02967818878805e-05
-4.89426980920087e-06
-1.9189194481101e-05
-3.41196565592546e-05
-2.29527217880812e-05
-2.21058869223181e-05
-2.88334387916065e-05
-1.93587534684658e-05
-1.2840503543177e-05
-2.11147283277099e-05
-1.15672057319972e-05
-1.14918322759701e-05
-1.71365479818108e-05
-2.07726975202835e-05
-3.44039008818528e-05
-2.61282577101133e-05
1.21789224566829e-05
-3.43355912475689e-05
-3.19509136821234e-05
-5.91094140421155e-06
-1.19897690133626e-05
-3.46889122858065e-05
-3.43513812118162e-05
-3.70011256037723e-05
-2.87829000596915e-05
-1.32878953889145e-05
-1.92787202975609e-05
-4.1652645147895e-05
-4.92991060019172e-05
-4.61960718088019e-05
-2.53108903811062e-05
-9.72370629138697e-06
-1.45120464804067e-05
-2.64985039102646e-05
-2.15362139793582e-05
-1.22057574976118e-05
-2.51703770086156e-05
-1.44470465342407e-05
-1.20652560057614e-06
-1.28178992882553e-05
-1.51329662904047e-05
-2.13206787756591e-05
-3.18864474504909e-05
-4.50899036023593e-05
2.5674043865029e-06
-3.20763562237912e-05
-1.69811225220689e-05
-5.42720334430619e-06
-1.4050121248451e-05
-4.34715306804554e-05
-3.47310938811379e-05
-8.18175215441584e-06
-2.89176364284404e-05
-2.28873867122286e-05
-2.96033423758948e-05
-2.98316607733649e-06
-2.67144405219024e-05
-2.14731221116307e-06
-1.51622217207154e-06
5.36127141335203e-08
-1.14377720376566e-05
-3.03182045401769e-05
-1.01985881659918e-05
-1.37052638422771e-05
-5.22183413170053e-05
-6.92138870444604e-06
-1.84832124599435e-05
-1.81402125804704e-05
-1.78994629478655e-05
-2.0227384339125e-05
-1.27003877033582e-05
-2.53007860111947e-05
-1.57404941222011e-05
-4.37971839976907e-05
-2.69301671028268e-05
-3.35058850126294e-06
-2.14646889151353e-05
-2.05839332273514e-05
-1.12896573263362e-05
-1.97314512152015e-05
-1.94159010147898e-05
-7.90629839947553e-06
-2.98018016272108e-06
-1.21986670544632e-05
-2.63859717642973e-05
-3.54315221193853e-05
-1.9473223678938e-05
-2.06359610158092e-05
-2.85490157533174e-05
-2.12507550345207e-05
-1.21383466895786e-05
-3.17798563263913e-05
-2.09163506888207e-05
-1.43075267286948e-05
-7.28699158196534e-06
-3.91159652378101e-05
-1.20493714535225e-05
-2.94140817341932e-05
-2.62330857761948e-05
-1.28668871668574e-06
-6.45401700362138e-06
-2.35013648326308e-05
-2.6585508959569e-05
-2.48559721480267e-05
-3.95196976709202e-05
-1.98222917766854e-05
-2.74225835481909e-05
-1.97481144466403e-05
-1.3077468670753e-05
-2.30414022324448e-05
-4.36193942430283e-06
-1.87301152010628e-05
-3.06405877398219e-05
-1.23238088953041e-05
-1.23207053733498e-05
6.08460789921967e-06
-3.87288382605704e-05
-1.86877798826499e-05
-7.68046216124542e-06
-1.03685218345785e-05
-2.01858278009901e-05
-1.43216568488374e-06
-1.18355586592263e-05
-2.27812410098288e-05
-1.52991291496548e-05
-3.87404694435223e-05
-3.15640751168839e-05
-1.73454976554912e-05
-2.14634466365337e-05
-2.08784221561281e-05
-3.58556088694542e-06
6.48594762207153e-06
-2.19149283548831e-05
-2.61790125181275e-06
-2.97639922967205e-06
-1.25328553048507e-05
-7.07947252065109e-06
-3.06069901616257e-05
-1.96585876293482e-05
-1.86000413746724e-05
-1.10630366172254e-05
-2.0269124994774e-05
-1.95154131324278e-05
-1.31837966570317e-05
-1.81494004082997e-05
-3.61899821333852e-05
-2.59908587935034e-05
-1.85279588401476e-05
-2.41256649750037e-05
-1.24141703682133e-05
-1.87429893481067e-05
-1.11251575595427e-05
-3.68155942640819e-06
-1.68607219147785e-05
-1.48280695283975e-05
-2.34712959809128e-05
-3.3589466308143e-05
-1.7296828251966e-05
-1.02679286738019e-05
-1.11283647552643e-05
-1.67884746343502e-05
-5.23133838801522e-07
-3.24404627386797e-05
-3.56587950726716e-05
5.41954023482482e-06
-4.20248962252967e-06
-6.16078783290967e-06
-2.79678598877921e-05
-1.03884493404095e-05
-3.92113207151422e-06
-6.4520054136617e-06
-1.61118638848603e-05
-2.54609997167947e-05
-2.29277931604894e-05
-3.27944070195391e-05
-5.58966470444734e-06
-2.40146877763241e-05
-2.54964842261856e-05
-1.40719458341539e-05
-8.24657129141733e-06
-1.28898125685634e-05
-3.60578636700637e-07
-2.80350865788645e-05
-3.35009217221279e-05
-1.41098681178369e-06
-1.52599382127446e-05
-3.00747894106538e-05
-3.2757760305533e-05
-4.60310054941931e-06
-1.83745778338971e-05
-1.47656172592253e-05
-1.59556241339729e-05
-1.01814163886653e-05
-1.11559719117029e-05
-3.14551672590841e-05
-2.62770134473236e-05
-3.1902701548352e-05
-2.4044827126695e-05
-3.54892076066392e-06
-1.62789719018786e-06
-1.83416652603327e-05
6.73259990233447e-06
-4.40819534930861e-05
-3.44157973597703e-05
-1.74918170689034e-05
6.20723140417441e-06
-2.77794622718841e-05
-3.10494015839765e-05
-4.67738879594165e-05
-1.44535056809511e-05
-7.61774369727635e-06
-2.35161656306603e-05
-2.24921638868047e-05
-2.17572866654557e-05
-2.20484417058587e-05
-3.7955838875465e-05
-1.36552851576287e-05
-3.01798107530489e-05
-1.27806726566563e-05
-4.94575650735424e-05
-3.67566207917733e-05
-1.1986230942864e-05
-2.54927520613105e-05
1.21323109893848e-05
-1.72747994568266e-05
-1.07635692462665e-05
-2.20057208612965e-05
-3.30413533419913e-05
-3.98741090696073e-06
-2.09318128111481e-05
-9.48575409465731e-06
-1.05751195821326e-07
-1.70379580229069e-05
-1.99024502908149e-05
-2.88720403270227e-05
-1.57588238461512e-05
-1.11833104843725e-05
-2.8066305252118e-05
2.12753240497024e-06
-8.3386136136052e-06
-1.95072862244931e-05
-1.50929947955731e-05
-8.39051944083784e-06
-1.61044549242208e-05
-6.9528828033228e-06
-2.30437904343051e-05
-1.49635711277103e-05
2.69363970900275e-06
-2.78421050738076e-05
1.32235189055812e-06
-7.92380556459832e-06
-1.56988010487062e-05
-1.97092006182247e-05
-2.24843804712776e-05
-1.63992067621928e-05
-1.27413103441331e-05
-2.11224382286224e-05
-2.29788065245241e-05
-1.80285906467798e-05
-1.14373809376426e-06
-1.46116148022946e-05
-9.88402207699528e-06
-1.63505591055756e-05
-2.53992430675235e-05
-1.09082599726752e-05
-1.06580953552998e-05
-1.16718801482342e-06
-1.12595639338554e-05
-1.76141052885315e-05
-1.67658688371337e-05
-2.12734452560518e-05
-7.45263709644263e-06
-1.99904244373215e-05
-3.83977600789903e-05
-1.63518887900152e-05
-1.99850394959289e-05
-2.23549599533783e-05
-2.86690788766973e-05
-1.67325936509703e-05
-1.09761380573223e-05
-1.28916242133884e-06
-5.14335295924937e-06
-1.3809152325344e-05
-2.56047811249793e-05
-3.34356388501114e-05
-1.52034734348565e-05
-3.01083931478461e-05
-5.21404809879285e-06
-3.04206295092156e-05
-2.73137424555321e-05
-7.74981542558131e-06
-4.48362294847949e-06
-2.20508563656568e-05
-1.78660047802543e-05
-1.42428964485884e-05
-9.76748674503632e-06
-2.62087223637817e-05
-5.05549430655635e-06
-4.9470061554985e-06
-3.7173698601318e-05
-3.61814661688681e-05
-1.554475303717e-05
5.73321261144995e-06
-6.89012196000485e-06
-1.78739410750021e-05
-3.95972290269391e-06
-1.31831815927225e-05
-2.20070234725027e-05
-3.75539718345303e-05
-1.70935074105922e-05
-2.92013976491088e-05
-9.87024636061534e-06
-2.12974618179066e-05
-1.38067553888178e-05
1.46649061233854e-06
-5.93964825334406e-06
3.43446218475587e-06
5.90995365627329e-06
-1.98430536172053e-05
2.75065758252207e-06
-2.27660730704457e-05
-2.86746285115126e-05
-1.60659842947846e-05
-5.32154425882744e-06
-2.08172780639832e-05
-1.16567175665804e-05
5.10115109833944e-07
-1.12181073769654e-05
-2.75670665947288e-05
-3.02203179839888e-05
-1.52018449751057e-05
7.93014147497916e-06
-6.00282570084043e-06
-1.93955249480546e-05
-2.26713243922437e-06
-1.99982980069639e-05
-2.63015403570066e-05
-1.14320952522589e-05
-1.08982679608101e-05
-3.76075763987617e-06
-1.56517045514629e-05
-1.46591413092184e-05
-5.65217748852947e-06
2.40037261887093e-06
-1.49983719332333e-05
-8.07278547137496e-06
-3.72900247876852e-05
-1.45138406297355e-05
-1.4986091430721e-05
-7.11131895092401e-06
-4.58970745070387e-06
-4.16215384674368e-05
-3.19648426094108e-06
-8.83635483528151e-06
-1.42123596242473e-05
-7.32100244363393e-06
-1.55050809649724e-05
-2.28379926711715e-05
-2.69096732359701e-05
-1.80880837455745e-05
-1.90955581669496e-05
-4.00189436450114e-06
-1.99166909209677e-05
1.80581553381633e-06
-1.49055711428196e-05
2.05936720504077e-06
-2.71271579002916e-05
-1.81295384132043e-05
-5.63721457935885e-06
-2.05709803430599e-05
-1.81951509550505e-05
-9.34785890863018e-06
-7.88277183040815e-06
-2.5297411785448e-05
-4.12682304037467e-06
-2.95582386330515e-05
-3.38636704658662e-05
1.27491301118309e-06
-3.06331591300122e-05
-2.47219501110902e-05
-1.22041027157892e-05
-4.05460618189232e-05
-2.84452834384038e-05
-1.36314065934185e-05
-1.63082168327866e-05
-4.78851496539523e-05
-2.50900052572432e-05
-2.75021857503981e-06
-1.4609743688014e-05
-4.0995934409849e-06
-8.90763661929818e-06
-1.23488616237148e-05
-1.11654915180569e-05
-2.15822648781662e-05
-2.02713729130107e-05
-1.65169310830238e-05
-6.2625607975644e-06
-2.46908784698543e-05
-1.52856662150353e-05
-3.96661530821988e-05
-1.85419342808697e-05
-2.94195502897583e-05
-1.85465449013718e-05
-1.82557552394546e-05
9.69612671260863e-06
-1.31648315702403e-05
-1.5746845555807e-05
-1.55665718648944e-05
-1.62191435727972e-05
-1.49542898590893e-05
-3.55517899520231e-05
8.94526654774772e-07
-6.6918635507685e-06
-6.08753458734948e-07
-1.89785405634947e-05
-1.37853926342255e-05
-1.64082121887569e-05
-3.07720783269714e-05
-1.60693387805996e-05
-1.95271941646547e-06
-3.40883861789207e-05
-3.59225244510873e-06
-1.12553079522993e-05
-2.91708392610402e-05
-3.20746925878736e-05
-2.14021518978654e-05
-1.71171247435692e-05
-1.8839882346842e-05
5.5345586477723e-06
-2.6704633103433e-05
-2.82784221977913e-05
-2.38139365750757e-05
-2.08319379710629e-05
-3.05183878825075e-05
-3.82331710482421e-06
-2.78768165775648e-05
-2.47330889030674e-05
-7.64643372866136e-06
-1.90665119793976e-05
-1.63858503929485e-05
-2.91534180052772e-05
-3.76354461992982e-05
-1.00800429897031e-06
-3.59372278882014e-05
-6.0443751493929e-06
-2.63049077868719e-05
-1.36990905219766e-05
-1.31696610744963e-05
-3.11356295183847e-05
-2.20362916846423e-05
-1.14003846169385e-06
-4.12142475100429e-05
-1.56898913952688e-05
-1.47742232370258e-05
-1.76253043645492e-05
-3.01376416902164e-05
-2.92762780647205e-05
-1.61237377891725e-05
-1.82658725665702e-05
-2.87687910153584e-05
-1.45276535851644e-05
-8.82165947843613e-06
-2.67278200435977e-05
-9.89632541063144e-06
-6.67381615327703e-06
-1.52935619525623e-05
-1.13219177498421e-05
-4.11203965288837e-05
-2.52271779863838e-05
-5.35281192304896e-06
-3.54619567099203e-05
-8.51844202124636e-07
-3.35454138560694e-05
2.80146551187535e-06
-1.58540550618996e-05
2.14209624800191e-06
-1.01805396673628e-05
-1.97175780752453e-06
-2.38126832847941e-05
-1.94729779687435e-05
-9.66466518440289e-06
-1.73868022398718e-05
-2.20348122120962e-05
-1.6852756043329e-05
-2.0854419802663e-05
-1.08094530986938e-05
-5.97818714661875e-06
-3.29141749819284e-05
-3.02939515754119e-05
-1.63435965705205e-05
-2.37314124266541e-05
-2.05420717264372e-05
-2.15819111796653e-05
-2.6188418613483e-05
-1.63832565829639e-05
-1.20742226567645e-05
-1.54017497639906e-05
-1.46215977391237e-05
-2.00658226029174e-05
-1.78194049796709e-06
-1.30185805738975e-05
-1.79233716710985e-05
-3.1654971144376e-05
-1.96698154188806e-05
-1.29887233460536e-05
4.37643650037864e-07
-2.16935739591665e-05
-3.02428856054192e-05
-3.42114690324782e-05
-3.23729647122466e-05
-2.04164029646177e-05
-2.91013604207617e-05
-2.4689016976639e-05
-1.74577935045167e-05
-3.82104849944926e-05
7.92884019788435e-07
-1.97927318045936e-05
-8.32141614800558e-06
-2.26547842260472e-05
-2.12926048184897e-05
-1.59777353724217e-06
-1.21522708130104e-05
-6.00415434363093e-07
-1.80729260605935e-05
-1.18783206816576e-05
-7.73961083986356e-06
-1.85504099873503e-05
-2.62950752790815e-05
-2.79608918494342e-05
-4.9638255072403e-05
-4.16222774363207e-05
-2.51583484227777e-05
-3.3101344107935e-06
9.32609484045187e-06
-4.66580947089589e-06
-1.18346896853264e-05
-2.76123383558897e-05
-7.73125283068567e-06
-4.01546531517997e-05
-3.05973248427369e-05
-2.14310798333392e-05
-1.76407137532758e-05
4.17999555480831e-06
-3.64426360348774e-05
-2.09062161546618e-05
-1.92469198252439e-05
-2.28533802764248e-05
-8.2584667188197e-06
-1.22868974260558e-05
-1.02456130184479e-05
-1.38037066690557e-05
-5.79991876275326e-06
1.26578105567775e-05
-1.09174392320745e-05
-3.78464414427535e-05
-2.05918489217989e-05
-7.85455506969867e-06
-2.3069755401893e-05
-1.249159733756e-05
-7.62103481702371e-06
-1.67435300172665e-05
-2.64291748226643e-05
-2.05037542786554e-05
-4.07616947183229e-05
-2.84865022640986e-05
-1.13084880860628e-05
-3.19374515509101e-05
1.44664987172106e-07
-2.55269460536893e-05
-3.09683389085225e-05
-2.74305265367648e-05
-2.12415681557628e-05
-1.97308074151542e-06
-2.15300113353559e-05
-2.18341941984654e-05
-2.33754120029593e-05
-2.38777763760652e-05
-1.49008707453192e-05
-8.54908935090366e-06
-1.22100338704578e-05
-1.1250469897707e-05
-2.15655391001517e-05
-1.04346753149685e-05
-1.93561496367001e-05
1.13260593568306e-05
-2.47532973528576e-05
-2.87384006522821e-05
-9.91150970680654e-06
-1.52921472418026e-05
-3.36215205096166e-05
-1.651794916601e-05
-8.79014602571543e-06
-7.39533266602434e-06
-2.86568108745996e-05
-2.92928203670263e-05
-1.24921600229971e-05
-4.51663697126322e-06
5.56819170553876e-06
-4.40218795933691e-06
-2.21419524205199e-05
-1.86169865698594e-05
-2.66259516617607e-05
-2.55944158252754e-05
-2.12919389144603e-05
-1.89960719170786e-05
-6.30653195367897e-09
-1.11153701080995e-05
-1.48135799432228e-05
-2.47887403530566e-06
-4.54353552424476e-06
-3.89995856969655e-06
-1.36040769178458e-05
3.58313180723596e-06
-3.71772606468476e-06
-2.75486301659865e-05
-2.94084441064798e-06
-2.45731281462154e-05
-9.08390619052267e-06
-4.64368120711254e-06
-1.6396596243417e-05
-1.86968407138932e-05
4.06648074909489e-06
-1.20406635903738e-05
-2.81546388571327e-05
-3.75710099349924e-05
-2.47453329670221e-05
2.5162883694309e-08
-9.49281365653939e-06
-1.70659744905723e-05
-3.12324893988977e-05
-3.19894404608378e-05
-7.74916865341467e-06
-3.03149066314155e-05
-2.91043617576617e-05
-8.26385976791417e-06
-1.46859811971973e-05
1.05687905191713e-05
-1.0915742271852e-05
-2.09829205563295e-05
-1.77859151612343e-05
-2.37203630610053e-05
-9.96831555318722e-06
-1.74384352115745e-05
-1.42802699786846e-05
-1.04262854336175e-05
-1.38819373575902e-05
-1.00073198857576e-06
-1.10161480424161e-05
-3.30064318091575e-05
-2.14407338196648e-05
-9.06740174446682e-06
-1.66776363570614e-05
-3.76998836442348e-05
-1.01429577502073e-05
-1.77102700789464e-05
-1.55769149755301e-05
-1.50712134148272e-05
1.92696584137183e-06
-1.66553220511793e-05
-3.62319667539799e-05
1.05983999413472e-05
-1.63027097994899e-05
-2.98822297607545e-05
-2.09211636834423e-05
-2.22787496631309e-05
-2.11375243759067e-05
-2.21400078509362e-05
-1.28827699970316e-05
-3.28459995140075e-05
-1.4886028104882e-05
-3.84413752471896e-06
-1.63218543894981e-05
-6.5968022796772e-06
-1.56466794360491e-05
-2.0857559999541e-05
-2.1295336956858e-05
-3.48523364441115e-05
-2.75530555611143e-05
-3.19876942799056e-05
1.83524306553693e-07
-3.70998303359456e-05
-4.38471424794972e-06
-6.3120863395718e-06
-1.48590327126001e-05
-2.0471338325636e-05
-1.02500965356131e-05
6.98907715538226e-06
-2.09126571646056e-05
-1.99254774319538e-05
-7.07444892637568e-06
-8.40983022692785e-06
-8.94951559845276e-06
-2.00764025535511e-05
-1.96490218184296e-05
4.99998526716149e-06
-3.36707410915207e-05
-1.59234587566387e-05
-1.88280773934887e-05
-4.35707930468736e-06
-1.28447395943549e-05
-7.99341322218407e-06
-1.64952588207376e-05
5.02895696629412e-06
-2.98443808409809e-05
-8.6374310491989e-06
-3.54993247305897e-05
-3.61508651204474e-05
-3.71140097542337e-05
-9.06505605978828e-06
-1.14935381045174e-05
-1.18707022018904e-05
-8.97996972856692e-06
-9.05063973890845e-06
-2.2047045680866e-05
-1.55465074410401e-05
-8.09952921529429e-06
-2.74551065608144e-05
-8.2862891716271e-06
-1.8624619116051e-05
-2.39840666405464e-05
-2.37115587690495e-05
-1.23053955143746e-05
-1.00451458099307e-05
1.24743325741123e-06
-1.23903467114166e-05
-2.73601055668869e-05
-3.86710047032638e-05
-3.11714615808941e-05
-2.54600458349742e-05
-2.61206154568323e-05
-3.28114627597911e-05
-1.76863814718156e-05
5.03909085708538e-06
-3.13837060854375e-05
-2.61402045889807e-05
-4.71349151792124e-05
-1.09944496870333e-05
2.60043447876353e-06
-9.80692398312452e-06
-1.94214747510135e-05
5.63224192353716e-06
-2.1871854715474e-05
-1.57267243185449e-05
-1.42705052305671e-05
-1.16192691177222e-05
-1.16602793489511e-05
-4.00863236583853e-06
-3.19035410654719e-06
-3.07218656781526e-05
-2.74167993221784e-05
-1.34541178645527e-05
-9.24390383621428e-06
-4.47166849522018e-05
-2.58016778826184e-05
5.42721108104938e-06
-3.42396831724745e-05
1.02345489405569e-05
-6.34943823440779e-06
-2.85411201596797e-06
-1.77253988904981e-05
-4.3964182835178e-05
-2.69591343962095e-05
-1.642304604093e-05
-2.67404160697997e-05
-2.56119767304988e-05
-2.18966408725335e-05
-2.56063733615194e-05
8.39419408795616e-07
-1.30609067229623e-05
-2.24500667194252e-05
-1.51663526419066e-05
-9.16635165949006e-06
3.3245392979909e-06
-4.16561328709961e-05
-1.84027099221011e-05
-7.50828849591035e-07
-8.09498594747322e-06
-6.33320284451572e-06
-2.2753723393192e-05
-1.01138917616967e-05
-2.17367714333631e-05
-7.88970720822007e-06
-1.75857376550717e-05
-1.40940926305714e-05
-1.53775526295903e-05
-2.87206058578419e-05
-2.70319346046199e-05
-1.96076226210727e-05
-1.64580854462208e-05
3.31417426400009e-05
6.16282585206416e-06
-3.29663247466996e-05
4.00710375912498e-06
-3.43596678853796e-05
-1.2860520255739e-05
-1.44965903582496e-05
2.72776021056651e-06
-5.58766073176619e-06
-1.30628865487517e-05
-3.49192525486277e-06
-1.44865974740745e-05
-1.38425997407397e-05
-1.41701564836026e-05
-2.03511381905508e-05
-1.24892607974326e-05
4.09655945262372e-06
-2.91180402253881e-05
-4.21891303609504e-06
-2.67227881199796e-05
-1.53385193114125e-05
-9.96505633118145e-06
-1.34250877852237e-05
-1.36397622201745e-05
-2.15317015496517e-05
-2.36270659862036e-05
-7.19317940269214e-06
-2.1597612795141e-05
-1.41352914388323e-05
-2.31017176911059e-06
-2.68247259877377e-05
-1.36275381509709e-05
-2.55889450447734e-05
-6.98866597980495e-06
1.04247084796658e-05
-2.58335573321659e-05
-1.21655926269445e-05
-2.24400852723837e-05
-3.13003743178897e-05
-2.44048122330309e-05
-1.60316276148893e-05
-2.14959943275038e-05
-1.66063932718362e-05
-9.8899866659681e-06
-2.03333809585822e-05
-2.91320101120115e-05
-1.24656127621883e-05
-2.76688173777805e-05
-5.16209911912402e-06
-2.4040693977113e-05
-9.52102414092593e-06
-1.75239637836539e-05
-1.99995432240968e-05
-2.44849129504484e-05
-1.03246052912321e-05
4.69151379318551e-06
-2.11758743943934e-05
-1.32852537554453e-05
-1.75565657678617e-05
-1.16648622418016e-05
2.52769286643743e-06
-1.87732026359217e-05
-1.04239230003966e-05
-1.35263466857561e-05
-1.33150807114563e-05
-2.19204529520007e-05
-4.98609345923547e-05
-1.13770409246703e-05
-2.11037271163876e-05
-2.88413419822568e-05
-2.32237309558101e-05
-1.46429597877333e-05
-1.10411533472542e-05
-1.28583357660862e-05
-1.95626843002626e-05
-1.1729111258187e-05
4.27867774659235e-07
-2.70529106619559e-05
-2.65828182923159e-05
-3.07163455188101e-05
-1.2006823643747e-05
-6.4869368793067e-06
-1.09985829911895e-05
-6.25012088339354e-06
-1.05240180345816e-05
2.07033878160656e-06
-1.42689446630032e-05
3.71137893839986e-06
-1.44040310338929e-06
-9.37221733340006e-06
-3.61925028795156e-05
-2.61558271739717e-05
-3.90083467164963e-06
-7.35421034059411e-06
-1.81804040607375e-05
8.31215309982205e-06
-1.13780427862247e-05
-3.53263064142703e-05
-2.91836876389245e-05
-1.91327540512435e-05
-2.09018650743935e-05
-5.68368199939638e-06
-1.77313992921767e-05
-2.64998551467239e-05
-2.25480812740826e-05
-1.64509603904111e-05
2.68232204167427e-06
-4.33332762021322e-05
-2.19040010376044e-05
-2.89104768902351e-06
-2.10056224368946e-05
-2.16222296314963e-06
-1.5536613730475e-05
-1.79329513459734e-05
-1.57236292865564e-05
-1.0020282840727e-05
-1.02355228147191e-05
-1.0855842401243e-05
-2.47690246327154e-05
-9.89470700200654e-06
-1.06970274410483e-05
-9.86240404091935e-06
4.67983908293599e-06
-2.24588856310776e-05
-1.35194650577267e-05
4.37522164530956e-06
1.08217438011818e-06
-2.95186970133242e-05
-1.01198285009314e-05
-1.61459683779511e-05
-1.38784972281986e-05
-3.92723757544961e-05
-1.22057897607865e-05
-1.55831708274135e-05
-2.8746294807823e-05
-2.04581349314366e-05
-2.71984897846029e-05
-2.60895206325625e-05
-1.92196009319094e-07
-2.89809205440527e-05
-2.81515897789441e-05
-1.13083895166441e-05
-3.37109731681269e-05
-2.27210196260561e-05
-1.61498793416853e-05
-1.09912062627013e-05
-4.84334360255755e-06
-1.48156877615651e-05
-1.30498692657827e-05
-1.17774103936266e-05
-4.22888075807372e-06
-4.33449883720723e-06
-3.04111815891473e-05
-1.33857538866385e-05
7.02805474791454e-07
-1.66761059853319e-05
-2.07681428284683e-05
-4.35993164120539e-06
-4.07033155115741e-06
-6.01661215681529e-06
-2.30528186164734e-05
-4.47116272579431e-05
-2.21329674404259e-05
1.3336310634974e-06
-2.65231792234924e-05
-2.74534057401175e-05
5.28930453156121e-06
-2.8112918549944e-05
4.09895490677806e-06
-1.25962518275488e-05
-9.71699975818557e-06
-3.04485876553488e-05
-1.58686768486768e-05
-2.20135793848173e-05
-1.15655390190149e-05
-2.38158849875265e-05
-5.3476092884868e-06
-2.83236692811432e-05
-3.73062357287361e-06
-3.05149945668806e-05
-2.07416091827387e-05
-3.88408704993991e-05
-2.54038401292627e-06
-2.16622695070497e-05
-1.1887830469997e-05
-4.10601441277394e-05
-1.50239674743988e-05
-2.69617565504126e-05
-1.78068670479094e-05
9.56312002682227e-06
4.49836659129319e-07
-2.64770987764055e-05
-4.65288587962321e-06
-7.39058638703738e-06
-5.14881928713636e-06
5.24861319998342e-06
2.70677477797535e-06
-2.30063498316193e-05
-1.93820151658535e-05
-1.08696160933484e-05
-1.7184804468095e-05
-9.56246655168657e-06
-4.797111283778e-06
-1.05662327334142e-05
-1.88619412690847e-05
-2.10425575641783e-05
-2.08246470436456e-05
-1.70618650695731e-05
-3.26333107989788e-05
-1.33681261199138e-05
-1.79676024218943e-05
-3.10685420279174e-05
-3.05403370218456e-05
-2.23647007593689e-05
-3.49583908325583e-05
6.4455040491568e-06
-2.89770986154191e-05
-1.85503491183785e-05
-4.87276640374899e-07
-9.01200425370341e-06
-1.74370514485951e-05
-2.18911569494814e-06
-1.95244458638859e-06
-6.10209005821276e-06
-1.31511878323094e-06
-9.15241161403264e-06
-8.63235475326705e-06
-2.66495190984745e-05
-5.55073540786987e-06
-2.68078173958375e-06
-3.4992256231012e-05
-3.43120227478852e-05
-1.85715425062655e-06
-1.70361490126101e-05
-2.47149619712923e-05
-2.53890854101461e-05
4.20941984782122e-06
-3.11089305448941e-05
-2.51742590743429e-05
-1.1794314433502e-05
-1.74005883900005e-05
-2.80877807070271e-05
-2.41790884382912e-05
-1.45417247779555e-05
-2.17942725164382e-05
-4.80854530635556e-05
-2.16516251208068e-05
-1.47695055798887e-05
7.00479979421263e-07
-2.39045466110357e-05
-1.50206300002974e-05
-5.40955226703975e-09
-1.57778368328691e-05
-1.48408576300284e-05
-1.60393207419646e-05
-1.17823168317406e-05
-2.41759391475518e-05
-1.57467868829493e-05
-1.42747500842618e-05
-2.99289442187964e-05
-2.27763784206598e-05
-1.9071968044188e-05
-1.96958860616635e-05
-1.58316463726756e-06
-3.56815280659744e-05
-2.70842396918284e-05
-2.86031526374684e-05
-1.57207598162635e-05
-1.12626296139625e-06
-2.80283117558263e-05
4.41222461045403e-06
6.81467882296657e-06
-1.58166522386387e-05
-3.65754719685544e-05
-4.92806353898278e-07
-2.50331191253933e-05
-1.25666424894947e-05
-2.2288978426098e-06
-3.45513434308803e-05
-1.80037097497377e-05
-2.08538945934873e-05
-2.11317119197331e-05
-1.69367311735637e-05
-4.75627873507014e-05
-2.12627280597963e-05
-8.41785553366797e-06
-2.27324933061634e-05
-2.37112425858e-05
-1.27737194495927e-05
-3.97889132309025e-06
1.26732876053413e-05
-1.6633972891427e-05
-1.01595089971044e-05
-1.2265993976488e-05
-1.74125930042409e-06
-2.20035583057482e-05
-2.44603403042546e-05
-1.10061653840371e-05
-1.50321663689934e-05
-2.34798694936147e-05
5.50526571507208e-07
9.73342735512864e-06
-1.23625171008275e-05
-2.20011578423052e-05
-7.96792515188876e-06
-2.66421981855334e-05
-2.0052088460862e-05
3.37195072055539e-06
-2.12760318740366e-05
-1.25089862223349e-05
-3.83457831997735e-06
-1.60607683439477e-05
-3.09774743741339e-06
-3.36478802273554e-05
-2.05364181356188e-05
-2.89597975624385e-05
-2.55467536522894e-05
-5.89572993757219e-06
-5.4022564800277e-06
-6.39351465606678e-07
-8.53196747098535e-06
1.3398209846858e-05
-2.57568983217849e-05
-2.26461113705518e-05
-1.10095592577801e-05
-2.68016400356623e-05
-1.49658300352333e-06
-8.48720732631183e-06
-2.65182937958265e-05
-2.38136252210554e-05
-2.74540734046956e-05
-1.46279656637848e-05
-1.70537255857086e-05
-3.83175399521676e-05
-1.7336635199077e-05
-1.33630630873653e-06
-2.02417906264089e-05
2.15655261852465e-06
-2.23570933499529e-05
-1.51049444394406e-06
-9.74169438009257e-06
-1.2899286647639e-05
-9.3890451523732e-06
-3.71048158447781e-05
-1.96649305425385e-05
-3.18757510627755e-05
-2.23336237456774e-05
-2.32237465546974e-05
-3.13287153534513e-05
-2.74303164539564e-05
-2.47900529513399e-05
-1.88615234005085e-05
-6.06705218859527e-06
-1.13680755205759e-05
5.89398923269488e-06
-2.23653462355379e-05
-1.23564030316735e-05
-8.82286361100119e-06
6.98478509969291e-06
-2.31118506907896e-05
-6.33414086390422e-06
-8.60963029807571e-06
-2.47964273508285e-05
8.70139330334105e-06
-1.56305433260498e-05
-9.33855995004713e-06
-2.35005741270372e-05
-1.85655705348778e-05
-2.71223972448181e-05
-1.3252075206416e-05
-2.213111515952e-05
-3.30464460110311e-05
-1.44193744158587e-05
-3.04903007461708e-05
-1.3838254787191e-05
-5.70873394690044e-06
-1.10633940777055e-05
-2.97394388130112e-05
-1.58460579453867e-05
-1.97546035499174e-05
-2.9865049847697e-05
8.58470008443082e-07
-3.63364786560407e-05
-3.02897794906961e-05
1.06078724677025e-05
-1.57144647480028e-05
-3.25590850014124e-05
-1.48201832334886e-05
-1.13463125438386e-05
-1.80075954316074e-05
-3.85216093786547e-05
-3.05749295159633e-05
-3.2676954492537e-05
-9.0946959868878e-06
-2.64335424631283e-06
-1.15480901661454e-05
-1.65496228476818e-05
-2.42169509162003e-05
7.95122757689942e-06
-1.82826183314847e-05
-2.31122257831929e-05
-1.19775432334702e-05
-2.28594123774575e-05
-1.20740232332035e-05
-8.84473864557294e-06
-4.46175045473173e-05
-2.18144686253911e-05
-3.06693232528739e-06
-1.16929364118738e-05
-1.48267363581351e-05
-1.73152447447699e-05
1.02104557804516e-06
-2.69454665472386e-05
-2.22799754616923e-05
-7.35815672927053e-06
1.84417601946557e-06
-4.07430231852587e-05
-3.83069102899655e-05
-2.15847435904394e-05
-3.41234122348011e-05
-2.61089808060926e-05
1.10035052306646e-05
-2.93387715169381e-05
-3.31839254291345e-05
-1.77804962600808e-05
-2.00114893260851e-05
-1.15089143812241e-05
-1.50341620635568e-05
-3.93173505976797e-05
-1.18368163365175e-05
-1.69159710071317e-05
4.52721688013515e-06
-3.11425545448185e-06
-1.3587512396009e-05
-1.62935966749581e-05
-1.36041030395079e-05
-2.16954811902244e-05
-1.28405420613341e-05
7.61429546815108e-06
8.21049795816993e-06
-1.10702053863077e-05
-1.71670155794231e-05
-5.94794497547365e-06
-1.22435259844936e-05
-9.65663548699981e-06
-5.10485815336336e-05
-6.06447956145535e-06
-3.63984058264284e-06
-1.72128922773915e-05
-1.22914403363103e-05
-1.86266666288773e-05
-1.29552443536108e-05
-1.23824783116392e-05
-2.69753983484763e-05
4.8358966100213e-07
-1.41486932414848e-05
-1.40162955587959e-05
-2.53057640791073e-05
-4.9397496275412e-06
3.82542640153793e-07
-7.76979343388007e-06
-1.65936480799607e-05
-7.77723074521124e-06
-2.10628170951771e-05
-2.68104990786455e-05
-4.89910715749324e-05
3.18779878398638e-06
-1.10243198715189e-05
-2.12252653784224e-05
-3.36343929369321e-05
2.03784693024736e-06
6.53452688731262e-06
-7.87809027299588e-06
-1.95119349118061e-05
1.0836895116863e-05
-2.93076026797097e-05
-2.8784382419684e-05
-7.5152920180147e-06
-3.15099106103102e-05
-1.03194480269449e-05
1.3779149412244e-05
-2.12743540016263e-05
1.66934011966575e-06
-6.85289540171038e-06
-2.63611621715954e-05
5.21356384952051e-06
-1.30229838008274e-05
-5.33099741624889e-05
-1.07557216880552e-05
-1.96009675532945e-05
1.14703384040083e-05
-6.59038235617109e-06
-2.81880082552578e-05
-9.09062400855549e-06
-2.02604879797352e-06
-1.0289793365877e-05
5.6688832523798e-06
-1.54151269853783e-05
-1.87947566438027e-05
-3.34781983103108e-06
-1.69291294818749e-05
-2.28172942565384e-05
-1.9079810822298e-05
-2.72978259765672e-05
-1.42890953370339e-05
-2.38554785765879e-05
-4.18127483728151e-05
-1.10105385823946e-05
-2.2565851169013e-05
-2.50713806842422e-05
-7.93060686515832e-06
-1.83562699286956e-05
-2.74030579982556e-05
1.00922467392696e-05
-6.41747218283816e-06
-3.38200671696215e-05
-1.90374709077785e-05
-3.9300114652879e-05
-2.95220080689525e-06
-2.04481872056318e-05
-1.21087370829985e-06
-2.71210365486945e-06
-1.76203126745912e-06
-1.17686799075472e-06
-2.20239019959537e-05
-2.94938500243806e-05
1.04058876387466e-05
-1.28918405524452e-05
-1.44754909852325e-06
-2.29218317255985e-05
-1.8699527834255e-06
-2.0040531668933e-05
-2.56595831976732e-05
-2.05543866118284e-05
-1.73253731638474e-05
-4.82097270639739e-06
-1.36451699018975e-05
-3.41898220222576e-05
-2.84985337558953e-05
-3.5908497212503e-05
-1.83324157126014e-05
-2.0884241484826e-05
-5.53040218848917e-06
-1.0837776451948e-05
-8.89253309970662e-06
5.60781597732826e-06
-1.15617948652084e-05
-9.72871241264387e-06
4.8597131672159e-06
-1.89972417503621e-05
-2.77004518102009e-05
-3.95659657794278e-05
-5.77630890652445e-06
-3.26215064272763e-05
2.27805283831575e-06
-1.65192268032997e-05
-7.91361007946018e-06
-1.26503192198293e-05
-9.98063019780065e-06
-1.83497498118852e-05
-5.60582685688985e-06
-2.10213928978684e-05
-1.61164612547144e-05
-3.80488375959127e-06
-2.47695404327419e-05
-3.8810045350555e-05
-2.86514666171233e-05
-1.55001485701157e-05
-2.78411410808216e-05
-1.11750007832002e-05
2.80768546992531e-06
-1.8182052526893e-05
-9.45851705459255e-06
-1.97653703075022e-05
-2.44727878762812e-05
-2.22617535303239e-06
-4.60488347614122e-06
-1.98420541517935e-05
-2.18035190394946e-05
-1.90971848827099e-05
-5.78787177763672e-06
-1.38009846130654e-05
-1.21768866761704e-05
-9.86739240135596e-06
-3.74705060598853e-05
-2.44838059844315e-06
-1.61181474278351e-05
5.58508194125221e-06
-3.69563351988687e-05
-2.62919364518512e-05
-3.18337639479499e-05
-1.80405065347945e-05
-2.25950300899689e-06
-7.31115909429358e-06
-1.8811693451989e-05
-1.39643782763478e-05
-2.42698574189174e-05
-2.16410204263514e-05
-6.22177154526498e-06
-3.05597087306896e-05
-3.05494511394294e-06
-1.6604644133018e-06
-2.61643663115266e-05
-4.99183804014036e-06
-1.31269200930248e-05
-2.85225585601351e-05
-2.36612368839425e-05
5.49522470866535e-06
-1.1445948492891e-05
-6.71396134231528e-07
-2.51137744666988e-05
-1.17391018008544e-05
-1.97088625020406e-05
-1.95327864807906e-05
-2.09484365803732e-05
-1.58271308911074e-05
-1.21046105239337e-05
-1.71372100061797e-05
3.26631630111174e-06
-1.63125946745272e-05
-2.40271941125171e-05
-1.56646518733409e-05
-3.13172339385535e-05
-8.78195188991524e-06
-3.03109587628375e-05
-2.80693617540453e-05
-1.75677913371845e-05
-4.31391272571342e-06
-1.52147411204142e-05
-1.74714268943759e-05
-1.63323193670896e-05
-4.35308525793442e-05
-3.33013773859846e-06
-1.86598206366635e-05
-1.82605757990649e-05
-2.28272740585252e-05
-1.25997875134098e-05
-1.0400006224244e-05
-9.68737742611216e-06
-5.14724662255911e-06
-3.34765447672144e-05
1.51893586745162e-05
-1.0667716060879e-05
-3.90287166924983e-05
-2.92582843247744e-05
-1.41493918515773e-05
-2.15035145662519e-05
-2.91201482682238e-05
-4.7887680398599e-06
-1.86128454925421e-05
-8.27630885282507e-06
-3.79649282148781e-05
7.40072946870342e-06
-1.9505124555929e-07
-8.81364799421868e-06
-5.90142038612949e-06
-2.6686522280048e-05
-5.92714901491268e-06
-2.27949996245892e-05
-2.40513200045244e-05
-1.47092763539518e-05
-2.25800193908101e-05
-2.78526790340356e-06
-1.07497167034391e-05
-8.60279393827699e-06
-2.09052743148678e-05
-5.9330073585369e-06
-3.26420887122527e-05
-2.76259519258595e-05
-1.61797465826651e-05
-1.89566489035896e-05
6.58414555519861e-06
-1.25043890830947e-05
-7.38824151718081e-06
-1.72766862170555e-05
-2.68884450992887e-05
-8.99915625253136e-06
-1.72274098101728e-05
-3.60172471222832e-06
-1.06728677813743e-05
-2.45716910971183e-05
1.48569366249756e-05
-4.36371691867952e-06
-3.31603795934484e-05
-2.77586740817148e-05
-1.82046834349416e-05
8.6064595893502e-07
-1.51947869940926e-05
-3.45743656082129e-05
-2.63536311851728e-05
-1.28706637148357e-05
5.96502489331391e-06
-3.59972126514215e-05
-1.56494488768104e-05
-1.39639596204034e-05
-1.83291315607674e-05
-7.59650442927694e-06
-8.66702265046498e-06
-2.12287567955178e-05
-1.41805825250137e-05
-1.49414953066302e-05
-8.84595953860285e-06
-1.44676429918099e-05
-2.14267627692035e-05
-2.56645367278104e-05
-1.43513530476271e-05
-2.06255248186965e-05
-1.00444220983974e-05
4.1673876250097e-06
-2.21517738218523e-05
-5.92922941015054e-06
-1.26477685609524e-05
-2.67988253605325e-05
-2.35477597886243e-05
4.47340603038091e-07
-3.59848235812764e-05
-1.75211986464754e-05
-1.16218043003566e-05
-2.24625130016482e-05
-2.69193964244754e-05
-2.33458027051942e-05
-8.2098135876253e-06
-3.94673420722376e-06
9.53104313400079e-06
-6.24958125281555e-06
6.35669514647354e-07
-2.18550705460276e-05
-9.48230852075433e-06
-1.64520336884452e-05
-2.61276457694217e-05
-2.01533354648966e-05
-1.03534419826824e-05
-2.14277361144637e-05
-1.24715187650675e-05
-1.2708891178781e-05
-4.46410729430119e-05
-2.45131100873379e-05
-1.04003171551614e-05
-2.54115837611123e-05
-1.76574730903244e-05
-2.90139763148555e-05
-1.32557278934591e-05
5.69835369146369e-07
1.61042789269012e-06
-1.77763264834794e-05
-3.24327856591325e-05
-1.57299085135963e-05
-1.86193743264341e-05
-1.568598053393e-05
-1.40990097134494e-05
-9.74778316882512e-06
-2.10140171408518e-05
-3.20911736036002e-05
-3.06493080314656e-05
-5.86861513421795e-06
-1.87556828291145e-05
-2.60874181351762e-06
-1.73352989059556e-05
-3.10315411909754e-05
-2.33984454330108e-05
-1.85374399740653e-05
-3.20049879075414e-05
-2.73971923246505e-05
-2.52064690180296e-07
-1.67841252664449e-05
-1.10524399273235e-05
-2.3563938478865e-05
-1.00405856667099e-05
-2.90822956679054e-05
