# Supplementary material for: Research on computational propagation and identification of mine microseismic signals based on deep learning
Source: PLoS One. 2025 Oct 22;20(10):e0334641. doi: 10.1371/journal.pone.0334641 (PMC12543183; doi:10.1371/journal.pone.0334641)
Supplement: S11 Data — (ZIP) [file pone.0334641.s011.zip › 000101100002673.xlsx_0.txt_24.txt.txt]

-1.34648411572274e-05
-2.02747315457708e-05
-9.14690975170927e-06
-2.51989054471727e-05
-1.01192433928581e-05
-2.13861144157977e-05
-1.94129318427415e-05
-1.2275580086319e-05
-1.9040221582764e-05
-2.93013774305883e-05
-2.21331854658657e-05
-2.43509140973764e-05
-3.22216824669112e-05
-9.30740686846897e-06
-1.74185298635882e-05
-3.46073484338571e-05
-2.24796829227288e-05
-1.47793762819574e-05
8.26704368576175e-06
-2.92669785982052e-05
-1.97453820246815e-05
-2.37839422049702e-05
-5.44736663030146e-06
-1.32493312845069e-05
-2.20054361134293e-05
-2.0112438015724e-05
-2.6105395731253e-05
-6.2409845550106e-06
-7.0799606456175e-06
-9.32692188954426e-06
-2.08280405777485e-05
-2.10662521922054e-05
-2.6126213759385e-05
-2.08893662817077e-05
-7.17189922525218e-06
-1.21035422861994e-05
-5.40428580094544e-06
-1.82099180862324e-05
-2.206427375888e-05
6.69085425095314e-06
-2.16313698670164e-05
-2.09614348074627e-05
-1.43272031576511e-06
-1.51566606342744e-05
-2.16364047588356e-05
1.15759714106969e-05
-1.40933706113324e-05
-1.04235942835787e-05
-9.07777979584405e-06
-3.0012360517544e-05
-2.05343292712966e-05
-3.94327237224332e-05
-7.14382335266896e-06
-4.06291748303226e-06
-1.77083805864687e-05
-2.63641014344485e-05
-6.51641528552069e-06
-1.34954923049621e-05
-1.67531354748211e-05
-1.4921127696403e-05
-7.84354743050124e-06
-1.53682139988864e-05
-1.42344613554022e-05
4.94046000796096e-07
-2.1325407503926e-05
-2.81098647896528e-06
-3.33541272993654e-06
-2.06412677547698e-05
-2.16268102757058e-05
-3.94592984689324e-05
-9.70347247163504e-06
-7.86636048787724e-06
-1.91688794614382e-05
-2.78525942909152e-05
-1.83387082257661e-05
-1.23934360331917e-05
-1.23564606451048e-05
-2.40809930966576e-05
-2.29368143521968e-05
-1.56960569736142e-05
-2.14087338144715e-06
-2.14174170759429e-05
-2.59036530206953e-05
-1.21910410658445e-05
-9.87634066387411e-06
-1.95206025885049e-05
-1.46513871905639e-05
-1.37319532759176e-05
-2.25716254305075e-06
-1.98646540020933e-05
-2.43856260828266e-05
-7.23761598118162e-06
-4.76041463421587e-08
-2.68950161264089e-05
-2.56773417634987e-05
-1.12961228399344e-06
-4.70462497164473e-06
-1.91507190289018e-05
-1.46922977515193e-05
-3.01680915687782e-05
-6.70953034737337e-06
-5.59643371170974e-07
6.45040449810428e-06
-2.19345287830738e-05
-1.49337210293156e-05
-2.32615110186601e-05
-1.48765982752838e-05
-6.10162806661077e-06
-2.07729540203637e-05
-9.39129221363981e-06
-1.6049088104528e-05
-1.87378312367525e-05
-2.457186248003e-05
-1.73522394661903e-05
-1.38090500865462e-05
-2.11492723529343e-05
-2.23915384076599e-05
-1.89705051464949e-05
-1.49665254486397e-05
-1.36882655015683e-05
-3.97128608290179e-06
-2.22289048133604e-05
-1.58851198985498e-05
-1.62086733756753e-05
-2.47824098945517e-05
-1.43804541825293e-05
-2.07603746318932e-05
-1.26188717811607e-05
-2.36541726313729e-05
1.13221259175206e-07
-1.58801412127398e-05
-1.98437727756574e-05
-1.5858967075993e-05
-1.07297050628967e-05
-1.14004840597023e-05
-1.92466708124006e-05
-1.4310144012996e-05
-1.61889839830337e-05
-1.94580654437699e-05
-1.31216569510801e-05
-2.97739610742025e-05
-1.99915828525395e-05
-1.70272909607702e-05
-2.09845906133252e-05
-2.93759831599687e-05
-1.84628977853747e-05
-3.74524672454116e-05
-2.77061043798661e-05
-8.45722910003505e-06
-1.02914175733697e-05
-8.10395790582002e-06
-2.55473884333904e-05
-1.03044533721882e-05
-3.59882120913369e-05
-1.30952129000637e-05
-2.04058551965558e-07
2.22230962195163e-06
-2.22731080649794e-05
-1.30129850183914e-05
-2.23387972410134e-05
-1.47824800744661e-05
-3.29941185700518e-05
-2.80468097981828e-05
-2.69547499428225e-05
-1.74896542049002e-05
-3.24821588648495e-05
-1.85516053769584e-05
-7.86322916434077e-06
-2.72988622050656e-05
-1.98335303432724e-05
-2.12074495366913e-05
-1.48724427787452e-06
-7.59968416469722e-06
-1.35373700643003e-05
-1.29358930783702e-05
-2.06503040082497e-05
-2.12159629390846e-05
-1.93710313163211e-05
-9.57306244710412e-06
-3.63881422622512e-05
-3.43444067860633e-05
-1.64785481357953e-05
-1.81813208533337e-05
-2.88913291381098e-05
-3.11613775994006e-05
-9.3676997350399e-06
-2.64089848161136e-06
-1.00717645852454e-05
-2.49397251923122e-05
-9.46935606558543e-06
-1.32751665238533e-05
-1.63443925351593e-05
-3.23914363569805e-05
-9.6112473104869e-06
-1.36051576287774e-05
-1.3337089053026e-05
-1.54297607550914e-05
-1.33146154321352e-05
-2.50376398187943e-05
-1.78061622326621e-05
-2.29083292148889e-05
-1.74406947055516e-05
-1.25759925290739e-05
-1.86974409934433e-05
-4.09540687261794e-06
4.54803842510982e-06
-1.70153747101883e-05
-2.03361319472167e-05
-2.143001326633e-05
-2.31490399622533e-05
-9.80071108520005e-06
-2.16860147996444e-05
-5.28749302096337e-06
-1.77431241110295e-05
-3.05778345425859e-05
-6.05281547154799e-06
-2.66524135132065e-05
-3.31405556624528e-05
-1.98017397947888e-05
-7.0861211363202e-06
-1.09010652595307e-05
-4.30455413562138e-06
-3.69416355947112e-06
-1.04632350174803e-05
-2.74785134022757e-05
-4.07627101029907e-05
-1.95827933781124e-05
-2.02279057694415e-05
-1.59728360992269e-05
-1.11954139089079e-05
-4.92779731404552e-06
-1.08602137631135e-05
-1.42931046169141e-05
-3.71686112942087e-05
-1.18600317218632e-05
-1.50835408504934e-05
-2.52420340780432e-05
-3.27575720557245e-05
-8.4775555522037e-06
-1.53225006499992e-05
-2.68653087670187e-05
-2.07751281607963e-05
-2.34085699310362e-05
-6.17089390769061e-06
-2.70300238289518e-05
-2.27557601383897e-05
-3.1679882389431e-05
-1.79791703398928e-05
-1.31243236532147e-05
-2.46814537860182e-05
-3.50159327192086e-05
-3.56763167583064e-06
-2.07015119607076e-05
-2.12102982911024e-05
-2.91006866477215e-06
-9.06952841817936e-06
-6.40691491824037e-06
-2.36957357080821e-06
-9.081099854366e-06
-1.92148712854322e-05
-1.82988790739709e-05
-4.0203268345745e-05
-2.00780073786775e-05
-1.59312907585833e-05
-9.17387195216616e-06
-1.31101449978657e-05
-2.6554211458656e-05
-3.63703813544369e-05
-5.95565872933039e-06
1.65943239792858e-06
-2.057968067012e-05
-1.46013112131596e-05
-8.59758525804874e-06
-1.20296200153442e-05
-1.27894439929021e-05
-1.11051265845261e-05
-2.16909175553177e-05
-5.67247912579624e-06
-7.66554058896334e-06
-1.92125077325265e-05
-2.35797415452503e-05
-2.04543611590027e-05
-3.10268797766409e-05
-1.76773927904331e-05
-1.19013764570318e-06
-2.01417207909677e-05
-2.90927458522203e-05
-3.25311851229151e-05
-2.54371233338043e-05
-7.16305779920707e-06
-2.37629359640808e-06
-7.39071033448801e-06
-1.11947347507809e-05
-4.05734002365684e-06
-1.01835892606046e-05
-8.1267286101654e-06
-8.38790624516802e-06
-1.9574994037434e-05
-1.19108153719736e-06
-7.54631107088626e-06
-2.83860768771237e-05
-9.48305424087385e-06
-2.7797375877013e-05
-1.69536063342082e-05
-1.56450124754093e-05
-1.23925612854889e-05
-5.34016217174629e-06
-1.85255041979658e-05
-7.23656351657181e-06
-2.75460201766695e-05
-3.13266269845444e-05
-6.81158841021342e-07
-8.46105254243773e-06
-3.1543110859728e-05
-1.7912896272371e-05
-1.64916288894673e-05
-2.15310884706563e-05
-1.47092387293496e-05
-1.88183675429062e-05
-1.58003481170375e-05
-1.76415406221292e-05
-5.87217431037455e-06
-1.64435589828504e-05
-2.8626204341578e-05
-8.84395959762148e-06
-9.28786848586111e-06
-1.22500800766302e-05
-3.27561105116411e-05
-1.82603100622638e-05
-2.3667444288972e-06
-1.34645355131599e-05
6.57963735987699e-07
-2.5543347642731e-05
-1.45227347215657e-05
-5.50422454757179e-06
-4.25181952629688e-06
-2.36750130856684e-05
-5.37536114600494e-06
-2.68988341350619e-05
-4.41102073146643e-06
-3.82357790052761e-06
-1.13432549390783e-05
-7.27086478830529e-06
-3.03032075834708e-06
-3.80851984379229e-05
-2.58359071700134e-06
-4.9329624534519e-07
-2.43813664118439e-05
-2.9027779957496e-05
-1.9438887739772e-05
-1.76216985235794e-05
-1.4575007986591e-05
-2.34772095055248e-05
-2.1104203057619e-05
-7.25944474077923e-07
-1.62716450059688e-05
-1.22924615384321e-05
-7.44685094917685e-06
-8.44890290956667e-06
-4.40057602422375e-06
-1.00234568113408e-05
-3.87213327797284e-05
-1.76764537668162e-05
-1.30470733120377e-05
-1.78750852185683e-05
-1.3977172020093e-05
-2.6092858974178e-05
-2.91805259395053e-05
-1.31510649430791e-05
-2.32785462727336e-05
-2.17571026450378e-05
-1.61152510480553e-05
-1.92493258088714e-05
-4.59510017400683e-06
-1.81583710889867e-05
-7.04266207574702e-06
-1.35335606008778e-05
-7.42396838570349e-06
-1.60808918815349e-05
-2.53358312840365e-05
-3.36108705722308e-05
-1.54285625812448e-05
-3.04196258223024e-05
-4.23816910914954e-06
-2.18193787697859e-05
-2.6216256843501e-05
-2.67822557951335e-05
-1.37965169203245e-05
-5.8656798718572e-06
-2.4537460635383e-05
-1.74592460968749e-05
-1.86772242489223e-05
-2.719088047635e-05
-8.61875435522961e-06
-2.54789478745261e-05
-7.12939053651417e-06
-2.22012880686951e-05
-2.99398059947449e-05
-2.39174705164133e-05
-2.35138622917922e-05
-1.09911121283677e-05
-1.28800024115897e-05
-1.55661764465526e-05
-8.13881514024024e-06
-2.03409513353417e-05
-1.92497882164914e-05
-2.06974687695263e-05
-1.9314963382321e-05
-3.77869186995778e-05
-3.00049837643203e-05
-1.57840594732552e-05
-1.98336145520794e-05
-2.01010859545165e-05
-2.5245251033678e-05
-1.45951081578122e-05
-2.44465173101622e-05
-1.39987986464024e-05
-1.41309152958933e-05
5.45841481016202e-06
-1.19903164135701e-05
-1.72135347581951e-05
-6.19782435350304e-09
-3.35240208277509e-05
-3.27055166592116e-05
-7.76487141321792e-06
-2.63297265061439e-05
-2.6859585496007e-05
-8.39088318008838e-06
-2.66221176858167e-05
-1.80671966042014e-05
-1.84121496321991e-05
-2.45848031015282e-05
-2.96965605023567e-05
-1.8869818607159e-05
-3.75736412089266e-05
-2.10912755099676e-05
-3.87271862136175e-06
-1.2538539266156e-05
-2.41165718209468e-05
-1.8717913604453e-05
-2.0255176549584e-05
3.27155400346717e-07
-1.25771007734156e-05
-2.63659319120297e-05
-2.93828717843212e-05
-1.52539613946766e-05
-1.73701068454949e-06
-3.12920730514124e-06
-7.26445057907727e-06
-2.40927427606521e-05
-2.26243413872659e-05
-6.47975283874535e-06
-2.49060909454227e-05
-1.39418525256851e-05
-2.15192809097788e-05
-2.14094714583674e-05
-1.31474463595781e-05
-1.28290649970546e-05
-3.42810388507022e-05
-1.95929369214476e-05
-2.17916335030212e-06
-3.46076857882213e-06
-2.06493098313154e-05
-2.49146295785464e-05
-9.24350736777661e-06
-5.93485817665468e-06
-1.37637706194991e-05
-1.49079607464886e-05
-1.25416520522771e-05
-1.48599877570294e-05
-2.90100481130116e-05
-3.9743184630714e-05
-1.2087884918013e-05
-1.5167525870037e-05
1.59499859917711e-06
-8.25813148974746e-06
-2.11629725682866e-05
-7.13863294997444e-06
-1.03891680328008e-06
-2.08313643733668e-05
-1.91136806859632e-05
-1.03123020094376e-05
-1.80802109692557e-05
-9.59107480303676e-06
-2.03451683067957e-05
-2.94938441138581e-05
-2.32762788116787e-05
-2.95365259185399e-05
-1.13153513992581e-05
-1.42654227099271e-05
-6.44903825092696e-06
-3.3564511672842e-05
-1.23698362476956e-05
-1.64534699390118e-05
-2.01900289200449e-05
-1.73154554004564e-05
-1.72072943459516e-05
-1.29648746126416e-05
-8.60967953405345e-06
-4.29297662064136e-06
-2.55126288885122e-05
-2.31475684914937e-05
-2.62788060799016e-05
-1.84821601697308e-05
-8.84864946080664e-06
-2.50909182016417e-05
-1.61347463712242e-05
-2.92603889435843e-05
-9.87363760115399e-06
-1.40023477787324e-05
-1.5328056432657e-05
-2.65420452638004e-05
-1.75690528561852e-05
-3.77637074033313e-06
-6.75706056542002e-06
-1.23857174293465e-05
-9.25317281057988e-06
-7.04057638813654e-06
-1.90356102478896e-05
-3.32810848108479e-05
-8.67762738277417e-07
-2.63955621315054e-05
-4.09471013581107e-05
-4.87015568398998e-06
-1.36281216017037e-05
-1.25688229238217e-05
-7.08824987391591e-06
-2.08295814597411e-05
-8.16042500319405e-06
-2.41100529345303e-05
-1.98536530624422e-05
-3.10095360770398e-05
-6.18942911053314e-06
-2.71006890793844e-06
-2.41997779812003e-05
-8.40347444628335e-06
-1.71929022821708e-05
-1.00563722517754e-05
-3.04914875804669e-05
-2.02022243560747e-05
-1.79725438323374e-05
-1.82276956594945e-05
-4.36033156047531e-05
-2.23962094783909e-05
-2.86599775052631e-05
7.25428621729276e-06
-2.61720110787568e-05
-2.00391777073099e-05
-3.46773341484538e-05
-2.89861279018923e-05
-1.31727948986436e-05
-6.62266232536226e-06
-1.26474820213421e-05
6.06422414120708e-06
-3.42185747266003e-05
-2.84498156753766e-05
-8.19920568978317e-06
-1.34992200816771e-05
3.52194925998761e-06
-2.07520868225769e-05
-3.35899459206299e-05
-9.61044582631162e-06
-1.40246227463326e-05
-2.0265342469776e-05
-8.4946939563331e-06
-1.66247416201294e-05
-1.74743922817156e-05
-2.53213663241775e-05
-1.64895102088328e-05
-2.86071536195875e-05
-2.5894601144749e-05
-2.50948372780179e-05
-1.22037587568732e-05
-5.03937444631254e-06
-1.50857370937005e-05
3.40986071131111e-06
-2.19816650959783e-05
-2.25022749470515e-05
-2.25103650553266e-05
-3.89854146340289e-06
-2.9759787632888e-05
-4.46026604611232e-06
-2.47251091591077e-05
-2.41010052173217e-05
-1.76344594997647e-05
-1.26721227844485e-05
7.83686820039118e-07
-2.86768206501796e-05
-1.16601534078517e-05
-1.23402561107106e-05
-2.77994763787945e-05
-1.32955704716749e-05
-1.29047247874415e-05
-1.15022559998044e-05
-3.09769271078709e-06
-2.65310901378039e-06
-3.40451343168219e-05
-2.20866001286231e-05
-2.23153456708374e-05
-1.18632888675488e-05
-2.47291916832405e-05
-7.81054507802372e-06
-2.92697597074486e-05
-1.2264198445232e-05
-2.51837023223849e-05
-3.91409877516537e-06
-7.18927791167278e-06
-1.68573895803969e-05
-8.97363975465944e-06
-1.42085629208289e-05
-1.83229076974671e-05
-2.51211067196182e-05
-2.25275984191926e-05
-5.88772336297013e-06
-1.97753706982491e-06
-2.37720107803376e-05
-3.44357249572165e-05
-1.18255740066146e-05
-1.15337740283787e-06
1.66240601638713e-06
-5.16305589120956e-05
-1.17544823466463e-05
-5.64858961911901e-07
-1.06317908785243e-05
-1.95098202797606e-05
-2.1159563833898e-05
-1.62218138193977e-05
-8.91951353141031e-06
-1.39856179400965e-05
-1.8081767087724e-05
-2.47488605996513e-05
-7.23668825809666e-06
-3.28993265325629e-05
-1.24947428395276e-05
-2.22267991059132e-05
-2.70652664689833e-05
-1.44559493413787e-05
-2.22791663735247e-05
-2.77557764151026e-05
-2.39509041010314e-05
-1.24983500682593e-05
-1.86552932978822e-05
-8.43281705312262e-06
-2.07185996578e-05
-1.73132952253815e-05
-1.62907857302207e-05
-1.91977388624543e-05
-9.81228377425801e-06
-2.62280616018114e-05
-3.53837660680655e-05
-1.76616889115469e-05
-1.05805233115285e-05
-2.97727630383087e-05
-2.3649185552041e-05
-1.29062831100999e-05
-2.60766301081809e-05
-1.70355194456539e-05
-1.60037266745065e-05
-2.8780606384378e-05
-1.86421070031391e-05
-7.46928730406534e-06
-2.68998628130221e-05
-2.3996445249288e-05
1.69032307202412e-06
-2.120519369784e-05
-1.58371180087504e-05
-7.05136685679055e-06
-2.42236027680294e-05
-2.88848017765602e-05
-8.16538328766673e-06
-1.77138576314761e-05
-3.97574017278057e-05
-1.87356463318759e-05
-1.36788394915567e-05
-1.60202797109748e-05
-2.02226541128877e-05
-1.29311480450035e-05
-2.38192943208426e-05
-2.78054988767873e-05
-2.81347269556604e-05
-7.71000844997776e-06
-1.84973601380264e-05
-8.95173117310114e-06
-1.64779189469943e-05
-2.42865494051441e-05
-2.78063080218474e-05
-6.01582366858493e-06
-2.49655737659001e-05
-7.32631514178073e-06
-1.158136323496e-05
8.78110885132457e-06
-8.53229443509445e-06
-1.71260060005092e-05
-6.45263018264968e-06
-1.44716379150125e-06
-1.54658862800277e-05
-3.96587912655331e-06
-2.48079112764616e-05
-7.77206079504722e-06
-9.50880820782756e-06
-3.89900650950144e-06
-3.40289066843245e-05
-2.62200357972853e-05
-2.28672513316982e-06
-1.77447054307528e-05
-7.72509272436331e-06
-1.49171205951696e-05
-1.75433491642019e-05
1.65820333359853e-06
-1.99999432143425e-05
-2.736327776823e-05
-9.03784300466669e-06
-6.248706933239e-06
-2.75029438739778e-05
-1.98503794621445e-05
-1.50770813890736e-05
-3.85346431960408e-05
-7.78446215452556e-06
-1.18433206845979e-05
-1.75032754016942e-05
-5.89863823140699e-06
-1.66945159364921e-05
-1.21957951599424e-05
-6.76696365792511e-06
-3.07790147175742e-05
-2.58586348409031e-05
-2.28708714708684e-05
-1.669168093112e-06
-2.14600235567166e-05
-7.89755478501066e-06
-2.13243479544701e-05
-1.48487619357558e-05
2.65183856905497e-06
-1.18627320631616e-05
-2.05121063354829e-05
-2.59382462933983e-05
-1.52293168672597e-05
-1.75665144265181e-05
-1.7365622885155e-05
-2.13033928784971e-05
-1.5669029799689e-05
-2.08979011601717e-05
-1.92573331097987e-05
-2.6996956585181e-05
-1.78841609274262e-05
4.20079899396525e-06
-1.27848287350045e-05
-1.23757150382159e-05
2.65927327422903e-06
-1.82626531029181e-05
-3.66469705228021e-05
-1.55126720285742e-05
-1.71009387021138e-05
-3.89066906666619e-05
-2.28595265391489e-05
-6.7791420061024e-07
-1.10213610951956e-05
-1.38985276240565e-05
-1.61726439871034e-05
-2.22737456703718e-05
-1.87165889216139e-05
-3.42586550829575e-05
-1.08313565360377e-05
-1.16380270861348e-05
-3.57011341011351e-05
-1.69543578534814e-05
-2.69099429603169e-05
-2.44204484149815e-05
-2.11730723106397e-05
-4.53792502768892e-06
7.16581260228049e-06
-1.18854104901284e-05
-1.69431094076925e-05
-8.37413060537074e-06
2.33567996926648e-06
-2.64358646231244e-05
-3.30751563735572e-05
-1.85045264142569e-05
-2.22974070491028e-05
-1.1853683399602e-05
-2.68816163470016e-05
-3.52242904727903e-05
6.48412065384015e-06
-2.89155746239541e-06
-8.87276754673537e-06
-1.33219524905951e-05
-1.63111685548225e-05
-1.51996234744909e-05
-9.79946424056292e-06
-1.53970631188469e-05
-3.26784196224428e-05
-7.79171459885238e-07
-1.53548540481334e-05
-1.63429423290814e-05
-2.86584332878896e-07
-2.28457391921931e-06
-9.53846220723764e-06
-4.81996153591658e-07
-1.25565178135675e-05
-3.46895851863957e-05
-2.69071462326042e-05
-2.59921264559371e-05
-1.90800699826869e-05
-1.71204213732301e-05
-1.78126761874187e-05
-2.46853034276361e-05
-5.85797331150866e-06
1.22279177940009e-06
-1.35260075011663e-05
-1.18513679980896e-05
-1.43249980056105e-05
-1.47353970780001e-05
-1.61863635371035e-05
-2.64193296211779e-05
-1.51323081133305e-05
-2.44124178891625e-05
-3.05042359130228e-05
-1.18952856464577e-05
-2.91547641913116e-05
-1.09571489225143e-05
-2.65969548076004e-05
-2.20035497169851e-05
-4.04150321299499e-05
-2.17227214045594e-05
-2.68948670106724e-05
-1.85478309777823e-05
-7.56002652240006e-06
9.19614154989715e-07
-2.98977413221408e-05
-2.86711083483096e-05
-1.26527686218347e-05
-1.79411178319109e-05
-6.99498443684322e-06
-7.29531055701473e-06
-3.91882840425045e-06
-2.31715019481825e-05
-1.04550029775226e-05
-2.86356966514696e-06
3.57426735050707e-06
-2.69500955247801e-05
-6.68249536716834e-06
-1.22230277170882e-05
-1.4467795335273e-05
-2.44185950811725e-05
-3.05221504625571e-05
-1.30409856886602e-05
-1.06281150775904e-05
-1.8578348699426e-05
-1.52160054177424e-05
-2.50639200375331e-05
-1.68335353814243e-05
1.32157301993783e-06
-1.26430991326349e-05
-2.03200950649349e-05
-1.49829790642167e-05
-1.72586347484071e-05
-1.44007263267113e-05
-2.94337579269755e-05
-6.46494554837595e-06
-2.68586970307381e-05
-2.83456045619422e-05
-8.90150971564047e-06
-1.08520605782371e-05
-1.7707116886602e-05
-2.70215498150568e-06
-2.60341075223214e-06
-3.34852247847594e-06
-9.69843865945642e-06
-2.95563758614348e-05
-6.91810344389801e-06
-7.94251528840289e-06
-1.5537953162816e-05
-7.6140161935291e-06
-1.11113805857207e-05
-3.90924352368692e-05
-6.89829855172271e-06
-9.22540730406567e-06
-1.95589322039908e-05
4.81328986277813e-06
-3.35046944254462e-06
-1.65873552330792e-05
-1.98997655000284e-05
-1.24278330209191e-05
-3.39952926711094e-05
-2.63041922534543e-05
-1.39393532285834e-06
-1.01739032353999e-05
-2.63325651488321e-06
-1.59746676525035e-05
-3.65301667071447e-05
-8.98218721091772e-06
3.16751882480484e-06
-3.72540627049132e-05
-6.63239608673894e-06
-2.21003016991415e-05
-2.53155927847133e-05
-2.66177072611522e-05
-1.89370500201782e-05
-7.53792272118366e-06
-3.68745613065419e-05
-1.79037164521408e-05
-2.01059787967709e-05
-3.31196384569433e-05
-3.35419029965952e-05
-1.5632317017486e-05
-6.4590130503451e-07
-1.20708952440438e-05
-1.19536763027732e-05
-2.09707423108845e-05
-3.68373126814943e-05
-1.2725381338211e-05
-1.4996654879317e-05
-3.07406875852934e-05
-2.16391902958663e-05
-3.07073736657318e-05
-2.59828451685755e-05
-2.89060796904145e-05
-1.23956299971542e-05
-2.02274114047899e-05
-7.81211942355058e-06
-2.93143088565718e-05
-2.7087959066022e-05
6.10453908253883e-07
-1.21673756134643e-05
3.06993455334083e-06
-1.85882907342692e-05
-6.93836127267301e-06
-2.17640062231123e-05
-3.56346569088302e-05
-2.89003864698258e-05
-5.5271400483942e-06
-2.10336791763431e-05
-3.23956435600071e-05
-2.9664339150571e-05
-2.00989222503146e-05
-1.86951487114545e-05
-1.55176283872205e-05
-3.0494591644834e-05
-1.85256598129549e-05
-7.65523771337301e-06
-2.14084816091732e-05
-4.95603431533558e-06
-2.90978753074716e-05
-1.61719332475459e-05
-1.44064245300081e-05
-1.24138477801916e-05
-4.51980219918191e-06
-5.3026058592476e-06
-2.16141145531113e-05
-1.77947154241633e-05
-6.74472037045877e-06
-1.41581568951946e-05
-1.86751638609041e-05
-8.92675516806838e-06
-1.66588298821026e-05
-2.85461332369754e-05
-1.64441912146616e-05
-1.53501632386275e-05
-6.89043426878007e-06
-1.55422444176802e-05
-3.76726672177704e-06
-2.58784135534802e-05
-1.49053794704511e-05
-1.85596303560144e-05
-8.78139372823275e-06
-3.99899677160121e-06
-2.78578925529847e-05
-2.18283723613642e-05
-1.44109123752503e-05
-2.57763473096689e-05
-1.08971949569863e-05
-1.76660938070268e-05
-2.96951564294016e-05
6.35234814838682e-06
-2.93561430895537e-05
-1.60125496972871e-05
-1.0405608664548e-06
-2.20807774117847e-05
-1.30706670898906e-05
-1.77632645527749e-05
-1.32665103542685e-05
-6.3295983580032e-06
-2.05597552122029e-05
-2.13069660877392e-05
-1.14826143170949e-05
-2.09513860288768e-05
-1.86431360986351e-05
-1.88346877404357e-05
-1.50945858432058e-05
-3.0239108802962e-05
-3.13190905986294e-05
-2.50764238692827e-05
-9.96229976328933e-06
-1.46052602846636e-05
-2.26016348297175e-05
-1.7776432121052e-05
-1.2388978003065e-05
-1.06169400081064e-05
-5.47861800803488e-06
-2.22544973647186e-05
-1.83394778073443e-05
-1.96168254319011e-05
-3.64031870191754e-06
-1.96158434016438e-05
-1.76324051965311e-05
-1.99535778292604e-05
-1.2009067315263e-06
-2.87118567063664e-05
-2.69228584322992e-05
-1.70499567420817e-05
-1.05813713697049e-05
-1.13869140997247e-05
-1.80967357795291e-05
-1.99125028037118e-05
-1.83864924428636e-05
-1.16783806988928e-05
-1.38223219319686e-05
-3.57748123578911e-05
-1.5899565478715e-05
-3.0897341375787e-05
-2.00270999156404e-05
-1.97515657137513e-05
-1.54657832044996e-05
-2.86655533876123e-05
-3.49646523684476e-05
-1.02184252436308e-05
-2.56649366093962e-05
-2.88314635189587e-05
-4.9040930467758e-06
-1.01167805632686e-05
-5.17836125510886e-06
2.51152870291389e-06
-4.58846084863622e-06
-2.28265474236371e-05
-3.262444826568e-06
-2.10199576895856e-05
-1.69027918866495e-05
-1.87020804963137e-05
-2.43638983076798e-05
-1.29103805259087e-05
-1.29341164942165e-05
-5.58350930039764e-06
-8.45524342666077e-06
-7.51747239472121e-06
-2.77834226698295e-05
-2.02963573874752e-05
-1.15688126501734e-05
-4.09597517429228e-05
-1.89095647419477e-05
-2.40291112425318e-05
-2.33040646082498e-05
-9.38421906760075e-06
-2.33288379882095e-06
-1.38740819548182e-05
-9.99692079991469e-07
-2.97471546343405e-05
-2.56694425281032e-05
-2.35481604564244e-05
-1.78731284718965e-05
-1.96423096326928e-05
-1.57334050791137e-05
-1.45344161667486e-05
-2.65051772734033e-05
9.66409482705374e-07
-1.61067612529201e-05
-1.70574987466183e-05
-1.29009075196664e-05
-2.87797282108268e-05
-3.27177749424635e-05
-3.46068483169847e-05
-1.86819905944959e-05
-2.34598336615286e-05
-1.98624054326756e-05
-1.41635808197445e-05
-4.31913119519861e-05
-1.33171585553575e-05
-1.30305618652431e-05
-1.28566865570952e-06
-1.99792623975017e-05
-1.95030686189884e-05
-1.4132189651411e-05
-1.44365176341079e-05
-1.43350431492412e-06
-2.3125978212286e-06
-2.63696305291576e-05
-8.12009789725827e-07
-8.00069965359115e-06
-1.91407497935722e-05
-3.69196027080937e-05
1.57263192710697e-06
-2.1492229082131e-05
-7.80250216296602e-06
-1.54451970398795e-05
-2.89697761799885e-05
-6.815851851926e-06
-2.29332558072258e-05
-1.11883458054655e-05
-6.24974562388047e-06
8.08103890510974e-06
-4.19851173294139e-06
-3.66137680177779e-06
-2.57373156864956e-05
-7.96794808480579e-06
-7.14649302499812e-07
-2.53563356830245e-05
-1.51392226084812e-05
-3.18234856828259e-05
-1.01114575297078e-05
-1.38630064208801e-05
-3.88146426321069e-05
-2.84644958961493e-05
-1.43356273763766e-05
-2.57214634755004e-05
-8.92855218934329e-06
-3.37362425736381e-05
-1.60872639804464e-05
-1.63766132013142e-05
-2.82798561909898e-05
-1.89248845425118e-05
-4.22905947945453e-05
-8.30742461638925e-06
-1.35533425398763e-05
-2.51549259582103e-05
-8.18152507465001e-06
-2.75485460460347e-05
-2.8530239306687e-05
-2.82857475625012e-05
-9.85817387724003e-06
-3.15068246182399e-06
-4.0478034823776e-05
-2.31519571088391e-05
-7.20065601088379e-06
-1.24685210750633e-05
-7.48711402270188e-06
-2.47225248681205e-05
-3.45138249363737e-05
-3.10649966524016e-05
-7.14171673063617e-06
-3.4977136645098e-06
-2.37344374483371e-05
-1.6705462352094e-05
-1.06971492216211e-05
-1.29406316610147e-05
-1.4046972541065e-05
-1.97070245263456e-05
-2.64285228450304e-05
-3.15707653452067e-06
-2.87610673781011e-05
-7.02194943409102e-06
-6.19753857629939e-07
5.0840630135292e-06
-1.66624618520832e-05
-1.20470354577212e-06
-5.05007125717765e-06
-2.93417057940924e-05
-2.33397618883661e-05
-1.89164220091129e-05
-2.22268383141947e-05
-2.05485190978654e-06
-2.57461921977645e-05
-2.21158528966954e-05
-1.25624761731796e-05
-2.56695171758035e-05
-1.52013495832156e-05
-1.01480668605907e-05
4.65341868561365e-06
-3.40929475265533e-06
-1.9967017977622e-05
-9.44566096537861e-06
-6.36803639862498e-06
-2.94283465075415e-06
-1.12086019028565e-05
-1.22212144418128e-05
-1.50847608983785e-05
-1.81101509534797e-05
-9.42238626383847e-06
-3.25671213409748e-05
-1.795219464637e-05
-5.50636864337713e-06
-2.00028338870259e-05
-1.80431449083677e-05
-2.46084794003239e-05
-2.57098932972962e-05
-3.04058722907346e-05
-1.12293181513608e-05
-1.92988400149948e-05
-9.77512213633871e-06
-1.97458958536474e-05
-1.67949604633828e-05
-1.07478096827752e-05
-1.27960305313264e-05
-2.71937822862583e-05
-8.41925085832852e-06
-1.794155709876e-05
-2.35761527496374e-05
-7.69092120270666e-06
-2.70298789854907e-05
-1.94313166623012e-05
-3.94315461782932e-07
2.188055240012e-06
-1.03600780165787e-05
-6.28143854897942e-06
-1.275028871813e-05
-2.91128309843981e-05
-8.25438675217463e-06
-8.69886958460993e-06
-1.45523660256038e-05
-2.61824360511263e-05
-2.05478032116478e-05
-2.35817116430244e-05
-6.71309296986013e-06
-2.97300026115898e-05
-1.09872101360444e-05
-1.36046191200945e-05
-7.17118457253135e-06
-9.13110334231286e-06
-2.44531296154573e-05
-1.31909686947481e-05
-1.00869922322665e-05
1.88612829092351e-06
-1.72661198838754e-05
-5.01553992890389e-06
-1.32719604085008e-05
-1.20930170340903e-05
-6.2438359132335e-06
-7.04544187883153e-06
-1.14557758690974e-05
-2.83828569525773e-05
-1.33538661981548e-05
-1.07502421865482e-05
-9.22708082934299e-07
-9.42846092935416e-06
-2.78089938998734e-05
-5.83545273993102e-06
-2.86995275430301e-05
-1.81479301611907e-05
-9.84168033979647e-06
-2.30717857808194e-05
-2.40094577249746e-05
-1.99464141030583e-05
-2.45421812722856e-05
-1.15922495419075e-05
-4.11123000412584e-06
-6.24272493189863e-06
-1.21699672397533e-05
-2.17143678186323e-05
-6.79281783165266e-06
-1.05291923972703e-05
-1.6932334727816e-05
-1.64097374479972e-05
-3.36640453196779e-05
1.6398043378031e-05
-2.53050374237599e-05
-4.2574657839805e-06
-1.3694428302323e-05
-6.23394300766009e-06
-2.04244834742306e-05
-2.47094307815552e-05
-3.44317876127315e-05
-3.60881920224722e-05
-1.81028313131737e-05
-9.62693243202846e-06
-1.02687185565876e-05
-2.96643976078512e-05
-1.01837055514595e-05
-1.31309433186609e-05
-3.00674295771936e-05
-3.96646581742046e-05
-2.52226800138258e-05
5.05864560369872e-07
-1.85001008645068e-05
4.77050269127416e-06
-3.85770434107763e-06
-1.27579641534555e-05
-9.5264506155976e-06
-1.17658879379639e-05
-1.09139124546213e-05
-2.61562452351757e-05
-1.82564486014455e-05
2.39046382305721e-06
-3.58904014539422e-05
-8.21902406495325e-06
-1.7517084478009e-05
-1.40991178580504e-05
-2.15486195957426e-05
-1.3620222655814e-05
-1.09908679001405e-05
-3.72860185461625e-05
-1.74766558528079e-05
-1.50962751862287e-05
-1.17849255171882e-05
-1.74840360333508e-05
-2.0341198727919e-05
-1.43478147395618e-05
-6.8202326623042e-06
-6.00046531134701e-06
-1.05464190663592e-05
-1.6718595098142e-05
-8.2754627130362e-06
8.39242536714701e-08
-2.22125929020958e-05
-2.53492339085624e-05
-1.82885972996198e-05
-1.50505397509598e-05
-3.45392837277567e-05
-2.79867254423429e-05
-6.74147776852865e-06
-2.80349111907958e-05
-4.18809860215037e-06
-1.5163107923826e-05
-1.84144334461272e-05
-2.19429615571348e-05
2.98986144038158e-06
-1.41661768237543e-05
-1.49201442810571e-05
-6.80102545412325e-06
-1.24543493711808e-05
-2.32416221165077e-05
-1.44690280921544e-05
-2.79895878678611e-05
-3.25864941321297e-05
-5.93585452450601e-06
-2.3635392206701e-05
-1.83473122802826e-05
-6.57847230806245e-06
-9.93693918206543e-06
-6.38494087689823e-06
-1.5370666488888e-05
-1.89813091772923e-05
-1.05375617209075e-05
-2.48262316267778e-05
-2.85841108669976e-05
-2.42573792107479e-05
-2.87362771084604e-05
-2.30847397534052e-05
-1.48002555922421e-05
-1.22073597171339e-05
-1.68157904021223e-05
-2.21443177105703e-05
-3.6658814980422e-05
-1.18210135715729e-05
-2.01272324102613e-05
-1.98375454805609e-05
-2.61066230806878e-05
-1.09585089710339e-05
-3.66910429757302e-05
-2.29881403711864e-05
-2.8791040017136e-05
-1.31853504501954e-05
-1.95923810682904e-06
-3.08536945084349e-05
6.49222223498436e-06
-2.04107746961622e-05
-8.68276682814676e-06
-1.25994803401446e-05
-1.44265619665584e-05
-2.15743614920249e-05
-3.9413410715579e-05
-2.36483903541224e-05
-3.24850594478685e-05
-2.16337844464158e-05
-9.7507017690972e-06
-1.79840084928169e-05
-3.04305380199988e-05
-2.0763683523716e-06
-2.03082590261895e-05
-1.06251886856334e-05
-2.10179110505712e-05
-1.37915338572943e-05
-1.74686348344711e-05
-2.47647892892424e-05
-6.03077459452457e-06
-2.61014200997343e-06
-6.08512286787992e-06
-1.41212604613857e-05
-2.78626874552147e-05
1.18095931893313e-06
-3.86579758737937e-05
-5.22041786482664e-06
-1.99897453690805e-05
-7.46868073305262e-06
-2.19441313296654e-05
-2.95133899924638e-05
-2.98987944238392e-05
-2.50419493454536e-05
-1.68457977274086e-05
-1.96875786677281e-05
-1.82310683803334e-05
1.03822857270438e-05
-2.12306978831044e-05
-1.33047912419888e-05
-1.48434399133529e-06
-2.24479641299955e-05
1.54705076067319e-06
-7.15450689102067e-06
-1.31724575642422e-05
-1.65678117915699e-05
-1.27737934091584e-05
-1.86667333039913e-05
-1.00229880747506e-05
-8.09660511926722e-06
4.18588200346211e-06
-1.59313382356516e-05
-3.40482730084913e-05
-1.42144482571344e-05
1.07422446051744e-05
-2.27598728815644e-05
-1.9949830931508e-05
-1.30540987940414e-05
-1.11539535132632e-05
-2.15425789345889e-05
-6.55974535348071e-06
-2.66036054203548e-05
-2.19908214144673e-05
-1.88466952053226e-05
8.330265762367e-06
-1.86676031052631e-05
-2.80042395823409e-05
-1.81214187077902e-05
-1.52562302425173e-05
-1.76625891265801e-05
-1.83154487731448e-05
-1.36731901961379e-05
-1.32792849937762e-05
-4.17625322993072e-06
-1.11932688993634e-05
-1.64792420205008e-05
-4.57572416502664e-06
-1.25871048696623e-05
-1.44367167693502e-05
-1.84199730774826e-05
-2.06297694451442e-05
-1.44141539149008e-05
-1.22521413983163e-05
-2.35835038654617e-05
-3.441767928481e-05
-8.45589831812693e-06
-1.07358612877604e-06
-3.36909312427494e-05
-3.43232089838845e-05
-1.64879707168672e-05
-2.80411266300475e-06
-1.79677563381489e-05
-1.3730634333377e-05
-2.02171058625682e-05
-1.24042543125134e-05
-2.61291598149284e-05
-2.1254405549391e-05
-3.07467871022468e-05
-9.04950598032872e-06
-2.75444617650423e-06
-3.19643136221689e-05
-1.84355634091557e-05
-1.14342843654348e-05
-1.60134259357622e-05
-3.101737084614e-05
-1.22904831134307e-05
-5.15967246857427e-06
-9.2231076313272e-06
-3.91903055956515e-05
-2.18396883322852e-05
-1.03997972890023e-05
-2.68992565633667e-05
-3.02055323632748e-05
-2.07418206899915e-05
-1.92221424209944e-05
-1.52262267019569e-05
-1.8218980335207e-05
-1.97245311130973e-05
-2.67424687001974e-05
-6.82163204270805e-06
-2.63313763586068e-05
-2.19689571357728e-05
-8.20453492040133e-06
-2.47694396552464e-05
-1.4715117884229e-05
-7.15374894306317e-06
-1.22607080812322e-05
-2.96861556260761e-05
-2.36489947508992e-05
-3.07064389300795e-05
-1.9170564268867e-05
-1.4758248005086e-05
-4.42655072133901e-06
-2.46123239093835e-05
-2.66803141339878e-05
-2.65680396997591e-05
-2.45464949248127e-05
-2.07919812770293e-05
-8.8985118378644e-06
-1.65478558711958e-05
-1.70110025770025e-05
-1.33354374995182e-05
-1.41174056397122e-05
-2.18415350721831e-05
-3.96141625971732e-06
-2.0858542996636e-05
-1.12175992959493e-05
-7.55571245530559e-06
-2.45628214197594e-05
-1.69385407722336e-05
-2.10430644377147e-05
-1.69559474707588e-05
-1.80534571303603e-05
-1.28429148545231e-05
-5.75884922791817e-07
-2.50270963224495e-05
-1.89677146179062e-05
-2.17892201327071e-05
-1.03985426229855e-05
-2.69883092312686e-05
-2.88621925179409e-05
-6.14961460157831e-06
-3.20721691032531e-05
-2.20068814127008e-05
-1.0477376815364e-05
-4.94788477490342e-06
-1.27049576232366e-05
-1.96371551750667e-05
-2.69390047371682e-05
-1.76152801543334e-05
-1.61805437164855e-05
-1.83498381414836e-05
-2.66163009415331e-05
-2.6366052945758e-05
-2.16681319159036e-05
-1.84949321133878e-05
-1.58545374564026e-05
-2.03842659501799e-05
-1.20399776382422e-05
-1.81228305136207e-05
-1.04036728757407e-05
-1.72579850985893e-05
-1.63161912325743e-05
-1.92999947093949e-05
-6.91634743420509e-06
-1.42983388880569e-05
-1.96833059527903e-05
-6.36658226611072e-06
-3.71081278851938e-05
-2.12063515134979e-05
-1.65424696175732e-05
-2.2261609827791e-05
-2.05860500153983e-05
-1.38549544077238e-05
-9.5037018513709e-06
-1.70211469885759e-05
-1.68222020178598e-05
-1.47892523196342e-05
-1.03523460579179e-05
-1.9689811758683e-05
-2.57403999453782e-05
-1.71391252062248e-05
-2.18737498487892e-05
-1.37723635280393e-05
-1.33694629067323e-05
-5.277092102501e-06
-2.6735734870984e-05
-3.0566929545158e-05
-2.08136149600815e-05
-2.79766911690441e-05
-3.54480521059967e-06
5.77925971008796e-06
-1.10109302193156e-05
-1.00798860407131e-05
-2.6806654949582e-05
-1.52526373810454e-05
-2.80429798185518e-05
7.73773346132567e-07
-4.13940589970614e-06
-2.15385370868424e-05
-6.3669703060797e-06
-3.56841378583417e-06
-2.10388261221707e-05
-3.35439409367334e-06
3.42152621389277e-06
1.99689096765319e-06
-3.50137792212293e-05
-2.81370793503456e-05
-9.06252034333576e-06
-8.38874051959137e-06
-2.73627356283716e-05
-1.91559961694162e-05
-9.00354044801696e-06
-2.36398196987669e-06
-8.61604856263134e-06
-3.22575582361812e-05
-2.501132986576e-05
1.76569178853897e-06
-1.11043273007277e-05
-2.37571414325511e-05
-2.15886759163131e-05
-9.81621195986537e-06
1.62821170136927e-06
-1.70055601455649e-05
-1.0479453295484e-05
-9.82067171665053e-06
-7.20287011125888e-06
-4.01799940617339e-05
-1.47032065143059e-05
-1.07943514964903e-05
-2.19329956506253e-05
-5.32980926535737e-06
-2.03630424977575e-05
-2.46635117353519e-05
-2.05201236404832e-05
7.48001871707856e-06
-1.27156896642035e-05
-1.63299193501179e-05
-1.14085674743652e-05
-4.02603602128809e-06
-2.54983659048257e-05
-2.44776970915359e-05
-3.2954362504775e-05
-2.74428441384757e-05
-1.5773115946957e-05
-7.28404950208118e-06
-4.39491111689656e-05
-5.30269758960209e-07
-2.37809870202887e-05
-1.51912824921987e-05
-3.59380585291963e-06
-2.19518208266099e-05
-1.28959708863193e-05
-7.75690361951063e-06
-3.18675083749717e-05
-3.56256760299936e-05
-2.00264254505093e-05
-2.39959641732006e-05
-1.68156330945561e-05
-1.91836258233549e-05
-1.37447758222487e-05
-1.94978290948174e-05
-2.29991238083985e-05
-2.35021026429242e-05
-1.76527019415785e-05
-4.89140205253949e-05
-1.75881877498139e-05
8.45348898857383e-06
-7.47828345961322e-06
-1.78503197953828e-05
-8.82649564856922e-06
-2.03542332805589e-05
-1.40131890612159e-05
-2.96969079316645e-06
-2.60424549707252e-05
-1.77384113853438e-05
-9.47292625024479e-06
-4.04476767279487e-05
-1.89591371653225e-05
-1.77910466674813e-05
-1.46915628030444e-05
-1.23749666169375e-05
-1.54506320774006e-05
-3.11292619299134e-05
-1.97941409977988e-05
-2.32600804506585e-05
-1.32846499002069e-05
-2.22023851486882e-05
-4.06739961056352e-06
-1.44527479513681e-05
-1.01804640281051e-05
-2.40969084012695e-05
-2.68855573233518e-05
-3.88576954761397e-07
-9.53065991685296e-06
-1.45686428644868e-05
-3.68640639270474e-05
-3.41109829255318e-05
-3.89331872925452e-05
-2.82932569138511e-05
-2.38392699420377e-05
-1.03845349361119e-05
-2.0729554162084e-05
-5.42705424964841e-06
-4.40999919479026e-06
-2.33433228645994e-05
-7.33541471318731e-06
-5.05037286074224e-06
-2.6874632686573e-05
-1.91991128980897e-05
-1.04727712842627e-05
-1.03173975822393e-05
-1.17759581629668e-05
-2.21031324202207e-05
-1.55617798191147e-05
-2.32245681931892e-05
-2.29901045767686e-05
-7.98773822883112e-06
-1.61471924541645e-05
-6.88131407895975e-06
-1.25089054799461e-05
-1.01824614095045e-05
-1.70743026368305e-05
-2.31262874488338e-05
-3.56458518357755e-05
-2.14279201024051e-05
-1.56250732431679e-05
-1.79021037192861e-05
-1.60577635170951e-05
-1.78197952294667e-06
-1.7053706353664e-05
-2.30129730136163e-05
1.05804029383301e-05
-4.50508906582087e-06
-2.01442427208726e-05
-2.00899978082174e-05
-1.60586588256476e-05
-3.20126398190076e-05
-2.23960735356194e-05
-2.71046899251485e-05
-2.56858480789611e-05
-8.04171222676006e-06
-2.08498641536168e-05
-1.10708711234005e-05
-1.76597896277002e-05
-1.14561297893861e-05
-3.80600643736725e-05
-1.71279978948879e-05
-1.16384246948838e-05
-2.08944863617956e-05
-1.28724109387509e-05
-2.57967721898664e-05
-1.51791348931553e-05
-3.31549805390157e-05
-3.16932100646551e-05
-1.13238009290187e-05
-3.31392193559348e-05
-2.07892726386712e-05
-1.57322840094127e-05
-2.84508915262142e-05
-3.44715572662458e-05
-1.70013843701698e-05
-1.07563476008957e-05
-3.59367359217098e-05
-1.50254608543421e-05
-1.91862639835603e-05
-2.74971679579269e-05
-2.61918629459256e-05
-1.02843942697344e-05
-1.41292511901871e-05
-1.72112229059689e-05
-5.05106856760602e-06
-2.20961091380413e-05
-7.6610930089535e-07
-1.05789303268135e-05
-8.93414753624702e-06
-1.82347050806469e-05
-1.64594549072233e-05
-1.1199465613133e-06
-2.8680772549989e-05
-1.1855157431526e-05
3.95880784688113e-06
-1.82428991200328e-05
-1.32942627223877e-05
-2.25395541909214e-05
-1.49427512317057e-05
-2.23053952131625e-05
-1.10663783160435e-05
-1.05350397457567e-05
-9.02354614049355e-06
-2.21566557752812e-05
-1.23627287482936e-05
2.54701467403751e-06
-1.36498157652523e-05
-1.55579804071255e-05
-3.17212015549179e-05
-1.28830150877554e-05
-4.90380124350125e-05
-2.37103920783342e-06
-3.74907864789142e-05
-2.21886964092299e-05
-9.1332593055248e-06
-1.94745011780746e-05
-1.41140967428756e-06
-2.07306385154615e-05
-4.21768608204679e-05
-1.07667848329747e-05
-1.98915443746703e-05
9.85699047831017e-06
-5.95238869000647e-06
-1.39675763099552e-05
-2.76276324715456e-05
-1.32621328984807e-05
-2.46064913605965e-05
-6.642381435726e-06
-3.47270275010122e-05
-4.33998723923079e-06
-2.50388516710841e-05
-3.65978186817079e-06
-1.7465983795962e-05
-2.3852457116155e-07
-8.74083665452429e-06
-1.4696049792537e-05
-3.11977670040223e-05
-1.40640318794183e-05
-2.37993242203274e-06
-5.74464529361655e-06
-7.40008612262799e-06
-2.47637596530088e-06
-1.40364223228791e-05
1.84253854129126e-06
-8.61000630860057e-06
-1.72515765940098e-05
-1.5151292897309e-05
-1.43094382382036e-05
-7.18197649167313e-06
-2.67978099405886e-05
-8.1001315931359e-06
-2.06096555247693e-05
-3.66918276121558e-05
-3.88101713511052e-06
-3.75962950805044e-06
-6.62986286010326e-06
-1.97619579163537e-05
-2.88170598278591e-05
-1.19767637208711e-05
-1.26375526429161e-05
-4.41593340703274e-06
-1.61835331395485e-05
-1.75743639383619e-05
-1.54076894068105e-05
-2.37202045715794e-06
-2.32740803390186e-05
-2.11509272026157e-05
-1.62477062953346e-05
-2.76338092910179e-05
-1.68775326101125e-05
-8.73028375821028e-06
-3.11588774614782e-05
-1.8786985525422e-05
1.63379420576929e-06
-5.54348929750338e-06
-3.05810521821095e-05
-2.50875116615646e-05
-1.94305207066985e-05
-9.73602795285618e-06
-1.82765259322419e-05
-2.62439448558902e-05
-1.60656276047277e-06
-3.92948660268288e-06
-7.06518762422502e-06
-2.08219158566499e-05
-1.5008516268499e-05
-3.6758720814649e-05
-1.22080922463845e-05
-1.99663246954665e-05
-2.28058274593777e-05
-4.13029928392657e-05
3.96202285813335e-06
-2.74872332257331e-05
-8.06140272789723e-06
-3.58629349317987e-06
-2.23428628176724e-05
-2.6419845412811e-05
-4.3612179610266e-06
-3.02671873410128e-05
-3.62889881474136e-05
-3.45914310028667e-05
-1.37947583465258e-05
-1.24883211032877e-05
-1.6931823118736e-05
-1.80303466560079e-05
-2.29570267835533e-05
-1.91037785148437e-05
-5.23043430599091e-06
-1.66643158241256e-05
-1.92186123067057e-05
-2.89512762228827e-05
-2.32798873083162e-05
-2.01221959404366e-05
-4.21918170579331e-06
-5.49678156817754e-06
-8.05815691946232e-06
-3.39734118859346e-05
1.5836125956444e-06
-1.70817409234103e-05
-1.69596851793034e-05
-2.96071861475847e-05
-1.25822898927938e-05
-3.07355223693066e-05
-1.2016878911652e-05
-2.10782647843152e-05
-1.022499552258e-05
-1.9510125018286e-05
-2.24659259532663e-05
-1.70629714216745e-06
-1.22367732683708e-05
-2.6727424237587e-05
-1.30812884581848e-05
-1.93158530755188e-05
-6.64340608404129e-06
-1.07848715956734e-05
-1.77530348058455e-05
-3.79891987299973e-05
-3.85393111289206e-06
-1.40042506411351e-05
-1.77868251284803e-05
-2.05188382590117e-07
-1.24591189985446e-05
1.21395722774056e-06
-1.14155994083006e-05
-1.2629710188538e-05
-1.66819965044778e-05
-1.15942856986617e-05
-9.29715614596568e-07
-1.25886109378567e-05
-1.72298883430919e-05
-1.62397628319859e-05
-1.71947614285618e-05
-1.10576044661014e-05
-8.98523932133295e-06
-1.43754186570316e-05
-1.68211138462781e-05
-3.05351758831415e-05
1.19787736370116e-06
-2.56913465615883e-05
-2.3551012794259e-05
-2.47800290883713e-05
-9.45085819438493e-06
-1.29424639311008e-05
-2.00488821178702e-05
-8.16730056579278e-06
-2.93426009315888e-05
-1.42207672601913e-05
-7.78642008119776e-06
-5.11921936285306e-06
-1.71677262909354e-05
-1.31065708884104e-05
-3.11159552815889e-05
-1.68423315148896e-05
-1.47599107795912e-05
-1.23408956240827e-05
-2.06329563900598e-05
-7.15176317557014e-06
-3.96521057508191e-06
-1.33889412211194e-05
-2.13992351429581e-05
-2.5991150860545e-05
-2.65136719027716e-05
-5.80783489650026e-06
-2.12886758604619e-05
-3.82074831178425e-05
-1.07939988200158e-05
-2.3148598543446e-05
-8.97771640262732e-06
-6.83290251575293e-06
-1.29989937339936e-05
-3.4120769504543e-05
-1.35180637919661e-05
-2.40338687359197e-05
-3.09447319323596e-05
-3.00048229385402e-05
-3.02991229659238e-05
-2.62377188125649e-05
-1.03653999266175e-05
-3.10694344997446e-05
-1.41634389011159e-05
-3.03286882518526e-05
-6.08803756671467e-06
-1.77713618178836e-05
-1.15581312477424e-05
-2.09672244042601e-05
1.24858376270507e-06
-9.64867664296506e-06
-5.71171640721476e-07
-1.03159486925555e-05
-2.66428103789722e-05
-1.37427631146996e-05
-3.18664678297783e-05
-1.73991312803258e-05
-2.90567680520154e-05
-1.46981161857869e-05
-2.2059918566659e-05
-1.48082654590853e-05
-1.35267589093506e-05
-1.52805270514476e-05
-1.22339567436908e-05
-1.02865200246962e-05
-1.90207716457633e-06
-2.27049878780202e-05
-1.75042535303094e-05
-4.45678298399787e-06
-1.5350818179612e-05
-2.93198988708863e-05
-1.62634094296374e-05
-1.54237814655308e-05
-1.51510585175862e-05
-2.03376774149841e-05
-1.24771511475789e-05
-3.56813568739716e-06
-2.19904703338637e-05
-2.08101990560199e-05
-4.29774003937398e-05
-2.34432700266445e-05
-4.28531748544217e-06
-1.83300297229448e-05
-1.80920547911415e-05
-2.55001350177805e-05
-2.39930020239014e-05
-1.8883078713226e-05
-1.06909135940954e-05
-8.98915765718319e-06
-2.07086376653518e-05
-2.45234049903088e-05
-3.56859819516734e-05
-2.60814075516155e-05
-1.03855824177078e-05
-3.12312164157422e-05
-1.77587657337913e-05
-2.35096825366889e-05
-3.11661233192623e-06
-1.14858603479685e-05
-3.11551284270915e-05
5.55459911416897e-06
6.21632343967516e-06
-3.70467619561988e-05
-2.72058718137864e-06
-2.1235005901017e-05
-2.33923590044893e-07
-1.5948704495756e-05
-2.42977588280957e-05
-8.48150741948892e-06
1.2739320529598e-06
-2.56154193596061e-05
-1.39107104068869e-05
-3.32639701973875e-05
-2.48224714122878e-05
-1.25389775356591e-05
-6.93271121304313e-06
-5.40582082066777e-06
-3.83170360859943e-05
-2.50893237268692e-05
-2.25669536847995e-05
-8.87427757972818e-06
-1.20758774442068e-05
-9.39079513112818e-06
-1.68964636362451e-05
-3.51015207558196e-05
-1.76162973435716e-05
-2.12366754491818e-05
-6.20081810679491e-06
-2.26677293788052e-05
-1.12481800531314e-05
-1.45325098111842e-05
-2.74890320569229e-05
-1.95487644352812e-05
-3.72785835542973e-05
-9.51032507188966e-07
-1.51728131247883e-05
-1.6217698935759e-05
-6.66437168400815e-07
-9.14994720152824e-06
-1.79598313321698e-05
-1.96592159403492e-05
-3.19670893647784e-06
-9.63794389724915e-06
-3.07045415191038e-05
-2.45363705794598e-05
-2.79566123422919e-05
6.56633933485491e-06
-2.1949007966707e-05
-1.39220858176521e-05
-1.52716243690939e-05
-2.30107516433691e-06
-2.08874249339123e-05
-1.63853681055943e-05
-1.19079283359189e-05
-1.04091820080709e-05
-1.91091321408995e-05
-8.93993864272368e-06
-2.77595705943412e-05
-1.64172721038316e-05
-1.13449853302205e-05
-7.0297640307494e-06
-3.17905195576118e-05
-2.92080166661821e-05
-2.23976037039955e-05
-9.57510932969309e-06
-2.05328445953933e-05
1.59360304881252e-06
-4.67306098304385e-06
-1.03148797088286e-05
-2.34963201950119e-05
-2.44602388773966e-05
-1.49495775085495e-05
-1.6805382731049e-05
-1.06450582594167e-05
-1.61095554209307e-05
-1.41708682785691e-05
-2.09615475728202e-05
-2.80928402407866e-05
-3.70346117770287e-05
-2.07742099850223e-05
-2.3942770526194e-05
-2.2408197354606e-05
-1.21849608462569e-05
-3.14125751053418e-05
-1.3905733782733e-05
-1.10077581052754e-05
-2.81438227885089e-05
-1.18418841870134e-05
-3.92820260359029e-06
2.80800014471714e-06
-1.53250155073787e-05
-5.55671431575494e-07
-7.74074335204475e-06
-2.65619262688587e-05
-2.99586909555805e-05
-2.39683368319042e-05
-1.52577432346831e-07
-1.93390550177073e-05
-1.47380385751319e-06
-1.0484773260461e-05
-1.94961549431247e-05
-4.31709809272534e-06
-1.09158852112798e-05
-3.37297175916825e-05
-1.69946036073833e-05
-1.74939902663101e-05
-8.80805451263609e-06
-1.22948998869291e-05
-2.62816943658234e-05
2.40313331603143e-06
-1.83009096605935e-05
4.96949561889329e-07
8.65120761012181e-06
1.00546646370527e-06
-1.95450875784663e-05
-3.2247885802632e-05
-8.74459465803118e-06
-2.07467084840684e-05
-1.70381573987963e-05
-2.46995134698565e-05
-1.48661571701882e-05
-3.49376926286974e-05
-2.42926016005781e-05
-1.84235484143077e-05
-1.63573062039347e-05
-1.72760824515423e-06
2.04957628488613e-06
-1.88951511708654e-05
-8.18053658692493e-06
-1.27437107496719e-05
-2.80495612461427e-05
-2.7309320785734e-05
-9.01049401966056e-06
-1.93923101186267e-05
-3.5438289342318e-05
-1.27662078316401e-05
-2.17399810557325e-05
-7.97000835620361e-06
-1.57526755710552e-05
-8.49129598757115e-06
-1.28751532189814e-05
-2.52309637237142e-05
-1.55643607696947e-05
-7.48092612539484e-06
-2.05390584945505e-05
-1.51998043209605e-05
-9.91399229801979e-06
-4.73978448357805e-06
-2.11117514700033e-06
-2.96555556779215e-05
-1.58945229115582e-05
-3.06533711326198e-05
-1.5878308387035e-05
-1.27817223228054e-05
-1.33809305467567e-05
-5.01978591810956e-07
-7.50549596220555e-06
-1.22251507886945e-05
-1.09172628431759e-05
-2.50624319969696e-05
-1.27083445333238e-05
-2.14495595408236e-05
-2.51680301815647e-05
-3.547857004505e-05
-1.56240095640188e-05
-9.83967180447146e-06
-1.23929204727059e-05
-1.19859275530354e-05
-5.72551433106811e-06
-1.55413514258688e-05
-1.58013439866033e-05
-6.11501132304356e-06
-1.73852845369119e-06
-1.54021150558996e-05
6.63572135565475e-06
-1.06013511875964e-05
-1.50922158616403e-05
-5.36793621923836e-06
-1.24273855359494e-05
-2.24425893116725e-05
-1.07257314956398e-05
-2.5710557666784e-05
-1.41123625598658e-05
-2.49997525471122e-05
-1.61985031291461e-05
-1.06469342914157e-05
-2.69969876574617e-05
-2.63805739437104e-05
-1.29561341110914e-05
-3.11546930133962e-05
-3.52576627569417e-06
-1.84087100602287e-05
-2.24985006895565e-05
-6.02843994878678e-06
-1.46027892934571e-05
5.33551370801013e-06
-4.70499171058679e-06
-6.27085668555915e-06
-3.48707347719752e-05
-1.37014740472201e-05
-1.7155367337699e-05
-2.29562202185699e-05
-3.25796320986883e-05
-1.77956792058531e-05
7.37116250246466e-06
-3.13512350063895e-06
-3.41465523895579e-05
-1.97115027834312e-05
-3.08534396578376e-05
-2.15133198150676e-06
-1.03800445752367e-05
-8.50379987914666e-06
-3.27449986941046e-05
-4.80944831130623e-06
-1.50839329027198e-05
-2.07978506723711e-05
-1.84207176464189e-05
-1.06411939861921e-05
-1.311668567503e-06
-3.69391791033694e-05
-3.56056950063503e-06
-2.06853758056184e-06
-2.62247487331336e-05
-1.53600828399852e-05
-2.41753182189568e-05
-2.26512018840252e-05
-1.51054374782111e-05
-5.80079714730553e-06
-2.41106143676931e-05
-1.48750087341888e-05
-2.68160609941068e-05
-1.68044381356621e-05
-2.40836540996507e-05
-3.8651006072578e-05
-2.04994280159356e-05
-1.50566498759298e-05
-1.97381246292206e-05
-2.93858662243362e-05
-1.50031589706457e-05
-1.41534708384208e-05
-2.69354935477091e-05
-2.12059761179636e-05
-3.06615900436031e-05
-2.08985066093728e-05
-9.40576391481828e-06
-1.50591274432728e-05
-3.6855587836487e-05
-1.65807381626908e-05
-1.52204776099221e-05
-3.61725520969623e-05
-1.73130954034108e-05
-2.13257710164487e-05
-1.85197560010763e-05
-1.85198714128752e-05
-2.26514895966562e-05
2.47874224592362e-06
-1.59140446190032e-05
-1.11459354502383e-05
-4.37171387143525e-06
-2.11384393770419e-05
-2.96216650794504e-05
-3.0903246564819e-05
-1.96682991602121e-05
-2.90277221025516e-06
-9.64667588662159e-06
-2.16344091161625e-05
-1.0955593201873e-05
-6.41793436534509e-06
-1.34224607042039e-05
-1.60742934547356e-05
-6.05513315992608e-06
1.84586714019133e-06
-1.68153098313893e-05
8.40963905744851e-07
-1.7912033261612e-05
-2.68845161600143e-05
-3.12805815100061e-05
-9.72503745281045e-06
-1.38016461465937e-05
-2.70780299901683e-05
-3.43733694898917e-05
-1.7084847288997e-05
-1.03788621091007e-05
-8.05608746579239e-06
-2.50171022591367e-05
-1.65657535737722e-05
-2.2008829056013e-05
-1.50095513738049e-05
-1.41118884723595e-05
-2.1008261336885e-05
-3.75153210015507e-05
-8.08697361815489e-06
9.22822499340577e-06
-1.60686194984832e-05
-2.28694408559346e-05
-3.37714740853563e-05
-1.70130934445814e-05
-2.86330146005969e-05
-1.78368642744125e-05
-2.6968533772808e-05
-1.53923677623462e-05
-1.10431697377228e-05
-1.01114340158407e-05
-1.91350148820498e-05
-1.12072673628129e-05
-1.28068488430326e-05
-2.52378632713374e-05
-2.48052715513265e-05
-1.69791760427566e-05
-7.56583089034843e-06
-5.56794551018188e-06
-2.01603864395365e-05
-3.52197734149759e-05
-1.32452428282746e-05
-1.94474075978616e-05
-2.7286240627312e-05
-1.59624776840837e-05
-2.14014577342994e-05
1.88229923109315e-06
-6.46658831652086e-06
-1.39784658796709e-05
-6.53307801748629e-06
-2.00233516001878e-05
-3.50603006816692e-05
-1.22701694830679e-05
-3.93827414079855e-05
-7.51869118358117e-06
-3.4770848816997e-05
-2.22346880552259e-05
-5.9049037459966e-07
-2.85435103573929e-05
-2.03529967033973e-05
-1.93116891943848e-05
-9.54852511547828e-06
-1.5357679906736e-05
-1.66198016735373e-05
-1.68099954342762e-05
-2.20439800237177e-05
-2.70681956183076e-05
-6.1594168080978e-06
-1.8414637749181e-05
-1.39027283502697e-05
-1.20138767554827e-05
-1.47335009111033e-05
-2.00207567880344e-05
-1.77562785001669e-05
2.88722899729766e-06
-1.27778811938097e-05
3.68273625156626e-06
2.20849643352575e-06
-2.1351679425686e-05
-2.06512199220101e-05
-2.08237635638095e-05
-7.87976310465982e-06
-2.31548788493076e-05
-2.75764437726708e-05
-1.9737815637445e-05
-2.3538653768318e-05
-2.09034942352026e-05
-1.03516201049147e-05
-1.4509296145115e-05
-1.73260368079498e-05
-1.87998101609745e-05
-8.17975143779064e-06
-1.58151459828294e-05
-2.04483896794968e-05
-1.08686320510838e-05
-1.52742537240375e-05
-5.20791448068084e-06
-2.34133651193543e-05
-2.02269643169004e-05
-9.27253743448027e-06
-5.75886354950302e-06
-1.27595985506681e-05
-7.03856162546179e-06
-2.01378276985438e-05
-1.31098901093396e-06
5.93626563999522e-06
-1.34563383130491e-05
-1.72530610335931e-05
-2.90022336972621e-05
-8.42713826278462e-06
3.63749801136075e-06
-5.00317836910178e-05
-8.32941166443373e-06
-5.89187065556845e-06
-7.08234360284971e-06
-2.52115492083425e-05
-8.16945715651462e-06
-1.59071457281039e-05
9.66441999314274e-06
5.82089842758879e-06
-9.60400883710035e-06
-1.82314777084927e-05
-1.4651890926864e-05
-1.7096115906429e-05
-3.2543904174841e-06
-1.04457478537062e-05
-3.18085969667986e-05
-8.03737339730304e-06
-1.07115301234237e-06
-1.23971332928567e-05
-1.96619125965058e-05
-1.39735418856585e-06
-1.47152978266741e-05
-1.74098551913324e-05
-2.82860640151416e-05
-1.94341160202729e-05
-9.18163595245188e-06
-1.8710353433146e-05
-1.71141849867901e-05
-2.11642809339029e-05
-1.3514589402117e-05
-4.01812905491491e-05
-8.52087241285645e-06
-1.44896757998022e-05
-1.79249264208323e-05
-1.54411093619076e-05
-1.91912739471267e-05
-4.79678820874094e-06
-3.1429958051259e-05
-2.05915813477903e-05
-1.80227427048727e-05
-1.8200558260563e-05
-1.94561473622546e-05
-1.74276990630894e-05
-2.03148373107623e-05
-2.45290173449443e-05
-2.70947656369712e-05
-2.47146517053533e-05
-2.23846976970981e-05
-1.34678886350686e-05
-1.64130526173876e-05
-1.11854055493722e-05
-1.71641415018904e-05
-5.82057057156376e-06
-1.72530309445726e-05
-1.83808084487972e-05
-1.621546744181e-05
-2.22910621453896e-05
-1.83161664084188e-05
-5.91813415042131e-06
-1.59318434929524e-05
-3.8558718998181e-06
-2.74302721210269e-05
-1.42095722800268e-05
-2.61426059670819e-05
-3.02422517274302e-05
-2.05593622356197e-05
-2.48120027081241e-05
-1.41639705985059e-05
-1.92123374485557e-05
-2.19982213191945e-05
4.50983059014434e-06
-2.86507590558576e-05
-1.83827439998027e-05
-2.46099956112539e-05
-3.41990908770764e-06
-1.7067191835991e-05
1.68339923012768e-06
-9.52598257485535e-06
-2.45319456269905e-05
-3.23766476347501e-05
-9.47705842389199e-06
-1.58025147060026e-05
-2.75231689114506e-05
-2.00547386031471e-05
-1.46688324298646e-05
1.44468767131649e-05
-1.91957887224247e-05
-1.14571315200349e-05
1.81251406789992e-06
-1.75621369889954e-05
-8.97005011037181e-06
-2.00413440451244e-05
-2.65320633376528e-06
-3.31570659775919e-05
-3.8092434758391e-05
-1.47136529158688e-05
-6.67403498274159e-06
-2.58014789169987e-05
-3.52514587052082e-05
-2.32791049404072e-05
1.12878917636106e-05
-1.17174969779948e-05
-8.09400378038613e-06
-2.25041961979359e-05
-1.95414839983499e-05
-1.05463549484978e-05
-7.78841737770438e-06
-7.96060015893291e-06
-2.11054975707106e-05
-1.62387018837441e-05
-2.10984746251329e-05
-1.49164624133046e-05
-2.60403045300312e-05
-2.24705263890477e-05
-1.02953245716386e-05
-1.95181788932871e-05
-1.25533624026722e-05
-3.42533788444565e-05
-3.41095748071974e-06
-2.05706893277287e-05
-1.15582919918727e-06
-1.40049212868032e-05
-1.36433753772367e-05
-1.37849502925582e-05
-2.08473753408806e-05
-2.98926321570341e-05
-1.54746468190212e-05
-1.71617578496598e-05
-1.32614056889576e-05
5.6875435435391e-07
-3.16460774775362e-05
-2.74420490109344e-05
-2.53002017016887e-05
7.05206633245548e-06
-3.45910982581012e-06
-2.82706068802463e-05
-3.16654907775732e-05
-7.47729408006358e-06
-4.69424070469908e-06
-2.08462609012517e-05
-3.51739280098203e-06
-2.89507533199289e-06
-2.80579248706601e-06
-1.72936786803297e-05
-2.63281787681345e-05
-2.00431852383675e-05
-1.09202174098461e-05
-2.11915653902375e-05
-1.1009927346699e-05
-5.84981920955991e-06
-1.11645222079945e-05
-1.55333173830077e-05
-1.27937230217084e-05
-1.59522473536602e-05
-8.15273022022086e-06
-2.96864727730195e-05
-2.95558711917544e-06
-2.09366908402971e-05
-1.73345571274183e-05
-1.48845609642912e-05
-1.52932495262019e-05
-4.92356119183911e-06
-2.39847816623662e-05
-6.87319489005617e-06
-3.10458128965453e-06
-1.3598757939263e-05
-1.45273159186642e-05
-1.51187120741299e-05
-1.13728625278917e-05
-1.18692233299755e-05
-8.31566496915705e-06
-1.74995688994228e-05
-1.87697352452589e-05
-3.89281658070873e-06
-3.68872949787688e-05
-2.51122023293364e-05
-5.98029373475282e-06
-1.42289125502712e-05
-2.71836307367184e-05
-3.31926554750391e-05
-9.59446947329719e-06
-3.05049651300389e-05
-2.59314110671554e-05
-1.29965543702089e-05
-2.18551419741908e-05
-1.38960814388661e-05
-1.75752726591701e-05
-1.82620430436761e-05
-6.05796936529476e-06
-2.35242836347725e-05
-7.46169741314298e-06
-2.38792036988849e-05
-1.87581733967619e-05
-2.72656441599107e-05
-7.88379639336023e-06
1.74853345447401e-06
-4.67030903358702e-06
-9.88889566510826e-06
-1.31420683212375e-05
-4.51096715610943e-06
-1.68885968471053e-05
-9.80212554127848e-06
-1.52580970288832e-05
-2.77176080486046e-05
-2.41406274545612e-05
-1.9054118071607e-05
-1.16089361346639e-05
-1.82119371921576e-05
-1.38417473447345e-05
1.83406132386732e-07
-2.7784994388896e-05
-2.57393642856277e-05
-1.31662175673486e-05
-1.34914363010123e-05
-8.61692695529202e-06
-7.0505054448232e-06
-1.18511802973098e-05
-1.83271555356184e-05
-1.97095818521718e-05
-2.11164965319123e-05
-2.48444721132547e-05
-1.90139776272144e-05
-1.68149623328234e-05
-3.30510278006862e-05
-2.82981792696211e-05
-1.71321924951969e-05
-2.87309388467949e-05
-1.2061095833396e-05
-3.10232682663848e-05
-1.72402314570417e-05
-1.80640675056903e-05
-1.12075542175765e-05
-2.46784553755165e-05
-1.10420808319391e-05
-1.54892059237895e-05
-1.85454904824746e-05
-6.15488922107874e-06
-2.38146167716234e-05
-2.12182942095691e-05
-1.93060974786202e-05
2.6484506782862e-06
-2.60503911878412e-05
-2.79061221768261e-05
-3.59223410460767e-05
-1.87422335267893e-05
-1.39665943995024e-05
-2.66664884409546e-05
-3.23785834658872e-05
-2.08430697938492e-05
1.02644841573112e-05
-1.23975851398497e-05
-3.7879739178735e-06
-1.12145102921595e-05
-1.50221810167595e-05
7.06632383037913e-07
-1.66533621650575e-05
-1.31705095572312e-05
-1.71066170550881e-05
-1.73987091314161e-05
-2.01997123306558e-05
-1.59207603402393e-05
-1.8989984348912e-05
4.01882356800944e-08
-1.15579401222334e-05
1.13142149744843e-06
-1.71544601677932e-05
-9.77303417008998e-06
-2.74789750102889e-05
-1.8002749752073e-05
-1.97318523218223e-05
-2.64945950733303e-05
-1.96868414648009e-05
-3.25765207081961e-06
-4.14843129849682e-07
-3.43818767254562e-05
-5.61866587917873e-06
-1.84583536804862e-05
-8.69752949541713e-08
-1.83712577607289e-05
-2.29788836005791e-05
-1.46336791897699e-06
-3.00157553363384e-05
-1.8389534871856e-05
-6.8755324302704e-06
-1.18581133810748e-05
-2.25182336475177e-05
-3.51599073165384e-05
-7.80985758972539e-06
-3.59680940755182e-05
-1.85531261543632e-05
6.61376592977555e-06
-2.01045323170378e-05
-2.15375512833163e-05
-4.98155996252731e-06
-1.83196308307178e-05
-3.06433889557273e-05
6.41809380979695e-06
-4.6723298376504e-06
-2.0000342630013e-05
-2.2654646674295e-05
-1.92719619161123e-05
-5.44223196541461e-06
-1.73307613523507e-05
-2.99609260945842e-05
-7.86639255922125e-06
-2.14159248553552e-05
-2.81958488318673e-05
-1.93971278475975e-05
-2.33830389808697e-05
-1.91134885370476e-05
-1.73660678476588e-05
-3.08992392796965e-05
-1.31828476652137e-05
-6.34193900864307e-06
-2.13336586108192e-05
-3.39559083202666e-05
-2.92046531137045e-05
-1.38385892897232e-05
-2.24414321889452e-05
-1.50629201397234e-05
-4.17022890150261e-06
-2.06502556938937e-05
-1.83609919741851e-05
-2.11468744997819e-05
-1.70923405770513e-05
-6.00482239564409e-06
-1.49515097333757e-05
-4.50289449813744e-06
-9.32768529723468e-07
-2.0769051208532e-05
-1.86245907317728e-05
-3.90060105589217e-06
-3.00907360559137e-05
-2.97261605438542e-05
-2.5651610996549e-05
-2.82081295614958e-05
-6.37106439549522e-07
-2.17404516260443e-05
-2.05702120930697e-06
-4.23487048098328e-06
-1.14510448698227e-05
-2.02616872521771e-05
-2.19581796756894e-05
-1.0090571401083e-05
-3.25574079794085e-06
-1.05342462533366e-05
-1.98335790908832e-05
-7.03377582927582e-06
-2.61614642588227e-05
-3.22609623967756e-07
-1.98079317022918e-05
-2.45467213822114e-05
-3.39585913261996e-05
-3.75054684153176e-05
-2.96105879410138e-05
5.02208576545549e-06
-1.9246660999051e-05
-6.93181862791095e-06
-2.64761722397659e-05
-2.04919404235413e-05
-2.49626435183309e-05
-2.06058805162367e-05
3.15626356014342e-06
1.88392906734879e-06
-1.37276272638811e-05
-7.55991242340676e-06
-1.84654211411442e-05
-2.34185470685279e-05
-1.76645574635485e-05
-9.43293660559705e-06
-1.35094442174926e-05
-1.41664948114987e-05
8.3873927471354e-07
-1.65705542364408e-05
3.72870082613585e-06
-1.64353147078054e-05
-1.15177143361463e-05
-2.56364627141646e-05
-2.33355867210754e-05
-3.35609938973263e-05
-3.99295332266211e-06
-3.15344013288906e-05
-1.9208590914925e-05
-4.24001689560259e-06
-1.82233767995352e-05
-1.00595932782693e-05
-9.05738548576964e-06
-3.90479482711031e-05
-3.95176309389108e-05
-2.12226577264775e-05
-1.54315962592415e-05
-3.05279792001792e-05
-1.26371709953491e-05
-2.34270308194778e-05
-2.31021715587199e-05
-7.66809332936668e-06
-1.13149021140874e-05
-1.63602584940328e-05
-1.65038958733015e-05
-2.63517263896294e-05
-1.48262112979743e-05
-7.72225258607305e-06
-1.88330041392326e-06
-7.67957080671969e-06
-1.0913149184184e-05
1.1567782170875e-06
-1.84506209088909e-05
-1.81839666685607e-05
-1.55209959500226e-05
-5.83880376268683e-06
-5.56132631754325e-07
-2.7521751285909e-05
-1.42030806028552e-05
-6.37347714469912e-06
-1.86197973674598e-05
-3.35413661834633e-05
-1.44952944595833e-05
-1.12469087299582e-05
-6.76557954558179e-06
-1.78651572860537e-05
-2.36614317293078e-05
-4.44392540070399e-06
-3.72621376590036e-05
-1.3677521973533e-05
-2.31403459821e-05
-1.51436594355014e-05
-2.20078561987504e-05
-2.26307000579072e-06
-2.15415203479237e-05
-2.9184802865114e-05
-1.82874973502083e-05
-1.83806038071489e-05
-8.26126826106966e-06
-1.0222160538472e-05
-2.74967652234199e-05
-3.23120246604091e-05
-1.92021206630168e-05
-2.23028254673259e-05
-2.40056928139076e-05
-1.37212522843445e-06
-5.61129455020393e-06
-1.262554025358e-05
4.10056520457031e-06
-2.71392906593578e-05
-1.30953403182539e-05
-1.59556573738213e-05
-2.41598873413711e-05
-3.03887444845729e-05
2.25936194356618e-06
-2.86106486952519e-05
-1.4527838194618e-05
-1.93686315094508e-05
-1.97067158138885e-05
-6.56582358706736e-06
-2.7741837803061e-05
-2.4334650780905e-05
4.44623960865683e-06
-1.78624180517226e-05
-3.06639064833703e-05
-5.44830610788242e-06
-2.89521024301637e-05
-1.6619146382515e-05
-7.68159007916649e-06
-1.88942462065679e-05
-2.60603639253783e-05
-1.98578503529516e-05
-1.36224095912629e-05
-2.2979304372903e-05
2.24716069150044e-06
-1.02925657562906e-05
-2.13573264170022e-05
-1.38833512248913e-05
-2.85637387404857e-05
-2.69789647207552e-05
-1.75098838603086e-05
-2.45248452186003e-05
-2.60397644982511e-05
-3.15035813817732e-05
-1.77495933025536e-05
-2.79285277152182e-05
-6.64605181025723e-06
-1.52378109573883e-05
4.02842366993226e-06
-2.08570552168507e-05
-1.06703666045204e-05
-2.92789033538289e-05
-1.61561642624436e-05
1.43517385642269e-06
-1.4181772036583e-06
-1.32358343246973e-05
-1.69130964325422e-05
-1.07790166333139e-05
-3.75084386367073e-07
-1.11597150263385e-05
-1.68714893963691e-05
-1.2586321765638e-05
2.69303810770376e-06
-3.34544520224815e-05
-2.34501926384724e-05
-2.09193757812464e-05
5.3977273046998e-06
-4.58408728625434e-05
-2.34192007925051e-05
-3.6767039199499e-06
-2.90167631684384e-05
-2.37899064843572e-05
-2.11355086483924e-05
-3.37556956508279e-05
-1.2544032383823e-05
-1.69631332647587e-05
-6.75865808020827e-06
-7.36547662528399e-06
-1.68933603456982e-05
-2.0776673160487e-05
-8.56378904705246e-06
-1.27236863472261e-05
-2.3257341674131e-05
-3.24580714242695e-05
-2.06429855452613e-06
-2.74644178444061e-06
-1.27432852765261e-05
-3.00945839828037e-05
-2.99257722231317e-05
-1.47847600506838e-05
-2.86985811044979e-05
-2.56722052705689e-05
-2.26586687103065e-05
-1.92784174045653e-05
-2.19843465816548e-05
-2.36597119261141e-05
-1.10227251101787e-05
-1.84582769052538e-05
-3.58953889608387e-05
-1.7383143200222e-05
7.60883406718434e-06
-1.13600709607128e-05
-1.6167997398399e-05
-3.98964486049606e-06
-3.04768213064901e-05
-9.56513619172671e-06
2.44945260177895e-06
-2.17747877717512e-05
-6.98726312279718e-06
-1.50057825873748e-05
-2.56784058119066e-05
7.13004309053356e-09
-1.30002964633594e-05
-1.37942074242669e-05
-1.84810602741639e-05
-3.22468371402915e-05
-1.60956185560761e-05
-8.60837136521502e-06
-2.29796307890071e-05
-2.06062135351346e-05
-2.20350382740109e-05
-2.07473081763244e-05
-2.05174734754881e-05
-4.93407019494603e-06
-1.90873913101471e-05
-2.0322586328264e-05
-1.14323852793348e-05
-4.49139345123837e-06
-2.38286751907451e-06
-1.41764438230354e-05
-3.12825986186455e-06
-2.27846673746043e-05
-2.1713631278389e-05
-1.60934087290697e-05
-7.61553364129465e-06
-2.70265829223247e-05
-3.06356063816497e-05
-1.96852029862913e-05
-1.69083754999638e-05
-2.25516481579259e-05
-1.22798063503629e-05
-3.05441395352536e-05
-1.09232550764861e-05
-1.79685262635176e-05
-1.26905618549882e-05
-1.0948823781852e-05
-1.03490278483937e-05
-2.38255446240368e-05
-1.84098666090177e-05
-2.63596478843701e-05
-3.58192038603237e-05
-1.4553775305152e-05
-2.73974109542221e-05
-1.4564035624476e-05
-2.43293783867547e-05
-1.68223375073756e-05
-3.17245949578796e-05
-1.54853975481064e-05
-2.4160882121593e-05
6.09898151808178e-06
-1.77339734350611e-05
-3.41818768075847e-05
-1.26173567497147e-05
-2.94851332052969e-05
-1.47227651825806e-05
-2.74250418172594e-05
-2.44267656499566e-05
-6.86141595254472e-06
-1.45679596359108e-05
-5.24556280687007e-06
-1.2379879175681e-05
-1.07239607935418e-05
-2.82942004600523e-05
-9.62156435516135e-06
-2.47812669997725e-05
-1.79903239948998e-05
-9.7658730648576e-06
-1.17120846595744e-05
-2.09507269638651e-05
-1.98472686588032e-05
-1.01080576249984e-05
-8.51511522609021e-06
-3.42939831849615e-05
-9.18927996653212e-06
-5.38790564080251e-06
-8.53606256972799e-06
-1.29156416056346e-05
-1.68838714525785e-05
-1.09134280413133e-05
-7.3219762840089e-06
-6.14358856914399e-06
-5.82514917305706e-06
-1.03765817521888e-05
-1.64959455501304e-05
-1.65622380947032e-05
-2.0042089393037e-05
-1.81397285694108e-05
-1.35444554501054e-05
-2.73452441092979e-05
-2.32923707466402e-06
-3.76811825889896e-06
-5.92875391841975e-06
-8.21178072740995e-06
-1.31271216640077e-05
-1.30735528342482e-05
-2.00857567891866e-05
-3.89314229763827e-06
-1.11415781360928e-05
-2.70915286128151e-05
-7.86256440027807e-06
-3.07054867244675e-06
-1.17755704965538e-05
-1.36519781905249e-05
-2.24583310543272e-05
-2.81963837116332e-05
-2.19377109356572e-05
-1.3976074082464e-05
-3.61663838330317e-06
-1.73109825313099e-05
-2.79446178338212e-05
-2.17643101232414e-05
-2.5724478764059e-05
-9.73451296872172e-06
-1.83566662257193e-05
-2.84229786412868e-05
-2.89932295258041e-05
-3.82732753558198e-05
-2.25359978878031e-05
-4.03268307431976e-06
-4.33467484469883e-05
-1.21625420123592e-05
-1.7297384517549e-06
-3.42258187752895e-07
-2.15253366125794e-05
-8.08626017791327e-06
-1.50136420965928e-05
-2.57469740803766e-05
-3.21020040977668e-05
-3.01022293277143e-05
-1.31094420928335e-05
-8.37933775469306e-06
-9.41403185634805e-06
-2.75254207001657e-05
-1.2797855765662e-05
-1.43848018247943e-05
-1.23255817001798e-05
-3.90948715120239e-05
-1.17764958912321e-05
1.72485707107884e-06
-8.75350848614739e-06
-3.40190785428945e-05
-1.40765507506274e-05
-2.14161463518861e-05
-7.48604741161998e-06
-1.14169252465938e-05
-2.56174550635051e-05
-2.94726784827471e-06
-1.84350519425298e-05
-1.12646749369105e-05
-2.13925260857606e-05
-8.70103010104007e-06
-1.03613067311271e-05
-1.3956735091732e-05
-3.16552727230082e-05
-1.2283759522604e-05
-1.40322504136684e-05
-5.68155511304639e-06
-8.14285749701186e-07
9.37266159166091e-06
-1.86544685353526e-05
-5.24128112240656e-06
-7.14908770737048e-06
-1.31612907053489e-05
-1.99175730707983e-05
-2.41539491953516e-05
1.13119618674041e-06
6.61296671954804e-06
-4.22305907120308e-05
-1.24319187688285e-05
-3.41703003511177e-06
-2.43215509692017e-05
-1.79287744524205e-05
-1.04171576193486e-05
-1.24427597372036e-05
-1.09069905077336e-05
-3.61997559576299e-05
-2.14564769148126e-05
-3.29372212152151e-05
-9.99497521100232e-06
-1.48087487043019e-05
-2.22949056858446e-05
-1.7768201973485e-05
-2.20643456250341e-05
-2.31289293266405e-05
-2.15848054360152e-05
-1.06966671168265e-05
-1.81870979644279e-05
3.822388947801e-06
-1.79822285071893e-05
-1.98630342096772e-05
-3.19668905050433e-05
-1.7079321594806e-05
-4.32169664659492e-06
-1.65083719538155e-05
-2.0120994824193e-05
-1.94403470636127e-05
-1.7528715458223e-05
-1.23017448653614e-05
-7.43469809970857e-06
7.23542687125937e-06
-3.37607267704002e-05
-1.60805065128683e-05
-7.03342586236398e-06
-1.92545347905434e-05
-2.58358811600947e-05
-3.51442952340895e-05
-2.43982599319122e-05
-1.15374434794646e-05
-1.53199236872616e-05
3.01914263950555e-06
-1.92709933914267e-05
-6.71843537369193e-07
-3.23980085939824e-05
-2.03568542326212e-05
-1.19719641074158e-05
-1.06343150508826e-05
-1.77460989311843e-05
4.33538962022514e-06
-7.02714107595692e-06
-1.33029298143976e-05
-2.50198276759838e-08
-7.30559395524158e-06
-2.01904863471691e-05
-1.57552317093538e-05
-2.09131150631141e-05
-1.74653714494333e-06
-8.18354892342968e-06
-1.08255060242264e-05
-1.65163076484922e-05
-4.00011182451951e-05
-2.49645612173117e-05
-3.09021769456288e-05
-2.26101680465171e-05
-1.91344377203691e-05
-2.33039729818719e-05
-2.4982271732384e-05
-1.37450019754769e-05
-3.1263583380246e-05
-3.66186652382393e-05
-8.48678634147709e-06
-2.20995489650026e-05
-3.05261065783865e-05
-1.3716983273642e-05
-1.92344207791405e-05
-1.98801845540187e-05
-1.88484560685807e-05
-1.99200938519685e-05
-2.50633574380787e-05
-3.6483209407553e-05
-1.89993166457737e-05
-1.41038900963189e-05
4.70141045851852e-06
-1.27507136750902e-05
-1.47416741865465e-05
-1.25940531660775e-05
-3.193801980571e-05
-2.02761932966698e-05
-1.52073878932715e-05
9.16490412010364e-06
2.62194584701856e-06
-1.04484898661757e-05
-2.87378118913144e-05
-1.08771770632215e-05
-1.90447612587475e-05
-3.46139961687371e-05
-1.64352958301343e-05
-6.07307887622872e-06
-2.99565670623223e-05
-5.1691494040737e-06
-1.26498599068286e-05
-1.92024081001544e-05
-1.22677873016836e-05
-3.18437653811318e-05
-1.36302644188552e-05
-3.68872333986156e-05
-2.79104869157001e-05
-1.20393084059678e-05
-5.02021479180047e-06
-1.15962904690811e-05
-2.10041339339943e-05
-1.7144393276273e-05
-2.14030620655498e-05
-8.47642207799837e-06
-3.67796606187236e-06
-2.38002343517365e-05
-1.12435079337195e-05
-2.11279310368955e-05
-2.20108483770695e-05
-2.44398124668134e-07
-1.65954279112526e-05
-1.39681747630916e-05
-2.76438724529933e-05
-1.42259615682368e-05
-2.79594547285348e-05
-2.49621353453265e-05
3.58500577031223e-06
-3.72864752760135e-05
-9.90379780831203e-07
-3.71726738227814e-05
-2.78301001353302e-05
-1.83506375277618e-06
-1.88823043617282e-05
-2.90191231148843e-05
-8.09232277738669e-06
-3.93772820018834e-05
-2.32836872215363e-05
-1.65019580668007e-05
-2.15462797831385e-05
-3.20074048912837e-05
-8.40753760482266e-06
-2.05617431448482e-05
-2.45424979608504e-05
-1.61061704282308e-05
-1.83615802476587e-05
-3.33052209373068e-06
-2.6033979549869e-05
-1.25829641600211e-05
-1.22953799374128e-05
-1.10764674234583e-05
-2.9900954047755e-05
-1.96592099364203e-05
-2.40473289326816e-05
-3.66113382408327e-08
-2.68389974583482e-05
-3.08103464197918e-06
-1.74656954195403e-06
-1.15224402134473e-05
-1.23533667302951e-05
-1.51137102187786e-05
-8.54283426453234e-06
-1.68201880031643e-05
-1.96857155905049e-05
-2.89667941989533e-05
-9.36564950325246e-06
-2.39113473175334e-06
-7.34130733179754e-06
-4.70192276483749e-06
-2.32577964447794e-05
-2.3886245072762e-05
-2.39795422231083e-05
-2.05807268791757e-05
7.91284655371563e-07
-1.24644049044361e-05
-1.61570743214144e-05
-2.1567775084589e-05
-1.61361057840356e-05
-4.86183984577708e-06
-2.10732882124389e-05
-3.35010619531963e-05
-1.96187353392418e-05
-1.3841534939205e-05
-2.08572604842282e-06
-1.5481873721253e-05
-5.77607620090267e-06
-1.13994160191348e-05
-2.00752722169015e-05
-9.41132278069599e-06
-2.92741450020395e-06
-2.45600104790513e-07
-1.05906990635626e-05
-2.53753761740161e-06
-1.6170950900025e-05
3.81958203975599e-07
-2.22866109616419e-05
-7.05408377096036e-06
-2.15736833772097e-05
-2.30095514557171e-05
-2.98284478551865e-06
-2.12584452219335e-05
-1.19637905139321e-05
-7.1611652766652e-06
-2.54430951858211e-05
-2.1181134646655e-05
-1.97742891495691e-05
-5.35459328935257e-06
-2.70849499633355e-05
-2.54214200285808e-05
-6.20309036423238e-06
-2.00803726628972e-05
-2.59319793268733e-05
-2.34413337892887e-05
-2.34997772236689e-05
-1.61696853386123e-05
-9.2226590848367e-06
-2.32206442558333e-05
-1.93294169682478e-05
-2.01620424729263e-05
-6.48427980989879e-06
-2.32519296251184e-05
-1.92257973514394e-05
-1.62911612171122e-05
-2.09203052378942e-05
-1.72506959386545e-05
-2.11333976143543e-05
-1.96627105237568e-05
-9.81234124378768e-06
-8.82394580243058e-06
-2.82284309568107e-06
-1.40438167719759e-05
-1.40187339245419e-05
-1.32412989430695e-05
-1.33065234239431e-05
1.41918046113952e-06
-5.10809875179378e-06
-8.25136555070687e-06
-2.9818664666877e-05
-1.10456831893945e-06
-2.88746600062274e-05
-2.38221182183319e-05
-2.18441025598494e-05
-1.4014832017373e-05
7.52357139850336e-07
-2.16121177870182e-05
-4.43258973767028e-06
-2.62503087799963e-05
-3.14653707616477e-05
-1.85412933326686e-05
-1.68307746014271e-05
-7.64615464019705e-06
-2.07198573227697e-05
5.60045081654793e-06
-1.79253532897368e-05
-5.64815863523267e-07
-1.15383668449564e-05
3.04224264673682e-06
-2.73369609992132e-05
-6.84193130564409e-06
-2.64785800605549e-05
-3.95717719930422e-05
-2.91562706868159e-05
-2.97417801243943e-05
-6.33070725616515e-06
-2.92687086046601e-05
-1.23844793793061e-05
-1.61691352927294e-05
6.31310988672814e-06
-2.09870469460049e-05
-2.87832653038052e-05
-1.31317918622554e-05
-2.39284548293423e-05
-2.241586829237e-05
-3.12418660174043e-05
-2.55304861929248e-05
-8.77205159948069e-06
-2.00515516013612e-05
-1.61210659909099e-05
-2.50313485664355e-05
-3.28245631467908e-06
-5.36188657187459e-06
-2.25463684620188e-05
-1.86161202246623e-05
-3.06111175943405e-05
-7.93587030630827e-06
-2.05574462185724e-05
-4.22623471403892e-06
2.69356190304374e-06
-3.65130229152597e-05
-8.07279577212186e-06
-2.15023166344013e-05
-1.50337722279621e-05
-1.99773577137851e-05
-1.62181088099545e-05
-6.60587833447187e-06
-1.65087720575108e-05
-1.38109522569415e-05
-1.89606759927931e-05
-1.16244008075324e-05
-5.51699542760562e-06
-1.56996979456753e-05
-2.93501058926789e-05
-1.49684776470575e-05
-2.04467656003454e-05
-2.59349644237919e-05
-1.99828421467411e-05
-7.43185194734793e-06
-2.07750259455694e-05
-9.9582819974691e-06
-1.39829424086236e-05
-2.35952312385302e-05
-1.53965329861403e-05
-2.45092217935853e-05
-2.79576093331271e-05
-1.97220901218005e-05
-4.86409782038564e-06
-6.88454000877933e-06
-2.94315391953785e-05
-2.25309253750547e-05
-1.45441084613726e-05
-5.97413173285329e-06
-8.98937596807417e-06
-1.59526571614844e-05
-2.13239271297072e-05
-9.97826952602676e-06
-2.46306717169285e-05
-1.7316567993074e-05
-1.96905398097792e-05
-2.14397273921094e-05
-3.37421513260426e-07
5.02184325708627e-06
-2.21290717488082e-05
-1.53944224224475e-05
-1.34154643595402e-05
-1.13770734513055e-05
-9.51605816836742e-06
-2.60511355147218e-05
-2.28605639312771e-05
-3.07638005781848e-05
-2.0688206090823e-05
-1.37691701098596e-05
-2.83190378405558e-05
-1.58925689781366e-05
-6.78722031658354e-06
-3.13763001743621e-05
-3.25133425043643e-05
-8.02207597030351e-06
-5.66557701168026e-06
-4.33593511694618e-06
-3.40482146780612e-05
-1.91090321113063e-05
-7.39692235251938e-06
-8.76865174892872e-06
-3.34609025721022e-05
-2.98585163204733e-05
-1.14869213038761e-05
-5.13726681541359e-06
-1.71883315620617e-05
-2.27891502468896e-05
-1.90597133370204e-05
-9.89962441042906e-06
-9.4387013876558e-06
-2.50604062920981e-05
-1.43409044268156e-05
-1.95933924417677e-05
3.54331759710014e-06
-1.05619436046339e-05
-2.67383637085188e-05
-1.94293530489679e-05
-1.34610479138794e-05
-4.0099115241429e-05
-3.47113954124723e-07
-2.56733027837334e-05
-2.80873647144203e-05
-9.68248973255413e-06
-1.26072696832622e-05
-7.90708251291772e-06
-3.83185527296921e-05
-3.40940296736506e-05
-1.45492038856784e-05
-1.55833084441595e-05
1.43083377064923e-05
-2.33154738177291e-05
-2.99778602897502e-05
9.56822364691333e-06
-2.63481956441508e-06
-2.27078059859047e-05
-1.47818079790492e-05
-2.36224888990242e-05
-1.85661949190683e-05
-1.6546260713374e-05
-5.02708887596063e-06
-2.35313992017736e-05
-1.53258693678054e-05
-2.2475757517841e-05
-3.48610472005741e-05
-2.43527620809961e-05
-1.05368361460451e-05
-3.04588017362963e-06
-2.76227093456743e-05
-1.07430191114213e-05
-1.93572445799386e-05
-9.3926181438059e-06
-8.18003890950151e-06
-2.14022218364338e-05
-2.07038727092819e-05
-4.55343515588743e-06
-1.28831441943325e-05
-1.49099810727495e-05
-2.03382788019646e-05
-4.82444579330973e-06
-2.38580310642958e-05
-2.5970533911467e-05
-2.73244662298857e-05
-1.27286443033645e-05
-2.51800265675724e-05
-3.37436475396799e-05
7.47292850989618e-07
1.34029278736642e-06
-3.43222899187898e-05
-2.00509351524659e-05
-1.17681014442715e-05
-1.7727034858965e-05
-1.35471088087123e-05
-2.46655955216535e-05
-1.15112769156346e-05
4.12188118945052e-09
-2.47454042799951e-05
-3.05308579508334e-05
-2.48267261992198e-05
-1.22019965813823e-05
-1.56690841358396e-05
-2.60150464426792e-05
-2.31021912600858e-05
-9.51192516792261e-06
-2.72738532720333e-05
-1.66341856353873e-05
-1.37372139435975e-05
-3.59523995857791e-05
-2.95719910513426e-05
-1.96314943984705e-05
-4.04178860707162e-06
-2.65069232823262e-05
4.45541098457027e-06
-8.68106358433604e-06
-2.82754557743769e-05
-3.6227048812588e-05
-4.32837985583729e-06
-1.54610039004409e-05
-2.7015247657447e-05
-9.13547245190324e-06
-2.38950067124709e-05
-1.68327822841355e-05
-1.43760332742593e-05
-1.20963232725739e-05
-1.86566896652165e-05
-3.14764419975267e-05
-7.04103750070352e-06
-2.08360485997387e-05
-1.88811412748353e-05
-4.05025869337931e-06
2.07750855337544e-06
-6.58425696199944e-06
-2.37646279291383e-05
-8.85768328897861e-06
-2.25309278512923e-05
-1.31525986176695e-05
-2.18482681334004e-05
-6.86695408486566e-06
-8.40526481362675e-06
-2.88900520294601e-05
-2.12615388131813e-05
-2.02026719394367e-05
9.74587815922486e-06
-1.07822318369195e-05
-1.8555008196032e-05
7.47824399147715e-06
-1.28752811439707e-05
-1.93550236662368e-05
-1.25340630774884e-05
-6.58143135409261e-06
-4.41246857697396e-05
-3.10562722975476e-05
-1.46669190633202e-05
-2.99683018043919e-05
-2.2147829466958e-06
-1.69941292299868e-05
-1.13814340748219e-05
-2.41266372555656e-06
-3.70583558388564e-05
-1.16435840670539e-06
-3.21168332321485e-06
-1.44300574640385e-05
-2.25245404444803e-05
-3.5160548045198e-06
-6.57790393637174e-06
-1.13101172961699e-05
-2.16982787481026e-05
-2.39952302625163e-06
-1.16888245248441e-05
-2.7052516651832e-05
-6.00154496086792e-06
-4.22041568024488e-07
-7.35626451197401e-06
-2.97062050655616e-05
-2.43555029955518e-05
-1.79983851477671e-05
-1.2922957236445e-05
-1.23677607009278e-05
-1.67822595228846e-05
-2.1156636434781e-05
-6.2260861119103e-06
-3.82188491320103e-06
-1.44315357779572e-05
-1.8532631985773e-05
-1.93908383654306e-05
-1.74967660879077e-05
-1.45794604207695e-05
-2.13560919250901e-05
-2.6027101549486e-05
-1.50046285732529e-05
-8.26350011819924e-06
2.53979077765514e-06
-1.19158549358352e-05
-1.7225702943108e-05
-1.19673386422334e-06
-3.23543713354496e-05
-1.32800073712657e-05
-2.66241588901241e-05
-1.90357574747835e-05
-1.10811408238259e-05
-4.39616420819971e-06
-2.03563392228963e-05
-1.28044111810118e-05
-2.28251554440911e-05
-2.42854780682603e-05
-1.8972333873199e-05
-1.63557868827618e-05
-2.01411526223909e-05
-6.87059122841425e-06
-1.73213037360453e-05
-1.95765356152527e-05
-1.70694496565594e-05
-1.50288343173074e-05
-1.68939792112206e-05
-1.11627062483028e-05
-2.8659625662887e-05
-1.02461969446521e-05
-2.06821819211833e-05
1.31781815523051e-05
-1.37838310458839e-05
-4.7401121449128e-06
-1.72411944369913e-05
-1.39236143437142e-05
-1.32642816856389e-05
-1.84952956834085e-05
-1.11486118187688e-05
-2.76048730946624e-05
-1.98435994308697e-06
-3.52764582913047e-06
-1.75435866839241e-05
-1.85407482409363e-05
-1.5799767878714e-06
-2.73743146980975e-05
-8.85345349240252e-06
-2.09471326670299e-05
-1.77855981215641e-06
2.66344146992947e-06
-8.5446269130585e-06
-1.07363606291911e-05
-5.92450690786681e-06
-3.4763818193153e-05
-4.27446297280785e-06
-3.94620567244809e-06
-3.32872647112345e-05
-8.13093570389911e-06
-9.93488034233731e-06
-3.04423284658368e-07
-2.38401011954511e-05
-2.63878984977077e-06
-4.75040077587238e-06
-2.34057148082973e-05
-2.74011008009439e-05
-5.33557957815578e-06
-6.53978827248468e-06
-3.16812429347997e-05
-3.672717968791e-05
-1.01829814309741e-05
-8.01585404181676e-06
-9.99737996088187e-06
-2.25472395403165e-05
-2.10952872659704e-05
-2.69731915317204e-05
-2.54287417355263e-05
-1.98539583779737e-05
-2.32362830344323e-05
-2.9782213188096e-05
-1.30595532225838e-05
-1.81894192079232e-05
-2.08691784638682e-05
-2.40219834372113e-05
-2.50722169477876e-05
-1.68982642507325e-05
-1.58955755386817e-05
-3.17001098229331e-05
-8.87324501887005e-06
-2.5125145104554e-05
-8.80165828902713e-06
-2.21053794786097e-05
-2.04216630737317e-05
-2.66331380783967e-05
-2.56356009505521e-05
-1.29087301457377e-05
-1.54865093150887e-06
-1.58866196260504e-05
-2.8434936066747e-05
-8.34833009004837e-06
-2.06637644526126e-05
-2.65865405605503e-05
-1.26918531965242e-05
-2.30912311426101e-05
-1.65326059979699e-05
-1.53265915503879e-05
-1.84554938452962e-05
-6.21529772599351e-06
-2.06166762622648e-05
-2.06329740303876e-05
-1.91067864324551e-05
-8.29128994310929e-06
-2.08407760576052e-05
-2.34122850150035e-05
-2.32938817052752e-05
-2.66672470383369e-05
-5.85365276918457e-06
-1.46936976887616e-05
-9.42483253524109e-06
-2.3738355001652e-05
-2.33397703396962e-05
-1.19964982214298e-05
-2.22542591051306e-05
-3.93207162301352e-06
-8.6078988583933e-06
-1.37544840615623e-05
-2.56547719354418e-05
3.67948884357281e-07
-2.00178990184149e-05
-2.81181827282434e-05
-1.40448547568156e-05
7.0768559030577e-06
6.69586908222275e-06
-1.81220777135782e-05
-2.07392819995905e-05
-3.23645277745909e-05
-2.75423084346263e-05
-1.62263219860093e-05
3.90500554787985e-06
-1.95632824556633e-05
-2.81218315057619e-05
-8.51628799993995e-06
2.63716619752989e-06
-1.33202692916673e-05
-2.07559189235542e-05
-2.81135539774705e-05
-2.0313622102391e-05
-1.55903390326163e-05
-3.46427138263386e-06
-8.83472930731687e-06
-2.95875409460988e-05
-1.47399552048073e-05
-5.48705741787197e-06
-1.96556190750503e-06
-1.69949900005165e-05
1.08872676364086e-06
-1.95382462121765e-05
-2.52372705440213e-05
-1.97637760044792e-05
-2.0828838196849e-05
-7.23482433025443e-06
-2.61069027004867e-05
-2.82060616860088e-05
-8.64334892025749e-06
-1.0973240647938e-05
-1.84026084242665e-05
-1.09011648932525e-05
-2.30917591960469e-05
-1.1625455222022e-05
-1.69581602304489e-05
-1.65215057154316e-05
5.04292750271516e-07
-3.67027561088257e-05
-1.81860743796814e-05
-1.66167490092794e-05
-1.14874292390485e-05
-1.01826336446575e-05
-1.07025884140133e-05
-1.57778996909845e-06
-2.14721448770752e-05
-1.78561229524556e-05
-1.31201347004195e-05
-6.23697658438677e-06
-8.18420652475563e-06
-9.32984100027605e-06
-8.38999520650909e-06
-7.39608532862263e-06
-1.31285898191603e-05
-1.39342879838307e-05
-8.29797995947941e-08
-1.1400507089591e-05
-1.14364251934094e-05
-3.07422321362633e-05
-2.01674262487869e-05
-3.41200636956015e-06
-8.09400613683028e-06
-3.15704474043208e-05
-8.03192464828368e-06
1.48133396652435e-06
-1.18366337702197e-05
-2.64857416951379e-05
-1.63013519483681e-05
-1.6717188711678e-05
-1.86742472452789e-05
-1.14281987198033e-05
-5.59903888809638e-06
-2.78434641797281e-05
-1.73011463346435e-05
-2.13546676808253e-05
-2.52051260227026e-05
-1.24977188797551e-06
-1.80138814415064e-05
-1.15846962099638e-05
2.54715773860908e-06
-1.37885096270602e-05
-1.0270006619602e-05
-3.22269219052917e-05
-1.40439083209018e-05
-8.40859658991525e-06
-2.98854789853057e-05
-3.34051504305894e-05
-1.38256449670951e-05
-2.21487777583007e-05
-1.01753855486708e-05
-9.65032927365404e-06
-1.40199619617842e-05
-1.30128829255183e-05
-1.14401134098581e-05
-2.84935321859105e-05
-1.10025513484103e-05
-8.26274269671918e-06
-2.28471291344467e-05
-8.44639423745791e-06
-7.26725423015346e-06
-2.58634130607768e-05
-3.22459587446129e-05
-2.21148431690577e-05
-1.49064260336515e-05
-1.45229049656079e-08
-5.90844719001629e-06
-1.01283389212961e-05
-1.2765369336983e-05
-5.29842618510293e-06
-1.12468372953762e-05
-2.05554003523859e-05
-6.01575605890476e-06
-9.76508592521722e-07
-2.58369427433383e-05
-2.02233543265052e-05
-9.48806171099483e-08
-7.76614986781187e-07
-1.25132568640015e-05
3.9360209654446e-06
-1.29473724044249e-05
-2.93754377036055e-06
-2.25015729807756e-06
-1.88732569896367e-05
-4.61994673887081e-06
-2.41231704358134e-05
-1.6370387167658e-05
-2.26715412584723e-05
-3.72480317375177e-06
-7.86956181849905e-06
-1.98894206623309e-05
-5.76832977920755e-06
-2.83974737244925e-05
-2.18348637710437e-05
-5.29703677475853e-06
-1.72089325313441e-05
-2.13989458912059e-05
-9.30635009896535e-06
-6.72451408625335e-06
-1.90525505391668e-05
-1.71271781411342e-05
-1.697648929681e-05
-1.93490984839811e-05
-2.10483512603689e-05
-1.46574397434029e-05
-5.57216692892318e-06
-2.20401492125185e-05
-2.6109368745724e-05
-2.21909364205365e-05
-9.649598635191e-06
-1.65569734959384e-05
-2.25371242798302e-06
-1.16021723933877e-05
-5.05609620971885e-06
-3.64993193194603e-05
-1.38033737016572e-05
-2.91227911036524e-05
-8.21961654668246e-06
-2.51087054350146e-05
-2.96634019286353e-05
-1.11520256815984e-05
-1.46033987851473e-05
1.14024338375512e-07
-2.88386733678252e-05
-2.42318456324935e-05
-6.01103714147005e-06
-9.86900103591738e-06
-1.21949661068301e-05
-2.3839669754661e-05
-8.01872410753635e-06
-1.84499453953596e-05
-3.49350294766729e-06
-1.82504723991206e-05
-2.33893745712202e-05
1.78252451011781e-06
-1.99185718928624e-05
-1.79827504790417e-05
-1.71494553526948e-05
-1.56476806368417e-05
-1.28221447534644e-05
-1.10236049965286e-05
-6.90408273499877e-06
-2.74225983956496e-05
-1.25352168730486e-05
-1.48386706087184e-05
-2.98377001982357e-05
-1.35427258526693e-05
-1.5965685851631e-05
-3.56409167838192e-05
-1.29333019267553e-05
-4.97623568053252e-06
-7.47142748848972e-06
-2.94132899608544e-06
-1.05848847431789e-05
4.11974399537672e-06
-1.48754540855855e-05
-2.1599337300301e-05
-1.9661393712707e-05
-9.92565631446597e-06
-2.27190497754258e-05
-2.10409257212759e-05
-2.21271883695407e-05
-1.47547713515635e-05
-2.76364043692758e-05
-2.79434005768977e-05
-4.97558945971849e-07
-3.17689660417623e-05
-1.65867615808128e-05
2.12606686219986e-06
-3.4364599030414e-05
-1.4055175946549e-05
-2.49719179599832e-05
-9.28358812290743e-06
-7.07072116274877e-06
-1.66233863628559e-05
-1.32390059337929e-05
-7.08189078815379e-06
-1.05728440218003e-05
-2.69062627166805e-05
-2.1051953773372e-05
-1.79261819155354e-05
1.7328545607686e-06
-2.4870675351145e-06
-2.12518905850135e-05
2.24328804001185e-06
-7.26595067795992e-06
-7.82793716879397e-06
-2.84788088313445e-05
-1.67474288720989e-05
-1.99080059445434e-05
-6.89111855130993e-06
-2.1358738581077e-05
-5.59069602323766e-06
-6.21050686468482e-06
-1.54248360822564e-05
-3.31355166694502e-05
-1.59705566052735e-05
-2.58401017242244e-05
-1.69455960106825e-05
-1.57676634435016e-05
-1.14074084678636e-05
-5.27269485825109e-06
-1.23459335435425e-05
-1.22548521205087e-05
-1.93453491287207e-05
-1.69159836023072e-05
-1.78478716295235e-05
-2.34579549255663e-05
-2.57646471177325e-05
-3.58699115752199e-05
-1.67265173562076e-05
-1.122598681694e-05
-2.94030547497248e-05
-3.28176807175909e-05
-1.46539848674334e-05
-2.49218301594718e-05
-2.9473227739571e-05
-2.39494258299232e-05
-1.44827279898819e-05
-2.12844808440892e-05
-8.49342063482831e-06
-1.05477449253129e-05
-2.48066931448197e-05
-2.77169165766245e-05
-2.75393349633208e-05
-1.08061584652022e-05
-2.68922362477581e-05
-6.40248776772366e-06
-2.89107741134005e-05
-6.63721010743786e-06
-1.78168107565119e-05
2.16837472326319e-06
-1.6109028218276e-05
-1.21791981761861e-05
-9.85008905646792e-06
-1.74691881953043e-05
-3.94056639364486e-05
-2.2863725017784e-05
-2.23028157837184e-05
-2.87298319423753e-05
-1.15992528923805e-05
-2.99091934485338e-05
-1.33326225810591e-05
4.33542257825397e-06
-1.76265465119067e-05
-2.24235983219939e-05
-3.96181216081823e-06
-8.80125772269472e-06
-2.72740596381855e-06
-1.34237733384216e-05
-2.14649853721899e-05
-2.14074038414483e-05
-3.01217609569881e-05
-7.64848042120679e-06
-1.89176721206e-05
-2.56200633721972e-05
-2.0570349334593e-05
-1.35724433783976e-05
-1.56617997895085e-05
-2.71091121924032e-05
-1.34510114267949e-06
-2.4636634898873e-05
-9.38413035003761e-06
4.11327096570553e-06
-2.24004849563843e-05
-9.87169917103753e-06
-2.60063727413701e-05
-1.9067330756884e-06
-9.26529302213296e-06
-2.39304890453706e-05
-3.41372266775396e-05
-2.17715368516357e-05
3.97325724141223e-06
-2.64000040274325e-05
-1.24073759402789e-05
-1.77036162101774e-05
-1.3710054304325e-05
-1.12869409990163e-05
-1.84397873859888e-05
-1.28309612537189e-05
-2.20872938720106e-05
-1.62091128216648e-05
-2.18025681071341e-05
-2.96840231326613e-05
-2.76432358715236e-06
-1.72043312664985e-05
-2.19727221995871e-05
-1.12978881843257e-05
-8.08068079797618e-06
-2.22102420158602e-05
-7.62663752584251e-06
-6.41311918629271e-06
-2.18711743462348e-05
-4.42195607870818e-05
-1.05258456861347e-05
-1.04727027263209e-05
-2.41634921680216e-05
-1.91524903354363e-06
-1.12594853705123e-05
-9.29581950464084e-06
-6.07096721645215e-06
-2.36333011711135e-05
-1.8798704466955e-05
-2.29869387874969e-05
-1.36117111997797e-05
-7.50888610337426e-06
-3.00788480685854e-05
-1.6816259421164e-05
-1.1954795125925e-05
-1.69964774482123e-05
-2.62935171395032e-05
-2.20518031627434e-06
-1.07182913974269e-05
-1.51687875198648e-05
-1.21227517544789e-05
-2.59535525130086e-05
-8.13570360591444e-06
-4.40437469770502e-06
-1.88370854556222e-05
-1.7421249011163e-05
-1.43115011887156e-05
-9.92269516267217e-06
-2.07487559610176e-05
-1.84530874502204e-05
-3.53087619090967e-06
-9.00330332164284e-06
-2.39779544117189e-05
-9.28561882822668e-06
-2.41165221506988e-05
-3.01862693753976e-05
-1.43153730715313e-05
-1.06553840680869e-05
-2.47634708881773e-05
-1.79465677809024e-05
1.59965207783506e-06
-2.17644641384294e-05
-1.06046590251253e-05
-1.95503398741509e-05
-2.06698326621866e-05
-2.20094407142981e-05
-1.66612668926521e-05
-2.20412745456747e-05
-1.85389903652217e-05
-1.33815917594576e-05
-1.76497712657847e-05
-2.51123989466301e-05
-9.04991961409577e-06
-3.0145552064488e-05
-1.90621036103342e-05
-1.6733836042183e-05
-2.5066617130924e-05
-1.09500286912338e-05
-3.78871779499439e-05
-2.94904479838186e-05
-1.48924775474223e-05
-2.71019166340549e-05
-6.44053717302348e-06
-2.09574873848037e-05
-1.68876567565857e-05
-1.82599969843355e-05
-2.24384861447687e-05
-3.24519644346085e-05
-1.82942184132636e-05
-2.2194779002184e-05
-9.78653515284271e-06
-2.7829041833874e-05
-1.41353532552986e-05
-6.5395887357901e-06
-4.39926725501405e-06
-8.6613801065492e-06
-1.5429865551053e-05
-2.44111688779553e-06
-6.91689227301483e-06
1.84538184324966e-06
-2.75983488930728e-05
-1.78560906397013e-05
-2.63681824400119e-05
-2.61729927267047e-05
-3.95070724563478e-05
-3.60655599128348e-05
-8.3089654096592e-07
-2.25661070841605e-06
-2.19133858070349e-05
-2.48785337303838e-05
-1.2956962886286e-05
-3.51292928884076e-05
-2.19308875332767e-05
-1.81326974876868e-05
-2.36794309459784e-05
-1.43409379452594e-05
-2.71430064136958e-05
-1.0017922173386e-05
-8.994635694838e-06
-1.90572320686274e-05
-2.51217903623429e-05
-1.61526531608644e-05
-9.17483516903822e-06
-2.48130923615986e-05
-2.00078120290952e-05
-1.30090258734061e-05
-8.38275267469223e-07
-2.53578326684293e-05
-7.06687497970732e-06
-2.97655346590835e-05
-2.49164096358055e-06
-5.98373027382814e-08
-1.04127045029845e-05
8.45862327821296e-06
-2.26129660809713e-05
-5.32447276581682e-06
-2.06885815650696e-05
-1.04256225631168e-05
-2.39494574650673e-06
-1.73314844614521e-05
-3.69968352633241e-05
-1.05202560973639e-05
-9.19324366192305e-06
-1.99332206710888e-05
-2.11328975964464e-05
-1.1414933879434e-05
-1.46851119069901e-05
-1.03225600696348e-05
-1.52218774119334e-05
-1.07838516322511e-05
-1.85999041000564e-05
-3.72504090177104e-05
-1.75246533262933e-05
-6.16378253680975e-06
-2.35251841768892e-05
-6.02952878007222e-06
-1.74014534622652e-05
-1.21586966694625e-05
-1.21836873514666e-05
-2.1405046792827e-05
-1.34312972019504e-05
-1.88881186973448e-05
-4.87048187523903e-06
-2.28203983679282e-05
-9.48281049954672e-06
-7.78570427579141e-06
-2.89374222031983e-05
-2.63443670139738e-05
-1.90651320346701e-05
-2.45632229307876e-05
-2.10996455486277e-05
-2.57917846129691e-05
-2.91947950450338e-05
-6.02909302245842e-06
-3.25317133431693e-06
-8.5747617733547e-06
-8.90905610912389e-06
-3.49821854316294e-05
-2.36996030976309e-05
-1.48203243515156e-05
-1.25637512089921e-05
-1.23266313009419e-05
-2.03754075614498e-05
-3.1143458728851e-05
-8.79282356365689e-06
-2.18116983075753e-05
-1.23821536998182e-05
1.30584267274542e-06
-2.74301515912317e-05
6.28760571134984e-06
-1.09945091202239e-05
-2.37618548610419e-05
-6.65772319198123e-06
6.84944661666736e-06
-1.41020990422883e-05
-6.86793174718706e-06
-4.12817531263205e-06
-1.17201770352634e-05
-4.25011291195779e-05
-2.35104864324929e-05
-1.21569364924219e-05
-2.42820377257084e-05
-1.9923236646251e-06
-4.14698934895924e-05
-1.40417249479283e-05
-1.69194551069242e-05
-2.032317479983e-06
-3.3661806802985e-05
-3.15432801146536e-06
-1.08449919999031e-05
-2.85311483110886e-05
-8.99544708317324e-06
-9.80626870685114e-06
-1.04569842973963e-05
-1.39532121938905e-05
-9.59914085184171e-06
-1.23763628963182e-05
-2.57483801357754e-05
-1.1887552775745e-05
-3.17036769279253e-05
-1.49031158535097e-05
-1.81400907725222e-05
-1.66475597310612e-05
-1.65830138300439e-05
-2.12735991878862e-05
-2.01086919605784e-05
-2.07758300307494e-05
-1.70256533412814e-05
-5.40443334681206e-06
-1.76738085249329e-05
-1.06100933690245e-05
-1.48690271582348e-05
-6.25937897818146e-06
-8.60545333799674e-06
-8.42485921591451e-06
-9.46516711244006e-06
-2.4032530339766e-05
-2.63191229586416e-05
-2.88842492184111e-05
-7.36268760303447e-06
-2.44597820162119e-05
-3.4903005941946e-05
-8.158956173014e-06
-3.77330303283331e-06
-4.7173405780442e-06
-3.66866042299221e-05
-1.10705621014427e-05
-2.66236184647401e-05
-2.35371260378703e-05
-1.20279322486312e-05
2.81956523536602e-07
-1.47445067854732e-05
-1.46300456522217e-05
-1.15282666898391e-05
-2.16520904769314e-05
-3.01906422388688e-05
-1.53210289809019e-05
-1.47000549377059e-05
-1.86395510376445e-05
-7.36247188070304e-06
-2.0533885090905e-05
-9.26703234007646e-06
-2.81728314447751e-06
-2.48688233337094e-05
-2.20958812915782e-05
-1.39482012927553e-05
-7.62856656349785e-06
-3.08686014583933e-06
-2.33179768951468e-05
-3.79383326598544e-06
-2.85890658684703e-05
-1.20878544736479e-05
-2.99848349261458e-05
-1.19337796418067e-05
-3.4009176609422e-05
-2.27471034533845e-05
-4.08555160521565e-05
-3.1597184339872e-05
-3.84834668897649e-05
-2.63108396372772e-05
-6.60099718310114e-07
-1.64363292584557e-05
-1.6120140676592e-05
-3.23591018471894e-05
-1.01524595968188e-05
-3.22870633300717e-05
-1.79954816673501e-05
6.1670358696662e-06
-2.46967808850155e-05
-1.60128138686132e-05
-1.67476910569364e-05
-1.03065861091811e-05
-1.44726491870995e-05
-1.31781962306027e-05
-1.60241202776981e-05
-8.35694304883147e-06
-2.10080828942108e-05
-3.88392945651613e-06
-2.47981912692854e-05
-2.05009746342543e-05
-2.47927247165767e-05
7.64339739324706e-06
-3.70484590591542e-05
-1.25394503365631e-05
-1.84677685678195e-05
-3.20335375300668e-05
-2.04169272378863e-05
-3.21724229391415e-05
-1.92793570883195e-05
2.30082194549872e-06
-1.61344579187743e-05
-1.85372592350196e-05
-1.12940868971161e-05
-1.25390052487121e-05
-2.7710046878231e-05
-2.51998510470922e-05
-1.98952173091947e-05
-1.96253125934938e-05
-1.74877985529156e-06
-3.96785731389197e-07
-3.53032249165756e-06
-2.81147660453763e-05
-1.97066913336364e-05
-1.27581981782339e-05
-1.2830153810148e-05
-2.06927042390112e-05
-8.18185171473591e-06
-1.73844378913021e-05
-3.02242246506582e-06
-1.8881690316143e-05
-2.59484845624115e-05
-2.66057827795165e-05
-1.98595765087676e-05
-1.6571965018567e-05
-1.17264501446768e-05
-2.36432154156157e-05
-1.41665283331299e-05
-1.84421109952417e-05
-3.28909869837394e-05
-1.58663107675723e-05
-6.33474764042444e-06
-2.23705589644537e-05
-4.32523730036772e-06
-5.04001445954873e-06
-2.73124116412484e-05
-1.44173903138454e-06
-1.46676558135145e-05
-1.99055455506822e-05
-1.77686000575696e-05
-1.76555111574803e-05
-1.45648554073933e-05
-2.34700775813007e-05
-1.35085264280079e-05
-1.3746077992448e-05
-1.369662533447e-05
-1.82462340141488e-05
-2.60606902584739e-05
-1.52388700997504e-05
-8.83706986174045e-06
-1.91222186731292e-05
-1.87138608502612e-05
-1.07417672414565e-05
-1.39316182302576e-05
-4.57424053433581e-05
-2.80754928558185e-05
-3.43876112532676e-06
-2.17331698083087e-05
-3.6194669845611e-05
-9.88956591855833e-06
-1.66009639668052e-05
-1.39395437507229e-05
-1.80037565145714e-06
-2.19793664182935e-05
-6.06214094160797e-06
-2.58835149589866e-05
-3.39460270377133e-05
-1.10904570234243e-05
-7.15553692378441e-06
-2.04147310929992e-05
-9.60683719098602e-06
-2.04399433205788e-05
-3.4116047409191e-05
-1.14191186743169e-05
-1.34942900997415e-05
-1.72492955248741e-05
-6.29878109917755e-06
-3.20627841636285e-05
-1.13412630462045e-05
-1.07255614408619e-05
-2.25423971235555e-05
-3.10470695829008e-05
-2.13084540661661e-06
-2.07237995942669e-05
-1.64280971471175e-05
-3.09964767945803e-05
-5.86914686640711e-07
-1.27867517121003e-05
-5.94330698056074e-06
-1.33006332791643e-05
-1.15853799888464e-05
-1.47914899419229e-05
-1.60607021027184e-05
-3.55715869661587e-05
-4.40952611456974e-06
-8.38374933689503e-06
-2.15895091805049e-05
-1.51871973676498e-05
-6.66027753775012e-06
-2.21345865230874e-05
-1.16224091948176e-05
-1.71688248638192e-05
-1.95711488232544e-05
-9.75704461754432e-06
-1.18850076313501e-05
-3.11018216745435e-05
-1.55741712930112e-05
-1.91464203450121e-05
-2.98067011240811e-05
-2.58819252593768e-06
-2.42406843839401e-05
-1.23059284860664e-05
2.14195317416255e-06
-2.18238395726534e-05
-7.22601681966892e-06
-2.58391195991129e-05
-1.31943149062113e-05
-4.37674240533096e-06
-9.75964470794211e-06
4.17934106299936e-06
-1.13043678679238e-05
-1.35333724593095e-05
-9.29994261245068e-06
-8.9728029967066e-06
-1.16214025352704e-05
-1.82276175434882e-05
-5.07532129618885e-06
-2.2107457303844e-05
-1.2925744983015e-05
-1.6772310750932e-05
-7.78034871920291e-06
-1.08475473163253e-05
-3.08141893378139e-05
-1.76601796477331e-05
-1.43265660409776e-05
-2.20481337541979e-05
-1.66064901748443e-05
-1.47054637980622e-05
-2.55391292945664e-05
-5.60118339044532e-06
-3.0477306532972e-05
-1.66300355902571e-05
-1.90229110250339e-05
-2.50462893049536e-05
-2.60880231094624e-05
-1.56466687223694e-05
-9.18594898536384e-07
-4.62449602011054e-06
-1.07118519642305e-05
-2.09985085465681e-05
-1.2444182484441e-05
-3.35257050604805e-05
-4.78521508407944e-06
-2.73381453537902e-05
-2.02206487542684e-05
-1.37924368126202e-05
3.22646751889624e-06
-1.97599361993387e-05
-1.50802210622446e-05
-1.50532160627958e-05
-1.08967834361914e-05
-3.12564421050809e-05
-7.36766501700557e-06
-3.15684001036145e-05
-1.47357890801163e-05
-1.03903251824692e-05
-1.32776665320018e-05
-1.54761151882658e-05
-3.75546784023595e-05
-1.4646413179306e-05
-1.90502576330755e-05
-2.35402548659719e-05
-2.07248741024647e-05
-2.14116393694173e-05
1.25738893271411e-06
-2.63460249647107e-05
-3.65038679723133e-05
1.67036139919183e-07
-3.19863846419423e-05
-1.42927942867044e-05
-5.74548565368249e-06
-2.51088253707196e-05
-1.35034889254028e-05
-9.45971734043406e-06
-1.8462547579247e-05
-9.12254924078721e-06
-1.80933412618399e-05
-1.20209372635444e-05
-1.84580417357138e-06
4.0564590029466e-06
-1.66535920590777e-05
-1.28133829250726e-05
-1.90299989000371e-05
-2.92414621684026e-06
-5.17879197212847e-06
-1.51450047217904e-05
-2.6964561448333e-05
-1.23147510034055e-06
-3.08826522913662e-05
-2.9380066073669e-05
-1.4908748784511e-05
-1.91715128497996e-05
9.22854300651716e-07
-8.48738580205237e-06
-8.56835863007444e-08
-1.10903347580377e-05
-2.20613496798277e-05
-2.8065886724609e-05
-2.18829694943792e-05
-1.95636929472293e-05
-2.54861634812149e-05
-1.15951059331462e-05
-2.65888105795946e-05
-3.11586080395584e-05
-2.57016848941026e-05
-1.2646122343301e-05
-6.52090456964631e-06
-1.94510378349289e-05
9.96337077637555e-07
-2.24596631665419e-05
-1.74271001206041e-05
-3.29058231982414e-05
-3.43935423489056e-05
-2.8715932567245e-05
-8.11136833763984e-06
-1.09691427171023e-05
-2.37826509549862e-05
-3.0895525711182e-05
-4.83179315642126e-05
-2.7220284343931e-06
-2.39489660893998e-05
-2.65427904904248e-05
-1.60256623710822e-05
-4.45196784202651e-06
-2.92889018895925e-05
-8.70549400903042e-06
-1.78250354612077e-05
-1.78364431126713e-05
-2.82915857897867e-05
-1.90059232360752e-05
7.60661124745987e-06
-2.40739976769768e-05
-2.06743217708411e-05
-1.42949153360664e-05
-1.32179976437772e-05
1.50838831185184e-06
-7.46144388007179e-06
-3.21631473753525e-05
-9.63434802275004e-06
-1.98322981103142e-05
-2.55390255834279e-05
3.83378310721328e-07
-1.45648469367004e-05
-2.53820837210392e-05
-1.75832518909757e-05
-1.33541895629069e-05
-2.51072050619101e-05
-4.72488424580899e-05
-2.22028899128288e-05
-1.67651433092682e-05
-2.13498598294271e-05
-3.58829128915238e-06
-2.59828957858651e-05
-1.83320231329318e-05
-2.02932712413932e-05
-2.34875572809272e-05
-2.72954862091203e-05
-2.32401206153676e-05
-2.8616208278423e-05
-2.5031188807119e-05
-8.59575120826476e-06
-6.5906506700592e-06
-7.91868516718433e-06
-1.14648406235801e-05
-1.89416675001397e-05
-3.05189045529678e-06
-9.72089699871525e-07
-9.06703971587391e-06
-3.38981529488954e-05
-6.01871929026971e-07
2.52487968682292e-07
-1.13367383183224e-05
-7.55673365221888e-06
-1.05809851567229e-05
-8.68728903090479e-06
-3.62586458890367e-05
-3.09218916949365e-05
-5.21313188640083e-06
-1.61786683395071e-05
-1.79152451564579e-05
-1.24532717467157e-05
-2.84782162125064e-05
-3.94817731760459e-07
-2.24242319320741e-05
-2.95192597032056e-05
-1.01927980446045e-05
-8.44365077298819e-06
-3.58765075065503e-05
-4.42813408368523e-05
-2.20712337280398e-05
-1.57982697905011e-05
-2.39255520148858e-05
-4.57101072059469e-06
-1.83119253630277e-05
-2.31778206297251e-05
-8.05657626161556e-06
-1.73894775565901e-05
-1.85743214270323e-05
-2.02262311558023e-05
-2.85137046468412e-05
-2.23184384336826e-05
-9.26224678923927e-06
-3.36826284282653e-05
-3.32895365432028e-05
-3.11582732401342e-05
-1.63625895323554e-05
5.36859739841333e-06
-1.76372147123767e-05
-2.45863997500566e-05
-1.86259754287841e-05
2.94530706609841e-06
-1.28992880872502e-05
-2.87942119507349e-05
-1.92333782880111e-05
-2.00213948200592e-05
-2.14386034786279e-05
-3.20035803891666e-05
-1.65631927419038e-05
-2.02726282582841e-05
-6.61719275954129e-06
-9.13567787728982e-06
-2.75249858197454e-05
1.39337214086488e-05
-1.83031779864256e-05
-1.0458481170046e-05
-1.23364194562429e-05
-1.81027384505924e-05
-1.89569067476869e-05
-2.25884535297735e-05
-8.53133620953001e-06
-6.52813046759678e-08
-1.00014815028752e-05
-3.70018502349913e-05
-2.70144942051344e-05
-1.10618161086697e-06
-1.17848246700035e-05
-8.29607722232881e-06
-5.09640753951849e-05
-2.40595732381775e-05
-5.23786983284414e-06
-1.78643600800205e-05
-2.96525195259748e-05
1.29375355589751e-06
-8.51225995164977e-06
-7.80479114500804e-06
-1.57668607990462e-05
-1.29813665306827e-05
-2.81179040834437e-05
-4.89491645104256e-06
-1.69893749031041e-05
-3.20856151339604e-05
-6.91490808014119e-06
-3.56066581191473e-05
-3.206091811276e-05
-2.46147667943475e-05
-1.90568335386828e-05
-3.23569504030271e-05
-8.44244751329172e-06
-2.54364822064169e-05
-1.26787496980249e-05
-1.82119472884812e-05
-9.68082640726879e-06
-1.94268884764296e-05
-2.55931504574281e-06
-1.18920263756521e-05
-6.67275936926859e-06
-1.81690695328902e-05
-1.22428556839698e-05
-1.26895081678781e-05
-3.73282474100764e-05
-1.19085948517344e-05
-1.80410186033955e-05
-2.02251636675261e-05
-1.4668538715186e-05
-2.49640748290521e-05
-1.02287314917746e-05
-2.2292402278582e-05
-9.8649335207975e-07
-2.283795156823e-05
-2.04053933997407e-06
-1.62655550452095e-05
-2.56782884745443e-05
-1.66572817461505e-05
-2.3635307780429e-05
-1.26323257845004e-05
-3.82122189410867e-06
-1.76766046249715e-05
-1.00480168314158e-05
-2.78065671874055e-05
1.37375098414878e-06
-1.36737365267233e-05
-2.06513420523707e-05
-9.37965357707362e-06
-2.05677701253423e-05
4.43234339186261e-06
-1.7235228544159e-05
-7.35343649994377e-06
-2.19809915737404e-05
-7.7526429324826e-06
-1.78872378901851e-06
-1.24667516463803e-05
-2.55274863501512e-05
-3.06152220018807e-05
-6.56240784740084e-07
-2.40376956080844e-05
-9.78098703089732e-06
-1.32846701318078e-05
-1.78625050511256e-05
-1.16257442767533e-05
-2.89072074388793e-05
-9.93767781011892e-06
-2.54258844911176e-05
2.03075212034947e-06
-2.92669814504758e-06
-3.62945951104711e-05
-3.05996586255419e-05
-6.3082786926059e-06
-1.04628415751728e-05
-1.11244380747698e-07
-2.13778605438059e-05
-1.76425312311184e-05
-5.51134112740786e-06
-2.56815895038275e-05
-2.80502090911326e-05
-3.28069192589198e-05
-1.77836515341931e-05
-1.85790675607186e-05
-2.63682083553565e-05
-1.24051007562511e-05
-2.2306838173777e-05
-3.13369896017988e-05
-3.30440662953919e-05
-3.04812311367377e-05
-4.14100251779695e-05
-1.04409141755558e-05
-1.11651906327811e-05
-2.2360965302717e-05
-1.05625555211514e-05
1.03782512127211e-06
-1.2924323511343e-05
-1.36612554018525e-05
-1.6639525692568e-05
-3.39681453290561e-05
-1.74533164178964e-05
-1.42583746847562e-05
-3.25363559328004e-05
-1.36256128211012e-05
-2.15851782267493e-05
-1.47164630845485e-05
-3.36905118780683e-06
1.42887260990851e-06
-3.14591374315867e-05
-1.71632266242917e-05
-1.97213622054274e-05
-3.45563936796445e-05
-2.44488005194457e-05
-1.95818789459019e-05
-1.97026196107652e-05
-2.29144803028351e-05
-2.3403457064077e-05
-2.37010787837196e-05
-2.98064747159231e-05
-1.88004854204785e-05
-1.08030771741575e-05
-2.81622814244755e-05
-2.0889455048355e-05
-2.26740074118078e-05
-2.29631390044747e-05
-2.38504985439467e-05
-6.00210102623224e-06
-5.32991246070656e-06
-3.17181092465967e-05
-3.31483269470962e-05
-2.45883132545066e-05
-1.49534819022313e-05
-5.30408973042067e-06
-1.5544128242801e-05
-1.62369685750316e-05
-9.88649183439368e-06
-9.29986772699693e-06
-1.91315064290713e-05
-1.23335898607728e-05
-1.83106072191883e-05
-2.65228940200858e-05
-2.10011347238919e-05
-1.01491441403045e-05
-3.11256723530996e-05
-2.53152236783378e-05
-2.14969135772787e-05
-3.32262747111654e-05
-1.04493175646024e-05
-1.56812515744382e-05
-2.76506961332022e-05
-3.70055816677318e-08
-1.89006008836017e-05
-5.5611300066018e-06
-2.17638415858239e-05
-2.68356224927935e-05
6.37290233372524e-06
-1.19728731896845e-05
-1.43342309627449e-05
-8.57950245979924e-08
-2.15138633596328e-05
-1.3756264152268e-05
-2.35525905050121e-05
-1.86196682342592e-05
-9.94759723560212e-06
-6.95611816551198e-06
-5.37473917509667e-06
-5.82507142904442e-06
-2.10437061625018e-05
-2.167794200492e-05
-9.3461380504107e-06
-1.4948803394968e-05
-1.59581425346792e-05
-1.98254046939597e-05
-2.50733124782122e-05
-1.79722260103923e-05
-2.77589916701041e-05
-2.57484476523661e-05
-1.14178128776576e-05
-1.68176520744233e-05
-2.49522594037714e-05
-2.09636579918002e-05
-2.14162481075063e-05
-1.12241857246625e-05
-2.6695466586861e-05
-1.39182042519494e-05
-2.20155164521569e-05
7.7067492076559e-07
4.43376562735333e-06
-1.48465911106406e-05
-8.33435431996006e-06
-2.13223798989336e-06
-2.82590590131811e-05
-4.47864145308169e-06
-1.69011147605067e-05
-7.63972605501081e-06
-5.74461302959442e-06
-6.30173223299129e-06
-1.78906649494392e-05
-6.53577937478272e-06
-1.43978402705506e-05
-1.81309378480835e-05
-1.46560901814882e-05
-1.57081447493258e-05
-9.87955945011408e-06
-1.54929252829012e-05
-5.76358385389114e-06
-2.02315008400903e-05
-6.36318251241384e-06
-1.25049653489514e-05
-1.82144542146152e-05
-2.1892317533846e-05
-1.3870406775646e-05
-1.2684751465187e-05
-7.27518907841842e-06
-1.90137776534023e-05
-2.77309740838838e-05
-3.36967349858626e-05
-2.53095469544891e-05
-4.03641676328815e-05
-8.64317931092997e-06
3.51132502521548e-06
-1.594593999003e-05
-1.54960697816481e-05
-1.48530556283635e-05
-1.69809432300166e-05
-8.08796586404387e-06
-1.90628773034647e-05
-5.94768474862252e-06
-2.24781040350156e-05
-4.83872854841697e-06
-1.86246305604752e-05
-3.70384334889526e-05
4.16510476553002e-06
-1.50111636090811e-05
-2.17942837316024e-05
-2.89499546175502e-06
-2.2539116382235e-06
-1.22033662989915e-05
2.20296974896515e-06
-2.49911788343574e-05
-1.92901383037692e-06
-2.59713040636186e-05
-8.85247062073041e-06
-8.97218449309229e-06
-3.31778206134197e-05
-2.50026168190925e-05
-1.63089143499692e-05
-6.53382062952509e-06
-1.86884832536325e-05
-7.69702815934446e-06
-1.23161699122885e-05
-1.74304903822368e-05
-1.09191036569039e-05
-5.84487452330708e-06
-9.0234847368737e-06
-1.51320746451208e-05
-2.58571103752512e-05
-2.43142505309295e-05
9.35876663443398e-07
-2.0964285117533e-05
-3.27675317210476e-05
-2.40809602135482e-05
-1.71075263625439e-05
-1.85952385092985e-05
-8.26632321254063e-06
