# Supplementary material for: Research on computational propagation and identification of mine microseismic signals based on deep learning
Source: PLoS One. 2025 Oct 22;20(10):e0334641. doi: 10.1371/journal.pone.0334641 (PMC12543183; doi:10.1371/journal.pone.0334641)
Supplement: S11 Data — (ZIP) [file pone.0334641.s011.zip › 000101100002674.xlsx_0.txt_24.txt.txt]

-1.18758192222155e-05
-7.14157246794612e-06
-3.68712801884196e-05
-3.37055193189163e-05
-1.15694899574027e-05
-3.35921476384819e-05
-1.96421581197854e-05
-1.61392550192761e-05
-2.61973445429543e-05
-2.67591991016128e-05
-2.17062840980203e-05
-1.80339421677597e-05
-1.45873752768677e-05
-1.34538845353675e-05
-7.09142862603283e-06
-4.18057670121388e-05
-2.68820943329778e-05
-6.47563213062075e-06
-2.73733542221096e-05
6.13388281701453e-06
-8.30917873769374e-06
-2.02220450772486e-05
-5.2187464563267e-06
-1.25864053552645e-05
-1.11341665948254e-05
-1.74545072941265e-05
-1.55029290206098e-05
-1.74974821989622e-05
-1.24697804041263e-05
-1.5968317044005e-05
-2.45150619973021e-05
-7.79683272308799e-06
-2.18150059993847e-05
-9.20044648617144e-06
-5.10428402090919e-06
-1.98342128736772e-05
-7.27057125554079e-06
-2.01603149192398e-05
-1.93020100869452e-05
-3.60230935209445e-05
-2.01235784187198e-05
-2.34875452058922e-05
-2.09301361467099e-05
-6.11196252589794e-06
-7.30181980820093e-06
-8.0028580776555e-06
-1.95994286592634e-05
-3.27009143951369e-05
-1.41109672711856e-05
-6.83644146490997e-06
-1.4838735526058e-05
-2.37488238025357e-05
-2.00051755580181e-05
-1.41645796694578e-05
-1.78239231174863e-05
-1.04573342138916e-05
-2.10406850325681e-05
1.93316714978705e-06
-2.50733127900644e-05
-1.88450049889854e-05
-1.46012238384519e-05
-2.28573604469769e-05
-1.43350924687904e-05
-2.97937758185275e-05
-1.69927065869097e-05
-9.44229304331467e-06
-2.91102590594508e-05
-1.66967681860513e-05
-2.17180388815741e-05
-3.00818191899619e-06
-1.13967095532414e-05
-6.15585294211636e-06
-1.5140983194573e-06
-2.8046052731144e-05
-1.10272373626548e-05
-7.75289809169101e-06
-3.05937843702588e-05
-1.27513150677123e-05
-4.24495133078575e-06
-2.25366709701676e-05
-2.38001018028205e-05
-1.55979832930445e-05
-9.76086219087584e-06
-2.93602256610254e-05
-5.07927663094392e-06
-6.64704139080876e-06
-3.65454293844848e-06
-2.01551057494141e-05
-2.66393062420464e-05
-8.08570948489506e-06
-5.70037287653593e-06
-1.20024263651516e-05
-2.01923361822092e-05
-1.62771286670992e-05
-3.52856388385786e-05
-7.11977125624152e-06
9.51277530044464e-06
5.96853092846717e-06
-2.10535150417137e-05
-3.68237032671193e-05
-5.8559416833175e-06
-2.24076635644307e-05
-5.52089214023334e-06
-2.31114619356762e-05
-2.65541700128989e-07
-2.14742313981572e-05
-2.18748389913439e-05
-2.33255375298355e-05
-5.40721881708285e-06
-1.17836326970991e-05
-3.5207685172142e-06
-8.4950846228843e-06
-1.07566341857055e-05
-1.88983270060167e-05
-1.92332320720835e-05
-1.66473066668996e-05
-1.21463852761959e-05
-3.17730278814618e-05
-2.97443873736491e-05
-1.1291272399718e-05
-1.50931694767542e-05
-2.29695908432004e-05
-1.87517554652019e-05
-2.18532618920851e-05
-2.30468568063078e-05
-1.72222835940855e-05
-1.60179185043158e-06
-1.21490959979108e-05
4.07645885193783e-07
-2.30162999245977e-05
-7.98469646597308e-06
-4.39478681822028e-06
-5.5967499223092e-06
1.44816486204922e-06
-1.61096084633192e-05
-1.41920769514606e-05
-1.98536960378589e-05
-1.35440041708501e-05
-1.84176886840866e-05
-1.88676715275847e-05
-8.51697046137059e-06
1.71950290287882e-05
-2.17548027567588e-05
-2.42670020883937e-05
-3.00610325850517e-05
-2.16062099251162e-05
-2.31828176776518e-05
-1.8952004107009e-05
-1.83420813971585e-05
-1.90259009237904e-05
-4.39001443963439e-06
-1.64317247850671e-05
-1.79610227390491e-05
-2.07118486586791e-05
-1.18296121022041e-05
-1.0280101040696e-05
-1.22017409658628e-05
-1.67052112395537e-05
-8.70586340454286e-06
-8.45799493025354e-06
-3.25428337310072e-06
-9.79627962664672e-06
-2.19413083131984e-05
-2.52598175054512e-05
-9.84732603852548e-06
-3.40406504861586e-05
-2.40675212881299e-05
-1.3786860438639e-05
-6.57495719269901e-06
-2.35912925280467e-05
-2.47211315406333e-05
-1.5104843100574e-06
-5.94697610163432e-06
6.79917634701006e-06
-1.81876955969834e-05
-2.51020008167697e-06
-1.28618547954952e-06
-1.74734391797526e-05
-1.99557817525795e-05
-1.25325693901967e-05
-1.71943271111584e-05
-1.18536936441188e-05
-2.11989710294294e-05
-2.15099595782779e-05
-1.08898983538394e-05
-1.04439448582725e-05
-2.86059031265374e-05
-1.42888669633914e-05
-2.76842272590295e-05
-2.42461273614474e-05
-7.05234628185035e-06
-2.04846221932984e-05
-3.77540365418062e-06
-1.8774686870617e-05
-2.55694138102768e-05
-1.64776757312317e-05
-3.52058889581875e-05
-2.26015952491899e-05
-8.75229508438293e-06
-8.92212984425146e-06
1.81269787362036e-06
-1.62998453129486e-05
-2.68167207755278e-05
-2.13643999764826e-05
-9.4671266781908e-06
-1.49968118269876e-05
-1.73799948138356e-05
-8.50863510693325e-06
-1.68443596299881e-05
-1.36476987240691e-05
6.89776490418191e-07
-1.99665639204898e-05
-1.90335834679248e-05
-3.60942513575289e-06
-1.76809971058377e-05
-1.71976546185545e-05
8.20295239104175e-07
-2.14811175162455e-05
-1.99064288688603e-05
-1.50341391004934e-05
-8.02923814738098e-06
-2.84810882293965e-05
-2.61700610961433e-05
-3.02485901706845e-05
-2.12962449551969e-05
-9.26199405786864e-06
-2.26817180347217e-05
-1.15035121116353e-05
-1.77723691897839e-05
-3.12418588848495e-05
-2.35071355726327e-05
-2.18380391141744e-05
-1.26313773684754e-05
-1.27804077513597e-05
-7.85676676154377e-06
-4.01030430096178e-05
-2.22725790186066e-05
-9.53038105657349e-06
-7.16829794824956e-06
-1.75646016695122e-05
-9.56112442170254e-06
-1.64469295127386e-05
-6.82530986980023e-06
-6.37564265711726e-06
-3.68655810230236e-05
8.78670864815224e-06
-1.55361996911379e-05
-3.06608541254254e-05
-2.83439729021588e-05
-2.1709402359578e-05
-2.27262486583474e-05
-7.61319164216778e-06
-2.20260812571548e-05
1.65024839824469e-06
-6.56607698711671e-06
-2.16336051719667e-05
-1.51228661679394e-05
-6.31199986613876e-06
-1.33319062425947e-05
-1.93468572345108e-05
-1.93944396167497e-05
-3.11302635181736e-05
-1.3960341499189e-05
-2.26826268790396e-05
-1.40463788843073e-05
-1.00974857638631e-05
-2.78458082403503e-05
-1.8563260731554e-05
-1.83074628331789e-06
-1.80301542869594e-05
3.20519902259549e-06
-1.66081027189697e-05
-1.33652653186387e-05
-1.1726684456501e-05
2.78067930035848e-07
-5.85562826480868e-06
-3.07033038022789e-05
-2.8364496901456e-05
-1.5356872565224e-05
-3.19621146100381e-06
-2.00785722944043e-05
-1.96358158971231e-05
-1.91334234819318e-05
-1.31084090470408e-05
-1.50106635959251e-05
1.80752955059461e-06
1.40481721528298e-06
-1.46009759694735e-06
-5.61166369700559e-06
-1.9941886067626e-05
-2.09958425956603e-05
-2.13611948115773e-05
-1.26315945301344e-05
-1.92872883753157e-05
-1.03400365980859e-05
-2.82497835131687e-05
-2.75425489660251e-05
-5.96859835966771e-06
-2.47537499894151e-05
-1.50874541323181e-05
-1.30728824929616e-05
-8.23422147250139e-06
-1.80396343163468e-05
-9.70184839275301e-06
-1.55444701829677e-05
6.96132763615244e-06
-1.57581678492788e-05
-2.90294454374374e-05
-9.40326357955615e-06
-8.08060168369835e-06
-1.54581931651897e-05
-2.31682189301054e-05
-7.80434197281509e-06
-1.63025050818916e-06
2.96655293209348e-06
-2.24384242658644e-05
-2.29768405392534e-05
-1.3459420784907e-06
4.63693992426156e-06
-2.2125459177909e-05
-1.83344687495018e-05
-1.41868266814915e-05
-9.20886616132569e-06
-5.88893749129662e-06
-2.03522613901143e-06
-1.31312199854272e-05
-2.7310251319823e-05
-2.3127574946989e-05
-1.38525446508288e-05
-1.30165601951279e-05
-1.15074770289577e-05
-1.86875926968051e-05
-2.97485133810536e-05
1.11747291680975e-06
-1.40881505596073e-05
-2.27179758702076e-05
-8.31584068953262e-06
-3.52309746983626e-06
-1.83626852341563e-05
1.47416146879386e-05
-1.41219670087275e-05
-2.48084528435739e-05
-9.05533347430918e-06
-6.99116816010999e-06
-4.38256212198552e-06
-2.74925793303581e-05
-3.60010397463151e-05
-1.3529502104974e-05
-2.72628914321642e-05
-2.78327852836705e-05
-1.57849972330017e-05
-3.44876142709482e-06
-9.64680761051889e-06
-2.02385318686132e-05
-3.77712060519045e-05
-2.4348419232856e-05
-3.95606394977053e-06
-1.57299279095522e-05
-7.75092452170205e-06
-1.23245893274149e-05
-9.30581909055507e-06
-2.65610280546884e-06
-1.69179467008881e-05
-4.89602010900926e-06
-2.40434240101793e-05
-4.42247328343606e-06
-2.33010349065606e-05
-3.58196089457576e-05
-2.22760742183205e-05
-1.91132837892702e-05
-5.78105765793942e-06
-1.84426613751871e-05
-1.87148224310989e-05
-1.95110086793838e-05
-1.42575001411559e-05
-1.71535793433612e-05
-2.88266705123108e-05
-1.69317974344425e-05
-2.45818277325026e-05
-1.1430568477792e-05
-1.36865056715025e-05
-1.79812674872691e-05
-2.31980340599793e-05
-1.49199653001817e-05
-1.63915662140574e-05
-1.5045483473135e-05
-5.20543394615027e-06
-2.06366101683875e-05
-1.16838242327602e-05
-1.08690216907307e-05
-1.10008323828306e-05
-2.71711876917357e-05
-1.11015078578426e-05
-1.28564376290459e-05
-3.6887179281416e-07
-2.72685010057429e-06
-4.8201882168363e-06
-1.90755248859649e-05
-1.80469860586119e-05
-1.53334713891967e-05
-9.34179193746881e-06
-1.91797855904228e-05
-2.7755218837826e-05
2.24202787995867e-06
-8.17722405511492e-06
-4.42916346844945e-06
-2.08604709890081e-05
-4.12054496299384e-06
-9.80812748038828e-06
-2.484962853551e-05
-1.54640777150467e-05
-2.45072515815828e-05
-2.42133806498677e-05
-1.33112698677523e-05
-5.21912288940286e-06
-1.67447097992047e-05
-1.48730457342169e-05
-3.00388565867086e-05
-1.11372017389746e-05
-3.70300736721137e-06
-1.79296188476634e-05
-1.74107658775023e-05
-3.31407419229454e-05
-2.09208000783357e-06
-2.78851200132399e-05
-2.47784690431096e-05
2.24816275979309e-06
-1.19269337129447e-05
-1.11507410543847e-05
-1.50105341626204e-05
-1.46228438378799e-05
-1.74792605047579e-06
-1.23576358108071e-05
-9.59047456669213e-06
-2.31302515966526e-05
-1.59735163073227e-06
-1.73301637725248e-05
-1.30107725283435e-05
-3.04123545969486e-05
-1.33267327112386e-05
-1.29267923927378e-05
-1.47273351473482e-05
-8.1659418757161e-06
-1.11019137841255e-06
-1.59253210348147e-05
-1.26312024012487e-05
-1.56770576211895e-05
-1.22828357010534e-05
-1.34957219881448e-05
-2.16779550200925e-05
-1.66153008677893e-05
-1.87022613443909e-05
-2.67586888311169e-05
-3.10458169296642e-05
-1.17272142512986e-05
-1.92465892266537e-05
-3.62526636230178e-05
-9.52047926166316e-06
-8.70682349494668e-06
-6.31390428894016e-06
-3.65331103147077e-05
-1.26022704972051e-05
-1.6448025907013e-05
-1.12330065783915e-05
-1.51428718093988e-05
-3.17705792693538e-05
-1.29719295765644e-05
-2.24903441583576e-05
-5.74351190832862e-06
-2.53537823923223e-05
3.79396787290527e-07
-2.04687920220557e-05
-6.62872627405414e-06
-1.88502018365415e-05
-1.75400107984538e-05
-3.24393411539672e-05
-1.91995001560394e-05
-1.01265660739094e-05
-2.89083138642902e-05
-1.26945410798681e-05
-2.38416778492297e-05
-7.8145458758196e-06
-8.48931425158037e-06
-1.38835178041767e-05
-2.75960692540274e-05
-3.21057956181708e-06
-2.10083799291044e-05
-1.15947648918329e-05
-5.46227928676318e-06
-2.79226917183775e-05
-2.52593447257507e-05
-1.76259313095402e-05
-2.42993071937043e-05
-1.42358718593823e-05
-9.72688243578945e-06
-1.16732695252895e-05
-8.25605478690768e-06
-1.75696469065244e-05
-2.62235482670243e-05
-2.24684634244906e-05
-1.44224485668419e-05
-4.69229290232366e-06
-2.10448593088895e-05
-6.64931382029661e-06
-1.26418351355438e-05
-1.88469889158384e-05
-1.81370557309762e-05
-1.70121461128945e-05
-1.70904166324442e-05
-2.19752828756088e-05
-4.32819734946665e-06
-1.3548790511432e-05
-2.0812247274815e-05
-1.26784777306549e-05
-1.21284074679824e-05
-1.73148338692461e-05
-1.88526213716014e-05
-1.39983396665154e-05
-1.96981020080747e-05
-1.26726258384397e-05
-3.11934085235659e-06
-1.23987244681352e-05
-1.31663905562233e-05
-9.59967762157961e-06
-2.5145353373994e-05
-1.37352334986184e-05
-1.50803261667378e-05
-1.38524293999873e-06
-2.30091394339418e-05
1.07417985951605e-06
-1.08239210285426e-05
-2.30740693724054e-05
-3.34054449775194e-05
-2.77264670950429e-05
-1.7990469155664e-05
-1.41264201768342e-05
-1.98334805968512e-05
-1.29701843126855e-05
-2.50895679393703e-05
3.8580679388584e-07
-2.08305811139212e-05
-2.17538353099063e-05
-2.04191500394706e-05
-1.60545819309604e-05
-2.06985688536482e-06
-1.18851559417554e-05
-7.83669062651468e-06
-8.00944111412932e-06
-1.38745893919615e-05
-6.63351677313603e-06
-3.26215872814213e-05
-2.46241280353342e-05
-1.31213320428802e-05
-9.99347802025363e-06
-2.03147751912079e-05
-1.14898784186301e-05
-3.12827644439796e-05
-4.23036975774216e-05
-2.19955371429101e-05
-1.19510286901618e-05
-2.77019621230105e-05
-2.6778609184189e-05
-6.34853897431526e-06
-2.27429365676054e-05
-2.43918808968168e-05
-1.66219636024823e-05
-1.1449261689115e-05
-3.00370714576196e-05
-1.48003874747222e-05
-5.55960718661335e-06
-2.99890361905188e-05
-1.96414645054379e-05
-2.50629602192245e-05
-3.49837152599339e-06
-2.08093355186532e-05
-6.72350914851808e-07
-2.01944667272043e-05
-1.96057790765065e-05
-1.15311358522702e-05
-2.47379960685703e-05
-1.73467498302414e-06
-1.59088521382098e-07
-4.48662945095821e-06
-1.71987049737291e-05
-2.65052040451066e-05
-2.81495760140621e-05
-1.72508083359985e-05
-3.25278513194912e-05
5.52269401137885e-06
-8.64473707193412e-06
-1.10363180326133e-05
-2.4185877511372e-05
-1.85123968701098e-05
-2.9890208117794e-05
-2.55573415315654e-05
-7.04821421321106e-06
-2.04510585914741e-05
-7.14310776344431e-06
-7.10191386695629e-06
-4.97665886085396e-05
-5.28996110310266e-06
1.14849361843759e-05
-5.61669387562941e-06
-4.7632020393855e-06
-2.90488887831762e-05
-2.50591583044239e-05
-1.42247058803757e-05
-2.88906787035537e-05
-9.32965445810183e-06
-3.29498770999478e-05
-3.60033333559231e-05
-2.57264413120471e-05
-2.46285956212676e-05
-2.70612726642641e-05
-2.59050691860504e-05
-2.65427169709454e-05
-2.63030646846704e-05
-2.04455571175149e-05
-1.87608596198126e-05
-3.79008045172299e-07
-4.29744298982509e-06
-2.29483839926171e-05
-1.49407751373632e-05
-6.49283920437816e-06
-1.08965546464309e-05
-2.98612404215092e-05
-1.8848837525012e-05
-2.76693618791933e-05
-2.82319231334437e-05
-1.97798724091435e-05
-2.53855037368287e-05
-6.21967960094128e-06
4.42363425600359e-06
-2.42581911266962e-05
-3.12817772161922e-05
-1.38063818738205e-05
-1.87335983626526e-05
-1.57473389855441e-05
-2.43648272224607e-05
-3.1364160662945e-05
-2.51311471793727e-05
-1.63900228551345e-05
-1.82188975947336e-05
-1.33743697204068e-05
-8.95509445109734e-06
-4.21618513789608e-06
-1.37007925953655e-05
3.31432882044382e-06
-9.18788000216671e-06
3.45518092800497e-06
-2.4966316029995e-05
-2.91605897737074e-05
-1.21416832754767e-06
-2.66256322184297e-05
-1.63387219110424e-05
-3.13947035413317e-05
-2.68309492828007e-05
-8.0075740403944e-06
-2.16289829751969e-05
-2.05409862084087e-05
-1.85794233896797e-05
-3.3654999090563e-05
5.14187610203189e-06
-2.92026357457025e-05
-2.65176122283596e-05
-4.92658587022761e-06
-7.46416599302951e-06
-3.22479334995072e-05
-8.38500013895254e-06
-1.55088330938718e-05
-1.31087086098542e-05
-2.51422147586408e-05
-1.42388456066765e-05
-3.50473167098796e-05
-2.73639933383176e-05
-9.22258435341525e-06
6.2134509270512e-07
-1.10903684663567e-05
-1.90798731967039e-05
-2.13025879236363e-05
-2.81142702240803e-05
-1.48946183598663e-05
-2.09697732027305e-05
-1.58711408695567e-05
-1.61962239684066e-05
-1.45475533594872e-05
-1.94650072967738e-05
-2.75627659714139e-05
-2.51633529082178e-05
-1.37439465579772e-05
-3.97091456418689e-05
-1.2877264239785e-05
-1.25416039449394e-05
-1.7842662149322e-05
-1.11677967672007e-05
-2.28529448777411e-05
-1.27233868202872e-05
-6.72604824701643e-06
-1.42166708797368e-05
-2.6354475831791e-05
-1.30455709329381e-05
-6.65547555998365e-06
-2.88497620408576e-05
-1.92446453603226e-05
-8.46154031487805e-06
-1.71926803879052e-05
-2.26884148001696e-05
-1.71377805117031e-05
-3.02575643682666e-05
-3.22544418264597e-05
-4.01263883287364e-06
-2.12368185945723e-05
-4.30187494208487e-06
-1.97640334638198e-05
7.25734338485032e-06
-1.61358613397769e-05
-6.5077635164999e-06
-1.42795724146033e-05
-1.96321852949949e-05
-1.14475335050624e-05
-1.47806637411649e-05
-5.35373322578214e-06
-1.88840907772671e-05
-2.54900907786998e-06
-2.69308940725267e-05
-3.05583849619566e-05
-2.32463358041763e-05
-1.44340608761337e-05
-8.58281342631398e-06
-2.76519074514818e-05
-1.12769003928196e-05
-1.65436519949753e-06
-1.56485526231976e-05
-1.54700412613971e-05
-2.33532213202732e-05
-1.37692643565099e-05
-6.5072405786211e-06
-1.46306771278499e-05
-2.93483074162184e-05
-1.24888059875841e-05
-2.13491238104365e-05
-1.74683628371404e-05
-1.640891681893e-05
-9.09232941475176e-06
-1.10826085165626e-05
-2.11216825955896e-05
-1.08782796739252e-05
-1.07003362329373e-06
-1.39771787321695e-05
-1.11544479841813e-05
-1.39024055263723e-05
1.55713550215884e-05
-3.30691501246808e-05
-3.33368343070418e-05
1.89712016817202e-06
-1.88231855662319e-05
-1.40989804934729e-05
-2.82898617935631e-06
-1.5097875165404e-05
-1.81458995876222e-05
-2.62773150245031e-06
-2.80205561345165e-05
-8.91201643414443e-06
-2.09249454144135e-05
-2.50376684850712e-05
-2.27880707337299e-05
-6.06526735283766e-07
-1.57760093414245e-05
-3.14323925156553e-05
2.50655412067618e-07
-1.81615568252883e-05
-4.32506534964833e-07
-1.98561127305136e-05
-1.54054191124323e-05
-1.77327792632611e-05
-1.26782396591143e-05
-1.3506342458477e-05
-2.39479072016261e-05
-1.71369918425898e-05
-6.1355942845631e-07
-1.8719237156025e-05
-7.97762893776864e-06
-1.14635104104185e-05
-6.14263264742554e-06
-1.0156163212024e-05
-2.10638602614639e-05
-2.94374527566723e-05
-1.9833479546495e-05
-7.92935245456779e-06
-1.83906215890178e-05
-1.04560155825035e-05
-1.65773351557695e-05
-1.73588877294393e-05
-2.97368323853332e-05
-2.82443605486221e-06
-1.70192076853013e-05
-1.95302741395665e-05
-1.96738565862789e-05
-5.45908011643619e-08
-1.62786003393386e-05
-1.11363179095545e-05
-2.91947016504352e-05
-1.94524513048884e-05
-1.88374834279708e-05
-1.43177695089523e-05
-1.71035089249697e-05
-1.45113378928647e-05
-3.42176818988492e-05
-2.05167775656511e-05
-2.16950201010382e-05
-1.05984041004982e-05
-1.60823910219265e-05
-2.15265150897418e-05
-2.02587245545199e-05
-1.98948448919875e-06
-2.54404024754152e-05
-1.76305560088213e-05
-1.76056163973031e-05
-5.71159707761187e-06
-2.07598293696493e-05
-2.38751032203562e-05
-2.5031401853132e-05
-8.56285514994761e-06
-3.2864827811505e-06
-2.39817202319849e-05
-2.47170962086725e-05
-2.20925086146568e-05
-1.69761657855142e-05
-6.29134878571711e-06
-2.70363039223831e-05
-3.08339978093754e-05
3.62312340719084e-06
-1.26857271665475e-05
-2.96553561962699e-05
-2.78388872651919e-05
-5.07073835339727e-06
-2.25659359602191e-05
-2.66801002395508e-05
-1.92374114551399e-05
-8.85384277563158e-06
-3.17311695562955e-05
-2.26185325750203e-05
-1.59715012364541e-05
-2.30078867111539e-05
-3.70189464661717e-05
-9.97859952553224e-06
-1.36180344974272e-05
2.95821623935198e-06
-2.05806668967226e-05
-2.01309306798682e-05
1.88118288877977e-06
-3.57531183884901e-05
-1.35341726106951e-05
-3.12991193139397e-05
-1.94765831176976e-05
-2.54960836426755e-05
-2.61388850912514e-05
-6.26764093917355e-06
-1.99270820235926e-05
-5.5265999874395e-06
-6.8407017857479e-06
-1.25658663751339e-05
-3.87790397622676e-05
-1.8305957897131e-05
-2.51687587614293e-05
-1.94011530329877e-05
-6.66012813740479e-06
-2.55556862964866e-05
-2.53840825587894e-05
-1.85266195912385e-05
-1.94853533270083e-05
-2.34855592925889e-05
-3.03746861228865e-05
-2.97715176807113e-05
-2.0905816196956e-05
-3.07764519032989e-05
-1.01631190071968e-05
-2.01123257595701e-05
-1.85632042098659e-05
-1.50309335414131e-05
-1.37576967275265e-05
-1.58309047555614e-05
-2.36745056164327e-05
-1.28533836108406e-05
-3.4276952320484e-05
-9.05571941618088e-06
-2.40124870582197e-05
-2.02872497944769e-05
-1.55208387995692e-05
-1.71156081385128e-05
-2.04085341818794e-05
-1.2543436270812e-05
-1.75149143707405e-05
-1.47011511863373e-05
-3.12227867401481e-05
-6.87525246371002e-06
-1.48960538254226e-05
-1.43393447450252e-05
-2.46559364559672e-05
-5.03421872557109e-06
-1.60138761762596e-05
-3.34062040500929e-05
-1.09589771779186e-05
-6.08206285196016e-06
-1.99315476071215e-05
-2.27040846930562e-05
-1.07468584152473e-05
-8.73223914120088e-06
-2.36717724508379e-05
-1.90475064963451e-05
-2.10667642351212e-05
-2.88522724654299e-05
-1.10584447754283e-05
-3.74017902511336e-06
-1.89254025072118e-05
-2.53257205936911e-06
-2.29507465716458e-05
-3.69345105785025e-05
-2.59561787193474e-05
-3.85537842504363e-05
-2.46137661978172e-05
-1.95594270698694e-05
-3.14873024544376e-05
-1.81605779586219e-05
-7.51142961909836e-06
-1.08096087018258e-06
1.16428464228952e-06
-6.44932257861589e-06
-1.34168544032194e-05
-1.36066718136028e-05
-6.5364246270478e-06
-1.05673331136787e-05
-6.13050808511357e-06
-9.95419883951835e-06
-1.57335764176247e-05
-6.77953492184852e-06
-3.30145532251161e-05
-2.07695951728447e-05
2.02990490366999e-06
-2.30741659899431e-05
-1.83127003011426e-05
-2.56729485488755e-05
-2.33145954608233e-05
-9.47198103778993e-06
5.10107927427066e-07
-7.30644487890475e-06
-4.73072977421077e-06
-3.27937483753008e-05
-1.32548436651321e-05
-1.50413197497132e-05
-1.2214999337898e-05
-1.84340549293009e-05
-2.3353391298963e-05
-3.47010948828055e-05
-2.13733032879749e-05
-2.49069636998581e-05
-1.39981703845471e-05
-1.19781507329016e-05
-2.40624281730152e-05
-1.1294481847553e-05
-9.1444931295994e-06
-1.18928661762589e-05
-1.08146499531856e-05
-2.05997655343496e-05
-5.48466677653626e-06
-1.59741934165669e-05
-2.32047644005153e-05
-3.37080732502123e-05
-1.54763097364108e-05
2.96242810186267e-06
5.9830042744253e-06
-1.77484198949978e-05
-9.71962442543514e-06
-4.57581138633653e-05
-1.98350929913984e-05
-3.51215747025451e-05
-1.92111394745957e-05
-2.05595125155065e-05
-9.80592403061319e-06
-2.00696321719807e-06
-1.66391647680218e-05
-3.34033076429564e-05
-1.86954635773141e-05
-1.95002079589274e-05
-2.49212609711346e-05
-5.16348538173133e-06
-1.43830823822602e-05
-1.14291984600824e-05
-1.98586068787067e-05
-1.95467966173471e-05
-3.31533745635487e-05
-1.75706925089291e-05
-8.31540389558961e-06
-3.43787712065685e-05
-1.38307619416907e-05
-1.52647598446982e-05
-1.22190616049796e-05
-3.37199076578338e-05
-3.3772450976458e-05
-7.30932877238737e-06
-2.48090222488073e-05
-3.24038607372912e-06
-8.41014522001256e-06
-1.438542118184e-05
-1.68887768836884e-05
-2.5550410609328e-05
-1.35393507266579e-05
-3.68772063011285e-05
-1.93905347342826e-05
-1.15531554928493e-05
-3.38658603462876e-06
-1.80073002690935e-05
-1.49033566586771e-05
-1.91382454223664e-05
-1.49627664428e-05
-1.6636814393782e-05
-2.01565669752364e-05
-6.60779006970865e-06
-2.10567213125397e-05
-2.92471998154561e-05
-2.19009523219944e-05
-1.26229693631414e-05
-1.95699515600175e-05
-3.32165685868405e-05
-1.21156461870251e-05
-5.05078216815758e-06
-7.83638014996987e-06
5.54752583477408e-06
-1.71683268164361e-05
-9.12591415428533e-06
-7.04851660147656e-06
-1.64387061595243e-05
-2.41970634968173e-05
-3.55081355749136e-06
-1.34801262384411e-05
-3.80918917451622e-05
-2.29074036505047e-05
-1.8596031696318e-05
-3.76481113202752e-06
-3.44495579888662e-05
-1.07020430708426e-05
-6.71022414782687e-07
-2.63815485828978e-05
-1.19138642253539e-05
-2.48358958382223e-06
-3.50732892689097e-05
-3.15737894981698e-05
-3.28276399330814e-05
-1.92623149790659e-05
-5.22021545552984e-06
-1.61628559277933e-05
-2.32133076925018e-05
-1.09799579298319e-05
-7.06457894699426e-06
-1.98686964969811e-05
-1.24034219509302e-05
7.33275660037056e-06
-1.15773099237038e-06
-1.65907695566679e-05
-3.15034464146862e-05
-1.11855319638917e-05
-2.59736398340972e-05
-2.64677400897842e-05
-1.73182245914738e-05
-4.0214718645417e-06
-1.75337065349946e-05
-1.26792637895616e-05
-2.06303633513163e-05
-1.11686902636759e-05
-2.36630456573238e-05
-1.35161874113223e-05
-1.79727519713036e-05
-7.03015686104942e-06
-1.20225462460691e-05
-1.83457584663085e-05
-1.92818635485029e-05
-2.39973345857746e-05
-1.90860025333126e-05
-2.49129681644926e-05
-2.03217739028006e-05
-1.72792258575389e-05
-1.33170069611743e-05
-2.63207995888112e-05
-2.36395455716187e-05
-3.80767082162992e-06
-2.08116341105321e-05
-1.60287266463087e-05
-1.7562600228322e-05
-1.55220150323424e-05
-2.06315041705594e-05
2.04832040478751e-06
-2.30556991466778e-05
-1.08229964642642e-05
1.94406862489809e-06
-1.29449580117034e-05
-1.40215981199626e-05
-2.9945061127663e-05
-2.76586766976791e-05
-8.31469891324789e-06
-1.85528542072309e-05
-1.81884861641121e-05
-1.77710843618425e-05
-2.18384449578983e-05
-1.8324779205912e-05
-2.82099238395257e-05
-3.03512371750488e-05
-1.97781691333616e-05
-2.45513817365566e-05
-1.74511847003316e-05
-3.31822802914232e-06
-2.3307641834885e-05
-1.65169971096551e-05
-2.3409848912189e-05
-1.56591795147932e-05
-2.28120982995246e-05
-1.33173995205925e-05
-2.29894116514125e-06
-1.14740250045837e-05
-9.00091354918454e-06
-1.43323309879986e-05
-1.78727642858568e-05
-1.55252438355151e-05
-2.07910735496078e-05
-1.19524124471754e-05
-2.38488548182448e-05
-1.93267087182775e-05
-1.79704499070909e-05
-2.21704340324957e-05
-3.48463489409547e-05
-1.51280907612036e-05
-2.16585072195919e-05
-2.73792961912075e-05
-1.96110811099212e-05
-9.34730784698537e-06
-2.22240318833775e-05
-1.21879955843413e-05
-3.1382319248622e-05
-6.86066057940896e-06
-2.06130830594802e-05
-1.49384686682901e-05
-6.86679945048223e-06
-1.58344873719912e-05
-1.74978598699851e-05
-2.77101382036293e-05
-1.37304637282342e-05
-8.9619259426672e-06
-1.52323100119255e-05
-2.89367000597475e-06
-1.85610294800508e-05
-1.26757604177541e-05
-1.20844131072597e-05
-1.45067254503638e-05
-2.57099305207269e-05
-2.59105778235106e-05
-2.53348673286864e-05
-8.48956341791291e-06
-2.09620615774764e-05
-1.09819138561242e-05
-1.03279564205336e-05
-6.89675153814384e-06
-2.88731675695261e-05
-1.60779414706775e-05
-1.61615845775013e-05
-7.98125091730089e-06
-1.1512421559046e-05
-2.88836724945828e-05
-1.90000667016368e-05
-3.64634450940514e-05
-8.46906201954795e-06
-1.40926800628687e-06
-2.8149034371644e-06
-2.88213277279633e-06
-1.10084768977428e-05
-2.78238372496907e-05
-3.152195962724e-05
-1.39675434505429e-05
-1.01514971311255e-05
-9.47290170485134e-06
-1.24899925932003e-05
-1.21745991921381e-05
-8.35796602176243e-06
-1.15720975997923e-05
-1.61017136052996e-05
-1.14459478385186e-05
-2.04818838560122e-05
-1.59032715155736e-05
-6.77921795440763e-06
-1.80177131883153e-05
-1.96727889425973e-05
-5.78769684844989e-06
-2.00435951926298e-05
-2.64970406172921e-05
-9.52650049434686e-06
-1.99136153476721e-05
-2.11811490925258e-05
-5.97653629914404e-06
-2.43418049445736e-05
-2.88102382645271e-05
-8.12021159532788e-06
-2.02584917587082e-05
-2.19129786402039e-05
-1.56770723346359e-05
-2.89711831393522e-05
-9.80752820841377e-06
-2.10161471278299e-05
-4.4920651933143e-08
-1.52013648972595e-05
-2.16743450192734e-05
-1.31199943128498e-05
-2.82437150317618e-05
-1.55050781446002e-05
-2.30976864061983e-05
-7.56930986133057e-06
-1.77002317301949e-05
-2.85740219170096e-05
6.54828741451993e-06
-2.27289558182968e-05
6.54852331679079e-06
-2.42150061987546e-05
1.51404503802502e-05
-7.81308088604667e-06
-2.26657346658581e-05
-1.20680574937425e-05
-2.75111016423307e-05
-2.10032311948493e-05
-3.88581153111862e-06
4.23157161853788e-06
-1.65371790559974e-05
-1.86298121048263e-05
-1.176564673513e-05
-9.54958862940721e-06
-4.19325393642013e-06
-1.41901071680037e-05
-1.27741123575243e-05
-3.06710615302236e-05
-1.42404914099468e-05
6.20790922642363e-06
-1.51569258355396e-05
-1.51570467457234e-05
-2.8264511596074e-05
-2.48496050833664e-05
-1.53573530429774e-05
-1.45516130274423e-05
-2.59487980060476e-05
-1.96265051084027e-05
-3.80012930688163e-06
-5.70659235822039e-06
-1.54051177668008e-05
-9.83205823167087e-06
-1.97170137672683e-05
-1.72753370387419e-05
-5.21177041758026e-06
6.67844017510583e-06
-1.28206951980643e-05
-2.10022637660307e-05
-2.21203613199314e-05
-2.55403349944517e-05
-9.42162398910375e-06
8.19495739442328e-07
-1.7865835451726e-05
-1.66028818087454e-05
-3.50174486633212e-05
-2.97843842779778e-06
-6.40244799529394e-06
-2.6725968005931e-05
-8.81325945058153e-06
-2.75095344868498e-05
-6.5714557973037e-06
-1.37964380756426e-05
-1.27585086819106e-05
-1.80936612318427e-05
-2.32398764421713e-06
-4.19109854758774e-06
-1.80616771899348e-05
-6.68351272311662e-06
-1.48996472614464e-05
-1.73956646750907e-05
-2.46589847632918e-05
-2.63837208927407e-05
-1.3031707762026e-05
-2.28571784770542e-05
-2.10693426949605e-05
-3.03239319887371e-05
-5.22275861536611e-06
-2.13448765843424e-05
7.50579027954561e-06
-1.80471534249472e-05
-1.00687710447853e-05
-2.96606223560033e-05
8.33788450924326e-06
-5.592745674708e-06
-5.6258577954632e-06
-1.76835109724018e-05
-1.19068905708162e-05
-1.31312464393632e-05
-3.45347919152459e-05
-1.58873546160608e-05
3.84522172253352e-06
-2.37841500064203e-05
-1.57652878882728e-05
-2.56787099487121e-05
-1.45931466412391e-05
-2.48542757101384e-05
-8.74083717040667e-06
-2.7122631924487e-05
-2.65041709854173e-05
-1.61356496276923e-05
1.40257346518421e-06
-1.49776832899514e-05
-3.70729290464425e-05
-2.17048626172178e-05
-8.23994509785828e-06
-1.47323476178387e-06
-1.53384194954089e-05
2.17986768176506e-06
1.05168340840035e-06
4.08861928172703e-06
-2.59729384974865e-05
-2.44725883704655e-05
1.09627953422395e-06
-8.15598486632979e-06
-2.33957783249291e-05
-1.00170036161429e-05
-8.4702084599797e-07
-9.96037845569911e-06
-3.70313958742842e-05
-1.10069272841494e-05
-3.20838407052713e-05
-1.80293363917092e-05
-1.01268455399646e-05
-2.85204892928067e-05
-2.42471609638717e-05
-1.41656892964753e-05
-2.48480227803471e-05
-1.50063519147377e-05
-2.99309531587648e-05
-7.82770131439282e-06
-3.72442065129588e-06
-2.38144585775422e-05
-2.19425561382191e-05
-1.71383671088886e-05
-1.29615449239699e-05
-8.7594710468641e-06
-1.72064330771894e-05
-1.08647865615416e-05
-6.17580736393137e-06
-3.22327444494775e-05
-1.9401074828805e-05
-1.56226139245242e-05
-1.090869658994e-05
-2.26735568826099e-05
-3.17655916618156e-05
-1.49970836143399e-05
-2.30591689127056e-05
-2.20492986917216e-05
-1.52000019059046e-05
-4.40777560830825e-06
7.55710925754672e-06
-1.55202616256103e-05
-1.50945580956362e-05
1.97646443138883e-05
-1.87104700341006e-05
-9.96136011855834e-06
-1.3987022751402e-05
-9.27389517210579e-06
-3.0906445750016e-05
-3.12253665678658e-05
-1.14265215235052e-05
-9.09193391051637e-06
-1.09704556466598e-05
-2.71636975652896e-05
-2.24236026456485e-05
-7.60728380493715e-06
-1.91004918332818e-05
-1.9748378141059e-06
1.00129151900344e-05
-2.1652635345299e-05
-1.3213987433486e-05
-1.28115228034843e-05
-7.04218256261851e-06
-2.52716136191982e-05
-2.4169683736155e-05
-1.01197878082772e-05
-2.63691969964074e-05
-1.50778820883871e-06
-8.42770102179668e-06
-1.75944780883563e-05
-6.83255275553411e-06
-2.48291329507382e-05
-2.01905020183364e-05
-2.72159482017291e-05
-1.8367235747622e-05
-2.25608408130749e-05
-8.64859470332309e-06
-2.12974213109561e-05
-8.89920391951161e-06
-2.24854544762106e-05
-8.78304275149316e-06
-1.36421413629702e-05
7.56903890737696e-06
-1.97013598924192e-05
-2.08948049803426e-05
-1.40188909591969e-05
-3.88879498860972e-05
-2.76063786940815e-05
5.08097251111783e-06
-1.7573488509554e-05
-8.59083509648733e-06
-1.16677466122332e-06
-2.35065746957647e-05
-3.19349788126291e-05
-9.56933427081281e-06
-7.62419821466235e-06
-2.3944065085182e-05
-3.24830578703441e-05
-2.22864971961665e-05
-1.37733010329232e-05
-8.03928612212064e-06
-2.60859085442293e-05
-7.79398661766687e-07
-1.16917711776481e-05
-1.87010359476069e-05
-1.60395763094687e-05
-1.76798541652725e-05
-2.18008944957941e-05
-3.26057398568439e-06
1.95989802864291e-06
-1.1098678921779e-05
-2.05123490799912e-05
-3.43088160976185e-05
-2.04488271789768e-05
-3.17887055707885e-06
-5.57140955458679e-06
-2.17149084168188e-05
-9.10410528235346e-06
-4.81859965173891e-06
-9.75024423722156e-06
-1.4391103114922e-05
-2.16710342819451e-05
-2.9988378222056e-05
-3.03266542512831e-05
-8.11169561496459e-06
-1.23063940068552e-05
-2.49835075605939e-05
-7.00486129514929e-07
-2.19086867152447e-05
-1.69775211292849e-05
-8.11316420020558e-06
-2.20336720740639e-05
-1.80761714491034e-05
-2.34934083788543e-05
-1.9269686256689e-05
-1.59189091834032e-05
-1.45359276765607e-05
-3.17043213252492e-05
-6.13662662456645e-06
-1.38263632456702e-05
-1.49928312574053e-05
-4.21648267929496e-05
-2.00916043026463e-05
-1.12519218822973e-05
-2.71568088019226e-05
-7.41401630835361e-06
-2.53250261079824e-05
-2.41782517356807e-05
-2.88979066163993e-05
-7.09972356679813e-06
-1.55675175529573e-05
-1.18625662472607e-05
-1.33863069960617e-05
-1.77164302373443e-05
-1.80064579289423e-05
-1.33424453438733e-05
-2.22231450508246e-05
-6.06365004652615e-06
-1.90435805380288e-05
-1.97175152040101e-05
1.58743324492768e-06
-1.25956456105976e-05
-9.37270176768395e-06
1.60057739165411e-06
-1.67328010537739e-05
-3.01087136967213e-05
-1.55572004789438e-05
-3.29693907449769e-05
-1.07996763747981e-05
-1.31704938258517e-05
-1.61070423392135e-05
-5.67676904284366e-06
-1.04116187788189e-06
-9.78010407699263e-06
-1.88448229326739e-05
-2.01526679331293e-05
-1.85061559329176e-05
-2.34077544862608e-05
-1.19862435809063e-05
-1.47642149041719e-05
-8.443391691577e-06
-1.69752950346067e-05
-1.74657336791312e-05
-8.32574660067677e-06
-8.89618470040934e-06
-3.6604722658693e-05
-2.62660787377855e-05
-1.42361910120774e-05
-9.85346992562099e-06
-1.79412428526034e-06
-1.16209092197456e-05
-1.34574036266531e-05
-5.29837288216896e-06
-1.51981480746111e-05
-2.0547483955127e-05
-2.7284392991922e-05
-1.35722090107629e-05
-1.57377684362299e-05
-2.26434642674392e-05
-1.99622379549299e-05
-1.51870914663454e-05
-1.25101109061495e-05
-2.2305036417071e-05
-1.50433480825783e-05
-1.20932152552974e-05
-2.77843832192939e-05
-2.05800042598322e-05
-1.55673682875556e-05
-9.90446143472564e-06
-9.17369812126735e-06
-2.22510683839717e-05
-1.93589893492433e-06
1.1148167744894e-05
-2.222135508569e-05
-9.42168683778847e-06
-3.25539068223683e-05
-2.40989263578894e-05
-3.76371429169345e-06
-4.03398483489341e-06
-2.93063439382249e-05
-2.40628792771699e-05
-2.48520992650644e-05
-1.79903371192338e-05
-1.31078183714311e-05
-2.71606375843084e-05
-8.36496008140278e-07
-3.18438303744328e-05
-1.06726394984249e-05
-1.74225092039374e-05
-1.01335090230336e-05
-2.18361309179848e-05
-1.88434337126567e-05
-1.47052886742257e-05
-1.86526393058163e-05
-1.0179641631204e-05
-1.01521608003771e-05
-1.73289869218967e-05
-9.50372286446502e-06
-2.62210404557802e-06
-1.48991962028033e-05
-1.84048174251894e-05
-1.37687705630604e-05
-1.66089681260589e-05
-2.01086211636146e-05
-1.95574235275153e-05
-1.38461094072864e-05
-8.08837059880618e-06
-2.14667570613744e-05
-1.56490804265439e-05
-6.37680773610394e-06
3.76454322775107e-06
-1.57074887991908e-05
-6.71719541272343e-06
-2.08069605764516e-05
-1.85998980820932e-05
-2.62789744981926e-05
-9.7974228988794e-06
-9.28427248203555e-06
-1.21474594091096e-05
-2.99005314974431e-05
-7.24546019342869e-06
-3.56477519959979e-05
-1.81251372388226e-05
-1.49439351985959e-05
-1.8572524014112e-05
-9.16860034216571e-06
-2.28390606944755e-05
-1.1883123087534e-05
-2.3213666972919e-05
-3.21797022374038e-05
-1.44281849562849e-05
-3.0789980160497e-05
1.99977230314147e-06
-1.74052132829896e-05
-1.62121409171758e-05
-1.31883429901443e-05
-2.86357674027726e-05
-2.59110914754706e-05
-8.57458907559489e-07
-9.53840367803097e-06
-3.7417027728192e-05
-1.75447993752664e-05
-1.24519312858302e-05
-1.56938990521075e-05
-2.57075138619117e-05
-1.5282172458508e-05
-5.48957219941461e-06
-2.07463198414929e-05
-5.81402289129775e-06
-5.72925731754784e-06
-1.77089739764391e-06
-2.44835480123847e-05
-1.06838537386407e-06
-1.54826215170144e-05
-2.46046012694148e-05
-1.90686587468722e-05
-1.29991997979312e-05
-8.10151787845542e-06
-1.33341615347609e-05
-3.1183819190944e-05
-1.58105631635051e-05
-8.22541176100632e-06
-2.26007130001568e-05
-2.03295454669604e-05
-1.36704770695673e-05
-1.64995645781581e-05
-2.17783173577878e-05
-1.24687848802708e-06
-1.68704996829081e-05
-2.42137782562692e-05
-1.48039723056801e-05
-1.78163622267272e-05
-8.54975399478906e-06
-1.07121250590253e-05
-1.70555162984646e-05
-8.26912892976744e-06
-1.51274572781236e-05
-1.99881988380755e-05
-2.11856187985979e-05
-4.63513381592699e-06
-1.65705705824752e-05
-1.88333589540735e-05
-9.14752267495452e-06
-1.20371209021107e-05
-2.68472024851335e-06
-3.11095040974117e-06
-1.61657802408059e-05
-3.98966313756149e-06
-2.75681004634807e-05
-1.1154345321647e-05
-2.35743023403757e-05
-3.21754334104281e-05
-2.41555489083486e-05
-1.94549191375006e-05
-7.20177624399147e-06
-1.8635339454406e-05
-1.07673640186312e-05
-7.63630357319041e-06
-1.84025350549199e-05
-1.79004861420872e-05
-1.38541092667744e-05
-2.8265489610653e-05
-2.72334677014124e-06
-2.18808946362076e-05
-1.53436324940065e-05
-1.53394426770667e-05
-1.37604606247631e-05
-1.21922484110067e-05
-2.07240696297223e-05
-2.83716350538577e-05
-2.53258332660639e-06
-7.98667315061268e-06
-4.5240210002412e-06
-1.38232253868054e-05
-2.62310211023595e-05
-1.16482710554084e-05
1.08819449737218e-05
-2.49574051295664e-05
-2.0534730300943e-07
-5.5644247595022e-06
-2.32110283096039e-05
-3.44848245858717e-05
-4.39577177406646e-06
2.42566509349729e-06
-4.19323079994547e-06
-1.36172378930575e-05
-1.87992434634518e-05
-1.39727205894454e-05
-1.91201552092048e-05
-9.03793382189262e-06
-1.55632311846036e-05
3.08733930579682e-07
-1.62484585237635e-05
-2.03158170000895e-05
-1.31278417587917e-05
-9.20681827299428e-06
-3.1903780745691e-05
-1.42600373213838e-05
-1.66641705027707e-05
5.69539606707545e-06
-1.39210213882595e-05
-3.19837219704618e-05
-2.0637451641167e-05
-2.55570238100145e-05
-2.62705125390307e-05
1.77955494888421e-06
-5.16890656008328e-06
-2.13553337678319e-05
-1.82518291411418e-05
-1.59975175487722e-05
-2.33503357540139e-05
-1.72038688725989e-05
-1.09607327844054e-05
-2.78092992471845e-05
-9.3504902653982e-06
-3.53453789248853e-05
-2.30731665301122e-05
-2.13967065583164e-05
-2.52172454832213e-05
-3.6655755882916e-05
-7.90268868228804e-06
-2.53668058617607e-05
-1.71365779551246e-05
-1.61281092191781e-05
-2.74488990601502e-05
-8.9205934318797e-06
-2.23886241296321e-05
-1.46642094987784e-05
-2.32444534542419e-05
-3.38038826111817e-05
-1.1474098529083e-06
-2.05203391755541e-05
-2.01405069950014e-05
-1.50691988068725e-05
-2.96475332863485e-05
-1.72363960169009e-05
-9.98571863690066e-06
-1.67605125471017e-05
-1.00708403866076e-05
-1.01397385349941e-05
-5.82432377459556e-06
-1.78441921550526e-05
-1.79347826463282e-06
-1.72852787596722e-05
-9.82889366492946e-06
-9.7784786841078e-06
-1.19051621825297e-05
-2.09341963727406e-05
-3.35443521660392e-05
-2.43746322041323e-05
-1.62409573382132e-05
-8.91016275434376e-06
-8.26422298332739e-06
-2.59657291417949e-05
-1.79297124302741e-05
-1.03006469160407e-05
-8.75443123155426e-06
-7.80572553304955e-06
-2.03189357206125e-05
-4.58691827104619e-05
-2.07787817148976e-05
-1.97681301923823e-05
-1.28954104655187e-05
-1.15373408994682e-05
-2.0027401424051e-05
-2.91043219435991e-05
-9.98946478738738e-06
-1.7898475374951e-05
-2.37884139593838e-06
-8.61012260400898e-06
-1.61544561191567e-05
-1.07775403976496e-05
-1.86990706865049e-05
-1.38782975430406e-05
-1.21086765322018e-05
-7.45152166355992e-06
-2.82354662927442e-05
-1.48674164819552e-05
-1.79286666225588e-05
-2.03961593198172e-05
-1.27326190951632e-05
-5.81082692749948e-06
-1.65384761681992e-05
-3.17885869154656e-05
-2.62110582328909e-05
-3.07374398235525e-05
-1.35141912179184e-05
-8.81606759114828e-06
-3.00943890215758e-05
-1.90816935436864e-05
-1.66295686756683e-05
-1.73098267243254e-05
-9.1496319253368e-06
-7.24219586023127e-06
-3.81098290557007e-05
-1.0080190095592e-05
-2.27350980664235e-05
-4.17417927966692e-05
-1.49096024915525e-05
1.14533355244379e-06
-1.39806869170629e-05
-5.47106042869497e-06
-1.51814984618489e-05
-1.99808628163048e-05
-7.08868285715135e-06
-1.64413431407266e-05
-1.89440833657189e-05
-2.70966967710561e-05
-1.60945926112272e-05
-2.65336204418723e-05
-1.3186100323542e-05
-2.51538614821473e-05
-3.41756444443614e-05
-2.17169797707897e-05
-2.03366050772232e-05
-1.08985721440899e-05
-2.23209909110022e-05
-1.24288612465342e-05
-2.31827905908185e-05
-2.01938951279064e-05
-3.21474074570802e-06
-1.17253765818706e-05
-5.95706795623903e-06
-2.95855020030752e-06
-1.92954193802755e-05
-1.06544542713794e-05
-8.27993930902288e-06
-2.44658848675238e-06
-1.66252919970871e-05
-3.21034789874788e-05
-6.32358455517672e-06
-3.64732285279861e-05
-2.31651701425759e-05
-2.42025069230565e-05
-2.34696648736186e-05
-1.05582386805405e-05
-3.23820237948326e-06
-2.5238292694857e-05
-1.64642311935509e-05
-1.32196477735384e-05
-1.13233684050799e-05
-3.43608275037155e-05
-2.03523145625704e-05
-5.84005056807066e-06
-1.12655081199416e-05
-3.77933943908398e-05
5.87309206481583e-06
-1.72860466766053e-05
-2.17332180521776e-05
3.71690271071165e-06
-2.3478486061441e-05
3.63989956015576e-07
-1.8205731734633e-05
-1.82289807128505e-05
-9.9456335044143e-06
-2.86818828383793e-05
1.0133243604806e-05
-9.0200517935425e-06
-1.25487429566867e-05
-2.42421965123716e-05
-4.10156926773209e-05
-1.29585146247185e-05
-2.53096326422413e-05
-2.07936932152662e-05
-2.40109922104949e-05
-2.67050211019103e-05
2.92194485389243e-06
-1.18767688336323e-05
-1.4045642143762e-05
-2.89931277479909e-05
-2.58739206820522e-05
-1.13397406138284e-05
-1.91656732208483e-05
-1.45144100815875e-05
-9.15060456126695e-06
-2.81646611890918e-05
-1.19116111528784e-05
4.79395656928822e-07
-1.99140831122679e-05
-2.55337192089623e-05
-2.47189849700152e-05
-3.43756669516847e-05
-1.78857023878038e-05
-2.3447054687038e-05
-1.79577769899332e-05
-1.2895708535459e-05
9.4008491526345e-07
-1.67011393927684e-05
-1.96837650338761e-05
-2.77764845393765e-05
1.20718492383209e-05
-2.59445185384677e-05
-2.89939398470193e-05
-6.5851460127255e-06
-8.90407186864297e-06
-4.55392431308068e-06
-2.73588146112455e-05
-1.53851346505308e-05
-7.43672833359927e-06
-2.67670973601152e-05
-2.38535181929665e-05
-3.43431119052535e-05
-4.2819735505638e-06
-2.17596838463323e-05
-1.67432995663475e-05
-6.65375715503401e-06
-6.59324622217888e-06
-2.44289988539866e-05
-2.09660346537836e-05
-2.60905478783344e-05
-1.59284060214604e-05
-1.35963035487608e-05
-2.00141625588117e-05
-2.48193638594514e-05
-2.15526861472225e-05
-3.73852102379502e-05
-2.80761219005148e-05
-2.21811452048582e-05
-1.44488354915047e-05
-3.33878659846475e-05
-1.96106794892667e-05
-1.52929106922769e-05
-3.84796114307142e-05
-2.7427630986332e-05
-1.58014690529122e-05
-1.63686626351476e-05
-2.08749850792012e-05
-3.8385564980998e-06
-1.97163398405383e-05
-1.61605116897769e-05
-1.90949313015625e-05
5.57667211133586e-06
6.97751431896873e-07
-1.15313423280656e-05
-1.07597692974048e-07
-2.30557878003445e-05
-1.40437773139966e-05
1.00476859468085e-06
-1.66187836639278e-05
-1.54882342610653e-05
-3.15083417562555e-05
-2.30939574713903e-05
-1.26150508923368e-05
-9.79814038909006e-06
-2.47411237633819e-05
-1.92954223207065e-05
-4.01459435989954e-07
4.42961140313704e-06
-1.8318421011672e-05
-1.97917210975463e-05
-1.87915746087476e-05
-1.00924388039168e-05
-3.38106764833759e-06
-5.26655002443478e-06
-1.53111669352492e-05
-3.51094205096313e-05
-2.07085904162269e-05
-4.63429411989742e-06
-2.81425488684735e-05
-3.72008990470557e-05
-1.48133475882946e-05
-2.01816665390097e-05
-2.54095149373031e-05
-1.42714786222262e-05
-1.52454212701413e-05
-7.65074432465816e-06
-3.23335001669035e-05
-3.31747869126333e-05
-2.31766057673959e-05
-1.16617816580507e-05
-1.44837050499497e-05
-1.4810511861673e-05
5.83041012492828e-06
-5.72054364972597e-06
-2.47474931285649e-05
-1.50667169787066e-05
-1.37211205421827e-05
-2.72597967558201e-05
-1.87478398728402e-05
-1.53284735067545e-05
-2.35408548454127e-05
-6.73703507726981e-06
-8.38819626776533e-06
-7.86439132036848e-06
-1.52029668083691e-05
-3.06193683198528e-06
-1.42444788933687e-05
-2.52267034990716e-05
-2.2831565818274e-05
-4.0363225836293e-05
-2.10379630182243e-05
-4.04096821625182e-06
-2.1829579641571e-05
-2.26399995781808e-05
-1.42499766189184e-05
-8.81941049227804e-06
5.52716557751856e-06
-2.23125370158623e-05
-8.68588926016638e-07
-2.92721386464328e-05
-1.61216311776566e-05
-2.83754255186231e-05
-3.09152392540854e-05
-1.02929218491969e-05
-7.65906721020081e-06
-1.31372330011572e-05
-3.24941959439339e-05
-1.4315092611916e-05
-2.09147467993474e-05
-4.44833275495926e-05
-4.32136344328098e-06
-1.3366976720805e-05
-4.31367496070811e-05
-1.40208671821721e-05
-1.32619688881621e-05
-1.52155609895014e-05
-4.20055520258191e-05
-2.96865897019627e-05
-1.70588455108296e-05
-1.76140969267183e-05
7.77900328027905e-06
-1.20178889209261e-06
-2.26282648533125e-05
-8.05637656704809e-06
-2.10127035477176e-05
-1.68768727242888e-05
-1.96799190358839e-05
-3.01547778670941e-05
-1.77364945710839e-05
-1.32829137291469e-06
-2.62018538861809e-05
-1.73524028013868e-05
-3.47204608365323e-06
-2.87260798269524e-05
-1.50142354080699e-05
-2.81240666403243e-05
-3.68717414015935e-05
-1.20631640073173e-05
-1.72995190427986e-05
-1.8123647150211e-05
-3.92016534684056e-05
-3.18697541435177e-05
-1.04083916944656e-05
-1.67001037362427e-05
-1.30143029431432e-05
4.7135153540323e-06
6.33279293766392e-06
-7.06582245086579e-06
-1.470586752014e-05
-6.0608954670637e-06
-2.48111124018244e-05
-1.86278218802892e-05
-1.21704294780568e-05
-2.37153498736999e-05
-1.5414674023374e-05
-2.50366172528876e-05
-1.58328030622226e-05
-2.00668809735033e-05
-8.34328991346886e-06
-1.99044224138084e-05
-5.14641029746101e-06
1.39439320597582e-06
-1.61921018547804e-05
-2.88181497815858e-05
-1.75006671293158e-05
-1.69990140800043e-05
-1.27834149457579e-06
-1.17927137413271e-05
-1.92865058523421e-05
-7.0514795728045e-06
-1.32726359682953e-05
-2.20300765367432e-05
-1.37739468974985e-05
-3.42298039745293e-05
-7.84502315662426e-06
-1.7376816190635e-06
-9.37140090597399e-06
-8.06082304491247e-06
-1.98119296352596e-05
-1.55569418752337e-05
-1.27540330023111e-05
-3.04590860022079e-05
-1.55991596027306e-05
-1.3178738174241e-05
-2.93199375807899e-05
-1.81172600961784e-05
-1.51451421199733e-05
-9.4912607582932e-06
-2.57159116142071e-05
-1.66716877560408e-05
-3.51165006487408e-06
-1.2726663963813e-05
-2.07364566560804e-05
-5.92314169855736e-06
-1.07795105435443e-05
3.06320334102885e-06
-2.34351165000969e-05
-1.54625732344826e-05
-2.2028300634103e-05
-2.83955985563561e-05
-3.16530030699127e-05
-2.88144489659301e-05
2.23654574657562e-06
-1.59766398375489e-05
-1.64998563362657e-05
-2.57171371069884e-05
-2.06948041656444e-05
-2.67429299233533e-05
-1.18201837675013e-05
-1.32363704208684e-05
-1.7501708609919e-05
7.01985066210541e-06
-1.27836011585116e-05
-2.18395167011513e-05
-2.41321843424077e-05
-1.86912740697799e-05
-1.22158058077563e-05
-2.6769654300474e-05
-3.75230925217229e-05
-3.63230499753144e-06
-8.93621949534962e-06
-3.94098106310191e-06
-2.86092710424343e-05
-1.16622863556555e-05
-7.29492051061495e-06
-1.85181759857209e-05
-2.43500442263534e-05
-2.7073487225036e-05
-3.28849550777973e-08
-2.54899515721729e-05
1.9031369464102e-06
-1.55514343953648e-05
-1.02620837549868e-05
-1.16365049036394e-05
-2.70364535717126e-05
-4.4094840849619e-06
-1.02119531994304e-05
-3.49243508255247e-05
-1.54406488953436e-05
-1.87559195899271e-05
-1.8505983155487e-05
-1.42575961395375e-05
-2.12328751036172e-05
-9.62907304016714e-06
-5.97029707499462e-06
-1.82892613586788e-05
-2.07180659097764e-05
-1.21608629641564e-05
-2.49909186361666e-05
-1.76639488842535e-05
-2.15309963189154e-05
-2.37247623520169e-05
-9.46441938785272e-06
-1.67169669185059e-05
-3.31351123420882e-05
-4.73099416911302e-06
-8.43245118158088e-06
-2.66722283910167e-05
-2.56187513739351e-05
-8.7862481195325e-06
-4.38471701661387e-06
-1.20415186312531e-05
-1.45824639344863e-05
-1.28251437418567e-05
-4.5209629835494e-05
-2.79515740491177e-05
-1.80925944948598e-05
-1.55391109951333e-05
-2.24159067984016e-05
-2.32703546669134e-05
-5.1100160321797e-06
-6.67621963248294e-07
-1.27872463291534e-05
-1.10421524788491e-05
-2.78590198299774e-05
-3.56122491842777e-05
5.84094303961949e-07
-2.61494497276282e-05
-1.8702436515241e-05
-2.0820012160269e-07
-2.39346040735913e-05
-2.91023402620443e-05
-9.3727769572981e-06
-1.20410305950721e-05
-1.67719940381856e-05
-2.08106972020965e-05
-2.99744641213557e-05
-1.65962884002872e-05
-1.70425878352601e-05
-2.77486505534552e-05
-1.74992152163089e-05
-1.26376815940083e-05
-1.75757294002576e-05
-3.10609057419032e-06
-2.38350696812669e-05
-1.06255018066649e-05
-2.07488649710141e-05
-1.97919969263835e-05
-2.16554738090698e-05
-2.30764129433161e-05
-3.78963566711424e-05
-8.62847557814509e-06
-1.68634686658207e-05
1.26175481998611e-06
-2.28249475269848e-05
-1.48463531093649e-05
-3.76476806488703e-05
-2.04440778189621e-05
-4.96239286290762e-06
-1.21050825820525e-05
-1.70578433686508e-05
-2.63744841069273e-05
-1.97120193899928e-05
-9.93218791343102e-06
-1.33999457187844e-05
-1.44097484377869e-05
-1.72013410995858e-05
-1.93294919825734e-05
-2.20365985863152e-05
-1.95503210266978e-05
-2.79015534023073e-05
-2.61891247243926e-05
-1.57805905253964e-05
-2.27458820448601e-05
-2.89734987524534e-06
-1.92496855696809e-05
-1.38330002001693e-05
-1.90645002473649e-05
-3.06966614647078e-05
-1.27149475873004e-05
-7.89141556010108e-06
-3.01495570883757e-05
-9.67458769658544e-06
-2.70671361607758e-05
-1.73486384205005e-05
-1.39838005466648e-05
-5.02726684586615e-06
-1.55528355848852e-05
-2.61686130730847e-05
-1.72457654585623e-05
-2.04791498450248e-05
-2.95516029692305e-05
-8.69328059246513e-06
-6.94758026610248e-06
-2.23238402213797e-05
-1.63356622740952e-05
-3.30097302207418e-06
-1.74630624552407e-05
-1.99926732486395e-05
-1.23733674792264e-05
-2.0838049693235e-05
-4.24703528145247e-06
-2.55124825648991e-06
-1.09737565258445e-05
-1.33163604174638e-05
-2.05345509726322e-05
-1.36266927583844e-05
-1.81849296137572e-05
2.40410581752204e-06
-2.73315772312734e-05
-2.6023214305888e-05
-1.48805992515253e-05
-1.67586268197328e-05
-1.29940202136061e-05
-6.9724697616683e-06
-1.46955906206975e-05
-9.86363803137755e-07
-9.5191173665702e-06
-2.43974995677325e-05
-1.75127006705732e-05
-1.03069809542954e-05
-1.25268066606827e-05
-4.42792393289718e-06
-1.59598674939473e-05
-1.89218035937308e-05
-1.58660935946602e-05
-1.3031119723781e-05
-1.22685962990216e-05
-9.60396153977222e-06
-1.95709268581283e-05
-1.19514263092382e-05
-1.23200266781623e-05
-3.55939258601248e-06
5.02012844938465e-06
6.83137943403516e-07
1.12151496048059e-05
-1.1031275166165e-05
-2.15347714522022e-05
-1.2766010775844e-05
-1.3737588873434e-05
-8.38935041368347e-06
-2.80338396611771e-05
-1.86587368969409e-05
-2.32073176626181e-05
1.24658222627863e-06
-2.16367139984422e-05
-2.43053520267841e-05
-2.23571730107623e-05
-1.4930585723379e-05
6.02311388560147e-06
4.01371479941843e-06
-3.10930459841356e-05
-5.12380529877025e-06
-5.45181374207587e-06
-4.26327544525358e-05
-3.01016452682151e-05
-1.35280292269395e-05
-1.69222699809162e-05
-2.48338932327664e-05
-2.22806166993928e-05
-1.93041228593572e-05
-2.5392849358737e-05
-1.37228318720811e-05
-2.55333812761381e-05
-2.43203293067655e-05
-1.13867583107754e-05
-1.54473970722676e-05
-1.17826739807962e-05
-2.3029243902145e-05
-1.31965467271855e-05
3.17308873827154e-06
-2.46752800675921e-05
-1.69124722197485e-05
-1.32299853986963e-05
-3.60401859144453e-05
-2.39907939462936e-05
-1.003479774928e-05
-1.30277182102566e-05
-2.21195538351294e-05
-1.96529401719685e-05
-2.96781221166888e-05
2.19767785034961e-06
-2.81744073128088e-06
-1.73561886336853e-05
-5.68245896097783e-06
-1.85667137004063e-05
-2.24891207567197e-05
-6.81005199460925e-06
-2.0331372753765e-05
-1.27694010594986e-05
-2.25260408929375e-05
-1.68618574746827e-05
-2.96503503188766e-06
-1.66003226677429e-05
-8.35224260036902e-06
-3.74067772092243e-06
-2.27352716601751e-05
-1.3070711348701e-05
9.28366306004594e-07
-1.44792773999042e-05
-3.88385037495756e-06
-1.88724422152565e-05
-2.39775542232432e-05
-1.9004264826458e-05
-1.579973020231e-06
-7.44644169754929e-06
-1.46615119606271e-05
-2.99119583369912e-05
-1.947807195007e-05
-1.35637156713961e-05
-2.98338359388973e-05
-1.69658135736794e-05
1.87197666424848e-06
-8.70042145032884e-06
-1.24525338919967e-05
-1.08573449281557e-05
-1.37071187165271e-05
-3.80511342715957e-06
-1.87945004292345e-05
-2.71983298498208e-05
-4.90126255871581e-06
-2.90390726350801e-05
-3.39437477801073e-05
-1.90067871872169e-05
-1.50292764090113e-05
-2.00009361011671e-05
-1.95939561619224e-05
-5.33871619683043e-06
-4.22317866743379e-06
-2.0946586091227e-05
-2.43580182359658e-05
-1.17076992412557e-05
-8.58528248718248e-06
-9.95950519771693e-06
-3.37807417177838e-05
-5.74060044069258e-06
-2.6094845155239e-05
-2.34700470949969e-05
-2.30397128854223e-05
-2.62944653324005e-05
-9.99624603921934e-06
-2.2902582079279e-05
-1.85292282852469e-05
-2.33071255682174e-05
-2.28847078138297e-05
-1.68968081632784e-05
-1.6074579829887e-05
-1.535817197162e-05
-1.28277751128556e-05
-9.33806537214106e-06
-1.87040170746374e-05
-2.9078130572894e-06
-1.21619550681509e-05
-1.92265497388344e-05
-6.86755781465373e-06
-2.63153902280125e-05
-1.30778705583348e-05
-1.53562506815381e-05
-2.29802314421307e-05
-1.00979760616042e-05
-2.79442906531336e-05
-2.73527780501107e-05
8.86410681653283e-06
-9.11718109821774e-06
-1.99979543572619e-05
-8.90162506857444e-06
-1.09172401713546e-05
-2.05839953640309e-05
-3.00365757484333e-05
-2.58683518883281e-05
-2.31680275726433e-05
-1.31681513857043e-05
-1.53270028034326e-05
-1.35086653880895e-05
-1.36001832467316e-05
-4.47277259506121e-06
2.92561335827932e-06
-1.1938565139826e-05
-7.43762537282099e-06
-2.42727406539302e-05
-2.47430270042326e-05
-3.33728120553412e-05
-6.6141510711157e-06
-3.27910288657968e-06
-1.07357490420884e-05
-5.92867092267033e-06
-4.32422208315018e-06
-2.19143254148573e-05
3.74566456638122e-06
-2.21765710238452e-05
-2.67567267923742e-05
-2.22416291664935e-05
-8.92705493778901e-06
-3.14710388145187e-06
-6.83327764963095e-06
-1.2903349658488e-05
-1.89217708457043e-05
-1.20703053938099e-05
-2.01633346768758e-05
-2.14148777007167e-05
-2.27077869072497e-05
-2.4671851998836e-05
-7.8642817353944e-06
-2.65074496451305e-05
-2.54910689126097e-05
-4.66278497123056e-06
-2.51505629997914e-05
-3.79123982868909e-05
-1.13669830274292e-05
-1.60202424256378e-05
-7.86539419032858e-06
-2.41838378493527e-06
-1.93464052444951e-05
-2.48101411414464e-05
2.82773049453344e-06
-2.28745889805901e-05
-9.15322951700337e-06
-2.28643833543125e-05
-1.33487355270862e-05
-1.18769770874978e-05
-1.22799616168009e-05
-8.4224342000896e-06
-1.4019777413538e-05
-2.08104581250359e-05
-2.42028227407616e-05
-1.46605158171386e-05
-2.06954843373989e-05
-2.22124821402471e-05
-2.78303613756141e-05
-1.01652273978261e-05
-1.35494457110008e-05
-1.2310971566804e-05
-2.36071879127605e-05
-2.09284576762437e-05
-1.36975681245446e-05
-1.25898531434416e-06
-1.70268719410209e-05
-2.77414882964761e-05
-1.90741961489181e-05
-2.46629362896286e-05
-2.2413432261883e-05
-2.3609060947768e-07
1.8706632618923e-06
-4.68004450863972e-06
-1.28694838234442e-05
-2.03150366666604e-05
-5.45153347010147e-06
-1.60026120000707e-05
-7.94374083325897e-06
-1.70180155082255e-05
-2.02120374708464e-05
-2.46608246826083e-05
-7.06740169808987e-06
8.63514956259447e-06
-3.60467160237654e-05
-1.41588782024299e-05
-1.39755449348083e-05
-1.32148080234748e-05
-2.28522727867834e-05
-2.55687022310365e-05
-1.93204484577939e-05
-2.56015456315162e-05
-1.3825404944288e-05
-6.51576638373065e-06
-1.19070650251957e-05
-1.51879106956907e-05
-1.15403286246413e-05
-1.04747184477764e-05
-2.16485850294334e-05
-1.17062075229169e-05
-1.9974984096609e-05
-2.35888654558578e-05
-2.10612576377117e-05
-2.14250645615804e-05
-1.91508629391609e-05
-4.03361392330322e-06
-1.95099481978013e-05
-2.75466356752483e-05
-1.22574996741931e-05
-3.05331146565181e-05
-3.19426219110847e-05
-4.82327687234243e-06
-1.61417295800129e-05
-2.08588989202191e-05
-1.39379144457397e-05
-2.26312894978928e-05
-1.16514055655083e-05
-2.25405504673233e-05
-2.70105319750229e-05
-1.51393978580075e-05
-3.19989087275061e-05
-3.12758976671065e-05
-2.66859396522942e-05
-2.7238147090532e-06
-1.26059812748691e-05
-2.4467771262813e-05
-3.14119868950163e-05
-7.63965320993186e-06
-3.49471961486587e-07
-2.38432880082632e-05
-3.17144670738684e-05
9.33935230948342e-06
-2.16920814522081e-06
-2.74145864545857e-05
-4.91657181742392e-06
-1.82814393021816e-05
-5.01285359912501e-06
-2.0399622712536e-05
-1.34087777764929e-05
-2.36733887982912e-05
-1.58731357982393e-05
-7.75892519706609e-06
-1.98047191216418e-05
-5.01168635050877e-07
-4.34660235933312e-05
-3.17544678971745e-05
-2.81907603254092e-05
-1.21104797506642e-05
-1.71297464466842e-05
-1.65281351548099e-05
-2.55055874013968e-05
-1.71679857891654e-06
-1.57004742329625e-05
-1.81942501930068e-05
-1.76013090649932e-05
-4.42271572007639e-05
-1.82753321969176e-05
-2.95799991662227e-05
-1.67613354935201e-05
-1.57563072927966e-05
-1.31762842203932e-05
-2.61631118421245e-05
-4.00198525853185e-05
-1.99511863607299e-05
-2.79698157346242e-05
-3.93229600526523e-05
2.47504681032763e-07
-3.77183203565058e-05
-1.99021821359697e-05
-1.47040213524196e-05
-5.70789773756086e-06
-1.54684968821369e-05
-2.46133582417067e-05
-3.39355931283741e-05
-1.74642123714886e-05
-4.80026281492201e-06
-9.93675144176976e-07
-1.23952693343221e-05
1.18070317437632e-06
-1.51624845724781e-05
-2.19398784441061e-05
-7.00279283323485e-06
-8.46728086285969e-06
-2.01811654796312e-05
-1.52399073869951e-05
-1.22103346155754e-05
-2.29486987842947e-05
-3.38100573642427e-05
-8.1957610775169e-06
1.78066258894016e-05
-4.70664409482518e-05
-9.248613971981e-06
-2.03533514107882e-05
-1.59489584371501e-05
-9.20267581370064e-07
-3.30067102435855e-05
-1.7940368323813e-05
-2.83021843538079e-05
-3.39153653154849e-05
-9.70845993946047e-06
-2.84754745444464e-05
-3.78711843675593e-06
-4.80705807189213e-06
-3.79082597160095e-05
-1.21372904887941e-06
-1.72895301604946e-05
-1.63705684235182e-05
-8.69613329700836e-06
-7.77112081837784e-06
-2.38420752116891e-05
-1.75689598819192e-05
-1.68003268447009e-05
3.99908732818477e-06
-2.50282841934696e-05
-1.9535402845265e-05
2.50092723537627e-06
-3.96844881885161e-06
-1.99261224613498e-05
-2.71466806191807e-05
-1.33106642430456e-05
-6.85753024370976e-06
-8.7314234937003e-06
-3.10467082282929e-05
-1.96494030765364e-05
-2.09300815997339e-05
-1.43114615240941e-05
1.46156526529136e-06
-2.54773710805925e-05
-2.45669777354055e-05
-1.40603840679007e-05
-2.08994213421491e-05
-8.08208665343951e-06
-9.05868168279846e-06
-2.41820037510708e-05
-1.54275163720361e-05
-1.4618588013438e-05
-2.09532491242655e-06
-7.30827330572789e-06
-6.36941419820165e-06
-1.66859581108965e-05
1.46071438413542e-05
-1.30211943640383e-05
-1.47444499327767e-05
-6.51458019435882e-06
4.69827030591541e-06
-3.49427918486266e-06
-2.03298013408431e-05
-2.69754472667664e-05
-6.77855510239928e-06
-1.36179116571616e-05
-1.6761493251489e-05
-2.39936018158017e-05
-1.70799400129601e-05
-3.48730419357624e-05
-1.99064458144725e-05
-1.36732453656252e-05
-2.1642506733788e-05
-1.73835912449944e-05
-1.58316067878617e-05
-1.39524044271467e-05
-1.11762626370482e-05
-1.42987098571515e-05
-2.82620917702247e-05
-1.23831807936335e-05
-1.3758213629961e-05
-1.33803422009746e-05
6.36073510924187e-08
-6.44670573014082e-06
-1.29677222254687e-05
-1.1901707948795e-05
1.32921687244045e-06
-7.71390160128109e-06
-3.21460481686005e-05
3.06062401954579e-07
-1.60608035052199e-05
-6.47032776387842e-06
-1.02563404751232e-05
-1.68018361349188e-05
-2.22077657451329e-05
-5.18554668664439e-06
-3.52380174934017e-05
-3.13014378392539e-05
-8.99859210280634e-06
-2.23313426811563e-05
-1.21603127575324e-05
-2.19527786802071e-05
-2.08378577752914e-05
-1.85842138124037e-05
-1.10202458035018e-05
6.94702279424242e-06
-1.18355229075892e-05
-1.25806057991024e-05
-2.66962536368327e-05
-6.18380941189495e-07
-2.80552091298206e-05
-9.45090102665526e-06
-2.92171338429235e-05
-9.26943865151497e-06
-2.41565005406663e-05
-7.47971254705687e-06
-2.8919945367567e-05
-4.92512818583168e-06
-1.89282709419562e-05
-2.22995796707739e-05
-1.76587111954159e-05
-3.21313650089884e-05
-1.10265460489843e-05
-2.10582130738745e-05
-1.62792546395889e-05
-2.09957430769113e-05
-1.19834851099212e-05
-2.61655127405858e-05
-2.80803903034376e-06
-6.09582066896881e-06
-2.68763985335474e-05
-6.88340477722178e-06
-1.10707575361531e-05
-1.84288317696594e-05
-2.66797398341932e-05
-5.41294934962842e-06
-1.54988928825817e-05
-1.72659704845172e-05
-1.44853223252961e-05
-2.99317611072423e-05
-1.93797089425216e-05
-2.78085903814519e-05
-1.0144137373135e-05
-2.97522085048208e-05
-2.2017480877725e-05
2.87929250350373e-07
-3.44770948831624e-05
-9.87329792900862e-06
-1.05267807286702e-05
-2.0298924438819e-05
-1.68468661174277e-06
-1.69718468461465e-05
-1.57450175874738e-05
-2.08923584863647e-05
-1.02930976413792e-05
-9.99039551815954e-06
-1.77434495061559e-05
-3.09317689983701e-05
-3.47302617419186e-05
-7.57713948933941e-06
-1.6554064654713e-05
-9.50960034813536e-06
-1.53723220019815e-05
-1.50231691167474e-05
-7.55731867684965e-06
-2.64654184337805e-05
-9.05409711490048e-06
-1.63495064788837e-06
-1.60898619724694e-05
-9.35073879067698e-06
-9.69068108290633e-06
-6.83331598445072e-06
-5.33203319334866e-06
-2.55220856297125e-05
-1.11373338438727e-05
-1.78160336555412e-05
-1.84276670344565e-05
-1.86901827889174e-05
-1.87112258499034e-05
-1.79846890201975e-05
-1.72954100604321e-06
-4.4640346401826e-06
-9.44576872565139e-06
-2.6059879644395e-05
-1.80268785695895e-05
-2.49944840204932e-05
-1.67035307849268e-05
-2.04077047562339e-05
-1.67003548555441e-05
-2.03963052729711e-05
8.51360850058421e-06
-1.05928756437426e-05
-1.05758567569256e-05
-1.83300978829107e-05
-1.314946517442e-05
-1.28431909412362e-05
-6.36278317547928e-07
-4.87793316551511e-06
-5.05115306587525e-06
2.32877793083189e-06
-2.23279522839349e-05
-1.18595513047765e-05
-2.62293598843515e-07
-1.78504205066222e-05
3.76161212098503e-06
-2.524688488113e-05
-1.83004197579184e-05
-2.37578150063851e-05
-1.99277366300122e-05
-1.87851890425417e-05
-1.4871154609002e-05
-1.59925169219652e-05
-1.91461605630927e-05
-1.59764875803778e-05
-2.44270664409951e-05
-2.10928277657362e-05
-1.4207139641396e-05
-1.03814713185947e-05
-3.82054901115344e-06
-1.79201559954707e-05
-5.3025079269333e-06
-1.48993958551188e-06
-1.04987775801543e-05
-2.46535989072452e-05
-2.10428666514997e-05
-1.04203421122673e-05
-1.54035341044517e-05
-1.84510028857823e-05
-1.9300591956391e-05
-6.43511950857033e-06
-2.51888600205846e-05
-9.65404397215896e-06
-1.08840800605411e-05
-1.91904921970406e-05
-1.39885046800648e-05
-1.76553476370661e-05
-4.49578625465413e-05
-2.68188143726797e-05
-6.56054087061672e-06
-2.40968749209827e-05
-2.1468766851425e-05
-1.49352163578972e-05
-2.11076820869794e-05
7.20260045873497e-06
-1.63302436362671e-05
-5.06921017377651e-06
-3.50515323372011e-05
-1.42409498649358e-05
-2.69766226796996e-05
-2.1116802096357e-05
-3.60270416354608e-05
-4.47165445942725e-06
-2.46608297335285e-05
-2.30045240396172e-05
-1.11064201258526e-05
-2.65701150627659e-05
-8.46259369184099e-07
-1.70058223346615e-05
-1.67243965960846e-05
9.33932577591683e-07
-3.42625583867018e-05
-1.34964191982582e-05
-4.20437754722133e-05
-2.06387675082091e-05
-1.57419782904165e-05
-3.43337622934687e-06
-1.8120667390664e-05
-2.83147362556999e-05
-4.51637391917634e-06
-2.39785156309079e-05
-1.14498891813789e-05
-3.29628092333184e-05
-2.11487978794871e-05
-2.12367690217739e-05
-1.96595133175761e-05
-1.22690595011472e-05
-2.684831254608e-05
-2.59898865445025e-05
-4.46480074631858e-06
-1.21864007520388e-05
-1.55651873207914e-05
3.73975276714818e-06
-1.92370312741102e-05
-1.30274306503019e-05
-1.80139446194956e-05
-1.28000206169545e-05
1.40957541980701e-06
-1.81330697739641e-05
-1.19762612053731e-05
-1.88513845454014e-05
-2.21271131210599e-05
-2.16035283103949e-05
4.66593745393122e-06
-2.28696791738508e-05
-2.48589785278323e-05
-2.83112401363692e-06
-1.06092424437846e-05
-6.87736345081601e-06
-1.2497380231816e-05
-3.73005416815992e-05
-1.19364061420508e-05
-6.81898613669623e-06
-1.33208758865185e-05
-4.16511838126489e-06
-1.32034589686136e-05
-1.49842752826431e-05
-2.38023979252384e-05
-2.0663173231876e-05
-2.29076109927602e-05
-2.02165272977854e-05
-9.74371334968588e-06
-2.00949092822988e-05
-3.21387605804215e-05
-2.78365872788435e-05
-7.05160755087234e-06
-3.53476342894601e-08
-3.46951990391033e-05
-1.75543626282124e-05
-2.49307929830608e-05
-1.21311205743168e-05
-2.15599568279607e-05
-1.52415675982663e-05
-2.20387402736622e-05
-1.62065474397666e-05
-2.09512479457195e-05
-2.03274445980101e-05
-1.81161453898137e-05
-1.36531183360339e-05
-2.64535095490681e-05
-9.78617975376792e-06
-2.06039059170862e-05
-2.89807008722459e-05
-1.9212871118357e-05
-3.00675006580217e-05
-2.57687358054957e-05
-1.72038853282647e-05
-7.73462326123353e-06
-2.34701473357597e-05
-1.93648072750009e-05
-2.55002312937671e-05
-1.86784232738551e-05
-1.38760128395494e-05
-6.85341266431188e-06
-1.77008355592133e-06
3.82316166699905e-06
-5.53717116946426e-07
-1.49894516478744e-05
-1.60149490654761e-05
-2.51849981632053e-05
-1.37708494931963e-05
-1.96037099566106e-05
-1.72452715381806e-05
-8.97251729108959e-06
-2.70751394264242e-05
-3.03395790848686e-05
-2.80588450523697e-05
-2.41408917414254e-05
-6.28062349617401e-06
-3.76366306964586e-05
-1.12549982124218e-05
-2.315684083546e-05
-3.64588134229105e-06
-1.59321425672267e-05
-2.0162069512091e-05
-1.8414995927245e-05
-1.27745487382536e-05
-2.76146697405317e-05
1.82647539536112e-06
-6.77539426592599e-06
-2.39655686681747e-05
-1.25028977399061e-05
-3.14813866708862e-05
-1.99178695769375e-05
-1.36771317402699e-05
-2.52725850470102e-05
-1.87163249402694e-05
-1.58715527531101e-05
-2.0538961742489e-05
-4.96101429186553e-06
-3.06812403198608e-05
-5.57610496561054e-06
9.16229291090607e-07
-2.0600456054617e-05
-1.2936139991772e-05
-1.47713075741883e-05
-1.71342471933215e-05
-1.56076007891452e-05
-1.04733454654681e-05
-1.93390473353557e-05
-3.53395327775349e-05
-8.8102695333838e-06
4.1157328832008e-06
-1.32908129672938e-05
-2.29986566154092e-05
-1.65142643970878e-05
-1.11455310402172e-05
-9.91882109428099e-06
-3.1574812624813e-05
-3.90109808653171e-06
-8.39439772477008e-06
-2.30407911130079e-05
-1.9536743009037e-05
-7.60265081708886e-07
2.95781923254067e-06
-1.45081244199121e-05
-1.19358559449839e-05
-2.7584116200581e-05
-1.97823919516463e-05
-1.03074372791746e-05
-2.83093648205482e-05
-1.34654263288407e-05
-2.17546720755431e-05
-2.46459032931032e-05
9.36619969711269e-07
-3.02607881685147e-05
-7.97256424602165e-06
-2.07385863020428e-05
-2.07437943271955e-05
-2.64170330864042e-05
6.7616817674484e-06
-1.54587472165053e-05
8.43019884791064e-07
-9.2688966633475e-06
-3.04690102747464e-05
-1.44380590773047e-05
1.0813393947548e-06
-8.58816607835514e-06
-1.67692579045465e-05
-2.85554960850947e-05
-2.32442028204278e-05
-1.64119564873951e-05
-5.08624749568587e-06
-3.49089687958569e-05
-2.11386715198585e-05
-2.90785040710975e-05
-2.90268216908098e-05
-8.73069313342482e-06
-7.02800242038103e-06
-2.52893564909854e-05
-2.85388820021414e-05
-1.4580681565325e-05
-2.16866272939677e-05
-2.67918843556462e-05
-6.47047972835768e-06
-1.19425329332614e-05
-8.88209749777843e-06
-2.98962525251401e-05
1.14360305238941e-05
-1.1585294111883e-05
-2.34075328900118e-05
-1.18480401148766e-05
-2.22156940146551e-05
-2.26067163614977e-05
-1.77218103089101e-05
-1.56205840219473e-05
-1.64993041722451e-05
-3.27437154957096e-05
-3.91229479217976e-05
-1.34329002267894e-05
-1.23002819909628e-05
-4.40608682824658e-06
-2.26839936593358e-06
-2.21003164384652e-05
-1.8719926521864e-05
-9.44264489764925e-06
-2.80061642937099e-05
-1.00839248022935e-05
-2.36665300122985e-05
-2.53316034438084e-05
9.90569208576937e-06
-1.52797851440575e-05
-2.5453652241128e-06
-1.16807334213314e-05
-1.76857729003855e-05
9.58398183596775e-08
-6.35927724122553e-06
-2.28406311802981e-05
-9.68742772153986e-06
-2.3807743285906e-05
-2.1319794670977e-05
-1.55428286646683e-05
-2.97834432705886e-05
-6.6240784204987e-06
-5.75363420326947e-06
-1.10229348740269e-05
-3.45440487476862e-05
-4.89245305374822e-06
-7.60036158219687e-06
-1.74105014598918e-05
-1.92485360056125e-05
-1.61134887450496e-05
-1.64738958688789e-05
-3.23479083855943e-05
-2.75972585613202e-05
-1.04601534148983e-05
-2.11479600011922e-05
5.40630857258551e-06
-1.48292785648577e-05
-3.3671732830365e-06
-1.56547521955755e-05
-3.05171129489203e-05
-1.31885818207844e-05
-1.11670046360393e-06
-4.30088002044234e-06
-1.05847740955277e-05
-2.22139758914537e-06
-1.6949884859188e-05
-3.28626870685293e-05
-3.94134276462731e-06
-3.9913762654688e-05
-1.10574897449868e-05
-1.74181679537255e-05
-2.63476185833819e-05
-1.75742028889804e-05
-2.36396137230582e-05
-1.59900224917816e-05
-1.64431313273182e-05
-1.27763313663834e-05
-2.65762102185397e-05
-2.52989707482904e-05
-1.82287591017995e-05
-2.42541393557062e-05
-1.20714732325904e-05
-5.08774716124278e-06
-1.79466944259873e-05
-1.51982653996669e-05
-1.7523426606298e-05
-1.53312449028607e-05
-1.18021094116659e-05
-7.43237923733213e-06
-2.08619223973865e-05
-1.19086080107015e-05
-1.47208422972054e-05
-1.55483429068037e-05
-2.0527236531968e-05
-2.14871443477375e-05
-6.79486170123719e-06
-2.5848217979728e-05
1.07964479755484e-06
-2.16879924956204e-05
-1.03301288647232e-05
-1.73213427501326e-06
-1.34425146407957e-05
-3.08517551702049e-05
-5.84835576565144e-06
-1.95781840736052e-05
-1.85766402540877e-05
-2.99449998031241e-05
-1.13664227823865e-05
-2.00594671942684e-05
-2.50365760284833e-05
-1.36575616197894e-05
-1.30785013057678e-05
-7.58066569666235e-06
-9.72464970331619e-06
-1.78705932199254e-05
-3.23234823967338e-05
-1.88125050722549e-05
-1.49814846327219e-05
-2.02113349098736e-05
-8.95942967674763e-06
4.52218715055363e-07
-1.94723891984891e-05
-7.0975434977035e-06
-1.8750650862114e-05
-3.30677186324098e-05
-1.60259122137944e-05
-2.44710717283467e-05
4.30918849217262e-06
-2.16423006017089e-05
-3.01270784824164e-06
-2.2803200775385e-05
-2.5734605842413e-05
-1.88313618148301e-05
-1.38202554821737e-05
-3.53529812482882e-05
-1.1670302540994e-05
-1.87924377602828e-05
-1.81665690942689e-05
-9.25732396215106e-06
-2.48580165244641e-05
-1.53028726541469e-05
-1.67935666139558e-06
-2.35740583390037e-05
-4.31227803515563e-06
8.63980577720013e-06
-1.64901566284596e-05
-2.55676586460663e-05
-1.90698714304522e-05
-6.27284310013835e-06
-1.64750284567354e-05
-9.86097706232841e-06
-1.94240571289142e-05
-1.30619040224316e-05
-1.34089944393862e-05
-1.08989461967e-05
-7.71398845912677e-06
-3.00745876133487e-05
-1.01729532907505e-05
-1.41243148420231e-06
-1.67691820576255e-05
-2.27163365829074e-05
-2.24896713004077e-05
-1.9007466886164e-05
-2.48059715682157e-05
-2.09936087909009e-05
-6.74425913834648e-06
-2.70694442304225e-06
-1.0980355662722e-05
-7.40604827013234e-06
-6.37691475348078e-06
-8.6700913944686e-06
-1.54029289546425e-05
-2.40188421454877e-05
-2.1267311090706e-05
-3.79252133701563e-05
-8.50281586793798e-06
-1.40297671719284e-05
-1.67935476253906e-05
-2.99552820826866e-05
-1.51121411816619e-05
-1.84060021092867e-05
-1.47614932576377e-05
-2.33293620598732e-05
-3.48728115669783e-06
-9.15758583020838e-06
-2.47506479953989e-05
-2.40003885537736e-05
-2.20946907341315e-05
-6.58167137759518e-06
-9.78393091063992e-06
-1.97547811283648e-05
-2.39250318383112e-05
-1.71601633977799e-05
-3.26041225369138e-05
-1.541268993983e-05
-2.98927519922676e-07
-6.63210462797254e-06
9.2031954507792e-06
6.51693927616404e-06
-7.95771484201111e-06
-2.502426239437e-05
-3.94010454508767e-05
-1.7142734262036e-05
-2.509394293192e-05
-7.08738772371204e-06
-1.26401041364305e-05
-2.55552135502871e-05
-9.36072405088246e-06
-3.01431524688954e-05
-2.80897510116895e-05
-1.15398617747332e-05
-1.80879232294544e-05
-1.38691681809135e-05
-1.18712805002541e-05
-2.02000115940531e-05
-7.47402590413624e-06
-3.02288314517648e-05
-1.88299249501769e-05
-8.42012015031527e-06
-2.36694073526732e-05
-1.84594519778467e-05
-1.48776163359697e-05
-2.07347904498999e-05
-3.18171315715689e-07
-1.61920641015819e-05
-3.03954327963101e-05
-2.23043880723879e-05
-1.80678552499024e-05
-1.05705333637458e-05
-2.35581665378052e-05
-2.99331933012635e-06
-1.23592237073573e-05
-1.60393632153997e-05
-1.41723095324231e-05
-9.46682815301014e-06
-2.76485569144122e-05
-2.20455467010027e-05
-6.4259188412508e-06
-8.3621727614484e-06
-8.04716061104191e-07
-1.097479515215e-05
-1.83078304137947e-05
-1.70413083955379e-05
-1.62818974993712e-05
-9.54836765641355e-06
-1.88243120412282e-05
-7.39057896796585e-06
-1.14033697854283e-05
-1.64663830585729e-05
-2.5177423058018e-05
-1.64378589368561e-05
-2.20759367124279e-06
-1.31138622442939e-05
-1.39066821454018e-05
-1.67891777704868e-05
-1.8156849471787e-05
-4.97897811144626e-06
-9.43970831326238e-06
-1.76556503086139e-05
-2.52876150298592e-05
-2.4437666105033e-05
-2.00240015584459e-05
-1.81077701331282e-05
-2.53774310404293e-05
-2.10991613334384e-05
1.19760367251656e-05
-2.656580603989e-05
-1.70987838601372e-05
-2.4638756041291e-05
-2.09562014132434e-06
-2.49653193686867e-05
-2.84405086853217e-05
-1.74567300778737e-05
-1.46853795153826e-05
-2.69434923923658e-05
-3.49374805007218e-05
-8.38425813363677e-06
-3.79769737379912e-05
-1.05537097433088e-05
-1.69249336712367e-08
-2.09022216151597e-05
-1.55055111167425e-05
-1.60500689329087e-05
6.46090229976566e-06
-1.54813624054604e-05
-1.73724271498487e-05
-2.18958506102544e-05
-1.86519069276393e-05
-3.21728565664163e-05
-3.45890999648411e-05
-1.78120441318436e-06
-9.68675752904866e-06
-1.25287033146144e-05
-6.25403276034251e-06
-1.54960433776882e-05
-7.94862252078113e-06
-1.68701019904875e-05
-3.19723143876032e-05
-2.98972235047647e-05
9.46835873678216e-06
-1.40275505029115e-05
-1.00899893420881e-05
-2.2554092997218e-05
-9.9569933925149e-06
-1.919155965817e-05
-2.5404667577796e-05
-1.97161379964962e-05
-1.91470802201079e-05
-2.62872150487235e-05
-1.06728543078146e-05
-1.37692890321225e-05
-3.95150328814432e-05
-1.68972535645742e-05
-3.15234378852142e-05
-1.48925336088688e-05
-2.94862090934746e-06
-2.15840570143933e-05
-1.21029339304221e-05
-1.03947987891766e-05
-5.66004590620959e-06
-1.25454565188108e-05
-2.90908141607014e-05
-2.05508712922307e-06
-2.01541076073857e-05
-3.42442345757763e-05
-7.59918283059142e-06
-3.56857751955716e-05
-3.33636194882344e-05
-2.22856077622979e-05
-1.46946008160561e-05
-7.06971655634737e-06
-6.56175168754693e-06
-1.82330192832704e-07
-6.72474973572125e-06
-1.19027545328202e-05
-1.88577551614558e-05
-1.11376490862816e-05
-1.71413354098473e-06
-1.43204040210371e-05
-1.14720203931423e-05
-5.51198434793196e-09
-2.80475537193316e-05
-4.01720748532518e-05
-7.26646381210293e-06
-3.50880489696299e-05
-2.8434116473527e-05
-8.65057461848497e-06
-1.75950330122361e-05
-1.94695739064262e-05
-1.62198656427667e-05
1.07604084635073e-07
-2.23667910139114e-05
-2.8503876121705e-05
-1.61324272460432e-05
-2.42717206041447e-05
-1.4541863159437e-05
-1.91776095680766e-05
-1.44826800117522e-05
-2.80132056195083e-05
-2.99953698193813e-05
-1.47450973493853e-05
-3.67875205758793e-05
-1.4641687683007e-05
3.52915062585326e-06
1.8260811340675e-06
-2.75823976909227e-05
-1.59922716262023e-05
-8.60070618176187e-06
-6.4973933085973e-06
-2.12375359180897e-05
9.53949090964171e-06
-1.85312961847519e-05
-2.53131698188195e-05
-2.70761629243019e-05
-7.9434419372543e-06
-8.31985336434163e-06
-1.97121263652167e-06
-2.73129155846839e-05
-9.68378010318848e-06
-2.4103721780546e-05
-3.5016708780151e-06
-1.45620917098706e-05
-2.77484129724926e-05
-5.17777994614795e-06
-4.71481227279266e-06
-4.22222520972152e-06
-1.23240460846971e-05
-1.23587738366903e-05
-7.76446554744268e-06
-1.6926552975632e-05
-1.11380221905735e-05
-1.23835260735675e-05
-8.98183087370854e-06
-1.17182342977687e-05
-1.78252299578024e-05
-4.90694882179918e-06
-2.90286777107899e-05
-2.93220620893517e-05
-2.38254176645276e-05
2.55693328822942e-06
-1.37891091675359e-05
-9.70718438282975e-06
-1.89785472888234e-05
-2.08992962782779e-05
-1.29518023434551e-05
-2.54236142407758e-05
-1.62193719237432e-05
-3.47727540267209e-06
-3.47206576453544e-05
4.86483198718452e-06
-1.90374718030562e-05
-2.90662516150304e-05
-5.47334043545607e-06
-2.49360025959851e-05
-5.70813744124525e-06
-8.25203955181004e-06
-1.03538604315491e-05
-1.66016807874129e-05
-2.48098918385965e-06
-1.05444387234449e-05
-2.53652142035369e-05
-1.95908990474807e-05
-2.07649025966938e-05
-1.73325437266448e-05
-3.0865865565053e-05
-3.62647312894086e-05
-4.26518092507345e-06
-3.1094771997136e-05
-2.39791227772157e-05
-1.64394884536052e-05
-2.38466455344176e-05
-1.99719603689715e-06
-1.35278344478762e-05
-3.21758792140264e-05
-6.73175915971645e-06
-8.54914195242123e-06
-1.85943724328093e-05
-6.37556134957819e-06
-3.02489223388419e-05
-2.96053822355395e-05
-1.36973534817102e-05
-2.40150506828894e-05
-1.59197191362759e-05
-1.94796296993326e-05
-2.50246469183787e-05
-1.92829220789149e-05
-1.55955841681563e-05
-2.60870945409985e-05
-2.64969586219521e-05
-2.77030461937223e-05
-2.67522066030902e-05
-2.71319381973971e-05
-1.62804526560064e-05
-1.3196139258422e-05
-2.56035725353457e-05
-3.14352590967208e-05
-1.97608979262128e-05
-5.04157237399405e-06
-1.06223660841512e-05
-2.00502850777112e-05
-2.32624500736416e-05
-1.26456091069419e-05
-1.85672055157777e-05
-6.13145535533193e-06
-1.23840217823843e-05
-2.31898596818774e-05
-1.73768608251746e-05
-2.73275415270863e-05
-1.36728066243093e-05
-3.02902701823633e-05
-2.82715821657522e-05
-2.39297119709542e-05
-1.25429695600673e-05
-1.98055450118381e-05
-1.31605501535747e-05
-9.80616529419516e-06
-3.18805822686135e-05
5.42113395055241e-06
-2.5940404086021e-05
-1.74529275406565e-05
-2.8618509759962e-05
-2.07842692889992e-06
-1.68882383011991e-05
-9.81713069094835e-06
-1.74496328583355e-05
-1.17303242600764e-05
-2.75019305781061e-05
-2.83193690797592e-05
-2.45565883142734e-05
-3.28222776138263e-05
-2.93558922424794e-06
-1.27611970273303e-05
-3.06661331162019e-05
-5.09492635277547e-06
-1.71075606255531e-05
-1.0199872391817e-05
-1.30615397176152e-05
-1.72025185681812e-05
-2.53496315872353e-05
-2.25264336537794e-05
-2.31117204262355e-05
-2.97538742207096e-05
-1.66386867570568e-05
-7.15315287195644e-06
-2.06844624142973e-05
-3.92788216388443e-06
-3.84964663714097e-05
-1.37785657499612e-05
-2.59859759305007e-05
-2.13761289363211e-05
-1.53003380898547e-05
-1.29626301962401e-05
-2.71468162403268e-05
-1.75767250366628e-05
-4.51731615439616e-06
-2.93306561733888e-05
-1.44822177458497e-05
-1.29688618869877e-05
-2.21042824319176e-05
-1.25418546556616e-05
-1.62145352363793e-06
-1.11335523010679e-05
-2.75659694548302e-05
-2.70902669853432e-05
-3.03357594483663e-05
-6.28334953282128e-06
-1.65588833443567e-05
-9.74109523436102e-06
-1.41138288845022e-05
-8.44082784625225e-06
-2.52182550535801e-05
-2.11079497362508e-05
-2.28425042749982e-05
-1.0782553339524e-05
-2.15086042985296e-05
-2.1451510911731e-05
1.04364568129544e-05
-8.27528230098782e-06
-7.5723495583449e-06
-2.63779266101375e-05
-1.65493130125727e-05
-4.04312313984954e-07
-1.95927702972322e-05
-1.91317653972548e-06
-2.33180898613112e-05
-1.49726977961117e-05
-1.1772713983613e-05
-1.79881146046336e-05
-1.79144547689746e-05
-1.86107664876438e-05
-4.57497970981531e-06
-1.31999065235589e-05
-7.37465927375774e-07
-1.59725530402877e-05
-1.42416254785022e-05
-1.50668586908548e-05
-1.70334432749751e-05
-6.89930104985145e-06
-2.00036726348514e-05
-3.41351207123743e-05
-5.69919916196978e-06
-2.40511369177444e-05
-2.62766138439709e-05
-1.39534021835408e-05
-1.63438070299777e-05
-1.83453249857666e-05
-1.1359928736691e-05
-2.36731804308355e-05
-1.76826934062622e-05
-2.03587037450437e-05
-1.34680055168173e-05
-3.45845671151843e-05
-2.5912488691025e-05
-2.51547008447956e-05
-4.65911574055852e-07
-1.28972960519988e-05
-2.76408689300191e-05
-1.59187439716788e-05
-1.87877188552596e-05
-2.11494565351054e-05
-8.11230503242841e-06
-1.37168113779589e-05
-2.1504247553866e-05
-1.16910272757938e-05
-8.85618962505615e-06
-2.666786188683e-05
-1.19033211221968e-06
-1.72200822668356e-05
-9.21453176724798e-06
-4.04763521501573e-05
-1.82376817209103e-05
-3.62431806920902e-06
-2.47220683070903e-05
-2.15030454622993e-05
-7.65096999903304e-06
-6.86007724348043e-06
-1.98007703326644e-05
-9.65489092589473e-06
-2.863530018491e-05
-1.21487706627709e-05
-1.76350996473616e-05
-1.95231256157027e-05
-4.86507963270473e-06
-1.26837580263765e-06
-3.32614081319883e-05
-1.59354918625346e-05
-1.91873397773447e-05
-7.57948023754067e-06
-2.35951150698719e-05
4.04532983884496e-06
-5.71471848558516e-06
-1.43583250324201e-05
-2.97866466243586e-05
-1.77704610155943e-05
-3.84497590348e-05
-2.68013193860503e-05
-1.29931336836968e-06
-1.14650277192513e-06
-2.92880758210416e-05
-1.22440135340659e-05
-3.35553714414985e-06
-2.52552237359668e-05
-1.25225589392702e-05
-3.60808263091724e-05
-2.45957242115008e-05
-1.52386729068251e-05
-2.87356078688421e-05
-2.20017640898202e-05
-3.16856745667053e-05
-1.0059286974605e-05
4.70382929344389e-07
-2.89944857733792e-05
-1.06524363487172e-05
-1.03922797012111e-05
-2.28808396628136e-05
-2.55759306175983e-05
-2.53902802330332e-05
-1.55231299225347e-05
-2.13463171540523e-05
-2.71654170375791e-05
-1.29748289843061e-05
-3.16088576791483e-05
-8.00150910442908e-06
-1.50579389382706e-05
-1.42884696489181e-05
-1.96508609462011e-05
-9.91130884893467e-06
-3.3838233630171e-05
-1.32414876621447e-05
-7.14035222121368e-06
-3.32829041454006e-05
-2.24098782781464e-05
-3.72728832460057e-05
-3.9364050174539e-06
-1.82447092336814e-05
-3.60550983661197e-05
-1.45236874296882e-05
-2.76827805589898e-05
-1.76687713692144e-05
-2.5573086550732e-05
-1.00010777164372e-05
-8.36159310412065e-06
-1.35600269744423e-05
-2.39214807665459e-05
-1.85070901582687e-05
-1.97885697563952e-05
-1.5710067010828e-05
-2.49188543457279e-05
4.64041607835313e-06
-2.72467231345477e-05
-9.20854127323366e-06
-2.89842245010414e-05
7.59137555482494e-06
-2.75573343492167e-05
-6.79093982436626e-06
-2.41174186205803e-05
-2.4026722187231e-05
-2.16380655611549e-05
-2.14933875905452e-05
-2.08347216615733e-05
-2.03242759428827e-05
-1.18147634317329e-05
-2.03149433531598e-05
-1.63223321478927e-05
-2.75180997309775e-05
-2.80422022044529e-05
-5.71979215959335e-06
-6.83956941655497e-06
-3.23217685255025e-05
-1.03236430873179e-05
-2.49296377474085e-05
3.99972834569032e-06
5.15993773198027e-06
-2.22523077436255e-05
-9.57639549209696e-06
-9.24148520239217e-06
-1.15992402831606e-05
-6.24668221481763e-06
-3.24996776566098e-05
-2.76235231194695e-06
-1.15406472689579e-05
-2.37710978480745e-06
-1.80614352798202e-05
-1.1956612053623e-05
-1.41914350304131e-05
-1.01520458549294e-05
-3.35185774110382e-06
-2.78170301244349e-06
-1.0760901720732e-05
4.22451473860001e-06
-1.58330901487967e-05
-3.83272106292528e-05
-2.51404650898469e-05
3.15565499245721e-06
-2.36614564643462e-05
-1.94047838674242e-05
-2.49428000619348e-05
-1.24948846413461e-05
-2.06663226352597e-05
-1.24633850440844e-05
9.61623137118385e-07
-2.29022371404697e-05
-5.99171011105061e-06
4.20623350267481e-06
-2.31431135735416e-05
-1.29060677882807e-05
-3.8851461908362e-05
-6.14370280987419e-06
-2.83515693714533e-05
-1.65327592129442e-05
-1.47050578840226e-06
-8.80827192723815e-06
-2.77250151876053e-06
-8.40234441502701e-06
-2.12581736714034e-05
-1.40270953182207e-05
-1.76049063885606e-05
-2.90513757194029e-05
-6.68687087213815e-06
-1.58182120346599e-05
-1.09092544456218e-05
-1.64614799621177e-05
-3.51191323060782e-05
-1.0958427288185e-05
-7.27045891634788e-06
-1.14289535286461e-05
-6.65715558498265e-06
-1.89559087219914e-05
-1.13095211864511e-05
-1.9637706890656e-05
2.18082651115089e-06
-1.68680002819095e-05
-1.48755655731811e-05
-1.48692997235137e-05
-1.04517637397045e-05
-4.23575236900747e-06
-1.01439651079707e-05
-1.56885056099963e-05
-5.74464278191402e-06
-2.20944018502206e-05
-1.08308265844756e-05
-2.63900479431339e-05
-2.30318403336034e-05
-1.74775307634808e-05
-2.70902756648491e-05
-3.03962902012412e-05
-1.15088880824693e-05
-2.24475371439525e-05
-9.83756517587855e-06
-2.36057457332313e-05
-2.359737671389e-05
-1.55735550636676e-05
-3.07791576802993e-05
-2.36616660350989e-05
-1.00213468180862e-05
8.43725159700109e-07
-1.53894757316181e-06
-1.82189553348235e-05
-1.9096487018869e-05
-1.55654039914703e-05
-7.3019627321467e-06
-3.31224140706941e-05
-1.20321374652501e-06
-3.13277534764755e-05
-8.02865064401317e-06
-1.60867298759094e-05
-2.01325461943485e-05
-1.26819333878972e-05
-1.98000797191947e-05
-2.14399852111086e-05
-1.49989326504098e-05
-1.42751908668312e-05
-1.73746717338909e-05
-4.24391995180488e-06
-1.19412815314147e-05
-1.68548530792015e-05
-1.63003017709799e-05
-2.65612374154606e-05
-1.43042600330715e-05
-2.44739573301473e-05
-1.16877282736669e-05
-2.10101506416608e-05
-2.25743275020486e-05
-3.42272720921081e-05
-2.21803473716758e-05
-1.7579027822757e-05
-2.15537465250508e-05
1.3995520064988e-06
-2.08305721700145e-05
-2.54448423979941e-05
-8.54047018963731e-06
-2.82416823797868e-05
-1.1501937916408e-05
-2.50865805803524e-05
-2.23641706112128e-05
-4.01482882815073e-05
-1.73049442253774e-05
-4.79605469210942e-06
8.50587636779669e-06
-2.73040244568684e-05
-2.61437373753028e-05
3.58826962984384e-06
-5.43491494617224e-06
-1.80245078273351e-05
-2.0183675788424e-05
-1.51312484740907e-05
-2.24412186451762e-07
-5.26161016276754e-06
-2.83476090686495e-06
-7.96449718416133e-06
-5.40485738754655e-06
-2.34370612020013e-05
-1.43214786885567e-05
-4.0598245100446e-05
-2.06952260841176e-05
-1.90975586563509e-05
-2.39470100461322e-05
-1.57881183972414e-05
-2.91004798004323e-05
-2.30385272754522e-05
-1.69058961488951e-05
-1.82627873311568e-05
-2.1051144976042e-05
-1.83531183658092e-05
-2.65105300416712e-05
-2.55758628427518e-05
-1.3652324367126e-05
-2.43192981597643e-05
-1.76859588144616e-05
-1.56878002814471e-05
-1.03365258862982e-05
-2.42197701864455e-05
-6.9809479223654e-06
8.81606477686266e-06
-7.44372567937122e-06
-2.35806023237543e-05
-1.13255462901718e-06
-6.13967543550735e-06
-1.86417269286317e-05
-1.14337030163015e-05
-2.44545867952564e-05
-2.78008000533955e-05
-1.78163195270816e-05
-2.53569600172378e-05
-1.36926501269397e-05
-1.48075621528265e-05
-2.12571417538186e-05
-5.02979354278969e-06
-2.1122460378439e-05
-1.28591413803061e-05
-1.18084968632899e-05
-1.79313183497416e-05
-2.45425721662951e-05
-3.27119080831087e-05
-1.11264558474271e-05
-6.71983783476025e-06
-2.18253175898553e-05
-3.14757741048195e-05
-1.30130924661025e-05
-9.13833463361971e-06
-1.19214649918171e-05
-9.68610450485644e-06
-2.96554156475762e-05
-1.96284562832191e-05
-1.11367926613388e-05
-1.23039657129435e-05
-1.21849633500073e-05
-2.17699947102499e-05
-2.27406149608074e-05
-2.80990897977842e-05
-6.41281024255491e-06
-1.75567214001231e-05
-5.45959190158897e-06
-1.518357882309e-05
-1.89387206514047e-05
-2.31777945789178e-05
-1.88674373053489e-05
-9.5578552369068e-08
-1.24502414259562e-05
-1.87846358002611e-05
-1.29126495837468e-05
-1.13866373451755e-05
-2.27827172261709e-05
-1.50972707209569e-05
-1.47085927551707e-05
-1.02333905177235e-05
-9.70630677757673e-06
-6.68773165184766e-06
3.06804306039239e-06
-3.61876006765367e-05
-1.54076891698458e-05
1.6829153897902e-06
-2.48353485416796e-05
-1.27304793988868e-05
-2.49267837308664e-05
-1.41003586082259e-05
-1.75038571231535e-05
-1.87467298576787e-05
-2.79898334090414e-05
-2.21152992231604e-05
-8.61827001484062e-06
-7.1839495802602e-06
-1.74025251029709e-05
-1.52853254037128e-05
-1.85740187342382e-05
-2.36568653961213e-05
-1.91282109188525e-05
-2.02492717897238e-05
-3.54769575766287e-05
-1.83151802147502e-05
-1.89074447389402e-05
-3.17254617041466e-05
-1.83706656058901e-05
-3.00892142228081e-05
4.27259993757409e-07
-1.19853924571136e-05
-6.25581841109006e-06
6.65183232204733e-06
-1.53790779029917e-05
-1.55190035758454e-05
-1.46143235223879e-05
-2.07988155017983e-05
-3.17859544687113e-05
-2.15586598326313e-05
-1.26091307864243e-05
-6.60550366038684e-06
-1.23015236209482e-05
-6.86668420469614e-06
-1.79109940694646e-05
-2.15575257372523e-05
-1.21750257261697e-06
-2.01450835639092e-05
-2.214185873931e-05
-1.91090715545184e-05
-6.40628495816229e-06
-2.26245350199576e-05
-1.48792022987748e-05
-6.93365461224346e-06
-2.92969173074639e-05
-2.01762144016536e-05
-1.39101788024203e-05
-4.85520987994761e-06
-8.291768762083e-06
-2.80280859710105e-05
-9.14094312380786e-07
-2.33325733652066e-05
-2.48873625434651e-05
-1.85710768214576e-05
-1.48403894858109e-05
-1.57796292635336e-05
-1.01021633611023e-05
-2.78146758228642e-05
-2.17324903455703e-05
-2.40302761813139e-05
-7.96570840893202e-06
-2.07078772208493e-06
-1.27779331035107e-05
-1.87680786615513e-05
-4.03197890074988e-06
-1.3266149961884e-05
-3.17851152006682e-05
-5.27856937147671e-06
-1.15546915325698e-05
-2.14977060179309e-05
-4.35110530622879e-07
-1.78333287191636e-05
-7.01186850513066e-06
-2.06541186957112e-05
-1.55768130752597e-05
-2.13947386483289e-05
-2.32339770019996e-05
-8.90980647013065e-06
-2.38387018073778e-05
-2.83322469988459e-05
-2.78949673074198e-05
-2.13374101825477e-05
-1.06446841997555e-05
-6.2081170534769e-06
-1.51331712910617e-05
-2.33533478896006e-05
-3.11588032396841e-05
-3.16903720121644e-05
-1.55325240717283e-05
-2.70126158662191e-06
-1.43597914184722e-05
-2.39967951945922e-05
-2.35406672337777e-05
-3.28270642701089e-06
-8.32268421106091e-06
-3.03459177105869e-05
-1.82190016852103e-05
-7.31454809284147e-06
-6.48342492473417e-07
-2.20476839656886e-05
-4.35169923472496e-06
-2.18852298094164e-05
-1.08692759124762e-05
-1.03474516664809e-05
-1.42923534918608e-05
-1.13517152167915e-05
-1.92230501512889e-05
4.97096260836889e-06
-1.94735541759611e-05
-1.34210032585631e-05
-2.65226380666795e-05
-1.90970735880556e-05
-1.26586324111172e-05
6.10544604560274e-06
-8.26824765214172e-06
-4.27629184474562e-06
-2.38574586468157e-05
-1.10550620491153e-05
-9.72778077498583e-06
-1.43816250364178e-05
-2.36009588502114e-05
-3.00014816093344e-05
-8.80842652353095e-06
-7.93658123274382e-06
-1.55779362871784e-05
-1.50042114945804e-05
-2.9999448508577e-05
-1.69495154348119e-05
-1.65185851699827e-06
-1.16254974402327e-05
-1.4140158290767e-05
-1.54139649038426e-05
-2.04349296843186e-05
-2.86561402370434e-05
-8.26095430284989e-06
-2.30200129958734e-05
-1.70962188182203e-05
-8.53494027202136e-06
-7.90927620366076e-06
-1.49837541892071e-05
-3.09678156948732e-05
-2.42929775440358e-05
-1.79764877698833e-05
-1.72454633398162e-05
-4.14283569396616e-05
-3.53560335336359e-05
-3.71189787941365e-05
-8.00956965612119e-06
-2.44660074771417e-05
-1.3372732800574e-05
-4.08807842333728e-06
-1.63666861031537e-05
-1.29126387463651e-05
-9.08644168654354e-06
-2.49773321436185e-05
-1.73408892970646e-05
-2.51511074398047e-05
-1.69237908099579e-05
-7.16700249708687e-06
-1.7177707108124e-05
-1.2742524625415e-05
-3.30772715332217e-05
-1.30688935529948e-05
-2.75161229103934e-05
-2.25701652950946e-05
-1.69951234599978e-05
-2.16074896331295e-05
-2.01623968861934e-05
-2.4833655881553e-05
-4.98267411898618e-06
-3.80111826285908e-05
-1.40268220622273e-05
-2.32409715461976e-05
-2.64357194342e-05
-1.54193929169589e-05
-1.82385604616506e-05
-2.14332421601988e-05
-6.55774145366648e-06
-1.9599233999416e-05
-1.65520056479605e-05
-3.03194106213466e-05
-1.76698633262518e-05
-1.68655172251503e-05
-1.06332150834645e-05
-1.00508561455804e-05
-2.68547558512544e-05
-2.22579375555031e-05
-1.02810045743095e-05
-1.04779064087933e-05
-1.77018599058845e-05
5.15553407634135e-07
-1.92098439996431e-05
-2.14210223608487e-05
-1.59595129367532e-05
-3.55921292149494e-05
-4.98782656880465e-06
-2.18537229687466e-05
-1.33084049405142e-05
-1.35963322032061e-05
-1.14843948580155e-05
-8.4962328186642e-06
-1.66025742415768e-05
-2.6247298671285e-05
-9.76401602439915e-06
-1.85322321018275e-05
-1.21546487369113e-05
-1.83920284297903e-05
-1.66828470883411e-05
-1.02303312832131e-05
-2.6333399414623e-05
-1.60121908966946e-05
-1.23625633887319e-05
-9.67327330436313e-06
-1.46071336568185e-05
-1.61408160259572e-05
-2.14703280605088e-05
2.55231813266338e-06
-3.3430551392908e-06
-3.27063207462031e-05
-7.88141854309537e-06
-1.61956230379875e-06
-1.72368164686278e-05
-2.0406464137315e-05
-8.48791609451122e-06
-2.64087334624552e-05
-1.04453031282513e-07
1.08681007807666e-06
-3.70749092176995e-05
-4.18818573670981e-05
-1.75988842987933e-06
-3.39103909880565e-05
-1.7433322059314e-05
-2.43523105016228e-05
-2.35051637749668e-05
-2.18968298195931e-05
-1.34975231603069e-05
-2.6769634966123e-05
-3.11082120387988e-05
-2.21708063916117e-05
-2.81381749426685e-05
-1.48031995308816e-05
-9.21028799328963e-06
-8.93537643215615e-06
-2.71616916050716e-05
-3.79282615257263e-05
-3.87006548665747e-06
-2.13376672601311e-05
-2.51263191001891e-05
-2.63535966987681e-05
-2.45808438536693e-05
-1.91846206003314e-05
-1.98092693418998e-05
-2.5393140075946e-05
-1.74667359338741e-05
-1.95811964359039e-05
-3.11249598288594e-06
-2.52787578302897e-05
-1.8591267570557e-05
-5.87650941678465e-06
-1.6701386326786e-05
-1.41841181690258e-05
7.21191879959921e-06
-2.30835949086161e-05
-6.33735787856078e-06
-2.37698881684995e-05
-1.61483185286668e-05
-1.74353710993922e-05
-1.59041725636185e-05
1.20359786580128e-05
-2.75208740141292e-06
-3.07948769771365e-05
-1.18892295231339e-05
-1.54031076495637e-06
-1.89515630654006e-05
-2.05610909652902e-05
-2.25634345813536e-05
-2.87952258621335e-05
-2.34009614182021e-05
-9.39502407372125e-06
-4.45938779846045e-05
-2.40088381600986e-05
-2.61276511559541e-05
-3.37192383447306e-05
1.87285240129774e-06
-2.30012004625852e-05
2.98369381468375e-06
-2.33111155580904e-05
-1.90108662913202e-05
-2.74140506270664e-06
-3.62294063236727e-06
-8.06636092691874e-07
-1.25330199887049e-07
-2.43983333673491e-05
-3.60349906662598e-07
-3.32628982249078e-06
-9.5216161272867e-06
-2.04438203043259e-05
-1.52704453352214e-05
2.8021205127295e-07
-1.68784854133707e-05
-2.48305803861352e-05
-3.03844225165875e-05
-3.79739137236044e-05
2.85433673006866e-06
-9.04857486855278e-06
-5.71392483149091e-06
-5.81824760355469e-06
-1.65429174714976e-05
-1.59896745228706e-05
-3.421799633731e-06
-1.47030424345837e-05
-1.42765267026777e-05
-3.09098361240756e-05
-1.54428421175483e-05
-2.94499552272694e-05
-1.24360233245537e-06
-3.96547842604066e-06
-1.26398692261743e-05
-1.28141671351315e-05
-1.3512593452383e-05
-1.70952123671916e-05
-1.67351074716051e-05
-2.43701332591264e-05
-1.01565517990233e-05
-1.34614363177969e-05
-2.40046208279672e-05
-2.61446272353231e-05
-1.515308705173e-05
-2.62394197221226e-05
-6.57177051270707e-06
-1.6188653905764e-05
-1.42737442793724e-05
-1.48088254502104e-05
-1.41371243569232e-05
-2.94279004753655e-05
2.48379231072822e-06
-1.07257026425893e-05
-1.7592652534055e-05
-2.73287966210332e-05
-2.99475312750007e-05
-7.43765199033612e-06
-1.5073308898651e-05
-6.72184759186364e-06
5.21415159801362e-06
-2.64897622255076e-05
-1.75951404600321e-05
-4.00867524557262e-06
-3.35938462681978e-06
-1.36316131488294e-06
-6.15951509699787e-06
-4.35625699460566e-06
-1.77840785347599e-05
-2.97875371134212e-05
-1.02098469252625e-05
-1.668811306296e-05
-1.11049069682486e-05
-1.2436867785514e-05
-2.3740128633806e-05
-8.17510401848698e-06
-2.98181445579382e-05
-3.20179873492577e-05
3.95800490398184e-06
-2.29214550490506e-05
-2.49507590600463e-05
-2.7764486574374e-05
-3.23494611852757e-05
-1.01807484469744e-05
-2.56209186057467e-05
-3.61622762933942e-06
-6.95015608226314e-06
-8.27606719268076e-06
-2.60463445750109e-05
-2.51090734454424e-06
-1.33129548747008e-05
-2.89388437037352e-05
-1.99746843551128e-06
-1.15573063323876e-06
-5.45517807777139e-06
-1.69690613054671e-05
-1.0737350630949e-05
-6.6735698783323e-06
-2.02942826394533e-05
-2.75208055722069e-05
3.56844460936675e-06
-1.04803598120513e-05
-6.50984391068056e-06
-6.49137439684317e-06
-2.19041780675505e-05
-1.10105439741718e-05
-7.39374271707089e-06
-1.54500230648827e-05
-1.58022524622702e-05
-5.47558404816615e-05
-2.58438361368351e-05
-2.35635540928916e-05
-1.74531533447037e-05
-1.71986177211295e-05
-1.1783516509338e-05
-1.39528195247897e-05
-1.24214552548137e-05
-4.3511809753106e-06
-2.9027886404505e-05
-2.388570701894e-05
-2.32414941510932e-05
-1.20702691164288e-05
-1.87788326796904e-05
-1.10569659653032e-05
-2.44466531396933e-05
8.98446941938098e-06
-1.28028499172499e-05
-2.21504260399706e-05
-1.35993058278037e-05
-1.71871408679169e-05
-2.46046937183254e-05
-2.26144218712808e-05
-2.7206830888217e-05
-3.05716970508804e-05
-3.02004789134989e-05
-1.35543121623195e-05
-2.24065414416362e-05
-3.77973341728511e-05
-1.69300198989199e-05
-2.02456191361876e-05
-1.9205994833941e-05
-7.68807833827385e-06
-3.43999225988825e-06
-2.14297171954746e-05
-2.01026076528525e-05
-8.89508950550148e-06
-8.15203090007556e-06
-1.89541441834828e-05
-2.83293746681985e-05
-2.19611838707269e-05
-7.69051408948467e-06
-1.31531505448311e-05
-1.39480925314667e-05
-1.24426342504165e-05
-1.0317716675193e-05
-1.90711624071475e-05
-2.29923349890394e-05
-2.72839512590076e-05
-1.24686747937921e-05
-1.69326645250772e-05
-1.12584877607109e-05
-1.56044858511465e-05
-1.2825118163058e-05
-5.69584619976757e-06
-2.25614805366933e-05
-2.18425286536091e-05
-4.93704404204598e-06
-1.66796126878854e-05
-2.43424335779576e-05
-1.00993558288588e-05
-1.12767785725002e-05
-1.12538966019388e-05
-1.39703024915033e-05
-1.07257311400991e-05
-3.46734089108428e-05
-1.33746867260121e-05
-8.00039983709771e-06
-8.51095765900636e-06
-1.38940636377078e-06
-3.26166920512055e-05
-6.70649939688416e-06
-1.25666404630643e-05
-1.77822450448005e-05
-3.29334605130816e-05
-1.49018346582631e-05
-1.65494315993408e-05
-1.88621443554845e-05
-1.61677500469279e-05
-1.46208681036845e-05
-7.8784169984003e-06
-9.20536860407889e-06
-2.16793168443972e-05
-2.27133702357502e-05
-3.24334592970538e-05
-1.1146767906498e-05
-1.93933512823374e-05
1.5999130006942e-06
-1.16895821744955e-05
-9.09636766529654e-06
-8.44813607549162e-06
-1.15253384046485e-05
-4.72742484007977e-06
-1.1504294300769e-05
-1.72111235516302e-05
-9.9603362965248e-06
-1.36371378106652e-05
-1.54315329296639e-05
-2.31904367234747e-05
-1.29992716080336e-05
-1.67422016697983e-05
5.16153135810053e-06
-1.66069066779717e-05
-1.87474047818099e-05
-1.37595164885269e-05
-1.50348009343458e-05
-3.27758011120065e-05
-3.69241135412429e-06
-2.16221644775818e-05
-7.15538987165065e-06
-2.66349674317702e-05
-1.57351717578085e-05
-2.39334858814065e-05
-2.850563112621e-05
-1.25397561749393e-05
-1.29730742819453e-05
-9.83163014385473e-06
4.49406642748447e-06
-2.64641494163985e-05
2.01167306546908e-05
-1.84379451426153e-05
-1.06556648314184e-05
2.83827053883664e-06
-1.45479360358846e-05
-2.77759385717366e-05
-1.93544493172608e-05
-2.45172914302997e-06
-1.30098306640078e-05
-2.90246624502065e-05
-1.15421059748567e-06
-2.16391859955089e-05
-1.09461942182577e-05
-8.085678359227e-06
-1.75693788505187e-05
-1.73057046195296e-05
-1.83826375034739e-05
-5.1079859019301e-06
-1.19141859194046e-05
-2.107381577587e-05
-1.26842789399601e-06
-3.82061052428537e-06
-1.57806950709485e-05
-8.34119313036756e-06
-2.42091264452804e-05
-1.90430268029188e-05
-1.50469235336184e-05
-1.342185477628e-05
-8.22892699171703e-06
-2.12214139260347e-05
-1.3180152061374e-05
-2.29914149987032e-05
-3.37134972433201e-05
-1.41682028611677e-05
-2.10889259079385e-05
-4.99657665162423e-05
-9.69600030975066e-06
-2.36019432024497e-05
-1.36933564074293e-05
-2.27563384667542e-05
2.26670229351057e-06
-8.80494592121255e-06
-2.90658873749129e-05
-2.07362131510165e-05
-2.6567065677735e-05
-1.39230732653111e-05
-1.50760633551955e-05
-2.17718055819762e-05
-1.61827735235652e-05
-1.60424015798575e-05
-1.28152194638238e-05
2.97916701717962e-06
-1.54879594755707e-05
-4.59058973788441e-06
-3.14878824537762e-05
-1.22104945686425e-05
-1.65213252337229e-05
-9.69984879502896e-06
6.04977609774321e-06
-2.16049276036557e-05
-4.25694444353281e-06
-3.61288594616426e-05
-3.7331853815652e-05
3.70469509325823e-06
-4.96235498765079e-06
-9.18625977235864e-06
-1.20063516802477e-05
-2.48701716932241e-05
3.92863677441745e-06
-2.74155412212768e-05
-3.4592340402077e-05
-1.63266587826424e-05
-4.82401550963044e-05
-3.27533409381462e-05
-2.45408813567905e-05
-1.02581211186495e-05
-1.81126461608449e-05
-2.51655863594064e-05
-1.5105318874134e-05
-6.27688364219152e-06
-3.46634285367834e-06
-1.87105392127671e-05
-1.765490624488e-05
-2.75295461274684e-05
-1.05851356690061e-05
-2.25049862098717e-05
-2.80472776756531e-05
-2.73287440116576e-05
-2.40516374692875e-05
-1.90330423246637e-05
-2.80445744858066e-05
-2.5559147114239e-05
-1.03341952704997e-05
-2.32258063025041e-05
-1.46200155548333e-05
-7.14084628968302e-06
2.32947706008248e-06
-2.35064759521902e-05
-2.4225113179554e-05
-2.22350247292267e-05
8.15122441820209e-06
-1.3176017217746e-05
-1.94159123787108e-05
-1.59762164086796e-05
-2.40606051737843e-05
-1.55643878898492e-05
-7.97492920675383e-06
-1.66411030973873e-05
-3.81963080285858e-05
-9.5341885829443e-06
-1.82916893732005e-05
-1.72518563485571e-05
-2.7551541916953e-05
-3.9066685530257e-05
-4.02160223183018e-05
-9.33897145760039e-06
-2.16022831471309e-05
-2.62126007154154e-05
-1.43317379754573e-05
-2.29456802492506e-05
3.81768724293476e-06
-1.3023406330852e-05
-1.95280952850135e-05
-2.07715845818327e-05
-2.02816809897852e-05
-2.81729820524656e-06
-2.5841181517276e-05
-1.08429382111997e-05
1.62514658934253e-06
-3.32179633309737e-06
-8.71171960717041e-06
-2.37435641821842e-06
-7.6984303527749e-06
-2.52044298200066e-05
-7.67641889813738e-06
-1.37020722819332e-05
-4.36505717369655e-05
-2.13207901684777e-05
-2.87204003090244e-05
-1.8100596080168e-05
-2.68918793565331e-05
-2.031359909536e-05
-1.31986709832967e-05
-2.44896055817805e-05
-1.08011462994714e-05
-5.27342164251967e-06
-1.93838907592371e-05
-8.6599568233664e-06
-2.63034132315358e-05
-2.57006830220055e-05
-7.80252056633355e-06
-2.06222134421725e-05
-7.87939398216204e-06
-3.02161561925134e-05
-3.00532560143375e-05
-1.71195337010125e-05
-1.16371463547396e-05
-2.51676436649868e-05
-1.61491840255867e-05
-1.91642272205587e-05
-1.39868120393037e-05
-1.64234878025141e-05
-1.76201382073935e-05
-4.78348840231961e-06
-2.42538970923099e-05
-6.37511638403013e-06
-4.07349601996213e-05
-1.75448773452883e-05
-2.82438440527662e-05
-2.58821318603744e-05
-2.13683060128331e-06
-2.7065574941701e-05
-1.47481285442531e-05
-1.98725591597811e-05
-6.38937935068994e-06
-3.13610861418481e-05
-2.62315670523423e-05
-1.61922840142398e-05
-3.26577088874063e-05
5.13673302098997e-06
-1.57346143663672e-05
-1.78679336078933e-05
-2.67173389054407e-05
-9.49752885467953e-06
-4.2633380958098e-06
-5.86874340437035e-06
-9.16712478344485e-06
-2.13203034666153e-05
-2.66418948340001e-05
-9.54546399066241e-06
-4.70531328233347e-06
-3.18661204892946e-07
-2.54354195254722e-05
-1.09548956039582e-05
-1.47456111186633e-05
-7.13655001094662e-06
-2.97081529396901e-05
-2.37135238357765e-05
-9.31271706228285e-06
-1.42507718240446e-05
-3.83089302324989e-06
-3.36397098072344e-05
-3.7871630000294e-06
-1.48267082770349e-05
-1.28671988356509e-05
-1.64558248207355e-05
-3.96547301356856e-06
3.80644739316429e-06
-4.22033571270375e-06
-1.03995139714693e-05
-7.10463637571833e-06
-1.95218787013167e-05
-2.26442057206524e-05
-3.757251816474e-06
-1.84299891248869e-05
-3.11290199424926e-05
-5.41303417062868e-06
-1.87858006646412e-05
-9.37902618312076e-06
-8.64933470991277e-06
-1.47016264624553e-05
-3.63699894362555e-05
-7.3973828348487e-06
-4.10412267653136e-06
-1.69759734771982e-05
-9.07831278618474e-07
7.46696243781076e-07
-2.38064834532355e-06
-1.01588532926905e-05
-2.19067426275731e-06
-2.84572359141618e-05
-1.48807949878543e-05
-1.58459933150671e-05
-1.85000566447575e-05
-2.39522085825445e-05
-1.96155662353537e-05
-1.09547198814957e-05
-1.47461727718571e-05
-1.94080719315885e-05
-1.59762565817838e-05
-1.49460165505892e-05
-5.2620581953666e-06
-2.09459401193638e-05
-1.65765754438469e-05
-2.83489365937693e-05
-1.42989558074737e-05
-2.55906223945083e-06
-3.59778397961988e-05
-3.08732610225137e-05
-3.40952126250484e-05
-1.26169562674852e-05
-2.00302317453767e-05
-2.13728751899094e-05
-9.21421669326185e-06
-3.52132144968289e-06
-1.04337129427829e-05
-1.43761031275313e-05
-1.70350342296449e-05
-2.95279391151253e-05
-1.38664956241001e-07
-3.56782414742551e-05
-2.14775742485562e-05
-1.51699002085275e-05
-6.73294747875464e-06
-1.5567378078638e-05
-7.56970663730275e-06
-5.67261068985071e-07
-1.67738585795111e-05
2.84123364601907e-06
-2.61629143964488e-05
-8.74548015564922e-06
-1.0750248508385e-06
-8.68585081737374e-06
-3.32509091435128e-05
-1.57779106022268e-05
-2.52193510968341e-05
-1.62874208797628e-05
-1.97327689417179e-05
-1.25415904608956e-05
-1.44146520634613e-05
-2.22374132495915e-05
2.6622686673841e-06
-2.07713762223458e-05
-2.41778391811163e-05
-1.49764266173933e-05
-3.86564374350094e-05
-1.02060218378423e-05
-1.52669327261081e-05
6.36941015130349e-07
-1.60632190557517e-05
-1.02031702910955e-05
-2.94817269721694e-06
-3.47718520279751e-05
-3.41432780535655e-05
-1.55329098185496e-05
-1.60561393313892e-05
-2.56388688063274e-05
-5.80344526013131e-08
3.47883602389178e-06
-1.96174606603656e-05
-2.39963229481008e-05
-2.36158615795605e-05
-1.16181212544117e-06
-2.96427344267902e-06
-3.14623375356671e-05
-1.63640094323135e-05
-5.56336421619382e-06
-2.06605848436617e-05
-2.36308145681284e-05
-1.29842075643526e-05
-2.14874341253804e-07
-1.94352719061243e-05
-1.36293366983617e-05
-9.76197497703263e-06
-4.92622428595972e-06
-1.0070168830946e-05
-1.63713614539329e-05
-2.74377878396919e-05
-1.88750218711747e-05
1.28943306796967e-06
-1.86691562618699e-05
-1.87218081653872e-05
-1.12427742145464e-05
-1.06917600527518e-05
-3.23848600634539e-05
8.16643584355639e-07
-2.26423900996442e-05
-2.42305503072778e-05
-3.56396422538345e-06
-1.24689399772308e-05
-1.62816958666396e-05
-2.41552586080164e-05
-9.78403388358478e-06
-1.44771936463026e-05
-1.00042461078084e-05
-2.06567498151383e-05
-6.47854822884165e-06
-1.93350967977866e-05
-6.81687415210137e-06
-2.15338236974383e-05
-2.98648697145156e-06
-2.40837497100856e-05
-1.67668665162913e-05
-2.06289512179619e-05
5.82964920013388e-07
-1.12523541641632e-05
-2.67615971163118e-05
-5.29839104716622e-06
-3.76848692323417e-05
-6.88259361800587e-06
-1.6829290355914e-05
-1.13081465434719e-05
3.44423429853415e-06
-7.93780635416609e-06
-2.79483315276689e-05
-1.05816045376457e-05
1.38063822977452e-06
-2.84706559372846e-05
-5.55066502344575e-06
-1.76877676461404e-05
-6.8228866415306e-06
-3.64168167777308e-05
-9.39246091101533e-06
6.45645542232996e-06
-1.80793115404591e-05
-2.21439053687546e-05
-2.06019486718703e-05
-2.14043779669948e-06
-3.838884552057e-06
-2.32221939213182e-05
-7.79823412731921e-06
-2.07678501168828e-06
-1.47318504875853e-05
-1.34988994089833e-05
-2.05333541825532e-05
-3.02699989436991e-05
-1.13723233726713e-05
-1.03702071858934e-05
-1.79256484122285e-05
-2.7539014796191e-05
-1.63308276800863e-05
-4.17355216021543e-05
-1.96041588873617e-05
-4.50489917161877e-06
-1.67002723822261e-06
-2.24105589848787e-05
-2.47590989884739e-05
-8.87975372549899e-06
-2.34291212058155e-05
-5.92105643518928e-06
-3.12771615071688e-05
-3.13928665161515e-05
-9.84959436877733e-06
-7.69211960658038e-06
-5.99184785298381e-06
-2.00964118488648e-05
-2.3966039437024e-05
-1.90990598662571e-06
-1.83413008513074e-05
-1.50776237061205e-05
-3.55515406830227e-05
-1.84977831724579e-05
-1.30115379977402e-05
-8.28844790760733e-06
-2.15542828338516e-05
-9.34034417376252e-06
-3.11777439945032e-05
-2.18855229059131e-05
-1.18733597212454e-05
-5.20005077364384e-05
-2.46424721277775e-05
-1.3117307899305e-05
-1.66990270517157e-05
-1.77551799156382e-05
-1.41135320597879e-05
-1.13388238429959e-05
-7.64955411845519e-06
-1.92056719323988e-05
-1.47143583559976e-05
-1.8583571237941e-05
-1.39367491903549e-05
-1.92033558595736e-05
-2.95807334021974e-05
-8.48994355739629e-06
-1.80206663960732e-05
-2.53385497711087e-05
-2.82829630028939e-05
-8.88654769817731e-06
-3.05117548154533e-05
-7.56884277173141e-06
-2.12937911092093e-05
-1.21596468806119e-05
-2.8253679845887e-05
-9.61705812752574e-06
-7.64074505077229e-06
-3.87017783759689e-05
-8.20953661881058e-06
-1.89354416192004e-05
-1.61905919442829e-05
-1.0392751290294e-05
-2.54389117875041e-05
-2.49242422469833e-05
-1.66051665554251e-05
-4.05332754882529e-05
-1.16941770280806e-05
-2.34277827237844e-05
-1.77591618806302e-05
-1.69686645253337e-05
-4.71906168373658e-07
-1.33166955394925e-05
-1.68440571654988e-05
8.84569799228435e-06
-1.17988113075742e-05
-1.13029940260754e-05
-1.8520786922395e-05
-1.08112515864593e-05
-2.46506421691117e-05
-1.38697571919471e-05
-1.4957423071932e-05
-9.5264160131417e-06
-3.47347310276329e-06
-2.45148896095549e-05
-1.14055343331367e-05
-7.37936066684791e-06
-1.87707948138001e-05
4.23899706371053e-07
-1.26392824624278e-05
-1.26201462123925e-05
-2.00006548456899e-05
-2.78040657546753e-05
-4.05445006932071e-06
-1.22196635247697e-05
-1.24768255397391e-05
-1.66836621197357e-05
-1.29048003389797e-05
-1.66669540564988e-05
-2.55860450996283e-05
-1.86147845108454e-05
-1.21034987435816e-05
-2.25449304912556e-05
-1.50692261637288e-05
-1.87811223123997e-05
-2.10951602686569e-05
-1.74145101626249e-05
-1.31938808626951e-05
-6.55706687792494e-06
-2.7893527355328e-06
7.47229727420457e-06
-4.95462292837699e-06
-3.8253314537422e-06
-1.44992847041349e-05
-1.65808502968137e-05
-3.46332228368179e-05
-1.55857891777377e-05
-5.08699692855775e-06
-7.5651665938315e-06
-1.38251792198865e-05
-6.51800757359021e-06
-2.54740933467138e-05
-1.76466179979699e-05
-2.33684933120286e-05
-2.15014355334174e-05
-2.9907384208582e-05
-2.29871364713989e-05
4.66947904370838e-06
-8.95663158335582e-06
-1.39791879542773e-05
-8.71605128635202e-06
-1.48134375563008e-05
-4.81159025772988e-06
-2.17156310132158e-05
-1.68833288441789e-05
-2.57141406386369e-05
-1.80660430396105e-05
-1.05451893040845e-05
2.86609554824808e-06
-2.30526566346018e-05
-1.68988092578392e-05
1.51349102130995e-07
-2.29531580582524e-05
-2.49551242121859e-05
-3.23188708640897e-05
-1.11119460698904e-05
-1.98629290867621e-05
-2.26120897753145e-05
-2.44044403326308e-05
-2.65854362616008e-05
-2.62422305857217e-05
-1.49572293899301e-05
-1.79487814596762e-05
-2.43355178083788e-06
-3.16169075712278e-06
-1.72839783011641e-05
