# Supplementary material for: Research on computational propagation and identification of mine microseismic signals based on deep learning
Source: PLoS One. 2025 Oct 22;20(10):e0334641. doi: 10.1371/journal.pone.0334641 (PMC12543183; doi:10.1371/journal.pone.0334641)
Supplement: S11 Data — (ZIP) [file pone.0334641.s011.zip › 000101100002675.xlsx_0.txt_24.txt.txt]

-2.00837354360734e-05
-3.32632316409541e-05
-2.38687028021749e-05
-1.38237552875959e-05
8.49142301260929e-07
2.9339955643606e-06
-2.22997827626699e-06
-1.20327891754701e-05
-1.29274320801174e-05
-4.77746414387227e-06
-2.52486819211257e-05
-2.8451711004541e-05
-2.22393024184326e-05
-1.26846185587426e-05
-8.97232613388144e-06
-2.21888149292881e-05
-1.34290948005237e-05
-8.82119981474652e-06
-1.51202132963561e-05
-2.9652529984635e-05
-1.00692077968234e-05
-1.6546483989122e-05
-3.34456713945287e-05
-1.97069624440096e-05
-3.78141790403828e-05
-1.23926164657792e-05
-2.31613389161141e-05
-9.14087711814152e-06
-2.61416734508996e-05
-6.60662878697334e-06
-7.8854656806712e-06
-1.47543370296749e-05
-2.8634559479274e-05
-2.20427516642624e-05
-1.52570790226628e-05
-1.88225497059089e-05
-2.1657950026796e-05
-2.40860144336688e-05
-2.71720577985778e-05
-1.40255001602941e-05
-2.66623446075975e-05
-3.37450408383067e-05
-1.80596792041144e-05
-5.82565210161599e-06
-3.77559417880799e-06
1.56473505449094e-06
-2.33618307864098e-05
-1.53105345143004e-05
-2.05448931032031e-05
-3.60120090372592e-05
-3.20174816831231e-05
-9.16850509506891e-06
-2.97088271601994e-05
-1.91799258114016e-05
-4.97802659253501e-06
-2.82086468837564e-05
-2.36958756264471e-05
-2.52749973911749e-05
-3.72979617036157e-05
-1.22747447387444e-05
-2.27676521166313e-05
-1.51898851477439e-05
-2.34098604445092e-05
-2.67588220256536e-05
-1.14633171940752e-05
-1.3956109007843e-05
-3.22506223780498e-05
-2.43078938625843e-05
-3.55815153839993e-06
-1.27111105849735e-05
-2.57595780015244e-05
-1.49838841606468e-05
-2.21234310256342e-05
-3.31273402255337e-06
-1.75265159715523e-05
-1.97700558407639e-05
-2.59931342558706e-05
3.26810042415147e-06
-1.5754482862908e-05
-1.53245057009685e-05
-3.84077466173065e-05
-1.17282254987512e-05
-1.76972517437822e-05
-1.8254495680537e-05
-1.67766948104558e-05
-6.85308675466345e-06
-1.44732100798297e-05
-3.44407581576233e-05
-1.16020423747581e-05
-1.18201824512242e-05
-2.64631495120161e-05
-1.00777349195958e-05
-1.85318583844433e-05
-2.60923637089376e-05
-2.18396884424805e-05
-1.48309790490071e-05
5.26897278069758e-07
-1.98105545288655e-05
-1.15926541771949e-05
-1.66841074818281e-06
-1.34463618773111e-05
-3.08024893852879e-05
-5.85156442889294e-06
-3.33239358932014e-05
-2.49797170137305e-06
-5.97610024927496e-06
-2.84306050795182e-05
-3.57465082910387e-05
-3.1010967683267e-05
-7.38851689267646e-06
-2.60580627813553e-05
-1.16023393668812e-05
-1.30496080197015e-05
-1.60231883623825e-05
-2.89979277408275e-05
-2.19363543857763e-05
-2.6037658164367e-05
-2.13036804818595e-05
-3.46324013606917e-05
-2.71315189478941e-05
-7.68932436576794e-06
-2.97195212192082e-05
-1.49413591274268e-05
-8.88564443129842e-06
-7.34358053966582e-06
-2.53333761370071e-05
-7.76667029696447e-06
-2.03449152709105e-05
-2.59910144289922e-05
-9.24934991381148e-06
-1.17637367121006e-05
6.98237290851597e-06
-2.13392506536428e-05
-1.35804797569875e-05
-6.48142826219911e-06
-9.07415270493403e-06
8.97446795803986e-06
2.25534118770273e-07
-1.06074874712616e-05
-2.08980351923003e-05
-8.66873612340889e-06
-1.87235076580625e-05
-2.63956780997078e-05
-2.50097345085543e-05
-1.11511901673835e-05
-1.1852386732514e-05
-1.57885100521716e-05
-2.4360987688523e-05
-2.59438516767165e-05
-2.71487751868138e-05
-1.53391767822287e-05
-8.61242586121236e-06
-8.8266763386404e-06
-2.13690875665007e-05
-1.81552367922644e-05
-1.37977467957572e-05
1.87006457147064e-06
-1.64864306238133e-05
-2.48870712481529e-05
-8.9259801359464e-06
-1.90427605655406e-05
-2.74321527994618e-05
-1.46370460345207e-05
-2.38536389438453e-05
-2.614679398287e-05
-1.51625646364269e-05
-2.67339111271842e-05
-1.40549723763708e-05
-1.21071675434905e-05
-2.49403994505332e-06
-2.82385510272064e-06
-3.97929517102098e-06
-1.77672603415191e-05
-2.92320535483801e-05
-1.37825526409267e-05
-2.62757497429439e-05
-1.07479819282516e-05
-2.04280300319081e-05
-2.67725398635284e-05
-1.21594217602747e-05
-2.57722950347569e-05
-7.83139548662434e-06
3.21906781910233e-06
-2.57849883015002e-05
-6.88606129018209e-06
-2.03957509524517e-05
-3.96606940520337e-05
-9.0792022797021e-06
-1.59817518909737e-05
-1.10671199988077e-05
-2.29446655454779e-05
-5.36898849336551e-07
-3.06599050369265e-05
-6.72204635732428e-06
-1.30757634824374e-06
-6.06118942711148e-07
-3.3707993452262e-05
-1.31734183373297e-05
-2.3723827506511e-05
-3.82271524541777e-06
-2.81303018185113e-05
-2.65417700896407e-05
-4.04809051134947e-06
-2.41255290122613e-05
-1.98958301533087e-05
-4.364204058843e-06
-2.6240914468549e-05
-1.51955550886886e-05
-1.47603833390878e-05
-4.14401455065386e-06
-7.93724929412669e-06
-3.87228646182841e-05
-5.07470603120794e-06
-1.07328742550955e-05
-1.76106677650427e-05
-1.57327158616807e-06
-1.43651974372746e-05
-1.80652639841513e-05
1.64091917556735e-05
-1.0245825514205e-05
-2.49701662812623e-05
-1.39477862968425e-05
-3.59160119031734e-05
-2.20984532331139e-05
-2.05665132161688e-05
-1.83269343313125e-05
-1.33827882750583e-05
-1.23320472267511e-05
-1.40939686897934e-05
-1.84113187912748e-05
-6.40735208672809e-06
-2.4160285327836e-05
-1.97554476479172e-05
-2.23028935829126e-05
-3.41473428988202e-05
-1.80007395819698e-05
-1.59699498510931e-06
-3.09029839951981e-05
-2.06826264952735e-05
-2.49280797357122e-05
-2.83485325703125e-05
-4.9339550478446e-06
2.57697700950474e-06
-3.69408795367219e-07
-2.1699528450099e-05
-8.83372701428768e-06
-1.11085414733827e-05
-1.01812354353916e-05
-2.7825707256077e-05
-7.10684350502734e-06
9.18480607610179e-06
8.23800863626859e-06
-1.9822157549015e-05
-2.3083003494138e-05
-1.34275513419921e-05
-1.72797902782398e-05
-9.14942935549765e-06
-3.00295123059719e-05
-1.53604742352206e-05
-1.51939729692491e-05
-2.39033020428671e-05
-3.63730481867021e-05
-1.59239204173125e-05
-1.00284849806403e-05
-1.2309104106244e-05
-1.67999809015935e-05
-3.38742840344176e-05
-1.02236491219567e-05
-2.78671724681075e-05
-2.78047237708987e-05
-2.13125001392031e-05
-3.46186549560508e-05
-1.79598147173501e-05
-1.5848613826051e-05
-1.62011467893664e-05
-1.15803121019253e-05
-1.23368861912814e-05
-3.30301985243259e-05
-7.5587171581725e-06
-1.97776258423599e-05
-8.16529185733365e-06
-2.27248556725494e-05
-2.19225446104674e-05
-1.83409461215686e-05
-2.37814774290239e-06
-1.67686298588505e-05
-9.38879600864539e-06
-2.49808906479136e-05
-1.96221945080807e-05
-2.22928538795194e-05
-1.3040826019868e-06
-1.71624156830304e-05
-1.79209007863746e-05
-8.82194278208153e-06
-2.58420984977764e-05
-7.13277045098254e-06
5.55119290616754e-06
1.99458535861363e-06
-2.61909503654297e-05
-2.44644832918195e-05
2.91101340512196e-07
-2.85015688032087e-05
-7.68931356061636e-06
-2.23985300422674e-05
-4.18144243025283e-06
-2.12587994761554e-06
-2.62866453169967e-05
-9.69938287772871e-06
-4.27512397346901e-05
-2.50311661754668e-05
-1.36215359142961e-05
-3.0401633902092e-05
-2.25091360463616e-05
-1.59715481849027e-05
9.97293765630359e-07
-1.02656108796937e-06
4.52653358427597e-06
-1.99226543257084e-05
-1.46894785031736e-05
-3.82200060192497e-05
-1.954425818212e-05
-3.36161211529789e-05
-1.78007674060476e-06
-9.75118668101016e-06
-1.97487276746498e-05
-8.07290537864072e-07
-2.13440320619047e-05
-2.49475018124295e-05
-1.70677056200069e-06
-1.90850075862855e-05
-1.31772747614004e-05
-2.08344833048345e-05
-1.06812147841476e-05
-2.1150885363972e-05
-2.19140168910868e-05
-6.74747944764132e-06
-2.16918533088486e-05
-3.9027176326396e-08
-2.26157917081363e-05
-2.34171660038751e-05
-2.45720718374175e-05
-8.46788426222042e-06
-2.50192132900423e-05
-5.27467061900018e-06
-1.05304542700795e-05
-3.63488327943099e-05
-3.65465316608047e-05
-1.59766970063879e-05
-4.64824888198334e-05
4.06993476594034e-07
-1.9203085952243e-05
-9.06522893121545e-06
-1.55756695855505e-05
-2.32704576237893e-05
6.14943833168389e-07
-1.91068277702192e-05
-1.255172101914e-05
-2.86775284665352e-05
-8.59882142112716e-06
-2.82521975367477e-05
-2.22568680634874e-05
-1.64932441778819e-05
-1.20765167109599e-05
-1.75820945632746e-05
-1.4044188757348e-05
-1.02430596367543e-05
-5.74392032179634e-06
-2.72891071021514e-06
-1.67049348055185e-06
-2.15962413305064e-05
-2.71933739127788e-05
-7.94234279283193e-06
-5.11484673287229e-06
-1.79186433899429e-05
-4.12895088634496e-05
-1.71808563195042e-05
-1.61526349581677e-05
-1.73651411447605e-05
-1.66413343788981e-05
-1.69654861305608e-05
-3.52848609221615e-05
-3.4503785870256e-05
-1.63631400338686e-05
-2.02849629007464e-05
-1.50320427906289e-05
-2.66554356131991e-05
-1.84008499168199e-05
-8.38318768750902e-07
-2.07811151927869e-05
-1.0076061632291e-06
-2.22232904650983e-05
-1.87814852542467e-06
-1.28452766589147e-05
-1.35691589595506e-05
-1.38926853220886e-05
-2.47775928956576e-05
-1.09474010236071e-05
-6.96630198108992e-06
-1.43381809410707e-05
-8.38635042084661e-06
-3.18694140166154e-05
-3.92944930277124e-07
-1.27076570520405e-05
-1.2056171947771e-05
-2.39003487351366e-05
-1.78487894267292e-05
-1.98292032185438e-05
-2.31011979712362e-05
-3.1066023798031e-05
-2.55883087007126e-05
-1.5777633571692e-05
-1.65884200207719e-05
-1.75698317865812e-05
-1.58348844456964e-05
-1.0805909095096e-05
-2.32909297770166e-05
-7.32976261416226e-06
-1.12266902190055e-05
-5.77954227217881e-06
-3.808456189454e-05
-4.60278144612975e-06
-1.01167278892882e-06
-2.87488191770388e-05
-3.35598342647652e-05
-1.32475432742952e-05
-1.76621762457617e-05
-1.81836422283745e-05
-1.67639016103336e-05
-3.24497416337027e-05
-1.86956597649237e-07
-1.08771071737667e-05
-6.78144391835196e-06
-1.15977019821599e-05
-2.50419336422819e-05
-2.21249125601732e-05
-9.49408694355715e-06
4.22671455806552e-06
-2.15756910116512e-05
-1.07512092861517e-05
-3.01990255617198e-06
-1.40370791543582e-05
-2.25088502538315e-05
-1.94164509930251e-05
-2.57715327809114e-05
-2.0139984786278e-05
-1.53183987912304e-05
2.04830683698088e-06
-3.69781530059668e-05
-1.55600211323097e-05
-2.18822246041941e-05
-4.01835272504437e-06
-4.72075317608691e-06
-1.50162010207992e-05
-9.8761054353055e-06
-6.21467441497923e-06
-1.6147118484336e-05
2.19196949361692e-06
-7.36932548605213e-06
-3.09504617766061e-05
-1.8774199399392e-05
-8.13144494602749e-06
-2.16362605469529e-05
-2.47166175583208e-05
-9.81775334470442e-06
-1.3837811966802e-05
-3.12570197886779e-05
-4.89675602210617e-06
-2.84901155849331e-05
-2.99459632008974e-05
-1.20557662256909e-05
-4.66594418730679e-06
-2.50482817340969e-05
-1.55459934242168e-05
-2.57227096989953e-05
-2.95381920869934e-05
3.77837964429225e-06
-1.76608406388413e-05
-3.22618870691207e-05
-8.83806070369548e-06
-3.03330860925514e-05
-2.2940725454998e-06
5.01582556709785e-06
-3.15963063884246e-05
-1.80922277714649e-05
-2.7245551273408e-05
1.38166233450401e-05
-1.06192892662033e-05
-2.05990179255293e-05
-3.94319303139965e-05
-2.04802044856417e-05
-3.00795852738274e-05
-5.26367300139977e-06
-3.48049786259013e-05
-2.51303911423534e-05
-1.47017966383872e-05
-9.54569776017735e-06
-2.05674833972848e-05
-3.30579209598917e-05
-1.83793421650797e-05
-1.99715967477807e-05
-2.99890768817444e-06
7.38109200866978e-06
-1.66690127631391e-05
-3.57552890275512e-05
-1.4588394173647e-05
-4.56369607895645e-05
-1.77604974185044e-05
-1.08606100334606e-05
9.76561594341074e-06
-2.23682449316676e-05
-2.28850469207078e-05
-3.42260446399659e-05
-3.16213324036759e-05
-1.5640554462136e-05
-3.21729089952107e-06
-3.48214772818906e-06
-2.67773725199666e-05
-1.04153768137399e-05
4.56775744180443e-06
-1.42263421746318e-05
-1.565544559336e-05
-5.80596568366139e-06
-1.02388461342527e-05
-1.57881455954416e-05
-3.983468660828e-06
-1.92653844562547e-05
1.34453003603268e-06
-1.07907677651649e-05
-2.21760222783324e-05
-3.44783485378601e-06
2.49130405004935e-06
-1.46488949166748e-05
1.31907526051284e-05
-1.30057210108065e-05
-1.44226607585464e-05
-9.68864548488178e-06
-2.21208887881167e-05
-1.47255457499964e-05
-1.43102218031703e-05
-7.74885962925403e-06
-1.26868137711725e-05
-4.86761477912771e-05
-2.80399976968894e-05
-1.21406414469826e-05
-1.89184992780626e-05
-3.15148479630161e-05
-2.67555743837265e-05
-1.92518280397418e-05
-8.34319824106222e-06
-1.4448910150248e-05
-4.93994662639881e-06
-4.16181021751569e-06
-1.22482154993725e-05
-1.63678332853994e-05
-8.1627452655704e-06
-4.1513039694086e-06
-2.42637852756006e-05
-1.55968653743194e-05
9.81935738341734e-07
-1.32564789658454e-05
-1.58463076728201e-05
-8.37397822410636e-07
-2.35126698888842e-05
-1.61311805564878e-05
-9.36710977856679e-06
-4.93802694035146e-05
-1.95160400518918e-05
-3.60686541650577e-05
3.31522719719001e-06
-2.04009047871212e-05
-1.19092047795488e-05
-2.0890672558018e-05
-7.92028722363188e-06
-5.84574210919883e-06
-8.20856830714259e-06
-3.07141283277168e-05
-1.33060756109146e-05
-2.95131228307185e-05
-2.50670502176488e-05
-4.82073178309565e-06
-2.48398962902006e-05
-1.61977909105129e-05
-1.96336130145931e-05
-3.51106043664711e-05
-1.42892524462455e-05
-6.51712850784003e-06
-3.31428380346442e-05
-2.14933002722656e-05
-1.68500060407058e-05
-2.62995585177505e-05
-1.84011544715365e-05
-1.99273097396414e-05
-2.67981031997505e-05
-5.77878233911416e-06
-1.61471860226181e-06
-1.07537341330733e-05
-2.16566657696521e-05
-2.76363920295089e-05
-1.14392834983963e-05
-6.32196520515553e-06
-2.4479123648487e-05
-3.34544020863539e-05
-1.51617221542236e-05
-1.76117507545216e-05
-1.22069490081959e-05
-2.46536129552132e-05
-1.09038838536082e-05
5.71486760725771e-06
7.01907153016765e-06
-2.57535618534062e-05
-3.22463667645946e-05
-3.12720225319557e-05
-4.09767848150855e-05
-2.37796088531621e-05
-2.20994576576368e-05
-2.61014471938567e-05
-9.53818040894086e-06
-1.40596931708535e-05
-3.10022131412207e-05
-6.66494330119834e-06
-2.14169010367842e-05
-1.68574068921131e-05
-1.15553937168799e-05
-1.61925815334988e-05
-2.37172314489822e-05
-2.88032967845569e-05
-4.30552256407083e-06
-2.6781145147906e-05
-2.72435369616952e-05
-1.76486213827657e-05
-1.49634515275799e-05
-1.70312302497205e-05
-1.02551260463499e-05
-2.42351356398144e-05
-1.06441340069377e-05
-6.15889998287e-06
-7.75606824135151e-06
-7.73012700863885e-07
1.01515187702811e-05
-2.8039244264612e-05
-1.08313184749668e-05
-2.00299593509888e-05
-1.55469763334885e-05
-3.12152543942916e-05
1.30935686528387e-05
-9.31748540538325e-06
-2.54875808839916e-05
-1.28845436585956e-05
-1.68615756971576e-05
-2.03993068714894e-05
-1.80162495952886e-05
-7.59849472597941e-06
-3.59422099298798e-05
-1.60848766573905e-05
-4.26523240575742e-05
-1.23197167273315e-05
-1.66036147995026e-05
-1.31213490994058e-05
-9.37648768747597e-06
-5.12445799069291e-06
-1.66137265752392e-05
-1.52355761428012e-05
-1.67570234606878e-05
-2.04701462086119e-05
-1.19711910109669e-05
-1.09866375250491e-05
-2.42308462249072e-05
-1.70320498407314e-05
-2.45380317134688e-05
-1.73172687189648e-05
-1.53776279041442e-05
-4.64354206925333e-06
-2.66248120581781e-05
-5.51658558953304e-06
-3.33714361851037e-05
-1.92027295232389e-05
3.81611854018117e-06
4.14355277183645e-06
-1.96012989752175e-05
-2.55585489119209e-06
-1.4423778523844e-05
-1.43248839627618e-05
-2.42998681535584e-05
-2.13026369378927e-06
5.85444353441338e-06
-1.13315920603112e-05
-2.20374613285663e-05
-1.62038379576461e-05
-4.84516998340672e-05
-2.16255964036814e-05
-2.76279428292672e-05
3.45868181098459e-06
-2.38644388907918e-05
2.04881251993156e-07
-4.98248684695282e-06
-2.95304148689954e-05
-4.29051014422144e-06
-1.21196409966098e-05
-9.63430722187245e-06
-2.18046805679638e-05
-8.28291899421905e-06
-1.45096409578198e-05
-1.6645248888496e-05
-3.99976561891356e-06
-2.53690273021491e-05
-4.31549379034811e-05
-1.79149856189592e-05
-3.02065681601747e-05
-2.35021504583556e-05
-1.82318426340757e-05
-4.73308838804416e-06
-2.15561418687699e-05
-2.64263412513956e-05
-1.33983571151759e-05
-1.82966948728931e-05
-1.63231801571235e-05
-1.75569335829108e-05
-1.64002482738578e-05
-1.11911565002146e-05
5.83123428039806e-06
-7.56138562085976e-06
-3.1157495983714e-05
-2.07434582106273e-05
-2.54049320809909e-05
-2.40585428005317e-05
-2.38610890761805e-05
-2.01620411575693e-06
-2.93476740315696e-05
-1.99453873424259e-05
-2.37646715664693e-05
-2.76903860447133e-05
-4.54407490856356e-06
-3.97716934214025e-06
-8.61710882003879e-06
-1.04999062230659e-05
-1.01194338230459e-05
-1.17368099359316e-05
-2.90069501283987e-05
-9.71336902080621e-06
-7.01017512926646e-06
-1.5024315566733e-05
-3.00650971430224e-05
-3.71929760130575e-05
-1.66619141712251e-05
-1.40275984805438e-05
-8.46950537836351e-06
-3.02467645829768e-05
-1.21621068226195e-05
-1.67664558841235e-05
2.3084282543495e-06
-1.94285921832129e-05
-1.13459846705475e-05
-2.8945413603269e-05
-1.59476600817353e-05
-4.29468766148756e-06
-1.62603001352501e-05
-2.24979001815193e-05
-1.94858495928998e-05
-1.2770376293028e-05
-5.22735748019196e-06
-1.92596995431637e-05
-2.32581797148056e-05
-3.12142973501736e-05
-2.3066944941407e-05
-1.49491143819021e-05
-2.79415764501855e-05
-3.39746240650759e-05
-1.05858747342866e-05
-4.97334927150512e-06
-1.97875500067908e-05
-1.20640371185924e-05
-1.76988066272612e-05
-1.16168701151728e-05
-2.90099393961894e-05
-6.14580017522971e-06
-1.66247848583715e-05
-1.4312618900025e-05
-1.56953618529291e-05
-1.10926640931283e-05
-7.33997929669815e-06
-1.19749202839797e-06
-7.10293457074623e-06
-2.16169876139743e-05
-1.89134873630643e-05
-1.01656868266994e-05
-3.29180927398939e-05
-2.73775620598384e-05
-1.85122323249675e-05
-1.60642951527643e-05
-1.02733722047226e-05
-3.22084119966724e-07
-9.55440224278025e-06
-1.85712982565591e-07
8.67231287707594e-06
-2.23759887365523e-05
-2.15152296712344e-05
-6.79696539715934e-06
-1.20121435595331e-05
-4.0567650435574e-05
-1.2022024472859e-05
-4.03184090561723e-06
-1.12602067511828e-05
-2.71729807314726e-05
-2.43511958258326e-05
2.32019472440742e-06
-1.90204244903868e-05
-6.71435268032427e-06
-7.59465316535585e-06
-6.50940655272362e-07
-1.92822859265084e-06
-7.23701760703916e-06
-3.65194997071303e-05
-2.4165300574358e-05
-2.61690026329602e-05
-2.59854187224128e-06
-4.94418691533237e-05
-1.2086461112985e-05
-2.20176523402054e-05
-2.50448926162082e-05
-2.04275409038321e-05
-3.01132425449029e-05
-1.99150255939509e-05
6.28082822572794e-06
-2.47931252939947e-06
-1.57101329700051e-05
-1.34688792730011e-05
-1.64835834467655e-05
-2.28799310899826e-05
-1.44602595002952e-06
-1.08414189819437e-05
-2.47138549376254e-05
-1.89713559387561e-05
-1.66557812391284e-05
-8.1402350623698e-06
-1.99615462405079e-05
-1.74951894901806e-05
-2.77090867051315e-05
-1.12276218225877e-05
-8.91683808884749e-06
-1.36781652154373e-05
-1.70862600311792e-05
-1.58506562233011e-05
-1.74173051286571e-05
-1.91945937928113e-05
-1.94673696592415e-05
-2.91042207121578e-05
-1.58447486332108e-05
-2.53938909689098e-05
-1.57175829263321e-05
-2.5504789614253e-05
-2.36380834852735e-05
-2.44362743911954e-05
-1.3804882204125e-05
-2.06035140532091e-05
-1.33269786039821e-06
-1.13012689017552e-05
-2.63064481239118e-05
-1.19382053211133e-05
1.03035120053906e-05
-1.53615292600007e-05
-2.54391712702493e-05
-3.833195107926e-05
-1.51714843935677e-05
-2.89743851342744e-05
-1.91296910455532e-05
-1.53020700687542e-05
-2.23161298642737e-05
-1.17573101624913e-05
-5.1109885141264e-06
1.91669518770439e-06
-2.73146543075423e-05
-1.59617816727412e-05
-3.32907085405975e-06
-2.35340977871943e-05
-1.88310126353684e-05
-9.05470587348066e-06
-1.79822091651332e-05
-1.86865859957902e-05
-2.7042765403949e-05
-1.91114376883422e-05
-9.0047976816487e-06
-2.35480637353604e-05
-2.18336996939496e-05
-2.78665443790219e-05
-3.08602645660427e-05
-1.9094169131457e-05
-1.98542798102915e-05
-8.14106425275918e-06
1.8535773170317e-07
-2.80543023433824e-05
-1.83496472543845e-05
-1.15370781347056e-05
-4.08895622759056e-05
-1.29979494353949e-05
-1.73280332355178e-05
-5.11396912802659e-07
-7.93591690029153e-06
-7.79187339986618e-06
-2.17267770185695e-05
-1.92431885378934e-05
-1.32830826089981e-05
-2.72362424677076e-05
-3.06012626325403e-05
-2.31258771653585e-05
-1.7215856607671e-05
-1.62079850331306e-05
-4.3072896842038e-06
-7.30246549513076e-06
-2.75063910114648e-05
-2.07106421824123e-05
-1.77918458457796e-05
-8.39611004001354e-06
-1.12624402631758e-05
2.93430724612112e-07
-2.71217116916622e-05
-2.10200208772246e-05
-1.35317362795545e-05
-3.04403502870153e-05
-9.10978752518192e-06
-2.26368702650727e-05
-1.77662228689791e-06
-1.9075052044863e-05
3.65612423400241e-06
-2.2956566438397e-05
-1.74728485783887e-05
-2.80086685054614e-05
-8.94708969437802e-06
-2.25657173387512e-05
-2.64552572677536e-05
-2.93363844373423e-05
-1.86664242317003e-05
-1.67386120968491e-05
-6.87962555681143e-06
-1.11590907998398e-05
-1.59784300349111e-05
-2.99568623879351e-05
1.18567900017255e-06
-2.00487413881157e-05
-4.23627367445004e-07
-2.73695136300548e-05
-2.08428163795716e-05
-7.30861079079151e-06
-1.45087635084797e-05
-1.53961831778503e-05
-3.74343507016837e-06
-1.90056963233183e-05
-1.4111581235873e-05
-1.07415609857226e-05
-2.3972556199728e-05
-6.56907435558588e-06
-1.27689360179353e-05
-1.51986057741966e-06
-1.35555799543933e-05
-7.23117498271948e-06
-3.50608281277418e-05
-1.30373148557031e-05
-3.61683785145887e-05
-4.59154144571299e-06
-1.6967277282805e-05
-1.94079108579956e-05
-2.15471553720517e-05
-1.03611632100267e-05
-6.5133238713202e-06
-2.08270488044601e-05
-6.98431386672271e-06
-1.04428459108545e-06
-2.77367743432708e-05
-3.96288046742774e-06
3.94013609288885e-06
-2.86599358281506e-05
-2.67606557924079e-05
-1.89781458595488e-05
-6.12436485129596e-07
-3.77560018442501e-05
-3.81261349261177e-05
2.69863213353724e-06
-1.70841991215165e-05
-5.82966979315076e-06
1.25217411916674e-05
-1.44659036920073e-05
-1.91023501793025e-05
-1.2686213856269e-05
-2.61818519259562e-05
-1.95525117553512e-05
-1.86309000973094e-05
-1.77393606535998e-05
-2.3575195068496e-05
-2.54638870040445e-05
-1.92638763902386e-05
-2.35055344119966e-05
-1.73461953817629e-05
-2.07756992524789e-05
-1.66837417452801e-05
-3.43249242838038e-05
-1.15027176462856e-05
-1.61956207696414e-05
-1.09365249800591e-05
-1.18956571276345e-05
-1.35346930874183e-06
4.43873773581013e-06
-1.97111695993934e-05
-1.87082343549655e-05
-5.60623804338008e-07
-2.550406024554e-05
-1.71725005732379e-05
-1.24172611542408e-05
-1.38881948164471e-05
-1.00947434465934e-05
-1.44892838989828e-05
-1.23005582494129e-05
-2.30852057085276e-05
-1.90056572662683e-05
-4.93144107409513e-06
-8.929736406505e-06
6.24868769887118e-06
-2.05260595013438e-06
-2.4187223522728e-05
-1.7801938002878e-05
-1.82014728178638e-05
-1.98555982771673e-05
-2.96806981507634e-05
-1.16502684046939e-05
-2.73764890304328e-05
-2.93567240730373e-05
7.49797180675496e-06
-1.19928087341368e-05
-1.1922097584719e-05
-1.58388326259178e-05
-1.69172472226144e-05
-9.73544712190232e-06
-2.8910315098522e-05
-4.22929972278152e-06
-2.43826148151553e-05
-1.48546903838381e-05
-2.02417708447089e-05
-1.20061175467121e-05
-2.01844940396359e-05
-2.08148495591526e-05
-5.03739316747806e-06
-2.58713015801223e-06
-4.7515291389999e-06
-6.20017782965516e-06
-3.50744747236898e-05
-1.8787848253528e-05
-1.86098482242756e-05
-3.08781476491967e-05
-1.96363888371321e-05
-1.33753087374375e-05
-9.54742174464115e-06
-1.78375937802693e-06
-4.53195593918624e-06
-1.18974768371535e-05
-3.02800236762532e-05
-1.72404845296991e-05
-2.58876737001532e-05
-3.02184969884911e-05
-2.33058479759152e-05
-2.65937015403613e-05
-3.26965873207606e-06
-3.30308697252386e-05
-1.2080096566035e-05
-1.55914138625493e-05
-1.81011786777342e-05
-1.61110370033467e-05
-1.47270828827472e-05
-2.08550313485375e-05
-1.29029052925731e-05
-9.78641818538026e-06
-3.74867137220523e-05
-9.42464910637803e-06
-2.24494974377739e-05
-7.45838029392614e-06
-7.57965987820776e-06
6.4891375531091e-06
-3.32718144998239e-05
-1.53237738786343e-05
-7.06392189872941e-06
-2.11728264541468e-05
3.8608925464803e-06
-4.16638069718721e-05
-5.45156175767448e-06
-9.27123181467515e-06
-3.11267394385408e-05
-1.68853970343249e-05
-2.69866405801243e-05
-1.763299756262e-05
-1.89101781538792e-05
-9.92721859116874e-06
-7.56590722556268e-06
-2.77496444755941e-05
-4.80463475613967e-06
-8.17978377893184e-06
-3.01219178242023e-06
-1.71538504023412e-05
-3.49913078152319e-05
-2.06747499996102e-05
-1.45570824110042e-05
-1.61335385345806e-05
3.05779197313844e-08
-2.13037227589342e-05
-1.26669285801638e-05
-8.85965086080773e-06
-2.87391098652048e-06
-1.37330056278372e-05
-2.09597955741847e-05
-2.54013991317113e-05
-2.61997908926836e-05
-1.78805323302705e-05
-1.23356199835622e-05
-8.98612840085399e-06
-5.10633843352717e-06
-1.90012021617827e-05
-9.72926464313315e-06
-1.33136103393279e-05
-1.2649392045144e-05
-1.26578083906164e-05
-2.08455358194013e-05
-1.22058330139327e-05
-1.3191444040147e-05
-2.30838896424584e-05
-8.70665355442913e-07
-1.98351606177711e-05
-2.50620825895903e-05
-1.01366856692894e-05
-3.63957032600609e-05
-8.4177165894742e-06
-1.78309313478966e-05
-3.008265228059e-05
-2.23633463693763e-05
-3.97383254717349e-05
-2.33996444737235e-05
-2.37865935322806e-05
-3.42506577626407e-05
-3.39344585900523e-06
-4.17875235717635e-06
-8.68690272103127e-06
-1.02721478197073e-05
-2.12635173258168e-05
-9.73187015022319e-06
-3.54849890142552e-05
-2.24085949817866e-05
-3.33920815905044e-06
-3.63818554769223e-05
-1.04580225137446e-05
-2.88659886648349e-06
-1.20872770616503e-05
-7.76890080442001e-06
1.44320646368743e-05
-1.14805009165637e-05
-1.0097398295901e-05
-8.58250403659658e-06
-2.07049298068962e-05
-3.02806600947791e-06
-9.99899087415621e-06
-3.29939795555216e-05
-2.85386276792411e-05
-3.19133465594704e-05
-8.34947582329818e-06
-3.27645938102744e-05
-1.55415319856743e-05
-1.68506987068364e-05
1.5021840982568e-06
-2.14365954435002e-05
-2.41849849702162e-05
2.38539630554992e-06
-8.48699093422872e-06
-1.47061304486184e-05
-1.72652398350572e-05
-3.3754446799829e-05
-1.91257664649154e-05
-1.23787512343908e-05
-1.95930065598341e-05
-2.92162151544579e-05
-1.08748216744576e-05
-3.85806219881523e-05
-2.76574593955143e-05
-3.54912399421789e-05
-5.81945306038786e-06
9.80785037347484e-06
-2.88680182661625e-05
-7.54752620673906e-06
-1.38204882141149e-05
6.18843292840463e-07
-2.08274882264404e-05
-1.98696764864004e-05
-6.7769698142295e-06
-2.01011415887685e-05
-2.2846724580688e-05
1.46547402267729e-05
-1.37105692009075e-05
-1.35354507892686e-05
-2.05573279745513e-05
-2.67553954007789e-05
-1.87641211923668e-05
-3.33992277190896e-05
-1.19876998416649e-05
-2.65255128917266e-05
-3.67688516852986e-05
-1.91222493840848e-05
-1.27696070553373e-05
-2.4298907809934e-05
-1.4487695607837e-05
-8.66730014839034e-06
-1.38607849666339e-06
-8.07760493279197e-06
-2.38613240739363e-05
-1.48418459793589e-05
-4.32161370021511e-06
3.35647800758759e-06
-3.9427638419127e-05
-6.43048048341964e-07
-2.29464999985562e-05
-1.35312530757806e-05
-7.1328833209421e-06
-1.48998537691832e-05
-7.77290046778875e-06
-1.60844927341471e-05
-1.59001278915085e-05
-2.61952411089763e-05
-2.67671501015065e-05
-2.37218569202357e-05
-1.83084772772302e-05
-3.16137513287882e-05
-2.40370745782212e-05
-2.02499681866227e-05
-7.73268810274393e-06
-3.13727456048159e-05
-1.31529958210589e-05
-7.86855407061564e-06
-3.81074910763661e-05
-1.8351687980157e-05
-1.48485800974177e-05
-1.01090990904133e-05
-2.93843881200469e-05
-2.07685983738984e-05
-2.72876614987864e-05
-2.32637931741056e-05
-1.22791480566366e-05
-3.47365885687186e-06
-2.44280593778077e-05
-1.60188919352237e-05
-1.57734581475706e-05
-1.80834674899909e-05
-2.97419847465239e-05
-9.93618777677867e-06
-2.03162670434542e-05
-1.16116656637225e-05
-3.59845018274264e-05
2.44780645325126e-06
-3.79597631086396e-05
-3.67657553427874e-05
-7.02852079172589e-06
-1.06809701144947e-05
-1.2655321321549e-05
-2.49649081977368e-05
-3.29200335774996e-05
-1.97939666412093e-05
-8.40152310230853e-06
-1.68641908987458e-05
-2.58259088768383e-05
-2.12573089629985e-05
-1.95556824794252e-05
-8.27738510189542e-06
-1.96876161610833e-05
-2.13038385563154e-05
-1.81483013706016e-05
-1.66021941931161e-05
-2.72890326290907e-05
-1.72778629731458e-05
-1.84331269469329e-05
-1.02084717280149e-05
4.32047992900409e-06
-2.4112316852143e-05
1.07785306453759e-05
1.37414781038141e-05
-1.02980620111702e-05
-2.76496466022468e-05
-2.76303907817807e-05
-1.08623649082836e-05
-2.89803890202033e-05
-1.16885344835745e-05
-1.35286899385871e-05
-8.1896416687786e-06
-1.42079305988955e-05
-7.69383580269539e-06
-1.72945014049523e-05
5.56115328755235e-06
-9.28423777162723e-06
-2.99797067137122e-05
-1.62285060350302e-05
-1.34014032297775e-05
-3.18735848854231e-05
-2.94811398465447e-05
-1.51341568972397e-05
-3.56830726961221e-05
-9.90421092209898e-06
-3.17183513789438e-05
-2.42652133585344e-05
-2.29484083020656e-05
-2.36472622808658e-05
6.69646795176958e-06
8.6300274167365e-07
2.51946069789673e-06
-3.10523675910193e-05
-1.1727865412708e-05
-9.22798167401119e-06
-2.5932447291898e-05
-2.64742512588601e-05
-2.22006149282957e-05
-1.64348300045989e-05
-2.23236940724265e-05
-1.01419150161626e-05
-1.08469140605825e-05
-4.28332741474331e-05
-2.63458846371819e-05
3.27746797326539e-07
-1.23469093947077e-05
-3.36400833766757e-05
-3.04139628485532e-05
-6.15693111280438e-06
-1.53576618869793e-05
-1.87099139070532e-05
-2.24686408016713e-05
-1.70945569956595e-05
-9.17403127745076e-06
-1.5027098333203e-05
-7.37187906313235e-06
-6.93203498899456e-06
-3.15049390917783e-05
3.8427163331184e-07
-1.37667827475477e-05
-8.70166029942774e-06
-4.59658006967376e-06
1.32905586237877e-05
-4.02062234481553e-06
-1.46301620226422e-05
-2.49322443803832e-05
-1.45636358383657e-05
-8.78208233410703e-06
-1.66921584154174e-05
-2.38300271045904e-05
-1.55083204751252e-05
-1.43352098689206e-05
-1.75925814520815e-05
-1.91310214508167e-05
-1.73268391888811e-05
-3.0087860885632e-05
-6.69788630365369e-06
-2.14333770511472e-05
-1.04668189704722e-05
-8.90633282898216e-06
5.60292481725195e-06
-3.05686252382735e-05
-6.26908352650659e-06
-4.07180655033877e-05
-1.91479726879181e-05
-2.34476472035821e-06
-8.67426984723025e-06
-3.75854873244073e-06
-3.3357517990609e-05
7.46658197593108e-06
-6.87151869831652e-06
-1.84890992861321e-05
-2.1978612886564e-05
3.91001709447381e-06
-2.29039973388801e-05
-3.01491717016815e-05
-1.24299480790026e-05
-1.3409228130863e-05
-1.46835138250349e-05
-1.64449961898545e-05
-8.5565746057452e-06
-1.49352868381142e-05
-1.23591289531988e-05
-1.80734040016553e-05
-3.45404110751066e-05
-1.78129726334014e-05
-1.1994684930828e-05
-9.13359161040326e-06
-7.41742783691575e-06
-1.82935055529993e-05
-1.97156923443028e-05
-2.42836759604129e-05
-1.46114621062393e-05
-3.65752249309357e-05
-2.23509919270165e-05
-5.89837965388625e-06
-1.83760206025029e-05
-1.43953173838892e-05
-3.10748911773308e-05
-1.35879076426587e-05
-1.72796478084094e-05
-2.47686870869535e-05
-2.65754823584281e-05
-2.0993715714566e-05
-3.2195605682311e-05
-1.17777037919283e-05
3.4224689984059e-06
-7.15253915465045e-06
-2.21913104992727e-05
-2.38557628816229e-05
-1.27874972470548e-05
-2.06238399643697e-05
-1.3009835704205e-05
-2.03950020064202e-05
-1.0274351116777e-05
-2.01218785524766e-05
-1.10734114585879e-05
-2.89219821857478e-05
-3.03542803639333e-05
-4.67189115904557e-07
-3.02675760056426e-05
-1.42715288536474e-05
-2.38980082803607e-05
-8.95195651957249e-06
-2.58111856482893e-05
-2.29433495154555e-05
-2.13238847514443e-05
-2.12772220622114e-05
-1.31127196209628e-05
-1.2061451340609e-05
-2.40451222317058e-05
-1.85625927296823e-05
-2.40279447745306e-05
-3.15863316643112e-05
-2.61196109668612e-05
-1.54966199184431e-05
-8.73520634171086e-06
-1.01186766863823e-05
-2.66141040084092e-05
-6.74063931741523e-06
-8.4199582309366e-06
-1.39989517069352e-05
9.83718490812706e-06
-1.15078781472625e-05
-1.16712480990509e-05
-1.80004901918607e-06
-1.16159097249319e-05
-1.61090499331856e-05
-1.08762015607078e-05
-1.59037866409214e-05
-1.0443148792139e-05
-7.63330270899503e-06
-1.45083630564619e-05
-1.31096200839814e-05
3.60189249881379e-06
-8.94618096855436e-06
-1.57756146560087e-05
-1.76517464538647e-05
-9.70298343821272e-06
-3.72721531143992e-05
-2.03353444640509e-05
-8.21305646315672e-08
-1.70857946522472e-05
-1.01050394493192e-05
-1.92633147116045e-06
-2.90533811772326e-05
-4.52400639889857e-06
-1.37462576925028e-05
-2.47092689843724e-05
-2.65755529026508e-05
-2.96313184830138e-05
-1.65917524031795e-05
-3.1646385779049e-06
-5.43833583358126e-06
-2.73119685701394e-05
-2.12552408127216e-05
-3.31068182388447e-06
-2.45904368869544e-05
-1.41658464712974e-05
-2.86411919426018e-05
-2.26786189272598e-05
-9.80965080113007e-07
-1.7688839258411e-05
-2.72296613169125e-05
-1.11002162656205e-05
-2.00416883499961e-05
1.79908896831063e-06
-1.79603530152163e-05
-1.73409643917155e-05
-1.584295775812e-05
-1.3187334377692e-05
-2.87351412681158e-05
-2.18074569874728e-05
-8.47653644520307e-06
-2.20778912344884e-05
-3.23182663310197e-05
-1.46200447617039e-05
-4.73226330372295e-06
-6.96528345699717e-06
-1.52529086475046e-05
-3.08842909633032e-05
-2.15202558271623e-05
-1.51053746974129e-05
-4.33458219052184e-06
-2.12234113458224e-05
-1.19961458604117e-05
-1.2782507171172e-05
-2.94540205720756e-05
9.13480078717776e-06
-5.61039082951596e-06
-5.14617973948648e-06
-1.45001083963139e-05
4.42961699730134e-07
-2.36673310195126e-05
-2.76142734896718e-05
-1.08565002097143e-05
-5.72412052738295e-06
-1.79913344497757e-05
-8.05819421070483e-06
-1.88441245141814e-05
-1.84974041058328e-05
-7.80116686713231e-06
-2.91646022310087e-05
-2.44080914225504e-06
-6.4053228818236e-07
-1.87466478354973e-05
-1.58994900573596e-05
-2.33584344796609e-05
-1.59943904583916e-05
-3.36784477092627e-05
-1.53807287565451e-05
-9.71829751300754e-06
-2.24917859617945e-05
-1.79281398956199e-05
-2.29827749142836e-05
6.68873493348818e-07
-2.15503407525034e-05
-7.01403156331618e-06
-2.96416019928028e-05
-1.26571297271077e-05
-1.27811420426965e-05
-1.58967784845155e-05
-1.8959243316234e-05
-1.40490166460681e-05
-2.54101319898929e-06
-1.80012280686565e-05
-6.14646054948024e-06
-3.31556876763987e-06
-9.31833658116094e-06
-2.08814728745353e-05
-2.27500148268081e-06
-8.2909014156442e-06
-1.11817834505876e-05
-1.03663931806315e-05
-3.83167473505101e-05
-1.3363168083593e-05
-4.36965023602563e-06
-1.6555176156862e-05
-2.55814294289839e-05
-4.11517156939579e-06
-1.5534793715312e-05
-2.44380096201737e-07
-4.28006408292363e-05
-6.99526532120851e-06
-3.1134279464963e-06
-1.90602460264688e-05
-7.96514183606e-06
-4.59625171287145e-06
-2.51473181646226e-05
-1.76857640308979e-05
-2.28341873787204e-05
-1.64664917006359e-05
-1.05717812563958e-05
6.97576881590334e-07
-2.05917108692146e-05
5.7908365759043e-06
-1.60153571956387e-05
-2.11013478457869e-05
-1.17906675471776e-05
1.82396089512866e-06
-1.23888909480635e-05
-2.14264440830486e-05
-1.86603620078641e-05
-3.45183493016449e-05
-2.501437436111e-05
-2.43288499930798e-05
-2.39657071550655e-05
8.14247834805773e-07
-1.82474326240768e-05
-1.6012291939812e-05
-2.92811280509874e-05
-1.99667126659114e-05
-1.58187021643906e-05
-6.34670139858008e-06
-8.21621312599775e-06
-2.33199628476624e-06
-1.02099535863026e-05
-4.45994267423193e-05
-8.53727738895766e-06
-1.84674007622098e-05
-2.76133626348047e-05
-2.51685924536646e-05
-1.16016639865998e-05
-8.04190061895347e-06
-1.1939891302329e-05
-1.04590640994803e-05
6.87588740629307e-06
-2.30888348427358e-05
-3.81372957326661e-06
-2.25946088097237e-05
-1.65883996401761e-05
-2.50723531976199e-05
-2.67806951442385e-05
-5.79608279983486e-06
-2.95957438954826e-05
-1.49791270768151e-05
-2.49648506292351e-05
-9.31453344716139e-06
-2.47606522930897e-05
-2.18529745759027e-05
-1.66996931307753e-05
-7.49302355475031e-06
-1.76147128480059e-05
-1.82822538265525e-05
-1.50661212446734e-05
-1.74268663016483e-05
-1.4022758322421e-05
-3.21214813922048e-05
-2.4108250753619e-05
-2.60520108850625e-05
-1.88200759981578e-05
-2.63528659259989e-05
-2.27609984967458e-05
-2.55504773738621e-05
-5.5276531060862e-07
-1.81597627933126e-05
-1.59518793749979e-05
6.63763063335066e-06
-2.273453187786e-05
-8.17008287080667e-06
-2.2642554002128e-05
-2.3678409014211e-05
-3.56551732653052e-05
-1.38414134274119e-05
1.74049440107434e-06
-2.29015968256938e-05
-1.73741529724205e-05
-3.58646501685963e-05
-4.07717105190587e-05
-1.37728504399375e-05
-2.24299345080949e-05
-7.59627790848869e-06
-2.20825177284744e-05
-2.96862663672774e-05
-1.94922903459978e-05
-2.69176003207947e-05
-1.83713059075819e-06
-4.44103058642182e-06
-1.36970829715773e-05
-4.84587069577217e-06
-1.05597815118192e-05
-3.28514169637534e-05
-4.78372327389256e-06
-2.85471619032291e-05
-2.48026814186888e-06
-1.80409071789051e-05
-1.46655626457378e-05
-2.3914953808181e-05
-3.50698885333782e-05
-1.68230900262102e-05
-1.42622533156194e-05
-2.89401610608545e-05
-3.23977717784925e-05
-2.47698768892259e-05
-1.74609041085558e-05
-1.26815429634216e-05
-4.98081609224955e-06
-3.02584981069766e-05
-2.65242901635827e-05
-3.19662821083495e-06
-8.84117853799265e-06
-8.39226575332089e-06
-2.53594869243121e-06
-1.90640411598257e-05
-2.09840253585775e-05
-5.07309231732066e-06
-1.89470976486796e-05
-1.12759685788556e-05
-1.88661108736723e-05
-1.86549469096976e-05
-2.10864046090845e-05
-1.44501043081149e-05
-5.16084335484777e-06
-1.64011368206346e-05
-1.55720993385607e-05
-2.03227890293859e-05
-2.6506472856885e-05
-2.68084910534232e-05
-8.2550444412004e-06
-2.09798952686749e-05
-2.06954583232829e-05
1.29067114245343e-06
-2.7906911794741e-05
-1.64580657537387e-05
-1.85450872138485e-05
-1.94764707106624e-05
-1.95010428000207e-05
-1.97732868035828e-05
-1.89168980546165e-05
-1.7205090327875e-05
-2.06932229015021e-05
-1.73148478218739e-05
-6.27624908768813e-07
-2.31736967681214e-05
-2.38630683166261e-05
1.07838097273653e-05
-1.60199301772905e-05
-3.48280941857314e-05
-1.25484040793353e-05
-2.55190488017038e-06
-5.23138458505917e-06
-1.53145983174031e-05
9.99307343371595e-06
-1.96332106695306e-05
-4.65246812156034e-06
-1.80884263513552e-05
-2.29000389144267e-05
-1.57493064722168e-05
-1.77758017951122e-05
-2.00765276678557e-05
-1.68877063467875e-05
-9.65366905469068e-06
-1.6418386195252e-05
-1.70259081072651e-05
8.14307986339799e-06
1.08444858432935e-05
-3.50953223056715e-05
-2.18472051459124e-05
-9.99501009825777e-06
-1.64075608615353e-05
-7.35592803977991e-06
-2.41663131355057e-05
1.42074948115057e-05
2.0917199497188e-06
-3.16362747262702e-05
-1.55374707137259e-05
-4.18620612701551e-07
-1.00723121025044e-05
-1.35383874332788e-05
-4.38640062273459e-06
-2.30756265163193e-05
-2.5638487382238e-05
-3.51514950612199e-05
-5.12518868313482e-06
-7.62386611629046e-06
-2.81308090728107e-05
5.54876137421299e-06
-2.81077138707173e-05
-1.84046295088481e-05
-1.53329792412913e-05
-2.45961528491025e-05
-2.05087090923944e-05
1.94263577544117e-07
-3.08498618648593e-05
-3.59027809151859e-05
-2.62900785107538e-05
-2.7986954255453e-06
-3.54022016430487e-05
-2.18459113520547e-05
-1.8309701492736e-05
1.6772950721607e-06
-1.88208438263979e-05
-1.87303635031432e-05
-3.17637445147698e-05
-1.66517994129061e-05
-4.76091297828974e-05
-1.90922346236674e-05
7.67258655749134e-07
-4.04267411128308e-05
1.34246158791338e-05
-2.08243950641527e-05
-3.15933701051258e-05
-1.6253361735392e-05
-1.75783507780665e-05
-2.30573994961668e-05
-1.25281554428473e-05
-1.06749805756043e-05
-1.10670790783622e-05
-1.19779648628027e-05
-9.23311471499576e-06
-1.20861965008893e-05
-1.70809765680772e-05
-5.4261686278498e-06
-1.90275610046076e-05
-2.58762270601218e-05
-2.11184840781806e-05
-3.22530228157183e-05
-1.11552762702328e-05
-2.3127413230459e-05
-3.1482897615261e-05
-2.49079152150401e-05
-2.06775756602897e-05
-2.89998315746576e-05
-2.61906747429146e-06
-8.12785541151548e-06
-1.03334913817298e-05
-5.79861731295321e-06
-2.18058883181526e-05
-2.31814091109672e-05
-1.51805823608408e-05
-2.30801073549068e-05
-1.73363203217319e-05
-2.21975076474088e-05
-1.08339233851785e-05
-1.12087749674484e-05
-2.84926743726573e-05
-1.53221211755921e-05
-1.01117570522764e-06
1.26910805655373e-05
-3.95674986903352e-05
-9.52658413834218e-06
-1.94678783114326e-05
-2.09981036408591e-05
-2.06281179698839e-05
-1.88724756326231e-05
-1.0627194849099e-05
-2.27151280315874e-05
-4.40106639636042e-05
-3.78755988499533e-05
-1.31993152687154e-05
-2.52743656012746e-05
-6.00239168789357e-06
-3.80295347297189e-05
-3.47363032609097e-05
-1.65332776623752e-05
-1.0362872383188e-05
-3.65052548517871e-05
-1.28608210229094e-05
-2.21797926068067e-05
-1.95782393376161e-05
-3.57078573392898e-06
-1.10929984839761e-05
-2.88513009394256e-05
-9.80250404073292e-06
-8.79916680382595e-06
-1.35240923988417e-05
-6.51047664744685e-06
-1.74446579097828e-05
8.49010488824461e-07
-5.2390130226325e-06
-1.21599403488292e-05
-2.85349584129906e-05
-7.35133522870629e-06
-1.21855453349958e-05
-1.66810590288963e-05
-1.77411895198477e-05
-1.44015309679944e-05
-1.41841310245807e-05
-3.64262237137328e-05
-2.96533398905221e-05
-6.81336925329247e-06
-1.81347015109369e-05
-1.48245431140084e-05
-1.94782376711954e-05
6.96091811728908e-06
-1.6528929891212e-05
-1.00164851761894e-05
-2.06432178760506e-05
-1.54214248459088e-05
-1.69904026482803e-05
-2.32939273286051e-05
-2.48863560615312e-05
-1.14482674635218e-05
-2.05960264687663e-05
-6.50600305738791e-06
-1.2437802119137e-05
-3.31916801168832e-05
-8.8636451553855e-06
-1.66678330127159e-05
-1.84508021201448e-05
-1.35145515227008e-05
-2.73593122365104e-05
-2.28790888658637e-05
-2.12690771899026e-05
-2.07925201040384e-05
-2.80700396341245e-05
-1.2042375221632e-05
-1.67769035951886e-05
-2.21732813374035e-05
-2.78998434059636e-05
-3.10379087170867e-05
-1.48114888738261e-05
-1.67095620922287e-05
1.27682958846132e-06
-2.67275928684733e-05
-2.01458527970446e-05
-1.87944596766542e-06
-2.53799079108823e-05
-3.67098395410181e-05
-2.44281929461498e-05
-1.53265747000005e-05
-1.76674446840619e-05
2.30481832409986e-06
-3.05193002289107e-05
-8.29918250700408e-06
-3.42031812168237e-06
-3.1919623224136e-05
6.55906234455759e-06
-1.63943974244112e-05
-2.87098219483648e-05
-8.0867509013597e-06
-2.15546392286998e-05
-3.00315198140241e-05
-2.58519421670254e-06
-9.65852544071742e-06
-3.04499404539593e-06
-9.60637238172099e-06
-1.68194324997365e-05
-4.22728212957641e-05
-3.82560857396026e-05
-5.66458987284334e-06
-2.4166131988874e-05
-1.67870575001477e-05
-1.34522725794676e-05
-2.64254944385516e-05
-3.60000983806402e-05
-2.39068812993033e-05
-3.26129896336435e-06
-2.1650333190269e-05
-1.89487307682462e-05
-5.88526091888945e-06
-3.25985895283995e-05
-1.22728969530729e-05
-2.72044033131046e-05
-5.20999260364184e-07
-1.13752602120384e-05
-2.09233405765901e-05
-5.44045766808719e-07
1.4915164287e-06
-7.58304560626093e-06
-6.29489518084516e-06
-1.61504623380133e-05
-3.22595598397866e-05
-1.49318726949496e-05
-1.1587856936338e-05
-1.49573854261966e-05
-2.37545267998583e-05
-1.34536010043339e-05
-5.23724958864002e-06
-3.14499418276411e-05
-3.98525752257382e-05
-1.75019943959656e-05
-1.24703755306614e-05
7.34713317378963e-07
-2.62909500752035e-05
-1.22057003849494e-05
-1.318757401469e-05
-1.80991047325678e-05
4.67271349746845e-06
-2.58579795017444e-05
-1.32607284347113e-05
-2.99495598650556e-05
-3.41679065652818e-05
-3.60701035007608e-05
-1.60208636720434e-05
-3.96322343368197e-07
-2.7910018219158e-05
-9.75877605920278e-06
-1.07270391905274e-05
-2.81196737453611e-05
5.83441582613909e-06
-3.09975683397795e-05
-1.334035372018e-05
1.01128444460128e-05
-2.89865478734943e-05
-1.56787661406485e-05
-1.09358983936336e-05
-3.20022907090285e-06
-4.07851605242367e-05
-1.51476436669245e-05
-2.11913798811926e-05
-4.2822928947613e-05
-2.49719637196265e-05
-2.11298207866175e-05
-1.56779367656094e-05
-2.9268155826793e-05
-2.58737300098408e-05
-3.58432589957033e-05
-7.76757499850978e-06
-3.12471361498484e-05
-1.79082650237e-05
-2.36795528946262e-05
-2.39219965420247e-05
-1.21975087864351e-05
-1.58545949713204e-05
-1.34575940909275e-07
-2.75658595517585e-05
-1.33886216425126e-05
-1.27978038590145e-05
-1.12442968876651e-05
-2.03473404044358e-05
-2.0686825154766e-05
-2.76064565002721e-05
-4.10247958813672e-06
-1.46202223269948e-05
-5.38913537243439e-06
-1.30762886119349e-05
-3.18181809890223e-05
-1.67752718799856e-05
-2.72719563293337e-05
-2.73906433123445e-05
-1.58688235818586e-05
-2.02396083622781e-05
-6.26783531153998e-06
-4.98163988605527e-06
-5.09093835698e-06
-2.47256899893659e-05
-3.112630352027e-05
-5.35356827812707e-06
-7.8617491199396e-06
-2.6360232262242e-05
-1.12365852251683e-05
-1.50965679455537e-05
6.57733597153759e-06
-1.57627258189504e-05
-1.42181161680647e-05
-1.71086047884649e-05
-4.69197947384411e-06
-1.22668663580837e-05
1.25455504400216e-05
-2.50353524089245e-06
2.19319908839818e-06
-2.78645071691116e-05
1.81073478153228e-06
-9.83279861671544e-06
-1.56496093862421e-05
-2.58996935672172e-05
2.36156874502936e-06
-6.30221010024678e-06
-3.3182973987359e-05
-2.8375623338069e-05
-1.63608717994532e-05
-8.4819230038764e-06
-8.15975285033982e-06
-1.5939651573732e-05
-1.35059907215138e-05
-1.11083747650706e-05
-1.42375531080451e-05
-3.00413126881588e-05
-5.78262183833383e-06
-3.00203159045718e-05
-1.75489040798229e-05
-2.98018294922639e-05
-1.46317297641833e-05
-2.57673768775172e-05
-3.15348942616591e-05
-1.66288635895193e-05
-2.18344451622203e-05
-7.062893155499e-06
-3.17938095729335e-05
-2.41143911143812e-05
-1.78455801297608e-05
-8.85712461288365e-06
-2.95885265635305e-05
-3.24778749949962e-06
-3.35674730296388e-06
-1.09993577854445e-05
-2.84062915743825e-05
-2.56373389121301e-05
-1.85610624796777e-05
-2.50391346193694e-05
-1.78832835488277e-05
-3.0953682010918e-05
-1.65516857549789e-05
-1.37397748444522e-05
-9.76225302653822e-06
-1.29075996429352e-05
-2.66632214244346e-05
-1.39656196280551e-05
-1.68775901430484e-05
6.10318754129795e-06
-1.10386052415316e-05
-1.03580708494497e-05
-1.47502478572313e-05
-2.44311995551636e-05
-1.46217133498573e-05
-1.12554368964098e-05
2.23909103838313e-06
-3.25211216574024e-06
-2.56187149201512e-05
-9.62010353695509e-06
-2.13069714800682e-05
-1.5038999147948e-05
-6.15397677228918e-06
-1.78436616403974e-05
-1.26099097820436e-05
-4.65575022457115e-06
-3.92304084526077e-06
-2.1194864368093e-05
-3.10398706580444e-06
-2.05772782237908e-06
-2.22887257710975e-05
-1.97591761712225e-05
-1.8180972366297e-05
-2.44093787293607e-05
-6.92195097654442e-06
-8.95487760753621e-06
-2.03053055216407e-05
-1.98515187151292e-05
-2.11564105453518e-05
-3.04626692189059e-06
-1.58085195402618e-05
-6.89819793893945e-06
-7.97543474679401e-06
-2.60746752280567e-05
-3.1060814786124e-05
-2.94987581045422e-05
-2.75220499987716e-05
-6.93500035529021e-06
-3.1013046067984e-05
-1.08406940323858e-05
-2.54283541204779e-05
-2.75352781050362e-05
-3.0335163256966e-05
-1.97973938954332e-05
9.28964420580897e-07
-1.95483225977598e-05
-8.05835211022027e-06
-2.44756359416682e-05
-9.16780105576797e-06
-3.67402923897197e-05
-2.28090108024949e-05
-6.43699796641352e-06
-2.25327799779864e-05
-2.56385822621848e-05
-2.71711748190856e-05
-5.48390642635871e-06
-2.57781808509788e-05
3.35172708825302e-06
6.78053192433717e-06
-2.88922015225261e-05
-7.67906692207481e-06
-3.57129612990261e-05
-1.94005276930388e-05
-1.07697768157085e-05
-2.36158768628781e-05
-3.91910308824452e-05
-2.11011952731054e-05
-4.06827892639834e-05
-1.72222089243504e-05
-5.06810096936057e-06
-6.39701909237923e-06
-1.74176793264581e-05
-2.45138785851866e-05
-1.46552882177857e-05
-8.13964549077787e-06
-2.04003819308316e-05
-5.84078418456635e-06
-1.63172500462391e-06
-3.07771068695795e-05
-2.08422417451063e-05
-2.09777338046983e-05
-2.74977820594857e-05
-1.40489938706327e-05
-3.77804445102775e-05
-2.21185570054288e-05
-3.79680429040832e-05
-3.25954564483621e-06
-2.37347087209871e-05
-2.08787802470955e-05
-3.61622245626859e-05
-1.76034401882357e-05
-1.76785082217715e-05
-1.72255968161484e-05
-1.89337209615443e-05
-1.85112966888803e-05
-1.62426793734306e-05
-4.99058777580462e-06
-2.53920893618549e-05
-1.41229312269207e-05
-1.99789150842365e-05
-2.71525597039662e-05
-1.84555880547704e-05
-3.4100526718807e-05
-3.83260711739897e-06
-2.3661278164569e-05
-2.22684793415961e-05
-5.90876494190734e-06
-5.66412913860983e-06
-2.36357387352104e-05
-7.30745517094056e-06
-3.52800487534624e-05
-3.10516985064931e-05
-8.27171425117959e-06
-9.09627073888279e-06
-2.25753907030676e-05
-3.96322788156266e-06
-1.37602048493879e-05
-2.60623700344152e-05
-2.06175283997058e-05
-6.74623564657958e-06
-1.97208413262241e-05
-2.40699353853937e-05
6.34875632074583e-06
1.25219457056304e-05
3.8129624710464e-06
-7.78130412791116e-06
-8.29935384675224e-06
2.84874646843149e-06
-1.3362883642887e-05
-1.72213201226719e-05
-3.45851404386588e-06
7.22033390079393e-06
-2.01382645189681e-05
-1.28133710608004e-05
-5.61857394597589e-06
-1.72772876647353e-05
-1.5147657188242e-05
-9.25447371977728e-06
-2.32982867465662e-05
-3.78357609493038e-05
-3.93633336321559e-05
-1.64776390053717e-05
-1.35168546776044e-05
2.34600685748272e-06
-2.46411528370661e-05
-2.32635107638455e-05
-2.16183194521951e-05
-1.75825690232171e-05
-1.75703783715975e-05
-2.7507937628492e-05
-4.37675837983123e-05
1.83509562587907e-09
-7.02530653902667e-06
-1.60964549558355e-05
8.55192274865466e-06
-7.54266389006724e-06
-2.14129696033302e-05
-2.94398473838696e-05
-2.88516497468525e-05
-2.16888952875957e-05
-3.32696614915385e-05
-5.3293378010959e-06
7.25717448775371e-06
-3.59662827375694e-05
-1.86486031086553e-05
-2.00387471237578e-05
-2.42967423935787e-05
-2.93256867793201e-05
-1.24475135154665e-05
-3.17881870310723e-05
-6.51129780977189e-06
-6.63981577202915e-06
-1.31089262630303e-05
-1.34654267419141e-05
-1.30032070868266e-05
-1.23965617830651e-05
-4.86946402967485e-06
-3.39518423363662e-06
1.98582362749407e-06
-7.60789544335135e-06
-1.94890434696357e-05
-1.11937775564202e-05
4.37711294416851e-06
-3.29644215152185e-05
-5.79453724974647e-06
-1.53365200403032e-05
-3.01998767282416e-05
-2.81297145202921e-05
-1.24000781976524e-05
-2.01227821147576e-05
-9.19973122288638e-06
-2.87941815767283e-05
-2.79883770180688e-05
-1.63741658240227e-05
-1.17479641475534e-05
-6.69627476223223e-06
-6.03472291311545e-06
-2.30470783549205e-05
-3.17351664563986e-05
-2.93218755953521e-05
-4.00829674423912e-05
-1.34004138115404e-05
-5.07534023339632e-06
-2.53842003797739e-05
-1.89122803918337e-05
-2.37446490923345e-05
-6.01613370626937e-06
1.51980045125939e-06
-2.49281785653859e-05
-2.44834327257662e-05
-6.12026220697933e-06
-2.27595102086743e-05
-1.09051764170668e-05
-1.95819733238126e-05
-1.1547323073961e-05
-1.49710719248714e-05
-9.56249104528709e-07
-1.39237467044525e-05
-8.69418499319437e-06
-5.29720715563131e-06
-1.24228127678305e-05
-1.79689590667102e-05
-1.84105228222039e-05
-6.37951898871183e-06
1.44902788795882e-06
-4.2801424402226e-07
-2.16335950203243e-05
-1.46044037240623e-05
-2.00876972888056e-05
-1.45473732950574e-05
-1.70281542252159e-05
-8.36005688726677e-06
-1.44497934214582e-05
-3.28833360091367e-05
-9.60559566230487e-06
-1.35506084281122e-06
-1.00977706856088e-05
-2.35719998557577e-05
-1.58365792991065e-05
-2.87202339225742e-05
-6.2571949455573e-06
-1.14361219264016e-05
-3.12234928763429e-05
-8.17783207957276e-06
2.89348953610182e-06
-2.07459678577304e-05
-2.05521222096057e-05
-1.95487667070716e-05
-2.23048726258297e-05
-1.82692743831533e-05
-1.46299284487419e-05
-2.41212337082879e-05
-7.18739792645694e-06
-3.12094730199133e-05
-1.84692505286336e-05
-1.02772683412122e-05
-4.42600222952072e-06
-2.99119216191191e-05
-1.10768910897222e-05
-2.56217360907862e-05
-3.19122442069071e-05
-2.24989396620925e-05
8.18754646993814e-06
-3.11533448173245e-05
-3.79824913240177e-05
-2.28832866296636e-05
-1.63739725328487e-06
-2.36828519382301e-05
-1.27633215278928e-05
-2.54384070424225e-05
-5.42563174628164e-06
1.04198191041253e-05
-9.90171502080647e-06
-2.33537759362808e-05
-2.06853323930954e-05
-3.02768529521831e-05
-2.71375345228153e-05
-1.19276769507464e-05
-6.35866773177912e-06
-2.569719544062e-06
-3.77909547075147e-05
-3.54466524797889e-05
-1.67065254625411e-05
-3.06231334917041e-05
-1.80087904597146e-05
-2.83002195591194e-05
-1.28147613365802e-05
-1.26594614176882e-05
-9.90593127854256e-06
-1.3106808385789e-05
-2.99675972252804e-05
-2.90939163757031e-06
-2.07176230466188e-05
-2.9676474536054e-05
-5.17108360621436e-06
-2.11953178033371e-05
-1.24206169815086e-05
-2.91232466369521e-05
-1.65235867016733e-05
-2.13542171199722e-05
-1.02426004881268e-05
-3.05835954822838e-05
-2.51905467668125e-05
-2.63610249014815e-05
-1.09753886994485e-05
-2.48731963319031e-05
-1.1761374367447e-05
-1.91479109359055e-05
-1.09991218978861e-05
-1.38944553260671e-05
-1.12907115045978e-05
-1.47615100991179e-05
-1.60592983450796e-05
3.10629830742669e-06
-1.49111071025853e-05
-1.27410175225892e-05
-1.68503605796412e-05
-1.69875753995846e-05
-1.98046754527406e-05
-2.05342869266839e-05
-1.58413298589561e-05
-1.83835954070487e-05
-3.02556946616739e-05
-2.72890511869905e-05
-1.94655120732578e-05
-2.49714642241772e-05
-1.9104320390462e-05
-2.63806687219503e-05
-2.10760137537373e-05
-4.63711363445364e-06
-2.08839837279268e-05
2.55932912243848e-06
-1.76025853101126e-05
-3.18572784951287e-05
-1.53150030487193e-05
-1.50708832470477e-05
-2.49349512781117e-05
4.75975014346484e-06
-8.71534228602858e-06
-2.51305481194156e-05
-3.25825603606908e-06
-6.64243114243617e-06
-1.1245155472545e-05
-3.51154668173674e-06
-7.96426264128531e-06
-2.44285540014849e-05
-1.21112292326655e-05
-2.56197189822562e-05
-2.82545527995698e-05
-2.17012666973014e-05
-2.61344802990079e-05
-1.14972275761438e-05
-1.01267129781882e-05
-4.74801755887529e-05
-3.06808904437532e-05
-1.46016925259499e-05
-1.32978368437794e-05
-1.94668831375529e-05
-1.24342055779289e-05
-2.40044083909151e-05
-8.74297976877905e-06
-8.620196597933e-06
-2.66454815925194e-05
-2.34063289441992e-05
-1.50102460581977e-05
-6.86984613662683e-06
-1.68843459713934e-05
-1.1353819141917e-06
-4.50861515575349e-06
-1.95276259290727e-05
-8.15022872082659e-06
-3.47040849829251e-05
-1.38752830674934e-05
-1.377076058584e-05
-1.6648576300852e-05
-2.0140510517468e-05
-1.78194055196351e-06
-3.28889785679662e-05
-1.76194794191849e-05
-2.08431630289705e-05
-1.23042553820678e-05
-2.2268546426128e-05
-1.36479366590259e-05
-1.95214635414068e-05
-1.19966645054785e-05
-1.20014291874633e-05
-1.01839241656015e-05
-2.46731388152508e-05
-1.07125308942195e-05
-1.04696660700674e-05
-2.19655561003568e-05
-1.79492247041834e-05
-2.42172421435706e-05
-1.50433968481099e-05
-1.90681575375365e-05
-7.91716926995054e-06
-1.07299921045396e-05
-4.03600882435066e-05
-2.35193605698298e-06
-1.10965487666316e-05
-1.8759364522077e-05
-1.82535471668298e-05
-1.89142067372059e-05
-2.64862578511606e-05
-9.20317645721395e-06
-1.83403965086829e-05
-2.83750827427731e-05
-2.33144140140745e-05
-1.76935757269802e-05
-1.22501984366327e-05
-1.37344241116375e-05
-2.01639780309382e-05
-4.29863847453036e-05
-3.0126632026333e-05
-3.02569539808552e-05
-2.48427619795123e-05
-1.60833709703014e-05
-2.0458401874434e-06
-2.72203002690615e-05
-1.58711527631308e-05
-8.9101295866046e-06
-3.56923165154182e-05
-1.46276445017956e-05
-1.99858000103031e-05
-1.27619875020708e-05
-2.57415748135068e-05
-8.04042156413465e-06
-1.73160245364699e-05
-3.37053310695969e-05
-9.51707834603616e-06
-1.30953120693492e-05
-1.32752620706169e-05
-2.90467396975055e-05
-3.00703896614558e-05
-1.80196859060793e-05
-4.82153249249498e-06
-1.23428895605034e-05
-6.75062586652284e-06
-2.28263263666475e-05
-1.06599860034637e-06
-1.21202287473947e-05
-2.28673881017555e-05
-2.14902213595843e-05
-1.71904621557834e-05
-1.98195866190437e-05
-1.87952883348216e-05
-2.22838794757374e-05
-2.35261108786057e-05
-1.76725527975317e-05
-7.98161415186119e-06
-2.85151784991988e-05
-1.44882543350817e-05
-2.77032132996252e-05
-1.65435490110746e-05
-4.11815630236981e-07
1.17590020486824e-05
-8.74900973721453e-06
-8.9086301792807e-06
-5.59494115621904e-06
-2.10660432133764e-05
-8.60536667389867e-06
1.95635721789156e-05
-2.04019357376715e-05
-1.66389692423044e-05
-2.0650731924516e-05
-1.34838472345076e-05
-1.03761904217539e-05
-7.96390603143739e-06
-1.84943546224318e-05
-2.15356675348974e-05
-3.77247933447638e-05
-3.2967791622696e-05
-2.21560964424326e-05
-1.91523139103633e-05
-2.64233470897984e-05
-1.45650850238058e-05
-2.55537858044629e-05
-2.06932833683907e-05
-2.60373902259291e-05
-7.15210920557524e-06
-1.46019261750666e-05
-1.83527062460056e-05
-1.22509097217427e-05
-1.68346943569744e-05
-1.72904703518039e-05
-1.77272680279864e-05
-1.46799635565941e-05
-3.40188776064005e-05
-2.16786388377774e-05
-6.51365839315407e-06
-1.42116329416657e-05
-2.99334781136513e-05
-4.09803328166823e-05
-2.97441335364208e-05
-1.76572698906227e-05
-3.15239340216066e-05
-3.22948187576754e-05
-1.03772994671127e-05
-1.48707473692427e-05
-5.20861267878374e-06
-2.93553651349376e-05
6.15720435754049e-06
5.60918416031085e-06
-2.89918374931302e-05
-2.56449529387453e-05
-9.93061198739363e-06
-7.23852357480511e-07
-1.89120929721516e-06
-1.26616343371484e-05
-1.99312830178782e-05
-1.88800927107008e-07
8.29127303058613e-07
-3.72626877837411e-05
-1.10266955571547e-06
-2.11932968821719e-05
-2.37128439108891e-05
-3.02141124809712e-05
-3.36289329318862e-05
-1.68691810264218e-05
-1.0917531168306e-06
-2.20413362544612e-05
-2.16867248432264e-05
-1.23483529516078e-05
-1.48186888174649e-05
-1.79346641488349e-05
-9.37781595063981e-06
-5.6125176889723e-06
4.41615865829864e-06
-2.0819655286744e-05
-8.19691390861849e-06
-2.58443405735107e-05
-1.75365960447392e-05
1.79856087520297e-06
-4.28861988610848e-06
-1.25707650852051e-05
-2.46971773099383e-05
-4.20594151246525e-05
-8.14145109725237e-06
-9.95171172281505e-06
-3.4634600617365e-05
-5.6689498793135e-06
-4.52511178918947e-06
-2.26675785264199e-05
-1.71810147373383e-05
-1.30989214997709e-05
-1.62929861001692e-05
-1.55826758787915e-05
-1.71649604839643e-05
-6.55732788097196e-06
-3.28209756472988e-05
-2.48803276082958e-05
-1.56247626770435e-05
-1.02229421461918e-05
-2.19088465081582e-05
-1.33514746460709e-05
-3.21923113215541e-06
-1.3772531765498e-05
2.07391943921045e-06
8.31988361449291e-07
-2.9826127406662e-05
-3.93533749283679e-05
2.39997806421719e-06
-2.16215724963686e-05
-9.35940351445065e-06
-2.8030595966129e-05
-2.63634684168048e-05
-2.56172521736894e-05
-1.98733871042775e-05
-2.39352967194611e-05
-1.9752181501534e-05
-1.05599361759022e-05
-3.14314278336993e-05
5.00079317059978e-06
-1.5537496738568e-05
-1.99987508455178e-05
-4.43266747193547e-05
-3.45377519508625e-05
-1.53294921005888e-05
-8.69794793450216e-06
-1.86613739054765e-05
-2.80226869160439e-05
-9.00451662630174e-06
-1.89360184556557e-05
-2.59483486402107e-05
-1.04592627094778e-05
-1.34844904828744e-05
-1.68242966066306e-05
-1.29630958671261e-05
-2.79428965224987e-05
-6.41264985582804e-06
-1.66805765061492e-05
-2.47209993623948e-05
-1.13040708920754e-05
-2.45699729857434e-05
-2.59555299391968e-05
-1.93471529059022e-05
-2.62942143093004e-05
-2.6049672048311e-05
-1.59119553447378e-05
-2.66127558575014e-05
-1.98223108782652e-05
-5.01515915345619e-06
-2.02849729499836e-05
-2.60887011032442e-05
-2.95756877394488e-05
-2.37008323874281e-05
-2.01010121495235e-05
-2.25007420977031e-05
-3.40387637010129e-05
-2.33017051273155e-05
-1.35244447436931e-05
-1.34853265753613e-05
-1.82754535878989e-05
-1.21040366177048e-05
-4.93467966983679e-06
-1.96490317015645e-05
-3.54340406877229e-05
-3.22450144292177e-05
-9.60474788512668e-06
-1.03576574638556e-05
-1.84230926174486e-06
-1.74175319226659e-05
-6.40043048681521e-06
-1.69765605050303e-05
-1.70853353781399e-05
-3.28583573926852e-05
-2.75621640756043e-05
-1.07994868324403e-05
-1.91075456460315e-05
-2.82112871344278e-05
-1.70954483009655e-05
-1.03514797464566e-05
-9.17796466756412e-06
-1.30493221788358e-05
-2.92149654147599e-05
-2.42073190988257e-05
-2.03984972268308e-05
-2.09019022363144e-05
-1.18187629054684e-05
-1.09071841933156e-05
-1.8360628874437e-05
-3.3320505951041e-05
-3.08778849246213e-05
3.16796372314431e-06
-1.30826386389077e-05
-3.33989945279151e-05
-1.19286965891272e-05
-5.17413116437298e-06
-2.3099314353575e-05
-6.5104485757826e-07
-2.91808997988912e-05
-2.90810049834792e-05
2.84731437719389e-06
-1.43994327915377e-05
-1.11091630922063e-05
7.51073523385395e-07
5.43398186796465e-06
-4.04401143101187e-06
-1.19411966572957e-05
-1.18379694354554e-05
-1.24388012470422e-05
-3.43331409391417e-06
-2.50435336063115e-05
-2.7011756293595e-05
-7.99256974560361e-06
-3.24267694388891e-05
-1.45539338691341e-05
-1.99483306363581e-06
-1.9913671865525e-05
-2.55490208363758e-05
-8.09835792322385e-06
-2.10960379707317e-05
-1.94619764468274e-05
-3.26951630253182e-05
-3.23292421549728e-05
-1.82289858312622e-05
-2.6354039592757e-05
1.10972005617587e-05
-1.59156612331438e-05
5.323010445415e-06
-1.86703590298267e-05
-1.58710816124163e-05
-2.23021796531074e-05
-2.40042270212278e-05
-1.86018980494169e-05
-5.80109200902418e-06
-6.92763150618757e-06
-1.67428514402464e-05
-2.55518595213502e-05
-2.01778704947489e-05
-2.49306695565802e-05
-3.1719452238258e-05
3.54555382553249e-06
-1.86681205635435e-05
-1.72169623827651e-05
-2.63872397481265e-05
-1.68141584164233e-05
-5.29725317078387e-06
-4.94364338583315e-06
-1.36820065495452e-05
-1.29052092852223e-05
-1.49241196467687e-05
8.45830179033742e-06
-1.58316067900226e-05
-3.79905385364758e-06
-4.15962771986255e-05
-1.59474685916099e-07
-3.57035247416771e-05
-1.839515843627e-05
-2.65193773344713e-05
-8.89910047302852e-06
3.86868646820527e-06
-2.07414263390283e-05
-2.96296487532529e-05
-1.51864513631309e-05
-3.7881521301188e-05
-1.86786046685779e-05
-9.6469507385919e-06
-2.24812420775308e-05
-1.41251226050175e-05
-1.78162561786749e-05
-1.42535751816185e-05
-2.14963634812362e-06
-2.63788635334838e-05
-1.14026992655349e-05
-2.06064768393518e-05
-3.19669218861802e-05
-2.65844824317637e-05
-2.12782894581832e-05
-1.61353941830626e-05
-1.10845708920914e-05
-2.63194268363578e-05
-4.83270602493154e-05
-1.43439595034305e-05
-2.85190943605652e-05
-2.27590330743196e-05
-4.45155621344975e-05
1.01928684784497e-06
-2.39961044971026e-05
-2.76237553941974e-05
-2.7958385920183e-06
-1.73333196329209e-05
-2.41733889099376e-05
-9.4133359575978e-06
-1.19484582512432e-05
-2.91122522606492e-05
-3.10366232446891e-05
-3.53664555370727e-05
-2.8831448025025e-05
-1.23948920589474e-05
-8.751924318891e-06
-1.40759754704207e-05
-4.2404374450509e-06
-2.53206605036083e-05
-1.97694570935403e-05
-2.61820415833763e-05
-4.84273677428536e-06
-3.34802743272447e-05
-1.31228306052335e-05
-3.51324392460832e-05
-2.45379183675873e-05
-2.37994325266427e-05
-6.03112199514385e-06
-1.9852675344038e-05
-2.44327493678931e-05
-1.97088301489148e-05
-1.88548680231584e-05
-2.80979971983035e-05
-2.28977714794861e-05
-1.76335556335111e-05
-1.64487959528746e-05
-1.05100359011215e-06
-1.29632635385395e-05
-1.61426114906121e-05
-2.77649874111743e-05
-2.2169272750548e-05
-1.54213479010293e-05
-5.59745435770616e-06
-1.37259032468867e-05
-3.70017633666686e-05
-3.35207970384404e-05
-2.45366117906522e-05
-1.4499970821579e-05
-2.88978122266103e-05
-1.12727869612513e-05
-1.04973266116659e-05
-3.35180353227739e-05
-2.5450548273783e-05
-2.20309695062229e-05
-3.11601554139111e-05
-3.83270431574095e-05
-3.14115046237753e-05
-7.81526239280332e-06
-1.99012513468853e-05
-1.67584749757417e-05
-7.32484743478519e-06
-3.30180800467568e-05
-3.6037540611923e-05
-2.91532496249669e-05
-5.91181433495686e-06
-6.16823492146319e-06
-1.99462433772344e-05
-1.56562288623568e-05
-2.61274229281423e-05
-2.09723332873462e-05
-1.21305681362189e-05
-2.13645571844014e-05
-2.5080817606067e-05
-5.38899927435038e-06
-2.58178239857818e-05
-8.37153127564305e-06
-2.32613057578042e-05
-3.33751281685949e-05
-6.75787983545554e-06
-1.33907046067796e-05
-1.44642843860293e-05
-2.13504933678861e-05
-1.71935985799544e-05
-1.23437896240122e-05
-8.84915257789438e-06
1.98671057750545e-06
-1.97692160908679e-05
-2.59878443395863e-05
-2.37740182458161e-05
-1.51440937311429e-05
-1.17478819025321e-05
-1.84735651145756e-05
-2.86103001684346e-05
-9.77228151459697e-06
-1.95046818685015e-05
-2.75682866603466e-05
-3.51399222225834e-05
-2.52754548764749e-05
-6.36994784303715e-06
-5.75583292477605e-06
-2.20848120699217e-05
-1.01348161037932e-05
3.39978066142139e-06
-1.68044327145728e-05
-2.39787543163555e-05
-3.05580253935656e-05
-1.14926952305748e-05
-5.86333902688658e-07
-6.28078009916799e-06
-1.48248397011592e-05
-1.48657355266038e-05
-2.24751863960336e-05
-3.13965406269954e-05
-2.07459907639255e-05
-1.47167903806604e-05
-2.98342501876385e-05
-1.839858197405e-05
-1.56439508957178e-05
-4.25278212967203e-05
-2.88841413092753e-05
-7.95426848106888e-06
-3.41526562078757e-05
-2.48039914546599e-05
-1.04014870603645e-05
-2.45315464272598e-05
-3.0582906579887e-05
-2.51292117682186e-05
-2.17671464021986e-05
-1.83400308740876e-05
-4.06952102437296e-05
-1.66213023539963e-05
-8.81502750715895e-06
-2.60950386733175e-05
-2.81468623559954e-05
-1.66915814241656e-05
-1.725177019241e-05
-1.32159117304811e-05
-2.31242998384296e-05
-2.05230003237411e-05
-3.62733812060208e-05
-2.50957333340682e-05
-3.3373997910118e-05
-1.80441460596293e-05
-1.57326102145688e-05
-1.81653012871618e-05
-2.67395296808659e-05
-8.64017452631776e-06
-7.58679702915456e-06
-2.11300801576641e-05
-2.98942557948179e-05
-3.03699692456818e-05
-1.71124019127049e-05
2.08412868820698e-06
-7.6924643621241e-06
-2.27419679613836e-05
-3.14090145454068e-05
-7.00380753442764e-06
-1.73665934049952e-05
-2.49532406273897e-05
-1.03214646509103e-05
-1.72132240740026e-05
-3.48940697719832e-05
-1.98791821030445e-05
-2.02857680697411e-05
-1.02651874064989e-05
-2.43470499197177e-05
-2.16503743350436e-05
-2.88473697047747e-05
-3.97958796473534e-05
-1.65002534718225e-05
-1.82400421999349e-05
-2.66624231591739e-05
-3.20515591247258e-05
-1.93551660571014e-05
-1.51340873041599e-05
-4.62877330875995e-06
-1.01296198170026e-05
-1.34668482755275e-05
-2.55423206972753e-05
-2.03790830663949e-05
-2.32741554341712e-05
-1.92829202734788e-05
-3.60396375506449e-05
-3.00208327554776e-05
-3.22952595317891e-05
-1.79240483633215e-06
-1.35584457576327e-05
-2.47325840508652e-05
-1.65071799893053e-05
-3.02029359633005e-06
-5.4709242342458e-06
-1.53528659142211e-05
-2.07590305169907e-05
-3.47135562631686e-05
-3.57119353545598e-05
-2.33283940288581e-05
-1.29293624648612e-05
-1.5439896243769e-05
5.31175765308067e-07
-1.05584758125033e-05
-3.64829865559904e-05
-2.20277077757007e-05
-2.9653658163384e-05
-2.48918777281887e-05
-6.32885688378675e-06
-7.13131882298078e-06
-2.67759961832261e-05
-2.1751380981705e-05
-1.47903349833701e-05
-3.82005103223052e-05
-4.75402461126509e-06
-1.96949305660275e-05
-9.49929038792199e-06
-2.43939429263731e-05
-2.26634997647045e-05
-1.93123609557116e-05
-2.44752190602501e-05
-2.08551705213698e-05
-8.10041266473311e-06
-2.73642840686254e-05
-1.43362933409849e-05
-1.90326870922109e-05
-4.46814702604137e-06
-1.36558917055636e-05
-3.2619908137807e-05
-2.68868422228578e-05
-1.31455664036516e-05
-1.82660621971647e-05
-2.06406209295151e-07
-1.86818836576505e-05
-2.81680430961473e-05
1.32232146744568e-06
-3.97991885161577e-05
-2.20116161636812e-05
-2.92045665930922e-05
-1.95532689674129e-05
7.26792935733272e-06
-1.95424698558856e-05
-2.98734193105917e-05
-3.00984581508847e-05
-9.07142099972937e-06
-1.66115483026579e-05
-7.52608183208128e-06
-4.6236588175755e-06
-1.49248755227232e-05
-1.93768808353718e-05
-7.16519780682558e-06
-3.02785879586389e-05
-1.10790489437781e-05
-3.27609197068023e-06
-2.44399971150614e-05
-2.88963331388151e-05
-3.88354684681881e-05
-2.18440418815142e-05
-3.47318983702739e-06
-2.70657191301073e-05
-2.35745455318242e-05
-2.53461401107254e-05
-1.81807866368411e-05
-2.61063237929842e-05
-1.77022030993568e-05
-8.07597761412883e-06
-1.44760155130056e-05
-2.13530561004736e-05
-5.2106420203124e-06
-1.98885373038104e-05
-2.84991672460717e-05
-8.31053824446873e-06
-1.83853253130674e-05
5.41969200768984e-06
-1.24621634164957e-05
-2.78299015925227e-05
-3.35924925229904e-05
-1.09412687676404e-05
-2.3540319200057e-05
-2.10601735915142e-05
-2.67945884655213e-05
-6.29939168969647e-06
-2.69670081709669e-06
-2.63795710693869e-05
-3.82042034081354e-05
-2.9090967834784e-05
-1.613981193396e-05
-2.97514162636277e-05
-1.33723544025634e-05
-1.3613751498119e-05
-2.46066745955486e-05
-1.28879159822316e-05
-2.59124621701624e-05
-6.81928961746352e-06
-1.34673112792258e-05
-1.35325455610023e-05
-2.58875164386483e-05
-1.76761288349149e-05
-9.0051610348919e-06
-1.93662851928001e-05
1.38915401810685e-05
-1.92916905563237e-05
-2.2265591426538e-05
-2.02227182209504e-05
-1.17250748662936e-05
-1.1693461398773e-05
-2.63346274040983e-05
-3.46939363118512e-05
-7.07677314857922e-06
-1.69084744642777e-05
-2.63442852539612e-05
-2.51730164350375e-05
-2.90855771190751e-05
-1.49689790461563e-05
-2.1767900655999e-05
-2.91370606654608e-05
-1.60142674889551e-05
-2.23192725888676e-05
-9.4364242743162e-06
-1.43856713907317e-05
-2.01072522506298e-05
-2.5538140319298e-05
-2.05804889852764e-05
-2.69053902625454e-05
-4.06218169966314e-05
-3.77257565963346e-05
-9.00862503618154e-06
-2.88068063186803e-05
-1.43502437236394e-05
-5.10664791034177e-06
-2.30295963394616e-05
-3.99038128806516e-05
-3.28343611383398e-05
-2.72429906334599e-05
-3.22256777666703e-05
-2.18932428548523e-05
-4.74090854598495e-05
-1.72808835661556e-05
-2.76429868699668e-05
-1.14229840726375e-05
-3.33218027448167e-05
-3.06409417238119e-05
-1.66929975362743e-05
-8.35871123083368e-06
-4.46970693320332e-05
-1.59278705398178e-05
-5.93299142768184e-06
-2.46461607834612e-05
-5.4962132949239e-06
-2.11462418912811e-05
-3.14447178952923e-05
-1.52792567157236e-05
-2.37434064781336e-06
-1.6265918032658e-05
-3.22962402017141e-05
-2.66921458314877e-05
-6.72657993905397e-06
-2.90406628887045e-05
-1.00001572614745e-05
-2.35228051015115e-05
-2.19242992048291e-05
-2.40399712451232e-05
-1.65749909908681e-05
-2.16621818940044e-05
-3.35942988276097e-05
-3.12046744029197e-05
-2.63525985527343e-05
-1.75295085429584e-05
-3.38998893593476e-05
-1.54879395110052e-05
-3.43447110326619e-05
-1.12849349741985e-05
-1.09424338059556e-05
-1.74332544328855e-05
2.46421295692735e-06
-1.60254927696202e-05
-1.75939798048229e-05
-2.04692715899167e-05
-2.95987200632257e-05
-3.00680107775511e-05
-1.53058417909396e-05
-6.59882895714389e-06
-2.13299396572942e-05
-4.3072704153418e-05
-1.88813508499402e-05
-3.1767147672867e-06
-1.09332550445411e-05
-2.32094077663358e-05
-1.99580153679318e-05
-1.25995201895664e-05
-1.56471609685629e-05
-3.18404993016283e-05
-2.60266673083244e-05
-4.36074211365226e-05
-2.71796841129105e-05
-2.5005441029144e-05
-3.07570017358549e-05
-5.70891202589594e-06
-1.67145290186551e-05
-2.62945219957506e-05
-8.94747666618562e-06
-1.3886276058337e-05
-3.26777614875082e-05
-1.1889788601047e-05
-2.14093328211536e-05
-1.41237144746968e-05
-2.06889809808953e-05
-2.12508868680335e-05
-1.34137927921744e-05
-1.81430013601483e-05
-9.84249621857225e-08
-6.83542733044574e-06
-1.69998216606289e-05
-8.72517327035072e-06
-2.61652066546258e-05
-3.32110194702437e-05
-1.70614290397706e-05
-2.49464687328298e-05
-1.90577755966709e-05
-3.52694640549531e-06
-2.80652678586676e-05
-4.49654470526558e-06
-2.08770531582346e-05
-2.74381669931835e-05
-2.38475464977289e-05
1.18521740194574e-05
-2.00861484725215e-05
-1.33121776488596e-05
5.9003339136415e-06
-3.85839629187276e-05
-2.4403223135757e-05
-3.5685348586682e-05
-1.55210417763705e-05
-4.26647244977151e-06
3.87405275200867e-06
-3.29564299791789e-06
-1.05003561717507e-06
-1.30620165098714e-05
-3.33814117387049e-05
-2.31384154012641e-05
-3.67110575711003e-05
-4.3420184648595e-06
-1.22243408595291e-05
-3.19675023228365e-05
-2.36407961378308e-05
-1.89709847059559e-05
-1.34835224138127e-05
-1.43827044781802e-06
-1.83643655612712e-05
-1.11582794239372e-05
-2.15604104987692e-05
-6.82237175064695e-06
-2.47734210157097e-05
-1.04201810540348e-05
-1.4488192787078e-05
-1.56522352200253e-05
9.74344368602679e-06
-2.47342758261277e-05
-9.53519802577411e-06
-1.60945662437418e-06
-5.23584195283437e-06
-2.50193195249449e-05
-1.50920828719812e-05
-3.62728093611791e-05
-3.13760757032853e-05
-9.96976683213079e-06
-3.20154373867941e-05
-1.47870322612542e-05
-2.62654476611305e-05
-1.65230355867565e-05
-2.24249004698081e-05
-2.35609279120445e-05
-9.14416069574591e-06
-3.21980851535104e-05
-2.90248423936367e-05
-1.47618687043623e-05
-9.38456889460656e-06
-2.21249405569066e-05
-1.09571963622139e-05
-1.39971567548293e-05
-3.25920418612271e-05
-8.18693667032397e-06
-3.42857615239553e-05
-1.27916348466933e-05
-1.79001404798573e-05
-2.31990460296259e-05
4.48430765171779e-06
-1.39790377749188e-05
-7.19425160366698e-06
-2.52863221628163e-05
-3.4100748187335e-05
-1.62884716310421e-05
-3.2180935326505e-05
-3.26869117417436e-05
-2.94153377419788e-05
-1.44819409763576e-05
-1.80530309208671e-05
-2.06901686641033e-05
-2.2288259313734e-05
-1.55717000532225e-05
-2.24332529021766e-05
-9.85803353484156e-06
-1.10736469790171e-05
-1.56426549753934e-05
-3.42578560586068e-05
-3.76174295594688e-05
-2.36597123457688e-05
-1.72282596484238e-05
-1.87605759909591e-05
-2.61763948277427e-05
-2.11558387721964e-05
-1.51623791713066e-05
-2.56477884545654e-05
-7.06632104268195e-06
-1.66270298457753e-05
-1.71516275616294e-05
-2.33563244681845e-05
-2.87797270051955e-05
-7.24314209913503e-06
-2.03521692148073e-05
-1.7050953481542e-05
-7.83042424995687e-06
-1.9471774071666e-05
-2.7262020677729e-05
-2.56967902359485e-05
7.16472820607424e-07
-1.79074325346088e-05
-1.3342274953348e-05
-2.46618818144588e-05
-2.37496206069769e-05
-2.71418718472705e-05
-1.85058835230936e-05
-2.78134897407043e-05
-8.86760791872911e-06
-1.59365862532761e-05
-2.67757051101852e-05
-2.03604717195343e-05
-3.41377897046284e-05
-2.20644909670789e-05
-1.75287090248993e-05
-1.90694285692038e-05
-9.52844948037227e-06
-6.71201122006179e-06
-1.79978784829445e-05
-2.7930806270111e-05
-2.5944434933309e-05
-2.52453057000581e-05
-2.22885711915102e-05
-2.21915950354096e-05
-9.95213601997909e-06
-1.49123334477662e-05
-2.15995755303402e-05
-3.35486736293147e-05
-1.87177751522028e-05
-1.30377818428541e-05
-2.3392450813945e-05
-2.37426096049303e-05
-2.50633148362213e-05
-2.08677670397361e-05
-1.7435466085141e-05
-8.26469111499663e-06
-1.38874824354974e-05
-2.1107919342795e-05
-2.15766639835602e-05
-1.84896959951908e-05
-1.39477962377782e-05
-2.6546806864737e-05
-2.68937843838389e-05
-4.90723046543265e-06
-3.38027746952833e-05
-2.87684019189559e-05
-7.80393372993608e-06
-1.93631829810559e-05
-1.79071031316867e-05
-9.33793981337569e-06
-1.43997842991697e-05
6.08689607409102e-07
-2.27045452286611e-05
-7.04448976674766e-06
-1.81607459030831e-05
-3.14712569377591e-05
-1.34837909614257e-05
-3.25904790042154e-05
-1.33977088363646e-05
-2.52220511569311e-05
-1.97937962473043e-05
-3.08759620668773e-05
-1.81491612914434e-05
-1.65122802666006e-05
-5.48491835143306e-05
-2.78835471108818e-05
-1.47081782825718e-05
-2.61611915498262e-05
-3.88093521165614e-05
-2.66175907302053e-05
-8.84561702111285e-06
-3.97582437059193e-05
-2.10812796135435e-05
-1.22561646108497e-05
-2.4035181465638e-05
-2.74944466341668e-05
-1.92044549263796e-05
-1.61176059016313e-05
-3.8753732438129e-05
-3.52979663087631e-05
-3.70802754938442e-05
-2.2333717036215e-05
-2.48670039166346e-05
-1.42819839412731e-05
-2.53784349768709e-05
-3.87407476032542e-05
-7.64075298915977e-06
-1.24834262310544e-07
-2.4323793531733e-05
-1.68420138723832e-05
-1.79015847222246e-05
-1.37190493578463e-05
-3.27141235466763e-05
-1.15487920040387e-05
-1.11058826227096e-05
-3.13299014263177e-05
-2.36218407259016e-05
-2.36300343300293e-05
-1.34643049462104e-05
-1.71493960269517e-05
-8.93454053502127e-06
-1.62455492201854e-05
-1.46137611890685e-05
-1.50334165314284e-05
-8.45684776245668e-06
-2.7093995271403e-05
-1.78846957004158e-05
-4.54879169873306e-05
-2.14060545228796e-05
-3.19860272846297e-05
-1.70215906502129e-05
-1.15572948988584e-05
-1.61256417975713e-05
-6.85318724015597e-06
-7.31840081164491e-06
-8.994063988782e-06
-2.4767681969994e-05
-3.56373312185031e-06
-3.95995295902109e-06
-1.89895877388866e-05
-2.95496820591132e-05
-1.93103436266151e-05
-2.58017553251224e-05
-1.90125843068888e-05
-1.29221298380592e-05
-8.51094066261567e-06
-4.28451230806791e-06
-2.08845726607954e-05
-2.68202147899531e-05
-2.89574268790444e-05
-1.6224724512661e-05
-2.15989780739307e-05
-2.0580557424336e-05
-9.50025563335022e-06
-2.92809923395802e-05
-1.3272681518417e-05
-2.10899180213198e-05
-2.34849661074195e-05
-1.77553055886262e-05
-2.1266830858436e-05
-2.05209645188508e-05
-2.44930093553173e-05
-2.6683590915155e-06
-3.88432956478131e-05
-1.45973361297687e-05
4.00907366905412e-06
-2.2324291142022e-05
-1.27266250230422e-05
-2.31970397330537e-05
-2.6946397581857e-05
-3.07801566523649e-05
-1.66576848910328e-05
-7.90787041611741e-06
-3.01635151372181e-05
-1.59269989413394e-05
-1.61764332639137e-05
-8.65222510802947e-06
-3.11460238860727e-05
-3.79327768870659e-05
-4.98243161035471e-06
-8.26586962056899e-06
-2.01808086320274e-05
-2.0251601972192e-05
-2.11199624653831e-05
-2.3458725359444e-05
-7.60989270428447e-06
-1.66304225684358e-05
-3.08426659063051e-05
-1.53534875425627e-05
-2.64549675987699e-05
-1.60635540866983e-05
-3.62791440109027e-05
-1.98512747872523e-05
-3.42242366175816e-05
-4.38533081534386e-06
-2.19815805441759e-05
-1.28015407202074e-05
-2.25985470025277e-05
-1.68452335153332e-05
-4.04465013576663e-06
-2.28520120998519e-05
-2.56112172670976e-05
-3.25083054942568e-05
-5.50327043463579e-06
-9.15258649073799e-06
-1.16967672028486e-05
-2.08445519353601e-05
-1.87948880726887e-05
-1.689539233322e-05
-2.45933401635143e-05
-2.03573983636651e-05
-2.00475309283443e-05
-2.20732051835934e-05
-1.98082026712998e-05
-1.34375310855828e-05
-2.00458845213963e-05
-2.96668963333148e-05
-1.15377045423982e-05
-2.32786488226458e-05
-4.06646366305767e-05
-2.16476219737963e-05
5.29945997508062e-06
-2.59385298680065e-05
-3.24192536682711e-05
-2.57078743666167e-05
-2.03404864287872e-05
-2.37399214884655e-05
-2.7542208611723e-05
-3.39842808252361e-05
-3.65442032380376e-05
-1.78320432203752e-05
-1.29166388862002e-05
-1.23155251957125e-05
-2.51758226440266e-05
-1.75768130332975e-05
-3.00131715969512e-05
-3.38754131820142e-05
-3.54520877007224e-06
-2.78172797198948e-05
-1.53077819319768e-05
-2.468205356302e-05
-2.13155240342691e-05
-1.87461866754027e-05
-2.7689593492162e-05
-1.17592316757191e-05
-1.11794790930292e-06
-1.32087006241352e-05
-2.1807189756865e-05
-3.06404090098602e-05
-8.54382251009679e-06
-9.91786329931499e-06
-1.53631904892382e-06
-3.46727282595149e-05
-2.65100943680023e-05
-3.19181057354361e-05
4.85561830613932e-06
-2.53410462945058e-05
-2.55140139571209e-05
-2.39240762480963e-05
-2.11333990661631e-05
-1.90228174410798e-05
-3.83337636648861e-05
-9.92203115843899e-06
-7.0435265680587e-06
-2.8183352666467e-05
-9.86155700183543e-06
-3.04446600266841e-05
-2.41451873457253e-05
-2.47149863377808e-05
-1.85156534480468e-05
-4.04434086075314e-05
-2.76140616901902e-05
-2.30783222743874e-05
-1.6731370075809e-05
-3.9482228739433e-06
-1.65260167466801e-05
-1.86437656091691e-05
-1.42404616785603e-05
-1.1217609372375e-05
-3.53290535322226e-05
-2.75291569306204e-05
-2.52649591238107e-05
-2.29477719576125e-05
-1.84420717420224e-05
-4.84767472022889e-06
-3.83320624956147e-05
-2.12347884025349e-05
-3.26327636699681e-05
-1.29141943812178e-05
-1.45123319301528e-05
-2.9354891635508e-05
-1.15771234638793e-05
-3.47507841333177e-05
-3.35490215283335e-05
-1.45553079372244e-05
-1.7120833667894e-05
-2.4804664307202e-05
-1.06979201543471e-05
-1.53339395737483e-05
-2.96442280332979e-05
-7.26508064859128e-06
-3.36724790227357e-05
-3.83388809981666e-05
-2.73165725578259e-05
-2.06503592341027e-05
-3.7695780262209e-06
-1.11678896771744e-05
-1.66751473960004e-05
-2.09345823454389e-05
-2.48311388432552e-05
-7.91268888607715e-06
-2.99735771343619e-05
-2.95679814562874e-05
-1.98962832443458e-05
-1.99222223233607e-05
-1.31896874753869e-05
-7.28078815040454e-06
-1.94060770558911e-05
-2.76128437764871e-07
-9.8716130777897e-06
-1.02424047461619e-05
-2.34840404294894e-05
3.18336883708366e-06
-1.09772786756284e-05
-2.9497374492505e-05
-5.95642824403372e-06
-1.7977759127127e-05
-1.29262000709211e-05
-2.61383710543827e-05
-2.25752366835605e-05
-2.53859124366828e-05
-1.35044585279438e-05
-5.44562708961227e-06
-2.45928719638717e-05
-1.08334947216038e-05
-2.9782923201769e-05
-1.32316546327181e-05
-2.52557610909027e-05
-2.64732628579944e-05
-2.78055942521967e-05
-5.38940897916688e-06
-3.62494559114091e-05
-3.41212405763587e-05
-2.14428602207718e-05
-1.00662184630775e-05
7.45941350273926e-07
-1.86123060597378e-05
-2.486403009991e-05
-3.66726347951137e-05
-7.78076242260143e-06
-4.05533612701352e-06
-2.3611073076533e-05
-1.04897317281761e-05
-2.37180422638842e-05
-2.59276899523147e-05
-2.28309968531632e-05
-1.58763777298634e-05
-3.65670463030766e-05
-6.40880010920254e-06
-2.05308071130245e-05
-3.1721523355456e-05
-1.48631606511759e-05
-1.84956199984969e-06
-2.17915994364294e-05
-1.29588946802878e-05
-1.92412637129763e-05
-1.95861242333671e-05
-9.71374376465726e-06
-3.14322689783154e-05
-1.50308456307176e-05
-1.56764360088225e-05
-1.1682440928405e-05
-1.40332880337493e-05
-2.4344307355976e-05
-2.76490991910419e-05
-1.55577138920064e-05
-2.35087853237171e-05
2.56229048464918e-06
-3.00211067140433e-05
-1.55963133223388e-06
-3.04798314386477e-05
-2.61495079082214e-05
-2.96295008503369e-05
-2.86283812439056e-06
-2.04307716994541e-05
-1.91640129472647e-05
-2.47000767534813e-05
-2.47792006433495e-05
-2.14218490158029e-05
-3.66952133296123e-05
-2.84766010545035e-05
-3.51305163311596e-05
-2.8668354372485e-05
-2.95707350608233e-05
-3.04070287977708e-05
-1.48770147088921e-05
-1.06972372196799e-05
-1.98050844733257e-05
-1.88518968050824e-05
-2.08298593944241e-05
-2.69535440949113e-05
-1.22081825052063e-05
-2.12518967258172e-05
-2.39896524844575e-06
-2.21254485899804e-05
-1.37399934834179e-05
-1.39545402122046e-05
-1.83350086779009e-05
-1.59224548622432e-05
-8.52839172019378e-06
-1.96590984231901e-05
-3.25933582558622e-05
-2.7459807502048e-05
-1.76961815299847e-05
5.8436400636158e-06
-1.25041101136891e-05
-3.17952068856712e-05
-1.99358031157868e-05
-2.00893322704716e-05
-1.28391389125067e-05
-1.63523444610695e-05
-1.89304821215849e-05
-2.27133787141742e-05
-2.26655109127844e-05
-6.53239300082919e-06
-1.16586670027634e-05
-2.30159483995381e-05
-9.03805488030493e-06
-1.60916140608212e-05
-4.22719226137346e-05
-2.21961637593586e-05
-2.22402455541558e-05
-3.07333923654322e-05
-1.63358483185088e-05
-1.45622408321365e-05
-1.400906485081e-05
-7.88586641283935e-06
-1.60343224146215e-05
-2.76657779854301e-05
-5.13534053558671e-06
-2.63190755937632e-05
-2.51612610821744e-05
-1.53034243041001e-05
-2.47774739587598e-05
-1.0138367511782e-05
-3.54086526444262e-05
-1.67051716507418e-05
-1.62974996024742e-05
-1.5785046542343e-05
-9.33246418831216e-06
-3.83240125944993e-05
-1.96504398065291e-05
-1.41281999692394e-05
-1.13646222616768e-05
2.65316910989276e-06
-3.56654548563211e-05
-8.05451032514167e-06
-1.19850750396951e-05
-2.35776495590259e-05
-4.20696320217462e-06
-1.97376581480637e-05
-2.21524331705582e-05
-3.35042125743073e-05
-2.06211491483656e-05
-2.68476624600613e-05
-1.9619349583194e-05
-2.63035358085198e-05
-4.01213302118095e-05
2.37183037329327e-07
-2.62130964422277e-05
-1.30229230109758e-05
-1.59741247655147e-05
-2.92655579471912e-05
-1.39634585769857e-05
-2.12817290160833e-05
-1.73711335662166e-05
-1.73644987099334e-05
-7.0902117385469e-06
-2.016338311209e-05
-1.74073608927368e-05
-2.71614569293846e-05
-2.27189438717032e-05
-2.01411082108091e-05
-1.79411648662651e-05
-3.45400785590324e-05
-1.07564020198411e-05
-1.87362739173242e-05
-3.27130031186483e-05
-2.09844230266129e-05
-7.40124692290993e-06
-1.24196501081595e-05
-2.73321561377153e-05
-1.34880944032096e-05
-6.17570792587801e-06
-1.44265564868676e-05
-1.64893602535906e-05
-3.80102502238017e-06
-1.83003242373668e-05
-2.10643098257679e-05
-2.12507351866666e-07
-2.37160561813966e-05
-3.07571147087733e-05
-4.73264903948297e-06
-2.12776116003938e-05
-9.83056892787823e-06
-3.85915760046703e-05
-1.50779006538435e-05
-5.57878520210025e-06
-2.77144120983274e-05
-1.01988176419598e-05
-1.43672235133577e-05
-4.72385838890844e-06
-2.73776927625897e-05
-2.36290546473268e-05
-2.99490586292793e-05
-1.55602859602677e-05
-5.59053124823543e-06
-1.12933989197885e-05
-2.6235559847735e-05
-2.14160056767666e-05
-3.91711425404809e-05
-1.78118103483245e-05
-2.44367260515813e-05
-3.1354322722596e-05
-1.41657447549764e-05
-2.18919751448525e-05
-3.14824293074159e-05
-1.97767465984018e-05
-1.97916818205479e-06
-5.0799185855402e-07
-1.74901722728487e-05
4.33194662236917e-06
-2.75340340936189e-05
-2.51530123794361e-05
-1.59410775371555e-05
-2.15107831456431e-05
-3.55404151140037e-05
-1.23471311219003e-05
-1.10445103061096e-05
-8.45237835581998e-06
-2.87478153322465e-05
-1.71709434408102e-05
-2.07418932584777e-05
-1.21312157527147e-05
-1.49569574373758e-05
-1.55856280860725e-05
-6.0051516624389e-07
-4.22459364674187e-05
-2.68929831814386e-05
-1.77295581116517e-05
-3.03388563585115e-05
-1.77869018051705e-05
-1.93702571171449e-05
-2.22637730663312e-05
-3.08195292494592e-05
-5.19328509584622e-06
-1.44357583056527e-05
-8.81161075229275e-06
2.03385111727719e-07
-1.1027911887869e-05
-1.84197019794283e-05
-1.87839144033969e-05
9.23116595155136e-07
-2.60938772822817e-05
-2.63749554661241e-05
-1.69919802704953e-05
-3.08932793793602e-05
-1.89124831017077e-05
-5.634191714253e-07
-1.32194747010751e-05
-2.40384433936198e-05
-2.67116715005401e-05
-1.7582093142514e-05
-1.82002273681217e-05
-2.72795486394961e-05
-5.60530918815822e-06
-9.69234319876059e-06
-1.08816434714535e-05
-3.90947066403885e-05
-1.89893314632305e-05
-4.52558934369128e-06
-2.60084715130702e-05
-2.48834704833685e-05
-3.28095571642125e-05
-2.49380935485448e-05
-2.22095901248755e-05
-3.12635550744193e-05
-1.39795813714577e-05
-1.90284855694321e-05
-3.0770894305439e-05
-3.4579500159972e-05
-2.26225113596008e-05
-1.4402431002637e-05
-3.11281999530509e-06
-6.03620153241361e-06
-2.43999013030562e-06
-2.93654542329219e-05
-5.33736365415616e-05
-1.7341410505281e-05
5.45845415200694e-06
-2.72641963332516e-05
-1.17349728096197e-05
-1.45939020242671e-05
-1.01516575102083e-05
-2.32126904860841e-05
-2.12395881736888e-05
-2.44143651885054e-05
-1.56481461160121e-05
-2.22841861373437e-05
-8.14246517599268e-06
-1.12808558343377e-05
-4.50303630341948e-06
-2.65751598099234e-05
-1.45165256221214e-05
-2.60887543747612e-06
-2.56697870262723e-05
-2.06906481577391e-05
-1.94490388327243e-05
-2.71482274018579e-05
-2.33121636289361e-05
-1.79861361882774e-05
-1.26040465847279e-05
-1.60352751491559e-06
-2.79206294293221e-05
-1.86600534172309e-05
-2.5359781120548e-05
-1.32617254464967e-05
-2.55809785398926e-05
-3.51675694445187e-05
-2.42170643770258e-05
-1.14268034605194e-05
7.48050061308593e-06
-1.64828596381616e-05
-5.20722733573751e-06
-1.92028342124055e-07
-4.05501570577717e-05
-1.16316034921329e-05
-5.9391841392169e-06
-6.50383752858194e-06
-7.34263233355595e-06
-1.15895529304222e-05
-2.03235931126603e-05
-2.10199041929293e-05
-2.11188502005932e-05
-3.26645115326961e-05
-1.42427313168531e-05
-2.54164733300727e-05
-1.31970309089847e-05
-3.06217713744655e-05
-6.93569882931189e-06
-8.70191380057298e-06
-5.08173414000079e-06
-2.67541044771255e-05
-1.86833735586546e-05
1.0008179000167e-06
-1.51824725793673e-05
-2.97168200306374e-05
-2.90303994824498e-05
-1.78587269373921e-05
-2.85505982107323e-05
-1.77279718934356e-05
-1.83182349184795e-05
-2.96882094785701e-05
3.47037665158092e-06
-3.12823899987927e-05
-2.98236924669989e-05
-2.2356194983121e-05
-3.48091833826325e-05
-5.29472980486463e-06
-7.68081461719426e-07
-3.8955327303215e-05
-3.96124107355735e-06
-2.43837209282789e-05
-1.23472253238262e-05
-2.06896579035365e-05
-1.29827373579199e-05
-1.07637469077545e-05
-2.95054922752012e-05
-1.30734097600064e-05
-1.40318528420395e-05
-2.54740134364384e-05
-4.08220447981926e-05
-3.57384881973298e-05
-3.03892258648068e-05
-3.98894948111948e-05
-2.46712423048825e-05
-1.46943921464326e-05
-2.11845002239678e-05
-3.03514320303683e-05
-2.59117227463571e-05
-2.66025582258953e-05
-1.47986681959469e-05
-2.05494493800232e-05
-8.27424978875727e-07
-2.08386944423715e-05
-2.90172625796094e-05
-4.36326916131353e-05
-7.94920443656055e-06
2.44951396387168e-06
-2.33919341250667e-05
-1.2311420542096e-05
-4.66408922366386e-05
-1.25735732569667e-05
-8.89352147407978e-06
-2.09552208340112e-05
-3.05802500462717e-05
-1.46460155206831e-05
-2.42369856858755e-05
-1.40581722706989e-05
-2.92343975451005e-05
-2.9759306788297e-05
-1.07994093405864e-05
-3.27831203467634e-05
-2.35010574314235e-05
-2.55932007538504e-05
-1.41702930855198e-05
-2.96119314265474e-05
-1.74411509671033e-05
-1.55064541149289e-05
-1.94152536789675e-05
-1.24315856455341e-05
-1.60878252786231e-05
-1.27218913565556e-05
-1.27539173129006e-05
-1.48941643024158e-05
-1.71127670287932e-05
-3.36728558359731e-05
-3.05284823824011e-05
-2.13563374355956e-06
-1.83428109000071e-05
-1.69042989467677e-05
-1.36027117560492e-05
-9.85941534566797e-06
4.70576583783497e-06
-3.33463422759334e-05
-1.33947129111388e-05
-1.34427354733747e-05
-2.98330914507297e-05
-1.13485367730208e-05
-2.40895050801949e-05
-1.75453054893701e-05
-1.32182428567903e-05
-1.94108678044944e-05
-8.63904299592169e-06
1.61413690866124e-07
-2.38436554584376e-05
-2.78210030684512e-05
-1.32648523393525e-05
-2.9402274087176e-05
-3.96114833925529e-06
-3.13135996442511e-05
-1.40337203118157e-05
-9.33881633275144e-06
-2.91241142071079e-05
-3.40322292879558e-06
-2.10647078681258e-05
-2.11039562575249e-05
-4.26674764518133e-06
9.51201534756439e-06
-7.90007051255691e-06
-4.12438304928567e-05
-2.54030412484297e-06
-1.31280384328417e-05
-1.38964621432793e-05
-1.67186474268047e-05
-2.54987290435423e-05
-1.43730164894909e-05
-3.19421775064913e-05
-1.32565205335819e-05
-2.53252176196189e-05
-2.19925890187064e-05
-3.69419724097479e-06
-1.52075066797875e-05
-2.26024592702185e-05
-3.11285163311041e-05
-1.85007268625229e-05
-1.55274140174501e-05
-2.87075070169382e-05
-1.89274528545495e-05
-1.96310134797586e-05
-1.23304307316287e-05
-6.15719812123239e-06
-1.42835724803834e-05
-2.2992487791782e-05
-1.61535791211627e-05
-9.5566662823576e-09
-3.37305548337802e-05
-1.63239642922886e-05
-8.07369009752037e-06
-3.13666874934678e-05
-1.21888535924904e-05
-8.63933631703378e-06
-1.14450285559093e-05
-1.38116058427497e-05
-1.58263726709662e-05
-2.67385928859316e-05
-3.10530384780539e-05
-1.8907117737006e-05
-2.53853080540449e-05
-2.17945551267298e-06
-3.14361915257906e-05
-1.27264311502686e-05
-2.50015979150973e-05
-1.84647176776174e-05
-1.09936842582411e-05
-1.87228980725477e-05
-1.56002095304319e-05
-1.76292119785723e-05
-3.94535624311069e-05
-2.53234436018663e-05
-3.20202116861798e-05
-2.45509248174286e-05
-7.90447183998241e-06
-8.51148317437022e-06
-2.77619633786692e-05
-2.88694826805908e-05
-5.67626796087532e-06
-9.41512353500915e-06
-1.06657401357704e-05
-3.43549192212515e-05
-2.24838272189731e-05
-2.06418802480843e-05
-2.86357291852252e-05
-2.25542048611433e-05
-2.70646552712035e-05
-2.04270904136731e-05
-2.51949343040762e-05
-6.23764753331208e-06
-2.56075960336347e-05
-2.59946668163647e-05
-2.21770470308956e-05
-2.91474338844466e-05
-1.52565324079081e-05
2.91555092903869e-06
-1.70526995029707e-05
-1.8302909938749e-05
-3.22118454719451e-05
-2.97387801267317e-05
-3.24765608373869e-05
-2.08402876081401e-05
-1.18542552812522e-05
-1.5040336347808e-05
-2.11001096055349e-05
-2.19560234683207e-05
-2.32230907292492e-05
-2.24793278910983e-06
-2.53347623927977e-05
-1.06665545996094e-05
-1.94820756187437e-05
-2.1710166944805e-05
-1.65669375025002e-05
-1.05083799837757e-05
-1.84304661628469e-05
-3.73743764063038e-05
-2.13587402109771e-05
-5.88376103745268e-06
-3.58743324413278e-05
-8.92056966180093e-06
-9.31545183877335e-06
-1.97677328657001e-05
-1.17295149429157e-05
-2.18436626611584e-05
-1.17240043940247e-05
-3.31980955268222e-06
-1.30569692237624e-05
4.23258221938178e-06
-1.95636567464059e-05
-3.01285029175724e-05
-4.05292626703547e-05
-2.77806159834796e-05
-2.44595741095142e-05
-1.15270872291626e-05
-1.92211258751908e-05
-3.49256145052946e-05
-1.72690779013497e-05
-4.06683405641785e-05
-1.1262666344802e-05
-7.82883111908716e-06
-2.24847894724147e-05
-1.89703444690758e-05
-1.12921301600763e-05
-3.18834755655705e-05
-3.33390710834593e-05
-1.70242139699517e-05
-9.83620904732902e-06
-3.53885455586669e-05
-2.51621275835255e-05
-4.51208991735862e-05
5.06375364932493e-06
-3.01828438226808e-05
-1.61184699769658e-05
-1.89796827990526e-05
-2.38413833816071e-05
-2.44175793148196e-05
-2.48504386687428e-05
-7.41238490770213e-06
-2.40537963671806e-05
-1.36592562585861e-05
-3.07968330794856e-06
-3.89626646889829e-05
-1.71427215857951e-05
-4.48453711960732e-05
-1.83439355085013e-05
-3.7233294319406e-05
-2.33102512822663e-05
-1.34735272003266e-05
-2.85992323943741e-05
-3.42635644874532e-05
-3.53526818965117e-05
-3.13133120127338e-05
-1.07597519934864e-05
-1.92100050248967e-05
-1.57458079546509e-05
-1.86320946261725e-05
-3.30114484757972e-05
-2.20888737534749e-05
-2.08148602693837e-05
-2.32690618948625e-05
-4.43452170849045e-06
-1.99204957264762e-05
-2.09284979375248e-05
-3.16333501809197e-05
-2.77256855683852e-05
-1.18298884079789e-05
-2.4039053482492e-05
-1.90846697227653e-05
-1.4628744843596e-05
-1.01921899380938e-05
-4.07665388820095e-05
-2.66376756330604e-05
-1.99629761233355e-05
-9.18051167267437e-06
-2.31840899011434e-05
-1.45758569966103e-05
-4.02228962974119e-05
-2.28007605340402e-05
-2.08282896634752e-05
-3.50201051464066e-05
-2.17498104392613e-05
-2.43215085915687e-06
-3.77791096086217e-05
6.10096533382032e-06
-2.9477982000782e-05
-2.79541456054644e-05
-2.94924573650898e-05
-7.54171936685449e-06
-5.81527861959278e-06
-2.19615554652103e-05
-3.31953869693415e-05
-2.81209096810437e-05
-5.13261267142952e-05
-2.75419760335845e-05
-1.36387213805486e-05
-1.83312957268326e-05
-3.53023359968534e-05
-2.24557972262314e-05
-1.7510908528e-05
-1.98000352392847e-05
-3.11237637998851e-05
-2.21008597338e-05
-1.74769015801742e-05
-1.23210184692895e-05
-1.27529189912991e-05
-1.09880905802014e-05
-1.62888081280787e-05
-2.4884594266275e-05
-2.22146579578335e-05
-2.93579008494965e-05
-1.78510700947995e-05
-2.77524157974137e-05
-1.35771061155829e-05
-1.83118393117831e-05
-6.92022849214317e-06
-8.05663876586859e-06
-2.96968839318884e-05
-8.6974004203966e-06
-1.70365778904302e-05
-1.23333095502226e-05
-2.30766742954976e-05
-2.22970049160792e-05
-2.62265750984041e-05
-1.72114328540088e-05
-5.47238266572502e-06
-1.81095701280186e-05
-3.42628172316207e-05
-8.39448078063544e-06
5.08682273958322e-06
9.71559899458294e-07
-4.55400476405578e-05
6.48104185867612e-06
-1.27169586397203e-05
6.753821231619e-06
-8.78222285958065e-06
-1.05637314876543e-05
-1.38934475663667e-05
-2.27018019289387e-05
-3.25506359293934e-05
-1.8241928356872e-05
6.68254085948428e-06
-1.45299391411972e-05
-1.97018059337458e-05
-8.70502455896569e-06
-2.52088872789072e-05
-9.32784241552368e-06
-2.22274806983868e-06
-1.78466234237615e-05
-1.72738158897144e-05
-4.92046430695168e-06
-2.53354206155594e-05
-4.62142707944358e-06
-3.33072263124352e-05
-1.56229091165623e-05
-2.67355232618035e-05
-1.80293187880254e-05
-1.40602847183347e-05
-2.30483474629182e-05
-2.06079134626972e-05
-2.43790646482814e-05
-4.07184006710383e-05
-1.59602057338947e-05
-1.13704491998079e-05
-1.36986554203871e-05
-1.58454804880275e-05
-1.70196654416097e-05
-1.08900873567266e-05
-4.62117575111539e-07
-1.84496159148229e-06
-3.79783709110104e-06
-1.63557835079995e-05
-2.12448759419777e-05
-9.3801746063589e-06
-2.60288484302348e-05
-1.45970307984394e-05
-2.84502892127507e-05
-3.22981035424864e-05
-2.16960228019265e-05
-2.46987818291779e-05
-2.42649425800961e-05
-1.86584402783427e-05
-2.20254532521496e-05
-1.46560724588839e-05
-3.15537642396842e-05
-1.71027148372563e-05
-4.59069844110201e-06
-1.45265988138221e-05
-2.86838140752827e-05
-1.21535969320395e-05
-2.4087088602902e-05
-2.49758726549952e-05
-1.12184707147142e-05
1.18894982288752e-06
-2.58262410905925e-05
-2.89419590226449e-05
-2.96536426404531e-05
-1.63997566854149e-05
-1.00769375585895e-05
-1.60201740081079e-05
-1.58451856907408e-05
-1.69852035835087e-05
-2.17466787578061e-05
1.50676094634125e-07
1.02653696889091e-05
-7.98431832915508e-06
-2.19819649342788e-05
-5.95218912733074e-06
-1.62706729541533e-05
-2.56992083663234e-05
-2.56050609908388e-05
-1.61106997525189e-05
-2.02168891280328e-05
-2.87045298447759e-05
-5.17750880806122e-06
-4.46302491034485e-07
-2.75466911880131e-05
-1.57786804447561e-05
3.30190601115323e-06
-2.07322371982084e-05
-1.21249894720986e-05
-2.16575975146025e-06
-2.43113009124577e-06
-4.63615910604792e-06
-2.6099990416436e-05
-2.50149139519633e-05
-2.68320773370306e-05
-2.75189951565952e-05
-1.13374332812771e-06
-1.70184781325007e-05
1.18537674224784e-06
-1.19106893752472e-05
-2.96123175908467e-05
-1.87727060588781e-05
-6.33399612990586e-06
-1.26581627589024e-05
-1.53310878594892e-05
-8.42516941105179e-06
-8.00682420471216e-06
-2.02722233025508e-05
-3.52043900495957e-06
-3.16629605822089e-05
-2.30853772077299e-05
-9.55495730785612e-06
-4.35927838114892e-06
-2.54170634594135e-06
8.23250131593053e-06
-7.3994262627662e-06
-3.81718588336251e-05
-1.70944646227488e-05
-8.99355118695564e-06
-3.41652739968898e-05
-3.23977746725048e-05
-2.44540041694723e-05
-2.21247566840638e-05
-2.37995432355318e-06
-4.11488622955824e-06
-2.48824457220684e-05
-2.41646077396212e-05
-3.21182170735534e-05
-1.52890975188987e-05
-2.79375984739167e-05
-1.08913385761049e-05
-2.90946387002245e-05
-1.24418556295104e-05
-6.183674624522e-06
-1.91132749815915e-05
-9.01683293742552e-06
-3.82116272225222e-06
-1.84974393006711e-05
-1.31858400020101e-05
-7.34039246044416e-06
-1.01623409098694e-05
-4.41314738458727e-05
-2.62833630896446e-05
-2.88356782046795e-05
-2.56373004808204e-05
-2.1397233932193e-05
-3.57172274638576e-05
-3.74727329537306e-05
-2.60451118703933e-05
-2.46050427211414e-05
-3.59599686801842e-06
-9.99710814227499e-06
-2.76753296952897e-05
-3.88679825945189e-05
-1.31214314462136e-05
-2.86476743304189e-05
-6.05125256840436e-06
-2.52018048007489e-05
-2.29654055934454e-05
-1.50613766398379e-05
2.01224554515433e-06
-2.07503956455019e-05
-2.4852462680177e-05
-3.92748692332661e-06
-1.40833685928108e-05
-1.84280641159282e-05
-1.14996793969788e-05
-3.0470428943541e-06
-2.3551210365393e-05
-1.97870980272244e-06
-9.43156151398193e-06
-1.45267812813493e-05
-2.68779950360116e-05
-8.4623108539645e-06
-1.14492261681796e-05
-1.91221216513992e-05
-6.84122702764935e-06
-2.09036305097353e-05
-2.09209540826483e-05
-1.05046286723788e-05
-1.51134503572636e-06
-1.91584910107665e-05
-1.95916531607209e-05
-2.71760569618746e-05
-2.65562940096386e-05
-1.66476251334084e-05
-1.64087444506478e-05
-1.8625354189631e-05
-1.7229007834044e-05
-1.10430391020594e-05
-2.19986535800849e-05
-1.48534825979221e-05
1.99831099622372e-06
-7.72818829637635e-06
-1.97674175664811e-05
-3.59161557059387e-05
1.62555113115874e-06
-7.39544596946077e-06
-2.96849713941811e-05
8.71506279640475e-06
-7.15650062798846e-06
-1.86534708991771e-05
-1.98753516392943e-05
-1.85412755451813e-05
-2.2853047446308e-05
-2.58253583937032e-05
-1.70810438766135e-05
-2.91791842605302e-05
-3.19977955788e-05
-3.24848979997329e-06
2.277961193666e-06
-1.51018633078248e-05
-8.81069405558787e-06
3.98305000995925e-06
-3.81388896182009e-05
-2.87673426937266e-05
-2.2880121360497e-05
-9.77149742102402e-06
-1.06249829927517e-05
-4.21950920207204e-06
-2.33110863497044e-05
-3.20489405882447e-05
-1.88780446927385e-05
-3.34139735482384e-05
-2.12617221142033e-05
-7.86106505505249e-06
-1.10239183319369e-05
-1.11216500707572e-05
-3.37168424429124e-05
-2.25449320097649e-05
-6.22808054751909e-06
-5.76070785461445e-06
-2.27853725812221e-05
-6.03817102705421e-06
-1.78074401847082e-05
-1.38869588496343e-05
-1.13772317815323e-05
-3.27872734942438e-05
-2.47374791412203e-05
-2.41446899120957e-05
-1.56674590226112e-05
-2.17686755696029e-05
-1.5640107048471e-05
-2.66573736558063e-05
-2.72555850446715e-05
-1.84774506479329e-05
-2.00619766268456e-05
-3.12015307215312e-05
-1.21933250487268e-05
-1.57180936375218e-05
-1.67303720130868e-05
-1.66783184719687e-05
5.62091245416048e-06
-7.13811809912944e-06
-2.51779069784957e-07
-8.37510008902763e-06
-3.08310842301584e-05
-1.87543157107583e-05
-3.64338559404431e-05
-8.72813846680639e-06
-2.62259945965731e-05
-2.06204382170343e-05
-1.97175879371289e-05
-5.55888229646952e-06
-1.35532839041527e-05
-2.36276430406607e-05
-8.23957068539491e-06
1.30323680061363e-05
-1.83315943683883e-05
-2.80420897758751e-05
-1.66934769166624e-05
-7.61516272424072e-06
-2.82611400108306e-05
-1.04637743623304e-05
-6.39680403460175e-06
-2.39494030748854e-05
-2.95818192910203e-05
-2.13877406298737e-05
1.16034279714889e-05
-1.66313994668724e-05
-3.38989990784357e-05
-4.26201301326223e-06
-2.69638187852916e-06
-2.00006442433626e-05
-1.87103450197331e-05
-1.24444651562678e-05
-4.33416152108757e-05
-2.60972865281322e-05
-1.31741542590163e-05
-2.54284003697157e-05
-2.67381042375193e-07
-2.77722715015601e-05
-2.62115616026369e-05
-2.10364663067366e-05
-3.7580089119799e-05
-1.09918502283376e-05
-9.07555252834931e-06
-1.74657357817859e-05
-8.74102381543878e-06
-9.60554415190387e-06
-1.61000116559908e-05
-7.05137214084339e-06
-1.5697425100758e-05
-3.63124677373657e-05
-1.40162364387634e-05
-3.75532400497917e-05
-1.79588638729508e-05
-1.56713652087522e-05
-3.67981655303973e-05
-2.3135870707169e-05
-9.29641540458704e-07
-1.18734256451552e-05
-2.55864875945893e-05
-1.92680832466944e-05
-2.56740468508524e-05
-1.87355900971282e-05
-1.13183822543338e-05
-1.44352576547689e-05
-8.59105218162161e-06
-2.26355156314384e-05
-2.92076345381649e-05
-1.8662182703735e-05
-5.45593324740948e-06
2.94240509317175e-06
-2.88787188293709e-05
-1.33955305710699e-05
-1.63119958982316e-05
-2.84081981725801e-05
-2.35491010725988e-05
-2.77427150876202e-05
-2.16618619826989e-05
8.47272131623406e-06
-1.41767961577182e-05
-1.24076290238526e-05
-3.57712189535546e-06
-9.56439090451973e-06
-1.10047615928389e-05
-1.84603834972848e-05
-2.13475968050763e-05
-8.11265990327962e-07
2.2537063006933e-07
-8.09816687018595e-06
-1.8986057191619e-05
-2.11748641425622e-05
-3.60666968063486e-06
-2.57492035839732e-05
-1.03457459358784e-05
-1.87229679645605e-05
-1.39562166564276e-05
-1.4477390431851e-05
-9.83656702158884e-06
-3.47799064769146e-05
-1.80462816806751e-05
-1.32463716815556e-05
-1.80870257037673e-05
-2.56660148738072e-05
-2.4954935987396e-05
-4.25104923280334e-08
-4.39611064318214e-05
-3.43395451033643e-05
-4.85924748458337e-06
-4.15207459027325e-05
2.90148032226372e-06
-1.87664796326525e-05
-1.2307515736079e-05
-3.06694456466697e-05
-2.36925177862728e-05
-1.64088927979292e-05
-5.26708406716284e-06
-2.55580808220602e-05
-3.25514937339099e-05
-8.60566780692567e-06
-2.30413164826446e-05
-4.62145881591568e-06
-1.55944305743955e-05
3.32122099472452e-06
-1.07881299274419e-05
-6.6715847671695e-06
-9.10205859991071e-06
-1.51257205998268e-05
-8.06492335891873e-06
-4.02110833397282e-06
-1.20767436043564e-05
-2.57725956257286e-05
-2.14477461909939e-05
-1.48101683606857e-05
-2.66440108845658e-05
-1.50615110339225e-05
-4.914090974356e-06
-2.64843600035112e-05
-1.55308742679222e-05
-2.10246711805918e-05
-1.51242287966288e-05
-1.13428890447024e-05
-1.25186988747274e-05
4.0967886005036e-06
-1.41866659699224e-05
-1.29678846730655e-05
-8.97304679697547e-06
-2.28076116764996e-05
-3.10926535022341e-05
-2.3542205480668e-05
-2.96656587315449e-05
-1.75937943794045e-05
-2.33980808591465e-05
-2.39747879858187e-05
-3.46073282100015e-06
-1.27306057012134e-05
-1.11848006487386e-05
-1.25413990340054e-05
-1.54705954791241e-05
-3.58817005073366e-06
-3.77935734296452e-05
-4.98289469877561e-06
-3.30147963603803e-06
-1.77987213869752e-05
-8.64970384274294e-06
-1.77807359213897e-05
-7.14985792738823e-06
-1.8547755218305e-05
-1.36887013182345e-05
-1.58809380692265e-05
-5.92085998784534e-06
-3.61522912035613e-05
-2.97555724844999e-05
-7.50479151932104e-06
-1.23659376112994e-05
-3.36552994954283e-05
-2.03449357765495e-05
-8.65613086816839e-06
-3.7538378720527e-05
-2.7542656246912e-06
-2.1371473830599e-05
-2.03732490977929e-05
-4.18650666570645e-05
-3.9364022213762e-05
-2.54738503057315e-05
-1.77753987997924e-05
-2.49733211004461e-05
-2.4178578137892e-05
-1.51597165693535e-05
-1.12539803990001e-05
-1.81575149797698e-05
-1.71826170328515e-06
-9.4607076950809e-06
-1.51214385002264e-05
-3.82419232921614e-05
-7.33366454357278e-06
-1.7286235735508e-05
-3.38431859711958e-05
-1.53779673567298e-05
-1.36112501803696e-05
-1.18972239293008e-05
-1.24649938074032e-05
-2.66372943384634e-05
-1.34656860568141e-05
-1.62297674829649e-05
-1.73511170377156e-05
-1.38178069451081e-05
-3.41297449750135e-05
-6.95695608856515e-06
7.27473221998945e-07
-3.00111211988566e-06
-6.28897094301315e-07
5.33221697439023e-06
-1.42590673957138e-05
4.4230517507237e-06
-2.01974075135497e-05
-1.96994026782286e-05
-1.38319784672266e-05
-3.04214967975048e-05
-2.06114134354552e-05
-7.33776225168971e-06
-2.98072102934596e-06
-1.84296402885351e-05
-1.09349788375372e-05
-2.28820396682838e-05
-2.23308818489301e-05
-3.05155547525268e-05
-2.56375192552031e-05
-4.85912905519285e-06
-1.17040522662495e-05
-1.73156031122364e-05
-1.33465148684753e-05
3.38500784618401e-06
-2.62406777757171e-05
3.31207842329383e-06
-2.0978398245418e-05
-1.08076724947575e-05
-1.59753669880821e-05
-1.95007450007759e-05
-7.59168573513556e-06
-2.55214104486513e-05
-2.68084145677215e-05
-1.60795412437052e-05
-1.32144583125251e-05
-2.1956894533332e-05
-1.99353068628067e-05
-1.17215965742545e-05
-7.25563179507396e-06
2.2323908170054e-06
-2.80188356488292e-05
-1.41446784395461e-05
-1.48358625907585e-05
-1.5667930337468e-05
-2.2054150855365e-05
-2.012883875405e-05
-1.75142045523959e-05
-2.60261873981371e-05
-2.18347917190398e-05
-1.7179833413175e-05
-1.41260394340151e-05
-3.87000703538568e-05
-9.88434713964917e-06
-1.07170847724497e-05
-1.67308612812905e-05
-6.52720346832891e-06
6.88634187956602e-06
-1.22367069618923e-05
-2.60897858436373e-05
-3.35572958717334e-05
-4.02549719210581e-05
-1.08021280329771e-05
-1.38257484694992e-05
2.8758412240817e-06
-1.41136372475635e-05
-2.28145269392786e-05
-1.57791937913356e-05
-6.7103448103729e-06
-5.76710572444579e-06
-1.61729089110564e-05
-1.12611984559072e-05
-2.65711602895213e-05
-2.41054263673816e-05
-1.43608177156354e-05
-1.57589809380518e-05
-6.58472735846708e-06
-2.97040421501938e-05
-2.22775460042179e-05
-1.3541060220702e-05
-8.38397501174445e-06
-8.98622966267415e-06
-1.44784516132711e-05
-1.62775904929158e-05
-2.57441688169721e-05
-9.06320954487721e-06
-3.05720363944389e-06
-7.49455640605442e-06
-1.94994725354013e-05
-2.02567103723428e-05
-1.7593613388933e-05
2.05767763911473e-07
-1.94498695569043e-05
-1.77630359327028e-05
-3.41171974003032e-06
-1.40035712658969e-05
-6.27343111023072e-06
-3.1113551258883e-05
-3.27455182560309e-05
-5.10330794869915e-06
-1.03921461185523e-05
-2.32299100293682e-05
-1.67799958068498e-05
-3.3480927154504e-05
-1.00226441103369e-05
-3.21472397144564e-05
-1.03810589743228e-05
-2.13268836119984e-05
-1.758939827271e-05
-2.42634475536973e-05
-3.29746282579745e-05
-2.75517382028114e-05
-1.06741623893526e-05
-8.90182201957635e-06
-2.27387579347929e-05
-1.90514198244668e-05
-1.17245532968686e-05
-1.40236535993395e-05
-1.59323055714637e-05
-1.41507351169723e-05
-2.96718476986658e-06
-2.19248057682237e-05
4.01601240896404e-06
-1.13120228297592e-05
-1.05133621266093e-05
-2.46583308485742e-05
-1.77600750126308e-05
-1.26778525849244e-05
-2.86307760704656e-05
-2.60297365580609e-05
-1.89621627064321e-05
-3.68920737177329e-05
-1.28985911339547e-05
-1.09935222123272e-05
-1.58328421756778e-05
1.28342257007242e-05
-1.27555721884863e-05
-8.24740650146353e-06
-1.53200034026805e-05
-5.65625038401038e-06
-2.67853796156729e-05
-2.08773998990842e-05
-2.50859216639663e-05
-1.01885379988223e-05
-2.61100126456644e-05
-1.14892450976267e-05
-4.11205855580339e-05
-8.33472774886699e-06
-2.5185264723326e-05
-1.45768177850924e-05
-3.56739644227126e-05
-2.08172729006063e-05
-1.64097945709814e-05
-2.43296377572696e-05
-1.80295312324017e-05
-2.88624222903748e-05
-2.44216930881083e-05
-2.50362436744031e-05
-2.04120952815148e-05
-2.86743777113799e-05
-1.62463761864025e-05
-2.60986137719553e-05
-1.93655479641779e-05
-1.89320915385523e-05
-1.02860859163636e-05
-2.27492580131874e-05
7.05381154399455e-06
-1.15789777118756e-05
-1.33625772384202e-05
2.58812230321571e-07
-4.77855727979738e-06
-1.89835653570456e-05
-1.83578890011547e-05
-9.11226788195616e-06
-3.50906189873218e-05
-2.41449974749233e-05
1.26884309501231e-05
-8.36606308507906e-06
-1.30313789578772e-05
-1.8174598450731e-05
-2.39818263081457e-05
-2.10839478292884e-05
-1.39109632161633e-05
-1.86216987407069e-05
-8.59280113127854e-06
-2.14775277798125e-05
-7.61459027381931e-06
-8.32991616731545e-06
-2.37232240428645e-05
-1.24465531502972e-05
-2.70508988583937e-05
-1.04975126134472e-05
-1.61305537550972e-05
-2.10648084027254e-05
-1.62107500382347e-05
-1.75965926695374e-05
-3.6994287328589e-06
-1.69432242260171e-05
-3.95161908741537e-05
-2.5540931518122e-06
-3.42356359607497e-05
-1.66500116576531e-05
-2.70186517350188e-05
-2.93807566850326e-05
-2.14030259314285e-05
-1.5947808948513e-05
-1.51241306308768e-05
-2.54725244064157e-05
-1.18616741239466e-06
-2.95155197606301e-05
-1.35845021078589e-05
-1.32544468173919e-05
-9.35325110765139e-06
-2.40592847189389e-05
-3.04848064639013e-05
-1.45085354303877e-06
-3.35510545224732e-05
-1.7315143130266e-05
-2.6544806336501e-05
-3.89970936221724e-05
-8.151686023143e-06
-3.46660739818949e-05
-4.24353780040412e-05
-5.37772951003866e-06
-2.72010606990012e-05
-1.73606247529048e-05
-1.53579184911767e-05
-2.25050214618631e-05
-2.17737662554783e-05
-1.11560295297819e-05
-9.07912234063379e-06
-3.20386373979422e-06
-1.16724249551542e-05
-8.3233227451291e-06
-2.61977932789491e-05
-2.16541860119205e-05
-1.0058556245588e-05
-2.83459292896918e-05
-2.13800918730584e-05
-1.26024115166415e-05
-8.73460728545226e-06
-1.09457450680326e-05
-1.60249521589241e-05
