# Supplementary material for: Research on computational propagation and identification of mine microseismic signals based on deep learning
Source: PLoS One. 2025 Oct 22;20(10):e0334641. doi: 10.1371/journal.pone.0334641 (PMC12543183; doi:10.1371/journal.pone.0334641)
Supplement: S11 Data — (ZIP) [file pone.0334641.s011.zip › 000101100002676.xlsx_0.txt_24.txt.txt]

-2.53274331267428e-05
-2.27362592858554e-05
-9.2426818885412e-06
-9.06361693609374e-06
6.50200368912296e-06
-2.94125693041592e-05
-3.17672108977271e-06
4.51953414602488e-06
-2.71821246556179e-05
-2.64120075610324e-05
-2.17565361204935e-05
-1.50713662638812e-05
-7.97470987513403e-06
-1.64246013081655e-05
-2.09998086028515e-05
-1.70671383523869e-05
-1.39259362615688e-06
-2.893182632512e-05
-1.10240365138095e-05
2.74004056808171e-06
-1.11020662799625e-05
-1.18947882290996e-05
-2.2204432143915e-05
-6.78221481537725e-06
-2.62787787837848e-07
-1.31550918216507e-05
-6.09739338415692e-06
3.24349580556938e-06
-1.09549386279293e-05
-7.25851900002973e-07
-1.45681286169867e-05
-1.33658703003439e-05
-4.98588010926408e-06
-1.67594915706811e-05
-1.11472131438863e-05
-6.41053880757654e-06
-8.24545970705949e-06
-2.56975145780757e-05
4.6941936303869e-07
-2.28817647083448e-05
-1.90349082293728e-05
2.46555797623884e-06
-6.90045566657668e-06
-1.75717454355787e-05
-9.17864169139105e-06
-1.06118721767612e-05
-1.75631694635294e-05
2.06043211336022e-06
-1.32358978710997e-05
-1.84477134984881e-05
-2.42842104510977e-05
-1.98836511558412e-05
-1.74452885613806e-05
-7.47994527376598e-06
1.37886099026839e-06
-2.91422813061055e-05
-2.04314545649643e-05
-3.00962705305181e-05
-2.1605617645963e-05
-2.01695616849186e-05
-1.59724208695062e-06
-1.71624098484971e-05
-2.93532413621838e-05
-9.63998975167473e-06
-1.4195778618417e-05
6.09938653485469e-06
-1.38373121114009e-05
-1.98104625289665e-05
-2.13843964037651e-05
2.56426989198064e-07
-3.21006658229121e-05
-1.5467662723144e-05
-1.55292550572726e-05
-2.55719195805469e-06
-2.62608885344076e-05
-1.49452575588235e-05
-1.28090931184989e-05
-3.73080614273716e-05
-3.20136098728025e-05
-3.1627145642352e-05
-2.23370627989917e-05
-1.89932094585432e-05
-2.34382638829366e-05
-1.01897477697578e-05
-1.37138134630046e-05
-3.28046010974569e-05
-1.02338330655401e-05
-9.09413960114415e-06
-4.39121363016328e-06
-5.483282227028e-06
7.00097389119409e-06
-8.41809843458564e-06
-1.81273594223062e-05
-1.03825442611659e-06
-1.74271197590997e-05
-1.3519472507935e-05
-1.31479366305875e-05
-3.80655848056956e-05
-2.37301777083003e-05
-1.52233815284055e-05
-2.3857414542281e-05
-1.80255223154582e-05
-1.25389973291388e-05
-1.99882164183481e-05
-1.71132827616655e-05
-2.02753569452796e-05
-2.25832749561156e-05
-1.16451253893318e-05
-1.23482823737843e-05
-2.2393613245089e-05
-1.57789514267069e-05
-9.54953640349354e-06
1.48141468693377e-06
-2.17854724980001e-05
-1.35684639926904e-05
-2.07340003413411e-05
-2.92321913709313e-05
-1.34540146156493e-05
-7.06184443364071e-06
-1.1751440982996e-05
-2.36101775160494e-05
-1.68962210952685e-05
-2.28878721541379e-05
-2.41681179426151e-05
-2.34878215999655e-05
-1.14557582725515e-05
-3.96015108747484e-05
-4.80339317726069e-06
4.1760824989273e-07
-1.47489216555378e-05
-2.48342234092213e-05
-8.64733913159937e-06
-1.57454742413935e-06
-2.74520136135245e-05
-1.11465142468053e-05
-3.03104968808283e-05
-2.08401168243446e-05
-1.72741078865113e-05
-1.3714439548882e-05
-3.05623606752232e-06
-1.17216716519613e-05
-7.50681057483864e-06
-2.18004286248049e-05
-1.95303471770155e-05
-1.64284655236051e-05
-1.04361790083429e-06
-3.20802567960338e-05
-1.38703689253574e-05
1.33103454196998e-05
-6.69794846384885e-06
-3.73593442611059e-05
-1.01436949069965e-05
-9.66826449783122e-06
-1.51824074032831e-05
-9.08637305381845e-06
-1.47347602197325e-05
-7.10379146402711e-06
-3.84810275880595e-06
-2.2113024166396e-05
-3.77445305284422e-06
-2.46304315620847e-05
-1.55888616196524e-05
-1.81848149908964e-06
-1.38145366480476e-05
-1.45616719687944e-05
-2.6165741138575e-06
-1.32920041145856e-05
-2.00767069750164e-05
-2.29175049980072e-05
-8.98914500026845e-06
-7.99735354018296e-06
-8.09526021511372e-06
-1.86085776984277e-05
-1.13737848081436e-05
-9.65071298572688e-06
-2.59721882086303e-05
-1.33715405257633e-05
-2.20338562634584e-05
-1.14017854140188e-05
-1.37146194862593e-05
-9.91632278738775e-06
-3.16151267990879e-05
-5.87188291946821e-06
-1.61859570580337e-05
-2.8674600764534e-05
-2.49996987256024e-05
-2.01542368604925e-05
-6.29128991758164e-06
-1.88226393871208e-05
-1.83429266756425e-05
-6.13099169272165e-06
-3.12293697566502e-05
-3.23749710049297e-05
-4.39809927795348e-06
-2.87194275780532e-05
-4.78699479062095e-06
-2.46522827121281e-06
-2.19297626122299e-05
-1.47302644071412e-05
-1.04791956228886e-05
-9.9958043614926e-06
-1.8225259764213e-05
-2.89607096049327e-05
-1.07351892815325e-05
-1.57868569444363e-05
-2.29001480507719e-05
-3.28689032380268e-05
-2.66289448896024e-05
-2.48615569608873e-05
-1.60228695474127e-05
-3.47444097825281e-05
-2.10253224924471e-06
-2.14308540787304e-05
-8.56281290027502e-06
-2.23941013487346e-05
-3.96203021129796e-05
-1.40146153533432e-05
-9.09147011013011e-06
-1.96124264444192e-05
-5.82563623545805e-06
-5.50238411208718e-06
-1.33179287131953e-05
-3.47238811026235e-05
-7.14726081863044e-07
-1.63484703816106e-05
-2.18573185333248e-05
-7.46515881467478e-06
-2.43704920820026e-05
-1.05082660779282e-05
-1.08200021596856e-05
-2.34174816048177e-05
-1.88210864668801e-05
-7.81931746943025e-06
-4.39690405948925e-06
-1.02901415537632e-05
-2.1834671394397e-05
-1.31209041835654e-05
-1.17654101367013e-05
-8.26481712202863e-06
-2.59545793575962e-05
-1.31530654013686e-05
2.99724464244501e-06
-7.23722244578954e-06
-1.61308728727943e-05
-2.6211959571913e-05
-1.06652603206503e-05
-2.0978925463863e-05
-3.60422238866099e-07
-2.43711850712335e-06
-2.75420132184672e-05
-3.35847706687129e-05
-2.5050191854679e-05
-7.26448903848047e-06
-9.44266359118401e-06
3.26747838921285e-06
-6.9275057206231e-06
-1.93298899642174e-05
1.48364100149736e-06
-1.49573133944872e-05
-1.59299004552044e-05
-1.51457667940664e-05
-1.40548936807521e-05
-2.87606821096453e-05
-3.00904056163082e-05
-1.79785148117224e-05
-1.64213033121886e-05
-1.14894872647563e-05
-1.65115544269209e-05
-2.46010806097879e-05
-1.23715457365888e-05
-1.45548615202557e-05
1.088091114595e-05
-1.92013669008045e-05
-1.29161596655398e-06
-2.1716944969127e-05
-1.75047328741156e-05
-2.49431929330959e-05
-2.18765215692021e-05
-2.6213116420561e-05
-2.75319191683269e-05
1.52351819707541e-06
-1.08035595333939e-05
-1.81557447202106e-05
-2.10272278066537e-05
-1.37964830977625e-05
-7.23199339219514e-06
-1.40630355017265e-05
-3.17934560546795e-05
-1.37725712495336e-05
-8.78404446933271e-06
-1.98058599424422e-05
-1.09439950571153e-05
-2.14903868347507e-05
-2.07724370911853e-06
-1.5996872899891e-05
-1.2941213168275e-06
-1.59831607401763e-05
-1.26445129005763e-05
-1.18037406998011e-05
-1.86877897590967e-06
-2.00144741643793e-05
-8.95562946395294e-06
-3.19792744675109e-05
-2.06603647476206e-06
-1.65945993838364e-05
-2.94167967972978e-05
-2.26126630887807e-05
-2.28556159424008e-05
-7.20133144749278e-06
-3.21975503873183e-06
-1.19077173777238e-05
-2.46289053574224e-05
4.88486318199178e-06
-5.37051701153722e-06
-3.10318889657384e-05
-1.33119424160271e-05
-8.99348068818557e-06
-6.84728369898729e-06
-1.37786283170517e-05
-1.79696513621127e-05
-9.92549884795124e-06
-1.54186897326789e-05
-9.61136266225007e-06
-1.54255995694357e-05
-2.33067702553873e-05
-1.7011530613245e-05
-3.41854077907668e-06
-1.77749823993789e-05
-1.30532825173697e-05
-1.87123156715126e-05
-3.71663967106123e-05
-1.35100479049999e-05
-2.24096751804137e-05
-2.0432707866721e-05
-1.22100899059867e-05
-4.27719391647612e-05
-2.70915247924768e-05
-1.37804985648246e-05
-3.11634708034294e-05
-2.57168171410389e-05
-1.01744290275935e-05
-2.71252981000304e-05
-3.35138642427471e-05
-1.31660143833891e-05
-3.44580072371183e-06
-1.3550011268327e-05
-2.07100307241329e-05
-8.22802822996988e-06
-1.08055266951895e-05
-1.54196517729751e-05
-1.64301476076901e-05
1.04400148183519e-05
-1.05999817570379e-06
-1.66586717111884e-05
-1.81131872563738e-05
-2.36028318728754e-05
2.82768814760594e-06
-5.77804824569216e-06
3.39092851466913e-06
-5.96664271454267e-06
-9.66820074284693e-06
-1.09383905487552e-05
-2.0548625799788e-05
-2.46337825944248e-05
-1.52624945668402e-05
-2.29605330098513e-05
-1.56874245962232e-05
-1.2881698333066e-05
-2.24554816739265e-05
-5.35946583907321e-06
-2.02997671743868e-05
-2.17772661224005e-05
-1.22752499321458e-05
-1.68222799531494e-05
-1.72699783447715e-05
-3.70000371092632e-05
-1.46445405939758e-05
-2.67051083536579e-05
-2.38283121478653e-05
-1.28756001779903e-05
-8.66200844515262e-06
-1.08980361245136e-05
-8.66450030348029e-06
-2.73813151936661e-05
-3.00344032449192e-06
-2.19723718400389e-06
-2.00583206265247e-05
-4.22692872352612e-07
-1.47634797514039e-05
-2.76676367075982e-05
-2.61051249017223e-05
-4.78992097250467e-06
-1.24985890823171e-05
-1.33931098002827e-05
-2.20299685227899e-05
-1.17962046179785e-05
-2.23350821295567e-05
-1.93208111599215e-06
-2.78064005500862e-05
-2.52871758851319e-05
-1.7666138351899e-05
-2.91046145550406e-05
-2.26613071325494e-05
-9.67824174612903e-06
-1.19987743362179e-05
1.43735749664268e-06
-1.76201285507608e-05
-1.46600461417039e-05
-1.66212558529596e-05
-8.48555364789356e-06
-1.84353486505717e-05
-2.22525303009042e-06
-1.83667845212107e-05
-5.62947322193104e-06
-1.7833086866865e-05
-2.54789157429003e-05
-1.10037262698246e-05
-3.18654262278953e-05
-2.77714765576971e-05
-2.0033431213064e-05
1.99250054286457e-07
-1.19020168182858e-05
-1.42850547367496e-05
-3.20972989298756e-05
-9.42804579531994e-06
-1.51221489697678e-05
-2.70056704219177e-05
-2.19503792483981e-05
-5.43117847620449e-06
-1.72390470262375e-05
-2.07057410917397e-05
-1.24390915416412e-05
-5.74738582998572e-06
4.63978610235061e-06
-2.19837436651941e-05
-1.45732854988133e-05
-2.63603679412991e-05
-2.16451543420174e-05
-2.5069796889018e-05
-2.44835750996685e-05
-1.42396676427991e-05
-1.75050589339537e-05
-1.88806487578875e-05
-1.56998178218155e-05
-1.99841547434861e-05
-1.19275304821025e-05
-2.09043354221913e-05
-1.43808778091444e-05
-8.3077174842003e-06
-7.31267321156559e-06
-1.96238213409582e-06
-1.59208323048121e-05
-2.80218382045518e-05
-2.44909791532169e-05
-2.03588246088699e-06
-2.18125787884409e-05
-8.4217724616768e-06
-2.81412177184781e-05
-1.85844376382172e-05
-1.62445959386103e-05
-2.06379138008463e-05
-1.502151128144e-05
-1.95007504506155e-05
-2.73176475465149e-05
-9.13474236650718e-06
2.24550890939097e-06
-1.02464972540787e-05
-1.94680514108013e-05
-8.33660769997233e-06
-2.78049890756172e-05
-2.44583644467167e-05
-2.51905163424784e-05
-2.19437601493712e-06
-4.94639740264808e-06
-1.39909114748741e-05
-2.11830482246079e-05
-1.18283307918034e-05
-1.8984386026997e-05
-1.73474494880997e-05
-1.79453421965383e-05
-3.49839196728175e-05
-3.51148129549058e-05
-1.82689679883908e-05
-1.96755534208114e-05
-3.06439927164644e-05
-3.55839691107892e-05
-4.47420727851901e-06
-2.18287429406184e-05
-1.32822084292681e-05
-3.28127789018373e-05
-2.74527504461339e-05
1.34085045377309e-06
-2.18662571534668e-05
-3.63954156856868e-06
-9.15427769205776e-06
-1.74266426828218e-05
-2.36607009161841e-05
6.07027912825728e-06
-2.54802454510306e-05
-1.04559673088717e-05
-1.33432056613224e-05
-1.12858606227146e-05
-1.55814196683734e-05
-1.38588076874147e-05
-3.72671106946586e-05
-1.31706038904128e-05
-1.78983650523204e-05
3.01734019674382e-07
-9.71531322880967e-06
-7.79787636676625e-07
-8.19368287363513e-07
-4.69443723397985e-05
-1.7600754874799e-05
-7.88734523354802e-06
-9.39272295006648e-06
-1.27465321661333e-05
-6.18598436046528e-06
-5.90543014831416e-06
-4.2219940001359e-06
-2.55553420690748e-05
-2.57010710907364e-05
-1.8046026053801e-05
-2.80315297763694e-05
-1.66200590017539e-05
-1.61774126718458e-05
-2.55121432803291e-05
-2.05562074165451e-05
-1.407350945491e-05
-2.27139033764291e-05
-1.75688624558701e-05
2.5655672816041e-06
-3.27721580308689e-05
-2.12542389484403e-05
-2.82580131647935e-05
-2.0071475899376e-05
-2.47784019195163e-05
-8.4548622827957e-06
-2.53213833711727e-05
-3.20357304218076e-05
-2.98014831401249e-05
-1.7382605322078e-05
-3.70349887380995e-05
-1.59150132154516e-06
-3.37036431819099e-05
-2.45112562899876e-05
-8.74519262499312e-06
-8.8276183091141e-06
-1.9467955968024e-05
-1.48588290201078e-05
-3.15499530262188e-05
-1.32514531484026e-05
-1.34820421583539e-05
-5.40586131072021e-06
-5.6468013503223e-06
-1.00016061230393e-05
-1.85173745856888e-05
-2.04553555803396e-05
-1.43379754515045e-05
-5.05242343848307e-06
-1.78296879259009e-05
-1.59537740526583e-05
-2.57320993761435e-05
-2.83157481834394e-05
-9.36519026079106e-06
-1.46733557028193e-05
-2.25335226326806e-05
-1.83801770428556e-05
-9.38538468615996e-06
-2.33620720521171e-05
-2.25452477117591e-05
-2.7898227600496e-05
-1.33882371290248e-05
-3.08832692155325e-05
-1.20096909553022e-05
1.09052475552567e-05
-2.17229127680247e-05
-1.03060651447461e-06
-1.23682115942798e-05
-2.48467718102764e-05
-1.14217853122619e-05
-1.12535144058671e-05
-2.21129311593357e-05
-2.54181806920416e-05
-8.58282843313719e-06
-1.36553872061627e-05
-2.01872473158442e-05
-3.05316126400271e-05
-1.70046622821252e-05
-1.76677466889254e-05
-1.61491050846991e-05
-1.13841710080059e-05
-1.17300744897235e-05
-1.23303138334906e-05
-2.09108530057784e-05
-2.89259853199126e-05
-6.58006850939161e-07
-2.98422901104506e-05
-2.54781908728297e-05
-1.25861024596479e-05
-1.15044830990459e-05
-1.51122713270022e-05
-3.10207675357129e-05
-1.0156810024993e-05
-5.63935901962011e-07
-1.01187082041441e-05
-1.62515340244711e-05
-1.93683843214676e-05
-1.48889519355681e-05
-9.24608602316303e-07
-2.91190886621829e-06
-2.40298579444224e-05
-2.47274223270313e-05
-9.40883230903633e-06
-1.44134971325938e-06
-2.70169126350964e-05
-1.89563329300243e-05
-2.27682960133789e-05
6.98429628037363e-06
-1.08620306440775e-05
-2.47954769230311e-05
-1.30903887757381e-05
-2.86170053603154e-07
-2.04793889958715e-05
-2.91763522293296e-05
-1.38046718062678e-05
-1.06675663700427e-05
-2.42093449873229e-05
-1.8480545129183e-05
-3.65903568819775e-05
-1.05392486284832e-05
-1.72013300964167e-05
-1.30692369831364e-05
-2.37980541719818e-05
-3.30736048532029e-05
-2.13323109458707e-06
-1.2833535431835e-05
-2.08385647571432e-05
-2.07832158242616e-05
-3.18542755147805e-05
-8.55664047702271e-06
5.50579989427323e-06
-7.7443685392683e-06
-3.99393245752358e-07
-2.98525314941646e-05
-1.50478438544373e-05
-1.26096372338344e-05
-1.51352841542337e-05
-1.37698229846288e-05
-2.72879800675351e-05
-2.34898830160838e-05
5.92968994604013e-07
-1.45222251265797e-05
-7.04739091880869e-06
-1.89434015549404e-05
-2.24199699666919e-05
-2.57852091170842e-05
-2.8356772710563e-05
-1.97985018973211e-05
-1.75930858493247e-05
-2.22425301020684e-05
-2.3411802933605e-05
-1.06666428014958e-05
-1.98935455085433e-05
-1.01051103130923e-05
-2.79359126408037e-05
-2.75436037893447e-05
-1.01473255689902e-05
-1.10013024159504e-05
-9.35541893551191e-06
-2.78706248913397e-05
-2.02573729911088e-05
-4.73157584916608e-05
-1.73354319026612e-05
-6.89476223454645e-06
-3.22280525125886e-05
-3.90075886691684e-07
-2.65899548197154e-05
-1.36859057227786e-05
-9.62913816067092e-06
-1.8853087236708e-05
1.34889723713013e-06
-1.84747878447097e-05
-1.43209055208649e-05
-2.71446275801165e-05
-1.96456070908235e-05
-3.17685531607006e-05
-3.1177027741854e-05
-1.33220939912596e-05
-5.62472887294325e-06
-4.41916466763799e-06
-1.87706139221104e-05
-1.61209849654795e-05
2.91982799408911e-06
-2.33982251499176e-05
-1.47403088740859e-05
-3.01708410044125e-05
-1.00018853588862e-05
-2.54402044530849e-05
-2.67717360971808e-05
-7.25802253624319e-06
-9.89057642520766e-06
-2.37554289656571e-05
-1.49440958474047e-05
-1.24667392798642e-05
-2.80299957935582e-05
-2.77111649225254e-05
-1.49277660221206e-05
-1.83565529577653e-05
-3.3504790120541e-05
-4.1868450568062e-06
-1.52822755978004e-05
-2.98907716664213e-05
-6.72586609279812e-07
-2.70580678255534e-05
-2.27965183057362e-05
-1.16014111007206e-05
-1.40174413097628e-05
-1.17188516182273e-05
-1.44845802025132e-05
-3.16629293753422e-05
-2.25246556408105e-07
-1.41626843182162e-05
-4.03592434831567e-05
-2.23226746700949e-05
-8.65226959091301e-06
-2.16731949119357e-05
-2.12252841965586e-05
-1.36954503324906e-05
-1.8217896937029e-05
-1.49668422107694e-05
-2.93576427336813e-05
-1.63763809508297e-05
-1.10102669517771e-05
-2.58538685274947e-05
-1.97925497400082e-05
-2.96399373868212e-05
-8.72285808026158e-06
-1.46485285229119e-05
2.44854984997593e-06
-1.67770509612031e-05
-2.72167845619847e-05
-2.428161113714e-05
-2.28167225768014e-05
-1.71355300235668e-05
-1.32431524565272e-05
-1.75664779081363e-05
-1.36263900071421e-05
-2.17814933484019e-05
-1.51270022213424e-05
-1.25433778943283e-05
6.82531290682663e-06
-1.57243418278032e-05
-1.68794121955941e-05
-6.28870955146945e-06
7.62374070358034e-06
-2.53425471396449e-05
-3.72806192829383e-05
-8.65664805228258e-06
-2.74485217268794e-05
-2.93863643390165e-05
-9.76298356609197e-06
-2.0538642349713e-05
-2.46133611112863e-05
-9.90671540711744e-06
-2.00204468679569e-05
-9.63710331012459e-06
-2.32493803036193e-05
-1.20509329173851e-05
-2.00208040024824e-05
-2.27461755319012e-05
-3.31262090271557e-05
-2.44078401822409e-05
-2.83849292108525e-05
-2.58525954877472e-05
-2.91712285636554e-06
-2.40237024683675e-05
-1.33075604699506e-05
-1.80365205385654e-05
-1.34197935916368e-05
-3.49786078199065e-06
-1.76520180374861e-05
-1.54411031025125e-05
-2.26767248099467e-05
-8.36038909137458e-06
-2.45174569850835e-05
-9.57351555413989e-06
-2.15357238279012e-05
-1.92681057851489e-05
-2.60121533196109e-05
-5.91836677897685e-07
-1.41864538323655e-05
-3.864073491756e-06
-2.61608244321769e-05
-2.81371880601201e-05
-5.70542071665602e-06
-3.17640649259012e-05
-3.84715613071814e-05
-9.61554832194007e-06
-1.54000139352483e-05
-2.63170552117543e-05
-1.26057842288132e-05
-1.08131653453568e-05
-1.31816900673423e-05
-2.53047137947698e-06
-1.4176425776382e-05
-1.63354022858177e-05
-2.27221070300919e-05
-8.91830492349787e-06
-5.0088239668845e-06
-9.84610345699355e-06
1.0363926155146e-05
-3.06308509337156e-05
-1.65367224058127e-05
-2.4530509170031e-05
-1.86413847799613e-05
-1.31533182718469e-05
-2.56104093192369e-05
-2.48815253442817e-05
-2.13546329486996e-05
-7.9425769119588e-06
-1.41112421862266e-05
-3.35823722080159e-05
-1.52285169335117e-05
-2.4706457293148e-05
-2.08952469300706e-05
-2.55976939407768e-05
-1.03324188422548e-05
-2.76247640421724e-05
-2.45299081393152e-05
1.14672114247115e-05
-8.5914455033918e-06
-2.00430620839431e-05
-2.65132658238635e-05
-3.13059435871235e-05
-2.56878576176098e-05
-1.92815635667223e-05
-3.17211893800351e-05
-2.68852351187758e-05
-1.27905716860738e-06
1.1120627927516e-06
-6.38375547188511e-06
-1.58270162578627e-05
-2.00863366676702e-05
-1.39598146239482e-05
-2.13542843343464e-05
-1.00999174241459e-05
-5.96423441326543e-06
-1.56500737726637e-05
-1.9597127018207e-06
-1.89493571440379e-05
-1.77249036784617e-05
-2.15314293327102e-05
7.28227064525125e-09
-1.74832587415335e-05
-3.52231119035909e-06
-2.0057863262015e-05
-3.32060313334198e-05
-2.50080413634115e-05
-1.6207690694193e-05
-1.6251939671877e-05
-1.9167317119893e-05
-6.36979335150535e-06
-2.12669498808601e-05
-3.24289750692943e-05
-2.16054062041458e-05
-1.44282173358518e-05
-2.79696530687799e-05
-9.23714655090428e-06
-2.02685090766123e-05
-2.67376275678157e-05
-1.88992031634164e-05
-1.94042812821136e-05
1.24569333787006e-06
-1.97633611189641e-05
-1.51251642293343e-05
-3.44273387075856e-06
-5.81906410064971e-06
-3.67199641885254e-05
-4.12994179465547e-06
-2.75960815124761e-05
-2.44783788946476e-05
-2.27181917652157e-05
-9.2568649524369e-07
-8.40691182458848e-06
-2.14271166412395e-05
-1.5719130609281e-05
-1.65369371299103e-05
-1.04042818796298e-05
-1.67257823127469e-05
1.87824117118061e-06
-1.09994570482107e-05
-1.41945337436428e-05
-3.99030092002432e-05
-1.28236200894581e-05
-1.83122239466013e-05
-1.89293938607482e-05
-2.40528894203977e-05
-5.53171257266071e-06
-6.14598678507434e-06
-1.84518081115944e-05
-1.75556903968394e-05
-3.0297648492416e-05
-1.97399149085691e-05
-5.35229095675317e-06
-7.68565332742222e-06
-1.71960116400453e-05
-1.87265049681829e-05
-1.75255736381909e-05
-2.25406626020206e-05
-2.9969917491586e-05
-1.7532169592522e-05
-3.59262465364642e-05
-1.80152113703712e-05
-2.42941602336362e-05
-3.16217467157933e-06
-2.20651988419755e-06
-3.88323237872293e-05
-6.47445855042965e-06
-1.98292410260047e-05
-6.70663622480068e-06
-1.99307215903826e-05
-1.24460600688262e-05
2.35283497461161e-06
-6.41706751767158e-06
-2.00871087055927e-05
-6.86852151907897e-06
-1.98930712245409e-05
-9.84557529573112e-06
-2.57274371358679e-05
-2.71732743015848e-05
-9.96806351039282e-06
-1.11007290151486e-05
-1.00940934658025e-05
-3.72040715901325e-05
-2.28518104704856e-05
-1.6191905968003e-05
-1.06860244427482e-05
-4.27609084980804e-06
-1.09475796517631e-05
-2.06549425773694e-05
-1.16466181031874e-05
-1.95064452909931e-05
-7.67345783664099e-06
-1.95852921454202e-05
-1.00000494059493e-05
-4.67399716015055e-06
-2.93853488751726e-05
-2.11099345159016e-05
7.50316948498243e-06
-1.30507043584067e-05
2.97117390520978e-06
-1.65966912517047e-05
-2.57360608672145e-05
-1.68547760443202e-05
-7.95487815817219e-06
-2.89503570237038e-05
-2.68637881903436e-05
1.71949021957553e-06
-2.04148262876383e-05
-2.5678000602627e-05
-2.48300982781048e-05
-9.54489317529374e-06
-1.41205200082681e-05
-2.08769532148454e-05
-2.31248462282054e-05
-1.28581676853197e-05
-1.97577906494765e-05
-2.71971852858331e-05
-1.8083819120076e-05
-2.48899282043407e-05
-2.27966029994568e-05
-2.08825593532936e-05
-2.40966381592161e-05
3.87104017110759e-07
-1.41691730379534e-05
-1.3297844487312e-05
-1.85220755333593e-05
-2.59807670093326e-06
-4.39011285278626e-06
-3.95845415223139e-06
-6.9961552181775e-06
-6.01071286933784e-06
-2.63982403144567e-05
-9.4555530849975e-06
-4.37128730808943e-06
-2.57799842751793e-05
-1.95633830737456e-05
-1.41730984748852e-05
-2.98489182393928e-05
-1.16191240980012e-05
-3.54984882229681e-06
-2.27120148085719e-05
-2.21882183271369e-05
-1.22190138557043e-05
-3.17437171992883e-05
-1.45820599284735e-05
-1.6769689740801e-05
-9.05487883232041e-06
-2.42394627930825e-05
-2.61181813084971e-05
3.28967444933884e-07
-8.21275943254321e-06
-1.56368399698153e-05
-1.15392611052856e-05
-2.21510195809009e-05
-1.1678985024081e-05
-2.40705365725505e-06
-1.48613628052353e-05
-2.26920562959863e-05
-1.02279969064573e-05
-1.41096485801596e-05
-1.8862415046811e-05
-1.24783320134731e-05
-2.25891860022496e-05
-3.68953519170576e-05
-2.8730695419651e-05
-2.611743608341e-05
-9.85802947163389e-06
-3.0441108002625e-05
-1.46836075491239e-05
-1.85725021588608e-05
-2.4246354362627e-05
-5.45443473468076e-06
-1.59488753080886e-05
-1.37624650026986e-05
-8.30048832276044e-07
-2.96655204067644e-06
-7.53412127195955e-06
-1.25058946230356e-05
-1.72020030791518e-05
-1.54806427355426e-05
-2.28727690527001e-06
-2.60430060599085e-05
-7.3542821624592e-06
-1.08779238165135e-05
-2.46237837335511e-05
-4.6221784256515e-06
-1.37643518015328e-05
-1.15721623052769e-05
-3.72952179862257e-06
-6.04962043959463e-06
2.42616189048569e-06
-3.2368163910052e-05
-9.6765561489838e-06
-2.63961869937468e-05
-1.77522589496719e-06
-8.30514414557339e-06
-1.55689855625627e-05
-1.99311579249438e-05
-1.01890109491475e-05
2.03606945616117e-06
-2.77876916489753e-05
-1.8672358724704e-05
-8.28841438349966e-06
-2.66908545665256e-05
4.56534523008399e-06
-2.70582759575307e-05
-2.26571455372416e-05
-1.34450364639299e-05
-1.48437372783952e-05
-1.44245891295531e-05
-1.36471065316737e-05
-1.75775384196949e-05
-7.30824753489235e-06
-1.15486216820445e-05
-1.27289734240911e-05
-1.49981782804593e-05
-1.47209727051841e-05
-2.05476872485933e-05
1.02547224740723e-06
-2.83432077830184e-05
-2.07594463455114e-05
-3.93281606604587e-05
-1.31472607923289e-05
-1.54284589339241e-05
-2.2500347581872e-05
-1.88957267816377e-06
-9.33838550409977e-06
-2.87673085148953e-05
-1.63935020372842e-05
-1.37953878591061e-05
-1.90349262819924e-05
-1.97524966793607e-05
-1.91816743651161e-05
-2.27760060129668e-05
-2.25544741141325e-05
-1.38743271208329e-05
-3.51094749345927e-05
-2.6085312255235e-05
-1.31508659510923e-05
-1.46478383021604e-05
-1.60254915722389e-05
-6.86388600668251e-06
-5.581047351512e-06
-1.40399585756246e-05
-1.01553860324358e-05
-9.45196787479708e-06
-1.96242682036353e-05
-1.35658234597212e-05
1.38791494101997e-06
-9.81786248426592e-06
-2.55705350700575e-05
-2.66157202885542e-05
-4.27883195327785e-06
-1.81195699135893e-05
-8.91820341868128e-06
2.21763284002071e-06
-1.54274088654226e-05
-3.57819908856824e-05
-1.18670368691947e-05
-2.60303098618819e-05
-2.2391834119484e-05
-1.60127267722599e-05
-1.98412426907741e-05
-4.62017494070024e-05
-2.95325420579277e-05
-1.63874681655191e-05
-1.82598350620487e-05
-1.87284388966985e-05
-1.67447798497308e-05
-1.67968803870124e-05
-1.56255328668376e-05
-3.19473872575291e-06
-1.55546327270832e-05
-2.42217422415593e-05
-2.49351641977322e-05
-1.00769900182851e-05
-1.254901574407e-05
4.41293605981622e-07
-2.70912111306266e-05
-2.33002213346224e-05
-1.07274891315639e-05
-8.84711725675977e-06
-1.87145304586893e-05
-1.80524729612413e-05
-2.78760394443925e-05
-3.0372455625716e-05
-3.09708376660068e-05
-1.97907589691834e-05
-1.6467530739993e-06
-1.84263531585696e-06
-2.07770934557893e-05
-1.49184598374962e-05
-1.84085513113169e-05
-1.57124214558833e-05
-1.17933380406667e-05
-2.0214349229094e-05
-1.3290727033269e-05
-4.81870475696248e-06
-4.53935067648321e-06
-3.11714934045554e-06
-1.24913216601171e-05
-2.12476730835677e-05
-2.19730354624711e-05
-9.47494131071288e-06
-1.20103982723052e-05
-9.52835628948662e-06
-1.08269778141488e-05
-1.66577835642781e-05
-9.67919935892338e-06
-3.68726732415634e-05
-6.49161420229579e-06
-2.62080538887082e-05
-1.50038032755498e-05
-1.47646470406047e-05
-1.79981246355712e-05
-2.10996614603636e-05
-2.45329659286878e-06
-1.57195921096572e-05
-6.94096233950154e-06
-5.42772881924157e-06
-1.21744990813672e-05
-1.04019572916206e-05
-1.49103741219517e-05
-9.66814257551361e-06
-3.0242353678464e-05
-2.76839436447357e-05
-6.60110036112595e-06
-2.02737194808169e-05
-2.98118692349374e-06
-3.47729424897914e-05
-5.32175405063827e-06
-2.15848226863341e-05
-2.55697959769757e-05
-1.6306578525219e-05
3.22713295822177e-06
-2.29724292109152e-05
-9.59038258306189e-06
-2.06958452190155e-05
-8.24977272320119e-06
-3.30957113680745e-05
-2.29793457084876e-05
-1.53588712833747e-05
-3.48889612597128e-05
-2.40666934582414e-05
-2.04006607030033e-05
-1.95658829184202e-05
-2.81172198540995e-05
-2.43431164237274e-05
-2.61713707533216e-05
4.72815866204007e-06
-1.90852868672593e-05
-7.76409250669701e-06
-2.84294029345832e-05
-1.36082865240183e-05
-1.03050494337733e-05
-2.39518478331665e-05
-2.03184794079573e-05
-1.94730959194419e-05
-2.59012173164405e-05
-2.73265967510714e-05
-1.26230866130993e-05
-1.62203554594028e-05
3.16722761067519e-06
-3.0274876014926e-05
-4.19650141262927e-06
-1.66371431269835e-05
-2.17604622796068e-05
-6.84961584644186e-06
-2.97376310890439e-05
-9.0177215027608e-06
-8.99554368349471e-06
-5.78325514088328e-06
-5.96361808994906e-06
-1.27826708882049e-05
-4.34083075184302e-06
-3.31300602861597e-05
-1.5352641332398e-05
-6.38861242518522e-06
-2.4515985330056e-05
-6.91420496089798e-06
-1.94625617126381e-05
-1.20093869048268e-05
-2.32059496012117e-05
-1.85778621276106e-05
-1.52797263747341e-05
2.57807154194584e-07
-2.14780339788489e-05
-1.80111817160725e-05
-2.02620282214881e-05
-5.96060592281476e-06
-1.85843394735875e-05
-2.38642274747347e-05
-2.18063723037046e-05
-2.21808687077632e-05
-2.77703575983471e-06
-1.98711450879512e-05
-1.77146474361663e-05
-1.50241540064286e-05
-3.0594004503986e-05
-2.69221450469872e-05
-1.53767084229084e-05
-1.88636453864376e-05
-1.63158484950169e-05
-1.42465861870826e-05
-5.67386827242728e-06
-5.75726756298239e-06
-1.30741854600088e-05
-3.64850019254665e-07
-1.59162846759905e-05
-2.39735343901967e-05
-3.3593786552541e-06
-2.62182991574939e-05
-1.46770789515404e-05
-1.59527313591836e-05
-2.47352138633875e-05
-1.477125817655e-05
-4.01140488869668e-06
-2.78196560325254e-05
-1.81428763295848e-05
-8.94944003960556e-06
-1.15432303406485e-05
-1.42614139981279e-05
4.54495557031458e-07
3.02434517641495e-06
-1.89282478248034e-05
-1.31770914407773e-05
-2.48033183185881e-05
-2.32890754429841e-05
-1.65296325448764e-05
-2.54949066635154e-05
-2.31566238465653e-05
-1.27216514102987e-05
-1.05400605072892e-05
-3.49376321854254e-05
-2.80995165833533e-05
-3.7635489072543e-05
-1.94060750348533e-05
-3.01938916930824e-05
-3.21613548966577e-05
-2.15225902245148e-05
-2.69875020769831e-06
-1.94511937811319e-05
-3.49224396044999e-05
-5.6521427741282e-06
-1.28141772232184e-07
-2.39180901715135e-05
-2.75732936532734e-07
-2.24730704149794e-05
1.66972801461767e-06
-1.93118059117125e-05
-1.88137285071685e-05
-1.66609676951357e-05
-1.24936287575701e-05
2.2804673410652e-05
-3.08859527807314e-05
-3.15691977307652e-06
9.33596384823142e-06
-1.65243305381331e-05
-8.23181991993822e-06
2.55730682176386e-06
-2.83558091938511e-05
-2.2040615533495e-05
-9.3262739261169e-06
-1.37390636867071e-05
-1.96183249632834e-05
-1.2483715188908e-05
-4.1891130903825e-06
-1.01714616623924e-05
-1.72581953434897e-05
1.06607925757418e-06
-5.04169207893288e-06
-1.09975057435417e-05
-9.08686705768449e-06
-3.27493470779869e-05
-1.30452129337056e-05
-3.08881865427367e-05
-1.8208752400774e-05
-3.30211015249459e-05
-1.22402961913494e-05
-5.55201791607525e-06
-1.24197036178899e-05
-2.2819108435713e-05
-2.39686243783761e-05
-1.18930891120745e-05
-2.87028023826985e-07
-3.06437593336759e-05
3.18623877777642e-06
-2.39368586425784e-05
-7.82160358637253e-06
-3.08302690973486e-05
-6.60674233157918e-06
-1.91892260123498e-05
-1.00466492997083e-05
-8.56072295302233e-06
-5.59387141059937e-06
-2.00722947569635e-05
-1.99131854073926e-05
-1.65143011927316e-05
-9.95232659353495e-06
-1.4867742774407e-05
-3.25226268602319e-05
-2.82310741587632e-05
-1.84705445955932e-05
-1.5754432443501e-05
-2.46240572630539e-05
3.07229927091536e-06
-1.19944712519474e-05
-1.86863459328183e-05
-1.31606961470556e-05
-7.7586954883436e-06
-2.25820091258381e-05
-2.72413930335062e-05
-5.90872044778427e-06
-4.17856095950204e-06
-1.06142873728463e-05
-2.30525726629453e-05
-2.57564171201606e-06
-1.24545357619405e-05
-2.05374654500484e-05
-1.09422595755398e-06
-8.37057366954433e-06
-1.2340900193882e-05
1.97125456545098e-06
8.73838609439658e-06
-2.43929575267176e-05
-3.0749432537365e-05
-1.88324342096547e-05
-4.23537261556541e-06
-1.99005972178214e-05
-1.86351203914794e-05
-2.8034715372678e-05
-2.08609150566592e-05
-2.91027653379361e-05
-1.02667113043981e-05
-1.38027047953241e-05
-7.5286394840162e-06
-2.79854538336144e-05
-1.72599795291058e-05
-5.15476746800335e-06
-2.39720852666968e-05
-2.11005294899294e-05
-2.26406613342119e-05
-5.66694147682984e-06
-1.46485306402034e-05
-3.58328284771352e-05
-5.23038416970504e-06
-6.83488445080973e-06
-1.20066232054445e-05
-2.75651985367849e-05
-3.06236544399561e-05
-9.20002363511254e-06
-7.92591059612215e-06
-7.0407612565072e-06
-2.07826227455637e-05
-1.7584529410449e-05
-7.34574971068467e-06
-1.46599776854668e-05
-3.03803045530106e-05
-1.82991163598803e-05
-3.23383366324066e-05
-3.91045560447919e-05
-1.36219353479694e-05
-3.45427319665155e-05
-2.44190929959628e-05
-2.47401909463355e-05
-8.43420993127458e-06
-5.32895850320697e-06
-1.70728038763694e-05
-2.50823525831537e-05
-2.57348601825912e-05
1.05063026618963e-06
-4.23396857084689e-06
-2.82292534459777e-05
-1.6560797164686e-05
-3.46325526962406e-06
-1.77816708437237e-05
-4.24238632516583e-05
-3.02461409516418e-05
-1.96021887396307e-05
-2.18443832852635e-05
-1.1537214209867e-05
-5.2229620562139e-06
-1.62644797847272e-05
-1.44892821190793e-05
-1.83614207189406e-05
-1.57158341105833e-05
-4.3816382982541e-05
-2.37834304064595e-05
-1.40117294671579e-05
-1.39800041209402e-05
-2.55431079673992e-05
-2.62058418645966e-05
-2.62370775602839e-06
-2.21525122626328e-05
-2.99750244463748e-05
-1.87732151996516e-05
-1.74948388723501e-05
-3.31729235932755e-05
-2.486366187753e-05
-1.96151603035943e-05
-1.44934627962243e-05
-1.35817392638082e-06
-2.8488698782709e-05
-1.46400484919884e-05
-2.52108010541869e-05
-2.67616207209476e-05
-1.55567233649522e-05
-1.72235681001823e-05
-3.67641027121386e-05
-5.17268173967629e-06
-1.21249813537837e-05
-2.00821035225309e-06
-1.63585819540024e-05
-4.61499580564404e-05
-1.22223719028232e-05
-1.41398519966477e-06
-3.12468601264099e-05
-1.94048606200036e-05
-1.58951058381119e-05
4.90833897753718e-06
-2.49432071121289e-05
-2.1955095022274e-05
-1.75970923739456e-05
-1.20243972536755e-05
-1.36947452727935e-05
-1.52450321473438e-05
-2.18709518705748e-05
-1.90140245046634e-05
-9.94481692499096e-06
-1.45710468386946e-05
-1.72459151387968e-05
-2.55948752621326e-05
-2.58517945346749e-05
-9.40596971324237e-06
-2.58868181445282e-05
-1.68466792332172e-05
-2.18664100429254e-06
-3.4686777232898e-05
-1.51714938137417e-05
-2.67338891406795e-06
-3.9495399916608e-05
-1.02751505093915e-05
-3.01538451918189e-05
-2.85077086596876e-05
-2.04396179950077e-05
-2.50090519927224e-05
-2.70920948892705e-05
-8.43911284314709e-06
-3.23673929033045e-05
-7.67596637863636e-06
-2.37993010065657e-05
-5.83098891474033e-06
-2.07295338064256e-05
-1.83349046203949e-05
-3.95670095775442e-06
-2.33713922470147e-05
-2.0549055237237e-05
-1.05385277107434e-05
-1.74385793523715e-05
-1.69564094079338e-05
-1.86468856187593e-05
-5.59866542416723e-06
-2.15196266102272e-05
-2.88431608014729e-05
-3.44393723953582e-05
-1.57645301311008e-05
-2.69300314249538e-05
-1.65727468958808e-05
-2.21334042648289e-05
-1.85353208342976e-05
-2.57285498287041e-05
-2.14495940475703e-05
-1.19367622846013e-05
-1.48702723479549e-05
-8.29983356727274e-06
-9.03301599328099e-06
-3.02558603585908e-05
-1.95902915702028e-05
-1.86727645080584e-05
-2.8524027155108e-05
-1.18333590978121e-05
-2.73155511419587e-05
-4.76392065435826e-06
-8.92484739160407e-06
-1.57613178223112e-05
-5.39791648758527e-06
-2.63017304370046e-05
-2.09069652131865e-05
-6.80404436510805e-06
-7.82656389190114e-06
-2.24260283678075e-05
-2.16220411598355e-05
-3.10767136114893e-05
-1.74746340444752e-05
-1.58526276941997e-05
-2.04738485399456e-05
-1.49674922604747e-05
-1.76916512062976e-05
-3.94109360132499e-05
2.22664874064929e-06
-1.27837409686401e-05
-3.99150018115007e-05
-1.41338201948451e-05
-1.97925841518032e-05
-2.53307344498781e-05
-2.69460641728813e-05
-1.59059995682689e-05
-2.37635423627769e-05
-1.72531018385939e-05
-2.3356608426435e-05
-1.54272084384035e-05
-1.26387061301819e-05
-5.5416625202927e-06
-1.87244365317741e-05
-1.65621445400045e-05
-1.01956787814842e-05
-3.90058824223577e-05
-3.16584041651518e-05
-2.98977776167162e-05
-1.35007401369747e-05
-6.21473161008647e-06
-1.37442551598004e-05
1.09368789737832e-05
-5.14783469504432e-06
-2.36198339192022e-05
-2.61734096064503e-06
-2.29097980155045e-05
-1.18550933492343e-05
-2.47086555313277e-05
-2.77203987919676e-05
-2.55095673920572e-05
-3.06954233800844e-05
-8.44925733233972e-06
-1.47506321756303e-05
-9.28901505432075e-06
-1.98675853045661e-05
-2.66040584559858e-05
-2.59267791487299e-05
-1.41725794450278e-05
-3.7936280698741e-06
-2.77510985276387e-05
-1.32013985568352e-05
-1.53658621320508e-05
-1.16171656288714e-05
-1.48218888451118e-05
-7.52053900701493e-06
-2.32082352159622e-05
-9.20522052112959e-06
-1.67904696044564e-05
-5.0613663651357e-06
-6.48444611145903e-06
-8.28620473041604e-06
-1.27132733813283e-05
-3.82784215870794e-05
-4.75981282276972e-06
-2.22356014193356e-05
-1.96901923377076e-05
-5.39183735485781e-06
-2.92335961492972e-05
-2.00934382726317e-05
6.47729994306383e-06
-3.22631052935902e-05
-1.73078474209246e-06
-1.00117476373822e-05
-8.31999762678635e-06
-4.01770386508441e-05
-2.49052482078653e-05
-4.16467384137742e-06
-1.19153961519574e-05
-1.05860401297726e-05
-2.18567690503205e-05
-1.54069607694734e-05
-2.15378324199819e-05
-1.95469354772941e-05
-2.42821316202086e-05
-1.49632729790305e-05
1.99250265207485e-06
-3.78656427029493e-05
-3.31454825793588e-05
-7.72911586989952e-06
-1.13700566454719e-05
-1.52547411001729e-05
-1.05405539852681e-05
-2.69502169877717e-05
-2.10652187563813e-05
-7.50833960614074e-06
-2.85349253490342e-05
3.21355356397966e-06
-7.68662504763594e-06
-1.70534797195304e-05
-1.85729163442294e-05
-1.71466929883255e-05
-1.81226190659236e-05
-3.43588122194557e-05
-5.23666517877872e-06
-1.04327629393477e-05
-2.55030349919807e-05
-7.79799691412384e-06
-3.79388337242112e-05
-2.33024417061406e-05
-1.50017213875556e-05
-4.41392811229873e-06
-3.53294780480683e-05
-2.26386574786807e-05
-8.3405348085874e-06
-2.50640192581054e-05
-6.03925693324475e-07
-2.51140811953724e-05
-1.8259439105864e-05
6.85558331419834e-07
-2.21856522325174e-05
-1.92289716030136e-05
-6.58315733091026e-06
-1.82864510100089e-05
-1.87083090461606e-05
-1.04575784875174e-05
-2.9350961275553e-05
-3.4384561133946e-05
-1.68934992469041e-05
-2.75987972453763e-05
-1.39980980352966e-05
-9.10391069260333e-06
-1.65632941463773e-05
-1.55164209115716e-06
5.65851759444924e-06
-2.28828286067434e-05
-1.06210838932104e-05
-2.34140126821439e-05
-1.1047753796792e-05
-1.74403388779994e-05
-2.24171807162944e-05
-1.05324922815478e-05
-1.78621679806101e-05
-1.09146672759195e-05
-8.38769347326566e-06
-3.03888816046333e-05
-1.57385052137741e-06
-3.28935802112515e-06
-2.33325048727243e-05
-7.43133400302426e-06
-1.74674627498563e-05
-8.84723434425198e-06
-3.07940261226075e-05
-1.22677645157601e-05
-1.27811589736021e-05
-1.91253599853865e-05
-8.02792613461633e-06
-1.68648419276032e-05
-1.5444264675848e-05
-1.12287045609205e-05
-9.60872402556237e-06
-9.28532943455974e-06
-1.78921962351882e-05
-2.84965792116142e-05
-1.30653870376762e-05
-1.40757700377857e-05
-6.29128546435082e-06
-1.21024307890887e-05
-5.87007686706402e-06
-2.69010924695271e-05
-4.16059838123482e-06
-2.41018552621881e-05
-1.66412508179103e-05
-4.4320146028147e-06
-1.73614459363418e-05
-1.76160099068411e-05
-2.34504519410355e-05
-1.55472868980133e-05
-1.60879917264304e-05
1.2875874577127e-06
-1.21518703732782e-05
-1.03079349905687e-05
-1.83561030095236e-05
-3.26408578980314e-05
-2.08438736587857e-05
-3.0972650264958e-05
-2.28355938989214e-05
-1.04249946868496e-05
-6.23127537236873e-06
-9.30395250926314e-06
-2.33174953249094e-05
-2.46755154731801e-05
-1.62185577983715e-05
-1.15734081283631e-05
-1.6399061882331e-05
-1.88888265445786e-05
-1.2554176264509e-05
-8.79680057012698e-06
-2.13312096328054e-05
-1.67797945628399e-05
-3.11724494881442e-05
-1.38082131730339e-05
-4.92350670145919e-07
-1.56555250681121e-05
-1.99944089842646e-05
-1.62316102944082e-05
-1.02024036472302e-05
-2.57909499676723e-05
-2.32540364361522e-05
-1.65875286530382e-05
-1.1859243159274e-05
-2.85005939998396e-05
-6.70141232077482e-06
-2.32558721095468e-05
-4.24895725334796e-05
-1.18598631576666e-05
-3.97131580547439e-05
-1.30542259718608e-05
-1.81981669133271e-05
-1.74330857345023e-05
-2.27658748624412e-05
-9.45165969606024e-06
-1.50264350498623e-05
-3.22969085410636e-05
-2.1929717600302e-05
-5.62748138307423e-06
-3.75157555370507e-06
-9.49527136657759e-06
-5.27785813921788e-06
-1.86696775976068e-05
-6.9223025755443e-06
-2.30178654069717e-05
2.02437486885164e-06
-6.48618954987479e-06
-3.68833974244839e-06
-6.30874525888471e-06
-2.58594960514052e-05
-1.31657363113028e-05
-1.99366693392318e-05
-8.44047718812278e-06
-1.42502350872931e-05
-1.75793596866571e-05
-1.49799156235492e-05
-2.42069002474685e-05
-1.55666081349375e-05
-7.20515467481547e-06
-3.70222624883322e-05
-1.82435153873988e-05
-2.40892113749634e-05
-1.77673911094281e-05
-2.45165110312565e-05
-2.29218241917322e-05
-2.73420016505731e-05
-1.27714949963073e-05
-2.14018856174659e-05
-5.16212217803137e-06
-1.95429075978889e-05
-1.02000104445529e-05
-2.06791997501165e-05
-1.12222945798318e-05
-2.92734215295848e-05
-6.62965925700902e-06
7.20388038856263e-06
-4.440765626849e-05
-1.65524926974501e-05
-1.23020220876545e-05
-2.60421852692473e-05
-2.1783731654582e-05
8.46922872603744e-06
-9.46023911305596e-06
-2.96830105809129e-06
-1.70832464560071e-05
-1.72741686802822e-05
7.2697208476391e-06
-1.00094034158456e-05
-9.5953866118093e-06
-4.93843735178264e-06
-2.25260992679978e-05
-7.07358955491703e-06
-1.00639773168661e-05
-9.04655276614004e-06
-2.18751519085757e-05
-1.79822574073145e-05
-7.88750010038069e-06
-2.15231830060224e-05
2.55575096219175e-06
-2.06025922307919e-05
-1.33071095097097e-05
-2.2629715524784e-05
-2.01036426076981e-05
-3.94597440889483e-06
-2.3377169036562e-05
-3.12124593341832e-05
-2.38671882569169e-05
-9.86753641125196e-06
-1.09928873797223e-05
-1.38775773279692e-05
-2.84596215177316e-05
-1.21028197235078e-05
-2.17786890215821e-05
-2.42400982617352e-05
-1.44621820501761e-05
-2.38639687571019e-05
2.15030904236848e-06
-1.15935351633262e-05
-1.5133423462749e-05
-2.92954299753172e-05
-2.18624463609449e-05
-2.24838156245778e-05
-2.14892037923996e-05
-1.29942336451469e-05
-1.66076583884808e-05
-3.45760746721188e-06
-2.19071586717472e-05
-8.03991942810603e-06
-3.14105760804591e-05
-1.14673191526187e-05
-1.89923800041787e-05
-1.95857963239617e-05
-2.80906240208184e-05
-1.15278506875316e-05
-1.67295800623136e-05
-2.04378565615909e-05
-2.4503373293169e-05
-2.56488988665949e-05
-3.56198907229474e-05
-6.6550572545022e-06
-1.45875587589592e-05
-3.55870401698885e-05
-1.69812859902734e-05
-3.02367856059918e-05
-5.7364737747483e-06
-1.41140248091612e-05
-2.57971603090757e-05
-4.65968177396801e-06
-8.64775240815825e-06
-2.85950917927153e-05
-1.24822429742047e-05
-2.45976516069233e-05
-2.0373505432083e-05
-2.14183534100702e-05
-2.21001942159625e-05
-9.13459560967268e-06
-2.43564180199465e-05
-1.96137433161274e-05
-2.28960009020195e-05
-2.68567330101026e-05
-2.06755457080849e-05
-2.41724865246024e-05
-1.097930201865e-05
-3.379687865445e-05
-2.1869001557795e-05
-1.44473380499974e-05
-2.34537865142078e-05
-1.14142251728128e-05
-1.98614192174457e-05
-2.02241956693528e-05
-2.17459953565612e-05
-9.82486286567223e-06
-1.95356443466272e-05
-1.69845660235896e-05
-2.48329927940301e-05
-8.59700948400763e-06
1.32815748524894e-06
-2.05907668741542e-05
-3.06365390183048e-05
-2.42522389411305e-05
-2.15492804561174e-05
-1.72040260517916e-05
-6.11934719696582e-06
-2.58923812915061e-05
-2.12620652718574e-05
-2.97257121025414e-05
-1.94256001275545e-05
-1.62952891012128e-05
-2.56013955301595e-05
-1.85469045483368e-05
-2.61056906705456e-06
-2.75862748426547e-05
-2.30656789439807e-05
-1.47444751520915e-05
-1.69087016150736e-07
-2.83446882877297e-06
-1.0682550942029e-05
-1.35707106463698e-05
9.87681100109376e-07
-1.25828244559056e-05
-2.20848930028384e-06
-1.05843614910887e-05
-2.76300889516353e-05
-5.3022322136107e-06
-1.60244090099287e-05
-3.27138745073875e-05
-1.9333008987272e-05
-1.58060145731119e-05
-2.44623146958479e-05
-2.37488480606183e-06
-2.9210966515292e-05
-2.07405910860265e-05
-2.89646140038806e-05
-2.39055999497835e-05
-1.39893151498441e-05
-2.54299022346865e-05
-2.07443260312733e-05
-7.22583852290246e-06
-2.53081652407545e-05
-7.03473242791811e-06
-1.47333219259281e-05
-1.0788639909074e-05
-3.83601438288427e-05
-2.01259278056696e-05
-1.44128208707202e-05
-1.77204928636392e-05
-7.7809784739539e-06
-8.83454614692366e-06
-1.31731586278623e-05
-1.82514009854437e-05
-4.27453213403892e-06
-8.49327911639437e-06
-2.6201799987108e-05
-2.39662301802847e-05
-2.02905212100283e-05
-2.76292076957729e-05
-3.44243083701113e-05
-2.94601769765391e-05
-8.38884682877696e-06
-1.09744708012182e-05
-9.51375543141691e-06
-1.62574476941073e-05
-1.60146689320668e-05
-3.04591586643428e-05
-1.64678536810493e-05
-2.30824527110512e-05
-4.27663601026688e-06
-2.31949364446757e-05
-2.29127977651812e-05
-1.96146408469255e-05
-1.16195354732258e-05
-9.19579958689844e-06
-7.48765317310386e-06
-2.17589477937431e-05
-2.05313115343699e-06
-1.37137633685274e-05
-1.73782551189848e-05
-2.05472015285229e-06
-5.2564595970119e-06
-2.25508383559455e-05
-2.21296708858486e-05
-1.55011628464261e-05
-7.27538361193309e-06
2.47340152896479e-06
-1.02722661780052e-05
-1.10640605566915e-05
-2.13476002385101e-05
-1.56649331321923e-05
-4.12491458125308e-06
-1.26753597444218e-05
-2.05911866258492e-05
-2.12661426911183e-05
-2.23838946157561e-05
-2.83412543955082e-05
-1.18065561759183e-05
-1.18354012034331e-05
-2.91375804391961e-05
-1.65602555727563e-05
-1.80882480625047e-05
-5.42959758326137e-06
-2.48145641124877e-05
-1.13817066552344e-06
-2.77728496352352e-05
-2.01894389650686e-05
-9.4624240716961e-06
-2.73494302313557e-05
-1.59137104089234e-05
-1.11346984566827e-05
-1.2032651435873e-05
-2.01036903519458e-05
-1.45927262270645e-05
-2.36054236536871e-05
-2.83719744511502e-06
-1.81587706752053e-06
-2.9065690108195e-05
-1.23751149610801e-05
-2.11623327139117e-05
-2.59610157677411e-05
-5.50263170035121e-06
-1.29531476660242e-05
1.04009710528973e-06
-1.17806419272e-05
-7.71897301822814e-06
-1.18155495434076e-05
-1.98619849857829e-05
-1.35565429955139e-05
-1.52513193207158e-05
-1.89167841263368e-05
-1.92312531823012e-05
-6.3631459859601e-06
-6.85734200220342e-06
-1.08985809523883e-05
-1.55632392692027e-05
-2.04156210757102e-05
-6.85365397805237e-06
-2.23748335441237e-05
-1.43119210824054e-06
-1.93019743962724e-05
-1.08079981466392e-05
-4.04329278289665e-05
-1.52741278477347e-05
-1.42961401104384e-05
-8.57871647411943e-06
-1.60076788240459e-06
-1.70045730374157e-05
-3.19975826322158e-05
-4.24857441177027e-06
-1.25045432959425e-05
-1.87478239364921e-05
-1.69930455487104e-05
-1.06539387621454e-05
-4.27379956418934e-06
-2.37436943937646e-05
-3.91341403285032e-06
-7.91656602396241e-06
-1.67087281754268e-05
-2.75975134648256e-05
4.31329094360427e-06
-2.15223365336974e-05
-1.09753608431656e-05
-2.92187073466497e-05
-2.58249061388547e-05
-2.64781493606992e-05
1.08503796853337e-05
-3.07820280225782e-05
-4.13876848527084e-05
-3.12575677564837e-05
-2.62608524507625e-05
-1.76221673543627e-05
-7.37581472031744e-06
-1.75356456912526e-06
-2.54143952691083e-05
-2.99027507994077e-05
-3.30519531575328e-05
-2.09231614835397e-05
-7.36426345007315e-06
-2.14849049370085e-05
-2.54667397317337e-05
-4.96433530904137e-06
-3.02919675787281e-05
-6.63681019393997e-06
-2.38754545439245e-05
-5.40796002709476e-06
-1.08128677238887e-05
-1.82950189172083e-05
-1.83080400985553e-05
-2.25077590520982e-05
-2.17666619573571e-05
-1.57934076689261e-05
-2.30022721315647e-05
-2.40523426763473e-05
-2.99628506276788e-05
-4.88328731842487e-09
2.92332041094438e-06
-3.09188093993299e-05
-2.2120303044422e-05
-1.92628674411217e-05
-3.19815000154688e-06
-9.35999719812021e-06
-2.11807365720348e-05
-1.6560878800358e-05
-4.37617678094674e-06
-1.13132619864669e-05
-1.85776265112937e-05
-2.44859699881912e-05
-1.79576177045367e-05
-1.07692152470889e-05
-4.54018522364933e-06
-2.45725017288306e-05
-6.80136153430757e-06
-1.82546305715477e-05
-2.12965503554531e-05
-1.6933690428649e-05
-1.22207497918715e-05
-1.29547177280085e-05
-2.06004862504163e-05
-1.4609766397523e-05
-1.78086478203484e-05
-2.19612624265874e-05
-1.69191995848478e-05
-1.49583813394631e-05
2.05523624435876e-06
-2.47970246034973e-05
-7.90326336919649e-06
2.77290476738776e-06
-1.12381804310588e-05
-8.63848586989904e-06
-1.5468074265535e-05
-7.86120128114826e-07
-4.26983040107532e-06
-1.15196107949456e-05
-1.63977863020262e-05
-1.31913132879133e-05
-6.12086193666971e-06
-1.00914239826803e-05
-1.28813375804907e-05
-2.94826384463689e-05
-7.75216548074622e-06
-4.27677015589337e-06
-2.56921427879855e-05
-9.45102935116895e-06
1.79931751489973e-05
-1.77387608418134e-06
-1.93984835249492e-05
-1.45007306948255e-05
-1.23365295184136e-05
-2.54812747214855e-05
-1.39799348245822e-05
-1.66213488277696e-05
-1.02972046738936e-05
-3.04171657526566e-05
-9.50722205502572e-06
7.91816245922616e-07
-1.79499667621097e-05
-1.88440683119039e-05
-1.67832486667945e-05
-1.96456631203372e-05
-3.48840811230274e-05
-2.978363412726e-06
-5.39742089445429e-06
-2.00706299173463e-05
-3.33119584187449e-05
-1.58640882811555e-05
-3.00753449185799e-05
-3.46074076009126e-05
-3.02247150259358e-05
-2.46162694648228e-05
-1.12245897035879e-05
-2.20752562745003e-05
-2.95014437606443e-05
-2.41467916591526e-05
-1.12650747556558e-05
-1.25024147491082e-05
-1.77262919269883e-05
-6.64051200360337e-06
-2.84521864386862e-05
-1.20585020566456e-05
-2.05155765688e-05
-1.64039801287403e-05
-1.61728571224146e-05
-6.92128029326506e-06
-2.67996748798015e-05
-1.57702655962184e-05
-3.93793111361381e-06
-2.88531486203433e-06
-1.25502329293659e-05
-1.69657238245188e-05
-5.98723111482064e-06
-2.82672330610296e-05
-1.47472615183978e-05
-1.7858409961572e-05
-1.84981358684827e-05
-2.67261865809746e-05
-7.5331067281918e-06
-1.81125534520661e-05
-1.70968476919676e-05
-1.7558936853508e-05
-2.10576407243165e-05
-1.54474835361548e-05
-5.93171601176413e-06
-2.01529248124634e-05
-1.5298559621983e-05
-3.36835662321886e-05
-2.11008108009636e-06
3.8168601394185e-06
-6.64858655916146e-06
-1.1591138216714e-05
-2.18520958633145e-05
-7.94394892064741e-07
-1.33550167984933e-05
-3.53723817855809e-05
-8.92162124861122e-06
-7.55399928151903e-06
-7.87044900226772e-06
-2.50746844434684e-05
-2.3425233072682e-05
-7.07253502921979e-06
-4.85986852784581e-07
-1.26041238102899e-05
-2.22637168475395e-05
-2.85654611195388e-05
4.59264005457475e-06
-1.31418159415917e-05
-2.1584420917375e-05
-1.56475661503054e-05
-1.8844630216253e-05
-4.52546158607616e-06
-1.19044765702728e-05
-1.83269777251339e-05
-9.03013560003636e-06
-1.84548545960436e-05
-1.22438963656684e-05
-9.24333143040934e-06
-1.47560095842602e-05
-1.64978195089157e-05
-1.77850769728984e-05
-1.36283069181262e-05
-1.33847778903822e-05
-3.09251588531268e-05
-9.9035657253017e-06
-1.08783337035376e-05
-1.11935302758379e-05
-1.59545086583653e-05
-3.74956240909893e-06
-1.33609994827374e-05
-8.01008663779453e-06
-1.18216828634978e-05
-1.43706864798852e-05
-2.04129733144363e-06
-2.62677300763586e-05
-1.66780456882026e-05
-1.15761787154691e-05
-1.22024724883402e-05
4.71349644921571e-06
-1.97851785258183e-05
-1.98704368032566e-05
-1.00892078963797e-05
-2.15356385313128e-05
-2.29123236522833e-05
-1.81088977880511e-05
-2.172856077846e-05
-1.37796322093427e-05
-2.84111363880849e-05
-3.37742922760821e-05
-2.05264823959504e-05
-1.17687855044243e-05
-3.00672867944445e-05
-1.13790668783732e-05
-1.04693193945489e-05
1.68963956144925e-06
-3.13889232845755e-05
-1.8761398193446e-05
-9.101476138592e-06
-8.2356583282075e-06
-3.57248643614792e-07
-2.95237605851386e-05
-2.90881795306018e-05
-1.92927416347159e-05
-1.88009093624643e-05
-2.7210095970098e-05
-2.83353873319797e-05
-7.91052167652056e-06
-3.6938890976146e-05
-2.75302984908242e-05
-6.02771391732524e-06
-7.94252107077758e-06
-2.9094127328455e-05
-1.70272582666698e-05
-3.88113601745179e-05
-1.54881004512853e-05
-1.74087110168779e-05
3.24212963109898e-06
-2.43589417337364e-05
-2.41458530561054e-05
-1.51303351157308e-05
9.57720222750386e-06
-2.17824315959491e-05
-7.83254396145703e-06
-2.09886954269112e-05
-1.8279950105919e-05
-1.06798347966452e-05
-2.57467066636113e-05
-1.77696032137868e-05
-1.60979438910629e-05
2.81360675277406e-06
-1.97868072060996e-05
-6.61433679227809e-06
-1.39914152530176e-05
-3.07209375808764e-05
-1.22448579146589e-05
-1.77212972706236e-05
-1.03045538029266e-05
-3.51656641139876e-05
-1.32144065797625e-05
-1.01967378787697e-05
-2.65556378403877e-05
-2.25481568398539e-05
-1.52467909013628e-05
-2.19622692973065e-05
-6.3620931529853e-06
-1.06415644983737e-05
-2.7192422606707e-05
4.97681191880349e-06
-2.7647802327566e-05
-1.05237610407883e-05
-4.14215436284591e-06
-1.42719337013351e-05
-1.23214302680687e-06
-7.15404767145708e-06
-1.75356815675418e-05
-1.62262333919675e-05
-1.23571276337015e-05
-1.60190902233305e-05
-1.20797006335914e-05
-2.35494882226192e-05
-1.03763456016945e-05
-2.54366208897245e-05
-2.11533059158463e-05
-4.20743139658703e-06
-1.06156096978738e-05
-7.68151484312886e-06
-1.29797924382975e-05
-9.85607991147636e-06
-1.38330111188097e-05
-2.01594932547617e-05
-1.55057842992655e-05
-2.1439772282961e-05
-1.06594051817154e-05
-1.80453749038792e-05
-1.1657873080812e-05
-7.60961567965468e-06
-2.38297672530567e-05
-1.49986605862456e-05
-1.49444055620984e-05
-1.58887877457779e-05
-2.92019846589645e-05
-2.76065892583371e-05
9.57369701586216e-06
-2.46648726117463e-05
-1.7680562917221e-05
-2.16081359862029e-05
-3.009403169575e-06
-1.34376686992728e-05
3.83475321487454e-06
-1.59601660101159e-05
-7.62264853422204e-06
-2.40100798636574e-05
-1.46895986391708e-05
-1.20292580480587e-05
-7.1301813846608e-06
-2.02565719494671e-05
-1.29741116993896e-05
-2.16761204828938e-05
-1.71961241174547e-05
-1.52918814109445e-05
-2.01156100205417e-06
-6.47282770552306e-06
-3.49574109205105e-05
-1.04413880762858e-05
-2.35601816936996e-05
-5.21283561671999e-06
-1.14192605363015e-05
-7.40457811602168e-06
-1.73437010429308e-05
-2.05324899875985e-05
-4.15387628429298e-05
-1.79025108383848e-05
-3.18659440489752e-05
-7.77330180764698e-06
-1.28952141668898e-05
-3.13373699231247e-05
-2.30639481877951e-05
-1.8243793895597e-05
-3.13428612984796e-05
-1.5685665238016e-05
-3.68083768701066e-07
-1.57832933407476e-05
-1.78312789287521e-05
-1.78453361766221e-05
9.02795172189468e-06
-2.69508650516839e-05
-2.21426216533509e-05
-2.14717937222779e-05
-1.97560775836637e-05
5.38999377760223e-06
-2.67699726106476e-05
-1.37306383459806e-05
-2.86631590386132e-05
-3.21218761734878e-05
-1.03947557756022e-05
-1.54484514704147e-05
-1.74470560127607e-05
-2.47066488111774e-05
-3.19603296842106e-05
-2.79366027710418e-05
-1.9912451954193e-05
-2.66089853281992e-05
-1.52221087697151e-05
-7.04184446740696e-06
-1.4771971350764e-05
1.49412576535273e-06
-1.65613124524521e-05
-1.32063666922159e-05
-2.54234409827481e-05
-5.12173312056336e-06
-1.05628661795101e-05
-2.38593530413611e-05
-1.68775802495239e-05
-5.30590348995341e-06
-2.88388121511845e-05
-1.92041302086657e-05
-1.17595243522485e-05
-2.86875972204081e-06
-1.95532593454379e-05
-1.14743117342404e-05
-2.06935823732783e-05
-1.02915451975067e-05
-1.79866154162652e-05
-9.37581219181871e-06
7.69003215338932e-06
-1.87114594355881e-05
-2.46318481278625e-05
-2.32625550212886e-05
-2.70758990248534e-05
-1.88169330834831e-05
-1.59681101890251e-05
-2.24682316926724e-05
5.09568170665956e-07
5.00219999294673e-07
-2.30370916067735e-05
-1.4855966085462e-05
-1.4400571346772e-05
-1.53890022004936e-05
-9.89672173501755e-08
-2.6279369011214e-05
-1.36132578388766e-05
-2.0050451107235e-05
-1.11740891474696e-05
-1.556929762724e-05
-2.12208053825889e-05
-2.59103712770135e-05
-1.34608079033384e-05
-2.90170678316466e-05
-2.38064798894175e-05
-1.71126386609329e-05
-1.8262222789791e-05
-3.0837798738481e-05
-2.63409370015323e-05
-1.50708212388366e-05
-7.14877918479262e-06
-9.89896356969931e-06
-3.40326711171496e-06
-2.05033491459985e-05
-1.60237035241425e-05
-2.96576360056713e-05
-2.95863415293092e-06
-1.0574837526803e-05
5.84921907761548e-07
-3.24618276689057e-05
-2.33281468105612e-06
-3.36431138695473e-05
-1.04738155574033e-05
-1.56308209997406e-06
-2.13787128829086e-05
-1.13955114839116e-05
2.0797459016141e-07
-4.14230928228403e-05
-1.14162189126067e-05
-2.39964513945991e-06
-2.27236768342463e-05
4.4064979113185e-06
-9.26199801874129e-06
-2.63030187798803e-05
-1.38883850581833e-06
-3.04082828889466e-05
-1.49987990551176e-06
-1.89095009629179e-05
-2.86351224021985e-05
-1.96665455282165e-05
-2.34732803775692e-05
-1.92120984444781e-05
-1.09078813027944e-05
-1.80617429406827e-05
-1.43321260229016e-05
1.75989638603388e-06
-1.6124797375839e-05
-1.43082067579616e-05
-7.56247769812203e-06
-8.54659508147076e-06
-2.01190693948595e-05
-1.42473303673424e-05
-5.06564891155817e-05
-2.85655999315778e-05
-2.00942301122232e-05
-2.21313489097937e-06
-2.16232551694686e-05
-1.75540949780222e-05
-1.65783056776985e-05
-1.13862372157147e-05
-7.39347408749621e-06
-2.06733745808431e-05
-1.80433460692215e-05
-1.41035957062326e-05
-2.19967638266977e-05
-9.09258133397871e-06
-1.56051230797062e-05
-1.50520745951654e-05
-2.32645514961407e-05
-1.5104763696362e-05
-2.81521999868634e-05
-2.41664587431942e-05
-3.02346424611985e-06
3.66451906358713e-06
-2.79871306194221e-05
-8.70883543341802e-06
-1.94983686214334e-05
-9.62904917305313e-06
-1.98387147471768e-05
-1.16613038958595e-05
-1.23026586145393e-05
-8.01015077782704e-06
-2.49696579901589e-05
-1.17501046852403e-05
-5.99921384774448e-06
-2.63206171785701e-06
-4.27481834482655e-06
-1.90428376463221e-05
-2.5612712607667e-05
-5.15674441892787e-07
-1.28972527123694e-05
-2.15886490724947e-05
-8.00601086627316e-06
-1.3753280235911e-05
-2.0789062908855e-06
-2.47443927572956e-05
-1.34969372327841e-05
-2.26035792712854e-05
-3.67765946919158e-05
-6.87310873113651e-06
-3.3733929831782e-05
-3.54018250774312e-06
-2.03063169304112e-05
-3.56451064447845e-05
-2.53414759072739e-05
-2.07812051652464e-05
-1.83494984446814e-05
-2.02176993427634e-05
-2.90535736497027e-05
-2.28355846206181e-05
-2.06313110144684e-05
-1.97967675729046e-05
-9.29995407891463e-06
-1.36914225084651e-05
-4.2430566284258e-07
-1.14597486223107e-05
-2.421349386262e-05
-1.38055118760785e-05
-2.81287854944105e-05
-2.28226131887529e-05
-1.53671692659465e-05
6.97431401409219e-06
-2.57567653195075e-05
-2.45029056712642e-05
-3.98257015546971e-06
-1.26916075545868e-05
-2.70626712552363e-05
-2.97819799229892e-05
-1.82232132423545e-05
-2.03982605398875e-06
1.38976639753336e-06
-1.57286630914611e-05
-2.17747695058708e-05
-2.01679136528345e-05
-2.93798852623631e-05
-3.05634529062367e-05
-3.21613611602715e-05
-1.88619304920077e-05
-1.10456480520636e-05
-2.49425078554841e-05
-3.21513421422005e-05
-1.72138307726355e-05
1.00885468545114e-06
-1.450707975631e-05
-2.72650019759994e-05
-1.49296230441889e-05
-8.04683357536122e-06
-1.57413806645229e-05
-7.64212840544518e-06
-1.88916541940209e-05
-1.22692375583525e-05
-2.2975386172647e-05
-2.85004364997101e-06
-2.83021492503733e-05
-4.01276127615614e-06
-1.83887590606323e-05
-2.59484099427821e-05
-1.56151576293974e-05
-3.84799815179399e-05
6.21082895022913e-06
-1.02616393898595e-05
-4.03891007531916e-05
-6.43539050928278e-06
-1.70756008933141e-05
-2.3995942431839e-05
-1.48481043892102e-05
-4.32490707901098e-05
-1.08730595522736e-05
-9.46205795859959e-06
-2.74310770919746e-05
-1.52059999730811e-06
-2.85261052197464e-06
-1.50506999052789e-05
-2.27237547806521e-05
-1.18612092348992e-06
-1.46964563940123e-05
-1.63156945871505e-05
-6.14432613334906e-06
-2.1759421761343e-05
-2.86871605582579e-05
-2.28400494007693e-05
-9.94388113405636e-06
-2.88914932604182e-05
-2.53179454715637e-05
-2.58947239096109e-05
-3.18562307856492e-05
-1.66409965231885e-05
-3.45841799533005e-05
-3.07842529569097e-05
-4.05888622689494e-06
-1.3190313800601e-05
-1.05905639785361e-05
-5.14794576341717e-06
4.19573152332728e-06
-2.8114481939951e-05
-1.28899164101677e-05
-5.45334081012635e-06
-2.81270390033771e-05
4.17850941841408e-06
-2.7739000627315e-05
-9.76244752140405e-06
-5.91840091443232e-06
-8.41448862374311e-06
-2.22614700925851e-05
-2.24782433580372e-05
-1.38817460552791e-05
-1.51594168122015e-05
-2.939927002943e-05
-2.52402078258548e-05
-3.0122992703181e-05
-2.74572845615811e-05
-4.0071483653016e-05
-7.61140165508479e-06
-2.23185900050263e-05
-2.2453402729362e-05
-1.46682501443188e-05
-1.9662684505794e-05
-1.24184605699647e-05
-2.43307281602792e-05
-1.54604983938488e-05
-2.63898895626696e-05
-1.0861163129524e-05
1.65120725384275e-06
-9.00445292230362e-06
-2.21483042362682e-05
-9.28414089595717e-06
-2.77159617201219e-07
-1.79126006292919e-05
-1.41768628610495e-05
-6.05038535672832e-06
-2.64818631272884e-05
-1.41326644508976e-05
-3.05624220486097e-05
-1.28023748313447e-05
-2.27007825587786e-05
-1.28419391903771e-05
-2.69588790114217e-05
2.65523936306544e-06
-1.25116215673418e-05
-1.43788195992197e-06
-1.05839274808417e-05
-4.87686775487815e-06
-1.29504196665661e-05
-1.99055969901058e-05
-1.83070919011986e-05
-5.99154783661613e-06
-3.18432512821963e-06
-2.37284872205496e-05
-1.7482821334359e-05
-5.07996897871393e-06
-3.28757627932138e-05
-1.57207090184014e-05
-1.38908811789008e-05
-2.00365421788906e-05
-2.15622688261461e-05
-2.28319658018758e-05
-2.30401048305693e-05
-5.05299410369152e-06
-2.12138413041887e-05
-1.76301198530735e-05
-1.53442891679098e-05
-7.87130897714421e-06
-2.60869785344536e-05
-1.3328954931849e-05
-2.95616514086e-05
-7.22774118940312e-06
-1.21331443092144e-05
-1.62478137236888e-05
-1.95742029773136e-05
-6.48302725732432e-06
-1.51948213954469e-05
-2.45466229207525e-05
-6.68870336239458e-06
-1.54305789683066e-06
-2.50557403718725e-06
-9.76774130469677e-06
-2.41367538539697e-05
-2.81649321182573e-06
-1.57392634561604e-05
-1.71105803869971e-05
-2.06398347477765e-05
-8.01342975091694e-06
-1.76663029886073e-05
-1.84082551192434e-05
-1.93027481240745e-05
-3.80437879146214e-05
-2.05946705561072e-05
-1.80285957678774e-05
-3.95551039077257e-06
-2.99310643435339e-05
-3.13282906923594e-05
-3.24982740655368e-05
-3.5829741167367e-05
-3.05102117470836e-05
-3.47324602673207e-06
-2.42183393244207e-05
-1.61633196450756e-05
-3.53109070205759e-05
-3.65700314968853e-06
-1.44618789740893e-05
-3.05173040601047e-05
-4.47317330956822e-06
-9.25124325555712e-06
3.25581153855941e-06
-1.39767101835551e-05
-1.48686141685572e-05
-1.20815856495418e-05
-1.15936579860398e-05
-3.19308023011967e-05
-5.90537498619117e-06
-7.91362062875946e-06
-1.53437339438473e-05
-2.95510236925417e-06
-2.21979579557263e-05
-1.90033815625537e-05
-6.21243459476755e-06
-2.5863376823823e-05
-3.43041536101935e-05
-1.97112997567468e-05
-4.45431750631868e-06
-1.74282149490792e-05
-1.50438642481219e-05
-2.88673551941688e-05
-1.66308640427702e-05
-2.38573139836163e-05
-2.52785558633165e-05
-2.18071026312818e-05
-1.98950238104148e-05
-7.64339978468011e-07
-2.13068030064356e-05
-1.39271308660547e-05
-1.73315204561713e-05
-2.27627898052486e-05
-1.71932438869387e-05
-9.28792845739622e-06
-1.62203688478024e-05
-1.65632013708539e-05
-2.2769015075904e-05
-2.69260456444248e-05
-1.37804851178898e-05
-2.87245547914198e-05
-7.87488353389852e-06
-2.0403482939573e-05
-2.13708498957627e-05
-2.12251753175805e-05
-9.43741417291957e-06
-3.3069799899509e-06
-1.00331411491269e-05
-4.42312554223764e-06
-2.28820148275561e-05
-6.49242027905114e-06
-2.82790582430276e-05
-2.67957368971476e-06
-5.9811855058295e-06
-8.88859961158721e-06
-6.24387905291918e-06
-5.8827847595028e-06
-2.66894124546281e-05
-1.27740693532673e-05
1.37354881387054e-06
-7.07304201937458e-06
-1.27835794112663e-05
-1.91885921412063e-05
-2.16454886168024e-05
-1.44276493248406e-05
-7.2364139982465e-06
-2.40214192111197e-05
-5.71147846195454e-06
-1.80955731033063e-05
-9.94616503283186e-06
-1.05243923828181e-05
-3.86010461040001e-06
1.50584088974945e-06
-6.83244992997616e-06
-2.06807967192173e-05
-2.69559483466691e-05
-3.27093737046093e-05
-2.65297585773697e-05
-1.45198264068518e-05
-1.83820617205434e-05
1.17868077763611e-05
-2.94125463047051e-05
-4.04248904017101e-05
-1.14693164631032e-05
-1.78159656214524e-05
-2.66438837364458e-05
-1.21884749904612e-05
-2.81421706509841e-05
-2.99984008766499e-05
-1.41809458746827e-05
-1.32184011190325e-05
-1.92049221035749e-05
-2.24403198621907e-05
-1.02684426122206e-05
-1.96967780564885e-05
-9.17160945437925e-06
-2.65327934415265e-05
-1.92695704972698e-05
-2.04377901299495e-06
-3.37207308085187e-05
-2.11926946141596e-05
-1.10169772230687e-05
-2.69775721936717e-05
-1.54053644179211e-05
-1.34426945798163e-05
-1.57704649165097e-05
-1.01813180105299e-05
-1.48509088964124e-05
-2.10057780481008e-05
-2.9831108631507e-05
-1.18438754592106e-05
-2.26853776044596e-05
-2.3724967612263e-05
-5.01032006351152e-06
-1.72155975624697e-05
-2.87659295889248e-05
-1.647095856036e-05
-3.8804419851705e-05
-1.4406206257286e-05
-1.32090058073258e-05
-1.28319737825928e-05
9.20065948350041e-06
-1.4312522502179e-05
-2.8750409011065e-05
-2.03757722159659e-05
-2.74974548901988e-05
-1.19578109253186e-05
-1.75605090463149e-05
-2.15266468907383e-06
-1.14107722846579e-05
-1.10809181880123e-05
-1.46404715368842e-05
-1.93762125784975e-05
-2.60794875863176e-06
2.06262428171982e-06
3.8353617900381e-06
-4.07592092615184e-05
-6.06468455664768e-06
-2.24267531671665e-05
-2.75196178418321e-05
-1.92199684651819e-05
-7.2169607135854e-06
-2.2743410192028e-05
-3.9731237243109e-06
-2.05231714954888e-05
2.17175990005925e-06
-2.20794818243015e-06
-9.99726481505027e-06
-1.74896237545452e-05
-5.17108116148233e-05
-1.71276554804239e-05
-5.3673267587635e-06
-2.23161004529247e-05
-1.41828871290302e-05
-1.51574329499376e-05
-2.02797226952007e-05
-3.59983917918139e-05
-6.23019323198864e-06
-2.59151799501787e-06
-1.89338911623032e-05
-2.33098756627371e-05
-1.09646166124692e-05
-3.45325002685649e-05
-9.87333209921995e-06
-1.54529945419423e-05
-1.64747737767683e-05
-1.09742884776465e-05
-2.04873805719265e-05
-1.54795586140394e-05
-2.21740024374786e-05
-1.99325822117507e-05
-1.60667682166636e-05
-3.02933974183124e-05
-2.76176845419392e-05
-2.44417098044389e-05
-1.68456581888314e-05
-1.70364664494562e-05
-1.12439497072583e-05
-1.98401560142286e-05
-1.06205654032878e-05
-3.16898399048107e-06
-1.7249097268836e-05
-9.04271422494077e-06
-1.4747554284983e-05
-7.16072098240411e-06
-1.8547476808505e-05
-1.03035641058335e-05
-9.96888093446462e-06
-5.08909984967025e-06
-1.43980400924253e-05
-9.10499097486153e-06
-3.4340108332086e-05
1.11014660129244e-06
-2.53517883788656e-05
-3.32825718887911e-06
-1.21910998233924e-05
-1.3671478261491e-05
-1.48709121827965e-05
-1.52321445304611e-05
4.02489325665244e-07
7.7038633921273e-07
-1.13958914659841e-05
-1.31131742432119e-05
-2.27155390391296e-05
-2.1489452669821e-05
-2.07120145389524e-05
-1.71146594019773e-05
-2.85864019241317e-05
-2.49091092400752e-05
-2.9480806098708e-05
-1.38622948130116e-06
-2.22786354963483e-05
-1.77660723389423e-05
-8.44064809450665e-06
-1.1912235622879e-05
-2.13886865235918e-05
-2.5143654542883e-05
-1.15505438903046e-05
-1.44397797974279e-05
-1.43880365076622e-05
-1.66846004805183e-05
-1.46565388562594e-05
-3.63226423222236e-06
-2.89967581841406e-05
-4.14240658819005e-05
-1.09095399972699e-05
-1.37098158277655e-05
-1.898203739514e-05
-2.97660356758322e-05
-1.01831234687615e-06
-2.00846715252629e-05
-5.69605627262579e-06
-2.0403880857995e-05
-3.71324385348632e-05
-7.48728606058408e-06
-1.09298769327477e-05
-2.74971414799206e-05
-1.69708665100409e-05
-1.50336139364566e-05
-6.81541094876854e-06
-2.65838865147223e-05
-4.50838643755382e-06
-1.55720343468288e-05
-3.14910287637628e-05
-9.28871714934904e-06
-1.24928499050022e-05
-2.37012646878947e-05
-1.65901476450408e-05
-1.2243849805254e-05
-1.03026787475307e-05
-2.07871796238702e-05
-1.98351250999319e-05
7.03538496984652e-07
-3.43993745331229e-05
-6.5943589907437e-06
-1.44163763272669e-05
-2.27645758769183e-05
-2.36099374217999e-05
-2.29016935569153e-05
-1.7845503464402e-05
-1.65828270039425e-05
-2.84161946929135e-05
1.27390680865351e-06
-2.33282277051525e-05
-1.11919338675748e-05
-3.4623897992726e-05
-1.31850468274314e-05
-1.08263684517345e-05
-1.30265620443303e-05
-1.98290227361732e-05
-1.94024186105207e-05
-2.60452671928032e-05
-1.58211335913671e-05
-8.26371088985536e-06
-2.71088441392209e-05
-4.20271486390673e-06
-9.74616400897875e-06
-3.33501525437144e-06
-1.5314983670247e-05
-2.3995421842476e-05
-3.9157165089097e-06
-7.04257113523512e-06
-1.33896343847596e-05
-2.76942311609884e-05
-5.33206676512985e-06
-2.85484229267845e-05
-9.8153446648756e-06
-1.91631182116691e-05
-1.23251641783227e-05
-5.64580053473207e-06
-1.33441246762855e-05
-1.88641069582093e-05
-1.66697068472688e-05
-1.0972632418181e-05
-2.05279420836767e-05
2.98956676804757e-06
-2.58946914850754e-05
-2.93629548128172e-05
8.93644954509015e-06
-2.37818153282063e-05
-1.11359423286177e-05
-1.43597014494506e-05
-1.17943711944451e-05
-1.14251699295029e-05
-9.76937017132743e-06
-2.30784097443235e-05
-2.31121118836566e-05
-9.27023642911137e-06
-2.25100087732594e-05
-1.11859352732546e-05
3.41798660160606e-06
-1.06713586316126e-05
-1.7448953792465e-05
-2.63959505162795e-05
5.57075742212726e-06
-1.26011960736124e-05
-1.02887205718723e-05
-1.26698844464423e-05
-3.28942218663149e-05
-1.67986667951454e-05
-2.11330999897475e-05
-3.90464722903735e-06
-7.63399969904957e-07
-9.54857198899774e-06
-4.87211453120274e-06
-2.51822103502069e-05
-2.7318859393967e-05
-3.85479462869959e-05
-2.26162955151745e-05
-3.61838224784293e-05
-3.18462039290261e-05
-1.75181486236812e-05
-2.17422826927373e-05
-1.79536990007314e-05
-1.93118582441599e-05
-5.3882010781156e-06
-2.40501961288298e-05
-8.23183291192471e-06
-2.42021106861107e-05
-2.02136797159896e-05
4.06514471613702e-06
-3.12246325879645e-05
-5.44378832287352e-06
-2.28885996116631e-05
-1.57354107399042e-05
-1.96416678707357e-05
-8.58458564931114e-06
-1.10297441644171e-05
-8.7771353417351e-06
-2.2804653917932e-05
-4.68448349401914e-06
-3.52893730217399e-06
-6.6885717458794e-06
-2.56874000862624e-05
4.79706807794532e-06
-2.83994103393641e-05
-1.64868390550909e-05
-2.44426035228628e-05
-1.78378590342531e-05
-8.4035195302199e-06
9.86013629543598e-07
-2.01912859070097e-05
-9.67854492390071e-06
-3.33469977161934e-06
-1.91617979740659e-05
-2.64429155045797e-05
-1.79041025555435e-05
-1.97816186113388e-05
-2.36924186496024e-05
-1.0643593154698e-05
-1.15008323633191e-05
-1.47930792316142e-05
-2.45238313561343e-05
-2.36012861210098e-05
-1.36823626310451e-05
-3.27871582882347e-05
-2.03347004353621e-05
-7.36116379702641e-06
-1.25539148502452e-05
-8.98296001070167e-06
-2.76828741016151e-05
-1.35609027529411e-05
1.51474945205307e-05
-2.58500631590385e-05
-1.85818525450811e-05
-1.82711616551622e-05
-9.37601942529576e-06
-2.89967148031753e-05
-3.44632308136094e-05
-2.42936052175153e-05
-2.42659945050715e-05
-1.9228192931831e-05
-1.06292856349345e-05
-2.06088152063537e-05
-1.15094813910149e-05
-3.0022069280405e-05
2.15284309542891e-06
-1.75519592926616e-05
-2.0881807424672e-05
-1.52292247897262e-05
-2.1286445748957e-06
-1.40705385984514e-05
-3.56033964825795e-06
-2.24135047883662e-06
-1.44320524458333e-05
-3.16190121959058e-05
4.50215711385632e-07
-1.98039466586921e-05
-3.84626630700247e-06
-3.19596265481533e-06
-6.38307160035569e-06
5.23645383245478e-06
-3.17564847272376e-05
-1.55296761822678e-05
-3.37517419426882e-05
-1.9951154619614e-05
-2.13295252621274e-06
-9.533291263861e-08
-2.0099955316464e-05
-1.2676865379944e-05
1.00957568457875e-05
-2.19087733731835e-05
-2.50694347306752e-05
-1.63030839201589e-05
-1.1244130032749e-05
-2.13279121962988e-05
9.76518427644337e-07
-1.89609825755837e-05
-1.41859343091252e-05
-1.90987065003093e-05
-1.99908254238682e-05
-1.65051638241114e-05
-1.78213942659631e-05
-1.59988111903553e-05
-2.05190160167392e-05
-7.45608696846038e-06
-1.50738073155979e-05
-1.83354391166274e-05
-1.21156745867458e-05
-1.17351491926178e-05
-3.80432176835089e-05
-2.82514192662105e-05
-1.86453712753341e-05
-2.50194110548068e-05
-2.78050299521228e-05
1.22291197969613e-05
-2.93565914659381e-05
-8.78999411160728e-06
-1.31010837365304e-05
-1.14976150121221e-05
-1.26608515281175e-05
-1.9967970375946e-05
-2.62199210298378e-05
-2.54648512091633e-05
-1.02811103652303e-05
-5.8910422018185e-06
-1.77395516073886e-05
-2.35729816702556e-05
-1.44086431723408e-05
3.08664302372125e-07
-2.07393867013158e-05
-1.45249094437772e-05
-2.11428636749489e-06
-2.28784356589235e-05
-3.39799576751254e-05
-2.35360686253653e-05
5.92475568755658e-07
-9.99956198649769e-06
-1.78577499207558e-05
1.24942303389577e-06
-3.08030141454115e-05
-2.57428741232338e-05
-2.8737727540727e-05
-1.31340571343972e-05
-2.57138929569442e-05
-4.3973795783932e-06
2.99488780527903e-06
-2.82313796955543e-06
-1.71420985650449e-05
-1.6198483005513e-05
-2.31074771387686e-05
-2.80951903021098e-05
-2.69738578105885e-05
-7.03896285961483e-06
-1.15957349411258e-06
-6.62534515392193e-06
-1.93357072012242e-05
-2.35740914248269e-05
-1.62285032607889e-05
-1.83551393886091e-05
-1.90198788805526e-05
-2.34556870633692e-06
-2.67594459259602e-05
-5.45198184181074e-06
-3.0457161891993e-05
-2.35513361174896e-05
-2.17571139113504e-05
-1.30816906302781e-05
-1.8644230901248e-05
-1.01401328207013e-05
-1.34824837235639e-05
-1.55029963545806e-05
-1.58772076729165e-05
-1.67792422980546e-05
-2.53252062686512e-06
-2.41430813747903e-05
-1.6967175012007e-05
-1.5519805788118e-05
2.6031701316255e-06
-2.6000797749008e-05
-9.71754160362339e-06
-1.75105906450323e-05
-9.84352287611385e-06
-2.05511106191755e-05
-1.3400888299342e-07
-4.53211787947272e-07
-1.14014754090311e-05
5.33266796187965e-06
-8.24819848166871e-06
-7.77665190288407e-07
-1.60179972003385e-05
-2.15055505396541e-05
-6.43362844702528e-06
-1.77954131946245e-05
-2.07235995921164e-05
-2.89770306416514e-05
-3.71509399761845e-05
-3.29720224241327e-06
-3.04696260940497e-05
-2.58197659002428e-05
8.29911063745253e-06
-9.38508478693326e-06
-1.21505378599204e-05
-7.48252707380196e-06
-1.17385298676077e-05
-1.87032725659322e-05
-2.55180615806297e-05
-1.40908677758397e-05
-2.0667105847445e-05
-2.19545121388481e-05
-4.70643416284879e-07
-1.05554717513476e-06
-1.40498475002534e-05
-1.95176936385379e-05
-4.17238200673812e-05
-1.84710927895336e-05
-2.57170168428821e-05
-3.04358045307874e-06
-1.4973778354217e-05
-9.96853006063202e-06
-1.49170309568523e-05
-9.32998237925615e-06
-3.79959166318809e-06
-1.45582693107609e-05
-4.58419098988133e-06
-2.44514913599708e-05
-1.41188085411058e-05
-2.38107220998855e-05
-4.76297942271277e-06
-3.01106002585711e-07
-1.38197702628246e-05
-1.36643057886489e-05
-1.57637050435886e-05
-3.05501181834669e-05
-2.43965813898162e-05
-2.42999671345955e-05
-3.88596817658488e-05
-1.85362382638759e-05
-3.21532512228573e-05
-1.29877217596648e-05
-4.2586864065231e-06
-2.31413214842903e-05
-2.76368114322426e-05
-2.13238451189806e-05
-1.12539918777926e-05
-2.51479650908732e-05
-4.07441464214002e-05
-2.49965192813404e-05
-1.18197934803104e-06
-2.41492066767251e-05
-2.24851314412951e-06
-1.22204882723768e-05
-1.35953405394757e-05
4.58185398744467e-07
2.46291031407179e-06
-1.14744048853198e-05
-1.61619259312514e-05
-1.83868813778144e-05
-2.4203343206591e-05
-1.82416219778913e-06
-2.81053342526061e-05
-3.37423504907666e-05
-1.41554712238391e-05
-7.81841303522578e-07
6.33335742657825e-06
-2.01329491609031e-05
-2.18616532928822e-05
-1.7084545398629e-05
-1.69091300602361e-05
-1.02899278804508e-05
-6.94929289460859e-06
-2.80786644959602e-05
-5.7004103065645e-07
-9.45953291202658e-06
-1.57284400059198e-06
-9.76892682158309e-06
-5.20345276328064e-06
-6.26264130988351e-06
-4.89659508643342e-06
-1.82602728373055e-05
-1.40633972168777e-05
-2.40658291725924e-05
-3.46616394256088e-06
-9.94293429036748e-06
-4.98208396254821e-06
-1.34258786906185e-05
-6.52205504954697e-06
-2.36786655216339e-05
-3.32148309136881e-05
2.52050853044822e-06
-5.56572917351718e-05
-4.16578302751176e-05
-2.2919316257692e-05
-1.91590068665233e-05
-1.88929946212053e-05
-1.54285392102022e-05
-1.2594712562979e-05
-1.42089610160599e-05
-1.87092194430756e-05
-2.09509498134735e-05
-2.01739607021408e-05
-7.91412093565431e-06
-2.69203280001388e-05
-7.78518881484181e-06
-1.65456025381987e-05
-1.38665087800784e-05
-1.95502826796137e-05
-1.91321366163183e-05
2.3462123738079e-06
-2.07194803729143e-05
-2.79790289538576e-05
-1.66301280279463e-05
-1.33595222747979e-05
-7.62551077957875e-06
-1.26530704941522e-05
-1.53545327147314e-05
-2.19444908575066e-05
-1.16526914079713e-05
-1.1625653381338e-05
-2.64802333723392e-05
-2.54606488957964e-05
-1.30429137898339e-06
-1.01740100263673e-05
-2.38258991933254e-05
-1.60230194783934e-05
-1.51560170661035e-05
-2.78300164241772e-06
-2.07049516131102e-05
-2.32028168626228e-05
-1.4600380158379e-05
-2.70697316035061e-05
3.03221268483668e-06
-3.82435552049734e-06
-8.37919972687978e-06
-1.89264478774568e-05
-2.16905191542271e-05
-1.15516203158062e-06
-3.38238806980326e-05
-5.82308600815558e-06
-1.7500740342251e-05
-2.92152762490478e-05
-2.57805922721132e-05
-1.54193952186869e-05
-2.53569141184516e-06
-1.23711690769763e-05
-2.06209614408704e-05
-2.61224880944628e-05
-1.96892599500874e-05
-1.33046791885644e-05
-2.04221388291375e-05
-7.22704922398152e-06
-2.4813751359232e-05
-2.61482498060447e-05
-1.70552154193763e-05
-2.95812168577633e-05
-1.42542205902463e-05
-1.26524687735922e-05
-1.40333918807449e-05
-1.95275034869236e-05
-1.32749761423982e-05
-2.00618518833688e-05
-2.24968419411578e-05
-8.7738867532497e-06
-2.53172677594522e-05
-1.04900722537384e-05
-7.33252528974071e-06
-3.54284967265734e-06
-1.45827049119461e-05
-1.26595557808141e-05
-1.55273751404785e-05
-1.74386173994232e-05
-1.78463704112046e-05
-3.42975381625068e-05
-4.39686274357682e-05
-1.04967410281071e-05
-1.76126086232303e-05
-3.50995807889116e-05
-7.00776105404977e-06
-2.39747839685195e-05
-3.01527564766231e-05
-3.99173984193988e-05
-1.72300801213471e-05
-3.57635104716464e-06
-7.98562790760581e-06
-1.25719813992254e-06
-1.74446111782425e-05
-1.97100200913262e-05
-2.09029971933128e-05
-1.59751040423988e-05
-3.60522954722992e-06
-2.83962076392761e-05
-3.35729945307307e-05
-3.66586151780156e-06
-6.72057151645067e-06
-1.60007449996166e-05
-2.74725178463269e-05
-1.7561220594504e-05
-2.68103462582978e-05
-1.68218862221983e-06
-9.75964626983726e-06
-1.37991547351337e-05
-2.33405407857286e-05
6.94412290361176e-07
-3.21756927306428e-06
-1.33630577007752e-05
-1.83735173253209e-05
-7.36497518736336e-06
-5.85637499444716e-06
-1.00000123793777e-05
-3.2693786291416e-05
-9.8454983172589e-06
-4.89288423350125e-06
-5.7569257174024e-06
3.89174114054189e-06
-1.6595083045804e-05
-2.63919004360537e-05
-1.24875891536847e-05
-1.71006386252066e-05
-1.77032152065887e-05
8.67353159290699e-06
-1.32395480402183e-05
-2.52670949916364e-05
-1.64107117416484e-05
-8.8477398572508e-06
-1.31114914946115e-05
-1.1657147470529e-05
-1.19297731793492e-05
-1.30245963876696e-05
-7.98077318691345e-06
-1.54217123364848e-05
-1.88638063531358e-05
-1.0751829805103e-05
-2.16308982629525e-05
-8.0052528934898e-06
-1.44130495219049e-05
-8.54968184127915e-06
-2.28960316095813e-05
-2.28542187704737e-05
-2.77754429603344e-05
-7.38293903968632e-06
-5.89405821205248e-06
-2.13276365948372e-05
-1.20298473485212e-05
-2.0471494363692e-05
-1.40220150285058e-05
-1.62285114602579e-06
-1.8092521487168e-05
-2.5520189894581e-05
-3.95064579718036e-05
-5.73274838619516e-06
-1.66673083736338e-05
-9.51970753549136e-06
-2.20945763331587e-05
-2.66768782485944e-05
-1.72910215681561e-06
-2.82819884268619e-05
-2.29936025116048e-05
-1.96034343275352e-05
-3.79905329223308e-05
-2.03750368466192e-05
-6.4134512685969e-06
-2.84845270438432e-05
-1.40621216286445e-05
-1.28196672035952e-05
-2.57887964528793e-05
-2.43761805138431e-05
-1.61744225671192e-05
-7.07001676083149e-06
-5.61133247819642e-06
-5.78292695244065e-06
-1.66059813824684e-05
-2.40447734752611e-05
-2.39256652231116e-05
-1.97964964530984e-06
-3.01452749689935e-05
-6.48267669580067e-06
-8.43476580280864e-06
-2.09608911118775e-06
-3.91163960572539e-06
-2.24713802361545e-05
-2.2727288448828e-05
-3.01339924206706e-05
-6.90228847889297e-06
-2.19668889667015e-05
-1.01927925000231e-05
-1.5389343814192e-05
-1.75752113276839e-05
1.49034312713899e-05
-8.76371019360359e-06
-4.13085750195798e-06
-1.75623592168512e-05
-5.46146237611398e-06
-8.86470647919133e-06
-1.36784395042885e-05
-4.43285222394807e-06
4.96702176780509e-06
-1.86643608634373e-05
-1.3069618320272e-05
-1.67577315900828e-05
-1.11632493547453e-05
-2.54262411354872e-05
-1.68660328209365e-05
-8.07008675174036e-06
-3.56524485418441e-06
-2.41208744298266e-05
-1.97588516325011e-05
-1.12144098916394e-05
-7.2612687853454e-06
-1.89485265167726e-05
-8.09322922018488e-06
-3.0792724380873e-05
-2.14877051777214e-05
-1.50811993616929e-05
-1.89289528904093e-05
-1.91563283389086e-05
3.11100090196966e-06
-1.18672932623571e-05
-1.70867723631175e-05
-1.47047316485869e-05
-2.17745205190796e-05
-3.16794487415124e-05
-1.85065263423179e-05
-3.12244253295181e-05
-1.99976896456984e-05
-1.44824735119655e-05
-9.45979618721256e-06
-2.84435625454124e-05
-2.14704403857822e-05
-9.31990039477592e-06
-1.2570810466291e-05
-2.14583107248178e-05
-2.22169903391623e-05
-1.67391958331356e-05
-1.48943398225523e-05
-9.66110660118485e-07
-3.67173957795264e-05
-1.33504243077245e-05
-1.20319132814674e-06
-1.2097823805598e-05
-7.86019544396842e-06
-1.08641783377157e-05
-7.47990887206105e-06
-1.56225165766069e-05
4.36929857673009e-07
-2.72416262047572e-05
-1.25019335015416e-05
-1.15812525325072e-05
-3.12305076960122e-05
-1.09626395535109e-05
-1.25489443596608e-05
-1.5731211613217e-05
-8.06335305054699e-06
-1.17612271148823e-05
-2.44098601337872e-05
-3.23403777579505e-05
-3.20496597136851e-06
-1.52518144861324e-05
-1.06974034695352e-05
-4.0076699322181e-05
-1.03173103307189e-05
-2.97310832322354e-05
-1.27479399769162e-05
-2.01474303485219e-05
-3.42895730950788e-05
-3.22529521010998e-05
-1.51934598149857e-05
-2.70328235512303e-05
-1.46974110195183e-05
-1.07120920560693e-05
-6.45766809239459e-06
-8.92466967285041e-06
1.98843239482867e-06
-9.79420585052005e-07
-2.2680715596177e-05
-2.29480441691346e-05
-1.10228737910971e-05
-1.87362144328518e-05
-7.57635452735244e-06
-1.23547560703066e-05
-6.05195371042361e-06
-9.39760202054425e-06
-3.55846096551025e-05
-2.90332839163073e-05
-6.36393255990507e-06
-8.77496298113469e-06
-1.26469165985257e-05
-2.10603011142625e-05
-1.85390846200913e-05
-1.55208356194206e-05
-5.9115938469862e-06
-9.89774575132883e-06
-1.89238420211731e-05
-2.21632419294882e-05
-1.85621435859897e-05
-2.17451688563978e-05
-2.30105458353193e-05
-8.26764713860074e-06
-1.62921799982314e-06
-1.33316806867956e-05
-1.56463630575864e-05
-2.4841473392286e-05
-2.13711146208073e-05
-1.49526633258651e-05
-2.00558816037463e-05
-6.67280240631092e-06
-1.51382996749086e-05
-1.7023286869688e-05
-1.98817811969372e-05
-1.29955850934327e-06
-4.68542726586996e-07
-2.11445900001444e-05
-3.23075278303774e-05
-2.60805583735206e-05
-2.23297359150407e-05
-2.92424702238859e-06
-3.36627466975288e-05
-1.18432539120582e-05
-1.28667437349727e-05
-2.38809993216533e-06
-1.67509273419719e-05
-2.1235141069127e-05
-3.68408573868227e-05
-1.29908193236091e-05
-1.64596201777299e-05
-2.46599931988884e-05
-2.2035123869601e-05
-2.04153130347017e-05
-1.82949519789896e-05
2.83692134406197e-06
-8.97664704407908e-06
-1.95803061594931e-05
-3.47413094234477e-05
-2.21968217595521e-05
-1.58455851536511e-05
-3.31986376096791e-06
-1.84209836294207e-05
-2.11815933529293e-05
-4.21779760960687e-05
-1.12656479318569e-05
-9.50419918169823e-06
-1.37894810174469e-05
-1.35658342526574e-05
-1.41431958415403e-05
-1.67643317600679e-05
-1.22298090803421e-05
2.69488734263718e-06
-2.27328747112822e-05
-1.9428824365729e-05
-1.25194204848734e-05
-1.06338829425175e-05
-1.27744303932999e-05
-1.78262835630518e-05
-7.75330644843225e-06
-1.19255671949144e-05
-1.96566197244167e-05
-3.3127082922146e-05
-1.08464183862301e-05
-2.30000136026694e-05
-2.08587113457131e-05
-1.74163342370284e-05
-1.28499791130705e-05
-5.00315107591961e-06
-2.07711006456899e-05
-4.40299715320472e-05
-1.17644685787817e-05
-1.24867291557847e-05
-3.17512543614668e-05
-6.70722932846021e-06
9.68735146523414e-07
-2.63543239057493e-05
-1.40852871382637e-05
-3.01787029470126e-05
-4.26461862376563e-06
-1.64032181770604e-05
-2.05267434645537e-05
-3.16218018439292e-05
-1.34464329779352e-05
-1.23530519760243e-06
-2.87834006495378e-06
-1.22126274888479e-05
-2.3851641756969e-05
-9.27261942471922e-06
-3.3162065560267e-05
-3.29866472659186e-05
-1.26274022645463e-05
-2.11667679348505e-05
-1.64245294515475e-05
-1.6415955278328e-05
-1.43773940947284e-05
3.99604631500484e-07
-1.0007510742014e-05
-2.14997013508304e-05
-2.0233432004608e-05
-2.40936950622087e-05
-1.82013847405058e-05
-5.80244203229704e-06
-4.18809257265875e-05
-3.33650196226287e-05
-8.87097714021962e-06
-1.62079758596682e-05
-1.14236786892122e-05
-1.6907137753437e-06
-1.51021448998262e-05
-3.03318908963554e-05
-2.57588212583937e-05
-2.11802954494271e-06
-3.1099961792807e-05
-1.49582524295802e-05
-5.84727820629604e-06
-4.28524509652467e-06
-2.11213842541395e-05
-1.028208839283e-07
-1.23937853227504e-05
-1.37245405838944e-05
4.69193523339526e-06
-1.67442847267026e-05
-8.15026733417109e-06
-1.86378112741466e-05
-1.35550525654237e-05
-2.63422476836351e-05
4.50947222506446e-08
-5.76843298618758e-06
-1.02851743041775e-05
-3.33458123702698e-06
5.19674315937031e-06
-2.06343179109751e-05
-4.37628308876359e-06
-8.17238150798931e-06
-2.51202654951996e-05
-2.3002315451691e-05
-3.34047301347031e-05
-8.36409849970552e-06
-7.92174370524729e-06
-2.26130407258971e-05
-2.42036611808455e-05
-1.49692082704256e-05
-2.56646885469306e-05
1.64908327318471e-06
-2.41464634973279e-05
-3.40145600184289e-05
-2.21336680306791e-05
-1.65216404468871e-05
-9.92593839869462e-06
-1.88201277139638e-05
-1.38181842556397e-05
-3.10873248712169e-05
-2.61138282723208e-05
-5.30591353696076e-06
-1.75310963886963e-05
-2.30453634918269e-05
-8.81469451255704e-06
-3.41115641073261e-05
-2.07427166435984e-05
-8.92373588595409e-06
-2.97350913946832e-05
-1.75128542125638e-05
-3.51090367552382e-05
-7.96599157150379e-06
-2.35487029554716e-05
-3.65639543758338e-05
-4.07961197777189e-06
-2.35990613433983e-05
-2.36916277270562e-05
-1.56788879072998e-05
-3.03440770604482e-05
-2.73482144823579e-06
-2.47221367697984e-05
-3.30088998405825e-05
-1.47610913456787e-05
-1.61784726759431e-05
-2.13288672847173e-05
-1.03236271456651e-05
-3.13709962757998e-06
-1.36271806352559e-05
-2.51115724613174e-05
-2.36881187027791e-05
-2.53123044371977e-05
-2.63615738950107e-05
-2.38871439387389e-05
-9.83033285759956e-06
-1.69267965094779e-05
-3.32709187728137e-05
-2.37430789058416e-05
-2.04355802159956e-05
-2.27572525176508e-05
-1.4227221150606e-05
-1.588696099837e-05
-3.35873366473934e-05
-3.05223560079813e-05
5.33529686962027e-06
-3.71658853001277e-06
2.00519672331654e-07
-2.21121376232666e-06
-2.39090603519609e-05
-2.73658686408968e-05
-2.34602364731916e-05
-2.27715520889268e-05
-1.71015457035514e-05
-1.73433719637044e-05
-3.20834831438269e-05
-2.97720695318289e-05
-8.56351783966784e-06
-1.79387937510981e-05
-5.31698202054565e-06
-2.24176104031913e-05
-1.3473332601714e-05
-1.31274841044454e-05
-1.47265338716267e-05
-2.22796640308824e-05
-1.44381882614616e-05
-2.25565143492019e-05
-1.58345724700923e-05
-1.76555528914207e-05
-2.28450633010922e-05
-1.24349759401538e-05
-1.3269818996534e-05
-2.28327879510814e-05
-1.69962065503382e-05
-1.18574373448543e-05
-2.91479218367445e-05
-3.71010557227108e-05
-2.28872917986064e-05
-1.01120715775561e-05
-1.99706945085876e-05
-1.92803563625313e-05
-1.42240086609771e-05
-6.41208708772735e-06
-1.73268465355757e-05
-2.25189517168202e-05
-5.74342463898016e-06
-1.77428426110694e-07
-1.26787900190386e-05
-1.46894500032627e-05
-1.6749907084535e-05
-4.3830532326871e-05
-1.64838206850156e-05
-1.21369938213378e-05
-1.71339467658195e-05
-2.14320371833321e-05
-9.75978186104064e-06
-1.14427198208394e-05
-3.05537482342058e-05
-1.70973933324921e-05
-2.89272223723733e-05
-1.81645856446563e-05
-1.27467665566343e-05
-3.20691651885303e-05
-3.0874381710839e-05
-1.71085779794845e-05
-1.21022905088116e-05
-2.46904506709712e-05
-2.26994832868666e-05
-2.43557785053598e-05
-7.57505140179205e-06
-2.79450995202489e-05
-2.12047060883767e-05
-3.45764189745706e-05
-3.44497537031118e-05
-2.10378601609736e-05
-1.26853734003915e-05
-1.78787745643556e-05
-2.1939440355417e-05
-1.68826502444462e-05
-2.17619013034185e-05
-1.08725554278269e-05
-2.13430864289459e-05
-1.75459473104116e-05
-8.96658959084359e-06
-1.97762500355024e-05
-2.52067989649193e-05
-2.00468045551957e-05
-2.07057038726309e-05
-5.8074574840221e-06
-2.28710569988865e-05
-9.19169775247226e-06
-1.56709898619499e-06
-6.86318204124301e-06
-1.52615943584288e-05
-2.20406821620439e-06
-1.66816168872415e-05
1.16284749194916e-06
-7.98095322283692e-06
-2.49579048106536e-05
-2.62891713922028e-05
-2.08926400499228e-05
-1.06252232199573e-05
-1.04767453178438e-05
-2.87474945238845e-06
-8.22143260982917e-06
-1.92085875826927e-05
-1.74906385653881e-05
-1.94165536841745e-05
-2.50325898952248e-05
-2.05857388695076e-05
8.02615418683977e-06
-1.90200372388848e-05
-2.29429092857929e-05
-1.26748511072323e-05
-3.22838114318289e-05
-2.03916837805461e-05
-3.27042825163582e-06
-1.14270011090708e-05
-8.47930294225183e-06
-1.72997426374597e-05
-2.74064652552267e-05
-2.74390691134383e-06
-1.10951402847333e-05
-1.73236624586238e-05
-1.6903426907692e-05
-5.74072024358782e-06
-1.33262822688015e-05
-8.01807185897827e-06
-7.78605232528202e-06
-1.49645526309967e-05
-1.12492173880175e-05
-2.05889366893511e-05
-3.11283155210121e-05
-2.9665590208867e-05
-1.60009592002034e-06
-1.0337126524055e-06
-2.80001776397352e-05
-3.5267310488945e-05
-1.85835482522026e-05
-1.38613953790756e-05
-7.59918912189429e-06
-6.67694529625206e-07
-4.06315955146682e-05
-2.37219408832705e-05
-1.92261715640465e-05
-8.99676490401352e-06
1.75213100133949e-06
-1.81122299279338e-05
-2.44002362632193e-05
-2.47726869684114e-05
-2.7364383875409e-05
-8.15561603495512e-06
-1.32091442866174e-05
-2.76650383532721e-05
-2.56509747479562e-05
-2.01485572546981e-05
-3.28688834601467e-05
-2.53726112087269e-05
-1.99382016830852e-05
-2.45638201039383e-05
-2.69960309817029e-05
-1.65539258349154e-05
-2.16618782798968e-07
-3.51541541910028e-05
-1.20020232028234e-05
-2.07717989291766e-05
-3.07146618223949e-05
-1.07625288219973e-05
-1.3119977755889e-05
-1.05049435405474e-06
1.97576292232745e-06
-1.78404387530126e-05
-2.07282528136849e-05
-1.88513924126512e-05
-9.27404056637081e-06
-1.44862659390895e-05
-2.06713810041601e-05
-1.14105202255887e-05
-2.00339730181494e-05
-1.02687202908102e-05
-2.90417211760143e-06
-2.06916143792957e-05
-1.71720337568279e-05
-3.37873997851496e-05
-1.25024134816681e-05
-9.80006272498135e-06
-8.38479400485546e-06
-2.24123584171834e-06
1.7484059931109e-05
-9.82219264327676e-06
-1.78201431263803e-05
-2.7365064498593e-05
-1.01367847649599e-05
-1.63416598680356e-06
-1.75236518281609e-05
-1.76173025250276e-05
-4.278883284188e-05
-1.21299448679498e-05
-1.48994473580923e-05
-2.36384647911464e-05
-1.23404700606114e-05
-2.81097271036634e-06
-1.94210455169363e-05
-1.9038478478246e-05
-2.07347555111174e-05
-2.15298238813361e-05
-9.4595957027625e-06
-2.38349270351279e-05
-1.66590538140059e-05
-1.67415110966054e-05
-2.40347476854983e-05
-2.31129899735316e-05
-1.17042263617634e-05
-1.94635974553665e-05
-1.04098355368305e-06
-7.14826901383494e-06
-2.20799358097233e-05
-9.11583941878653e-06
-1.05171430532204e-05
-2.43346445228311e-05
-1.98675634843511e-05
-9.9735317985139e-06
1.60043725747602e-06
-3.16165015750596e-05
-2.25100586308165e-05
-3.05017545924799e-05
-1.97607041131643e-05
-2.16391962598057e-05
-7.51037203775733e-06
-2.82693936332221e-06
6.12031138574826e-06
-1.84273573782405e-05
-2.52525845116441e-05
-4.01128450553361e-05
-6.02972122091699e-06
-3.25037117620482e-05
-1.83259670640185e-05
2.51647295923698e-06
-1.46184485436406e-05
6.78272185607036e-07
-2.47036042539487e-05
-2.51178533480667e-05
-2.07814504653388e-05
-1.67789781798625e-05
-2.25440892231972e-05
4.59407934330287e-06
-2.38324761770768e-05
-2.35774391697616e-05
-4.39475653768625e-06
-1.61701762982401e-05
-1.2386467903264e-05
-6.99781547983167e-06
-1.354694533779e-05
-2.02494273238247e-05
-3.21521214887433e-05
-8.45198060274372e-06
-1.04375407768675e-05
-2.41787407854452e-05
-2.71589535461302e-05
-1.17522977751474e-05
-2.72416468279733e-05
-2.08223024803119e-05
-1.96258440410217e-05
-3.06947410497759e-05
-1.1710069297813e-05
-1.9457844917933e-05
-1.60958088990343e-05
-8.76412255919237e-06
-7.09044027920668e-06
-2.73821898162034e-05
-3.32199653401708e-06
-2.28781800502667e-05
-1.35608715326471e-05
-5.65106862999698e-06
-1.34893699857229e-05
-1.98899406328249e-05
-8.80523723374111e-06
-2.52870515508168e-05
-1.58530560366907e-05
-3.4452424266156e-05
-1.51877186048554e-05
-2.97891265940206e-05
8.44070039584813e-06
-2.08290819971607e-05
-1.86558245483981e-05
-1.23236820584728e-05
-1.74295716000231e-05
-2.02251085506061e-05
-4.12642098527686e-05
-9.44269355087444e-06
-5.85995920648506e-06
-1.31777845964564e-05
-1.2046935957688e-05
4.10195195603809e-07
-2.82921184424585e-05
-1.40084509893726e-07
-1.13756326489286e-05
-4.61624121491776e-06
-1.59487913113516e-05
-2.01556715575373e-05
-2.71875059822859e-05
-2.59032437819926e-05
-2.26461099909764e-05
-1.41250309296496e-05
-4.49380071228523e-06
-9.25868033639195e-07
-1.08953362789947e-05
-1.82748363172799e-06
-9.24992540639825e-06
-2.20543960074086e-05
-2.01314276362173e-05
-3.47530831285204e-05
-1.72950432144444e-05
-1.99988744342795e-05
-1.09454755274953e-05
-1.66412169625138e-05
-2.22331738095572e-05
-3.1502852412853e-05
-2.11708614552983e-05
-1.00775325475217e-05
-2.31506853242785e-05
-1.5915180582e-05
-1.180556969192e-05
-9.44899260156118e-06
5.20015295939374e-06
-1.23450773122851e-05
-2.80828234383311e-05
-1.73212400704995e-05
-1.43646398266398e-05
-2.41146951552551e-05
-2.82175887864272e-05
-1.73971123111953e-05
-1.66731516160834e-05
-2.98307419101177e-05
-1.73339281741621e-05
2.49243737028639e-06
-2.73459761066954e-05
-1.24042708065552e-05
-8.01486949221387e-06
-9.93642076863759e-06
-2.61637298321579e-05
-2.14019837529119e-05
-4.27809593175714e-06
-1.72660434617768e-05
-3.69904595129872e-05
-1.39167619337108e-05
-2.61966939108985e-05
-9.47549065931293e-06
-5.61587591009544e-06
-1.19984980626423e-05
7.86334105621354e-07
-9.5468799406045e-06
-2.94758698934706e-05
-2.27601135978918e-05
4.06997851443483e-06
-1.49580567492278e-05
-3.5197361969023e-05
-2.0397326996819e-05
-2.23568087650367e-05
-2.2452105522596e-05
8.08731860588379e-07
-2.24562534565108e-05
-1.54773902795708e-05
9.41104282187188e-06
-1.98257743640217e-05
-1.6176594213651e-05
-2.15248626747796e-05
4.09886879000963e-07
7.31215493292053e-06
-1.30368785211173e-05
-1.17365463409326e-06
-1.98215421546177e-05
-1.76613134805782e-05
-2.1488684073469e-05
-3.67619673505582e-05
1.01870997317554e-05
-2.68226425110281e-05
-8.92792027536634e-06
-1.16857973799184e-05
-2.35470113305967e-05
-2.20870542290152e-05
-7.90633423928608e-06
-8.04609072690712e-06
-1.35442452593673e-05
-3.57553867734448e-05
-4.28142719566878e-05
-1.73818651505915e-05
-1.32497889227269e-05
-2.65611043233281e-05
-2.46237300169007e-05
-1.04710413725031e-06
-1.71611154800074e-05
-1.79925527422634e-05
-2.61663125425695e-06
-2.13601553065915e-05
-2.4486261877608e-05
-3.02624277314002e-05
-2.74364779465238e-05
-2.82651139436612e-05
-9.80398335643752e-06
-6.69609561160349e-06
-2.35410222891677e-05
-2.2276559024009e-05
9.53814015617938e-07
-1.19079762803883e-05
-1.01767009037685e-05
-2.26378322591682e-05
-1.27298073082643e-05
-1.37348104140322e-05
-3.24328533547301e-06
-4.54774493163645e-06
-1.56712469169664e-05
-2.11771249282705e-05
-2.36239680720021e-05
-2.01207422338201e-05
-2.98967906358901e-05
-2.41271080902513e-05
-1.93624677801805e-05
-7.21476055321052e-06
-7.87403643890169e-06
-2.2889643155601e-05
-2.17589333953093e-05
-8.69585280515733e-06
-2.51176989503395e-05
-1.81369546622904e-05
2.00057272287028e-06
-2.12204185395863e-05
-2.77795083766565e-05
-4.47054358328327e-06
-2.33471367773185e-05
-2.23647034653744e-06
-2.14677181624402e-05
-1.53852923187314e-05
-1.06736657356299e-05
-1.25437183077745e-05
-1.06021579227187e-05
-1.15781495885637e-05
-1.63745496516485e-05
-1.01180029861907e-05
-1.6452726744692e-05
-8.0434182737011e-06
-2.49760740965908e-05
-1.24888336791719e-05
-2.05828069069564e-05
-1.50491888798368e-05
-1.69978695962215e-05
-2.44820106308623e-05
-2.52623575958969e-05
-6.50121586265431e-06
-2.2067732555131e-06
-1.66991307515661e-05
-8.45344010876863e-06
-1.06472967410691e-05
-3.12337423132334e-05
-9.77512684385049e-06
-5.09803902329918e-06
-1.22276760131384e-05
-5.10681573762993e-06
-2.20798749268727e-05
-7.73901031504087e-06
9.58279999952145e-06
-2.45115190160026e-05
-1.88408404630047e-05
3.68847753633134e-06
-6.38687108551667e-06
-1.99386492460206e-05
-1.66893659338012e-05
-1.90502299456322e-05
-2.71589221790978e-05
-1.44738106606959e-05
-1.4558670968068e-05
-5.14069260412209e-06
-2.36545728793957e-05
-2.72485615606911e-05
-1.35071083062428e-07
2.97217207944069e-06
-4.78600183815048e-05
-1.31336122234664e-05
-2.66920706328687e-05
-5.97290446773537e-06
-3.01730012611941e-05
-6.26026985715109e-06
-1.16365591051005e-05
-1.08235234816465e-05
-3.74174846877543e-05
-1.77593952257059e-05
-6.44585197886297e-06
-2.45988160808762e-05
-2.11144252934692e-05
-6.46811216765637e-06
-1.5435804077325e-05
-2.5671378848264e-05
-1.30656031096437e-05
-1.45618799480155e-05
-1.67380080163727e-05
-2.98570299856979e-05
-3.0375847159133e-05
-3.16111252900849e-05
-1.38454751331648e-05
-1.91262385794983e-05
-2.56451647595091e-05
-2.06891800209609e-05
-2.16021526247145e-05
-8.28003786823606e-06
-2.62847007341855e-05
-1.68261054362852e-05
-3.7027273431221e-06
-1.61386595246596e-05
-1.04661846099176e-05
-1.77057132317748e-05
-2.58490202565773e-05
-1.26692593800461e-05
-8.19367897525393e-06
-2.92091177262088e-05
-1.12422422708624e-05
-2.26669627956396e-05
1.29352531818236e-06
-3.021208833925e-05
-3.82408905945331e-05
8.91380753805472e-06
-1.8319576039691e-05
-1.02066205204077e-05
-5.50574747351238e-06
-1.15942539913211e-05
-1.42536057016181e-05
-1.91952352808497e-05
-7.38582422640513e-06
-2.08407365130134e-05
-2.09442620923068e-06
-1.04898391629859e-05
-1.423063081768e-05
-1.08471762009647e-06
-5.3751605620097e-06
-2.29311987879052e-05
-1.91959229595221e-05
-1.01983847240568e-05
-4.95185874894187e-06
-2.59339394346671e-05
-2.29538822939957e-05
-2.57431722072591e-05
-1.97907641072476e-05
-1.97034682696941e-05
-7.3132826033644e-06
-2.40850343061058e-05
-1.5965520730617e-05
-4.74989511305322e-06
-1.05586730818892e-05
-3.19522099465987e-05
-2.0655620926591e-05
-2.74768640956186e-05
-1.55322790767082e-05
-2.65983660930317e-05
-1.68167465503651e-05
-1.11294426886111e-05
-2.28817987233645e-05
-1.67199672717735e-05
-2.13127732909644e-05
-1.46577095445878e-05
-9.32905086141749e-07
-1.87536434517183e-05
-2.38243321106242e-05
-5.6023809888937e-06
-2.04638418250801e-06
4.99484905146912e-06
-1.60260609312999e-05
-1.22095891666796e-05
3.42061175816452e-06
-4.10419314182414e-05
-1.71692527350344e-05
-1.57439283712612e-05
-1.92155262878713e-05
-1.51827730435003e-05
-2.08838510397145e-05
-2.36848537799693e-05
-5.77381774856744e-06
-2.4753489267221e-05
-2.37815611832559e-05
-2.19782487674424e-05
-2.62343231362119e-05
-1.22085541546635e-05
-2.99367323077765e-05
-1.19820390400186e-05
-6.49560960547873e-06
-9.44104493072934e-06
-3.15240105828451e-05
-1.26201514055193e-05
-1.33799800682873e-05
-2.42548982733279e-05
-1.22542460617434e-05
-3.22032362050566e-05
-8.88584533209289e-06
-2.54175043163509e-05
-2.52379687538318e-05
-1.92431338360519e-05
-2.15045354076818e-05
9.23809724017564e-06
-1.0418260281847e-05
-1.43601532928864e-05
-3.57080385386604e-06
-2.77369638311363e-05
-2.02799544466988e-05
-2.77241191185774e-05
4.28675956055287e-06
-1.10058029530893e-05
-2.00927720857912e-05
-3.62824584686139e-05
-2.77824844680123e-05
-1.55732931959328e-05
-1.14817927802176e-05
-2.68049485418538e-05
-3.26461119049086e-06
-2.29737175965235e-05
-2.47363395522158e-05
-8.06901554548768e-06
-3.27522864702888e-05
-3.12403679504117e-06
-3.1290932586879e-05
-2.36259987143633e-05
-1.7943673937682e-05
-2.63392722367121e-05
-1.36454769779097e-05
-1.83821665909339e-05
-2.18890692931815e-06
-1.24100869534781e-05
-1.84465615417264e-05
-2.43591022732789e-05
-4.27628717079968e-05
-1.80813376984826e-05
-1.876372922705e-05
-1.63376059889321e-05
-7.7384735846709e-06
-1.48494750393874e-05
1.52309496892811e-05
-1.65500444244629e-05
-7.53105044603252e-06
-1.3475689974905e-05
-1.98702456182219e-05
-2.2599095066083e-05
-1.80107903973372e-06
-1.04040133700427e-05
-1.66723007984089e-05
-1.0623921949318e-05
-2.04662499824548e-05
-1.86357678165525e-05
-1.55805038998488e-05
-1.05096258161162e-05
-3.07679290502158e-05
-2.02223511152247e-05
-8.04236870126139e-06
-1.42927399521686e-05
-2.62390002441698e-06
-1.24245793988705e-05
-1.72297417993181e-05
-8.29907623602423e-06
-2.26559550505719e-05
-9.96175268472094e-06
-1.7819384604602e-05
-2.25917459112054e-05
-3.61781185554037e-05
-2.80821699526905e-05
-1.43694337080891e-05
-1.58180514948005e-05
-8.1174231663108e-06
-1.65585324089675e-05
-5.9534020509341e-06
-1.57388548439461e-05
-1.66179116509129e-05
-1.65988593124949e-05
-1.24864391209234e-05
-4.13835241236215e-07
-1.90924922243101e-05
-3.83188540112793e-05
-1.19424711731149e-05
4.11004660916311e-06
-2.21211114950336e-05
-1.74480394510233e-05
-2.53414381025858e-05
-2.61132623306929e-05
-1.86199651216684e-05
-1.12937119365699e-05
-1.69878783239183e-05
-2.10763895261972e-05
-2.57682710675008e-05
-1.85040364772737e-05
-4.46525221162067e-06
-2.40817087296108e-05
-1.54878640681733e-05
-6.24078217248296e-06
8.45483774164827e-06
-2.55837232167453e-05
-1.44444934293146e-06
-1.96326888042156e-05
-8.15116769867834e-06
-5.81092683403843e-06
-1.49451060213037e-05
-2.37399889019356e-05
-2.24352336786975e-05
-1.13142083205365e-05
-5.43394798723114e-06
-1.39484048404643e-05
-7.77469513362841e-06
-1.07851967637583e-05
-3.32737320425685e-05
-1.7768737662636e-05
-7.67037526176786e-06
-1.1964879988544e-05
-1.44033580883984e-05
-9.29365110060933e-06
-1.26948650288699e-05
-1.47409600018794e-05
-1.56874499212967e-05
-7.5426831314506e-06
-1.48878757309878e-05
-3.4412003523411e-05
-1.76307980599057e-05
-3.31907954600423e-05
-2.09442493437628e-05
-3.67387920915194e-05
-1.99423520869849e-05
-1.08697031747655e-05
-1.51930414203027e-05
-2.33171055053745e-05
-3.65677417994745e-06
-1.68127913590051e-05
-2.42543107537771e-05
-6.30209173919861e-06
-1.14580306642088e-05
-2.14591105087779e-05
-1.58427769608532e-05
-2.7405600226e-05
-1.65937911725858e-05
-2.09519358802053e-05
-2.92179547665219e-05
-1.17605737070539e-05
1.81205196542904e-06
-2.14044998423243e-05
-1.97702643229809e-05
-1.15410042087667e-05
-1.88366465290715e-05
-3.18176657398943e-05
-1.60914133380056e-05
-3.96891300046425e-06
-8.31466842660058e-06
-2.20901307321e-05
-6.76930154240123e-06
-1.35732981164178e-05
-5.90521936843994e-06
-1.66738996367088e-05
-1.9337833907711e-05
-1.70987821961176e-05
-4.83019364415217e-06
-1.67498948615574e-05
-2.21040495510808e-05
-1.14474982971254e-05
-1.91739869969206e-05
-2.93082495556854e-05
-2.74974342797555e-05
-1.6631361539889e-05
-1.74377699383225e-05
-1.3556015626416e-05
-5.33464198085755e-06
-1.24847188566607e-05
-1.72836175908558e-05
3.723822360574e-08
-1.08469247767433e-05
-2.34414144896588e-06
-1.61781726006389e-05
-3.23338488397588e-05
-3.61157424688513e-05
-3.61360707304331e-05
-2.97187494080173e-05
-1.75679599647995e-05
-1.53332670686246e-05
-1.52466920861751e-05
-1.66524826748222e-05
-2.39976590325318e-05
-2.55909324184663e-05
-2.37026411543343e-06
-2.32583498201216e-05
-2.6280203758336e-05
-1.4882956226243e-05
-6.68485532685835e-07
-1.1177764442514e-05
4.76430272578504e-06
-2.71839451847046e-05
-2.03496681851614e-05
-2.69906840391626e-05
-1.56492496112629e-05
-1.05563451485237e-05
-1.04599830494917e-05
-1.91955462951326e-06
-1.3716134289005e-05
-2.6260844815546e-05
-1.9093543805555e-05
-1.73675554784013e-05
-7.97747758734146e-06
-1.57327639040077e-05
-7.55328458707278e-06
-2.63751569422151e-05
-1.0406594156844e-05
-1.04697161520704e-05
-1.76220023778964e-05
-1.63063186297468e-05
-3.91888216283258e-06
2.42155809915187e-07
-8.27308141083894e-06
-1.72727323632454e-05
-3.4886766997169e-06
-8.82271171308862e-06
-2.90414555279475e-05
-6.18270984124926e-06
-1.51253460003222e-05
-3.14978641942066e-05
-1.75696987368336e-05
-1.31777801140438e-05
-9.71017737165051e-06
-1.26825835088946e-05
-2.02243126361228e-05
-3.21663135976871e-05
-1.64993161093781e-05
-1.58661463799899e-05
-2.72994069482555e-05
-2.19570511806803e-05
-9.18597104978413e-06
-2.17466950542934e-05
-4.52212804158132e-06
-1.18904842488277e-05
-2.13018478664447e-05
-6.42069406258859e-06
-2.62222384923776e-05
-2.67734746458357e-06
-1.83520945730353e-05
5.13470907991712e-06
-1.84744055712474e-05
-2.27515815325364e-05
-2.82277812720096e-05
1.28357969120867e-05
-2.10387242989307e-05
-2.06418492710976e-05
-1.64151665426716e-05
-3.85348391275076e-05
-1.25423153139284e-05
-1.89200913944968e-05
-2.76427572453973e-05
-1.95973566470856e-05
-2.75001306454863e-05
-2.03930152496986e-05
-3.16153366831852e-05
-1.95400504360002e-05
-9.9073511931979e-06
-1.41177705102716e-05
-1.70713883137025e-05
-1.40320619821975e-05
5.31178538790278e-06
-8.74754807162607e-06
5.89967563034459e-07
-1.23264179537252e-05
-1.2142170046436e-05
-1.29236634518454e-06
-1.24380481530437e-05
-4.01699531193953e-05
-2.05643472358093e-05
-1.27586442477487e-05
-5.91336340368212e-07
-1.75909545346958e-05
-2.1781744084567e-05
-1.04129776927229e-05
-1.51335081633474e-05
-1.54826192205586e-05
-7.29635232804938e-06
-1.20985834929784e-05
1.82624621421499e-06
-6.37062287671934e-06
-1.93326299794485e-05
-1.1842535729807e-05
-6.16387814217793e-06
-3.0959574501593e-05
-7.05013182093911e-06
-1.46806575540648e-05
-1.64467328951612e-05
-1.07050379335559e-05
-1.45803223580784e-05
-3.04225642401215e-05
-1.83031383482651e-05
-1.23839268928067e-05
-2.55474741025825e-05
-3.19609986367282e-05
-2.20636634173364e-05
-9.4832129448954e-06
3.19869505477028e-06
-1.34288662288299e-05
-2.66958572349636e-06
-5.96726151268982e-06
2.37100509595806e-06
-2.06910953732667e-05
-2.84598744601035e-05
-2.97709701652161e-05
-2.83940716699841e-05
-1.07737804603633e-05
-1.6787627334411e-05
-2.23236831641079e-05
7.46946996335112e-06
-1.87236328277996e-05
-1.23856639746698e-05
-2.30455226756973e-05
-1.44664834583302e-05
-1.09311641745699e-05
-6.36407113104858e-06
-3.33495733649443e-05
-2.00245948449429e-05
-1.22890559629364e-05
-1.4660689534792e-05
-1.66164797653891e-05
-1.63584916065257e-05
-3.11116703825733e-05
-5.55439994174332e-06
-2.22920304057853e-05
-1.86146173339384e-05
-1.22507587801801e-05
-5.93722704685685e-06
-1.73726717639959e-05
-2.57482691628732e-05
-1.35295584782356e-05
-2.25602279851928e-05
-9.37534840561791e-06
-2.80493940119007e-05
-8.47601553190938e-06
-2.09260654339644e-05
-1.51007260511371e-05
-2.03925349516111e-05
1.07469098537901e-05
-2.15557993964341e-05
-8.68151067215027e-06
-1.47758639020005e-05
-1.60096363518999e-05
-1.24035999384967e-06
-1.22500392076245e-05
-1.26932553782095e-05
-2.45365657733686e-05
-2.0068780123334e-05
-1.35222669961452e-05
-1.27818622806418e-05
-3.86951493703632e-07
-1.71841398613396e-05
-2.9374336018979e-06
-2.24712511372381e-05
-1.71507670131393e-05
-1.35029362899858e-05
-2.52967536251527e-05
-2.52950128805311e-06
-1.22839484853926e-05
-1.91225792428156e-05
-1.41603547349642e-05
-2.05813527535887e-05
-5.03646405820434e-06
2.33861347182882e-06
-1.14292944420473e-05
-1.28692504779235e-05
2.82773924703711e-06
-4.51485878405768e-06
-1.15143481274254e-05
-2.34426451583042e-05
-2.99961906857191e-05
-1.66219814796185e-05
-4.40763912277229e-06
-3.64581180297848e-05
-1.5901763199311e-05
4.18858192136823e-06
-1.93689241985187e-05
-1.08047843479761e-05
-8.53367737249367e-06
-9.45922664773271e-06
-1.30329856842448e-05
-1.30415305355606e-05
-6.36748028333949e-06
-1.56360202988539e-05
-1.82754074034987e-05
-2.91521044202274e-05
-1.3579696200073e-05
4.08284697463868e-06
-2.51786294499156e-05
-1.56009417201641e-05
-1.86060253083235e-05
-1.80258570686633e-05
-1.48720491583308e-05
-9.92008467628446e-06
3.84281637127601e-06
-8.40874567489488e-06
-3.63394410991779e-05
-1.86007326236326e-05
-1.76324749867407e-05
-3.18263078623899e-05
-2.71194369501263e-05
-1.87352972511202e-05
-6.69589141512979e-06
-6.81834041741386e-06
-1.89212914256852e-05
-2.64320231229848e-05
-5.39178748924787e-06
5.83735548534093e-07
-8.71010688091515e-06
-1.8451660150469e-05
-2.32911696772536e-05
-1.49179631229493e-05
-7.04394729797088e-06
-1.58171582597596e-05
-3.11269679938422e-06
-2.74292825285446e-05
-2.31603499051114e-05
-1.67541267338067e-05
-2.22901998403129e-05
-9.37384112131946e-06
-3.35637714523699e-05
-2.24595663720618e-05
-2.49956274621895e-05
1.5876094654033e-06
-1.32898498581147e-05
-3.64165111231903e-05
-1.09979908737159e-05
-1.71213650950063e-05
9.78085938509389e-07
-2.0490279732741e-05
-1.80856807082199e-05
-3.64361006778029e-05
-1.70484395270064e-05
-8.14572948955553e-06
-2.48290065672602e-05
-2.29986529451867e-05
-1.10636318239066e-05
2.67077499662377e-06
-1.9449422862774e-05
-2.28093897310307e-05
-9.47962485528941e-06
-1.51123103106261e-05
-2.62001643410896e-05
-2.30740166040951e-05
-3.16664195235607e-05
-3.151707397984e-06
-1.11282922180792e-05
-1.51395160081628e-05
-1.18095534461829e-05
-3.2983015802327e-05
-1.33106238929444e-05
-1.13949826021001e-05
-2.2467658211922e-05
-8.28353622029682e-06
-8.75134399921878e-06
-1.96341844957887e-05
-1.73984868945232e-05
-9.90731572539346e-06
-2.2658532197596e-05
-1.64472994355956e-05
-4.56654114232332e-06
-8.7285381568417e-06
-2.56607476541011e-05
-1.29363098916046e-05
-2.5318445546871e-06
-1.3614246626304e-05
-2.90157339145705e-05
-1.85133487013162e-05
-1.62945020325691e-05
-3.44727334781933e-05
-9.26932023852725e-06
-1.11710782937474e-05
-2.14835671454542e-05
-2.94256952643879e-05
-2.53102511385548e-05
-2.39635118521274e-05
-1.92828808294724e-05
-8.46274877442377e-06
-3.13098720006035e-05
-7.25808727128952e-06
-3.26623080349119e-05
-2.00423011706133e-05
-1.11227959343748e-05
-1.17655226778125e-05
-1.55939015937569e-05
-1.9987833606128e-05
-2.84146676776766e-06
-5.8821965877665e-06
-2.61117536535166e-05
-1.86756467100581e-05
2.35938594034474e-06
-5.02858342056297e-06
-3.24052695768936e-05
-6.02453625460622e-06
-2.44503636749649e-05
-8.58727977491118e-06
-8.83951250320317e-06
-9.0081265608916e-06
-1.28074692594142e-05
-1.72217754423024e-05
-2.43428220857152e-05
-5.18449995241148e-06
-8.04893648194807e-06
-1.51801772286414e-05
3.13190762788907e-07
-1.27471886659244e-05
-2.9731014128977e-05
7.72178957987686e-07
8.43019494119532e-07
-6.74899201409385e-06
-2.77754256916252e-05
-1.43561565381621e-05
-1.36610425247209e-05
-1.15563947579323e-05
-1.52816956970349e-05
-5.79030473803865e-06
-1.5908466384159e-05
-2.56324751235641e-05
-2.97597538122868e-05
-9.30668988343454e-06
-1.33820035155029e-05
-2.38662284692924e-05
7.27102192655184e-06
-1.0845128472978e-05
-1.9684912476592e-05
-6.54258582903329e-06
-7.323491239213e-06
