# Supplementary material for: Research on computational propagation and identification of mine microseismic signals based on deep learning
Source: PLoS One. 2025 Oct 22;20(10):e0334641. doi: 10.1371/journal.pone.0334641 (PMC12543183; doi:10.1371/journal.pone.0334641)
Supplement: S11 Data — (ZIP) [file pone.0334641.s011.zip › 000101100002677.xlsx_0.txt_24.txt.txt]

-9.41269373798349e-06
-1.84216947308826e-06
-3.15855589320307e-05
-1.27113570277866e-05
-1.05963683258917e-05
-7.7307721044386e-06
-1.85552383860371e-05
-2.13757469636574e-05
-1.90687557750212e-05
-3.10177774834178e-05
-1.9617117404306e-05
-7.65378243350349e-06
-1.41721837439604e-05
-1.29764486416989e-05
-1.66702222220573e-05
-2.90762506738916e-05
1.45084671395792e-05
-9.40377077889537e-06
-1.02062974039393e-05
-4.53314206647746e-05
-9.39153126112512e-06
-1.00554778982068e-05
-2.9581201657598e-05
-2.20801601583603e-05
3.79488197876943e-07
-2.21450432707782e-05
-4.13758566210534e-06
-2.31704873198377e-06
-8.54323439391749e-06
-1.47081618963456e-05
-1.88837431483088e-05
-2.04860020777941e-05
-2.82750856301844e-06
-1.90451862373153e-05
-2.3670622582175e-05
-5.64473432751884e-06
-1.55294335535147e-05
-1.22391776345834e-05
-1.33288179704493e-05
-3.07000716810408e-05
-2.54819483076942e-05
7.23183277903645e-07
-2.24779641008285e-05
-8.78152259836637e-06
-2.33795128991065e-05
-1.66832280235338e-05
-2.02363157169739e-05
-2.225585939215e-05
-1.39193932278819e-05
-2.99126973022106e-05
-2.402307646039e-05
-8.37587036729264e-06
-1.30894568657708e-05
-4.58740161052798e-06
-1.23326672935735e-05
-2.58346533752519e-05
-1.53612593970686e-05
-1.31260384335203e-05
-1.92760788359121e-05
-1.88841182352388e-05
-1.95764713323059e-05
-1.5416898377028e-05
-2.24776305970109e-07
-1.13433404696046e-05
-2.49565824842548e-05
-1.34917787864723e-05
-2.91805025491534e-05
-1.78967164634344e-05
6.86681666508972e-06
-2.45106263484049e-05
-2.09154504375906e-05
1.40861153362724e-06
-1.79120663281327e-05
-2.54878627532502e-05
-5.92776838608309e-06
-2.25765809511402e-05
-1.1668000605642e-05
-1.87359739128754e-05
-2.3736609276768e-05
-3.32245490924564e-05
-7.28503043001769e-06
-1.2029651223815e-05
-3.22315527808168e-06
-1.96185508844227e-05
-1.75925180800011e-05
-3.06907201348925e-05
-5.49675404207948e-06
-9.94846320297566e-06
-2.72582840198476e-05
-2.67376123327939e-05
-2.02490737355922e-05
-2.69311762800738e-05
-1.98732288792057e-05
-8.91989492411128e-06
-2.42378754957504e-05
-1.9138854304436e-05
-2.31128243424397e-05
-2.03964657403233e-05
-1.83103760941915e-05
-6.57838449801497e-06
-2.93663098266731e-05
-6.51500668637495e-06
-2.25519866041394e-05
-1.38263280905007e-06
-1.56043506071302e-05
-2.57446414396958e-05
-1.38916176668331e-05
4.78870725751294e-06
-1.59249312745844e-05
-3.03800808183396e-06
-3.78048106726232e-05
-1.668601328551e-05
-2.86388454235773e-05
-1.12102784123694e-05
-1.03510153537407e-05
-3.84207044120072e-06
-2.30478749820209e-05
-1.22375969804699e-05
-1.63375663712892e-05
-1.62797005250212e-05
-1.40674813733785e-05
-2.71130939905587e-05
-5.04671721884122e-06
-2.29671436975473e-05
-1.13428669336966e-05
-7.96658160132474e-06
-9.81156897395185e-06
-3.27645679051565e-07
-1.3721986684603e-05
-2.61857568134496e-05
-1.47708807132433e-05
-1.50234848432348e-05
-4.69997629712423e-06
-1.94031931947348e-05
-9.841801054317e-06
-1.23701950793825e-05
-5.81850648465332e-06
-2.24563665226656e-05
-1.3800729679627e-05
-1.0783294262552e-05
-2.19899360173819e-05
-3.47120866389105e-05
-2.9885615368001e-05
-1.2377965856024e-05
-2.10415607668232e-05
-2.81036299197485e-05
-9.30051667745225e-06
-3.85357766539345e-06
3.68380177545272e-06
-1.52180904362264e-05
-3.28927643217696e-05
-1.36411334097708e-05
-1.81065085860131e-05
-2.22795643588828e-05
-1.20825698390988e-05
-2.54927023961764e-05
-4.27255244399755e-07
-5.47271145558685e-06
-4.42027943673312e-06
-1.12726110515878e-05
-2.25034998859901e-05
5.777268562072e-06
-3.58002713152395e-06
-1.1337234380992e-05
-2.59124468724523e-05
-1.36509989835412e-05
-1.09742794238269e-05
-1.66022968449187e-05
-1.14461824452796e-05
-8.21780688407307e-06
-2.22279322193517e-05
-1.49503295087914e-05
-1.66397007563077e-05
-4.42405163280354e-06
-2.3605043635346e-05
-3.19023703898316e-06
-2.10047761746747e-05
-6.04198847283458e-06
-1.4924457238217e-05
-1.81398972102065e-05
-3.08164370106608e-05
-2.56321420365777e-06
-1.22990851004552e-05
4.39588825215139e-06
-1.65026577905965e-06
-2.00567704468078e-05
-1.70048883502541e-05
-2.58669180684342e-05
-1.26866514369175e-05
-2.50868820907698e-05
-9.14921358625585e-06
-2.35732163450026e-05
-2.65403988293112e-05
-2.78316632663716e-05
-9.47660320801e-06
-2.75087890792346e-06
-1.58095629177437e-05
-3.84863835261837e-06
-1.85354656052524e-05
7.81935743322725e-06
-1.58776952734656e-05
-2.5143501079705e-05
-2.47354069425067e-05
-2.20223690070716e-05
-2.7364118502699e-05
-1.15647060021505e-05
-3.28146725945267e-05
-2.04005114819974e-05
-2.03208807904213e-05
-1.86150607062094e-05
-1.1284897988348e-05
-1.62818445115955e-05
-9.04050073883723e-06
-2.79754886150706e-05
-2.10709157272958e-05
-1.53469089500435e-05
-8.25607361864417e-06
-1.61622328749477e-05
-6.80834152430811e-06
-1.91204508525175e-06
-1.34244904900504e-05
-6.63211812486363e-06
-2.11698106348776e-05
-5.65666016428383e-06
-3.03255492757663e-05
-1.63211776912187e-05
5.33796188374387e-06
-9.57838579526556e-06
-1.567626882575e-05
-1.54496881921058e-05
-6.93918366705722e-06
4.86271946260905e-06
-1.35831458634542e-05
-2.26394726691221e-05
-1.58486805222665e-05
-9.94916795054745e-06
-5.4487974508345e-07
-2.31246372386846e-06
-2.06615747198351e-05
-3.94456401986142e-06
-3.1363241156109e-05
-1.90791353572805e-05
-2.25130198168045e-05
-1.62429079614584e-05
-1.46165527496407e-05
-2.02303322940896e-05
-1.94409551408985e-05
-1.97497463348295e-05
-1.28873949575377e-05
-1.02370666012127e-05
-1.33233560027907e-05
-1.02286034140636e-05
-1.26285061334225e-05
-3.96151140723791e-06
-5.30714373738211e-06
-2.86509150823715e-05
-3.100177922363e-05
-1.15408534308964e-05
-2.18746882645826e-06
-1.51477809197747e-05
-1.41638026260137e-05
-2.15650400531686e-05
1.50901721423659e-06
-1.56218399716937e-05
-2.95654400432736e-05
-1.01294594702539e-05
-5.78166480860895e-06
-1.84968827519045e-05
-2.04309004031892e-05
-2.00344780219111e-05
-1.41337370715439e-05
-5.19918051651044e-06
-3.74213697748444e-06
-1.85364520297199e-05
-1.69191100031932e-05
-3.18107252738535e-05
-5.61570449092143e-06
-2.93622207317447e-05
-9.50567003276589e-06
-8.58282022375948e-06
-3.6159766662346e-05
-2.08282280985583e-05
-3.39629484578739e-05
-2.65677041207038e-05
-1.58519593962451e-05
1.24620504347138e-05
-1.7883994879174e-05
-1.35680051427781e-05
-2.01159661202439e-05
-8.6490915678664e-06
-1.93469622203678e-05
-1.73730606636762e-05
-2.38471460862535e-05
-5.95008837151436e-06
-2.25916023978295e-05
-3.56672631298155e-05
-8.72421735827161e-06
-1.47183074040818e-05
-2.51855955062743e-05
-1.2197145823268e-05
-2.04962690814765e-05
-9.60854630549919e-06
-1.42579615114377e-05
-1.7109586246483e-05
-1.78581998283148e-05
-2.1772114490095e-06
3.52414320541292e-06
-2.46775043609404e-05
-6.38476733114078e-06
-1.46019981679187e-05
-2.8901194870368e-05
1.35649067024599e-06
-1.88055507918772e-05
-6.32513315555246e-06
-2.55260626871059e-05
-1.78384247334796e-05
-2.74789843553437e-05
-2.67012650820335e-05
-1.87474746948207e-05
-1.3360421795582e-05
-1.53272635199073e-05
-2.10783864779409e-05
-1.20256713530162e-05
-4.37821734584123e-05
-1.92124684419872e-05
-1.93613533467512e-05
5.99995858727934e-06
-1.9817700245597e-05
-1.86433930640985e-05
-9.84068865828214e-06
-2.16433423271061e-05
-2.56730286067302e-05
-1.71175994002828e-05
-1.18158856736283e-05
-1.60864414970681e-06
3.10906115638655e-06
-2.71856970383054e-05
-8.99717406903643e-06
-5.08142992202035e-06
-2.02271478658008e-05
-1.20125127774256e-05
-2.25445053040507e-05
-5.7218722227198e-06
-1.07845742660447e-05
-2.75167217716914e-05
-1.48726487845117e-05
-2.71971542244868e-05
-1.5233651125851e-05
-2.9649205318669e-05
-1.61221675465275e-05
-9.39221553037145e-06
-1.84828692387088e-05
-2.7715035360564e-05
-1.58944713987906e-05
-1.86069113867546e-05
-9.43171099416451e-06
-1.34689485940785e-05
-2.99249057237151e-05
-1.75127688318013e-05
8.85217830723181e-06
-1.08339646747289e-05
-2.58762218242397e-05
-1.9976887672343e-05
-1.21600424264072e-05
-2.7524959799136e-05
-2.01634211175532e-05
-1.99109601736668e-05
-2.55404475062708e-05
-1.2467328746311e-05
-1.07976944069497e-05
-1.88844517243623e-05
-1.65131058422127e-05
-1.81071462404956e-05
-3.07361840839113e-05
-1.20866380765338e-05
-3.12693766237691e-06
-1.36494908249098e-05
-9.07841823271025e-06
-1.85741500610816e-05
-1.38106692364296e-05
-3.8565375217254e-05
-2.29345543936878e-05
-6.52463702850287e-06
-6.46890451407203e-06
-1.2170604301379e-05
-1.2969114567423e-05
-1.81810383774378e-05
-8.03269215342095e-06
-2.45557557237861e-05
-3.74172843234693e-05
-3.05089419448021e-05
-1.73426043745143e-05
-1.04106432250612e-05
-9.58720959526544e-06
-9.04961171830228e-06
-2.24757529009884e-05
-2.47172960395958e-05
-1.53516243837341e-05
-1.01284735443144e-05
-1.78763303937912e-05
-2.20281316429048e-05
-1.24278064038757e-05
-1.76781337790401e-05
-4.8124448362288e-06
-2.68996276315376e-05
-1.61829165362595e-05
-6.34339136860548e-06
-2.08238563615638e-05
-1.3281490783965e-05
-9.51296288344462e-06
-2.19335776602461e-05
-1.90346542366859e-05
-1.18118729781099e-05
-1.48065793215831e-05
-2.11441164729478e-05
-1.38459928445624e-05
-3.1211469014198e-05
-2.18739536511676e-05
-1.33086568579949e-05
-1.20919931226607e-05
-2.14034309213841e-05
-1.6610009582321e-05
-2.6258490089753e-05
-2.19570253742839e-05
-1.85180685883554e-05
-2.97317369086969e-05
-1.2198854713977e-05
-8.40260594839552e-06
-1.22586762415865e-05
-1.00812226319412e-05
-1.36051207464689e-05
-2.57430655419647e-05
-1.29784946349055e-05
-9.84002658252651e-06
-1.22895376512339e-05
-2.00752155512966e-05
-1.23860212447526e-05
-8.12498301650373e-06
-1.99198955220728e-05
-1.26570910584628e-05
-1.74249458161856e-05
-2.04001405258842e-05
-7.02196214309429e-06
6.23707833538831e-07
-8.91910140403539e-07
-2.66102408538602e-05
-1.43380577365595e-05
-2.11778575233533e-05
-5.2929195946491e-06
-1.18321669571635e-05
6.99149719589443e-06
-1.63758043782998e-05
-8.23696297520778e-06
2.77229500354288e-06
-1.42793282182826e-05
1.47343946847847e-09
-1.89481847917113e-05
-1.75201593143786e-05
-2.03331054509615e-05
-1.03542407268908e-05
-7.43962439186314e-06
-1.6611675707985e-05
-1.33028407397777e-05
-4.58300594026354e-06
6.57171821902514e-06
-3.3478740893936e-05
-1.57213787401251e-05
-1.05303628122878e-05
-2.62734703878234e-05
-7.98876864908686e-06
-4.09819332118986e-05
-1.77824507702847e-05
-1.79977193420412e-05
-2.42354977364667e-05
-7.76828068437764e-06
-1.92316036303339e-05
-1.20161030726647e-05
5.66508938382336e-06
-1.23486658208737e-05
-2.00210630541851e-05
-4.64942107142166e-06
1.27314726766743e-05
-3.20788398941818e-05
-3.41165284415435e-05
-2.52173777311754e-05
4.22715723128431e-06
-2.83689741473593e-05
-2.27449838740169e-05
-8.10105564582994e-06
-5.58823803246683e-06
-1.56585849777921e-05
8.80693863425847e-06
-5.7958836839444e-06
-2.49044060409467e-05
-1.01896401581395e-05
-1.69539702230589e-05
-2.73074415897696e-05
-4.28128869911436e-06
-2.89513991322627e-06
-2.0396656494214e-05
-1.4334232157595e-05
5.06615975585664e-06
-6.87657201280884e-06
-9.52163358561316e-06
-1.97882664699177e-05
-1.9055779626037e-05
-3.16556461924607e-05
-1.78250935955733e-05
-1.55624791494636e-05
-3.10166044402139e-06
2.91258229535179e-06
2.49497661257539e-07
-1.24357098652321e-05
-1.13841021336154e-05
-1.29643180663404e-05
-1.58789902545626e-05
-1.07600680172873e-05
-1.43664931548853e-05
-1.0398848920711e-05
-1.19659002821295e-05
-1.30102736293905e-05
-5.19124724655584e-05
-7.11474896603079e-06
-1.74895486203214e-05
-1.66466341562048e-05
-1.53375671811794e-05
-1.67648792604417e-05
-4.75692931487377e-06
-1.44112737630013e-05
-2.13606320835195e-05
7.71286240810227e-07
-2.41193596794671e-05
-7.19261374865357e-06
-1.58661882706606e-05
-1.88584948488748e-05
-3.4859215001496e-05
-2.39341169744736e-05
-2.96729666751004e-05
-9.78574692217933e-06
-1.22489263982027e-05
-3.13906831267911e-06
-1.17593611489257e-05
-1.58577783639192e-05
-1.27204363154942e-05
-2.20742755667077e-05
-3.37347042655679e-05
-1.27765095543999e-05
-3.30198906772203e-06
-2.58077651576585e-05
-2.23919582896286e-05
-2.05231273987299e-05
-1.87278710540255e-05
-1.44819842898653e-05
-3.11397654996714e-06
-2.28246775866918e-05
2.33449627369411e-06
-9.13430491594309e-06
-2.39294353990979e-05
2.56980015364103e-06
-1.86780505859586e-05
-3.36865932752162e-05
-1.24523967198431e-05
-5.1870952708151e-06
-1.4395744973209e-05
-9.70191482371633e-06
-1.1583031156066e-05
-3.0604918088923e-05
-1.92606165384008e-06
-1.25961422882954e-05
-1.31764111104839e-05
-1.2922497102145e-05
4.03842717115822e-06
-3.72195822965032e-06
-1.07215926055842e-05
-2.27965021005834e-05
-1.08991046717021e-05
-2.80282639624924e-05
-2.26197333242801e-05
-5.06468891272123e-06
-9.82511187474502e-06
-3.24630026879184e-05
-2.23685324616824e-05
-1.20208940991639e-05
-7.50811860467939e-06
-2.04463241481596e-05
-2.33500958476319e-05
-1.24796946791782e-05
-2.13956314334393e-05
-1.37069661599475e-05
-1.1775858620369e-05
-1.41713978753952e-05
-2.23544693618075e-05
-1.6064439282877e-05
-7.66850042975443e-06
-1.63527376799689e-05
-1.52203717447997e-05
-1.57324600810096e-05
-2.2192566072181e-05
-1.62202092179526e-05
-2.21009291763136e-05
-1.58974034450573e-05
-1.67246935703204e-05
-2.38557897585956e-05
-1.96167043140339e-05
-2.06486494368623e-05
-4.06019722749953e-05
-1.80810536935441e-05
-1.40682960935774e-06
-6.27897993082203e-06
-2.65654056709333e-05
-2.49106248548641e-05
-2.06041747085007e-05
-1.68543482342142e-05
-8.05917311349448e-06
-1.53160608343455e-05
-2.11313527631407e-05
-3.752633893673e-05
-1.02959509192138e-06
-1.64409044780876e-05
-2.37835640474844e-05
-1.17427995130516e-05
-9.87033875685727e-06
-1.21124395353043e-05
-3.90448810754083e-05
-1.46236112362825e-05
-2.0459212017455e-05
-1.53715973346239e-05
-2.67387054771905e-05
-1.05439024952695e-05
-1.17512559035923e-05
-2.91125480922315e-05
-2.22085266388079e-05
1.59535885635667e-05
-2.43265099783891e-05
-2.54293135323669e-05
-8.80634565945312e-06
-2.05723369706898e-05
-6.04609362081933e-06
-2.06998632574986e-05
-8.93725506668567e-06
-9.60335779277372e-06
-1.32595747557184e-05
-6.5816459511574e-06
-3.46680112635274e-05
-1.21542571902228e-05
-9.43119424337423e-06
-2.3423864193994e-05
-1.54694797818428e-05
-1.6080260146779e-05
-2.52619261283394e-05
-9.90468568163596e-06
-2.17035039013162e-05
-2.44960002177656e-05
-1.82751320486281e-05
-2.5216315569989e-05
-1.18311093476073e-05
-1.25298258513663e-05
1.04705665343194e-05
-1.64849030646105e-05
-2.21145435263636e-05
-1.92665724186307e-05
-3.23076252390662e-05
-1.25444191742757e-05
7.03404396594509e-07
-1.53195300365492e-05
1.13099793451626e-05
-1.14707931525508e-05
-1.43952912116458e-05
-2.08507560077931e-05
-1.67126963428237e-05
-2.43994952787292e-05
-1.82396326539823e-05
-1.03893251355869e-05
-2.89732687470801e-05
-1.00769626010925e-05
-3.1336635719045e-05
-2.5227174237701e-05
-2.15707352723946e-05
-2.7419127453186e-05
-3.70623381076827e-05
4.02603273328812e-06
-1.16162628680075e-05
-9.57177481057689e-06
-1.7382001022819e-05
-6.9767852840561e-06
-1.79808185544889e-05
-2.46870113302145e-05
-1.08692268819021e-05
-1.41774116912345e-05
-2.57592055946046e-05
-1.66619682524235e-05
-3.22374479139773e-05
-1.59544426525921e-05
-1.21426284353146e-05
-2.01612867847435e-05
-9.44415157388323e-06
-2.07231198758532e-05
-1.98127250255457e-05
-8.18129456646391e-06
-2.2214406872796e-05
-9.5020935991197e-06
-3.15216292449468e-05
-1.62336935245978e-05
-2.2077340598618e-05
-6.77912009604997e-06
-1.72928566169005e-05
-1.43817762176203e-05
-6.69937560519279e-06
-1.30436533088811e-05
-1.09937359347755e-05
-3.4426420395668e-05
-1.0261700244805e-05
2.98363519887959e-06
-1.46235393083312e-05
-1.82079979985556e-05
-1.70818222489809e-05
-4.27339961197081e-06
-2.35548491801945e-05
-1.7159925857943e-05
-1.68599625028939e-05
-1.92221304844121e-05
6.37324395557417e-06
-1.48485133044043e-05
-1.32402996133335e-05
-4.60952835890027e-07
-6.37497606296614e-06
-2.38997332533907e-05
-3.01964937615901e-05
-1.91024191794389e-05
-5.75552102990399e-06
-1.28902634690969e-06
-1.71884938156403e-05
-1.68604426524268e-05
-2.13098045264497e-05
-3.06069268407972e-05
-1.24170282496179e-05
-1.21599807883449e-05
-4.86561349441935e-06
-2.09871138572727e-05
-5.97524384350341e-06
-1.70525563310443e-05
-1.26757493932678e-05
-2.79349907116328e-05
1.90771411891902e-06
-1.31589722302297e-05
-2.11668502858239e-05
-1.18846747325032e-05
-9.20702540414718e-06
-7.9582786898818e-06
-1.92465887593602e-05
-7.01098736975835e-06
-1.00610192840348e-05
-2.32861948003502e-05
-1.27665453799735e-05
-2.08699540426003e-05
-1.46877050548126e-05
-2.430741595576e-05
-1.75334141798235e-05
-2.97000607102668e-06
-1.258131766779e-05
-2.46164033049016e-05
-1.6953595345216e-05
-2.08441970063083e-05
-1.96526067577651e-05
2.17631226377588e-06
-1.22053379645354e-05
-2.43347444528129e-05
-7.83955920771187e-06
3.19990151244458e-06
-3.50663167657065e-06
-1.4734916794561e-05
-1.80312435713845e-05
1.3434856118802e-05
-7.96585742763293e-06
-5.38367110847087e-06
-1.17531432820238e-05
-2.23364156868575e-05
-1.02159851447547e-05
-2.58909864932341e-05
-1.16025338553507e-05
-2.36661264837427e-06
-1.35739720057008e-05
-3.0425680257485e-05
-1.46185782496105e-05
-6.78337563877431e-06
-2.83507597572898e-05
-2.45726877697383e-05
-3.28017795988158e-05
-1.08717410273158e-05
-9.93418924317959e-06
-1.45932098031996e-05
-1.78797640502305e-05
-3.29985294764183e-05
-6.11155298187966e-07
-1.7244122879074e-05
-1.7060877369177e-05
-1.97218606750833e-05
-1.60808902202318e-05
-1.98714278941509e-05
-2.46755307956291e-05
-3.90582983240758e-06
-8.21673359377927e-06
-1.15316723050814e-05
-8.96641479879557e-06
-2.18284276932248e-05
-2.59020938072563e-05
-1.20851434843501e-05
-1.29726261630183e-05
-1.78386253085275e-05
-1.86873055616679e-05
-1.66269071777619e-05
-7.83198975927784e-06
-1.15586275428253e-05
-1.87360004658735e-05
-2.31879464283769e-05
-7.36782773747387e-06
-1.77074355966732e-05
-2.41131697782117e-05
-2.29934435199083e-05
-2.92151837796582e-05
-1.88924030006986e-05
-1.18873716836509e-06
-1.26433660358316e-05
-1.63101128204851e-05
-3.01245197475385e-05
-1.40728254178086e-05
-1.83247677054832e-05
-1.40211804054816e-05
-1.46566649001042e-05
-4.36489418912757e-05
-2.54506806794339e-05
-1.93322394107383e-05
-2.26336365578292e-05
-1.12349878562517e-05
-1.58728177254238e-05
-2.40240216124527e-05
-2.47792267071148e-05
-3.18193750531537e-05
-2.23289424161514e-05
-1.73770717792369e-05
-1.12521122380149e-05
-3.70673182279138e-06
-1.11378594293221e-05
-1.89160097234048e-05
-1.51357854635526e-05
-2.17717169869646e-05
-2.77545487096256e-07
-1.53763141229484e-05
-5.80502407623305e-06
-5.85003330627199e-06
-1.98393610908351e-05
-1.1570283373235e-05
-1.64186275025429e-05
2.26766508892902e-06
-3.14797087587499e-05
-1.62725670083972e-05
-1.88798323221108e-05
-1.53107679334476e-05
-1.66107638290483e-05
-2.70395965461952e-06
-1.01634697918737e-05
-1.61172871001136e-05
-1.87469134018921e-05
-6.39922009587856e-06
-2.85041867833444e-06
-1.70094118600705e-05
-1.57312945993918e-05
-2.64023213988285e-05
-1.71200850442063e-05
-1.13852042781767e-05
-1.33906375972757e-06
-2.26012632430401e-05
-3.63436941610152e-05
-1.96762788458685e-05
-2.37715235593591e-05
-2.63941854902169e-05
-1.60521921483773e-05
-1.6629839013305e-05
-2.37734486414634e-05
-4.34149793651843e-06
-1.94580398502945e-05
-1.96187415226201e-05
1.70953355582688e-06
-7.86043857743113e-06
-7.41267669076698e-06
-1.73303407351712e-05
-1.73395829021102e-06
-1.95908716664514e-05
-1.59263070521872e-05
-2.67411145905791e-05
-6.33273102354632e-06
-2.01669044956574e-05
-1.80274656431697e-05
-7.44043787105823e-06
1.82318831322532e-05
-2.04650142423776e-05
-1.19505651156181e-05
-2.43183043356506e-05
-1.41237917788477e-05
-2.52066886347466e-05
-1.58899932048995e-05
-1.67811460548383e-05
-9.07728790831024e-06
-1.9688280480952e-05
-1.63771672117163e-05
-2.05792644159881e-05
-5.9958575222567e-06
-1.20632430882066e-05
-2.49593601475694e-05
-1.79383467039511e-05
-1.46855065776833e-05
-1.50135813248413e-05
-2.21946299968539e-05
-3.03557805442493e-06
-1.36098817851614e-05
-2.126621192846e-05
-3.06257981559859e-05
-5.19795678679164e-06
-1.50974550424763e-05
-4.28391650619538e-06
-2.46596894755883e-05
4.12986195706417e-06
-1.63915600765979e-05
-9.68770636470092e-07
-8.50896388664054e-07
-1.80688609786731e-05
-2.13321154490916e-05
-1.36156473186682e-05
-2.11919462052759e-05
-1.12703077446867e-05
-2.75876249620798e-05
-3.07886583347211e-06
-1.3497396923343e-05
-7.42831182034316e-06
-5.47582062464498e-06
-2.04831107717924e-05
-2.03243514223381e-05
-2.30686036255657e-05
-1.39675373732472e-05
-3.63664404368759e-06
1.54426335459888e-08
-3.93949772387068e-05
-4.50976293976889e-06
-1.16758680865435e-05
-1.8606507479096e-05
-1.11596290086126e-05
-2.86407717523652e-05
-1.57736274254989e-05
-8.42124594449587e-06
-2.73398084173011e-05
-9.95182517485022e-06
-1.86249886229953e-05
-2.14011274722735e-05
-1.61079292266693e-05
-1.47388439270407e-05
-1.77310779838914e-05
-9.18155133294789e-06
3.54620647621311e-06
-1.44585327322225e-06
8.52552987689012e-07
-1.79290292734384e-05
-2.70512295080101e-05
-1.43332507598127e-05
-5.44546235656381e-06
-6.27356708634777e-06
-1.20571956573978e-05
-1.82876563134341e-05
-1.8488261662177e-05
-5.2465831418536e-06
-2.25428236388245e-05
-9.51691917871356e-06
-5.5743438409794e-06
-1.2808652578952e-05
-1.02287440654046e-05
3.62925125560779e-07
9.5700102613821e-06
-4.03704048634911e-06
-2.05281671561968e-05
-2.55904041575125e-05
-3.18182177463204e-05
-3.15386247934068e-05
-7.81237207863521e-06
-1.69858290015243e-05
-2.13228536847011e-05
-1.71546878326536e-05
-2.68806970897409e-05
3.16307402434339e-06
-5.49654292889061e-06
7.27137638012324e-07
-9.89425501548768e-06
-1.15990442970259e-05
-2.24100218372929e-05
-1.93598362698533e-05
-2.74313821249379e-05
-9.47152736298057e-06
-4.05099988067426e-05
-2.07350324932519e-05
2.32881002619847e-06
-1.31135559425534e-05
-1.43154412013283e-05
-2.28549508403855e-05
-3.17258169933331e-06
-1.84137023609318e-05
-1.90444934575048e-05
-6.40555637330144e-06
-2.06214745287854e-05
-8.5679725382448e-06
-7.42911043323202e-06
-9.57247651230111e-06
-2.50973898089602e-05
3.70263432096527e-06
-1.52024565313077e-05
-3.01852108167075e-05
-6.71511471250804e-06
-2.11336566206395e-05
-3.26876835888785e-05
-6.64142689282681e-07
-2.06033674734604e-05
-5.00660626656426e-06
-2.29352181409964e-05
-2.13360981637344e-05
-1.96709491909136e-05
-1.74830641468206e-05
-2.57807195650199e-05
-1.0091476778319e-05
-2.72064701588812e-05
-2.51458632064903e-05
-1.37527282553603e-05
-2.75388372646705e-05
-4.09111980155748e-07
-1.97688045705961e-05
-2.99619432696003e-05
-5.67203628182806e-06
-2.1260945598435e-05
-6.11217859901606e-06
-2.98869910117877e-05
-5.25247412322412e-06
-6.70782844583931e-06
-1.07305019561665e-05
-2.34262088891806e-05
-1.56817711170726e-05
-2.57912482440399e-05
-2.2635483554205e-05
-2.81147612955405e-05
-1.04989424772201e-05
-9.81689388195993e-06
-1.12227516822659e-05
-2.32676616384e-05
-2.82195890936267e-05
-2.66237622862471e-05
-1.99488126292376e-05
-9.98383898371045e-06
-4.53431422368301e-05
-2.54855198929342e-05
-3.41570622257882e-06
-1.15377746536789e-05
-1.44591119957057e-05
-8.73754646453194e-06
-3.10927613696165e-05
-1.54063884896845e-05
-9.32448614142627e-06
-9.75504220845248e-06
2.96436430150969e-06
-2.2533172371156e-05
-2.0385296689378e-05
-2.60749913492675e-05
-6.27877422319491e-06
-6.07409663445637e-06
5.95914030227587e-06
-1.05399768349958e-05
-1.11458709790175e-05
-1.00789671231908e-05
-1.00254600996673e-05
-1.92319638775074e-05
-2.13544918679109e-05
-1.50834546336861e-05
3.49531907467586e-07
-1.14142680505577e-05
-1.42951738303666e-05
-1.54742127538469e-05
-1.67196057153681e-05
-3.18345715527307e-05
-2.13760843230485e-05
3.47141164332111e-06
-1.99030935830952e-05
-1.16649590465215e-05
-3.11335928028403e-05
-1.01951716507849e-05
-3.80977604708472e-05
-2.95173115575922e-05
-9.00328836169467e-06
-2.38515443207146e-05
-3.02471775879212e-06
-2.12131150986875e-05
-1.6979815099753e-05
-1.98911292374367e-05
-1.41076326009171e-05
-3.92332971691061e-05
-2.12345901525044e-05
2.7520534427784e-06
-4.51669049279102e-06
-2.57830551826604e-05
-1.68806634738144e-05
-5.16656387666415e-06
-2.50386484552776e-05
-1.44385671001875e-05
-1.06631923110242e-05
-8.58266364658715e-06
-2.73571143526877e-05
-1.80705930245217e-05
-9.60801508335124e-06
-1.86764219909441e-05
-2.31857740433116e-05
-1.36965270863883e-05
-2.41798378903619e-05
-1.4261833092125e-05
-2.53933874392174e-05
-1.04539872631827e-05
-2.69572436107299e-05
-1.21398846919859e-05
-1.95263867681158e-05
-2.85926868292332e-05
-1.55280559803213e-05
-1.83178563984467e-05
-1.41429781840544e-05
-1.83021842442714e-05
-5.76417261869296e-06
-1.69527217492876e-05
-1.23030192906e-05
-7.39170579291413e-06
-1.10230037573903e-05
-2.44643276421159e-05
-2.02204318352076e-05
3.50124898326971e-06
-2.3697665354663e-05
-1.6186798588854e-05
-1.42100176108135e-05
-1.5153933773525e-05
-1.24854294985809e-05
-9.27763342160094e-07
-1.47867067066286e-05
-2.0110933218242e-05
-2.17987133279368e-05
-5.10696190587014e-06
-2.06060399927052e-05
-2.74625102083239e-05
-1.84129143386102e-05
-2.44551883145823e-05
-2.0070565429765e-05
-2.07945220696914e-05
-1.09139101030841e-05
-1.05172777483779e-05
-3.5124908893225e-05
-2.90437414273581e-05
-1.91232685624101e-05
-1.35318103959465e-05
-3.4509975297708e-05
-8.1143455875825e-06
-1.13839736226632e-05
-2.1240551976388e-05
-2.92578490923511e-05
-4.14525332606152e-06
-4.52398700222476e-06
9.00177172164355e-06
-3.0158176567361e-07
-2.79570320085595e-05
-1.46591871820883e-05
-1.07905181830574e-05
-2.55750759870359e-05
-3.45298614372758e-05
-3.0729596052809e-05
-1.82785147275067e-05
-3.0414881441184e-05
-2.8319469714117e-05
-8.52533864620481e-06
-2.15116880135991e-05
-1.62216892947162e-05
-1.81586877649904e-05
-3.56299696554003e-05
-4.64377474829306e-06
-1.47555441666144e-05
-2.10324696122648e-05
-1.42179992868593e-05
-3.75967412292501e-06
-2.4381807760117e-05
-2.5187072828055e-05
-8.28338157400567e-06
-1.91502169681271e-05
-2.3039680197686e-05
-2.95748869362299e-05
-2.52049707583215e-05
-1.41889698584202e-05
-6.10630745256458e-07
-1.80203880898593e-05
-3.24910027750611e-05
-9.09906733620614e-06
-2.03310951921538e-05
-1.78567537463373e-05
-2.75782940567285e-05
-1.13561056509036e-05
-2.10060193770249e-05
-2.45725390238104e-05
3.49337889958803e-06
-5.96664400072826e-06
-1.69653196932389e-05
-6.24128236634775e-06
-1.16144685384236e-05
-3.06149240685981e-05
-3.05425093328198e-06
2.61979833862841e-06
-1.59594830958963e-05
-1.58766119755612e-05
-8.56456905114194e-06
2.24504462836948e-06
-3.16021490157811e-05
-1.30173902025055e-05
-2.2645459019088e-05
-3.1528068665531e-05
2.71051096458879e-06
-1.45638647808991e-05
-2.06932790849871e-05
-9.13723481873959e-06
-1.87808889018013e-05
-2.47995746534732e-05
-3.20822652871506e-05
-3.93948032444539e-07
-2.65654801328117e-06
-1.55479612080726e-05
-3.04484511226684e-05
-2.6455569185837e-05
-1.81484347605383e-06
5.82731453022626e-07
-1.42996400515183e-05
-1.07786396245555e-05
-3.20928620465954e-05
-2.20733760206238e-05
-2.62900231256998e-05
-2.32223716104223e-05
-3.32915031304057e-05
-2.84019617527292e-05
-2.72358123970767e-05
-2.12354446796878e-05
-3.49238236801351e-06
-1.39801556527225e-05
-1.58538437660335e-05
-1.61145759457774e-05
-1.5375859124332e-05
-8.27672624269468e-06
-6.32386708466472e-06
-1.64216496146549e-05
-1.94845236912565e-05
-3.64127425566405e-05
-1.68579842779552e-05
-6.17027203171354e-06
-1.91973952451748e-05
-1.50123298249997e-05
-1.20376620688422e-05
-4.15429273613601e-05
-1.29475652904747e-05
-1.62552671964271e-05
-1.21809757728972e-05
-7.06368040198585e-06
-1.38635810116622e-05
-1.89854285642934e-05
-8.96899417040707e-06
-2.53166392817209e-05
-2.75814898968274e-05
-1.70866460674814e-05
-1.07397263587467e-05
-1.33771039225645e-05
-8.17370362091804e-06
-1.50524542074509e-05
-5.49488108736018e-06
-1.03963452250275e-05
-2.02786925064834e-05
-2.50689558990531e-05
-1.476691608329e-05
-2.25282910355369e-05
-1.26944472506773e-05
-2.26438114502117e-05
-9.90340569537476e-06
-7.97448143284255e-06
-1.62860766507411e-05
-3.0998706282147e-05
-4.19142176410064e-05
-1.5729438166505e-05
-1.14786646419394e-05
-1.67110810839503e-05
-7.03349168506059e-06
-6.02110980545326e-07
-1.60584126868456e-05
-1.97146438917397e-05
-1.27025290408237e-05
-1.59940972319752e-05
-2.06599432679832e-06
-7.53050324052221e-06
-1.28627869557122e-05
-2.09460040792924e-05
-8.22729630465011e-06
-1.61808115665123e-05
-2.74699914760758e-05
-8.8749354328811e-06
-1.57949610478462e-05
-1.79576859771088e-05
-2.73845249060979e-06
-2.76805431317041e-05
-3.00872874428441e-05
-1.64002593682739e-05
-1.55308830138158e-05
-2.25761824552239e-06
1.93137681203081e-06
-2.30688612094134e-05
-2.51315144155378e-05
-1.31028615967903e-05
-1.83491785316895e-05
-1.03749443416521e-05
-2.95029461318622e-05
-1.98569928370387e-05
-2.80809047887293e-05
-1.81547933160311e-05
1.27042247815286e-07
-1.35352155828446e-05
-2.74961545091953e-05
-1.6035661384571e-05
-1.68098583086402e-05
-2.5459573195387e-05
-1.32109591629485e-05
-1.8345292715163e-05
-1.90409610736978e-05
-1.83484222816697e-05
-1.76443828268753e-05
-1.75701399507861e-05
-1.0579755062817e-05
-1.55386899620237e-05
-8.44890286599578e-06
-3.53637570838918e-05
2.14696925329892e-07
-1.45583573595581e-05
-2.6469113760024e-05
-9.32433567453851e-06
-2.96243024384022e-05
1.9421130626835e-06
-2.04017206827105e-05
-3.97688826217756e-06
-1.27714410220052e-05
-2.58550015040866e-05
-1.66217728611139e-06
-8.87242980431706e-06
-1.40984453539984e-05
-1.76428767524811e-05
-2.42934704719433e-05
-1.49123091000962e-05
-5.69817153410918e-06
-5.16409376362595e-06
-1.20721840284546e-05
-2.07975020400386e-05
-1.67140334601394e-05
-2.45071555191172e-05
-1.05872987461248e-05
-1.79551800908202e-05
-1.31955057600315e-05
3.58837300727325e-06
-1.88396435447774e-05
-1.60028917966088e-05
-2.25469373406779e-05
-2.75281336874698e-05
6.29028222927205e-06
-2.24973049231506e-05
-1.01650088483328e-05
-1.15423255483313e-05
-1.07153776810967e-05
-1.33772648434343e-05
-6.29967231513117e-06
-5.21752552830851e-06
-9.15977549453166e-06
-1.25885146946611e-05
-1.36157457283935e-05
-1.34764771133914e-05
-1.84566560954094e-05
-2.42940516163212e-05
-1.51062964099177e-05
-5.39216013170205e-06
-9.59299542935208e-06
-9.53543427921344e-07
-2.69667360741994e-05
-7.9330482406809e-06
-2.47698406594641e-05
-1.88717895415885e-05
-2.46784279105124e-05
-4.31946179065725e-06
-4.46340238357325e-06
-2.08649257138115e-05
-5.84555067767001e-06
5.28193231530733e-06
-2.78926474313475e-05
-2.70886608750343e-05
-1.53216045505277e-05
-2.67401193647087e-06
-2.29812762654345e-05
-2.89095125476729e-05
-2.74729515902392e-05
-2.65859127146569e-05
-2.40994832963687e-05
-7.99514300899274e-06
-8.24394157140413e-06
-3.3607528413695e-05
-6.41976610884741e-06
3.04473047402847e-07
-8.83055606489755e-06
-2.63977332112485e-05
-1.69015436982997e-05
-3.54777938336306e-05
-1.24709005322859e-06
-6.72701303753158e-06
-2.14189640898138e-05
-1.57894863244583e-05
-1.58581991135e-05
-1.49424374072869e-05
-1.68817012694026e-05
-1.20709672439859e-05
-2.58412656301427e-05
-2.03457038251056e-05
-7.02538451588992e-06
-1.06341549515536e-06
-1.09197905045366e-05
-9.0298015664389e-06
-2.73178252671689e-05
-2.46512217411702e-05
-2.12693420637691e-05
-2.9882466763545e-06
-2.15575080679141e-05
-2.52052469157636e-05
-1.73270366695163e-05
3.12967726209358e-06
-1.8966464969055e-05
-1.53804125895521e-05
-1.45071046982304e-06
-1.77663602662659e-05
-1.69168690671587e-05
-1.18132272815062e-05
-3.67544175372334e-05
-7.42092780720777e-06
-4.89091925362098e-06
-1.39948887213654e-05
-2.45643222331931e-05
3.49638460852239e-06
-1.40725114943131e-05
-2.69552889704533e-05
-2.35406794826302e-05
-2.08063291638079e-05
-1.59335316659202e-05
-2.05749894120621e-05
-9.95195416248227e-06
-8.27706692062105e-06
-2.49671567146644e-05
-1.58274451248396e-05
2.46357828840987e-06
-7.80535583913595e-06
-1.4195226020017e-05
-2.5953441552874e-05
2.45138340735971e-06
-2.17769225828646e-05
-8.34854707511498e-08
-1.52997645868624e-05
-2.24164036561324e-05
-4.61905848099291e-06
-1.46933450254275e-05
-2.93365346440111e-05
-1.69187340156829e-05
-3.03427106904924e-05
-1.8067886197299e-05
-1.29240190180558e-05
-2.73186135658129e-05
-9.77603996880794e-06
1.02461576387736e-07
-1.89531966401749e-05
-2.28359925680547e-05
-1.46781478229573e-05
-1.72070252012518e-05
-6.49252131223917e-06
-1.38931049818038e-05
-6.74349847525072e-06
-1.10576318596823e-05
-1.90564647750879e-05
-1.81581620038656e-05
-2.80228124735458e-05
-1.80313623529812e-05
-1.87631975099332e-05
-1.57441438416791e-05
-1.60219180085216e-05
-1.06492223645034e-05
-1.52444218361036e-05
-1.98648425930485e-05
3.69593971889278e-07
-1.68270931922686e-05
-1.24334018738222e-05
-1.60848301541626e-05
-2.19788033127349e-05
-5.28295596303812e-06
5.21293123709888e-06
-1.16091485039298e-05
-1.14425115087109e-05
-8.08574830866546e-06
-9.79195941999471e-06
-9.4158441487139e-06
-2.46846998701649e-05
-1.87841382628891e-05
-1.57060740711436e-05
2.82881313553607e-06
8.81605505857576e-06
-2.82067093773668e-05
-1.02378799842593e-05
-1.5134362113562e-05
-1.01077955427136e-05
-1.77674634667192e-05
-9.81361201973207e-06
-8.94320673711593e-06
-4.37794898962545e-06
-2.39335177274085e-05
-2.9356268652315e-05
-4.14901039741926e-07
-6.56910954357885e-06
-3.18948802159515e-05
-1.66441093538626e-05
-1.38845267110511e-05
-1.54557551899146e-05
-3.20005958669782e-05
-1.6892931858101e-05
-2.16203284858307e-05
-2.14521263711259e-05
-1.21089082769265e-05
-1.53390240714921e-05
-1.03356414398703e-06
-3.20310797821556e-06
-5.67157342400884e-06
-2.16504375369856e-05
-1.35716916263508e-05
-2.28193695252514e-05
-1.39611720666673e-05
-1.15989701268758e-05
-1.60514714681372e-05
-9.86208939809362e-06
-8.50725566945579e-06
-1.56086315398843e-05
-9.67968152814963e-06
-7.32593438171468e-06
-2.62444168737317e-05
-2.15356988622558e-05
-2.01698873917621e-05
-2.78292862640258e-05
-1.31809992288437e-05
-1.96259857946674e-05
-2.50513218988764e-05
-1.12577177292866e-05
-7.21448411063041e-06
-2.0676504843179e-05
7.82811957290126e-06
-2.71609688041383e-05
-1.51961599494968e-05
-8.75439094985568e-06
-6.46842659937935e-06
-1.12584829701948e-05
-2.25328391320798e-05
-1.28385544344349e-05
-1.26375068862189e-05
-1.27206165796258e-05
-9.73643141914358e-06
-1.37718645716038e-05
-1.66022924431244e-05
-1.57065208466801e-05
3.27731978488207e-06
-5.93710227545786e-06
-3.22281708345689e-05
-8.19488210861131e-06
-2.45175010151554e-05
-1.60596504243418e-05
-3.08979962989469e-05
-2.21506168868602e-05
-2.58715123601226e-05
-2.8157592190619e-05
-4.65759545079389e-08
-1.95535745287856e-05
-1.19979263424576e-05
-9.73052319351639e-06
-1.97615292414225e-05
-1.59382967309033e-05
-2.62326162615857e-06
-1.11485068041795e-05
-2.10101114874887e-05
-2.11531097207315e-05
-9.85859708486796e-06
-1.56525929302979e-05
-1.61542803585391e-05
-1.08939171468696e-05
-1.11794015701043e-05
-1.90691710685917e-05
-8.77609048910479e-06
-1.03228087923036e-05
-1.19508761594093e-05
-2.84778029621993e-05
-1.02984325138716e-05
-1.7195047206026e-05
-1.46087883643485e-05
-2.380114544867e-05
-1.29036043652627e-05
-2.56519861556868e-05
-2.97182870881818e-05
-3.42653953356183e-05
-3.51265369476852e-05
-2.23709364683197e-05
-3.42557772024345e-05
-2.07528468555656e-05
-1.57505668662757e-05
-1.65358083158066e-05
-1.16758942758779e-05
-3.02579079832392e-05
-6.59141364825285e-06
-1.57027492950722e-05
-3.15176586781206e-05
-5.00361102275215e-06
-2.07400530515434e-05
-1.24183735687112e-05
-1.05129912707405e-05
-1.7060682444252e-05
-2.69464198801954e-05
-1.29460146379758e-05
-2.15564590465549e-05
-1.6179608709017e-05
-2.395958994832e-05
-1.83873219482689e-05
-1.09850037616597e-05
-1.52521377491798e-05
-2.07137402670328e-05
-1.63454071536476e-05
-7.47497225421434e-06
-1.18100824944995e-05
-7.15004438720643e-06
-2.9972282258909e-05
-2.48860042838562e-05
-1.00691152248663e-05
-6.27361298589221e-06
-1.8655520641077e-05
-1.1258766588661e-05
-2.90183292250676e-05
-1.19061826169312e-05
-2.87208488309128e-05
-3.26322896266889e-05
-2.78573993154003e-05
-2.7372983113719e-05
-6.09562817127055e-06
4.63713504598161e-06
-1.93999283132633e-05
3.73195566584536e-06
-2.40395110270761e-05
-1.40812095490906e-05
-6.21356873661458e-06
-1.70066126362143e-05
-8.55933811419328e-06
-1.7650657689821e-05
-8.82488306754686e-06
-2.72609525885136e-05
-1.52870124200359e-05
-7.32024378672892e-06
-1.0529149565741e-05
-3.97555736369422e-05
-4.73714508575189e-05
-5.10261657410699e-06
-2.54730575377102e-05
-8.07544321334645e-06
-1.74164890182941e-05
-1.39755669061922e-05
-2.45854734982674e-05
-3.11429194648647e-06
-1.14840310188822e-05
6.38891957462964e-08
-3.00570550192665e-05
-1.96289228138263e-05
-3.0487988450363e-05
-2.38664733231745e-05
-1.28069262805608e-05
-2.34252121934572e-05
-2.42999144879288e-05
-7.28973468982891e-06
-1.85687089504663e-05
-3.24984493826445e-05
-4.18175428938728e-06
-1.73865921275138e-05
-1.82418015464727e-05
-1.14242544218007e-05
-2.0002986151075e-05
-9.6027635926713e-06
-1.19971780029364e-05
-3.82253265111789e-06
-1.33935072750945e-05
-1.32641612472407e-05
-2.07992985571151e-05
-2.35443508195451e-05
-1.04935535607847e-05
-3.10243550287241e-06
-1.37435993075297e-05
-4.49362086946243e-06
-4.46457500566626e-05
-2.3398031539032e-05
-2.06947839574564e-05
-2.12534896509512e-05
-3.10673696513651e-05
-2.33211406615145e-05
-2.28428122978348e-05
-2.09438386235778e-05
-1.31179316065143e-05
-1.61436542583664e-05
-5.56866416094394e-06
-1.01113145246399e-05
-2.38421376803026e-05
-8.66908750498869e-06
-1.29097579254255e-05
3.04932875696149e-06
-1.17274065473008e-05
-1.91946152617184e-05
-5.95858415778011e-06
-6.71971587263193e-06
-2.27433266272552e-05
-5.18983756147872e-06
-2.41311179135803e-05
-2.38385470696748e-05
-1.2375737022378e-05
-1.2576292274734e-05
-1.84842094510245e-06
-1.33929423771414e-05
-3.85276937982259e-06
-1.98380244053804e-06
-2.9506072150396e-06
-3.38665802596331e-05
-1.81247965727512e-05
-1.57238663212964e-05
-8.09942831625016e-06
-2.17553807584199e-05
-3.11940959930311e-05
-1.99834479373571e-05
-3.17672630310419e-05
-2.28088918053106e-05
-1.56952527081454e-05
-3.86444287551686e-05
-4.28318642017997e-06
-9.69873774838646e-06
-7.42977449643436e-06
-1.65092967813218e-05
-2.82960382929519e-05
-1.62748387970224e-05
-3.57741095774782e-05
-2.96939746127721e-05
-2.61950773529374e-05
-2.41462943908563e-05
-2.78410957371167e-05
-1.63376677582323e-05
-2.96084631298553e-05
-9.3592080804969e-06
-2.64153566712247e-05
-3.00862930586755e-06
-6.71363915699891e-06
-2.27083364789855e-05
-3.5834071228593e-06
-2.86381358000059e-05
-8.91796267528309e-06
-1.00267597999232e-05
-8.19654165017367e-06
-3.20236067852516e-06
-4.68923932773987e-06
-2.00822284231764e-05
-2.06873835895009e-05
-1.46551492093749e-05
-1.85329818941514e-05
-8.43236480742727e-06
-2.81488446779559e-05
-1.09985321706343e-05
-1.35124025978207e-05
-2.5589065502139e-05
-2.146964117814e-05
-1.12203639344492e-05
-2.73146078982827e-05
-2.13947073476686e-05
-1.44221901941521e-05
-1.26041912429468e-05
-3.07029556148982e-05
-1.44830029291145e-05
-6.61288791143994e-06
-1.97761475915876e-05
-3.02964146346448e-05
-1.94164976544021e-05
-8.11561874520351e-06
-2.06250094376889e-05
-1.64283419423082e-05
-1.83634318745043e-05
-2.10099423654599e-05
-1.97842201996896e-05
-1.33173534730362e-05
-1.32445986360985e-05
2.7578466388175e-06
-2.13267922168115e-05
-3.97565798974947e-06
-3.07306544630166e-05
-6.36795279901933e-06
-1.1434697246199e-05
-1.62753907100358e-05
-2.33417781718016e-05
-3.5500741537219e-05
-5.20561025148952e-06
-2.69951875271647e-05
-2.29794314924223e-05
-2.27977535516297e-05
-6.3019741033452e-06
-2.23070414490464e-05
-1.73964808285821e-05
-1.2725940458049e-05
-1.29108415875982e-05
-1.81668071355258e-05
-9.96713110853496e-06
-1.54315016841434e-05
-1.94531167153985e-05
-2.30424335730465e-05
-2.16230950558445e-05
-2.67082965973207e-05
-4.50477335237524e-06
-6.96333670827292e-06
-7.89373496989151e-06
-7.3395231072436e-06
-2.07585599485947e-05
-2.40639023727881e-05
-3.11366373269281e-05
-2.33357460853571e-05
-2.01915398516517e-05
-1.80755394641231e-05
-9.08727074744908e-06
-9.49642316277374e-06
-5.35006401214414e-05
-4.56508131193405e-06
-2.63052897735445e-05
-2.30053186180787e-05
-1.60985023362969e-05
-9.60978362516586e-06
-2.52003583860627e-05
-3.62600174821906e-05
-1.31845752543663e-05
-1.59973470083454e-05
-9.54974456938418e-06
-3.40860177454258e-05
-7.16929414699531e-06
-2.32147242338163e-05
-1.86491011548492e-05
-5.22953413383117e-06
-1.57600199409697e-05
-2.1819837656114e-05
-7.34393022293981e-06
-3.27873227466179e-05
-2.97953052593987e-05
-2.88169912460217e-05
-8.69840771825341e-06
-2.48726668800561e-05
-5.39866568158891e-06
-3.86744717740805e-05
-4.69983029528849e-06
-1.32108800741599e-05
-1.79073661055133e-05
-2.42979666304053e-05
-1.05021827141776e-05
-5.35869638578798e-06
-2.03070592264167e-05
-1.13216349996292e-05
-1.93697976444648e-05
-2.01195659895828e-05
-2.17850396644121e-05
-1.7804827082965e-05
-4.1845200362655e-05
-3.7747361523602e-05
-2.41477390592479e-05
-1.58233925941556e-05
-2.41292293380622e-05
-1.22967800815901e-05
-5.47000142941324e-06
-7.46645139963475e-06
-2.80303386345651e-05
-2.04452206613938e-06
-8.43882973626242e-06
-4.59965353766902e-05
-3.02420992453109e-05
-1.08220655888036e-05
-2.76833604723129e-05
1.06397016712528e-05
-2.10657120612314e-05
-2.89219733184347e-05
-9.92958574625553e-06
-2.21795476030755e-05
-1.90382702571301e-05
-1.54112091859429e-05
-3.07054117556179e-05
-2.78879624031315e-05
-5.65153823570244e-06
-1.69401573324877e-05
-1.69503873641727e-05
-2.63893829345712e-05
-2.19643634397542e-05
-1.49686708882028e-05
-3.09252862311699e-05
-9.8943673838425e-06
-2.39818503465509e-05
-1.33532919911148e-05
-3.39858439382411e-05
-3.74302173953542e-05
-3.24778622605593e-05
-1.8804008770496e-05
-1.00626298135597e-05
-1.60315004395902e-05
-2.27578744273331e-05
-1.6427673853927e-05
-2.05062475094682e-05
-1.6759730105552e-05
-1.30136971689631e-05
-8.94996261415868e-06
-3.52932423904228e-06
-1.74257193748827e-05
-2.32527900722292e-05
-1.48049809132205e-05
-1.26604211917388e-05
-2.62193480956081e-05
-1.54734217032892e-05
-1.54004118439931e-05
-1.4698877735982e-05
2.21801249630435e-06
-1.45487605539378e-05
-2.55007133308019e-05
-2.42572493453395e-05
-1.7735708272691e-05
-1.96725404769368e-05
-2.66976825592853e-05
-2.09346521985324e-05
-2.37709050068346e-05
-2.85945844689555e-05
-5.41759972573809e-05
-1.99782003347297e-05
-8.16372196689412e-06
3.45328580931506e-06
-2.25710573565124e-05
-2.13290420858383e-05
-7.21451198033788e-06
-1.06467800157435e-05
-1.62053047014858e-05
-1.74191892571854e-05
-2.76872754962816e-05
-2.6022705206488e-05
-1.4746033695582e-05
-1.57370778191742e-05
-3.18980671775508e-05
-2.88667461174545e-05
-9.9451591028668e-06
-1.05250643949805e-05
-6.4514378208082e-06
-1.85428487266398e-05
3.29090570651514e-06
-4.42622493087632e-05
-2.76527906240486e-05
-2.06549633114824e-05
-7.87787879231686e-06
-2.64820978280846e-05
-9.92055007372692e-06
-1.51780896643017e-05
-2.86613130858976e-05
-2.86494075957835e-05
-2.30766001039846e-05
-1.93179962577611e-05
-2.79624161954066e-05
-1.04033862446713e-05
-2.3282958719882e-05
-3.10413490723645e-05
-2.24794717027976e-05
3.19998615897096e-06
-1.84358119891275e-05
-6.72288734814089e-06
-1.44094736183988e-07
-9.10386907008068e-06
-8.74045159302037e-06
-1.88453233899912e-05
-1.57743056883808e-05
-3.85877557694988e-06
-1.54768140992408e-05
-2.44328098545515e-05
-1.28113672121886e-05
-2.44947907621699e-05
-1.65495997541385e-05
-2.14667176048752e-05
-2.80451600417185e-05
-1.85226598175394e-05
-2.99423468810297e-05
-3.70480917027414e-05
-1.68451417870904e-05
-4.05281873628702e-06
-2.60644736545976e-05
-1.59651464085855e-05
-1.06532930609729e-05
-3.38429727834652e-05
-2.40274537510486e-05
-3.98082071378534e-05
-2.88988614712717e-05
-2.13696445485026e-05
-2.92897495646252e-05
-1.58757501984615e-05
-1.34776323573261e-05
-1.33091037878181e-05
3.7944481586931e-06
-7.31747239540508e-06
-1.41009867603629e-05
-5.93190760395753e-06
8.44028671758245e-06
-8.26018608216691e-06
-2.5321684000492e-05
-1.23544946406067e-05
-2.81987611275704e-05
-3.79068661165949e-06
-1.7527577138154e-05
-2.28752694552856e-05
-1.23863257594502e-05
-5.6644286147407e-06
-2.72017932912574e-05
-1.34159270781563e-05
-2.98108570377152e-05
-3.02673553898213e-05
2.06333043363575e-06
-2.95624092851648e-05
-2.1666741489363e-05
-1.18689792597858e-05
-3.72111004954201e-05
-1.72033760551049e-05
-2.04232088602958e-05
-3.07153323863354e-06
-3.0852838119698e-05
-1.78254169951784e-05
-9.08377670128107e-06
-2.00541642664912e-05
-2.01560105665695e-05
-2.46895785654022e-05
-1.89149444461232e-05
-1.75710950456614e-06
-1.59098318128078e-05
-2.46971144213923e-06
-1.4543571913077e-05
-4.14300924895164e-05
-2.04319597007394e-05
-2.02719871993397e-05
-2.15646459071708e-05
-4.16893771090816e-05
-7.84617411685972e-06
-1.03379924726133e-05
-1.52724539491228e-05
-4.17646455183299e-05
-3.33013665183237e-05
-3.47866774821799e-05
-2.49920335664051e-05
-2.10444613918271e-05
-1.10010134060955e-05
-2.53139189997274e-05
-1.98230112334562e-05
-1.69852187215234e-05
-8.17629890215624e-06
-2.12982706678178e-05
-1.05252915582353e-05
-6.42642627950723e-06
-1.86269134197055e-05
-2.11609830555689e-05
-2.14532401728631e-06
-2.17991180200551e-05
-3.59157824025039e-05
-1.99916839440703e-05
-2.04483487276353e-05
-1.73308253003151e-05
-1.48285024981898e-05
-3.15814376931904e-05
-2.585236993947e-05
-2.87832410783257e-06
-2.63858974866912e-05
-1.54663802267927e-05
-3.63110460239123e-06
-1.49796716770176e-05
-1.49565451856165e-05
-3.21791403049196e-05
-1.26105246022598e-05
-2.79295645659229e-05
-1.90554400598967e-05
-4.27392966915799e-05
-2.63667782615764e-05
5.66386703584299e-07
-1.69238418386177e-05
-1.73367644913132e-05
-4.76457777284598e-06
-7.05454297786317e-06
-2.12182382953765e-05
-3.76421709531642e-05
-7.04276591802023e-06
-1.05854408739743e-05
-1.88645140796597e-05
-8.79013848037104e-06
-1.43297449903546e-05
-1.59584240159264e-05
-2.63187725062662e-05
1.9677477725682e-06
-9.07174843860582e-06
-2.88452969478928e-05
2.64099760961157e-06
-7.62574267715705e-06
-2.52091261033298e-05
-1.29741725017257e-05
-1.70614915706018e-05
-1.85931922531737e-05
-2.71034256823842e-05
-3.00903134662245e-05
-7.44926305865716e-06
-4.29530396541292e-06
-1.53558929680536e-05
-2.3618997835243e-05
-3.81745477671275e-05
-1.1905703527164e-06
-1.46621199261461e-05
-2.31768691012808e-06
-3.4588083152868e-05
-1.43429172440047e-05
-1.72505874021794e-05
-5.67934218526004e-06
-2.03855707768594e-05
-1.34694418897803e-05
-1.48621093478553e-05
-2.13420810903433e-05
-1.49685977274546e-05
-3.24375361451452e-05
-2.74973673716427e-05
-1.84983796411186e-05
-1.22810848402932e-05
-2.11362395794265e-05
-1.14475302947745e-06
-1.87254544707582e-05
-1.03853570684028e-05
-2.62549742257149e-05
-2.52419582629753e-05
-3.99172755474061e-06
2.82541165522317e-06
-1.92498098575303e-05
-1.25386551176661e-05
-4.08786696784942e-06
-9.55652855696151e-06
-3.00791893013776e-05
-3.66747377119601e-05
-1.05422516666124e-05
-2.31721367794738e-05
-1.70657957125095e-05
-7.79269568962736e-06
-2.28500869825724e-05
-8.87330226661795e-06
-6.62383740699319e-06
-1.51420383010538e-05
-9.63630063432999e-06
-8.95755457927334e-06
-2.29520953645683e-05
-3.06147023410047e-05
-8.63151557311965e-06
-1.76371257595245e-05
-1.65435217163939e-05
-1.2276491840939e-05
-3.17447934800112e-05
-8.95735278306978e-06
-1.96262776065056e-05
4.3754592098082e-06
-1.64803542294006e-05
-3.92101733569451e-05
-1.91181701945226e-05
-1.2146119518232e-05
-1.02846228751603e-05
-1.35286229658755e-06
-2.54084204014383e-05
-1.38595717910467e-05
-2.28868053778028e-05
1.44167264236055e-08
-2.52774821198163e-05
-2.03458972958737e-05
-1.40682432678076e-05
-1.72196957074887e-05
-9.6793891982422e-06
-8.58986976971953e-06
-7.44420374937298e-06
-3.44404415737437e-05
-1.46663587534315e-05
-4.15047941625061e-06
-2.60849665801182e-05
-2.38067603881741e-05
-1.24141445451256e-05
-2.70529621493528e-05
-1.7069119393102e-05
-1.11287610000211e-05
-3.55105421205074e-06
5.52206706022769e-06
-1.68585379173337e-05
-2.56877614371054e-06
-1.14828193237497e-05
-5.60908699339577e-06
-2.70834330624822e-05
-3.01571056991399e-05
2.76781898988796e-06
-5.89876290027284e-06
-1.16395370372871e-05
-9.48632606839943e-06
-1.45594289309086e-05
-1.24249716536427e-05
-1.41442718790031e-05
-3.05323272679468e-05
-1.87024830165343e-05
-3.73017204313103e-06
-2.5824506897931e-05
-2.54856531847431e-05
-1.03172570967186e-05
-3.79105841393994e-05
-3.22052276933588e-06
-2.57829239605593e-05
-2.36285502009503e-05
-2.7372230385808e-05
-2.10211850902891e-05
-2.56127214564397e-05
-7.52517609618426e-06
-9.83878666802871e-06
-3.04480550192369e-05
-2.26796692754932e-05
-4.02995254553404e-05
-3.86054175560884e-05
-1.48400747684152e-05
-1.31391561139983e-05
-1.48069445342202e-05
-1.13280379744538e-05
-2.95467234191808e-05
-1.86090523275538e-05
-3.78599243677176e-05
-3.35021214586531e-05
-1.2391143647462e-05
-1.40535389855325e-05
-1.65141670705485e-05
-2.30635138878123e-05
-3.14264943568652e-05
-7.75654588052749e-06
-2.93650020095629e-05
-3.30216856733373e-05
-1.47605196645632e-05
-1.71972816399761e-05
-3.4274006853771e-05
-1.39007062407587e-05
-2.92980458981582e-05
-6.75949236569294e-06
-3.08026186425586e-05
-1.35856124252311e-05
4.80139708289719e-07
-2.94941756274725e-05
8.74332190187181e-06
-1.71728078006008e-05
-1.41628695939154e-05
-2.46055253968868e-05
-2.93879471763487e-05
-1.79819261300097e-05
-2.37015900891117e-05
-5.85736004446553e-06
-2.32112422303277e-05
-1.65743432254516e-05
-2.22500103772907e-05
-2.35329789010682e-05
-1.26879088355541e-05
-2.00872935333138e-05
-1.57463243868451e-05
-1.72210865098865e-05
-9.54321500427655e-06
-3.46750386226072e-05
-2.04094195979711e-05
-1.43538950066765e-05
-2.09347367955215e-05
-2.57612616394649e-05
-1.99885250341165e-05
-2.25028636916694e-05
-1.81224335167089e-05
-1.64469747064315e-05
-2.03943215368094e-05
-1.31206574539739e-05
-6.66846726522151e-06
-8.59993844123192e-06
-1.73007414965233e-05
-2.9694218297201e-05
-1.77370358013094e-05
-1.67283611317323e-05
-3.08663319787325e-05
-6.26219118576812e-06
-1.87903937261976e-05
-2.64220106236076e-05
-2.39234379600704e-05
3.64342603033319e-06
-1.01383988815627e-05
-7.94901400326891e-06
-2.89206519118884e-05
-3.16826921421999e-05
-1.1426573749998e-05
-1.72495067979179e-05
-9.69020539181912e-06
-1.62404439976882e-06
-1.26021657079477e-05
-1.8889629287882e-05
7.58255999029472e-06
-1.17848003460907e-05
-3.97946870240573e-06
-2.49413802751005e-05
-1.21678923148897e-05
-5.58467371957461e-07
-2.89217819988686e-05
-2.96781888578465e-05
-1.93668033784146e-05
-2.40282488160503e-05
-1.86224849464651e-05
-1.39823935259806e-05
-2.00568421780124e-05
-2.67515319942866e-05
-1.55634675068546e-05
-1.34338491747923e-05
-1.79697271555761e-05
-1.6113196039881e-05
-2.13394433806762e-05
-1.46958530933437e-05
-4.94869442114982e-06
-3.53469388674172e-05
-1.76466827101566e-05
-4.38499893552875e-05
-1.80020964060333e-05
-9.37262228147789e-06
-1.68019170433848e-05
-1.53664038611478e-05
-1.56561108732231e-05
-2.12531599876718e-05
-2.76323690216212e-05
-1.96929825915003e-05
-7.24984591199083e-06
-2.01836527450719e-05
-2.94494584842044e-06
-1.1950842637929e-05
-1.7670661949838e-05
-4.68893304086451e-05
-7.26203823816781e-06
-2.02393048037883e-05
-2.1286082452226e-05
-2.69761120148208e-05
-1.65932394179515e-05
-1.04829987227126e-05
3.98278275498492e-08
-1.86357599755274e-05
-1.7395016263136e-05
-2.35897556602188e-05
-2.45114812720145e-05
-9.12395448010585e-06
-1.29754077475228e-05
-1.89126452157893e-05
-6.60534521518597e-06
-1.75838457375296e-05
-4.05348320856164e-06
-2.99300380790662e-05
-1.21290643021138e-05
-1.15748152642404e-05
-3.11359292482238e-05
-1.87844543518627e-05
-2.08420746722373e-05
-9.89257236074503e-06
-2.31464507031299e-05
-3.41507120044453e-05
-1.44143843775939e-05
-5.48170434382839e-06
-2.15651495717648e-05
-1.47338087475127e-05
-1.45503303438793e-05
-3.31844056451457e-05
-1.14350658723084e-05
-1.72313406172163e-05
-1.6376732067915e-05
-1.81442333668568e-05
-1.41909135115275e-05
-1.51664286746892e-05
-9.81735197820945e-06
-4.48431202221547e-06
-2.49336505342453e-06
4.52810956309841e-07
-1.32908750103265e-05
-7.44149938519903e-06
-2.40796445903679e-05
-2.98908628847971e-06
3.92408977417848e-06
-5.78887561494496e-06
-1.77373962711487e-05
-1.55948087462933e-05
-1.46803510996206e-05
-2.29004794543013e-05
-7.43392484256417e-06
-5.49687255950845e-06
-2.64898540324553e-05
-2.64007343256863e-05
-1.75055061327105e-05
-2.68503813598042e-05
-1.99803632226048e-05
-3.32435443749572e-05
-2.49120929659598e-05
-4.00629453278421e-06
-1.93294877303934e-06
-1.69733288621138e-05
-3.54664139621275e-05
-2.8532356429543e-05
-1.0473408662757e-05
7.63034904545196e-06
-1.40630643880823e-05
2.19354664375761e-06
-1.49876476005412e-05
-2.20294492919767e-05
-1.8448474498425e-05
-5.84607962204315e-06
-9.61576604559778e-06
-1.92148794674735e-05
-1.68479556970702e-05
-1.45526394860487e-05
-1.82391957404188e-05
-8.30152339100853e-06
-7.89680495311785e-06
-9.86969101415754e-06
-4.30797034914481e-06
-1.22254657459076e-05
-3.96455044391706e-05
-1.74232108892459e-05
-2.32867822010124e-05
-3.0442830726218e-05
-2.60459015380256e-05
-2.15982337466825e-05
-1.10796743859019e-05
-2.41878134744888e-05
-4.37726120964462e-06
-7.6560972198824e-06
-2.49838747816541e-05
-1.53901379139361e-05
-1.65128005569318e-06
-7.32227786554234e-06
-1.43990355180569e-05
-2.32440214385262e-05
-5.37198756717237e-06
-1.0425613877429e-05
-1.61579464460694e-05
-2.66975116509136e-05
-3.36764877853472e-05
-1.88480007378811e-05
-2.7759047870555e-05
-2.2896283142623e-05
-3.78315346523448e-05
-1.60347798973379e-05
-1.61826756509523e-05
-1.37538118366187e-05
-7.85180888344158e-06
-1.56995334791511e-05
-2.06605659181298e-05
4.79215346979953e-06
-3.79636731139488e-05
-1.9128494217042e-05
-1.34696881309297e-05
-1.26136684664645e-05
-3.00944798257534e-05
-1.61730699413296e-05
-8.59542436444303e-06
-3.03883251581659e-05
-1.20005374399797e-05
-1.25008435904302e-05
3.78605058624158e-06
-2.29626085474904e-05
-1.00554740495978e-05
-2.60442566978283e-05
-5.48258767073836e-06
-2.04214472289885e-05
-6.44514275243032e-06
-1.40249300185657e-05
-8.70919822195406e-06
-1.25951779229757e-05
-2.95072130275652e-06
-3.06818551240525e-05
-2.13809467168704e-06
-1.65838943811116e-05
-3.85260926922425e-06
-1.97933987422349e-05
-8.5350906812748e-06
-3.79194869504752e-06
-1.03450497385413e-05
-1.30890861169831e-05
-2.46554724422892e-05
-2.5826364405244e-06
-1.32402664735179e-05
-2.19052244260932e-05
-1.5836840405301e-05
-3.18808687644726e-05
-1.30632818490897e-05
-1.79840185107355e-05
-2.06837872737572e-05
1.98094629577517e-06
-7.42400016196387e-06
-2.68422525656234e-05
-1.06029588837791e-06
-3.0740952634335e-05
-1.36614987736411e-05
-1.30559340057783e-05
-2.25641235944419e-05
-9.28919868017338e-06
2.64422920888706e-06
-9.79088165725812e-06
-2.72276914060246e-05
-6.2755823642756e-06
-8.50498014489974e-06
-3.29028695716056e-05
-1.37492337903186e-05
-4.95698274791655e-06
-1.09618981071473e-05
-3.92742562623763e-05
-4.64693222589367e-06
-2.48716188303021e-05
-3.61517422972406e-05
-1.21797940498423e-05
-3.20978020057221e-05
-1.80125774904462e-05
9.98971150075684e-07
-7.37123852611115e-06
-1.39968575471091e-05
-2.1811887833816e-05
-1.91210241204934e-05
-9.2991895466689e-06
-4.06885524712286e-05
-8.60810038112205e-06
-1.09091937059934e-05
-2.96906535171694e-05
-1.03085052969364e-05
-3.0415584615244e-05
-1.83706737244431e-05
-6.81640754074384e-06
-1.99463581452147e-05
-2.2399546444251e-05
-1.51878207902433e-05
-1.26776838640917e-05
-2.99525796920258e-05
-1.55489166910074e-05
-1.60954714099589e-05
-2.31785333508925e-05
-2.38622944276197e-05
-3.28985602269948e-05
-8.93253914557397e-06
-5.92754351866707e-06
-6.45246361669316e-06
-1.01710003644691e-06
-2.83842801790039e-05
-2.49112934773913e-05
-2.2811078356214e-05
-1.43096239013557e-05
-1.03243769985316e-05
-1.26643195990004e-05
-3.10359546249925e-05
-4.97061604151296e-06
-1.21651102775579e-05
-2.45016264793559e-05
-2.35715494952927e-05
-1.88318218164672e-05
-1.47676659489252e-05
-2.72991628032337e-05
-1.53276932381372e-05
-2.88920203961638e-05
-1.35671133601949e-05
-3.30768156138115e-06
-2.200986563388e-05
-1.52949579701891e-05
-2.55142113724665e-05
-1.55013933092637e-05
1.45307807587474e-06
-2.24308087289739e-05
-3.11928557155887e-07
-2.34945293630115e-07
-1.22925962675745e-05
-1.95614682120574e-05
-6.10093191392668e-07
-2.42887141951067e-05
-1.49965125621086e-05
-9.51632560249233e-07
1.22981005879878e-05
-2.32282938394466e-05
-1.14459715093191e-05
1.09825774821419e-06
-5.57093709036227e-06
-1.40633201103387e-05
-2.82072920666462e-05
-2.42147123081811e-05
-9.32098623246293e-06
-2.85347582299648e-05
-1.07856866664885e-05
-1.58256658029048e-05
-1.35654581478675e-05
1.00261565525543e-05
-1.57347675989117e-05
-2.00578245891087e-05
-1.74571392492474e-05
-1.09494572798869e-05
-1.15426471299923e-05
-3.55388074528285e-06
-1.3862550682491e-05
-1.21277710673291e-05
-1.15798370435031e-05
-2.43182900356728e-05
-8.27477837900888e-06
-1.9094604701496e-05
-2.93745561164743e-05
-1.57959984286586e-05
-2.72601336304958e-05
-1.26210412952105e-05
-1.31937926274116e-05
-9.86866142585781e-06
-2.61045425873821e-05
-1.92516617026789e-05
2.04807253463357e-06
-2.45727766386821e-05
-1.05839992230295e-05
-1.50779464155459e-05
-1.77001167803354e-05
-7.57270114059796e-06
6.71474899444169e-06
2.80957270555644e-06
-1.80275646874984e-05
-2.40016692941776e-05
-2.31460910708313e-05
-1.22645548297794e-05
-1.91287843233737e-05
-1.26662642797483e-05
-2.06325609743973e-05
-6.38608178215508e-06
-3.35451310770447e-05
-9.23635226911172e-06
1.286264839928e-06
-1.80211257765027e-05
-1.35952826314258e-05
-2.26546703020014e-05
-1.75695957651187e-05
-2.13085812538845e-05
-2.36326723928455e-05
-2.43252476002971e-05
-1.49376935346447e-05
3.12819288683515e-06
-1.88623884608404e-05
-2.66425680507718e-05
-1.84175480487849e-05
-1.88475443050208e-05
-2.35497504640079e-05
-1.80170903343498e-05
-1.3163896357731e-05
-2.85857187920635e-05
-1.7920231475431e-05
8.0268988337146e-06
-1.06305856641767e-05
3.84011333849673e-06
-1.1115499474446e-05
-8.03412879994226e-06
-2.37501746896405e-05
-2.29472052875475e-05
-1.80120288838624e-05
-1.35522047515769e-05
-1.1560564622223e-05
-1.25292438241149e-05
-5.37326467279044e-06
-2.68358795824194e-05
-1.18173223947627e-05
-1.1338282517444e-05
-1.8575248272653e-05
-1.67942378013943e-05
-2.64708035681326e-05
-1.82520746201707e-05
-1.55734581718416e-05
2.91736841147226e-06
-1.62007361464653e-05
-3.85170230959807e-05
-2.89706745717972e-05
-1.85221585437068e-05
-1.77745084299949e-05
-1.65209850957385e-05
-9.74192812033587e-06
-2.70833956022173e-05
-4.23725368632633e-06
-6.59854161465418e-06
-3.94688136850734e-05
-1.30575666627979e-05
-3.49565215496796e-05
-4.6243631914676e-06
-2.46520502382933e-05
-2.00195237383857e-05
-1.22302086544666e-05
-4.85759913158568e-06
-2.43057148711746e-05
-2.86975423970505e-05
-2.76022610050261e-05
1.74947292330969e-07
-2.83279218666769e-05
-1.61438395148921e-05
-1.59943603435032e-05
-2.07516721125658e-05
-2.82219957189286e-05
-3.02187529089982e-05
-2.6759443420399e-05
-2.46643154043993e-05
-2.27062442434397e-06
-1.54598234120636e-05
-1.14201932533842e-05
2.38271215542098e-06
-1.15628540240569e-05
-4.1401024989116e-06
-9.39618155587467e-07
-2.0108821380277e-05
-1.54901492124655e-05
-9.06667832548846e-06
-1.77950211371639e-05
-3.11724127427466e-05
-2.96421454289283e-05
-2.00535246977384e-05
-1.6356107674122e-06
-2.03001962391173e-05
-2.43134734593897e-05
-2.66675273819276e-05
-7.08210549266493e-06
-8.41247876752911e-06
-6.12101639197917e-06
-4.72464093388936e-07
-1.32554069169236e-05
-1.75698726550347e-05
3.72191271597753e-07
-2.51731384829158e-05
-3.51493862452478e-05
-3.48152107233771e-06
-4.09793646135623e-06
-2.17226511051798e-05
-1.26186439440266e-05
-2.59968944832509e-05
-1.46151418752347e-05
-2.40221343020085e-05
-1.57616994425053e-05
-4.59717785241741e-06
-7.70442280868807e-06
6.76205109673021e-06
-3.22606057836808e-05
-6.0986590191471e-06
-8.52343623785073e-06
-1.91117864634e-05
-2.30999646386385e-05
-1.53784359390928e-05
-2.24879086764938e-05
-2.44410497906887e-05
8.03456281765676e-07
-3.68109309529927e-05
-7.23574959261319e-06
-1.36990962443077e-05
-2.35810533777828e-05
-2.51679650039163e-05
-3.52182829898489e-05
-1.09154469430365e-05
-3.29493378327863e-05
-1.03239307867441e-05
-1.45365345217e-05
-2.33186689642596e-05
-2.03747583066657e-05
-2.73156791621326e-05
-1.60043117879224e-05
-2.90923721325993e-05
-5.68772292933724e-06
-8.91681334645182e-07
-1.35376539473173e-05
-6.74112903522786e-06
-1.16668171846773e-05
-1.90934525766159e-05
-4.21201937121741e-06
-1.83930891940144e-05
-3.6522364519756e-05
-2.37100353736013e-05
-1.69484312549161e-05
-8.27788825229867e-06
-3.33208483432452e-05
-2.35914131522078e-05
-1.07345614055354e-05
-1.9796126185472e-05
-2.83746306714847e-05
-1.24551734218106e-05
-1.36939433449068e-05
-3.30766739926158e-05
-1.11489592654318e-05
-2.07246574212715e-05
-2.48486676174776e-05
-2.50414807853497e-05
-1.59458510135093e-05
-1.73456545200361e-05
-2.56310876109652e-05
-2.11136431605706e-05
-1.15837391936808e-05
-3.53468086305538e-05
-1.31597630169546e-05
-8.27108759062763e-06
-1.76707096520745e-05
5.06744938739133e-07
-1.74719052888252e-05
-5.14717477610499e-06
-3.32253892219944e-05
-1.68424542084122e-05
-2.09815778746825e-05
-7.14012396708414e-06
-1.58245505428306e-05
-7.24161694964904e-06
-7.48842270940057e-06
-2.54111312765495e-05
-2.39723806987002e-05
-3.00688049642388e-05
-3.48686425467148e-05
-1.1696737278954e-05
-2.3495299969786e-05
-1.71165066572007e-05
-3.35913614259143e-06
-1.85962905837514e-05
-6.459276649074e-06
-3.90606113180184e-06
-1.84684354766907e-05
-2.93243556155988e-06
-2.15698926280373e-05
-2.50904958048529e-05
-2.56183619821747e-05
-1.5750012474417e-05
-1.70932974548959e-05
-4.72844517836724e-06
-1.53208857285748e-05
-2.45036488189181e-05
-1.03351178763436e-05
-2.37729588457844e-05
-1.12784498002922e-05
-2.26938610023844e-05
-8.53361929973237e-06
-1.20251995867622e-05
-1.12160093662e-05
-1.50271278503312e-05
-2.88800112285692e-05
-2.76607368364772e-07
-2.00487727382595e-05
-9.77361257786562e-06
-1.60099754042493e-05
-2.38351039972291e-05
-5.03474142540931e-06
-9.79422576436772e-06
-2.04368766003512e-05
-2.41320413963086e-05
-1.70608863540809e-05
-1.57957108414641e-05
-1.23529385629381e-05
-3.39215374311342e-06
-1.69131927189898e-05
-2.82009088468299e-05
-1.80208119209402e-05
-2.23358233001479e-05
-6.21229805862453e-06
-2.0245162863626e-05
-1.35238192422772e-05
-1.86117654095365e-05
-6.77107755913357e-06
-2.87325666466145e-05
-4.36931591477884e-05
-1.26055721439043e-05
-2.00570090573862e-05
-1.06877385334952e-05
1.04914141183093e-05
-8.48699617247035e-06
-1.51215661566303e-05
-2.36096062320862e-05
-1.97161970869292e-05
-1.59312064724535e-06
-3.08416732599075e-05
-1.53809296811267e-05
-3.16419644588985e-05
-3.09231512716939e-05
-9.76823635879355e-06
-1.46780486338523e-05
-2.18029643781854e-05
-1.76005325005012e-05
-2.8031107659962e-05
-2.83168240005209e-05
-1.63692644942223e-05
-8.66913216847017e-07
-3.1004901737953e-05
-1.01005306506598e-05
-1.83210021223647e-05
-2.71933643457394e-05
-2.23709652623831e-05
-9.14050172162016e-06
-1.92512873577634e-05
-1.19014362387218e-05
9.86668568145977e-07
-1.60456095058116e-05
-2.38328214279347e-05
-2.10865985391378e-06
-2.6956183338016e-05
2.57789062686752e-06
-2.6132979224045e-05
-1.99759072789149e-05
-4.58830513856357e-06
-3.153105502678e-05
-3.46532771885198e-05
-1.69957399015998e-05
-3.17365918598372e-05
-1.2389657762291e-05
-2.05713097157345e-05
-1.57252984354171e-05
-1.83495790435754e-05
-3.48470123310884e-05
-5.03358628651047e-06
-6.53853897645283e-06
-1.74558133990147e-05
-3.73152232636372e-06
-2.9086634463882e-05
-2.84091469524134e-06
-2.52357025727629e-05
-2.4059316180072e-05
2.00836041321257e-07
-1.47078459717105e-05
-1.35313423708421e-05
-1.32584067348745e-05
-2.672708292877e-05
-2.77648294684054e-05
-1.426531950476e-05
-2.63452773269264e-05
-1.6945006568663e-05
-2.30286647521804e-05
-1.22849176190715e-05
-2.27511735132205e-05
-1.79940891708861e-05
-1.35096351832132e-05
-2.81583982050268e-05
-1.22826079288242e-05
-2.59627658340508e-06
-1.54998336760024e-05
-2.57124687466848e-06
-6.71742820626396e-06
-1.92407809741343e-05
-1.24618202244668e-05
-1.03825616925978e-05
-1.72704349506027e-05
-2.60902108789783e-05
-1.57174438586483e-06
-2.30545001981477e-05
-3.12874428868639e-05
-8.10006848846615e-06
-8.04291345946028e-06
-1.91990494725827e-05
-4.7639252740912e-06
-2.51383187338746e-05
-1.58589000396678e-06
-6.71790618941544e-06
-9.74050338875295e-06
-1.65234090570186e-05
-1.07019565357425e-05
-1.95233274674435e-05
-9.92030680380925e-06
-2.29905262098865e-05
-2.42096861393355e-05
-2.98300763731639e-05
-2.71355692705156e-05
-3.41119969211648e-05
-3.36318478317729e-05
-4.84239174756761e-06
-1.27531871294627e-05
-2.62751756372133e-05
-1.98936167778927e-05
2.29104060110173e-06
-6.79718788665169e-06
-6.67359740694524e-06
-2.61709067020479e-05
-7.7887715007596e-06
-2.29758150742772e-05
-1.18537623034646e-05
-2.51712707902329e-05
-1.59365872677063e-05
-2.7769976234712e-05
-1.52154864526155e-05
-2.89549482854423e-05
-9.09270596684637e-06
-1.23083386305667e-05
-2.56316162112298e-05
-2.53611164953569e-05
-2.39147246954318e-05
-6.31888702207689e-06
-3.68012991430411e-06
-2.110150640359e-05
-9.98751278414342e-06
-1.56411883343066e-05
-4.20759249020503e-06
-3.00983619194919e-05
-2.89789107156934e-05
7.2655296511083e-06
-2.59843751148202e-05
-1.92576594214847e-05
-1.71834614660321e-05
-1.95740639986234e-05
-8.91822467065984e-06
-1.54940879549283e-05
2.22357974100384e-06
-3.06981858106943e-05
-3.05629801709341e-05
-3.17669863519467e-05
-1.13670561009981e-05
-2.2983640903224e-05
-9.13609165619106e-06
-1.80664172726254e-05
-1.09214880390091e-05
-1.11440601480616e-05
-1.2313479060411e-05
3.64907981522014e-06
-1.48464659758893e-05
-2.07002172594729e-05
-2.06401655287896e-05
-1.084097892866e-05
-1.11150529965217e-05
3.16531647451663e-06
-2.85071875359605e-05
-4.06564208364088e-05
-7.94797489469371e-06
-1.77388823963337e-05
-4.01490688743218e-06
-8.80437286878583e-06
-2.93550636987164e-05
-2.26985220395175e-05
-1.77433469995826e-05
-9.9381325449115e-06
-1.48064817573706e-05
-5.93831989385637e-06
-2.28614214575125e-05
-6.17133749896524e-06
-1.14657704340221e-05
-1.34468891564722e-05
-5.39486939773888e-06
-1.24362666795081e-05
3.04790458195097e-06
-2.16216563479814e-05
-3.54631386253279e-06
-2.45449779828011e-05
-1.36098699048562e-05
-3.31067188411645e-05
-9.08805331660642e-06
-2.73389314175167e-05
-1.86068617729827e-05
-2.29717632825682e-05
-1.14154437516698e-05
-8.64842606259498e-06
-2.16507005639946e-05
-1.21408711112211e-05
-7.59629730551327e-06
-1.88019188971158e-05
-4.71032022266698e-05
-2.30412005459216e-05
-3.55599155347805e-06
-1.43101862842198e-05
-2.58066814217578e-05
-8.03504807178903e-06
-1.3460099570338e-05
-3.06617592966105e-05
-2.84958320350651e-05
-2.43075388022801e-05
-1.17465684577106e-05
-2.88350765155904e-05
-2.9474975802231e-05
-1.21988303578337e-05
-1.59482359854351e-05
-1.39609862090453e-05
-2.4872326832388e-05
-7.23203953829484e-06
-2.46767445675915e-05
-3.22357208450974e-05
-1.05702180601661e-05
-2.19860984485936e-05
-2.9093880052007e-05
-7.88379533024872e-06
-2.74510885003977e-05
-1.48415986548374e-05
-1.4455937118399e-05
-2.01352880590919e-05
-7.57623443013505e-06
-2.86645525992258e-05
-1.71488720353598e-05
-1.00852716466903e-05
-9.7406689032875e-06
-1.33115144566401e-05
-1.38512100789921e-05
4.34769255179203e-06
-1.4041456591483e-05
-2.16151302718118e-05
-1.97055202536812e-05
-3.1115019612682e-05
-1.68338125675926e-05
-1.88690356021637e-05
-1.22949191384094e-05
-1.35969003491472e-05
-1.94633395614356e-05
-2.04004794111571e-05
-2.82616130689073e-05
-3.82502681845673e-08
4.15469940474059e-06
-3.44270304462795e-06
-1.45649538269191e-05
-1.02316817539324e-05
-1.703080316906e-05
1.82555179208978e-06
-8.48787913217889e-06
-1.23196369449754e-05
-2.01881054440671e-05
-5.31255880994012e-06
-1.02569884019885e-05
-2.37964979617831e-05
-2.15377780285577e-05
1.28920143222091e-06
-2.10852491771659e-05
-2.36176466134987e-05
-2.40300355899103e-05
-1.88558393753492e-05
-1.09321351288037e-05
-1.11346331466899e-05
-8.96140411737419e-06
-1.47577789093969e-05
-7.08509781370557e-06
-1.94360212577911e-05
-1.60766687358827e-05
-6.9002677123227e-06
-1.43465190136838e-05
-3.06732597309137e-05
-2.86784601233395e-05
-2.69581749297624e-05
-3.5895762626522e-05
-3.57660155784719e-05
-2.43461387239388e-05
-2.8609812367403e-05
-7.24883988596004e-06
-3.17346487855912e-05
-2.3864552080533e-05
-4.46082908080157e-05
-6.67493614238527e-06
-1.16019300852887e-05
-3.37541605341693e-05
-1.25499991430511e-05
-8.3604848436287e-06
-1.45197888038678e-05
3.15604415398707e-06
-1.46590991211054e-05
-1.74195681665146e-05
-2.01972095590029e-05
-2.17405135355243e-05
-2.61073472191502e-05
-3.27796406388799e-05
-1.70907228165554e-05
-3.97371795659264e-05
-2.52569965163834e-05
-2.16490296141919e-05
-2.84844668132976e-06
-2.64583782141238e-05
-2.23303193394227e-05
1.34295760463711e-06
-2.53717677877842e-05
-1.63174164664994e-05
-3.47415966914333e-05
6.32547373337902e-06
-8.25409061579067e-06
-2.080346359406e-05
-1.22877019581411e-05
-2.34760283318692e-05
-1.26120416039952e-05
-1.92139224514262e-05
-2.1099217681449e-05
-1.600505499039e-05
-1.6383708070483e-05
-7.17395990894626e-06
-3.52646065563628e-05
-1.88097581468618e-05
-1.63312586514538e-05
-1.9663217153618e-06
-2.23230266416273e-05
-7.61382746693711e-06
1.15137092091295e-06
-1.65938636182889e-05
-1.89611759537021e-05
2.92707525514164e-07
-8.56505377409644e-06
-2.07548863005354e-05
-2.4150476232752e-05
-1.47556337441069e-05
-1.63582249727573e-05
-3.15976290581131e-05
-2.53647206838551e-05
-2.52121392103684e-05
-7.42849175935558e-06
3.31342250159627e-06
-1.41658264055499e-05
-8.36185549416298e-06
-3.37578713993238e-05
-3.65053036828583e-05
-9.29831915406405e-06
-1.56313114199454e-06
-1.76841016191318e-05
-3.11106171642956e-05
-1.2515691427246e-05
-6.19480516783291e-06
-3.18999164235277e-05
-2.01193167261754e-05
-2.53073171567593e-05
-2.78998294144098e-05
1.73252219934828e-06
-1.79305421287369e-05
-2.64369718401818e-05
9.60700873686078e-08
-2.7208572833027e-05
-3.6771788144075e-05
-3.96958314164461e-05
9.07381136545127e-06
-1.3524189048188e-05
-2.13751641325961e-05
-6.01234579174671e-07
-1.36299658701151e-05
-7.28904640605263e-06
9.17492201063408e-06
5.37574602837836e-06
-1.84335461035851e-05
-3.15723757218593e-05
-1.53174720907025e-05
-1.65913080686528e-05
-7.49426139979836e-07
-1.79266198326147e-05
-2.40497763728341e-05
-6.1221926256884e-06
-7.05475665481742e-06
8.66149457717228e-06
-2.64568567589945e-05
-2.28587590699637e-05
-1.83365692751336e-05
-2.87216250740027e-05
-4.29480996001482e-05
-3.9491678586855e-05
-6.08776009736178e-06
-2.5221345383173e-05
-1.13898667466066e-05
-1.36179082429982e-05
-2.88346328832391e-06
-2.69765096253384e-05
-2.54064651636275e-05
-2.47407451431117e-05
-1.3404971070324e-05
-1.27129381361018e-05
-2.68432727751962e-05
-2.54720774462956e-05
-2.06532950297525e-05
-1.62464113941457e-05
-1.04533428946597e-05
-6.56359378773987e-06
-3.68900690363756e-05
-1.24274138388462e-05
-1.81534229568782e-05
-3.09842314486952e-05
-2.18398139392842e-05
-1.35073660804527e-05
-2.35028753248706e-05
2.81794505359327e-06
-1.26971578787963e-05
-2.8799551049838e-05
-2.15076614026084e-05
-2.42082597214429e-05
-1.37533851206444e-05
-2.95217293388249e-05
-1.09154530867939e-05
-7.68344804601845e-06
-3.20717345691527e-05
-2.14129269893506e-05
-2.27764410233116e-05
-7.29091604003177e-06
-1.26439057757146e-05
-3.09199356916068e-05
-1.61335589645414e-05
-2.76646237612215e-05
-2.42746117269433e-05
-2.97383482067911e-05
-2.33234337121919e-05
-1.06756199570036e-05
-1.74422203875903e-05
-6.9349392184764e-06
1.2165350995172e-05
-1.91649456229355e-05
-1.51777366061415e-05
-7.7552103439935e-06
-1.89164998336813e-05
-3.24591700025591e-06
-1.41949404140316e-05
-1.3793823945902e-05
-2.73355585566844e-05
-1.32234076456734e-05
-7.09557879773495e-06
-1.4854990320173e-05
-8.78043899552045e-06
-9.13150379933549e-06
-2.63730521926746e-05
-2.82747024373241e-06
-4.40304016465445e-06
-7.0667180105119e-07
-9.14951797356171e-06
-1.73308365934788e-05
-1.04236205811929e-05
-2.82555031734418e-05
-1.11852931064798e-05
-2.28444390383888e-05
-1.37490508256022e-05
-1.24478312669731e-05
-1.97239687356031e-05
-2.46251042625581e-05
-8.22529288817231e-06
-9.88584501833065e-06
-2.9016255703478e-05
-3.31468033608656e-05
-3.43954257987342e-05
-1.8275068474713e-05
-1.28469876617527e-05
-3.01224189440309e-06
-1.61797731424252e-05
-1.19774763116207e-05
-2.48638558800596e-05
-1.65136386919609e-05
-2.52385824637892e-05
-8.6648902319238e-06
-1.10148494706789e-05
-2.85425114045853e-05
-2.13623779360116e-06
5.61124335712542e-06
1.04327444093142e-07
-2.96875345959036e-05
-1.3591043073927e-05
-2.15322588743267e-05
-2.78777672002808e-06
-9.02802675355593e-06
-3.1571220940251e-05
-1.27588146312254e-05
-3.07857662501607e-05
-1.2034776844686e-05
-4.82399260112653e-06
-5.37944267852957e-06
-7.02194743817757e-06
-1.4109176579977e-05
-1.64315823910351e-05
-1.33535972960441e-05
-2.65078945478717e-06
-9.5203713122362e-06
1.20038935161001e-05
-2.64099030484521e-05
-2.73208122901222e-05
-1.8577349211582e-05
-9.43751995959223e-06
-1.16297033355431e-05
-5.93494273715905e-06
-2.56620105220118e-05
-2.0464846256701e-05
-8.93340077014569e-06
-5.79605492703088e-07
-2.17703128122504e-05
-3.50924614668673e-05
-1.72385852681778e-05
-1.70001373885626e-05
-1.28716869362483e-05
-8.16268891429275e-06
-1.53206166370918e-05
-4.13405478379606e-05
-3.38397604849337e-05
-1.45286006720631e-05
-1.54520719222431e-05
-2.27202236429351e-06
4.0259005136991e-06
-1.44984383721688e-05
-6.44211055744918e-06
-4.92119283606354e-06
-2.73615620562099e-05
-1.16472168020688e-05
-1.62521561941737e-05
-2.45137143455112e-05
-1.94681629666364e-05
-2.42758529727146e-05
-1.31666824879732e-05
-1.94163470416842e-05
-1.36505971039024e-05
-8.8215310822265e-06
-2.73688514318587e-05
-3.70425121620847e-06
-1.63436799624041e-05
5.54308384832118e-06
-1.74694421174196e-05
-2.06313332753341e-05
-1.48805710200315e-05
-6.56535734245204e-06
-2.53025812524039e-05
-1.90542789991116e-05
-1.49878342938806e-05
-1.13684186159625e-05
-1.80370172392997e-05
-2.30290097666181e-05
-6.87839344698399e-06
-1.88616247999632e-05
-2.47102786363877e-05
-2.55411974321044e-05
-2.99741161833862e-05
-1.43441661660323e-05
-1.65519948276115e-05
-9.55510883155852e-07
1.08886717594445e-05
-1.63187478645059e-05
-1.69689907652621e-05
-9.27533093074012e-06
-3.06837251206173e-05
-7.49090765997873e-06
-1.95121887274786e-05
-3.80864924134036e-06
-1.37276249000385e-05
6.97652095739527e-06
-3.7147722578426e-06
-9.88126835810757e-06
-2.59667340841057e-05
-3.22994477784803e-05
-2.17982692844475e-05
-1.69261641779733e-05
-2.62627099141012e-05
-2.71315755057381e-05
-2.1427391501417e-05
-1.53223193210418e-05
-1.5733154542542e-05
-2.40370812778825e-05
-3.71037327350551e-05
-2.09250577829406e-05
-1.5184095354274e-05
-2.30446501426136e-05
-4.62601966008297e-06
-2.48637693879221e-05
-2.1646902374088e-05
-6.17347084810014e-06
-7.48329835097266e-06
-1.81232372951688e-05
-8.95853679251397e-06
-1.90359834814528e-05
-1.18233222795765e-05
-1.6032950361587e-05
-2.6756259074968e-05
-3.44064135218724e-06
-1.47683385487989e-05
-2.70458974127106e-05
-1.88789467623781e-05
-1.8182302031411e-05
-1.78696466209746e-05
-2.94020462508985e-05
-2.7521655872279e-05
6.79907748168173e-06
-9.31206999971744e-06
-3.06029086228598e-05
-1.11138492325823e-05
-9.78859708529648e-07
-2.10503312809139e-05
-1.13746526349073e-05
-2.10051763656348e-05
-1.5196298346522e-05
-9.58021188393295e-06
-2.20828964588253e-05
-2.96883250525231e-05
-1.24646582136832e-05
-3.64103602076552e-05
-3.60840859687667e-06
-2.12093322577039e-05
-1.99896252664312e-05
-1.01176932976429e-05
-1.71081968842096e-05
-5.98718051362278e-07
-2.60786488837944e-05
-1.64969457394966e-05
-1.51381826697962e-05
-1.36455748812829e-05
-1.70048540274851e-05
-2.42796130184719e-05
-2.51399522380867e-05
-3.24306259250309e-06
-1.20902760148333e-05
-4.08073492418207e-06
-7.89588366009079e-06
-2.93263528363543e-05
1.07981905178473e-06
-5.04504768862664e-06
-3.2383827241076e-05
-1.17418574480486e-05
-1.95238745744295e-05
-1.74636586251965e-05
-7.82811713381401e-06
-2.45559133344937e-05
-1.58718630496891e-05
-1.62146933814704e-05
-2.84100124409168e-05
-1.78714240557765e-05
-2.51079966282908e-06
-3.39792208017505e-05
-1.83694420195664e-05
-2.78545267540399e-05
-3.23323426752887e-05
-2.02213516683685e-06
-1.10425077603855e-05
-2.69152145542471e-06
-1.32334140417668e-06
-2.6966639419236e-05
-3.43026298158586e-05
-2.21727753314897e-05
-2.05869799941188e-05
-1.20173856764086e-05
-1.29366431872746e-05
-2.48243421513704e-05
-1.02261823894581e-05
-2.28345843113185e-05
6.85393006047164e-06
7.50662957373512e-08
-8.25420334837031e-06
-9.47690069495124e-06
-2.31879084505299e-05
-1.90864736181907e-05
-1.45904552715816e-05
-1.76018891339114e-05
9.38828197786842e-06
-3.03157183418492e-05
-2.29333558165164e-05
-2.74806190418421e-05
6.59839259778459e-07
-2.05681847917282e-05
-3.18702853826567e-05
-2.67657877527623e-05
-4.37326842522421e-06
-2.10345593046449e-05
-2.83047880684987e-05
-3.39630774739318e-05
-8.05694479850038e-06
-2.62719310895739e-05
8.30675303460413e-07
-1.58550886307841e-05
-2.3794332613322e-05
-1.19866569377403e-05
-6.07457905697737e-06
-9.85799609865206e-06
-2.2572809087821e-05
-2.14124192890318e-05
-1.15411736604712e-05
-1.88489774377744e-05
-2.19446112355478e-05
-7.01002509643698e-06
1.48275357770433e-06
-3.56411948728188e-05
-2.75987790617142e-05
-1.30202707860029e-05
-9.74205382966147e-06
-1.8052159544799e-05
-3.17109414423562e-06
-3.2788842229573e-05
-3.59399448472232e-06
-2.50698158014816e-05
4.18790328448338e-08
-1.07377469700847e-05
-2.72863629392878e-05
-2.87443914871306e-05
-2.93159186879625e-05
-1.32797810047408e-05
-1.84399658209525e-05
-1.34422392370942e-05
-2.02843569919687e-06
-1.73442074857324e-05
-2.78223534363255e-05
-3.32266127537634e-05
-1.16610943119619e-05
-1.51569556289322e-05
-1.59359197191224e-05
-2.4364773636665e-05
-4.65419394384686e-05
-5.18708663693946e-06
-2.23978960049268e-05
-1.05743825573381e-05
-3.12982503635434e-05
-1.65331060775491e-05
-1.25701676396202e-05
-2.36540377099052e-05
-3.76217073405504e-06
-2.96978590231234e-06
-2.40569318984111e-05
-1.86992903005705e-05
-1.62206324239106e-05
-1.7052133902318e-05
-1.39118518845989e-05
-1.19903062823663e-05
-1.70920357430841e-05
-1.96937273321284e-05
-2.01641577383453e-05
-3.34271929089542e-05
-1.48248750228257e-05
-3.02929957230227e-05
-9.15230827242361e-06
-2.89050896635695e-06
-2.30772998852337e-05
-8.4816731270912e-06
-2.39323603665429e-05
4.10830700790284e-06
-5.27182107542013e-06
-2.53215076647304e-06
-3.87639849089114e-05
-1.41591556743543e-05
-2.58230709729061e-05
-2.82942862803338e-05
-1.20419978879747e-05
-2.85258710367672e-05
-1.43365528236616e-05
-2.47734019708619e-05
-2.15760759925342e-05
4.74099908778215e-07
-1.09457250561256e-05
-2.26400856081783e-05
-8.71420377195531e-06
-1.95495230635685e-05
-2.33597441113843e-05
-5.32332902163912e-06
-1.24111048115923e-05
-2.24822838850554e-05
-1.15566797106458e-05
-2.39459196724072e-05
-4.60277876555037e-08
-1.83250437398734e-05
-2.1402345410346e-05
-2.8823963295326e-05
-2.49126735516104e-05
-4.32722739002787e-05
-3.14119277760606e-06
-9.3663193028877e-06
-1.89373859227243e-05
-2.25551048304861e-05
-1.08430604986864e-05
-1.0090849185567e-06
-2.25357135358879e-05
-1.98124120049916e-05
-1.38059012032215e-05
-3.42974551952529e-05
-2.04910214586804e-05
-1.98453436964605e-05
-3.27753519043455e-05
-2.29975107908989e-05
-1.28833661664898e-05
-2.11887717749875e-05
-3.33827730877304e-05
-1.6981773870403e-05
-5.38342485174374e-06
-2.03984139234401e-05
-1.36347079079e-05
-1.40338360062673e-05
-2.16982669192802e-05
-2.53233045138706e-05
-2.66419790029352e-05
-6.98004140598156e-06
-1.43978022935971e-05
-3.96526889133286e-05
-1.78240897722514e-05
-8.60067604275285e-06
-1.66459966944912e-05
-1.43451376760902e-05
-2.06411343058183e-05
-1.66436379606316e-05
-1.41596110981446e-05
-1.582839133865e-05
-9.04249873742476e-06
-1.52194033779703e-05
-1.12740866848184e-05
-6.16807849832195e-06
-7.97868550374662e-06
3.03918339261919e-06
-2.30511575512542e-05
-9.72812224139246e-06
-8.65941140124843e-06
-2.89815450419248e-05
-1.85924309516391e-05
-2.93628360443089e-05
-4.13569466436277e-05
-8.97024505228402e-06
-1.4651998792021e-05
-2.12909303403414e-05
-2.13185296004925e-05
-3.29555324571544e-05
-8.48083021232625e-06
-1.58770988439562e-05
-1.73880799533141e-05
-8.2930180105789e-06
5.37765237890388e-06
-1.21962669342736e-05
-1.90581484685514e-05
-1.25363457107859e-05
-2.26225077385777e-05
-9.66698940294127e-06
-2.40249496845203e-05
-1.15149344182688e-05
-1.77792000830087e-05
-2.44932480163594e-06
-1.32204732342362e-05
-1.16529245348471e-05
-2.684230049143e-05
-1.60418037954765e-05
-1.64259618767475e-05
-1.80435073515743e-05
-1.2739840302375e-05
-1.44578440111406e-05
-2.51251053374436e-05
-3.9738639788036e-05
-1.32434767634061e-05
-1.10351811679461e-05
3.95646258307284e-06
-1.94530463086684e-05
-2.29671542991835e-06
-2.29258268780163e-05
-1.67008874331329e-05
-1.4840677531767e-05
-1.16127140343412e-05
-1.44080464153358e-05
-2.30473011045934e-05
-3.80447735880226e-06
-1.28264508626255e-05
-1.90611997961048e-05
-2.15058910277266e-05
-7.88738099951172e-06
-2.58298423870401e-05
-3.00065427080625e-05
-1.78988233570086e-05
-2.62557640043163e-05
-1.98342160977334e-05
-1.682508225254e-05
-1.13255758364561e-05
-1.38085304658818e-05
-1.27586433676105e-05
-5.80455234553496e-06
-1.90154490504545e-05
-1.89111290766871e-05
-5.8724951524431e-06
-3.18469036118457e-05
-3.04037972699231e-05
-1.82567913085759e-05
-2.93239942876674e-05
-5.77346413782434e-06
1.95652736551665e-06
-8.81968416188764e-06
-2.99598645077534e-05
-2.63343171037295e-05
-2.6194412729911e-05
-1.18775771531537e-05
-2.51527174301119e-05
-1.308520431096e-05
-3.69360146417085e-05
-1.60176433431801e-05
-2.63482814920078e-05
-2.50703525598412e-05
-5.61012277577805e-05
-5.90663235176306e-06
-2.09245203290022e-05
-2.29726638685947e-05
-1.02853142108991e-05
-5.78527115408944e-06
-9.87795403603539e-06
-4.93093352673101e-07
-2.42692280612277e-05
-5.77618400497783e-06
-2.91677796665717e-05
-2.0799360691743e-05
-2.06485719653062e-05
-2.24322547033386e-05
-1.52936839474885e-06
-1.83657831787471e-05
-2.65754567599571e-06
7.46768820453008e-06
-3.23439280294115e-05
-1.00970952240984e-05
-2.89192300652464e-05
-1.84193006406837e-05
-1.41475935261567e-05
-4.84603529909347e-06
-1.18220389424245e-06
-1.11388173518745e-05
-2.88070756039637e-06
-8.22827151495152e-06
-1.13243758755923e-05
-7.05813596529552e-06
-1.52255085376505e-05
-6.5766219722776e-06
-1.93976203041876e-05
-6.58519311571223e-06
-1.70354231920581e-05
-6.5875059705544e-06
-3.78049482030635e-05
-1.2908921579678e-05
-7.57951445569204e-06
-1.14230721137976e-05
-1.40852832460864e-05
-1.18782562039168e-05
-2.3468742490305e-05
-1.64103121387549e-05
-1.04420160739371e-05
-2.74304185945111e-05
-2.17180030310142e-06
3.68514712288732e-06
-9.34948110975705e-06
-2.1515615923262e-05
-2.2845088207884e-05
-8.78979281768583e-06
-1.78872022693477e-05
-2.55246317587515e-05
-2.85888447826796e-05
-2.14918516030417e-05
-2.69631019946125e-05
-1.30428652354256e-05
-1.47986109790579e-06
-2.77894396638645e-05
-1.47629197935737e-05
-7.26527335488119e-06
1.53299378718562e-06
-2.27386047355732e-05
-2.13171661119551e-05
-2.23338779537789e-05
-1.69593729067649e-05
-1.85641128965119e-05
-3.62983806601108e-07
-1.79635650284281e-05
-1.14180541716729e-05
-1.69964275780414e-05
-1.79556310091017e-05
-2.41626483062982e-05
9.05950004138915e-06
-1.69925652591402e-05
-1.09380941977778e-05
-2.38524085867085e-05
-3.91664083951172e-05
-8.96098930614877e-06
-1.82611099791143e-05
-2.24771047734251e-05
-1.83984965505968e-05
-2.87676622987097e-05
-2.14601374883718e-05
-3.01799100940391e-05
-1.11379597933843e-05
-1.69365326815066e-05
-1.40889205689316e-05
-2.05953607934036e-05
-2.40078647364018e-05
-1.42179423267953e-05
-2.92059502852029e-05
-1.57520865731965e-05
-1.65302614280274e-05
-2.35526825755133e-05
-2.84666914391765e-05
3.86988839386533e-06
-2.00638761315899e-05
-2.99437698130306e-05
-2.66679327208007e-05
-3.08040267266031e-05
-2.64867973504044e-05
-9.97041283392555e-06
-7.05797372362571e-06
-9.95195104104292e-06
-1.14090149128044e-05
-3.06946151815199e-05
-2.27264792779118e-05
3.86149383950559e-06
-1.10713899154823e-05
-9.42931941075193e-06
-1.31861706482366e-05
-3.10197705973655e-05
-5.46440393697328e-06
-1.81616783019451e-05
-2.53206201752827e-05
-2.05201409247294e-05
-4.90725137482437e-06
-1.96081020257426e-05
-4.71038121329943e-06
-2.50047283812564e-05
-1.45246226835919e-05
-2.03809845307541e-05
-2.01555890848249e-05
-2.45354237799935e-05
-1.10856513899027e-05
-5.01450387294578e-06
-2.77809242651625e-05
-1.98409446955588e-05
-7.19956217916912e-06
-6.16589907608023e-06
-2.92472377256828e-05
-2.60228969926429e-05
-2.05866713624686e-05
-1.7774030940179e-06
-3.53172400737412e-05
-1.70765906328035e-05
-2.90513331491511e-05
-1.88380316477545e-05
-8.70322656444634e-06
-1.09703177175906e-05
-1.65859790812627e-05
-4.64475692574043e-06
-7.58826821717814e-06
-8.25412108186404e-06
-2.86299149986605e-05
7.39425474457e-06
-1.17345729359777e-06
-1.5856997658023e-05
-1.02926688259695e-05
-2.85051608037297e-05
-8.11552077635367e-06
-1.38710147519754e-05
-3.71376098601775e-05
7.95936559758374e-06
-2.90262081660635e-05
-1.54233698682363e-05
-2.56062045136295e-05
-2.01609324528027e-06
-9.92273040946892e-06
-3.43851814955827e-05
-2.30104264194214e-05
-3.51555340284709e-06
-1.41506697747936e-05
-2.04262676006295e-05
-2.60018239416658e-05
-1.9417490509386e-05
-8.85269684747797e-06
-5.96994892798806e-06
-2.48468517924546e-05
-2.81332690809996e-05
-1.34464988527084e-05
-1.02539931289462e-05
-2.41514237561082e-05
-1.75008243224785e-05
-3.87901799771199e-05
-1.66958333854589e-05
1.80529587132768e-08
-2.41841883733707e-05
-2.51185056601559e-05
-1.82649205932886e-05
-1.53557207597016e-05
-9.45630682040962e-06
-1.97793263001835e-05
-2.12411177370479e-05
-3.57610865794358e-05
-1.68023388790959e-05
-1.21765201963634e-05
-4.36769120226912e-06
8.89486118013894e-07
-4.32698916887869e-06
-1.7978614981988e-05
-1.97231154602292e-05
-1.99918330947146e-05
-1.37950344324733e-06
-5.09125826636147e-06
-1.09002629208047e-05
4.53408315457513e-06
-2.73377728558875e-05
-2.89506526938684e-05
-1.75776775041154e-05
-2.2953173236807e-05
-1.67139305858988e-05
-7.89620031791883e-06
-1.35080733365019e-05
-2.2552678708364e-05
-1.04847641633749e-05
-1.58253254503488e-05
-1.51243039622809e-05
-1.36327085791201e-05
-2.39035066334553e-05
-8.3353272571039e-06
-2.09352963702503e-05
-2.03623794799955e-05
-1.70332382541372e-05
-5.83573061743317e-06
2.70292340440705e-07
-5.34885670761197e-06
-2.47879636687371e-05
-2.95033041333779e-05
-1.11868955735062e-05
-1.30996895348374e-05
-2.76652379608649e-05
-2.35364290094725e-05
-8.62402111142701e-06
-2.61054967309565e-05
-2.51411532836963e-05
-2.8283583920602e-05
-9.28141910697772e-06
-1.32737761920549e-05
-2.7854069770371e-05
-1.89248955437708e-05
-1.07268439529315e-05
-1.6941692475124e-05
-1.7967618445491e-05
-4.17694424034187e-06
-2.7188097086044e-05
-2.58792574942675e-05
-9.70047720127622e-06
-2.10900579312964e-05
-1.98709550255161e-05
-6.83999742023507e-06
-1.69218156143308e-08
-1.37631305845976e-05
-2.61965422249661e-05
-2.32614619655853e-05
-3.44753517070525e-05
-2.84183633984098e-05
-3.88805535214133e-05
-2.04390653696735e-05
-1.54793521364294e-05
-1.39380001881974e-05
-2.37169768084897e-05
1.25715669011239e-05
-2.00657571195799e-05
-2.52119108217197e-05
-2.25518250249455e-05
-1.84416123546045e-05
-2.04347723583747e-05
-2.1279764212473e-05
-1.49593853701646e-05
-1.8795652317276e-05
-1.51716970628122e-05
-2.04993737853684e-05
7.22803881205584e-06
-1.82694989365904e-05
-1.73242757046505e-05
-2.94781098734666e-05
-1.64423997296753e-05
-1.36430279841503e-05
-1.61642965023123e-05
-1.73473064545113e-05
-2.27468013422289e-05
-1.99232613754696e-05
-2.25794419063192e-05
-1.34814533542503e-05
-1.77853128346042e-05
-4.08132430622809e-05
-1.20033920926958e-05
-1.3287815617022e-05
-1.75855380489634e-06
-1.98755141879085e-05
-3.74373779621364e-05
8.61580544416722e-06
-3.59445734414128e-06
-1.26000516699457e-05
-2.00899841421877e-05
-3.62592992318915e-05
-4.06179934276649e-05
-1.25701687340384e-05
-3.42764696624793e-05
-1.59326844001433e-06
-1.79265776270152e-05
-1.51710437190889e-05
-2.26938565906916e-05
-3.09590598530293e-05
-2.2804557040929e-05
-1.84159362584259e-05
-3.388638299017e-06
-2.35445004968549e-05
-1.95813333640343e-05
-1.54168755551191e-05
-1.62820569455785e-05
8.31893604584107e-06
4.61174771683246e-06
-1.15072191205824e-05
-2.02122047141647e-05
-6.63948477213937e-06
-1.01970082065281e-05
1.25424901921713e-05
-2.24804113553567e-05
-3.09229615021287e-05
-1.83559255013174e-05
-2.00620251755552e-05
-4.31162297218384e-06
-2.87535211585221e-05
-4.39785710608132e-06
-2.0442208810271e-05
-3.90111421285004e-06
-4.25880605187487e-05
-1.10423071243014e-05
-1.32573261956335e-05
-8.52513091860881e-06
-2.94903954288237e-05
-3.19507720582849e-05
-1.32092425556526e-05
-9.00433787783261e-06
-6.77939074176448e-06
-9.86399839981329e-06
-1.84458301306223e-05
-2.04018900798567e-05
-1.46897275867794e-05
-2.25056843220128e-05
-1.40649212313738e-05
-1.28156659343004e-05
-1.63652196424273e-05
-1.63230220494958e-05
1.9847094183612e-06
-1.3589413386047e-05
-5.02796349861011e-07
-9.27674846976553e-06
-5.69838273712068e-06
-1.51726424568123e-05
-2.3859899873077e-05
-3.22994884694084e-05
-1.02485754183736e-05
-3.10019896433809e-06
-1.91531793420829e-05
-1.62088293343414e-05
-1.88671470677923e-05
-2.7840687359226e-05
-2.88913061442492e-05
-1.16147225026021e-05
-5.02517312923701e-06
-1.99754451243052e-05
-1.8734560935919e-05
-5.82768419665855e-06
-1.99267986097316e-05
-1.67512380283726e-05
-5.67435853923812e-06
-1.93828287825237e-05
-1.302734958423e-05
-1.02066462199134e-05
-1.44698421538184e-05
-9.15390726752456e-06
-8.28598189212198e-06
-1.0353056084699e-06
-7.76261888392586e-06
-3.32255449491993e-05
-4.4584096051295e-05
-2.74805233860412e-05
-8.52951914659984e-06
-9.07075875373418e-06
-8.92506801241822e-06
-3.77294778362495e-05
-4.65606662163351e-06
-3.2963836861454e-05
-1.30870171961056e-05
-1.9059121039312e-05
-4.55795143739477e-05
-1.88203026820862e-05
-2.12443024179248e-05
-1.66863181038426e-05
-1.53458135913761e-05
-7.97382581854366e-08
-8.04761003021751e-06
-2.33933587237616e-05
-3.31847202029092e-05
-1.46465498500187e-05
-1.42994758337066e-05
-1.06386243840882e-05
-2.18520971736666e-07
-6.10483399155741e-06
-2.36572500261896e-05
-1.25697961127638e-05
-1.17612445240143e-05
-2.47566366991308e-05
-6.14546305083237e-06
-2.85197317744753e-05
5.77276052196673e-06
-2.55415040764307e-05
-6.79353606228948e-06
-1.20907139235025e-05
-1.98152775632733e-05
-2.42928586080584e-05
-2.85325043203978e-05
-1.68991708466741e-05
-1.00125026684085e-06
-2.53062862300723e-05
-4.62128610881856e-06
-3.79897554023515e-05
-1.81877024815444e-05
-3.95569639646426e-05
-2.11560236279301e-05
-1.0324391663903e-05
-2.87659595476583e-05
-1.5141977642395e-05
-2.96032121360041e-05
-2.24202364199929e-05
-6.8445561933962e-06
-8.88492953694272e-06
-2.90995221023501e-05
2.27302187574936e-06
-2.20043177219031e-05
-6.56617806408161e-06
-1.71026785492555e-05
1.27561120390148e-05
-2.06288448025038e-05
-1.85761095592771e-05
-1.85511871793583e-05
-1.96184680349075e-05
-1.50242555576921e-05
-3.43253076875256e-06
-2.18976749652889e-05
-2.06657900588527e-05
-1.84697441901348e-05
-1.5738819743128e-05
-7.48948376212973e-06
-2.48810051593007e-05
-2.06740551170337e-05
-9.33343416322168e-06
-1.28053792127246e-05
-2.34156586697166e-07
-6.6331004189657e-06
-2.58624782463554e-05
-3.27822178332323e-05
3.57913104372257e-06
-3.00081376820543e-05
-1.40925883384916e-05
-1.8728678493681e-05
8.52578715735176e-06
-7.90883012839051e-06
-2.13664398119171e-05
-2.52500796956282e-05
-2.02131546393873e-05
-8.32624812801296e-06
-2.6311145991364e-05
-2.28388857106853e-05
-2.09239713459277e-05
-3.58901768474516e-05
-1.40381663846993e-06
-1.22228951661952e-05
-1.55122843651585e-05
-9.92006648690014e-06
-2.7487306622082e-05
-2.26675856845901e-05
-2.46738981022455e-05
-1.17533499266845e-05
-2.70171629012661e-05
-5.5486140933603e-06
-1.39184884807614e-05
-3.03561048119285e-05
-8.05482847423838e-06
-1.63391912347433e-05
-3.53465317384288e-05
-3.51672404771569e-05
-6.64333956304756e-06
-1.80896097285686e-05
-1.74049665835184e-05
-1.84769258689381e-05
-1.5551645050358e-06
-5.26581892366207e-06
-1.78087489646805e-05
-3.06994642081397e-06
-1.5539357785484e-05
-9.4571123589487e-06
-1.71693053557904e-05
-9.41336160989294e-06
-1.8433639879243e-05
-7.70357551603878e-06
-1.14011791102479e-05
-3.18405381692699e-06
-2.28087708265062e-05
-1.88419553956773e-05
-5.28043005489992e-06
-1.22517973299577e-05
-2.22885893795978e-05
-9.07212987258882e-06
-4.02598238859527e-06
-1.12154701617274e-05
-4.74181685912101e-06
-2.69707627618621e-05
-2.24442411416561e-05
-2.26218362777105e-05
-2.82310445034676e-05
-1.22487623658926e-05
-1.29623771498626e-05
8.6930192142169e-06
-7.51993619959093e-06
3.91613226187549e-06
-1.5151291597296e-05
-1.94311993918995e-05
-4.59925572818127e-06
-8.60347621963526e-06
-2.82698641019829e-05
-9.951683792378e-06
-1.20891488494287e-05
-2.20425656990264e-05
-9.631200821916e-06
-1.31914753402337e-05
-8.22497571839124e-06
-1.360556043983e-05
-2.28041719664042e-05
-8.22803134879247e-06
-3.52431884112523e-05
-1.19276418055554e-05
-1.54519824299291e-05
-7.88491240092857e-06
-2.45416014157014e-07
-2.50894453717238e-05
-2.46913278418458e-05
-1.85502310665889e-05
-3.24411412975809e-05
-2.99590136704914e-05
-1.96204499987068e-05
-1.11333585624058e-05
-3.1294336927989e-05
-1.95241769664004e-05
-4.2987376844599e-05
-2.27692868949618e-05
-5.44128583329402e-06
-1.50633558513216e-05
-2.72124197884905e-05
-2.29574756841031e-05
-5.96807782858041e-06
6.7818042659074e-06
-2.98300222409135e-05
-2.95121239015082e-06
-1.65544967655359e-05
-1.58950125131631e-05
-1.6037140118591e-05
-6.00649748937582e-06
-1.14172239564979e-05
-7.80374878556472e-06
-1.69199765114705e-05
-2.10834502532144e-05
-1.01077844454598e-05
-3.10851744406385e-06
-1.16214630827019e-05
-5.77304249717959e-06
-1.79754382156976e-05
-1.70831397172271e-05
-1.92642533359739e-05
-3.27418011820035e-05
4.99840572674983e-06
-2.21485392281807e-05
-1.05663503456321e-05
1.26769221416996e-06
-1.77992230100876e-05
-1.99899547779907e-05
-2.61338654748895e-05
-1.62767096181011e-05
-3.02922389541746e-05
-1.0363195327425e-05
-2.73757206181299e-05
-1.96543092252568e-05
-2.05531535224273e-05
-1.25574707329097e-05
-1.40589600047035e-05
-2.22671195104552e-05
-1.0909548627708e-05
-1.50120055630827e-05
-2.59602119849844e-05
-2.49769680286081e-05
-1.07212318095343e-06
-3.30309252916085e-05
-9.72841000144797e-06
-8.29643427437675e-06
-1.26473401460256e-05
6.82160953199949e-06
-1.49293036126579e-05
-2.05113846141601e-05
-1.86064751138279e-05
3.75457782515896e-06
4.44357998389083e-07
-2.10301219017757e-05
-2.42396066910111e-05
-2.5165693613376e-05
-1.73426465854166e-05
-2.89834791227998e-06
-2.29289917273752e-05
-1.42869588246919e-05
-1.85272174821941e-05
-9.26975557281568e-06
-2.58385792735609e-05
-1.05102012696423e-05
-3.19019525365389e-05
-6.29615811044329e-06
-9.00292813483863e-06
-2.43525461296339e-05
-1.36953507880315e-05
-1.42832011456678e-05
-1.53600174832659e-05
-2.13331398568847e-05
-2.16709022576408e-05
-1.20860118396563e-05
-2.6101184287556e-05
-2.57937721990702e-05
-1.91072862963638e-05
-7.24990110983558e-06
-1.82906024567288e-05
-2.71973857662664e-05
-1.92728356521514e-05
-2.40033843788956e-05
-4.58225668124617e-06
-1.73637975598129e-05
-3.53914528895818e-05
-1.16894987346747e-05
-8.48099334459611e-06
-2.99218076263445e-05
-8.1599010923136e-06
-2.65992721576891e-05
6.05975376209262e-06
-1.55460489025629e-05
-1.40256704572717e-05
-1.29998256460722e-05
-2.33709328130531e-05
-2.76905488704671e-05
3.70945441624971e-06
-1.94097568452293e-05
-2.68811010249366e-05
-6.15465180295538e-06
-9.42093222272167e-06
-2.77753007721126e-05
-1.3079505385402e-05
-1.62044540207292e-05
-1.95744076781532e-05
-1.91219960930373e-06
-1.7311825205769e-05
-1.76469614680745e-05
9.58151938693069e-08
-1.89998180775544e-05
-2.68286629712518e-05
-1.88712685647893e-05
-1.89647373433211e-05
-2.33000451098001e-05
-2.60207562842654e-05
-7.87418255706249e-06
-2.83246542584018e-05
-9.09085884324809e-06
-4.15714393237074e-06
-1.68167706301192e-05
-2.50744308037532e-05
-4.24680735836681e-06
-1.25387926993467e-05
-2.12923870372712e-05
-2.61775496115253e-05
-1.62404575501579e-05
-1.61279289290559e-05
-8.90167082968785e-06
-1.33435392256216e-05
-3.34459294804356e-05
-1.12890852649545e-05
-2.23835693266745e-05
1.07253783836703e-07
4.35951444721942e-06
-1.0853098526744e-05
-9.97192065406553e-06
-1.2847183084627e-05
-8.52801877110273e-06
7.63094487878919e-06
5.00488941267455e-07
4.59519938291245e-06
-2.16372102541134e-05
-1.97907135443317e-05
-1.15612390597632e-06
-9.66732051890941e-06
-2.03417933279855e-06
-1.2372669679558e-05
-1.90132275070484e-05
-1.23209957720657e-05
-1.01208858800822e-05
-1.28305254229158e-05
-8.80545148198504e-06
-1.36320696082212e-05
-9.611320881026e-07
-1.68546435750588e-05
-2.28908679723207e-05
-2.27858430551413e-05
-1.87570804770828e-05
-6.28667612099174e-06
-2.48600997913785e-05
-1.50675947476787e-05
-1.554241117153e-05
-3.32459461189255e-05
-2.36738739813349e-05
-1.07264169664194e-05
-2.08857256515336e-05
-2.60052591179505e-05
-2.01699508754067e-05
-2.00104826329846e-05
-1.23263639158587e-05
-1.49313750450204e-05
-2.2317932095626e-05
-1.13066131409363e-05
-2.11478981172022e-05
-2.49976435305272e-05
-1.15914648556976e-05
-2.17774386241005e-07
-1.56382346320595e-05
-1.54227870158737e-05
-2.45951403689205e-05
-1.24352882352093e-05
-2.39474987071809e-05
-1.03779482901767e-05
-1.22834184485368e-05
-1.88219777947617e-05
-2.59507375106794e-05
-4.12759500234683e-05
-1.68239141002302e-05
-2.07765427853339e-05
-2.71460125858581e-05
-2.59825687265902e-05
-4.35130710336854e-06
-2.15495384014065e-05
-5.10093553645529e-06
-1.84954536947911e-05
-1.59980623775457e-05
-1.7926522346513e-05
-4.61986804093264e-06
-3.15938861346389e-05
-3.05211562043431e-06
-1.35755177384355e-05
-3.10175099847072e-05
-2.37561049558475e-05
-4.60470168947249e-06
-7.4178316826915e-06
-2.06577329625581e-05
-7.98061311738203e-06
-3.18586656146221e-05
-1.29952788366301e-05
-1.46172333861796e-05
-4.14930537810134e-06
-2.50106677038964e-05
-2.07424678152767e-05
-2.70166530881715e-05
-2.90924119151486e-05
-9.18080980753955e-07
-1.4123303381356e-05
-1.34259415332067e-05
-1.01158341214062e-05
1.83713986250655e-06
-1.66375819554178e-05
-3.64063938910586e-05
-1.80498199791881e-05
-6.67857807003145e-06
-2.95058659181072e-06
-1.60525253473266e-05
-2.92920726290106e-05
-3.51859874432117e-05
-2.24682500126525e-05
-2.68263670764518e-05
-8.85037530653886e-06
-1.24516425145275e-05
-9.84524673335856e-06
-1.29337760467224e-05
-2.96116144205619e-05
3.14946301074817e-06
-8.61137482866652e-06
-3.73776288916999e-06
-1.55068667413087e-05
-1.69091379839655e-05
-2.3292521279454e-05
-1.68263133219432e-05
-1.87033840318483e-05
-2.70249910979722e-05
-1.02591224706418e-05
-1.85107440472072e-05
-2.41183514806837e-05
-2.56969926110567e-05
-1.27410172218365e-05
-6.80582620594832e-06
-1.98325716867691e-05
-1.10294134637724e-05
-4.79170168956089e-06
-1.5164563325003e-05
-2.98409213103449e-06
-1.46583814366402e-05
-1.70551686329772e-05
-5.62193007972125e-06
-2.55792190828719e-05
-2.6594159759673e-05
-1.33189775686387e-05
-1.63594208608734e-05
-2.39998710307534e-05
-2.46454128559299e-05
-9.7102699203453e-06
-2.87834732808351e-05
-2.64199282196069e-05
-1.06670755657653e-06
-3.40170464686621e-05
-3.80175309613578e-05
-3.07624474300826e-05
-4.29565023998277e-07
7.50000385701213e-06
-1.95265302090412e-05
-1.51608465516822e-05
-2.35146385487876e-05
-1.751931413477e-05
-3.30697894902924e-05
-1.75612347866938e-05
-8.53799253911734e-06
-1.6757293993228e-06
-7.99832686441006e-06
-1.13249947567069e-05
-1.36432380248492e-05
-3.28778872353659e-05
1.92243443545489e-06
-4.970176870793e-06
-1.91036004702025e-05
-8.48512840316976e-06
-2.78515061265001e-05
-5.93011363427177e-06
-8.11694847147508e-06
-1.15743305480824e-05
-1.7845555415649e-05
-2.73877521670303e-05
-1.45617091143986e-05
-1.31420272327175e-05
-3.23384602982195e-05
-2.65429815242405e-05
-2.04370471263575e-05
-2.77977288269635e-05
-1.12189508098469e-05
-2.45692026160362e-05
-1.31648938319533e-05
-2.68991586737298e-05
-1.89021206559012e-05
5.98249748293176e-07
7.47908474762553e-07
-9.62179389072451e-06
-9.28076118487526e-06
-2.38548573871617e-05
-2.51820543013565e-05
-3.05243017684803e-05
-1.56817732969745e-05
-2.68299632014397e-05
-1.71579672066882e-05
-1.2298338906683e-05
-2.0569830765845e-05
-2.37333118433988e-05
-3.17253718511762e-05
-2.51005657379388e-05
-2.56989212516657e-05
-1.27238931269227e-05
-1.94644369482813e-05
-2.87834485189169e-05
-1.65338415726276e-05
-1.8505959299812e-05
-2.2497268768634e-05
-2.19583222195955e-05
-2.47672395389188e-05
-5.63949293875958e-06
-3.1015612840019e-05
-2.53830672872721e-05
-8.75937289331321e-06
-3.07938188901143e-05
-2.67525885540262e-06
-8.57859510507723e-06
-1.45994313371938e-05
-4.08855794076075e-05
-1.37162923006197e-05
-2.76893530926229e-05
6.60538697344255e-06
-8.12664798486994e-06
-2.37543699021796e-05
-1.12717102577658e-05
-4.72109311737138e-06
-2.41011435155553e-05
-4.14813898615234e-06
-1.06259550087025e-05
-1.63634899197673e-05
-9.36750811333795e-06
1.45327585259718e-06
-8.45188762901768e-06
-2.19379031283334e-05
-8.99845230517432e-06
-2.56110157795865e-05
-1.62124487222482e-05
-8.27697253543323e-06
-1.47326165371537e-05
-2.03077293473345e-05
-2.66083872930322e-05
-2.96041744585428e-05
-2.36281240541542e-05
4.44513414927576e-06
-2.03976246552897e-05
-5.93217788724716e-06
-1.59307420040191e-05
-2.78748602893864e-05
-1.43994001403387e-05
-1.57242246107583e-05
-2.53373988355595e-06
-2.1706181201452e-05
-1.35382345116594e-05
-2.60792939967843e-05
-5.62192541289807e-06
-3.09303897988487e-05
-2.13315420615488e-05
-1.71893450468094e-05
-2.8740200276804e-05
-1.3181184593864e-05
-9.36236518388031e-07
-8.38060449749521e-06
-1.90371048997145e-05
-2.47542209305251e-05
-2.57415371115398e-05
-2.6239717503086e-05
-2.03197022582364e-05
-4.65864371483335e-06
-1.8833457044704e-05
-2.1790885476751e-05
-2.90774372341579e-05
-9.46920794618746e-06
-2.81316126055003e-05
-1.55795002086506e-05
-1.28791934938939e-05
-2.22228435630266e-05
-7.5445346078993e-06
-6.45039947283348e-06
-1.03339356695647e-05
1.98422758042472e-06
-2.99077349828524e-05
-5.32718360134704e-06
-2.03826181232461e-05
-1.75297434848887e-05
-2.01220061845608e-05
-2.11160712554991e-05
-1.87384660244809e-05
-2.0552484225132e-05
-1.37451867050912e-05
5.94869867617961e-08
-3.4848707930855e-06
-7.56596281416314e-06
-2.03978681634627e-05
-1.22216317280738e-05
-1.41974566522285e-05
-8.49372830512159e-06
-1.43881855595252e-05
2.65210536632729e-06
-1.41323764375087e-05
-1.48491950090237e-06
-3.4278730311474e-05
-1.19411417266588e-05
-2.01551363855506e-05
-1.01990332542742e-05
-2.19776316415381e-05
-6.38992904421433e-06
-7.54029736294553e-06
-1.47653761246737e-05
-1.63379322676674e-05
-1.73498767075751e-05
-1.23471075289602e-05
-9.40502834270289e-06
-2.27338003939347e-05
-1.02105072872494e-05
-7.12545356303041e-06
-1.5590646615258e-05
-1.35841820570197e-05
-1.21770689336446e-05
-2.10777983434321e-06
-1.26935113928795e-05
-2.38877860619933e-05
-8.07996319786868e-06
-1.79949200693244e-05
-2.56020532776861e-05
-8.82024076439155e-06
-2.03099265889703e-05
-2.0636309539858e-05
-1.245049623054e-05
-1.27301126440887e-05
-2.72801737475969e-05
-2.47345819416294e-05
-1.6572212956398e-05
-3.71578678543465e-05
-1.37141336224875e-05
-1.59238283941597e-05
-1.57195846010027e-06
-3.02747333222239e-06
-1.40466312971583e-05
-2.98207035534859e-06
-1.21274991244811e-05
-1.54043763477302e-05
-1.57291102539356e-05
-1.4658886342557e-05
-5.06345174654599e-06
-7.04676307432321e-06
-1.02860419661794e-05
-8.61362301156111e-06
-1.74298423360625e-05
-2.17649598369572e-05
-2.74698596695735e-05
-1.83275278175603e-05
-2.12877445676973e-05
-6.00146553925318e-07
-2.44080625085257e-05
-1.25086573271209e-05
8.38522373270182e-06
-1.37854950047218e-05
-1.94999807925929e-05
-1.80149260957548e-05
-7.31922162491443e-06
-2.49700524999934e-05
-2.16796304061093e-05
-2.74438585143881e-05
-2.450981616674e-05
-1.09830764064063e-05
-1.61947987192548e-05
-2.28471797533002e-05
1.64354630856895e-06
-1.21234189924674e-05
-2.17157233160665e-05
-2.06099666592643e-05
-1.21348715730597e-05
-1.33551843595293e-05
-1.82021299473402e-05
-8.5992296606254e-06
-2.47224978177532e-05
-3.47968162987419e-06
-1.78889727197212e-05
-3.18912885852807e-05
-2.65306490617946e-05
-6.43913463073371e-06
-1.15085671831606e-05
-2.00184564502802e-05
-1.98380383771597e-05
-1.14890675405061e-05
6.0553575289457e-06
-2.68292190399027e-05
-1.35721129561764e-05
-1.66137748584697e-05
2.17778996641047e-06
-2.50074580539165e-05
-1.95525592451107e-05
-2.41713072030846e-05
-2.18829298259181e-05
4.45112770532133e-06
-1.20109392430892e-05
1.83872712187842e-06
-1.76770252844251e-05
-1.7461237034569e-05
-3.28874940775418e-05
-2.5047696515449e-05
-2.26187776600385e-05
-1.94604371999302e-05
-2.48849951054173e-05
-1.14593651331882e-06
-1.79186831778443e-05
-1.77417805634039e-05
1.03391255520312e-05
-6.00752991237438e-06
-1.33948740634672e-05
-2.30555840576276e-05
-6.37271867596354e-06
-8.35963882799585e-06
-2.21691023661518e-05
-2.32536607413298e-05
-1.53369012130608e-05
-6.54377601439775e-06
-1.24107679367305e-05
-2.19735027033382e-05
-2.51783260820195e-05
-9.74702596783095e-06
-1.08515818068626e-05
-1.36806400074609e-05
2.51246942560497e-06
-3.88543991872778e-05
-1.728853945113e-05
-1.61479833756861e-05
-1.89458363128263e-05
-6.3270624179495e-06
-2.22504946285884e-05
-4.83820729249525e-06
-1.72908898187532e-05
-2.15040558598944e-05
-6.74773019538441e-06
-5.34655760432244e-06
-6.83886994943997e-06
-2.26291682934281e-05
-1.09024076150606e-05
-2.94659762288007e-06
-1.87397349239188e-05
-1.32842658943669e-05
-3.2342960981477e-05
-1.90906602938247e-05
-1.82300096271145e-05
-8.96747976507186e-06
-3.1554522017217e-05
-2.0842048449334e-05
-1.26727003726384e-05
-9.78634360228481e-06
-8.93419238278805e-06
-2.03268093722876e-05
-1.63926471402472e-05
-5.90083500081872e-07
-1.352843553275e-05
-1.50763231972124e-05
-3.0200414147195e-05
-1.93897083877857e-05
-1.87245994843628e-05
-2.04136333020767e-05
-3.48929607733087e-06
-4.91799617437669e-07
4.62838830665537e-06
-6.45474746773946e-06
-3.32490431413126e-05
-1.46172383597271e-05
-2.20717472473824e-05
-3.15814051243821e-05
-5.5085784764213e-06
-1.3801117277219e-05
-1.62310184158965e-05
-1.59840258272113e-05
-1.5989149272561e-06
-2.75443067002466e-05
-9.05224496583751e-06
-2.01540382142532e-05
3.71148867216203e-06
-2.17952481958566e-05
-1.57945408632361e-05
-1.69610412985862e-05
-1.82169763996707e-05
-1.40737028100966e-05
-2.38402324143393e-05
-2.51429324189298e-05
-6.4477532814484e-06
-8.94839922618384e-06
-1.07729717166052e-05
-2.66997266983593e-05
-3.53149143961491e-06
-2.03996240536561e-05
-1.14552528477389e-05
-6.27127403004545e-06
-1.16618261265125e-05
-1.18147001641301e-05
-1.28616406312701e-05
-2.9958110122483e-05
-3.05976760199561e-05
-2.11461074070724e-05
-2.14456358537797e-05
-2.53150126185122e-05
-1.3379544895142e-05
-1.75998369276357e-05
-9.49755489882133e-06
-1.16451909274544e-05
-2.67736022407588e-05
4.40997075261427e-06
-2.11623374310619e-05
-2.2919326032829e-07
-3.68068998799713e-06
-8.98979140524222e-06
-5.97140419852627e-06
-2.66274860580936e-05
-2.93852330317649e-05
-2.46985442006389e-05
-1.71367772486144e-05
-1.94203664886977e-05
-1.49285605721682e-05
-2.3947937565981e-05
-2.33454441772921e-05
9.22271670372363e-06
-1.78197167151507e-05
-2.52147379504599e-05
-1.24630450903687e-05
-2.89551819994924e-05
-3.28129883171496e-05
-2.13398975099137e-05
-2.60872300174997e-05
-3.16859665407813e-05
-6.99676239023631e-06
-7.66065800601795e-06
-2.13310826536397e-05
-3.44132769069609e-07
-3.62533407914068e-07
-1.17288756199725e-05
-2.20721533843092e-05
-2.34348912189413e-05
-8.43050458454652e-06
-1.25462073235811e-05
-1.95802170546187e-05
-2.58002076081337e-05
-2.57920783930311e-05
-1.33991701551421e-05
-2.0873292081879e-05
-2.45426141237688e-05
-2.79318712012129e-05
-3.07084392752404e-05
-1.61923827568905e-05
-2.04864382662988e-05
-2.30211717450695e-05
-1.74982704527699e-05
-1.85387049006097e-05
-3.11536478031679e-05
-2.04976948227708e-05
-1.58900210496309e-05
-1.54176837788035e-05
-1.77364332653939e-05
-1.11892249852964e-05
-1.44400044559778e-05
-1.9155434878321e-05
-2.17725500910316e-06
-2.52874698438688e-05
-9.06572053740097e-06
-1.59130634931363e-05
-1.92397778360043e-05
-2.09441804715345e-05
-1.03002173891992e-05
-2.24330542321443e-05
-1.10481397733196e-05
-3.16729074947788e-05
-5.10391650422059e-05
-8.83839755716751e-06
-4.74686496803715e-06
-3.51476291678994e-06
-2.96653736615446e-05
-1.86192210365373e-05
-6.80973926736139e-06
-8.91787252236809e-06
-8.39015852254784e-06
-2.60151536402902e-06
-2.11105980057333e-05
-1.62424187579846e-05
8.06990196657183e-06
-1.11704195632479e-05
-1.85033811606385e-05
