# Supplementary material for: Research on computational propagation and identification of mine microseismic signals based on deep learning
Source: PLoS One. 2025 Oct 22;20(10):e0334641. doi: 10.1371/journal.pone.0334641 (PMC12543183; doi:10.1371/journal.pone.0334641)
Supplement: S11 Data — (ZIP) [file pone.0334641.s011.zip › 000101100002678.xlsx_0.txt_24.txt.txt]

-5.1932824807021e-06
-1.5480162305496e-05
4.76883175136392e-06
-9.0095614443403e-06
-2.0459132443888e-05
-1.10567607214629e-05
-5.82363990525846e-06
-1.22488620510592e-05
-1.73567775252947e-05
-1.39777382002686e-05
-1.81054552670548e-05
-2.96554952294932e-05
-1.44407338653287e-05
-1.75484436527431e-05
-2.20653222385525e-05
-2.85451554251061e-05
-2.3095250139944e-05
-2.25460431865465e-05
-1.96396221292126e-05
-1.28788234626593e-05
-1.51949948835757e-05
-4.46759306698836e-06
-4.8900140879483e-06
-1.15619574286005e-05
-7.51302686913575e-06
-1.92498290585974e-05
-7.93485300692104e-06
-1.68332372341753e-05
-2.57219164941272e-05
-5.37821623504153e-06
-4.87797223128242e-07
-1.33974912263568e-05
-1.17767560099563e-05
-2.790259819144e-05
-6.52297912547892e-06
-2.1171838051292e-06
-9.72190258095749e-06
-1.5408851085927e-05
-1.40638398256306e-05
-1.24356347330254e-05
-2.79171919597241e-05
-2.10358748890223e-05
-1.45349573889344e-05
-1.79861772076892e-05
-2.1471608523843e-05
-1.16924946599792e-05
-1.69438009741213e-05
-2.56194790144297e-05
-2.42136260365015e-06
-2.61196614330204e-05
-2.28483907603107e-05
-1.05845381484807e-05
-2.21702071377335e-05
-9.93879320288919e-06
-1.01877274108908e-05
-1.05932154075658e-05
-2.63224091144095e-05
-2.09903374092411e-05
-1.98463861810969e-05
-8.844962162849e-06
-1.07304848715671e-05
-2.26570609722083e-05
-9.8811939810492e-08
-3.20218400086208e-05
-1.84778114771924e-05
-4.11327098821352e-05
-1.21524736916949e-05
-2.15649758492132e-05
-3.30092092239822e-05
-1.51348304413604e-05
-1.16860150302486e-05
-1.9721168346915e-05
-2.40028377398814e-05
-1.73199267462883e-05
-3.31906553987636e-05
-9.55026351444074e-06
-2.36456684626813e-05
-8.03911891684986e-06
-1.96445215544249e-05
-1.03298329854059e-05
-3.20942028435107e-05
-2.14057807750121e-05
-1.78844789516828e-05
-1.29931648633888e-05
-7.23391478436666e-06
-1.08745045653764e-05
-4.69780746732057e-06
-2.45978474038949e-05
-2.77435823010687e-05
-4.11665792692381e-06
-2.51424802928428e-05
-1.39684817357987e-05
-2.30159273693309e-05
-8.15982090917739e-06
-1.54695034772524e-05
-6.33143595050558e-06
-2.00354646729553e-05
-2.51220366941301e-05
-2.19478533680023e-05
-2.59080179529449e-05
-3.25726954940703e-06
-2.84232808388447e-05
-3.11228147393035e-06
-1.63073925653594e-05
-1.11429065036955e-05
-2.95629524153691e-05
-2.25103822174778e-05
-9.96415134171477e-06
-2.51529994548694e-05
-1.84325920618026e-05
-2.86399945368345e-05
-1.22781962680452e-05
-3.31581569360141e-06
-2.15870920660361e-05
-2.96767706509009e-05
-1.65393942335671e-05
-2.45801276722331e-05
-3.7625672346913e-06
-3.78579830861706e-06
-1.22839884394515e-05
-2.56037346278866e-05
-3.227280891861e-05
-2.21457482539891e-05
3.20337705340154e-06
-1.10088373207078e-05
-1.51390235988758e-05
-2.10003579133247e-05
-1.50776950656619e-06
-1.11053413587937e-05
-2.15891925277382e-05
-1.32586757663805e-05
-3.13329950729924e-05
-1.86304030041563e-05
-1.24056769687155e-05
-1.02144081312445e-05
-2.03942617057439e-05
-8.57684234261026e-06
-9.37488094294313e-06
-4.55424786864861e-06
-3.28540971624837e-05
-1.51264029483809e-05
-3.43000901723588e-05
-2.82815726199135e-05
-3.38596825242301e-05
-3.00810881556354e-05
-2.23875025027125e-05
-8.05603775511889e-06
-2.20615765475455e-05
-3.21794513771358e-06
-4.28256144058586e-06
-1.24391287686223e-05
-3.56655206502867e-05
-2.13386704802892e-05
-1.72715518869341e-05
-2.4689129706737e-05
-2.84307204809688e-05
-2.91077149334692e-05
-2.31321881861088e-05
-1.32766084001419e-06
-9.23874666025886e-06
-1.95902529492528e-05
-1.38991893895268e-05
-1.86208440000188e-05
-3.520977373215e-06
-2.98901217655688e-05
-1.86048297972418e-06
-1.69397207095556e-05
-2.77976398779425e-05
-2.00157848184931e-05
-2.11243164577177e-05
-1.59514616343865e-05
-3.52930761275997e-05
-2.7330303161532e-05
-1.24905198864433e-05
-2.10220385601191e-05
-2.41279943213733e-05
-1.4381251534516e-05
-1.91737740654485e-05
-2.03135098261451e-05
-1.9626121410302e-05
-3.50559462333839e-06
-3.16389951654744e-05
-2.27467215729247e-05
-2.69724008651656e-05
-7.17187681128986e-06
-7.04526072673663e-07
-1.61563059821857e-05
-2.19581015421249e-05
-1.48666631466167e-05
-3.0194064418302e-05
-1.38967740965384e-05
-2.45542616780804e-05
-1.41449559588724e-05
-1.9039944244237e-05
-3.25417529403379e-05
-1.16968666089111e-05
-2.9023742605161e-05
-3.12258903884351e-05
-5.70209245230434e-06
-1.76839764376247e-05
-7.61706901386472e-07
-2.259646024404e-05
-2.5584531421287e-05
-1.23222615222199e-05
-1.31601805417165e-06
-1.62089685645096e-05
-1.29913947662354e-05
-1.20565763290572e-05
-2.6699867264842e-05
-1.69800951044738e-05
-1.83774117212074e-05
-1.56381442438262e-05
-3.70588374873825e-06
-1.36462802206711e-05
-4.7185255452328e-05
-1.84085789243594e-05
-7.72750482952115e-06
8.49807917662301e-07
-1.39498059515582e-05
-2.66691739284325e-05
-2.37943001324586e-05
-3.06368871786248e-05
-4.29529640026482e-05
-6.93624820392227e-06
-1.00318452893729e-05
-6.23503748974915e-06
-5.14117601285774e-06
-2.16064625984579e-05
-3.36873952322479e-05
-9.11562079084853e-06
-2.80337880882258e-05
-1.5233999934238e-05
-1.12785081821202e-05
-1.64710276854531e-05
-1.47761110228779e-05
-1.74021147326788e-05
-8.5793580253555e-06
-2.16631568877587e-05
-1.63817797065401e-05
-2.22284115975261e-05
-2.30746866800303e-06
-3.19507686930638e-05
-1.45497561799567e-05
-7.75456309609776e-06
9.24188805455677e-06
-6.77172693359545e-08
-3.16241598816664e-05
-1.78573506567236e-05
-1.72918536423291e-05
1.59415239593447e-06
-2.796321584131e-05
-2.92833820817631e-06
-4.89602710594985e-06
-1.21341713587293e-05
-3.2580854952904e-06
-2.42260006307324e-05
-2.10437429461916e-05
-1.643160644108e-05
-2.19158257808341e-05
-2.00155104592581e-05
-1.01107057684374e-05
-2.41060892611124e-05
-2.21818758402622e-05
-7.20026939620432e-06
-9.80028040418998e-06
-9.55709399190224e-06
-2.46283123109463e-05
-1.41968632561791e-05
-2.14284452407059e-06
-8.01761201437655e-06
1.85264178722732e-06
-2.03398121090093e-05
-2.72539889475437e-05
-8.06870658055542e-06
-2.73416629175841e-05
-2.03842170537563e-05
-5.23691344735432e-06
-2.32885954726094e-05
-1.49099736429189e-05
-7.31880449224076e-06
-2.04443975378829e-05
1.3930249286552e-07
-6.90687409671739e-06
-2.6759056248436e-05
-8.75269873931295e-06
-2.69385639296287e-05
-3.49925887229744e-05
-2.59302723051829e-05
-1.36664916841773e-05
-1.9334646939707e-05
-3.44479739873794e-05
-1.66952575079828e-05
-1.39273083781532e-05
-2.55187195520916e-05
-8.67618107053065e-06
-1.88505182037025e-05
-9.9991777066092e-07
-1.38602527242799e-05
-5.41302056853464e-06
-4.27010184259937e-06
-1.19026924780076e-05
-1.76922518039947e-05
-1.84935742701652e-05
-7.69783862666954e-06
-2.79354383746894e-05
-3.29597051018971e-05
3.1911980704962e-06
-3.30940189431483e-06
-2.34434479496096e-05
-3.53676752664729e-05
-3.07950610598678e-05
-2.62493266205424e-05
-2.29910687746662e-06
-1.55725126977787e-05
-2.45929828422622e-05
-2.22043188052533e-05
-2.22459238632101e-05
-2.71389534109071e-05
-1.99829529046249e-05
-1.47143369478335e-05
-1.41199730415756e-05
-2.35927485410691e-05
-2.80994778223689e-05
-6.77783306235839e-06
-2.13529914879888e-05
-2.58348275681065e-05
-2.50714565165569e-05
-2.38924559316602e-05
4.55478937549105e-06
-1.2983387307449e-05
-2.85926616694449e-05
-8.45318306308035e-06
-5.91871723441948e-06
-2.45135207684082e-05
-1.83746834951315e-05
-2.24523444736344e-05
-2.59663122918498e-05
-2.03066433750305e-05
-2.38094445324818e-05
-2.04655013324585e-05
-2.43033231941329e-05
-1.25429694058657e-05
-1.71446299219873e-05
-2.56111670430799e-05
-3.64685758410187e-05
-9.71607886186408e-06
-2.52488699540716e-05
-6.5338485166376e-06
-5.31883920849584e-06
-1.03746435984731e-05
-6.22245325875908e-06
-1.85769919595966e-05
-1.70387037910418e-05
-8.71308753171009e-06
-1.98960299339562e-05
-2.10190397190872e-05
-7.91797999980068e-06
-2.83555331131867e-05
-4.60483885979685e-06
-2.58424151813545e-05
-3.29280285232254e-05
-2.39210007563081e-05
-2.83737891058508e-05
-2.05536029826997e-05
-2.060583215411e-05
-1.06218119618797e-05
-1.73871626522406e-05
-2.98507304185824e-05
-2.47648726820807e-07
-1.17051503747657e-05
-2.29074694188335e-05
-1.58019760909617e-06
-2.98419673230717e-06
-2.85190044700683e-06
-1.25555129645565e-05
-6.77830546025444e-06
-2.16404964828355e-05
3.9006457158834e-06
-2.76816759797353e-05
-3.75933879734633e-05
-2.28139669138208e-05
-1.14933563258688e-05
-2.50795305335413e-05
-1.47093677031485e-05
-2.09715673688524e-05
-1.56440515778299e-05
-3.90332711229325e-05
-3.46064549670754e-05
-1.75725378773354e-05
-1.71153196578311e-05
-1.42459751012754e-05
-1.00555152709438e-05
-1.34319324480031e-05
-1.55306620038265e-05
-1.93409212987708e-05
-9.56866817598632e-06
-1.95533162500356e-05
-2.09809106502924e-05
-5.84971745937336e-06
-2.82715024641144e-05
-1.81554284519095e-05
-1.64586615556675e-07
-1.55767791509201e-05
-2.29955584183274e-05
-4.32458111355249e-06
-2.65552520946031e-05
-2.90713805635336e-05
-6.67370748069073e-06
-7.83098652001867e-06
3.22347884000793e-06
-8.6186886741509e-06
-9.31422860184343e-06
-2.23270073624382e-05
-1.13568504678432e-05
-2.82219393024895e-05
-2.24604221168169e-05
-2.06339796380335e-05
-5.52158680940796e-06
-2.57933191615727e-06
-2.38007485222737e-05
-1.05664669436827e-05
-3.24787388529646e-05
-4.04780877565858e-05
-8.45158141494661e-06
-1.98306404606518e-05
-1.86060148220126e-05
-6.39022762217073e-06
-1.64125637018604e-05
-1.73347518370047e-05
-6.81131455904503e-06
-1.55929546267873e-05
-6.40428786871839e-06
-6.29279126445066e-06
-4.85210170430345e-06
-1.76841721823644e-05
-1.45860113553488e-05
-8.69711965290389e-06
-2.81532280800712e-05
-2.73427988015909e-05
-9.14171809436789e-06
-2.44696865836496e-05
-1.53390001933305e-05
-7.13741107838469e-06
-9.71963273017423e-06
-2.74061324780266e-05
-1.61956292685483e-05
-2.38812801483878e-05
-8.06341554069872e-06
-2.59152179017355e-05
-1.87725979035586e-05
-6.80372264154926e-06
-2.22837292228071e-05
-2.27984931650303e-05
-1.65427717430378e-05
-2.27950355471661e-05
-2.97119751668877e-05
-2.07667532804886e-05
-3.43119428335689e-05
-2.37535264617559e-05
-1.89069448018769e-05
-3.95935643798435e-05
-1.81876854307021e-05
-1.09564368726134e-05
-1.65117731655209e-05
1.63204626726394e-05
-1.66624966316155e-05
-2.10982256287395e-05
-1.42062236172096e-05
-2.13992138753649e-05
-2.39541258522643e-05
-1.84967681729382e-05
-2.72947154865971e-06
-2.09525827614883e-05
-5.51438819232593e-06
-1.92689265808375e-05
-1.86507500458367e-05
-1.60729052517645e-05
-1.90970981240258e-05
-7.7974763932998e-06
-1.79870546343456e-05
-7.17019579209608e-06
-6.81680173900454e-06
-1.00723382382302e-05
-1.15417023882309e-05
-2.25336193544616e-05
-2.7678079324457e-05
-2.73091610201702e-05
-1.04538372645446e-07
-1.68296896800709e-05
-3.16149818136619e-05
-1.53526675637585e-05
-2.2243854741526e-05
-2.42022831395808e-05
-3.81284176313932e-05
-2.65140057353508e-05
-2.14323090027233e-05
-1.31819457772397e-05
-1.19839068526033e-05
-2.10415825269193e-05
-9.85099608423817e-06
-3.54298955528152e-05
-9.46532130412161e-06
-2.3167421418717e-05
-2.38302048613066e-05
-2.12143003991855e-05
-1.33601326590187e-05
-1.2269519468131e-05
-1.33430624670916e-05
-1.11779682665917e-05
-2.58122330788775e-05
-3.15991681967061e-05
-2.12533302482776e-05
-3.82188758346258e-06
-1.58086848893326e-05
-9.09189050235237e-06
-1.62095523518566e-05
7.74412346212307e-06
-1.34202587203731e-05
-2.11626845817598e-05
-1.53215372328545e-05
-3.32174157663789e-05
-1.64478780217444e-05
-5.12113925251042e-06
-1.43982070370419e-05
-1.79742574644859e-05
-2.50742112438577e-05
-1.27689925870856e-05
-1.10639591810659e-05
-1.41015764528811e-05
-1.47176714101101e-05
-3.24946222254582e-05
-1.25918308869365e-05
-1.61462484143099e-05
-1.65645528979281e-05
-1.26581124434692e-05
-8.27412577066499e-06
-2.8558895084742e-05
-2.06239557821617e-05
-2.69009740381615e-05
-1.71703769346599e-05
-2.34428312608293e-05
-1.67445388290801e-05
-1.63973896284089e-05
-1.80023513747753e-05
-2.08189333005773e-05
-3.61376479051846e-06
-1.89852380594343e-05
-3.20464542240984e-05
-1.48873968344919e-05
-1.0534394864009e-05
-6.61108077289294e-06
-1.14069663641615e-05
-2.86054490636101e-05
-1.85443051197572e-05
-7.59046812458363e-06
-2.42327764589661e-05
-6.57846474157783e-06
-3.0875911814884e-05
-1.09227614676298e-05
3.01088901793785e-06
-4.97311927053527e-06
-1.69683934887662e-05
-1.9568959195366e-05
-1.75066412126749e-05
-1.65743295930425e-05
-1.68409522463671e-05
-3.32357195588901e-05
-9.753115294769e-06
-1.06677195687544e-05
-1.28975888393054e-05
-1.12122547553993e-05
-6.59832717935187e-06
-1.48484757983287e-05
-3.99769351517582e-06
-2.66462424973935e-05
3.80826027711339e-07
-2.30564633317076e-05
-1.07703544390392e-05
-1.74490735910192e-05
-2.4244406973137e-05
-1.92927520942743e-05
-1.1935654332317e-05
-7.67612852780794e-06
-1.53575676103135e-05
-3.10284769376273e-06
1.94620685848671e-06
-1.71849182625306e-05
-6.86695641002558e-06
-1.02367453758509e-05
-2.21116549015942e-05
-2.64917970965649e-05
-1.30445557892856e-05
-2.03549329768162e-05
-1.29863086239819e-05
-2.13723256250931e-05
-2.1549459196658e-05
-9.85800501010826e-06
-3.76692325303957e-05
-1.81111012021292e-05
-2.98969719443762e-06
-2.83095692955086e-05
-8.62946677363552e-06
-4.60179040623614e-06
-7.8253036074633e-06
-3.820398832591e-05
-1.63177286263412e-05
-2.46590354251552e-05
-5.64554676894256e-06
-1.78865877483259e-05
-1.86821166950343e-05
-1.7326785410606e-05
-2.27583649914462e-05
-8.9021830059739e-06
-8.27167854553263e-06
-2.69421123248902e-05
-2.38334676049524e-05
-1.30200855805192e-05
-3.3938649779173e-05
-3.1921433584513e-05
-3.12693628433219e-05
-2.97234877240224e-05
-1.14662291027071e-05
-1.60071774985661e-05
-1.24596326905249e-05
-3.148830195846e-05
-1.63572309680431e-05
-1.06745104050826e-05
-1.46837618422943e-05
-8.49026578069112e-06
-2.17177815531014e-05
-1.82862747951389e-05
-2.10407869213117e-05
-1.21978976861265e-05
-2.41636110593549e-05
-1.96303631832488e-05
-9.62600145937515e-06
-1.79946461837683e-05
-2.89011836874273e-05
-1.02133039375324e-05
-3.41610810729073e-05
-1.65318259293389e-05
-3.01161968993119e-05
-9.55632979887196e-06
2.3397992801172e-06
-1.6473815698172e-05
-2.08436646473472e-05
-1.64587126444335e-05
-1.48968886363354e-05
-6.29483475410597e-07
4.35037787327517e-06
-2.25990100109123e-06
-1.3619256536267e-05
-2.28816646665131e-05
-2.38461078235398e-05
-1.42238014060544e-05
-2.3585558096234e-05
-1.73600633411527e-05
-2.19910070296589e-05
-1.2768069033487e-05
-2.44373666441612e-05
-2.19372135043882e-05
-8.64871761067123e-06
-1.1276792834403e-05
-4.2987946948628e-05
-1.86544847604343e-05
-2.07608370733447e-05
-1.65497583269618e-05
-1.32829432573393e-05
-2.57988233857014e-06
-1.73512680371839e-05
-2.63213111423817e-05
-2.74229838280684e-05
-8.97586999789801e-06
-6.68484735408832e-06
-2.08754364063178e-05
-2.52754975456515e-05
-2.64532616106221e-05
-3.08591409401904e-05
-1.16875581732758e-05
-3.57117012025871e-05
-1.44190734977487e-05
-1.83218515553767e-05
-2.39812403892127e-05
-6.37854775672044e-06
-2.34720940546046e-05
-2.16924289483221e-05
-2.22347868901734e-05
-4.04734973644574e-05
-1.60115732606526e-05
-6.26647229793129e-06
-1.56783168540337e-05
-2.32940100112935e-06
-2.4305114327187e-05
-1.17061881347057e-05
1.02600181502401e-05
-2.26288653946153e-05
-3.37917122385694e-05
-2.22859661650561e-05
-2.28634419633116e-05
-2.71135419307128e-05
-6.40085923205372e-06
-1.8786640828167e-05
-2.4591424318343e-05
-5.67408495269969e-06
-2.42806879702697e-05
-2.41099115020925e-05
-2.28746103808178e-05
-1.16880918402624e-05
-2.52970817371039e-05
-1.86120103683751e-05
-1.6999268797946e-05
-1.67591678189292e-05
-7.42560673311234e-06
-2.11087759399897e-05
-2.10262687812856e-05
-3.88866875847072e-06
-2.03816996909382e-05
-2.35581980556499e-05
-1.47491333709092e-06
-1.61472802841847e-05
-1.90105204636567e-05
-2.38790576012517e-05
-1.60186266499615e-05
-2.53840684512851e-05
-1.89852442572248e-05
-1.53773373528285e-05
-2.32295740200891e-05
-1.0037852815267e-05
-1.39531960045674e-05
-1.8100864944672e-05
-1.32190409714295e-05
-8.78748638155402e-07
-2.25026747362615e-05
-2.72424432822566e-05
-2.56278407025424e-05
-1.98444491458366e-05
-2.50290402275815e-05
-6.02287426010172e-06
-1.7520459309799e-05
-4.75261298753091e-06
-2.01789395661115e-05
-2.06977864559513e-05
1.88522402510429e-07
-1.48185811089319e-05
-2.1407104397565e-05
-1.65660332554893e-05
-2.65797434851139e-05
-1.86839397920389e-05
-1.43680950111093e-05
-4.47748549037705e-06
1.6825483904811e-06
-1.38610095791914e-05
-1.44335346887832e-05
-1.3876542170007e-05
-2.8965027341408e-05
-2.30220448969797e-05
-7.40076880364472e-06
-2.66237375510522e-05
-2.23756910145621e-05
-1.55342307549972e-05
4.10518721190993e-06
-2.10220411010965e-05
-1.03781860013418e-05
-1.90457176486735e-05
-1.4430404622213e-05
-1.18324962884883e-05
-1.64855072714375e-05
-8.32677751006121e-06
-1.44661369110906e-05
-1.94174836125489e-05
-2.42716834225623e-05
-7.64252687623418e-06
4.11185994008737e-06
-7.46262582170945e-06
-1.04386103109218e-05
-7.69174520831463e-06
-3.01750228741185e-06
-1.88870655956098e-05
-3.0476097206812e-05
-3.56985438571364e-05
-3.68407403662708e-05
-4.43771704812215e-06
-1.90828399381541e-05
-2.18819020532799e-06
-2.27996899826705e-05
-1.11704735058857e-05
-1.54633797528887e-05
-2.97956918444513e-05
-9.0652416978704e-06
-4.3552974380607e-06
-1.34103013469716e-05
-3.20397911641893e-05
-2.11524020110127e-05
-5.72074876966285e-06
-1.36575972690154e-05
1.55237860207608e-06
-1.88277110826668e-05
-2.67747190983956e-05
-1.50435748577842e-05
-3.08904847008378e-05
-1.12343729784671e-05
-8.3858461334533e-06
-3.32283698231559e-05
-2.35440270636963e-05
-4.11020090718151e-05
-2.76525606638788e-05
-2.65938423042981e-05
-2.5482628134349e-05
-5.05941708754427e-06
-3.25544004929308e-05
-1.18858393408901e-05
-2.91713677594026e-05
-5.17641502813004e-06
-9.53038772935002e-06
-2.14247165133943e-05
-9.81834461828296e-06
-2.91754479969041e-06
-2.48865812270543e-05
1.19063130392797e-05
6.37641282198067e-06
-1.61665691619475e-05
-2.40169180123319e-05
-9.89942812356998e-06
-3.29025396206142e-05
-4.62134158823141e-06
-2.27105004989024e-05
-1.19988773313482e-05
-2.92454779643471e-05
-2.08407371543407e-05
-1.83364191750922e-05
-9.42352198453751e-06
-1.70333144325014e-05
1.33034434724962e-05
-9.15223123210602e-06
-1.58817701050506e-05
-1.12981236291397e-05
-2.02727482953928e-05
-1.65465585543434e-05
-5.26880664858338e-06
-1.97153721637149e-05
-1.18312411967274e-05
-1.48652904510932e-05
-2.45266395214037e-06
-2.44179481900014e-05
-8.28128692187273e-06
-1.01799420082514e-05
-2.74398894545849e-05
8.89267863941172e-06
-2.4955610124311e-05
-2.22745381423285e-05
-1.52471838252364e-05
-1.38901776795569e-05
-7.66555711484277e-06
-1.28633519689689e-05
-1.88777079098066e-05
-1.14345519410237e-05
-1.69894367775187e-05
-5.63178705771699e-06
-6.87124650823181e-06
-9.78172847918462e-06
6.12355613395124e-06
-1.880293744477e-05
-3.02545443730146e-05
-1.11928928250798e-05
-1.45254619046901e-05
-1.84642032157732e-05
-1.68002079292293e-05
-2.20693862926721e-05
-1.73108868037103e-05
-6.44372809680945e-06
-2.12951329399745e-05
-1.35188367998233e-05
4.52595751674147e-06
-8.75069201965775e-06
-1.94610551443391e-05
2.28076357318439e-06
-1.99007047501579e-05
-6.19138685456749e-06
-1.27111934798427e-05
-1.73769810400636e-05
-3.01297713708888e-05
-1.10113573076007e-05
-1.68183846306318e-05
-3.29791280403242e-05
-8.8395625035503e-06
-1.35810616214662e-05
-2.69045350670229e-05
-2.51466531762083e-05
-2.17591366569018e-05
-1.51260672677506e-05
-2.45612698105194e-05
-2.53864441603414e-06
5.20086868735264e-06
-5.92513997662569e-06
-1.07295230130939e-05
-2.34515143557118e-05
-1.12317441223834e-05
-2.2940263171863e-05
-2.20436956968906e-05
-3.10044797925683e-05
-1.19615756058739e-05
-1.23803249131631e-05
-1.65858613939129e-05
-2.22843781873319e-05
-8.75189956731144e-06
-9.40265094543647e-06
3.68595446026001e-06
-2.47777904592676e-05
-2.33357477630653e-05
-8.49142047106064e-06
-2.17552173115016e-05
-1.92775011226966e-05
-1.23809735264161e-05
-2.31128372933939e-05
-3.1438181205088e-05
-1.5925985131667e-05
-2.13786032342565e-05
-8.58838401659021e-06
-1.85361645123845e-05
-6.57464649690441e-06
-1.00527443069535e-05
-1.54516287138031e-05
-2.72375388876565e-05
-1.31929492277313e-05
-3.67481353824757e-06
-4.54637278773162e-06
-8.70489073060443e-06
-2.92742190013425e-05
-1.09782265857707e-05
-2.63621819371668e-05
-2.48803694472884e-05
-1.77284978314379e-05
-2.08653933930303e-05
-2.58818050705522e-05
-2.83033413847084e-05
-1.00815712025616e-05
-1.80219674528176e-05
-1.07608139377726e-05
-1.79404179902519e-05
-1.7342272686457e-05
-2.73290572838071e-06
-1.69318708449958e-05
-2.9427571535616e-05
3.50049718163772e-06
-1.76942461810695e-05
-1.11111952416892e-05
-2.14268899965846e-05
-2.86098252591115e-05
-2.16476899128928e-05
-8.15829995147264e-06
-1.33147924170136e-05
-1.236698372096e-05
-1.18531257920642e-05
-8.40924756865538e-06
-6.25983129995128e-06
-1.42082175515002e-05
-1.1105839193332e-05
-1.92012789158735e-05
-1.97869271058539e-05
-1.5674724133173e-05
-1.57819284394558e-05
-3.29972796545765e-05
-1.22569588916447e-05
-3.66624324412688e-06
7.92331876946282e-08
-3.08019520525619e-05
-6.22603419312016e-06
-1.69303627173999e-05
-2.80472959802224e-05
-2.6727100088314e-05
-2.18543813342235e-05
-2.68652512305739e-05
-1.00038798261732e-05
-4.44851276169746e-06
-1.50599397496244e-05
-1.14880349058495e-05
-8.73023392944752e-07
-2.7942577611167e-06
-2.27768315744231e-05
-7.86606413113352e-06
-1.67168180171111e-06
-1.76309329036694e-05
-1.9515687634432e-05
-9.32090963015108e-06
-1.70045170370157e-05
-3.33897072501975e-05
-6.06824676696265e-06
-1.88437957083641e-05
-1.18189639578308e-05
-4.34476968233872e-06
-2.06578417984848e-05
-1.38290976667138e-05
-2.25824674420331e-05
-3.15846937270921e-05
-1.07453355853629e-06
-1.84166008571552e-05
-1.856440567693e-05
-2.6317083029447e-05
-1.47606473020744e-05
-2.38310404274171e-05
-1.18779619434596e-05
-1.69221478264772e-05
-8.47547921301219e-06
-1.63689863870939e-05
-3.0200904955604e-05
-3.17488544763745e-05
-3.15153760254872e-05
-2.38009991333119e-05
-6.93636232902517e-06
-1.90233084975665e-05
-2.02280056073848e-05
-1.08185597777119e-05
1.71579472832011e-06
4.63275368160539e-06
-1.96233485341571e-05
-1.89427892232364e-05
-5.0970021622889e-06
-7.24419720912215e-06
-2.97664067829225e-05
-3.09932222939522e-05
-3.53065551027561e-05
-1.01875729418751e-05
-2.60246785320994e-05
-1.16852598912971e-05
-2.14165084116625e-05
-2.91860794128136e-05
-8.8893508422844e-06
-2.36513218398842e-05
-1.84901345553313e-05
-9.83260842611875e-06
-3.06808283537243e-05
-7.81484271102916e-06
-9.91925898098478e-06
-1.02640296925245e-05
-2.12698263739762e-05
-1.0988589137586e-05
-2.8457377860784e-05
-1.75664398921225e-06
-9.9863043325591e-06
-6.49760540198748e-06
-1.22972911050766e-05
-9.39595184059799e-06
-2.23301487965105e-05
-2.24137820008536e-05
-1.59590032948704e-05
-5.83088145601778e-06
-1.42266999358609e-05
-2.46085310994506e-05
-2.94850756693771e-05
-7.35900190188311e-06
-2.85859083228073e-05
-1.47217264694746e-05
-1.45793122457823e-05
-2.61119876335783e-05
6.28432224964389e-06
-1.66918771360098e-05
1.90341555636423e-06
6.65320117185373e-06
-1.41155392315888e-05
-2.57016342101212e-05
-1.08192442932316e-05
-2.01552110080198e-05
-1.54559414070118e-06
-2.86128028859267e-05
-5.83637551581338e-07
1.03610551783572e-05
-2.89357307584429e-05
-2.30058407886831e-05
-5.95250812098196e-06
-1.12719712836747e-05
-8.74277687100055e-06
3.21527872510017e-06
-1.48036073095181e-05
-6.74030020188911e-06
-2.70361068086433e-05
-2.8911907883039e-05
-1.65879129119199e-05
-1.15499064732455e-05
-7.50562344273e-06
-1.66291791244558e-05
-1.31218301565047e-05
-1.56226641414824e-05
-8.83067755573887e-06
-1.22817885503917e-05
-1.4660286531806e-05
-1.40163789969186e-05
-2.26390113557904e-05
-8.11361981764626e-07
-3.28285415519154e-06
-2.5628771807036e-05
-1.44932111511916e-05
-2.98588569263614e-06
-1.49673060680752e-05
-8.21126605789791e-06
-2.21880692666581e-05
-8.7560840751809e-06
-1.67116539773132e-05
-1.98265609641094e-05
-1.11759579142165e-05
-1.10578871230461e-05
-1.53189268249628e-05
-1.74611264724104e-06
-5.57727923060209e-06
-9.69671161590675e-06
-1.66134789952398e-05
-2.29641748225689e-05
-1.51246305831901e-05
-1.13245539006964e-05
-1.14127047391096e-05
-2.92828919648094e-05
-2.18797982933981e-05
-9.61901538319282e-06
-1.79685151920991e-05
-7.02414597330853e-07
-1.04518542553262e-05
-5.92410720888756e-06
-1.63115580230692e-05
1.26202317133719e-05
-1.91956768044442e-05
-7.27147382436369e-06
-1.71123624028183e-05
-2.58262812513256e-05
-1.48003000600495e-05
-5.31761489237189e-06
-2.29465829026259e-05
-2.41873574682526e-05
-4.02324113939798e-05
-1.85611675921369e-06
-6.23453088532462e-06
-1.20867721632066e-05
1.42281457536884e-07
-2.7625542814622e-05
4.34696344905624e-06
-1.33140377310813e-05
-1.87720724729022e-05
-2.54022130581081e-05
-7.30546645496488e-06
-2.77930139903313e-05
-3.49606012403531e-05
-1.59124442948483e-05
-3.06773197715448e-05
-2.14372152289821e-05
-1.43339903401497e-05
-1.94671701136584e-05
-2.97387162113159e-05
-1.90402986989223e-05
-1.29055299626278e-05
-2.81636712416523e-05
-6.95280960145656e-06
-2.57528046666917e-05
-8.08109410541462e-06
-1.97281464235042e-05
-9.51291948789053e-06
-2.00825388915775e-05
-3.58348952184126e-06
-3.3536436610039e-05
-8.18091961309284e-06
-1.79094169633342e-05
-1.06413652873115e-05
-1.72463692785369e-05
-1.30699111509601e-05
-1.35166956642823e-05
-1.56608373813309e-05
-1.22010788073932e-05
2.56953108250157e-06
-9.29420502778616e-07
-6.00982628780814e-07
-3.05635490695648e-05
-1.32619177599068e-05
-1.22620932637105e-05
-2.74321519837658e-05
-2.12514237301528e-05
-2.54017317731839e-05
-1.41496779802286e-05
-2.10424585418911e-05
-2.98131574761866e-05
-6.0162996003895e-06
-2.19075025638877e-05
-1.17825058523342e-05
-1.52922817615208e-05
-3.02241663723444e-05
-2.16172618042772e-05
-2.22913103999514e-05
-2.25848259851573e-05
-2.15398829097196e-05
-3.08315242764814e-05
-8.34865955308754e-06
-8.04481263093686e-06
-2.74715450628518e-05
-8.09170720146036e-06
-1.39809534035499e-05
-1.89480179267848e-05
-1.54943265987041e-05
-2.71358516685938e-05
-1.61010412239701e-05
-1.02896652230702e-05
-2.43949090712596e-05
-2.55181720420114e-05
-1.42376647934981e-05
-1.18459381036044e-05
-1.32383442342385e-05
-1.71714845809414e-05
-2.11008940728683e-05
-2.1323210713383e-05
-2.27365942250228e-05
-1.14280915137467e-05
-2.82498461533927e-05
-1.17810563255111e-05
-9.71965587571192e-06
-2.86355568691968e-05
-5.30413888836591e-06
-1.86905534431001e-05
7.78301209473622e-06
-2.17957770883577e-05
-3.45771235986985e-05
-1.71910352110583e-05
-8.84110144293726e-06
-6.09182090289525e-06
-1.07157624637866e-05
-1.58682196896942e-05
2.66356571619612e-06
-1.1004801739373e-05
-9.64987217204672e-07
-5.78649659567573e-06
-2.9574934320919e-06
-1.01123288938893e-05
-1.16516223554617e-05
-2.44285979862846e-05
-1.99283179535703e-05
-1.47794148544638e-05
-1.39648665063665e-05
-9.86174293656266e-06
-1.07759815076909e-05
-2.5395748588733e-05
-3.99454185686276e-05
-1.69983515097921e-05
-1.12963524890246e-05
-4.70747784712508e-06
-1.27005645038059e-05
-2.33153515040346e-05
-1.00170549947275e-05
-2.80105062193721e-05
-3.25083793974683e-05
-3.04408979909714e-05
-1.59896424879403e-05
-1.33308027446588e-05
-7.70776677751937e-06
-1.98578398085909e-05
-8.28447552998691e-06
2.10195320061415e-05
-1.84792930689698e-05
-1.31731776507721e-05
-1.66324013014809e-05
-3.14757205011052e-05
-1.22289342637149e-05
-1.47467381430594e-06
-1.95100931723224e-05
-1.27580598404659e-05
-4.02809689893204e-05
-1.51389745196625e-05
-1.39669805828411e-05
-2.84647974239763e-05
-2.04537581730183e-05
-1.30712134787412e-05
-3.45861623562702e-05
-1.94463579673623e-05
-4.0520511272252e-05
-2.52372176445541e-05
-2.8033050836262e-06
-1.27051222420317e-05
-1.43813715139544e-05
-1.06061745932182e-05
-1.73314963666759e-05
3.05659809507653e-06
-2.13219072580766e-05
-2.43482463050885e-05
-1.61173289865648e-05
-2.47835027503808e-05
-2.0447646327255e-05
-1.95568062669756e-05
-1.12485527408902e-05
-2.1409461501306e-05
-2.58738406617072e-05
7.54404116489207e-06
-9.41306819991392e-06
-6.40472190600488e-06
1.12709185675026e-06
-2.16658725908907e-05
-8.89912270580713e-06
-4.38846833244911e-05
-2.42178505847661e-05
-7.29297291143348e-06
-9.92067694348191e-06
-2.31285499502035e-05
-9.63195229841333e-06
-1.68315701252627e-05
-1.80332888478929e-05
-2.74663274031422e-05
4.53345779288168e-07
-2.65631220034861e-05
-1.23218994234546e-05
-6.45974168727739e-06
-1.28125562589167e-05
-1.98632008166712e-05
-6.85040901422576e-06
-1.50001084798731e-05
-1.01981203755848e-05
-1.70181596425487e-05
-1.88324102919101e-05
-1.69159240906914e-05
-8.53328955618704e-06
-1.31776050611659e-05
-3.26313387919422e-05
-1.12823255171255e-05
-9.63869999096227e-06
-2.69764373810602e-05
-6.68870463623962e-06
-2.37785684664721e-05
-7.49169816459887e-06
-1.47686972408464e-05
-6.57121843141745e-06
-2.27291914790996e-05
-2.12111891777361e-05
-2.4351547947304e-05
-3.24658192513792e-06
-1.70738874600127e-05
1.5954884919217e-05
-1.60738885109316e-05
-1.61658302624302e-05
-1.90918432170507e-05
6.28160918798097e-06
-3.58734724559913e-06
-1.22966207125785e-05
3.22213000445788e-06
-1.50874011917658e-05
-2.6083741262899e-05
-2.14047495412505e-05
-2.02054847957813e-05
-2.42412547243823e-05
-7.15960858942213e-06
-1.21083808297246e-05
-1.81722522672714e-05
-1.69271668894153e-05
-9.62257100269375e-06
-3.54799052097949e-05
-1.07482696566556e-05
-2.14020293821091e-05
3.7439442977671e-06
2.60637314000596e-06
-2.61156687744455e-05
-3.70910729096871e-05
-9.10781966963671e-06
-3.5686317161341e-05
-1.46890012538934e-05
-7.63011636222587e-06
-1.06345968500565e-05
-4.65162639935218e-06
-1.86803046907006e-05
-1.5122148965649e-05
-2.1114209534719e-05
3.3429440886503e-06
-1.44704360676105e-05
-1.18415536134133e-05
-1.87361540985533e-05
-3.62363759605348e-05
-1.74591678526693e-05
-2.9156105951733e-05
-3.02673317233031e-05
-1.14820494869873e-05
-2.27537491732749e-05
-2.13895630269513e-05
-1.62178670543827e-05
-2.22635381965718e-05
-2.51567358851161e-05
-4.03195516909287e-06
-6.8670564439917e-06
-2.08307632277646e-05
-6.88967939405867e-06
5.68010414988338e-06
-2.0862668972688e-05
-2.4995531021264e-05
-2.82494866074123e-05
-2.93474969470983e-05
-2.17728665185611e-05
-2.52108803403017e-05
-9.75126583797286e-06
-1.51347172940779e-05
-2.34571293982281e-05
-1.48141031612899e-05
-8.62304710261891e-06
-2.41570621525965e-05
-9.81074330232029e-06
-3.49599494165984e-05
-7.94137469500775e-06
-1.98271440481953e-05
-1.60891336380865e-05
-2.093499597875e-05
-2.16680569904006e-05
-3.27787429762585e-05
-2.56424546619667e-05
-1.89221879136358e-05
-1.23079037277861e-05
-1.59575794808684e-05
-6.20710960505458e-06
-1.93532104232451e-05
4.03596924015333e-06
-1.30390890009997e-05
-2.20817722045333e-05
-2.16960109610147e-05
-1.03978054909363e-05
-7.33245473720402e-06
-2.66831341107314e-05
-9.56598714721251e-06
-2.27354307032257e-05
-3.26916294464293e-05
-1.36104231676691e-05
-1.56637817736506e-05
-3.14352338107982e-05
-2.48092649453387e-05
-2.12755037330661e-05
-1.81855461192001e-05
-2.06416781684106e-05
-1.22899133466602e-05
-9.54845961414527e-06
-4.40256710102448e-06
-3.40516976028169e-06
-2.00772572690747e-05
-1.16201575181181e-05
-1.17869481698453e-05
-1.63642047605528e-05
-2.73529262083497e-05
-2.21069379807591e-05
-2.21371842984324e-05
-2.14001963532765e-05
-1.32251298686489e-05
-1.05554986657794e-05
-8.7437385002757e-06
-1.85539004217892e-06
6.69269799712897e-06
-2.62020993796351e-05
-1.84683553567449e-05
-2.62491634525301e-05
-1.19310895372978e-05
-1.24586211672243e-05
-9.1420424977757e-06
-1.51991940751938e-05
-2.93918368710649e-05
-1.66729840669188e-05
-2.30933190240207e-05
-2.83864382742255e-05
-9.26521266764441e-06
-1.2895515602183e-05
7.50426655164846e-06
-1.59117320950667e-05
-2.37982881572937e-05
-2.08702970974054e-05
-2.25387859380743e-05
-1.40186471651278e-05
-2.12778170076356e-05
-8.88014611084575e-06
-1.97345313128009e-05
-3.32217410286752e-05
-1.48932416203838e-05
-2.00428116869704e-05
-2.35809388051062e-05
-2.77486311367336e-06
-3.24855319871964e-05
-1.41802513526238e-05
-5.8112655092454e-06
-6.90153363546371e-06
-9.56709996850817e-06
-2.04128909950828e-05
-2.66121566105677e-05
-4.67639374497433e-06
-1.49923613541864e-05
-2.29283047672869e-05
-2.0777007462272e-05
-2.29659481950736e-05
-2.38099411441996e-05
-3.80470439926069e-05
-1.62404007698558e-05
-2.201042574611e-05
-2.40486994020696e-05
-2.68424466716494e-05
-1.29511770892772e-05
-3.37001424718998e-05
-1.83414254512256e-05
-2.46573675550875e-05
-2.13888561206511e-05
-1.63779978788267e-05
-9.017712604952e-06
-2.860026444452e-05
-1.33542195359121e-05
-1.8124720931462e-05
-2.05567383630079e-05
-3.60402182039726e-05
-1.18434021574141e-05
-2.7457696897671e-05
-1.76578413252666e-05
-2.03381248074047e-05
-2.97682432425734e-05
-1.06493089210665e-05
-2.14210966727537e-05
-1.13922014913307e-05
-1.25654738355302e-05
2.20645138056153e-06
-1.0141931269247e-05
-1.55499339052868e-05
-1.03415796845213e-05
-1.23263828250477e-05
-9.54934178351485e-06
-2.52911413378179e-05
-1.62403552451539e-05
-4.3853074516939e-07
-1.91676373580465e-05
-1.12034739702693e-05
-6.81536680015099e-06
-2.29265394565005e-05
-3.56916809355965e-06
-6.8389856481096e-06
-2.65065089193285e-05
-1.31548722543095e-05
-1.49363934585461e-05
-2.38140104527099e-05
-2.11140868866863e-05
-3.26551675799192e-05
-2.24036203861829e-06
-2.23686415726459e-05
-1.96406251766774e-05
-9.42175224945782e-07
-2.13342559959318e-05
-2.70452753585258e-05
-1.77113386582974e-05
-2.04830968287223e-05
-2.88433998889982e-06
-2.26620371255755e-05
-2.601764747206e-05
-2.39523699780832e-05
-1.6080774379039e-05
-1.82603175653805e-05
1.16373211495034e-07
-1.40821132529066e-05
-1.75453711986466e-05
-4.68758188672518e-06
-2.69930725626937e-05
-3.36942872034397e-05
-3.39472712343337e-05
-2.08043868349163e-05
-2.78273969883455e-05
-2.38220472095364e-05
-1.58629288349879e-05
-1.06350805265762e-05
-2.34743240929693e-05
-2.51026473580058e-05
-2.48956466431218e-06
-1.89697251941418e-05
-5.71405609421692e-06
-1.43942360058182e-05
-1.36829777798056e-05
-3.1735558342755e-05
-1.38496913641866e-05
-2.17975044852707e-05
-3.63035021760737e-06
1.26005426485182e-05
-3.70117815616264e-05
-4.56050695572354e-06
-1.29438321587157e-05
-1.55931390336056e-05
-9.46477201576962e-06
-2.08915019494963e-05
-2.03495947503234e-05
-2.68773539440398e-05
-2.44648174497288e-05
-1.32516319732649e-05
-1.26496395430489e-05
-2.75866719951664e-05
-1.39863345053098e-05
-3.06114134287787e-05
-9.46316188469499e-06
-1.50292190262953e-05
-2.3647805658916e-05
-7.16872251220794e-06
-2.58831921243962e-05
-2.18036182178517e-05
-1.38867989827347e-05
-2.90982395249074e-05
-1.6310815937265e-05
-2.06520863075242e-05
-2.90967829465614e-05
-1.8908863123742e-05
-6.42852798267046e-06
-2.36811654758536e-05
-1.89739761781922e-05
-2.30912151838218e-05
-1.32446646500448e-05
-1.24878436606828e-05
-2.85858124907298e-05
-1.67716866860271e-05
-2.54710733416048e-05
-1.5730797898126e-05
-1.28967414035515e-05
-2.29088315854998e-05
-8.01716603365115e-06
-3.42736849647621e-05
-4.40256354321249e-06
-3.20158418706454e-05
-3.1397257112999e-05
-1.55927109969235e-05
-2.98805741418045e-05
-1.60359187915944e-05
-1.10574306750706e-05
-2.32883296469823e-05
-2.17411148056736e-05
-2.34136016889285e-06
-1.22380427855029e-05
-1.25088953852276e-05
-2.96120365428535e-05
9.43926633352085e-07
-2.2891547050934e-05
-1.36441968902847e-05
-1.32256850973376e-05
-1.49149925862805e-05
-1.26009077153451e-05
-4.66765104172812e-06
-1.93859120037826e-05
-2.98758090869479e-05
-1.19535051810856e-05
-3.46802498229183e-05
-1.60755003461621e-05
-1.3513516667683e-05
-1.17286681952491e-05
-1.22982040836369e-05
-3.53928331852059e-05
-1.22955157580221e-05
-1.41249220508084e-05
-2.85989329123305e-05
-8.80016601609656e-06
-1.14809241429878e-05
-2.14423681467184e-05
-1.3809390214215e-05
-5.462625489871e-06
-3.59819333595168e-05
-2.2242509417792e-05
-2.4004161515401e-05
-3.02737899388313e-05
-2.85175390329242e-05
-9.07737583359263e-06
-7.60570482125372e-07
-1.14170568477822e-05
-1.46874396369118e-05
-7.89712951811794e-06
-2.40060625846502e-05
-2.20659902126533e-05
-1.53709281484396e-05
-1.82615180878338e-05
-2.11652126693805e-05
-2.32011773635199e-05
-1.86627204787131e-05
-1.39593038479012e-05
-1.14454633543365e-05
-2.08300716544692e-05
-2.1026887678824e-05
-1.59326100230085e-05
-1.39384218491202e-05
4.2668396387664e-06
-1.82601637387942e-05
-2.4651366356507e-05
-4.13306860997391e-06
9.01200741811693e-07
-1.75333581301261e-05
-1.17555338856779e-05
-1.36971753927166e-05
8.07461640637828e-06
-2.32964740550671e-05
-2.30575142619215e-05
-5.37967869164199e-06
-2.46936983121182e-05
-1.95399435000238e-05
-3.25880095153057e-05
-1.07911978298363e-05
-1.81148348550098e-05
1.21342994581067e-05
-2.93534965397341e-05
-1.5921291365383e-05
-2.36386458744699e-05
-1.90612458978648e-05
-5.62103731718991e-06
-2.43455842241908e-05
8.87030520422915e-07
-1.92792674310432e-05
-1.96278258771795e-05
-1.66721350761582e-05
-2.18625626092004e-05
-1.56552121307733e-05
1.33574778994821e-06
-2.37096292725975e-05
-1.44025908379284e-05
-2.39776079522716e-05
-2.2355972035557e-05
-1.54007437119402e-05
-2.99616128174529e-05
-1.14358571359934e-05
-1.17725126522127e-05
-2.24617042299459e-05
-2.39418848528086e-05
-2.60165770127264e-05
-2.95436471973829e-05
-1.76134727829495e-05
-1.63391745853644e-05
-1.21324443561963e-05
-2.26631222888931e-05
-1.20479703659952e-05
2.60968909119279e-06
-2.28579585553068e-05
-9.09882403533893e-06
-7.4861659165511e-06
-2.58448076491202e-05
-1.78288972205888e-05
-1.86833667866631e-05
-1.77516730478099e-05
-1.72510826244264e-05
-7.68548924008812e-06
-3.48165337230797e-06
-1.70185044366326e-05
-1.49282381068537e-05
-1.78800647129735e-05
-2.98437276453369e-05
-8.47550734087164e-06
1.53212562614495e-06
-1.16682189739928e-05
-7.02233392036629e-06
-8.05139905519084e-06
-1.75461262251089e-05
-2.84587294899713e-05
-2.43511922622926e-05
-1.02522027600382e-05
-2.04419812221296e-05
-3.96882158607586e-05
-2.34179871990528e-05
-1.65140806157978e-05
-2.91588505623411e-05
-2.02907515808222e-05
-1.06639323551506e-05
-2.78245922174461e-05
-1.76934099067467e-05
-8.45799362397056e-06
-1.78305257138815e-05
-1.35703062182098e-05
-2.0196127199002e-05
-3.86389811490363e-05
-2.15221482385795e-06
-1.08254957504187e-05
-2.60881911958223e-05
-7.06272506122176e-06
-3.81735784839637e-05
-2.5478771737231e-05
-1.33150495093388e-05
-5.38701626109528e-06
-8.16824579559682e-06
-2.88511733241974e-05
-1.01652947018457e-05
-1.57928712257251e-05
-5.66456678878945e-06
-2.77089169597604e-05
-6.21123468378211e-06
-1.16316591617604e-05
-3.65286005580266e-07
-1.44212156307659e-05
-1.81936870860577e-05
-1.76552845779908e-05
-1.55814974579948e-05
-1.91077482718666e-05
-1.13224790043914e-05
-1.27692445676687e-05
-6.6640877397726e-06
-6.55524455853525e-07
-1.81303846615882e-05
-1.76808189831637e-05
-1.78121352154769e-05
-1.63487115040149e-05
-1.09676405914453e-05
-1.95217388215557e-05
-2.46679668808665e-07
-1.11356562785087e-05
-1.21495614176336e-05
-3.33999751372075e-05
-1.40989246077413e-05
-3.90798824919272e-06
5.90337598755349e-06
-2.05242697943305e-05
-1.46256138032988e-05
-1.41573366051328e-05
-1.81990205187645e-05
-4.66722295912387e-06
1.32780054959645e-06
-2.21362814569009e-05
-1.01315073252058e-05
-8.75321234712095e-06
-5.91926187572523e-06
-1.9164315424169e-06
-1.46225500919913e-05
-3.3534698048875e-05
-2.70162259739868e-05
-2.49000080103636e-05
-2.93340055068116e-05
-1.44265292943002e-05
-6.25597496190632e-06
3.38293529906453e-06
-7.69278897393136e-06
-9.55048429988843e-06
-1.93007121882261e-05
-1.68914692307525e-05
-2.26206848777429e-05
-1.3102409937436e-05
-2.8933817002967e-05
-1.55210194840841e-05
-2.09975561174213e-05
-1.57386897744712e-05
-3.93217395594278e-05
1.86234754056899e-06
-1.7455283293096e-05
-8.41427883281087e-06
-3.14864932080304e-06
-1.75876042075779e-05
-1.76622310011685e-05
-8.90510306488672e-06
-1.6461943927565e-05
-5.99777921956782e-06
-2.20896525151482e-05
-7.88632420969163e-06
-2.04613658183339e-05
-1.74034775435855e-05
-3.41127930739051e-05
-1.25234292441383e-05
-1.61572499680536e-05
-9.95896916901985e-06
-1.04508928941756e-05
-2.46337698176348e-05
-1.4594550620275e-05
-8.29605073317465e-06
-1.37408625296872e-05
-1.74064919334214e-05
-3.90267256161966e-06
-2.27234994486347e-05
-1.84034205353372e-05
-8.02382640749711e-06
-9.48947284234348e-06
-3.19566302406008e-05
-8.58346555449518e-06
-1.33975230647406e-05
-1.29003487515142e-05
-2.82365073465067e-05
-3.15131680067865e-05
-1.67134777724612e-05
-8.21634089928814e-06
-1.24981120368462e-05
-1.39534349399631e-05
-2.50085186478561e-07
-1.08440826238491e-05
-1.54479346009288e-05
-1.38082429091696e-05
-1.33490685330102e-05
-2.53779162142633e-05
-2.04312913603605e-05
-1.6724664310863e-05
-1.99940722060663e-05
-1.6016771881107e-05
-3.58352870683792e-05
-2.59072575328066e-05
7.28391251207886e-06
-2.08945613193988e-05
-3.19677304396818e-05
-1.31767120678359e-05
-1.19304295375666e-05
-3.12539146765518e-06
9.29300701763716e-06
-1.04782804637701e-05
-3.70526925306808e-05
-1.45254691362606e-05
-8.85752605776194e-06
-1.50021424913638e-05
-1.47766068852813e-05
-2.7019169527363e-05
-2.01719075498535e-05
-1.94224815013664e-05
-3.9361157309245e-05
-2.7193142582006e-05
-7.27901482734431e-06
-1.19365395869454e-05
-1.36125276030778e-05
-2.75733875192916e-05
-2.47366642496124e-05
-1.28315831873244e-05
-1.33307622943232e-05
-8.52281663782732e-06
-1.01122904209912e-05
-1.30883203090829e-05
-3.94527386315204e-06
-2.19342152920196e-05
-6.48766099709057e-06
6.58038706925187e-06
-1.96972868693242e-05
-3.20849149593763e-05
-1.90001443105876e-05
-8.49857756061679e-06
4.19667279851826e-06
-3.11092366929107e-05
-8.01020084428865e-06
-2.43080667520238e-05
-1.54839371077386e-05
-1.25983051270614e-05
-2.50795201590382e-05
-3.92367392774717e-06
-1.00607156504018e-05
-3.3110173397776e-05
-2.18133589072729e-05
-1.96665187734606e-05
-1.86929105120993e-05
-1.07895632996017e-05
-2.24309887355653e-05
-3.20475175261713e-05
-2.11831690433832e-05
-2.43705635024157e-05
-2.56808137017528e-05
-1.11271599162989e-05
-2.27975366870183e-05
-7.70417564370852e-06
-2.35863624778739e-05
-1.53693650633424e-05
-1.45441649660503e-05
-1.31513988654753e-05
-5.08578179645312e-06
-1.81845612785207e-05
-1.6459050912973e-06
2.758880128527e-06
-5.72393771380502e-06
-5.89163979779932e-06
-8.19489192022979e-06
-3.85817661364239e-06
-1.7058542865889e-05
-1.01137738384835e-05
-5.52449092667438e-06
-2.34930661905987e-05
-1.53296398152075e-05
-1.5336850313947e-05
-2.48175519757956e-05
-3.70830202281946e-06
-3.14235903307968e-05
-7.39079774645082e-06
-3.57505136068538e-05
-1.58300043305434e-05
-8.97090499066034e-06
-2.2288012562538e-05
-1.36697667430836e-05
-2.21226311194832e-05
-1.97464609249554e-06
3.28133692281126e-06
-9.34453212844215e-06
-2.85680264148941e-05
-4.61055230431432e-07
-3.0407235673601e-05
-2.59692731537963e-05
-2.09824017730012e-05
-7.22305226027075e-06
-1.48845700754926e-05
-1.26337697023246e-05
-7.28504279754108e-06
-8.12538019936977e-07
-1.6332074924651e-05
-1.19799854985471e-05
-2.0242766567961e-05
-2.04803358139067e-05
1.11301648817321e-05
-8.28959338932946e-06
-3.622797408498e-05
-1.47292900790571e-05
1.64528177194019e-07
-2.01350138878085e-05
-1.95048975385542e-05
-6.59491923934478e-06
-1.88917854351948e-05
-1.79504804749598e-05
-1.26523057072781e-05
-3.25056833624484e-06
-8.31181979779557e-06
-1.60270490474014e-05
-1.8708224177078e-05
-2.20085039666339e-05
-1.91906428856518e-05
-9.80044133297366e-06
-2.4617405492103e-05
-6.12957685749919e-06
-2.14708035234825e-05
-2.45579903608983e-05
-1.86779491070007e-05
-1.19873431090768e-05
-1.59615918240376e-05
-9.63411002467512e-06
-3.55477376609658e-05
-2.13274863195556e-05
-9.16511327742282e-06
-1.70460515436611e-05
-1.98577299012362e-05
-1.19551857801584e-05
-1.35445117388453e-05
-9.3458788535672e-06
-2.80828936187132e-05
-7.62137410581982e-06
-2.12002713298017e-05
-2.55751304746977e-05
-1.44590480261063e-05
-2.5427863299175e-05
-2.57207491860466e-05
-7.32936751336373e-06
-2.67592534189667e-05
-2.12226840063281e-05
-1.01032217845533e-05
-1.32765372364835e-05
-2.17774172007159e-05
-9.72764461490143e-06
-1.95450790363224e-05
-9.28303293975984e-06
-1.77147672609628e-05
-3.03312774284894e-05
-8.5303631199686e-06
-1.98563856441012e-05
-1.82585341504819e-05
-2.14068415285281e-05
-2.23838582201797e-05
-2.06445686847496e-05
-2.57411096562505e-05
-2.29405466741585e-05
-9.45361815017053e-07
-4.07023451198799e-06
-1.84101068343223e-05
-1.01057871598033e-06
-9.44690823021655e-06
-5.67928619407866e-06
-2.14575762207247e-05
-1.25931359075279e-05
-2.16128547160921e-06
-1.70531568232265e-05
-1.85580145217081e-05
-2.84292608214242e-05
-2.60863928134447e-05
-2.36826414105381e-05
-1.04381514720954e-05
-1.88005809981519e-05
-1.70916334361453e-05
-1.7801979489966e-05
-2.51335975119311e-05
-3.59465187653584e-06
-8.65511312137236e-06
-1.13120601203974e-05
-3.10118510756044e-05
-1.83749976023381e-05
-2.42700493045447e-05
-2.37766682394953e-05
-2.11673764734109e-05
-1.9806444942904e-05
-2.33049146238057e-05
-3.78333159066327e-06
-2.50132972130753e-05
-1.22675868752013e-05
-1.59497690399491e-05
-1.31744691453408e-05
-5.23822427163074e-06
-2.42671674617001e-05
-1.83986209626607e-05
-1.52686437981416e-05
-2.86050107662887e-06
-2.2264570730697e-05
-9.58856132742345e-06
-1.50439280327052e-05
-2.10354868455834e-05
-2.20305268003186e-05
-2.96270105527171e-05
-1.17186187206272e-05
-1.93329371287175e-05
-1.70108563634745e-05
-5.44952887915726e-06
-1.63258683538875e-05
-6.54316468769232e-06
-1.26956706696823e-05
-1.40495486109406e-05
-8.2335466003684e-06
-2.40134974506861e-05
-1.40583935951961e-05
-2.5842775105704e-05
-2.66125801149135e-05
-1.63206921857441e-05
2.2982035403248e-06
-2.30043740331751e-05
-1.98855153552277e-05
-2.08236562835681e-08
-2.54821900867049e-05
3.63958108212631e-06
-1.4304266545762e-05
-1.57911247517748e-05
-2.83535534334179e-05
-3.51334789836915e-05
-6.27779637571752e-06
-1.93764630473604e-05
-2.51912081042275e-05
-2.11036730994142e-05
-9.64431797299032e-06
-1.12702472812619e-05
-1.74806632117394e-05
1.81718578008996e-06
-8.63038644346756e-06
-1.55106986470036e-06
-2.87996197781883e-05
-5.88034890406425e-06
-7.72018757593968e-06
3.32272916862736e-06
-2.59369788423832e-05
-5.95861304305069e-06
-2.51648940624393e-05
-1.36043264866859e-05
-7.40131974267082e-06
-8.69562154573617e-06
-2.93021732619652e-05
-1.68245862197723e-05
5.53973746174032e-06
-1.27445702704323e-05
7.53290126543633e-06
-9.52361250860023e-06
-1.3145950017237e-05
-3.34718091428665e-05
-2.07257020511079e-05
-1.58189030879339e-05
-2.90952659356535e-06
-1.25818776495785e-05
-5.4155408875512e-07
-1.88758888769633e-06
-1.05760297251369e-05
-1.47309352793878e-05
-1.08017262640129e-05
-2.57057928156186e-05
-9.21476004661579e-06
-7.54440087026623e-06
-6.35879751299062e-06
-2.27684163799863e-05
-3.13746526237339e-05
-5.09546028661407e-06
-1.06936452620793e-05
-2.98945998723581e-06
-5.85247420040385e-06
-1.56984184771599e-05
-1.13117847262233e-05
4.94101832313231e-08
-2.07823178473549e-05
-2.35396901478018e-05
9.36262074913008e-07
-1.12778826623508e-05
-1.36734609465817e-05
-2.60145950499877e-05
-2.19199497065443e-05
-1.04327662588598e-05
-2.09163594525278e-05
-1.95913317786187e-05
-2.16746237383531e-05
-1.42314545286672e-05
-1.85851651802613e-05
2.04312670779486e-06
-5.929997031895e-06
-2.22566834335828e-05
-1.95515156300881e-05
-4.29301608532959e-07
-3.15294116178756e-05
-8.34778462136545e-06
-1.76129130132894e-05
-2.42283951352297e-05
-2.500783243269e-05
-8.62272166095978e-06
-8.40115444822046e-06
-3.56871697406265e-06
-1.83033639087186e-05
-1.25308016311415e-05
-1.48841048459857e-05
-2.56532844172806e-05
-9.48783845192658e-06
-1.82283709429933e-05
-2.83462253856979e-05
-2.37294829137673e-05
-3.54624242874094e-07
-1.34512991542122e-05
-1.23430704751497e-05
-6.47698013244047e-06
-9.54528716106642e-06
-7.52209823879838e-06
-3.93658371770886e-06
-3.15568705007252e-05
-1.86269928903386e-05
-2.26530466560739e-05
-1.68560853071518e-05
-1.85671288800816e-05
-2.64042050788416e-05
-4.75663339404189e-06
-2.44812552826514e-05
-1.49926161593903e-05
-2.26256900792862e-05
-1.55372113128649e-05
-1.31240531492638e-05
-2.69585627016819e-05
-2.74879494366973e-05
-2.28923555133102e-05
-2.43107241498785e-05
-2.91947109102807e-05
-1.75999055036745e-05
-1.03372952499134e-05
-1.98099965643137e-05
-2.07350289632891e-05
-1.88713437458525e-05
-2.40143567144768e-05
-1.58803057816443e-05
-1.63408262077482e-05
-2.46879630925555e-05
-1.27069608115389e-05
-3.43358406384317e-05
-1.26136774719214e-05
-5.74793707194465e-06
-2.88485189856779e-05
-2.3575392315035e-05
-2.46882025582154e-05
-1.48670594264013e-05
4.08275241790108e-07
-1.48425176472129e-05
-3.00439471552271e-06
-1.35880243626416e-05
-1.90268861323265e-05
-1.42350339890595e-05
-1.96665207458077e-05
-1.42643459179425e-05
-1.89085306143392e-05
1.90962486185931e-06
-2.51502005742645e-05
-1.58158336324122e-05
-1.96089005539569e-05
-1.75322758839678e-05
-2.93247081710526e-05
-2.58371387686815e-05
-2.9437038684711e-05
-3.40525756667619e-05
-1.37941668549072e-05
-7.85941568810901e-06
-1.33716320693532e-05
-5.29280893393468e-06
-2.54025299385351e-05
-1.05887895479749e-05
-1.41188914669268e-05
-1.40282922185795e-05
-2.51636304863077e-05
-1.63936740368373e-05
-1.04759140814365e-05
3.17993014559643e-06
-1.63621585741325e-05
-1.93630258670445e-05
-2.84088256198638e-05
-6.3651613056108e-06
-1.55772673795851e-05
-2.63342897939059e-05
-1.80197155902973e-05
-2.55760878212998e-05
-7.60841580650364e-06
-1.70689116472201e-05
-1.62111573988179e-05
-8.62259577015569e-07
-8.94509744741852e-06
-1.49114894531808e-05
-9.53523245810883e-06
-1.44113107911801e-05
-1.47284700190035e-05
-4.66270884918739e-06
-2.67787014898497e-05
-1.62135447093615e-05
-2.08270740363656e-05
-8.44765827449233e-06
-2.17447716289755e-05
-2.08435814919596e-05
-1.58343558701611e-05
-1.88803430225424e-05
-2.32284713920923e-05
-2.19376566527814e-05
-2.63749647384941e-05
-4.98224210271707e-06
-1.18613354063347e-05
-3.7392053501137e-05
-1.1677636131158e-05
-8.63227009375286e-06
-8.18422005519157e-06
-8.77389553378589e-06
-2.41856642423532e-05
-1.67309877131666e-06
1.85286017507347e-06
-1.97922170026152e-05
-2.28000433121106e-05
-2.00531135297128e-05
-1.19417673966009e-05
-2.04480151947647e-05
-2.66423708849253e-05
-3.2716865810489e-05
-1.04914247471492e-05
-1.04198145163856e-05
-2.3363254982089e-05
-1.63908472944058e-05
2.42080434855861e-06
-2.13981572074312e-05
-1.30884748984824e-05
-2.35047660991178e-05
-2.12559474209985e-05
-1.32475085668763e-05
4.7621926410584e-06
3.89512339998507e-06
3.81018835316285e-06
-1.23241639340274e-05
-2.17974245435969e-05
-2.32522429302929e-05
-8.38841037602888e-06
-1.89010308819557e-05
-1.96939773465913e-05
-1.48444354021654e-05
-1.47748041174115e-05
-8.78093988949491e-07
-1.25395955595233e-05
-7.58989090510393e-06
1.73581364647949e-06
-2.96647377127655e-05
-8.55807468417277e-06
-1.91317835023594e-05
-1.08355310583063e-05
-1.12079801879332e-05
-1.11400439078694e-05
-3.58688820365052e-06
-9.16829899144048e-06
-7.35972963857872e-06
-8.43331382520259e-06
2.02425208545667e-06
-2.10925873935385e-05
-9.09897385678376e-06
-5.20164910121899e-06
-1.02907162362685e-05
-1.28515354156366e-05
-1.36112965426657e-05
-1.90895254754189e-05
-2.08239559369606e-06
-1.85196414752014e-05
-6.15818894500321e-06
-1.98284255982604e-05
-1.76166617905919e-05
-6.65843461567696e-06
-3.095741886667e-05
-2.36646527621603e-05
-1.69821005406779e-05
-3.12899064333794e-05
-6.56840132344926e-06
-2.09692181909977e-05
-3.82004823643332e-06
-2.16080599360334e-05
-1.1032053322972e-05
-6.34558786618858e-06
-1.90611060785354e-05
-1.03287622278839e-05
-2.14232857708875e-05
-2.05556064138857e-05
-2.28785972619519e-05
-1.40648242862357e-05
-2.02839736109479e-05
-2.52422881924098e-05
-1.07565337340964e-05
-1.85327183933923e-05
-2.46394961436226e-05
-1.50839863761377e-05
-1.68272061515114e-05
-3.04309270061071e-06
-1.56218993854784e-05
-2.32148833091832e-05
-5.18236064469878e-06
-4.14153722880277e-05
-1.51421523385401e-05
-1.71203056623084e-06
-1.22242368158852e-05
-1.3203790466807e-05
-2.06314129408963e-05
-6.05327215654546e-06
-9.00792644572544e-06
-3.06483517561742e-05
-6.31292973544911e-06
-5.47843136220917e-06
-4.12555871155455e-05
-1.14334126781741e-05
-9.8162902821576e-06
-1.88633449337016e-05
-3.54579135459303e-05
-1.65607171738765e-05
-6.79636005230005e-06
-1.56627380975934e-05
-1.13622638715815e-05
-9.64601128423262e-06
-2.65629892239022e-05
-1.17584229796176e-05
-2.22273351243358e-05
-3.09575579441386e-05
6.18634683072786e-06
-1.46308444081321e-05
-3.62029474792116e-05
-1.69814284680252e-07
4.45435751209235e-07
6.79897351783278e-06
-1.83289582043394e-05
-2.85437941325902e-06
-6.50655184890953e-06
-1.98980382386075e-05
-2.12009634534194e-05
-2.4192117568932e-06
-2.28092063625069e-05
-7.27180854426369e-06
-8.43713557792315e-06
-2.30289442188384e-05
-2.67256839095118e-06
-2.28992814054247e-05
-1.76035714563381e-05
-1.13906159889922e-05
-5.3736701142332e-06
-2.62193827296853e-05
-1.6901900842738e-05
-6.7826001472311e-06
-3.05451741607121e-05
-9.89834620155673e-06
-2.15218307456798e-05
-1.89689833588107e-05
-3.04136267635751e-06
-3.40612711408953e-05
-1.6550969763639e-05
-1.89456082213935e-05
-8.96764543228251e-06
-1.69189510480823e-05
-1.17866585953072e-05
-1.42771144779021e-05
2.97990632459697e-07
-9.6714078650893e-07
-1.18979699018876e-05
-1.5761859986734e-05
-1.1068545720484e-05
-9.34401441049425e-06
-9.18465010576394e-06
-2.31043490168586e-05
-1.29628864964557e-05
-9.13101887302835e-06
-2.12798443367538e-05
-2.2144897012024e-05
-2.42236115026718e-05
-1.4381939333395e-05
-2.16181384335128e-05
-1.75293601077629e-05
-3.16681956072396e-06
-1.80044758802038e-05
-1.93786128963167e-05
-1.72806212367878e-05
2.55138806964126e-06
-1.43194197502779e-05
-4.54668532553334e-06
-3.79050918627069e-05
-3.40069529296453e-05
-5.33942642348198e-06
-7.58384806896546e-06
-1.62428907753292e-05
-1.65899760260049e-05
-1.00731622588565e-05
-1.26558217459015e-05
-1.99669493607769e-05
-2.17098203099464e-05
-1.43203392579314e-05
-7.51382813188189e-07
-1.12103990619715e-05
-1.90103420319534e-05
-8.47929054651956e-06
4.05931139097516e-06
-1.66031161183718e-05
-5.81266857965535e-06
-7.04207430624776e-06
-2.05987326846199e-05
-1.15429510970317e-05
-1.96779644823618e-05
-2.13442969403714e-05
-3.43175204030088e-06
-1.6497669740433e-05
-1.75980949144651e-05
-4.52465022006445e-06
-1.90295814736001e-05
-6.58251580873494e-06
-1.79878252768305e-05
-1.05465528835207e-05
-2.28919153282616e-05
-2.60816684204654e-05
-1.60686135352966e-05
-1.33748220262688e-05
-2.14007045062697e-05
-1.29552258167115e-05
-2.90804993107992e-05
-1.50991770772807e-05
-2.34953255658196e-05
-9.54025816433479e-06
-1.86932778595494e-05
-3.47129630832281e-05
-2.60208393458413e-05
-2.13905028107415e-05
-1.46112507921528e-06
-1.37252337573721e-05
-2.57932586122721e-05
-1.98665838761082e-05
-1.61889672944898e-05
-7.52636023626411e-06
-1.3937472533248e-05
-5.07620539063991e-06
-3.35795264159038e-05
-1.77560214286164e-05
-2.5143651461743e-05
-1.66758026581617e-05
-2.13544673883736e-05
-3.53915090326188e-05
-2.02015388602313e-05
-2.11270607069349e-05
-2.39905297042617e-05
-1.62714347617258e-05
-1.1245632749996e-05
-1.15380916258553e-05
-1.21993321890011e-05
-3.47736977541043e-05
-1.51618139499127e-05
-4.54925058209365e-06
-1.05633100667736e-05
-3.69001188502495e-05
-1.18829683058451e-05
-2.30585865405808e-05
-3.03857269862222e-05
-8.57333028000579e-06
-1.6862902882725e-05
3.35169907533866e-07
-2.20681977112466e-05
-1.19935518050626e-05
-2.61550557390114e-05
-1.59509284048828e-07
-2.23243452220475e-05
-1.76336050536853e-05
3.59634426065496e-06
-6.75829730906089e-06
-2.965410598962e-05
-2.40398885927123e-05
-2.47506439231158e-05
-1.35931975695941e-05
-1.86360575315687e-05
-4.66394721398721e-06
-1.6016242719385e-05
-2.8416908308368e-05
-1.96854384259508e-05
-1.12329151999876e-05
9.46531614093124e-07
-1.69639176428525e-05
-1.24445372766563e-05
-1.81208552240791e-05
-2.55572612942454e-05
-2.70210060897545e-05
-2.33538316443141e-05
-3.22015783400009e-05
-4.65540049241284e-06
-1.67066347948708e-05
-2.15253596652234e-05
-2.70503226472916e-05
-2.22695395377806e-05
-2.24108091874641e-05
-6.83439094241755e-06
-2.1345261164342e-05
-1.3772533055591e-05
-3.8915802678768e-06
-1.26805380066257e-05
-1.8033911104052e-05
-1.76770566925175e-05
-1.76201347909359e-05
-1.26757496950388e-05
-2.29652029354925e-05
-2.10331604073838e-05
-1.90932780230644e-05
-1.07918963659271e-05
-2.60944445317216e-05
-2.24522326959141e-05
-2.77449484401198e-05
-3.21483742468119e-06
-3.78524480601137e-05
-2.07887119776938e-05
-3.27311003599541e-05
-7.72047703802338e-06
-2.20369774640628e-05
-2.18954726277455e-05
-6.20637711680419e-06
-3.32259445139403e-05
-8.6009873977416e-06
5.60128489396357e-08
-9.50109390047311e-06
-1.38470658573055e-05
-1.71855321403246e-05
-2.35158186395705e-05
-2.12926024686007e-05
-2.67108275099571e-06
-2.76859533556033e-05
-2.38336188249301e-05
-2.5222506324144e-05
-3.07428684174151e-06
-9.05347805949372e-06
-1.69315162194499e-05
-2.49643442574857e-05
-6.37583639003215e-06
-1.83840725908975e-07
-1.94309629276536e-05
-2.36614556386333e-05
-9.66740094527915e-06
-8.96157462269683e-06
-1.86925616289048e-05
-1.8732432081514e-05
-2.28462518848449e-05
-1.90667464621902e-05
1.04076069472448e-05
-1.32015777188723e-05
-5.8446140996175e-06
-2.3451964364239e-05
-1.36644114901571e-05
-2.26711572423395e-05
8.05836576490895e-07
-9.36306781076033e-06
-6.62512610068953e-07
-1.77683891092798e-05
-2.50139807285375e-06
-3.13085244990914e-05
-1.77030068909718e-05
-8.46017929054325e-06
-8.06399617492166e-06
-3.44676915326426e-05
-2.43872540307018e-05
-9.54345200839043e-06
-2.80002845455842e-05
-2.15530716413057e-05
-6.3621873507682e-06
-1.42848718042932e-05
7.04089230324582e-06
-9.70134008784698e-06
-2.09779013357295e-05
-1.9644277797982e-05
-1.78285618256867e-08
-1.04394763803338e-05
-2.98296273630744e-05
-2.44204994207801e-05
3.118773125677e-07
-2.57786340884188e-05
-1.30278456324963e-05
-7.38301598730117e-06
1.2512604122925e-06
-4.39818712970894e-06
-2.88019794582946e-05
-9.07349895096046e-06
-1.1966692533831e-05
-1.52272726707462e-05
-2.01751677986461e-05
3.59943280158564e-06
-2.91093931799393e-05
-2.48668646468732e-05
-1.39252720735285e-05
-1.64045059353045e-05
-1.46705962661498e-05
-9.99835849711588e-06
-1.03513136244849e-05
-2.18893459133062e-05
-1.03484420885948e-05
-1.53051764729925e-05
-1.59803201641536e-05
-3.77853278296186e-05
-1.37816431974702e-06
-7.96684403686998e-06
-4.8550343392335e-07
-1.47443831232884e-05
-7.8441631187821e-06
-2.67401244905297e-06
-2.95711184185127e-05
-2.20307756954831e-05
-1.34141214641103e-05
-3.53263941520029e-05
-3.44587305981681e-05
-5.21737823008095e-06
-7.72687148273238e-06
-1.24818541806532e-06
-1.2246783530001e-05
-1.55653150358676e-05
-1.20305762342984e-05
-8.25159561457892e-06
-9.34557148310246e-06
-2.78406244509476e-05
-2.59211960748452e-05
-2.86969705658805e-05
-3.02869956642521e-05
-3.50030264785524e-05
-1.5658651113758e-05
-1.02028483014492e-05
-2.19719613935588e-05
-1.40631667848864e-05
-1.80506311842512e-05
-2.73473053256958e-05
-1.36182464976849e-05
-1.62808215601971e-05
-1.57826945444458e-05
-1.63928895175638e-05
-2.10828597236507e-05
-4.30348481651843e-05
-2.94966975275564e-05
-1.77757212961083e-05
-1.6457330963352e-05
-4.12743434996702e-06
-1.04913754707923e-05
-2.14390139509314e-05
-1.68103346438342e-05
-1.52051771747073e-05
-1.78239427047886e-05
-2.20930288320223e-05
-1.06359375185571e-05
-1.63545857918979e-05
-1.6930657913522e-05
-3.73625271239233e-07
-9.63910010430861e-06
-1.72458778171303e-05
-3.54558546274213e-05
-1.11729980774953e-06
-2.27341319877851e-05
-1.68355557385951e-05
3.38669257435711e-07
-2.45544653020027e-05
-6.85106335052758e-06
-1.73273026674389e-05
-2.31697900972938e-05
-7.50339442948761e-06
-2.01399073819601e-05
-2.27555027808685e-05
-1.72082268083339e-05
-3.53399999404996e-06
-5.27174152694336e-06
-1.62554883513342e-05
-1.73158896859648e-05
5.19379883107518e-06
-1.24161057695505e-05
-2.56975180008604e-05
-2.50084372486134e-05
-3.76873752486406e-05
-1.08544066336119e-05
-2.04099406095882e-05
-1.51530358575003e-05
-1.84264925178469e-05
1.35536713349805e-06
-1.05111976761829e-05
-2.47344188125075e-05
6.87787845891201e-06
-2.46187984966126e-05
-1.10712550541558e-05
-1.39556719334809e-05
-1.48717521714348e-05
-1.68542513762229e-05
-4.22530326920073e-05
-1.92029948768107e-05
-1.23474098136586e-05
-3.6790926303532e-06
-1.92098836440081e-05
-1.50593808396236e-05
-1.21204132859138e-05
-1.88483402789274e-05
-7.55721859728567e-06
-9.22724700282487e-06
-2.71931476327295e-05
-4.85601493968348e-06
-2.49233203255507e-05
1.38612114453946e-05
-3.09070859319101e-05
-2.66037709318678e-05
-1.34442995532916e-05
-2.47087874000659e-05
-2.51842633834287e-05
-2.75258189686337e-06
-2.53115303375588e-05
-1.39959791383867e-05
-1.83964199153372e-05
-2.24179231926467e-05
6.00054662007737e-06
-1.44161077483258e-05
2.49390246154616e-07
-1.57132362267163e-05
-1.88514982906851e-05
-3.23569654868433e-05
-1.78533075014622e-05
-3.37093342739915e-05
-1.76107535759391e-05
-1.30076309258928e-05
-1.5039063384475e-05
-1.08201974664235e-05
-2.81449068838118e-05
-6.00812583036382e-06
-2.68365289427428e-05
-1.39022755284525e-05
-1.35539789663203e-05
-1.66074448117098e-05
-1.97950944428342e-05
-2.31003963134186e-05
-2.29876323464141e-05
-3.17744745861362e-05
-2.88590532402002e-06
-7.21978604290646e-06
-1.9804408639706e-05
-2.43834948886077e-05
-1.92078796930904e-05
-1.667318937386e-05
-4.51198755276329e-06
-4.00821177833241e-05
-3.47686629311974e-05
-2.79985618369109e-05
-9.85185363097202e-06
-3.5256031601944e-05
-2.96201561449462e-05
-2.58713487348689e-05
-2.11806080475071e-05
-3.33318700227308e-06
-4.39669725189753e-06
-2.60966960465596e-05
-1.01050779593241e-05
-1.75453776205365e-05
-6.65996024537659e-06
-1.83071033121061e-05
-1.62532812317825e-05
2.78343702483161e-06
-1.79603608653209e-05
-1.68861960012417e-05
-1.89981964832277e-05
-1.38442165522216e-05
-2.16906076931083e-05
-1.83301903492099e-05
-1.50313852623936e-05
-1.68556452887334e-05
-1.67966778873555e-05
-2.45387051156289e-06
-8.72281744818076e-06
-3.21487167882853e-05
-2.1768463227684e-05
-1.59139411316139e-05
-2.66288289369443e-05
-6.97487003588821e-06
-2.69680654662986e-05
-1.48134770143475e-05
1.80846439638409e-06
1.35006507421026e-06
3.59159243202023e-06
-2.53550561086226e-05
-1.24593977551145e-05
-3.07751396317e-05
-2.51853412655085e-05
-2.86869319624876e-05
-1.68943966918245e-05
-2.08523104935059e-05
-1.56632985449568e-05
-1.72400481173433e-06
-3.2891073998034e-05
-1.06291593440325e-05
-4.67405064012882e-06
1.64297328375252e-06
-2.29562522085076e-05
-2.34170531885158e-05
-1.76916425180104e-05
-1.38627015885967e-05
-1.75159395037237e-05
7.52537597056964e-06
-2.76457137203426e-05
-6.35069220286574e-06
-2.23148612490693e-05
-4.10680893192844e-05
-2.48411788426086e-05
-2.28804479307547e-05
-2.09831783087381e-05
-1.74759826961333e-05
-3.01199566764049e-05
-6.28689101144363e-06
-1.35902499617595e-05
-1.82866312744864e-05
-1.53401374310959e-05
-5.47782565013783e-06
-1.66226727239872e-05
-7.77042459188457e-06
-2.14622804738299e-05
-2.3197228662648e-05
-1.78553869611874e-05
-8.38297956334027e-06
-9.8896169422695e-06
-2.4106646282588e-05
-1.10890071368185e-05
-2.9164682187515e-05
-6.81437857889114e-06
-1.02492636434831e-05
-1.31372939820282e-05
-2.46243159685588e-05
-8.86672907044466e-06
-3.31030613303953e-05
-2.98918370350483e-05
-2.17918785346736e-05
-2.0007246967165e-05
-1.37269136609393e-05
-2.79636420461106e-05
-2.11222440318704e-05
-6.92509575562913e-06
-1.97209835650131e-05
-1.60507712700412e-05
-3.01361073399212e-05
2.05947484922842e-06
-2.57185563580824e-05
-4.61802076201129e-05
-9.81001369982655e-07
-2.21328088801691e-05
-1.83390487138011e-05
-2.83868182237329e-05
-3.22759966582876e-05
-2.7848337675026e-06
-3.35408168885174e-05
-3.45839203716517e-05
-1.04530965468527e-06
-1.02681384222721e-05
-1.73251094167246e-05
-1.21144260804741e-05
-2.98718197474511e-05
-1.76889981175893e-05
-2.65986049218042e-05
-1.02336479627778e-05
-6.72814915333585e-06
-3.32711859895494e-05
-6.76788105995619e-06
-1.51199993863149e-05
-3.52658422272571e-05
-1.51914811439312e-05
-5.82457602693258e-06
-1.81173745878923e-05
-2.43872166321313e-05
-1.14979482062903e-05
-2.63548530650805e-06
-2.22801444885501e-05
-2.17944694195245e-05
-2.87787251734401e-05
-2.19353058263426e-05
-2.03382879940681e-05
-1.97143300007215e-05
-2.13201581353947e-05
-3.42411358414569e-05
-1.74114955183197e-05
-3.01195938848784e-05
-1.53377573146747e-05
-1.48654925576271e-05
-1.94118864661031e-05
-3.15561870900783e-05
-2.05921072266345e-05
-3.25810903761776e-05
-1.25261285175218e-05
-1.2826400363285e-05
-2.55438185200235e-05
-4.20941539156273e-06
-2.56202504231983e-05
-1.38751460234239e-05
-2.81596650957685e-05
-9.93818492038954e-06
-6.03863022191265e-06
-3.81960127020466e-05
-1.57444372226668e-05
-2.25672910179978e-05
-1.19032940983379e-05
-2.86724899288239e-06
-2.94388821155717e-05
-3.20539732349449e-05
-3.63919328658955e-06
-1.63958794060296e-05
-9.53170937730785e-06
-1.13012129321822e-05
-2.43676557590158e-05
-1.90363735766354e-05
-3.50916182816269e-05
-4.74119189376911e-06
-2.15289225838721e-05
-2.42177021096791e-05
-2.44476872022926e-05
-2.34719975801991e-05
-1.4629434791404e-05
-7.17024508148781e-06
-2.63435549048667e-05
-1.29491568502007e-05
-2.21213335066789e-05
-1.64242650156887e-05
-2.50913016692709e-05
-1.10613927765845e-05
-1.69859406846397e-05
-2.48997219231439e-05
-6.6352422922477e-06
-1.66166321805368e-05
-2.43061599652493e-05
-1.80317777542532e-05
-2.58818426127504e-05
-2.54267013846921e-05
-2.16939687157996e-05
-1.59487876936209e-05
-1.1979494443836e-05
-1.75134929178594e-05
-1.72966203402784e-05
-9.51593574341149e-06
-1.81734345886594e-05
-1.98336021245733e-05
-1.48114762142085e-05
-1.70139202790301e-05
-6.78279997449892e-07
-2.02121152115413e-05
-8.74672169548903e-06
-1.41767238046176e-05
-1.51337723903202e-05
-5.97465704253802e-06
-9.78999872108853e-06
-1.77768766491263e-05
-1.48962929485644e-05
-7.50772718588495e-06
-4.62562369533547e-06
-2.46232604246435e-05
-3.47283062437889e-05
-1.63037298720826e-05
-9.90148065954877e-06
-1.46802936601619e-05
-2.15929826825969e-05
-1.79356009118948e-05
-2.68925651756849e-05
1.20249100653224e-05
-2.2037228012011e-05
-1.28567115393452e-05
-2.27621740086156e-05
-1.52667403255142e-05
-8.01967509228397e-06
-2.92068026079376e-05
-2.64289837015765e-05
-2.02628049586151e-05
-1.07664652932571e-05
-8.79703441876795e-06
-1.30053772366149e-05
-1.66903980595407e-05
-1.47910492891684e-05
-2.16462478142277e-05
-7.32856392608631e-06
-6.2576974919827e-06
-1.18827655753361e-05
3.44808591988754e-07
-1.99600568584191e-05
-1.61213571667621e-05
-4.37081049696985e-05
-2.21728599267287e-05
-8.89606008956854e-06
-7.58079180489412e-06
-1.37540282829198e-05
-2.20659893444141e-05
-5.5500855870055e-06
-1.07060499119976e-05
-8.25843849717871e-06
-3.85594840161235e-06
-9.15475750370892e-07
-5.06665224518778e-06
-2.07818187963003e-05
-1.78874836184053e-05
-2.3148041880829e-05
-8.30640091665823e-06
-2.55705644025021e-05
-2.63045980338385e-05
-9.13748663510555e-06
-2.90994805128218e-06
-1.42424309212243e-05
-1.95223786112017e-05
-2.93306852431041e-05
-2.90259716581808e-05
-2.53333118294452e-05
-3.10235305802865e-05
-1.20327121678013e-05
-1.05530432205433e-05
-7.59633056055779e-06
-2.52429287239211e-05
-3.06898887924556e-05
-1.26713884448481e-05
-8.54965039128503e-06
-2.0967101458011e-05
-8.81998681298462e-06
-1.7152326966634e-05
-8.83890961227871e-06
-3.23993547334713e-05
-7.90697049415185e-06
-1.37149560089777e-05
-3.00361625222428e-06
-1.26283204619986e-05
-2.03795812107836e-05
-8.52532654925296e-06
-3.01541785103741e-05
-2.02121879376731e-05
-1.27357155403806e-05
9.85008204460504e-06
-1.58418501079338e-06
-1.53948872328207e-05
-2.89158059157594e-06
-1.20472195024585e-05
-8.32921681273648e-06
-1.21385475567724e-05
-2.41610393756141e-05
-2.81387921641723e-05
-5.66060099741951e-06
-1.37350825699081e-05
-2.90991910498731e-05
-1.37180593251303e-05
-1.26250470724492e-05
-2.08165525642407e-05
-1.32247239852323e-05
-1.14321044589184e-05
-5.09999117821607e-06
-2.94847783634653e-06
-1.59262525492801e-05
-5.42391262862837e-06
1.2100189744602e-06
2.49964507388725e-06
-3.40515037256308e-05
-1.78258301496534e-05
-7.59709631263277e-06
-1.97279685424984e-05
-2.4535310655554e-05
-2.47217421316983e-05
-2.08600541038832e-05
-1.66604200680092e-05
3.38454621915485e-06
-2.1195109462218e-05
-1.18904540640937e-05
-2.3468296158095e-05
7.42149151201234e-06
-1.43915472172817e-05
-2.37773041206708e-05
-2.5692386740858e-05
-2.85638229869381e-06
-1.23735547758431e-05
-2.52199706173257e-05
-2.61345164316757e-05
-2.6366608176946e-05
-1.02070480884456e-05
-9.34438866142229e-06
-2.47421598711548e-05
-2.14675533322165e-05
-2.80363054274936e-05
-2.70678559444597e-05
-2.26797477108686e-06
6.8983562294935e-06
-4.09773068167219e-05
-2.03080023413454e-05
-3.43218452220575e-05
-3.72237621842776e-05
-2.26409355432394e-05
-1.92092746277334e-05
-1.9275479595822e-06
-8.48501042348492e-06
-8.10468759824403e-06
-2.99790035805565e-05
-1.5608315950738e-05
-1.97809072385022e-05
-3.56027118255918e-06
-2.08658695149379e-05
-1.68477017166013e-05
-1.32788642534713e-05
-1.04800889880044e-05
-2.13293933116231e-05
-1.54537362705821e-05
-3.08573571119796e-05
-8.52047840621175e-06
-1.82622923739269e-05
-1.79026912138644e-06
-1.51753870897736e-05
-1.78046752909227e-05
-5.73592066780689e-06
-3.25667167462408e-05
-7.1212441228158e-06
-8.89978956996766e-06
-2.13962126680443e-05
-6.16048663920285e-06
-4.30646230407851e-05
-3.04747569183494e-05
-9.11019697743818e-06
-1.71453465219224e-05
-1.50841480005753e-05
-3.52526924482147e-05
-1.28982371816386e-05
-2.4045519687069e-05
-2.45586613029091e-05
-1.75132232521038e-05
-1.10526381797009e-05
-1.87460174832204e-05
-1.30732145270879e-05
-3.18777737674399e-05
-2.39961575798763e-05
-7.23527883650528e-06
-1.45528865258923e-05
-3.39584910960684e-05
-6.34450884432658e-06
-2.0444055728732e-05
-1.67591666378023e-05
-1.12850296608553e-05
-1.55029733764464e-05
-2.5384406312912e-05
-2.62678984165149e-05
-1.97422946329124e-05
-6.58454401703345e-07
-7.23594066783187e-06
-2.76402475554016e-05
-1.39318311732056e-05
-2.29146624532183e-05
-1.93818508951561e-05
-1.93652530096676e-05
-7.59230524736758e-06
2.51647146542412e-06
-3.13544719166429e-06
-2.26975051228653e-06
-5.44913519474315e-06
-9.58520704974832e-06
-3.01606242502398e-05
-8.76672156931656e-06
-1.95219255087204e-05
-2.09650797140188e-05
-2.73743041629346e-06
-7.78959355524053e-06
-1.46530622549144e-05
-2.71467715128519e-05
-1.60199706343018e-05
-1.58537128580662e-05
-1.36177909716534e-05
-1.43675028052263e-05
-1.67015101498309e-05
-1.18797662262684e-05
1.2246140213007e-06
-1.06087512271544e-05
-6.64045322194439e-06
-9.86340879203708e-06
-5.15865526434488e-06
-8.25757574517081e-06
-1.31388806944758e-05
-9.5259593877347e-06
-1.49823834786977e-05
-1.37364952025095e-05
-2.66935819996929e-05
-1.41107745264024e-05
-2.3015109631876e-05
-2.28879370725878e-05
-1.05914856725835e-05
-2.95098668137466e-05
-1.62592094610391e-05
-3.33537498830783e-06
-2.83572621407062e-05
-7.74747899227547e-06
-2.55465293536765e-05
-1.70797214344135e-05
-2.21178753380884e-05
-1.16149919232018e-05
-2.31978014907847e-06
-1.47494349411225e-05
-9.0427495850444e-06
-6.88646237863033e-06
-2.57170290439633e-05
-1.43358425134361e-05
-3.4558994630433e-05
-9.85068140978231e-06
-3.19587394799512e-05
-1.30531412801634e-05
-3.50858169410737e-05
-1.49540931941766e-05
-1.66331231709935e-05
-2.05724037338505e-05
-1.95940235774337e-05
-1.18553546883134e-05
-2.39838690886348e-06
-1.68617923353195e-06
3.53080960488395e-06
-1.62851553517675e-05
-1.40011698313427e-05
-8.79943483990381e-06
1.06336978399621e-06
-1.51787363988309e-05
-2.79642163980371e-05
-1.95015155837083e-06
-5.77812360329899e-06
-1.60028528201057e-05
-8.83110338505027e-06
-2.58486780395635e-05
-2.83705158301144e-05
-1.11373658399075e-05
-1.84425446951209e-05
-1.52775469226947e-06
-1.48615676639404e-05
-3.15255506891716e-05
-3.28261615864278e-06
-3.01427781570794e-05
-1.85154188869209e-05
-2.6413097144863e-05
-2.33822710968281e-05
-6.57462726988487e-06
-7.83923706616361e-06
-1.32074326246789e-05
-4.16839959112005e-06
-1.67816992673453e-06
-2.05283740060036e-05
-2.72566734569027e-05
-1.86435244423358e-05
-2.59595205188168e-05
-1.37737174728705e-05
-7.94498307982585e-06
-1.14306841858375e-05
-2.53684059116613e-06
-2.65399435658219e-06
-2.0510849210346e-05
-1.47402460231508e-05
-1.18199586091192e-05
-6.82702452084774e-06
-1.74420664852875e-05
-1.39733590079749e-05
-5.35454739354276e-06
-2.06689004290426e-05
-9.06633144228895e-06
-9.87962350411595e-06
-6.52384275277444e-07
5.86406748595159e-06
-1.44804910142942e-06
-1.22865183950439e-05
-2.14367250900185e-05
-2.01988631482709e-05
2.17546923149066e-06
-1.31501310701141e-05
-8.81269342565974e-06
-9.49151442097532e-06
-1.37297261204282e-05
-1.52518246618098e-05
-2.93531772841329e-05
-1.03833443359339e-05
-8.41514364241659e-06
-1.17782331492372e-05
-3.22821403111758e-05
-2.53487718264431e-05
-8.22611930659039e-06
-7.5459930400705e-06
-1.82184591897412e-05
-2.68853381403542e-05
-1.52668358909642e-05
-1.23494936840312e-05
4.68319674947086e-06
-1.61241300778479e-05
-1.003106564362e-05
-7.29442798309116e-06
-2.37869340502582e-05
-1.34450610321926e-05
-3.07348810149191e-05
-2.58948464040468e-05
-1.7508358295124e-05
-1.68822987499905e-05
-2.13122345366822e-06
-2.72098871995135e-05
-1.63009097092163e-05
-1.76854551465065e-05
-1.12007084519654e-05
-6.79013098672136e-06
-1.38714138285148e-05
-4.91975107600501e-06
-2.41954775455272e-05
-2.0802563769374e-05
-5.68453954068504e-06
-8.7796665715852e-06
-2.49975648088333e-05
-2.01653140450152e-05
-1.65859599324001e-05
-1.80166366155462e-05
-2.56514418180835e-05
-2.64088100120729e-05
9.2162569318431e-07
-1.66259690545866e-05
-2.41376469829489e-05
-1.02516210245333e-05
-9.60583968592005e-06
-3.19708729320151e-06
-1.34594248107451e-05
-3.18587145733747e-05
-2.57190477640783e-06
-3.65032033590389e-06
-1.11816994885571e-05
-1.89643229408425e-05
-1.59699454609233e-05
-2.34895203479726e-05
-2.74134447676704e-05
-2.84836484833697e-05
-2.51489200915533e-05
-5.89883984199862e-06
-7.3741412271082e-06
-2.69052994388505e-05
-1.32067297398921e-05
-5.83595858712023e-06
-7.68547988688762e-06
-2.42501233183646e-05
-1.54245005686732e-05
-2.81567019334156e-05
-2.18929872738032e-05
-1.83980352410107e-05
-1.26736747945691e-05
-3.11761442000623e-05
-1.67383137136551e-05
-1.68284942546518e-05
-4.98010083340022e-06
-1.37754329096132e-05
1.51500066642767e-08
-7.96648628114359e-06
-5.15449530438766e-06
-1.64793233978597e-05
-2.05440873444795e-05
-2.68766398673704e-05
-4.54503036244841e-06
-2.37990091099809e-05
-2.60962941535542e-05
-1.08569115318684e-05
-3.3951170558424e-05
-1.41885467391289e-05
-1.2326967072542e-05
-2.89020011380836e-05
-1.87235978114584e-05
-5.6738413510724e-06
-1.44606987936055e-05
-2.71581456067494e-05
-2.73829760435375e-05
-2.23369760889903e-06
-9.775300178632e-06
-1.48082740915417e-05
-2.01477739135813e-05
-1.31979557073399e-05
-1.09974465892821e-05
-1.44751632031491e-05
-1.34132020653356e-05
-1.0388082754823e-05
-1.54014697046884e-07
2.61689296461987e-06
-5.12282480607075e-06
-2.45882234975465e-05
-1.62770445090912e-05
-2.26809460350202e-05
-2.17610175177763e-05
-5.79546370782325e-06
-3.14849675368065e-05
-1.45856072397459e-05
-3.40934058699674e-05
-1.23055706416019e-05
-1.70891123528838e-05
-2.79801211200597e-05
-1.68959083094619e-05
-1.14146450330566e-06
-1.04391888847124e-05
-8.27142117279453e-08
-1.38767018681359e-05
-1.00591597624709e-05
-1.64301872713663e-05
-1.22940464315532e-05
-2.21871662188643e-05
-1.42211463985146e-05
-9.1910348450748e-06
-5.6622341291281e-06
-7.7055338765379e-08
-9.32387617045935e-06
-9.39765320927812e-06
-2.3880838493378e-05
-8.01763123041793e-06
-3.32945543564153e-05
-1.40672412647755e-05
-9.71676380415652e-06
-7.94995396366743e-06
-1.84425641613512e-05
-1.78907927440656e-05
-2.80071522862057e-05
-7.72767079684807e-06
-1.72338585569233e-05
-1.29319157281316e-05
-1.75315652557183e-05
-2.03644698513945e-05
-1.68045389227559e-05
-3.73892392067047e-05
-7.45931515242063e-06
-1.90134656343211e-05
-1.7018621181943e-05
-1.39742930854086e-05
-1.00959785657079e-05
-2.38151049501549e-05
-1.51028703572611e-05
-2.92670131920677e-05
-2.48231666963977e-05
-2.51639370794214e-05
-2.80177567858698e-05
7.88895920245978e-06
-1.82941640188177e-05
-1.05167537178356e-05
-1.05179720013211e-05
-2.42019355802673e-07
6.2168767253927e-06
9.9430483934051e-07
-1.87745702570758e-05
-2.7470916599814e-05
-1.45174436805224e-05
-2.45947468385648e-05
-1.18420238240226e-05
-1.16031962593624e-05
-1.55080308378352e-05
-1.75453685284854e-05
-1.74642343953313e-05
-1.6950381915293e-05
-1.00255507995492e-05
-2.39134824532464e-05
-2.96609026612925e-05
1.99491966446281e-06
-6.5209935731182e-07
-1.2124068934816e-05
-2.70489651248535e-05
-1.04727268028635e-05
-1.38170371014845e-05
-3.76551364919911e-05
-1.98596401177425e-05
-4.87298109925307e-06
-1.21307093485383e-05
-2.58837632640513e-05
-2.91665597830669e-05
-3.10619562068147e-05
-2.07508187823442e-05
-2.17885490911984e-05
-1.85830556655664e-05
1.44581527704806e-05
-6.28429417851281e-06
-1.89934798738366e-05
-2.33527842122503e-05
-1.78929720398228e-05
-2.08075464416037e-05
-2.80508962701861e-05
-3.43525246952916e-05
-2.8146869689005e-05
-2.68581763984209e-05
-1.72997669307594e-06
-3.4694216373897e-06
-9.98473890988059e-06
-9.79800047878475e-06
-8.093048759269e-06
-2.09537379743492e-05
-1.23472957979457e-05
-6.32894580873155e-06
-3.14531008849638e-05
-2.78031272629224e-05
-8.39347462319286e-06
-2.8371869165513e-05
-1.99125046214858e-05
-1.68657735132273e-05
-8.96961517115692e-06
-1.95754045782801e-05
-3.15764780355934e-05
-3.42188380498646e-05
-3.62597431645045e-05
-2.69465393443538e-05
-1.60076427110907e-05
-9.92381010730188e-06
-8.07937551310119e-06
-1.80604055918089e-05
-1.38417351651702e-05
-6.98392480892628e-06
7.17068784260772e-06
-4.02706735166956e-06
-9.8637009455363e-06
-2.77405466377365e-05
-6.06429447913533e-06
-1.63227711174732e-05
-1.89745112201991e-06
5.32800526835465e-06
-7.86381601899948e-06
-2.68170024235016e-05
-2.60298116914856e-05
1.45968880096812e-06
-1.89790232954277e-05
-1.71992847596506e-05
-3.03713217047879e-05
-4.08764339020693e-06
-1.81975810820636e-05
-1.4448011385235e-06
-1.99584160801056e-05
-9.29271330900082e-06
-1.75611265277156e-05
-2.15090774141074e-05
-9.66810669011468e-06
-2.26571682167956e-05
-8.70623611967563e-06
-1.79307914860624e-06
1.18013579155633e-05
-2.35348726677301e-05
2.04328537864634e-05
-2.84616803146299e-05
-2.43464923194151e-05
-5.53784748327779e-06
-1.68415376977033e-05
-2.2396461921828e-05
-2.3199373486244e-06
-2.26157475406755e-05
-2.95912583421005e-05
-1.20017519582635e-05
-2.08168174033122e-05
-1.45675906564855e-05
-2.01512555197091e-05
-1.94745105679933e-05
-1.03306185074701e-05
-1.56308827554101e-05
-8.74693458724213e-06
-1.97515359537526e-05
-2.69286201738297e-05
-1.49001777477114e-05
-2.36268804511806e-06
-2.39311078405696e-05
-2.36348364475694e-05
-1.00397819818408e-05
-1.3760211160434e-05
-1.99969707944789e-05
-1.22275269699384e-05
-8.32110624559846e-06
-3.23877609971284e-05
-1.14722644136777e-05
-9.36512531355622e-06
-2.38710924387185e-05
-1.12251538569119e-05
8.18513737515719e-06
-1.27764293225141e-05
-2.85803977516046e-05
-2.37950033270977e-05
-3.17228867186247e-05
-3.44737851398499e-06
-8.69983021263956e-06
-4.705000085371e-06
-4.21507098807792e-06
-1.30241213772037e-05
2.05275666471009e-06
-2.73674569562315e-05
-2.52892169453928e-05
2.21772929527515e-06
-1.70422973603299e-05
-2.02961815568462e-05
-2.45909453267616e-05
-3.80032913076789e-06
-1.83235021658758e-06
-1.34977490276712e-05
1.29917252653794e-05
-1.50550685209652e-05
8.37840449748166e-06
1.23586208245166e-06
-2.03363903695028e-05
-1.45890971152865e-05
-2.09897868780105e-06
-5.16219553037281e-06
-1.3486021782872e-05
-1.96416509854539e-05
-2.40189987709827e-05
-1.11854329626308e-05
-3.81448974466263e-05
3.96022215867594e-06
-2.03151593636939e-06
7.88532594024247e-07
-1.24607764654347e-05
9.92960914469397e-07
-1.83900009257562e-05
-1.95568786312436e-05
-1.5534850877404e-05
-3.08021975170712e-05
-3.06254297567783e-05
-2.71437618216479e-05
9.00062307684746e-06
-2.49808364311492e-06
-8.14429607595985e-06
4.35972383147916e-06
-2.78058687766217e-05
-1.0811174483194e-05
3.5797973490593e-06
-2.39343196433049e-05
-1.4090457358819e-05
-2.3246712971144e-05
-3.02258769677278e-05
-5.51030347318814e-06
4.89491611991729e-06
-1.50273123143193e-05
-1.06209879967838e-05
-1.29355404126466e-06
-2.03763492814237e-06
-1.2590761778061e-05
-2.44678546662902e-05
-1.53933030332856e-05
-1.50842742544606e-05
-2.35460361719862e-06
-2.74142283856339e-05
-4.8180517769856e-06
-1.22916936133675e-05
-2.12014888716228e-05
-1.07168868118133e-05
-1.67949493101997e-05
-9.8180358063685e-06
4.06791375982852e-06
-2.18634713929396e-05
-8.2525703513135e-06
-2.13932792381126e-05
-2.69770909190213e-05
-1.8305190745023e-05
-7.33734724254923e-06
-2.28703016864143e-05
8.86925604107402e-06
-3.79422286122206e-06
-1.44241486737233e-05
-9.44834261961348e-06
-1.02652588898808e-05
-2.65820766440332e-05
-1.38999835833634e-05
-1.03130846467974e-06
-2.06600725430235e-05
-1.51637262210326e-05
-1.93282222622949e-05
1.59239036489274e-06
-1.18289139676976e-05
-1.04356541920812e-05
-1.29192069969943e-05
8.80876722967073e-06
-2.3511063941153e-05
-1.6575166310447e-05
-1.70174140734032e-05
7.61208248784882e-06
-2.11065037942779e-05
-6.37414914721252e-06
-2.51181125896926e-05
-1.00219404743266e-05
-1.86427603124433e-05
-9.01435647075022e-06
-1.75678628580323e-05
-4.98618601200852e-06
-8.12752316380207e-06
-9.19932326742741e-06
-1.38268618433154e-05
-1.4223726497401e-05
-6.77346372510973e-06
-2.36069343076902e-05
-2.00889405717841e-05
-8.14586212099739e-06
-8.31579139194736e-06
2.82872721772331e-06
-1.75359244636487e-05
-1.89926994554763e-05
-2.47021206740264e-05
-1.91036754755997e-05
-1.22687949288342e-05
-9.72055256600968e-06
-6.04871825578435e-06
-1.64672568572358e-05
-1.37161918904839e-05
-1.55615740741527e-05
-1.23890205788081e-05
-1.65535589197313e-05
-2.13411052313179e-07
3.33748344447961e-06
-1.33256375677098e-05
1.43913928858251e-05
-1.45153968164801e-05
5.47294652336571e-07
-2.04930945731179e-05
-6.95811595534478e-06
-1.24544614518317e-05
-2.72446216584551e-05
-4.50999987748637e-06
5.78004358892525e-06
-1.77025883606411e-05
-1.24109338042201e-05
-5.93624744529265e-06
3.76906953065544e-07
-2.75887631163517e-05
-1.31996277292108e-05
-1.74134288575983e-05
-1.1446747454195e-05
-5.96072504837027e-06
-7.41394328031719e-06
-1.10665383506077e-05
-9.96166108388657e-06
-1.84969536094187e-05
-1.59426716817603e-05
-1.36808958739731e-05
-9.26605294808291e-06
1.25932553487286e-05
-1.67611414988212e-05
-1.53458423954264e-05
1.56432226925357e-06
-4.71379327776794e-06
-2.2947692760722e-05
-7.10936728914521e-06
-1.26721029601154e-05
-2.29091920234305e-05
-2.70569114173409e-05
-1.37076199962894e-05
-6.54783486010208e-07
-8.4831970257362e-06
-1.68834443398498e-05
-2.91893792411634e-05
-8.56912228685747e-06
-6.09260525575759e-06
-1.30359640794515e-05
-3.21932261870563e-06
-1.16469788604474e-05
-1.32996524807479e-05
-6.83961668625387e-06
-1.16479660321913e-05
-2.05097007428443e-05
-1.52773087591041e-05
-2.44608049754843e-06
-2.95986899206118e-05
-5.25383247036628e-06
-5.7281425064851e-06
-2.53233212863571e-05
3.56528650250416e-06
-6.3791872621097e-06
-2.27954230208033e-05
-9.29989920877032e-06
-1.46143564043614e-05
-1.38463519429998e-05
-1.21116085676468e-05
3.42110778191305e-06
-1.82088323177931e-05
-1.09511252577714e-05
-1.54868424406512e-05
-1.63574065851036e-05
8.9306555576336e-06
1.69926691837299e-05
-6.77095013952136e-06
-1.60687446172608e-05
-8.78692952661205e-06
-2.87221324913444e-06
-6.70945933894519e-06
-2.62996693790792e-05
-5.27856422024612e-07
-1.7379003208683e-05
-2.82776610031314e-05
-5.39907950406094e-06
-8.42238537259306e-06
-1.26234039182422e-05
-7.21901909123649e-06
-2.09017411690199e-05
-6.53005093494864e-06
-2.75941223079243e-05
-2.22155499366198e-05
-6.06625033830493e-06
-4.59072995328194e-06
-2.87536984348336e-05
-1.29342597752373e-05
-1.6070144191523e-06
-4.38087916916141e-06
-1.20195194743276e-05
-2.26388386466866e-05
-1.85006429375939e-05
-1.44030467071242e-05
-2.2488724549185e-05
-1.66653103417191e-05
-1.22833784669877e-06
-1.94681444173464e-05
-3.62022601417111e-05
-1.89381720806059e-05
-1.11542830172669e-06
-1.2103894020338e-05
1.56724243743958e-05
-2.54295766148219e-06
-1.69877736378759e-05
-2.17134954576364e-05
-4.83979749478603e-06
-2.34318547744473e-05
-1.1399073911194e-05
-1.02032011694808e-05
8.54888298478874e-06
-1.91254300601924e-05
-1.59484241235083e-05
-9.12803276285014e-06
-2.2781028451325e-05
-1.39695030617424e-05
-8.31598168380314e-06
-1.26653599552051e-05
-9.66064004262212e-06
-1.82019259551193e-05
-1.61875226308302e-05
-1.36038032715511e-05
-9.43355070078014e-06
-2.29733856972512e-05
-1.17534341361804e-05
-1.22785793920118e-05
-1.28545214810252e-05
-9.26427929573696e-07
-4.97286871840486e-06
1.5801325409738e-05
-1.9122903579545e-05
1.31141174530818e-05
2.3940440905314e-06
-7.59479416564138e-06
-2.44881382098568e-05
-7.80062052482282e-06
-4.94054984775056e-06
-1.54586902623358e-05
-1.82880078801653e-05
-1.74160280755205e-05
9.61454679567592e-06
-2.41550213548819e-05
-3.75103890387532e-05
-1.73072338686375e-05
-1.74986878604476e-05
-5.20285642759898e-06
-1.42698076904098e-05
1.03344840951942e-05
-2.11626131860308e-05
-7.71404905398199e-06
-4.77739573133469e-06
-2.60481776558241e-06
-1.83411941957513e-06
-2.04635506387549e-05
-3.0305806915134e-05
-1.06297139925902e-06
-3.4621100854063e-06
-1.26885335322418e-05
-2.73814243988718e-05
-2.0525127583434e-05
-9.16292258068079e-07
-1.00013835708309e-05
-1.66595665447738e-05
-1.59303800816682e-05
-1.38422506381912e-05
-8.83909435558403e-06
-1.79539555893262e-05
-2.45961999279499e-05
-7.96163519779786e-06
-6.59220280426516e-06
-2.35089014473992e-06
-1.84473725559422e-05
-8.22897950360752e-06
-1.81386571079242e-06
-1.02937409451464e-05
-4.88092020390646e-06
-8.8617369704319e-06
-8.89707931766905e-06
-9.94925035074614e-06
-2.08218044547015e-05
-1.23552602156002e-05
-4.5997156663219e-06
-1.28859271750155e-05
1.42109344895459e-06
-2.2735509911522e-05
-3.41388125020637e-05
-5.3646430293701e-06
-1.7503451752062e-05
-2.5203546231323e-05
-7.48451120329377e-07
4.16033656002705e-06
-9.62551888355657e-06
-2.32189224215928e-05
-1.60971376598974e-05
-1.73481195338237e-05
-1.38724642641979e-05
-1.85143809591098e-07
-8.80680652235008e-06
-9.96794740752549e-06
-1.90993943019734e-06
-2.72807544552026e-05
-3.3446020531723e-05
-4.94065514688707e-06
-1.38429901189137e-05
-1.7215727351771e-05
-1.4168356347353e-05
-3.75339443678506e-05
-1.46418101870804e-05
-1.33917131836105e-05
-1.30351544286797e-05
-7.12204444150707e-06
-3.08515642367974e-05
-1.26445490641379e-05
-1.01422973827334e-05
-2.9883455968687e-05
-1.75740122886629e-05
-2.65375000768252e-05
-1.4660127446108e-05
-1.85286136936472e-05
-1.69633598309893e-05
-1.14973344369236e-06
-7.81677473186057e-07
-2.57110339855402e-05
-9.1591696237895e-06
-5.54313821502046e-06
-1.66811390643954e-05
-1.58700463143824e-05
7.81003127311569e-06
4.83175383947892e-06
-1.53193188399133e-05
-1.03705587027478e-05
-2.2710509151866e-06
-7.41818106074163e-06
-1.66192688880931e-05
-2.68126757506561e-05
-2.31464334493029e-05
-1.18205738986617e-05
-1.12524389295871e-05
-1.27811938196727e-05
-1.38435117441793e-05
-4.37028249719117e-06
-7.5831176232939e-06
1.01334940880765e-06
-2.16219975806766e-05
-1.47645249052641e-05
2.29611845646168e-07
-1.49709146730659e-05
-1.25468687593865e-05
-1.11631938925792e-05
-6.56476673840485e-06
-1.399371183778e-05
-1.22781042304186e-06
-1.0646741563189e-05
-5.64242346646025e-06
-9.72918430360619e-06
-2.15644774401217e-05
-1.5703776765372e-05
-1.37877704265494e-05
-2.74700944387613e-06
8.81422737178265e-06
-1.13081327315669e-06
-1.45727469601064e-05
3.32180865511388e-06
-1.73070846473645e-06
-6.84282186206189e-06
-1.51273953650327e-05
-3.84694727993417e-05
-2.75689844510461e-05
-2.1302120322188e-05
-1.47391729924434e-05
-1.97543567113417e-05
-7.75340126520348e-06
-3.63817278708409e-06
-1.16665832167937e-05
-2.00615068499525e-05
-6.4002860645123e-06
-3.1405292115888e-05
-1.61668671740029e-05
-1.13263963450311e-05
-4.52323550673901e-06
-1.07321827235873e-05
-3.65118722019378e-06
-5.69711907105505e-07
-1.28350251278949e-05
-1.03910975901969e-05
-5.80156685106094e-06
-2.19302140644146e-05
-1.61573826969694e-05
1.05822026879789e-06
-7.29999113461853e-06
-1.67295826275864e-05
-2.65260490795556e-05
-5.53995860594987e-06
3.33316553229431e-06
-1.12103827693853e-05
-8.23192029257888e-06
-1.32615067248934e-05
-2.86665608372949e-05
-4.62438514421265e-06
-1.41688960887477e-05
-1.20887355296608e-05
-1.4019992167781e-05
9.85166628429095e-06
-1.36196452361873e-05
-4.07568968301547e-06
-2.59477243019227e-05
2.19588422387554e-06
5.0089120840084e-06
-8.08469336659769e-06
-8.89802335367821e-06
-7.75029692125164e-06
-6.65030704579734e-06
1.98864923031774e-05
-2.49397429073903e-06
-9.48959851542459e-06
-8.78718347215369e-06
-3.65127336697941e-06
-1.20265887215971e-05
-2.5544039515156e-05
-1.85143045495973e-05
-2.82210062372422e-05
-1.90440098854615e-05
-1.85841500089962e-05
-1.48844023133964e-05
-2.31015002360217e-05
-1.22805700561422e-05
-3.80867482565481e-06
-1.23810045150614e-05
-1.15253029352804e-05
-1.0324163589386e-05
-1.38390054971708e-05
-1.68879793943666e-05
-8.21220807932835e-06
-2.74854702964021e-05
-1.13268588469003e-05
-1.08139668023641e-05
-1.07154080336467e-05
-2.17318720172801e-05
-1.23703753836319e-05
-2.74417575692974e-05
-1.55605365746943e-05
-8.97760411616114e-06
-2.64741426009027e-05
-2.91761009207698e-05
-1.67835191860536e-05
7.22612895623121e-06
-1.95847967873225e-05
-1.25368512846813e-05
-7.46607944188614e-06
-1.31558748818837e-05
-1.88102132322878e-06
-2.85967063621035e-05
-1.57981651028744e-05
-1.21612444854964e-05
-8.97061334424839e-06
-1.5759960001105e-05
-2.03424172542105e-05
-2.54222613436296e-05
-1.55781409453128e-05
-2.24628594383304e-05
-4.65909894808102e-07
-2.98114945063486e-05
-1.32446288270234e-05
-1.41082111257607e-05
-5.92164743697915e-06
-2.25487580782431e-05
-2.87935558399677e-05
-2.73289508370755e-05
-3.22467982370117e-05
-2.13032988102995e-05
-2.14751977725829e-05
4.03426797490977e-06
-4.2178949227282e-05
-2.82042094949831e-05
-1.621166806626e-05
-2.37564184039826e-05
-1.57415561812442e-05
1.79355414409217e-08
8.42104235604709e-06
-3.2992871884939e-05
-2.21822326251685e-05
-1.15344821127882e-05
-2.59003490579202e-05
-2.43888012505505e-05
-8.26891327920916e-06
-7.87401487016096e-06
-6.27715559357764e-06
-1.26010809589106e-05
-1.34937271910071e-05
-2.82082902422999e-07
-1.31886672904186e-06
-1.1083276318429e-05
-3.07219625877292e-05
-1.8219587397349e-05
2.58411436177551e-06
-6.60845826257196e-08
-2.80732737248137e-05
-2.57140549938704e-05
-1.56732614121376e-05
-2.29003205409295e-05
-1.74966688261256e-05
-2.32722759054668e-05
-1.02668640326883e-05
-1.80372440526112e-05
-5.86366191659137e-06
-2.2445009403121e-05
-3.00766479335135e-05
-4.03393970712862e-05
-2.32080664747288e-05
-2.09479826283336e-05
-2.52921978460607e-05
-8.78049737891105e-06
-2.99367415569309e-05
-1.04581129157481e-05
-2.515365196411e-06
-1.60697100838256e-05
-2.97406142231618e-05
-1.47130601537142e-05
-2.04736389347719e-05
-1.78563120393353e-05
-2.45661577785803e-05
-1.48180179810497e-05
-8.58437848786029e-06
-1.93716848152631e-05
1.08019460207929e-06
-1.00525857125579e-05
-3.21106342484998e-05
-2.08797459524644e-05
-2.85552890206012e-05
-6.70711507301425e-06
-1.79973935365744e-05
-2.65940268514483e-05
-3.31046732882585e-05
-1.95040588970022e-05
-1.50271592106904e-06
-2.41104465441252e-05
-2.39156032266833e-05
-2.59848095932139e-05
-4.66986065777238e-06
-3.39991459111527e-06
-3.23506083379937e-05
-1.5446721913043e-05
-6.47950742420539e-06
-8.69591271434024e-06
-1.03712723786449e-05
-1.97943041299345e-05
-1.05820695755831e-05
-1.06764242426713e-05
-2.06943657764364e-05
-1.03744473842806e-05
-1.10820318308923e-05
-1.68521569302756e-05
-1.71211569412461e-05
-7.31249869199518e-06
-7.33621369701324e-06
-2.11241912569955e-05
-1.93159286924155e-05
-2.20186876692373e-05
-4.127161972054e-07
-1.34377040512707e-05
-1.54054699142209e-05
-8.44261138750172e-06
-4.64144838842641e-06
-3.03681395518588e-06
-2.1360516966768e-05
-1.09559358804259e-05
-1.19182206780132e-05
-1.50532259346515e-05
-2.66113050726623e-05
-2.18172713728527e-05
-1.47160819375307e-05
-2.19690407544993e-05
-1.68904538581439e-05
-2.16263065251096e-05
-1.4613255390257e-05
-5.80488033137236e-06
-3.72243437069161e-05
-1.3276300020469e-05
-1.08817344276366e-05
6.67136793813249e-06
-6.15178323985151e-06
-7.54794359685309e-06
-2.10830996354319e-05
-2.19191620017684e-05
-2.08600007528398e-05
-3.07108410811377e-05
-1.85334934574004e-05
-1.63384277182035e-05
-3.43657149480103e-05
-1.34317500984622e-05
9.92324120604345e-07
-2.82491131868636e-05
-1.55501791193831e-05
-1.64566303359416e-05
-3.2476947107381e-05
-1.17662678015356e-05
-2.42179507520284e-05
-1.62310556724198e-05
-9.42856131708088e-06
-8.39776567172936e-07
-2.77985019040857e-05
-1.15834606606723e-05
-1.36237531856352e-05
-2.97619418125855e-06
-1.1296659165188e-05
-1.6770277363178e-05
-9.12611169143239e-06
-1.46810080783421e-05
-2.39631671488345e-05
-9.3221363045572e-06
-1.61114930804986e-05
-1.35682499052099e-06
-2.48873840534251e-05
-2.29568122669791e-05
-2.36761903296202e-05
-2.32601470030826e-05
-1.461477995113e-05
-3.44730881252424e-05
-2.80936502346211e-06
-9.50627111767112e-06
-2.28069238759631e-05
-1.67287707988449e-05
-8.31335870939257e-06
-2.26440345696074e-05
-2.90650812396702e-05
-2.00658401636174e-05
-6.49362955642706e-06
-5.27894355891886e-06
1.73091533145078e-06
-1.72222685574631e-05
-1.43090288513333e-05
-1.13172193646503e-05
-7.98941527530148e-06
4.31656212864747e-06
-1.02914881309398e-05
-3.09155808950641e-05
3.18231208289569e-06
-2.30114311411745e-05
-1.51082732725322e-05
-2.54693048370876e-06
-2.37653726977356e-06
-1.9486437090232e-05
-1.29615079960551e-05
-2.42284489065501e-05
-1.06562862672147e-05
-1.66990461162685e-05
-1.82577909112578e-05
-1.91165347192837e-05
-3.17979245250274e-05
-1.70837150843993e-05
-1.47775629775624e-05
-6.48225916015936e-06
-1.75526127585358e-05
-1.9796543937014e-05
-2.55236903015262e-05
-1.92595892854067e-05
-1.85532473560498e-05
-1.70344953706831e-05
-2.733579282628e-06
-4.85452242909951e-05
-2.54888064221266e-05
-3.31506985569987e-05
-1.22032817491162e-05
-2.1415548529177e-05
-6.10358515005962e-06
-4.25103339642419e-06
-1.13946066551233e-05
-2.98117142963958e-05
-2.30186326805272e-05
-2.55961521582284e-05
-2.05812600972953e-05
-4.71768189648723e-06
-1.30938078920217e-05
-1.19749688023923e-05
-1.39963581407292e-05
-6.68137994714407e-06
-7.56025853816983e-06
-1.20940433145155e-05
-2.06564141202607e-05
-1.15474165788268e-05
1.00163622471924e-06
-8.75279670334252e-06
-1.59667848189156e-05
-1.52445268346312e-05
-1.53859809248173e-05
-2.10794590432097e-05
-1.5853485870905e-05
-6.33589299971065e-06
-2.46815105297451e-05
-3.58791326470997e-06
-2.76108937611452e-05
-9.74031087036684e-06
-1.28465973108903e-05
-4.29563499455749e-06
-1.53939728256048e-05
-1.40109533132427e-05
-2.82278708931538e-05
-2.52965873647122e-05
-3.05890641267984e-05
-3.52609493436812e-05
-3.31186530157047e-06
-2.32039990684082e-05
-5.56799957417664e-06
-1.11191038612229e-05
-2.27275715806206e-05
-2.51134178616914e-05
-2.27075780461446e-05
-2.34271568988331e-05
-1.66940594889339e-05
-1.32626485078588e-05
-3.77000617868681e-06
-1.95358549522041e-05
-2.36259111201418e-05
-1.35313011816097e-05
-3.24305318655353e-05
-1.72724263312127e-05
-1.81376489145017e-05
-8.11893431671716e-06
-2.07740340510719e-05
-2.552910801968e-05
-1.06029534897237e-05
-2.08246888131797e-05
-2.34732775875025e-05
-1.43928303848071e-05
-1.34685122010954e-05
-6.65808775273754e-06
-2.390661149611e-05
-1.74889010078951e-05
-2.19008764831358e-05
8.46472168053747e-07
-1.81983343259431e-05
-1.27824803401572e-05
-1.58013959068379e-05
-2.12404417575779e-05
-1.49004736887553e-05
-9.09462696154608e-06
-1.46357506612004e-05
-2.12056528564305e-05
-2.33853273246135e-05
-1.76499848721641e-05
-2.50876399790243e-05
-8.04272371891143e-06
-3.22561201809354e-06
-7.79430874467652e-06
-1.14268799240262e-05
-3.05725934856504e-05
-9.39293895885491e-06
-1.69117985464562e-05
-1.37777566020996e-05
-9.80176003870092e-06
-1.65112298439789e-05
-2.27468186488802e-05
-1.0430825002163e-05
-1.28125987113184e-05
-9.10168055049666e-06
-1.10532261186063e-05
-9.31515650126498e-06
-1.98076011326767e-05
-2.15161232047156e-05
-1.94135908702507e-05
-1.72531790395577e-05
-8.42157679808264e-06
-1.48124849990984e-05
-1.28497330007594e-05
-2.82243141553451e-06
-1.99033777498086e-05
-7.59738689149522e-06
-3.38486428156095e-05
-1.46700534901405e-05
-1.3911111766879e-05
-7.9541877033758e-06
-2.52110170348962e-06
-2.15710988632491e-05
-1.99719034476779e-05
-1.3405358874081e-05
-2.83994739813186e-05
-2.5925585622274e-05
-8.84770542809175e-06
-2.82573675012567e-05
-9.96307551909449e-06
-4.30114168658947e-06
-1.61457948073931e-05
-3.87532852476478e-06
-1.80571659702028e-05
-2.70048473260229e-05
-1.95871694119231e-06
-1.71729272139112e-05
-2.54670599878498e-05
-1.81948515673439e-05
-3.70405741804589e-05
-2.48748034627188e-05
-3.19545086444894e-05
-1.14066563160735e-05
-2.58860837637808e-05
-1.50368481251779e-05
-1.78688099551521e-05
-2.10175018369021e-05
-2.15777850251379e-06
-1.40239361019025e-05
-2.07592203187293e-05
-9.77750811662861e-06
-1.41693315035941e-05
-9.11964898058563e-07
-6.82862523299505e-06
-1.37535154933732e-05
-1.5579689745826e-05
-3.94550948960436e-05
-2.3434779933174e-05
-1.36467817431395e-05
-3.28703988355832e-05
-3.75852093309627e-06
-1.3297448576598e-05
-1.74923573729671e-05
-1.91880099828427e-05
-1.10911670406859e-05
-1.22626889859228e-05
-1.70012148283454e-05
-2.86303953516793e-05
-2.4998914547782e-05
-1.88333890256734e-05
-2.0140583798024e-05
-2.66444766145359e-05
1.72231444100511e-07
-3.43424124966061e-06
-2.03825780348493e-05
-1.48349330500358e-05
-1.03878131887735e-05
-1.76438819495452e-05
-2.15978697065666e-05
-3.12175891081886e-05
-6.26664799764316e-06
-3.31017483993605e-05
-1.76107448570876e-05
-1.55793008078896e-05
-1.18909955334113e-05
-1.25053661544211e-05
-2.78974691922439e-05
-2.00106961339312e-05
-1.94318932771118e-05
-8.60419718824467e-06
-2.1449925755675e-05
-1.41659555684196e-05
-1.087116341164e-05
-2.17064766683735e-06
-3.94208325294006e-06
-2.42552606444738e-05
-7.10933602058665e-06
-3.48673291475019e-05
1.11302723747439e-06
-1.53683514769943e-05
-2.10980802785062e-05
-1.59227947051772e-05
-2.0989249485103e-05
-9.66571389409604e-06
-3.05307788915846e-06
-2.104049066288e-05
-7.47383802392943e-06
-1.11910423958483e-05
-1.67942952473374e-05
-5.67092225596263e-06
-2.20997637703585e-05
-1.9348081221885e-05
-1.85592468126886e-05
2.01302706049841e-06
-1.26647159556379e-05
-6.42536016403559e-06
-1.02328741952146e-05
-1.00268944541237e-05
-5.35948199543952e-06
-1.89652098975094e-05
-2.14191092931321e-05
-2.21719067992006e-05
-2.36754638430434e-05
-1.06299452002877e-05
-2.35138493896926e-05
-1.60699772483308e-05
-2.35363083459729e-05
-2.75414988028169e-05
-1.95829172617507e-05
-1.7396327662746e-05
-1.25448963152129e-05
-8.29336178548014e-06
-2.35622533166264e-05
-1.04888901374337e-05
-1.18326270056088e-05
1.5663632705019e-05
-1.11774310038293e-05
-2.28512993200869e-05
-6.22572863404306e-06
-1.59745731343116e-05
3.49015133973794e-06
-1.37570845960717e-05
-1.30420469389175e-05
-2.60021157185787e-05
-3.1039767755009e-05
-1.90967476107291e-05
-2.23735627055616e-05
-2.52607817427104e-05
-2.48409181185643e-05
-2.71070849334762e-05
-2.36827339868275e-05
-2.10158990394106e-05
-1.48773061723087e-05
-1.47746927595795e-05
-8.37443568997858e-06
-1.83791424663867e-05
-1.9040306365291e-05
-1.58776141592739e-05
-2.09980714671642e-05
-4.9582805983536e-06
-1.49649524799096e-05
-3.15078979350708e-05
-1.8854950976601e-05
-2.25966891708598e-05
-1.61060605349235e-05
-1.32635286161881e-05
-3.6131444296587e-06
8.25406141664856e-07
-7.97619414005703e-06
-1.11278861056398e-05
-5.45240550586263e-06
-1.09849191920791e-05
-2.42970018985016e-05
-2.51042653220941e-05
-1.96312230770616e-05
5.61081346041973e-06
-2.22311514429833e-05
-6.69197173953302e-06
-3.28149224414036e-05
-1.26132588820821e-05
-9.35767494267763e-06
-3.22155226352376e-05
-2.37615085727003e-05
-1.7284875040718e-05
-1.0605844150357e-05
-3.53603664392518e-06
-2.06393458159424e-05
-3.55044702115745e-05
-2.3930698070469e-05
-2.78244226719981e-05
-2.96328381615296e-05
-1.88583848417164e-05
-3.39998751796347e-05
-2.8996873669168e-05
-2.35954724579404e-05
-5.07266826293043e-05
-6.85412240432645e-06
-1.90941379571411e-05
-1.61026472472872e-05
-2.28589384147568e-05
-9.22903049609982e-06
-1.19611188017789e-05
-3.56684560800936e-05
-5.15503216686991e-06
-1.57022101964672e-05
-3.66159684357741e-05
-2.91937964328096e-05
-2.92272666834331e-05
-5.46212412622785e-06
-1.41347729822407e-05
-2.74184128839609e-05
-2.10814177710821e-05
-2.5312649390045e-05
-1.73467300046108e-05
-1.84775498912821e-05
-1.34414303636036e-05
-2.50426108773122e-05
-1.91347812762649e-05
-1.71116906379058e-05
-2.99769620890178e-06
-2.19804766008702e-05
-2.78326315268267e-05
-1.35234762035027e-05
-3.07258594949868e-05
-1.05254510298142e-05
-2.52311392436041e-05
9.85646872892782e-07
-1.047134122088e-05
-1.31791636054538e-05
-2.73319538296583e-05
-1.81786722455405e-05
-1.87420607057467e-05
-6.08233143474333e-06
-1.85882136226262e-05
-8.94342746358561e-07
-1.42263332958596e-05
-3.04400799198151e-05
-1.54171615776263e-05
-1.33376065457964e-05
-2.23177879466201e-05
-2.41456038534222e-05
-2.00414610521298e-05
-7.27417511349626e-06
-6.4269575005854e-06
-2.55838537606635e-05
-1.25040531311773e-05
-2.20322855594614e-05
-5.56178612016217e-06
-5.88771949904361e-06
-9.83825175569457e-06
-1.49960581628373e-05
-2.68907180886686e-06
-1.39949385339972e-05
-2.37060087756538e-05
-1.91880220205551e-05
-8.21622307325499e-06
-2.30183191947658e-06
-6.52967265727969e-08
-3.14038139740719e-05
-2.65705307364472e-06
-2.31322579670438e-05
-1.05236969416533e-05
-2.21376720501375e-05
1.52546410960475e-05
4.9362676830512e-06
-1.9749261761664e-05
-1.13413220760286e-05
-1.95083365068206e-05
-4.35153377425912e-06
-1.21184205497684e-05
-1.26907751944537e-05
-2.57146944291111e-05
-4.55648185621148e-06
-5.80752114182532e-06
-2.42518945799108e-05
-2.66992422779448e-05
-5.80017902033923e-06
-2.27638669986977e-05
-8.93623651216459e-06
-2.01741048671383e-05
-2.23455315728708e-05
-1.85219884648531e-05
-2.56632467609667e-05
-1.05548672028622e-05
-1.9616741337857e-05
-1.44172885450553e-05
-1.28514743493076e-05
-8.42554089044408e-06
-1.39925065437548e-05
-2.64045262995193e-05
-1.25230494376426e-05
-1.05702474515253e-05
-1.26509042644588e-05
-5.65019147463254e-06
-2.56715103231055e-05
-1.37749803434381e-05
-2.47662664282974e-05
-1.31147616599228e-05
-4.48305183672357e-06
-2.11123478872615e-05
-1.17553769673905e-05
-1.16264760574086e-05
-2.2404763721718e-05
-2.47579376947179e-05
-1.33442074572287e-05
-1.41310904630303e-06
-3.00411380849043e-05
-2.18785499683469e-05
-1.6364809575003e-05
-1.32215318593874e-05
-1.08231782845918e-05
-8.81515917779852e-06
-1.40991440593448e-05
-1.89889905868578e-05
-2.00600479345178e-05
-2.14631195316666e-05
-2.08709274356982e-05
-1.00813915882527e-05
-7.90921383007686e-06
-2.01081821688821e-05
-1.09714759147434e-05
-2.22925071877744e-05
-9.21476568018154e-06
-1.84840417340552e-05
-1.27423827739934e-05
-1.48384893734672e-05
-1.44256869619313e-05
-2.88340448590885e-05
-2.33930169633418e-05
-2.33578181461239e-05
-1.05051275851603e-05
-7.06070153967202e-06
-1.60963576812445e-05
-1.56699655830956e-05
-2.47772931658416e-05
-1.21116582806427e-05
-1.30509937936916e-05
-5.14881778533404e-06
-1.54813529165778e-05
-2.11833931644022e-05
-1.40678693658044e-06
-1.21178673912519e-05
-3.66645679873675e-05
-2.28758569069333e-05
-4.52831781562628e-06
-1.53121937719729e-05
6.29163415659095e-06
-1.31012879206771e-07
-1.87470088745848e-05
-2.20710522180348e-05
-3.03772911398252e-06
-3.58306984593254e-05
-2.32800950934103e-05
-7.48184615414265e-06
-2.74355401871782e-05
-9.57717447989168e-06
-2.0873013798589e-05
-1.99535473063713e-05
-1.9016193699234e-05
-2.20564980939332e-05
-1.42837677783234e-05
-2.33223796346682e-05
-2.55072254675898e-06
-2.38836059892051e-05
-6.00223807594644e-06
-2.11025405341301e-05
-1.9435982164343e-05
-1.85570014514361e-05
-3.20272583434464e-05
-2.65879747909467e-05
-9.16435441617464e-06
-9.14391246546089e-06
-8.593829318849e-06
-2.20660148746157e-05
-2.19673726931751e-05
-1.1481494317518e-05
-1.62967181319202e-05
-1.74918398332156e-05
-2.72447482626958e-05
-1.5235910623137e-05
-2.16520740264784e-05
-1.3050022952633e-05
-1.52208005946569e-05
-8.59793203150388e-06
-3.12561072017464e-05
-1.79064231539116e-05
-1.04404837998823e-05
-3.06210779483732e-06
-1.86449791610747e-05
-1.51772871976259e-05
-1.37383935130492e-05
-3.58029117039558e-05
-2.61346213155566e-05
-1.65908377117864e-05
-1.6636897123045e-05
-1.55562325099981e-05
-3.2529110257488e-05
-2.80389687007176e-05
-1.34457248946282e-05
-1.51922196286556e-05
-2.4213362427406e-05
-8.13843083809793e-06
-1.66587944342746e-05
-2.23501770130186e-06
-6.07552164927209e-06
-5.13601016158493e-06
-3.59344305939618e-06
-1.6167447487462e-05
-2.62885752971167e-06
-6.36999771218539e-06
-1.21930332147583e-05
1.03883952221966e-06
-8.73161498992711e-06
-1.84442586366916e-05
8.61140589072424e-06
-1.26602003872004e-05
-1.05016987491157e-05
-9.58559022503929e-06
-2.09792553598212e-05
-1.18546474698027e-05
-8.40826373113643e-06
-1.8019642916938e-05
-3.4049995107296e-05
-9.59348090567986e-06
-1.4937034798425e-05
-3.08082950960351e-05
-2.12845913443141e-05
-2.02791520107912e-05
-9.76406540940038e-06
-1.78195664676894e-05
-1.61797774090321e-05
-1.62646732412267e-05
-1.73073931511361e-05
-1.26140755980019e-05
-1.61032965198996e-05
-2.85454813835968e-05
-1.66177466599161e-05
-2.45469280187898e-05
-2.33781823320387e-05
-3.55207423895164e-05
-1.93577782274169e-05
-2.18217151516293e-05
-2.07485041339429e-05
-2.92776232987947e-05
-2.21354165564742e-05
-1.2604366888218e-05
-1.17052313691569e-05
-2.31485305917785e-05
-1.99930122142271e-05
-4.56339327270837e-05
-1.24607869353599e-05
-2.13813658508051e-05
-1.01031300821465e-05
-2.05012892345898e-05
-3.86503942000177e-06
-2.46801468507409e-05
-3.21192197281085e-05
-5.92569941115876e-06
-2.83619158757387e-05
2.41696503091246e-06
-8.63190304659084e-06
-2.72507516938314e-05
-1.08015869837751e-05
-2.15224780084113e-05
8.98618309767743e-08
-1.77911416816508e-05
-2.6730797844168e-05
-8.98405900124463e-06
-2.91148234237525e-05
-1.61701678274188e-05
-2.09336849874466e-05
-2.9245407428036e-05
-3.30011233640991e-05
-8.02892456580452e-06
-1.76845589899254e-05
-7.58047251291264e-06
-1.30068125494157e-05
-8.66843743510908e-06
-1.88892592933359e-05
-6.28769771747732e-07
-2.28442998953341e-05
-3.60785319338182e-05
-2.2819236486291e-05
-1.91356790743573e-05
4.77138328088049e-06
-1.15677301026605e-05
-1.77546728418228e-05
-1.35767286031177e-05
-7.29294966700104e-06
-2.9205729536851e-05
-1.50120444245133e-05
-1.85939997065091e-05
-1.26311417301813e-05
-6.65853046233523e-06
-2.01345866299198e-05
-1.31083069019373e-05
-1.54358969374249e-05
-9.08485717885167e-06
-1.49688444590482e-05
-4.16866204554784e-06
-8.93649805983415e-06
-7.0152016974569e-06
-4.49764817665355e-06
-1.44276462073154e-05
-1.78787315962678e-05
-2.51930041623055e-05
-1.09349000547953e-05
-1.5020026057055e-05
-3.30422097355695e-06
-1.9846143425016e-05
-1.41776068472054e-05
-2.78898054788192e-06
1.83969033190402e-06
-1.71448358257031e-05
-1.84715361411189e-05
-1.63723999128262e-05
-2.68698050010361e-05
-1.43193444971251e-05
-1.36940493594055e-05
-2.62916945556074e-06
-1.41950752265244e-05
-1.11900920921923e-05
2.07713566337315e-06
-2.75510438222844e-07
-1.45593972961424e-05
-1.93058484167309e-05
-1.39168939152896e-05
-2.44223628923349e-05
-2.33511285705267e-05
-1.73924461959269e-05
-2.46211651169229e-05
7.41258818368894e-06
-7.35364529128959e-06
-2.00967730488023e-05
-2.44141954272736e-05
-2.75381061817247e-05
-2.95327988801502e-05
-1.30827115077072e-05
-7.47582206824042e-06
-1.80539837302519e-05
-2.20021373439884e-05
-2.48720401199774e-05
-2.4352728920138e-05
-2.16731592148752e-05
-8.05862909592702e-06
-1.37981086128577e-05
-2.35985135831945e-05
-1.24693172404201e-05
-1.74159869039022e-05
-1.95094654486298e-05
-3.72244267990359e-05
-8.43504111376391e-06
-2.94409073304252e-05
-1.38145315369185e-05
-5.03013943021486e-06
-1.43464824032366e-05
-2.39270406629339e-05
-2.23945781541781e-05
-2.20953594849766e-05
-2.3804674306464e-05
-2.59043974430476e-06
-2.38653783825746e-05
6.00761282714406e-07
-2.41451541197429e-05
-3.15797011370724e-05
4.16877222407579e-06
-2.25506108397132e-05
-1.7820141780525e-05
-2.05740457525368e-05
-7.7159834249219e-06
-1.587324268465e-05
-1.21726821370328e-05
-3.95838821244617e-06
-1.01626282330867e-05
-1.89142265794359e-05
-1.94094967279456e-05
-2.70629138076318e-05
-1.38417559402048e-05
-1.77871432603462e-05
-8.38912316195155e-06
-1.17491124219203e-05
-1.3066298428895e-05
-1.02929147515815e-05
-1.19699369743749e-05
-2.72775645666497e-06
-1.50823574298532e-05
-1.58155130616126e-05
