# Supplementary material for: Research on computational propagation and identification of mine microseismic signals based on deep learning
Source: PLoS One. 2025 Oct 22;20(10):e0334641. doi: 10.1371/journal.pone.0334641 (PMC12543183; doi:10.1371/journal.pone.0334641)
Supplement: S11 Data — (ZIP) [file pone.0334641.s011.zip › 000101100002679.xlsx_0.txt_24.txt.txt]

-2.3800536837593e-05
-5.9472734364384e-06
-1.04873736544095e-05
-2.95130603792449e-05
-6.23033080938557e-06
-3.52914034795493e-05
-1.65395499138348e-05
-2.70526091496222e-05
-2.88351885460227e-05
-2.72496880791106e-06
-2.25766980397099e-05
-2.78934987945624e-05
-2.15557323168567e-05
-1.82568769671006e-05
-9.88345850013067e-06
-3.39441620484037e-05
-3.01719854048312e-05
-1.83277303835537e-05
-1.96560270849023e-05
-2.42653513269076e-05
-9.07849063241213e-06
1.58851956842944e-06
-1.67506411121093e-05
-1.17748267106095e-05
-6.31346276853982e-06
-1.23653919748414e-05
-1.75539478837265e-05
-2.83138342598182e-05
-1.59733860186276e-05
-1.10304899338971e-05
-2.50743492632999e-05
-7.41275422306518e-06
-2.89835442281449e-05
-3.18435153617674e-05
-3.33754041066276e-05
-1.57731319264947e-05
-3.40649815910988e-05
-2.49829037704418e-05
-1.04161532544249e-05
-5.7103443808975e-06
6.43600935164329e-06
-1.99451086304454e-05
1.41001740947336e-06
-2.1061168411426e-05
-1.30379725944281e-05
-9.93535267284415e-06
-1.81996039013186e-05
-3.00091649311149e-05
-2.16186522392484e-05
-2.11740315299414e-05
-2.02574838885414e-05
-2.31626812503614e-05
-5.91382379092315e-06
-7.657680880461e-06
-2.49536214810907e-05
-2.31831106584639e-05
-2.47753368426853e-05
-1.56593901820073e-05
-2.21525502967748e-05
-3.80320449585217e-05
-2.81349098359041e-05
-1.84652116600846e-05
-6.91909431021591e-06
-3.9987332356347e-05
-1.53033890697145e-05
-2.35868936839892e-05
-1.7305989476276e-05
-1.17170844833067e-05
-2.00766282209499e-05
-1.36399648983209e-05
4.67016395989095e-07
-3.27821651519351e-05
-1.94164916503855e-05
-3.555379347885e-06
-1.02550486232403e-05
-3.6375516160351e-06
-1.22400481458316e-05
-7.71538532831134e-07
-1.23077065330555e-05
-1.04026322472432e-05
-2.33525405410394e-05
-2.57564363373578e-05
-1.51889342361861e-05
-3.09259666827136e-05
-2.41519405934908e-05
-8.9918649763685e-06
-2.62557123986867e-05
-2.99678410693706e-05
-2.67399868449481e-05
-1.96853407272456e-05
-2.72531471317861e-05
-2.47006117022754e-06
-6.94660739079185e-06
-2.54141547683958e-05
-1.79788721437417e-05
-1.25026417058824e-05
-1.18787049198106e-05
-3.02116358927184e-05
-2.1561232154045e-05
-2.87087681518267e-05
-1.53932994556199e-05
-2.63784907025814e-05
-2.48801982644346e-05
-1.2225818597527e-05
-1.46405598744477e-05
-2.54342531307973e-05
-1.57966536299949e-05
-1.64887583626511e-05
-1.77927834488723e-05
-1.22164654801073e-05
-1.44057658689741e-05
-2.40567968972862e-05
-2.00223885772691e-05
-2.60886585407772e-05
-1.75406120723047e-05
-1.16403132381274e-05
-1.32704490101074e-05
-2.18353230156112e-05
-3.64831746486667e-05
-3.34893631101642e-05
-1.7689744721007e-05
-3.64530606723229e-05
-3.48515665422692e-05
-1.79882775003162e-05
-2.6435842356632e-05
-3.57811464836505e-05
-1.41818073265361e-05
-1.28267112664874e-05
-1.176497817916e-05
-1.65014675147249e-05
-1.32017979644702e-05
-4.16229177248934e-06
-2.50708916349388e-05
-4.55865383586055e-06
-3.08455500251681e-05
-1.05303678272635e-05
-3.10830279643122e-06
-2.25017844796638e-05
-1.38131445043327e-05
7.3711815399803e-06
-1.59314129220355e-05
-1.66353945183083e-05
-3.56138025484385e-05
-1.32326283658717e-05
-1.66418711207828e-05
-1.52188823536905e-05
-3.18967046247969e-05
-1.36002922174579e-05
-2.46082777243169e-05
-1.53014362479557e-05
-1.38874057575934e-05
-2.73442471250007e-05
-1.08614895315703e-05
-5.40613159706696e-06
-1.05902823331552e-05
-3.49904172555423e-06
-1.13756270769038e-05
-9.49210535387363e-06
-1.84631376959264e-05
-1.50582461768808e-05
-4.50477318222065e-06
-3.59391562092256e-05
-2.87819665674573e-05
-1.01600444007322e-05
-1.92349025372995e-05
-7.50959243481411e-06
-1.51960314202477e-05
-2.26941856894746e-05
-1.26929698681513e-05
-1.56266270240633e-05
-1.27772931517316e-05
-1.16285991905511e-05
-4.04461687053612e-06
-2.09353511235729e-05
-1.37281863389299e-05
7.62652142763663e-08
4.71467258027905e-07
-2.3404343060234e-05
-1.82965860734382e-05
-2.12743050899391e-05
-2.91205670487063e-07
-3.97829749925089e-05
-2.0931373979155e-05
-2.36943726151665e-05
-2.05251014220533e-05
-3.2245798857616e-05
-7.72698762235918e-06
-2.28653416378711e-05
-1.29726941712661e-05
-1.4722728891009e-05
-2.2420325844633e-05
-2.53782488519152e-05
-2.64212106395379e-05
-1.4625972757813e-05
-1.58559111737441e-05
-7.31162713803962e-06
-1.70615753688094e-05
-1.45741219431506e-05
-9.07785682050404e-06
-2.70568717860432e-05
-3.50116026599762e-05
-1.57786211797236e-05
-8.24445088589176e-06
2.3946445887455e-06
-1.26358745399421e-05
1.97624367935343e-06
-1.87071091092953e-05
-1.93067890580331e-05
-2.34488175631861e-05
-1.46354146188296e-05
-4.95215883846771e-06
-1.29726170768211e-05
-1.55258681637484e-05
-2.33153610007138e-05
-1.1375352607539e-05
-6.04026956326076e-06
-2.62844835034669e-07
-2.40914623141068e-05
-1.83919156884945e-05
6.11029238058261e-06
-2.05916170385519e-05
-1.567356472415e-05
-3.29504676419323e-05
3.11919995140226e-06
-2.1164485168509e-05
-2.51851922618231e-05
-1.72618015657069e-05
-1.28899214669289e-05
-1.96477655440821e-05
-1.94570624711488e-05
-2.59857266738927e-05
-1.91943192841089e-05
-8.28305893770792e-06
-1.05714340610608e-05
-2.10883291130831e-05
-1.56320614104112e-05
-3.19526194081602e-05
-1.37905809309538e-05
-1.42717083405889e-05
-2.33287966071191e-05
-2.1141272246787e-05
-1.43467711984955e-05
-1.28012703036474e-05
-1.21165304002254e-05
1.56617583613675e-05
-1.33371357449899e-05
-2.29633244540643e-05
-1.88018508289448e-05
-2.49732733226903e-05
-1.89740064892939e-05
-1.9519437567326e-05
-1.04850871171989e-05
-1.23293358898173e-06
1.08234559976294e-05
-4.37169335306245e-06
-7.7001222960636e-06
-2.15110935758579e-05
-1.15295288366944e-05
-5.8330674518262e-06
-3.09919806970248e-05
-4.2982603885653e-06
1.3115374706708e-06
-2.37714566194492e-05
-7.37279503773959e-06
-2.76920891407132e-06
-2.72080096624456e-05
-1.26533650539783e-05
-1.7805353201469e-05
-1.67399455183838e-05
3.58240233534376e-06
-2.80593188242211e-05
-1.91039897476108e-05
-1.60288190080188e-06
-7.88234003374898e-06
-2.77637510463569e-05
-1.83777559853979e-05
-1.25821967498109e-05
-1.10492182958771e-05
-7.1091727122841e-06
-1.28485742002868e-05
-1.99749083733037e-05
-1.64047436404043e-05
-1.81604676737559e-05
-2.35780803020527e-05
-2.34571519876209e-05
-5.8814761623815e-06
-1.71869094564928e-05
1.89430470027013e-06
-2.98254862741831e-05
-2.24986411507737e-05
-1.68767466802961e-05
-2.11640066495834e-05
-1.10236405333271e-05
4.48126398358152e-06
-2.46338736160639e-05
-7.1552407159172e-06
-1.18767654172279e-05
-1.01009627003699e-05
-2.69688279554702e-05
-1.1226191328367e-06
-1.08620100938654e-05
-1.52433798225357e-05
-1.55034252492162e-05
-2.01116692867108e-05
-1.79696810777662e-05
2.22702143909148e-06
-2.30134142801328e-05
-3.0316169579465e-06
-1.04665698623582e-05
-2.35706607638162e-05
-1.83364874021767e-05
-1.17000949731637e-05
-2.7893018490011e-05
-1.52658130792252e-05
-2.15737278449422e-05
-3.27968743693971e-06
-2.31571126678705e-05
-1.95855396823388e-05
2.20287413873122e-06
-7.7953174964446e-06
-1.09073382132222e-05
-1.05071863940342e-05
-1.29496632802354e-05
-1.82955510049012e-05
-2.47654747351614e-05
-4.6441511597608e-06
-2.04939837368663e-05
-8.65851662133977e-06
-1.43109044586491e-05
-2.51858851998672e-05
-7.15687705447823e-06
-2.15890254633915e-05
2.84613001346596e-07
-1.19870223257531e-05
-1.26809775698312e-05
-2.39585938334686e-05
-1.736623024737e-05
-8.93617889406443e-06
-1.25739139467519e-05
-3.14444663179995e-05
-1.30802595931742e-05
-1.47266460823546e-05
1.61270017029673e-06
-1.08363900476928e-05
-2.35764403874565e-05
-8.72032829455852e-06
-1.56765134167863e-05
-2.27359946080058e-05
-2.21482701130043e-05
-7.80225312978911e-06
-1.08554005359858e-05
-1.81410090991112e-05
4.60055051203991e-06
-1.41823424445975e-05
-1.44250712759816e-05
-2.4797258355824e-05
-2.31672474877413e-05
-1.67563159064146e-05
-3.14531573868773e-05
-1.48910991906279e-05
-1.22010153886547e-05
-3.28597664922018e-05
-1.77505424396275e-05
-1.29368170373475e-05
-2.38065401852135e-05
-1.0436150780833e-05
-4.17518906026072e-06
-1.45159108755412e-05
-1.91273799173003e-05
-9.84675910675054e-06
-2.46664516612285e-05
4.03162541737762e-06
-7.36942401771034e-06
-1.48668108109323e-05
-1.84261975379222e-05
-5.18608010548485e-06
-3.10971093706678e-05
-1.96786079248309e-05
-2.92141940276321e-05
-2.18202523041615e-05
5.68662071341649e-06
-1.82639654623154e-05
-1.61180174717394e-05
-5.58537541098165e-06
-1.29676946016191e-05
-1.64945810442159e-05
-2.32698555989556e-05
-3.16835688821735e-05
-1.41425525296661e-05
-1.96158199215143e-05
-1.99794681786524e-05
-2.09164619137806e-05
-1.68391426343564e-05
-1.34085905441387e-05
-1.41462174214651e-05
-1.46949033780638e-05
-1.73107148250976e-05
-2.56880510797597e-05
-3.32877707515156e-05
-7.23777306441694e-06
5.47821006411743e-06
-4.30448963910338e-06
-3.86533887066257e-05
-7.79348286750088e-06
-1.14806118501915e-05
-2.40533121766392e-05
-1.22101964887446e-05
-3.05591531457782e-05
-3.32294591785116e-05
-2.88691270863174e-05
-2.22418161400627e-05
-1.13321649631936e-05
-3.40789308330592e-05
-1.73288767315866e-05
-3.3025672083638e-05
-2.96837213466963e-05
-4.39665884574673e-07
-1.23315043100774e-05
-1.51113620509778e-05
-6.43482063502237e-06
-1.63466627392599e-05
3.94232536699009e-06
-1.06386862619209e-05
-3.5018273208036e-06
-2.17061802486923e-05
-2.37900480530079e-05
-2.23263012633234e-05
-1.67720792128283e-05
-1.17239615988923e-05
-5.03626101282877e-06
-1.23757666610601e-05
-1.38372794470434e-05
-6.39231538261423e-06
-1.58233224271889e-05
-3.00039441041065e-05
-5.12015195360089e-06
-8.22374999789542e-06
-1.02458776383624e-05
-1.73611336244252e-05
-1.28214838167037e-05
-8.11918808803292e-06
-2.10629562181323e-05
-1.70628101786647e-05
-1.93572877498342e-05
-3.92924338413671e-06
-3.07676311042434e-05
-1.40499437765599e-05
-1.62384132786826e-05
-2.14294043564653e-05
-3.56593756079362e-05
-1.43502966906755e-05
-1.79904317809514e-05
-1.17857676049193e-05
-2.22096667891323e-05
-2.94482583102643e-05
-1.45851669771759e-05
2.25707271185521e-06
-9.66995108125176e-06
-2.72976397521867e-05
-1.58907962179045e-05
-2.08138757844751e-05
-2.97104659352615e-05
-2.26820604969413e-05
-1.76122885664558e-05
-2.72062788441827e-05
-2.10873373047575e-05
-1.6054321361868e-05
8.88164691294367e-06
-1.78413822051641e-05
-2.84253458524807e-05
-1.07063474505315e-05
-1.25600217450463e-05
-1.72121517688478e-05
-1.92458407907083e-06
-2.39135113850433e-05
-1.68610178093887e-05
-2.1571576553893e-05
-3.1296015493911e-05
-3.45127935635232e-05
-6.46495561712662e-06
-8.42702191788731e-06
-1.86582051315728e-05
-6.55364886414359e-06
-2.08545097026119e-05
-2.11473048385989e-05
-1.50044851104876e-05
-2.5994602712887e-05
-2.78450827284329e-05
-1.92600550557076e-05
-2.88277141477299e-06
-8.25286886067039e-06
-1.7524992307947e-05
-2.9277686937859e-05
-2.98904414501993e-05
-1.57430499725075e-05
-1.54337474060481e-05
-3.10949788437206e-05
-8.91806960649035e-06
-1.57019607010734e-05
-1.38911248108676e-05
-1.67687532159597e-05
-7.61085624697899e-06
-2.39447870640017e-05
-3.69359786941843e-07
1.53142536433567e-06
-6.10725667777563e-06
-4.05504747696221e-06
-2.3073868428912e-05
-6.81743228254817e-06
-2.42368194231938e-05
-1.47807209020249e-05
-1.55518901579836e-05
-3.26629524912028e-05
-1.48920664809865e-05
-1.16195886246015e-05
-2.84105888811067e-05
-1.12652396195243e-05
-1.056776050259e-05
3.24621686128332e-06
-1.62905731841267e-05
-1.70436305197979e-05
-2.00797200118733e-05
-2.68278754002541e-05
-2.77871784398652e-05
1.96062374373432e-06
-1.04395064722585e-05
-9.94544498653717e-06
-2.31141172639313e-05
-3.46103923389446e-05
-2.16529355914348e-05
-2.17084246874583e-05
-2.63937516657749e-05
-1.34075222267894e-05
1.00360603051846e-05
-2.8681520314938e-05
-2.7853791732756e-05
-2.25499591621851e-05
3.87815928315259e-06
-1.72857563763244e-05
-2.6041773790102e-05
-2.18501466636808e-05
-7.25396201458185e-06
-1.00126484209034e-05
-9.57505602435896e-06
-1.54015896931484e-05
5.82804782283321e-06
-1.83226803093439e-05
-1.73810137695026e-05
-2.48268102111668e-05
-1.57253384893199e-05
-9.63579697886197e-06
-1.16766173446593e-05
-2.49527161442329e-05
-2.492833698878e-05
-1.23317281733051e-05
-1.73213998909766e-05
-6.95635150192971e-06
-9.76168307335558e-06
-2.28634011504479e-05
-2.05012031094948e-05
-1.49101925411654e-05
-4.57676368996823e-06
-2.69493187886485e-05
-1.53999667391994e-05
-2.22647788682922e-05
-1.62223631641907e-05
-1.63455282077715e-05
-2.21791950764437e-05
-1.12907204821025e-05
-2.17790784019308e-05
2.25000729950848e-07
-9.51078670101446e-06
-1.16466242422697e-05
-1.16228746969325e-05
-2.08126821646991e-05
-1.64196298702501e-05
-1.18883965953859e-05
-3.00097155144446e-05
-2.20528901451129e-05
-2.91177295871475e-05
-9.94492838303533e-06
-2.21700969404601e-05
-1.66822871191774e-05
-1.5811263204463e-05
-2.01822625871644e-05
-1.40363556746227e-05
-1.84909736533948e-05
-2.51907698234688e-05
3.43086925531172e-08
2.30965453776364e-06
-1.72223093150322e-05
-1.62098504238412e-05
-1.40480905818266e-05
-3.02290946669625e-06
-1.22511700193235e-05
-4.23531303253626e-05
-1.34315067633393e-05
-2.46577641249994e-06
-2.80513234494574e-05
-2.56898915642544e-05
-3.26688434749771e-05
-9.75130616620846e-06
-1.88351699085268e-05
-2.09179267801215e-05
-8.86788139494723e-06
1.14172986309274e-05
-1.52903668937695e-05
-1.23327274319741e-05
-1.39330138868679e-05
-1.02638550256607e-05
-9.30491729141305e-06
-2.20867972437453e-05
-2.47037157181499e-05
-1.96524961388353e-05
-1.33497003663538e-05
-2.26650858782342e-05
-1.85345015538934e-05
-2.55473001914459e-05
-9.26685576082026e-06
-1.25028177505073e-05
-6.67922310230712e-06
-1.52668119876073e-05
-2.55788573154325e-05
-2.80774546023546e-07
-7.71199156706816e-06
-2.59055532531203e-05
-1.52223608440902e-05
-1.21877989049746e-05
-6.28928744263248e-06
5.80037964238474e-06
-2.59020228086468e-05
-1.54343918938341e-05
-3.73126640624688e-05
-4.79189756561226e-08
-3.33102672196413e-05
-8.81119269252879e-06
-7.85434273503802e-07
-2.96824870954027e-05
-3.16150895168757e-05
-3.219665734498e-06
-2.46252151015341e-05
-2.45380605388893e-05
-9.95451996108117e-06
-1.74767909703995e-05
-1.9631306537001e-05
-3.89366677241856e-06
-2.5695236646867e-05
-2.31316968136553e-05
-3.20236270848963e-05
-7.42521468110634e-06
-2.04448219038427e-05
-1.19009558558838e-05
-3.59928907340673e-06
-3.35816739998323e-05
-1.36215749119604e-05
-2.17782929109487e-05
-2.17856450185551e-05
-1.12444032414968e-05
-8.05960304025173e-06
-2.41992072349758e-05
-1.9817233762747e-05
-2.34347456998335e-05
-2.29661719411771e-06
-1.43186731209144e-05
-1.6940884711744e-05
-1.74232093393597e-05
-1.20653289323958e-05
-1.04314194662384e-05
-1.23027761234521e-05
-4.2944457960272e-06
-2.0312557831153e-06
-1.72966328076114e-05
-9.07963919487804e-06
-1.36568831887929e-05
-1.98273066085317e-05
-1.94249337556509e-05
-2.3163376592518e-05
-1.56478186736759e-05
-4.49619167550357e-06
9.47287374857282e-06
-2.07798345737496e-05
-3.94485272405943e-06
-1.3051887168353e-05
-1.17764326286036e-05
-2.79186262764715e-05
-1.32886759886825e-05
-1.63654590585323e-05
-3.05089701028747e-05
-1.39565038976657e-05
-5.27741926383902e-06
-1.51250565878767e-05
-7.69677625291179e-06
-1.94956625396821e-05
-2.7268381507633e-05
-2.78277251867062e-05
-8.16355998628744e-06
5.15375274616449e-06
-8.88203356939785e-06
-9.97922497798422e-06
-1.33461554306419e-05
-3.60897417841901e-06
-8.80769236447894e-06
-2.84343661744535e-05
-1.71525695294509e-05
-1.03200216420629e-05
-2.78104778987677e-05
-3.57943501913014e-05
-3.10091500258439e-05
-1.22401359810672e-05
-1.64739667955997e-06
-1.02642125815086e-05
-8.22013935487682e-06
-9.85705174495399e-06
-2.58323329499547e-05
-1.85161930115523e-05
1.50868581330324e-05
-1.79106964846905e-05
-3.71666508666285e-05
-3.84234350788303e-05
-1.53576737478108e-05
-4.31494051583417e-06
-9.82437856669934e-06
-2.42840303207223e-05
3.39562514496536e-06
-9.19626553153841e-06
-2.53009794583711e-05
-6.22186893734278e-06
-1.67464705404422e-05
-3.15135747471091e-05
-1.56136178067271e-05
-3.05477432944289e-05
-2.19249457326203e-05
-1.08769571042726e-05
-9.54289433772808e-06
-3.14987240626059e-05
-1.67971604925599e-05
-1.45034449453318e-05
-2.31439968736798e-05
1.45737173639471e-06
3.59386449720536e-06
2.84448351003374e-06
-1.69049232934759e-05
-1.74236969797124e-05
-2.69150746602516e-05
-3.01751044322629e-05
-1.82921502521625e-05
-9.47228275726665e-06
-1.9821672614977e-05
-4.07768437133015e-06
-1.77041359346623e-05
-2.63958471791443e-05
-6.71337083953482e-06
-1.80102547742744e-05
-4.80999919510914e-07
-1.69159975410188e-05
-2.0317127699466e-05
-2.82295513543871e-05
-2.75968890826797e-06
-2.24855702091372e-05
-1.95187716125534e-05
-5.45885948288473e-06
-8.52392218776175e-06
-1.215643226524e-05
-2.06096032189623e-05
-1.68031623391486e-05
1.17812393761816e-06
-2.134099049252e-05
-1.46182660078159e-05
-4.34941374581379e-06
-2.39498736169356e-05
-2.24393342845657e-05
-2.06387793525051e-05
-3.59531312084415e-05
-1.84161996978314e-05
-2.85113275368657e-05
-1.08734889588614e-05
-2.40703367474653e-05
-3.64372257876832e-05
-1.47811899399558e-05
-6.0254438709216e-06
-1.62032977280969e-05
-1.09453417598896e-05
-2.31950379458081e-05
-2.08360098713013e-05
-2.80370348385274e-05
-1.32524524319838e-05
-1.18020566979966e-05
-1.63649138246117e-05
-1.74014217341721e-05
-3.54047440486461e-05
-1.96003385680559e-05
-1.94626206886801e-05
-5.94837994873709e-06
-5.10876317860202e-06
-2.74980602320115e-05
-2.5559428544731e-05
-2.41576354261027e-05
-8.7886011572486e-06
-1.09929962761532e-06
-1.1552770742676e-05
-2.60450842233982e-05
-3.12884090176128e-05
-1.02397318362804e-05
-8.90606890361156e-06
-1.07111288455374e-05
-1.11235995369928e-05
1.00620983477853e-05
-3.56497970208033e-06
-1.49697508785081e-05
-1.26949860971286e-05
-1.39841571162062e-05
-2.76598220454741e-05
-8.27959161083774e-06
-3.39966054083623e-05
-1.21591276182552e-05
2.04301285697298e-07
-4.91944020760938e-06
-1.91489750115696e-05
-1.6717826997093e-05
-6.00395432348603e-06
-7.26961684531292e-06
-3.63774886862788e-05
-2.24855947832448e-05
-2.79254699517438e-05
-7.2520989837772e-06
-9.90133459970012e-06
-9.37965150571628e-06
-2.66466609495416e-05
-2.51410983232313e-05
-2.89285158242901e-05
-2.65514280738884e-05
-1.75176709830076e-05
-2.06851327682793e-06
-1.5208769815483e-05
-5.63954047898707e-06
-2.61606702161575e-05
-1.47634990508794e-05
-1.26320441766427e-05
-1.64393794017069e-05
-2.10782223873384e-05
-1.67693334819879e-05
-2.25334907532613e-06
-1.12711718704494e-05
-2.22259822900972e-05
-1.88053970606018e-05
-1.72303932196606e-05
-1.63092412741864e-05
-1.66659130998574e-05
-3.00408866954914e-05
-1.75500016353353e-05
5.97368393809332e-06
-1.03812319980391e-05
-1.77626952955569e-05
-8.49153924106926e-06
-2.53746436028784e-05
-8.13257712894864e-06
-1.27325227588668e-05
-2.71413704344073e-05
-1.34656352342413e-05
-1.10755250591824e-05
-2.85511950443556e-05
-3.13210045079238e-05
-1.74835226183413e-05
-5.06196269804939e-06
-1.59396722820037e-05
-1.19429779607901e-05
-2.48965312173201e-05
-3.10916957266644e-05
-1.01052989309126e-05
-7.31467354465488e-06
-1.1924121600018e-05
-2.08568549312683e-05
-5.75688994071052e-06
-1.82960280226063e-05
-1.86897735330256e-05
-2.35741205084394e-05
-1.60929751002559e-05
-3.36636164203473e-05
-3.59799432950819e-06
-1.83510441914314e-05
-2.61677271782366e-05
-2.10927189568501e-05
-2.32001106235078e-05
-2.75579874476944e-05
-1.04100734771976e-05
-1.7623189434639e-05
-3.51689806399865e-05
-1.89011212382199e-05
-2.632128093239e-05
-3.32722194530155e-05
-8.77803961022876e-06
-2.34017688332369e-05
-1.536323836528e-05
3.80514866267005e-07
4.86909207336972e-06
-2.03171318186277e-05
-8.22605241231747e-06
-1.29118158498969e-05
-1.33633018166305e-05
2.70175369123207e-06
6.37342387921767e-06
1.0622261065952e-05
-2.0079862800801e-05
-1.48808130907176e-05
-2.28237137048481e-05
-1.54377175514703e-05
-2.48445284756279e-05
-3.30885263247761e-06
-1.22971945766594e-05
-8.48836107095168e-06
-1.50541915379205e-05
-9.23156711653584e-06
-3.17891562190208e-05
-2.44367080684419e-05
-6.10679090261783e-06
-4.63877427550466e-05
-3.57653665874638e-05
-7.84612958865904e-06
-1.27688679643908e-05
-1.7461611322762e-05
-7.54021409264328e-06
-2.77145364716612e-05
-8.91602145087308e-06
-1.55554236219057e-05
-2.34446738186121e-05
-1.96125037601837e-05
-2.262148548995e-05
-2.98137660788135e-05
-2.32424531495171e-05
-7.38721289108626e-06
-1.0196184298109e-05
-7.36942428290482e-06
-3.17875648924858e-05
-1.31270208781861e-05
-2.31478606508931e-05
-1.29067742837686e-05
-2.08585805397489e-05
-3.22063665295497e-06
-2.77798449071947e-05
-2.45374509934676e-05
-3.61480791350673e-05
-5.5224298096695e-06
-2.7563921574333e-05
-2.91155359170495e-05
-1.63250495368602e-05
-8.74505998167608e-06
-1.55655245176997e-05
-3.87585116227133e-06
-1.96816650893924e-05
-1.8872893537762e-05
-3.01441904845568e-05
-1.18007338667832e-05
-2.58866914047956e-05
-1.2406696304342e-05
-2.05975814521679e-05
-2.84389816532033e-05
-2.76539225475822e-05
-2.48823070723476e-05
-6.93828774668258e-06
-1.25328144893825e-05
-2.79129198695884e-05
-1.17763118342377e-05
-2.36229339544691e-05
-1.59599125840803e-05
-1.41748059194892e-05
3.42718985454186e-07
-2.73960453796173e-05
-1.39511828536923e-05
-1.17731256379461e-05
-1.09008600581293e-05
-5.84062643615359e-07
-2.93240111681289e-06
-6.80639706072858e-06
-1.08237371651588e-05
5.7546397411561e-06
-1.40807155146216e-05
-1.2548598580745e-05
-1.43405482223385e-05
-1.17215377623963e-05
-1.93988475058784e-05
-2.25081578913363e-05
-4.06028279428721e-06
-1.65479998050095e-05
-1.69570550985024e-05
-3.04002734583942e-05
-2.0019611093329e-05
-1.01442478054638e-05
-2.75143621391762e-05
-1.94415501844446e-05
-1.28971379524969e-05
-1.30859475834222e-05
-3.00718485596766e-05
-2.70387399343843e-05
-2.85134954619576e-05
-3.03896284974276e-05
-2.11423105281161e-05
-2.15218061104931e-05
-1.78994411382667e-05
-2.61819659186327e-05
-2.27026601966587e-06
8.7750095737151e-06
-3.53369701257606e-05
-9.49886798017414e-06
-1.56457932370192e-06
-9.72729998279669e-06
-1.38060312100856e-05
-1.45230003287923e-05
-2.16087302871588e-05
-1.81887500499389e-05
-1.17515422519065e-05
-2.55641611197274e-05
-9.68003326677539e-06
-2.36912202375609e-05
-6.98737652035055e-06
-2.64641111348427e-05
-1.14755264985117e-05
-2.2877632251919e-05
-2.10763500491568e-05
-1.30683868021248e-05
-1.17284013897517e-05
-9.63748821922465e-06
-1.47062607000572e-05
-2.13060463088532e-05
-7.59731303442058e-06
-2.42211037681958e-05
-8.0772753048189e-06
-1.46630798684007e-05
-6.89955877275674e-06
-1.82352954150259e-05
-9.82555557633811e-06
-1.15950094201046e-05
-1.23042129426358e-05
-1.28824701891466e-05
-7.80018563094182e-06
1.4800958763441e-05
-1.78069939482211e-05
-1.10413920401635e-05
-2.1344543843658e-05
-2.32789572997914e-05
-2.11153514748435e-05
-3.49822520567574e-05
-3.03722950956027e-05
3.52666647873295e-06
-1.16749585150089e-05
7.33435093390934e-06
-1.82657331795779e-05
-4.9003869273541e-06
-1.76991318486523e-05
-2.34583516741281e-05
-1.13306707781015e-05
-2.14558664781427e-05
-1.92851224862124e-06
-1.69554623920061e-05
-1.49025431678654e-05
-8.56194722288955e-06
-1.98738866705626e-05
-2.37573720732839e-05
-1.03555075478246e-05
9.36327239928627e-07
-3.56067619599695e-06
-4.10487480842294e-06
-2.15562980894051e-05
-6.76984931292838e-06
-2.48844862468101e-05
-4.62164185461627e-07
-2.23031998901916e-05
-2.08960424265844e-05
-7.48425825480165e-06
-2.77995706874445e-05
-1.64954013330299e-05
1.16848611241231e-06
-9.36906811661762e-06
-2.61659281548221e-05
-3.2953745583947e-05
-3.08364787910478e-05
-3.36001901011985e-06
-1.70328866119805e-05
-1.58944886163776e-05
-3.0133256492632e-05
-9.80570279900681e-06
-3.51156379181229e-05
-1.32214113544032e-05
-2.61110676548408e-06
-7.57277923816755e-06
-1.45981237239311e-05
-4.76706849052843e-06
-2.09734059218606e-05
-2.07512127511407e-05
-1.31663087897491e-05
-1.2149017984081e-05
-4.05873597561508e-05
-8.25558666247555e-06
-2.36150387774994e-05
-1.97063824263666e-05
-2.83705461300599e-05
2.6242528837936e-06
-1.18935882807291e-05
-1.06033348491765e-05
-1.80725356198717e-05
-2.57907950579322e-05
-2.43684814465798e-05
-1.57498472685194e-05
2.57369702544941e-07
-2.15656122001699e-05
-2.16454373473633e-05
6.594884248195e-06
-2.50580384423937e-05
-2.90345006437452e-05
-2.90737984293794e-06
-2.41444804664223e-05
-1.83337864780539e-05
-4.30257669825886e-06
-3.53390951469351e-05
-2.84205828569009e-05
-1.65394941785002e-05
-1.93890485629239e-05
-3.12866808637615e-05
-1.37619904095797e-05
-1.7341153777777e-05
-1.75639071445967e-05
-2.69196670120354e-05
-7.23811543493828e-06
-1.96445173198623e-05
-2.68444160869967e-05
-1.64051993246846e-05
-6.07586065090058e-06
-1.6889562215967e-05
-1.61519171156479e-05
-1.70124307802053e-05
-3.33356627876702e-05
-2.98380910673633e-06
-4.52261131459844e-06
-3.22942939311559e-05
-2.04889606178349e-05
-4.34872433863688e-06
-8.71903148546517e-06
-1.50110445095579e-05
-2.65960522831139e-06
-3.72119072883163e-05
-2.33661567800114e-05
-1.55192848144967e-05
-1.21809389324836e-05
-1.59763041485442e-05
-2.65184766858266e-05
-1.24997805459283e-05
8.07939295622075e-06
-2.73252814262901e-05
-7.16692345455521e-06
-2.51104237488107e-05
-1.35637116491525e-05
-2.59493773318267e-05
-2.49314712249764e-05
-1.66012638484215e-05
-5.53170347265886e-06
-7.9043428422012e-06
-2.72046344141279e-06
-7.65935276610176e-06
-1.66015150984235e-05
-1.23194106994294e-05
-5.85067963916769e-06
-3.38826110853089e-06
-5.9105512127168e-06
-3.04785458653872e-05
-1.42777174814709e-05
-1.76587845364058e-05
-1.28174471326528e-05
-1.87379114786554e-05
-1.71452846318895e-05
-3.44576728924868e-05
-3.45623108914635e-06
-2.15257055928246e-05
-1.86872023258559e-05
-1.70218510381269e-05
-9.84491159412494e-07
-6.13889445712765e-06
-7.44492993044586e-06
-9.32335476477555e-06
-1.77631123532388e-05
-1.41246226648223e-05
-1.42497033955455e-05
-1.90443280543216e-05
-3.10612719623558e-06
-5.84092459930834e-06
-1.1945490786676e-05
-2.6928749969666e-05
-1.8619808667099e-05
-7.29191182388548e-06
-2.75328464548933e-05
-1.53111972066515e-05
-1.70302270838256e-05
-2.67190634953126e-05
-9.87273544494105e-06
-8.55879216474154e-06
-2.52954789383892e-05
-1.67743591912299e-05
-2.13110121002411e-05
-2.55754066473411e-05
-2.2032719020336e-05
-1.78465529156604e-05
-1.77990676594142e-05
-2.34450799220819e-05
-1.27967765608538e-05
-1.96382671457818e-05
-2.48612890418459e-05
-1.58624764315808e-05
-1.99106969900194e-05
7.75232919773208e-07
-1.86767932965065e-05
-1.45079812990642e-05
-7.12347958551466e-06
-9.43450204218809e-06
-2.39833475091861e-05
-2.13797883624794e-05
-2.24263573107411e-05
5.99824048984823e-06
-1.97283655271834e-05
-2.67532437922282e-05
-1.570517730271e-05
-1.85408433207904e-05
-2.85013028598128e-05
-3.0980295467075e-05
-1.52257051534827e-05
-2.40854290707886e-05
-2.59654027373524e-06
-7.68680683324638e-06
-1.05996843980076e-05
-1.6537409009118e-05
-1.73334149298256e-05
-2.61039777319384e-05
-3.6988610389868e-06
-1.4137605779874e-05
-1.95480565598581e-05
-2.38106333950944e-05
-1.79303910894083e-05
-2.0449479976877e-05
-1.37556097440946e-06
-1.44835302654116e-05
-2.30252947637589e-05
-2.08814790272233e-05
-1.53219512414299e-05
-6.3087127269418e-06
-9.85104846428934e-06
-3.66731501134417e-06
-1.06715078891746e-05
-4.68211691187792e-06
-2.66764823310082e-05
-1.65465025606091e-06
-2.33110791043865e-05
-1.70022253419296e-05
-1.45015921055093e-05
-2.04198472532314e-05
-2.6335164386279e-05
-2.766889220503e-05
-2.27300055023073e-05
-1.56177626166609e-05
-1.48039831983865e-05
-2.78451118854561e-05
-4.67143761576943e-06
-3.79488051288625e-05
-9.66722249506271e-06
-1.47406080985685e-05
-6.35729444045827e-06
-1.01251858416575e-05
-1.72194395099134e-05
-3.413343200618e-05
-4.20729098338419e-06
-8.22312141834885e-06
-1.2022081712687e-05
-1.04784787267469e-05
-9.15390882052228e-07
-2.01991778888261e-05
-1.49866803100756e-05
-1.59423342895942e-05
-1.10142471691637e-05
-2.38509343040824e-05
-2.60092670087288e-05
-3.42903787205607e-06
-2.44584948630858e-05
-1.10782015270159e-05
-2.10526192757802e-05
-9.6561026175705e-06
-4.09644068595985e-06
-6.10827461982545e-06
-1.35021808589272e-05
-3.98014692108672e-06
-3.67874490415931e-05
-2.54319744366364e-05
-1.42827135299473e-05
-1.84201445372247e-05
-1.8467048776835e-05
-1.62529942083556e-05
-1.29345729205884e-05
-8.55519254268697e-06
-3.37206061426161e-05
-5.19168406404104e-06
-4.19351446624339e-05
-3.58094769232953e-06
-1.7692168601229e-06
-1.18714457144733e-05
-3.60014654879107e-06
-2.46480420632094e-05
-1.85257628137832e-05
-1.11846825507452e-05
-3.29859027966755e-05
-8.70128498841187e-06
-1.76964013871028e-05
-2.95980083714075e-05
-1.19464184600321e-05
-1.52325660541079e-05
-4.97388168147396e-06
-9.7421021900105e-06
-1.40952819595193e-05
-2.40692946947263e-05
-1.58255079577829e-05
-2.04860767148947e-05
-2.19518119588414e-05
-1.68567557931586e-05
-2.09491557693972e-05
-2.14438579278099e-05
-2.17576714808228e-05
-1.30337262551535e-05
-1.77572131818669e-05
2.31147159193621e-06
-9.99434802599662e-06
-1.73173954740149e-05
3.36013376959139e-06
-1.26354098444795e-05
4.79582927197247e-06
-1.51999260510727e-05
-2.48865938643902e-05
-1.32868800660978e-05
-1.93172184654789e-05
-2.48146711608311e-05
2.67770410813882e-06
-1.86672924355062e-05
-3.48110016232858e-05
-3.00018393987536e-05
-2.60464069557603e-05
3.3741228823651e-07
-2.27939118702148e-05
-5.42983502085198e-06
1.4928276224907e-05
-1.52595597804908e-05
-2.65398410643571e-05
-3.14958890528726e-06
-2.38128711947891e-05
-1.28079999998501e-05
-2.03772661327979e-05
-1.03599207614225e-05
-7.95895967171954e-06
-6.8756693687409e-07
-1.12555964831476e-05
-1.29264601869593e-05
-1.90516380395112e-05
-2.25434113790505e-05
-2.15942395382645e-05
-7.23673374829284e-06
-1.7658794483528e-06
-3.2955249005998e-05
-9.84736038191356e-06
-1.67337655318672e-05
-6.86742221924316e-06
-1.04632539090084e-05
-5.51690500393713e-06
-7.67755558439035e-06
-2.4883521953324e-05
-3.25011026406106e-05
-7.68325028033155e-06
-2.31820286817663e-06
-9.67060285184647e-06
-7.14399305710931e-06
-8.84431549653337e-06
-1.42741294769764e-05
3.33261791580955e-06
-1.8217596801365e-05
-3.36555839813239e-06
3.15395313016349e-06
-4.99817029660768e-06
-5.85595883458238e-06
1.13642014759419e-06
-8.08735412234701e-06
-1.81491802810741e-05
-1.21379088040792e-05
-1.37164243492528e-05
-1.65429892241349e-05
-3.56883255386613e-05
-4.39478228598211e-05
-7.60579339569707e-06
-1.67520337272601e-05
-1.10550495782127e-05
-3.61033830155515e-05
-3.64071533613101e-05
-1.00857006270345e-05
-4.05268120897224e-05
-1.09020832264787e-05
-9.53651864914302e-06
-3.29863388960956e-05
-1.56745907787466e-05
-3.4573300940668e-06
2.30110693954911e-06
-2.66343867808127e-05
-1.86903838555366e-05
-1.51799698390928e-05
-1.0417305741216e-05
-5.12190467041085e-06
-3.4120522282173e-05
-8.47799541328449e-06
-5.14630685324428e-06
-3.44315697668563e-06
-6.39246083424208e-06
-8.80962522006884e-06
-1.0263338295564e-05
-1.30459200309967e-05
-2.23156028694879e-05
-1.19774741997391e-05
-2.58758579322807e-06
-1.44300008507304e-05
-1.39622007183387e-05
-1.63586798271275e-05
-2.41505448392498e-05
-2.33201742811374e-05
-1.07973445452117e-05
8.66359139695488e-06
-1.02793453334271e-05
-2.63344315763193e-05
-2.07209857491619e-05
-1.85058944357326e-05
-3.91721441984587e-06
-2.7446048651733e-05
-1.47359563903016e-05
-3.35496416859158e-05
-5.65785047630456e-06
-2.85901763365953e-05
-2.33071314604293e-05
-1.97461492854801e-05
-1.53261956430262e-05
-4.26586533877564e-06
-1.74795768658691e-05
-2.80150272446285e-06
-6.91435879523224e-07
-2.57210273887367e-05
-3.01528823914377e-05
-7.38369045764919e-06
-1.16674040421138e-05
-1.01253761126608e-05
-4.90243868594382e-06
-1.0878952356833e-05
-2.12761275415277e-05
-2.19663391884163e-05
3.15728021700853e-06
-7.251176725947e-06
-7.65437206373512e-06
-3.38728256923305e-05
-3.20453001263898e-05
-2.79060874977918e-05
-1.7342083358025e-05
-1.39525314129763e-05
2.54070716746744e-06
-3.14137604882134e-05
1.16299195228451e-06
-2.60529446672672e-05
-7.27051338021013e-06
-2.95019290351688e-05
-2.57550612455851e-06
3.56984143386736e-06
2.02133602834203e-06
-1.91373590520762e-06
-2.53172545695068e-05
-1.31796605423524e-05
-1.9865092803557e-05
-3.92037092716176e-06
8.07542790684287e-06
4.63789723659466e-06
-2.99636921829373e-05
-2.66091159456512e-05
-2.72022309434729e-05
-8.60237910836262e-06
-1.37913708389119e-05
-4.54006172020246e-06
-1.52877078478639e-05
-1.62632950233072e-05
-5.46691591707591e-06
-3.05615686865182e-06
-2.09457345566236e-05
-4.63813878517158e-06
-2.88958242309878e-06
-4.51087702870167e-06
-1.93488229545086e-05
2.82474355270901e-06
-1.19964471545353e-05
-2.90334722897601e-05
-4.73375308356979e-06
-6.16237102556938e-06
-2.18466939890239e-05
-1.89247678437425e-05
-2.35925641145828e-05
-2.44309746822846e-05
-3.04646404572224e-05
-1.61694220428986e-05
-1.71850716967646e-05
-5.66852495706513e-06
-1.15998627880907e-05
-2.34646979651611e-05
-1.14153898259485e-05
-2.72070460359876e-05
-1.52799177171693e-05
-1.56227563828106e-05
-3.23181970345057e-05
-2.29852087129332e-05
-9.74157021247837e-06
-1.38676694700124e-05
-2.11398369053624e-05
-4.88198838569973e-06
-1.1544806400298e-05
-8.0232600860128e-06
-1.92055285828088e-05
-2.74615516948649e-06
-8.2867003982053e-06
-2.20978007054418e-05
-2.20135309888105e-05
-2.56737806355881e-05
-2.15691178079308e-05
-1.23908059030672e-05
-2.50918111633051e-05
-1.28879966034934e-05
-7.11319283529903e-06
-2.79936761483641e-06
-3.47394201208987e-06
-2.40834911683133e-05
1.98228944244439e-06
-1.52772881340333e-05
-9.71670699577429e-06
-1.35418394475984e-05
-1.22170857000409e-05
-2.20301562653364e-05
-1.95993856945926e-05
-2.61768305083018e-05
-8.87338540797099e-06
-1.33630305139607e-05
-9.88811296282833e-06
-4.81254742782377e-06
-1.77834145228809e-05
-1.53773732180674e-05
-2.15894132992695e-05
-1.27629744330395e-05
-1.06868241155853e-05
-2.02208583997197e-05
-2.96687061424741e-05
-1.78791499706191e-05
-1.19275827016721e-05
-1.08283163612381e-05
-1.88728129714672e-05
-8.23097556018649e-06
-9.86876832138357e-06
-1.36763338273335e-05
-1.22128703974494e-05
-1.6913508831375e-05
-1.4442692665737e-05
-9.57743693543367e-06
-1.56570807865595e-05
-1.26133932794354e-05
-1.453654159829e-05
-3.04148356248018e-05
-1.35755531401842e-05
-1.55567328260517e-05
-5.02346323183237e-06
-1.47827683689988e-05
-8.32857014295613e-06
-2.38508870123024e-05
-2.33230230887755e-05
-2.82453809743273e-05
-2.03635316713757e-05
-2.1479797955951e-05
-1.44183478906535e-05
-2.09105913268274e-05
-6.01544799988037e-06
-2.6294224971415e-05
-2.95261969724224e-05
-2.26562755617417e-05
-4.4322207822836e-06
-1.71656542991412e-05
-3.20987818637733e-05
-2.57518254872609e-05
-1.39996815991537e-05
-2.44957413423162e-05
-1.03097741170191e-05
-3.473150119078e-05
-1.54966275544239e-05
-3.17531518183668e-05
-9.77768568164226e-06
-1.74400648791862e-05
-1.57936003212356e-05
2.04196435202396e-07
-1.98432579895084e-05
-2.35268760471248e-05
-1.92124659872196e-05
8.37111214979546e-07
-2.55561138667193e-05
1.60814409358874e-06
7.82445817716485e-06
-6.05446105125441e-06
-3.26975047977686e-05
-4.71791257829406e-06
-1.77818126253371e-05
-1.15519818245444e-05
-9.03640785083191e-06
-1.16756437768669e-05
-2.09373339623806e-05
-1.43318881441029e-05
-1.46826591455774e-05
-1.2520506116428e-05
-2.98835172928104e-05
-7.90680564930727e-06
-2.50103297335488e-05
-3.4497884529569e-05
1.05905171816261e-07
-8.50515458002595e-06
-1.68088927796386e-05
-1.56689532111497e-05
-1.81067956245616e-05
-8.62584239610009e-06
-8.15242739936131e-06
-2.90031396559289e-05
8.40881023504889e-07
-1.34442952167826e-05
-1.88272007297666e-05
-1.48647147037404e-05
-1.6759736087409e-05
-2.09473710229816e-05
-2.62728752024159e-05
-2.48814211691917e-05
-1.6681452415234e-05
-1.74472737575674e-05
-1.97579784447087e-05
-9.93170649601272e-06
-1.3569961550092e-05
3.39813735622558e-06
-5.51210845600163e-06
-1.78173771383927e-05
-1.03596815982074e-05
-1.21256289185578e-05
-4.02700573796769e-05
-8.18678450633291e-06
-1.66695986795174e-05
-1.57984050867824e-05
-9.8805015030317e-06
-5.2022710437654e-06
-9.66468765222912e-06
-1.48045985883624e-06
-5.41245046377785e-06
-8.05116154472662e-06
-7.11974363531827e-06
-2.24964474113902e-05
-1.40956228975283e-05
-1.82656758090797e-05
-8.63413081704618e-06
-9.22927885169693e-06
-7.4699944331415e-06
-2.4013032995801e-05
-1.8507541376532e-05
-1.29601682426082e-05
-2.68662251586098e-05
-2.24960449493711e-05
-1.61496897038844e-05
-1.84269789908712e-05
-2.38691393557113e-06
-2.54026954262468e-06
-1.16291479321143e-05
-6.28141055577105e-06
-2.16319956273249e-05
-9.54127977460668e-06
-1.92230860873141e-05
-2.64719397343674e-05
-2.19603570787311e-05
-2.91909639451471e-05
-1.19329376617203e-05
-1.29951658828367e-05
-1.08031012672656e-05
-1.74953204206687e-05
-1.27938070027936e-05
-2.76739530400171e-05
-1.77467062283854e-05
-2.26935351195563e-05
-8.57944225078201e-06
-2.12519521791627e-05
-2.43876255108445e-05
-1.66845882990899e-05
-1.76924100702034e-05
-3.79471561078479e-05
-3.30911683479951e-05
-3.37175291944977e-06
-1.22288759848853e-05
-8.6074880386845e-06
-8.66187454676313e-06
-3.34740194773509e-05
-1.34291373670247e-05
-1.75667496863896e-05
-2.64186452343399e-05
-1.17333564942154e-05
-3.4316885483022e-06
-2.05701970697613e-05
-1.78730476330534e-05
-2.49862641295145e-05
-9.29057348049632e-06
1.20689132110249e-06
-2.49898776755932e-05
-1.32859785385541e-05
-1.77649326678364e-05
-1.83996355450355e-05
-1.24574594381483e-05
-5.44647562339572e-06
-9.58777082725742e-06
-8.06676687461225e-06
-5.89891226769287e-06
-7.36203855222769e-06
-9.06749798608177e-06
-2.68202169450848e-05
-2.22404439399059e-05
-8.64150430519519e-06
-1.93443097676165e-05
-1.86361362660108e-05
-2.54245746909267e-05
-2.96084426188232e-05
-1.4792625198151e-05
-8.10572328246894e-06
-1.13474996741275e-05
-2.12723687166817e-05
-1.19610617768827e-05
-4.40750487250653e-06
-1.62408191980903e-05
-1.74292741507102e-05
-1.98791730438306e-05
-2.00698569713056e-05
-3.53260671520117e-05
-1.47686903576657e-05
-1.35885015363577e-05
-2.22293614096545e-05
-6.36404703237151e-06
-2.76427866032311e-05
-1.94158799118695e-05
-2.85765152508003e-05
-3.48301681379976e-05
-5.95288802600666e-06
-3.14994852932411e-05
-2.43046916566182e-06
-1.59837699823181e-05
-1.06402326844096e-05
-1.98151278349414e-06
-1.45993808713858e-05
-2.72547937318177e-05
-1.9688995434567e-05
-2.70686929459926e-05
-3.37422372707724e-05
-1.96645071868241e-05
-1.46938511719298e-05
-2.72931539407594e-05
-2.36146487037559e-05
-1.40976038259544e-05
-2.82552475423482e-05
-8.90195643780426e-06
-5.13080393520374e-06
-5.23653846339537e-08
-6.60068017156324e-06
-1.19055885662783e-05
-2.0759870122195e-05
-1.23800964372157e-05
-4.52446732407134e-06
-3.10675320383683e-05
-3.82919881182469e-05
-4.62128940496103e-06
-2.04783453783817e-05
-2.79790150884515e-05
-9.64942168068172e-06
-6.45052824421107e-06
-1.17567252490666e-05
-3.61408003882593e-05
-2.25712803702775e-05
-8.01415348150382e-07
-1.63750357746982e-05
-1.0426344766922e-05
-1.75109895850314e-05
-2.88778818369391e-05
-2.00948096521303e-05
-3.56455186400518e-07
-2.83446969841321e-05
-1.34809540836153e-05
-1.09087039494657e-05
-1.90764127001598e-05
-1.40534228627069e-05
-1.36958822797662e-05
-3.05417852488727e-05
-1.95306025181053e-06
-4.36043831813207e-07
-9.8296598754689e-06
-1.72868266811622e-05
-1.2480774400901e-06
-6.83261750906536e-06
-2.95807694827984e-06
-2.0638525073314e-05
-1.67333101600868e-05
-5.49671620758477e-06
2.42097592351531e-06
-6.54747367565655e-06
1.33531416718005e-06
-7.26082181135851e-06
-9.49203529925286e-06
-1.33187427115602e-05
-1.95566376313691e-05
-1.75571918696217e-05
-2.08253973613754e-05
-6.50270972388657e-06
-1.61107192045365e-05
-2.61095217166902e-05
-2.03991838417872e-05
-2.62456478431264e-05
-1.55401788673555e-05
-1.75567029004256e-05
-1.87009723264914e-05
-3.03953593102287e-05
-1.1444551365679e-05
-1.35012592064516e-05
-1.47958144826036e-05
-3.49348259068229e-05
-1.71576588696796e-05
-3.50130138659104e-05
-1.15155504380821e-05
-7.35866208737275e-06
-2.16994530750224e-05
-1.86828735508809e-05
-1.35656502563542e-05
-2.4173961417364e-05
-1.70245485236583e-05
-1.57410203859802e-05
-2.39716384980598e-05
-2.61878964687152e-05
-1.69331205979689e-05
-1.48720234190596e-05
-1.93236219957214e-05
-3.84111828699488e-05
-2.23920533804769e-05
-1.46930738555572e-05
-1.92106069234487e-05
-2.57515457389083e-05
-2.43150103235688e-05
-1.18778171458068e-05
-2.34069749349953e-05
-2.59945593748972e-05
-2.43639298522627e-05
-2.55902929041806e-05
-2.02810908211788e-05
-4.25034188943424e-06
-1.99037218763972e-05
-1.10794600535781e-05
-1.52937981748887e-05
-2.75494528494383e-05
-1.221656599622e-05
-1.02333970076639e-05
-2.27203419792373e-05
-1.14870036634725e-05
-2.81322233857497e-05
-2.40014042049909e-05
-2.95973804562282e-05
-1.30679427528927e-05
-1.34412472990108e-05
-5.31135992060798e-06
-1.68831872716947e-05
-6.61492739230258e-06
-1.06810298256523e-05
-1.4115509351004e-05
-2.11342235919085e-05
-1.01518742665866e-05
-2.94945521187201e-05
-2.84116833710201e-05
-1.88629614387729e-05
-2.13983477441298e-05
-1.71462208295549e-05
-2.12321455187095e-05
-1.49976952004957e-05
-6.92558344090492e-06
-1.42274469010147e-05
-1.41674817376449e-05
-1.85886117763695e-05
-1.38908580195964e-05
-1.64761615134772e-05
-2.97010140833499e-05
-1.25069063130169e-05
-1.25716447977989e-05
-1.26827553251467e-05
-1.53218530260493e-05
-3.744890197744e-06
-1.83430606280996e-05
-1.43825999946914e-05
3.83023741289599e-07
-2.31046593488826e-06
-1.97207045186607e-05
-1.61548904872171e-05
-1.30021196599073e-05
-9.98171401038818e-06
-8.30893165351663e-06
-1.77484754515152e-05
-2.25045134206482e-05
8.10954388829685e-07
-1.06710273282539e-05
-8.15024723015832e-06
-2.20223418796017e-05
-1.27594979049816e-05
-1.25238099533592e-05
-5.28089884480834e-06
-5.35113048005224e-06
-3.13461358762412e-05
-1.24750763031184e-05
-7.28883872413172e-06
-2.59333219427923e-06
-2.02826055032743e-05
-9.72320577933218e-06
-1.30802618421732e-05
-3.03998421008824e-06
-1.44529902255811e-05
-5.12638281821998e-06
-1.66094150775713e-05
-7.70661248143877e-06
-8.7984662833728e-06
-1.27291329259452e-05
-2.06494494316375e-05
-2.04271766790055e-05
-2.66731575030533e-05
-1.49287874131171e-05
-1.11829994552678e-05
-2.01205289754653e-05
-1.83338169306087e-05
-2.02281258164965e-05
-1.88637783162093e-05
-1.04766653115609e-05
-2.03163443241146e-05
-1.62010214678631e-05
-2.75167169945533e-05
-2.76456823305549e-05
-7.64182221315048e-06
-1.75457366369449e-05
-1.2739206424783e-05
-1.39514902345993e-05
-1.08999531761462e-05
-5.36576365045225e-08
-1.43137337834699e-05
-8.54136693794719e-06
-3.94735649180101e-05
-3.13808301034112e-05
-2.2316838037203e-05
-5.9950192235418e-06
-1.84090943655231e-05
-3.10875619188261e-05
-7.31309252388162e-06
-3.63797168818613e-06
-8.68703921784522e-06
-1.13637584830998e-05
-1.68603487516453e-05
2.25185632438534e-06
-3.27473094950998e-05
-2.42889490275862e-05
-1.73587660338988e-05
-6.22767080786004e-06
-2.25104680615622e-05
-2.7375249554635e-05
-1.39679272212393e-05
-7.33336838405415e-06
-3.20864461838681e-05
-2.13442060640744e-05
-2.21826198657899e-05
-2.85407623199199e-05
1.79509121682184e-06
-1.01766495075565e-05
-1.51073266406549e-05
-6.73326268998297e-06
-5.68194023710324e-06
-1.69672651049148e-05
-2.12880429707901e-05
-2.66856802790337e-05
-8.89203975882835e-06
7.88820233875891e-07
-1.65523095880288e-06
-1.69184722737631e-05
-3.37231100600718e-05
-8.61701986125399e-06
-1.63307792823654e-05
-2.68010146479366e-05
-2.72564163143265e-05
-4.41360879180324e-06
-3.44167699494773e-05
-1.61363261965812e-05
-5.33856695849609e-06
-1.22513217990041e-05
-1.06720393263443e-06
-1.93047342327457e-05
-2.18622160464867e-05
-1.8112918084675e-05
-2.24267398295404e-05
-9.09195151519423e-06
-1.92058857823071e-05
-5.5809216629296e-06
-2.23981118615302e-05
-1.49067731409706e-06
-2.5680165199734e-05
-6.74862591504794e-06
-1.37144952386501e-05
-1.09080862178931e-05
-2.31169205500023e-05
-1.25856010252261e-05
-1.8449588466133e-05
-2.14337958093001e-05
-1.13741207936897e-05
-2.565386901289e-05
-1.282583261411e-05
-1.12430051435367e-05
-2.64509424297136e-05
-2.17951417040276e-05
-1.17599914045071e-05
-3.60364319850861e-05
-1.56819330700779e-05
-1.52900273289415e-05
-3.24022225732467e-05
-2.01503527594171e-05
-2.86949257962799e-05
-3.15341700738761e-05
-1.37323982868345e-05
2.7307531691573e-06
-4.4783841797922e-06
-1.33895361621966e-05
-3.00191801068925e-06
-2.14610870956519e-05
-1.42567492725726e-05
-2.25399821583208e-05
-2.12674032630229e-05
-3.242925322183e-05
-1.34460889930912e-05
-1.4936930199251e-05
-1.92032975556812e-05
-9.04620072530696e-06
-1.86495063338554e-05
-1.09188138754187e-05
-2.10559113461296e-06
-8.78778290635929e-06
-1.77745053227649e-05
-2.06581981160092e-05
-3.06239289362223e-05
-8.16836380193019e-06
-3.1499668304051e-06
-1.90640200929897e-05
-2.31765752067586e-05
-6.59015591554826e-06
-2.81735947136986e-05
-1.66859200814714e-05
-1.14817126187968e-05
-1.80362391111161e-05
-1.68606409688823e-05
-2.13668878271819e-05
-8.75316400764022e-06
-4.10357022805376e-06
-1.20201308766159e-05
-2.01773193164908e-05
-1.90080175954181e-05
-2.04903950724144e-05
-2.49749338066985e-05
-2.63564864544709e-05
-2.36380522707846e-05
-2.04375844373058e-05
-4.21076324083338e-05
-1.37290393125715e-05
-3.27288707548967e-05
-1.23810355629054e-05
-1.90639832648425e-05
-3.37780609169638e-05
-9.02854091722323e-06
-2.71226740690204e-05
-1.89318488955498e-05
2.0931957378703e-06
-1.60959932679954e-05
-2.81806104298295e-07
-2.82146904110002e-05
-1.19952475666491e-05
-1.44729141278287e-05
-1.80586439464164e-07
-3.42065197410181e-06
-1.06261678365186e-05
-2.73372028791047e-05
-2.20459430131859e-05
-2.70006715763092e-07
-9.99777327092281e-07
-2.44987574698774e-05
-1.62138406152731e-05
-2.56969803103781e-05
-1.17301671238583e-05
-2.1174049517418e-05
-1.88697783885323e-05
-1.99400207610306e-05
-2.48237420431373e-05
-1.90756044538973e-06
-4.4309959540698e-06
-1.16335946123835e-05
-1.12429878482647e-05
-6.36870740096219e-06
2.5736164334659e-06
-1.68813223707897e-05
-7.10495661207337e-06
-2.37755868038856e-05
-1.36009467438222e-05
-1.01555042402034e-05
-4.44438103101705e-06
-3.71678585164464e-05
-2.73962707005462e-05
-3.38017587036208e-05
3.08408466356594e-06
-1.2609171066238e-05
-1.01938400784035e-05
-2.14338211817853e-05
-2.37254671161702e-05
-2.37504997333745e-05
6.56070002334009e-06
-3.06195376551485e-05
-1.67894362863701e-05
-2.11041345360683e-05
-1.21993407386092e-05
-2.81703977278953e-05
-2.2526875492245e-05
-1.9319637537879e-05
-2.23945631271163e-05
-2.21643708999643e-05
-1.99920511077546e-05
-1.60694609860202e-05
-1.5236659704911e-06
-2.37415846390404e-05
-9.81918952783061e-06
-2.48151701929521e-05
-1.52255479923225e-05
-8.19663765918596e-06
-4.13394396271887e-05
-3.51459781247782e-05
-1.56528865108994e-05
-1.26478847658582e-05
-1.91650893997655e-05
-1.80919433419591e-05
-1.13072574524648e-05
-7.94657250919071e-06
-8.80156877219713e-06
-1.15460376866561e-05
-1.13696325005808e-05
-1.54408002944261e-05
-2.88116041983064e-05
-1.08343757390701e-05
-2.69641176894006e-05
-7.40524553999206e-06
-2.19617674080297e-05
-1.57108371254307e-06
-1.63409446465935e-05
-1.42420279038846e-05
-2.40232731341098e-05
-7.75824349044367e-06
-3.27191224743182e-05
-1.81462357198557e-05
-1.14076722629513e-05
-3.09478469209777e-05
-1.71290224957308e-05
-3.60527104192523e-06
-1.65868534075294e-05
-1.95277208370166e-05
-1.38146047539331e-05
-5.85604343490479e-06
-7.98125183208558e-06
-1.82806060228783e-05
-2.9004710924648e-05
-8.81550517417357e-06
-1.23321798431938e-05
-1.58925543907297e-05
-2.67564037942586e-05
-1.17887292431946e-05
-1.17918843205238e-05
-3.83629861850725e-05
-1.69180372508914e-05
-1.62109372689119e-05
-1.81346849285114e-05
-1.63994295741434e-05
-2.01532742186702e-05
-9.39754037777717e-06
-1.78851652277384e-05
-1.76883348259053e-05
-8.36700861851544e-06
-8.00494305371345e-06
-3.16868753931085e-07
-1.60007915266369e-05
1.07853381231824e-06
-1.00343313201246e-05
-1.72931795813604e-05
-1.57742162369065e-06
-2.3268621997369e-05
-3.08933597270584e-06
-2.65332115706666e-05
-1.36715401705474e-05
3.32124790295088e-06
2.26022842023285e-06
-3.1794475345868e-05
-3.69818598260737e-05
-2.16361595185323e-05
-9.43180086317833e-06
-8.01552668741436e-06
-6.89511729159991e-06
-8.45971059619986e-06
-1.78932198056597e-05
-2.44331530430749e-05
-7.36093183648397e-06
-2.49279249011315e-05
-1.11801254891223e-05
-2.23486863746747e-05
-1.39851662467056e-05
-2.70440440151562e-05
-6.93474232851487e-06
-1.20379411413721e-05
-1.5764560902939e-05
-1.69756238340855e-05
-1.41040181621642e-05
-1.38724836475296e-05
-1.56745098880978e-05
-1.40994391826288e-05
-1.73476616972461e-05
-1.96872524015557e-05
-3.58195644384669e-05
-1.78411323175796e-05
-1.24491713768002e-05
4.94730279755409e-06
-2.65219168741911e-05
-1.49530549438618e-05
-1.2600069215246e-05
-1.60505066528755e-05
-2.30286408222471e-05
-2.32129473975017e-06
-9.48150872341459e-06
-2.16495827211009e-05
-2.0100026462644e-05
-1.4228176256545e-05
-1.52092535574618e-05
-8.14267956195137e-06
-8.72956997228522e-06
-1.06950753691895e-05
-2.71234932830052e-05
-3.96217423927007e-06
-1.5919550238618e-05
-1.27602491351237e-05
-1.02293499388925e-05
-1.44368091788858e-05
-6.70239202168688e-06
-1.52095678762365e-05
-3.4560290286416e-05
-2.26282375188024e-05
6.64145259939906e-07
-1.94383931799838e-05
-2.64478486453385e-05
-1.00606255632269e-05
3.5114066450641e-06
-2.37292038527899e-05
-1.51164525819677e-05
-1.07174071654778e-05
-1.26678182509509e-05
-2.17672621345919e-05
-2.42922673672659e-05
-2.99542795959553e-05
-2.90581252041448e-05
-3.4245315847771e-05
-1.82666779861219e-05
-1.42145374909842e-05
-2.30456440210272e-05
-1.68240944551037e-05
-8.20104610831276e-06
1.6224527676031e-06
-1.9125372970943e-05
7.80072249684778e-06
-4.16223304563349e-06
-1.72961975053497e-05
-1.42079312212968e-05
-2.24829333705047e-05
-1.27627390290148e-05
-1.21961529397388e-05
-1.15651672010629e-05
-1.59946684690004e-05
-2.37943547517151e-05
-1.4484535485017e-05
-1.97243094330591e-05
-1.12892038898618e-05
-6.99906533155603e-06
-1.29279957363193e-05
-2.07375119556224e-05
-8.96878835073335e-06
-1.65095421885176e-05
-3.92917566001752e-06
-9.69914975656062e-06
-1.44655014811506e-05
-1.30398130401771e-05
-3.35085614727128e-05
-8.57303559815872e-06
-3.20730771311961e-05
5.86905466354982e-06
-1.69630903530617e-05
-3.12334331414435e-05
-2.77997410675458e-05
-1.97666302283947e-05
-1.95890396188544e-05
-2.33457164524726e-05
-1.05155127961641e-05
-2.59759111702302e-05
-1.00513966083357e-05
-4.41147707712871e-06
-1.87758153405546e-05
-1.91210702022041e-05
-3.805912561415e-06
-2.42654979120504e-05
-3.30074558179129e-05
-1.1373340416285e-05
-2.67783969563302e-05
-4.04316208310773e-05
-1.37838801180404e-05
-8.8614568472085e-06
-2.7994730953126e-05
-2.2742579185569e-05
-1.05606887457853e-05
-2.30525848727088e-05
-8.96522858059443e-06
-2.81046008899062e-05
-2.16959355013568e-05
-8.84265983130409e-06
-1.30293291692001e-05
-7.23586536461763e-06
-9.90771317574922e-06
-4.0062244798578e-05
-1.84822052215723e-05
-1.06372131349001e-05
-2.13459867279979e-05
-6.29737381272788e-06
-1.1140497703932e-05
-9.27717721214283e-06
-1.85061041159195e-05
-2.77298115873652e-05
-2.93023451965755e-05
-2.52562106473094e-06
-8.55416348719403e-06
-6.86769728309961e-06
4.95931881354678e-06
-2.30068510003439e-06
-9.61773227432238e-06
-5.43072400064559e-06
-1.74260882658911e-05
-1.17835987973419e-05
-8.16309965943855e-06
-2.62611216566464e-05
-1.2692673861951e-05
-1.34479735345278e-05
-1.89195888364461e-05
-2.08477360631031e-05
-2.37541050676738e-05
-1.80225132789385e-05
-1.91811085605854e-05
-2.37771560779085e-05
-1.17204886712317e-05
-1.1861488713246e-06
-5.68737064170622e-06
-9.41179290054524e-06
-1.75795095037139e-05
-3.19133146627662e-05
-3.71423612313598e-06
-2.32126212621112e-05
-1.81531768116047e-05
-1.20999498561229e-05
-2.70439778434e-05
-3.05574973788964e-05
-3.09748628678223e-06
-2.1378003802826e-05
-2.24869724951069e-05
-3.32816220550688e-05
-9.16574235630961e-06
-8.62148633994123e-06
-1.79059191446437e-05
-9.30083369671237e-06
-1.37846829991433e-05
-1.37712140109445e-05
-2.22994138668338e-05
-9.15973884355188e-06
-2.07929433283633e-05
-2.46457297137606e-06
-8.354987498082e-06
2.87466231216832e-06
-2.21509205632822e-05
-1.98732728906939e-05
-1.62230407102291e-05
-1.67132618936843e-05
-3.90595756793449e-06
-1.19907623124225e-05
-1.65311087230678e-05
-2.62216861712343e-07
-2.17037925867134e-05
-2.88556011589063e-06
-2.68162510590451e-05
-8.55820632278232e-06
5.83650325432116e-06
-1.42743726781054e-05
-3.58062578271228e-05
-2.64762261318904e-05
-1.13034690961167e-05
-6.21785394801522e-06
-2.34581946154714e-05
-7.31033344204788e-06
-1.38753594605348e-05
-9.85843999005116e-06
-7.17608210962071e-06
-1.89764805051245e-05
-1.97968704606421e-05
-4.35717745319589e-06
-1.65382728616281e-05
-5.8897338529282e-06
-2.34845680553792e-05
-1.59448084528093e-05
-3.00533402116198e-06
-1.69356787773668e-05
-2.67133905222534e-05
-1.79551164106909e-05
-1.47624423782161e-05
-5.66334194633486e-06
8.31711266793619e-06
-1.35862336973474e-05
-3.32272862533509e-05
-6.01678578290581e-06
5.40258303953334e-07
-2.30598737474694e-05
-2.23473160015623e-05
-2.97312873099743e-05
-2.61352137410612e-05
-1.94002066076492e-05
-1.60966155889891e-05
-1.2446938397494e-05
-6.40355031513135e-06
-9.8061564508854e-06
-9.43640719902252e-06
-2.38471513887552e-05
-2.41684984144457e-05
-1.65709068827433e-05
-1.2092693427469e-05
-1.28015770420302e-05
-8.80578166230061e-06
9.75170161652335e-07
-2.50608627503635e-05
-2.94965762190577e-05
-2.74267638977179e-05
-2.91620986875337e-05
-9.13542477977544e-06
-2.38493319186961e-05
-1.81095250963863e-05
-1.01733229852339e-05
-4.5416633526629e-06
-9.16015854608324e-06
-1.5270151999091e-06
-1.49948995235603e-05
-1.78962113154183e-05
-2.12277192331383e-05
-2.05523899669851e-05
-1.94550329022883e-06
-1.73696132302795e-05
-1.23722431189483e-05
-3.13130403521668e-05
-1.18722149706519e-05
-1.9080708580584e-05
-2.1105624054713e-05
-1.44323972478644e-05
-2.03616604446754e-05
-8.47974674667263e-06
-1.32387372829493e-05
-1.13162097555893e-05
-1.96157930278285e-05
-1.53153979652021e-05
-1.94407927393603e-05
-2.6635985547904e-05
-2.23317632104095e-05
-2.36644844049491e-05
-3.66032111464579e-05
-1.37378590844418e-05
-1.74446888785811e-05
-2.46443234062507e-05
-1.96160360751053e-05
-2.11527141758852e-05
-8.69055545324272e-06
1.85074509030941e-06
-2.59829550901159e-05
-1.39253454193042e-05
-2.4007385801587e-05
-1.71220152927562e-05
-3.16011914843455e-05
1.16007474293282e-06
-1.94503889737685e-05
-2.31202951057584e-05
2.31190910931138e-06
-5.51767391375583e-06
-5.62801608844119e-06
-1.12497729083117e-05
-2.59422498704864e-05
3.46792256542823e-06
-2.28181502158808e-05
-1.43525110345115e-05
-2.21967356422428e-05
-1.93693766563437e-05
-1.6488956077504e-05
-1.7291350372218e-05
-2.69427712629655e-05
-3.0044455365482e-05
-3.16137629607322e-05
-1.14838098586205e-05
-3.36348212895503e-06
-4.7692255201331e-06
-1.37978228880811e-05
-4.03292558148525e-05
-1.83801170793386e-05
-6.43736469469054e-06
-2.07323559586492e-05
-1.04219037239037e-05
-2.44201937539716e-05
-9.74628732171597e-06
-1.14170543233949e-05
-1.53896019533167e-05
-9.072671821283e-06
-1.78750383836237e-05
-1.53390894370405e-05
-2.12648300107615e-05
-2.95115000986558e-05
-1.28974481916067e-06
-9.21438704362767e-06
-1.95067267616101e-05
-2.2338966707249e-05
-2.96801098462476e-05
-2.96363526781897e-05
-3.33597785323405e-05
-1.22006559392429e-05
-1.49098751106872e-05
-2.78642603035123e-05
-1.47916860004417e-05
-6.1849558657394e-06
-2.07908001398718e-05
-1.91995607311121e-05
-2.29814971992251e-05
-1.94729116964775e-06
-1.85408100357331e-05
-1.5749875166451e-05
-2.9589151393798e-05
-2.57490836723963e-05
-2.96335787497021e-05
-2.85656841097117e-05
-1.24174568573442e-05
-2.5911858147114e-05
-1.42457178960771e-05
-1.4774925444102e-05
-1.54514626176426e-05
-2.68873437111791e-05
-8.18874987629393e-06
-5.69641501475118e-06
-6.78728177747822e-06
-8.08956701502566e-06
-2.12980685214659e-05
-1.1881522818142e-05
-2.4189018254904e-05
-5.66736365564228e-06
-1.34201655641289e-05
-1.37917261913279e-05
-3.07254941279012e-05
-2.6145796687375e-05
-1.7521200411408e-05
-2.45123025927967e-05
-2.69307000318054e-05
-2.49525311915232e-05
-1.88555277337679e-05
-1.67489648361728e-05
-2.92779486855654e-05
-1.32793233499194e-05
-5.5935543041093e-06
-2.06955598382396e-05
-2.06803868908011e-05
-2.44423973060664e-05
-2.28000948185832e-05
-1.71264985849133e-05
-1.54074382629423e-05
-1.76291148070093e-05
-5.84055766862354e-06
-2.97390587265648e-05
-1.91533306156541e-05
1.76459834228214e-06
-1.74846537779275e-05
-2.37733378487525e-05
-1.6376702893965e-05
-1.62041327555137e-05
-2.56225583744576e-05
-1.88552103690804e-05
-3.57219726221799e-05
-1.46365505642284e-05
-1.90319126205793e-05
-1.5890322414981e-05
-1.05178084277145e-05
-6.33838174894729e-06
6.10882434985428e-06
-2.41962644609551e-05
-1.87223464588963e-05
-3.38723684897475e-05
-2.40330525441278e-05
-3.94712907776732e-05
-2.0678158204638e-06
-2.19400913513493e-05
-2.05303976680805e-05
-2.94932292592059e-05
-6.94632029048352e-06
-2.22202385916482e-05
-2.96962270358758e-05
-2.31600321306846e-05
-8.38601974716797e-06
-1.45890126309966e-05
-1.85521129743293e-05
-1.50787001289398e-05
-1.2933719587903e-05
-1.21854433288703e-05
-5.85908520245663e-06
-2.1661800737058e-05
-1.80951691759666e-05
-1.88580924988178e-05
4.84085561459577e-06
-3.00286173440001e-05
-9.85787728085243e-06
-1.11593722122066e-05
-2.14017844553538e-05
-1.04893797842445e-05
-4.19360093147355e-06
-7.74554395029825e-06
-2.32017185155727e-05
1.51114028434672e-06
-1.17591979388854e-05
-1.7667085588641e-05
-6.51132400001009e-06
-1.54700663776263e-05
-1.8154567893126e-05
-1.60523023497507e-05
-1.81068769183878e-05
-1.98167783070026e-05
-1.9779279416436e-05
-8.90393292396339e-06
-2.45226293050292e-05
-2.76450817012994e-05
2.04552817423492e-06
-1.60560912004306e-05
-1.81554591150892e-05
-1.13384935882536e-05
-1.97087235762964e-07
-1.81652312254377e-05
-3.63502474761607e-05
-1.54936873950797e-05
-1.39978631000695e-05
-7.07269485867503e-06
-1.86657697054799e-05
-2.67754233401652e-05
-8.41591154271966e-06
-1.8882523708715e-05
-2.90613840876163e-05
-1.16310047882284e-05
-1.57357830021146e-05
-6.25223234341771e-06
-1.11692319641718e-05
-1.71576180769139e-05
-4.12521358740711e-06
-2.19878501302464e-05
-2.12624645345992e-05
-2.46989352777212e-05
-1.33677927415925e-05
-1.76890887788009e-05
-8.21376669478789e-06
-2.30440087546029e-05
-2.6437516903993e-05
-2.28283161865123e-05
-2.12560299068113e-05
-1.58373809638789e-05
-8.68087074039616e-06
-3.74134683095854e-05
-1.84842106859254e-06
-8.96442412537817e-06
-2.17781774928303e-05
-2.34819733470194e-05
-4.94312319366148e-06
-3.63955696283025e-05
-3.11431680125782e-05
-3.4751530813735e-05
-2.51824706877257e-06
-5.43604228280692e-07
-6.66451687258146e-06
-9.99025476708686e-06
-2.49976474023102e-05
-9.55165676744474e-06
-2.27971673493904e-05
-2.72477814037863e-05
-1.83418011890089e-05
-1.99129604920302e-05
-7.96942689268709e-06
-1.30605914448904e-06
-1.24676336094273e-05
-3.04541653577819e-05
-2.16112734949371e-06
5.85740618602587e-06
-1.22510572901445e-05
-2.65569628663391e-05
-2.53024867588163e-05
3.5832424166556e-06
2.9207012868502e-06
-1.64281318921334e-05
-1.46063098701386e-05
-1.30832912763412e-05
-1.96752530276547e-06
-1.81058285311346e-05
-7.84105493842428e-06
-9.35521937129584e-07
-3.22902430896426e-05
-2.76593952901233e-05
9.22768010943323e-08
-6.96284129684759e-06
-5.15712027459271e-06
-1.9510370413689e-05
-8.99644821623639e-06
-2.51722671477669e-05
-1.27480852580405e-05
-2.47125241958804e-05
-3.0517932193728e-05
-3.07039528534493e-05
-5.72907526187899e-06
-2.53224371264907e-06
-2.42163663679336e-05
-1.13474820669543e-05
-9.80815001382497e-06
-2.74346068489768e-05
-2.33938067613123e-05
-4.6032559787662e-06
-9.09558281986969e-07
-1.65101364685687e-05
1.51798668557463e-05
-1.29558649206697e-05
-7.30788878834214e-06
-3.02395516071702e-05
-1.7862974080154e-06
-2.31292320065616e-05
-1.06511672683891e-05
-2.25927137905708e-05
-1.13608008969172e-05
-2.34101845248072e-05
-1.31131053501676e-05
-1.23249616275217e-05
-2.17538000176546e-05
-3.05140499778942e-05
-9.36880613600679e-06
-1.65969171862766e-05
-2.41251390364115e-05
-9.20644279555061e-06
-2.40803094610349e-06
-1.59145804607476e-05
1.50431434210016e-06
-3.49330631335677e-05
-1.13982004486845e-05
1.71328713927352e-06
-1.78027709823105e-05
-2.22670588642738e-05
-4.24397103162582e-06
-3.23468663413801e-05
-1.56604475478232e-05
-1.17509517606182e-05
4.78213457257132e-06
-1.87581012836691e-05
-3.03486530888048e-05
-2.18263548324867e-05
-2.67730051308082e-05
-2.41853115714685e-05
-1.36784190365113e-05
-1.48479904832017e-05
-9.31972989793878e-06
-1.94279027129009e-05
-6.60820213037154e-06
-2.11673377485582e-05
-6.43307503586271e-06
-8.29503811795171e-06
-2.01749711625509e-05
-6.3491977720291e-06
-1.16869120387625e-05
-2.64090979297742e-05
-2.13540904830861e-05
-7.52496785108921e-06
-2.20437661102343e-05
-1.07196966898062e-05
-2.32005328552942e-05
-1.52363886369431e-05
-2.33283834373171e-05
-1.54130979456036e-05
-3.1553683400937e-05
-3.28025325004264e-05
-1.3194645505067e-05
-1.13488185360654e-05
-2.23378423966239e-05
-1.48930184468734e-05
-1.00380795637516e-05
-7.14967742362676e-06
-4.56585766091612e-06
-2.38028230809156e-05
-2.86298073191131e-05
-1.74258226021622e-05
-2.00938820463174e-05
-3.05249703355499e-05
-4.37537996824693e-05
-1.744886662813e-05
-9.81477841209541e-06
-1.3427958161654e-05
-2.41705994821034e-05
-1.30198400187665e-05
-4.82413496666176e-06
-1.9423396808684e-05
-2.50243263576134e-05
-9.56289706378015e-06
-2.09174231288565e-05
-2.1804459097843e-05
-1.87327486053331e-05
-1.70638257284643e-05
-1.6638331941471e-05
-1.9267916728143e-05
-2.95315431929095e-05
-1.65143836126741e-05
-2.51787004710915e-05
-2.04306584178415e-05
-4.01951247415118e-06
-2.49322839222699e-05
-6.1934920141768e-06
-1.32462666064137e-05
-3.11950314673207e-05
-2.53822490085814e-05
-6.30727316465421e-06
-2.55402707764675e-05
-1.6357577568702e-05
-2.10803140112274e-05
-2.7746102894004e-05
-8.9717309102e-06
-2.28043528832111e-06
-1.68891690233281e-05
-1.97798106249009e-05
-2.08079604586386e-05
-1.73172702712305e-05
-1.69045879223041e-06
-1.48498632963729e-05
-2.7475595302224e-05
-3.92111656033795e-06
-1.70214914043652e-05
-2.4304222606803e-06
-4.57353533618838e-05
-6.84838352497401e-06
-6.96050453925715e-06
-1.48403827554844e-05
-1.90133326198642e-05
-2.67227791730508e-05
-3.31852668923234e-05
-1.56859576555959e-05
-1.66113132896288e-05
-6.72071858049618e-06
-1.23690039871835e-06
-1.61012980064946e-05
-8.31661938763566e-06
-2.66608796512597e-05
-2.83115249041188e-05
-1.89859251800496e-06
-1.19527558957825e-05
-1.02702074193955e-05
-1.12348295536526e-05
-3.00877619618623e-05
-9.7272010882501e-06
-2.21256440442904e-05
-1.96210313728218e-05
-1.79888812047872e-05
-1.29623317080317e-05
-1.27738085738576e-05
-1.84785981030598e-05
-1.89834296965484e-05
-2.3522975122711e-05
-2.49239524482394e-05
1.57833009713179e-06
-2.68296109668941e-05
-2.00250237713727e-05
-1.20750427667365e-05
-6.12190773000514e-06
-2.2575684876409e-05
-3.12578492402919e-05
-2.54379429459224e-05
-1.15774679070092e-05
-1.31943133182753e-05
-1.36696264342409e-05
-1.21004191481036e-05
-2.25437187562967e-05
-1.24537612705254e-05
-2.10520439844298e-05
7.1209991782923e-07
-2.17916837636468e-05
-2.04752719054199e-05
-5.17556486410185e-06
-1.47908178926189e-05
-2.08788069551345e-05
1.09022047522684e-05
-2.20847421558822e-05
-2.31216638271094e-05
-3.13829620979013e-05
-2.40966699100656e-05
-3.13723615274533e-05
8.17329353841596e-07
-1.13988648119341e-05
-1.1298850924475e-05
-1.70520970766796e-05
-2.12609018038044e-06
1.18931815304367e-05
-4.89350213991424e-06
-2.38389659894048e-05
-1.37242852155008e-05
-1.46917502220802e-05
-2.59124425020364e-05
-8.24595444420387e-06
-8.49877326221624e-06
-1.72993504216898e-05
-2.11541339969652e-05
-2.27495057076888e-05
-9.52869916024003e-06
-2.3870835620317e-05
-2.74761812463982e-05
-9.34866728644251e-06
-7.38949135460925e-06
-2.0411691628319e-05
-2.02558579359529e-06
-2.82059930153558e-05
-4.51360131720589e-05
-9.65088980998583e-06
-1.22412122948977e-05
-2.83771491992221e-05
-3.29451902673352e-05
-1.21563787879164e-05
-2.91949457931403e-05
-1.99325157803279e-05
-1.26100793917166e-05
-2.13820641242169e-05
-1.71150403496033e-05
-3.07056072192106e-05
-1.56371269317285e-05
-8.2843654362878e-06
-1.14799759748981e-05
2.17852235470449e-06
-1.12764863041803e-05
-3.18366306002869e-05
-1.61642846159444e-05
-1.00649207602081e-05
-1.61010694268603e-05
-5.75301364439799e-06
-1.29683504402305e-05
-1.12723984078263e-05
-2.77569033728544e-05
-1.44422622319128e-05
-1.47535646065132e-05
-1.39707329617855e-05
-1.72205325583983e-05
-2.44738346216979e-05
-1.90014128013512e-05
-1.11858755672627e-05
-1.41242639326407e-05
-1.2412756282685e-05
6.37541269300575e-06
-1.52171423277802e-05
-1.67821248413157e-05
-1.23496806399217e-05
-1.63141613507561e-05
-1.3813075260708e-05
6.58571415937628e-06
-1.63153599963217e-05
-2.82282448510347e-06
-1.45460850275527e-05
-2.32631190162655e-05
-3.6573412909483e-05
-8.63978987355303e-06
-2.31578805244133e-05
-3.64627225276873e-06
-1.24274237467127e-05
1.74862469243957e-06
-2.4938804184873e-05
-2.66683897833141e-05
2.07554536644785e-06
-2.2052851278922e-05
-2.86868452852302e-05
-4.05511995074306e-06
-9.05387768755054e-06
-2.35512936055477e-05
-1.6085567211992e-05
-2.21312128041341e-05
-5.23261444079417e-06
-1.19901418190759e-05
-7.71927200156465e-06
-3.10679013315092e-05
-3.20403640678571e-05
-1.53158344193341e-05
-2.4813440447377e-06
-1.44621904289058e-05
-1.64974909882648e-05
-1.06224087553586e-05
-5.53740303884453e-07
-1.36394380620496e-05
-2.39030772183836e-05
-1.31083103993406e-05
-3.42200290324762e-05
-2.67117482775337e-05
-1.42553413369843e-05
-1.78581364227126e-05
-1.55060187983974e-05
-9.3029814515745e-06
-3.36559626307395e-06
-1.21764349269791e-05
-1.19784391255584e-05
3.77036942590527e-06
-2.12513652453484e-05
-3.34997863926223e-05
-2.21159829071366e-05
-1.49224952854797e-05
-4.12475739782208e-06
-9.1020361092879e-06
-1.55252954549815e-05
-1.03117502799836e-05
-1.14501712637578e-05
-1.44229368318408e-05
-1.52322856381378e-05
-3.19516039570965e-05
-4.25793887299238e-06
-6.96193317830712e-06
-1.99374027732343e-05
-4.12686408711148e-06
-2.65369442238134e-06
-1.28627157610761e-05
-1.45188373800263e-05
-2.18360553321042e-05
1.66314778769006e-07
-5.78807989979479e-06
-1.57322813200625e-05
-1.88004935110158e-05
-1.51593989962138e-05
-2.31356167283142e-05
-1.75937551862e-05
-1.20397403679836e-05
-2.25448860485925e-06
-1.43704706425029e-05
-3.01207613130461e-06
-1.76169803212344e-05
-1.55584666445263e-05
-1.32567616568873e-05
-3.46599861207531e-06
-1.53829530496003e-05
6.15802912776371e-06
-7.65898449324747e-06
-7.83464423577931e-06
-1.69536006382089e-05
-2.51430415428245e-05
-2.60233910824821e-05
-1.36160117325632e-05
-1.98343003287703e-05
-1.75414744065624e-05
-2.47801184744005e-05
-2.53862353561054e-05
-3.040544804398e-05
-2.07026587046145e-05
-1.82937741996833e-05
-3.1515525978182e-05
-3.78222389551761e-05
-1.43075593653255e-05
-3.67899763392649e-06
-2.80829861580746e-05
-9.95437751668729e-06
-1.88948661348737e-05
-2.54060375419199e-05
-4.00331146300668e-06
-6.94120041466655e-06
-2.10665579096605e-05
-8.67364667892368e-06
-2.05237846734757e-05
-1.02528483740034e-05
-5.95911861850783e-06
-3.1082918611756e-05
2.71689609470481e-06
-1.19485803723971e-05
-2.91659425071866e-05
-9.61388489302883e-06
-1.82868652419708e-05
-3.09107023622504e-05
-2.61719670622283e-05
-2.68928291191038e-05
-2.5789004511932e-05
-1.98462925858697e-05
-9.5543103945056e-06
-9.33213569503849e-06
-6.95767283412558e-06
-3.96992891777244e-06
-1.02794574933997e-05
-1.4835757962922e-05
-1.30162671265662e-05
-2.13903027537243e-05
1.4471332238105e-06
-1.07998138818032e-05
-2.59561962055455e-05
-5.77228837546901e-06
-8.75917997380436e-06
-6.42045500857559e-06
-1.57842520457143e-05
-2.5882194619956e-05
-2.87722799333587e-05
1.44359051080688e-06
1.75122447561013e-06
-1.67846309482018e-05
-4.13582793118764e-05
4.28383976531208e-06
-9.41788153092812e-06
-1.93650595485913e-05
-2.10282368419451e-05
-1.44503288252009e-05
-1.34154672113644e-06
-2.24803079377767e-05
-1.33167652480356e-05
1.35852747759675e-06
5.94208697494612e-07
-2.01238896258722e-05
-1.30223481846328e-05
-2.71294534996424e-05
-2.18321433680145e-05
-1.19036441274291e-05
-1.83157675473541e-05
-1.04376239399592e-05
6.72176734332304e-07
-1.05417111526478e-05
-1.57097495388264e-05
-2.89289981717242e-05
-4.76126534722991e-06
-1.59676077066618e-05
-5.73485982024824e-06
-2.89425744755505e-06
-2.37407717259203e-05
-1.01534342749053e-05
-3.07562175105536e-05
-6.5668626698782e-06
-2.46901844412619e-05
-1.82132067360206e-05
-3.35722047463025e-05
-1.44057497011789e-05
-4.5285253201731e-06
-2.06017425760227e-05
-2.46629259276816e-05
-9.6340400075712e-06
-1.50867374867361e-05
-1.75002002820203e-05
-1.60830060893355e-05
-2.5756467615597e-05
-2.52606979103938e-05
-5.89164567055529e-06
-4.25458102328705e-06
-7.65874765151928e-06
-1.17464385059354e-05
-1.82051774307329e-05
-2.20588169456776e-05
-2.22507801524113e-05
-1.4635774982095e-05
-8.32715466957244e-06
-1.42282721150149e-05
-1.07685942161263e-05
-3.39103597767131e-05
-2.79250250681851e-05
-1.73439323617892e-05
-1.22134609434114e-05
-1.59971611534613e-05
-2.26929892244987e-05
-2.07214616129399e-05
-1.82288033987502e-05
-1.71369103575325e-05
-2.45421218519784e-05
-2.90926365451119e-05
-2.53928499182101e-05
-1.95541025544972e-05
-1.71946728634343e-05
-2.10670804205311e-06
-6.2566110835504e-06
-6.43285500484952e-06
-2.56778202974372e-05
-2.09261299666064e-05
-1.68968753250115e-05
-6.51108109636908e-06
-1.06946040376662e-05
-1.63530936188749e-05
-2.30267458738288e-05
-3.72938113361804e-05
-2.9780927783854e-05
-8.15491936067341e-06
-1.38425289426614e-05
-1.41067621283977e-05
-7.86922502492342e-06
-3.34559502580821e-06
-1.99916282537359e-05
-2.00900409404125e-05
-2.21518667374071e-05
-1.09949418208888e-05
-3.18391596050724e-05
-1.41941231397945e-05
-3.06172810883035e-05
4.78702220965598e-06
-1.22393297409807e-05
-1.59115688109056e-07
-1.47368032148143e-05
-2.53497675884046e-05
-4.69954646725238e-06
-1.74720156791413e-05
-1.86957827808083e-05
-1.495802791078e-05
-4.38064127549603e-06
-2.50053135506232e-05
-1.1423412586508e-05
-2.38849627370972e-05
-1.70577851983728e-05
-1.99925878014475e-05
-2.22435776827354e-06
-1.32106185210319e-05
-1.12603466482726e-05
-2.86936578800708e-05
-9.1654653064542e-06
-9.5755346373603e-06
-2.34759117835357e-05
-5.36676738025481e-06
-3.15072233082264e-05
-2.87317587078806e-05
-2.48601882308029e-05
-6.21782398841565e-06
-2.36374111757748e-05
-2.42919521939049e-05
-3.1703771143054e-07
-5.38021230492403e-06
-2.69569564822832e-05
-3.07272306093399e-05
-6.15206474309165e-06
-1.40761392315765e-05
-1.28474208730466e-05
-3.13627021007808e-05
-2.00346362665886e-05
-7.32906563627123e-06
-7.87620951884956e-06
-3.04163426276378e-05
-2.37881626018194e-05
-2.43861646986226e-05
-1.88529698549468e-05
-5.979326306617e-07
-7.78598859487962e-06
-7.27018553709947e-06
-2.70007234963611e-05
-1.55178784745652e-05
-2.01821910595732e-05
-6.09306803883307e-06
-1.48849061038556e-05
2.40924423627425e-06
-1.16288642606067e-05
-3.93547478953512e-05
1.60623238815211e-06
-7.65719384066063e-06
-2.16399968725423e-05
-1.2163596196791e-05
-1.61798829196906e-05
-4.75155998193118e-07
-1.11293990934094e-06
-1.9424847984101e-05
-1.884539035832e-05
-1.1739285461387e-05
-1.96042426983248e-05
-2.26552918863875e-05
2.66584058307635e-06
-1.00371747098117e-05
-3.95592216353261e-05
-9.5545375979465e-06
-1.11629970122109e-05
-1.25904143093331e-05
-1.28809636649468e-05
-1.09864597915207e-05
-2.73562107263393e-05
-1.57587616804852e-06
-2.30186061466891e-05
-5.87495288293993e-06
-8.81420889888506e-06
-1.63099634785856e-05
-2.79583678321698e-05
-1.27868765700562e-05
-2.80037495000566e-05
3.28016705582553e-07
-2.1025886269405e-05
-2.53782982221543e-05
-1.01193436505046e-05
-2.38623311456351e-06
-4.6979074375113e-06
-2.9671910054237e-05
-1.46335340036255e-05
-1.94783545905262e-05
-7.18926131596033e-06
-9.47559005055356e-06
-9.74242978434716e-06
2.16587166223336e-07
-1.76073102122509e-05
-4.58698402456069e-06
-1.54633527059776e-05
-1.54978690128363e-05
-2.09542519487532e-05
-1.46604498365696e-05
-3.16704782963945e-06
-2.14709912442958e-05
-5.47553324619522e-07
-4.44559746678687e-05
6.01153061185648e-06
-3.2672133918304e-05
-9.66563843908912e-06
-2.70737073762366e-06
-1.57749501831779e-05
-2.0634660036476e-05
-8.00032492962657e-06
-2.37545591561903e-05
-1.55071961560933e-05
-3.00790588988041e-06
-2.2841741503932e-05
-3.12588827473619e-06
-1.88405425529671e-05
-2.01493405886856e-05
-1.80367506471191e-05
-9.79777550615127e-06
-2.67609521658504e-05
-1.08803486404712e-05
-3.92121918239714e-05
-4.14556623208067e-06
-4.42907791787694e-06
-1.18704643019963e-05
-1.48030585063546e-05
-1.49477591363373e-05
-1.47200931224844e-05
-1.87004457152543e-05
-2.01058868902819e-05
-6.77095720603715e-06
-1.27315059695695e-05
-1.67390921514834e-05
-5.20036565893109e-06
-8.28929353727545e-06
-1.45792245330697e-05
-1.24015176605117e-05
-2.02771474386481e-05
5.45825553674244e-06
1.18518464373467e-05
-4.32392184787038e-07
1.71263674587275e-05
1.05406760187657e-06
-2.1507793891473e-05
-1.78281788215775e-05
-1.99929553134432e-06
6.51084488445079e-06
-9.30531554323464e-07
-1.40289943445522e-05
-1.32568081649446e-05
-2.86047105172515e-05
-1.42106455843345e-05
-7.95144249253359e-06
-1.69627425865708e-05
-2.68669472913367e-05
-7.11848563277186e-06
-1.83275868000019e-05
-9.35715087215718e-06
-3.47151125773108e-06
-3.31830120413492e-05
-6.43120869609582e-06
-7.10400996159857e-06
-9.56112951338669e-06
-3.65671664244794e-06
-1.94737686434793e-05
-2.21871807833418e-05
2.85009713834438e-06
-6.88234765768171e-06
4.10377540804877e-06
-1.03001562194568e-05
-1.3612618843368e-05
-2.42478348398253e-05
-8.77162651108836e-06
-3.55079797036185e-05
-1.77492554968191e-05
-1.54701056223663e-05
-2.98120766322437e-05
-2.44401120969884e-05
-1.22280332889374e-05
-3.54362074649817e-06
-1.68427834640823e-05
1.53804030766318e-05
4.54851980140628e-07
-3.07642823753765e-05
-1.1550104206929e-05
-9.44707310479515e-06
-1.29295803029143e-05
-2.26098101450446e-05
-2.67897439795463e-06
-1.43248146485577e-05
-3.29175774342521e-05
-2.90620086495022e-06
-3.23633234901412e-05
-2.8400070316733e-05
-2.05902264237817e-05
-8.88484670935546e-06
1.25954328815199e-06
-7.67028115100187e-06
-9.42681816204213e-06
-1.39268387393189e-05
-1.53391093657852e-05
-4.90729228045702e-06
1.20256998832191e-05
-5.31614209006824e-06
-1.85932737239065e-06
5.64417191633852e-06
-1.00794202179272e-05
-1.76465877876775e-05
-4.19431457348846e-06
-2.33994922316487e-06
-1.88731093169237e-05
-4.66382766809185e-06
-9.65087829873514e-06
-2.27760543838787e-05
-5.06138245411501e-06
-3.12001112579607e-05
-1.06199659075389e-05
-1.28035954165303e-05
-1.01536453708717e-05
-6.96605741449699e-06
-1.82804013336871e-05
-1.43910291708512e-05
-5.72532859507079e-06
-6.38037600241542e-06
-9.16449500223493e-06
-3.11444610217103e-05
-2.34134219447685e-05
-8.03118481995822e-06
-1.96685714080421e-05
-2.22023565655396e-06
-1.9983297173795e-05
-2.25876470796535e-05
-2.66039804754211e-05
-1.81503511642853e-05
-2.33359231180303e-05
-2.44265016780468e-05
-1.55889093494821e-05
-1.30312703435563e-05
-1.80446085816874e-06
-2.04706150186704e-05
-3.87193962501577e-06
-2.28017177844186e-05
-1.55344997030914e-05
-1.01713875989669e-05
-3.03591106798057e-05
-2.03165840046746e-05
-8.23029053939694e-06
-2.38017518885448e-05
-5.36572823481376e-06
-1.46750847158717e-05
-2.99115031256592e-05
-1.73219615872628e-05
1.38033207994127e-05
-1.52336957641804e-05
-7.07812590312544e-06
-2.43743000398813e-06
-8.63754338256865e-06
-2.66453191455762e-05
-1.00287352270201e-05
-4.83448971388419e-06
-2.2572791906493e-06
-2.09813858770038e-05
-1.52761474998965e-05
9.28867982751595e-06
-1.87740554427848e-05
-3.34043627269406e-05
-2.68713994950768e-05
-1.94671270309139e-05
-2.27785625382925e-05
-1.52596925004261e-05
-1.53435201921179e-05
-1.68024340349028e-05
-3.58363712603536e-05
-2.12772972092852e-05
-1.74194013081791e-05
-2.0511362391333e-05
-1.85062870164259e-05
-2.1126389591279e-05
-9.88265347276416e-06
-2.73087377117386e-05
-3.7176748787309e-06
-7.03790215127303e-06
-1.94060378444451e-05
-1.64924779984363e-05
-9.37175034793006e-06
-1.25803813991927e-05
-1.28079432230323e-05
-9.09231973221677e-06
-1.73844136952779e-05
-2.83145598088259e-05
-1.31475401211091e-06
-6.83087799272664e-06
-1.96407222425751e-05
-1.01251101209183e-05
-9.31599694243763e-06
-2.8251392309774e-05
-1.79926577907012e-05
-1.08718063564071e-05
-1.78190920301321e-05
-9.1651291513383e-06
-2.64769938169527e-05
-1.1628896518933e-05
-2.65294588749953e-05
-3.31350958053374e-07
-3.17781333676776e-05
-2.53285927131135e-05
-1.86536880831956e-05
-2.88510215066563e-05
-8.04923198091716e-06
-2.83832519440822e-05
-2.77258272938074e-05
-3.51911857788911e-05
-2.46912005586654e-05
-1.39698410261245e-05
-3.67398637326428e-05
-1.41694311882361e-05
-7.43091521657734e-06
-2.31482036899646e-05
-9.44629020887612e-06
-3.5553167451356e-06
-2.89181625993445e-07
-1.13118222503376e-05
-1.24667920119353e-05
-1.71050574937741e-05
-1.56170331498509e-05
-3.41324757585234e-06
-2.17980410533487e-05
-6.30968256067144e-06
-5.85158519291743e-06
-1.2677027881394e-05
-2.09964818461345e-05
-5.24455006119159e-06
-9.78918475568819e-06
-1.28825199495832e-05
-2.687339588833e-05
-1.05872285488383e-05
-2.19045197102122e-05
-1.07773950084892e-05
3.39115440961692e-06
-2.09675540152272e-05
1.90092935615336e-06
1.0426420875621e-07
-4.37316319820599e-06
-2.5684644919899e-05
-1.20036193088712e-05
-4.97674366420344e-06
-1.18704286981037e-05
-1.12609251034293e-05
-1.24855485503452e-05
-2.1926116448205e-05
-2.51392219952584e-05
-1.11093438560129e-05
-2.25924772269855e-05
-2.45688148896382e-05
-2.37075069284188e-05
-1.32518061332469e-05
-1.89338922941984e-05
-9.40137079349882e-06
-1.31786677821126e-05
-1.15580825623706e-05
-1.57187003261003e-05
-2.29432780813938e-05
-1.14257536738357e-05
-2.54749816377667e-05
-2.26326437153232e-06
-1.47304885587052e-05
-2.85414749213393e-05
-1.33474432668702e-05
-1.23142382018366e-05
-9.94345645841994e-06
-1.72856441040087e-05
-1.88059786360432e-05
-2.81043365557896e-05
-1.46126532092495e-05
-2.43393034570129e-05
-3.4698516637441e-05
-8.31233041709519e-06
-8.39979517962145e-06
-2.26551097302339e-05
-1.29552275471827e-05
-1.41748108349518e-05
-1.92592361236704e-05
-9.04985485325701e-06
-1.39535235866521e-05
-1.42038860105946e-05
-1.10570291947121e-05
-2.62633336877314e-05
-3.10752007874941e-05
-2.77845164449513e-05
-1.46258343216242e-05
-3.2374565233611e-05
-1.70471645875839e-05
-1.30659396126475e-05
-2.57108179392709e-05
-7.35654557870347e-07
-3.37735640565582e-05
-1.80770925574691e-05
-5.03681343285141e-06
-1.91232985033652e-06
-1.09667697255493e-05
-8.13720760107503e-06
-9.96930176372291e-06
-1.41791693416798e-05
-8.69277305580889e-06
-2.50912349408669e-05
-3.54740679100159e-05
-1.01158707599762e-05
-2.01763892914166e-05
-4.6028238457594e-05
-2.88149107239612e-05
-3.05278045246224e-05
-1.35740737226494e-05
-2.37006270892659e-05
-3.6869833419823e-05
-9.12120063742818e-06
4.49035465315561e-06
-1.9647692896053e-05
2.6473052381788e-07
-3.22434630622752e-05
-2.00160005142772e-05
1.23249287146019e-07
-3.80027513963155e-05
-1.81041025819491e-05
-3.99279985475911e-06
-2.37074574484481e-05
-4.60855976666441e-05
5.59112931115266e-06
-1.84830055865507e-05
-5.11381011039446e-06
-2.58397330071639e-05
-4.85758192158282e-05
-2.22514656982013e-05
-2.58398559326858e-06
-6.55916104358371e-06
-1.16099490927514e-05
-2.39459819968038e-05
-2.15188016421167e-05
-4.59125749839614e-06
-1.73895767661667e-05
-1.33826453170932e-05
-1.15396051372737e-05
-1.12360779902905e-05
-1.87227695499009e-05
-1.87706227732199e-05
-5.00282798774204e-06
-4.24915712818822e-06
-1.7365532770955e-05
-1.37564092432335e-05
-8.14945308030474e-06
-1.90203258106473e-05
-1.63982676206119e-05
-1.4552025367645e-05
-1.82843481783999e-05
-1.94482122671568e-05
-2.77874491117431e-05
-2.82081522002832e-05
-1.23137738852729e-05
-1.8995127409125e-05
-2.55693735305173e-05
-2.10351919430242e-05
-1.2639501412758e-05
-2.83712931351002e-06
-9.96946781386538e-06
-1.74565780397328e-05
-1.6894017152965e-05
-2.31325078470671e-05
-5.35148441369428e-06
-1.60486816675014e-05
-2.13746019055468e-05
-1.65121750359883e-05
-2.95259036538951e-05
-8.90093440699525e-06
-4.78035115834774e-06
-1.24880500979067e-05
-1.62475731900191e-05
-1.94446153994638e-05
-2.76692325279855e-05
-7.73689559916889e-06
-2.21710457999045e-05
-1.12738563230423e-05
-2.29327392036103e-05
-2.10772935344244e-05
-3.65149206409821e-05
9.46050350637246e-07
-3.07765035969309e-05
-1.73494018350341e-05
-1.58612053456858e-05
-1.70159561298372e-05
-9.93061823419411e-06
-2.05065397164251e-05
-2.62514688695373e-05
-1.67120708867356e-05
-1.78193928870058e-06
-1.08831402874664e-05
-1.6424181837302e-05
-1.1793270392591e-05
-2.35845159196947e-05
-1.94585724668411e-05
-2.81845346258923e-05
-2.04515941993555e-05
-6.46917596972058e-06
-1.31213577146978e-05
-8.97583667486179e-06
-1.98147338577125e-05
-2.25356617449151e-05
-1.81155746494238e-05
-8.45113741187101e-06
-1.61518406736631e-05
1.96205059748323e-06
-8.3408420181905e-06
-1.34697809156997e-05
8.98866988470003e-06
-2.15949713249919e-05
-2.21347021144652e-05
-2.68206649062877e-06
-7.70024380269839e-06
-2.25554012263081e-05
-1.91162670470333e-05
-1.53435486999225e-05
-1.59524326445185e-05
-1.96969017667828e-06
-1.94668922494519e-05
-3.07547256113531e-05
-1.07043635667235e-05
-2.79815956695626e-05
-3.53958253614056e-05
-2.35740726117952e-05
-2.46731071316901e-05
-1.15984056920957e-05
-1.27490853650327e-05
-1.90427417291644e-05
-1.38136522836946e-05
-1.56641318159832e-05
-2.13644572880306e-05
-1.69194580508729e-05
-6.35103100631713e-06
-1.06508379729807e-05
-9.45154810769943e-06
-6.42183710131608e-06
-1.17215116623842e-06
-2.37647497132636e-05
-1.14971837655978e-05
2.23256239590666e-06
-2.4844186314089e-05
9.9848083792609e-07
-1.60805545162189e-05
-1.36106957096659e-05
-2.34421459661452e-05
-1.2660193122478e-05
-1.11349451874276e-05
-1.13595312941749e-05
-9.85765597838584e-06
-1.98701395126304e-05
-1.35759957056637e-05
-1.46129888953988e-05
-2.06979823449891e-05
-9.28092054847265e-06
-1.84422500573359e-05
4.70616404941032e-06
-8.5073081116375e-06
-1.71798237962588e-05
-2.92561877403776e-05
-3.18962991599547e-06
-9.73544045143075e-06
-8.33494401040007e-06
-7.93517987171926e-06
-7.49958651597852e-06
-2.23386622178833e-05
-6.51590523114049e-06
-1.26097909016352e-05
-1.17197655415072e-05
-1.05571081241983e-05
-4.02258115788931e-05
-1.64258171455486e-05
-2.61361557531187e-05
-1.5618336692765e-05
-2.14795207655885e-05
-6.7244122007667e-06
-1.02474798000735e-05
-8.69405610756768e-06
-1.94734505488385e-05
-2.66434528313345e-06
-7.72049994995302e-06
-1.82326069803111e-05
-1.50642522695879e-05
-2.19633449903549e-05
-1.86817974442761e-05
-9.26031679320681e-06
-1.70497322291739e-05
-4.99713203679927e-06
-1.06312736082187e-05
-3.25169483799807e-05
-1.59585527421474e-05
-2.66764093875229e-05
-1.2708507953976e-05
-6.54665749564967e-06
1.43211663882312e-06
-1.05059431836045e-05
-9.00373584145042e-06
-2.17938940108769e-05
-2.13548077806809e-05
-1.52429576014654e-05
-1.02574492763776e-05
-1.05042375611583e-05
-1.56812261069378e-06
-1.51480455207271e-05
-1.99900543779063e-05
-8.03089628464487e-06
-1.56192191777969e-05
-5.04390560698157e-06
-2.26468647737968e-05
-1.69075126061059e-05
-7.4943049961114e-06
-2.43800081685514e-05
-1.16438883636001e-05
-7.90753581262004e-06
-1.21766590841723e-05
-2.18795128599688e-05
-2.47467136205908e-05
-2.74660392144244e-05
-4.25565800132007e-05
-6.33795946914952e-06
-3.48243327320622e-05
-2.25760481505681e-05
-1.31213490102043e-05
-2.39639979369997e-05
-1.72114481718e-05
-3.70316994780661e-05
-2.01166494956662e-05
-1.87277364167346e-05
-4.81312591896439e-06
-1.76886942494099e-05
-3.94505556398281e-05
-7.93997344843024e-06
-2.63044584362993e-05
-2.33317746415988e-05
-1.70652480390077e-05
-1.24250438933089e-05
-2.12141716219434e-05
-1.33627089594058e-05
1.39527908414237e-06
-2.70416324344295e-05
-2.19085574794447e-05
-2.54032305614007e-05
-4.15214264088719e-06
-1.53963822376229e-05
-6.70956751424771e-06
-2.29485394534873e-05
-1.79247207203635e-05
-2.40770936373134e-05
-1.12030130515912e-05
-1.71847670981877e-05
-1.04043252101827e-05
3.86638700999403e-08
-1.94778050268614e-05
-2.31605858988094e-05
-1.33464114674719e-05
-8.40736598256555e-06
-1.68947892138115e-05
-2.33795222714278e-05
-2.81993112578072e-05
-1.61405909089065e-05
-1.00605166163187e-05
-2.69864122603071e-05
-1.62920260728694e-05
-2.57230277928684e-05
-2.53291718581045e-05
9.91671426998577e-06
-5.74591532564801e-06
-9.66748349418729e-07
-1.93329843587687e-05
-5.59694670531274e-06
-1.78051149885033e-06
-2.78510287466184e-05
-1.85952302608396e-05
-1.8961290933356e-05
-4.33874572898127e-06
-1.24786819393312e-05
-3.57531323025577e-05
-2.84191898674833e-05
-2.05382835481877e-05
-1.80412130426377e-05
-1.86093011331109e-05
-1.93626913438058e-05
-3.26338991775557e-05
-1.81051359414599e-05
-3.68991392118756e-06
-2.13140737856083e-05
-1.06689118476393e-05
-3.70457873019137e-07
6.23703554090413e-06
-9.75123396183864e-06
-3.54588888846028e-07
-9.47083153922713e-06
-2.34307856916938e-05
-2.68061087281945e-05
-2.15369398778986e-05
-1.27067312554342e-05
-1.3469874565617e-05
-1.76269528410356e-05
-1.93194178041916e-05
-1.04079659564915e-05
-1.45431158244773e-05
-2.14172446879471e-05
-1.76720553630995e-05
8.58701933713471e-07
-2.61648102119421e-06
-1.96487926881969e-05
-8.28812457915871e-06
-1.75666331928305e-05
-1.75574253073971e-05
-3.34969728341993e-05
-2.75087059998102e-05
-1.45242843822866e-05
-1.05057166260425e-05
-2.39019036406615e-05
-1.26972924466853e-05
-1.81199014372166e-05
-1.22911052484182e-05
-1.33519577307811e-05
-1.64581074702881e-05
-1.75470248832955e-05
-1.61730909498961e-05
-1.46433949478667e-05
-6.78159552618636e-06
-3.40681723533599e-05
-1.68434590661926e-05
-1.57510310221327e-05
-1.64003824391363e-05
-2.48530549707894e-06
2.23135330789576e-06
-8.57968651086652e-06
-5.1347571354958e-07
-2.82207162959934e-05
-8.74972904799635e-06
-2.19194222321837e-07
-1.4072284203994e-05
-6.56823549254852e-06
-1.73270445029497e-05
-1.73376497547297e-05
-2.03931991386746e-05
-1.82548305964859e-05
-2.6799173852122e-05
9.31301333621578e-06
-3.53403797993666e-05
-8.890169151396e-06
-2.43227660283009e-06
-1.6273545456983e-05
-2.86343534164915e-05
-1.1530404762745e-05
-1.11994306677082e-05
-1.48695515192237e-05
-2.91081942908562e-05
-1.57988521044125e-05
-2.56973869158681e-05
-3.85177202234338e-05
-1.05046215686443e-05
-8.44744487494662e-07
-2.6226895526279e-05
-1.20996905972957e-06
-1.58112858404068e-05
-6.69207686415957e-06
-9.84884187405224e-06
-2.56846141649754e-06
-1.45538485940079e-05
-3.28241346130653e-05
-1.99924000677796e-05
4.4002314066651e-07
-1.32765002597115e-05
-1.18029998204857e-05
-2.9246850984825e-05
-1.15021000605364e-05
-2.71585118170794e-05
-1.90621487399371e-05
-1.52641339522078e-05
-1.29908678980779e-05
-2.07461728203846e-05
-2.50648922082811e-05
-1.72893145696092e-05
-1.13189969062002e-05
-5.09449199284908e-06
-2.42755218400918e-05
-3.60761455695644e-06
-1.35433516705275e-05
-1.76235384403555e-05
-2.10262460590795e-05
-1.00215074277455e-05
-2.29350723499076e-05
-1.76574150109525e-05
-1.46902518651184e-05
-1.65380450779692e-05
-1.91712479665206e-05
-2.14323403953816e-05
-2.42902471780837e-05
-1.58636354890369e-05
-3.24123212691546e-05
-9.53286214535587e-06
-1.80900429314555e-05
-2.00148219055296e-05
-3.70795143901043e-05
-3.35883055193567e-05
-1.1239465177969e-05
1.27358379479439e-06
-1.03876811268552e-05
-1.15372607200856e-05
-1.51888132590638e-05
-2.25107302361579e-05
-1.12537265899642e-05
-3.15700967089274e-05
-2.05857800289481e-05
-8.73720833545225e-06
-1.65393409833635e-05
-7.95343597497771e-06
-1.53399888307039e-05
-3.59441365775597e-06
-2.00916570231709e-05
-1.92885298638815e-05
-1.46204881557714e-05
-1.42816367177654e-05
-1.37739680006661e-05
-1.94170133236886e-05
-2.46509536416971e-05
-8.2363627006498e-06
-2.4380309562754e-06
-1.63482971830001e-05
-1.5481481399193e-05
-2.71050976459714e-05
5.65591173608962e-06
-7.62902299862806e-06
-1.24094188257019e-05
-1.79976783833453e-05
7.98351899634281e-07
-1.33359285712159e-05
-3.81080011593442e-06
-2.76700200769495e-05
-6.92400765634723e-06
-3.30562632378464e-06
-9.06073590114628e-06
-3.28128888960839e-05
-7.46417988560594e-06
-2.31387796333655e-05
-2.14755944888713e-05
-1.84891105444042e-05
-2.6050640827429e-05
-1.26991405800615e-05
6.94951664786155e-07
-2.43790831731104e-05
-1.09676710306597e-05
-2.91601483785003e-05
-2.92547787763387e-05
-1.90758668370243e-05
-5.58077729041396e-07
3.87987754788587e-06
-2.59231705898915e-05
-1.34627028419611e-05
-1.68856721064411e-05
-1.52434972164723e-05
-3.79807625166418e-05
-1.91372018660987e-05
-1.29226512001348e-05
-5.81522079364202e-06
-1.00110617675781e-05
-4.45945300892979e-05
-2.4174727937854e-06
-2.12804723284733e-05
-2.07278091853448e-05
-2.12727858741041e-05
-1.4530787330417e-05
-9.11405584078253e-06
-2.55411036721435e-05
-9.07355399692705e-06
-2.00441864330415e-05
-1.1414376591385e-05
-1.0624869028067e-05
-1.9968666646014e-05
-1.32104157073667e-05
-3.47597488187554e-05
-2.38536770304476e-05
-1.58017256959418e-05
-2.51463628575364e-05
-4.29781730565236e-06
-8.42273485079552e-06
-6.42464764117422e-06
-6.81392379378838e-06
-2.1360610472497e-05
-1.51709262859225e-05
-2.0016676549854e-05
-2.47460473820365e-05
-2.7621435636082e-05
-2.48121616316955e-06
-1.94190807495382e-05
-1.14054125856027e-05
-1.08359363707341e-05
-1.14984613515441e-05
-1.88733803683538e-05
-1.31670014838751e-05
-2.45331737561296e-05
-7.50881109613955e-06
-1.48257329432726e-05
-1.95996472200761e-05
-2.47058366281639e-05
-2.498438593107e-05
-5.68697452487694e-06
4.28393171718337e-07
-8.91544338737113e-06
-1.2148144990473e-05
-4.7643106024789e-06
-1.08181699777266e-05
-1.27913350616768e-05
-1.65915776697507e-05
-1.42015207133387e-05
-2.42829876275048e-05
-1.96743128774346e-05
-1.72903550573959e-05
-2.68630533271464e-05
-2.02322014699331e-05
-2.61611220554731e-05
-1.31047669585299e-05
-1.77833030769302e-05
-2.27527088243841e-05
-2.21739641166019e-05
-2.33824321302008e-05
-2.65591941739757e-05
-1.62049228769783e-05
-2.04894460416814e-05
6.84050552436628e-06
-1.24821868784793e-05
-1.43111163572437e-05
-1.81631021592633e-07
-4.14741317180404e-06
-8.43007711243205e-06
-1.65127055009833e-06
-2.9579548120331e-06
6.02536703291427e-07
-2.3519078594682e-05
-1.29397143907223e-05
-2.8968571027539e-06
-2.3030267885841e-05
-1.30218336418235e-05
-5.69259693423227e-06
-1.85229993366519e-05
-2.20260270923145e-05
-1.68865050807288e-05
-1.09568478367758e-05
-2.37648272887098e-05
-1.60573545852568e-05
-7.63636207632282e-06
-2.25056753915391e-05
-2.81624464889987e-05
-1.26937965671218e-05
-1.5351573579809e-05
-2.4976675261036e-05
2.56610529186873e-06
8.89341412038957e-06
-1.42456656560594e-05
-1.18364734861386e-05
-2.3921293222657e-05
-2.11206426237783e-05
-1.13541935815319e-05
-2.30171405971112e-05
2.96825019373462e-06
-1.52390967541674e-05
-1.10635574330461e-05
-5.13844642806479e-07
-2.08233066020719e-05
-2.44359172593569e-05
-2.10912559812225e-05
-1.37220136368709e-05
-2.90087954396884e-05
-1.59457191296994e-05
-1.28989043830671e-05
-2.38155781502938e-05
-3.19584691480795e-05
-1.38010336100322e-05
-1.9275023822042e-05
-1.33069802999636e-05
-1.39996701700968e-05
-5.79175509938026e-06
-6.57100506791775e-06
-1.31069786707646e-05
-1.34609338482918e-05
6.50390184273298e-06
-1.78774609225729e-05
-8.13578186811719e-07
-1.2788308994171e-05
-2.09661914851132e-05
-6.71392349849757e-06
-2.36036024749809e-05
-1.74522109828883e-05
-2.36021765384477e-05
-1.39830258729968e-05
-1.58178403066233e-05
-1.05213897510183e-06
-2.43525254141053e-05
-1.22041688025631e-05
-2.52227549693144e-05
-1.6648376218284e-05
-1.2425233424818e-05
-9.77751481522294e-06
-4.38549298817527e-06
-2.02165130080845e-05
-1.52012379553927e-05
-2.4712815661662e-05
5.26200538344183e-06
-1.89477265908177e-05
-3.87650035123012e-06
-4.63281718298807e-06
-2.85128282767324e-05
-2.45395796873417e-05
-1.27752090150022e-05
-1.72710093344955e-05
-6.47952148300496e-06
-1.35367897457822e-05
-1.16496289548951e-05
-6.05651462072321e-06
8.19677619961675e-07
-1.38487949102778e-05
-2.12935153568773e-05
-1.69168481357475e-05
-2.04830300963369e-05
-1.76731859917691e-05
-1.10652879020844e-05
-1.77897891821448e-05
-1.87430668675062e-05
-1.89220974595407e-06
-1.97036412674522e-05
-2.38681358358248e-05
-9.9018742862911e-06
-1.68524947051438e-05
-1.51586056165395e-05
-5.4032446197383e-06
-1.06042546940138e-05
-1.72308548273439e-05
-4.38273318433785e-06
-8.28632477869279e-06
-1.11102490286945e-05
-2.30330619965862e-05
-8.21458239801811e-07
-1.79165989424902e-05
-8.63067197117464e-06
-6.80584025633927e-06
-8.14156415962056e-06
-1.06820734667759e-05
-2.48632450520113e-05
-1.16738392039416e-05
-2.14723639981189e-05
-1.81213376495795e-05
-2.05263962275803e-06
-1.39639741845764e-05
-1.31905313415613e-05
-1.38814871314107e-05
-1.67502141353557e-05
-2.2702148565814e-05
-2.63921132244466e-05
-4.69120058874025e-06
3.19007324580662e-06
-1.464358291237e-05
-5.14254588017655e-06
-1.59587670407901e-05
-1.42869069022394e-05
7.46025236372806e-06
-1.61139016589639e-05
-1.80640132344757e-05
-3.8356926399506e-05
-1.25332886421812e-05
-2.66997501773522e-05
-6.94836503887799e-07
-2.68949339470504e-05
-1.74098942017812e-05
-4.50268337989583e-06
-2.52317636496585e-05
-1.62884516082805e-05
-3.29440052975933e-06
9.65115295389985e-06
-1.72121366427806e-05
-1.27707700716351e-05
-1.83687763898297e-05
-5.79785811168236e-06
-3.38394735406326e-05
-2.70783931243628e-05
-1.51274856811994e-05
-1.15092007313974e-05
-1.68195812666941e-05
-1.15086924187096e-05
-9.98025825103474e-06
-3.06874762099683e-05
-2.73122157237942e-05
-4.27110181940916e-06
-9.46599639420598e-06
-3.31980982834387e-06
-1.44401561687085e-05
-1.53605769325662e-05
3.2685831332517e-06
-1.84410150789162e-05
-2.22286286869375e-05
-1.92616797967514e-05
-1.89973119479047e-05
-2.31923548478448e-05
-9.96261396578434e-06
-1.06680750311461e-05
-2.50133886873424e-05
-2.35203173090192e-05
-1.84219720155577e-05
-1.36340145809083e-05
-1.1216895913316e-05
-3.156726938671e-05
-1.42030220692598e-05
-1.96452459669378e-05
-1.80730193514353e-05
-8.24891955354621e-06
-3.64457379163779e-05
-1.71806338459631e-05
-3.82543765608397e-06
-2.58218686490404e-06
-2.64044718439744e-06
-6.88318935722005e-06
-1.72407712003894e-05
-1.84486303646923e-06
-5.69755207920045e-06
-2.67993388044165e-05
-1.08085440456814e-05
-1.02392974924237e-05
-3.62632839586348e-05
-6.32937602373736e-06
-8.16334084969558e-06
-4.43333997253249e-06
-3.11346678420859e-06
6.08043372323313e-06
-1.9413605568979e-05
-2.15551978513429e-05
-8.59120684596793e-06
-1.61515416918932e-05
-1.62117308780769e-05
-1.93912016793586e-05
-1.5747493792226e-05
-8.43264409932824e-06
-5.29707882147242e-08
-2.11164923294705e-05
-2.52059534165261e-05
-1.83356268788098e-05
-1.77827049967561e-05
-2.68033293357571e-05
-1.89076195035176e-05
-4.30359572782904e-06
-8.05409411536789e-06
-2.29096211273748e-05
-7.69088293175803e-06
-1.47091815412648e-05
-2.85385382548274e-05
-2.09966847983405e-05
-1.87163312131254e-05
-1.88886709706396e-05
-1.01598111530554e-05
-2.73771284219035e-05
-2.91505696653781e-05
-1.49325379696572e-05
-2.19992145879947e-05
1.68519431448915e-06
-1.50798088508353e-05
-1.83046247585859e-05
-3.81904300769672e-05
-2.53405274880731e-05
-2.03520875430161e-05
-1.17610170803835e-05
-3.67382007220688e-05
-2.14288974346774e-05
-1.83318004049692e-05
-1.69132427714367e-05
-1.69252766812824e-05
-1.23493483752927e-05
-2.33399045462295e-05
-2.51494830440679e-05
-1.10478447845648e-05
-1.89274634158963e-05
-1.47053262834714e-05
-1.76407106144678e-05
-1.87680426146017e-05
-1.50371246141948e-05
-1.18484576001409e-05
-2.33372547002761e-06
-2.16199999891667e-05
-1.60403137222554e-05
-9.39030564651758e-06
-1.39570379810987e-05
-5.59577750746659e-06
-7.06538752448946e-06
-2.31465707260008e-05
-2.13166046795955e-05
-3.20621444328903e-05
-2.19305333514382e-05
-4.12811957796849e-06
-9.68725673100521e-06
-1.77575717736599e-05
-3.17266804579052e-05
-2.10872487465404e-05
-2.23508304694819e-05
-2.41036014672029e-05
-1.62468276552896e-05
-2.85857810675237e-05
-1.66165822939829e-05
-1.90563954633782e-05
-1.79140512466546e-05
-2.78661645718809e-06
-6.68836015426468e-06
-5.02730606797643e-06
-2.0791534571299e-05
-2.09453999474247e-05
-2.37721378275221e-05
-4.10209819234977e-06
6.19092440168638e-06
-1.78855913931445e-05
-1.91655799522341e-05
-1.54818230428968e-05
-1.46988981622097e-05
-2.62603028467589e-05
-2.38964559924198e-05
-1.43205978050566e-05
-9.44947411876376e-06
-1.89768235021224e-05
-2.79256409921362e-05
-1.64300671023432e-05
-2.89915401647945e-05
-2.17993938879975e-05
-6.51453694963544e-06
-3.69076691639131e-06
-2.09023405889239e-05
-1.36138882416924e-05
-3.13023279309037e-05
-4.13968313916543e-05
-5.67911262969997e-06
-9.64877894975126e-06
-2.4622633484529e-05
-1.69323793837889e-05
-1.80715802504873e-05
-2.33242745076989e-05
-9.82480495198708e-07
-2.44533934621062e-05
-1.21219577436419e-05
-6.31958446455446e-06
-1.57765609171435e-05
-3.20069058495311e-06
-2.31541754616122e-05
-8.76123430367335e-06
-5.73786712956882e-06
-6.61182442383597e-06
1.02657366823402e-07
-1.79096440736384e-05
-9.20998073052388e-06
-2.43710868705556e-05
-1.20737319885111e-05
-4.03446184967563e-06
-2.85961080362646e-06
-2.25828665450598e-05
-1.19718641152171e-05
-1.79261952981705e-05
-8.23725538188537e-06
-1.59331588305302e-05
-2.56027435296169e-05
5.99300692182444e-06
-9.11903884975943e-06
-1.85315340604504e-05
-1.19366061043698e-05
-1.71404460013509e-05
-2.27276798237521e-05
-2.11110720352861e-05
-3.21275432015033e-05
-5.74982354236231e-06
-1.2312947583002e-05
-2.82390901517158e-05
-9.96061292447273e-06
-1.4820335774788e-05
-3.76838953708971e-05
-4.27051308111293e-06
-3.27494320247044e-05
-1.73112468088388e-05
-1.59007020865579e-05
-1.7768164694005e-05
-1.74147206629451e-05
-2.15046077691326e-05
-1.35983188345272e-05
-2.05947811367432e-05
-3.43153982391308e-06
-3.22138582274105e-05
-9.02555818595029e-06
-1.20707534314841e-05
-8.39190079572534e-06
-1.97016626915265e-05
-8.54105534415557e-06
-2.25902677044152e-05
-7.4332371586903e-06
-2.24983056965972e-05
-1.38439418714566e-05
-7.4341971699716e-06
-1.72188633754849e-05
-1.96592900858613e-05
-2.04719061475699e-05
-2.65835343104945e-05
-1.96603273698733e-05
-5.39160311616726e-06
5.55832835686425e-06
-6.6003328763744e-06
-1.32799246736647e-05
-9.79864133749083e-06
-1.77503010121326e-05
-1.52587168431853e-05
-2.94564274134899e-05
-7.52467310026586e-06
-1.44345470235577e-05
6.56114488377838e-06
-1.57842732643857e-05
-2.20283973543026e-06
-2.3728159993574e-06
-3.36171656735195e-05
-1.0387568470413e-05
-2.08574424716766e-05
-1.85876139913517e-05
-1.52067926082219e-05
-2.07801927313373e-05
-2.4541529075255e-05
-2.34384409860124e-05
-3.65659457857112e-06
-2.15574089998796e-05
-1.67132823878673e-05
-2.46276326877255e-05
-8.00126479485093e-06
-1.04701606786885e-05
-1.51482572959008e-05
-1.51850680755232e-05
-2.51702486061649e-05
-6.85340435489773e-06
-1.15718740936693e-05
-3.58469652820475e-05
-3.05406457228254e-05
-7.90199997635062e-06
-1.35324258392228e-05
-1.77433211710519e-05
-2.0319936328404e-05
-1.75082376205438e-05
-1.24400093863541e-05
-8.96919996876383e-06
-9.66440417533943e-06
-1.00010407391935e-05
-1.31950570952571e-05
-1.02154019971884e-05
-2.13697348803164e-05
-1.27942048542281e-05
-1.60434376632679e-05
-8.547854162974e-06
-1.06115173936433e-05
-2.04661524831671e-05
-2.26758052451986e-05
-2.79511651339973e-05
-1.54674619915359e-05
-5.35802696056631e-07
-1.17950136773328e-05
-3.32039915246259e-05
-2.40052145493288e-05
-1.16996944332066e-05
-3.1760925008935e-05
-1.66080934228624e-05
-8.91891992131844e-06
-3.11737525784774e-05
-2.72083261146211e-05
-4.01665588741512e-06
-2.90523931260434e-05
-7.14027547827758e-06
-3.06227962158915e-05
-2.35069968289988e-05
-9.38068145563896e-06
-3.44522925498065e-06
-1.00031638924667e-05
-2.03490000343735e-05
-2.94648734258465e-05
-1.46971277292538e-05
-2.21977840117257e-05
-9.76722558925592e-06
-5.17588647675278e-06
-2.14969185923033e-05
-2.15783345577783e-05
-7.46126454255096e-06
-1.28219927417066e-05
-1.29976057568359e-05
-1.57720641777389e-05
-1.9534467203903e-05
-2.99018529592832e-05
-6.54989272658917e-06
-2.96313469376567e-05
-2.49987531885677e-05
-1.92715064468865e-06
-1.2789473638645e-05
-2.50662196429727e-05
-2.36890414293925e-05
-1.70784984876113e-06
-2.62756984372553e-05
-1.21374234735493e-05
-7.91497541853634e-06
-6.98067285902826e-06
-1.16001627957222e-05
-3.11125403190115e-05
-2.2874463647212e-05
-2.67527403363857e-05
-6.4114849636697e-06
-3.34496513186725e-05
-1.67240862127635e-05
-1.49610487781531e-05
8.41669843917947e-08
-2.08795846299103e-05
-1.269771470174e-05
-1.867030098165e-05
-1.76407416075857e-05
-1.77902823188129e-05
-2.34595631401389e-05
-2.03469939270913e-05
-1.48241821185996e-05
-1.56066440185428e-05
-8.10027914759616e-06
-1.14582433457955e-05
-7.00404507920351e-06
-2.34748712412665e-05
-1.25264308725763e-05
-1.17671156832287e-05
-3.23795585724668e-05
-2.53536152814397e-05
-1.68644134260137e-05
-1.88760413004376e-05
-3.29082050707083e-05
-8.56888554249599e-06
2.24196647375948e-07
-2.10169783820851e-05
-1.02604593475222e-05
-1.67204971807021e-06
-4.10735982519544e-06
-1.44488396993572e-05
-1.4233888698302e-05
-2.74519647314436e-05
-1.3782362545393e-05
-1.73941522192734e-05
-1.53504887237094e-05
-9.63558218152104e-06
-1.41537772950838e-05
-1.93124774303164e-06
-1.77399277051128e-05
-1.67188599251553e-05
-2.69801075785501e-05
1.98308298121965e-07
-2.17026879510035e-05
-9.19331950736551e-06
-1.56586632954983e-05
-1.80762907223954e-05
-1.73031851398395e-05
-1.67092419991644e-05
-6.92633081887937e-06
-1.23583075629296e-05
-7.48672826858786e-06
-1.74616061145266e-05
-1.70608630170515e-05
9.54850764607647e-06
-1.57165758136503e-05
-7.73439615333131e-06
-2.37767136789218e-05
-2.26325642162833e-05
-2.5250389761583e-05
-7.25089470618341e-06
-1.69221586276842e-05
-2.70623320679876e-05
-2.04357177010721e-05
-2.26718585035765e-05
-2.63803272506209e-07
-6.66948686389461e-07
-2.54770068832824e-05
-4.24119082581225e-05
-1.13799153053492e-05
2.26090043637535e-06
-8.86844623700318e-06
-2.39102990080023e-05
-1.76253886454413e-05
-8.55789874310945e-06
-2.32124162683455e-05
-1.79729753747177e-05
-2.19070322809225e-05
-3.81695797890301e-06
-9.12552350125429e-06
-5.63790039404644e-06
-2.82344734781308e-06
-1.97709113149226e-06
-1.47323439419533e-05
-1.53723595709335e-05
-1.16692459818201e-05
-1.84359271090476e-05
-2.19552989376098e-05
-6.97830237511323e-06
-2.37108336381234e-05
-2.70412433446488e-05
-1.91263249915089e-05
-7.75227798618851e-06
-7.99838035380855e-06
-2.1153468469355e-05
-1.4218152498464e-05
-1.56342694364049e-05
-1.67474120434003e-05
-2.28965718702397e-05
-2.77456909239668e-06
-5.26394467991656e-06
-8.08916279458982e-06
-8.4161712734965e-06
-1.02219566734978e-05
-2.00720053195801e-05
-1.06241777882105e-05
-1.31710431734187e-05
-2.99541432825307e-05
-2.29850566576317e-05
-2.0247179788714e-05
-2.83325881377512e-05
-2.24611888755652e-06
-1.50023088688657e-05
-1.82162434331494e-07
-1.68641239951435e-05
-2.40935239686908e-05
-1.62012795166611e-05
-3.41179463071291e-07
-6.04551221848693e-06
-2.85524456488006e-05
-1.479623241433e-05
-2.86779990985955e-06
-1.50801325146846e-05
-1.36109226630918e-05
2.72301648942994e-06
-1.57381724770064e-05
5.42118402884673e-06
-2.0114955200147e-05
-1.63997726633529e-05
-6.5767346291344e-06
-2.00047325525433e-05
-2.14585358455137e-05
-2.28262987349507e-05
-1.12389338339289e-05
-4.37684902810724e-05
-2.20493727635639e-05
9.14368691345453e-06
-9.89957088067416e-08
-1.40238010022994e-05
-2.10209262818826e-05
-1.76923911731084e-05
-5.49959888998844e-06
-9.10187692153536e-06
-1.41350219066219e-05
-1.25336524110326e-05
-1.75541345229133e-05
-1.80176109866765e-06
-2.40156304600342e-05
-1.88112118031422e-05
-9.31915814836064e-06
-1.33254439184319e-05
-1.03199265199583e-05
-2.0566504825603e-05
-3.75242026834524e-05
4.38483477400481e-06
-2.42893739448074e-05
-1.12251991941648e-05
-1.50075415637759e-05
-2.29261727039703e-05
-3.12621915415067e-05
-2.6697432180089e-06
-3.37504325499767e-05
-1.95808776794514e-05
-3.57748785309922e-05
-3.49552260269989e-05
-3.37697180317035e-06
-1.07462752422513e-05
-2.73248021041294e-05
-2.2242627067213e-05
-1.21801940552903e-05
-1.56468288837985e-05
-1.30949879894664e-05
-1.45844233903224e-05
5.83794680876491e-06
-1.90855478333872e-05
-2.14029271547101e-05
-7.64022652357884e-07
-2.36696485096834e-05
-1.05874371166904e-05
-2.34314548559395e-05
-1.23026033836891e-05
-1.93109458078989e-05
-1.56536607801326e-05
-1.37815967998311e-05
-1.68551830236742e-05
-2.2805531473612e-06
-1.47170516682967e-06
-1.11909487154892e-05
-1.32089366484666e-05
-2.38255056848139e-05
-8.04623366144795e-06
-1.78052280028619e-05
-6.30113651731951e-07
-1.62147981681376e-05
-2.88483483467645e-05
-1.96521849817917e-05
-9.92176530683259e-06
-1.97649034290453e-05
-2.1033373461586e-05
-1.19948148226071e-05
-1.19435724456345e-05
-1.93079734895138e-05
-2.31484508594023e-05
-1.84697325752358e-05
-1.90327464557403e-05
-6.1838097238677e-06
5.12838162088272e-06
-1.48558397787727e-05
6.60482336615124e-07
-3.19843272925918e-05
-1.63367483882597e-05
-1.59627275548158e-05
-1.90321043298441e-05
-5.62557712794885e-06
9.61863887977946e-06
-1.22498613608347e-05
-1.75575066986803e-05
-2.36910159225045e-05
-1.16007662374482e-05
-1.73095134557883e-05
-2.03242637330333e-05
-4.01759817710054e-05
-1.68941093886907e-05
-7.49981971764757e-06
-3.24551931816208e-05
-2.01559798502931e-05
-3.21950900839705e-06
-1.56309677404429e-05
-8.88457849153783e-06
-1.89025346516839e-05
-1.58280460006687e-05
-6.60651470470586e-06
1.30266237473624e-05
-3.37024169605445e-06
-2.88240447465732e-05
-2.21407500143509e-05
-2.91735312407021e-05
-1.19266430847959e-05
-1.67410797602883e-05
-2.05163793985856e-05
-2.83850558266059e-05
-1.39376840253375e-05
-1.67106628698479e-05
-1.76551661923635e-05
-5.10792045379608e-06
-1.45640362731153e-05
-2.16203649155683e-05
-6.22569703225473e-06
1.0437882368218e-06
-1.19601426052545e-05
-1.39893828817048e-05
-2.00416830502928e-05
-2.65012522542121e-06
-1.42853116497848e-05
-3.0687286893035e-05
-1.18082162259238e-05
-4.09142946111218e-06
-5.03742953240144e-06
-1.38649410309358e-05
-1.86018073657227e-05
-4.46837691767088e-06
6.74701534717978e-07
-2.02567840589454e-05
-1.63116741923954e-05
-4.58547674287506e-06
-2.64303212520616e-06
-7.56912469659153e-06
-2.08715484040798e-05
-2.45736971345998e-05
-1.01177571873847e-05
-2.76164734171826e-05
-2.03431883754888e-05
-3.04113673586595e-05
-4.03575375815157e-06
-1.38791894398029e-06
-3.66403161992924e-06
-9.98399840660696e-07
-3.43955051319852e-05
-1.9675481723979e-05
-2.67269785405535e-05
-4.28466466489429e-06
-1.91179474226322e-05
-2.43480686827198e-05
-1.58263420413517e-05
-1.16192165134143e-05
-2.31337039711718e-05
-2.16639734823276e-05
-2.80582972948766e-05
-7.13931581184723e-06
-2.07200536261186e-05
-2.42028258935765e-06
-1.05481264739383e-05
-1.80735230998523e-05
-4.5587744694281e-06
-1.46302105964013e-05
-7.18317863538991e-06
-1.52765857548516e-05
-2.05940651815974e-05
-2.29565533057579e-06
-1.46459574218529e-05
-2.67517222614235e-05
-3.17154215154344e-05
-2.81685349072469e-05
-1.25394825718843e-05
-3.49566432508779e-05
-1.88164123053025e-05
-4.22631757990702e-06
-1.30717354796805e-05
-1.87145720412693e-05
2.93401733490712e-06
-2.26401738195902e-05
-2.99333842779727e-05
-2.64449008924644e-05
-1.08038037263402e-05
-8.21546929918424e-06
-2.28221545011381e-05
-9.78239986346235e-08
-4.8299630455074e-06
-9.4485086202407e-08
-6.29764105802171e-06
-1.01845198974012e-05
-2.15032838467475e-05
-1.16544087915719e-05
-2.58349004015163e-05
-3.04786876865264e-05
-1.39646804473961e-05
-2.50726228812067e-05
-3.50444617402722e-05
-7.56099295310275e-06
3.53056277673017e-06
-1.71674750644829e-05
-2.42441776737002e-05
-2.62572526819787e-05
-2.89608889846691e-06
-6.56238185942897e-06
-1.17140908625355e-06
-1.6792468019891e-05
-2.16943161667168e-05
-1.80112924233483e-05
-1.31867983719996e-05
-2.13968554513002e-05
-3.91768144644896e-05
-1.87519059312218e-05
-1.38119259847402e-05
-1.84558992260442e-05
-2.81196756815628e-05
-2.45797968881242e-05
-3.75413897465851e-05
-9.71012659912437e-06
-1.26758858226763e-05
-2.81309142455144e-06
-2.5286262571533e-05
-2.44600808687596e-05
-1.54134846010278e-05
-2.58779609266172e-05
-7.50510549816375e-06
-1.01156909264047e-05
-1.99693224594783e-05
-2.60626220409986e-05
-9.55338604353247e-06
-2.10661266049188e-05
-5.33895061338041e-06
-5.93350540946209e-06
-2.34133315988633e-05
5.36785165566575e-06
-2.22330440225456e-05
-2.49964550535005e-05
-1.35826293531223e-05
-4.64301695276534e-06
-1.49963989712665e-05
-3.15031936393909e-05
-3.09023751035016e-05
-2.50771584915388e-05
-1.80136072255962e-05
4.68358859292451e-06
-1.41641307464685e-05
-1.57871084475767e-05
-1.66484383491102e-05
-1.04823599793359e-05
-1.23164856843551e-05
-2.72767735046599e-05
-1.07800613611467e-05
-1.70949439325706e-05
-1.71919216688531e-05
-2.0021097663558e-05
-7.4122325666277e-06
2.5805407578484e-06
-4.19746186332894e-07
-2.16689788799251e-05
-1.55371560912475e-05
-2.38356043798111e-05
