# Supplementary material for: Research on computational propagation and identification of mine microseismic signals based on deep learning
Source: PLoS One. 2025 Oct 22;20(10):e0334641. doi: 10.1371/journal.pone.0334641 (PMC12543183; doi:10.1371/journal.pone.0334641)
Supplement: S11 Data — (ZIP) [file pone.0334641.s011.zip › 000101100002680.xlsx_0.txt_24.txt.txt]

-6.44471131952298e-07
-2.66022029365992e-05
-1.0786516297239e-05
-5.63369008233416e-06
-1.17029775995458e-05
-2.15521657732946e-05
-2.21505606907518e-05
-8.13978625832867e-06
-2.5591237518156e-05
-3.76508304756705e-06
-3.24912156352459e-05
-2.00924787398048e-05
-7.25289140838486e-06
-2.22536785989185e-05
-2.04301901387503e-05
-1.04967159100102e-06
-1.65243366240757e-05
-2.54773662465111e-05
-2.07135718934767e-05
-4.0272505013238e-06
-3.11661634285415e-05
-1.58251515726239e-05
-1.69773930414322e-05
-2.34069716927535e-05
-3.44869832034463e-06
-2.06643291940064e-05
-2.63917119334671e-05
-8.75680046362711e-06
-1.81911610819496e-05
-1.27026258737541e-05
-1.17679292827592e-05
-1.36928696482014e-05
-1.0044904231427e-05
-1.8443044525661e-05
-2.21272425880667e-05
-1.03588947865991e-05
-1.5307188338715e-06
-9.46215075766779e-06
-2.02867071241361e-05
-2.29632001469762e-05
-2.30437774230063e-05
-2.10374587252663e-05
-1.28635052038641e-05
-2.62276610150428e-05
-2.37131411840757e-05
-1.33888126174376e-05
-1.39211497521373e-05
-7.19003441337631e-06
-2.15355451455808e-05
6.3111528247979e-06
-8.97985896592739e-06
-1.51156685734179e-05
-7.33215473937975e-06
-8.61850420457589e-06
-2.21766313875103e-05
-1.56432963855945e-05
-7.32525675342907e-06
-8.15931650589277e-06
-2.29406970361103e-06
-1.3789028392427e-05
-2.59565776020505e-05
-8.15838877158645e-06
-2.05321597482965e-06
-5.19025549112431e-06
-1.00143510682082e-05
-1.54669651046058e-05
-4.52591614429316e-07
-5.21311924867546e-06
-1.11577635898836e-05
-1.94462015467696e-05
-8.167615725058e-06
-2.16952070820625e-05
-1.88475044500644e-05
-1.8570738191188e-05
-3.17043736242326e-05
-2.51635519611309e-05
-9.25001258210154e-06
-2.36878250730817e-05
-1.34188461008467e-05
-1.47770222823068e-05
-2.87653886546252e-05
-8.51501778933145e-06
-2.39449903878914e-05
-2.09108900469862e-05
-2.15580439577753e-05
-5.79314582133396e-06
-2.49436257037684e-05
-4.91220149360832e-06
-2.1595906791064e-05
-1.06284500617758e-05
-1.99099402213384e-05
-3.301790252806e-05
-2.90072751274398e-05
-2.11588551964119e-05
-7.01743740591363e-06
-2.24171117596104e-05
-1.11959181668282e-05
-9.4159279117254e-06
-1.23402888773292e-05
-1.43215898380555e-05
-4.43025732282339e-07
-3.15686107673029e-06
-9.78770633277585e-06
-1.27370304417973e-05
-1.94157422912071e-05
-9.4230411216485e-06
-8.99620937853345e-06
-2.29149995470732e-05
-1.78245516077615e-05
-4.1215203802799e-06
-3.72986117617155e-05
-8.96581453586396e-07
-1.0288433650249e-05
-8.32268543460037e-06
-1.04569984062978e-05
-2.94740506221531e-05
-1.66908113835141e-05
-3.05410808216728e-05
1.94115324681749e-07
-2.45036331798137e-05
-1.36313955309728e-05
-1.33594793650578e-05
-1.4560210081448e-05
-4.79147222762699e-06
-2.59616721118008e-05
-1.18107798716661e-05
-8.20949337585618e-06
-2.62169187873584e-05
-6.11922169403607e-06
-1.11279360163601e-05
-3.67764290723165e-06
-2.01779599395039e-05
-1.66781835517269e-05
-1.63081700850131e-06
-1.79876595519153e-05
-1.77102765378106e-05
-2.91965172359003e-05
-2.31532955820152e-05
4.52449114697619e-07
-5.63687692162735e-06
-2.68079031410721e-05
-7.36102004030732e-06
3.67395408649728e-06
-7.07289083208128e-06
-8.05201794755863e-06
-7.33465360325629e-06
-1.9337426981071e-05
-2.07209310509109e-05
-1.33795972624154e-05
-1.99497311562886e-05
-2.98280068865861e-05
-1.62693449128806e-05
-4.25114420072769e-06
-2.72626522362097e-05
-2.40065003132511e-05
-2.79400412346863e-05
-2.83599245273017e-05
-1.32455075170165e-05
-2.77350217191759e-05
-1.88691232589645e-05
-1.58148705865087e-05
-2.34357506197653e-05
-2.39820854892581e-05
-1.84001407654701e-05
-2.0546137590035e-05
-1.86260824858394e-05
-1.12424021812188e-06
-1.59884460382861e-05
-2.0067897943241e-05
-2.17900750707221e-05
-2.83144014735371e-05
-7.32651024620851e-06
-8.58377716242758e-06
-2.66035065545587e-05
-1.69702872351939e-05
-2.1616575256362e-05
-3.10146124851432e-05
-2.47745484600373e-05
-1.6075658341813e-05
-9.71332311173877e-06
-1.34416831469053e-05
-1.93109024636331e-05
-1.62784352905293e-05
-1.83773282853451e-05
-1.50082971958236e-05
-1.10986810137378e-05
-2.43716269532799e-05
-3.26603198568555e-06
-6.8970984635616e-06
-1.96144903525173e-05
-1.71210097462985e-05
-1.10243797792106e-05
1.22055848019689e-06
-2.29713854193762e-06
-9.32093799870794e-06
-8.2139821222399e-06
-8.77262825426628e-06
-1.96217736048077e-05
-4.77854052310646e-06
-3.27005414999579e-06
-1.06367942602523e-05
-1.28612983681652e-05
-2.09462105998929e-05
-5.13257178720894e-06
-1.57992175474152e-05
-1.4132857553203e-05
-1.80154906613692e-05
-1.75999520902108e-05
-9.27540857561744e-06
-1.09566002818646e-05
-1.48871582451188e-05
-1.64959692659567e-05
-2.67672572250676e-06
-2.18277597469185e-05
-1.99093233702579e-05
-9.12869778809392e-06
-1.20599041112433e-05
-1.94040365779844e-05
-1.04002518846439e-05
-2.09144733024584e-05
-1.70772423787619e-05
-1.93912348764111e-05
-1.10849130020867e-05
-1.72779759283935e-05
-4.07406066462542e-06
-2.29017064104612e-05
-1.36277305163383e-05
-1.2661108291058e-05
3.64496355341244e-06
-2.0342680294988e-05
-6.16846294541622e-06
-1.73205355904074e-05
-5.59890974787282e-06
-2.59578702757573e-05
-1.60357977776437e-05
-1.8428328691579e-05
-1.29916073581475e-05
-1.75652753067603e-05
-4.39419266642584e-05
-2.56220219319262e-05
-6.11392969405817e-06
-1.12903299070986e-05
-1.46758273267166e-05
-7.95595878553411e-07
-1.96866895922331e-05
-8.91217862545964e-06
7.06635218150966e-07
-1.52892497492172e-05
-2.15425309843677e-05
-1.85308395600367e-05
-1.67910133227009e-05
-3.65391784479713e-05
-2.1070154749088e-05
-1.25475700997987e-05
-2.77852049758984e-05
-2.00890561310635e-05
-1.75831231097551e-05
-1.65885837147748e-05
-2.1027512772514e-05
-1.098485735734e-05
-2.24218570209376e-05
-1.34820027117556e-05
-1.50895980787614e-05
-1.60365340399094e-05
-7.69495342848605e-06
-1.27538304378359e-05
-1.75302317402729e-05
-6.22290175844007e-06
-6.73253448613372e-06
-2.90985925148836e-05
-1.27650792399119e-05
-1.25594686759201e-05
-1.17528219604536e-05
-2.04385349281002e-05
-1.56277940282923e-05
-7.10430967576774e-06
9.7525892004661e-07
-1.91318627438223e-05
-1.22360033079008e-05
-1.12989757586893e-05
-2.18729488418922e-05
-1.44782471926807e-05
-2.24556516723199e-05
-9.5341404149007e-06
-2.14786820896847e-05
-2.68250674826212e-05
-7.27546681785915e-06
-2.37563039918387e-05
-2.87300887072009e-05
-1.24077494397602e-05
-1.90312385989939e-06
-1.24382291161318e-05
-5.69782879199917e-06
-1.1880399362786e-05
-2.20899348635234e-05
-2.24642914605091e-05
-1.57204945816508e-05
-7.66976408985712e-06
-1.42423457931884e-05
-5.54333656948109e-06
-1.07531374585689e-05
-1.40110395373846e-05
-6.39703171145275e-06
-1.47975127180653e-05
-2.38922359554132e-05
-1.80697860540073e-05
-1.54815510155195e-05
-1.82275192577047e-05
-7.97492374404951e-06
-3.59011053125414e-06
-1.210559301369e-05
-4.05442636058578e-07
-1.1320197903214e-06
-1.02575670186653e-05
-1.9937325122684e-05
-2.10367639271461e-05
-1.89351121376047e-05
-1.94159445694613e-05
-1.54066854658317e-05
-6.20539961573634e-06
-4.67042210631032e-06
-1.75305768970866e-06
-1.39680432299277e-05
-1.5067026209949e-05
-2.15237486329727e-05
-2.45058198654073e-05
-1.47925530818785e-05
-1.18118561510744e-05
-1.33503190143861e-05
-2.33121413094727e-05
-1.33778483322249e-05
-2.11179612332052e-05
-1.89020247584113e-05
-1.55457722305657e-05
-6.91163078332961e-06
8.49980837963593e-07
1.80637619960467e-07
-2.46827989831731e-05
-1.70010147556852e-05
-2.13636278798585e-05
-2.82198786374243e-06
-2.51305589392081e-05
-1.42485305590182e-05
-2.89337498252343e-05
-1.11595721303115e-05
-1.08981819472833e-05
-3.46240019872533e-05
-1.12563817537916e-05
-1.7893538198212e-05
-1.89917112610302e-05
7.70991414898408e-07
-2.20170343955397e-05
-8.52885085168837e-06
-2.00951289430506e-05
-1.26661941941805e-05
-2.33721793731864e-05
-2.21385953290235e-05
-8.21220264459225e-06
-3.34771177279102e-05
-7.04991957295569e-06
-1.59772980847318e-05
-8.91011182697671e-06
-4.59179901011803e-06
-7.18094786406358e-06
-8.63957595948726e-06
-1.67992269478596e-05
-2.92641297174759e-05
-1.94316327181158e-05
-1.58478923597354e-05
-3.01223826940892e-05
-1.49339869725176e-05
3.53651316480855e-07
-2.82534669857079e-05
-8.06104916283225e-06
-2.05934100661104e-05
-2.16681938919715e-05
-1.82833989348541e-05
-1.2789172880203e-05
-2.16570164833801e-05
-2.91111631486589e-05
-2.23372879086051e-05
-1.02918406239226e-05
-1.46225145236264e-05
-2.74805855772872e-06
-1.00610254568595e-05
-1.30358304616757e-05
-1.81041240141927e-05
-1.19564910267287e-05
-2.03350013899771e-05
-1.85112904773052e-05
-1.74159877047586e-05
-2.16209460950099e-05
3.34561405423579e-06
-2.69635724855211e-05
-1.86729306056928e-05
-2.12513961050545e-05
-1.22992528254429e-05
-2.78235428078979e-05
-1.80175297938062e-05
-5.43323140619151e-06
-4.61123607831794e-06
-2.42682383503102e-05
-1.0799331872467e-05
-2.2891708489844e-05
-1.9678953017694e-05
-1.12526134871551e-05
-6.56572063248281e-06
-1.43960987369771e-05
-2.66877322951345e-05
-1.13156986231712e-05
-2.09694346443823e-06
-1.01061205276312e-05
-1.14894333511176e-05
-3.41937470860772e-05
-1.10517321098231e-05
-1.67511906385632e-05
-2.06859421260355e-05
-3.05437269516979e-05
-8.02944809030983e-06
-1.21036157753458e-05
-1.3207030241454e-05
-1.69609366455869e-05
-1.36323293528704e-06
-2.26021934415461e-05
-7.42214129454379e-06
-1.52341152695182e-05
-6.69200427440638e-06
-2.19931794020384e-05
-2.33683255028065e-05
-8.48121538951536e-06
-2.84626759826611e-06
-3.09982316903591e-05
-2.18905429897004e-05
-1.48530646252553e-05
-2.34912448697079e-05
-2.23918366798283e-05
-9.88943909366496e-06
-1.60196909565292e-05
-2.09049493045663e-05
-1.61976796609801e-05
6.87643701454053e-08
-1.4041727182715e-05
-1.95175304707968e-05
-1.32907623290237e-05
-6.83546935814666e-06
-1.72124579769124e-05
-1.10615972208749e-05
-1.08234177681195e-05
-8.6695354838998e-06
-9.20893068810808e-06
-2.12598087005481e-05
-3.42606405963813e-05
-3.68284302081321e-06
1.48630464143156e-06
-1.66750142701586e-05
-1.41214899522997e-05
-7.78777943907608e-06
-1.56685271719348e-05
-1.10046750122227e-05
-2.19219330508347e-05
-7.35819385335853e-06
-1.87933385687131e-05
-3.47186971190744e-05
-1.7559891522176e-05
-2.50544637124922e-05
-5.07789799390966e-06
-2.39155143479992e-05
-1.63162081801434e-05
-1.37894058594026e-05
-6.85561663161816e-06
-1.06129283360432e-05
-1.17241619770934e-05
-1.72717863576748e-05
-1.63722441601508e-05
-1.03277634947374e-05
-1.46380347624616e-05
-1.66925100696613e-05
-2.7467754303436e-05
-1.93605258589393e-05
-1.16365236798043e-05
-2.78892581828503e-05
-1.00663483957184e-05
-2.49206521488029e-05
-1.82187949913256e-05
-1.81964010504952e-05
-1.80271626601305e-05
-3.84016131112107e-06
-1.24585362865198e-05
-7.36883798368939e-06
-1.49211725697574e-05
-1.0461668214496e-05
-8.2632547292026e-06
-2.02388422624283e-05
-8.27434831064754e-06
-8.00666596514237e-06
2.37030166617091e-06
-1.61823490429401e-05
-1.28305798707386e-05
-2.3129787217698e-06
-2.57390627476898e-05
-2.45972528574923e-05
-2.47719399505569e-05
-2.09094241340459e-05
-6.8329185229451e-06
-2.67203397736725e-05
-2.73142408391926e-06
-1.56494028284611e-05
-2.41209306736679e-05
-1.67692155407745e-05
-3.48978630561024e-05
-1.54590425715664e-05
-2.27724606500456e-05
-1.34551942462124e-05
-4.85838158634898e-06
-1.10141012285076e-05
-1.23177071676838e-05
-1.8149412820822e-05
-1.0492544505352e-05
-2.2637579150851e-05
-2.03103669826477e-05
-1.87594738253653e-05
-3.92605650137974e-05
-1.11204115313155e-05
-9.73515064297299e-06
-1.58637430082159e-05
-2.26379783290831e-05
-8.31992990239828e-06
-9.87586779382443e-06
-9.25964125106751e-06
-2.65489242317142e-05
-2.04370815662983e-05
-1.6992531767953e-05
-1.11835457378822e-05
-1.56580517494194e-05
-6.03727141867701e-06
-1.79673219250511e-05
-2.27063943089286e-05
-1.19914331525818e-05
-3.03185378174403e-07
-1.01089793557355e-05
-5.67104521591271e-06
-6.95044546177271e-06
-1.25670279521274e-05
-1.31505861812305e-05
-3.13946006274152e-05
-4.61910676073755e-06
-2.99459617445791e-05
1.18680622122652e-06
-1.48533516712562e-05
-1.71147824761872e-05
-1.2165066364933e-05
-1.98649769992283e-05
-2.33978582956534e-05
-2.41230022503992e-05
-1.94666722666693e-05
-3.03111175827609e-06
-1.20085682958175e-05
-2.02314228457598e-05
-1.97208919811675e-05
-2.20922449816432e-05
-1.92050312525008e-05
-1.8035594875031e-05
-1.41746158063107e-05
-1.69594766407016e-05
-2.27828731595561e-05
-2.05611715525521e-05
-2.52741562479847e-05
-2.12584740024422e-05
-2.06489395090886e-05
-1.17553640892572e-05
-2.03734584516726e-05
-1.16529222451308e-05
-6.31655402399174e-06
-2.34428332124234e-05
-1.20889262364582e-05
-2.56829903274371e-05
-8.20270421816699e-06
-7.73986207967827e-06
-1.4762730685998e-05
-2.2601361028827e-05
-1.99385013019544e-05
-1.47140005372844e-05
-2.2166551125994e-05
-2.73888475507097e-05
-1.16535998916799e-05
-1.83006148694676e-05
-1.22728113666529e-05
-1.7587499563062e-05
-1.10062811242947e-05
-1.46662517531824e-05
-2.84707248208751e-05
-1.7204334001097e-05
-1.86929272125793e-05
-9.67330722893331e-06
-1.62301692994859e-05
-2.86855698242292e-05
-2.58510222825979e-06
-1.92102974950142e-05
-1.27887516633789e-05
-3.34367558235699e-05
-2.82739946559011e-05
-1.31789010799746e-05
-2.77246549392488e-05
-9.30535135299864e-06
-9.38378345810522e-07
-1.79970771948191e-05
-2.13798700058437e-05
-3.12476763920544e-05
-5.64339431055445e-06
-1.13369388521813e-05
-1.33597054237075e-05
-3.00909002625525e-05
-3.81372225486755e-05
-2.41391500795365e-05
-2.26051068732135e-05
-1.39089619748951e-05
-1.69704770262152e-05
-1.21375323819685e-05
-9.86630180482399e-06
-1.79660455836583e-06
-2.12271271040364e-05
-8.80258187556109e-06
-3.15387461968619e-06
-1.95334518413066e-05
-5.81022184628994e-06
-1.96985113125764e-05
-2.18029727761871e-05
-2.26341074579528e-05
-4.4160230253459e-06
-1.00339533014943e-05
-1.1785928998443e-05
-1.7674097867738e-05
-2.22410614214251e-05
-1.86562412328183e-05
-9.83066935458694e-06
-2.14932051895225e-05
-2.50042128565258e-05
-1.70412820796031e-05
-3.35608047437152e-05
-8.50023137869428e-06
-3.98155299721607e-06
-1.57138545824656e-05
-2.08667242288191e-05
-1.66406520103902e-05
-2.0763188647856e-05
-1.15816408381969e-05
-6.12787250016663e-06
-1.21019983079205e-05
-2.40757039114072e-05
-1.86381198314939e-05
-1.60691064000331e-05
-9.48271950515791e-06
-2.31343488527386e-05
-5.23578482566775e-06
-1.30149088392445e-05
-8.48963676448666e-06
-1.29682897341423e-05
-2.70008752999575e-05
-1.66162431867632e-05
-2.58602804450527e-05
-1.80954532253524e-05
-1.48882917374737e-05
-2.43249975567858e-05
-2.53193450386795e-05
-7.978259618773e-06
-8.04667071706446e-06
-2.44291837148146e-05
-1.66820097097844e-05
-5.86028292014709e-06
-8.56163848090206e-06
-1.73435235878411e-05
-2.8134503182389e-05
-2.16055962837271e-05
-9.94647315662376e-06
-1.58162107039347e-06
-4.74450297895407e-06
-1.31324989786841e-05
-2.34766120895409e-05
-2.0228382420227e-06
-1.06642942246374e-05
7.40974346880972e-07
-1.4102233608388e-05
-1.57997344345013e-05
-3.48177374690892e-06
-5.96202347006543e-06
-1.43498401299962e-05
-1.56537652822189e-05
-1.02542742513955e-05
-2.62204631668019e-05
-1.79179001464276e-05
-1.47815202053915e-05
-1.95387716191372e-05
-2.03570564093939e-05
-1.64663194361852e-05
-1.95541937909954e-05
-4.66335424593854e-06
5.19707776018828e-07
-8.55778460213122e-06
-6.17906034441153e-06
-2.4039468018304e-05
-1.45593346476861e-05
-1.79421204107237e-05
-1.37125442855734e-05
-1.21866219343828e-05
-1.07042269658364e-05
-2.88424453385063e-05
-2.21041922336442e-05
-1.55162978948012e-05
-3.11226602349623e-05
-1.56053754580188e-05
-2.08983771925963e-05
-2.45156982883626e-05
-1.50361783918935e-05
-9.68323473850272e-06
-1.66964288722365e-05
-5.519083111981e-06
-1.46941060807497e-05
-1.86241109767471e-05
-1.73548155357436e-05
-1.74219871211355e-05
-1.51831688628688e-05
-1.69954564296712e-05
-2.05878804729281e-05
-2.31034004024641e-05
-1.03427948277658e-05
-9.00423338556446e-06
-2.14888362222572e-05
-1.5032688651942e-05
-6.12484623919845e-07
-1.1094326978504e-05
-2.16986756597439e-05
-2.3171167113466e-05
-5.85636174532733e-06
-1.91410361478537e-05
-2.07257296393469e-05
-1.88809649310951e-05
-2.55340409476923e-05
-1.20135372492627e-05
1.72488775195547e-06
5.61626437488821e-06
-1.38508746496395e-05
-1.9955034563533e-05
-3.18932843066096e-05
-1.30584780334207e-05
-1.61753523574207e-05
-1.52399813918833e-05
-1.69830209485817e-05
-2.09201695052455e-05
-9.65407573786709e-06
-1.36787136187151e-05
-1.86269942397587e-05
-8.82436824577022e-06
-1.08725264381409e-05
-1.87260975857899e-05
-2.93088491268589e-05
-2.5899504461346e-05
-1.08654988445314e-05
-1.47411141514066e-05
-1.63645224418135e-05
-2.86187861278009e-05
-1.62181304008241e-05
-2.11516171272521e-05
-1.73137530315367e-05
-1.90317670084629e-05
-2.12046781848825e-05
-2.73848514177653e-05
-2.36910646318065e-05
-1.91437238916992e-05
-2.0061381138791e-05
-1.07371836773014e-05
-1.23911705960392e-05
-1.26293255280177e-05
-1.26488385825163e-05
-9.71406966030296e-06
-2.08225517877688e-05
-1.48227809546156e-05
-1.99259060675975e-05
-1.37785007959208e-05
-2.69056161316124e-05
-6.07491971825804e-06
-2.46147735049122e-05
-2.84273912187886e-05
-2.05377203673491e-05
-1.60518114985551e-05
-1.06322060099348e-05
-1.96720956596812e-05
-3.3374050614245e-06
-2.06690509074326e-05
-1.82050152552503e-05
-6.63874765140693e-06
-2.51736523689597e-05
-2.46733008784465e-05
-2.29893539312299e-05
-1.62293705122174e-05
-2.63150242128764e-05
-8.95685228131317e-06
-1.15933829336376e-05
-1.41494401519883e-05
-3.18628786286174e-05
-1.33556824127135e-05
-1.30556796170483e-05
-1.21563060075043e-05
-1.55996317166945e-05
-3.66239655786499e-06
-2.44594138371921e-05
-1.65285464489775e-05
-1.51775223340322e-05
-2.83360385956641e-05
-1.84453939319994e-05
-1.09433258268383e-05
4.25652989299616e-06
-1.62778130469297e-05
-2.47106188276615e-05
-3.05831645703686e-05
-1.55987544989073e-05
-1.36727573066546e-05
-3.46336953109812e-05
-3.68273377142018e-05
7.09950777089789e-08
-2.45567692579212e-05
-2.37924234441626e-05
-3.25061336909088e-05
-1.17886091537414e-05
-7.563980545377e-06
-2.10095313159533e-05
-4.10605204093372e-06
-1.08793510462526e-05
-2.35229355269098e-05
-2.09905448299046e-05
-1.42952977407097e-05
-2.63446991318926e-05
1.23808421559976e-06
-8.3753667625557e-06
-1.28596662851652e-05
-1.65103375705956e-05
-1.10281257977557e-05
-6.72148726675468e-06
-1.7927688740729e-05
-1.48202995414659e-05
1.57665405846525e-06
-1.33107721538513e-05
-1.31986443030119e-05
-1.45393843807609e-05
-2.94947658521653e-05
-1.52284468159006e-05
-2.34682473076204e-05
-2.03940264674706e-05
-1.13888376455638e-05
-2.04187285629469e-05
-9.11273644892731e-06
-1.64061829918019e-05
-2.27927624611392e-05
-2.26895604653233e-05
-2.82726812698991e-05
-2.11868441940451e-05
-1.5513295183422e-05
-9.88731759152688e-06
-2.12136579598907e-05
-1.03737477639044e-05
-1.1580850593584e-05
-7.69550727774334e-06
-2.439201316738e-05
-3.70845323886371e-06
-3.10860930119664e-06
2.3876762464012e-06
-1.75866368561304e-05
-1.91865142379415e-05
-1.90632053175612e-05
-2.14347662448083e-05
-1.8202074071174e-05
-2.34332205521889e-05
-1.37371611155992e-05
-2.31187532133296e-05
-1.70117205549321e-05
-1.81227387936073e-05
-2.15099816098385e-05
-1.81799479505304e-05
-1.72839451856082e-05
-1.54733566310819e-05
-2.46753128620236e-05
-9.87881457554808e-06
-1.08972235030811e-05
-1.44684391341267e-05
-9.89054521458934e-06
-1.87273050092196e-05
-1.14401927095253e-05
-8.95800151978177e-06
-1.89985003340432e-05
-2.38625843249137e-05
-1.17529815764764e-05
-1.40301321252901e-05
-8.60344064683606e-06
-9.15032400705742e-06
-7.35486905248013e-06
-1.00198457863288e-05
-1.15851778592844e-05
-2.40222907258795e-05
-1.38613695368731e-05
-5.00388563765961e-07
-1.51640753430558e-05
-2.00079337908172e-05
-1.9001420094443e-05
-2.43560863461905e-05
-1.66544536601318e-05
-4.98877566772543e-06
-2.17579676780177e-05
-2.19470518527553e-05
-2.34546693774176e-05
-1.4792407702612e-05
-2.24382757525197e-05
-1.55496502834069e-05
-3.18941792616636e-05
-4.27608487341269e-06
-2.00645675513415e-05
-2.72855636444703e-05
7.70554211200804e-07
-2.16243835212197e-05
-5.14119824933873e-06
-1.15834680113183e-05
-2.4348328382622e-06
-1.28916915610202e-05
-1.07582816918908e-05
-3.1664245241679e-06
-1.36489104312601e-05
-9.32641120639088e-06
-1.64996100420165e-05
-1.36582076438055e-05
-2.54430345048276e-05
-3.70610263035141e-05
-1.25587921271247e-05
-2.49346009191491e-05
-2.14984281965966e-05
-7.25804745637029e-06
-2.73088236153279e-05
-2.46993131075993e-05
-1.16938551855296e-05
-6.09879105485531e-06
-2.13962006408955e-05
-1.93116209230386e-05
-1.5672324551911e-05
-2.04537336568367e-05
-9.21369744760023e-06
-1.89838839281969e-05
-2.25099753067745e-05
-1.84517057993375e-05
-3.38502103568212e-05
-1.63995184785084e-05
-8.0347208300305e-06
-2.45555125189169e-05
-7.58031576202759e-06
-2.22536688718564e-05
-2.16572642125019e-06
-1.30036545534643e-05
-2.15881015909345e-05
-2.11079108408878e-05
-7.14096160390385e-06
-1.0193461359448e-05
-1.77733582224401e-05
-1.67296918681974e-05
-1.59769878346354e-05
-5.84004328674683e-06
-9.71563605444121e-06
-2.26428235692264e-05
-2.03374018962688e-05
-1.48718683946855e-05
-2.64022003630469e-05
-1.42240710356e-05
3.3830798060447e-06
-1.99498858553088e-06
-1.26764347702628e-05
-1.68250988943517e-05
-1.96416642523778e-07
-7.35333657085548e-06
-2.05011476703379e-05
-1.58371679559605e-05
-1.69447835238123e-05
-2.58154299294812e-05
-1.49861347637775e-05
-2.84384879173778e-05
-1.78758076365423e-05
-4.68284612076631e-06
-3.39027023116679e-05
-9.96643956914629e-06
4.33225386251215e-07
-2.42624142279585e-05
-2.77702294414193e-05
-3.30505890823266e-05
-1.33426375122981e-05
-5.41871347932716e-06
-6.82785249315096e-06
-2.55405448153122e-05
-2.12294047878384e-05
-1.6072079001219e-05
-7.91631693266596e-06
-1.58493832457027e-05
-2.36259231869267e-05
-2.24034512655876e-05
-1.62804977417588e-05
-3.32971362142854e-06
-2.17836081850087e-05
-1.22826590776427e-05
-1.09296100045754e-05
-2.03580301161726e-05
-1.29847798519124e-05
-1.53250459122143e-05
-2.58288685268917e-05
-1.46669213422243e-05
-1.81234332620475e-05
-2.02969363269073e-05
-8.608521951851e-06
-1.00891743350177e-05
-1.91096642105257e-05
-1.52297903529799e-06
-2.16280495455386e-05
-7.84089757179644e-06
-1.99663825958644e-05
-2.4535461785089e-05
-1.52702366293743e-05
-1.16151915544954e-05
-1.6638403207944e-05
-1.25946782076705e-05
-5.83345951439412e-06
-6.97973538336571e-06
-1.73991523397889e-05
-7.70115989991735e-06
-1.22305502923554e-05
-3.01909174961447e-05
-1.81006633169479e-05
-2.31074914933642e-05
-1.29547126807527e-05
-3.49249433325919e-06
-2.01455996454532e-05
-1.99553214659561e-05
-1.09438658656552e-05
-1.69746210453661e-05
-2.58817780179182e-05
-2.16358225815987e-05
-1.89219247516453e-05
-1.83579796973371e-05
-9.25720947785941e-07
-3.90777417925668e-06
-1.037123675113e-05
-1.95256219233027e-05
-1.61693585385515e-05
-2.38295635103454e-05
-9.26292660313544e-07
-1.75324019332556e-06
-1.55919766391172e-05
-1.52558334382272e-05
-1.18142258447914e-05
-4.69364900183795e-06
-4.5950509173022e-06
-2.17659279428638e-05
-2.37383628881282e-05
-1.18275982958924e-05
-1.90345409027063e-05
-2.41670172596992e-05
-1.79279138971935e-05
-1.17608037413294e-05
-1.80644232556361e-05
-2.13322130557976e-05
-1.30018385827164e-05
-6.97518687831518e-06
-1.04980646434368e-05
-2.22299924746444e-05
-2.3637570935694e-05
-1.03143221662547e-05
-1.8959108879794e-05
-2.43568847164534e-06
1.07346524444087e-06
-1.34825519947858e-05
-1.68521369160459e-05
-2.3021871912685e-05
-1.73573400055951e-05
-2.82958314291196e-05
-5.65379063921208e-06
-1.02875079245585e-05
-2.10527596621641e-07
-1.91233063680104e-05
-1.02465037293999e-05
-1.75514326026189e-05
-1.20038022674496e-05
-1.48720183986891e-05
-3.40278101098567e-06
-1.09614698415315e-05
-1.0508690960839e-05
-1.27346200189265e-05
-7.34495208554189e-06
-2.19121875257067e-05
-2.62424369617797e-05
-1.46568807390475e-05
-9.23661172918668e-06
-1.84644181629506e-05
-1.68822721933119e-05
-1.87997668379057e-05
4.27476262208276e-06
-3.93866369611282e-06
-2.25136077282931e-05
-2.34574650323509e-05
5.4163052313416e-06
-1.02270796578991e-05
-9.83711478810157e-06
-1.17430155889949e-05
-6.28708717203439e-06
-7.39049438416052e-06
2.52890771073488e-06
-7.7333775499883e-06
5.78818642370284e-06
-1.81161091821733e-05
-2.89776737148587e-05
-1.4551934073233e-05
-6.91003139682772e-06
-2.19694892895006e-05
-4.81215325595077e-06
-1.2206701902677e-05
-2.81660123313315e-05
-2.28873405584884e-05
-2.28950025705226e-05
-1.44310742722318e-05
-2.51931673517541e-05
7.33747356741337e-07
-1.41565154721456e-05
-3.72150906942151e-05
-1.63434048349508e-05
-2.39973397663832e-05
-1.13390560785414e-05
-8.50738199607992e-06
-2.44407157164538e-06
-7.64226896143061e-06
-1.87398361982742e-05
-1.09733796523469e-05
-1.87393076006005e-05
-9.97482551716843e-06
-2.17459564413552e-05
-2.05353854628201e-05
-2.77173205854607e-05
-2.58912605515526e-05
-1.15967443315386e-05
-2.61125982282045e-05
-1.15330893368191e-05
-1.97394549786543e-05
-2.93271433175697e-05
-1.80683764226984e-05
-9.18727851128144e-06
-3.03659248678048e-05
-8.97936910763627e-06
-1.17269263362063e-05
-2.1770209505799e-05
-2.28335543385402e-05
2.44648685624826e-06
-6.31276227709585e-06
-1.43676880085558e-05
-2.09496381393514e-05
-9.72033209717842e-06
-5.84435827957509e-06
-2.46295649182836e-05
-9.48243182986905e-06
-9.38446633004609e-06
-1.9444758506438e-05
-1.96118122183729e-05
-1.89423512375112e-05
-1.26929678135329e-05
-1.65560017117271e-05
-2.6833530872678e-05
-6.46009762622319e-06
-1.49583748636427e-05
-1.45525687240529e-05
-3.06884362436219e-05
-3.06278693243222e-05
-8.07390205386789e-06
-9.69675455815129e-06
-7.7544044896477e-06
-2.34513748860648e-05
-7.0410043416546e-06
-6.50505822530396e-06
-1.75111286130079e-05
-1.80115192929404e-05
-2.67357246498991e-05
-2.19984999885989e-05
-2.71848188312889e-05
-9.4822414835363e-06
-1.78155157836636e-05
-2.54204291041871e-05
-1.49120626916491e-05
-1.10378127315342e-05
-2.05253722633037e-05
-1.0217708084096e-05
-6.56908469807764e-06
-1.78772388875075e-05
-1.18823104711535e-05
-5.72380839627819e-06
-1.23864465395739e-05
-2.32723483028631e-05
-1.32757479123655e-05
-1.55568376284906e-05
4.04820802155272e-06
-2.30319239539456e-05
-2.13446810156439e-05
-2.04731574457576e-05
-1.3641525741387e-05
-2.53765791891548e-08
-1.24356484753099e-05
-2.06568499356359e-05
-2.00917445670501e-05
-9.63488463790803e-06
1.20576941440126e-06
-4.24688509057349e-06
-2.42203922465549e-05
-1.21711400688058e-05
-1.82924980521712e-05
-8.23498461199331e-07
-3.53504300170704e-06
-3.4686538627031e-05
-1.35432354102977e-05
-6.57217266804458e-06
-1.4866763355967e-05
-8.24834254485587e-06
-6.41976784602832e-06
-1.99172505777832e-05
-1.31173796122615e-05
-1.73415917842935e-05
-3.12845357562773e-05
-1.3315854584835e-05
-1.33749782675775e-05
-2.11473958361354e-05
-1.70568983175193e-05
-7.99686640405669e-06
-1.12570899300783e-05
-2.07326670325611e-05
-1.63642774701968e-05
-1.35378028600855e-05
-9.75182351661923e-07
-2.18575950979917e-05
-2.21645619312753e-05
-1.01494702197345e-05
-2.05556726144392e-05
-2.06564639636397e-05
-5.85755697209611e-06
-1.80195985542967e-05
-1.17053237886876e-05
-2.95096402504686e-06
-1.10759901424139e-05
-2.83966294234911e-05
-1.38105351608028e-05
-1.71659112979336e-05
-1.94723603264766e-05
-2.12009755358945e-05
-1.09916973128351e-05
-1.11328206210226e-05
-2.29336774462825e-05
-5.91653733847336e-06
-1.20938166306221e-05
-1.23691328584102e-05
-1.41158008191348e-05
-8.05167646970367e-06
-1.63096277865154e-05
-2.31020263414203e-05
-2.62663021375521e-05
-2.36346804075834e-06
-1.46866990684836e-05
-1.51370885103606e-05
-2.26438610925095e-05
-8.2916926034451e-06
-1.73502834298779e-05
-1.24234691342034e-05
-7.71989408218112e-06
-1.46439175823316e-05
-1.03905313502705e-05
-2.03318435314593e-05
-3.60548583350699e-05
-2.0983607233735e-05
-2.44489808145199e-05
4.01816200132138e-07
-1.27711224339619e-05
-1.50084867878099e-05
-1.23167828180446e-05
-3.42102909549336e-05
-2.49073189501541e-05
-1.37856374539201e-05
-2.49801643429196e-06
-1.90004893196727e-05
-9.04034968349164e-06
-1.97229004263225e-05
-2.19136825065653e-05
-1.75811976398264e-05
-8.24395816062493e-06
-2.99395764310976e-05
-2.10093391624719e-05
-1.37252686231205e-05
-2.67415217168921e-05
-2.14334542234605e-05
-1.26712687281286e-06
-1.52768211011177e-05
-2.34948017925106e-05
-1.04327106858188e-05
-5.23332133887124e-06
-1.34505511734468e-05
-1.40806156096063e-05
-1.37803086165446e-05
-1.26255220235312e-05
-2.23383876773925e-05
-1.536084826867e-05
-1.45639648149146e-05
-2.88052184410701e-05
-4.4715629769328e-06
-1.89581719356449e-05
-1.02344260654659e-05
-1.67175405073785e-05
-3.29687808254575e-07
-1.58007870450845e-05
-1.57316389768828e-05
-1.9423902781515e-05
-2.25655065000652e-05
-2.51560459794158e-05
-1.02961267639761e-05
-1.71361699284143e-05
-8.36388234847231e-06
-1.52433894212321e-05
-1.21391863047102e-05
-1.54110554806099e-05
-1.89230001982957e-05
-1.5551104743235e-05
-2.51926333407583e-05
-1.9531772198275e-05
-1.15409374483186e-05
-1.65127186497483e-05
-1.03688109202662e-05
-7.0021735346771e-06
-1.34686084960472e-05
-2.75621794234818e-05
-9.74819807854476e-06
-1.27131734806295e-05
-4.62253243494477e-06
-1.52440721669767e-05
-1.59411237516146e-05
-6.49991826400558e-06
-2.36016209343894e-05
-1.28094458649702e-05
-1.43379604342266e-05
-2.14479218759497e-05
-1.74954582513195e-05
-1.9526662980467e-05
-1.0729099349636e-05
-3.39865994192366e-06
-1.41480418456684e-05
-2.26273708797695e-06
-4.65547241150676e-06
-2.4135939206302e-05
-1.25519703580832e-05
-1.48971738349572e-05
-1.48516456195097e-05
-2.13219468612033e-05
7.1739481480328e-07
-1.42337635137228e-05
-1.05753210187029e-05
-2.32523811872287e-05
-1.68462628970576e-05
-1.91884748546275e-05
-5.5424268732818e-06
-1.89410740294593e-05
-1.99518593470113e-05
-3.04844881731952e-05
-2.85857756805622e-05
-8.19993871069681e-06
-1.30267017489892e-05
-2.8771949862711e-05
-2.31783716613494e-06
-2.62253314987297e-05
-1.97584711294982e-05
-8.76027983256184e-06
-3.6605185837549e-06
-7.68590595492764e-06
-1.58585572007383e-05
-1.77210698569316e-05
-2.01679156667167e-05
4.5965688625555e-07
2.21408165625231e-06
-1.52675828979856e-05
-2.00655675474998e-05
-1.80660613892317e-05
-3.06480332630714e-05
-2.67077162950121e-05
-1.91506592513896e-05
-1.96444591626017e-05
-2.05814034811855e-05
4.29941558506443e-06
-1.96483812957967e-05
-9.57019539024536e-06
-1.88008462665022e-05
-1.77655830287827e-05
2.85705544077287e-06
-1.51356415767702e-05
-2.21900579589955e-05
-3.30385137990062e-05
-1.71622715457937e-05
-1.55922405805773e-05
-1.06272132205044e-05
-3.47514487978356e-05
-9.38921772148694e-06
-1.39223895763097e-05
-1.03781038797887e-05
5.59350885212836e-06
-2.58833783548184e-05
-1.82221588488225e-05
-1.40588813355575e-05
-1.14386177513221e-05
-7.64780878291007e-06
-2.80569042343929e-05
-1.68882261961415e-05
-2.18877164526494e-05
-1.5176231533657e-05
-9.24916196847789e-06
-1.39813018248264e-05
-2.33665119704117e-05
-7.96225029952619e-06
-2.05367437148367e-05
-1.58295151738027e-05
-9.8960416818551e-06
-2.78745289684776e-05
-1.05294672385259e-05
-2.06289070113202e-05
-2.27896697191009e-05
-1.80781056450957e-05
-2.18973330213846e-05
-1.46103709459888e-05
-1.86748890289641e-05
-1.46272834883955e-05
-1.4767091842948e-05
-2.18827870454588e-05
-9.40062210614706e-06
-2.22384866818111e-05
-2.01955143017726e-05
-1.43626191510619e-05
-1.11611318918697e-05
1.22242069987142e-06
-3.20943738145508e-05
-2.7448853019743e-05
-2.90001834359578e-05
-8.72082489485198e-06
-1.88915849997752e-05
-2.36223752507647e-05
-1.34292071452373e-05
-1.19550503559545e-05
-1.76185179405649e-05
-1.93889771789347e-05
-2.19603411318198e-05
-1.05510789512417e-05
-1.75059203942786e-06
-1.51261498177678e-05
-1.30305991963126e-05
-1.06042614695087e-05
-1.94915216016028e-05
-7.9057107624488e-06
-1.19700655016829e-05
1.73689512064596e-06
-1.52160508156023e-05
-3.28791736265868e-05
-4.94375565247157e-06
-1.56887659329715e-05
-1.17445563784223e-05
-1.56771382784988e-05
-2.13374793475776e-05
-2.3742385812288e-05
-1.9167028269675e-05
-2.36897554283063e-05
-1.26458401609095e-05
-7.25916039053967e-06
-1.80051479221962e-05
-1.03169860547256e-05
-1.733370867787e-05
-3.09537363407197e-05
-1.23435152101324e-05
-1.81047608024229e-05
-1.72254789896525e-05
-1.04252528870277e-05
-8.05892682239641e-06
-1.93256647447841e-05
-9.56581407376979e-06
-1.48827742403119e-05
4.15361455385033e-06
-1.04623192250177e-05
-1.42730417842717e-05
-4.36847145447681e-06
-3.00579003613565e-06
-7.23625916864496e-06
-5.27510379696031e-06
-1.59463003073608e-07
-1.62260257230676e-05
-4.42781688038823e-06
-1.53703671413975e-05
-1.95204157908806e-05
-1.17691218298216e-05
-3.27364337414698e-06
-2.03081387351805e-05
-7.40693875586852e-06
-1.49877082280224e-05
-2.41601306056925e-05
4.84708761888022e-07
-1.593015641205e-05
-1.34100921872087e-05
-8.67504704819165e-06
-1.33884130936632e-05
-2.1314046487436e-05
-1.76520399498263e-05
-1.94539000328862e-05
-2.40337327648306e-05
-6.81555592685295e-06
-1.47282887339834e-05
-2.52055996771634e-05
-2.69229988062246e-05
-9.95539870644865e-06
-1.37376119806749e-05
-6.69346997682946e-06
-1.78674444009076e-05
-1.46810754447836e-05
-2.78899683445881e-05
-2.62894275067622e-05
-2.52422652558867e-05
-1.06937927474692e-05
-1.0361547698694e-05
-1.64316863700183e-05
-1.34714344356802e-05
-1.14927486873987e-05
-2.15823952777211e-05
-1.95472959254543e-05
-1.25440297357694e-05
-1.06771641694266e-05
-8.80411663296674e-06
-4.64835166457931e-07
-6.71067656769781e-06
-4.91908736741038e-06
-3.21141608172853e-06
-1.47006268400218e-05
-4.17413644665114e-06
-7.92967700546383e-06
-2.65929406820541e-05
-1.40037006895162e-05
-6.39077134981971e-06
-6.73023214909698e-06
-1.59614691178608e-05
-3.16295009247447e-05
-1.69502198753823e-05
-1.93489605695339e-05
-1.83236152948592e-05
-5.62525834238431e-06
-2.40303091560158e-05
-1.61450822957374e-05
-2.63389413568522e-05
-5.78984140861084e-06
-1.7766007451059e-05
-1.52206624320879e-05
-2.187851381334e-07
-2.83677772654932e-07
-9.4396789606455e-06
-1.94868818667046e-06
-2.72863838482283e-05
-1.83902948475995e-06
-1.25601639420962e-05
-1.1563331367432e-05
-1.43715564897765e-05
-2.66727566848079e-06
-8.60645462479522e-06
-1.42590436218606e-05
-1.66134776796014e-05
-1.12347738798977e-05
-1.12642563636809e-05
-1.89785325007761e-05
-5.2392917772083e-06
-1.08148311176587e-05
-3.13543783736994e-05
-8.5051898933702e-06
-9.06150223109426e-06
-2.09706273947905e-05
-1.76163538483332e-05
-2.18834591351693e-05
-2.36157510091258e-05
-1.4336064437215e-05
-2.05886368903008e-05
-1.55186070470458e-05
-2.03887461036048e-05
-3.52612311596697e-06
-2.94433117220742e-05
-2.56210332681582e-05
-1.42572266809514e-05
-1.59819037794941e-05
-3.22675084494915e-05
-3.92884384567295e-06
-1.03156972692561e-06
-1.36192634273895e-05
-2.41833641680037e-05
-2.43436971257452e-05
-2.30527074606066e-05
-2.06233908216376e-05
-1.61113572029438e-05
-9.00586569174846e-06
-1.43867662241061e-05
-1.08819833607355e-05
-5.65584638525027e-06
-1.50719947134696e-05
5.33395061676534e-06
-2.08885597187905e-05
-1.33776063686379e-05
-2.24706580826668e-05
-1.35496155888247e-05
1.26961448836791e-06
5.99843844016504e-06
5.34825249222777e-07
-1.84663726127493e-05
-3.19988376844092e-05
-3.39461445161073e-06
-5.93803786080378e-06
-1.89411926359172e-05
-8.23863312952934e-06
-2.00669781549711e-05
-2.50031173882815e-05
-2.04027096525442e-05
-1.40385429258567e-05
-1.87372525165594e-05
-2.83640393271699e-06
-1.52225055432693e-06
-1.42853068745603e-05
-1.60865794872744e-05
-9.32316281328803e-06
9.2438804652629e-07
-1.35820051773281e-05
-1.76097074162203e-05
-1.98271970839359e-05
-1.87543646352001e-05
-1.79439574044463e-05
-4.85126108867737e-06
-2.47500711098369e-05
-7.44269867761825e-06
-2.25415576500369e-05
-4.22519500674203e-06
-1.7082244653016e-05
-1.87241492601786e-05
-3.20592304282316e-06
-2.2178572710972e-05
-1.45615087402888e-05
-8.60811845808237e-06
-7.7362565211034e-06
-1.44691952507769e-05
-1.44605603780367e-05
-1.11841682785039e-05
-2.77461045499398e-05
-2.88104370933831e-05
-1.8495288550264e-05
-1.54689685512456e-05
-1.38152260926745e-05
-1.14250720436238e-05
-5.61934796169642e-06
-2.459791892452e-05
-1.05446033985969e-05
-8.2818465796252e-06
-1.68156063756979e-05
-2.32481667535431e-05
-4.83222340872114e-06
-1.84233910903812e-05
-1.75294447563771e-06
-1.44115610519554e-05
-1.63688770574615e-05
-1.59193234461717e-05
-1.79412872913683e-05
-1.18277884834382e-05
-2.24621380552275e-05
-2.38976322596084e-06
-1.06637460083418e-05
-3.44992909395255e-05
-7.61292005190912e-06
-1.61264175268475e-05
-1.74025265729595e-05
-9.17746064840667e-07
-1.22789102376398e-05
2.55757859185821e-07
-8.19184962348471e-06
-8.73309181466353e-06
-3.41686086643391e-05
-1.11648978936899e-05
-7.02022190446168e-06
-2.50500720554096e-05
-2.51010914982493e-05
-3.10893544270866e-06
-8.4114754565993e-06
-6.2475562528101e-06
-1.23338020274399e-05
-1.64512809069386e-05
-9.07437047686365e-06
-2.50131874770708e-05
-2.03526960653537e-05
-2.30815172776712e-05
-2.97025935369157e-05
-8.20734939092374e-06
-2.10618727458919e-05
-1.60396899483544e-05
-1.99274872580455e-05
-1.71236623444972e-05
-3.28806523113201e-05
-1.53295670835967e-05
-1.2431509786614e-05
5.05115939281429e-06
-3.69659353043526e-06
-1.03583199556206e-05
2.32507211224964e-06
7.61486041298831e-06
-2.33335105461603e-05
-3.59702793619945e-05
2.70803112554106e-06
-1.35534597085281e-05
-1.6663860492682e-05
-1.09416846434772e-05
-1.8926800109366e-05
-3.13682460189966e-05
-1.54358209670766e-05
-2.11132473918961e-05
-1.41605510859135e-05
-9.82772386454043e-06
-2.60027754155141e-05
-2.40334408040154e-05
-2.57757889261552e-05
-3.50188243839104e-06
-1.84715059240885e-05
-1.97697668248507e-05
-2.44368910214779e-05
2.28119721957552e-07
-2.49390045496933e-06
-1.44530184742966e-05
-2.74463066787924e-05
-1.81103033665273e-05
-1.49623298617607e-05
-1.74893554391463e-05
-1.57093944372099e-05
-1.17891355858364e-05
-1.16306461252719e-05
-1.0102998569133e-05
-1.93858900466442e-05
-9.20173146954355e-06
-1.17399967351816e-05
-1.47424844211796e-05
-5.03783799799768e-06
-2.21479285255385e-05
-2.48490218999059e-05
-1.50053307793493e-05
-2.68880783811731e-05
3.43387327675793e-06
-1.53156981263228e-05
-2.35631608231338e-05
-1.94273464789408e-05
-1.77058117912536e-05
-1.65456949281491e-05
-1.63468348345286e-05
-1.77555386556689e-05
-3.43209693158903e-05
-1.19169504315691e-05
-1.87861915266783e-05
-2.60854758062786e-05
-1.23637314476521e-05
-1.79935644363534e-05
-1.38699648237162e-05
-2.59445787570523e-05
-1.91826132247107e-05
-9.60267468618637e-06
-1.11856240100753e-05
-1.89711428133515e-05
-1.62767818526551e-05
-3.83105808292963e-05
-1.01202198363775e-05
-9.4659466718196e-06
-2.67837685068016e-05
-2.52987080248704e-05
-1.48178651407323e-05
-1.28717778554489e-05
-1.24834520651848e-05
-1.64258563110952e-05
-1.1672135996911e-05
-1.1853044024483e-05
-7.06230091326697e-06
-3.0735072926607e-05
-1.06740307876859e-05
-2.09781263804511e-05
-2.48132704245338e-05
-3.22437186899994e-05
-5.54823319598635e-06
-1.29637727588958e-05
-1.8691249162967e-05
-1.00682587089081e-05
-9.9713677285091e-06
2.60063515384655e-06
-2.04831827288201e-05
-1.50634828261073e-05
-1.94623441915993e-05
-8.92627483994229e-06
-2.64557973874871e-05
-2.19063781434112e-05
-2.51012158760063e-05
-1.64753864695986e-05
-1.76175045548921e-05
-2.2303077913086e-05
-1.63652468299079e-05
-2.44524529091035e-05
-2.12832260896657e-05
-3.14356084440522e-06
-2.57683223416624e-05
-2.71410535690079e-05
-5.14421766714894e-06
-5.05736935635203e-06
-1.40092568227899e-05
-2.13820211085026e-05
-1.54009534129053e-05
-2.61430267709605e-05
-2.24729639544751e-05
-8.98561517960949e-06
-1.52315776888786e-05
-1.38946951723499e-05
-5.99827023943258e-06
-2.21796120050683e-05
-4.01071863275319e-06
-8.93252928441764e-06
-1.77586270173475e-05
-7.27653119349793e-06
-2.72252682701721e-05
-1.7767393871913e-05
-2.70080239648423e-05
-1.59581491103587e-05
1.46044659025817e-06
-2.0311406704877e-05
-2.27353376692855e-05
-1.21605141907177e-05
-2.12722331929544e-05
-1.26725761012812e-05
-7.78805065673726e-06
-7.81654129129994e-06
3.28285786748938e-06
-6.18018784783566e-06
-2.39721533750997e-05
-2.75266103404891e-05
-3.9047877289369e-06
-9.13662574011969e-06
-1.29754571975562e-05
-2.14621582338477e-05
-2.11970284692746e-05
-1.08571815399917e-05
-3.42253274557775e-05
-2.43285028260895e-05
-2.68612452742984e-05
-6.34602712411803e-06
-8.50246957639401e-06
-1.33101596164516e-05
-1.10297648914797e-05
-1.02437648957626e-05
-1.7384411486255e-05
-5.14309653420033e-06
-2.28228069071211e-05
-1.15268895190323e-05
-1.65614201576374e-05
-1.55533378493387e-05
-2.39717546824731e-05
-1.85772407207536e-05
-6.89110254780302e-06
-1.43034392873781e-05
-1.08898280143873e-05
-9.06618726227952e-06
-3.446024933789e-06
-2.39197459594148e-05
-2.49194236455261e-05
-1.09362211938147e-05
-3.11196146664028e-05
-2.07378015818374e-05
-1.5898346422898e-05
-1.94592955783816e-05
4.48370754001663e-06
-2.46189937622393e-05
-2.39362077711401e-05
-2.73591099331576e-05
-3.2526361464756e-05
-1.98680744887504e-05
-2.75761897453968e-05
-1.1519957566379e-05
-4.99463647358392e-06
-2.21569284322796e-05
-1.7157440216523e-05
-1.98035837504321e-05
-1.47918164409845e-05
-2.47821956415139e-05
-2.75380535281228e-05
-1.63651448654788e-05
-3.10561342274829e-05
-2.22571552956437e-05
-2.29508358318036e-05
-1.62967665748014e-05
-1.0081244420535e-05
-4.10722018648533e-05
2.08099121906218e-06
-2.22401398911688e-05
-1.6749942619738e-05
1.07659954599844e-06
-1.95223619192511e-05
-4.39760476880609e-05
-1.31607356208457e-05
1.45487453187474e-06
-1.86248702024211e-05
-8.82067444753455e-06
-1.32768011470296e-05
-2.54558312959866e-05
-2.5411254102832e-05
-3.04095945227894e-05
-7.02363172448141e-06
-2.38756056541137e-05
-3.70273278529542e-05
-1.99175949155931e-06
-4.0129629180169e-06
-3.3289956074457e-06
-2.18264798139324e-05
-1.77836784405248e-05
-7.15523558540629e-06
-1.28849420019126e-05
-1.2665317494427e-05
-1.76612382440687e-05
-1.26427296609588e-05
-1.36302463800777e-05
-1.73982878142415e-05
-1.70031189642081e-05
-1.45350424371125e-05
-1.39636053714687e-05
-2.01797905243193e-05
-9.62099199540223e-06
-2.9238148064803e-05
-3.76251886800773e-06
-2.25175457624979e-05
-1.72959368185674e-05
-1.55398102118399e-05
-1.95860406039657e-05
-1.396227263607e-05
-2.49258752080814e-05
-8.38875804189431e-06
-5.53015903942508e-06
-1.88162345043992e-05
-2.62560500915271e-05
-1.63213894670082e-05
-1.75536171076354e-05
-1.50429871469215e-05
-5.80484633070014e-06
-2.61780367668783e-05
-1.62741875220092e-05
-1.28269814875538e-05
-2.09216654622511e-05
-1.82813393057831e-05
2.09124369482743e-06
-1.60994684326732e-05
-2.01024009161348e-05
-2.16895102784912e-05
-1.29054585948571e-05
-3.13936192960818e-05
-2.43431332990813e-05
-1.54135402313433e-05
-1.76434226661486e-05
-2.0045087703545e-05
-6.78003296225487e-06
-1.86768342885859e-05
-1.79539652256694e-05
-2.07336068824546e-05
-1.7404641747399e-05
-2.67340367342706e-05
-7.12257110668429e-06
-2.85785045512887e-05
-1.14188195133243e-05
-1.77225102471758e-05
-3.33820429405667e-05
-1.43366622330199e-05
-4.34660784243095e-06
-8.58579736552964e-06
-3.77898151991844e-05
-2.71042060982751e-05
-3.87814715648122e-07
-8.57331859717934e-06
-2.93239178052787e-05
-2.04776876805196e-05
-2.56783048613802e-05
-2.4387248471436e-05
-7.52787712868631e-06
-1.99233221936948e-05
-5.24344784301394e-07
-1.10385789233638e-05
-9.33012564635539e-06
-2.11325719816462e-05
-2.78081936398289e-05
-3.19272682275719e-05
-1.15571475327066e-05
-1.6258777230763e-05
-1.5582678777262e-05
-2.62827012344849e-05
3.03401975735568e-06
-1.1847571283092e-05
-5.37294412994044e-06
-1.49342628630926e-05
-9.28069818460843e-06
-1.1666402220599e-05
-9.12500230387842e-06
-1.30149941880921e-05
-1.77113932105342e-05
-1.3223982459475e-05
-1.01291053141525e-05
-1.68072554892101e-05
-1.05777968671231e-05
-1.51809971338065e-05
-7.08815778774931e-06
-2.79490742190484e-05
-2.14964523005807e-05
-1.68900095088025e-05
-2.44836817368524e-05
-1.44481365451437e-05
-1.98977865548576e-05
-2.10062413935667e-05
-1.51613466001718e-05
-1.57549853412594e-05
-1.12502002686616e-05
-1.18595437493991e-05
-1.14791455109135e-05
4.88160572242974e-07
-1.00732891426251e-05
-2.2005682285881e-05
-7.68463217044644e-06
1.387552028075e-05
-6.03497374541496e-06
-1.02092001994654e-05
-2.83440287950651e-05
-1.00664626097761e-05
-1.26620652354696e-05
-2.03234238348136e-05
-1.61845911328888e-06
-5.13055673834086e-06
-4.97630934822588e-08
-5.63648711865172e-06
-1.99214632931079e-05
-6.25265707787822e-06
-1.33320509816572e-05
-1.60701105609797e-05
-4.88887863090631e-07
-1.45571479100852e-06
-2.02351234993909e-05
-9.76131261950246e-06
-1.19789738120824e-05
-5.95650272159472e-06
-1.60518239241086e-05
-8.19726448952323e-06
-6.99420856861179e-06
-4.10567487245356e-06
-1.54142440793978e-05
-6.69187057145167e-06
-2.2279697642365e-05
-9.43691835691617e-06
2.62517300463158e-07
-6.20115953031718e-06
-3.86991741456356e-06
4.48128530035037e-06
-1.26263983650806e-05
-2.40880083887609e-05
-2.68602678849699e-05
-3.02457975019832e-06
-1.91590116196581e-05
-1.81316593315271e-05
-5.47084471370073e-07
-7.25093100436262e-06
-1.73308889853529e-05
1.81933164553081e-06
-7.08595821870135e-06
-1.36033268395876e-05
-8.02980704883225e-06
-1.66221097352112e-05
-4.73807388176644e-06
-2.06763502674927e-05
-6.94527972103448e-06
-1.01421416753452e-05
-1.49667132714001e-05
-1.6926509054578e-05
-2.33104610624042e-05
1.10748672127003e-06
-4.58881158289496e-06
-1.31361015480913e-05
-3.4469250175931e-06
-1.16955573297431e-05
-2.01874663224768e-05
-1.28969917244749e-05
-2.13373385162184e-05
-1.02085975863542e-05
-1.32531876587294e-05
-1.98447123022127e-05
-1.93566889853858e-05
-6.82362295365347e-06
-2.26060473996613e-06
-1.54683040688763e-05
-1.47491603007281e-05
1.40750658033581e-06
-1.17004149369235e-05
-9.8424559641422e-06
-2.06698387679635e-06
-4.94084407674098e-06
-1.3925617406661e-05
-5.65424790864599e-06
-1.56968666696528e-05
-1.63499764418143e-05
-1.80811480704015e-05
-1.30584642002732e-05
-3.41770112777377e-06
-7.27729314326414e-06
-4.37290683908029e-06
-1.57545291575839e-05
-5.18721793662179e-06
-1.33743677804953e-06
-1.87748043919099e-05
-6.80480287673023e-06
-2.3985943846292e-05
-7.69056493637727e-06
-1.14544339832462e-05
-7.85105516253358e-06
-4.68773058758749e-06
-1.39268269416684e-05
-7.19209974814055e-06
-1.29600967561858e-05
-1.36551657088071e-05
-8.11618650673665e-07
-1.22551977757354e-05
-6.17736838156996e-06
-1.23118496381466e-05
-1.0440269227193e-05
-9.70306415187567e-06
-3.10584144527723e-05
-2.20488509596135e-05
3.07065853606665e-06
-2.37404618363876e-06
-5.5189851609241e-06
-1.72424235897808e-05
-1.58830367769982e-05
-4.67222367224454e-06
-3.42286583028996e-05
-1.79293803766999e-06
-8.5028425678562e-06
-1.57209385920939e-06
-1.32805588657514e-05
-1.94334182552025e-05
-1.66981538314179e-05
-1.22143868661248e-05
2.13949652419396e-06
-8.89514293456428e-06
-1.6107007503552e-05
-1.86625855708294e-05
-1.01780325000536e-05
-1.49689201475165e-06
-1.25059260383975e-05
-5.71668362705164e-06
-1.52795614948718e-05
-1.69327344784803e-05
-1.55395531402235e-05
2.07048186781862e-06
-2.26896244891726e-05
-1.03304898531219e-05
5.60188228560352e-06
-1.47357106734701e-05
-9.47068427854658e-06
-2.21011564688821e-05
-1.94906143397169e-05
-1.9694783336116e-06
-3.30586607044555e-05
-7.60821904330548e-06
5.84101682993084e-06
-1.40210768483693e-05
-1.95281871039602e-06
-9.75408839051451e-06
-7.93532794282318e-06
-3.82109882690388e-06
-9.23926479684064e-06
-7.45907772303821e-06
-1.07083574492372e-05
5.55451278498023e-06
-2.58468026768549e-05
-9.91692980093528e-06
-2.50752489110536e-05
-2.18320074316516e-06
-1.58677654152698e-05
-5.05410494056711e-08
-1.15156191848694e-05
-7.84470661492177e-06
-1.57369261489561e-05
-1.43672554443495e-05
-1.57520668455412e-05
-1.00542387461288e-05
-2.26620073408803e-05
-2.43294818952444e-06
1.84968913991716e-06
-9.63011226955572e-06
-2.34877610597981e-05
-1.9514508691376e-05
2.98677281089211e-06
-1.76977425308914e-05
-2.27044236979094e-05
-9.5193820863558e-06
-5.09054352549887e-06
-9.20735973493491e-06
-2.51392301947843e-05
8.1008447303196e-06
-2.01786219503302e-05
-3.0276463985071e-06
-2.72509464328984e-06
-2.57171215418615e-05
-1.97385113686468e-05
-1.06960180122858e-05
-6.61998652787633e-06
-3.13611027939507e-05
-1.98713432887666e-05
2.76446080814846e-06
-3.36073535914585e-05
-1.35921268309794e-05
-1.16517261984116e-05
-4.32002447915214e-06
-2.29806551068856e-05
-1.40120855525617e-05
-1.58311248532971e-05
-1.68834708712089e-05
-1.37496388580756e-05
-9.17718681451218e-06
-1.83256880875116e-05
-2.3436358548932e-06
-1.56730306794426e-05
-2.69954283503183e-05
-4.94058975239347e-06
-1.18110535101719e-05
-7.46445765229882e-06
-2.62111083475387e-06
6.2502443529794e-06
-1.53148512513034e-05
-2.69007256737991e-07
-1.27796685986591e-05
-1.80320182218887e-05
-1.21266438976298e-05
-1.5741937993896e-05
-2.21773868623445e-05
-9.72340342828457e-06
-1.06137663319872e-05
-2.44497634631013e-05
-2.35637960112727e-05
-1.67086190165451e-05
-2.74068630222021e-05
-1.31772043260025e-05
-7.88939943140631e-06
-5.09772421807466e-06
-3.24189420767122e-05
-5.36635002303771e-06
-1.14012598093756e-05
-1.55544041232811e-05
-2.99869710677157e-06
-1.89615254025222e-05
-4.45180663322733e-06
-1.89296673763329e-05
8.47579290337998e-06
-1.56067770784965e-05
-1.97366408664938e-05
-9.97350802201039e-06
-2.38632100379714e-05
-1.86810340298602e-05
-2.36392344495242e-05
-6.13926999136957e-06
-7.06265009424853e-06
-5.02849833122683e-06
-2.32234142903153e-05
-5.14907418179968e-06
-1.23910018406397e-05
1.29489264046555e-06
-2.38915886879333e-06
-1.61816235383389e-05
-6.94870899889991e-06
-2.57944216861754e-05
-1.66835431252337e-05
-2.1479629669048e-05
-1.84089648157197e-05
-7.67217939068179e-07
-1.4866297893142e-05
-1.47289679412277e-05
-2.42798648642148e-05
-3.32793905654083e-06
-1.1441634159731e-05
-2.08278546832566e-05
-1.2813124350201e-05
-6.68023894577284e-06
3.75474700003822e-06
-2.61555204384345e-05
-8.16904647879603e-06
-1.72925093005781e-06
-5.16528265014809e-06
-1.53552776285902e-05
-2.68558926535545e-05
-2.24254605748895e-05
-1.0351927806326e-05
9.21765854757414e-06
-5.76642086931773e-06
-1.31892900045521e-05
-7.72135086161348e-06
-3.1278643052061e-06
-9.34310077646946e-06
-1.66745878561526e-05
-1.4513550963895e-05
-8.45477907380099e-06
-1.61413804110377e-06
-2.02914511214606e-05
-2.57973814243154e-05
-6.44769873477772e-06
-4.48961101243889e-06
-4.00132881114738e-05
-1.94424312554198e-05
-2.16997221445758e-05
-1.15581530588461e-05
-2.45018640809943e-05
-1.59476194828941e-05
-4.38132783164321e-06
-2.45283650647363e-05
-1.52006183079487e-05
-4.43874260643842e-06
8.32368833112918e-06
-1.6349401353225e-05
-7.41694131257859e-06
3.19643962338743e-06
-2.48241504987565e-07
-1.11029899623897e-05
-6.66688890392197e-06
-1.17765719128666e-05
3.38540912281669e-06
-1.96775310444417e-07
-2.37319714601352e-05
-4.15582547901962e-06
-5.17538777531814e-06
-1.67257186508789e-05
-1.59954193327482e-05
-1.52555452219802e-05
-6.5790101012257e-06
-1.3210821388415e-05
-2.17959737677705e-05
-2.39946387100352e-05
-1.31237568355263e-05
6.50143217942441e-06
-1.89097206309314e-05
-2.59720657327075e-06
-9.68012765341219e-06
-1.83855577296579e-05
-1.99986893619162e-05
-1.86931920315513e-05
-1.40631335556348e-05
-2.20912215993411e-06
-1.10662375097504e-05
-8.74172545740855e-06
-1.37580780523142e-05
-2.19718900753041e-05
-7.7356635131989e-06
-1.36893840414614e-05
-1.35130149189436e-05
-7.6295997553398e-06
5.41117928858294e-07
-1.42493348865032e-05
-1.06032233770487e-05
-1.34632076613695e-05
-1.54212607827356e-05
-1.99558184765137e-05
-8.15765775429648e-06
1.93795781430485e-06
-1.78931467968102e-05
-5.01550416334761e-06
-1.54915325163187e-05
-9.57740204552676e-06
-1.76580095383314e-05
-5.47189217385555e-06
-1.38690476836193e-05
-1.59633589995845e-05
-1.85128616033304e-05
1.39483696997884e-06
-8.74719080858643e-06
-1.23925956774441e-05
-5.19408913376734e-06
-2.38054543826226e-05
-1.76461594839811e-05
-2.77866457292223e-06
-2.16121143640836e-05
-2.04427140865026e-05
-5.48735179866726e-06
-1.16504083591061e-05
-3.04752954241974e-07
-6.01219284032555e-06
-4.71198294046118e-06
-1.5198616023201e-05
-1.01138396686358e-05
1.37975947397635e-06
-8.62396912914797e-06
-1.4475081577617e-05
-1.95865127517736e-05
-1.09464866251359e-05
-1.38074315547819e-05
-2.20395029881528e-05
-1.69706467708085e-05
-1.30938475143041e-05
-5.33075182977898e-06
-2.14162321812696e-05
-1.28706800177021e-05
-1.42135726329613e-05
-2.68634674599476e-05
-1.25179655792843e-05
-3.25067208648371e-05
-1.45237847375489e-05
-1.9644286108186e-05
-5.30236428422433e-06
-1.01170777318111e-05
-9.15572234357701e-06
-3.98110961868241e-06
-1.93001771944519e-05
-2.50607336192536e-06
-1.47555729598095e-05
-1.59602339028731e-05
-1.21344480556981e-05
-5.79487591731277e-06
-1.21549810113177e-05
-1.0736887410784e-05
-2.77101500608276e-05
-7.8103291644028e-06
-2.14623879245452e-05
-2.15963088483625e-05
-9.01270335812434e-06
-1.27768632880398e-05
-1.60346039713668e-05
3.27380011198502e-06
-4.2649175709866e-06
9.02945150814645e-06
1.7322792620206e-05
-1.55360092636274e-05
-5.82261087416549e-06
-3.07562296022691e-05
-8.49034509947612e-06
-1.09035515234813e-05
-7.06166054704467e-06
-8.92725080742047e-06
-3.11131889475046e-06
-1.54051601914088e-05
-2.28481839883909e-05
-5.90861221920314e-07
-1.87035137059767e-05
-5.31073214614892e-06
-1.89772050993232e-05
-1.00069421715909e-05
-5.91837073702099e-06
-1.37467776529259e-05
-1.08667554523861e-05
-2.45543113654934e-05
-5.55709313354395e-06
-1.39481476810756e-05
-6.22074263268332e-06
-1.05261561728334e-05
-1.49231068056512e-05
-8.78564066846994e-06
2.6914966910841e-06
-1.16352637241763e-05
-6.04435932591398e-06
-8.75952498626843e-06
-1.72124035958641e-06
3.68760604472455e-06
-9.07346469787843e-06
-9.1823783571169e-06
-2.74710807413412e-06
-1.93025838222901e-05
-3.13127737826458e-05
-1.25050562437536e-05
-1.06126111012678e-05
-1.06272299760188e-05
-2.25522985835681e-05
-8.21812094107115e-06
-2.28178861601529e-05
-2.24722881908559e-05
-1.60222467896639e-05
-9.12278262886549e-06
-2.87709302192839e-05
-7.7120738584495e-06
-2.8806000580696e-05
-1.38071092728023e-05
6.55331543067149e-06
-1.6301577627922e-05
-1.08597146689324e-05
-6.84164192997742e-06
3.06967810579195e-06
1.5717645091874e-06
1.6207633095303e-06
-1.32927212437878e-05
-1.32588626316886e-05
-1.58255198199329e-05
-1.54008620910829e-05
-2.10257110782328e-06
-2.16886763493777e-05
-4.19513383732894e-06
-8.24738496905681e-06
-7.39000884614041e-06
-5.13267729117115e-06
2.58851616081843e-06
-1.32885919300827e-05
-9.34052967539453e-06
6.69361919450749e-06
-1.99820480063608e-05
-6.8026058856912e-06
-2.26954811133421e-05
-8.57879812752518e-06
-5.39696731964715e-06
-1.05208476148816e-05
-9.48997653135726e-06
9.4211244473556e-06
-3.30714703405763e-05
-2.72832925753505e-05
-1.13320087195418e-05
-1.25961466425679e-05
4.92094526330166e-06
8.4828366477776e-06
-2.72363209222929e-05
-1.78831221355997e-05
-4.11072193119878e-06
2.26128012760225e-07
-1.59020185321731e-05
-1.49088249987169e-05
-2.61024771750195e-06
-1.34842022512988e-05
-1.16019596933183e-05
-7.39281515237511e-06
-1.09037620201139e-05
-1.33800346501032e-05
-2.00466810718072e-05
-1.25443488909832e-05
-1.69362325492023e-05
-3.68260669390634e-06
-1.01596602942299e-05
8.78875359254664e-06
-1.36425003202364e-05
-4.42535423971861e-06
-8.88257715217278e-06
-1.81773317620028e-05
-4.15490082277029e-06
-1.62228988802526e-05
-1.59450896279672e-05
-1.80090921788837e-07
-5.06377553360668e-06
-2.67292820362825e-05
-8.93482073957332e-06
-1.43938807474595e-05
-8.54473890071035e-06
-2.30760943023408e-05
-3.48868026743557e-05
-1.58497160986731e-05
-4.24064890864485e-06
-1.34687314523368e-05
-1.05306179707648e-05
-9.29508767447394e-06
8.47367212737686e-07
-1.28411671457394e-05
-1.48123993423929e-05
-1.07837417086421e-05
-6.33556000475076e-06
-8.3617590183716e-06
-1.79990335147408e-05
-3.02416403921773e-05
-2.00000515065121e-05
-1.50997000681021e-05
-9.29199055982361e-06
-1.4418111819088e-05
-1.51447421916307e-05
-1.02650058078557e-05
-3.99231005266437e-06
1.12440743654809e-06
-3.32586764690701e-06
-8.35261047364313e-06
-1.24070640898075e-05
-6.43537437877877e-06
-4.32321001895093e-06
-2.07005532243568e-05
-7.17398886456146e-06
-3.62441267612549e-06
-1.46032524340504e-05
-8.13185314238234e-06
-1.53460638316237e-05
-7.10910311393699e-06
-1.0109228574073e-05
2.7070460231309e-06
-1.38701913100156e-05
-1.37865405960071e-05
-2.55191481198483e-06
-1.49665215889872e-05
-1.14561319685631e-05
-1.56530133230671e-05
-1.79049090761946e-05
3.95706148517797e-06
-1.24808518128263e-05
-1.60689530437827e-05
-9.86191707705609e-06
-1.62967236424952e-05
-9.23530615665596e-06
-1.98089317568664e-05
-3.25411384886907e-05
-2.49601816242214e-05
-1.79722321527404e-05
2.15800017459917e-06
-1.94559435035699e-05
-1.49924827989332e-05
-9.60034145501761e-06
4.29188204541059e-06
-2.15753712646045e-05
-5.21827253661132e-06
-2.62758272325813e-05
-2.43120347975229e-05
-1.79964513777519e-06
4.92099800446881e-06
-1.98937935066938e-06
-2.69729816026921e-05
8.42480332974457e-07
-1.50929286238006e-05
-1.08329161062492e-05
-1.42904740938897e-05
-1.90904098647049e-05
-2.93080395558848e-05
-1.11101284652355e-05
-2.57513836275955e-05
4.91076730400263e-06
-2.26050373103544e-05
-1.53770247521215e-05
-7.59794051886415e-06
-1.73883025519371e-05
-9.13692164065709e-06
4.43562560406674e-06
-8.4230225538737e-06
-1.54038000157134e-05
-1.28842914382922e-05
-2.18223312828935e-05
2.34058180644058e-06
-2.46707178217767e-05
-1.03065193694304e-05
-3.63307974086075e-05
-1.45334540522638e-06
2.87932814647167e-06
-4.07217380315371e-06
-2.15437422877919e-05
-1.2388418769357e-06
-3.49698042294344e-06
-2.01686170639998e-05
-2.0287937735163e-05
-9.93279764493085e-06
-7.26870169513528e-06
-1.6854347428358e-05
-2.57496461602669e-05
-1.69915320924281e-05
-8.48472132546666e-06
-2.24930344181097e-05
-4.14938634137635e-06
-1.15706499822441e-05
-1.16985768174388e-05
-8.73046725464896e-07
-5.27330283733655e-06
-1.46208140382968e-05
-3.98880213640322e-06
-1.35150116817332e-05
-2.96059738767541e-05
-1.71777425273345e-05
-1.03945437179839e-05
-1.08393155828296e-05
-7.89269943246033e-06
-6.98958888415837e-06
-9.56211009301305e-07
-1.41944870135844e-05
-1.46702800819595e-05
-2.35635377829582e-05
-1.20976366694611e-05
-2.57097964491106e-05
-2.34149216460378e-05
-2.40247169174754e-05
-2.69625748384958e-06
-2.0895975633535e-05
-5.72462850097439e-06
3.69179943178963e-07
-1.53121786902083e-05
-1.37706057262257e-05
-1.03664311056133e-05
-3.56843563862833e-06
-1.61283449046811e-05
-1.56561911532671e-05
-7.87773872689184e-06
-1.99209329683342e-05
-1.38508733304118e-05
-1.20587802914841e-05
-1.16928436825882e-05
-4.42222970718651e-06
-2.85010573909465e-06
-1.08377545456718e-05
-1.83523001520256e-05
7.53981018580386e-07
-7.22858428311307e-06
-2.59712114503611e-05
-1.96214443496158e-05
-9.10345805276153e-06
-1.24463469222003e-06
7.04542090986175e-06
-5.72839546691431e-07
-2.43266216312737e-05
-4.43648907877837e-06
-2.44948131487089e-06
-9.03397818956803e-06
-2.10219439643928e-05
-8.13277528110932e-06
-3.35347744299947e-06
-4.17702967916226e-06
-7.55389201116774e-06
-7.72224898819525e-06
4.41218276434956e-06
-1.30987741609285e-05
-1.62733364434723e-05
2.92572105759657e-06
-2.56135113964278e-05
-8.10721569018139e-06
-1.14498724961133e-06
-2.97026974788929e-05
-2.3102426712972e-05
-1.24532527069512e-05
-7.01850935672332e-06
-4.75704995736323e-06
-2.4362090212915e-05
-1.12180784867373e-05
-1.53033837148941e-05
-1.72042350444778e-05
3.8947902330975e-06
-1.71736948218299e-05
-2.88000117449952e-05
-9.52060864163783e-06
-9.75727304920494e-06
-1.16870540393138e-05
-4.28120410042642e-06
-1.37047901464824e-05
-2.52624398996651e-05
-8.9718194681483e-06
-2.29522970555491e-05
-1.7262464919829e-05
-5.08327097008947e-06
-6.59740099421399e-06
-2.30076372920913e-05
5.93833902271443e-07
-1.73749344020108e-05
-1.05393657420575e-05
-2.46787769387196e-05
-1.68736442244095e-05
-2.12608881819295e-05
-2.24097648889281e-05
-2.30506857436092e-05
-9.5330329165155e-06
-1.07096301837415e-05
-1.81366269434645e-05
-3.24613179700456e-05
-1.87275023005457e-05
3.65634693418983e-06
-2.53596695083496e-05
-9.82686265452932e-06
-1.60056090936238e-05
-1.87469302444019e-05
-1.65049879951891e-05
-9.84719582721832e-06
1.29655449432025e-05
-1.12237942476471e-05
-1.37066762915953e-06
-7.6563383832434e-06
-2.60926578855151e-05
-1.53506316442033e-05
-5.78777259314079e-06
-2.53885704071516e-05
-8.89688200284002e-06
-2.39742887204847e-05
-1.31586928025452e-05
-1.00207697975037e-05
-1.42941216166108e-05
-3.88648339280714e-06
-6.44358505633764e-06
-7.70480126885059e-06
-8.48073038399935e-06
-2.80754845139175e-06
5.37907625781632e-06
-1.01451047555692e-05
-1.92163617960808e-05
-1.66638452014756e-05
-1.57661565367086e-05
7.46448427291336e-06
-3.55433089796485e-06
5.88853000538662e-06
-1.13685001969412e-05
-1.32057361878057e-05
-1.31892834881479e-06
-1.63683969483191e-05
7.72445320562064e-07
-1.82940009426454e-06
-1.69769204856396e-05
-3.43975301795151e-06
6.16939068190144e-06
-3.24490107770071e-06
-3.27284383410503e-06
-1.16842564535722e-05
-1.2392805155765e-06
-4.42724945184719e-06
-1.46117287207901e-05
-2.98285503507799e-06
-1.92656158170783e-05
-1.49770391000476e-05
-1.67870092760604e-05
-2.91451483058087e-06
-2.10841931134117e-05
-1.5750447574566e-05
-1.7775188512016e-05
-1.89534095230664e-05
2.75514789001372e-06
-6.72027378625252e-06
-1.04921471988912e-05
-2.32379748227969e-05
-1.02724984843493e-05
-6.48825699815479e-06
-1.02089225763119e-05
-3.15121867753934e-05
-9.88122967172341e-06
-5.06530983030306e-06
-1.05320413506105e-05
-1.16112888840897e-05
-1.13907287022185e-05
-2.70340496034123e-06
-1.04521655415437e-05
-2.09226753572904e-05
-1.33386644259841e-05
-1.88787324779076e-05
-1.63233040328692e-05
-1.14639504311248e-05
-1.0132978567454e-05
-1.07960914327743e-05
-1.18343247271924e-05
-1.79442100912449e-05
-1.70325604623215e-05
-1.56486701284541e-05
-1.13634259673553e-05
-2.62834636580826e-05
-1.75385865053508e-05
-3.16680727034632e-05
-2.23606895604881e-06
7.0216957781556e-06
-1.64034254891032e-06
-8.45763810462746e-06
-1.88102901119105e-05
-1.43868206907644e-05
-6.0354285091537e-06
-2.26220284916674e-05
-2.33728253095654e-05
-7.49358445455572e-06
-2.21981292811592e-05
-1.25595568006671e-05
-1.99145213757e-05
-1.58587427001055e-05
6.39295536379717e-06
-4.24175482026872e-06
-1.34919194328316e-06
-3.19389194533807e-06
-1.85087308725086e-05
-1.29082094450474e-05
-2.07116377036304e-05
-1.52130667789759e-05
-2.52431678353223e-05
-1.62477007972947e-05
-2.67703838784791e-05
-9.66340846294856e-06
-1.21588726294357e-05
-3.00236772722705e-05
-2.40568717147184e-05
-1.6605929906033e-05
-2.3442991769213e-05
-3.73852135627347e-06
-1.4792730006054e-05
-1.03880548860525e-05
-6.05001944379064e-06
-1.87334313622336e-05
5.24359602002127e-06
-1.26752072674186e-06
-1.59485908144421e-06
-5.0543721535243e-06
-2.59102916659533e-05
-6.0410688204213e-06
-1.6884326922465e-05
-1.45642129339628e-05
-6.37327866614082e-06
-1.70143489315114e-05
-8.83895903282913e-06
-1.37385816918944e-05
-7.33441740220977e-06
-1.4605202999666e-05
-1.0995369128281e-05
-1.83666449308339e-05
-1.28101031327651e-05
-1.14253904979836e-05
-4.7428963920884e-06
-7.50613280253021e-06
-1.49161450165581e-05
-3.81356308552252e-06
1.13652569673552e-06
-1.70143796843624e-05
-2.1200827384041e-05
-2.40836919554713e-05
-1.47976412090737e-05
-1.3564124985824e-05
-1.07028748697728e-05
-1.32310884770565e-05
-1.94670726072872e-06
-9.14744403684363e-06
-8.2086041075698e-06
-2.26969904614866e-05
-6.82312532439524e-06
-1.07847648991036e-05
1.65095118178585e-06
-3.95731232956541e-06
-9.62818573024908e-06
-1.62669495526954e-06
-4.29412323209769e-06
-3.37489033808254e-05
-1.27160110956925e-05
-1.78781779938984e-05
-1.29831421066232e-05
-1.48345627219991e-05
-2.47040041128243e-05
7.10947933580227e-06
-2.57169817690553e-05
-3.34931071888715e-06
-6.70222281876234e-06
-1.43359639970049e-05
-2.05902714767747e-05
-3.36327762072076e-06
-8.67750245675183e-06
-1.01358361717911e-05
-5.15397876963321e-06
-1.67512378090228e-05
-1.00706458652854e-05
-4.71254592069525e-06
-1.46913970964516e-05
-1.82848106736566e-05
-9.57906198278261e-06
-1.09324141595696e-05
-8.97800679248981e-06
-1.63282975332981e-05
-1.44809922732374e-05
-1.76468547165958e-05
-1.96130062848601e-05
-1.94772743332797e-05
-1.80749452422447e-05
-1.90415914835119e-05
-1.93034166932767e-05
-2.12800524707623e-05
-2.33560938030028e-05
-1.03048480324478e-05
2.05079571214491e-06
1.41445296974895e-06
-8.6357653293976e-06
-4.25385485124829e-06
-2.23174595287297e-07
-2.63990353241563e-05
-2.28838745151116e-05
-1.75258012543967e-05
-1.00057450560309e-05
-7.20700790999844e-06
-1.5243158588439e-05
-8.81452941017059e-06
-3.62054725778142e-06
-1.06689306730466e-05
-2.48560005595803e-05
-1.92972929814789e-05
-1.2615753084698e-05
-8.92199795204264e-06
-1.64229710792529e-05
-4.19541693209776e-06
7.30350682908314e-06
-1.4883240285946e-05
-9.01603244781639e-06
-2.89613392225153e-06
-1.98787714484997e-05
2.99831564024906e-07
-1.77420462473691e-05
-2.81142423947449e-05
-1.17139892071926e-05
1.23919907572759e-05
-1.72991181132903e-05
-8.92494563746989e-06
1.79208295753416e-06
-1.88523831782775e-05
-6.86372404674488e-06
-1.57645844000649e-05
-1.8750200793163e-05
-1.84052338642609e-05
-6.10668563163531e-06
-2.12586089338069e-05
7.26706565799679e-06
-1.41614362327307e-05
-2.07602720033441e-05
-1.02869163381758e-05
-4.7778168298504e-06
-2.8463962921521e-05
-1.43004906781806e-05
-5.45367405459123e-06
5.73144987499201e-07
-1.32509258906655e-05
-1.63509586858803e-06
4.46687389311416e-07
6.58746026082854e-06
7.16250276433716e-06
-5.83283813430768e-06
-5.76120479443963e-06
-1.34622135872944e-05
-1.41064702928601e-05
-3.46797559002528e-06
-2.01239437554496e-05
-9.7582876188811e-06
-7.5980970877674e-06
-4.09010092357974e-06
-8.82498540505984e-06
-1.22435206379077e-05
9.14960432620034e-07
-1.6125632833046e-05
6.49460209664423e-06
-2.37736319928974e-06
-1.32212776480443e-05
-1.03582633936789e-05
7.88395126182026e-06
9.61322619000677e-07
-1.0974966783062e-05
-1.50711446733063e-05
-2.40033233542572e-05
-2.92539385431783e-05
-5.78266595001683e-06
-1.11495615403704e-05
-1.55228489739542e-05
-1.07992009303977e-05
-6.46504183052125e-06
-7.39772947147941e-06
-4.18205267931981e-06
-1.40497606595306e-05
7.89747781223334e-06
-1.1074017139267e-05
-2.76280526757333e-05
-9.44717181098383e-06
-2.16975585142041e-05
-7.03100854835818e-06
-5.03509409777437e-06
-1.90280340624356e-05
-5.52005422749443e-06
-7.35889745677686e-06
-1.86078533021131e-05
-1.55405170219166e-05
-2.12026097766673e-05
-1.73216746167735e-05
-1.7891930497727e-05
-1.54189268634688e-05
-1.82433055346775e-06
-2.51288051358797e-05
-1.4031400964188e-05
-2.3054129871408e-05
-7.03537681588477e-06
-1.17429278487683e-05
-1.14068816866347e-05
-3.30932883626364e-05
-1.73487230942051e-05
-3.24341605538734e-06
-7.99541315289918e-06
-1.10651515510722e-05
-1.1851240649513e-05
-1.65509044707897e-05
-4.43299626024009e-06
-2.73148418680029e-05
-8.66800517259238e-06
-7.94076694016265e-06
-1.1750714271973e-05
-2.43286591010422e-05
-1.80575349805115e-05
-1.87282902935246e-05
-1.08103861837838e-05
-5.64491911345861e-06
-1.45642553075306e-05
-1.14288013556083e-05
-1.93198942317401e-05
-1.89253320117444e-05
-4.5154086914747e-06
-1.13946381380472e-05
-1.88836285915024e-05
-1.16513747397425e-05
-3.71927439413648e-06
-2.51232040173699e-05
-1.53472619406696e-05
-5.15649088805722e-06
-6.91099639129461e-06
-1.32946932015678e-05
-1.15704104968129e-05
-9.98391691875877e-07
-5.4009228897099e-06
-1.51501567971978e-05
-4.43727187416529e-06
-6.02019416737502e-06
-7.36014283351711e-06
-1.2297977717077e-05
-6.57376818002835e-06
-2.11984346520097e-05
-1.67347725924823e-05
-2.13707346700627e-05
-3.10438539884757e-06
8.78604297854426e-07
-2.84100742390302e-05
-1.63020792536669e-05
-1.09192794329606e-05
-9.84655041699878e-06
-1.6323695700735e-06
-1.78492725250101e-05
2.66628593110989e-06
-2.06704259194312e-05
-1.82778075220121e-05
-2.0551765900953e-05
-9.320767054283e-06
-1.65890139753192e-05
-2.97482069121171e-05
-1.93196507160251e-05
-7.74059910216079e-07
-1.45711102030248e-05
-4.72601970380987e-06
-9.75641057232668e-06
-1.04540382648119e-05
-6.56624604273427e-06
-1.25102879761813e-05
-9.84528691361621e-06
-1.14907696176719e-05
-3.98750275513005e-06
-3.08246220605295e-05
-2.90246669186608e-05
-1.98746587297398e-05
-1.24506255691178e-05
-2.32449252281018e-05
-1.84104576238794e-05
-1.23393052913778e-05
-3.2135286117764e-05
-1.79145735281547e-05
-2.22067302125305e-06
-8.15067066504951e-06
-1.03354807922094e-05
-2.73584454446812e-05
-1.71368727197201e-06
-1.46255706571622e-05
-8.36724961209763e-06
-1.18387000963201e-05
-2.17686377145383e-05
-2.61671045663762e-05
-2.1560248407436e-05
-2.34353765467645e-05
3.91471538891244e-06
-3.6965254374108e-06
-3.81326789696261e-06
-1.00494998952764e-05
-2.87908588472887e-05
-1.65085326263167e-05
-2.0261966167793e-05
-5.14478737195863e-06
-1.03552332699317e-06
-2.36595445435401e-05
-3.20806358616594e-05
-1.43715678059147e-05
-1.98397953111355e-05
-2.29239497124448e-05
-2.07148779779068e-06
-8.70708071258071e-06
-1.48547315685825e-05
-1.98924648510586e-05
-2.10771887690921e-05
-1.8718772522337e-05
4.45167940994312e-06
-2.88074204705206e-05
-1.29123081354197e-05
-2.10841365027479e-05
-3.56675410997902e-06
1.14226002462879e-05
8.34132130640907e-07
-1.45429220201097e-05
-4.51130683962324e-06
-2.16326602634918e-05
-1.76645934300571e-05
-1.55356055855105e-05
-1.22352226609356e-05
-2.36925398492207e-05
-1.02924615202009e-05
-1.36160288131797e-05
-4.11860929143864e-06
-1.73709876590289e-05
-1.47919766928838e-05
-1.92370133318549e-05
-1.58193355552021e-05
-6.76787302068154e-06
-2.2154433454997e-05
-1.26576658524116e-05
-1.52462637956905e-05
-7.40064898099377e-06
-1.55293731261819e-05
-1.3225579032115e-05
-6.15428952505913e-06
-2.03373484092935e-05
-2.01539892247126e-05
-2.30977123889623e-05
-2.42986507673762e-05
-1.66890616417398e-05
-5.70093037595784e-06
-5.19072213924412e-06
-1.63200864269547e-05
-8.99359763065802e-06
-6.91251632195654e-06
-2.6747039786686e-05
-2.095972627056e-05
-1.50553238862598e-05
-3.77681424674381e-06
-5.96548785015445e-06
-2.26770484088137e-05
-8.19610442647966e-06
-1.08432841986924e-05
-1.74104822701219e-05
-6.77120998750622e-06
2.99555930782644e-06
-5.75613506129629e-06
-1.83540641917653e-05
-1.88527681278603e-05
-1.02366153564645e-05
-7.50117225045546e-06
-8.5936854196768e-06
-1.49106167384899e-05
-2.61439209887813e-05
-2.54115300551854e-06
-5.45298183486324e-06
-2.43020624596875e-05
-7.32371693052777e-06
-7.32437798962292e-06
-2.11019063059966e-05
-1.79966918928951e-05
-9.80190408003639e-06
-9.39182318017694e-06
-1.56197356290087e-05
-5.09324760735743e-07
-1.04059343672471e-05
-2.47789086284015e-06
-1.98709146091522e-05
-6.21043940299416e-06
-2.43914837255968e-06
-1.0837881413639e-05
-1.90150073811734e-05
-8.06938423638044e-06
-1.31386635445536e-05
-2.20192611751406e-05
-1.98651095000232e-05
-6.80522630129153e-06
-1.53804496301541e-05
-5.34678635863235e-06
-1.42416737083193e-05
-3.27342270136947e-06
-1.58067876062877e-05
-3.89754644179036e-06
-1.98298451288485e-05
-2.42628116027482e-06
-1.61223738406031e-05
-2.62984718953951e-07
-4.93941593826272e-06
-1.21998991372383e-05
-4.87665374485768e-06
-6.50433417841593e-06
-2.11688212890476e-05
-1.48599437534227e-05
-3.12037718334418e-06
-1.64621407082197e-05
-8.24654951522329e-06
-5.44928065781889e-06
-1.78781790208311e-05
-5.5296014144575e-06
-8.72519333701453e-06
-1.98379202339689e-05
-7.22001135011742e-06
-2.51582606535711e-05
-2.2170110234135e-05
-2.50905078489486e-06
-3.79705418047882e-06
-5.32803187961205e-06
-2.95633695199544e-05
6.49032428692158e-06
3.14787861166732e-09
-2.31229835418416e-05
-1.04466859252801e-05
-1.73199783989981e-05
-2.15926888658144e-05
1.70457432703454e-06
3.8389191487213e-07
-1.26375769633145e-06
-8.54585197719436e-06
-2.27333604491981e-05
-1.40250166890235e-05
-1.61818710406836e-05
-1.65810028424559e-05
-1.85786117885679e-05
-1.35375733577408e-05
-6.79864397513958e-07
-2.06918691242077e-05
-1.23859991187426e-05
-5.87807694399328e-06
-2.28761542850333e-05
-1.8352097898617e-05
-1.63937295740641e-05
-1.47143387077189e-05
-3.99298567332844e-06
-9.84854253808595e-06
2.81308597250209e-06
-2.12882351502628e-05
-7.94329793572286e-06
-1.59160725933206e-05
-1.45848121557403e-05
-2.21448235811978e-05
-2.16143508140312e-05
-1.02580508688011e-05
-3.79426388150799e-06
-1.04533788095327e-05
-1.79909302906269e-05
-1.77431666174205e-05
-6.55277228258424e-06
-2.76409045157541e-06
-6.67017084635518e-06
-8.00646341242161e-06
-3.0889786491518e-07
-1.25566281490175e-05
-7.14293160147001e-06
5.91318410539418e-06
-2.20254953453668e-05
-1.24644585114913e-05
1.515213201825e-06
-1.20957257132888e-05
-7.73691118135538e-06
-8.86645764415504e-06
-5.19954514009479e-06
-2.33907953569095e-05
-6.87106536659905e-06
-7.48890135483907e-07
-4.35447721954995e-06
-2.07567255777797e-05
-1.61008091328865e-05
-2.91818957639352e-05
-1.20798398667942e-05
5.26680205068518e-07
-1.54400649139927e-05
-2.42894330638168e-05
-6.01577532595684e-06
-6.11904175566276e-06
-1.60135449333101e-05
-3.32719314136118e-06
-2.12635279416454e-05
-1.10702014936445e-05
-1.00479243075454e-05
-5.42024066996428e-06
-7.50465758241258e-06
-1.49492815014004e-05
-6.94041075706958e-06
-1.44650666751773e-05
-7.38118810798928e-06
5.68916265267501e-07
-8.50814951022499e-06
-1.47440907828394e-05
-1.89067651347436e-05
-2.73399808608063e-05
4.20630235977888e-07
-8.49407015696947e-06
-2.40992957895372e-05
-1.1883601115155e-05
-1.62277976763552e-05
-1.17943443358336e-05
-1.22048870117074e-05
-1.15119179056664e-05
-1.32498134366686e-05
-1.47732431809247e-05
-1.18553134643767e-05
-7.49840474862776e-06
-1.96740850242979e-05
-1.29551468023415e-06
-9.61489096392932e-06
-4.23126190782905e-06
-3.98996936098359e-06
-1.78702259142067e-05
-1.10304433177413e-05
7.79360954538855e-06
-6.07780117024475e-06
-9.94437089619245e-06
-1.77991519769627e-05
-1.25180487809847e-05
-2.17039129443216e-05
-1.33037065210278e-05
-2.19396993280924e-05
-1.97639361441176e-05
-6.83518848780387e-06
-2.03663026831132e-05
-1.91001039456408e-05
-6.31615849581662e-06
-1.13325262248814e-05
-2.64486658873015e-05
-5.52649322223254e-06
-4.92736296311537e-06
-2.15597432444233e-05
-1.29013581166027e-05
-8.41970186782494e-06
-1.48409741146309e-05
-2.51345932350934e-05
-1.1590736414949e-05
-1.85151687335762e-05
-6.56912347397582e-06
-5.74743177653164e-06
-2.96653816282823e-05
-1.08140409723645e-05
-1.28241802541613e-05
1.11417405849047e-05
-1.53870502809648e-05
-4.28785392189943e-06
-4.43799832917228e-06
-8.75538704199414e-06
-1.08177232502709e-05
-1.78891874282086e-05
-1.31721608364175e-05
-1.92486141400323e-05
-4.00475667667333e-06
-6.27724070658425e-06
-1.92516525571414e-05
-1.56660642869623e-05
-2.34746859514708e-05
-1.43655786857873e-05
-1.74768853320306e-05
-3.15784111182768e-05
-1.6975628222804e-05
-2.46850589217124e-05
-1.49976881654986e-05
-1.97837198602598e-05
-1.54300100065015e-05
-1.59208864303082e-05
-1.14549264109349e-06
-3.1664842257279e-07
-8.49115083046223e-06
-9.49251846274574e-06
-1.46858389915346e-05
-1.16967198968937e-05
-1.76865680524366e-05
-2.39714463003643e-06
-2.98197454381507e-05
-1.7013778968517e-05
-1.09139418104877e-05
-1.46440643832402e-05
-1.68449722941368e-05
-8.87981916606832e-06
-1.11817164466168e-05
-1.79157029826081e-05
-1.5955079084456e-05
-2.0942525276808e-05
-1.33935336449993e-05
-1.03234843718982e-05
-7.80135085149352e-06
-1.56406839706373e-05
-1.49811183221881e-05
-9.21484506041475e-06
-1.75644546231991e-05
-1.49625856990579e-05
-1.01418246306704e-05
-8.5787493823081e-06
-6.20111091027969e-06
-2.42123720625496e-05
5.06650460479399e-06
-2.77504329496877e-05
-9.44480703824682e-06
-2.41089231175984e-05
-1.94620212938651e-05
-2.51436711795489e-05
-1.74383288381183e-05
-2.11169521535153e-05
-1.92337140108326e-05
-5.07665546510974e-06
-1.34036860285555e-05
-6.7804573237849e-06
-6.62424075515195e-06
-1.60807619248751e-05
-1.23199919805728e-05
-2.33351066616476e-05
-2.31165666367033e-05
-2.22942908399351e-06
-1.26989976681354e-05
7.33361846636738e-07
-6.400295947228e-06
-9.7177121519817e-06
-1.53481723713122e-05
-1.38836328590802e-05
-2.37911658582405e-06
-2.15210433214701e-05
-9.64938384285537e-06
-9.72678919340302e-06
-1.60232219448837e-05
-1.3914284829026e-05
-1.79490390702118e-05
-2.20169493396493e-05
-1.20964498166272e-05
6.57619908298385e-06
-8.22172600504192e-06
-1.47410838321361e-05
-2.40117012188477e-05
-2.39516037495478e-05
-8.76174020018453e-06
-1.88907757494471e-05
-1.2576697214036e-05
-1.24268463432086e-05
-1.68711512798068e-05
-2.00712656318894e-05
-2.05068910066299e-05
-1.1141103041829e-05
-9.62007786092967e-06
4.39708453028392e-06
-3.60974547084958e-06
-9.1446075503085e-06
-7.24365307818811e-06
-1.28190934926282e-05
-2.0206167871724e-05
-4.45317722103596e-06
-1.6568942273164e-05
-2.06328735778093e-05
-1.87482906538982e-05
1.13565873887945e-05
-1.03534265562636e-05
-3.34069223798861e-06
-2.12196102817123e-05
-5.29597539087845e-06
-6.35241037787482e-06
-1.34582975636249e-05
-2.69136396226466e-05
-1.28109371343553e-05
-6.99768154040027e-06
-1.3266594223793e-05
-1.25169242124466e-05
-6.20395997879077e-06
-2.50139754553877e-05
-1.90267619535384e-05
-1.04123291932821e-05
-1.70632952156077e-05
-9.37027439879794e-06
-1.00091282353462e-05
-2.61515165373586e-05
-7.82893912952696e-06
-1.53709849814884e-05
-1.3286230279422e-05
-1.1393367705395e-05
-7.50394092059836e-06
-6.24344831247059e-06
-4.86224159978996e-06
-1.92493489838463e-06
-2.59623903586014e-05
-1.73867295726056e-05
-1.7539858618391e-05
-7.57298933489857e-06
1.40591623238693e-06
-7.43431864299625e-06
-1.91960703187678e-05
-5.20536975393396e-06
-3.1119381784097e-06
8.35630619788646e-06
-1.02636348533786e-06
-9.16382728191305e-06
-1.80737672620762e-05
-1.92396682461645e-05
-4.21221236206643e-06
-1.04408986779249e-05
-1.51950339479222e-05
-3.05689033997109e-06
-7.89445038575831e-06
-8.65594539668791e-06
-9.94524430094335e-06
-2.05251077022106e-05
-3.30407449293503e-06
-1.93937074521907e-05
-1.482444443933e-05
1.96518242407893e-06
-7.77969522912246e-06
-2.18165993021672e-06
-1.02479881134656e-05
-1.66903194649519e-05
-1.02361149791035e-05
-1.75161384083562e-05
-1.43689481313127e-05
-8.7458416790217e-06
-1.53903207788663e-05
5.28621674784382e-06
-1.16082039775734e-05
-7.19114489896488e-06
-1.01347331619793e-05
-6.09056267435051e-06
-1.47496453134065e-05
-3.40430886757799e-07
-1.66908953442282e-05
-6.2981860164589e-06
-2.53936963848096e-05
-9.74270123291804e-06
-1.50855837179466e-05
-3.84928585211034e-06
-6.15181693516521e-06
-1.44265592047506e-05
-1.50160107389447e-05
-1.23974081555895e-05
-1.80980736530966e-05
-1.14735678639032e-05
-1.38534590118371e-05
-2.12392482245849e-05
1.16546464501619e-06
-5.99339477967831e-06
-1.4980805788497e-05
-2.16770888383683e-05
-2.5552561301596e-05
-6.64991148427751e-06
-1.48724400608629e-05
-2.96514909221405e-05
-3.14304244643326e-05
7.45203619942405e-06
-6.44872516442441e-06
-1.18374299136434e-05
-1.99770892575318e-05
-9.07958801686597e-06
-2.43667702137381e-05
-1.27138692753758e-05
-2.39349494082828e-05
-2.32947415121174e-05
7.6080891237929e-06
-9.6349876454227e-06
-1.5365561569912e-05
-1.68599348233214e-05
-6.48666991406004e-06
-1.47411665008882e-05
-6.98693787541727e-06
-7.10994566152496e-06
-9.92536841053853e-06
-1.58068888328365e-05
-1.82044492629212e-05
-1.43028893860633e-05
-8.5463880775629e-06
-1.03844260155737e-05
-1.22523395871577e-05
-1.98378452677592e-05
7.42029598150013e-06
-1.35946205433022e-05
-2.14672132811481e-05
-3.06011993050572e-05
-2.18237195196747e-05
-2.18481995947953e-05
-5.5118688279679e-06
5.15775063204678e-07
-9.46919018397411e-06
-6.40112083036594e-06
-1.33937424855568e-05
-1.06549327844283e-05
-5.51220033193273e-06
6.13744723319324e-06
-6.68912730565398e-06
1.18215686357327e-06
7.33044652283825e-07
-2.31815358874609e-05
-1.61724733814739e-05
-1.32608378768542e-05
-1.18320539878219e-05
-1.28160688217821e-05
-2.38960426535607e-05
-4.47398082784736e-06
-4.60269490955404e-07
-1.51403778708567e-05
-7.3270971133103e-06
-2.81259829265463e-05
-7.60895248129805e-06
1.2420597198515e-07
-1.80622517528662e-05
-1.21564843028518e-05
-1.32705519808091e-05
-1.96239579299928e-05
-1.31683811200364e-05
6.5330146010108e-06
6.51827753513465e-06
-4.6648338976081e-06
-1.09724329171875e-05
-1.86127688145405e-05
-1.92204929280418e-05
-1.14233944287042e-05
-1.61465189474158e-05
-1.84401238375709e-05
-1.24853721477975e-05
-1.21457338945892e-05
-3.47855144879837e-05
-9.94635212284592e-06
-1.18476324253324e-05
-1.53238479786778e-05
-4.63447887848741e-06
-2.96185088642412e-06
-2.65578329433026e-05
-1.20643053324278e-05
-1.2652028379726e-05
-9.87042647482061e-06
3.52276065564118e-06
5.70859304906814e-06
-1.31163570490942e-05
-2.27879155170844e-05
-1.14045855492858e-05
-1.97516932427294e-05
-2.61825394285229e-05
-1.43521342312027e-05
-7.55854662543037e-06
-1.79805850242957e-05
-1.13326275072055e-05
-5.94672201502989e-06
-2.67212410988198e-05
-2.07348495136147e-06
-5.45870828874544e-06
-7.23579170179995e-06
-1.40186270307321e-05
-1.9902988070696e-05
-1.07923554010266e-05
-2.08571372428624e-05
-1.60935308853849e-05
-9.24187104996777e-06
-3.40154816246147e-05
-1.22150622082782e-05
-1.07172757559683e-05
6.43416748623484e-07
-8.64430033576531e-06
-1.41471111725771e-05
-1.40298434164943e-05
-6.95370801907333e-06
-1.48420016641355e-05
-8.8165940723954e-06
-9.0112139875176e-06
-6.55591160645712e-06
-9.99302897878696e-06
-2.93485269307646e-05
6.45785121276484e-07
-9.91398056191018e-06
-9.58423724437484e-06
-1.98342999656316e-05
-2.02591497814872e-05
-8.07251030325897e-06
-1.94765018855263e-05
-2.38213574094733e-05
-2.12094479985996e-05
-2.36990892522066e-05
-1.90319100345719e-05
-3.58464281467664e-06
-1.63724637345588e-05
-1.16736542767636e-05
-7.56536876250762e-06
-1.10112086433376e-05
-3.66343076684989e-06
-1.27304926520148e-05
-9.67993714447976e-06
-1.13804616694699e-05
-3.32178565254687e-06
-1.28261169727526e-05
-8.41314254156133e-06
-1.07913455762883e-05
5.8181416524707e-06
-1.10852121694463e-05
-8.1856485746397e-06
-2.29146766635792e-05
-1.67864757716957e-05
-2.29431966202291e-05
-8.38897778069733e-06
-1.34683592454653e-05
-5.76434738504853e-06
2.35424656080032e-06
-1.01228875172064e-05
-3.60443068845355e-05
-1.89149357384041e-05
-5.0949901481294e-06
-4.4968567122987e-06
-6.58951692759521e-06
-1.15343487011954e-05
-2.39275605977023e-05
-1.03172891005761e-05
-2.12664413826937e-05
-2.98021879271803e-05
-2.67015367661701e-05
-1.12602904923279e-06
-1.32242501497584e-05
-2.1520308226498e-05
-1.67035373151031e-05
-1.35954047901288e-05
1.71925380902841e-06
-1.02402760799788e-05
-2.164315335687e-05
-1.68113716653566e-05
-4.11357209465677e-06
-2.2299386673772e-05
-1.17705315984e-06
-8.18907168903679e-06
-1.02201023826083e-05
-1.72114019103485e-05
-1.29510185924404e-05
-1.88885402488799e-05
-3.23605768523904e-06
4.07910726826791e-06
-7.31898078941745e-06
-1.86401397381336e-05
-1.83982599841223e-05
-8.24043463804747e-06
-3.59979053078057e-06
-1.98779384098259e-05
-1.91501859461244e-05
-1.6603321597449e-05
-4.89430896306055e-06
3.61258770179468e-06
-5.34151183121224e-07
-8.18787840755618e-06
-9.16102486230302e-06
-2.60306495610703e-05
-1.87447944370553e-06
-1.94676908172234e-05
-1.80276711045372e-05
-1.48477375654536e-05
-1.33421678298142e-05
-3.37582742305882e-06
-2.00112707244814e-05
-5.37422513604496e-06
-1.55560735728051e-05
5.30454088145491e-07
3.0160256611028e-06
-2.08841778353731e-05
-6.29627689799544e-06
-1.08792109033654e-05
-6.97112998000101e-06
-1.76173052668515e-05
-7.72216256543179e-06
-1.75501979008895e-05
-1.27549930758127e-05
-6.88167247638322e-06
-1.77133564751334e-05
-6.87221577952011e-06
-1.59162425637068e-05
-1.0871599593081e-05
-1.98002907906374e-05
-3.55948603920303e-06
-2.09296521592459e-05
-2.01938901333537e-05
-8.5610651822616e-06
-8.50709212978424e-06
-1.96887738241898e-05
-2.69070195504804e-05
-9.15381141540909e-07
6.58167895976274e-06
-1.12821251363713e-05
-2.55096064959463e-05
-2.14662176556234e-05
-6.22810529402634e-06
-2.22732937678834e-05
-3.05910944178809e-05
-1.59212718451774e-05
-2.63131734057557e-06
-6.20074469990287e-06
-2.09547463415262e-05
-1.20653145723464e-05
-9.42216904517287e-06
-1.12089079579447e-05
-1.14611381914962e-05
-1.96198090249654e-05
-6.5897389063612e-06
-3.30002248210009e-07
-7.37271259867833e-06
9.71940423255722e-06
-1.73741431314606e-05
1.01542104651209e-06
-6.37709144441014e-06
-4.18653491780364e-06
-1.89767280271307e-05
-2.53891564166622e-05
-2.68402468026031e-05
-1.22410229807044e-05
-2.4430503148532e-05
-6.95934252750227e-06
-8.57285738552861e-06
-2.86647430912336e-05
-6.10087611124291e-06
-1.45864193633967e-05
-5.90427765500853e-06
-5.31717100285102e-06
-5.93011274751952e-06
-1.66133092403148e-05
6.60732979689022e-06
-1.4077132934568e-05
-1.2256488078594e-05
-6.1061187307838e-06
-1.52851516894097e-05
-1.30419708450326e-05
-5.56039790971805e-06
-2.48713061994258e-05
-1.77194641669071e-06
-3.36444832925927e-05
-1.44924428135499e-05
-1.13015723332703e-05
-1.17864823038813e-05
-1.36204551377307e-05
-1.14568142600716e-05
-1.65702865603324e-05
-1.1532941410095e-05
-9.47290697428542e-06
-2.25653766829475e-05
-8.98065109701566e-06
3.47492070677351e-06
-2.70295598436207e-05
-9.34906117773759e-06
-1.52513919169536e-05
-1.93041258869202e-05
-5.03721106918924e-06
-2.46245411850758e-05
-1.54069194250223e-05
-1.77921020329389e-05
-1.18173526117365e-05
-1.08577184884292e-05
-5.43673677526039e-06
-1.71456803458852e-05
-1.1775729471738e-05
-2.15740920128136e-05
-1.04685935027122e-05
-1.2501971974855e-05
-2.85047941958476e-06
-1.05191734309942e-06
-2.34398243346558e-05
-2.57187501857471e-06
-9.56912731056948e-06
-8.54792893979225e-06
-1.41531238145142e-06
-1.73259004202577e-05
6.4576788765058e-07
-6.74321391324101e-08
-2.57510931883377e-06
-5.80902134578199e-06
-2.22537341030954e-05
-2.09356114723045e-05
-8.16647083812236e-06
-1.04644389253282e-05
-1.80876907691136e-05
-8.67712712581743e-06
-1.25060813987974e-05
-8.60919360873576e-06
-1.30206464088871e-05
-2.51330321461885e-05
-3.42369918304569e-06
5.59160881858031e-06
-1.75354818825341e-05
8.85966428488604e-06
-1.957739407371e-06
-3.77336947476225e-06
-1.65732050786738e-05
-5.95322425488313e-06
-1.79003473306067e-05
-9.09971772152289e-06
-1.35800508007713e-05
-1.10958629544888e-05
-1.73811642864578e-05
-2.11186036601611e-05
8.14370395754896e-07
-1.6133510645292e-05
-9.11412845892875e-06
6.73910164816304e-06
-1.14817210867646e-05
-1.2576595765103e-05
-8.92059305538976e-07
-1.29104871404047e-05
6.68859390778028e-06
-1.99873652190625e-05
-5.89035677032447e-06
-1.11572948422942e-05
-6.42036126069544e-06
-1.96360723595612e-05
-2.23293648299585e-05
-1.84901389419806e-05
-2.37530819296623e-05
-1.94259889329751e-05
6.1257233148742e-06
-2.94531156137131e-05
-2.55730561041753e-05
-1.02371916244325e-06
-2.12365795987801e-05
-1.86706732048941e-05
-1.6458516284579e-05
-1.96865416929059e-05
-9.54492978416214e-06
1.72441284828771e-06
-2.11976156831252e-05
-1.09156732338591e-05
-2.80706830365942e-06
-2.84729467423891e-06
-4.16734104283469e-06
6.5249143841382e-06
-6.56596824617093e-06
-1.23424220417424e-05
1.02207186390497e-06
-5.16179061883731e-06
-1.17089368367587e-05
-1.8884486953628e-05
-1.91466082246991e-05
-1.929595736656e-05
-1.78412962678759e-05
-1.01024696807043e-05
-9.84080629708018e-07
-1.89840679792331e-05
-1.202026679272e-05
-2.13579072283397e-05
6.77764919379483e-07
-1.37607766656426e-05
-1.95937256356292e-06
-1.71889389819767e-05
-1.37926492214463e-05
-1.1280958662121e-05
-7.73487203237341e-06
-1.94104073999867e-05
-1.4455249403023e-05
-2.30831462270473e-05
2.89014337918445e-06
-6.1600541006641e-06
-1.1162814168907e-05
-1.38389797351216e-05
-7.78415052060924e-06
-8.39876799756257e-06
-2.63438509205013e-05
-1.77490895845581e-05
-2.60548461088262e-05
-1.22237830052843e-05
-1.59379265432204e-05
-1.29470773689857e-05
-9.23123958241461e-06
-9.51378348483492e-06
-9.03199550400168e-06
-1.62102535531613e-05
-8.01878707997567e-06
2.78822135944217e-06
5.61842731297339e-06
-2.51964517215549e-05
-1.08057675577843e-05
-9.20032827719168e-06
-1.13037127050569e-05
-3.07665312288285e-06
2.12248626995984e-06
-1.54166896097756e-05
-1.78776895166948e-05
-1.22453271244221e-05
5.47373862175669e-06
2.9993264696443e-09
-1.56698917187147e-05
1.3628954125144e-06
-4.30509309595752e-06
2.39509273088696e-06
-9.18718695431379e-06
-1.62824088538942e-05
-2.05629291927234e-05
-2.26521762667755e-05
-7.18656992599197e-06
-1.24922813425061e-05
-1.75263816260394e-05
-1.145537670916e-05
-1.14404312160698e-05
-1.50283828016697e-05
1.02114234099902e-06
-1.85728182303332e-05
1.95325560791375e-06
-7.33070702549676e-06
-1.11866258328171e-05
-1.60109312799027e-05
-5.31333601236672e-06
-1.59044865809159e-05
-1.24662553250317e-05
-2.46038808525799e-05
-1.06181646459885e-05
-1.16115866672391e-05
-1.01222895752975e-05
-2.55079340038561e-05
1.48453940418159e-06
-4.62022856636753e-06
-1.15510899834116e-05
-8.55198718166486e-06
-6.8194928688325e-06
3.51129784300602e-06
-5.59159809500919e-06
-2.16470862366069e-05
-7.7492534874299e-06
9.9529392107905e-06
4.63409317886836e-06
-8.33814261901258e-06
-1.56462368576462e-05
-5.08741559434717e-06
-2.132078332683e-05
-1.82965590804289e-05
-2.25301454034769e-05
-1.36024056608087e-05
-1.72014766945748e-05
-1.71632951449659e-05
-1.27344353913414e-06
-5.00384855657944e-06
-6.57392637543179e-06
-1.804223641804e-06
-2.41068989493037e-05
-8.79475959822252e-06
-1.55340899933368e-05
-1.32732085918623e-05
-1.66150571294128e-05
-2.16351793500013e-05
-2.14561043789248e-06
-2.42482732792269e-05
-1.72940666167806e-05
-8.90662230415315e-06
-1.17831117368561e-05
-1.32106443220646e-05
-2.62844543903525e-05
-1.99100220627328e-05
-1.74553625884631e-05
-9.99871038183933e-06
-5.44940767878129e-06
-1.15852210540332e-05
-1.17618211255568e-05
-1.55640548020677e-05
6.28940529432092e-06
-5.39768961653028e-06
-5.44987477329052e-06
7.11571453701457e-06
-1.00268535315445e-05
-1.78807573422773e-05
-8.09415182170985e-06
5.55250148725315e-06
-1.56964917199482e-05
-1.07251714085272e-05
-8.12463197602129e-06
-2.50868954629878e-05
-1.28788493170281e-05
3.44882806928485e-08
-9.75166768531573e-07
-1.55127494050275e-05
-7.37433273488937e-06
-2.03658885695778e-05
-2.54765372773863e-05
-1.0176422646427e-05
3.39754800608521e-06
-2.13058136096511e-05
-1.47899794048101e-05
9.48818606213891e-07
1.37815203666563e-06
-1.54601907180378e-05
-5.23868870737049e-06
-1.13238813951502e-05
-2.07040993856815e-05
-2.31499984845096e-05
-3.35371820495602e-06
1.04549840955326e-06
-2.82464566966551e-05
1.57328004832698e-06
2.79842711481662e-06
-1.83108590147774e-05
-1.11951242688589e-05
-2.0186786498646e-06
-1.01106564085834e-05
-7.37251754432291e-06
-5.06060529171693e-06
-1.58402140897774e-05
-1.78848999127403e-05
-7.33541503097078e-06
-2.1210869047771e-05
-6.38369633485379e-06
-1.2842600879366e-05
-7.89919420470288e-06
-1.17522701220914e-05
-1.04582932805265e-05
4.46504752151844e-06
-3.743565574152e-06
-9.27479443605525e-06
-1.50806407818293e-05
-1.5914702641153e-05
-2.95654806237096e-05
-1.15930818849763e-05
-7.37695663919763e-07
-1.0340541092481e-05
-1.21141130943352e-05
-9.92495707465043e-06
-1.32548928871298e-05
-1.04990450292399e-05
-2.39705861235142e-05
-1.21474551431104e-05
-1.40519723039255e-05
-1.91138949214554e-05
-4.84864159922303e-06
-1.18224940449172e-05
-4.91918068871791e-06
-2.30975151214458e-06
-4.45388065894987e-06
-2.15692572608095e-05
-1.21687828115621e-05
-1.00859088662545e-05
-1.56616599706079e-05
-1.35865181418761e-05
-1.14948725387092e-05
-1.65768604074286e-05
-7.28037573273262e-06
-1.23007486176158e-05
-1.52709353332282e-05
-2.41389199607804e-05
-1.96032809001695e-05
-9.92903321908556e-06
-3.92573038748132e-05
-5.03113669119119e-06
-9.11339368253169e-06
4.52825891489645e-06
-1.00504608645905e-05
-1.85079311095721e-06
-2.08429908113643e-05
-1.25320467671567e-05
-8.70089118661008e-06
-1.52150607821195e-05
-9.61124003587099e-06
-7.94303355138098e-06
-8.3724441382005e-07
-9.96142210920969e-06
-1.10509764466272e-05
-3.08214444243685e-06
3.43108176806083e-06
-1.41595429270065e-05
-1.18978321140491e-05
-1.25150608828326e-05
2.89315057124168e-06
-2.85197773661293e-05
-1.84831969114309e-05
-1.62184773001669e-05
-1.77294939937141e-05
1.21058187029497e-06
-1.55136430866781e-05
-6.52334381148341e-06
-3.27804490842955e-05
-2.32373088002701e-05
-1.70732766405962e-06
-1.625876004163e-05
-8.49585346811428e-06
-2.23252629888991e-06
-7.48637397250172e-06
-1.53541307335604e-05
-1.49718879962686e-05
-3.47002275516111e-05
-7.736163793548e-06
-1.10329013736968e-05
-1.13767804268326e-05
-1.1066041391901e-05
-1.10472029388293e-05
-3.17503417549595e-06
-1.16042657277129e-05
-7.7854161838811e-06
-1.03078157616751e-05
-4.63501370714301e-06
-2.22022683376427e-05
-2.15580236720752e-05
-1.29369998321946e-05
-1.97416755456627e-05
-2.55155403198318e-05
-6.89986649663398e-06
-1.83383896614422e-05
-2.43437669269978e-06
-2.21527039562269e-05
-6.99502850788783e-06
-1.29591773385525e-05
-8.87535448418324e-06
-2.36600726568276e-06
4.57873487455583e-07
-1.49819715042627e-05
-1.85842116098222e-05
-6.45547588569333e-06
-2.34517052459292e-05
-7.48441272509143e-06
-1.88704528463351e-05
-1.31728917488443e-05
-1.27263741472088e-05
-1.35620039557339e-05
-1.63862346082462e-05
-1.51487263507095e-06
-2.41180630844687e-05
-1.14549801325877e-05
-2.86132393845057e-06
-6.93284754326925e-06
-1.71311854502752e-05
-1.55553856389215e-05
-1.0146056222693e-05
-2.71363150610062e-05
-7.50948579626844e-06
3.16800872534336e-06
-1.84846247363576e-05
-9.81132625238161e-06
-2.11391272040627e-05
-2.25903380383844e-05
-8.0607782169941e-06
-1.69061215598639e-05
-2.70279265116576e-05
-9.9950567498287e-06
-2.02075187858484e-05
-4.03004398683395e-06
-1.58431745855368e-05
-1.6000960497466e-05
-4.60824137471748e-06
-1.68248606024104e-05
-9.95759856201585e-06
-3.65983621042154e-05
-1.25608535086506e-05
-1.3295276573073e-05
-1.07763840564749e-05
-1.13617713079945e-05
-9.52792125456302e-06
-1.21837680266869e-05
-2.25096654934146e-05
-3.08237656818953e-06
-7.36535263810415e-07
-9.2562377009348e-06
-7.92119771853831e-06
-1.13079975617084e-05
-3.90169967142431e-06
-1.62286204414656e-05
-7.68160972835641e-06
-1.66820540119892e-05
-9.72125890344848e-07
-1.31520426522996e-05
2.21756669734944e-06
-2.12828043557884e-05
-2.71499920715753e-05
-2.33301954724705e-05
-5.69916320776707e-06
-1.58003575569822e-05
-9.04922220473854e-06
-1.05629517016826e-05
-9.59194834841804e-06
-5.74392605960426e-06
1.63502915292867e-06
-2.43572174698635e-05
-1.69721021209241e-05
-1.16609605060713e-05
-3.05848703075918e-06
-1.11939956176498e-05
-1.12037777616363e-05
-1.15154099521619e-05
-1.6838070314059e-05
-4.26474352373305e-06
-4.57815834089464e-06
-2.03351026792608e-05
-1.46808289350197e-05
-1.1445334595618e-05
8.74211169827301e-06
-6.24681359842076e-06
-1.30081553213135e-05
-6.3459705508302e-06
3.19258449086874e-06
-1.17683749162272e-05
-8.310084802643e-06
7.29273027971446e-06
-3.17924747249161e-06
-3.53674200533274e-06
-1.87005229134419e-05
-6.85303934629899e-06
-2.49340704586365e-05
-2.69807071164243e-05
-1.65708810128999e-05
-1.11008960436933e-05
-4.50650651360962e-06
-8.26804714191833e-06
-4.75793754936153e-06
-1.28439385716001e-05
-3.88169583341793e-07
-1.1465085928423e-05
-1.27626799804533e-05
-2.30399484234283e-06
-7.03280477194787e-06
-1.77361687518103e-05
-1.62274674848785e-05
-5.88414396582073e-06
-2.14250992773064e-05
3.89750089360403e-06
-1.28351648805757e-05
-2.48199655151798e-05
-9.59698513048151e-06
-1.43704526845091e-05
-1.74646258295514e-06
4.66386423044999e-06
-1.60793158662363e-05
-1.13473270689988e-05
-2.22476203580851e-05
-2.11647409464242e-05
-2.0329093934792e-05
-3.54978128652808e-06
-1.83503628631381e-05
-5.13548623517718e-06
-1.60063730519339e-05
-1.9297193918012e-05
-7.04089146625033e-06
-1.05657069503504e-05
-6.62394771794452e-06
-1.45764079470669e-05
-1.78448012549046e-05
-6.54790659549504e-06
-1.59458237694089e-05
-2.16922239821111e-05
-2.1931499115614e-05
5.19168678103774e-07
-2.18466298995651e-05
-1.56703971978109e-05
-1.57060897940891e-05
-5.17299082745273e-06
-1.31495180977598e-05
-1.63274734189202e-05
-3.79245012289949e-06
-1.50162604935995e-05
-1.43918440573585e-05
-1.23981088184317e-05
-9.49683113055833e-06
-9.58112412444363e-06
-7.3889081373794e-06
1.84061979079904e-06
-1.98445207298253e-05
-1.90354353849526e-05
-3.32353288347881e-05
-1.04319453889411e-05
2.93111020293407e-06
-5.9428748220502e-06
-2.26804837346691e-06
-2.22883280579415e-05
-1.76024908308776e-05
-1.79625699352843e-05
-8.54699533851768e-06
-3.13954677038298e-06
-2.21190107621181e-05
-2.90267404995761e-06
-2.34796542523045e-05
-8.68830113655124e-06
1.60421221561076e-06
-2.62726472547411e-05
-1.88727781927191e-05
-1.72445384332957e-05
-2.29501156306851e-05
-2.61541340282592e-05
-1.05092049041983e-05
-8.30429515742681e-06
-8.92657235756873e-06
-2.50376261423443e-05
-2.19949522515286e-05
-1.27218583047961e-05
-1.85942236860324e-05
-5.71838296723042e-06
5.42649569071809e-06
-3.06470929226663e-05
-1.41773540111893e-05
-1.9899012344788e-05
-5.36010823199963e-06
-6.03502673924183e-06
-2.85812960146601e-05
-1.1025075152369e-05
-2.38895414974981e-05
-7.32972148878689e-06
-1.00851453441127e-05
-1.34964780864324e-05
-2.16101885155077e-06
6.34041729511386e-06
-1.08676542129478e-05
-1.31677693741687e-05
-1.42019249180351e-05
-4.61121945819682e-06
-1.83108050692036e-05
-2.84280864647915e-05
9.80843266843868e-07
-5.75465149755126e-06
-1.79684107465744e-05
8.14879943699506e-06
-1.21053307419382e-05
-2.16668929460922e-05
-2.40116817263649e-05
-1.23041857711336e-05
-1.95942160514961e-05
3.69998420915391e-06
-9.40951549027164e-06
-3.85955686479417e-06
1.50955289342409e-06
-2.72527621267138e-05
-1.75896333339234e-05
-1.58646698808207e-05
-1.88261329975241e-05
-1.30252632781346e-05
-1.56282158806026e-05
-2.28336362590313e-05
1.37097805973664e-05
-1.34297557041968e-05
-1.53969362426691e-05
-9.11244236049639e-06
-1.09111081950539e-05
-1.09544389376845e-05
-1.93597205308811e-05
-7.62421503046565e-06
-1.16536988118315e-05
-1.66380852023009e-05
-1.69699993756566e-05
-3.16080362552513e-06
-1.13273313993676e-06
9.39295452303557e-06
-7.90152673924428e-06
-1.41896138992428e-05
-2.15428242990691e-05
-1.28301483577839e-05
-4.80325140939688e-06
3.1391784259906e-06
-6.61055870927342e-06
-3.05633648756996e-05
-5.91618661684055e-07
-1.90496312260638e-05
-1.69519808467704e-05
-1.08715983364747e-06
-5.61072610812207e-06
-1.05729901470695e-05
4.56552539723716e-06
-1.82690730929981e-05
-3.64453362213219e-06
-6.31615427191466e-06
-1.06309402207603e-05
-1.84265178414177e-05
-1.17308615047587e-05
-6.06544802973615e-06
2.70382218675515e-06
-2.14466438261293e-05
-5.04015332991782e-06
-1.04786847168836e-05
-7.15103287878865e-06
-4.838498804296e-06
-1.59914049678373e-05
-2.18813683632383e-05
-1.15813635998982e-05
-7.719787159932e-07
-1.51885017900257e-05
1.17142313630965e-06
-1.66348830724637e-05
-2.36169269204087e-06
-1.06636138981437e-05
-1.46519619424039e-05
-1.08449728832318e-05
-6.07546194989975e-06
-2.24796733508722e-05
-1.74403006659439e-05
-1.35041024219931e-05
-3.7418598544496e-06
-8.0204286863415e-06
-1.22731555637869e-05
-1.50172662168457e-05
9.77569260317264e-07
-1.14145516925458e-05
-1.53618507822914e-05
-5.97501020173778e-06
-1.48709714745738e-05
-1.85664982273355e-05
-5.38210798550888e-06
7.52535872199619e-06
-9.19052474312103e-06
4.86153225158947e-06
2.67368591570431e-06
-1.00435390902582e-05
-7.12931855537741e-06
-9.11727594151752e-06
-1.59144378504966e-07
1.86564433579305e-06
-7.98063056426923e-06
-3.65855362623556e-06
-1.22447940103843e-05
-2.40468725492025e-05
-2.70587824671353e-06
-4.49634019387991e-06
-2.70629238857643e-06
-7.58054128903197e-06
-4.62944026909011e-06
-8.92291877723397e-06
-1.39285445720326e-05
-2.03250535156652e-05
-1.19271917460939e-05
1.19377322763868e-06
-4.44633813898801e-06
-6.93880817216255e-06
-1.95687152092498e-05
-1.73610377259951e-05
-1.69872689644616e-05
-1.5158989782047e-05
-2.33587028497501e-05
-1.37052360731638e-05
-4.40489789747535e-06
-2.57137610219275e-05
-3.07055714626474e-06
-1.71676852707397e-05
-7.06338473082125e-06
1.72108165717859e-06
-8.20865522016593e-06
-2.18538241129487e-05
-2.18499136525708e-05
-1.11911318037851e-05
-5.24715111900463e-07
-1.27954048584053e-05
-7.61921205853217e-06
-5.79697068699976e-06
-1.04277655297076e-05
-8.51337023660994e-06
3.82664936054827e-06
-2.25065385735636e-05
-3.02188191721084e-05
-3.31907518970178e-06
-1.04653065198836e-05
-1.79291065453675e-05
-1.66733132897108e-05
-1.6172091182055e-05
-2.39114411534123e-05
-1.32292432440036e-05
-2.15229361321266e-05
-9.07870029929455e-07
-7.87671514029867e-06
-1.70105815099394e-05
-9.38856263611529e-06
-2.0743582100829e-05
-2.51273837801906e-05
-1.93287165275249e-05
-3.62089114127313e-06
-1.68299445944688e-05
-1.15033356572313e-05
-9.07609612071325e-06
-4.71317962263439e-06
-2.97409757385158e-06
-2.08035781218613e-05
-1.93695852853937e-05
-1.18987750255828e-05
-2.79993163638414e-05
-1.52313632898607e-05
-2.53800807072958e-05
-2.42247245018837e-05
-5.84249633860773e-06
-7.64556394170882e-06
-8.25048446851022e-06
-1.49122061692403e-05
-5.33648200713401e-06
-2.33131110430828e-05
-3.48143889594294e-06
-5.57212103253487e-06
-1.05364922804455e-05
-1.26281804166545e-05
-1.32875060003597e-05
-8.46133997592812e-06
-1.03481691141253e-05
-1.02384333449807e-05
-1.6516194315992e-05
-8.72602605220833e-06
-6.47810147675429e-06
-2.20994304606638e-05
-3.5663029399985e-06
-2.32288846799233e-05
-1.70167554970631e-05
-2.65274280659551e-06
-1.16317269394199e-05
-5.07293035385512e-06
-6.40381543175525e-06
-2.12316361641394e-05
-6.0341404077327e-06
-1.67320896569019e-05
-1.06839709524534e-05
-2.07309222968409e-05
-5.8721817000556e-06
-1.01381677288468e-05
-1.55405381581132e-05
-7.92617786340402e-06
-3.18433573974203e-06
-1.24301055987847e-05
1.40303012015026e-06
-6.6720122736867e-06
-1.61314334313138e-05
-1.79074811887125e-05
-3.92231433029425e-06
-1.5436390150321e-06
-2.2795731289151e-06
-1.5737062808243e-05
-4.82551128832168e-06
-3.82858997351457e-06
5.02376072778207e-07
1.29587034350262e-06
-2.52246709448744e-05
-3.88923114301998e-06
-1.76408943403553e-05
-1.22990746783563e-05
4.7648413282864e-06
-5.84844017365741e-06
-2.58226638197036e-05
-2.04259385394792e-05
-2.94989088777171e-06
-1.21273211066094e-05
-1.85983290963233e-05
-1.19973088698154e-05
-1.68483113250159e-05
-9.08171918926852e-06
3.97615767052817e-06
-2.33742687095317e-05
-1.6332560367629e-05
-1.10557874316485e-05
8.89311781115928e-07
-1.82157479702693e-05
-6.02824359590441e-06
-9.57648539904967e-06
-1.28751338559752e-05
-7.73087995069848e-06
-3.15760965147557e-05
-1.21700454895924e-05
-1.62252737770266e-05
-5.22112310882047e-06
-6.64757020801706e-06
-2.16716788186724e-05
-1.20791624651657e-05
-1.59605589460102e-05
-5.89419043157894e-06
-2.02840086701255e-05
-1.47019150999431e-05
-1.0304904474657e-06
-2.2377668267598e-05
-1.37812150076501e-05
-2.24556224640819e-05
-4.61267369805102e-06
7.98931594005009e-06
-1.71612788567029e-05
-7.97438813579259e-06
-4.85810791459885e-06
-2.62755660787564e-05
-2.49494070437373e-05
-1.36453900045017e-05
-1.48404388415887e-05
-5.67662702299104e-06
-1.78320135659724e-05
-3.77304837620736e-06
7.97570168547339e-07
-5.89498625709718e-06
-8.11481317593618e-06
-1.74196638421621e-05
-9.77324693054867e-06
-1.01532987206713e-05
-1.27904979876237e-05
-3.5348732162684e-06
-1.80199675816825e-06
-8.3471591285251e-06
-8.08169846870101e-06
-1.9343762250087e-05
-2.11490475419492e-05
-6.97686825185445e-06
-1.623606463151e-05
-9.04809430685608e-06
-1.57280877908543e-05
-9.64910930192546e-06
4.98645375100253e-06
-1.70130678367112e-05
-1.27787893877842e-05
-1.37458114390957e-05
-1.01129285610107e-05
-1.36561068880743e-05
-1.39468621721955e-05
-8.36425869597203e-06
-1.55042244562896e-05
2.43790338067235e-06
-1.97701928520924e-05
-2.06783575238246e-05
-9.99499747349838e-06
-6.61406565400247e-06
-8.92317873328102e-06
-5.36648416600676e-06
-3.01389558811948e-06
-4.86272280177338e-07
-7.90056327929867e-06
-9.38104898334031e-06
-2.31396991875013e-05
-5.29797411982079e-06
-2.02021261775436e-05
-1.15230825641521e-05
-1.64756086358249e-05
2.88825580699023e-06
-1.87872279665897e-05
-2.91186800986055e-06
-2.17959085597117e-05
-4.07653564822076e-06
-7.87497736584976e-06
-9.89136023972908e-06
-9.63597200975802e-06
-2.48953056824634e-05
-1.86179849657134e-05
-6.65579231438345e-06
-3.3352664093839e-05
-2.23701209836984e-05
-1.16099358085705e-05
-9.23742082844773e-06
8.38837880337201e-07
-6.46287782345671e-06
-2.9134064197823e-06
-6.48385814476959e-06
-1.50562740953645e-05
-7.83495398596781e-06
-9.31682854395054e-06
6.52765124051343e-06
-2.50022941043647e-05
-1.90033531787679e-05
-4.75140596928433e-06
1.93210186785751e-06
-1.63960490172105e-05
4.08630296230251e-06
-2.2639575070455e-05
-1.99069081716632e-05
-1.2965193238898e-05
-1.61698453728668e-05
2.47653659899218e-07
-1.71435147731705e-05
-2.31137447347517e-05
-4.3119167270739e-06
-2.10419897383683e-05
-1.06626909291052e-05
-1.219610413967e-05
-3.98329939065831e-06
-1.90467367944916e-05
-1.60039809229424e-05
-1.8303117892859e-06
-2.31155838462178e-05
-1.74836134880634e-05
-1.58373542595409e-05
-1.64763469575785e-05
-1.46510718561479e-05
-2.30048309053367e-06
-1.23581444702821e-05
-1.16321328163934e-05
-8.55156504503927e-06
-1.87722602867001e-05
-3.01011258865164e-05
1.08504553149992e-06
-6.8221013372074e-06
-1.93678690823972e-05
-4.46429377649482e-06
-1.01618644752632e-05
-6.25819639374401e-06
-1.20754038238415e-05
-1.6573438586997e-05
-1.38323228782723e-05
-5.39290966902229e-06
-1.82264422618215e-05
-1.38044338740116e-05
-4.86577773968252e-06
3.16469636611982e-08
-1.15174632897477e-05
5.36890985692333e-06
-9.8310951464521e-06
-1.19907692403922e-05
-1.37189444563933e-05
-1.04096437722056e-05
-1.53731192434384e-05
-2.00442170417963e-05
-1.97454383385342e-05
-4.01230010084945e-06
-4.62542462764367e-06
-4.62529722445063e-06
-2.23144681289097e-06
-1.58152304794625e-05
1.14473000293981e-06
-1.89179473451331e-05
-1.80249477712596e-05
-7.51744946263829e-06
-1.24853918858164e-05
-6.91097308426269e-06
-6.86556790773238e-06
-1.14583765689474e-05
-9.11889830358152e-06
-1.81222283519063e-06
-1.4871765221698e-05
-1.46726648036768e-05
-1.32538884568968e-05
-8.55149763550423e-06
-1.72020109490443e-05
-2.32861852573253e-05
-4.8504138108598e-06
-6.47519442271922e-06
-1.12330402872535e-05
-3.9262280360934e-05
-8.978550255675e-06
-3.7315138396063e-06
-7.71040256810573e-06
-1.47408378697322e-05
-3.50957399808718e-06
-9.20223812852358e-06
-1.07384455369232e-05
-7.76424394483023e-06
-1.94127398179768e-05
-1.06345886442173e-05
-1.61783337465694e-05
-1.5591496379019e-05
-1.06858622085248e-05
-1.8496023552585e-05
-1.8251211289252e-05
-4.00315491804854e-06
1.42846968098318e-07
-1.38445195872023e-05
-2.18145782658887e-05
-8.54853425424768e-06
1.70048756790797e-05
-1.47796949512096e-05
-8.19966637289284e-06
-1.97076425033723e-06
-1.59368942800253e-05
-1.33560179464649e-05
-6.02369316978452e-06
2.15409727628931e-05
-9.21587009499409e-06
1.00575125766202e-05
-9.49177821692998e-06
-5.39070013282107e-06
7.24099812452444e-06
-7.27920509622225e-06
-7.90431224426827e-06
-1.39717890544321e-05
-1.52887245928623e-05
-1.53474419333453e-05
-1.49246386104861e-05
-2.52096922312343e-06
-1.3702444313627e-05
-2.26905901340127e-05
-1.75642049651386e-05
-9.30409761141792e-06
-6.12322856442445e-06
-9.36595416988341e-06
-1.28265658806507e-05
-1.83096071894759e-05
9.41816994461067e-07
-1.16531194493947e-05
-2.27642844257365e-05
-5.49524605999425e-06
-1.34114973800043e-05
-2.10602152457392e-05
-1.97046179605279e-05
-1.44983780385137e-05
-2.87002923746658e-05
-2.97258341397199e-05
-2.56349533335265e-05
-2.57280657336203e-05
-2.28274444127219e-05
-1.39408378488123e-05
-1.43074485662402e-05
-1.08620171392336e-05
-3.48694931995316e-05
-1.80715595111513e-05
-1.08680777864952e-05
-5.49885311433114e-06
-1.49783324254658e-05
-1.14951331143482e-05
-2.2981443691702e-05
-9.43774067176027e-06
-9.23557533250186e-06
-1.37145074133029e-05
-5.63896777786249e-06
-1.77134278249164e-05
-1.0073026039085e-05
-1.5076342944804e-05
-1.87212350995662e-05
-1.25205893530349e-05
-1.11059362093429e-05
-2.35104406570937e-06
-6.31596885376628e-06
-2.57515731900497e-05
-9.2635695471889e-06
-1.76919777075263e-06
-7.99159193376903e-06
-1.31304947285648e-05
-9.58130287368014e-06
-1.11649839066671e-05
-1.09056564846784e-05
-1.09646550342584e-05
-1.85199080534031e-05
-2.23467995834918e-05
-2.65867371738516e-05
-1.71006861609003e-05
-8.5399196599323e-06
-1.85517220707794e-05
-8.45024562468978e-06
9.70813808902795e-07
-9.55587622156524e-06
-1.18347289342085e-05
-1.40732553179034e-05
-1.66330287642281e-05
-4.85459841809437e-06
-4.26481733353527e-06
-1.19554912124258e-05
-2.53972395406688e-05
-1.29447112177341e-07
-2.26795652712702e-06
-6.54008384098334e-06
-1.54189180807664e-05
-2.6475249841254e-05
-1.16452986452717e-05
-4.46278260552303e-06
7.38966193516758e-06
-2.05165673134099e-05
-1.62844567713247e-05
-4.98071280249475e-06
-1.10490373023234e-05
-1.05620774286163e-05
-9.12625606239091e-06
-2.03606323207401e-05
-2.82604249476463e-05
-1.82388309932938e-05
2.55877152333378e-06
9.87221257558405e-07
-1.78910153981388e-05
-9.40800957359958e-06
-7.41140753369667e-06
-6.88928735438e-06
