# Supplementary material for: Research on computational propagation and identification of mine microseismic signals based on deep learning
Source: PLoS One. 2025 Oct 22;20(10):e0334641. doi: 10.1371/journal.pone.0334641 (PMC12543183; doi:10.1371/journal.pone.0334641)
Supplement: S11 Data — (ZIP) [file pone.0334641.s011.zip › 000101100002681.xlsx_0.txt_24.txt.txt]

-7.87151059094465e-06
-2.19090794611712e-05
-1.1664089953407e-05
-2.5840173056098e-05
-2.15396923740185e-05
-2.34957745389732e-05
-1.53451509141833e-05
-1.9287118262332e-05
-2.00658687091186e-05
-1.68430004557796e-05
-5.59441762375746e-06
-1.64679499734216e-05
-1.55725337735924e-05
-2.51347240477216e-05
4.1314941902344e-07
-4.66470323965111e-06
-1.97511216645931e-05
-1.77745079417122e-05
-1.99049583457068e-05
-2.27299750563545e-05
-1.46753805729441e-05
-6.61796701398834e-06
-1.43104541023905e-05
-7.80198509354481e-06
-2.96170094783964e-06
-1.41014433041942e-05
-9.29601610999973e-06
-4.82921126020165e-06
-2.51988896790672e-05
-2.01773444198782e-05
-9.10972180141552e-06
-2.43734476808467e-05
-1.37290509882188e-05
-2.37513917666637e-05
-1.47243502605405e-05
-1.35216704764722e-05
-2.08444952369663e-05
-1.32682395149416e-05
-1.44076218236829e-05
-1.40337652380888e-05
-7.88472555095126e-07
1.34577835502489e-05
-2.22453117853331e-05
-2.04000686543627e-05
-1.90311016211264e-05
-8.0024798375555e-06
-1.41927575141497e-07
-4.01326979334711e-06
-1.67427529467534e-05
-3.22139958485818e-07
-4.66917388958012e-06
-2.4976155773331e-06
-1.15486437520084e-05
-3.81163677708444e-06
-4.71875680032666e-06
-1.84874628844473e-06
-5.2281443890231e-06
-3.80518920018212e-07
-9.31837445631742e-06
-1.00908760543823e-05
-1.06040575576197e-05
-1.18770669436577e-05
-1.18696871269622e-05
-1.76301555323857e-05
-1.62993439860796e-05
-1.58715869515742e-05
3.440106934632e-07
-1.50583493514976e-05
-1.52186959554407e-05
-3.57092003557801e-06
2.32900582977554e-06
-1.28409407183141e-05
-8.00617990696941e-06
-2.45018241300022e-05
-1.82163955223425e-05
-1.13283279035945e-05
-1.24647435830242e-05
-1.41262957399494e-05
-2.47675884045331e-05
-1.48200878118066e-05
-1.5239591322158e-05
-4.21309302346905e-06
-1.92339618549151e-05
-2.22933815160533e-05
-1.17953794655394e-05
-1.53440058551795e-05
-9.06090437092738e-06
-2.86566229898849e-05
-2.29046977311773e-05
-2.17882668159013e-05
-7.73196258709636e-06
-5.6275047494639e-06
-1.18095899146398e-05
-9.74482882750895e-06
-5.7576772449241e-06
-1.24279977228015e-05
-9.52950034507196e-06
-1.61812954879211e-05
-7.2257147158769e-06
-1.8131560227682e-05
-1.81982589691087e-05
-1.961035796827e-05
-2.09112148762519e-05
-1.22108753073203e-05
-1.71981939676942e-05
-1.17342150159237e-05
-1.11177333340323e-05
-9.21059932783837e-06
2.7035488015446e-06
-5.75861866504598e-06
3.54292919380523e-06
-4.74979263705448e-06
-9.9209433574193e-06
-1.08663530322761e-05
-1.52355072412311e-05
-8.58573651048156e-06
-2.3383654431495e-05
-1.10740046234066e-05
-1.34904557032494e-05
-1.81725153463827e-06
-2.03510164365664e-05
-1.29945856658035e-05
-2.09430947751802e-05
-1.30960879684493e-05
-9.34881201168771e-06
-1.21098362560573e-05
-2.16005499834908e-05
-2.21137186222326e-05
-9.77135760394945e-06
9.03743655830627e-07
-1.47424215413432e-05
-1.9241747028225e-05
-7.69382399092564e-06
4.63960017342007e-06
-2.86485426945643e-05
-1.07478134330552e-05
2.65955482421132e-06
-1.72959152947749e-05
-1.69758513276232e-05
-9.10722564910926e-06
-2.65062265515197e-06
-9.42839434565187e-06
-2.91450829540576e-06
-2.01639795520783e-05
-1.06556768284501e-05
-2.053486691854e-05
1.78320209802815e-06
-1.44143705268712e-05
-1.01513570567334e-05
-6.23207262821642e-06
-8.38304677051511e-06
-7.04773874060046e-06
-4.60417749425053e-06
-6.6809024057369e-06
-1.20133182672924e-05
-2.8091204665605e-05
-2.19205460330016e-05
-1.11764884330274e-05
-1.49963269453576e-05
-1.81418060334505e-05
-9.73934041922771e-06
-7.20333323838093e-06
-1.5184586581783e-05
-1.02355758154509e-05
-2.12929905234525e-05
-2.48555060132761e-05
-8.22632511865377e-06
-5.63245859677597e-06
-1.71524820617886e-05
-1.85240175181775e-05
-1.39901973637112e-05
-1.2855824452134e-05
-1.68854935070344e-05
-1.31064368274805e-05
-4.12486275763105e-06
-1.35453373786431e-05
-1.31602262479649e-05
1.22477031643622e-06
-3.55282175117067e-06
-9.83005287671231e-06
-1.39888482029568e-05
-3.1180440643036e-06
-1.45568692400211e-05
-1.46334625766165e-05
7.39442130976191e-07
-3.88513900000083e-06
-8.20143498465642e-06
-1.20299325959439e-05
-2.38249272254155e-05
-1.37495927707801e-05
-1.22127204207401e-05
-1.26670155695587e-05
-1.37064338747501e-06
-1.50973313534851e-05
-1.13107690878195e-05
-7.42657797011614e-06
-5.66538003541721e-06
6.67574718605866e-07
-1.10783209370083e-05
-1.06324208479265e-05
-1.12490805102156e-05
-8.80891909917651e-06
-8.72528440041984e-06
-1.66126425850022e-05
-1.55630002624087e-05
-1.50281375079044e-05
-1.15546523964977e-05
-1.40379327063371e-05
-1.96082207545677e-05
-1.81633337476125e-05
-9.61819439251479e-06
-2.54226475531152e-05
-1.74799081332323e-05
-1.27054128577329e-05
-5.11861591426186e-06
-1.49424520686099e-05
-3.0290318296408e-05
-1.21185202747181e-05
-1.02035263206431e-05
-7.53167822371579e-06
-1.76840109566729e-05
-7.88170457077248e-06
-1.70678892400513e-05
-2.29598467280505e-05
-6.61158506822548e-06
3.65990428822323e-06
-1.67224127051714e-05
-2.07680317514536e-05
-5.68413772731811e-06
-1.31904137061254e-05
-1.21719029637569e-05
-1.82505549627e-05
-1.67258075789414e-05
-2.63499803885233e-05
-6.57415640955742e-06
-2.3099095900149e-06
-5.69603541555577e-06
-1.80313908223172e-06
-1.02385349798989e-05
-1.49130195110474e-05
-1.30947739083244e-05
-1.36528855051795e-05
-4.06831803076102e-06
-1.26879739225136e-05
-2.23993254237812e-05
-4.10864091438128e-06
-1.47681089781384e-05
5.85172963770671e-07
-1.62594264771377e-05
-8.54786402296096e-06
-2.34258023394451e-05
-2.73087693293059e-05
-2.02217771647504e-05
-8.08815053143047e-06
-2.34218830961003e-05
-1.39172489741232e-05
-8.12542592282066e-06
1.95396230435074e-06
-1.81719224706394e-05
-3.4036567966755e-06
-1.97491453295657e-05
-6.74967949083542e-06
-1.11823875514087e-05
1.34584715676597e-07
2.68502398294695e-06
-1.66468601215416e-05
-4.62327874347121e-06
-2.19468877161861e-05
-1.60930252768914e-05
-1.48849079828452e-05
-1.70535266485628e-05
-1.01176600752329e-05
-1.24661324428991e-05
-6.9138112499547e-06
-2.08811530068379e-05
-1.47746695999072e-05
-1.01390542001775e-05
-1.26712316911881e-05
-1.40116715809094e-05
-1.54719367616394e-05
-5.5683004661583e-06
-4.47179835699803e-06
-1.68124327360902e-05
-1.13389317434212e-05
-1.84822539396191e-05
-6.28555220636198e-06
-1.24017601914945e-06
-1.97430549521227e-05
-2.13227534100347e-05
-7.54917873543774e-06
-8.97660839731623e-06
-3.35885475113513e-06
-7.72608143515701e-06
-6.5848009562072e-06
2.60788799586557e-07
-2.19285190311232e-05
-2.21877781169317e-05
-5.60376777525534e-06
-2.24097967951972e-05
-1.40391625251292e-07
-3.47566503731553e-06
-7.42648856919258e-06
-7.73855318016796e-06
-1.40259515650538e-05
-1.03210033825044e-05
-9.83582747241363e-06
-1.50344846657494e-05
-1.78046040818347e-05
-7.5222754407012e-06
-2.42045737147693e-06
1.61493209638503e-06
-2.47198215508542e-06
-2.7661019158878e-06
-6.96198363076124e-06
-1.27269224203156e-05
-9.95086830286281e-06
-1.40212112228505e-05
-1.82979940546911e-05
-4.07932040735739e-06
-1.66022389983796e-05
-2.07813019408418e-05
-4.06277266759031e-06
-2.65518973474308e-05
-1.08959964398773e-05
-2.48448127499643e-05
-2.18058301663481e-05
-1.86652796676105e-05
-1.57964761499716e-05
-8.03692028841046e-06
-4.4365425037176e-06
-6.29812303765906e-06
-2.86271819539759e-05
-9.24321292998303e-06
-2.19500268151667e-05
-9.08590698061544e-06
-3.73261979149071e-07
-6.84836678572012e-06
-9.53805711844342e-06
-3.86945743017178e-06
-1.43551044576256e-05
-1.98085318433729e-05
-8.43578142225378e-06
-1.23942737050598e-05
-1.37617904181553e-05
-6.50367867668509e-06
-4.56413623957726e-06
-1.29012570837547e-05
-1.00000425728197e-05
-5.8431210175042e-06
-7.39669579534579e-06
-2.57432908076259e-05
-7.43099970957442e-06
-1.55845558531524e-05
-1.53602021706562e-05
-3.08940461695048e-05
-1.64219374756524e-05
2.47656003615096e-06
-1.64762088412879e-05
-4.08475350711391e-06
-1.16433602476338e-05
6.70939680563101e-06
-2.08391254944805e-05
-7.34030125433403e-06
-9.03029627341478e-06
-2.41194156294152e-06
-3.81398597654779e-06
-8.85169219612873e-06
-5.91386580305002e-06
-7.69301482191965e-06
-1.30306291783229e-05
-1.17994807963314e-05
-1.30271178632943e-05
-2.6203565424597e-05
-4.46809189696337e-06
-1.36380226956699e-05
-1.08818374465173e-05
-9.32383659595449e-06
-1.39851460191052e-05
-1.03108446102182e-05
-2.1042493540888e-05
-1.52480022902151e-05
-2.70236604821495e-05
-7.61635424965255e-06
-1.54764863894958e-06
-1.47361887612291e-05
-8.62878667773502e-07
-1.06784433214407e-05
-9.21063263566676e-06
-1.04161800986042e-05
-1.47905587567643e-05
-3.30559641747693e-06
-2.51320223694707e-05
-1.47299082112069e-05
-1.90377138023097e-05
-8.65873510418741e-06
-9.32229965517511e-07
-9.13925806377931e-06
-1.50594400862172e-05
-8.35679299849271e-06
-1.05218225267439e-05
-6.9723166254823e-06
-9.05967712037876e-06
-2.07599085481561e-05
-1.83138820817798e-05
-1.96910979639394e-05
-7.41066509035246e-06
-1.51141992055832e-05
-1.18286274502465e-05
-3.10142545720075e-05
-1.69776011990575e-06
-1.35790290462063e-05
-6.34790048931305e-06
-1.80719265149216e-05
-1.77848524363022e-05
-1.47504964812964e-05
-1.00735514385841e-05
-4.96501957508839e-06
-1.89466020925788e-05
-1.41935119598001e-05
-6.09604542017532e-06
-2.09512234520222e-05
-1.56912837526257e-05
-1.67499884107789e-05
-2.5621521614443e-05
-2.9292052636933e-06
-1.08734523281434e-05
-8.29426564962869e-06
-8.61708132552851e-06
-6.83934122305968e-06
-1.96347564079892e-05
-2.19270425945366e-05
-2.88798720875055e-06
-2.00152002977104e-05
8.78490948107078e-06
-1.35325515558861e-05
-1.41924516034207e-05
-1.65748574664869e-05
-9.41643967912333e-06
-1.78975380894316e-05
-2.56036084153301e-06
-1.85156257252596e-06
-2.01130535837336e-05
-1.01486355911536e-05
-4.87282000158878e-06
-6.51367159346712e-06
-1.60639427838337e-05
-2.20415527678275e-05
-1.94087484015781e-05
-1.66680808491363e-05
-9.79187061969191e-06
4.27280595553981e-06
-1.46446573442193e-05
-8.11780427988355e-06
-1.52746442129723e-05
-2.13073836370919e-05
-1.10451608507666e-05
-1.7923895071504e-06
-2.03981388605448e-05
-7.01226769118486e-06
-6.30317756348761e-06
-8.82311000648729e-06
-1.25000810916277e-05
-2.48348068472131e-05
1.22578653989753e-05
-8.58425014785885e-06
-2.02365300441117e-05
-1.68686991004881e-05
2.7146335770763e-06
-9.96249000228534e-06
-8.47145025580677e-06
-2.1726258595219e-05
-1.09778950907093e-05
-4.04216468229793e-06
-9.8449919239567e-06
-2.19963549541218e-05
-5.3420996036421e-06
-4.42718443211553e-06
-2.04977312286422e-05
-1.29358997084622e-05
-5.75266847343667e-06
-2.23440207303062e-05
-1.47977494284165e-05
-1.9922177939376e-05
2.36281835589375e-06
-1.17849036459585e-06
-9.28591098415501e-06
-1.38303812301455e-05
-6.55996632050693e-06
4.77908981995981e-06
-1.72784530358107e-06
-2.61786361392899e-05
-1.16079923600449e-05
-7.30720871026807e-06
-1.13449457287406e-05
-1.93890909214886e-05
-1.68143499327515e-05
-1.25857512265441e-05
-8.09603603318558e-06
-5.8921628926026e-06
-3.73080907263041e-06
-5.34062022538892e-06
-3.61796770957184e-06
-1.85803802595926e-05
-3.44682468132707e-05
-5.35264086777201e-06
-1.0438767381486e-05
-7.48594663325813e-06
-1.41263606568503e-05
-1.79490130425853e-05
-3.15958888522414e-05
-1.18092735129903e-05
-1.50983203459343e-05
-1.27198343452889e-05
-1.16097532920892e-05
-1.61690747418556e-05
-1.69615128905356e-05
3.54563248551226e-06
-4.43985251110166e-06
-2.78742374605704e-06
-2.11906027759052e-05
-1.68660578236515e-05
-1.14455883641153e-06
-1.6063173606241e-05
-1.0726145079385e-05
-1.35796977722994e-05
-2.79405994069617e-06
-1.59194594891034e-06
-4.94927158173273e-06
-2.52835770869343e-05
1.08889091549174e-06
-1.11161444208338e-05
-1.97299926787082e-05
-2.02769971181206e-05
-1.37091797990838e-05
-4.33811287454409e-06
-7.40606623276968e-06
-8.71891458770342e-06
-1.65711547899038e-05
-2.01189581222904e-05
-3.19456521621045e-06
-2.17674918413841e-05
-4.49422092579432e-06
-1.20048351287011e-06
-1.03609545289907e-05
-9.43270339390952e-06
-3.80930391749862e-06
-1.05224682526089e-05
6.5813569083533e-06
-1.518484155927e-05
-2.75423097194045e-05
-2.65752158516908e-05
-2.56169312822558e-06
-1.61270038010639e-05
-1.13663988964808e-05
-7.4151650046538e-06
-1.03970031869341e-05
-6.82345251680094e-07
-4.65124044972351e-07
-1.83756408311668e-06
-1.03803161394015e-05
-6.39535363084898e-06
-1.44972978444514e-05
-1.57096599164494e-05
-1.4133087749497e-05
-1.0015486575943e-05
-1.2810366206856e-05
-1.48131849777571e-05
-7.39910791945445e-06
-9.02306158391351e-06
-1.17861770534258e-05
-3.20211226015139e-05
-2.42357188909282e-05
-1.33459355231504e-05
-2.46928749767923e-05
-1.59997099037065e-05
-1.05987964946264e-05
-1.61506339861314e-05
-1.47743639735054e-05
-3.96592745084754e-06
4.75152739805457e-06
-5.69746970592108e-07
-1.25634017816758e-05
-9.57805472805704e-06
-8.47931208666883e-06
-2.21621421107402e-05
-9.4033797070763e-06
-7.09945069104652e-06
-1.75761284564677e-05
-1.85765428172621e-05
-6.52053936908354e-06
-2.24655303811833e-05
-1.34242383738934e-05
-2.28158076378964e-05
-2.10198745285872e-05
-1.67724404766306e-05
3.61053419399333e-06
1.45647133768807e-06
-4.96981984675693e-06
2.88669984211267e-06
-8.69673745694677e-06
-1.39727216985924e-05
-1.5644249380179e-07
-1.0099849306808e-05
-1.56950315504596e-05
-2.01230812102534e-05
-3.24125410742397e-06
-1.3093257064734e-05
-2.13793877035286e-05
1.97563379606402e-06
-3.01690413168906e-06
-9.76573965344625e-06
-1.00433899700111e-05
-6.68524181753088e-06
-2.70358246933453e-06
-1.15377633536672e-05
-9.58033283493833e-06
-6.45473290554637e-06
-7.39200299731346e-06
-1.48991604394679e-05
-2.3439358298525e-05
-6.59921527485493e-06
-2.86314182752275e-06
-2.04065405201726e-05
-1.2718126431747e-05
-1.60549551117043e-05
1.66864513715124e-06
-4.87671167210652e-06
-1.66027399095589e-05
-1.13545693737997e-05
-1.86923273226901e-05
-4.92413645293707e-06
-1.31646200686297e-05
-9.12128014212466e-06
-1.84167634750186e-05
-1.55068206199392e-05
-9.62771362979762e-06
-3.1300404797145e-06
-9.00405521376084e-06
3.86185675973828e-06
-7.39122937667725e-07
-1.57003498598356e-05
-7.67347402271667e-06
-1.00485815084625e-05
-2.06726620955153e-05
-5.95187747794271e-06
-1.24042153116352e-05
-1.20124938138546e-05
-9.20525939293778e-06
-1.75631199363826e-05
-9.84576627415987e-06
-6.41652128630944e-06
-2.31279635266208e-05
-1.49939938498325e-05
-1.82343539356881e-05
-9.41685941442854e-07
-2.39942856885386e-05
-4.04392180270044e-06
-8.35467598162113e-06
-1.82923959658783e-05
2.81185177674842e-06
-1.43482786189928e-05
-7.27375924678476e-06
-1.79937989704964e-05
2.61032570116251e-06
-1.21568290361263e-05
-2.96049825705103e-05
-1.36013425254998e-05
-1.21185957450017e-05
-1.65616832001711e-05
-1.32461031355152e-05
-1.45193457021567e-05
-1.77002917350466e-05
-7.83345336562335e-06
-1.79704979535591e-05
-7.6000781378834e-06
-1.19880069053527e-05
-1.73969837099784e-05
-8.65077096050775e-06
1.94563482725143e-05
-9.89443588497769e-06
-1.23589944843603e-05
-7.47677144542242e-06
-2.1242329113056e-05
-2.52801265328989e-05
-1.172908121937e-05
-1.9964437639777e-05
-2.73809137437106e-05
-1.15857844583685e-05
-1.19589695945599e-05
-8.58537082245774e-06
-1.90202497855374e-06
-1.49352946968417e-05
-2.91933718898204e-06
-1.23417782137398e-06
-2.39290821824541e-05
-5.8412477376404e-06
-1.09365253556165e-05
-1.02967708605917e-05
-7.38830838045981e-06
-1.22260476726517e-05
-5.28516367709614e-06
-1.00579079275633e-05
7.54452351376683e-08
-8.19658478997588e-06
-7.61484012433046e-06
-2.0136464946123e-05
-5.32117444054075e-06
-1.5636562175143e-05
-1.72874125674062e-05
-4.233241421751e-06
-1.60457128319328e-05
-1.95412996802976e-05
-2.31556341390163e-05
-1.69641152236574e-05
-4.62306721172865e-06
-6.21854609633449e-06
-2.12156616715096e-05
-2.06169887928006e-05
-1.94585777377264e-05
-6.62295792066794e-06
-2.92610814727406e-05
-1.97420204824815e-05
-1.68141097564455e-05
-1.41136830456686e-05
-1.98753237220888e-05
-1.47448402133185e-05
-5.22643492574312e-06
-1.83636439477786e-05
-1.94265679672017e-05
-1.30329629229168e-05
-1.68332346334465e-05
-3.24253261659075e-05
-1.91588839820605e-05
-1.7863958964872e-05
-7.4928970898222e-06
-3.21317896020372e-06
-1.32313714737199e-05
-1.67772235687797e-05
-6.47495417018042e-06
-1.11859846002237e-05
-1.34343370510864e-05
-1.01301530221556e-05
9.94871865810058e-06
-1.78344444842338e-05
-3.84726076415769e-05
-1.98318846395869e-05
-1.43408451012039e-05
-1.42730433463741e-05
-1.07917517484671e-05
-5.21196269973665e-06
-2.11958004179205e-05
-3.68742896564662e-06
-2.05243393078717e-06
-2.7568285476839e-06
-2.29255034798146e-06
-1.27492316239425e-05
-1.13811201801949e-05
-1.23014540582011e-05
-1.69250910480095e-05
-1.88781990244061e-05
-9.86932518875406e-06
-2.0773933963908e-05
-1.98927851710771e-05
-1.30671700758389e-05
-9.00439611837701e-06
-1.15466134675636e-06
7.64321782446322e-07
-1.87877917550673e-05
-1.87736422778111e-05
-4.10359245519444e-06
-1.1744946528714e-05
-1.16576748617653e-05
-1.37948021040069e-05
-2.27227848216583e-05
-5.80555653136406e-06
-1.78924378166335e-05
-1.18240757075126e-05
-1.16578091604506e-05
2.35990732336115e-06
-1.34883227468682e-05
-2.27626038167941e-05
-1.02234576061986e-05
-1.81434138727219e-05
-7.22140147685895e-06
-1.71162048855412e-05
-1.64533615557758e-05
-1.67595702089316e-05
-2.02373672578523e-05
-2.06815113697649e-05
-2.10820234425362e-05
-4.96994693908334e-06
-5.42010691136749e-06
-2.98251019907961e-05
-1.15415077368702e-05
3.37055768017662e-06
-2.51164085077005e-06
-8.21767961992788e-06
-1.76843507071027e-05
-1.98934232916918e-05
-3.38023069770568e-06
-5.71719719225617e-07
-7.10639086675055e-06
-1.54777393884352e-05
-1.77407920882509e-05
-1.07627244075073e-05
-1.69711673583438e-05
-5.49221516797113e-06
-5.36409317129408e-07
-1.03329031050306e-05
-1.29843437459326e-05
-1.53450476662086e-05
-9.86272428780157e-06
-9.7261296689518e-06
-2.23025543601616e-05
2.46144448231476e-06
-7.2453061218968e-06
-3.91493785441401e-07
-9.81409708599125e-06
-1.80692447789373e-05
-5.65942346433248e-06
-1.37838212351978e-05
-6.92714102639327e-06
-1.12233378686174e-05
-3.58484660071861e-06
-4.19959230778728e-06
-2.04250349825203e-05
-8.02217303168819e-06
-4.12549604342777e-06
-5.80164428345412e-06
5.1646223589275e-06
-1.32646671564939e-05
-7.02433730926526e-06
1.48438399815105e-06
-1.34172798468971e-05
5.39819445272037e-07
-1.41671555905855e-05
-1.47949574519895e-05
-8.47190807624224e-06
2.60138179164458e-06
-1.70434796709169e-05
-1.80026167515345e-05
-5.91785509073547e-06
-1.32419362411621e-05
-8.55009713546073e-06
-8.5733359462221e-06
-8.1760789441583e-06
-1.71228756385454e-05
-2.01481553131815e-05
-1.98008908483285e-05
-1.62955825851636e-05
-3.73488864278398e-06
-2.45787115146594e-05
-2.79861669068319e-05
-2.07497643573547e-05
-2.83263254225128e-05
-4.88876996547031e-06
-8.21649278988929e-06
-8.90009137764221e-06
-7.84902464995514e-06
-7.12484156985491e-06
-5.66124896617302e-06
-6.95996440338489e-06
-2.2262424233047e-05
-5.81795357055457e-06
-1.55706472136822e-05
-1.15951204431285e-05
-6.01345143144076e-06
-2.09186460182745e-05
-1.96816235834347e-05
-2.19231361957324e-05
-8.39070781277247e-06
2.99413793143733e-06
-1.13994382625135e-05
-4.00925467290445e-07
-1.04308666775535e-05
-1.03471766707308e-05
-7.6391090259672e-06
-1.20830079257075e-05
-2.31748603677964e-05
4.30253048866303e-07
-1.77116483939494e-05
-1.53370323236228e-05
-1.27407867157242e-05
-1.99833810887848e-05
-7.7025773870843e-06
-1.54666349490387e-05
-1.72528181667182e-05
-1.38652897201459e-05
4.43282654810016e-06
-5.45370421578993e-06
-1.77901383680079e-05
-2.53235342736686e-05
-1.78266324958577e-05
-2.56747460209585e-06
-2.2266149018561e-06
-1.34855109415521e-05
-2.42282204323165e-05
-2.14628941026973e-05
-3.31863521237526e-05
-1.48171435467589e-05
-7.41883570115158e-06
-1.21097616002171e-05
-6.3621841536682e-06
-1.69228922139106e-05
-1.32529519668687e-06
-9.44032305646918e-06
-6.97359062308555e-06
-7.13400878791263e-06
-1.33751391338673e-05
-3.14105718728191e-05
-1.31397767331886e-05
-1.45507512575673e-05
-1.9438730794463e-05
-2.61822552670053e-05
-3.4415685573008e-06
-9.36172142443817e-06
-1.92933496868575e-05
-2.08689552617239e-05
-5.5060743040596e-06
-1.15579786929598e-05
-1.61310414455989e-06
-2.89119632858459e-06
-2.26030597466259e-05
-1.18638767572633e-05
-3.2568468028881e-06
-1.5329848200739e-05
-2.07856670572406e-05
-1.93768197319352e-05
-1.48568124708605e-05
-1.57299277963433e-05
-1.42994231657816e-05
-9.1768151222296e-06
-3.7348452972497e-06
-1.24228804318245e-05
-5.57026782221218e-06
-2.17451782185364e-05
-6.64793452275484e-06
-8.9422752665917e-06
-1.52140950818354e-05
-7.79887202171844e-06
-8.44277154751392e-06
-1.58275516741875e-05
-1.41591142977451e-05
-1.49264344139515e-05
-1.02841645719494e-05
-7.81067205172012e-06
-5.24720411041276e-06
-3.51714389998937e-05
-2.47587475564538e-05
-1.64364414868897e-05
-9.50597382530572e-06
-1.60831967023593e-05
-4.29214538794031e-06
9.13081422401915e-06
-1.05188432750102e-05
-1.52278553148948e-05
5.23070596228848e-06
-1.13372859542985e-05
-8.9178675665718e-06
-2.42226880103823e-05
-1.05999938903008e-05
-1.39792909807021e-05
-1.03356235747821e-05
2.60521508841548e-06
-5.31278919381534e-06
-1.77411286671438e-05
-1.29521951917088e-05
-1.03091469280893e-05
-7.66760454582876e-06
-1.71561233023635e-05
-1.58699862694153e-05
-2.10205976169424e-05
-8.07610686156015e-06
-1.38632106749323e-05
-1.23981180580188e-05
-9.64219982121321e-06
-1.38206005420243e-05
-1.13049740702733e-05
-6.0407200398153e-06
-1.43189999336737e-05
-1.73611656560622e-05
-2.07951215983155e-05
-5.07062993690456e-06
-9.66559210713476e-06
-4.61453873319117e-06
-2.26972380655043e-05
-6.96905557980761e-06
1.65005585956343e-06
-7.17234821375359e-06
-2.29581781496121e-05
-1.46374554643061e-05
-4.16818793208931e-06
-3.61924387165025e-06
-1.1888907721232e-05
-1.99474102830427e-05
-1.54021254270787e-05
-9.1646536359778e-06
-1.91766906617623e-05
-1.31692488060119e-05
1.65056933771691e-06
-1.39731440605677e-05
-5.12962615172456e-06
-8.18579122606289e-06
-9.34805125724388e-06
-1.14554726063948e-05
-1.72456863866213e-05
-5.41957959004588e-06
-2.03854531076064e-05
-1.06908516064064e-05
-6.68788025358149e-06
-2.31681225796615e-05
-3.10830908907992e-06
-1.07303899333155e-05
-2.3794619280825e-05
2.13963120435412e-06
-2.18335973639314e-05
-5.77076262133311e-06
-8.00888757845339e-06
-9.07941432115638e-06
-7.38393187610506e-06
-1.78864833882257e-05
-4.47794233666852e-06
-7.78177818557847e-06
-2.47170589897224e-05
-1.41222350148556e-05
-1.0968696004634e-05
-5.84531556248019e-06
-2.55573287965806e-07
-2.3234002020828e-05
-1.56422568861824e-05
-7.80406046514937e-06
-1.1816319672207e-05
-2.38147258958688e-05
-2.11570482219857e-05
-2.27626914642265e-05
-6.73392607918782e-06
-1.90371145135349e-05
-1.05501653674309e-05
-3.53246151628411e-06
-6.63538628387451e-06
-5.13040260084935e-06
-2.52874586180209e-05
-1.82404700893624e-05
-1.72926173561707e-05
-1.94793488848162e-05
-7.59643317046856e-06
-6.43893014877097e-06
-8.13109216128412e-06
-6.66956887604775e-06
-1.26857535867373e-05
-2.93864482018411e-06
-2.0968277325993e-05
-4.83380474098778e-06
-7.79742958700042e-06
-1.64060520763588e-05
-1.22267173506553e-05
-6.51262530895376e-06
-1.94940295567019e-05
-9.98197843236441e-06
6.49009075752597e-07
-9.04303941476518e-06
-2.55345052973761e-05
-1.66589643370051e-05
-2.48904556616932e-05
1.75003416260532e-06
1.9436771954557e-06
-2.3721827246129e-06
-1.2747705480339e-06
-2.19985846765938e-05
-3.80845422618191e-06
2.05679664114769e-06
-1.01774337050323e-05
-1.64723993854013e-05
-7.49659434775608e-06
-2.29002792892047e-05
-1.30665540364206e-05
-1.64949603981057e-05
-6.43923965867292e-06
-1.72317568650501e-05
-1.11948764356384e-06
-2.25459306560038e-05
-7.80394158599349e-06
-7.4058760942998e-06
-2.23820722164458e-05
-1.78872167612633e-05
-6.12809107146767e-06
-2.09574541423911e-05
-1.03127222761841e-05
-7.14792444730682e-06
-4.73806175534265e-06
-6.50870384136629e-06
-9.16678516782833e-06
-1.15942143582163e-05
-2.36814358897425e-05
-2.36143611202397e-05
-1.94502633044469e-05
-1.9223800281539e-05
-1.43179284552001e-05
-1.80154339257239e-05
-1.34986369460805e-05
-3.98537048537671e-06
-4.26186505265984e-06
-1.78972434410864e-05
-2.08220607925542e-05
-2.97842727941076e-05
-6.02329972923889e-06
-9.66046075217449e-06
-1.44285732318723e-05
-7.22404525425949e-06
-1.5870703347235e-05
-1.24708488218978e-05
-1.93566042134677e-05
-2.07877587359509e-05
-1.96014907936453e-05
-1.4008401332386e-05
-1.28351004679854e-05
-2.19202416005115e-05
-2.06681651696741e-05
-1.31218769901567e-05
-8.30431247287593e-06
-1.80789880680396e-05
-7.332755752091e-06
-1.18284923773965e-05
-1.68474140200058e-05
-1.14337064200451e-05
-1.20418035494531e-05
-1.22541509535932e-05
-2.33886472475345e-05
-2.2535206882496e-05
-1.07991495398105e-05
-4.71365664131645e-06
-6.86571397641474e-06
-1.83712659655667e-05
-2.08828303724996e-05
-1.55233893729252e-05
-1.21779778108548e-05
-2.03246421552754e-06
-9.14054572978917e-06
-1.68880121941921e-05
-2.8189898505972e-05
7.23548507707264e-06
-1.65749616109901e-06
-2.76083758320031e-05
-1.48167549425337e-05
-2.2008629650514e-05
-2.17595454610057e-05
-1.45124931374879e-05
-8.56087689815651e-06
-4.8399080134849e-06
-1.67668692411726e-05
-6.8267127557148e-06
-4.59513886721726e-06
-6.74156545528564e-06
-1.5014793212545e-05
-8.31640858748534e-06
-1.0238280739648e-05
-2.30371800808967e-06
-9.71435424313443e-06
-2.47766220293474e-05
-2.51842611297931e-05
-1.9309289502898e-05
-1.51984576354084e-05
-1.35798367319997e-05
-9.53398811138557e-06
-7.00063648877111e-06
-1.24141560595649e-05
-1.86695719047898e-05
-1.49989813431707e-05
-1.0886562766654e-05
-2.09431736289421e-05
-6.29277668225675e-06
2.62236444710986e-06
-1.29586709071501e-05
-2.54659772628232e-06
-1.16186552277348e-05
-1.88079475149195e-05
-7.20950730726388e-06
-2.41375260765337e-05
-4.52985995211179e-06
-2.11724031709402e-05
-1.89556312647089e-05
-1.80981454612807e-05
-2.04063777773924e-05
-2.00512843188916e-05
-1.73086976424889e-05
-3.39211921067801e-06
-6.48487973394443e-06
-1.22532961476574e-05
-1.82217364167633e-05
-1.68069746359416e-05
-1.8283004071867e-05
-1.03602255101978e-05
-6.35369186110208e-06
-1.27945787617965e-05
-1.20043923944876e-05
2.62333311121211e-06
-1.36475382340341e-05
-9.62700387327238e-06
-2.65697151096757e-05
-1.76786863787334e-05
-1.49750135562381e-06
-1.69719968064067e-05
-1.43686767724132e-05
-2.08663078064005e-05
-2.1153898138217e-05
-1.13282724576255e-05
-6.7489470138043e-06
-1.27285205266117e-05
-2.65946635367343e-05
-1.9411479296414e-05
-1.1860869178728e-05
-1.57521244032251e-05
-7.1637998990031e-06
-9.35339078634067e-06
-2.36803288520075e-06
-1.597943925217e-05
-1.39158439108268e-05
-3.6353023720177e-06
-1.32045143444545e-05
-4.63793386162959e-07
-1.2299185766853e-05
-1.93396302691262e-05
-5.77653161608161e-07
-1.84038767001837e-05
-9.0011013361857e-06
9.36812164684424e-07
-2.42129181961399e-05
-2.18488600140461e-05
-1.9631781593717e-05
-1.80404355842507e-05
-6.0472220261393e-06
-1.30183642433407e-05
-1.10117765110156e-05
3.17708863722905e-06
-2.39760794077582e-05
-1.74126584763556e-05
-1.9441695522144e-05
-5.74884687485193e-06
-1.27861340630965e-05
-1.57606744843392e-05
-1.44726982136432e-05
-1.44482693383479e-05
-1.32908485645612e-05
-2.07650932408897e-05
-1.49053350802098e-05
-7.49137787284421e-06
-8.41856587363961e-06
-1.87083606717664e-05
-2.90668878404047e-05
-4.16156630814798e-06
-1.9078847423345e-05
-1.14561936656761e-05
-1.93406889189023e-05
-7.47284451635425e-06
-1.36981133857125e-05
-6.9500893500739e-06
-9.8589379681327e-06
-1.19327147060495e-06
-1.77605115194112e-05
-1.45247566747798e-05
-1.24813605230019e-05
-7.84474261916289e-06
-1.10495285566253e-05
-2.83051127882806e-06
-1.19327132268951e-05
-1.51172513836392e-05
-1.209986171886e-05
-1.01784070018326e-05
-2.68602254969523e-05
-1.33964026871494e-05
-7.46696071217985e-06
-1.51177407678798e-05
-6.90242713483595e-06
-6.15540090585511e-06
-2.08704425040924e-06
-1.13136841182278e-05
-4.54330580870744e-06
-5.98909132537988e-06
-1.37953199513924e-05
-9.61025412500804e-06
-1.16589184324025e-05
-1.78662766051745e-05
-8.17326707072787e-06
-8.78712694476411e-06
-7.91956687230573e-06
-3.14015052217209e-06
-7.06538865781796e-07
-9.00838810971352e-06
-9.8724308138329e-06
-1.95822344904733e-05
-7.44888997833737e-06
-7.36344543101244e-06
-5.50149053277011e-06
-1.55627199449417e-05
-1.75376336409811e-05
-2.04564236844857e-05
-1.21617919108872e-05
-1.45730775771494e-05
1.96784258008381e-06
-2.67447823316942e-05
-6.73658214641821e-06
-3.81834890324508e-06
-9.65833538723098e-06
1.88561744122551e-06
-1.17536518295278e-05
-4.42239108978075e-06
-1.32355882009701e-05
-3.20085015571794e-06
-7.53724953962293e-06
-7.83049264080747e-06
-2.02736186550776e-05
-7.72678631880493e-06
-5.878372124658e-06
-1.36299899326331e-05
-1.84875613262759e-05
-3.06864280129947e-05
-1.31020135987389e-06
-9.68881372905705e-06
-3.03201473044369e-05
-1.71555119877066e-05
-5.08922372014334e-06
-9.72520682167957e-06
-1.87382108176572e-05
-1.6795659504098e-05
-6.63436464195865e-06
-1.07437193633403e-05
-6.94469577950309e-06
-1.67198803907243e-05
-2.13566716904352e-05
1.82475136965315e-06
-9.63814102746076e-06
-5.02529139627736e-06
-1.37260798782025e-05
-2.68863604236431e-05
-1.60955961724934e-05
-3.27019250995217e-06
-2.10020947796899e-05
-1.26742892599534e-05
-6.29191916112781e-06
-2.2990351490963e-06
-1.133864937984e-06
-2.39101788148131e-05
-3.48848682115199e-06
-1.48085407567533e-06
-1.85241206087211e-06
1.0567849217728e-06
-7.19631326536554e-06
-1.15535185318202e-05
-7.21462097361778e-06
-9.00585107720112e-06
-2.20499651439379e-05
-3.26633603531817e-06
-2.50401214213137e-05
-1.09797002719674e-05
-9.07023803569654e-06
-2.2787284796649e-06
1.05832083085208e-06
-4.40427701413602e-06
-1.42661350195688e-05
-6.54108763483674e-06
-1.57245844591193e-05
-1.11347188187345e-05
3.78957034285309e-06
-2.05058090006725e-05
-8.21198673879637e-06
1.38555770561617e-07
2.41821553066475e-06
-7.71164356577625e-06
-2.42870594804526e-05
-1.0774159927335e-05
2.38118091094771e-06
-1.98792336039242e-05
-1.287939689027e-05
6.07925242757381e-07
-1.32166319824185e-05
-2.04802374498706e-05
-1.33854794157345e-05
-2.56024496269453e-05
2.74432716938723e-06
-6.93926560874771e-06
-3.46377645849849e-05
-1.20019215677274e-05
-1.01631725080129e-05
-1.48601233218215e-05
-1.3460167357499e-05
-1.79044741388195e-05
-9.29480575418893e-06
-1.52200118305081e-05
-1.41785043366413e-05
-1.31562412384039e-05
-6.12367873699358e-06
-1.84016869176476e-05
-4.14624852365125e-06
-6.31245060114003e-06
-1.05350399668712e-05
-1.60135283826863e-05
-1.47613631354888e-05
-1.29703330841776e-05
-4.56195752748035e-06
-1.47103698146754e-05
-1.46223497060186e-05
6.27472565623924e-06
-2.00531615152913e-05
-1.67717877008573e-05
-1.92186623350214e-05
-1.85740203963699e-05
-9.84735870531595e-06
-1.60903785017506e-05
-9.19111555259e-06
-2.11069754723529e-05
-1.04478837625607e-06
-1.46460233665171e-05
-9.18028795605016e-06
-1.53911981375394e-05
-1.42979477488031e-05
-1.41678390443283e-05
-1.02180972403541e-05
-3.03279910116655e-05
-7.94523659783455e-06
-2.19569804643417e-06
-8.40034202454531e-06
-2.67409860804427e-05
-1.81027484096918e-05
-1.96907442184674e-05
-1.50610736182444e-05
-1.78759546001071e-05
-1.54656660570528e-05
-6.20628963320941e-07
-1.26261034674725e-05
-4.4059380975617e-06
-5.43951764555022e-06
-1.60073561674486e-05
-1.4426566898271e-05
-1.10323741051864e-05
-3.01322881160949e-06
-4.82345463500417e-06
-1.30039166411276e-05
-5.67881287144593e-06
-3.38210531690127e-06
-6.29989913207168e-06
-5.77241614552285e-06
-1.25805361250383e-05
-1.05311081965577e-05
-5.63331129625597e-06
-5.59893490588917e-06
-7.22077276972181e-06
-4.03561009478687e-07
-1.24531037600345e-05
-2.13404610558748e-05
-4.00136237539316e-06
-1.3309347868438e-05
-1.88758793949042e-05
-2.94936128135867e-06
-1.85966401113249e-05
-2.87835276969263e-05
-1.63820515801436e-05
-5.9501451274839e-06
-9.02477368165695e-06
-1.61441777418004e-05
-9.66647714109998e-06
-1.22861693652606e-05
5.88469979511445e-06
-1.32284305771415e-05
-2.53102049251632e-06
2.09849222228185e-06
-1.44305819576993e-05
-1.21665694491021e-05
-1.55412427744621e-05
-1.40030661746118e-05
-1.19019316788775e-05
-8.97579460368072e-06
-3.18373026547612e-06
-1.56656670332377e-05
-1.05442005833416e-05
-1.49737512728267e-05
2.69293284147616e-06
-1.01427568527986e-05
-2.71092288807786e-05
-1.91221694568318e-05
-2.10141983126466e-05
-1.183276740748e-05
-1.95068085697971e-06
-1.78018526008118e-06
-1.26007117991001e-05
-2.06229619052104e-05
-1.78468264721293e-05
-1.5011172471562e-05
-1.2236257948564e-06
-1.6578102541344e-05
-2.30491507964567e-05
4.49634785204349e-06
-3.32678207861479e-06
-1.30295800449356e-05
-1.06179865621246e-05
-1.72152665344784e-05
-6.75644591290192e-06
-1.10651982280716e-05
-2.2768546194396e-05
-4.44617033034177e-06
-6.47869569800192e-06
-1.91958749201899e-05
-1.58781975382854e-05
-5.49860176220304e-06
-1.18065101048789e-05
-1.41454821400507e-05
-1.06313444381065e-05
-1.569256990243e-05
-2.82052465941278e-06
-9.07523629381188e-06
1.08146139456804e-06
4.75900271481268e-07
-9.34661487105494e-06
-1.00024232825945e-05
-6.5962771859261e-06
-5.2025111140924e-06
2.43354930353534e-06
-7.21895316327413e-06
-1.4740395527556e-05
-1.59868103142951e-05
-7.78809171306928e-06
-1.45544715427146e-05
-1.68018182129648e-05
-1.59383338764282e-05
-1.52196692895621e-05
-1.28033127082557e-05
-1.03613058102024e-05
-1.33641401347114e-05
-2.17915075916588e-05
-1.2545070729054e-05
-1.18772726561497e-05
-8.00827682672944e-06
-4.24271455295818e-06
-1.48336205415459e-05
-1.86920256816868e-05
-2.19625248151713e-05
-1.5292428262101e-05
-1.2846977555747e-05
-1.09995216930761e-05
-2.32046942034264e-05
-2.17796000217935e-07
-1.0380576181542e-05
-1.33114649444292e-05
-2.39228249205502e-05
-9.29294860058547e-06
-2.68699006758554e-05
-4.13943986597078e-05
-1.44899595917249e-05
-3.39682216979904e-06
-6.23136867998656e-06
-1.836842127903e-05
-6.46142617432922e-06
2.45501649868397e-06
-1.2415596262535e-05
-7.575685530149e-06
-1.58248320682375e-05
-1.89645515189693e-05
-6.08858874424224e-06
-1.53864296029212e-05
-1.29529203500637e-05
-2.02375038312796e-05
-2.54031411676645e-06
-1.13743387710622e-05
-9.13119112065047e-06
2.66549293714844e-06
-2.53519795554736e-06
-7.86631932925638e-06
-1.0401850585311e-05
-8.0277408092485e-06
-6.88091559613015e-06
-2.52411352956908e-06
-3.06549231854211e-06
-1.66781943143004e-06
-5.74263571361231e-06
-1.10821982216778e-05
-1.06323364677245e-05
-4.7275955038036e-07
-1.00929455702451e-05
-6.15181406577135e-06
-1.89874951516641e-05
-1.42232909078114e-05
-1.86755029572848e-05
-7.95596863174164e-06
-2.04485155218729e-05
-1.33619691800925e-05
-8.26985554947791e-06
-6.18132934592859e-06
-2.07125853033539e-05
-5.10047778155739e-06
-3.61698196162356e-06
4.83424745441133e-06
-6.02773670637137e-06
-1.01995416553919e-05
-1.76228709337301e-05
-1.53168012551826e-05
-3.71171692785252e-06
-7.41111303211982e-06
-2.50621122384184e-05
-3.07412844357105e-06
-1.71722086529752e-05
-1.60886395564021e-05
-7.66724278903747e-06
-1.23014788894644e-05
-1.37130042877329e-05
-1.98526270400281e-05
-7.11666736041048e-06
-1.20301101004573e-05
-1.24691222723645e-05
-1.13060727555064e-05
1.24026366928488e-05
-1.33339135540817e-05
-2.05523068363395e-05
6.08569169875682e-07
-1.68605265475233e-05
-9.72134979960607e-06
-2.13849096669786e-05
-2.28224650980435e-05
-1.35520438925032e-05
-2.2592244095175e-05
-1.88037981552323e-05
-9.83215942821638e-06
-1.31991599076699e-05
-4.27433467463504e-06
-2.17076513391241e-05
-1.4444998326404e-05
-7.24701149151804e-06
1.23759075852655e-06
8.40765006132964e-09
-1.88527052301442e-05
-9.73110542654329e-06
-2.66690569757317e-05
-1.35336339275111e-05
-1.18270101841708e-05
-3.13732392361514e-05
-7.8733035662695e-06
-1.91177907830555e-05
-3.08938854557719e-06
-1.83256637349772e-05
-1.8246938654274e-05
-6.32295078600373e-06
-5.24325889747988e-06
-7.86572810748163e-06
-1.70994210515721e-05
-4.64045233925819e-06
-1.54067228902954e-05
-4.8464050163094e-06
-2.25167404114019e-05
-2.00726668613649e-05
-2.5110330783217e-05
-6.37683252384778e-06
-7.54400600949472e-06
-1.64682181736387e-05
-1.57292743968155e-05
-1.25987379813597e-05
-1.02398705892564e-05
1.00396635674243e-06
-1.98408374752298e-05
-1.0772436460801e-05
-3.05316768898356e-06
-1.0022316804504e-05
-4.37420034465745e-06
-2.58851739972346e-05
-2.10134930538953e-05
-8.65446394153441e-06
-1.05006827226192e-05
-1.28176226801851e-05
3.54788403151593e-06
-1.69190155532613e-05
4.10779956804367e-06
-1.11375753929563e-05
-7.19469521611717e-06
-9.16190057454769e-06
-1.37998181811624e-05
-9.50898015003277e-07
-1.15706047077299e-05
-1.73315837719289e-05
-1.30474054324618e-05
-2.20807836421743e-06
-1.06772245203167e-05
-2.76206613586788e-05
-2.41301014808586e-05
-1.52876801948927e-05
-1.14657666090039e-05
-8.122982104337e-06
1.2680899956251e-06
-2.58109400103139e-05
-1.24851891635591e-05
-2.82730999784442e-07
-1.54451615424383e-05
-6.71551817453484e-06
-1.33524914259172e-05
-1.19307309110283e-05
-1.14670084641978e-05
-3.13626430181891e-05
-1.37314143062414e-05
-2.6610568765901e-05
-1.74958796950485e-05
-6.94981534673689e-06
-7.96794514834694e-06
-5.93251259958887e-06
-3.31323040331687e-06
4.5116916768534e-06
-1.74995447094042e-05
-8.0037487865927e-06
-1.64309659088019e-05
-1.68397177693315e-05
-5.52533447497147e-06
-5.02406093192489e-06
-1.55466146918993e-05
-3.22413509366306e-06
-9.48591938398931e-06
-1.24489775024685e-05
-1.742692012805e-05
8.86183466724634e-07
-8.74748561227812e-06
-9.7151999538979e-06
-1.6237383563125e-05
-6.89863246276554e-06
-1.27321693604175e-05
-1.21250522841967e-05
-2.15014017503655e-05
-7.88815279249389e-06
-8.10274746503774e-06
-4.55558157927201e-06
-1.91158757810035e-05
-1.40971204280533e-05
-1.27736782019403e-05
-1.08067218765793e-05
-1.94330593653749e-05
-1.536786405389e-05
-1.62496415323158e-05
-3.32866345794847e-06
-7.8101022342021e-07
-5.20420481916054e-06
-1.43936610473659e-05
-4.7786092816545e-06
-1.24518311049786e-05
-3.46873725649425e-06
-2.83309477407368e-07
-7.70406828058697e-06
-1.57674870937818e-07
1.01744152824615e-06
-1.89346485724033e-05
-1.2219986041e-05
-4.86241657295697e-06
-2.19516046569664e-06
-1.9131161987088e-05
-1.5212921639529e-05
-2.88826237090516e-06
-1.26407890598585e-05
9.0089997435831e-07
-1.8514197075004e-05
-1.72019811823991e-05
3.39229318905148e-06
-2.22972087545764e-05
-1.83708217416768e-05
-1.98416227033111e-05
-4.34121378475704e-06
-4.465240254219e-06
-1.60569899068147e-05
-1.04675707351986e-05
-1.50370768973822e-05
-1.36642132288103e-05
-1.92873732455557e-05
-6.28842474866032e-06
-2.62893970824034e-05
-3.7693723787075e-06
-1.62072822485734e-05
-9.40176046228458e-06
-1.68685975608478e-05
-1.98484302291533e-05
-4.76314687000269e-06
-3.79939314794881e-06
-2.52278817071227e-05
2.53624933361222e-07
-1.76303326095244e-05
-1.73317811265498e-05
-1.47654366511588e-05
-1.45532195546203e-05
-5.18695200410428e-06
-1.28871273593844e-05
-6.35185752747103e-06
-1.1272682469672e-05
-2.93175491358747e-06
-6.71218628495086e-06
-6.61639710573051e-06
-4.36459454514154e-06
-1.87742768081619e-06
-1.651002159012e-05
-1.34688314640182e-05
-1.46363498864617e-05
-8.00787751561989e-06
3.11473938620128e-07
-1.41234535637909e-05
-1.64471189513703e-05
-2.22845614284307e-05
-1.2793085149614e-05
-1.31169048478162e-05
-1.55896302618113e-05
-1.35893921699306e-05
-1.10763547358724e-05
-5.75939526834632e-06
-1.44936805995283e-05
-6.74890019599432e-06
-1.73987490535312e-05
-4.27911230343298e-07
-9.73115355963542e-06
-8.27481894750709e-06
-1.28520550799295e-05
-3.20709481970959e-05
-1.58332130484708e-05
-1.21694167255335e-05
-1.26140775671925e-06
-3.40550708152712e-05
-1.85670354255893e-05
-3.92012605913656e-06
-2.17970787306935e-05
-1.60259608507483e-05
-2.03286043178345e-05
-1.22716026139469e-05
-9.47620032403142e-06
-1.88290541732989e-05
-1.58128585549285e-05
-1.12088896041626e-05
-1.22951731709391e-05
-1.96719921248591e-05
-1.04735445143328e-05
-1.03921923401211e-05
-2.20514260077296e-05
1.38987457625809e-07
-1.15758245484006e-05
-1.91112396649376e-05
-1.75810804255754e-05
-1.06767675804821e-05
-1.62042081525129e-05
-1.42698387775966e-05
-1.35729482533613e-05
-1.64045614990087e-06
-1.42066369650553e-05
-1.82311767074373e-05
-6.03351813691249e-06
-1.67292067503599e-05
-1.17321769037608e-05
-2.46894336690977e-05
-9.29205858532948e-06
-4.01353920349708e-06
-1.31298876659218e-05
-6.05944950127405e-06
-7.99429543761513e-06
-3.13745915385155e-06
-4.02467316257894e-05
-1.97940974866024e-05
-6.70374895179346e-06
-4.62802346162446e-06
1.61484307051547e-06
-9.40663242252237e-06
-6.54175130233136e-06
3.34348973405075e-06
-1.14282194954276e-05
-1.50843713855762e-05
-8.72889366401464e-06
-1.78427193241455e-05
5.35196940734652e-06
-6.28758249165081e-06
-8.62197864600567e-06
-6.94958651227646e-06
-1.03919471651749e-05
-1.35631580857304e-05
-1.31856930882886e-05
-6.23408686874063e-06
-3.99452984957379e-07
-1.94802623764294e-05
-1.87881040461719e-05
-1.60282675312164e-05
-7.22906515193532e-06
-9.77732182514761e-06
-2.68835922136254e-05
-1.52076682499452e-05
-3.73427124765689e-06
-8.15018881239787e-06
-1.68520363558661e-05
-1.73403841919962e-05
-7.02036778977216e-06
-2.23407698199386e-05
-1.51092221418011e-05
-2.68512878387314e-05
-8.00557092640645e-06
-1.32175064426396e-05
-1.85627813203357e-05
-9.88084556322556e-06
1.3192846572327e-06
-3.93388605537155e-06
-7.23165950839562e-07
-7.10096881554826e-06
-2.00350112717646e-05
-8.88931937298914e-06
-9.14095010924125e-06
-1.29723548691133e-05
-9.7681214452816e-06
-7.61631139726649e-06
-4.72426799277832e-06
-3.77851239887144e-06
-2.60038314464261e-05
-9.78168364253849e-06
-4.24666059686397e-06
-2.28965702513319e-05
-1.76742851876718e-05
-2.45775078472206e-05
-2.63817465019814e-05
-1.94004706455725e-05
-4.90771035852446e-06
-2.26730653581229e-05
-6.45322235846957e-06
-1.93253422833435e-05
-2.41175569429249e-05
-2.16133130017004e-05
-1.55525445090325e-05
-5.76275328106326e-06
-3.18895802319766e-06
-2.75685754619242e-06
-5.86734946017785e-06
-1.50283727339589e-05
-2.47917135432524e-05
-2.13205498818586e-05
-1.14216794911689e-05
-8.80331220231427e-06
3.76314829471349e-06
-4.83544240842984e-06
-5.18710723823391e-06
-2.52818643871959e-05
-1.16873666987304e-05
-1.52668213316466e-05
-1.5049206945029e-05
6.22810828970106e-06
-1.77587911246915e-05
-2.17583456913726e-06
-5.37513713058605e-06
-1.01066936517215e-05
-2.55397078943672e-05
-3.57712654680213e-06
-9.17451222283769e-06
-1.24263190861293e-05
-9.91471635708582e-06
-1.66806934588513e-05
-2.68386616955129e-05
-1.75685048974245e-05
-2.37471700725134e-05
-1.69951467535132e-05
-1.13520800453075e-05
-9.1383278141464e-06
-7.31427807303488e-06
-5.90862251474105e-06
-1.43079068758102e-05
-1.30106995291298e-05
-6.92896445794541e-06
-7.31472728284212e-06
-1.99724169327454e-05
-5.02671005083001e-06
-2.23762050855312e-05
-1.06728186904763e-05
-1.77803585426122e-05
-1.76080879290409e-05
-7.90390637280059e-06
-9.88548639667328e-06
-1.80192806086831e-05
6.15786761979692e-06
-2.06373862612945e-06
-2.21680826389168e-05
-9.29847439006112e-06
-1.82753527905811e-06
-9.10756820958428e-06
-2.04223452788128e-05
-2.43769082234555e-05
-6.11125670968326e-06
9.39008962229467e-06
-2.39682028755263e-06
-1.05024509710107e-05
-1.72965652054112e-05
-1.44857872126284e-05
-1.90344048644586e-05
-9.03246253017462e-06
4.61692152258176e-06
-5.80329818241588e-06
-1.22898994570053e-05
4.5517974393253e-06
-1.24146176912911e-05
-2.35431493710525e-05
-2.01057038769335e-05
-2.32767536277068e-05
-3.40420608743486e-05
-2.11461760093801e-05
-8.96308382848874e-06
-1.47682026555143e-05
-7.30707345210099e-06
-1.90773000196097e-05
-2.01502715630587e-05
1.35194943292348e-05
-1.64714272173344e-05
-2.48894557958135e-05
-1.73437654291603e-05
-2.16106889750404e-05
-2.15884090318336e-05
-1.1791589834377e-05
-9.53433591308172e-06
6.6352635336385e-07
-1.66610451073922e-05
1.8442995819311e-06
-2.31290004036161e-05
-1.68060009225158e-05
-2.23730516813443e-05
-9.84899021785077e-06
-1.67172159329092e-05
-5.59417816451831e-06
-2.33495224016668e-05
-1.41489027420138e-05
-2.17047169911389e-05
-2.48702742820497e-05
1.60545613426223e-06
-1.28135104129657e-05
-8.91384469843419e-06
-6.56065295002248e-06
-1.25375009384412e-05
-7.20386254131822e-06
-3.98275253858455e-06
-1.79454206340454e-05
-2.26137701645131e-05
-9.16126141120108e-06
1.08144826862294e-06
-8.42750492703928e-06
-1.95070303276031e-05
-5.62195396175556e-06
-2.46273388126768e-05
-2.20352209908579e-06
-2.61132195993903e-05
-1.4761561002279e-05
-1.85680892096649e-05
-1.06409964850183e-05
-1.40152477871506e-05
-1.19974088247817e-05
5.3020957550997e-06
-6.25200792436133e-07
-1.23194056440384e-05
-4.24663064661162e-06
-1.70012774846524e-05
-7.53859226018352e-06
-1.98693387398158e-05
3.46916785039535e-06
-1.90238711862528e-05
-1.19850695923243e-05
-1.87040224027867e-05
-2.32291961747835e-05
-1.93869241541267e-06
-3.52784907744382e-05
-1.86925750382656e-05
-6.95627091732265e-06
4.97859512643061e-07
-1.67081929623117e-05
-2.02961618714513e-05
-2.72327804766192e-05
-1.89072504338937e-05
-2.99885220670833e-05
-1.55451414784323e-05
2.40911203272115e-06
-2.0592139818886e-05
-2.26082897577791e-05
1.99565494001542e-06
-1.28688859175104e-05
-5.82047079490216e-06
-1.69298640305833e-05
-1.80584112200472e-05
-1.45481471122913e-05
-1.33218703583179e-05
-5.77845310309039e-06
-1.47232425717159e-05
-1.90115184369204e-05
-1.00644229550271e-05
-5.91011326190622e-06
-1.58916489465292e-05
-2.40903998859917e-06
-1.20529605031763e-05
-2.3269723817243e-05
-1.92660158181493e-05
-1.66714066400556e-05
-7.52943479010537e-06
-1.85090998953774e-05
-1.25188104634243e-05
1.25111613019008e-05
-1.20573654074775e-05
-1.88025342262647e-05
-1.90120708106271e-05
-1.42326704599955e-05
-1.19450381183913e-05
-1.26634577427143e-05
-2.0418245233119e-05
-1.11403307548847e-05
-6.07929372838639e-06
-1.07811954163914e-06
-1.36534205469732e-05
-1.18033994679984e-05
9.78555384789997e-06
-1.48742885890646e-05
-1.81257474957841e-05
-1.80961000746712e-05
-1.47688968215509e-05
-5.50795093742022e-06
-6.74890931561653e-06
-1.59825447967614e-05
-7.26118071264997e-06
-2.10855752695445e-05
-9.06844847002005e-06
-1.65745403940832e-05
-1.45857787839835e-05
-2.61081558326252e-05
-8.52323412391383e-06
-5.7147821792151e-06
-1.49304089624784e-05
-6.24873189191084e-06
-1.22480591592451e-05
-2.46098488770551e-05
-1.30845109869434e-05
-8.72055545995331e-06
-1.47311959369792e-08
-1.26125307433716e-05
-1.69485298911124e-05
-9.17592654499327e-06
7.10094196810243e-06
-6.16731264313605e-06
-2.22584687830915e-05
-1.05675731277184e-05
-7.79979533198087e-06
-9.96070166712485e-06
-7.93412968983627e-06
-1.01095520748212e-05
-6.28192309905442e-06
-1.31622373304963e-05
-7.41731654865677e-06
-1.65295111231014e-05
-6.86737538438985e-06
-1.15572818812201e-05
-8.51634234707282e-06
-1.59957632726238e-05
-1.4365131338741e-05
-1.2155440875574e-05
-2.45868960504289e-05
-2.1589324381228e-05
5.24630362420856e-06
-1.11937713490674e-05
-2.49471216523901e-05
-9.51435112478632e-06
-8.44604217062979e-06
-1.41163157544686e-05
-2.56771429671211e-05
-6.34415899891928e-06
-1.02321783706621e-05
-3.81817716789049e-06
-1.24739372220904e-05
-4.34794242681293e-06
5.65845031822472e-06
-1.6195746686076e-05
4.95546712279733e-06
-1.91905498481421e-05
-1.55845648094435e-05
-1.80535736947921e-05
-1.78912945469213e-05
-1.80393332294922e-05
-1.53352706955749e-05
-2.23352168206772e-05
5.17196716398978e-06
2.68542249025586e-06
-1.03275750526512e-05
-1.14364902777355e-05
2.91006570611727e-07
-1.2790706194136e-05
-1.54294196867567e-05
-1.2325016061213e-05
-2.16706304476163e-05
-9.75658402481909e-06
-1.12109649793795e-05
-2.4864974891759e-05
-9.45095416953716e-06
-1.88605141949825e-05
-7.5585370390628e-06
5.88743130984758e-06
-1.49205603111335e-05
-1.85065284418559e-05
-1.50600499609893e-05
-1.42808429098926e-05
-2.29070856432237e-05
-2.05904399982848e-05
-1.38863296625652e-05
-1.68124284351966e-05
-1.82069919390255e-05
-1.23069120168377e-05
-1.44243885770355e-05
-2.10933247388868e-05
-5.64317534515594e-06
-1.8247202627566e-05
-1.48244618853193e-05
-1.38587565720146e-05
-5.86570337135262e-06
-3.62226981425144e-06
-2.89798210365779e-06
-7.62728233711522e-06
-7.47052476928476e-06
-1.67918827345521e-05
-2.26931481057296e-05
-1.36673341346177e-05
-1.51274637499969e-05
-1.01181285849951e-05
-1.58800648702375e-05
-9.82675238569955e-06
3.57095257949524e-06
-8.67429296840891e-06
-1.77177644302714e-05
-1.7264751458983e-05
-2.0038033672373e-05
-6.4101611444333e-06
-1.18427328867404e-05
-1.35199655824477e-05
-1.38140694831729e-05
2.24039084639266e-07
-1.85874264090555e-05
-1.69790760372947e-05
-7.97683783505324e-06
-1.56522728787949e-05
3.71297476798805e-06
-7.83801416303163e-06
7.03114135205975e-06
-1.05825393062292e-05
-2.15448466914251e-05
-8.22537042777568e-06
-5.51464095021774e-06
-1.00840567929937e-05
-1.70169505475134e-05
-2.32613399862552e-05
-1.45211649847136e-05
-1.20360073927139e-05
-1.33689646383861e-05
-1.39451552162623e-05
-1.45043598430368e-06
-3.32462126286678e-06
-1.56129526434227e-05
-7.14138197875532e-06
-1.06787211648926e-05
-1.76658146502903e-05
-2.04779504043927e-05
-2.13319642902764e-05
-5.77290405551794e-06
-1.98671374848219e-05
-1.09128327054246e-05
-8.22223612272246e-06
-1.9891499610363e-05
-1.67010410834091e-05
-4.45792726248359e-06
-1.74257747405737e-05
-2.34296654314175e-05
-1.28041101941906e-05
-2.74966563017146e-06
-9.34933272436216e-06
-8.49497318721754e-06
-6.12519862300652e-07
-4.89863952144952e-06
-1.48615978228223e-05
-4.30112587817367e-06
-1.55459058526452e-05
2.97964688634199e-06
4.79168697179106e-07
-8.59050315246871e-06
-1.67512121300348e-05
3.12353218330738e-06
-9.11228042910242e-06
-1.66501180457909e-05
-2.12720246103434e-05
-1.30156764928189e-05
-4.66705939551738e-06
-9.52225684851626e-06
-1.93259849522602e-05
-1.34043760684304e-05
-1.50603554013375e-05
-1.54217317464093e-05
-6.79307737111513e-06
-9.15025690061229e-06
-3.5382950580309e-06
-2.24884300788196e-05
6.35985311929554e-08
-1.1701895676405e-05
-1.32157906912474e-05
-2.0702342221302e-05
-7.98298381135433e-06
-2.22277573562914e-05
-1.33617127410934e-05
-6.65754272185594e-06
7.03561780973417e-06
-1.48004928624519e-05
-1.83918023988102e-05
9.39240728105861e-08
-1.4121831934053e-06
-5.07367042272521e-06
-3.08760098564877e-06
-1.63478174967276e-05
-1.20309644480269e-05
-2.66229608755809e-05
-9.26326471105998e-06
-7.65944063560637e-06
4.09801965050384e-06
-8.32462737866169e-06
-1.65819918124978e-05
-2.68297953952379e-07
-7.41138380306648e-06
-9.80076064033813e-06
-3.50401523452743e-06
-1.78929367488352e-05
-4.00676883396601e-06
1.31908861841655e-06
-2.35855423854197e-05
-2.58487009936401e-05
-7.92048886655397e-06
-1.94763027754684e-05
-2.62664886818287e-05
-1.94264171191589e-05
-1.5154514354286e-05
-1.8647416640878e-05
-1.09574716163805e-05
-1.01869951438975e-05
-9.15158053614849e-06
-6.99659913044496e-06
-1.25343769137753e-05
-1.89842378674959e-05
-1.08861294282746e-05
-9.42395074936984e-06
-1.61410529120319e-05
-1.28771771746904e-05
-1.58729612790967e-05
-1.93360095382428e-05
-4.36932211488019e-06
-6.0675969860791e-06
-2.4449618560103e-05
-3.15679542190595e-06
-1.31101891920332e-05
-1.81835629754364e-05
-9.34319412247473e-06
-1.19633534335295e-05
-1.73472918971801e-05
-1.09854814565344e-05
3.82288587013844e-06
-3.89661843410419e-06
-1.76644096853413e-05
-2.12798077215222e-05
-4.23343373719962e-06
-1.79688300888309e-05
-1.81691928651421e-05
-2.60700426653394e-05
-1.35614181020548e-05
-1.76018573256888e-05
-2.44415940609154e-05
-6.75010532971288e-06
-2.42786710573472e-06
-5.56631900790636e-06
-1.41921227506199e-05
-9.24879356454993e-06
-9.08187131199463e-06
-1.57669118436873e-05
-1.66560593282444e-06
-2.1402197289818e-05
-2.0951758682211e-05
-1.10422920780924e-05
-1.47343849368243e-05
-5.21959278470156e-06
-2.12133437728884e-05
-1.65707595434914e-05
-1.36376316529648e-05
-1.15466995494703e-05
-2.90280427925821e-05
-8.80265084511667e-06
3.96036676046327e-06
-1.2996687424162e-05
-2.13713502046455e-05
-1.74662414627701e-05
-5.3674652740937e-06
-7.40573681900591e-06
-1.23810895329266e-05
-4.4077184349322e-06
-2.48874733338347e-05
-1.12364230385103e-05
-1.70679024776048e-05
-2.24940799024085e-05
-9.97305315426407e-06
-8.64436650000924e-06
-2.0046060214977e-05
-1.41460225637196e-05
-2.44887435073687e-05
-6.22585459205786e-06
-5.42290771999306e-06
-2.27468835773669e-05
8.53058834724497e-08
-1.89932808839158e-05
-2.07553068060056e-05
-8.22892918090742e-06
-1.58097816155929e-05
-1.14618815874987e-05
-1.1631593953777e-05
-3.82349669749249e-06
-1.5858667186127e-05
-1.27785760978671e-05
-1.84157865428571e-05
-1.26103015671953e-05
-9.11809616508025e-06
-4.09348954687891e-06
-5.57846225381015e-06
5.26860726618188e-08
-2.67423512316514e-06
-1.05100762621862e-05
-2.05353180270015e-05
-1.93894217798352e-05
-2.48990052378863e-05
1.01410398964352e-07
-1.53901539973758e-05
-7.69625281336502e-06
-6.51740961562331e-07
-8.89043604410336e-06
-1.00989479958867e-05
-1.34122520870666e-05
-2.5167847210804e-05
-2.13303074201537e-05
-1.45509702699008e-05
-2.07492894775679e-05
-1.2010549682865e-05
-7.10553598084727e-06
-2.07355084559284e-06
-1.10221906325978e-05
-1.48516507280924e-05
-1.18351497197407e-05
-2.44128433531188e-05
-1.33994998783898e-05
-5.72019939217722e-06
-1.00247291526338e-05
-1.58620205048473e-05
-2.57866935992045e-05
-1.61997526749546e-05
-4.80559164790608e-06
-1.54721927193807e-05
-1.05225095054027e-05
-4.2905746949447e-06
-1.53369106094143e-05
-2.16808104967236e-05
-1.23467459933578e-05
-2.18312092481724e-06
-1.02628530510779e-05
-3.00474811339721e-06
-9.87975638484151e-06
-5.68265267031565e-06
-5.50254296784407e-06
-8.44916487573124e-06
-1.38632330930875e-05
-5.60618217449799e-06
2.01345806862705e-06
-9.3069011264597e-06
-1.12928070446019e-06
-1.32251600813495e-05
-2.4657820831209e-06
-1.64165578907431e-05
-1.2691637348808e-05
-9.62608159382942e-06
-7.64231473208997e-06
-1.070570782894e-05
-1.53181493992375e-05
-8.0803891459662e-06
-1.53362490765545e-05
-1.71081364613596e-05
-9.84798258919593e-06
-1.94229253177144e-05
8.02162963703165e-07
-7.37934002513208e-06
-4.02235701293571e-06
-1.00261071300393e-05
-2.21276122216042e-05
-1.25119112901024e-05
-2.72574119253446e-06
-1.46946596954123e-05
-1.79219071791926e-06
-2.20814437741504e-05
-1.8810618955433e-05
-1.52707535189787e-05
-3.79590188308689e-06
-1.66102390465502e-05
-2.1765830521181e-05
-2.18770174835181e-05
-1.79039833867486e-05
3.85943135249645e-06
-1.49831412531201e-05
-1.94549131597507e-05
-1.32691965850596e-05
-2.07078861115196e-05
-1.40031037890997e-05
-1.97718939692471e-05
-7.33666321040249e-06
-3.37384264667424e-06
-2.574899841256e-05
1.41957107753655e-05
-9.24555420172774e-06
-1.06272895065128e-05
-1.26881865450024e-05
-7.55937862409907e-06
-1.40720619108854e-06
-6.1182569549812e-06
3.47450551304264e-06
1.5300632544107e-06
-7.97795898346266e-06
-1.55626531793872e-05
-1.59412681297486e-05
-1.28022159338803e-05
-1.35461999511515e-05
-1.13146523807987e-05
-1.20851563284505e-05
-1.30365441443222e-05
-2.12866850630031e-05
-8.73453261308096e-06
-1.09119174954785e-05
-2.71268697022809e-06
-1.01260578271876e-05
-8.39624983148714e-06
-7.56084895141162e-06
5.85571719649389e-07
-1.45268905069282e-05
-5.64172674335606e-06
-1.71720358118661e-05
-2.05698675349678e-05
-9.83360360337769e-06
-1.76577977281172e-05
-1.74923341200504e-05
-1.31790943466755e-05
-1.95596492038539e-05
1.82303058724039e-06
-4.80336376270005e-06
-1.51626279079451e-05
2.98876138383885e-06
-2.22964075288475e-05
-1.26945415505038e-05
-6.28555786804928e-06
-9.78830420227267e-06
-1.07059093206505e-05
-1.85203116572635e-05
-2.42612679677368e-06
-2.01506627861156e-05
-4.00346598490351e-06
-1.0772491882866e-05
1.01740688844332e-06
-6.93036446049212e-06
-1.04704749066992e-05
-1.91592980588106e-06
-1.22507217453298e-05
-6.62017245975052e-06
-1.18249966433318e-05
-2.70405143068681e-05
-1.33603364854243e-05
-1.05874261401203e-05
-1.58682967462211e-05
-2.40398131127326e-05
-1.59462696595841e-05
-1.68109072976058e-05
-2.41871644249435e-05
-2.32042866486063e-05
-9.44451690375096e-06
-7.97583265929932e-06
-1.32561233791702e-05
-1.30194155708307e-05
-4.56815127816839e-06
-1.01593014632005e-05
-8.78999994014174e-06
-1.28077088833696e-05
5.63287951943307e-08
-1.83559914280941e-05
-2.16256545470143e-05
-1.28569857547802e-05
-4.78538303606607e-06
-1.48540285584128e-05
-1.14916870405111e-05
-9.40458691765244e-06
-1.36115755082244e-05
-1.86479554730918e-05
-2.12985640102869e-05
-1.51941530074791e-05
-1.51452133740891e-05
-2.32634460488481e-05
-4.60261979159304e-06
-7.25301590506485e-06
-2.01923108252155e-05
-5.46834809589751e-06
-1.95659849027513e-05
-6.593076328476e-06
-1.46601744115279e-05
-1.01972181168802e-05
-2.20538068826496e-05
-1.18378097416883e-05
-1.22529411716787e-05
-8.4378909787438e-06
-4.40975807288488e-06
-8.71076002703861e-06
-7.26817463440186e-06
-5.51537288527535e-06
-1.66063951627309e-05
3.39513070215242e-06
-2.22816807251394e-05
-2.04917624724639e-05
-1.01339640458183e-05
-1.59261268201094e-05
-2.1869026786672e-05
-5.8849147657432e-06
2.51688269011683e-06
-1.18494987200544e-05
-1.46421515337473e-05
-1.41564755047068e-05
-8.63890443382597e-06
-1.28655718460433e-05
-1.25357916646855e-05
-1.27990796979345e-05
-1.64665029756389e-05
-2.44755944692637e-05
-2.49413832368794e-05
-1.36028513541949e-05
-1.06838979418087e-05
-6.32777083221186e-06
-1.13740784403254e-05
-1.32212277897684e-05
-1.49839041840618e-05
-9.60659090116993e-06
-2.08968480210362e-05
-1.25374896543793e-05
-1.04019786439944e-05
-2.18489454268068e-05
8.079490993116e-07
-1.47908007993879e-06
-5.19840041999077e-06
-1.32511489249465e-05
-1.49980150956715e-05
-7.22880922035645e-06
-2.36026874989682e-05
-6.72478440630417e-06
-4.58526692582068e-06
-5.17811919966663e-06
-7.66915524129862e-06
-1.57882757192221e-05
-1.20670803093785e-05
-1.78580446477551e-05
-3.31259027074979e-06
-2.24583881580199e-06
-1.34893044435214e-05
-4.40930756462834e-06
-6.34590654732164e-06
-1.0015134724549e-06
-1.8123770255976e-05
3.95159474670945e-06
-5.39553021535283e-06
-1.98318822390542e-05
-1.48833083317512e-05
-1.99415787682355e-05
-4.81464080785569e-06
-1.25882391946162e-05
-1.1323678808522e-05
-1.93995762584227e-06
-1.55769007992049e-05
-2.69916658972016e-05
-1.31502891005201e-05
-3.11994327243142e-06
-2.00308414741431e-05
-1.16621899551844e-05
-1.72971082147686e-05
-1.47941753706978e-05
-1.59654645798896e-05
-2.41541483788498e-05
-4.44906005220185e-06
-1.53965163000884e-05
-7.41717240702196e-06
-1.52534626613454e-05
-7.50060047317604e-06
-2.85150916462303e-05
-1.58125177738885e-05
-1.63435928087107e-05
-1.40340168554469e-05
-2.07568437090459e-05
-9.95245428436115e-06
-2.42302879257462e-05
-7.60699319728806e-06
-8.78754012704236e-06
-7.29749729184275e-06
-2.28912517181596e-05
-1.80794391330016e-05
-1.06154861643261e-05
-1.34844125893207e-05
-1.26656849451406e-06
-1.00543213003554e-05
-1.41465416274519e-05
-1.39678281661913e-05
-1.62701126673571e-05
-9.48421417975552e-06
-2.11484352849338e-05
-4.84235710045089e-06
-1.97641533715968e-05
-1.4202867733549e-05
-5.3626084613036e-06
-9.99118497251771e-06
-6.19115247263857e-06
-1.65338860231806e-05
-1.12524364074265e-05
-1.01950614507894e-05
-1.07423890812354e-05
-6.77598361730134e-06
-1.69444978167326e-05
-5.27188693772724e-06
-9.87835932707736e-06
-1.80172831988666e-05
-6.1225293212763e-06
-8.85991204330583e-06
-1.2145745083967e-05
-4.31189281714063e-06
-1.05545995765969e-05
-6.02227546051069e-06
-2.3251390141161e-05
9.78035138723372e-06
-2.76933639653473e-06
-4.84974047341051e-06
-1.66012273032832e-05
-7.36310876730693e-06
2.7634540204259e-06
-1.23620622957268e-05
-2.02934028592536e-05
-1.3900749481199e-05
-1.84248632967938e-05
-1.54877115097362e-05
-1.20763235333909e-05
-1.57199794155342e-05
-1.48041908842491e-05
-2.59840972853593e-05
-1.5102364316004e-05
-3.60685829883807e-06
-9.35099382215984e-06
-1.2448520172747e-05
-1.41046901411912e-05
7.37759666393574e-07
-8.24376883621495e-06
-2.57062100324989e-05
-1.12449870334555e-05
-6.97473738485786e-06
4.1743547794718e-06
-4.53514017578536e-06
-1.85167051372041e-05
-2.47249108962032e-05
-9.93710162105417e-06
-2.8641140464015e-05
-7.16688733181305e-06
-5.02477892265106e-06
2.34482091852446e-06
-2.7848084152229e-06
-1.00364003573873e-05
-2.32400586191272e-05
-1.02008729246005e-05
-5.88765844406683e-06
-2.5642080325916e-05
-2.18300282168103e-05
-1.53798208099802e-05
-1.34697038003726e-05
3.53778518010909e-06
-2.06704222596184e-05
-1.09770634959684e-05
-7.8297498881254e-06
-1.19640579136431e-05
-2.30495406747688e-05
-6.42553137257332e-06
-2.1543713088235e-05
-3.48962868623648e-06
-1.44829318608838e-05
-7.63102341274595e-06
-8.13917907790755e-06
-2.3456502678454e-05
-1.57425012819436e-05
-1.03245299670068e-05
-2.5156915554704e-05
-1.43876115497698e-05
2.3071373331347e-06
-5.82333011839455e-06
-8.60734568123502e-06
-9.434728472225e-06
-2.07726938480723e-05
-1.24783856095997e-05
-4.95050622592993e-06
-1.7257997615259e-05
-1.79183417920751e-05
-1.43466816643768e-05
4.6357658536268e-06
-6.99955660912911e-06
-2.58493928530896e-05
-2.06961381474806e-05
-7.51390163091004e-06
-1.18451439875384e-05
-1.93677246361683e-05
-1.43892477525862e-05
-1.84974875524715e-05
-1.62598268116534e-05
-1.90827195205474e-05
-3.73600837780703e-06
-1.60476686606436e-05
-9.83352305793591e-06
-1.20053464428698e-06
-1.12603064808376e-05
-8.06745680747807e-06
-1.97489926719637e-05
-4.98610653458717e-06
-1.74906500974462e-05
-1.90957390439092e-05
-1.38571408572412e-05
-5.77646867146868e-06
-1.88666626531721e-05
-1.07492753273664e-05
-1.15307606388998e-05
-1.41256288472923e-05
-7.59206750743218e-06
-1.70793902434232e-05
-1.6718411211744e-05
-1.47424383822495e-05
-1.43065739475374e-05
-1.08077122896591e-05
-8.53790520820628e-06
-4.30513005759941e-07
-6.7569777963105e-06
-9.01077254865559e-07
-1.67534562607147e-05
-8.45305484711337e-06
-9.31958432345277e-06
-3.68237311651523e-06
-1.55134624167396e-05
-1.3413843593141e-05
-1.13049877214853e-05
-1.55601199863613e-05
-1.63744819058505e-06
-8.97156093948526e-06
-1.47657860057947e-05
-2.52223257526157e-05
-1.98066915086048e-05
-1.68367245258742e-06
-2.12977785812443e-05
-4.79795854642492e-06
-1.47403978657014e-06
-1.02733512374136e-05
-1.25326568429613e-05
-5.60252204800457e-06
-1.3138071054578e-06
2.80755487164334e-07
-1.98502952097104e-05
-8.50787851859083e-06
-2.99960606399133e-06
-1.40926216432776e-05
-2.37981069033823e-05
-1.43984552765785e-05
-1.98042053355922e-05
-1.10393813906522e-05
-1.11969895184158e-05
-1.51310523062379e-05
-8.23756428697696e-06
-1.65520947203343e-05
-9.3997373855289e-06
-4.48295380384025e-06
-2.6949363618493e-05
-9.9727739634498e-06
-1.41404914938056e-05
-9.34517413112822e-06
-1.43059445479248e-06
-1.4499069789145e-05
-2.73654936133934e-05
-2.33746609593411e-05
-1.25885428999936e-05
-1.66191094251251e-05
-1.94606511393654e-05
-1.08594556784857e-05
-8.89374198191114e-06
-1.90483115709665e-06
-2.08695968012876e-05
-2.05280248994996e-05
-2.74513509673473e-05
-1.35461720677843e-05
-1.76743712677487e-05
-5.42451832492876e-06
-1.64077362702699e-05
-1.38943976739939e-05
-2.74878912959242e-06
-2.56403912145368e-05
-8.44121588910313e-06
-2.42978648126389e-05
-3.43619278113396e-06
-9.34537089159558e-06
-5.15719541292355e-06
-2.95792930538845e-06
-1.21912872279175e-05
-9.54976172704302e-06
-5.04849031889493e-06
-1.36467704384654e-05
-8.6720472982267e-06
-1.86077292126484e-05
-1.34746076224899e-05
-9.12506476672482e-06
-1.47848995526643e-05
-1.03500388235331e-05
-9.12276514300123e-06
-5.31091777971538e-06
-1.36086763129405e-05
-9.51504651228496e-06
-1.68335155961421e-05
-1.4849499012232e-05
-5.8890013097887e-06
-1.64720217117688e-05
-1.87322016986219e-05
-1.52077985940815e-05
-1.08442895124439e-05
-1.44297678822095e-05
-1.3458842732111e-05
-1.18814360520585e-05
1.13836229537127e-05
7.25446898045747e-06
-1.60793583984139e-05
-4.35329407686889e-06
-1.96628404009225e-05
-1.70917626200032e-05
-7.51999930696392e-06
-9.16774849934589e-06
-5.5194313623484e-06
5.26940406898255e-06
1.27374779219516e-05
-1.42514457256035e-06
-7.61334440574501e-06
1.6688450961156e-06
1.26791004093561e-06
-6.28055186764629e-06
-1.41893914698965e-05
-4.16011125825747e-06
-4.90412519841453e-06
-6.08183368558345e-06
-3.58944429677547e-06
-8.92378808127459e-06
-8.73218207426999e-06
-1.93018538353006e-05
-1.7949040067195e-05
1.4335600806488e-05
-1.64627514758587e-05
-1.15817136389698e-05
-2.36269391261929e-05
-8.0753124309374e-06
4.57577754517682e-06
-1.26110962379501e-05
-7.94970532431238e-06
-2.00937409491666e-05
-1.48654214597703e-05
-1.08140066997733e-05
-2.3932750421932e-05
-9.3608492093087e-07
-2.35539104403494e-05
-2.24454493851443e-05
-1.87661889627795e-05
-2.77451765921884e-05
-2.32497317162869e-05
-6.9453385082825e-06
-1.42690551312611e-05
-8.05185500745921e-06
-1.04535386484954e-05
-5.82505654867808e-06
-2.14479086551791e-06
-2.57875065627122e-06
1.27472005635503e-05
-1.17718428119276e-05
-1.67853084260757e-05
-2.03571046780143e-05
-1.1446957854745e-05
-2.83243733480471e-06
-1.19967575257603e-05
-1.75646439866399e-05
-1.68023855137563e-05
-1.93962281665026e-05
-1.53526404363462e-05
-9.17167548514963e-06
-5.42633547142502e-06
-5.52463748920921e-06
-8.02428558498407e-06
-1.99679602919969e-05
-2.76035906406246e-05
-1.07129043704258e-05
-3.72491656912988e-06
-2.09802181395482e-06
-2.49883200149523e-06
-8.89101406542129e-06
-7.52769832927312e-06
-9.0593340758122e-06
-1.49637034800551e-05
-1.89075772694183e-05
-8.05840140821001e-06
-9.9940565639673e-06
-5.82297983014071e-06
-6.89960780349986e-06
-1.65324310497588e-05
-1.2437427545935e-05
-3.9099483252014e-06
-1.93211310996189e-05
-2.72055259799205e-05
-2.08932347121878e-05
-6.06790383727508e-06
-1.73033789539266e-05
-2.04959818105244e-05
-1.30511898853147e-05
6.62919030740351e-06
5.79803449162782e-06
-2.03802839160349e-05
-5.51448174809446e-06
-9.66248223716111e-06
-2.85936110773788e-05
-1.44510100850599e-05
-8.66043930360024e-06
-6.59093993997684e-06
-2.93876821048328e-06
-1.90398628090764e-06
-2.54539308655969e-05
-1.31827383673926e-05
1.65170847017544e-06
-1.5032084566785e-05
-1.57748648311491e-05
-2.69852831087694e-05
-1.20504426899191e-05
-2.18175300931443e-05
-1.54166153160897e-05
-1.49968013455353e-05
-5.33954599497157e-06
-1.84616198290571e-05
-2.37187287467162e-05
-8.15905990455025e-06
-2.58301001853021e-05
-1.64595440810651e-05
-1.91157290321591e-05
-2.15547152374397e-05
-1.17023625890249e-05
9.59871676640721e-07
-2.45962609015343e-06
-1.43393814540369e-05
-1.93979885844549e-05
-1.38182419414556e-05
-7.70857028283816e-06
-7.25534133833755e-06
-1.89230230279843e-05
-1.27373621585245e-05
-2.3494197413418e-05
-9.92306216793128e-06
-1.13121866736823e-05
-9.40107638264116e-06
-1.30798030193261e-05
-1.58359159580285e-05
-1.48280392597851e-05
-8.34150435861264e-06
-1.77893426352098e-05
-3.22761813669724e-06
-1.41658258228018e-06
-1.1712645921682e-05
-1.00967514135117e-05
-9.48759030214047e-06
-6.82154057661038e-06
-1.42634989380895e-06
-8.58282263869039e-06
-3.42423840692026e-05
-3.29043838964359e-05
-1.09729081867755e-05
-1.51863462821958e-05
7.94324218289256e-07
1.07595365392968e-06
-1.89878026973827e-05
3.48942886907306e-06
-1.9619470433262e-05
-4.80606471836836e-06
-1.26628473961431e-05
-2.72968671068887e-05
-1.45992520691723e-05
-1.51115176919071e-05
-9.87793996163333e-06
-6.30930870084402e-06
-1.74434025283365e-05
-2.52595552988674e-05
-3.78558527550567e-06
-2.32979595170577e-05
-1.3771677914117e-05
-2.73258375691593e-05
-1.05292399998513e-05
-1.58471635224444e-05
-9.34707648949614e-06
-1.07301486273666e-05
-3.1899674290947e-06
-1.41519172541515e-05
-1.54244727547288e-05
-1.95792211406551e-05
-1.7234678693633e-05
-1.2046084042259e-05
-2.10922617665145e-05
-1.46707586467664e-05
-4.49315334844393e-07
-3.08202237429553e-06
-2.73323995612945e-05
-1.09279693047981e-05
-1.95125819525407e-05
-1.92788623217672e-05
-2.70253775233029e-05
-1.79265355806524e-05
-1.1985628002608e-05
-1.11351622731587e-05
-1.2997853821308e-05
-2.0840949181652e-05
-1.49368976407388e-05
-1.14624895844963e-05
-1.2857489606658e-05
-1.25362905135834e-05
-2.23708942997573e-05
-2.56717859514559e-05
-1.46561134615428e-05
-1.72477228566208e-05
-8.16997202665161e-06
-2.73855495022939e-05
-2.10514668748162e-05
-1.39058874581318e-05
-3.26875537449478e-06
-1.65105396045015e-05
-5.80545792664193e-06
-5.44999460704563e-06
-1.13292549079924e-05
-2.28250630197469e-05
-9.87881267498909e-06
-1.07767237199291e-05
-7.79976465233796e-06
-9.05328913843926e-06
-2.56026579003848e-05
-9.49653525542688e-06
-8.60856668977741e-06
4.02217031201841e-06
-9.40706730184351e-06
-1.33289270502062e-05
-1.23531584181058e-05
-9.62081254608243e-06
7.07025387200953e-06
-2.33647737700231e-05
-1.10017647761082e-05
3.39535438848765e-06
-7.41216416597492e-06
-2.08631734569726e-05
-2.0474100993915e-05
-5.14983245894953e-06
-7.04407150227737e-06
-6.38145435637201e-06
-1.86985627724159e-05
-6.67647848809835e-06
-9.7974312560577e-06
-2.67805094861272e-05
-1.1649307619505e-05
-9.1597355838778e-06
-1.77718498259546e-05
-1.22528724645892e-05
-1.41117475256124e-05
-8.55331430411151e-07
4.00685885870909e-07
-9.67559096187647e-06
-5.263102375529e-06
-1.09088191049971e-05
-1.6520021625652e-05
-1.46547408774385e-05
-6.31761497259434e-06
-3.32793356827779e-06
-4.17328270310879e-06
-1.65906302223457e-05
-9.35458254187014e-06
-1.05800937322591e-05
-1.760309529783e-05
-9.58175299369077e-06
-5.50021831445954e-06
-3.03254150164351e-05
-2.89825033982144e-05
-9.35221993998559e-06
-2.1296865276516e-05
-7.6960565506577e-06
-1.51895564891939e-05
-1.88442202452307e-05
-1.68642946837521e-05
-6.02830596009274e-06
-9.19733347560805e-06
-9.56974418001161e-06
-1.8168565130072e-05
-1.90679463103669e-06
-1.53814372015e-05
-8.19922985031775e-06
-1.51903423483991e-05
-1.19843467895905e-05
-1.43402122550406e-05
2.30090956446695e-06
-1.37965789412311e-05
-1.895034959972e-05
-1.93086552883094e-05
-9.50447888002287e-06
-1.31160954705093e-05
-1.74913785545697e-05
-6.47047660492228e-06
-4.83318977631313e-06
-1.49559716255742e-05
1.73332745206844e-06
-1.57763405783953e-05
-1.73533480508945e-05
-2.1054594019209e-05
-9.42298955515734e-06
5.23907197680977e-07
-1.85880639789526e-05
-1.73097060033275e-05
-1.09698598600392e-05
-1.51816787093716e-05
-7.75055572539628e-06
-1.84592330931567e-05
-8.23457708506448e-06
-1.63286354946664e-05
-1.57519171351772e-05
-1.33089652104167e-05
-1.78944082770953e-05
-3.74003194166595e-06
-1.38474423397797e-05
-7.83832990489649e-06
-2.58024971276638e-07
-2.16666753852074e-05
-1.56184498995034e-05
-1.56501866201625e-05
2.60843322880081e-06
-2.86631481740002e-06
-1.92168966821332e-05
-2.6085229586494e-05
-2.94582214771554e-05
-7.52159771661699e-06
-1.76167535820029e-05
-4.21078921762557e-06
-2.09208651539426e-05
-7.42486452435487e-06
5.90495045505761e-07
-1.10318587459616e-05
-1.76326175571189e-05
-1.23928025054792e-05
-2.26628256618701e-05
-2.26553597078364e-05
-1.87862019231206e-05
-1.98588786600103e-05
-1.58795712241827e-05
-9.78691659531747e-06
-2.88229970795506e-05
-4.04906427239243e-07
-2.42127026763206e-05
-1.19500390430313e-05
-9.19860704007536e-06
-2.20768818604127e-05
-2.18552682641798e-05
-7.89853032112164e-06
-5.93506304707686e-06
-1.81821616638454e-05
4.38411820259362e-06
-9.00831426465382e-06
-1.59295988490456e-06
-1.44779663429486e-05
-9.43429417055225e-06
-1.85247611849524e-05
-2.15191160587955e-05
-2.12180379194181e-05
-1.04571197599166e-05
-2.17056708818928e-05
-2.27444151679354e-05
-1.13012008974032e-05
-1.05802906027516e-05
-1.51305137391492e-05
-1.28069219949414e-05
-1.50878439168632e-05
2.61229109977048e-07
-2.47646084976948e-05
-1.71067677726865e-05
-1.40275827458359e-05
-3.63982823211658e-06
-1.2536314012856e-05
-2.02531807556584e-05
-1.90219232230796e-05
5.46864998799131e-06
-8.44783515760606e-06
-2.29216578306815e-05
-5.29777200366908e-06
5.48829175297912e-06
-2.00848513663886e-05
-8.96024740530947e-06
-1.909848566358e-05
-2.80924437368373e-05
-1.93386130706615e-05
-1.82148041671751e-05
-1.62457705627934e-05
-2.58232979894006e-05
-4.97359899791148e-06
-1.67406705942221e-05
-1.7021413843103e-05
-9.52027495119425e-06
-3.27192481003434e-06
-1.11545307576529e-05
-2.02542650059252e-05
-1.30345388309394e-05
-1.85551865384457e-05
-8.5221582966419e-06
-2.19209516515952e-05
-2.08912597761678e-05
-1.40353316198549e-05
-8.93658658519162e-06
-1.82788852336097e-05
-2.62662226382279e-06
2.58194937813538e-06
-1.65435867276526e-05
-8.91437968799879e-06
-8.2275078053007e-06
8.89405156175366e-06
-2.05298149234174e-06
-1.78131439708013e-05
-2.50758753747048e-05
-1.52438445383133e-05
-1.1822094977729e-05
-1.52411271398328e-05
-1.46218220792853e-05
4.53019645367829e-06
-2.06104481868931e-05
-1.16026272778097e-05
-1.98368354925553e-05
3.81025145352146e-06
-1.35218405171164e-05
-2.17405924387201e-05
-2.03570252312386e-05
-2.61227454322038e-05
1.41245517502973e-06
1.18412548474476e-05
-2.00778249218583e-05
-1.33234632464642e-05
-1.0419316125752e-05
-2.44986485555363e-05
-2.48966869178103e-06
4.06392273658229e-06
-5.79101140803512e-08
-1.64228504095983e-05
-8.3146780247271e-06
-1.29807754310223e-05
1.47654985008924e-06
-1.15975903405151e-05
-4.62417062078718e-06
-6.55016421813641e-07
-1.9530456749555e-05
-2.12572611483438e-05
-2.40752824922716e-06
-1.19267925131574e-05
-2.00766623298852e-05
-1.19518516304562e-05
-5.62554064358308e-06
-1.59068327542666e-05
-1.33041192400413e-05
-7.89010254788936e-06
-9.24605057045023e-06
-1.92355509961876e-05
-9.57441504795836e-06
-1.42179542991251e-05
-1.41811872915921e-05
-2.49797425763326e-05
-1.09411930999612e-05
1.20085657732554e-06
-4.47180020347096e-06
-9.04375232395553e-06
5.23223872623513e-07
-1.20950429324054e-06
-1.09492315078041e-05
-2.62145724661796e-06
-1.19365772001333e-05
-2.93647620882934e-05
-1.20244485002616e-05
-1.92168201993122e-05
-1.64379220327789e-05
-2.4832469759562e-05
-1.10335083456333e-05
-1.27478198605363e-05
-6.32615583913706e-06
-1.39437825715431e-05
-7.05020401688232e-06
-1.67114043824961e-05
-2.63459028480477e-05
-7.11616864473842e-06
-1.73085414174476e-05
-7.43215791349839e-06
-1.69900858840951e-05
-1.53724274839401e-05
-2.87223828793646e-05
-8.56633856940723e-06
-7.01891525592557e-06
1.63175922708052e-07
-1.89754778828744e-05
-3.50723884756103e-06
-1.220618481415e-05
-2.25100964595275e-05
-1.80652627382438e-05
-2.19049002861622e-05
2.09321924550525e-06
-1.99777941856418e-05
-2.9298302045252e-05
-1.28911885276878e-05
-1.59790674824193e-05
-1.29678755268108e-05
-1.67827977776261e-05
-5.37905729141196e-06
-2.6102633252893e-05
-4.5132813424861e-06
-1.51027433966029e-05
-6.11143215160336e-06
-9.4387215365566e-06
-2.36463273296923e-05
-9.37316581920892e-06
-1.3698709308588e-05
-1.81656078744392e-05
-1.49412327293395e-05
-1.44835176177821e-05
-2.12355630063569e-05
-9.72721832405155e-06
-1.44341791277295e-05
-1.57307569895407e-05
-5.89977607926472e-06
-2.03186297955105e-05
-1.30053352116283e-05
-1.41945009210514e-05
3.03824048842007e-06
-1.18789686115368e-05
-1.45775970440799e-05
1.78721288002626e-07
-6.70258601142488e-06
-1.66211985108583e-05
-2.01253644281193e-05
-2.27603581601663e-05
-2.39662032351481e-05
-8.56312094244809e-06
-2.06289496869071e-05
-1.30637383738082e-05
-2.03864416493625e-05
-1.28807842721676e-05
2.50051891155067e-06
-6.05834409452221e-06
-1.78751709012869e-05
-2.51392173141375e-05
-1.72000832658114e-05
-2.28779186102003e-05
-8.17452292247045e-06
-5.75450290963789e-06
-6.88790734190538e-06
-1.19413774421994e-05
-1.74589676432973e-05
-1.05431172549717e-05
-5.40201491028751e-06
-4.81019874395751e-06
-2.13403792910874e-05
-1.65879912172963e-05
-1.74931792077964e-05
-7.41230397258277e-06
-2.14204601926219e-05
-1.41049937123888e-05
-1.95085742314743e-06
-1.08787928065317e-05
-1.19952092054735e-05
6.44133211245076e-06
-1.57518564517368e-05
-1.36370954310255e-05
-8.62299648243908e-06
-1.49923344365021e-05
-1.61290826640325e-05
-1.06410041338598e-05
-1.98479126750337e-05
-8.51185031292603e-06
-2.36345122701248e-05
-1.78822362819946e-05
-1.1344884592099e-05
-1.49284006143703e-05
-9.57786404424658e-06
-2.99080498801627e-06
-1.77718528782808e-05
-5.29850524278578e-06
-2.79348583412233e-05
-7.55083721497766e-06
-2.13451177737858e-05
-1.43303361919205e-05
-1.40574597931264e-05
-1.64839100808959e-05
-1.7438668006374e-05
-1.41420887341682e-05
-1.09800541293593e-05
-1.77609442799248e-05
-1.61675559487317e-05
-1.79665236844113e-05
-9.29814516699948e-06
-5.93821965339798e-07
-1.61338458538224e-05
-1.9874007444404e-05
-1.21193452288779e-05
-9.05621375419771e-06
-5.95267961267306e-06
-1.1739760471626e-05
-1.09453335653764e-05
-1.52774902698588e-05
-1.27447789038415e-05
-1.35277173834244e-05
-7.47989591130434e-06
-1.51275088023613e-05
-1.65454458028801e-05
-1.92560787214102e-05
-1.55791861577811e-05
-8.00369100930698e-06
-1.11494407969765e-05
2.67091995683504e-06
-1.19006600668799e-05
-2.44480383425612e-05
4.68558818549128e-07
4.04154163546388e-08
-6.57014524091117e-06
-8.74786421640017e-06
-1.13877917785206e-05
-1.38737025402002e-05
-2.68901743911374e-05
-6.80453940611984e-06
-2.60689125191958e-05
-1.11089318872176e-05
-1.15212313772132e-05
-9.85277629881738e-06
-1.29744210831497e-05
-1.06102148079648e-05
-1.30520165504011e-05
-2.8686450919813e-05
-1.06663206146331e-05
-1.62465144849052e-05
-1.29808002098113e-05
-3.61646922267499e-06
-2.40610136330981e-07
-6.16709810504139e-06
-3.67030270870111e-06
-1.1891902017079e-05
-2.12982644148965e-05
-9.90924408473934e-06
-8.4024688363163e-06
-1.11074036454314e-05
-2.10596535774678e-05
-2.2212198783843e-05
-1.60428755218879e-05
-4.55291670064911e-06
-2.24484289586035e-05
-3.04369851716581e-05
-3.05938412492726e-05
-1.83444903856442e-05
-1.22558826616292e-05
-7.9170179174869e-06
-1.70730217874438e-05
-2.32396726289586e-05
-4.16605922337632e-06
-2.21416772090463e-05
-2.1159499694081e-05
-7.09847952191238e-06
-8.58804742830455e-06
2.83532092627977e-06
-1.50024611085772e-05
-1.35496634971922e-05
-7.88231191054019e-06
1.75799121109827e-06
-1.58947392372095e-05
5.04501762993032e-06
-3.13756181568974e-06
-9.08969229844347e-06
-1.05691005131432e-05
-7.46434953281931e-06
-1.86621176952325e-05
-1.56309015682434e-05
-2.01283386510149e-05
-1.44071936337479e-05
-2.68532260631387e-06
-1.16572384808215e-05
-1.50859435980531e-05
-1.40030876079642e-05
-1.20555787998072e-05
-1.68176665762321e-05
-1.46398840644638e-05
-1.7433380899316e-05
-1.87944287033548e-05
-2.44768384394871e-05
-2.33267117055107e-05
-1.51774278718374e-05
-1.61539443774783e-06
-9.48790265830549e-06
-1.91507906725602e-05
-1.01336485800507e-05
-3.22903389052768e-05
-1.36636218317818e-05
-1.15409844507043e-05
-8.81960448317513e-06
-1.15387733833628e-05
3.03890507055851e-06
-1.34261344563943e-05
-3.17871770101425e-05
-9.55097472021178e-06
-5.9288548147297e-06
-2.91692094258187e-05
-9.89413923844865e-06
-8.083480808122e-06
-1.12303907530063e-05
-2.07514201030688e-05
-3.30326950147393e-05
-1.20447653990045e-05
-1.7999637961655e-05
-1.77580002288215e-05
-9.63006007522765e-07
-1.82504323692066e-05
-1.64783319786787e-05
-4.40070274290797e-07
-1.05692436771339e-05
1.13937853302236e-06
-2.21512080073631e-05
-1.24352735490321e-05
-8.58102199365263e-06
-1.70567245149654e-05
-2.1033673913609e-05
-2.09150917297947e-05
-2.01560888808188e-05
-1.81436201887281e-05
-2.40397156939151e-05
-2.04595819178489e-06
-1.44188615456107e-05
-2.07370036282641e-05
-9.73563573606913e-06
-1.17151172996926e-05
-1.65194836233666e-05
-6.02182965518362e-06
-2.31770605630023e-05
-2.20416523974213e-05
-3.93783617468507e-07
-2.89116547493645e-06
4.08924111965566e-07
-2.01950870627842e-05
-1.75241379510142e-05
-2.05404569754523e-05
-4.75423128235638e-06
-2.07000948142369e-05
-6.07740413602123e-06
-5.51198968284218e-06
-1.77583625898861e-05
-1.71531098471248e-05
-2.28816685008208e-05
-2.19747055018067e-05
8.60851325907597e-07
-1.49474315391546e-05
-9.27135788068767e-06
-2.07516942597456e-05
-9.36491260500924e-06
4.25247859579794e-06
-1.60993206009012e-05
-7.53788574000605e-06
-2.04446674319747e-05
-1.10229600706579e-05
-1.35620481665563e-05
-1.40962321394379e-05
-4.91935504490128e-06
-4.65049343247379e-06
-5.49810566975883e-06
-1.88389909650282e-06
5.69275743825562e-06
-3.17883003188706e-05
-3.17631127164519e-05
-6.19016175193392e-06
-9.15550017999174e-06
-2.19202068139555e-05
-2.2248949116545e-05
-4.26748545899564e-06
-1.5513205391888e-05
-1.96974943926694e-05
-6.55135929327364e-06
-5.30722775886319e-06
-1.65856903835547e-05
-9.6635036375622e-06
-1.75122716459471e-05
-1.18998187574545e-05
-7.82725279169748e-06
-1.29824863070916e-05
-1.8311082828562e-05
-2.11318471375774e-05
-8.60472816236997e-06
-2.38173542186743e-05
-1.31382700857713e-06
-1.87422295189851e-05
-1.20302502349712e-05
-1.50668553491345e-05
-2.20043810419067e-05
-2.68088390971654e-05
-2.26601131873752e-05
-1.32159263775325e-05
-9.798855482567e-06
-8.37005669112005e-06
-5.9422434499134e-06
-3.98245608064328e-06
-9.9867198465744e-06
-7.6610835729008e-06
-3.07562752858677e-06
2.84132753797304e-06
-1.70400300798368e-05
-1.36898123619672e-05
-1.81293162408328e-05
-3.76807660227748e-06
-1.6442281339461e-05
-1.45731595167536e-05
-3.39168593054018e-06
-1.33309119140416e-05
-2.25274761089617e-05
-2.07780581992731e-05
-8.72942311814246e-06
-3.32766460980984e-05
-8.39319620471983e-06
-7.00766245430246e-06
-1.87418900698371e-05
-8.03195848925139e-06
-2.31696573271833e-06
-1.26702966397464e-05
-1.89854028976221e-05
-1.63643384254969e-05
-1.17838163363969e-05
-9.33561453597276e-06
-2.10158718223406e-05
-6.56686047729033e-06
-2.24453703010573e-05
-4.51054294994593e-06
-1.82915856962434e-05
-2.40412682581802e-05
-2.0429716908723e-05
-1.80886865247586e-05
-1.17285350986799e-06
-2.34215791933159e-07
-1.50186966787342e-05
-1.31562699151848e-06
-1.88738664328869e-05
-8.97827261280926e-06
-1.72046373574605e-05
-8.06717345288514e-06
-7.05803042252608e-06
-1.64773260660197e-05
-1.46329588348057e-05
-1.59589442981771e-05
-1.34485165406169e-05
-1.8888130488937e-05
-9.83170580055205e-07
-2.78277403491069e-05
-8.94574517353292e-06
2.67949952652908e-07
-4.69419858588037e-06
-1.14956744690224e-05
-8.84577530243797e-06
-1.48238287015374e-05
-1.90881922064054e-05
-3.09263873644857e-06
-1.09544306925096e-05
-5.61599557311849e-06
-1.28997181190191e-05
-9.59357156294261e-06
-1.16855823824617e-05
-2.19243122435904e-05
-2.0585344069039e-05
-5.83870381132456e-06
-1.55218804120999e-05
-2.46458755010512e-05
-1.48029196198473e-05
-1.23484232141138e-05
-8.62177277646943e-06
-1.07195696885645e-05
-3.64584747712907e-06
-1.70004011403262e-05
-7.37048953475762e-06
-4.61203774303301e-06
-8.87128272310261e-06
-1.26419176150769e-05
-8.55355931749209e-06
-1.57873431067166e-05
-2.29939439093855e-05
-2.51343809169309e-06
-1.19953586451928e-06
-8.00669474389672e-06
-1.58687528494757e-05
-3.06565678228172e-05
-1.16001257200156e-05
-2.04345816331051e-05
-4.61806385459101e-06
-1.31382998722324e-05
-1.80250526463298e-05
-1.13663754633744e-05
-1.0669194652771e-05
-1.96918296036893e-06
-5.57440928610439e-06
-1.32718957124015e-05
-2.33898470062261e-05
-1.60536852770068e-05
-8.97047439854619e-06
-9.79687858235832e-06
-3.07759320853338e-05
-1.37683404733033e-05
3.51029710397388e-06
-9.01786059934757e-06
-1.16243352652852e-05
-1.35555490319381e-05
-1.0083512193428e-05
-2.14281896650103e-05
-5.49577284101155e-06
-3.58041679370213e-06
-3.10346276255747e-05
-6.58100674215607e-06
-1.5373339715807e-05
-1.56442226634706e-05
-1.59592800540475e-05
-4.81753373677288e-07
-1.95398702723238e-05
-2.39787781390254e-05
-1.83576872489983e-05
-7.35721801190114e-06
-2.12671891093133e-05
-1.88615075377622e-05
-2.16536124642083e-06
-5.95626045268379e-06
-1.51901538043646e-05
2.87021529873e-06
-1.5897292675822e-05
-6.99581906875108e-06
-1.72751150527216e-05
-1.52176034811969e-05
-5.0094193665167e-06
-8.69415950006311e-06
-1.49938753887445e-05
-3.08836704058572e-05
-1.74247536441181e-05
-1.07018898186455e-05
-8.22803190365618e-06
-8.91328130003352e-06
-1.41475355156383e-05
-1.8223676360529e-05
-2.6826029155684e-06
-1.51188225361565e-05
-1.86220686084064e-05
-1.08071444505046e-05
-1.05216653859169e-05
-1.0193287201041e-05
-1.40702661571118e-05
-7.20283732270424e-06
-4.36594668981303e-06
-2.87733868438892e-05
-1.39524999589417e-05
-1.35742019217495e-05
-1.17662851405498e-05
-1.12519883025686e-05
-9.81004586344677e-06
-2.30283143190043e-05
-2.18395455718181e-05
-1.085456865778e-05
-6.48553904800964e-06
-1.51961744369163e-05
-2.12664242812744e-05
-1.09045694356655e-05
-1.19861251296746e-05
-7.76370569977973e-07
-3.72278996825776e-06
-4.5800372682322e-06
-2.75787506251219e-05
-3.52739481103571e-07
-1.00351218465011e-05
-1.50290728399476e-05
-3.16631033980812e-06
-2.30898883118284e-05
-2.24268823797874e-05
-9.33155934235157e-06
-1.29608024781368e-06
-8.43350428734878e-06
-2.48243176405664e-05
-6.34015564147228e-06
-5.99609615096706e-06
-1.97354340786353e-05
-1.17365059308327e-05
-8.87091295533681e-06
-2.26153290543232e-05
-5.01802395274313e-06
-7.41420549047561e-06
-1.19684349048525e-05
-1.2223942459192e-05
9.37850852711679e-07
-3.49646580850082e-06
-8.55883356626648e-06
-6.40238987475398e-06
-1.12140379516379e-05
-8.36394398389153e-06
9.64390023103374e-06
2.7596829283073e-06
-1.87459894066079e-05
1.9604409162366e-06
-1.57026511567313e-05
-8.98125731831074e-06
-1.72743312318176e-05
-6.116507756373e-06
-9.84438542813342e-06
-1.50777190100118e-05
-2.88622985274195e-05
-1.27536026595811e-05
-2.96076437745583e-06
-2.27976352421229e-05
-6.98501370622734e-06
1.5148198387939e-07
1.54662858282878e-06
-6.50891726637111e-06
-1.58819740753258e-05
-1.13245995844595e-05
-1.5992320272742e-05
-2.4609261853164e-06
-1.3038708484467e-05
-1.80847569368091e-05
-9.07084527495463e-06
-1.6362676818581e-05
-1.30519267013393e-05
-1.17799014361703e-05
-1.00195465911234e-05
-4.28785450429876e-06
-3.20180006299781e-06
-1.33804663646823e-05
-2.48345020134537e-05
-7.09907510878017e-06
-1.45231069393893e-05
7.99750281198301e-06
-1.27139718368419e-05
-1.2692861888858e-05
-1.23789323087387e-05
-1.51197447229742e-05
-4.14759029455883e-06
-8.58390199470236e-06
-6.68334493191852e-06
-2.06239820717575e-05
-1.85656498565388e-05
-1.52509355751794e-05
-3.79013740635893e-06
-3.0462596836875e-05
-4.16804262193904e-06
-4.41604907189527e-06
-9.00900044420171e-06
-1.98446177971689e-05
-1.05576710681221e-05
-1.31640937140807e-05
-6.17976351230629e-07
-1.87571352450773e-05
-3.79408044220306e-06
-1.42263037865812e-05
-2.6406331733743e-05
-1.12416396211886e-05
1.07211123208356e-06
-8.17486102009418e-06
-9.59007940648068e-06
-2.05227979785021e-05
-2.0370451904958e-05
-4.01688696342364e-06
-5.55653685894625e-06
-1.79280775806518e-05
-2.16999320981075e-06
-1.37049169130222e-05
-8.08884979254681e-06
-5.05697205750784e-06
-1.77327191042305e-05
-1.32035856437978e-05
-1.04449084730095e-05
-2.12933266112221e-05
-3.90265862935692e-06
-3.53451269007935e-06
-3.01109063231062e-05
-1.28608956488559e-05
-2.67119781263672e-05
-2.99544423437948e-05
-1.54655791086758e-05
-1.71868532460549e-05
-1.05753081670651e-05
-9.94849198761217e-06
-9.95720039092375e-06
-1.3966054947509e-05
-2.21066321711204e-05
-1.2620662732635e-05
-8.71756453062799e-06
-1.1419544253543e-05
-5.99810705050403e-06
-1.41654036230545e-06
-2.18593119760067e-05
-1.56798435659356e-05
-1.29517185567905e-05
-2.27950963238426e-05
-8.13013630738959e-06
-4.88401227400648e-06
-1.47477372939667e-05
-1.31083448143388e-05
-9.94293847126958e-06
-1.12141513559844e-05
9.17746777453969e-07
-6.62009226285313e-06
-5.00910686683399e-06
-2.44330786648189e-05
-1.21431954927862e-05
-6.15084001452506e-06
-8.68068391530462e-06
-1.11847939773856e-05
-1.75062395903014e-05
-7.64385614243203e-06
-9.812316576904e-06
-1.25426993524753e-05
-1.29732323635672e-05
-3.04082006133374e-06
-4.10152479642236e-06
-1.14135430517547e-05
-1.29628954651071e-05
-5.57244228077176e-06
-1.66986148616783e-05
-1.16569170182301e-05
-1.79911842530993e-05
-1.35898004272052e-05
-4.71869531951428e-06
-1.24408332192132e-05
-2.02421693151859e-05
-7.6463409789685e-06
-1.54408466600402e-05
-1.59923439252272e-05
-7.99307943150246e-06
-8.55168619691063e-06
-3.98976491070767e-06
-1.19315086833237e-05
-9.89276209910565e-06
-5.26636638693038e-06
-1.58180494486114e-05
-1.83247971398133e-05
-1.37457975100771e-05
-1.99440380978563e-05
-1.63453708113286e-05
-1.56074581099357e-05
-3.55749812207971e-06
-1.50027876171244e-05
-1.03804967375255e-06
-1.86382813524765e-05
-1.36282325698856e-05
-1.93653722535677e-06
-9.35987225880259e-06
-1.94438403366276e-05
-6.78719528191073e-06
-6.76682153561184e-06
-2.74538403721573e-05
6.03151251556929e-07
-1.58880321045149e-05
-1.56618240762265e-05
-1.8935314266288e-05
-1.55345414434665e-05
-9.35873253948683e-06
-1.75889729758012e-05
-1.44077694735682e-05
-2.7200847385884e-05
-2.27248550994078e-05
-1.49527309819832e-05
-1.0045690603473e-05
-1.62335027890903e-05
-1.72443738718041e-05
-1.64120034359728e-05
-8.69176827472329e-06
3.39881332789529e-06
-7.11367141848097e-06
-9.80862853972711e-06
-1.27772140256573e-05
-1.02036242431926e-05
-4.50489687949095e-06
-1.09320279932178e-05
-2.58518366310028e-05
-2.27185297949496e-05
-1.59907110161588e-05
-2.7857312972581e-06
-1.71314281443323e-05
-1.15431134352178e-05
-1.68454134438508e-05
-1.79173625593345e-06
-9.89970333715011e-06
-1.58237992898026e-05
-4.23222527084746e-06
6.5335711487137e-07
-1.94883727384592e-05
-1.9310971026475e-05
-1.54779993202352e-05
-1.59496931640297e-05
1.29587549971147e-06
-2.62302803671183e-05
-6.60566726931833e-06
-1.37872464292269e-05
-6.42964202714928e-06
-1.3321465949101e-05
-1.2072027619042e-05
-2.14756819899097e-05
-6.79487511543695e-06
9.80587674021296e-07
-8.98355734468494e-06
1.06177813720147e-05
-1.58082843231288e-05
-7.39797166961161e-06
-1.71725135110389e-05
-1.81643813123469e-05
2.996240938403e-06
-7.14277751034244e-06
-1.17971610605697e-05
-1.03599065750894e-05
-1.58002297516246e-05
-1.13618519571738e-05
-2.01493026938922e-05
-1.80332128233712e-05
-1.99061639554733e-05
-1.80371876897995e-05
-1.95640176438105e-05
-1.15954224250188e-06
-2.1838395572516e-05
-1.39970128405559e-05
-7.73804062540935e-06
-1.81888049253134e-05
-1.79749585450304e-05
-2.12816730851935e-06
3.67629259084206e-07
-1.1484473124374e-05
-1.53784085285412e-05
-1.63214817802336e-05
-1.20322132118839e-05
-9.56571767663199e-06
-4.90208448713482e-06
-1.2553166506685e-05
-1.33746640429178e-05
-1.30794695324157e-05
-8.83076822396095e-06
-2.20924992667512e-05
-1.91800253785679e-05
-7.04213503680054e-06
-1.8198272827262e-05
-2.06531732982222e-05
-1.36333635103168e-05
-4.78939426639914e-06
-9.3342285250731e-06
-4.57135328816359e-06
-9.11815689173111e-06
-1.86123374829008e-05
-2.65561669277402e-05
-1.59757581169027e-05
-1.24335374552016e-05
-4.59421215608086e-06
-1.06737159298915e-05
-1.2269542847384e-05
-2.10001215195269e-05
-7.61630942384892e-06
2.93248310198922e-06
-4.16403173512237e-06
-9.16364096897922e-06
-1.92979254405051e-05
-1.92436722864755e-05
-1.64366926494227e-05
-6.73483589663695e-06
-8.80549190956257e-06
-6.95993518772747e-06
-7.78105221339901e-06
-2.19296102134363e-05
-7.23794371478284e-06
-3.65549912012048e-06
-4.41793290819591e-07
-1.26026101752288e-05
-1.49603402971704e-05
-2.63280159616431e-05
-2.45522413815341e-05
2.09349271498911e-06
-7.75697898097281e-06
-1.11080420518283e-05
-2.55922520906151e-06
-7.91022064658376e-06
-1.08682510775473e-05
-9.20681111296928e-06
-1.38497995935614e-05
-1.59652094384521e-05
-1.28589875554106e-05
-1.32201382336544e-05
-9.84370489788106e-06
-1.42763809966133e-05
-3.99944552431661e-06
-1.79699826285007e-05
-1.13564293265208e-05
1.12943218376115e-06
-2.38838833652789e-05
-2.23382942569669e-06
-6.43747483646807e-06
-4.0454448603017e-06
-2.67535430164881e-05
-5.57751789191557e-06
-7.94272620315324e-06
-6.99836647781583e-06
-1.07685851307054e-05
-1.79360724389998e-05
-2.15825594595332e-05
-1.17577515507978e-05
-2.07791724414071e-05
-1.04863250865491e-05
-1.34493266472181e-05
-1.72244399759397e-05
-1.30336086854805e-05
-5.36204525672174e-06
-2.25521190189126e-05
-2.21104276619051e-05
-1.13315804306059e-05
-2.27856206810027e-05
-1.21029659226864e-05
-2.24605668547686e-05
-3.2651175927601e-05
-3.05571664729601e-06
-1.18937153145526e-05
-6.4434751613535e-06
-1.70269859034528e-05
-2.17831435415797e-05
-1.92072865293917e-05
-2.58946014924435e-05
-1.19080175452287e-05
-7.53387278232503e-06
-3.03749420650132e-05
-1.22902026811909e-05
-1.88202026061453e-05
-3.63386269276346e-06
-1.59096922543472e-05
-1.24054280712806e-05
-6.65032280780049e-06
-1.68826565150197e-05
-1.50491256128648e-05
-1.08679664578401e-05
-1.01607775066907e-05
-5.84281204183612e-06
-1.26950281132758e-05
-3.14487390391083e-06
1.09591448625692e-06
-5.71691999443712e-06
-1.32685328715928e-05
-1.6369881004424e-05
-4.89283321953968e-06
-5.22806248504703e-06
-1.96807740554743e-05
-2.15077774112447e-05
-1.41606999142136e-05
-1.10551560313706e-05
-1.19014362028291e-05
-1.40944690604649e-05
2.14607650243785e-07
-7.21952612936515e-06
-9.49437559828331e-06
-1.07945177552333e-05
-1.45683677393598e-05
-7.55943986664382e-06
-1.44337785903423e-05
-1.78417846418257e-05
-6.18116569495726e-06
-2.13794235458196e-05
-1.23062498144202e-05
-2.24535988677142e-05
-1.46885873255324e-05
-1.97931036362702e-05
-9.09326435879697e-06
-9.19723622862472e-06
-1.77125043605316e-05
-1.45713837984797e-05
-1.98441512839246e-05
-1.61210569507216e-05
-1.33577031030172e-05
-1.58140420068866e-05
-1.06683298530783e-05
-8.18856879184254e-06
-1.72793282110461e-05
-9.80492463340517e-06
-1.676608473859e-05
-1.96720348995843e-06
-5.5435161282039e-06
-1.31183619216021e-05
-2.69505216042952e-06
-9.71689917437457e-06
-2.19331199356434e-05
-1.12877432859845e-05
-7.84399485048203e-06
-2.21637250246546e-05
-1.57461632685211e-05
-5.72345700516466e-06
3.00185494687728e-06
-7.93052587056305e-06
-3.13143880301687e-06
-1.39188190872428e-05
-6.23688032684348e-06
-2.28922380619407e-05
-1.25541052627504e-05
7.08885857010242e-06
-1.7797557575304e-07
-1.44803982548097e-06
-5.73760602231019e-06
-2.89332951252089e-05
-5.34209401155167e-06
-9.11826424529058e-06
-1.60616166449356e-05
-4.03187107728648e-06
-1.69960316865313e-05
-2.03626746272163e-05
-2.10324266663113e-05
-1.53516526821368e-05
-1.72404612745052e-05
-1.13926503397797e-05
-7.92440007884038e-06
-2.46762098679308e-05
-4.77434356933436e-06
-1.67996545194062e-05
-1.31620847349381e-05
-2.46991074813299e-05
-2.64132877989667e-05
-1.54872979582886e-05
-2.46462362855054e-05
-1.57458128903624e-05
-1.54380337596495e-05
-1.44334510157757e-05
-7.76099230023256e-06
-5.33060810222744e-06
-1.20075511392732e-05
-1.64179033980321e-05
-1.76687551640878e-05
-1.69199146177626e-05
-9.45400334202566e-06
-5.82737085585986e-06
-1.81343779716227e-05
-3.03249944030671e-06
-2.68587007652362e-06
-5.41554069759384e-06
-1.78695966699359e-05
9.74342712222402e-07
-8.9605055854436e-06
-5.44490035537829e-07
-5.47640797780475e-06
-4.203713627797e-06
-9.32907767020786e-06
-2.34035579546347e-05
2.07932487533697e-06
-2.69328305623493e-05
-2.43154114850265e-05
-1.52448217173819e-05
-1.10266409084572e-06
-1.77234940898593e-05
-7.91175921841811e-06
-1.07337843620981e-05
-2.67540624141944e-05
-1.20664501888299e-05
-1.44070887019165e-05
-8.17534586422544e-06
3.67805585997482e-06
-5.14739838257965e-06
-2.17442225937828e-05
-1.50309696594078e-05
-5.58543070006662e-06
-1.61062084485199e-05
-1.13553883793976e-05
-7.45825433394212e-06
-1.81754975014464e-05
-8.35899000291753e-06
-5.82034875257925e-06
-2.00113876420763e-05
6.34691631236926e-07
-4.68871038045611e-06
-6.52209475972897e-06
-1.92171278566919e-05
-1.8938294488685e-05
-8.95774594577121e-06
4.26246122732632e-06
-7.31880036013767e-07
-8.90830886291083e-06
-1.24132990347054e-05
-5.29119644386255e-06
-1.95981124085585e-05
-1.81460987303071e-05
-2.64994620682019e-06
-1.8394005150063e-05
-3.27946129060378e-06
-1.33471249295868e-05
-6.81119800707456e-06
3.79107550867327e-06
-2.08816522524702e-05
4.33964267584788e-06
-1.39133151208418e-05
-1.71469741564759e-05
-8.48154926454903e-06
-2.24133207650192e-05
-1.55391662756215e-05
-6.71120813077345e-06
-1.67832784923576e-05
-7.11513866803604e-06
-1.2223111439131e-05
-7.97373178405899e-07
-5.81903470723294e-06
-8.46105098747458e-06
-6.50322340588644e-07
-2.24757182051174e-06
-1.48577123462316e-05
-2.19923676991101e-05
-2.47283963633438e-05
-2.71475608854413e-06
-1.05501308287285e-05
-4.6766413310063e-07
9.95004307147847e-07
-3.57105209574366e-06
-1.41116297922188e-05
-1.09675679752083e-05
-8.83648136920838e-06
-6.08626156215403e-06
-9.93089025255111e-06
-1.20384622869413e-06
-8.00683765066786e-06
-1.18212729895907e-05
-1.54662075585559e-05
-1.91490101613318e-05
-1.3962314420026e-05
-1.41842283023194e-05
-1.66266924231807e-05
-2.27621104729491e-05
-8.23667114108694e-06
2.40580997725999e-06
1.28784366440332e-06
-8.55585699865425e-06
-5.65898733708208e-06
-2.47054171845868e-05
-1.43794514755047e-05
2.76460981086981e-06
-2.65830150155222e-05
-9.18602940614756e-06
-1.19835139045882e-05
-1.99444219654462e-05
-1.46395329422103e-05
2.43347426472055e-07
-9.14210585583469e-06
-1.83156175433816e-05
-1.61228303396735e-05
-1.93096377724681e-05
-2.09448868777325e-05
-2.34141897405253e-05
-7.67057802768645e-06
-1.20186889462786e-05
1.14972513634146e-06
-1.17425274352437e-05
-1.48375796408432e-05
-8.89483211579994e-06
-5.30684588239227e-06
-7.6712240302429e-06
-1.51188704017242e-05
-1.46943999025284e-05
-5.76918369569442e-06
-1.20902876758431e-05
-1.86671469506054e-05
-1.15106178846628e-05
-2.03974080097051e-05
-9.28820627536169e-06
-9.93498252811624e-06
-7.84345911162628e-06
-2.11635069620473e-05
6.59712824077252e-06
-2.05923938342255e-05
-1.83414400331299e-05
-1.17903947247992e-05
-1.73520312352212e-05
-1.76300128778047e-05
-1.34244888133558e-05
-1.18794185455267e-05
-4.48620426773053e-06
-1.40688933855384e-05
-1.02141882415164e-05
-3.77292931082471e-06
-1.38438041459156e-05
-7.00373565673005e-06
1.5434446461288e-05
-3.23653794409647e-06
-1.31162567232323e-05
-1.35080255465423e-05
3.77943986451836e-06
-9.32077575585959e-06
-2.69871619944612e-05
-8.17552397396263e-06
-2.2658166802931e-05
-1.47027315298734e-05
-1.76902146980141e-05
-7.15288174537592e-06
-1.56822367512076e-05
-2.28890306696454e-05
-3.39992640185193e-05
-5.91803635159632e-06
-1.31579921656304e-05
-2.76112289621969e-06
-1.00123223266745e-05
-1.37281365945048e-05
-9.07379410036804e-06
-1.25712658313355e-05
-1.2155921249403e-05
1.8495496612044e-06
-7.96078733727589e-06
-8.60110773610487e-06
-1.85247171790306e-05
-1.71303027364633e-05
-1.87309872833218e-05
-9.77488959564447e-06
-2.10546854092056e-05
-2.90734208787482e-05
-1.36014338846951e-05
-1.63415146986974e-05
-5.59491349146322e-06
-7.21975692328734e-06
-2.17664771738889e-05
-1.22420449291676e-05
-1.25382775589678e-05
-7.30993216704987e-06
-5.13710660949341e-06
4.53933891141986e-06
-1.58116563655636e-05
-1.69533507654272e-05
-1.99973626804965e-05
-4.9674241658351e-06
-7.76626321754587e-06
-4.5431222379431e-06
-2.75438945091511e-05
-1.58840094054417e-05
-8.04542544336026e-06
-1.83625310127874e-05
-1.99021733431473e-05
-1.8257293256822e-05
-1.6683981629875e-05
-1.78974157586554e-05
-1.6202166951225e-05
-3.12307348169334e-05
-2.62711251183992e-05
-3.85683537316445e-06
-2.2421214441244e-05
-5.6054793643422e-06
-1.72258538385188e-05
-1.65818364740908e-05
-2.5758316290986e-05
-7.31821716170254e-06
-2.14632222881087e-05
-9.48859163871029e-06
5.16799360688706e-07
-4.1815347586919e-06
-8.54296706684064e-06
-1.02207157216135e-05
-4.42410057951752e-06
-2.66134856271512e-05
-5.37281025675232e-06
-1.81193462030372e-05
-2.734023344187e-05
-2.8287116886354e-05
-1.54020313846041e-05
-1.20028268317992e-05
-1.2489568646379e-05
-1.68025218532165e-05
-5.9690775498829e-06
-1.57427630217674e-05
-1.96624408488712e-05
2.52723639305167e-06
-6.80586589602891e-06
-7.36770615208429e-06
-2.96336729390101e-06
-5.63649435012141e-06
-2.78438021359032e-05
-1.25822339676446e-05
-1.85764345077997e-05
-1.10269498140723e-05
-2.68384313816079e-06
-1.52507871267404e-05
-1.89884532161286e-05
-1.13691132200898e-05
-1.45979466588071e-06
-1.48860130344153e-05
-1.35842561386334e-05
-2.4841332737771e-05
-1.31157316579173e-05
-9.93881685869042e-06
-1.61769854718554e-05
-6.31542644458456e-06
-2.51214361106756e-05
-2.16555117066877e-05
-1.76306752232027e-05
-2.6115038606185e-05
-5.45436287997423e-06
-1.25625110213358e-05
-2.11374257417678e-05
-1.64896632363806e-05
-1.86650379948675e-05
-1.99079145911127e-05
-1.36523525513485e-05
-8.53399968906458e-06
-2.13477593609203e-05
-2.25539170154001e-06
-1.94811300893817e-05
-2.36595760978947e-06
-1.39314355314255e-05
-1.47696916694926e-05
-1.62965564042655e-05
-7.15597003677441e-06
-9.15246942833721e-06
-1.55782053537242e-05
-3.47286588694217e-06
-1.24025423966585e-05
-1.73187423505276e-05
-1.47072757842155e-05
-5.90744142162309e-06
-9.26370690980867e-06
-1.71240158587345e-05
1.18704201705522e-05
-2.95500680567578e-06
-1.27759480048826e-05
3.70978561726799e-07
-7.68274707605149e-06
-1.77703080924007e-05
-1.82032979219014e-05
-4.41393140812122e-06
-1.41380723047508e-05
-2.62424935250784e-05
-1.33873233413849e-05
-9.96120674657914e-06
-2.8643615338179e-05
-3.10042039760218e-05
-1.79351519461995e-05
-1.68521499048332e-05
-7.56702953566538e-06
-2.07671901969341e-05
-1.30158066995401e-05
-1.71325207548806e-05
-1.43156102862942e-05
-8.5227694439424e-06
-1.74507269700978e-05
5.8798629009258e-06
-3.63759531060932e-06
-1.02289225746292e-05
-5.13818125101438e-07
-1.7091556881709e-05
2.27229991309228e-07
-5.21362053698228e-06
-9.57122902995928e-06
-1.47027594798359e-05
-2.65610432680464e-05
-4.97849971391278e-06
-9.82177957835557e-06
-6.73716583177312e-06
-1.53305094670309e-05
-1.39634012029918e-05
-1.07704563883942e-05
-2.31574658970331e-05
-8.36047469339482e-06
-8.56845960619506e-06
-8.72340591452435e-06
-1.79665561321338e-05
-2.894737074847e-05
-1.38483319006057e-05
-1.22060116850445e-05
-2.15546230847815e-05
-8.85199022196224e-06
-1.75254387447573e-05
-9.12545070094518e-06
-1.95221350483643e-05
-9.97839269086618e-06
-3.64559730117532e-06
-5.99549343828044e-06
-1.63382562550647e-05
-1.43954279832329e-05
-1.12598713304471e-05
-2.4286318055124e-05
-1.90100419789034e-05
-1.15779947356685e-05
-2.82470052753903e-05
-2.20108611629087e-05
-2.13504968787451e-05
-2.20494497079074e-05
-1.2720450613071e-05
-2.05667615751247e-05
-1.89121581365705e-05
-1.53579005777012e-05
-2.67572150557266e-05
-8.81663684042136e-06
-1.33800736649224e-05
-1.5958858412095e-05
-2.37870401912492e-05
1.58364830806458e-06
-7.65836668163424e-06
2.77212977197473e-06
-8.75963982212763e-06
-4.77617167642987e-06
-2.29558870976741e-05
-2.33710588791943e-05
-1.93411729504976e-05
-1.12248204268825e-05
-8.69007268241042e-06
-2.04239549194137e-06
-7.50043667511815e-06
-8.85680946613308e-06
-2.27857915332347e-05
-2.50047784452503e-05
-2.13268249814428e-05
-3.61208567082904e-07
-9.00033861623587e-06
-1.93487927801707e-05
-7.23494871467149e-06
-9.87737729797014e-06
-6.44596380917864e-06
-1.18715323177775e-05
-1.05625123250569e-05
-1.41161758511284e-05
-2.87868139962374e-05
-1.82854103812798e-05
3.18981610071355e-06
-1.55281056582597e-05
-3.24692902413631e-05
-1.39234834107164e-05
-4.70066456344584e-06
-9.69162446186378e-06
-1.26668210360288e-05
-3.13144560071677e-06
-1.22151591285184e-05
-1.4544956305927e-05
-1.09497625454532e-05
-2.18257979657879e-05
-1.92850528634354e-05
-1.49334248584572e-05
-1.42258244535094e-05
-8.03386389610083e-07
-2.49293761434665e-05
-1.04341716196092e-05
-6.53109582727149e-06
-3.27928301635288e-05
-1.65610406391791e-05
-5.82227032541478e-06
-8.0255048113732e-06
-1.10380570306646e-05
-4.23226386580857e-06
-2.38606145267472e-06
7.30315732885783e-07
1.26346163406296e-06
-1.38552716812795e-05
-1.42575600881745e-05
-2.27764639049052e-05
-1.68222439453736e-05
-8.89852696324421e-06
1.87975476998012e-06
-8.25581330335391e-06
-1.49256156574535e-05
-1.48917253098475e-05
-9.00349593749687e-06
-1.05073919248479e-05
-9.16366765632282e-06
-1.70773803621609e-05
-4.26175671326776e-06
-1.46791252279606e-05
-9.84635183537048e-06
3.364461735806e-06
-1.13947319818262e-05
-8.1294291368209e-06
-1.43749350657945e-05
-2.28149079611048e-05
-4.21946124688991e-07
-2.54861588134115e-05
-1.52634865967641e-05
-1.42283072084449e-05
-2.68855624653687e-05
-5.39923258629071e-06
-1.88866310622101e-05
-2.97631307420412e-05
-1.61930803108386e-05
-3.98131590532871e-06
-1.59697813759912e-05
-4.77414183792964e-06
4.73226090894421e-06
-1.31155195703753e-05
-1.35907988785028e-05
-1.16903683206546e-05
-5.97893929019952e-06
-1.95030421224434e-06
-9.25867677019578e-06
-3.6966078823837e-06
-1.52614075983715e-05
-3.06458227237584e-05
-1.73504249867496e-05
-5.58614079256898e-07
-1.07735802606176e-05
-2.84706038216716e-05
-1.35301910148346e-05
-1.1929410429845e-05
-2.398707048245e-05
-2.15958954887766e-05
-1.04809309304171e-05
-7.10960738845487e-06
-2.7958154916184e-05
-1.68575622849261e-05
-4.00241840269312e-06
-1.23948851938859e-05
3.15343072657881e-06
-1.22297570949066e-05
-8.22427903418405e-06
-1.39698369430724e-05
-1.50783550419154e-05
-2.0664214397235e-05
-1.72896482416113e-05
-1.65195038324805e-05
-1.62257378198519e-05
-2.0057537050976e-05
-6.30168182759536e-06
-7.27852015804836e-06
-9.10030797626983e-06
-1.17543623666079e-05
-1.31714755537064e-05
-8.83946878250895e-06
-1.28929966292439e-05
-6.87080134153429e-06
-1.57866173358937e-05
-2.63001202261891e-05
-9.911811878289e-06
-7.77415152874073e-06
-2.09548528401122e-05
-1.27106518537734e-05
-1.89233465563506e-05
-2.56466853441616e-05
-2.2390943461524e-05
-7.20334332963799e-06
-1.16519321394311e-05
-2.6772219140414e-05
-8.22387269737177e-06
-1.12038820973055e-06
-1.38626570334481e-05
-7.52547419567639e-06
-1.40137735432283e-05
-6.76307050592057e-06
-2.53598271456725e-05
-1.65202129473158e-05
-1.92931814293812e-05
-1.22161790907529e-05
2.78750670532155e-06
-9.84293635914735e-06
-1.18445961216252e-05
-5.02221868264847e-06
-5.88380731346085e-06
-6.47205367758848e-06
-1.13423642828297e-05
-1.05660761381431e-05
1.48892227457824e-05
-2.09122893447933e-05
-1.3733491978936e-05
-2.14119783795741e-05
-1.42973395118858e-05
-3.26638646087049e-05
-8.08056865216028e-06
-8.39809394962937e-06
-1.42738996623315e-05
-1.01896020355985e-05
-4.71376916737207e-06
-3.0464264712005e-06
-1.26096767574181e-05
-1.88087005035906e-05
-1.30321295565605e-05
-5.5817270982895e-06
-1.5638234167628e-05
-1.44254299820185e-05
-6.52694509916271e-06
-1.73480542206378e-05
-1.03819686052777e-05
-2.23409578228389e-05
-1.88820147075539e-05
-1.77426280503645e-05
4.7137737275997e-07
-8.42081052520366e-06
-1.36918597177912e-07
-1.09212325315533e-05
3.49708721973594e-06
-5.68509719321651e-06
-1.89778171583298e-05
-2.13447579937938e-05
-8.67762603873863e-06
7.27443761887481e-06
-2.13553286000944e-05
-5.92095559640751e-06
-8.24417814241491e-06
-6.34752907901309e-06
-1.5739496950908e-05
-1.24249010173349e-05
-7.15505705981985e-06
-1.2444761860959e-05
-1.87488904260479e-05
-9.51177304860138e-06
6.09598280464806e-06
-7.54469164844462e-06
-8.05794745239084e-06
-2.26885363448347e-05
-7.56023570782437e-06
-7.62367931394468e-06
-2.10455990371202e-06
2.12270999636398e-06
-1.91667948390126e-05
-2.75017125347325e-05
-1.39179322518316e-07
-1.19696739774489e-05
-1.23689797517379e-05
8.09195115324953e-06
-1.12586925444748e-05
-1.82645684323255e-05
-1.30690468967642e-05
-1.89466974115148e-05
-1.89424674095763e-05
-2.08418539373501e-05
-2.18922963714031e-05
-6.72984443888762e-06
-1.11463680407508e-05
-1.14856196456703e-05
1.91230986642795e-07
-2.55754909683425e-05
-1.35676706025865e-05
-1.36554418728126e-05
-2.99955962595563e-05
-1.24470661529692e-05
-7.911438604724e-06
-8.25035988505023e-06
3.22659697841331e-06
-2.10330012921555e-05
-1.12410597115838e-05
-4.09210602744183e-06
-2.76065373149992e-05
-1.72439208355721e-05
-2.28221204395678e-05
-2.17537680820256e-05
-1.27333490514249e-05
-1.39346060402456e-06
-2.03894442051251e-05
-1.10996162119823e-05
-3.92189062041275e-06
-7.24538429959576e-06
-9.21437478617957e-06
-1.70799676977402e-05
-1.01462790222958e-05
-6.41038653210913e-06
-9.26934233755547e-06
-7.18462323835668e-06
-1.00626510515218e-05
-1.93160308275669e-05
9.39194440016048e-06
4.3767986866907e-06
-1.95798641431773e-05
-1.08912343970202e-05
-3.99692997155519e-07
-1.12900303229978e-05
-1.41962831654769e-05
-4.6235412737531e-06
-1.01942932166562e-05
-2.02549631601199e-05
-2.42193431427588e-06
-8.96824148635093e-06
-1.58774370319234e-05
-4.91759304464399e-06
-2.11013642802296e-05
1.65844412953405e-06
-7.43928388131906e-06
-2.2048624296127e-05
-4.76250261126651e-06
-1.40356455920821e-05
-2.66073798975852e-05
-1.10364465058599e-05
-4.30298635342406e-06
-3.94288234338657e-06
-1.87453068029692e-05
-5.91808426157468e-06
-7.72593661895303e-06
-1.79455091408554e-05
4.17965817619357e-06
-1.02473874586463e-05
-9.24575673258636e-06
-9.52094561873827e-06
-1.72723021998255e-05
-1.43769842070217e-05
-1.9243831975216e-05
-2.1161668221798e-05
-1.26242716910589e-05
-1.62467503689695e-05
-1.87240824462178e-05
-8.35490348918736e-06
-2.47816734730904e-06
-5.08975964907204e-06
-1.67539154864999e-05
-2.47106573297877e-05
-4.68637679414828e-06
-6.19820767716378e-06
-1.71421297560651e-05
-1.32018232625534e-05
-3.04640099958825e-06
2.31612190411065e-06
-7.74390464954163e-06
-5.01763370734382e-06
-9.33305008422475e-06
-8.67688554155261e-06
-2.50673425836375e-05
-1.35936919905516e-05
-3.13441934387554e-06
-2.95584744250927e-05
-1.76277085131068e-05
-8.22198913434172e-06
-1.19033918366654e-05
-5.67463526777372e-06
-7.21242908266676e-06
-1.16415652556728e-05
-2.11496652403842e-05
-9.27062343481594e-06
-2.05251083390255e-05
-1.47861134362704e-05
