# Supplementary material for: Research on computational propagation and identification of mine microseismic signals based on deep learning
Source: PLoS One. 2025 Oct 22;20(10):e0334641. doi: 10.1371/journal.pone.0334641 (PMC12543183; doi:10.1371/journal.pone.0334641)
Supplement: S11 Data — (ZIP) [file pone.0334641.s011.zip › 000101100002682.xlsx_0.txt_24.txt.txt]

-1.42382571925202e-05
-1.68669628986554e-05
-1.43111533663154e-05
-2.03437026884441e-05
-1.31958250294746e-05
-1.61274405601765e-05
-1.23467988056964e-05
-7.53117754153484e-06
-2.64466221601391e-05
-3.39365258038089e-05
-7.86118473098452e-06
1.40461551442999e-06
-1.67985171945497e-05
8.67511771535173e-06
-6.91680720090937e-06
-2.54337259676676e-05
-1.23753762074935e-05
-2.23783987248421e-05
-2.59308539175211e-05
-1.02630781664739e-05
-1.02466567947248e-05
-2.17781941689437e-05
-2.12565975076928e-05
3.74813040434504e-07
1.59493602130674e-06
-1.44740141121452e-05
-1.33639511778677e-05
-1.87154495923956e-05
-1.40871807850657e-05
-2.18805425197348e-05
-2.07115837664785e-05
-6.98191147373333e-06
-2.34493406057586e-05
-2.39299014941788e-06
-6.29426466903289e-06
-1.43097234748042e-05
-1.48132171776751e-05
-1.57577499661347e-05
-2.2914857336771e-06
-1.03709019807378e-05
-1.30380379523939e-06
-1.29744085676795e-06
-1.88620214000554e-05
-1.07046153927604e-05
1.56401601618001e-06
-1.79898941018853e-05
-1.05944410901163e-05
-1.25386187839254e-05
-4.42561185929022e-06
-1.11020287767968e-05
-3.6744573413216e-06
-7.5052628573572e-06
-7.31131882317824e-06
-1.49987548019296e-05
-1.40685410199152e-05
-1.030599026242e-05
-2.42965133370882e-05
-7.6130126984313e-06
-1.6811326990659e-05
1.89860312491005e-06
-9.65668599083513e-06
-7.8106218151911e-06
2.51387588003618e-06
-1.25216371938784e-05
-1.64124350066794e-05
-1.84343286711605e-05
-4.80677410402152e-06
-1.39814673885065e-05
-1.20973660957512e-05
-4.63232993903836e-07
-1.36865372329407e-05
-9.57628219524761e-06
2.59860108830396e-06
-8.69112842420651e-06
-1.7606622367161e-05
-1.06130680401247e-05
-1.10399038856874e-05
-1.71478998564258e-05
9.77155081463011e-07
-1.13106694545913e-05
-1.05572504343714e-05
-5.47976178935788e-06
-1.04041633820839e-05
-9.95026635746487e-06
-7.40163322640032e-06
-8.93554056620328e-06
-6.53535670160215e-06
-1.505978039469e-05
-2.19411323829811e-05
-1.33012326474e-05
-1.60367346155642e-05
-1.99809931666956e-05
-1.04220931123377e-05
-2.36917355833853e-05
-1.93782070075093e-05
-6.1823163202949e-06
-9.47052206737729e-06
-9.81966194506518e-06
-3.88689468810019e-06
-3.35559271684609e-06
-1.73236846572464e-05
-1.64715288654026e-05
1.94392941745222e-06
-2.31214629986104e-05
-1.60354526897178e-05
-1.92156648885215e-06
-9.74164725999936e-06
1.70720461882741e-08
-7.94564917976749e-06
-1.55679292275873e-05
-7.16243018936814e-06
-8.1762279766491e-08
-1.07733705902155e-05
-1.54835215869921e-05
-1.86561853664944e-05
-9.01304163310591e-06
-1.83141939769268e-05
-1.19113368881328e-05
-1.91563261123554e-05
-1.35289172630844e-05
-2.48789599034154e-05
4.39547675999382e-06
-1.0938317700885e-05
-7.80714083096028e-06
-2.18344692303186e-05
-1.32280497563632e-05
-2.01101889458781e-05
-1.49502127526093e-05
-3.97873073907404e-06
-1.77484136931266e-05
9.61787746323445e-07
-5.80018046648567e-06
-1.15187879447497e-05
1.03219831509249e-06
-1.8710553801221e-05
-1.39681543515306e-05
-1.11770239744034e-05
-2.39013598510499e-05
-1.25260093994585e-05
-2.348995160019e-05
-1.1246790878257e-05
-1.61955237757992e-05
-3.94366827561672e-07
-7.75049850026824e-06
-1.41889493721707e-05
-1.56549336657569e-05
-1.50739897157403e-05
9.42438756683665e-06
-5.06545460546939e-07
-1.25807615894703e-05
-1.06197376004227e-05
-6.42108749760076e-06
-7.87598534476993e-06
-1.84800398451665e-05
-2.22996281640601e-05
-1.71410351918665e-06
-2.66467357273985e-05
-2.00004726505241e-05
-1.01267229993477e-05
-1.57856011355358e-05
-1.21642320385854e-05
-2.27821764099526e-05
-5.26706617378726e-06
-1.71035305866531e-05
-1.45325997173522e-05
-3.17028475052159e-06
-1.07024193038555e-06
-2.12247146013133e-05
-1.97292456947789e-05
-7.13558814170091e-06
-9.65802326514901e-06
-6.66853195429191e-06
-1.09915100937919e-05
-9.57178808995253e-06
-6.86068519081926e-06
-9.25420861204889e-06
-1.5946230539161e-05
-1.82575680382184e-05
-2.02187507701501e-05
-1.09281897067274e-05
-2.22882896773662e-05
-1.21723393424621e-05
-4.91087634883514e-07
-1.63226260232848e-05
-6.85948725409295e-06
-5.53099917092918e-06
-3.78176103021456e-06
-1.01087972046178e-05
-1.61397998866864e-05
-1.19625027272312e-05
-2.36040180448338e-05
-1.65037910078835e-05
-1.79850677805706e-05
-6.09231661788084e-06
-4.98980047659343e-06
-1.5342977028122e-05
-1.87620213043047e-05
-8.68900809139015e-06
-6.29410318946008e-06
-8.46244524317682e-06
-1.81793955277996e-05
-1.17873349955297e-05
-1.07990306180089e-05
-1.06022585380941e-05
-1.91286416870743e-05
-2.27214809242591e-05
-8.16338949815122e-06
-1.61485229975181e-05
2.45441437021541e-07
-1.53164823997523e-05
-1.69691159021891e-05
-1.66799926813876e-05
-2.46872049553153e-06
-1.15026645749056e-05
-1.77003298485336e-05
-1.82935286105275e-06
6.40073939349473e-06
-1.45914316695944e-05
-3.0102750373924e-06
-2.12246554594753e-05
-7.01167394334792e-06
3.72054573056121e-06
-1.40411144677537e-05
-1.95951649442934e-05
-1.08812131314216e-05
-2.59964274668602e-06
-6.19524712655929e-06
-2.1695578793153e-05
-2.34124452204308e-05
-7.49872594930449e-07
-6.63891716795575e-06
-1.89035740119923e-05
-1.24079612911799e-05
-2.424397500238e-05
-2.26924814664387e-05
-1.1943994015151e-05
-1.6884366357283e-05
-8.53050585049157e-06
-1.89070007775418e-05
-1.46462895993316e-05
-1.96821109720918e-05
-1.12577452610243e-05
-2.57482868323358e-05
-1.37001934086642e-05
-1.37374928794207e-05
1.95699766285485e-06
-2.18617109820378e-05
-6.10227301108844e-06
-7.60559807852028e-06
-2.23416082028371e-05
-2.03283411939278e-05
-2.21083204724282e-05
1.93053464042689e-07
-2.29505538931736e-05
-2.06033264421601e-05
-8.8359023651836e-06
-1.60773380847667e-05
-2.23229883819792e-05
-7.89843950052259e-07
-1.31043967284067e-05
3.5038027168707e-06
-1.23606088609786e-05
-2.98168131611557e-06
-1.88339774296539e-05
-1.78236777199963e-05
-8.88595172519449e-06
-1.12305792506937e-05
-2.87784230380901e-05
-1.38508200461863e-06
-8.63839230732475e-06
-1.04273572408753e-05
-2.08005210316078e-05
-2.01093627398266e-05
2.84385857135344e-06
-4.39182659534108e-06
-1.08231342130591e-05
-2.76012808646971e-05
-1.90463097270118e-05
-3.90365022444275e-07
-9.280068253061e-06
-5.13185075261402e-06
-3.81182433298616e-05
-2.87903969933e-05
-1.62564171386324e-05
-2.92509019281662e-06
-1.13268846862765e-05
-1.30181799770123e-05
-1.26847744195587e-05
-1.60412815373241e-05
-4.86039259482213e-06
-3.0222856185561e-05
-1.63930457342258e-05
-1.35864137566517e-05
-1.82210712262252e-05
-6.34105137418283e-06
-8.14871139994817e-06
-2.1788229036988e-05
-1.60321463853081e-05
-1.34997848719035e-05
-1.04433558601122e-05
-1.98400756971709e-06
-1.47974327836205e-05
-5.71821680251358e-06
-2.13998624019354e-05
-9.21253353782707e-06
-2.15974592680529e-05
-2.71472593298695e-05
-1.81736123399381e-05
-1.72263966501481e-05
-7.94296507421631e-06
-7.92529307085648e-06
-6.31978329862716e-06
-1.35006979202133e-05
-4.74990005964453e-06
-7.50842023129853e-06
-1.63485267404612e-05
-5.98262719714951e-06
-6.37804548797084e-06
-1.07118413971428e-05
-3.75252827937383e-06
-5.10160143370189e-06
-1.81594937492285e-05
-1.55092748175205e-05
-1.62125446982387e-05
-9.50900456412877e-06
-5.11747572348037e-06
1.38435520776627e-06
-7.8558626102619e-06
-1.91795010215825e-05
-2.59753959013043e-05
1.2871937847858e-07
-1.23911740037814e-05
-1.518668500564e-05
-1.88839765346283e-05
-1.02517372022931e-05
-1.31476846586665e-05
-2.30717338268079e-05
-2.48080422282262e-05
-8.25497303031179e-06
3.9474482001024e-06
-1.68822484241286e-05
-9.62241842950803e-06
-1.78163286908175e-06
-1.0180087300615e-05
-6.0393139861819e-06
-3.82212454546757e-06
-1.32296959689782e-05
-1.57261359030756e-05
-1.34921054610977e-05
-1.6766048687487e-05
-1.26802681338738e-05
-2.09026980798505e-05
-8.87832267543979e-06
-2.21607218304753e-05
-1.58710377193643e-05
-3.94648020337724e-06
-1.09618953281013e-05
-3.11505444607715e-06
-7.19546614761793e-06
-2.32942271594349e-05
-2.0503928250545e-05
-1.3115409028579e-05
-1.12722179053668e-05
-2.92431781490509e-06
-1.75420872942875e-05
-8.11908756735838e-06
3.51542300280085e-06
7.90546382716015e-06
-2.96198699212616e-05
-2.26036264682647e-05
-1.90431649359755e-05
-1.6082226940523e-05
-5.52517347931661e-06
-1.59358747566994e-05
-1.19466227230032e-05
-1.19094839406411e-05
-1.44210954951084e-05
-1.94450915013097e-05
-1.21843298853363e-05
-2.27585403919091e-05
-2.36056518582292e-05
-2.14037554250513e-05
-1.53868260562519e-05
-1.04484630966288e-05
-7.54245971483586e-06
-1.86747089043125e-05
-1.12925374657645e-05
-5.02925003882308e-06
-1.37247868102843e-05
-2.42915766067725e-05
-1.48245687791125e-05
-9.95460218511873e-06
-1.1512696045031e-05
-4.11213697596738e-06
-7.35156085890132e-06
-1.82935693357255e-05
-2.09527049062746e-05
-5.86660698124846e-06
-1.72902695577527e-05
-1.41724450038744e-05
-1.01164806557365e-05
-1.05065231374072e-05
-2.85316132708148e-05
-1.71643061757157e-05
-1.98009298134593e-05
-1.98446251588659e-05
-1.31187321076236e-05
-1.49577816833521e-05
-9.62208395171894e-06
-1.32466477167464e-05
7.06821156507523e-07
-1.1117268698697e-05
-2.6244515016616e-05
-1.42737971641026e-05
-1.4538055748548e-05
-3.76803989392809e-06
-2.17960636295492e-05
2.08295571874869e-06
-7.04860315342649e-06
-1.61554615457083e-05
-5.54274601461522e-06
3.53855061235812e-06
-1.27949755308299e-05
-1.10757331199995e-05
-1.22588422436092e-05
-9.47117135925825e-06
-8.01943384598961e-06
4.27650673297332e-06
1.46210420647123e-07
-1.87945605297964e-05
-1.81810217760852e-06
2.74269531679911e-06
-1.72993986085852e-05
-4.84640220207575e-06
-1.8396549405282e-05
-2.20405087115833e-05
-1.57024380539415e-06
2.37918465394769e-06
-2.18665625509084e-05
-6.20977816069341e-06
-7.00750336324649e-06
-4.17701318245025e-06
-5.30373009376942e-06
-1.88061809451321e-05
-2.39242493477511e-05
-1.23928975809892e-05
-1.62560383450092e-05
-5.66757257058804e-06
-2.19685898273626e-05
-8.88982578405738e-06
-1.14656702962647e-05
-4.20657048929155e-06
-1.58058190741301e-06
-1.92022138372709e-05
-1.32934092792867e-05
-7.39504412567844e-06
-2.84183208236343e-06
-1.66513388818503e-05
-1.00852510149588e-05
-1.47751112842144e-05
-2.182170148103e-05
-1.56982978282239e-05
-1.67542345515951e-05
-1.22460590456139e-05
9.53632432949344e-07
-2.02009616891635e-05
-1.3074932966081e-05
-1.1998128222079e-05
-1.66341695406498e-05
-1.02302481765717e-05
-2.9528750019015e-05
-8.90552108455631e-06
-9.82674594049223e-06
-1.80845321526456e-05
-1.42591183448643e-05
-1.69596183471225e-05
-1.57466623403483e-05
-1.53758584580524e-05
-1.58342143807281e-06
8.9950078820523e-06
-5.29677204850249e-06
1.21908239580607e-06
-1.73278603312089e-05
-6.22510483934598e-06
-1.92981394144026e-05
-1.13997463706691e-05
1.59154543699777e-06
-1.30656197788991e-05
-3.02292819672335e-06
-6.8073576737248e-06
-2.28211138608582e-05
-1.87397314966126e-05
-1.78114411404088e-05
-1.41916831380901e-05
-2.99492400723714e-05
2.58219935588743e-08
-4.07942764237801e-06
-2.13993483921503e-05
-1.29918166463127e-05
-1.60195986970116e-05
-1.74334166081157e-05
-1.78245710155452e-05
-1.02929075990437e-05
-3.80908259633178e-06
-9.57925812896709e-06
-9.22788901489756e-06
-1.10993343979234e-05
-1.36568285053237e-05
-1.65354820681783e-05
-1.45801922690885e-05
-8.71141249691439e-06
-1.56310949687066e-05
-8.81302054780383e-06
-6.45411876827942e-06
-1.42153194768773e-05
-1.36553474413311e-05
-9.63892193355037e-06
-2.86285296187771e-05
-1.76301188142233e-05
-5.76701644088822e-06
-2.43776908096082e-05
-2.10164114054402e-05
-8.41644287176997e-06
-2.74361666442229e-05
-2.29906423553816e-06
-1.11535048138072e-05
-1.48954029764336e-05
-2.07049270353692e-05
-9.51164556840751e-06
-2.13922730151406e-05
-2.91245302890991e-05
-2.32912696398256e-06
-6.79741491033746e-06
-1.76084937996039e-05
-6.24982758556253e-06
-1.84216103333758e-05
-2.0926304519612e-05
-6.65735068971314e-06
-1.69684639372485e-05
-8.0879308384632e-06
-7.17819447366405e-06
8.70974986321411e-07
-1.93217948862314e-05
-1.41213563298787e-06
3.89768639532975e-06
-1.33431137819448e-05
-1.74614117395715e-05
-1.93754890583444e-05
-1.90947482914934e-05
-1.76598193705984e-05
-3.2589121655659e-05
-1.24134212082243e-05
1.17356714860887e-06
-6.75513758464457e-06
-6.14914861617378e-06
-7.47569160701591e-06
-2.23721629171031e-05
-2.15081553621679e-05
-7.10077190559912e-06
1.04654810686381e-06
-1.99352642852988e-05
-1.03824619865795e-05
-2.58540433355181e-05
-3.63840523435476e-05
-2.37425952651131e-05
-1.3106186358446e-05
-7.48272982020086e-06
-2.1649766918218e-05
-1.45171641823823e-05
-8.95322051608507e-06
-2.7327876583415e-05
-4.78070594688775e-06
-8.52773224680544e-06
-1.71831078745974e-05
-1.04619349214584e-05
-1.2840635684882e-05
-3.9362409461773e-07
-4.41749724489261e-06
-1.24774251495757e-06
9.29184210533835e-07
-9.98648268391824e-06
-1.37606605524972e-05
-4.54537874508498e-06
-3.2209686685884e-06
-1.49231978050244e-05
-1.05103082258235e-05
-2.4673117448619e-05
1.43291227376305e-06
-9.81106569929365e-06
-1.15894008429201e-05
-8.61845331549319e-06
-2.38272247773413e-06
-9.31169844302175e-06
-1.61781773812916e-05
-1.9049266501986e-05
-2.37892648254303e-05
-1.53633270407482e-05
-5.53265956854418e-06
-6.80624518857847e-06
-1.92796718461337e-05
-8.7352882056729e-06
-2.38281330691851e-05
-9.40736135416325e-06
-1.03262778450704e-05
-4.48837511521265e-06
-2.17557290958832e-05
-1.89846414155612e-05
-2.01174625562731e-05
-4.6626980895688e-06
-1.14413490156217e-05
-1.03575296059673e-05
-1.92148188256588e-06
-1.37102186609674e-05
-1.07279239648198e-05
-7.77839771353064e-06
-1.68650282695848e-05
-7.97150786556475e-06
-7.48158552316122e-06
-8.22620719876344e-06
-7.16527026044214e-06
-9.6151815719745e-06
-2.93114180735342e-05
-1.67887965507842e-05
-1.11379145028756e-05
-6.54656178918136e-06
2.76198297130146e-06
-1.96539709088154e-06
-5.68060335016559e-06
-1.95966319219513e-05
-1.35300857055645e-05
-1.83515842384356e-06
-1.73539211878943e-05
-1.68397440690159e-05
-1.79456347090473e-05
-1.25018182603672e-05
-1.58272724379686e-05
-1.58864007649241e-05
-1.38603564690594e-05
-9.23200283811055e-06
-1.53621429688208e-05
-1.89666586464892e-05
-1.05886287776973e-05
-1.43532114766914e-05
-1.85757690360838e-05
-2.79238874348302e-05
-2.06750052454883e-05
-4.78536323581437e-06
-1.99890366329387e-05
-1.01887681485691e-05
-2.64298946497776e-06
-3.90264506017606e-06
-1.54440476202369e-05
-2.15454647800187e-05
-1.22482412093249e-05
-2.31002238205044e-05
-5.70444915352367e-06
-9.3481904264317e-06
-3.48086189284511e-06
-2.11789637720421e-05
-1.93212625335456e-05
-1.80842994454166e-05
-1.31055097682119e-05
4.83044306304913e-06
-1.89736867681386e-05
-2.40182530499209e-05
-6.93248102661891e-06
-1.40062542373912e-05
-1.55019912457741e-05
-1.53248232561064e-05
-2.13161997567776e-05
-2.61121364319451e-05
-1.11870699637654e-05
-2.1123614029346e-05
-1.92980528536787e-05
-1.69413778962471e-05
-1.13154543386391e-05
-1.43968217938515e-05
-2.40721200218469e-05
-1.97292967249835e-05
-3.01486314429153e-05
-2.39767952146171e-05
-1.5788578804455e-05
-1.92242796243032e-05
-1.7537104265601e-05
-2.08123462898937e-05
-9.33956252249436e-06
-1.55774841506845e-05
-9.66675485927082e-06
-1.53405912712876e-05
-1.22194077357873e-05
-1.53460230463993e-05
-2.15355307683528e-05
1.12528323023127e-07
-1.96066736475999e-05
-5.85929929266338e-06
-7.3892132782099e-06
-2.32003031015228e-05
-1.12783889814996e-05
-5.20490518627465e-07
-1.76099311880198e-05
-1.3207064519901e-05
-2.14077019741009e-05
-5.64939029141294e-06
-1.91190797758295e-05
-1.18664005327143e-05
-1.46198054654302e-06
-9.13623235152751e-06
-1.44597236893425e-05
-2.59778918842013e-05
-8.55135834438461e-06
-1.79531346236052e-05
-1.09523275623136e-05
-1.15741377412854e-05
-1.74323016737075e-05
-5.81362818519825e-06
-2.04422308041023e-05
-4.81788379261554e-06
-3.15563026828793e-06
-1.92269757698096e-05
-1.33916602214914e-05
-2.21882442258097e-05
-1.9250575143887e-05
-9.79570097574268e-06
-1.76384277259518e-05
-1.32018934094479e-05
-9.76178641616174e-06
-5.31953575024333e-06
-5.34673657097456e-06
6.76808664174253e-07
6.56748346088875e-06
-9.47770729295808e-06
-6.62867786006575e-06
-1.17013496463327e-05
-1.05329744557964e-05
-7.99150684870111e-06
-1.82693678205237e-05
-2.63259319038883e-06
-1.96571185883282e-05
-1.83679054840627e-05
-1.84034300548716e-05
-7.71143962103375e-06
-5.20488856809038e-06
-1.88477838122209e-05
-2.60378145277907e-06
-1.64344870777288e-05
-2.0245051753976e-05
-1.35897799786408e-05
-4.63835724226143e-07
-1.30474562237726e-05
-1.92864925108039e-05
-1.64942314958276e-05
-4.36703818763651e-06
-1.78196289136776e-05
-1.66711302122669e-05
-1.50045879739507e-05
-1.44367011053761e-05
-1.49000180698383e-05
-1.17567176869115e-05
-6.06163677897929e-06
-1.00093503573234e-05
-2.49076884025566e-05
-1.56673074966399e-05
-9.00660494147351e-06
-1.67558369541621e-05
-1.24616294130417e-05
-1.11121423873576e-05
-3.25033129061816e-06
-1.62398156171672e-05
-7.2261987899723e-06
-2.32702488163668e-05
-1.51355523494693e-05
-4.33130530853669e-06
-4.28501387687407e-05
3.82607210072358e-06
-1.91384989151246e-06
-6.47300702581011e-06
-1.64143374015948e-05
-1.73989061878286e-05
-9.73443485783718e-06
1.12604798008118e-05
-1.34084396138591e-05
-1.40276964899609e-05
-1.67085950002951e-05
-2.02486670106945e-05
-3.08417324853056e-05
-1.68614979044131e-05
-1.52313216433954e-05
-1.78320532265084e-05
-2.08602025455507e-05
-1.39341419217422e-05
-1.28408857116146e-05
-1.37526596676787e-05
-1.06538321430842e-05
-2.0084642612989e-05
-3.22523646427369e-05
-7.14769072170735e-06
-2.93644004701619e-05
-1.33413153233852e-05
-1.5494152822895e-05
-2.15801643359785e-05
-1.05054867381264e-05
-9.14920567930084e-06
-2.17125814227799e-05
-5.69285135929863e-06
-1.73486330052157e-05
-1.43100920404782e-05
-2.55487033398208e-06
-2.53112687168914e-05
-1.88654022251225e-05
-1.96491198438899e-05
-3.24578866066493e-05
-8.33736581408364e-06
-1.89839702930595e-05
-1.56514774000373e-05
-1.80111970316988e-05
-7.56538160575205e-07
-2.34433876674591e-05
-1.6073563939542e-05
-4.92211718495502e-06
-6.36637673464134e-06
-2.74955313430338e-05
-1.62023318830943e-05
-1.04430833127103e-05
-1.33905620557895e-05
-3.5852041760431e-06
-1.70259493986043e-05
-1.15070309364446e-05
-1.20958701616693e-05
-9.31292137880808e-06
-1.71628811880542e-05
-2.18553123161012e-06
-8.62430332158671e-06
-1.64734820235205e-05
-9.89936369846125e-06
-6.88773709142847e-06
-1.8439332973638e-05
-1.05487990202126e-05
-1.53288393560777e-05
-2.09145377815043e-05
-2.16939219749123e-05
-2.63419152279722e-05
-1.13861872684699e-05
-8.86008254993389e-06
-9.10076346522777e-06
-6.01026691335905e-06
-2.11261059779776e-05
-1.03556764635649e-05
-2.74517369910025e-05
-7.21679265148127e-06
-1.24092627582681e-05
-1.6981506519859e-05
-9.56664349420755e-06
-6.97152391408166e-07
-2.65923723116963e-05
-1.21298020748683e-05
-1.5686826764298e-05
-1.57384988586491e-05
-1.06785664404315e-05
-1.97566295363738e-05
-1.3750166730011e-05
-6.63870049919656e-07
-8.74061166992986e-06
-4.25824370727161e-06
-8.01013467129518e-06
-1.94940094044674e-05
-8.68479053937274e-06
-3.76086482561263e-06
-3.03606633701782e-07
-2.08129411759788e-05
-3.43437133430033e-06
-1.68631057556415e-05
-3.1290069521875e-05
-1.73232723783079e-05
-1.36332059211054e-05
-2.14035753147434e-05
-9.5309033608292e-06
-4.50553498254759e-06
-1.48094030704641e-05
-1.78813966590003e-05
-5.22667688686043e-06
-9.93415923823554e-06
-1.72107426787661e-05
-5.57035878132708e-06
-2.29753978850374e-05
-1.38213086033432e-05
-1.84797627882377e-05
-1.93650030313172e-05
-9.59407290819895e-06
-7.49547188668345e-06
-1.41316968197837e-05
-8.15571643896168e-06
-1.19506233481329e-05
-1.41220916342047e-05
-1.99251584872584e-05
-1.53637689409265e-05
-8.49688478687456e-06
-1.73366457855302e-06
2.1210166907014e-06
-6.94354240301069e-06
-2.52364131733664e-05
-2.37941412953887e-05
-8.22636794005882e-06
-1.32405813487357e-05
-1.14321079443636e-05
-7.8301126359192e-06
-9.64448904982373e-06
-9.45286644956953e-06
-1.22693073510735e-05
-2.01652816895546e-05
-4.51513456001491e-06
-1.70944022631218e-05
-8.7761797879759e-06
-5.55939164579525e-06
-6.61319605279303e-06
-1.78631121769035e-05
-1.43934963173423e-05
-2.00072575127928e-05
-1.72728927668954e-05
-8.28449730258478e-06
-1.01793959684085e-05
-1.90957100009543e-05
-1.75190898995347e-06
-2.06399160142461e-05
-7.24841528948066e-06
-7.81058024772638e-06
-1.99306668210932e-05
-1.34596175291456e-05
-1.38057686132509e-05
-1.77155002504783e-05
-7.28680534873418e-06
-2.3756914396836e-05
-2.51629672702484e-05
-1.48493515718014e-05
-3.00323121534573e-06
-1.61086451638895e-05
-7.91205286517467e-06
-1.9793985707317e-05
-1.2537335924948e-05
-1.62214050478428e-05
-9.56295174480992e-06
-5.97635243404936e-06
-6.63263175976014e-06
-1.88416960945147e-05
-1.94097184970692e-05
-4.96445215025558e-06
-2.7000079855897e-05
-1.91172664206668e-05
-2.42918826194452e-05
-9.08081887064862e-06
5.3418214427636e-06
7.58729680073535e-07
-2.13833995361659e-05
-2.26989048050248e-05
-9.38227473641942e-06
-1.35532299862803e-05
-1.01452231511102e-05
-9.66404285286372e-06
-1.70312188749871e-05
-6.11182733140391e-06
-3.06158527579649e-05
-6.42148968783777e-06
-1.55207475679665e-05
-1.65824740998358e-05
-1.15546322763145e-05
-1.53256416315131e-05
-6.08758439071076e-06
-6.44250770580498e-06
-2.13379167002064e-05
-1.86413227959763e-05
-3.15980060800117e-06
-1.00288356905637e-05
-1.7333152923952e-05
-1.20284857911923e-05
-4.14078453128409e-06
-2.66783761052916e-05
-6.28465699433976e-06
-4.11194356705251e-06
-1.83690679082269e-05
-1.94418979528315e-05
5.89412435664639e-06
-1.09590216730589e-05
-1.06204571743085e-05
-5.93493082661895e-06
-2.13532642392593e-05
-9.73378494965846e-06
-1.01385287571501e-05
-1.95760639857495e-05
-1.53686072371187e-05
-1.17075718037951e-05
-6.97538964773664e-06
-1.37077684974954e-05
-1.41860479524114e-05
1.44790156274327e-06
-1.37817015501782e-05
-2.49236324895485e-06
-1.04403366088686e-05
-9.22337136755098e-06
-9.56662250022992e-06
-8.64537773557486e-06
-1.40825315254954e-05
-1.71274178124571e-05
-2.07431605485481e-05
-1.97092604049521e-05
5.07540733105614e-06
-8.90696221069711e-06
-1.48934365672178e-05
-1.5779038576712e-05
-1.27933181839959e-05
-6.49580738318009e-06
-1.78477132692219e-05
-1.55663863058812e-05
-2.66529110591885e-05
-7.43047067285502e-06
-1.51330442691841e-06
-1.6628330120737e-05
-2.46181432367068e-05
-8.76224538336743e-06
-1.81918955397709e-05
-8.52220500424655e-06
-8.03392354219831e-06
2.56406400991839e-06
-2.34707686660317e-05
-2.37160493496455e-05
-2.44645157525887e-06
-1.01515184459183e-05
-1.8521804462464e-05
-8.38926264394294e-06
-1.9512948481084e-05
-1.1421795613999e-05
-3.73619598140664e-06
-1.52498150308078e-05
-1.05952912202007e-05
-5.55748276615846e-06
-4.46992424411054e-06
-1.57016888371762e-05
-1.97038205808929e-05
-1.5042008004111e-05
-2.04493793549173e-05
-1.74825395597678e-05
-9.50472123125396e-06
-1.94259833342434e-05
-9.81640693127802e-06
-6.56738763238888e-06
-1.18254902436331e-06
-1.54342023628076e-05
-4.80893129116911e-06
5.56218377056345e-07
-1.55445085192586e-05
-5.9617533347787e-06
-1.532712549555e-05
-4.98716804541372e-06
-1.29531851841228e-05
-1.54697454161802e-05
-1.3613973104336e-05
-1.9234751271028e-05
-1.03458479752544e-06
-3.80809949998538e-06
2.96247948968767e-07
-8.895138396357e-06
-2.15365691165036e-05
1.45730174745668e-08
-1.18708295852572e-05
-7.67895806388094e-06
-1.7652241883327e-06
-1.21634157813605e-05
3.72372312057481e-06
-1.0890111228227e-05
-1.21318658933054e-05
-2.04283269846941e-05
-9.60379357456702e-06
-3.3580244388329e-06
-1.24320653572983e-05
4.39418600465973e-06
-1.80652740780338e-05
-1.87537230502632e-05
-3.65761401214071e-06
-7.09233225499112e-06
1.30039209672755e-05
-1.41494237986946e-05
-1.19510607950116e-05
-2.09649990994395e-06
-8.09431741384877e-06
-1.46411722844543e-05
-1.10331700074095e-05
2.23087106222722e-06
-2.11864631838378e-05
-2.27286089266759e-05
-5.92866597905746e-06
2.51289884876594e-06
-1.60594450360219e-05
-9.53234152937583e-06
-1.51971424649349e-05
-1.18545253267308e-05
-1.35310857173463e-05
-2.37242728937082e-05
-1.31556396007454e-05
-2.60718474868857e-05
-1.61181916342246e-05
-1.28238844393328e-05
-7.00004519099361e-06
-1.23674453708102e-05
-1.45300722170954e-05
-1.94686236490542e-05
-1.3441550121525e-05
-8.45359518322549e-06
-8.85302732446972e-07
-1.95241442166532e-05
-1.60515230134437e-05
-1.06834204639433e-05
-2.29447190114129e-06
-1.27145715107951e-05
-1.66991989762924e-05
-1.03878629440988e-05
7.346412124479e-06
-2.52010881891349e-05
-1.82274579807446e-05
-7.20687428404876e-06
-1.05880777613465e-05
-3.33419197278949e-05
-1.23737696197158e-05
6.77874005638254e-07
-1.30574400662953e-05
-1.37860652130419e-05
-1.68976542210145e-05
-1.10565502106997e-05
-2.04860802088413e-05
-4.201249101936e-06
-8.83673302397218e-06
-2.98618739122909e-05
-2.55637802212529e-05
-1.1790613996958e-05
-2.07586789729836e-05
-1.08529215701359e-05
-8.18518068744133e-06
-1.01519803759372e-05
-1.07775553169309e-05
-2.02264701860246e-05
-1.44577314338322e-05
-1.65551093344297e-05
-1.01135092861451e-06
-8.09997436562621e-06
-1.59940748984771e-05
-8.67390763017075e-06
-2.41637332971504e-05
-1.35167316849815e-05
-3.68848746778899e-06
-9.19911512243281e-06
-1.14984638565687e-05
-2.59784765850616e-07
1.42452560755596e-06
-3.44275614741857e-06
7.04569418324836e-07
-2.11455976984773e-05
-1.33471316120937e-05
-2.9033263160443e-06
-1.98113991772521e-05
-1.4766618011154e-05
-1.77220110627163e-05
-1.41971865321946e-05
-1.23236958704639e-05
7.38947258990568e-06
-2.27720090258806e-05
-3.10255522612416e-06
-2.27155109077508e-05
-2.75397938240301e-06
-8.78289510765119e-06
-5.3618150831024e-06
-1.19291318348479e-05
-4.32311898052945e-06
-1.08731388208582e-05
-1.18986797402208e-05
-1.01505558623132e-05
-1.06715896149789e-05
-1.38719284274223e-05
-1.11404956697168e-05
-1.05662501079435e-05
-2.7722055494007e-05
-2.1043594444428e-06
-5.58465074007315e-06
-7.81445708999421e-06
-1.93829340177157e-05
3.46919463921202e-06
-7.0892755060652e-06
-1.46533187603607e-06
-2.13062135085536e-05
-5.70269434188127e-06
-8.96386958598627e-06
-7.36126365512053e-06
-1.18130128173679e-05
-8.16584985592321e-06
7.7449710459602e-07
-3.39163199163166e-06
-2.39702486430491e-05
-7.23020593300835e-06
-6.80561661471096e-06
-2.31000182592019e-06
-1.51294494987037e-05
-1.6759927320494e-05
-1.49061229289839e-05
-1.2195903960658e-05
-7.06738100587301e-06
-1.33480035318834e-05
-2.33717941306731e-05
-1.60863638458658e-05
-4.15530460938339e-06
-4.2453926024424e-07
-9.5457777174369e-06
-2.60833581746097e-05
7.73305707315828e-06
-1.57896818889215e-05
-1.29674366983337e-05
-9.8906230143426e-06
-1.95152566208146e-06
-1.48436587553003e-05
-1.0679188406869e-05
-1.65076630022167e-05
-2.71477491044847e-05
-1.9930821393807e-05
-1.47860044482382e-05
-3.40421227798651e-06
-1.12430376387647e-05
-3.5900767498403e-05
-1.74089415440344e-05
-6.85873174843618e-06
-4.89980622439301e-06
-1.89928377006083e-05
-1.97225232135204e-05
-2.07842705193367e-05
-3.44884032845106e-06
2.58471557224596e-06
-1.23893124120828e-05
-6.25997647523644e-06
1.68505620417311e-06
-1.350307717539e-05
-2.72391827510657e-06
-1.17296489295681e-05
-1.80791795984848e-05
-2.60337513922673e-05
-1.60274936494265e-05
-1.54806304682001e-05
-1.5143733289578e-05
-1.75699352437072e-05
-1.22701790427019e-05
-7.22857467882145e-06
-1.62184720505548e-05
-2.50936807755942e-05
-1.99595913733497e-05
-9.89159815722932e-06
-4.73653036869841e-06
-1.91020405479411e-05
5.00419632074422e-06
-1.82070248899482e-05
-1.69396732733993e-06
-6.46931479481945e-06
-1.57733070104408e-05
-7.25444628916738e-06
-1.85825991829864e-05
-1.66794382224342e-05
-5.53555060730951e-06
-7.73947367382923e-06
-2.14900180209199e-05
-2.39555874181635e-05
-9.88156897043082e-06
-6.50379278253161e-06
-1.72872412320165e-05
-2.42107374961635e-05
-8.64010719432213e-06
4.60920726125651e-07
-9.12333290590223e-08
-1.42335025523565e-05
-5.28336684758005e-06
-1.35443060481125e-05
-1.10310743177729e-05
-5.43186342813866e-06
-7.14735299547633e-06
-2.35818798353287e-05
-1.10371443532381e-05
-1.16159555072536e-05
-2.50172905137754e-05
-1.56431563342584e-05
-1.40263868365965e-05
-1.78954178314232e-05
-1.1772177047784e-05
-4.0580227959709e-06
-1.53047578110675e-05
-1.00941294889196e-05
-3.07331881117973e-07
-8.05337434111817e-06
-9.570478008685e-06
-2.55850795185099e-05
-1.20047423303155e-05
-1.53708370441018e-05
-7.0442261547403e-06
-1.57584120678032e-05
-7.19349967860962e-06
-3.32164358931198e-06
-2.14992997454984e-05
-9.50917509526343e-06
-1.20321667837131e-05
-1.69634774732492e-05
-1.17376744878685e-05
-1.81616145466786e-05
-1.36068155601913e-05
-5.72069753937797e-06
-2.2132695379136e-05
-3.72010665658041e-06
-1.7674265217258e-05
-1.27140328164485e-05
-1.99483640428937e-05
-7.11077907996127e-06
-1.06184478373095e-05
-1.1411554227088e-05
-1.24904241702055e-05
-3.77963552801508e-06
-9.19093187375823e-06
-1.58831685256809e-05
-4.96076650499328e-06
-1.8108528731394e-05
-3.44933714723859e-06
-2.63071652432063e-06
-1.36180698795046e-05
5.36492700532076e-06
-5.8943652432176e-06
4.11662672035631e-06
-1.61848799434508e-05
-8.77438231144711e-06
-1.87031757000173e-05
-7.26205153333573e-06
-1.61550146439957e-05
-2.14324351935214e-06
-7.11626726922134e-06
-8.67403496248426e-07
-2.17976158120221e-06
4.21667709163178e-06
-6.74246613197123e-06
-2.87271913709508e-05
-2.75741259624727e-05
-1.27481806526274e-05
-9.25474869440889e-06
-7.49431049865745e-06
2.34158603825587e-06
-9.9816065796196e-06
6.40115160395388e-06
-2.15809349255492e-05
-3.23804198917752e-05
-1.92892567405541e-05
-1.73082261245485e-05
-1.46208916689879e-05
1.29572475559134e-06
-7.1486356328273e-06
-5.45538681738694e-06
-2.29313948122765e-05
-2.3487191132416e-05
-2.23861333458515e-05
-1.56657449506018e-05
-2.05165349458241e-05
-1.18447785299236e-05
-1.34716506669213e-05
-1.24389900348699e-05
-2.72463854995025e-05
-2.11211827348714e-05
-8.51589539752455e-06
-8.29882943664763e-06
-1.3004048078562e-05
-5.78072969267105e-06
-1.53176121283884e-05
-1.30324378470664e-05
-1.28013210784561e-06
-7.1333846586244e-06
-2.73173561811396e-06
-6.7543543678358e-06
-1.44576153609986e-05
-2.12544867431786e-05
-2.47842859133052e-05
-1.45863406345249e-05
-2.75198306037604e-05
-4.87931562312235e-06
-2.2115535744857e-05
-6.04817904751093e-06
-1.73103429644612e-06
-1.59173897814392e-05
-5.89323411847188e-06
-7.59866772518436e-06
-1.39928275274241e-05
-9.57512242550105e-06
-5.49814054497866e-06
-1.82030015142826e-05
-1.21719590389746e-05
-1.94929689163667e-05
-2.6707945895554e-05
-2.27082655285067e-05
-1.16616927165321e-05
-1.76793861565812e-05
-1.29587432865759e-05
-1.28560667014588e-05
-9.28985832281822e-06
-2.53474135312463e-05
-2.30873713330356e-05
-3.75932235008422e-06
-5.76379521535481e-06
-6.50655283234163e-06
-1.08118125945846e-05
-1.46485742754359e-05
-6.15831815241545e-06
1.15495995350532e-06
-2.13605982048808e-05
-4.0121926289176e-06
-2.20934530286338e-05
-1.98879029023145e-05
-3.23610011549381e-06
-1.58607614659019e-05
-1.17009082371977e-05
-7.8818952936146e-07
-1.6597197729896e-05
-2.36203517410565e-05
3.54619365500044e-06
-1.13658094495202e-06
-3.05335347006524e-05
-4.19976339247721e-06
-2.17597863547287e-05
2.97218437371024e-06
-1.56529369910614e-05
-7.70167618823583e-06
-1.11824046410457e-05
-1.78573162107132e-05
1.3551079335683e-07
-1.54792313416456e-05
-2.243377642656e-05
-2.9076060438581e-05
-4.08728662726667e-06
-2.36569916590988e-05
-1.41231056119502e-05
-2.28162491072741e-05
-3.78275632995316e-06
-1.59563681941138e-05
-6.33013977473157e-06
-9.57393417478601e-06
-1.46271226279701e-05
-1.43599511200934e-05
-1.42322484062534e-05
-1.15696510564485e-05
-8.74167362004757e-06
-1.10921936916566e-05
-1.28207071858861e-05
-1.43474981119165e-05
-1.2290949269812e-05
-1.8853494372821e-05
-1.00872020324594e-05
-1.06328256655758e-05
-1.55691421556562e-05
-2.81833541374927e-05
-1.81355289951246e-05
-1.03212542947935e-05
-1.09035656324681e-05
-1.76468291780945e-05
-2.74916393554063e-05
-2.01469574594933e-05
-1.88444260376299e-05
-3.35670707546516e-05
-8.6413860522459e-06
-1.12522664500576e-05
-5.73960277124683e-07
-1.30692575726888e-05
-7.96668180129289e-06
-4.73891673321403e-06
-9.35157398274494e-07
-8.8335578019335e-06
-1.28230922647886e-05
-2.15812085488914e-05
-2.00138688776409e-05
-1.57136504705655e-05
-8.98998357160394e-06
-1.65650081385006e-05
-1.17294198394957e-05
-1.643987313994e-05
-1.15061346851271e-05
-1.41966276871917e-05
-1.12027248219121e-05
-1.17611413457398e-05
-1.47470430482264e-05
-8.75752474985473e-06
-5.10109687455636e-06
-5.11083015077002e-06
-2.02077916540633e-05
-1.17351954473551e-05
-1.6314341037629e-05
-7.85606836569955e-06
-4.13531193081253e-06
-1.37719164661003e-05
-8.1630884927474e-06
-1.03153691962401e-05
-4.1864784598699e-06
-5.66472496186272e-06
-9.90146197343285e-06
-9.97326185856025e-06
-2.30604924247028e-05
-5.05599227291324e-06
2.73354941259225e-06
-1.36182243089467e-05
-1.36741426085108e-05
-9.26765388306148e-06
9.0198368867219e-06
2.22953465725436e-06
-7.45849566905638e-07
-2.01898768253014e-05
-2.15931367528674e-05
-7.81934638607727e-07
-6.03966144008677e-07
-2.19100059608689e-06
-1.3157710451712e-05
-6.38376212528541e-06
-5.70734680091263e-07
-1.14675730510874e-05
-1.31091418753103e-05
-1.16924630525827e-05
-4.26885083849803e-06
-1.40290340814749e-05
-1.06247125673499e-05
-1.55672992815647e-05
-1.8615035000191e-05
-1.10730020077973e-05
-1.65366505955361e-05
2.53581240562569e-06
-1.60545017030692e-05
-1.42676521384645e-05
-2.10556524829127e-05
-1.99419644281406e-06
-8.5441398352964e-06
-2.30667176529137e-05
-1.39321989849349e-05
-1.56139740114113e-05
-5.59014283796036e-06
-2.22041190780262e-05
-1.15395473362045e-05
-1.44571689833514e-05
-3.51579044820781e-06
-5.38823784784115e-06
-8.92833980961077e-06
-3.00651986868676e-06
-8.62274875247394e-06
-1.11609667125266e-05
-1.61715175655027e-05
-4.98596784774975e-06
-1.01897929669094e-05
-9.76650107240743e-06
-2.84008882959321e-05
-3.04634196294237e-06
-1.27776807852935e-05
-2.94880799645567e-06
-1.92500021203629e-05
-8.71604377478341e-06
-1.29811458195438e-05
-6.64761113889689e-06
-1.75118569572529e-05
-1.94476613239841e-06
-3.38209309710793e-05
6.25313396487393e-07
-7.41739722175881e-06
-1.22664067191125e-05
8.44832551914742e-07
-1.67762200801903e-05
-2.15368685540044e-05
-9.32172590673506e-06
-1.62769099569764e-05
-1.68433307664166e-05
-9.43647380297592e-06
-1.46684929384566e-05
1.2353902593231e-06
-1.00044356386207e-05
-9.57128190049059e-06
-1.91253660502022e-05
-2.48887481997569e-05
-9.74450753645932e-06
-1.32983324610416e-05
-4.9166147961845e-06
-1.33128857074549e-05
-2.49575251573221e-05
-2.48867440189282e-05
-1.25064721347935e-05
-1.983074163321e-05
-2.53594880271567e-05
-6.31994386438625e-06
-1.53691902349874e-05
-5.86433157852056e-06
-1.71348153319104e-05
-1.17630736924616e-05
-2.79721156625489e-05
-2.48511160866116e-05
-1.19981452879672e-05
-1.84291488252048e-05
-2.14170296087306e-05
-9.28187164797591e-06
-1.45274398693992e-05
-1.34335745361743e-05
-8.7479813549205e-06
-1.25936314632883e-05
3.46509716612647e-06
-1.79472938628636e-05
-1.92339568708428e-05
-1.22496651409357e-05
-2.38642209417816e-05
-1.17187158998691e-05
-7.7513611520466e-06
3.45058477108337e-06
-1.78377830595368e-05
-1.11423753439148e-05
-1.11246731033411e-05
-1.76885694583958e-05
-2.39543707215562e-05
-1.48442001273991e-05
-1.9433474349029e-05
-1.53805623084914e-05
-8.14071868636736e-06
-1.25889786424543e-05
-2.01639792431753e-05
-8.90957655930592e-06
2.99333417963537e-06
-4.76447086039508e-06
-9.7850794613829e-06
-1.32884285835553e-05
-3.42854736351733e-05
-1.32342820609695e-05
-1.5991897507471e-05
-1.70966315538295e-05
-5.44952006388278e-07
-7.14823495565575e-06
-1.65476936076132e-05
-8.31784655377924e-06
-2.72778849488168e-06
-1.52370404112513e-05
-7.44656354603842e-06
1.9437699120907e-06
1.51337428008816e-06
-1.51367741448429e-05
-1.39253641430249e-05
-2.29683665934715e-05
-3.60105205999406e-06
-1.5702753724382e-05
-1.36127819477086e-05
-2.14528371773153e-05
-1.95237180742741e-05
-3.38493810068514e-06
-1.25854481902153e-05
-1.13867101734071e-05
-2.42980029848018e-05
-2.99037443557631e-05
-2.27408649359568e-06
-3.75520538480172e-06
-1.54662115183616e-05
-1.59846584848006e-05
-1.06870575557265e-05
-4.57731277397198e-06
-1.13418627356561e-05
-8.44597750418511e-06
-6.94218126661989e-06
-2.3320879263334e-05
-6.06433136615126e-06
-1.31605432828641e-05
-7.20068222385911e-06
-1.41476462375774e-05
-7.12938975795924e-06
-1.49764080662007e-05
-1.71491307917512e-05
-6.7825864538606e-06
-6.49735747273821e-06
-1.09802893203335e-05
-3.586234433497e-05
-1.89444955501085e-05
2.74353837339139e-06
1.30289557124625e-06
-1.39573553470664e-06
6.24448176353398e-07
-2.20086370089633e-05
-9.38272810981542e-08
-1.14914734098769e-05
-1.03213130366254e-05
-2.70229639096977e-06
-2.11756512771925e-05
-1.94496426552436e-06
-1.69412089326226e-05
-1.74827749862112e-05
-9.46481484687208e-06
-2.14077008261401e-06
-1.92462660433248e-05
-1.51714885523678e-05
8.79127427671391e-07
-1.18600106344142e-05
3.10356181499418e-06
-9.76047628407628e-06
-1.57869576241702e-05
-1.82358868344425e-06
-1.2354553355467e-05
-7.82462084537655e-06
-1.19240368385583e-05
-2.48445615423717e-05
-9.32408656795436e-06
1.27120477713944e-06
-1.01403814183329e-05
5.47979505414329e-07
5.96629376973346e-06
3.48644451359347e-06
-1.56881198503461e-05
-5.09265394836438e-06
-1.90596160136127e-05
-2.29027691961233e-05
-2.2834950307014e-05
-2.02908297757386e-05
3.43252735160292e-07
-1.1775002109658e-05
-6.44260257250052e-06
-2.73585857842818e-06
-2.32710686542298e-05
-8.16483120441803e-06
-1.94150878524392e-05
-1.20053196048489e-05
-8.29953668243448e-06
-2.35252432325145e-05
-1.46229860014436e-05
-1.34116762090636e-05
-4.07165206154321e-06
-1.16799133276202e-05
-2.05608475056619e-05
-2.10602209867364e-05
-2.10431347227719e-05
-1.12744562833585e-05
-6.98331590845059e-06
-1.41973941993985e-05
-1.59760668601545e-05
-1.2826632651571e-05
-3.01379543754305e-05
-1.79588326150449e-05
-1.61247014679679e-05
-1.60332902036222e-05
-1.4819661153357e-05
-5.91601276742243e-06
-7.81243036717266e-06
-1.18570016654714e-05
-1.55941726245264e-05
-7.02430997605405e-06
-6.64386199594747e-06
-6.79734184242346e-06
-1.13051313985125e-05
-3.03943655046749e-06
-1.77834419554097e-05
-1.00611637886083e-05
-2.10531197701611e-05
-1.10411601695745e-05
-1.30350899089855e-05
-5.26673459361172e-06
-2.05219193648483e-05
-1.02680453141861e-05
1.65265221611749e-07
-1.99421686062215e-05
-2.0937109192983e-05
-1.33502426462342e-05
-2.14600227175961e-05
-1.1804792070147e-05
-1.53311577497491e-05
-6.00734003276161e-07
-1.23405881503526e-05
-1.72046434288633e-05
-2.30149647102207e-05
-2.53546076688641e-05
-2.02704988610538e-05
-1.91718899195628e-05
9.17698544387178e-07
-8.08261317671706e-06
-7.55122755963033e-06
-1.62984137767578e-05
-3.37534622923856e-05
-1.55071024051959e-05
-2.26065044869039e-05
-2.17747792971906e-05
-4.7800437476863e-06
-3.3310731453822e-06
-1.29304795920215e-06
-1.25987870049353e-05
9.86047217679375e-07
-7.68983906169798e-06
-1.59920947600345e-05
-3.68917778129397e-06
-1.45511821998344e-05
-1.33775464947434e-05
-1.61650709169858e-05
-4.4084188082933e-06
-6.57847315186613e-06
-1.3030474835983e-05
-2.04610831808056e-05
-2.33196459390169e-05
-9.71212152730609e-06
-7.89148082758553e-06
-1.77534760305266e-05
-1.96785313044646e-05
-1.61063474192574e-05
-1.07151901995679e-05
-1.03461177524661e-05
4.6422545504357e-06
-1.63675614251861e-05
-6.30063807034628e-06
-2.22592718665661e-05
-5.11839321907458e-06
-4.64673555592136e-07
-1.97775158435979e-05
-1.42900871390244e-05
-1.4917836260332e-05
-9.22352507911059e-06
-2.66626095979804e-06
-1.05271009657932e-05
-6.41882550848077e-06
-1.98954214069053e-05
-1.40377354265611e-05
-7.40572306372492e-06
-1.14871456773589e-05
-2.13340228189908e-05
-2.41163754593094e-05
-1.6931840985891e-05
-2.04277346040265e-05
-5.24793290509509e-06
-2.75804141944353e-05
-1.31682863157908e-05
-2.17028256607339e-06
-3.69384385524078e-07
-1.18919674469548e-05
-1.81824304716916e-05
-2.94985112555746e-06
-2.62094137642367e-06
-2.28736108992186e-05
-1.40581968218892e-05
-1.4763465556679e-05
-1.13784193703515e-05
-1.3586292575129e-05
-1.77136188676834e-05
-1.12209525211279e-05
-1.2465295078254e-05
-1.23542309929033e-05
-1.43606233380459e-05
-2.74237270962762e-06
-8.69136483970102e-06
-6.68115109900093e-06
-2.33091773296959e-05
-2.76700963858925e-06
-2.03986298909571e-05
-1.67297091628526e-05
-1.54682190650613e-05
-1.08819767921725e-05
-2.03158488642038e-05
-4.34937952964945e-06
-1.83249799425498e-05
-9.45686998547601e-06
-7.25705102316339e-06
-2.51361419900313e-05
1.51477695579772e-06
-6.9160744578645e-06
-1.6008808835326e-05
-2.13467010158986e-06
-1.27961420611881e-05
-2.34429417851232e-06
-6.80621559259821e-06
-1.30647151766161e-05
-1.62045085862688e-05
-2.67730469974379e-05
-1.12037586541851e-05
-5.88794460588487e-06
-1.69549004241523e-06
-1.4450913807374e-05
-1.04489718360878e-05
-9.2125438995142e-06
-1.74119781015376e-05
-2.11245224601875e-05
-2.33095033970362e-05
-8.79099717903054e-06
-5.2907941059242e-06
-5.33834607362927e-06
-9.18820704322395e-06
-8.122830357713e-06
-1.96608947008059e-06
-9.53687739316616e-07
-1.45448405675842e-06
-1.26759788755396e-05
-3.46665966253176e-06
-7.99728896055262e-06
-2.10298793005898e-05
-5.61397825949568e-06
-1.87330086553619e-06
-2.35337889779572e-06
-9.37492912886968e-06
-9.31878117524661e-06
-1.64797038387822e-05
-1.25112884203204e-05
-2.03400572713561e-05
-1.87660734510627e-05
-2.20769883022888e-05
-1.61794555460793e-05
-1.60332757201303e-05
-8.23028927691853e-06
-1.89619413847845e-05
-1.17643914174214e-05
-8.79385620835034e-06
-4.67866037627003e-06
-8.67965226347028e-06
-7.71467296784311e-06
-2.78531899409663e-05
-2.7739093995817e-05
-1.1787581452907e-05
-1.3771392136293e-05
-1.29765469952102e-05
-1.71636382422586e-05
-2.08411084566844e-05
-1.06291721324219e-05
-8.01689731917226e-06
-3.207016444949e-05
-6.5488974855667e-06
-3.16234612520793e-06
-1.01098678882068e-05
7.65525564349055e-06
-1.79332884261398e-05
-7.76216699708665e-06
-4.27029079919971e-06
-1.83438178294671e-05
-1.79377372531335e-05
-1.4670954978694e-05
-1.85267667996825e-05
-1.69127606461342e-05
-1.47991656488952e-05
-1.76465609415084e-05
-6.72169326642314e-06
-2.15368544923713e-05
-1.77430047093021e-05
-2.40214406344159e-05
-1.30799358504271e-05
2.6784184971181e-06
-2.41154823272216e-05
-4.80617802302182e-06
5.28724451601522e-06
-1.60499944286471e-05
5.66472114058726e-07
-4.21558660020158e-06
-9.54070749982481e-06
-1.99298777698009e-05
-4.15066128539126e-06
-2.161485482032e-05
-9.34502567594117e-06
-1.38054051849077e-06
-4.09184057097401e-06
-1.82635550743416e-05
-1.28771454018747e-05
-2.60466489089999e-05
-5.04902239756531e-06
-8.74298433256256e-06
1.1213099796247e-05
-1.03584200592563e-05
-1.0425778709989e-05
-2.01702371530661e-05
-1.62305251003118e-06
-1.05178010130507e-05
-1.04761761965475e-05
5.19575205647946e-06
-5.82421496032993e-06
-1.2839394508845e-05
-1.10088736322116e-06
-1.80458167344264e-05
-7.45846494298514e-06
-1.2287607608302e-05
-3.1527702063662e-05
-1.51828888208813e-05
-1.81929718798269e-05
-1.06242298367768e-05
-2.27389645592972e-05
-6.4755825471786e-06
-2.02737735523708e-05
-1.67327881547906e-05
-9.49958572148826e-06
-8.04005894236215e-06
-2.2485325270343e-05
-1.94245487899065e-05
-2.52926677584427e-06
2.54391001252756e-06
-5.14502363828511e-06
-4.37476961648507e-06
-2.02554121990728e-05
-1.22141092244653e-05
-1.53817654675856e-05
-1.71533265481137e-05
-2.67876429216903e-05
-5.97573513132561e-06
-8.88329681901729e-06
-5.29814978267693e-06
-1.16299003076658e-05
-5.40653012884823e-06
-7.9416190181802e-06
-8.03004752466113e-06
-1.71032025367425e-05
-7.44996239665247e-06
-2.19875601672103e-05
-1.39009666399724e-05
8.65029619638501e-07
-3.76473457507682e-05
-2.33744119403438e-05
-2.22771436204813e-06
-1.67115522436803e-05
-3.99553420133834e-05
-2.23010431858102e-05
-1.95411437528145e-05
-7.37230297350559e-06
-2.19002169909392e-05
-1.62781129520186e-05
-2.32493302711895e-05
-2.08832293590984e-05
-1.31003618915722e-05
-1.39109305978346e-05
-2.21669803207148e-05
-1.05512420075556e-05
-2.68482434156191e-05
-2.57231601023074e-05
-2.6477041042729e-05
-1.36962598765879e-05
-1.18037397035068e-05
-1.38226035657225e-05
-6.51234328054745e-06
-2.07375037285932e-05
-2.06650900529065e-05
-4.42037829310968e-06
-1.38544406172229e-05
-1.72813633934373e-05
-1.0859812779683e-05
4.04487293246243e-07
-1.13089847546873e-05
-4.92993925863575e-06
-7.82454947365471e-06
-1.83229069780025e-05
-1.30968675078068e-05
-1.94039949672122e-05
-9.75347045280563e-06
-3.26735070609875e-05
-1.34772541725952e-05
-7.15777370085977e-06
-9.53026782142134e-06
-1.35037969180309e-05
-9.47900756521488e-06
-2.36644421026634e-06
-1.87265979412011e-05
-9.64728190682705e-06
-1.20912226562525e-06
-1.48936203430745e-05
2.08661410583955e-06
-2.18678679270814e-05
-2.28871787856815e-05
-1.26764807442259e-05
-4.26806263906714e-06
-6.34131551414655e-06
-1.24614877044504e-05
-1.97412016904948e-05
-1.88292691380329e-05
-6.12786860496452e-06
-2.00551481013916e-05
-2.07979734955777e-05
-2.21886721112749e-05
-2.39306476617662e-05
-3.092232030607e-05
-1.05879039341865e-05
-1.90503851487765e-05
-1.11963431721518e-05
-1.86607055363898e-05
-1.42724872550958e-05
-1.86758675968195e-05
3.97393959246501e-06
-1.81910611337276e-05
-7.13496444108722e-06
-1.63981008185084e-05
-1.58731610350471e-05
-3.36563281217819e-06
-1.72101600492118e-05
-9.02554681999967e-06
-1.66114645780978e-05
-7.66107240213782e-06
-2.29348639322969e-05
-1.35840234615518e-05
-1.54875070247711e-05
-1.6488045879549e-05
-2.56535130151713e-05
-8.75126361955444e-06
-1.10775536315933e-05
-5.74620732581909e-07
-3.1963867724072e-06
-7.30248089452953e-06
-1.0506742297832e-05
-2.11248460170508e-05
-1.83273513977694e-05
-3.54415346141585e-06
-1.47724173547933e-05
-1.98586834512344e-05
-1.57578589963031e-05
-3.66038851523027e-06
-1.38781835983937e-05
-2.35387806505046e-05
-1.20428708171784e-05
-3.21968481774577e-06
-2.06969885514287e-05
-3.5809623711757e-06
-1.77454372928345e-05
-2.5124522678356e-05
-6.82588134059034e-06
-1.97957596654413e-05
-1.48237615902609e-05
-1.23416478239231e-05
-1.44135719614676e-05
-1.20665338463497e-05
3.81128934760426e-07
-1.85851851773922e-05
-7.46008665834328e-06
-2.15661747488836e-05
-3.29376191022925e-06
-7.37088536804564e-06
-1.63853118010718e-05
-7.97249564637484e-06
-1.25785129314877e-05
-6.20688986457309e-06
-2.3374752334319e-05
9.87612968624506e-08
-1.48296405921612e-05
-9.42739180781713e-06
-1.23396116841563e-05
-1.54194954446133e-05
-3.03012688782732e-06
-2.08863680634109e-05
1.88085392957497e-06
-4.43630644841557e-06
-1.90792050266756e-05
-2.40921326384997e-05
-1.32617456363904e-05
-6.39022294433577e-06
-1.65891891701762e-05
-7.12637864445794e-06
-1.23075272211064e-05
-2.02141567946785e-05
-1.5404811107448e-05
-2.02632014861499e-05
3.11379975041053e-07
-1.57754304312093e-05
-1.27051962720588e-05
-1.03955909321701e-05
-1.72644053781084e-05
-1.35301191768841e-05
-2.31825616328808e-06
-2.72379140364287e-05
-8.34522598253075e-06
-1.77696674353373e-05
-6.59521291888414e-06
-1.73702096801579e-05
-7.43936740068926e-06
-1.71982030490137e-05
-1.16251354406609e-05
-1.75823237724094e-05
-1.87105727725548e-05
-1.180338175704e-05
-1.28544998381562e-05
-2.2894694897277e-05
-9.02756617938587e-06
-2.25588181682987e-05
-1.20847719372734e-05
-1.22807027242058e-06
-1.84644233438183e-05
-1.38879059497593e-05
-1.84057328430035e-05
-1.34325601608958e-05
-1.53697154595903e-05
-1.02979733579709e-05
-2.12347188805151e-05
5.28976966436482e-06
-2.59016779154935e-06
-9.76283774722373e-06
-3.13924735417846e-06
-7.14787944311057e-06
-1.00414972620557e-05
-1.88886373597508e-05
-1.73786559905158e-05
-1.31809934784746e-05
-1.88450722391005e-05
-1.52232467793148e-05
-1.65961712768338e-05
-1.55563113622708e-05
-5.1898693301513e-06
-1.26622576777893e-05
-1.83240025002847e-05
-1.49182622944432e-05
-1.81295444683365e-05
-1.18710649256751e-05
-2.83465727262866e-05
-1.90885140193005e-05
-9.69479017173438e-06
-1.90371507363404e-05
-1.17428302749343e-05
-2.35166244783391e-05
-7.56707215870487e-06
-1.23780568022789e-05
-1.39755226485078e-05
-3.68468746411353e-07
-2.48722659771132e-05
-1.11807870537786e-05
-1.74047383334914e-05
-7.3304245016697e-06
-1.1181704928054e-05
-1.53774394826607e-05
-1.38864185376134e-05
-1.97308858412326e-05
-1.55916800969282e-05
-1.81357063317817e-06
-8.0380371892566e-06
-9.97697647794366e-06
-9.16707640403634e-06
-1.82577381705076e-06
-7.55187371729135e-06
-1.01797560928494e-05
-2.74928367211976e-06
-1.95959981107086e-05
-2.02191331789758e-05
-8.31169699275439e-06
-6.2827603302594e-06
-1.89942543384263e-07
-1.71990310383185e-05
-8.89414577074696e-06
-1.78455141300746e-05
-1.45682753633336e-05
-1.21444278907749e-05
-1.64241245550396e-05
-8.97591663807556e-06
-3.99611066233377e-06
-1.22110820805414e-05
-9.64179476059901e-06
-6.58561242077793e-06
-1.45001697128308e-05
-1.47255967464721e-05
-1.37748720639953e-05
-1.89351949376774e-05
-1.5704845824285e-05
-1.49965953284669e-05
-5.37823760694786e-06
-1.03055385930843e-05
-2.63982197331375e-05
-4.45807630806073e-06
-1.60924827007684e-05
-2.19814583331095e-05
-1.26947989382654e-05
-4.63304255445207e-07
-1.78370453142742e-05
-2.33991434894566e-05
-2.22309627444813e-05
-1.39745774273725e-05
-1.7767982161878e-06
6.05083586596066e-06
-1.2118888553925e-05
-2.40428695701986e-05
-1.77793783522436e-05
-1.72059897648673e-05
-1.38415884911763e-05
-1.96943790443592e-05
-1.67214433665917e-05
-1.6007312722229e-05
-1.88602569038164e-05
-1.80444570436601e-05
-1.65775894355244e-05
-1.29819489425051e-05
-1.75661781974482e-05
-2.20720142644598e-05
-1.09463021436379e-05
-7.20404537926087e-06
-2.21843226310207e-05
-3.09370321487306e-05
-1.59600070581537e-05
-1.54347457247418e-05
-1.71678461018213e-05
9.69437300401091e-06
3.66567797281939e-06
-4.83361376695561e-06
-1.88527295175039e-05
-2.35098965691908e-05
-3.20620275199268e-05
-5.71406894013467e-06
-1.39014127148014e-05
-2.38932789711642e-05
-2.33950271653836e-05
-1.99594545932204e-05
-1.0004099517154e-05
-1.77960634937056e-05
-7.96577513864941e-06
-2.48869928949844e-06
-2.15003607499682e-06
-4.2548339364692e-05
-1.47733067815458e-05
-7.5321548898015e-06
-1.59892809272264e-05
-1.87868416788429e-05
-8.68840287799115e-06
-1.03670517263604e-05
-1.55470062232854e-05
-1.12802610527283e-05
-5.11607324953272e-06
-1.64465952323587e-05
-9.6459733598765e-06
-1.78810688426224e-05
-1.847793513653e-05
-1.45491611336688e-05
-2.05673748373804e-05
-6.35288532062287e-06
-1.14245265623863e-05
-1.04007043574538e-05
-4.79708563461493e-06
-6.59077532869944e-06
-1.13594441825895e-06
-4.34319966718865e-06
1.21475347314028e-05
-1.55943723962776e-06
-1.17342316213101e-08
-2.03277765866022e-05
4.90031281857007e-07
-8.23762852988491e-06
4.41548792370889e-07
-5.36971080363382e-06
-2.26096974691609e-05
-2.49008614869799e-05
6.7765877020614e-07
-1.38999147188675e-05
-9.13534536925948e-06
-1.35554684367904e-05
-2.24252488833048e-05
-8.68939659470948e-06
-2.15841004944229e-05
-1.26093631800067e-05
-1.70818669988022e-05
-1.22565728894872e-05
-6.09131020440579e-06
-1.16098878138261e-05
-5.51136339511545e-06
-1.38815536959866e-05
-1.74115447584514e-05
-9.38043349600663e-07
-2.33785504494378e-05
-7.11955132829642e-06
-1.74234624482891e-05
-2.53484309032813e-06
-1.27612104960832e-05
-1.41007319679457e-05
2.21717599787579e-06
-1.38913268939868e-05
-1.16493358547843e-05
-3.04731568428503e-06
-1.00483194549746e-05
-1.41051686488873e-05
-2.27214636247746e-05
-4.63087284808515e-06
-1.01060691526498e-05
-2.02840114705062e-05
-1.4299793795786e-05
-9.87447606355952e-07
-1.17617248186872e-05
-1.54464789856944e-05
-9.45862688560726e-06
-1.30115592040614e-05
-1.48857708983291e-06
-5.46792966989363e-06
-1.91407803601147e-05
-1.80242273197297e-05
1.31960480362177e-06
-1.61331950121749e-05
3.82609989717228e-06
-7.10637784742194e-06
-1.98268576845206e-05
-1.31922338998717e-05
-1.0028802269874e-05
-2.10747693128461e-07
-1.06651667781359e-05
-3.60367275175904e-06
-1.91884914155413e-06
-1.08622682450049e-05
-2.9853534960499e-05
-1.5983031646912e-05
-9.03347845767522e-06
-3.06874443360779e-05
-1.52379433184046e-05
-1.37140720650067e-05
-1.68716099106168e-05
-1.10378298478188e-05
6.66349441165536e-06
-2.82100318696978e-05
-1.47369671994253e-05
-3.81859177376347e-06
-2.00816162737705e-05
-3.60008151796456e-05
-2.31479744170547e-05
-1.2863373694094e-05
-8.60097696153649e-07
-9.69918762397992e-06
-1.2547395340941e-05
-2.15454966012477e-05
-1.33579920123562e-05
-2.20246043363418e-05
-1.60529100539936e-05
-7.4742153232631e-06
-2.53875492859209e-05
-8.23609624098339e-06
-6.71806963402806e-06
-1.53276442729271e-05
-2.70542813137723e-05
-8.34308758008727e-06
-2.29297907228492e-05
1.538490360314e-06
-4.42603465869481e-06
-1.43481787985714e-05
-1.04471302297969e-05
1.41405930505536e-05
-8.69334080662877e-06
-2.2896229060256e-05
-9.91288199763277e-06
-1.36032634965018e-05
2.14354847204451e-06
-1.68888140715907e-05
-1.43664330491504e-05
-2.23283742871702e-05
-2.04941694034546e-05
-2.23550182898428e-05
-2.09080077255309e-05
-2.33599434613833e-05
-2.1532534124813e-05
-8.20164696488085e-06
-1.68562789513519e-05
-1.10451712826353e-05
-1.21654512623696e-05
-1.32797263878794e-05
-1.16154721076016e-05
-1.13552242394268e-05
-1.11121138932452e-05
-6.72914149695572e-06
-9.69628843404614e-06
-7.20636668814761e-06
-1.63542303468183e-05
8.30318377337156e-07
-4.4436522706837e-06
-5.15998470817891e-06
-8.4626234362055e-06
-1.42944806862678e-05
-8.94683996707324e-06
-7.89327189519178e-06
-7.60174265705469e-06
-1.55684617255716e-05
-1.48752864091429e-05
-2.65180511145009e-05
-1.27742450603551e-05
-1.00781948609619e-05
-2.15166690396415e-05
-2.22507043623828e-06
-2.78510217968508e-06
-2.08992723240723e-05
-1.35283293898702e-05
-2.59425677165282e-05
-4.91260625077202e-06
-4.60676150443167e-06
-8.36456910185656e-06
-9.66375846191891e-06
-2.43178348911661e-05
-2.01863483559078e-05
-8.75889330513039e-06
-2.30036739594718e-06
-7.73870972916687e-06
-1.00349293951444e-05
-1.72440042895266e-05
-1.8071971822843e-05
5.33845965169984e-06
-6.83592170467422e-06
-1.27484093062298e-05
-7.17357661049089e-06
-2.20321319202577e-06
-2.00391375374617e-05
-2.36420213926158e-05
-1.09473916870867e-05
-8.24850134288001e-06
-2.50314686927669e-06
-7.21391349235383e-06
-1.22010102154408e-06
-6.06912313797439e-06
-2.57572734218252e-05
-1.08858536875411e-05
-1.43349768817779e-05
-2.4659127129797e-05
-2.03623711740653e-06
-2.32176890780259e-05
-1.66322711479397e-05
-3.14983702783499e-06
-5.95986693744124e-06
-2.01149322906024e-05
-1.08207259153867e-05
-1.86768075880478e-05
-1.02564372808278e-05
-1.13067471065854e-05
-2.01533560476412e-05
-1.29319943088745e-05
-1.12885168679679e-05
-1.28877616486004e-05
-1.94378149076185e-06
-9.04334715471981e-06
-6.93978211068788e-06
-2.28733807328216e-05
-6.34476538673773e-06
-1.12169668037891e-05
-1.75513232575191e-05
-1.56338278274986e-05
-1.00791427334324e-05
-1.36506574617427e-05
-1.24240854582617e-05
-1.64421692348718e-05
-2.47528512277619e-05
-2.02832181737582e-05
-1.15934296993109e-05
-9.32912353907046e-06
-2.77901179775904e-06
-1.91666184785172e-05
6.91591992077725e-07
-1.4249398354704e-05
-1.22161362513471e-05
-7.26941011519433e-06
-2.15452334537459e-05
3.63763900296912e-07
-2.2542044102895e-05
-6.7049242237023e-06
-1.44569682189598e-05
-1.38268656130852e-05
-1.95610252406616e-05
4.71032076473435e-07
-4.63565603093251e-06
-8.60179921463798e-06
-7.78567067625281e-06
-1.30690564402603e-05
-3.07079015670074e-05
2.98623271172242e-06
-1.33191769272536e-05
-1.1045304761661e-05
-6.3155656954505e-06
-7.36568677604281e-06
-1.35886633203577e-05
-2.68836643995185e-05
-7.79376184617357e-06
7.68211272220245e-06
-1.36152051202074e-05
-1.15050387057496e-05
-6.19204781143846e-06
-6.11971944046852e-06
-6.97733204842162e-07
-4.42290456651476e-07
-5.49002982503768e-06
-3.23006445142935e-06
-2.05556980053159e-05
-1.91615979595036e-05
-6.86710817959366e-06
-1.57092152822551e-05
-6.73631408645783e-06
-1.6448853924249e-05
-7.44279772982031e-06
-1.19088256694174e-05
-2.26108670747213e-05
-3.99057801684732e-06
-1.41319337809568e-05
-7.4731619908295e-06
-1.03707238260628e-05
-2.75352916978308e-05
-2.30896046355006e-05
-3.17641301997831e-06
-1.0263440900356e-05
-1.9034919418327e-05
-1.19254405931584e-05
-6.11999962062174e-06
-1.34054387005588e-05
-1.83660513334003e-05
-2.14341386655411e-05
-4.68784718309047e-06
-3.73806643565757e-06
-1.69248515129412e-05
-1.88016645582649e-05
-1.14088345494543e-05
-1.58606652779397e-05
-2.77725421415451e-05
-1.5235146482654e-05
-1.52645097709118e-05
-6.79454286484865e-06
-1.17999099851882e-05
-1.08379041142589e-05
-1.33938612050176e-05
-2.87786697464362e-06
-8.07709035085647e-06
-7.59728602555559e-06
-6.02925983224817e-06
-2.36342267191732e-05
-5.56453515396231e-07
-1.20435166048465e-05
-1.83701390119449e-05
-1.062234567124e-05
-4.22962748634652e-06
-9.51444124086649e-06
-2.22330436992255e-05
-2.00593479768313e-05
-8.09033249553684e-06
-1.83650357702933e-05
-2.67252224883664e-05
-1.83300121190047e-05
-1.61780773086576e-05
-1.09218977174284e-05
-2.52679505061407e-05
-1.76074346735233e-05
-1.99824356202872e-05
-1.54094120098455e-05
-1.82253179728352e-05
-1.65445001348295e-05
-1.04939604460518e-05
-9.57136656573501e-06
-8.57155025288314e-06
-1.25638742382209e-05
-1.74411381302793e-05
-1.44455784177552e-05
-1.09226389953157e-05
-1.15401150883778e-05
-1.55704758423916e-05
-2.29620868742371e-05
-2.10829586244897e-05
-1.13894843250375e-05
-7.95956576260987e-06
-2.75754906745066e-05
-9.82011946076612e-06
-5.81884718028359e-07
3.93621063035995e-06
-2.62472484924164e-05
-1.58098508287217e-05
-1.43320320369425e-05
-3.91237779045897e-06
-2.84178636933964e-06
-1.58603019499925e-05
-1.48792172554127e-05
-2.15367257876003e-06
-1.93799564456863e-05
-1.1562044055859e-05
-1.34763784194666e-05
-2.38740991325861e-06
-1.45821848555639e-05
-1.96078726654799e-05
-1.3401944413392e-06
-2.63037556087971e-06
-1.24156699191866e-05
-1.19762785284021e-05
-7.08862679616069e-07
8.78864206157486e-06
-1.12629321921751e-05
-6.77229076792736e-06
-7.58348559912004e-06
1.37165501720329e-05
-2.26480818068461e-05
-1.08987274754187e-05
-9.40388007828417e-06
-2.66051949484699e-05
-2.2786326053997e-05
-1.67054227334727e-05
-1.50730691919215e-05
-2.47717376001931e-06
-6.4112205637481e-06
-1.04506580014797e-05
-1.06406920994157e-05
-1.48854792505082e-05
-1.82866942617878e-06
1.49164246983623e-06
-8.18221526464356e-06
-1.42716788895053e-05
-1.83471477971903e-05
-8.13213005321154e-07
1.68736429288493e-06
-1.11889342869138e-05
-1.14330043381669e-05
-2.12077348850063e-05
-9.73438438518965e-06
-4.04978895313406e-06
-1.44195048752373e-05
-4.59392939443539e-06
-1.28290304370118e-05
-1.92214191455287e-05
-1.15046374387951e-05
-1.42572570383451e-05
-6.53759030152404e-06
-1.0787184932598e-05
-7.09744511908531e-06
-1.39225668930594e-05
7.28138652265875e-06
-1.43790397277192e-05
-9.00375424701078e-06
-2.10618747544511e-05
-1.05866629916872e-05
-1.49687434928813e-05
-6.82320522112414e-06
-1.7770129259525e-05
-1.19672095691482e-05
-2.46073852245452e-05
-3.79557706982059e-06
-1.68610588045567e-05
-7.26554571325627e-06
-7.81581865111828e-06
-1.81134278243607e-05
-5.92528727950812e-06
2.99031621220585e-06
-2.02876458585657e-06
-6.20816996343065e-06
-3.3764448435912e-06
-3.43079243321516e-06
-1.51467667017657e-05
-1.94722502619611e-05
-1.44931346443568e-05
-1.43633223088815e-05
-1.26566160640875e-05
-2.31226266483121e-05
-6.26900121605616e-06
-1.95482702398833e-05
1.00510979261194e-06
-9.5725945032128e-06
-3.82833023610428e-06
-4.55766712883044e-06
-6.55978573288013e-06
-1.60860281457714e-05
-2.66876132856633e-05
2.41270894880317e-06
-2.11484330823155e-05
-4.8666628572564e-06
-1.07567038671333e-05
-1.89883616646323e-05
7.2195194791086e-06
-4.22832843826435e-06
-6.67696604213929e-06
-1.40369582052533e-05
-1.87615845224327e-05
-6.16593353363161e-06
-1.51849756002791e-05
-1.93406329545199e-05
-6.8070372722747e-06
-2.39513205144676e-05
-1.75757542000308e-05
-1.98184535153361e-05
-1.50317886327747e-05
1.93235689446738e-06
-1.73282122102463e-05
-1.60094893207317e-05
-1.26296584852256e-05
-1.31134361778377e-05
-6.4198781089201e-06
-1.62550757711548e-05
-9.71272212492441e-06
-1.78688236392987e-05
-7.62981134920561e-06
-1.39591872113881e-05
-1.57791018195187e-05
-1.47600688035768e-05
-1.01328886319839e-05
-9.93795866869356e-06
-2.56881858755018e-05
-2.2033993061566e-05
-4.31845161531541e-06
-7.17476200040361e-06
-1.87347190586946e-05
-2.16797520762526e-05
-8.33757259643466e-06
-1.88644161370395e-05
-1.09353380185864e-05
-2.70036137500648e-08
-3.25921659202156e-06
4.70987535958847e-06
-1.75519261320998e-05
-2.1195522223303e-05
7.41219825756526e-07
-1.02355364835128e-05
-2.63376706478667e-05
-2.28946757617709e-05
-1.24211855619189e-05
-2.20704908294283e-05
-1.30509807190404e-06
-1.01337167328181e-05
-1.04835435364317e-05
-6.75328023279307e-06
-1.742471819938e-05
-1.49482331646128e-05
-1.51036955837202e-05
-1.62418658763016e-05
-8.19091681937987e-06
-1.93132025226589e-05
-1.08601800016489e-05
-1.51369459805087e-05
-1.68243874414577e-05
-8.64557454004326e-06
-1.17617927228319e-05
-1.25144690200097e-05
-1.58141437334579e-05
-4.55345790059692e-06
-1.03610382604587e-05
-1.62433682859828e-05
-3.23224587931734e-06
-1.08909370096021e-05
1.88499750648928e-06
-1.85671054113787e-05
-1.42271587338203e-05
-5.8405988562346e-06
-8.67975521740919e-06
-2.63579431206336e-05
-1.23237643910964e-05
-1.04285146035647e-05
-1.1085608253499e-05
-5.52140849499906e-06
-2.46594715528004e-05
-7.21293626857166e-06
-5.64677335942978e-06
-7.53133354755285e-06
-8.9469118901868e-06
-1.84648051748936e-06
-9.67781210349125e-06
-1.1552370947382e-05
-2.70883400065279e-05
-9.76197949995248e-06
-2.13516925289003e-05
-5.89909325005147e-06
-1.56184338145613e-05
-1.91767541874175e-05
-6.95725923093204e-06
-1.17557486799106e-05
-2.33893725148013e-05
-1.31251919707661e-05
-6.22795711833291e-06
-2.3794979403946e-05
-2.78806171587092e-06
-1.25909901326761e-05
-1.58508381680538e-05
-1.91571887418921e-05
-4.01851624263263e-06
-8.46569278731134e-06
-1.04125567772425e-05
-1.72413877565563e-05
-1.34058856849902e-05
-1.10290310839933e-05
-7.04077149440837e-06
-1.96579224044395e-05
-9.69585846104271e-06
-1.00722320269192e-05
2.54078447193527e-06
-7.73050979080564e-06
-2.00104405042018e-05
-2.05627011718143e-05
-4.61116232731415e-06
6.18925766804345e-06
-2.63509527484702e-05
-1.65713066956491e-05
-1.08867483616032e-05
-1.25868074120735e-05
-2.07305101900177e-05
-3.19032446936506e-05
5.28378842220975e-06
2.2351559597175e-06
-1.4873794759605e-05
-9.16565149080016e-06
-1.45358800150955e-05
-8.92483648660043e-06
-8.09139084697676e-06
-8.86308704671791e-06
-5.04869836078863e-06
-1.86312425885408e-05
-1.64243839003299e-05
-2.2861209474068e-05
-8.63088859404959e-06
3.26479528825477e-06
-8.7265251804849e-06
9.85453417643532e-06
-5.87299719987993e-06
-9.10220655655328e-07
-9.96008690292222e-06
-1.0278330016313e-05
-8.03401067533064e-07
-1.13694055163891e-05
-2.10830763184377e-05
-1.07521790604508e-05
-7.38552307982882e-06
-1.33610134091369e-05
-9.67651841552969e-06
-2.4779373076326e-05
-1.39002284981604e-05
-4.17478668081401e-06
-1.32718214673173e-05
-1.17943890189475e-05
-5.54254855171901e-06
4.03575406980189e-06
-8.75389470538495e-06
-5.25542717705225e-06
-1.46787151720242e-05
-2.63758260445686e-06
-5.24802771208062e-06
-1.38812813247454e-05
-9.19053706235566e-06
-2.22456442581805e-05
-1.47505783168393e-05
-2.48372173125435e-05
-9.05177320291525e-06
-8.32715951729748e-06
-2.16003592483399e-05
7.01043475481683e-06
-6.25658750632549e-06
-6.14454979309553e-06
-8.43202175617273e-06
-1.02236933530521e-05
3.07768829727812e-07
-4.8502778096513e-06
-5.10173278059132e-06
-1.86381624053163e-05
-2.05050164165106e-05
1.1492635340022e-06
-7.30421257634955e-06
-1.55856018559738e-05
-4.47018071995902e-06
-1.24704006854413e-05
2.02303908674899e-06
-1.04227890804842e-05
-2.12196680387312e-05
-3.0290511166071e-07
3.95275140044726e-06
-1.78519089053164e-05
-9.2342668854648e-06
-2.04034222730798e-05
-2.20521344280911e-05
-1.1868590366496e-05
-1.33782404062799e-05
-2.24291350221438e-05
-2.00882222935252e-05
-1.86530594902298e-05
-1.29251088494704e-05
-1.97854092978536e-05
-8.70665380496862e-06
2.26612837045559e-06
6.80863122492007e-06
-1.60004710373312e-05
-2.35261705580391e-05
-1.13637232885401e-05
-1.99044345704303e-05
-4.59965012768607e-06
-1.41635413813864e-06
-1.89040944191857e-05
-3.37135892867747e-06
-1.90275205037256e-05
-3.30131845393776e-06
-1.47743589331212e-05
-1.95089080701454e-05
-2.71995668503576e-05
-1.15503078050667e-05
-1.05534327001201e-05
-2.07435339673411e-05
-8.96566023206234e-07
-1.15815902860044e-05
-1.85510750211798e-05
-1.44518244158596e-05
-2.34932394063228e-05
-3.03103343713172e-05
-2.03960993255374e-05
-1.08085301181284e-05
-1.51024947522838e-05
-5.36632853776085e-06
-6.49014213492431e-06
-7.05434722032615e-06
-2.20074850275026e-05
-1.47097168485387e-05
-1.68829231672074e-05
5.22718763893366e-06
-3.60582064139477e-06
-5.71382910753576e-06
8.13885091164772e-06
-9.52782014156957e-06
-1.67422669321747e-05
-1.12307127373917e-05
-1.20563659395363e-05
-1.97051873470228e-05
-2.68327235882248e-05
-1.25285367502752e-05
2.50461231299222e-06
-5.05217526937751e-06
-9.02140819603209e-06
-1.25808841804463e-05
-1.69865088692978e-05
1.24827827583557e-06
3.30276249297092e-06
-9.31931024761818e-06
-1.09562258832764e-05
-1.82639251740709e-05
-1.46065980483284e-05
-5.57457004227547e-06
-1.20656004205211e-05
-2.03029784928361e-05
1.15237775756431e-06
-1.40298350727024e-05
-9.89984760923932e-06
-7.45593770986614e-06
-6.85833299731491e-06
-8.33060204167846e-06
-1.18358772228624e-05
-1.45443911789936e-05
2.95055924278246e-06
-4.0784895601325e-06
-1.73345597061543e-05
-6.09188650697445e-06
-1.78271496856294e-05
-1.01330546947199e-05
-5.25008292054472e-06
1.5798760453036e-06
-1.13844721640518e-05
-1.18875650676208e-05
-9.80604204727829e-06
-1.49401419081469e-05
-8.40402454098446e-06
-8.57844876162345e-06
-6.89210451415041e-06
-5.73511886984661e-06
-1.28968893696552e-05
-2.47136356025922e-05
-1.893154873116e-05
-1.21138639407606e-05
-9.48976504513465e-06
-6.8590084589705e-06
-4.6025519582141e-06
-1.21954235033137e-05
-1.91069155714856e-05
-1.35718558330241e-05
6.36636050437283e-07
8.97133572023134e-06
-1.22538704827289e-05
-2.68278891047509e-05
-1.19815608653246e-05
-2.3038018679305e-05
-2.06053961392707e-05
-1.90493025339831e-05
-1.51901675456692e-05
9.53249264565942e-07
-2.06845242933527e-05
-1.31421866718435e-05
-4.36046916129203e-06
-1.07321153221465e-05
-8.48297766962153e-06
8.27559521157023e-06
-1.96701919222894e-06
-1.01475142362998e-05
-1.05021283972343e-05
-1.40483925463954e-05
-2.57327320625776e-05
-6.56713074825299e-06
-2.41786267237392e-05
-1.09699118906177e-05
-3.22473467232383e-05
-2.9480675359401e-05
-4.16207402988653e-06
-2.16762003653553e-05
-8.96804027099569e-06
-1.17656667951987e-05
-2.15711553398829e-05
-1.90395573801521e-05
-1.91635297839801e-05
-1.57877275968618e-05
-1.31702058466271e-05
-1.27037995577617e-05
-4.37554234592118e-06
-2.50645732699905e-05
-3.65248985316515e-06
-1.88709662105178e-05
-1.43490887739808e-05
-1.81523580473775e-05
-1.12299449792439e-05
-1.15762814801545e-05
-1.97361547230518e-05
-1.68958451353022e-05
-1.52705920641532e-05
-2.35565575788135e-05
-9.63873260138822e-06
-1.49032409469518e-05
1.03938555461859e-06
-1.53136018812971e-05
-6.81947605661912e-06
-5.73246634322445e-06
-2.03603214888779e-05
2.49351095920537e-06
-4.76163466200698e-06
-1.22755372230471e-05
-2.48289984364936e-05
-8.00451932226584e-06
-1.96195111021463e-05
-1.58604433321753e-05
-8.15236931519153e-06
-2.55636322183059e-06
-8.7156736132265e-06
-1.03704653252354e-05
-1.80996817858044e-05
-5.47096624128226e-06
-8.24547397378366e-06
-1.03231078338428e-05
-1.44932197094002e-05
-4.26586578074348e-06
-2.986144545931e-05
-1.85995354505967e-05
-3.85215022205096e-06
8.86270657278834e-07
-2.76672814728335e-06
-6.59393202933107e-06
-6.2776032566586e-06
-4.12609625448564e-06
-6.37134048495414e-06
-6.60182313839811e-06
-9.29732136574602e-06
-1.91217243270642e-05
-2.42190786993731e-05
-1.32757131612178e-05
-2.39152421936034e-06
-1.06773056668803e-05
-1.30925245741204e-05
-5.30717849078576e-06
-1.14714818870652e-05
-1.83622798306598e-05
-1.36262515617892e-05
-1.40205072082626e-05
-1.10941220126321e-05
-8.93166153552092e-06
-1.14032951154703e-05
-9.500537078283e-06
1.99044764431405e-07
-1.28754468687446e-05
-2.44835786511998e-05
-2.9335218882215e-05
-2.59024842784974e-05
-8.18616239639169e-06
-1.31133555584776e-05
-1.49578733518666e-05
-1.585651790048e-05
-1.12981415156572e-05
-1.7351566790037e-05
-2.01907148611979e-05
-1.84542952712319e-05
-1.19073981288615e-05
-8.15300516274251e-06
-1.2809870845933e-05
-1.62626615714386e-05
-1.49512847759556e-05
-6.65959322283987e-07
-1.62558548889102e-05
-1.59557700111992e-05
-1.96622464885164e-05
-1.37059224532107e-05
-7.27802726164468e-06
-2.2091513653756e-05
-1.7488643968515e-05
-1.61372136769759e-05
-1.12731845767179e-05
-1.1047814855664e-05
6.84390429855487e-06
-1.94789162221371e-07
-7.6163715862692e-06
-1.02423998738813e-05
-1.97512147389979e-05
-4.00712856602723e-07
-1.83938770419745e-05
-2.0040299754334e-05
-1.96396073069667e-05
-1.46364856222503e-05
-1.08253939802551e-05
-1.28016076843209e-05
-2.02273544699174e-05
-1.51183993746592e-05
-1.48813061035607e-05
-5.46710109519737e-06
8.88384812344113e-06
-8.07191544169363e-06
-4.96677516642092e-06
-9.72286601158423e-06
-8.55189716069474e-06
-1.30261733495362e-05
-1.34124801961828e-05
-1.65043178586333e-05
1.76809303125887e-06
-9.37078968709594e-06
-1.80473517467341e-05
-1.79361353376395e-05
-1.30145726177568e-05
-5.82507714653928e-06
-5.28448486396946e-07
1.18593288207545e-06
-1.00635331959584e-08
-3.82647671789586e-06
-1.35484814237932e-05
-3.34435414714933e-06
-1.38733789524024e-05
-4.73764656612125e-06
-1.19361022321587e-05
-3.36440484021363e-06
4.2171090663652e-06
-3.33806062481675e-05
-7.59220489441464e-06
-1.86703649306323e-05
-1.43457268753675e-05
-1.1384632849296e-05
-1.64866016578331e-05
-6.4894523496025e-06
-2.82179014522388e-05
-5.75066084175491e-06
-5.74371163354898e-06
-6.58935812688191e-06
-1.40041225931837e-05
-1.14512739531586e-05
-2.93343098254054e-06
-1.29813936417443e-05
-1.47221306671454e-05
-3.92695917321463e-06
-2.57710814745408e-05
-1.43096002368415e-05
-4.85349249016779e-06
-1.44488784441068e-06
-1.54701631438166e-05
-3.70502778329253e-06
-9.70342045259852e-06
-5.92871809641226e-06
-2.13679692383289e-05
-1.93195269672836e-05
-1.12828880467836e-05
-4.15097460926929e-06
-1.53789409918135e-05
1.02239302456565e-06
-2.08380986195156e-05
6.80024975512564e-06
-5.19720757614354e-06
-3.54422642478471e-05
-1.66704735809982e-05
1.42073013638145e-05
-3.74769822712407e-06
-4.81137905133136e-06
-1.69550481595031e-06
-1.25734989203086e-05
-1.47819259740065e-05
-2.36683001983059e-05
-9.29124844660687e-06
-7.11392086841061e-08
-8.22939131429404e-06
-2.59609566141311e-06
-1.01859916053356e-05
-2.26328311779268e-06
-2.11568071945242e-05
-2.25745181343562e-05
-2.84238402962938e-05
-1.64987793000275e-05
-1.30707921263993e-05
-1.22859008419322e-05
-8.25343699367149e-06
-1.75518829172984e-05
-1.97825813414586e-05
-2.12714977122065e-05
-1.9568918327066e-05
-1.33059341760664e-05
-1.19670692622555e-05
5.41289207166223e-06
-1.20358265726426e-05
-2.77525533616296e-05
-1.84822643426524e-06
-1.84459595246566e-05
-1.69484040321099e-05
-6.08751265030987e-06
-1.1952554446985e-05
-1.01554081508199e-05
-6.05392514290284e-06
-1.76948293321259e-05
-2.55332447665372e-05
-7.90837115539069e-06
2.53491584324043e-06
-2.24786514824982e-05
-2.79708157731717e-05
-1.65168974365284e-05
-7.600701154569e-06
-1.39464068042315e-05
-7.07072216813422e-06
-9.25220698348251e-06
-1.43303562805843e-05
-4.81303135223255e-06
-1.43149126630115e-05
-2.28787052271004e-05
-2.49388217638764e-05
-1.40337471865173e-05
-1.80327776108025e-05
-1.24843769253259e-05
-1.0243474084249e-05
-1.3253889829042e-05
-1.93454284952359e-05
-1.52075509950852e-05
-1.16806012472246e-05
5.72113712087573e-07
-1.22613489681403e-05
1.44315001237956e-07
1.57659817913621e-06
2.42034633603729e-06
-9.00959272902303e-06
-1.43079524367332e-05
-2.0269306080666e-05
-1.30463855726539e-05
-2.04444293129979e-05
-2.59817476222052e-05
-9.31704690751974e-06
-1.17775887157249e-05
-6.12609767662578e-06
-2.5581199234063e-06
-2.20859017733473e-05
-1.30767013816512e-05
-2.21030188265713e-05
-1.62779179546515e-05
-1.77710816026864e-05
-5.13175308055115e-06
-1.64158411444976e-05
-1.07001217262575e-05
-3.51327277340944e-06
-1.81371849655217e-05
-4.66811397222719e-06
1.43610758945192e-06
-5.32846392391149e-06
3.23903133230334e-06
-1.88850379431438e-05
-1.4304199896476e-05
8.14010701891437e-07
-2.67086800520384e-05
-2.70983658227516e-05
-9.39503426101365e-06
-6.14089809611547e-06
-1.70245821880499e-05
-9.58349683577481e-06
-8.44396651056483e-06
-1.58282848269979e-05
-9.27810541144419e-06
-8.72875886631433e-06
-1.27971512921335e-05
-1.29171467825099e-05
4.83862910544613e-06
5.26318821762286e-07
2.23481442927566e-06
-1.7907253147139e-05
-2.048789789028e-05
-8.94751801170563e-06
-1.51123310464892e-06
-1.67639023486553e-05
-6.58166241355467e-06
-1.16137323143876e-05
-1.55833753245965e-05
-1.66936374736514e-05
-6.45213861231546e-06
-2.01075595846417e-05
-1.36309874975514e-05
-1.86451453568493e-05
-1.28940538110833e-05
-9.52944139466613e-06
-1.44084150451868e-05
-1.02375467677227e-05
-2.66205317666103e-05
-5.26759373188719e-06
-7.33475424852775e-06
-2.65349020858233e-05
-1.24818909750131e-05
-2.29103066663744e-05
-9.45156575469894e-06
-7.55661788041396e-06
-2.13071902296584e-05
-1.63639353927761e-05
-2.44372214311188e-06
-1.50786592857684e-05
-1.84483928739718e-05
-1.56464658651883e-05
-3.99975865833246e-06
-2.36811157348134e-06
-7.10856972670415e-06
-4.49297878801019e-06
-1.55336413822287e-05
2.54325261680106e-07
-1.44401539531785e-05
-1.4543762908312e-05
-1.16496744235691e-05
-8.70763906052574e-07
-1.08362757046998e-05
-6.17041155085962e-06
-1.95833835446885e-05
-1.53471145056052e-05
-9.16705516844181e-06
-9.11488459239214e-06
-1.42729882599353e-05
-1.45985463000127e-05
-8.27445923973052e-06
-1.4138363915959e-05
-9.80168762679538e-06
-1.17863146911656e-05
-6.54567461598273e-06
-1.67403557958506e-05
-1.28900636537493e-05
-1.85452014226604e-05
-1.81758376179687e-05
-6.84555929474653e-06
-6.33326112127054e-06
-6.38489316821867e-06
-5.93029043281101e-06
-1.11933104015637e-05
-3.79586596271667e-06
-1.09453295652252e-05
-2.21104703096296e-05
-1.74067318857738e-05
-1.5452407755826e-05
-9.36311264571295e-06
-1.10598034693413e-05
-1.57076706602773e-05
-1.91900156891166e-05
-7.15820432053369e-06
-1.39042864791235e-05
-1.69752127852931e-05
-2.14155452157235e-05
-9.12516945343001e-06
-1.12764978121711e-05
-2.05261476574176e-05
-2.2312969449905e-05
-2.16209508886314e-05
-2.13545667870695e-05
-9.47168800570805e-06
-1.99858223634867e-05
-1.40135471052252e-05
-9.07699503829934e-06
-1.15273948567639e-05
-4.83134903257929e-06
4.56201407702061e-06
-6.61785878352818e-06
-1.50819153222365e-05
-9.80907499357252e-06
-1.05051757751464e-05
-9.98670888505975e-06
-1.34763344513032e-05
-1.69702331920073e-05
-1.1517611998713e-05
-7.3876096752229e-06
-1.63538938461014e-05
-1.40359622480789e-05
-5.12214871548059e-06
3.18461839017773e-08
-9.43778770456287e-07
-1.91309574556218e-05
-1.30606327759451e-05
-1.32537316661542e-05
-5.76242719241662e-06
2.67291340827395e-06
2.25803848896803e-07
-1.09555897143676e-05
-1.53698485934177e-05
-3.20096261850535e-07
-1.07322068761068e-05
4.87496776175624e-06
-1.74336159042874e-05
-9.73962996511857e-06
-1.58630888705223e-05
-1.21532394844126e-06
-5.4862484069887e-06
-9.40901137334152e-06
-2.48254126782259e-05
3.64690600503548e-07
-1.23953855354745e-05
-1.38026351767231e-05
-2.60227575382827e-05
-1.45749206351007e-05
-1.30480581471375e-05
-1.09482691757302e-05
-2.39634849233639e-05
-1.8797849711136e-05
-1.663236542289e-05
-2.40217557491661e-05
1.94439197649169e-06
2.19307156426938e-06
-1.86778803116083e-05
2.37033242872669e-06
3.93251715288359e-06
-2.58726044330352e-05
-1.67673328095399e-05
-9.36429526943278e-06
-4.89792292202608e-06
-2.21451662440819e-05
6.09891041791157e-07
-1.63275315922898e-05
-1.90780488055297e-05
-2.5672972017633e-05
-1.71872892933219e-05
-2.0239544887737e-05
-2.0286039654164e-05
-9.29622835292983e-06
-9.58085882702796e-06
-1.01586273670741e-05
-1.99869879734888e-05
-1.720418403072e-05
-2.12765754915527e-05
-1.49651471019896e-05
2.41165872390983e-06
-1.39783274297989e-05
-2.40875285546759e-05
-2.99354536535882e-05
-2.16281988004845e-05
-1.41252996340112e-05
-1.38216876350145e-05
2.65437460702247e-06
-1.24724079103692e-05
-1.78072390768934e-05
-2.13356974141772e-05
-1.46841254572336e-05
1.40395590319869e-07
-7.0557555964521e-06
-1.03075916480683e-05
-2.66586692113171e-05
-9.62912492619335e-06
-1.75694192607721e-06
-1.82482665515846e-05
-5.82452379786702e-06
-2.03218939566759e-05
-2.50056791783672e-05
-1.54340572153612e-05
-4.81030767769836e-06
-2.7623360668987e-07
-1.10285730419587e-05
-1.53079392627293e-05
-5.13265273461559e-06
3.4371457593637e-06
-4.49965402179953e-06
-1.69380196312934e-05
-1.95204467735813e-05
-1.63355289891679e-05
-1.05934263671218e-05
-8.9296997210213e-06
-9.3129061784562e-06
-1.67963799782709e-05
-1.48238789839257e-05
-1.92687335505879e-06
-8.07011185439152e-06
3.89871726790277e-06
-8.71772877146178e-06
-4.07678601510068e-06
-2.95562063669276e-06
-1.986562416384e-05
2.69997721653785e-07
-3.94326700140329e-06
-1.99878241134757e-05
-1.71234735663709e-05
-1.24116210887235e-05
-1.21815748397826e-05
-6.83281030119e-06
-1.10256057316323e-05
-1.16178143611158e-05
-8.24469024212013e-06
-2.57370716531392e-05
-2.91184152050149e-05
-1.9704676925525e-05
-1.36423715776619e-05
-1.27598244808389e-05
-1.982137370205e-05
-2.18260629456788e-05
-1.67886804911035e-06
7.93079152949261e-07
-2.48970002709057e-05
-1.81129020619158e-05
-1.53669869187401e-05
-1.78567858084118e-05
-3.51548816353821e-06
-1.49653037199716e-05
-1.18701362040488e-05
-3.14407946558581e-06
1.83326933581098e-06
2.79570156166751e-06
-7.08441736975048e-06
-1.80164827323219e-05
-1.6675359039741e-05
-1.40896471102823e-06
-1.41270068218175e-05
1.16441778747881e-06
3.46383104200706e-06
-4.12195704333215e-06
-9.61711940421557e-06
-1.9864801267672e-06
-8.15295541531697e-06
-1.14296182648366e-05
1.33741332436492e-06
-3.62736692578558e-06
-2.53861064175931e-06
-8.35029614608945e-06
-9.48798909240989e-06
-1.50052357701986e-05
-1.8240759949137e-05
-1.09499199721232e-05
-1.1753162799947e-05
-1.52619532458828e-05
-2.06928909020071e-05
-3.01732071489601e-05
-1.33317492634976e-05
-7.00030240632052e-06
-1.4276498101665e-05
-1.37740533069956e-05
-8.22382788383519e-06
1.60190793327391e-06
-1.16405190485989e-05
-8.69195590146146e-06
-2.10224733191111e-05
-1.92223710956951e-05
-1.14511625276783e-05
-9.25245802726459e-07
-1.05799439198627e-05
-2.2109523224517e-05
-5.15850711948281e-06
-5.80763032092234e-06
-1.25801918193116e-05
-1.68402104999011e-05
-1.49852317325956e-05
-1.88605233621296e-05
-6.08133954647139e-07
-1.45141199305182e-05
4.73896782403471e-06
8.42742703850666e-06
-1.85671839395823e-05
-1.28577391458719e-05
-1.92545722540294e-05
-1.67285771578368e-05
-4.21427327700993e-06
-1.47383647628545e-05
6.51145145001255e-07
-6.29570821809303e-06
-2.4313274895179e-05
-5.73845467046676e-06
-1.29978314186751e-05
-1.52035415917247e-05
-2.3842247354535e-05
-2.40623824505807e-05
-1.92563011930652e-05
-1.09522079852839e-05
-6.21582317084821e-06
-7.98460045192693e-06
-6.54122603338295e-06
-9.66689438957804e-06
1.9397764722458e-06
-4.74550797530837e-06
-1.64735175650907e-05
-9.46661831854147e-06
-3.10053309732379e-05
-1.3927485996323e-05
-2.89141781770433e-05
-2.43875876670577e-05
-8.7940704363449e-06
-1.06118599420928e-05
-1.52463289534984e-05
-1.70439006510672e-05
-2.21832036329353e-05
2.3774172816846e-06
-1.85102671720424e-05
-3.98570346452164e-06
-1.3975125302621e-05
2.14223437651687e-08
-4.71263170027028e-07
-3.45907208130705e-06
-1.64464095631277e-05
-7.04678823459097e-06
-2.34685604011012e-05
-7.035799939597e-06
1.6560927761406e-06
-2.42063543379283e-05
-2.98783689875593e-06
-9.08117751305995e-06
-1.82075376879676e-05
-1.34507568477432e-05
-1.37841597750013e-05
-1.264881103031e-05
-2.12103476564184e-05
1.15147013610317e-06
-3.88432387953076e-06
9.02104826300545e-06
-6.63849278440928e-06
-2.33679063434539e-05
-1.34553032872738e-05
-1.9107549215143e-05
-2.23975030033308e-05
-1.03237219219698e-05
-1.68820046448595e-05
-2.04638449971994e-05
-3.32520063295094e-06
-4.43534462852382e-06
-7.62804157342667e-06
-7.4530091705504e-06
1.13227674283287e-05
3.45787255994797e-06
-1.24220166217787e-05
-2.71768549029339e-06
1.99600363204805e-06
-7.18896458560524e-06
-2.30354674984811e-06
-1.409930250589e-05
-1.01435736445311e-05
-2.62951157236562e-05
-1.65599980116287e-05
-2.71910979592389e-05
-1.41410994021181e-05
-1.36943581069952e-05
-1.53582518674516e-05
8.67010659503264e-08
-1.17038379054304e-05
-1.36281380902854e-05
-6.30127861018386e-06
-1.72778204014135e-05
5.1932557219884e-06
-1.2495851847347e-05
-2.18056949279212e-05
-4.73194455772428e-06
-9.21681967508394e-06
-2.51321216055381e-05
-1.70237307039351e-05
-1.97213168375791e-05
-4.23645543473603e-06
-8.89850469259654e-06
-2.0824651560052e-05
1.89246412567946e-06
8.71407713002173e-06
-1.2483534511185e-05
-2.1021460127282e-05
-4.76992912607563e-06
-1.60571792285453e-05
-7.14373082850131e-06
-2.23434347664372e-05
-5.14463441131251e-06
-6.14455413521191e-06
-1.18448131473056e-05
-2.11569542104743e-05
-1.98686870139064e-05
-1.78679664054738e-06
-1.14323128172711e-05
-1.1162795197968e-05
-1.54243158809751e-05
-1.18351682992375e-05
-1.32930723733567e-05
-1.75425140033032e-05
-2.56952295750661e-05
-1.94482104640581e-05
-1.23308809298118e-05
-1.99853559846109e-05
-2.57427937285083e-05
-1.44301868627896e-06
-1.55436182564167e-05
-5.55094626747398e-06
8.17656235958569e-06
-1.73894495410153e-05
-2.03558560718301e-05
-1.0406721916502e-05
-1.2785189923336e-05
-7.61309746556678e-06
-6.46895791982368e-06
-1.55969374676888e-05
-1.14671512280677e-05
9.71750292062234e-06
-1.76142452905803e-05
-2.41426236720409e-05
-1.10282501615852e-05
-1.49917688665059e-05
-8.78963685947473e-06
-1.34592690137448e-05
-1.75881232745693e-05
-1.84507202269325e-05
-2.49644267924932e-05
-8.00238753557159e-06
5.05144283294142e-07
-6.72306302251969e-06
-1.41844926838462e-05
-7.80614637828579e-06
6.79834364968196e-06
1.28600627117635e-06
-8.04342714257141e-06
-1.28721016225735e-05
-1.32402284625421e-05
-1.75932830550318e-05
-2.02875660966064e-05
-1.41430205208613e-05
-1.94794169850442e-05
-1.55256951457779e-05
-1.91936319030464e-05
-1.43694516077112e-05
-1.7838051877068e-05
-2.12268029592181e-05
-1.11249076887668e-05
-1.69297295140103e-05
-1.28977552002418e-05
-1.15669348508589e-05
-2.00892990966763e-05
-2.15093866544086e-06
-1.61625957255428e-05
-2.56206329413418e-05
-1.4616642508739e-05
-2.38584219748538e-05
-2.04029070598425e-05
-1.4496957195297e-05
-9.2657043836389e-06
2.65838363798224e-06
-5.29385918831486e-06
-2.93850053175628e-05
-1.01993470257626e-05
-5.28157013998192e-06
-2.11775243576831e-05
-9.04346897352139e-06
-2.02062244029433e-05
-1.8911366711627e-06
-2.32806788259515e-05
-4.34543767908181e-06
-1.53547265994858e-05
2.33889537694804e-06
-4.72297684378627e-06
-1.88240308475192e-05
-1.45430559315633e-05
4.2849664141706e-07
-1.51388077400964e-05
-1.40341509222706e-05
-1.25520697081083e-05
-7.62544258833015e-06
-4.72858647000978e-06
-1.49087201408936e-05
-2.83885576101404e-05
-1.63474703368852e-05
-1.37589527861686e-05
-9.0380814259165e-06
-1.35067882296648e-05
-1.47356769242317e-05
-1.49905444222461e-05
-5.22593765434023e-06
-1.71815071265548e-05
-1.49621287224193e-05
-1.530238267909e-05
-1.36664120440642e-05
7.82168029330613e-07
-1.43365768983393e-05
-1.58148309250208e-05
-1.32707204526899e-05
-1.6585282030853e-05
1.04629881517372e-05
-1.76694708947311e-05
-1.0718153362711e-05
-1.34210284458184e-05
-2.07370892557888e-05
-1.35674114851713e-05
-2.19035101664034e-05
-1.63660063105724e-05
-7.82479709285673e-06
-4.11543467040842e-07
-1.56387681226156e-05
-1.17622252239089e-05
-1.60182897585055e-05
-8.61848461840946e-06
-2.16665747021303e-06
-1.38531763741516e-05
-1.44402478121509e-05
-3.6713709781807e-06
-1.37239747808209e-05
-2.56438740316616e-05
-1.83826794809685e-05
-1.42788363805814e-05
-1.05378842935861e-05
-1.07379534344913e-05
-5.5250013931786e-06
-4.12526451505654e-06
-1.16534869607407e-05
-1.21411833418396e-05
-6.72897468172172e-06
-2.97445972762225e-05
-1.09480088362776e-05
-1.74910826789675e-05
-5.82957095470926e-06
-7.28743178811989e-06
-1.19822291952928e-05
-1.46816600343253e-05
-2.53801045623414e-05
-5.78916004399345e-06
-1.43170085566721e-06
-3.32855837666002e-06
-1.40277087743221e-05
-1.18528266887488e-05
-1.58499898580737e-05
-1.12614310235898e-05
-1.2802016161897e-05
-2.78805703318195e-05
-1.78454457617035e-05
-4.13317099375169e-06
-1.52089411637093e-05
-6.3578930254682e-06
-3.58832731207893e-05
-2.12625620236274e-06
-5.50178432715648e-06
-2.59669946107215e-05
-6.42593290353855e-06
-1.26256691013612e-05
-8.85692009891001e-06
-8.39627219789295e-06
-1.71290375393664e-05
-2.21539857989566e-05
-2.23605425353932e-05
-1.24610079085631e-05
-1.67025974534758e-05
-7.98050654844763e-06
-1.66100255628123e-05
-4.18180540517441e-06
-1.92197759500819e-05
-2.46996207799019e-05
-8.67578265810753e-06
-2.00021641399623e-05
-2.95782773657066e-05
-1.28727208693028e-05
-1.78717049507027e-05
-1.34496928138746e-05
-2.18725261826398e-05
-4.62230401310495e-06
-1.63993228475462e-05
-1.25087304095031e-05
-1.39928100586114e-05
-7.52935688272162e-06
-2.22980713334419e-05
-2.03559859725732e-05
-9.18772199967212e-06
-1.29276506328849e-05
-1.95745477134953e-05
-1.1929930798147e-05
-3.52426033146764e-05
-4.42363827020133e-06
-8.36260728181244e-06
-2.78384324866045e-05
6.6602068245504e-06
-1.04496705524555e-06
-2.18166167419575e-05
-1.21244824675349e-05
-4.92117908498611e-06
-1.95759055388995e-05
-2.6265960328088e-05
-1.2993318335646e-05
-2.4109176929748e-05
-1.90040717714018e-05
-3.82272202155705e-06
-1.81271049781987e-05
-1.56049767820957e-05
2.04825305493888e-06
6.40337979815917e-06
-1.99623036826622e-05
-1.61756557187397e-05
-2.45604934041238e-05
-9.06755941093371e-06
-5.43813826701132e-06
-2.01285547989286e-06
-1.942750495805e-05
-1.40158663362945e-05
-1.48665898402107e-05
-1.73030032092728e-05
-1.02319399316535e-05
-1.52719125812652e-05
-2.42979137935715e-05
2.81179670178396e-07
-7.31875994689049e-06
-1.40363400468549e-05
-1.07845578698889e-05
-2.64157787508243e-05
-2.25984263482317e-05
-9.48837412500241e-06
-1.2253064951068e-05
-1.38167413809344e-05
-8.46704129549622e-06
-4.85589124686306e-06
-1.66346797642184e-05
-1.70169706105144e-05
-1.56216983146093e-06
-1.67735021121324e-05
-2.12432147023571e-05
-2.16782433345389e-05
-1.28574419401175e-05
-2.34947699075726e-05
-7.0386645507328e-06
-4.15505164375366e-06
-2.71713277471485e-06
-1.47977457927821e-05
-1.41473326533494e-05
-2.02699454200989e-05
-1.41926978761159e-05
-1.65795536206942e-05
-2.72995039599636e-05
-1.40774419049873e-05
-1.6541249170292e-05
-2.29331448595334e-05
-1.30360548611455e-05
-2.15957566153693e-05
-1.93579260019659e-05
3.28931477383775e-06
-1.05331639277918e-05
-5.32937045223393e-06
-9.69307434346414e-06
-7.58807292081803e-06
-2.6142650957733e-05
-7.21390561819591e-06
6.53553013453806e-06
-7.42176888298146e-06
3.22061366309475e-06
-2.21619505173771e-06
-1.6714132476609e-05
-1.60045579196369e-05
-7.04215537565e-06
-1.69404215377511e-05
-8.8851061366346e-06
-2.56023468745513e-05
-2.58246758717444e-05
-1.33606481984841e-05
-2.44046147446279e-05
-1.06550570264845e-05
-1.48435790755636e-05
-1.30038466774729e-05
2.91487930442431e-06
-9.80051921260891e-06
-1.36066508630671e-05
1.21031346339833e-05
-1.29746890973338e-05
-6.27797510313403e-06
-7.92404913319432e-06
-2.13272607990018e-05
-3.72971585342912e-06
-1.48001552869882e-05
-1.17200916743018e-05
2.08488273140652e-06
-8.31662461347581e-06
-1.73248819378992e-07
-1.37229446415909e-05
-1.78109810064361e-05
-1.37261171235612e-05
-3.55951262416419e-05
-1.39274536764003e-05
3.2321163883508e-06
-1.514287658748e-05
-1.87800024050879e-05
-2.87214886965225e-05
-3.0122020821407e-05
-1.10113618774323e-05
-4.81850853880434e-06
-9.07859024385985e-06
-6.08944340177661e-06
-1.71630481085189e-05
-1.9219015543758e-05
2.17289287724757e-06
-1.66060122403923e-05
-1.61341860302129e-05
-1.43484630569339e-06
-1.14653846572475e-05
-7.27519342423527e-06
-4.66586778004914e-06
-7.82588935178273e-06
-1.24534167252247e-05
-1.29690751288586e-05
-6.67684824627911e-06
-1.02500694956911e-05
-5.05999649354488e-06
-1.13608161651849e-05
-4.37077533793446e-06
-1.80833299460794e-05
-2.52876291346144e-05
-2.19316959427482e-05
-1.80338093431494e-05
-1.03161093842732e-05
-3.08931904356415e-06
-1.62595918653284e-05
-9.80437909233409e-06
-1.90461605442378e-05
-6.42446575797736e-06
-6.11484937870932e-06
3.49545996065153e-06
-4.67069612759923e-06
-4.07410304426465e-06
-2.16773442296844e-05
-1.84969274866779e-05
-1.97871984456844e-05
-2.79021479114708e-05
-3.27235218804889e-05
-2.06609914963781e-05
-1.75313164947307e-05
-4.63916945511342e-06
-1.27646235309284e-05
-7.44310406392736e-06
-2.22706432379416e-05
-8.8257842841655e-06
-1.31515647937719e-05
-2.68244969541087e-05
-9.05254096975423e-06
-4.77374901646444e-06
-1.37297432484293e-06
-3.1888145108718e-05
-1.27352374777425e-05
-7.77036870030537e-06
-2.20790172374003e-05
-2.01779077315109e-05
-1.12809006198789e-05
3.71417612706923e-06
4.69429490021346e-06
-7.19299566155789e-06
-5.48924327178791e-06
8.19582346568117e-07
-1.54935026949746e-05
-1.14854428132159e-05
-1.46064087818691e-05
-1.22772314501331e-05
-1.33551456089141e-05
-2.56951590056745e-05
-1.5289393952355e-05
-1.45722687258987e-05
-2.23793854401609e-05
-7.21201915988474e-06
-6.46192555399458e-06
-2.4370002948099e-06
3.992079786977e-06
-1.38107038055159e-05
-1.27703066259262e-05
-6.40027069120505e-06
-6.9624024452797e-06
-1.5237569948734e-05
8.31750835999487e-06
-6.6263407328472e-06
-4.74150213762806e-06
-1.87521224018641e-05
-2.23286741380258e-05
-9.94791014741576e-06
-2.62469545273878e-06
-1.11204465885038e-05
-6.01537441509827e-06
-1.88051246993722e-05
-1.47391213539049e-05
-9.23943114285711e-06
-1.87426304972233e-05
-1.37356630737608e-05
-1.32653849985796e-05
-2.11784958309318e-05
-2.46872563907152e-05
-1.49530374640152e-05
-7.93201688014536e-06
-1.61647830287424e-05
-1.28547816532037e-05
-3.17061781153299e-06
-1.91130565090888e-05
-1.36542527490785e-05
-5.26554192829986e-06
-8.14130433541018e-06
-2.31992562918574e-05
-1.56224441159166e-05
-8.71805439014292e-06
4.6441499305738e-06
-1.35526653041445e-06
-1.30972842010673e-05
-6.84782935662474e-06
-1.60215463946133e-05
-1.34979297502259e-05
-7.50743236164928e-06
-7.893118062298e-06
-1.99328550544759e-05
-1.23062221186685e-05
-9.43084821422345e-06
-1.91475242710529e-05
-3.9713383934866e-06
-2.51948288221726e-05
-4.30735881321375e-06
-1.446167029179e-05
-1.84255051246957e-05
-9.88222002095256e-06
-1.82128749050151e-05
-1.57897327221094e-05
-1.31285482156937e-05
-8.75609328544793e-06
2.24767353730933e-06
-1.68619439703025e-05
-2.07261273699011e-05
-1.47660893121583e-05
-3.72140586714429e-06
-1.45734443594104e-05
-1.30044387615835e-05
-1.35690597859473e-05
-2.39990252746156e-05
-2.46838590038728e-07
2.21236682826236e-06
-8.30732321010717e-06
2.05514804499209e-06
-6.44207458593566e-06
-1.24788692106757e-05
-1.82034578515381e-05
-8.79373095699203e-06
-1.341673843012e-05
-1.88196684039259e-05
-1.23119243191215e-05
-9.03924027670751e-06
-1.64070597106045e-05
-1.70969577315331e-05
-1.59065556308862e-05
-3.17121140516271e-05
-2.93664681155907e-05
-1.1197131787197e-05
-1.55583607565555e-05
-1.20735367496678e-05
-3.24490833385969e-05
-1.25214512474571e-05
-5.68739119628758e-06
-1.84064221711959e-05
-9.7009276583838e-06
-1.01891278781776e-05
-2.1320476692382e-05
-2.56012366553661e-05
-1.714206909311e-05
-1.55435301179312e-05
-2.01717166408189e-05
-1.77346919733517e-05
-5.26380897469339e-06
-1.40928861288015e-05
-5.35365973873709e-06
-1.05844540287396e-05
-1.69174057115468e-05
-2.08135761462971e-05
-1.65631320720184e-05
-3.13966058468416e-05
-1.2550236489437e-05
-2.6182243173454e-06
-6.17370043712177e-06
-3.01279232866249e-06
-1.67693902461235e-05
4.61899156248184e-07
-5.91062813116075e-06
-4.92247120814538e-06
-2.5773063318741e-06
-1.57664607659532e-05
-1.40374913776574e-05
-1.34004533726364e-05
-2.00983886048972e-05
-9.70691230443579e-06
-1.38537680326835e-05
-1.2880896505199e-06
-9.26702816316259e-06
-1.21269089814e-05
-1.62147462973471e-05
-7.68643729657531e-06
-6.09537831747151e-06
-1.29083700702197e-05
-1.64040426658693e-05
-6.53170813231822e-06
-1.23648770188647e-05
-9.34752194255565e-06
-1.61706460010812e-05
-1.69433069697487e-05
4.00429175444869e-06
-1.67476546000559e-05
-2.43679750705794e-05
-2.33995879624398e-05
-1.54621387961887e-05
-1.29502043577769e-05
-2.57289072780035e-05
-1.4890393676037e-05
9.80808237659913e-07
-5.26494241691238e-06
-9.90198002687808e-06
-2.55903200922003e-05
-4.74751800128671e-06
-1.67054519851235e-05
-2.18917302780403e-05
-2.27839448712591e-06
-1.4159613850985e-05
-1.8865111011036e-05
-1.4429751552941e-05
-1.50341824815915e-05
-5.13907467229811e-06
-7.62574185702139e-06
-2.23939524241478e-05
-1.52394950533719e-05
-8.73457864196657e-06
-5.05172692919459e-06
-1.57011689015707e-06
-1.36257527029835e-05
-1.7630788371562e-05
-1.79851758336192e-05
-2.90267947088741e-05
-9.9100112058552e-06
-1.15493939702733e-05
-1.24922805155943e-05
-1.55244027172142e-05
1.78266612738562e-06
-1.18056458842583e-05
-8.78754180578642e-06
-1.32187929198266e-05
-1.95723532273222e-05
-2.30440804376863e-05
-3.07203783008748e-05
-9.72145103318731e-07
-1.2443324031693e-05
-2.26566613496506e-05
-1.25710249146146e-05
-1.02181245679466e-05
-1.07846768789575e-05
-2.09288173896782e-06
-2.8677909461149e-06
-1.17086252979041e-05
-1.98822723114008e-05
-7.50589222762639e-06
-1.71923330085393e-05
-2.78433132549104e-05
-1.65408570085e-05
-1.20539514979182e-05
-2.04574158282645e-05
-2.14851908265866e-05
-1.24322048410158e-05
-5.88714623059847e-06
-1.09911768565993e-05
-1.17027906159101e-05
-9.30640347871904e-06
-1.09580301578815e-05
-1.43673506210502e-05
-1.60047679847447e-05
-1.53517219557607e-05
-1.19792403247241e-05
-7.68778025460152e-06
-1.87498092229409e-05
-1.07723522266943e-05
-9.89194128660908e-06
-6.50204893030099e-06
1.65900922729341e-06
-1.55916692009877e-05
-1.89017767965656e-05
-2.87327193993406e-06
-1.54130194269236e-05
-6.98367099323703e-06
-1.38668259986122e-05
-2.00205052496393e-05
-1.38008963840776e-05
-2.07898387035129e-05
-1.03001182641258e-05
-1.30493372255782e-05
-9.68230135038745e-06
-4.11104352390769e-06
-1.06612954785322e-05
-8.20417218227843e-06
-3.63670983842286e-06
-4.19990470425152e-06
-6.27020074181452e-06
-4.48382750171482e-06
-4.47341205877327e-06
-1.4052668482899e-05
-5.4927906499023e-06
-2.06427375831097e-05
-1.72987161074701e-05
-7.30562897967439e-06
-1.58905623871768e-05
-2.16664190105245e-05
-1.15683687120705e-05
2.24578468137263e-06
-7.0680019308075e-06
-1.02485770030263e-05
-1.38928732571365e-05
2.25076837842426e-06
-1.30384861635678e-05
-5.99560008068787e-06
-1.29188975520617e-05
-1.06556459190282e-05
-6.07265991303666e-06
-1.30892740698592e-05
3.11908893627908e-06
-1.10859462376803e-05
4.79183981980112e-06
2.34818843042276e-06
-8.40365129172311e-06
-1.11243979788787e-06
2.18599569498481e-06
-1.84613427016007e-05
-2.94501604438111e-05
-7.86368607551641e-06
-1.30467537146882e-06
-9.25397719756834e-06
-8.79797935763431e-06
-1.79442150053913e-05
-4.17329324681729e-06
-5.8900528046473e-06
-1.82638370796111e-05
5.81451210185126e-07
-1.60771192805511e-05
-1.90148697759019e-05
-1.46567656999006e-05
-2.0770399836025e-05
-1.91434637169144e-05
2.01852881922373e-06
-8.06987062242291e-06
-7.71626479387603e-08
2.48913478825969e-07
-7.63083311273096e-06
-5.18198870775423e-06
3.43866240718087e-06
-2.11461172139252e-05
2.16988128063333e-06
-1.11153945623042e-05
-1.45386621335341e-05
-7.47246859264865e-07
-2.03424124062075e-05
-8.58892834217868e-06
-3.73456726176125e-06
-3.00702283436531e-07
-6.26133441616431e-06
-2.15216205359565e-05
-5.96004068411446e-06
-1.41630078589692e-05
1.46743693719134e-06
2.93976144101661e-06
-3.45908467629672e-06
-1.92769864514332e-05
-4.84343074574973e-06
-8.9444814240776e-06
-2.02268022229917e-05
-1.44532184533264e-05
-1.60158592216137e-05
-2.55036434479504e-05
-1.05120005023737e-05
-1.68953835801484e-05
-8.18661327401327e-06
-8.06416163794997e-06
-1.72935318202691e-05
-1.29464733566501e-05
-2.22502714651594e-06
-2.82441363193765e-05
-1.37088060896708e-05
-6.36135484005124e-06
-6.34694202619255e-06
-1.92793358392353e-05
-2.14069392046141e-06
9.3469874786534e-06
-1.5667031459867e-05
-1.10090482089129e-05
-2.27875077390978e-05
-2.52952025013558e-05
-2.5418058613276e-07
-1.28939640183088e-05
-1.31233715634889e-05
-8.80905859155167e-06
-1.5040376584805e-05
-9.76521756428972e-06
-2.88794998265792e-05
-1.91156727060265e-05
-2.8388934002825e-05
-2.18840012055737e-05
-1.02457097525273e-05
-1.60848717965644e-05
-3.13692968294544e-05
-1.37674721131375e-05
-4.84692369447488e-06
-1.97845058645577e-05
-2.16138461279844e-05
-2.08017174584173e-06
-1.14914844001914e-05
-1.04628630956246e-05
-6.24478048602708e-06
-9.85654086048277e-06
-1.88732689940904e-05
-2.90975620913489e-05
-2.03472390103622e-05
-1.00007667778081e-05
-3.76279903886638e-06
-1.50093377939542e-05
-1.85674457113269e-05
-1.02848902005382e-05
-7.93782479816967e-06
-4.94699048464043e-06
-1.784900064404e-05
-1.0826722366111e-05
-1.61849142778178e-05
-2.11095804457521e-05
-1.65039812646701e-05
-1.19273004972606e-05
-1.12061080064554e-05
-1.98632204937709e-05
-1.02278675684674e-05
-1.35177765457912e-05
-1.37197977271185e-05
-1.07704156272441e-05
-5.91577977024172e-06
-8.40749635664623e-06
-1.77809916576211e-05
-7.90804019726641e-06
-4.17355389614226e-06
-1.23608775412039e-05
-1.42553478065898e-05
-1.31596364983397e-05
-1.50387731975928e-05
-8.91812509191969e-06
-4.9044467630242e-06
-3.07065968711878e-07
-2.91142438422538e-05
-1.20943963624796e-05
-1.28901341537195e-06
-6.12185227851488e-06
-2.58567125398823e-05
-5.22297270597726e-06
-7.56323076304002e-06
-1.11458125822308e-05
-2.04339077574635e-06
-1.08507460688281e-05
-1.07780022695924e-05
-1.63014836064035e-05
-1.70887392716125e-06
-6.25325513482446e-06
-5.14688707110081e-06
7.95060261358576e-07
-1.06330609422371e-05
-1.87164802138459e-05
-1.98886104465283e-05
-7.37816075350117e-06
-9.69300839061104e-06
-1.6704119267909e-05
-1.47725242408763e-05
-2.17276078736442e-05
-1.77809307151722e-05
1.02200294826696e-06
-9.68809695522352e-06
-8.82107459519215e-06
-7.38300048868212e-06
-1.24632078439214e-05
-7.34320658146286e-06
-1.6235396558949e-05
-9.6924814474686e-06
-1.85436533407642e-05
-1.35450763169277e-05
-8.31680011525934e-06
-4.91044574749204e-06
2.06823697236072e-06
-1.65112951715971e-05
-2.06294869394309e-05
-4.70818379054791e-07
-3.68220988314548e-06
-1.68964301076706e-05
-2.2404066883919e-05
-1.19291860048712e-05
-8.76864352575869e-06
-1.88600995163507e-05
-1.76331318980938e-05
-1.16483351205846e-05
-1.58311413552925e-05
-5.89408395945591e-06
-5.37574595000158e-06
8.32981422483414e-07
-1.83389760155675e-05
-2.78283667722719e-05
-5.98518749162645e-06
-1.8399331130672e-05
-1.85903829257832e-05
-5.41979238408697e-06
-1.52367403583047e-05
-1.88095727966894e-05
-8.47437143300851e-06
-6.04735372973695e-06
-1.09609234654591e-05
-2.01380144462884e-05
-1.5087202789088e-05
-1.21341098648566e-05
-1.7375705707587e-05
-1.65805272543781e-05
-8.73788677858599e-06
-1.96068495835389e-05
-1.08624845142937e-05
-1.95987978434582e-05
-1.36680408722937e-05
-1.00659656021313e-05
-1.21114528513289e-07
-7.95911377516109e-06
-2.53117730133994e-06
-1.52808899232194e-05
-7.23735031049701e-06
-3.13226390704911e-06
-1.84932037645167e-05
-1.29084584496407e-05
-6.28440147626272e-06
-5.03530971895491e-06
-7.80219182254882e-07
-1.53084240532309e-05
-1.48135431205587e-05
-1.00834371005829e-05
-7.07614435084567e-06
-2.69431999110595e-05
-7.11480770365825e-06
2.14732313169482e-07
8.37947422417404e-06
-4.91079740742547e-06
-1.11348314249321e-05
-2.39848673369913e-05
-2.93085185399507e-06
-1.82308443153041e-05
-2.53633932494414e-05
1.75732389540254e-06
-2.8953864700734e-05
-2.06781918287487e-05
-1.66329105072489e-05
-3.19859823845469e-05
-2.36024775291201e-05
-2.17328391195294e-05
-1.83260269801672e-05
-2.32348209755007e-05
-5.37306567143051e-06
-1.34243199761047e-05
-1.25376895755811e-05
-1.81172896677635e-05
-8.79651662866448e-07
-6.3998597858856e-06
-1.04817117628156e-05
-7.49910409809559e-06
-1.18295624118178e-05
-9.5928236447822e-07
1.13832825519638e-06
-2.86389232765335e-05
-1.08725864709042e-05
-6.04067671280632e-06
-2.00006249245624e-05
-1.84849585250584e-05
-1.95138201344424e-05
-2.03792682342957e-05
-2.04156867363075e-05
-6.81217380278549e-06
-1.44648165342313e-05
-1.99791398659563e-05
-1.86516829070368e-05
-1.55650861501821e-05
-5.60373476804085e-06
-4.20629966291165e-06
-1.51225938482202e-05
-1.24383540814628e-05
-1.38585535897669e-05
-1.08843688075367e-05
-1.29177011850197e-05
-4.21299999165068e-06
-1.23350065608137e-05
-3.08609539884919e-05
-7.1812957105663e-06
-3.24857416868966e-05
-2.07559206482208e-05
6.92715698361154e-06
-5.13800383181203e-06
-1.41530775827022e-05
-9.84279351697276e-06
-1.3137259653274e-05
-5.26186135693099e-06
-1.32889195071156e-05
-2.2394340493224e-05
-1.91604842002825e-05
-1.4770578643266e-05
-2.49301262130073e-05
-2.0950611535657e-05
-1.0633345254544e-05
-1.18323702585091e-05
-3.02447330006761e-06
-1.57811195285789e-05
-2.70018747543822e-05
-2.66571862999105e-06
-1.06538566083841e-05
-1.86111451816361e-05
-1.66289912643789e-05
-2.21731909182005e-05
-1.47913089079643e-05
-2.13374207531111e-05
-2.71507099699606e-05
-2.90194326927125e-06
-2.1371907289477e-05
-2.3014624994811e-05
-7.91595896933071e-06
-1.0155545907824e-05
-1.6132507332586e-05
-1.60062827733271e-05
-1.28820033605544e-05
4.10744815076625e-07
-2.93444093647113e-06
-8.54246046077103e-06
-1.78509440560868e-05
1.55207850162033e-06
-1.0738706795573e-05
-2.16664010985191e-05
-9.92260027427637e-06
-2.92498360111332e-06
-6.33250668487525e-06
-8.94149351599858e-06
-1.29136657936684e-05
-7.93353475392834e-06
-2.07397560403661e-05
-4.81145997540456e-06
-1.57852087127781e-05
-6.77583061295313e-06
-8.41309283701688e-06
-1.43871272990984e-05
-8.98604365042427e-06
-7.78077232911596e-06
-2.60161014985556e-06
-5.99721594154586e-06
-9.64511431927696e-06
-7.89010839700442e-06
-3.69502102367482e-06
-6.19981698731311e-06
-8.84435307533417e-06
-2.02291192041896e-06
-1.37262310851538e-05
-2.18638623430588e-05
-7.142576393092e-06
1.44379655110756e-06
-3.45724575369255e-05
-1.41800774504952e-05
-1.49345578987703e-05
-7.19307524438344e-06
-2.18945873186576e-05
-1.38513909978055e-05
7.01393982479777e-08
-5.10679960787058e-06
8.55292861915729e-06
-1.79760814194644e-05
-2.09416821762645e-05
-9.46318417228676e-06
-8.70883663899433e-06
-9.55495383833438e-06
-1.32253547078458e-05
-1.94258489632468e-05
-5.95544809530118e-06
-7.82848600352302e-06
-1.26483385294566e-05
-6.17829731198288e-06
-2.05275980453866e-05
-2.29067515607178e-05
-2.23202692205921e-05
-4.62625652893888e-06
-2.37956333109066e-05
-7.06180947339265e-06
-1.80510360143223e-05
-1.82512877415907e-05
-1.04864693796933e-05
-2.42065061194048e-05
-2.07534326956531e-05
-2.0136162617746e-05
-1.5265158739283e-05
-1.56128703824569e-05
-8.11551417718457e-06
-1.78241177432403e-05
-6.06588826042281e-06
-6.55988995310848e-06
-2.57374118933711e-05
-1.57777045773655e-05
-2.34325468957553e-05
-1.70120477755666e-05
2.85077569990339e-06
-1.70917591537803e-05
-1.33497799463951e-05
-1.06043237108305e-05
-5.2163072430864e-06
-1.98315148300696e-05
-9.45065152166135e-06
-2.48715126185971e-06
6.06196635617541e-06
-8.52182521556144e-06
-3.44515556457519e-06
-1.24367537503271e-05
-1.13542726168687e-05
-1.20987021931094e-05
-9.05454332164008e-06
-1.57784577165255e-05
-1.7549602297507e-05
-1.29762601941656e-05
-8.84801262391546e-06
-5.76466120870777e-06
-1.26841647070297e-05
-1.23532111695925e-05
-1.31357221502039e-05
-9.1022407289219e-06
-1.3945863688177e-05
-1.6016076111758e-05
-1.08776578937236e-05
-1.11498945953255e-05
-2.95436426605326e-06
-2.07925970719527e-05
-3.9669810750727e-06
-6.42454953399115e-06
-5.85428369323387e-06
-9.30327134050836e-07
-8.11799541578549e-06
-5.96893200753713e-06
-1.53176421184516e-05
9.17825857405157e-07
-2.50641558637532e-06
-4.8506274875278e-06
-1.27864989844753e-05
-9.50199277173836e-06
-1.10554501101712e-05
-1.27945075737513e-05
-6.92152887226873e-06
-1.79517843169508e-05
-5.94432567494582e-06
-1.41988439401788e-05
-1.91352733239364e-05
-1.8024481012368e-05
2.55694779018733e-07
-2.16247959182921e-05
-1.171718358827e-05
-1.48382052143631e-05
-3.09126169005189e-09
-1.16483094173375e-05
-2.32786400204752e-06
-2.18500754469603e-05
-1.57785604533792e-05
-1.42421939294883e-05
-8.50379638443427e-06
-9.88313864264257e-06
-8.00627777049126e-07
-2.26647568585994e-05
-1.34279574285851e-05
-9.37801858233773e-06
-1.25839135724843e-05
-2.61512059363468e-05
-5.27239774071658e-08
-1.27263931725318e-05
-1.58457283281553e-05
-2.24441609526745e-05
9.66270664020096e-07
-6.30728075716248e-06
-2.98091647170953e-05
-1.03479491659809e-05
-2.38410291545063e-05
-1.08327014256491e-05
-2.03292699734118e-05
-2.75332642757394e-05
-1.50525252713643e-05
-1.35195287357462e-05
-6.12987380447046e-06
-7.14688021535948e-06
-1.16216342301851e-05
-1.08734716107908e-05
-2.63888022492089e-05
-3.51365279586971e-06
-2.11790180279088e-05
-2.85838799623921e-05
-9.55914596763153e-06
4.70527860704221e-06
-1.56352948669379e-06
-1.63846184823745e-05
-5.29771416776349e-06
-1.07530939408487e-05
-1.65974539995326e-05
-1.09694817432486e-05
-1.92759691837652e-05
-9.83328550871241e-06
-9.54427929175023e-06
-1.95815489488116e-05
-5.38715890005072e-06
-1.27425507222544e-06
-1.99266648893115e-06
-6.180812389999e-06
-1.55147973598016e-05
-1.87984084371523e-05
-1.10780876784839e-05
-5.32905619800693e-06
-9.89317805748538e-06
-4.89511762326722e-06
-9.14938367577899e-06
-1.00389091965552e-05
-4.94434507585211e-06
-9.64297482361564e-06
-1.38160100728742e-05
-3.51468295168694e-05
-2.84012951370439e-05
1.55792691920829e-06
-1.0508242600497e-05
-1.46826399099063e-05
-1.03916996879588e-05
3.4747771240256e-06
-2.05250171351009e-05
-2.04984810374455e-05
-1.48576140569189e-05
-9.51493787637039e-08
-7.28856253036805e-06
-1.79930046159953e-05
-1.12128754884516e-05
-1.38490810731946e-05
-1.71962070914003e-05
-1.05804265238874e-05
-1.04296154930376e-05
-1.53978081904216e-05
-1.96260847127878e-05
-9.04961556993982e-06
-1.56620583597728e-05
-1.83564657254629e-06
-1.27072564433345e-05
-2.43941888157193e-05
-1.29654016175754e-06
7.85097284040972e-06
-1.21489917686276e-05
-2.80585900960669e-06
-2.01823352312327e-05
-2.11132765654553e-06
-2.94535264334268e-05
-2.39567963000846e-05
-7.81689282543099e-06
-1.31494504286086e-05
-1.06357867481301e-05
-2.28129119897161e-05
-1.30272224067416e-05
-1.19977731620642e-05
-2.65176300808495e-05
1.70081001200782e-06
-1.67375381741409e-05
-1.5363221696679e-05
-1.44197704973009e-05
-1.17977400767538e-05
-1.11298559361215e-05
-1.62767471460242e-05
-1.12575911267285e-05
-3.05776389968481e-05
-1.79523578719667e-06
3.48989175990915e-06
-1.18608202457223e-05
-1.55930896873316e-05
-1.80860376744147e-05
-4.97686499946061e-06
-1.51260161270575e-05
-1.09926324732611e-05
4.39858440462237e-06
-1.20324882275451e-05
1.36479546185176e-06
-1.36403862587504e-05
-9.03560236605369e-06
-1.23942147290865e-05
-1.28330316418313e-05
-1.24228964134072e-05
-2.03156122490058e-05
-1.67376820903544e-05
-1.57530518540851e-05
-1.08535329615956e-05
-1.36529506748382e-05
-4.57533531769125e-06
-2.16251445881729e-05
-1.63362659114643e-05
-1.01895616145116e-05
-5.62834795345599e-06
-1.25877971377175e-05
-1.80532122493944e-05
-8.06441108438015e-06
-2.88018984115228e-06
-7.5371451949807e-06
-3.733044595009e-06
-1.10899889826749e-05
-1.76474629197033e-05
-1.24821733045149e-05
-1.39139807192159e-05
-1.0052591613763e-05
-1.41049141646413e-05
-1.65264449732273e-05
-1.49223313681551e-05
-1.57690274359584e-05
-1.29586061217585e-05
-3.91390761655397e-06
-2.11341334241707e-05
-9.46812439922834e-07
-1.56820775463692e-06
-1.5986281143269e-05
-1.37910946405997e-05
-1.87975161248936e-05
-1.11512166584542e-05
-2.75775145614686e-05
-5.96227540889619e-06
-1.79221078760755e-06
-7.19380316596886e-06
-7.24555494950088e-06
-3.00013972267366e-06
-4.75702819650488e-06
-2.88141537477368e-06
-4.31184480959919e-06
-1.40253947622928e-05
2.28288618622404e-06
-8.97765721074367e-06
-1.61277450841304e-05
-1.95668975548925e-05
-8.25166519880696e-06
4.90521278916303e-07
-1.58416446942033e-05
-2.14986557773074e-05
-1.31196702961266e-05
-9.15677482416282e-06
3.52166694111522e-06
-1.00464884080566e-05
-1.95202616433427e-05
-1.59319751153907e-05
-1.87553473501348e-05
-1.98409456215315e-05
-1.36942867595633e-05
-3.03798686742275e-05
-2.72004295405932e-05
-1.58773085498022e-05
-1.32452582624027e-05
-2.57361259221703e-06
-1.60186723706253e-05
-8.45240022895745e-06
-2.11046332459933e-05
-1.46225065004353e-05
-5.47445093748465e-06
-1.52984456718153e-05
-7.94939099112972e-06
-1.00832464204158e-05
-2.38036926446524e-05
-1.51924837319962e-05
1.227482598846e-06
-8.53352435610272e-06
-2.75837680171085e-05
-1.38992218937628e-05
-7.78633339551098e-06
-1.62953201294245e-05
-5.59665834351258e-06
-3.53171480595551e-06
-1.16368366270028e-05
