# Supplementary material for: Research on computational propagation and identification of mine microseismic signals based on deep learning
Source: PLoS One. 2025 Oct 22;20(10):e0334641. doi: 10.1371/journal.pone.0334641 (PMC12543183; doi:10.1371/journal.pone.0334641)
Supplement: S11 Data — (ZIP) [file pone.0334641.s011.zip › 000101100002683.xlsx_0.txt_24.txt.txt]

-2.11451298378223e-06
-3.25424780972147e-06
5.82894621116663e-06
-5.79705484430995e-07
-8.63654512429831e-06
-2.03089850432302e-05
-2.07131023241619e-05
-5.91286607839472e-06
-1.87729505922579e-05
-7.3459447133275e-06
-4.88615253730488e-06
-6.2570590627756e-06
-1.33312391517821e-05
-2.02677798652846e-05
-8.47808020266244e-06
-6.97144067939775e-06
-2.14589784219069e-05
-1.80231854685259e-05
-1.78299978250504e-05
-3.18039391271409e-05
-4.43612854912766e-06
-1.01030645544296e-05
-5.5456522103849e-06
-2.46306962509032e-05
-1.06523095546818e-05
-1.62383026146619e-05
-2.36336961188908e-05
-1.60360683437584e-05
-1.2001039102144e-05
-4.46410776679349e-06
-8.14540180012885e-06
-2.45117023225463e-05
-1.44266244931139e-06
-1.25225599208091e-05
-2.21015828973139e-05
-5.29658849772904e-06
-5.03557248658483e-06
-2.84186185098995e-05
-4.71670739255616e-06
-1.23113906270405e-05
-2.16112815424785e-05
-1.71722566246887e-05
-2.22093416588887e-05
-1.32264115378137e-05
-3.36624745454135e-06
-5.71629704334692e-06
-2.04805144278831e-05
-1.1981206840017e-05
-1.47406422020407e-05
-2.18591386161822e-05
-1.18993801631474e-05
-1.88643055827097e-07
-1.04091051407099e-05
-1.54131217852996e-05
-9.70203032797031e-06
-2.42591853664015e-06
4.43826593918883e-06
-5.60415264540634e-06
-6.23343377915977e-06
-2.76883010636661e-06
-2.14383633514673e-05
-5.95607776366611e-06
-1.8675365189594e-05
-1.8076832754425e-05
-2.43867007406475e-05
-1.44488298307033e-05
-7.33848474560104e-06
-1.30528683078652e-05
-7.42372932258456e-06
-1.94194858439339e-05
-3.7143449120955e-06
-1.05409483322246e-05
-1.3907062841798e-05
-5.58211028543778e-06
-1.90984575114398e-05
-7.38168647183432e-06
-2.23487298620394e-05
-2.0390453629797e-05
5.58496667238513e-07
-1.00870271167779e-05
-4.14069253192838e-06
-4.92840787209282e-06
-2.77859498081594e-06
-4.90135131769643e-06
-2.24619093361564e-06
-3.12864829216479e-05
-1.73853397862248e-05
-1.56158902983219e-05
-2.03156690250846e-05
-1.17984311523742e-05
-9.92843288644447e-06
-7.77150474370773e-06
-1.2760389117889e-05
-1.12168950337908e-05
-1.09408781773578e-05
-2.21081556474676e-05
-7.35438968526615e-06
-1.09306573276976e-05
-1.48550202363425e-05
-1.80137388930936e-05
-1.57589670319284e-05
-1.22727626219457e-05
-1.32249471452222e-05
-2.27146372036658e-05
-1.89602656432409e-05
-2.23406053649948e-05
-1.0934899615287e-05
-1.64219784366839e-05
-1.11058818455733e-05
-8.96526507631944e-06
-1.71814869317536e-06
-1.5464595980074e-05
-1.8477417001217e-05
-1.15656807495989e-05
-7.45497213882141e-07
-5.62408008191732e-06
-6.95485586026658e-06
-1.71071660076124e-05
-1.22082476475137e-06
-7.3304948923991e-06
-1.57626674959205e-05
-1.63700665195998e-05
-6.73055756946835e-06
7.62127406347732e-07
-3.48704999849982e-06
-1.79491799791722e-05
-1.81596504215347e-05
-2.51893622793195e-05
-1.54249367460239e-05
-1.98830369378669e-05
2.32948319850315e-06
-3.26205748141471e-06
-3.80561203451926e-05
-5.28950951648919e-06
-1.15938640641215e-05
-1.83532650370347e-05
-1.24556094477929e-05
-1.02432438858731e-05
-1.70378541475366e-05
-1.51046539954028e-05
-3.4496594759571e-06
-7.27228275489061e-06
-4.53697967224397e-06
6.73863674337413e-07
-1.27932635083955e-05
-1.25492673703198e-05
-1.38658819700556e-05
-1.26182848989399e-05
-1.8962165885128e-05
-1.12279628763144e-05
-6.18168624342066e-06
-9.92699166650218e-06
2.32831595628813e-06
-1.28100254073294e-05
-1.58697536268631e-05
-1.8491461032372e-05
-6.46660801875858e-06
-8.51771869506638e-06
-1.18051017507448e-05
-1.32189026022621e-05
-1.74474125999585e-05
1.02622704301031e-05
-7.52416463286153e-06
-1.6441887585547e-05
-1.07361537723601e-05
-5.50191813873603e-06
-1.38303131038012e-05
-1.03373434280025e-05
-1.72735195746766e-05
-1.55807523209669e-05
-1.28080337024968e-05
-6.9201737589838e-06
-9.42018441065288e-06
-1.42055107208605e-05
-6.86474365620466e-06
-1.1755902858133e-05
-5.54406325730944e-06
-6.45986064296606e-06
-2.97911461409648e-05
1.29355546182185e-05
-1.26232731061981e-05
-9.80067336440902e-06
-9.79593424207012e-06
-1.11112773240045e-05
-1.54128064927386e-05
-1.11439472116e-05
-2.61179662094876e-06
-3.63212129130563e-06
-1.54631646290119e-05
-1.35677800826004e-05
-1.5480601534167e-05
-2.56840027942747e-05
-8.42814197649533e-06
-4.06376244723375e-07
-5.24002792222345e-06
-3.84557724913156e-06
-6.95902370914969e-06
-1.6799683527258e-05
-6.02552666677046e-06
-9.46051629314024e-06
-1.88721063156363e-05
-4.62394053936194e-07
-1.96953770952844e-05
-4.07228816163637e-06
-3.56048833571057e-06
-2.46794862779389e-05
-1.58097877520633e-05
-1.85639973726224e-05
-8.59866853184081e-06
2.33450035490376e-06
7.4863006320699e-07
-1.54540604337701e-05
-7.34184121956519e-06
-1.46203870220373e-05
-1.25074254125089e-05
-8.66304586395051e-06
-2.78780269232379e-05
-1.73423559584784e-05
-2.08077473077498e-05
-1.63964633711976e-05
-1.95313464314118e-05
-1.34100209137908e-05
-3.7133282772441e-06
-1.35567556079704e-05
-1.30039279084029e-05
-8.33360174927123e-06
-2.09353946969347e-05
-1.62261109952956e-05
-1.64428004341208e-05
-6.0919663925216e-06
-1.3488642076469e-05
-1.18701191442905e-05
-1.79565830148038e-05
-2.64596464150789e-05
9.47980790268111e-07
-1.96594682250037e-05
-4.29292703940516e-06
-1.53086637077206e-05
-1.5171121121472e-05
-1.6610595257788e-05
-1.05128365693213e-05
-7.14231202468972e-06
1.71804301688724e-06
-1.52391485873963e-05
-6.16198861409473e-06
-7.61736087396824e-06
-3.93707186847973e-06
-1.41723752817657e-05
-1.20872588157063e-06
-2.22576066546025e-05
-6.46120958053668e-06
-8.02174786710959e-06
-6.23227000024304e-06
-1.48833653308687e-05
1.67329476680254e-06
-6.19632269339108e-06
-1.55486260540246e-05
-9.11880351449947e-06
-6.54347711426335e-06
-1.01525902062508e-06
-2.00768766182447e-05
-7.66597308825027e-06
-8.80518871447899e-06
-9.57688099999411e-06
-1.65990433614503e-05
-1.74881874172021e-05
-1.33369928064607e-05
-6.2035771273937e-06
-7.24133098534883e-06
-1.90995739472909e-05
-2.32494537097934e-05
-1.20852887177979e-05
-9.89719994807896e-06
-1.79314293589628e-05
-1.73615656768883e-05
-1.33064874865519e-05
-1.63622567044554e-05
-4.25398572833714e-06
-4.67107099325395e-06
-1.71783612851895e-05
-1.6178627657536e-05
-1.68880926890738e-05
-2.48768913302873e-05
-1.19201574913996e-05
-6.45765952958526e-06
6.77594213268826e-07
-1.75160689620641e-05
-1.27696763706693e-05
1.22056876336291e-06
-2.13413230826e-06
-1.19787412957457e-05
-1.6996202637594e-05
-1.5995010172714e-05
-2.00178557361508e-05
-9.66344319352956e-06
-1.6627048103704e-06
-1.24993742325837e-05
1.08259699156208e-05
-1.2896130754813e-06
-3.70912171235882e-05
-1.74678966523905e-05
-1.24877793029283e-05
-1.32076237507392e-05
1.645203556044e-06
-2.39152491558124e-06
-5.07558031620697e-06
-1.27210627048704e-05
-8.08858733934973e-06
-4.05166110612842e-06
-1.84386622277732e-05
-1.08758682028187e-05
-1.97283000664402e-05
-1.60429953208397e-05
-1.71867475978069e-05
-1.03179374930244e-05
-1.55940967403727e-05
-1.53630670364516e-05
-2.58540643820086e-05
-9.25542653695804e-06
7.37019556644427e-07
-5.88778283359749e-06
-2.4250096873208e-05
-9.0718579672859e-06
-5.21575980404017e-06
-1.65912098114661e-05
-1.36796411569636e-05
-1.80375413533709e-06
-4.7046505622736e-06
-6.0675938772068e-06
-9.71670688678781e-06
-1.24856382262245e-05
-1.90085409643887e-05
-1.49481600107969e-05
-7.13860220537225e-06
-1.55557136961807e-05
-1.40491168373257e-05
-9.2325099092057e-06
-1.07153197718974e-05
5.03790736962377e-06
-9.42107306031891e-06
-6.03292898467234e-06
-1.16688466902205e-05
-1.43757015275775e-05
-1.86723012677935e-06
-8.73742086307471e-06
-1.37466952838798e-05
-1.90476621860871e-05
-1.51711896737429e-05
-7.93596721039804e-06
-4.96028885972918e-06
-2.45764571927313e-05
-5.40719793668002e-06
-2.91137561347288e-06
-1.81133512329957e-05
-9.45874144464481e-06
-1.52365460102281e-05
-3.22040364029805e-05
-7.22530654918008e-06
-2.62998098492325e-05
-1.14862221194501e-05
-6.38072971279076e-06
-1.04797389687763e-05
-2.64838124933693e-05
-6.64179136669242e-06
4.65800471482963e-06
6.09854339669997e-06
-2.58938848044742e-06
-1.36267863567914e-05
-1.24630685132076e-05
-8.61390319174447e-06
-1.95130674709819e-05
-5.22001532049946e-06
-5.5359565587115e-06
-1.02768439698299e-05
-1.30009472932646e-05
-3.96363069007206e-06
-1.23687223577615e-06
-1.28330079452034e-05
-1.56496474583378e-05
-1.20148892316645e-05
-1.66747865132918e-05
-9.73476306560629e-06
-9.70442567766811e-06
-2.05982807179227e-05
-2.59282038317962e-05
-7.03065580407417e-06
-1.76837396917064e-05
-2.10793495015671e-05
-9.56164567766652e-06
-8.26761296519601e-06
-4.90748172357889e-06
-1.65045984544021e-05
-2.10007040268913e-05
-1.71290879887185e-05
-1.43697970837889e-05
1.38387893857637e-06
-4.33555643972028e-06
-2.68030947558814e-06
-3.15207370206471e-05
-1.74012336630929e-05
-5.64218810929247e-06
-1.24593316396185e-05
-1.03107675202232e-05
-1.11219462771949e-05
-4.3295758488915e-06
-1.75118244343587e-05
-1.52020088601013e-05
-2.41557554246554e-06
-1.08777929365259e-05
-1.32436897304037e-05
-2.6090352003777e-05
-9.85524744108681e-06
-1.58466247524624e-05
-5.25324709944475e-06
-2.55440662194911e-05
-7.80200244048792e-06
-1.70160028865621e-05
-1.74228676922443e-05
-8.47513875782396e-06
2.65717843746779e-06
-1.32913066660835e-05
-6.63134909253903e-06
-4.14884895994257e-06
-1.06256065022326e-05
-2.12062390868057e-05
1.11694324877101e-06
1.76499909542671e-06
4.68028451291357e-06
-1.44989245373671e-05
-2.03570026489186e-05
-2.04284356031502e-05
-8.04071080360186e-06
-2.14509996612672e-05
-8.46332756790615e-06
-2.01546912581677e-05
-1.50422287787544e-05
-1.04698487341302e-05
-2.23245581296792e-05
-1.66012991488837e-05
-2.3451705444041e-05
-1.60808769526658e-05
-1.50478103973567e-05
-1.28405762166308e-05
-7.09060476775791e-06
-2.55103041639498e-06
-8.14672895295331e-06
-2.66414973838154e-05
-5.27384871595002e-06
-2.06577901019239e-05
-6.33726220124653e-06
-1.21685774739765e-05
-1.67587004765641e-05
-2.24493402532536e-05
-1.99191850502506e-05
-1.18322870076865e-05
3.56669207182532e-08
-2.01452136922485e-05
-1.23340321811972e-05
-1.50226379315432e-05
-1.96760421546877e-06
-1.42009677548058e-05
-3.84697786603157e-06
-7.50298472474297e-06
-6.90296816787027e-06
-1.57089720934297e-05
-7.08353095071941e-06
-2.73288504552723e-05
-1.38974751267543e-05
-1.20394834253247e-05
-2.12535714129413e-05
-4.27384774104216e-06
-9.38964235681599e-06
-1.54180142671115e-05
-4.65663129068446e-06
-1.40265623872782e-05
-2.67285306595003e-05
-1.51649365805515e-05
-1.5273385794285e-05
-1.15295022127881e-05
-3.30597996830523e-05
-1.41461506898224e-05
-1.6767490664049e-06
1.47587431464633e-06
1.04137676553391e-06
-1.94312764059403e-05
-1.44553154426006e-05
-1.91380313249395e-05
-1.0886842015785e-05
9.23253786382633e-06
-1.302089154014e-05
2.03643103073712e-06
-2.67335736208223e-06
-2.61548927205265e-05
-1.64967583485591e-05
2.98226356863661e-06
-2.02886949640169e-05
-5.4557890513224e-06
3.21744494612958e-07
-6.84500189367778e-06
-7.12858472479311e-06
-1.20357438728569e-06
-2.72432110870419e-06
-1.76617734960528e-05
-2.21322700054523e-05
1.86746008592536e-07
-1.59531530305204e-05
-1.26934690405803e-05
-9.79602035717495e-06
-6.2130225887654e-06
5.73747908222786e-07
-1.50269056511992e-05
3.8053608300285e-07
-8.42647365359556e-06
-8.12181917454183e-06
-1.50676224165715e-05
-2.2585333958126e-05
-9.41349687073412e-06
-4.1155987142123e-06
-3.3508837684106e-05
-1.69786932532388e-05
-1.58118396544813e-05
-2.12489920923772e-05
-1.41605854333529e-05
-8.69974699262475e-06
-1.68801748412219e-05
-1.28841215999736e-05
-7.98472582162455e-06
-3.7279963917195e-06
-2.93459901803519e-06
-2.07104246236086e-05
-1.67973020944423e-05
-1.37712652059409e-06
-8.18912029287232e-06
-1.96293058873095e-05
-5.2268579899905e-06
-2.67171428419506e-05
-1.11485561706343e-05
-1.89240001968817e-06
-1.10171867859285e-05
-1.17929577446676e-06
-2.10004063661927e-05
-6.59816600938775e-06
-6.33898850954939e-06
-1.11869627648189e-05
-1.59134057045701e-05
-1.86852602746834e-06
-2.22690147923648e-05
-1.79167046679718e-05
-7.86733155535521e-06
-1.27776151059894e-05
-2.22267642349224e-05
-2.36045508324996e-05
-1.44523588836038e-05
-6.70943803257841e-06
-3.28513464252804e-06
-1.06379039268847e-05
-2.16015144052849e-05
-2.26631198139598e-05
-1.32835760182203e-05
-7.05393695863599e-06
-2.78442916859597e-05
-3.53188231748199e-06
-2.1475213571251e-05
-2.05426457681741e-05
-9.14690773263341e-06
-1.36171736984523e-05
-1.54231984421478e-05
1.40682957483035e-05
-1.59680499407061e-05
-1.11463153653936e-05
-5.02419101997224e-06
-1.24515234971627e-05
-7.81357663101749e-06
-2.64004569066686e-05
-5.41344900503149e-06
-6.40804118401986e-06
7.49366994713652e-07
-8.66654513662958e-06
-1.34520711827103e-05
-2.6185563116585e-05
-1.88070131913812e-05
-5.83188286265656e-06
-1.33214174279843e-05
-2.0779019200355e-05
-1.8929714715628e-05
-1.32504486915435e-05
-1.79573400523318e-05
-1.41748891920478e-05
-3.23608936351326e-06
-1.41945380460682e-05
3.82553000973278e-06
-1.34781074946283e-05
-8.01792544934907e-06
-1.17480982293687e-05
-7.57513669995038e-06
-2.01237035189333e-05
-4.90107423737722e-06
-3.50765933935371e-06
-7.15753161428759e-06
-1.52045894287997e-05
-3.1436047770586e-05
-2.13944629542097e-05
-7.77012290581702e-08
-2.2391650198197e-05
-1.96905296393772e-05
-8.43311714304485e-06
-1.71131821909428e-05
-1.61247356958297e-05
-1.34373586736857e-05
-1.81788606479169e-05
-2.14412618775567e-05
-3.67992206264574e-06
-1.23334656052372e-05
-4.4477703559014e-06
-3.27232312467742e-06
-1.55556144990073e-05
-1.15176744300344e-05
-1.43647723944388e-05
-1.63468364546965e-05
-4.21510363505899e-06
-9.10348190171892e-06
-2.34578711626211e-06
-2.25491418362002e-05
-2.08269769426391e-05
-1.92678391947212e-05
-9.49948273548293e-06
-2.56016477138386e-05
-1.6952932914949e-05
9.41388602885036e-06
4.86902975936839e-06
-8.75886360191299e-06
3.25931079077292e-06
-1.54837316516131e-05
-4.32394767173864e-06
-1.5013696713087e-05
-2.23459975898637e-05
-1.80762297986456e-05
-2.15142356360496e-05
-1.23587097126225e-05
-1.8716974013323e-05
-1.52101186580021e-05
-1.78793748713642e-05
-8.62591309550637e-06
-5.61292473875691e-06
-1.08169664774403e-05
-1.77654523055948e-05
-1.67447295189595e-05
-1.08681430407616e-05
-2.90566962644522e-05
-2.51333028344074e-05
-1.45086171031849e-05
-2.37527003372253e-05
-1.48431478295169e-05
-6.34640936012865e-06
-1.8143074915064e-05
-1.43191725759951e-05
-2.07982206333777e-05
-2.48533037457634e-05
-6.89861117628758e-07
4.34330128262064e-06
-2.56963941720182e-05
-5.34341098179337e-06
-1.00283627075799e-05
-1.85882367254424e-05
-1.50251087502968e-05
-8.34517022846959e-06
1.28188085841517e-05
-1.4672992855918e-05
-1.84873408498488e-05
-9.6015309011573e-06
-2.36953893076995e-05
-1.40345011862833e-05
-6.62945930329033e-06
3.37483892972037e-06
-4.10310860280067e-10
-1.00942676805401e-05
-2.95804576485328e-06
-1.53227846875741e-05
-9.61051125871272e-06
-1.40865262560688e-06
-7.38342091607392e-06
-8.0274464812899e-06
-4.5001167487599e-07
-1.17274527165541e-05
-1.44778819073951e-05
-1.28279280666111e-05
-1.36570923337842e-05
-3.09237389474838e-05
-6.65231871181948e-06
-2.05630528857164e-06
-1.5578722460545e-05
-5.5374790718767e-06
-1.43427589169671e-05
-2.30404616744572e-05
-2.48959637002021e-06
-1.37013744919788e-05
-2.38578261583115e-05
-2.42828350753497e-05
-1.42400030668422e-05
-4.24891287257287e-06
-1.65967599328377e-05
-8.15143265396421e-06
6.13432993002127e-07
-1.1598035548931e-05
-9.13081541943167e-06
-9.37072249094091e-06
-1.83162948723324e-05
-5.9326477552515e-06
-1.82169704008955e-05
-1.42882829104398e-05
2.49120474068132e-06
-1.07526882310161e-05
-5.44559384325692e-07
-1.65754234732465e-05
5.92525758685451e-06
-1.11359208926684e-06
-2.35206971795693e-05
-6.50363019969676e-06
-1.50671574979304e-05
4.63557328342103e-07
-1.53221659816191e-05
-1.17987638900219e-05
-1.98837101495676e-05
-8.86205934507543e-06
-1.15411419729106e-05
-1.92832494961475e-05
-9.60673575189122e-06
-8.74365486603777e-06
-1.44578407899325e-05
-8.93806742546836e-06
-5.39313622267935e-06
-1.6454394682618e-05
-2.44465712609516e-05
-1.34005774393764e-05
-2.08717320196806e-05
-8.85141654048205e-06
-2.91327329257446e-05
-1.6741363757674e-05
-1.44356116813059e-05
3.70337856096041e-06
-1.86695328818947e-05
-6.06845254660556e-06
-1.64282077937226e-05
-1.4019499814748e-05
-1.30725948928651e-05
-1.82038857780995e-05
-1.01867765537464e-05
-1.80966082995029e-05
-1.41280109194452e-05
-2.40789524164677e-06
-1.27398857192016e-05
-2.20626647759868e-06
-4.75783842045751e-06
-1.51467368147036e-05
-1.20668347181738e-05
-1.69078808848673e-05
-1.2976814663849e-05
-3.92608181800852e-06
-2.29095817571426e-05
-1.64358079808242e-05
8.79506322101805e-07
-2.45876843960556e-05
-7.43577181685612e-06
-1.2230891712321e-05
-2.12167035318725e-05
-8.84070142160688e-06
-1.0378054931339e-05
-1.81099025349213e-05
-1.72077991111537e-06
3.84569324338955e-06
-1.66910335111421e-05
-7.19501763638486e-06
-1.6958436776667e-05
-2.05441253151593e-05
-1.89366611803163e-05
-1.98470950933112e-05
-2.62837757181735e-05
-1.43649077180986e-05
-1.50060726663432e-05
-5.10887709956396e-06
1.08847130166293e-06
-1.48576829226464e-05
-5.46826578165846e-06
-8.80795815144817e-07
-1.40941266897741e-05
-1.19382457556852e-05
-8.03170928298367e-06
-1.51670648869189e-05
-2.00681676628834e-06
5.13604959006828e-06
-6.77088533815741e-06
-1.6978706456138e-05
-2.06553501612918e-05
-2.16821415215546e-05
-1.36203296812944e-05
-1.70303554410386e-05
-2.04965271831258e-05
3.24550647251865e-06
-1.41470828011217e-05
-1.08973861630273e-05
-1.64235818700267e-05
-5.27206437839286e-06
-1.00964788666576e-05
-1.26878059625794e-05
-2.12929269612366e-05
-1.42746835220803e-05
-1.75181046348422e-05
-2.83790686870557e-05
-3.37055939495029e-06
-1.0952431382669e-05
-1.65840475339785e-05
-1.91188838183236e-05
-2.27046615100869e-05
-1.64565363911851e-05
-6.9827796775118e-06
-5.85236889632426e-06
-1.28287758044742e-05
-2.1935204045696e-05
-1.73241199590438e-05
8.81612757347871e-06
-2.43475449381924e-05
-2.06135244723034e-05
-6.60969662685867e-06
-1.09500429348203e-05
-2.02447463412272e-05
-1.54465751462608e-05
-3.15072301122362e-06
-1.93255075824675e-05
-5.81976663996085e-06
-7.772624230239e-06
-1.45242431788028e-05
-1.99413921062359e-05
6.93675730356994e-07
-1.62067312982984e-05
-1.41912595234945e-05
-2.13336616940995e-05
-1.48451176072071e-05
-9.75477726421014e-06
-3.74684997163672e-06
-8.77531684700234e-07
-1.54482365479361e-05
-1.37057520471826e-05
-1.75158278428284e-05
-9.77105653512887e-06
-7.00283376467993e-06
-6.16557596467771e-06
-2.52315044725697e-05
-2.0820896416152e-05
2.06837701760918e-06
-2.05005435310692e-06
-2.38162675490771e-05
-2.92154246065561e-05
-9.73198079058881e-06
-2.34528303591252e-05
-2.3903853967269e-05
-3.76749959122743e-07
-8.98365418453594e-06
-2.58082205739414e-05
-1.23341335357952e-05
-2.31938599147467e-05
-1.730366273379e-05
-9.47589546326561e-06
-1.4711741547205e-05
-5.47012084207493e-06
2.30529431603241e-06
-5.22503579213533e-06
-1.2646624153266e-05
-1.05414574656636e-05
-1.94102801736354e-05
-2.34270646793694e-05
-6.64165702791835e-06
-4.69211669360104e-06
-1.94399771641718e-05
-1.99559135552587e-05
-1.38947807396554e-05
8.13240996964044e-07
-1.82641891080041e-05
-3.40803446989035e-05
-2.01667780000182e-05
-1.23986456754076e-05
-1.70957007534168e-05
-1.55354379437833e-05
-2.79559790796611e-05
-2.47567022434436e-05
-1.86776644066637e-05
-2.18080603678213e-05
-5.52659789953619e-06
-2.14938889465785e-05
-7.29255561068413e-06
-5.34893163635046e-06
-8.40302876315254e-06
-2.01972763543455e-05
-1.19529839245836e-05
-7.22634662546065e-06
-9.04687168049715e-06
-1.0457833668983e-05
-1.62484967110179e-05
-1.735883951744e-06
-1.07610941062457e-05
-1.41497719575527e-06
-1.70404794222647e-05
-1.21531731290947e-05
-4.20911960501453e-06
-5.08515334338321e-06
-1.28406632639615e-05
-1.12421772570822e-05
-9.54113942672514e-06
-1.08325236850165e-05
-8.48633753891857e-06
-2.55923573245692e-05
-5.2891009500771e-06
-1.9925041001578e-05
-4.05335528102588e-06
-2.55693802439255e-06
-1.83254161002282e-06
-8.27863338784799e-06
-2.27667987283847e-07
-5.31570251943682e-07
2.50581849594387e-06
-9.00169839439821e-06
-7.32006645028583e-06
4.61894069769025e-06
-2.24184797523455e-05
-9.15987037979998e-06
-8.9751688103874e-06
1.39864493635189e-06
-1.22913182048698e-05
-5.5329864705099e-06
-3.65944024814021e-06
-2.08609371699465e-05
-7.1577467162197e-06
1.09927456470553e-06
-4.96391018497827e-06
-9.14499025386064e-06
-9.59286855572277e-06
-1.34114395378607e-05
-7.76062340254948e-06
-2.26344204361413e-05
-1.31346751086661e-05
-1.51712873814338e-05
-9.87636931228208e-06
-1.02013362464927e-05
-1.81614659147575e-05
1.19946970437594e-07
2.52791806027966e-06
-1.96671094202638e-05
-2.01923329421787e-05
-1.39650340356809e-05
-4.71845055380765e-06
-1.01426747104135e-05
-2.08602634627237e-05
-4.62210856502797e-06
-1.35597249965588e-05
-1.16091668171479e-05
8.92696756657427e-06
-5.23153411306597e-06
-1.62135954497094e-05
1.63785393085189e-06
-1.4155785475093e-05
-1.37873763885923e-05
-1.31905672298014e-05
-5.17816535110268e-06
-2.27274398252164e-05
-1.25075700075967e-06
-1.54190064980785e-05
-5.32746112551889e-06
-1.69136507597223e-05
-1.40661076639004e-05
-2.29207215158228e-05
-1.53263872958488e-05
-1.98126715521872e-05
-3.03909580190083e-06
-5.23952105684849e-06
-1.27475583732905e-05
-1.45650767200742e-05
-1.4915690890796e-05
-1.53854552644762e-05
-1.47998226317746e-05
-1.79324972754521e-05
-1.17255807714809e-06
-3.10213440787096e-07
-5.63183960370071e-06
-4.58088695444464e-06
-1.39471551953215e-05
-4.2438382329966e-06
9.81737811732897e-06
-1.16317838754324e-05
-1.25012427480864e-05
-1.49041255044004e-05
-2.81814836870886e-06
-5.74012628685838e-06
-5.96455449211564e-07
-1.34358516544887e-05
-9.42502160522328e-06
-1.68584594405582e-05
-7.51303318087015e-06
1.28521507377145e-06
-1.0196902885687e-05
-1.97533482632863e-05
-8.85662650327654e-06
-2.05379776017375e-05
-1.93801654983654e-05
-3.47135323071718e-07
4.60699830925115e-06
-1.33446653438741e-05
-1.94011247579818e-06
-1.08456871275153e-05
-1.84285187283356e-05
-1.71395931304959e-05
-2.60063249413076e-05
-7.70181753309105e-06
-1.14051508986633e-05
-1.4701394859787e-05
-3.20764613326073e-05
-1.38004176581938e-05
-1.03976304085194e-05
-6.06246958520553e-06
-5.23765283372114e-06
-1.70012580519636e-05
-2.37351309057936e-05
-1.13600102616492e-05
-6.07453514848488e-06
-2.05089800058784e-05
-1.05345662873219e-05
-2.70078081368927e-05
-2.41841545926669e-05
-1.46352269331734e-05
-1.14133494814729e-05
-1.89875542705057e-05
-1.03024921744174e-05
1.06505521948945e-05
-8.83475569322315e-06
-5.75494154166447e-06
-8.16066899758039e-07
-2.41400916283363e-06
-1.4189179689377e-05
-2.60989303576507e-05
6.20913119754667e-06
-1.09245672468103e-05
-1.33413329582256e-06
-2.53570130178301e-05
-9.93112615954087e-06
-1.59822847111855e-05
-2.10550620108469e-05
-1.35202401206483e-05
2.19544734863502e-06
-1.68200391399137e-05
-2.0052157782997e-05
-1.54966964555238e-05
-1.48934161315138e-05
-1.25818517908208e-05
-1.40881568848518e-05
-1.15012426431155e-05
2.00180286900587e-06
-2.18929653301886e-05
-7.52947163693671e-06
4.14297702797741e-07
-1.36170526736002e-05
-2.64066714948041e-05
-1.64574819400773e-05
-2.38764569319877e-05
-2.07348340524241e-05
-8.54122785918532e-06
-9.11399281703102e-07
-1.46097180654007e-05
-1.09775653835903e-05
-9.35276584487999e-06
-2.33528867352252e-05
-1.16055689933822e-05
-7.94502056179349e-06
-3.41205946593928e-07
-7.51288443300183e-06
-2.26707983490581e-05
-1.5992229315192e-05
-2.88679932439734e-05
-5.9789048373695e-06
-1.49497531387158e-05
-2.0530476805159e-05
-2.80803189796701e-05
-1.86077963669974e-05
-1.35402297585286e-05
-1.80789709443905e-05
-2.9318734742355e-05
-1.95950177185143e-06
-1.01543005201605e-05
-9.25145405390592e-06
-9.95472577966853e-06
-4.29216686393972e-06
-1.86722207702977e-05
-3.00324438135978e-05
-2.75455532733401e-05
-1.89765302591551e-05
-2.32348169768562e-05
-1.21043693456241e-05
-2.93931130325572e-06
-2.34299134255719e-05
-1.6900073418689e-05
-1.94967531240984e-05
-9.78854872551414e-06
-4.341274729049e-06
-1.3673115697538e-05
-1.7560006884899e-05
-1.87322609523992e-05
-3.99939373014247e-06
-4.4692391797699e-07
-1.52990265784105e-05
-1.48694613076925e-05
-3.41539175608005e-06
-1.64981930472155e-05
-2.96350466757135e-05
-2.4614348957869e-05
-1.30236006005873e-05
6.19338830941723e-07
7.98643475527406e-07
-1.52142324691544e-06
-1.88607843227717e-05
-2.1996249342076e-05
-2.37872465382261e-05
-1.14006329377259e-05
-7.7372009479429e-07
-7.42768756359112e-06
-1.46373319793999e-05
-8.10551140880454e-06
-2.03010092054615e-05
-1.16205845728259e-05
-7.61196704934589e-06
-1.8430656779702e-05
1.57453351201258e-06
-5.87683514452201e-06
-3.68462135020326e-05
-1.65886341057757e-05
-2.9136284160307e-05
-1.70281706683579e-05
-2.27599146003499e-05
-7.16445305497254e-06
3.44429939273029e-06
-6.75226846794185e-06
-6.50024519987705e-06
-1.07668085175122e-05
-8.61839779331595e-06
-8.73342460256791e-06
-8.58462562877947e-06
-3.01987761655441e-06
-1.15187318997031e-05
-1.21842784174732e-05
-6.87007760416315e-06
-1.5881181199939e-05
-2.52922306477745e-05
6.3880472064395e-07
-1.48693101553265e-05
-1.27696304730414e-05
-3.90139137190408e-06
-8.54254699747163e-06
-1.75700528484645e-05
-5.33718341512202e-06
-1.69030262096776e-05
-1.04322189024117e-05
-1.29922179899516e-05
-2.66551867766923e-05
-2.07652394137144e-05
-1.23908194220293e-05
-1.71003557725254e-05
-3.1695206560241e-08
-8.07045516515616e-06
-2.14540522821687e-05
-2.81759354621891e-05
-1.84753285093236e-05
-1.64347178374305e-05
-1.24504462017991e-05
-1.09611306356761e-05
-1.0634844186036e-05
-1.28881392080373e-05
-5.74835351824645e-06
-2.27181769784284e-05
-1.26723443632869e-05
-1.72509469098006e-05
-5.71052159769897e-06
2.39891016801863e-06
-1.72595673588807e-05
-2.02327806194355e-05
-2.5893220033976e-05
-1.32409320317052e-05
-9.39279122312878e-06
-1.5442890993973e-05
-1.8448645533829e-05
-3.34008275270904e-05
-2.19412573404972e-05
-1.61081784546171e-05
-2.08609973896266e-06
-1.54864814310344e-05
-1.53469561813941e-05
-2.776649690581e-05
-2.43537918788186e-05
-8.39551996328702e-06
-8.47783100538738e-06
-1.04678536501125e-05
-2.2941437126393e-05
-1.09854758039699e-05
-8.7253812337152e-06
-1.63632080877594e-05
-1.53963252686152e-05
-4.53734667166022e-06
-1.30780501351809e-05
1.07152747794125e-06
-6.34664524783059e-06
-6.26321986172346e-06
-1.13292724213039e-05
-1.17007516191281e-05
-2.19978067265875e-05
-1.31295725320269e-05
-7.65990791287162e-06
-1.9789360284348e-05
-6.66926125369151e-06
-1.05451018091944e-05
-1.65483765947699e-05
-1.56887863743684e-05
-2.65289627131441e-05
-9.71139787913014e-06
-1.54898466137647e-05
-3.91556737084118e-07
-2.69870360666964e-05
-1.41054488204328e-05
-1.25095318687058e-06
-8.82765346847971e-06
-6.75446489943536e-06
-1.05127259853146e-05
-1.14541302408492e-05
-2.58813044004728e-05
-1.64433497105936e-05
-1.5803203569114e-05
1.27099504932662e-05
-3.33296229232486e-06
-1.71125512736191e-05
-7.71083927657502e-06
-1.2538316014693e-05
3.38405439544428e-07
3.90910027465182e-06
-1.25966911785406e-05
-1.63483047058613e-05
-9.06626809595107e-06
-2.07834049942044e-05
-1.21600047365281e-06
-1.07727738094089e-05
-7.355782782175e-06
2.55065570582047e-06
-1.04225027018664e-05
-1.54574156471062e-05
-1.25097169511427e-05
-1.89562535497509e-05
-1.57757617765051e-05
-1.26898521394747e-05
4.57740585056085e-06
-1.53846441229367e-05
-1.7370631432964e-05
-3.93744354751763e-06
-1.81107812647019e-05
-1.25327464320342e-05
-1.7101685653128e-05
-9.30444881911574e-06
-1.31526819674608e-05
-9.93970835885653e-06
-6.99439306868883e-06
-1.64034849093015e-05
-2.21684629099032e-05
-1.92225226740792e-05
-1.14929292481312e-05
-1.2179716600868e-06
-5.15306012836036e-06
-1.01808023466076e-05
-6.34161991569796e-06
-9.87821323833319e-06
-2.29407043115091e-05
-7.91941383415158e-06
-6.24430535018722e-06
-7.68290485191418e-06
-7.79319980856671e-06
-1.48597456921628e-05
1.79341604909037e-06
-8.03962276122032e-06
-1.28693370023167e-05
-9.54856825720626e-06
-7.93922714619309e-06
-5.03071238162077e-06
-6.15348889231106e-06
-1.29853722260927e-05
-2.50857558299727e-06
-1.77899593015833e-05
-6.02966212836187e-07
-1.48233894977431e-05
-2.45750591433156e-05
-8.80509368045822e-06
-1.50935594940546e-05
-2.21424425007963e-05
-4.36385934590332e-06
-3.80583674179309e-06
-2.91624645329046e-06
-4.87813474929503e-06
-1.73463791846173e-05
-1.90504417932922e-05
-1.67575377897745e-05
-2.63960128741319e-05
-1.67357585514067e-05
-8.84055651156213e-06
-5.1662002910428e-06
-1.32138416565121e-05
-2.15033867758418e-05
-1.92435441366698e-05
-1.97256666572939e-05
-1.24940966909395e-05
-2.07571643842719e-05
-3.44974911222411e-06
-1.06840204002393e-05
-5.58413435970409e-06
3.48612770134947e-07
-1.92772321173277e-05
-1.52723592100054e-05
-3.13692039191298e-05
-1.6985369265995e-05
-1.89412293858985e-05
-2.78016290163046e-06
-2.39418755160315e-05
-1.65311684535507e-05
-2.49055643906241e-06
-3.15115530115822e-05
-2.43135601468494e-05
-1.60519971269089e-05
-9.59618039104045e-06
-2.74551283342969e-05
-1.34261136393577e-05
-2.4403013622329e-05
-5.00205281999217e-06
-8.125174783668e-06
-1.00549778204056e-05
-1.34285303628355e-05
-2.29610539630849e-05
-1.23060124413766e-05
-2.27268863766416e-05
-2.96989746797454e-06
-1.359031549689e-05
-9.56776400178597e-06
-1.73472334287352e-05
-2.3614006312845e-05
-9.81325551228152e-06
-1.85770118473064e-05
-2.39423700874097e-05
-1.21819068273619e-05
-1.00778565779491e-05
-1.0989308885825e-05
-4.68451957551231e-06
-8.7200457204856e-06
-2.43317033179545e-05
-1.30716529811358e-06
-1.91936387759365e-05
-1.42616783561346e-05
-1.58452442013854e-05
-7.85494118649842e-06
-1.0535106830536e-05
-5.46016476918832e-06
-1.39620606474166e-05
-2.05473463091567e-05
-7.6168932969594e-06
-1.27019879560039e-05
-1.41843124557625e-05
-6.06710081199719e-06
-1.16414109870584e-05
-2.7928504975307e-05
-2.33597601338808e-05
-1.79359586933863e-05
-7.02749567139567e-06
-4.93771619148461e-06
-7.83269378050024e-06
-3.12752843046814e-05
-6.89701680954813e-06
-1.40585390587791e-06
-1.51089111699377e-05
-2.60293393521183e-06
-1.1010152088617e-05
-1.40428835510745e-05
-1.40479348748655e-05
-1.87978519100954e-05
-1.01035360699052e-05
-7.5323582968079e-06
-2.0853370300156e-05
-2.24880221883902e-06
2.81652358677021e-06
-7.37060194480957e-06
-2.2638210027155e-05
-5.88963481445139e-06
-7.19184748525778e-06
-8.55512926145853e-06
-5.21997422671945e-06
-1.75201372169766e-05
-2.06280950804444e-05
-2.35075996187925e-05
-1.94549751459924e-06
-1.63598026479851e-05
-1.42985299519638e-05
-1.13701730790597e-05
-2.09712980848559e-05
-1.51594364646772e-05
-3.23742715606847e-05
-2.15144829983924e-05
-7.14513308535301e-06
-2.13339961364393e-05
-2.03259436807882e-06
-2.54540330707519e-06
-1.10168241664604e-05
-1.16215279556023e-05
-1.31495343608215e-05
-8.25903760014146e-06
-2.06189486127213e-05
-1.43976980883409e-05
-1.64233453571889e-05
-9.38376562546294e-06
-2.80191680266907e-06
-1.53725947924245e-05
-1.43337164342651e-05
-1.86058268083249e-05
-8.22173754304156e-06
-2.04358351368642e-05
-1.17806792932242e-05
-1.66081119038756e-05
5.04733527099975e-07
-1.62372497113224e-05
-7.33334981295439e-06
5.40217604680895e-06
-2.8323287671073e-05
-1.50478745490085e-05
-8.75442334105614e-06
-1.04265067962167e-05
-5.04266331820803e-06
-1.74157420172503e-05
-2.06683453724519e-05
-1.14632681198931e-05
-3.9153057530808e-06
-4.21769031538946e-06
-1.38479900162239e-05
-2.9626724129607e-05
-7.19464038917463e-06
-1.65315770931308e-05
-2.48850092261498e-05
-2.32446541624862e-05
-1.89329329163852e-05
-2.09583880427573e-05
-1.90128555244623e-05
-2.23154156133894e-05
-1.74672521461748e-05
-1.44285621102418e-05
-1.65393932071685e-06
-6.56938187324904e-06
-1.97588847064103e-05
-2.09949732420137e-05
-1.34360031573886e-05
-1.86436825312397e-05
-5.63872333498851e-06
-4.89765161064825e-06
-1.92586601424486e-05
-2.0674234872142e-05
-7.51078004057141e-06
-1.15233235435805e-05
-9.83467976826553e-06
-1.57495988121909e-05
-9.44677973166185e-06
-4.0509692492419e-06
-1.56607251869677e-05
-2.6330346481037e-05
-1.13356504422249e-05
-1.10959139297842e-05
-3.74018228269444e-06
-8.6133887836042e-07
-9.35583413139045e-06
-1.10106216077896e-05
-2.78183348916232e-05
-2.3657014504309e-05
-1.7396119026759e-05
-1.68932738832604e-05
-2.17399449833483e-05
-1.73778020362179e-05
-4.8257259348066e-06
-4.55711376593312e-06
4.44980278764464e-07
-4.58539551686356e-06
-6.37878192142265e-06
-1.54669054644564e-05
-2.5728278130668e-05
-9.37613967157284e-06
-3.48994298433692e-06
-1.29107177088713e-05
-2.56277951781607e-05
-1.3954237896855e-05
-1.68923468649438e-05
-2.2160651649695e-05
-1.18175752894216e-05
-6.07419531302992e-06
-7.52111205055345e-06
2.08362052729123e-06
-2.15111011381828e-05
-2.17349454632834e-05
-9.73908245403185e-06
-1.24587064550865e-05
-1.72074541397432e-05
-2.16183089654918e-05
-1.82906605183888e-05
-2.63041316305561e-05
-1.94844906766161e-05
-1.93175041571526e-05
-2.59469298776359e-06
-5.87238537718875e-06
-5.55350524552653e-06
1.58379715683218e-06
-8.99457199128007e-06
-6.42966297160838e-06
-1.56101196645999e-05
-1.61452555341841e-05
-1.41842280655267e-05
-1.39907810206073e-05
-8.14832674039342e-06
-1.89611671422109e-05
-1.59620248807227e-05
-8.17200392034038e-06
-2.3213208438813e-05
-1.22403830712253e-05
-1.97408707301618e-05
-1.09367861804722e-05
-1.1691007383465e-05
-8.13218945575013e-06
-3.03992256235212e-07
-1.89686361675995e-05
-1.5059322019323e-05
-8.16804736355686e-06
-1.50702220488673e-05
-2.47891695200625e-05
4.22640837789166e-07
-8.70980834656323e-06
-3.13663725309304e-05
-2.76407023783994e-06
-6.89411924879037e-06
-2.16462990463377e-05
-5.48276170326248e-06
-7.29805865916873e-06
-1.93460758806635e-05
-1.47524579479642e-05
-7.52707697965217e-06
-2.62097704192414e-05
-1.52170001202655e-05
-1.06418458225688e-05
-2.15972907138262e-07
-1.29395890241088e-05
-2.02823136369538e-05
-7.50336498826707e-06
-1.20931848310017e-05
-2.19997296212425e-05
-3.33183399094688e-06
-1.40922684942101e-05
-2.25192114757638e-05
-1.051844790144e-05
-1.81663929154126e-05
-5.95283018672403e-06
-8.36193405510869e-06
-1.4583500052694e-05
-5.0146829343438e-06
-6.30804388031009e-06
-1.06890008004087e-05
-2.21999322293716e-05
-2.08694816852057e-05
-1.6830944059186e-05
-1.09890171171034e-05
-1.93788609389751e-05
-1.65553323343486e-05
-6.09315847691095e-06
-9.27307836665692e-06
-1.21877376895351e-05
-1.37003127179382e-05
-2.59059511987452e-05
-5.40460514846006e-06
-9.5284629519266e-06
-1.13261057346798e-05
-2.75381190122623e-06
-6.87795874849843e-06
1.34397693679591e-05
-7.53817308484633e-06
4.92658656218274e-07
-2.05754094453631e-05
-1.24016889570922e-05
-1.65816566305478e-05
-1.36998887679762e-05
-1.47041105346339e-05
-2.12296153069737e-05
-7.56124181759935e-07
-3.00406451759687e-07
-9.0225440065876e-06
-1.5222517937716e-05
-1.4081856202955e-05
-2.07742280201398e-05
-7.83701449848739e-06
-1.14091467206295e-05
-1.47303519372166e-05
-2.14124826346872e-05
-1.97918598400645e-05
-1.24142850580495e-05
-1.00861145770467e-05
-1.81018032752301e-05
-1.31847007412433e-05
-2.40842517183318e-05
-1.37948291120928e-05
-1.23802883005034e-05
-7.74100242070577e-06
-1.52721024338935e-05
4.46915093211616e-06
-6.29801445268215e-06
-1.14648869019236e-05
-8.17753367451333e-06
-1.57990063787317e-05
-1.4783142505718e-05
-1.32301495595688e-05
-7.24823780061727e-06
-1.60532669286493e-05
-1.81383889429717e-05
-2.24229512476595e-05
-1.01231420246575e-05
-2.26777979328412e-06
-2.24533143998634e-05
-1.45728581926402e-05
-1.72143372867654e-05
4.74596467265075e-06
-2.68061394256357e-05
-2.25328637800849e-05
-5.33954919742286e-06
-2.6499815356593e-05
-3.8907570015157e-06
-1.18874687200263e-05
1.9504242625664e-06
6.04516297042656e-06
-4.51290987177548e-06
-7.98999303443827e-06
-3.15561170376215e-06
-6.3394040152209e-06
-9.27769971100869e-06
-2.39565486047742e-05
-5.35318801027802e-06
-1.02331275857377e-05
-1.09156112788128e-05
-2.15476038131477e-05
-1.47504973295952e-05
-1.14168432362155e-05
-8.31094759207304e-06
-4.88882278547034e-06
-5.08361082324299e-06
5.63072515091533e-06
-1.2187501976031e-05
-6.52273025849363e-06
-2.13591008042701e-05
-1.38868214841645e-05
-1.90575669832767e-05
-2.35834897866865e-05
-7.03658175613051e-06
-9.97139764825247e-06
-1.62420009206794e-06
-2.08190927829246e-05
-2.74836590407668e-05
-2.10732642119867e-05
-3.8058371536196e-06
-6.45318059311762e-06
-5.11387733601439e-06
-1.36720940224569e-05
4.8421699783631e-06
4.70294616782254e-06
-1.5476331824484e-05
-6.50349655979588e-06
-1.45432737089142e-05
-6.6156559580846e-06
-1.6477262661443e-05
-1.70696979444955e-05
-1.08509171907914e-05
-2.92532834520955e-06
-1.0722519455272e-05
-1.15276965406807e-05
1.17542917761056e-06
-3.44720101066924e-06
-9.06357590221306e-06
-2.46161627473954e-05
-1.2819301886717e-05
-1.38512890016484e-05
-1.57561478039692e-05
1.77611739485186e-06
-8.35935787392901e-06
-7.75671725662424e-07
-1.91846755200755e-05
-6.39944778959407e-06
-2.21059581409221e-05
-5.72172178892327e-06
-2.10266975089937e-05
-1.33500490261936e-05
-4.61295087805417e-06
-2.23800146404616e-05
-1.94910093000348e-05
6.25383951174017e-06
-1.60235137056357e-05
-1.9110038531835e-06
-2.79590258409424e-05
-1.61871779552471e-05
-2.2913801386848e-05
-1.71899115986646e-05
-1.04400264435486e-05
-2.50248607656241e-06
-5.4268535635377e-06
-1.47037507647717e-05
-2.02048488999831e-05
3.07477039215586e-08
-2.11674034831724e-06
-6.25521989371141e-06
-3.1254512325244e-05
-1.09996620475593e-05
-1.28471456159448e-05
-1.01501951540417e-05
-4.74154462369714e-06
-1.01921525998642e-05
-2.66671738733994e-05
-4.44515990540966e-06
4.0055546172617e-08
-1.59207195721844e-05
-1.92488478953816e-05
-2.18858471584677e-05
-1.47126154398238e-05
2.25908284518495e-06
-9.86376743730717e-07
-1.57672558302564e-05
-9.04300848011181e-06
-9.61745723353871e-06
-1.55366403084373e-05
-1.01137397885191e-05
-2.51317284345029e-05
-1.54931936162894e-06
-1.50988946054094e-05
-1.0277926590418e-05
-4.09889051537777e-06
-1.60281067117544e-05
-1.57722341632883e-05
5.89065662930216e-06
-1.53485090393888e-05
-3.62080614444861e-06
-1.03660305429179e-05
-2.18508625450885e-05
-3.19408668523013e-06
-1.43867276618371e-05
-1.05918857147092e-05
-2.34914868702412e-05
-1.00226144028974e-06
-2.5602432270573e-06
5.01686179874259e-06
8.4639041739307e-07
6.58120470047657e-07
-1.15074206705319e-05
-7.19286466005029e-06
-2.01007176008004e-05
-5.51042803699021e-06
-1.36815259436241e-05
-8.734808080378e-06
-1.31910202323015e-05
-2.43661653564758e-05
-6.14986900495417e-06
-1.01490608675639e-05
4.06841184696863e-06
9.62663186317636e-06
-3.61683426541197e-06
-1.36552333437476e-05
-6.83927194494417e-06
-2.16752049115868e-05
-2.49825176583411e-05
-2.00497351430995e-05
-8.60385831794372e-06
-2.7496537526399e-05
-1.2834281165171e-05
2.76038457077895e-06
-4.06745396695431e-06
-1.0156989226666e-05
-1.59011691884504e-05
-1.62837974566608e-05
-4.3847944800442e-07
-8.80608587087072e-06
-6.12121578267543e-06
-6.27218642833458e-06
-1.12979308919351e-05
-7.38534276460248e-06
-1.35871347947007e-05
-2.09218696846557e-05
-1.05929280183133e-05
-6.57043014104727e-06
-1.20113024537983e-05
4.7799654813819e-07
-1.84284817806392e-05
-3.14746864418679e-06
-1.1720979619319e-05
-7.77510253730615e-06
-8.45879207669532e-06
2.28187894690172e-06
-1.89295949512822e-05
-7.16087792575031e-06
-1.57309961552544e-05
-2.07670403637042e-05
-2.4800882068415e-05
-1.75185714028025e-05
-5.99782939805689e-06
-1.8303584313025e-05
2.69360711003208e-06
-5.38899741792755e-06
-3.7145570425284e-05
-2.50171480692125e-05
-1.8005914707407e-05
-1.6997594795053e-05
-1.7189211235159e-05
-1.18720998940562e-05
-1.48721815234832e-05
-1.00412509277205e-05
-1.18528531087728e-05
-7.84442684976213e-06
-3.66588606233231e-06
-3.76990690052779e-06
-2.82754005181582e-05
-1.6958141377534e-05
-1.21011139709527e-05
9.78786503608933e-06
-1.76013540544821e-05
-4.20613812370673e-06
-1.05130872997377e-05
-8.90364221029044e-06
-3.29911511189579e-06
-2.03021569215149e-05
-4.99604513644945e-06
-4.52796363429482e-06
-1.67432024340658e-05
-3.2226981631814e-05
-6.16594464105005e-06
-1.84752784197789e-05
-1.56194509717736e-05
-1.26481589565732e-05
-9.77099837950301e-06
-9.97025607436521e-06
-1.84898620371243e-05
-2.10840798630755e-05
-1.32810690539688e-05
5.11417629018695e-06
-7.61128005589844e-06
-9.94051818409059e-06
-1.32155098752505e-05
-6.73831480279737e-06
-1.19446544730636e-05
-1.69705432223379e-05
-6.1489411072419e-06
-2.23348484144484e-05
-8.1498996424856e-06
-7.73916522320903e-06
-1.47024574427657e-05
-9.73175935056214e-06
-1.12343026718229e-05
-2.24344764289138e-05
-1.39312832633856e-05
-6.74754029441395e-06
-7.46538788629279e-06
-1.25658447027149e-05
-4.53156027522423e-06
-7.33054384280732e-06
-1.3448558619777e-05
-9.74639554330557e-06
-2.32023515594447e-06
1.68838159656421e-05
-6.54097028260215e-06
-1.17859275110832e-05
-2.07857667241763e-05
-1.16942989864848e-05
-1.10632235812422e-05
-1.07732915596848e-05
-1.78871308985555e-05
-2.02725950519479e-05
-1.23675215446364e-05
-2.19040588722124e-05
-3.98593151171588e-06
-2.06693579029092e-05
2.01714745581165e-06
-2.25643118658092e-05
-1.49168211021502e-05
-5.47627954755805e-06
-1.5706937550053e-05
-1.0697631817671e-05
-2.92053450169005e-06
-7.01152916034133e-06
-4.23626359352456e-06
-1.36570544776121e-05
-7.90621729874624e-06
-7.40107146445731e-06
-9.65083726716297e-06
-2.08039011602792e-05
-1.60207129645442e-05
-8.98247315367351e-06
-1.57546684844563e-05
-1.66568301485454e-05
-9.97967331070812e-06
-4.37661697063365e-06
-2.75454417412987e-05
-2.52309337620139e-05
-1.27659366829633e-05
-1.61462689541001e-05
-1.91177575606131e-06
-2.27344594911371e-05
-1.09092799629208e-05
-1.58536668922164e-05
-7.86900366363069e-06
-1.7466699616418e-05
-2.36040008912592e-05
-2.23323780882859e-05
-2.15267130206104e-05
-1.87430213639678e-06
-1.47621173960561e-05
-2.15216713156273e-05
-6.03144745237835e-06
6.92564504897349e-06
-8.05314954683155e-06
-1.73970486200178e-05
-1.76189123166342e-05
-7.70608146048386e-06
-5.16761644810039e-06
-1.31181262581474e-05
-1.64276412516851e-05
-9.21108884893343e-06
-6.87678569797597e-06
-8.6104687429144e-06
-1.47372227264561e-05
-6.39785725962604e-06
-2.3882731460635e-05
-2.39167243012464e-05
-1.36958180614354e-05
-2.09779580375919e-05
-1.78582439273196e-05
-2.46188746955279e-06
-1.50554459400266e-05
-2.14877678225273e-06
1.86384592070481e-06
-1.26709534419486e-05
-3.53490908672633e-06
5.86178265262554e-06
-1.85380556335787e-05
-1.58770730779748e-05
4.36630327629388e-07
-1.41986454356314e-05
-1.66778763523701e-05
-1.20705128488223e-05
-1.72697206419571e-05
-2.27490825526492e-05
-2.7984802712997e-05
-3.58487067750569e-05
-7.80511494075413e-07
-4.67472288836928e-06
-2.41027707849967e-05
-1.73420775109709e-05
-4.14872386035411e-06
-8.50870187974549e-06
-1.90492049698611e-05
-2.90170840396598e-05
-4.58819947966587e-06
3.03518587529604e-06
1.51711619716783e-06
1.3857362612677e-05
1.78556161851144e-06
-1.03932918156573e-05
-2.33074979976376e-05
-7.89604881661129e-06
-1.0263382140305e-05
-2.03671819552936e-05
-8.67588132449283e-06
-2.10399174761355e-05
-2.51543472801463e-05
-1.22912978750827e-05
-4.25398994722318e-06
-7.75416564870797e-06
-2.72876196155243e-05
-1.34840537430593e-05
-6.96735954255474e-07
-2.24958051614188e-05
-1.38800453307564e-05
-2.11052755736851e-06
-2.021999493154e-05
-2.21343235778192e-05
-1.66746327305828e-05
-5.98677379456368e-06
-1.21539238097889e-05
-5.71847866689965e-06
-1.25468798807188e-05
-1.64911498395015e-05
-1.14066223858901e-05
-1.69921495283725e-05
-2.00086228464251e-05
-1.44679450700901e-05
-1.68055499049319e-05
9.53435738094762e-06
-1.36366787940018e-05
-3.03365684262097e-06
-1.53974090424351e-06
-1.17601174862423e-05
-1.51116230040794e-05
-1.03687740504063e-05
-3.57673946920925e-05
-2.03429808155616e-05
-1.37375809753704e-05
-1.11834611386356e-05
-1.06400265105964e-05
-1.3662024215781e-05
-8.26229746908565e-06
-1.19542437045757e-05
-1.99592603742204e-05
-1.91406053056579e-05
-1.10421462392484e-05
3.79428588023189e-06
-1.06606018656693e-05
-1.66799672324153e-06
-3.79934838399785e-06
-1.75119811474704e-05
-1.71949696998038e-06
-7.6706238788992e-06
-1.0846286160369e-05
-2.51867433144155e-07
-1.88583607604789e-05
-1.29770676467271e-05
-1.12451830298589e-05
-3.75864048179502e-06
-1.01251767882429e-05
-2.7999211917905e-06
-6.13608624463402e-06
1.67320067394232e-06
-8.99659265967218e-06
-2.07812867091749e-05
3.08439042668956e-06
-9.12789305396024e-06
-1.38189074663786e-05
-1.49518658285418e-05
-5.14684604952471e-06
9.6991447734308e-07
-9.10455685097596e-06
-2.17679687439557e-05
-2.34368512636569e-05
-2.00079428987185e-05
-2.6939124006635e-05
-2.33326652891524e-05
-1.43748019514027e-05
-1.20747268756386e-05
-1.01542481189617e-05
-1.31466639406258e-05
-9.3970370846114e-06
-1.9785927924401e-05
-1.00208998772212e-05
-2.83637949959039e-05
-1.54880685194122e-05
-1.44037065775948e-05
-1.68074782530987e-05
-1.33155781625124e-05
-6.69363224801651e-06
-1.76016808414057e-05
-5.50558784956228e-06
-1.22260660031589e-05
-1.91777640167151e-05
-7.27800301237004e-06
-1.6887021868095e-05
2.64394985049955e-07
-3.98190641018768e-06
-9.4178609283826e-06
-1.12341380788063e-05
-2.78198937840928e-05
-2.05849236338882e-05
-6.20995788170524e-06
-2.09032185736944e-05
4.31802100274369e-06
-1.20718401899246e-05
-6.82123125870026e-06
1.05269087312808e-05
-1.47707056718779e-05
-2.05558661229553e-05
-1.66533506472326e-05
-5.12563865401542e-06
-1.11036939590074e-05
-5.93240586236036e-06
-3.17354555833453e-06
-1.15000142639845e-05
-2.62667291260254e-05
-3.86895975246071e-06
-1.02577696979936e-05
-8.57902065737203e-06
-8.00599325600613e-06
1.08799372734228e-06
-1.35576036875377e-05
5.31262375188585e-06
-1.58632302735747e-05
-1.46073923387941e-05
-2.52084086945826e-05
-7.46292980688419e-06
-9.69710271604048e-06
-3.55791657734879e-06
-1.47273912017193e-05
-8.61550204795089e-06
-2.29981843946585e-05
-8.34597246744626e-06
1.48010075289002e-06
9.70747074166627e-06
-3.25777336270893e-06
-7.57539949693051e-06
-1.88692136718189e-06
-1.97189266275727e-05
-5.70006367044546e-06
-1.39289615429069e-05
-1.1991981744053e-05
-1.04678590966134e-05
-4.77143133817695e-06
-4.52274846866126e-06
-7.06390336792014e-06
-8.08822008695069e-07
-1.61499460825357e-05
-1.96659315209835e-05
-1.73021633697648e-05
1.07155962430566e-05
-7.7565212773367e-06
-1.45799319528252e-05
-4.61456241865481e-06
-1.60557699382296e-05
-1.48128065681625e-05
-1.71188787424987e-07
-2.01104804743588e-05
-9.44670918899913e-06
-5.67274443443834e-06
-1.93523485789591e-05
-1.99401355161657e-05
-2.05084195949136e-05
-1.58487784563276e-05
6.96996268390502e-06
3.28082280305533e-06
-1.43541419706073e-05
-8.23983425065706e-07
-1.95255277382858e-05
-1.93374854053525e-05
-1.56202789268062e-05
-2.10993720802487e-06
4.09781351841001e-06
-2.30518485127443e-06
-2.71444120879403e-05
-5.8837589306784e-06
2.32184598975999e-06
-1.23428995515218e-05
-1.30507218940438e-05
-1.7258522172195e-05
-1.14686821186625e-05
-1.03179243785752e-05
-2.05473164363281e-05
-6.96797118865268e-06
-1.92301006199786e-05
4.84244650914513e-06
-8.31039918229666e-06
-1.53108787247839e-05
-1.14888606985095e-05
-2.13276199068233e-05
-1.12998251787258e-05
-1.11526217033783e-05
-1.06181585332849e-05
-3.13310539040315e-05
-2.21213529616343e-06
-1.5655235800988e-05
-8.02365435474379e-06
-1.41620267179257e-05
-1.76161145045728e-05
-1.56701163283834e-05
8.64138072405848e-08
-3.15249136695181e-05
-7.67105346214851e-06
-1.49670018160842e-05
-1.87502561523263e-05
-2.06598881394135e-05
-1.77447322401507e-05
-6.62246180505779e-06
-1.65442657351101e-05
-2.13997194775137e-05
-1.98641833054491e-05
-1.66519263370366e-05
-1.48753891567681e-05
-1.09852863060937e-06
-1.85107328528917e-05
-4.40764252171795e-06
-9.95529795607395e-06
-1.37142127153619e-05
-1.46248360706644e-05
-1.33665966887687e-05
-1.0273148612244e-05
-1.29956739773173e-05
-1.48973255039513e-05
-1.54926469597899e-05
-1.18422700466794e-05
-2.79625224031218e-05
-1.44716474152797e-05
-2.09668563739084e-05
-7.78830661704255e-06
-2.02504654257016e-05
-6.70319526871535e-06
-1.01109328431813e-05
-1.34796784071227e-05
-5.28125236655495e-06
-2.06801973575824e-05
-1.06499475171312e-05
-8.74645557364003e-06
-1.51479598003577e-05
-1.05707149783453e-05
-1.91184913321969e-05
-1.58920556095033e-05
-1.21004349361837e-05
1.97196918180686e-06
-2.55752881424838e-05
-1.43372701243157e-05
-7.85083801839653e-06
-1.1546260123707e-05
-3.6114149136181e-06
-1.63499655871525e-05
-6.78519017955245e-06
-2.03027085941075e-05
1.50491338745827e-06
-5.33072047803883e-06
-1.71685991699827e-05
-2.41494278560406e-05
-2.40000351428144e-05
-5.08210441710237e-06
-1.87972280413947e-05
5.72045306492141e-06
-5.09532011770744e-06
-2.61131671160336e-06
-2.52916431918157e-05
-9.68427401927628e-06
-3.97231811850355e-07
-2.15424992143903e-06
-1.26949812496336e-05
-6.90909372389868e-06
-1.7177955530154e-05
-2.82079172971881e-08
-2.1140347842764e-05
-2.4534932102395e-05
-4.17221015570079e-06
-1.10992523206663e-05
-9.75833972704978e-06
-4.66751752574041e-06
-2.54768942391957e-05
-2.30329321085054e-05
-1.79049352826054e-05
-2.45956590330871e-05
-1.33252658407528e-05
-9.24273271118744e-06
-1.55792178059304e-05
-1.16917172456397e-05
-1.10036262725444e-05
-9.99573870189036e-06
-9.53456181127478e-06
-4.82345825981384e-06
-1.43556002859278e-05
-7.39598625539985e-06
-2.39395856984735e-05
-1.30805438275621e-05
-1.43862961231267e-05
-2.84268946412081e-05
-2.03193466261872e-05
-1.62640378788283e-05
-1.9376172992976e-05
-2.10754397665761e-05
-9.43736787242819e-06
-9.79780898533907e-06
-1.31121131868017e-05
4.26255969686922e-06
-1.66242268369389e-05
-6.34730755997631e-06
-1.12609592807169e-05
4.69064926128734e-06
-1.5499888066709e-05
-2.03170476415658e-05
-1.72301006001085e-05
-1.02917325803106e-05
-3.15035144968805e-05
-7.7713516752372e-07
-2.13852665766858e-05
-1.06102820637477e-05
-8.26979776576073e-06
-6.31259726333163e-06
-2.27960252789295e-05
-8.88373583716824e-06
-1.95944486839714e-05
-2.21227303102202e-05
5.42852894019712e-06
-1.85540869490785e-05
-8.9778972276186e-06
-2.8520330999529e-05
4.88741602644188e-06
-4.54758121014214e-06
3.10459046446613e-06
-1.68259975377331e-05
-8.24722754150951e-06
-1.08521730257453e-06
-2.67604984124559e-06
-1.43594122354011e-05
-1.02047519966349e-05
-1.27267849240162e-05
-2.5280195953572e-06
-1.08902812137096e-05
-1.12422073858512e-05
-1.22181007313464e-05
-1.29678439149742e-07
-1.3710600099819e-05
-2.01418688448126e-05
-7.43470639433938e-06
-8.37588362795193e-06
-1.03852001100329e-05
-1.62026288360119e-06
-1.82934927585478e-05
-2.88164284685649e-05
4.68820808447516e-06
-2.11033827723832e-05
-8.24799918010204e-06
-2.28456438767878e-06
-1.20075380336386e-05
-1.96354256875579e-05
6.92672486770538e-06
-8.20891008938449e-06
-1.63352081614437e-05
1.3978253305106e-06
-1.96532909676604e-05
-1.37748153672084e-05
-5.80495422291925e-06
-6.18685856549529e-06
-2.32716331662977e-05
-2.28568966322342e-05
-2.18706911263917e-05
-9.05776497155411e-06
-1.19016146536261e-05
-4.74694199842698e-06
-1.80966895716161e-05
-1.72861263429944e-05
-1.11904484861772e-05
-4.60547643828198e-06
-2.10074439902548e-05
-1.16010852850068e-05
-1.17367601245792e-05
-1.64719942038848e-05
-1.0398510731772e-05
-2.34021842653522e-06
-1.50233177496104e-05
-1.95713491624264e-05
-1.37266363420329e-05
-2.01840099044312e-05
-1.23051888606852e-05
-1.52525149967969e-05
-6.37430495429409e-06
-1.51522462194394e-05
-2.93352026494376e-06
5.98436852717856e-09
-1.50120866289373e-05
-1.38220223874815e-05
-2.25780679017205e-05
3.24388794893106e-06
-8.02863126753452e-06
-4.66872020512716e-06
-1.58542397747334e-05
-2.2181890895632e-05
-2.34734187647727e-06
-9.87117801182476e-06
-6.53327261793485e-06
-2.31446774370239e-05
-1.09479035062519e-05
-1.75549770629488e-05
-1.5205264984824e-05
-9.50758331028797e-06
-1.27261369880286e-05
-3.83320851652624e-06
1.34360321681011e-06
-9.51871353095644e-06
-6.68273821187921e-06
-1.21357535516845e-05
-1.51442695194837e-05
-2.239883374578e-05
-1.62676639164204e-05
1.00895178165661e-05
-2.31067739145265e-05
-2.21792754625923e-05
-2.42550826163894e-05
-1.20891610900344e-05
-3.30999429820342e-06
-8.5712174259274e-06
-7.67924163036738e-06
-2.36937080175882e-05
-1.09399511923134e-05
-1.39507529062849e-05
-8.53682909802608e-06
-1.72570987432676e-05
-5.99317455132914e-06
4.84050829573362e-07
-1.81193796927165e-05
-1.34310881174055e-05
-1.88586177297352e-05
-8.20749404962703e-06
-1.29163674504674e-05
-2.09117127578557e-05
-1.71008452265061e-05
-5.6378136776847e-06
-1.68089461357197e-06
-4.58877021653683e-06
-1.77980054591134e-05
-5.35555964987114e-06
-7.04934326773491e-06
-1.57412615796179e-05
-2.34081377684833e-05
-8.67853149933693e-06
-1.99026570217899e-05
-7.65059817277863e-06
-2.78943270013519e-05
-4.81470072996345e-06
2.01974221766975e-06
-8.77001060508126e-06
-1.1147081109831e-05
-1.38243438868068e-05
-2.43747906438627e-05
-5.54568004679469e-06
-1.12297477129173e-05
-2.40015925400966e-05
-8.41534942642661e-06
-9.92562277228406e-06
-6.15873078439838e-06
-2.48231075304243e-05
-1.11713407155014e-05
-1.64730704456824e-05
-2.73779344076135e-05
-5.210177797846e-06
-1.88751477750256e-05
-1.01196980969226e-05
-9.51951965068513e-06
-1.99331968900249e-05
-2.24669082435417e-05
-8.63064126288631e-06
-1.32645757607578e-05
-1.18705120748498e-05
-1.17176056249669e-05
-2.02428680838458e-05
-1.74060877978042e-05
-9.98271420321801e-06
-2.09969338467816e-05
-1.09980009683752e-05
-1.33589658394926e-05
-5.16107575337466e-06
-1.50580584929788e-06
-2.18489087138822e-05
-7.69794649537679e-06
-4.41959295325588e-06
-2.35318740760522e-05
-1.34677007445419e-05
1.00579881115887e-06
-5.65267003999572e-06
-6.30668669398942e-06
-1.68542292537998e-05
-1.34331780275589e-05
-6.14982620417492e-06
-2.15940960308767e-05
-8.71885794507957e-06
-1.26670639075064e-05
9.16112584104441e-07
8.76648926312993e-06
-1.40326529043421e-05
-1.44787015609963e-05
-1.67269913508578e-05
-3.70586072424302e-05
-9.49537851349903e-06
-4.6623823224134e-06
-8.84123677231154e-06
-5.43138434659984e-06
-2.49435105148582e-06
-1.34754594777075e-05
-1.25217207016858e-05
-1.40107365246014e-05
-2.46742373992412e-06
-1.95877222998423e-05
-5.13893806693626e-06
-1.35946629328849e-05
-2.0414874865342e-05
-9.88135892956665e-06
-2.03046192122514e-05
-2.51191979022559e-05
-2.12278122126412e-05
-1.56776704669204e-05
-6.70421807813237e-06
-1.84441130709488e-05
-1.81162224242546e-07
2.93449691279233e-06
4.17028405788213e-06
-2.40678548741884e-05
-7.49418105925514e-06
-6.84542153006937e-06
-2.20752504536503e-05
-1.32564154308512e-05
-2.71112104205869e-05
-1.88679456659831e-05
-3.27508966419701e-05
-2.75938692156354e-05
-1.48082627947178e-05
-1.15784832481913e-05
-8.8449260488942e-06
-1.25697449354617e-05
-1.81766889031038e-05
-4.04967470819697e-06
-8.86089507770295e-06
-7.86867473645051e-06
-1.95926109585593e-05
-2.04064675741548e-05
-1.58806665625695e-05
-2.01295907248541e-05
8.19823523464873e-07
-5.12853973911339e-06
-1.21287672026706e-05
-1.28126928709452e-05
-8.16469472737199e-06
-4.9879265076462e-06
-1.07373595519986e-05
-1.49463798502867e-05
-2.20547894610146e-05
-1.38719263094799e-05
-1.05461582920906e-05
-8.2358632986754e-06
-9.8631919046586e-06
-1.16539517795516e-05
-3.2945741089943e-05
-7.55377921964966e-06
-3.26648052857087e-05
2.72248803314279e-06
-1.62441467598848e-05
-2.79297189298139e-06
-2.28198494918511e-05
-8.39076636942457e-06
-8.12244675110104e-06
-3.18935846001031e-05
-1.42396378571052e-05
-2.05503464262012e-05
-1.63312989752232e-05
-2.12079157927855e-05
-1.7981182070551e-05
-1.94556689819775e-05
-1.35703112577964e-05
-1.25649854665201e-05
7.81863045899261e-07
-9.57230264346232e-06
-8.58493437789586e-06
-2.42891851690636e-05
-8.69814425528026e-06
-6.0510407570749e-06
-1.96004765708237e-05
-1.09473083282643e-05
-6.22538002641699e-06
-1.80497208003649e-05
-6.67146036415578e-06
-1.46231661309543e-05
-2.35308640255255e-05
-8.07117332582858e-06
-1.89406003314717e-05
-1.9881785673066e-05
-2.74546759168966e-06
-1.79557842550995e-05
-1.47924288433607e-05
-1.91057299909961e-06
-1.19226621119633e-05
1.7877298943115e-06
-1.84665118668806e-05
-3.64325058458322e-06
-1.5195113919387e-05
-6.33059461866399e-06
-1.35134554084511e-05
-1.78724754969544e-05
-1.83317007403682e-05
-2.34092831707162e-05
-3.45749468143431e-06
-8.316677535811e-06
3.2804451751001e-06
-3.00645907401228e-06
1.54888414202961e-06
-1.24705861686689e-05
-2.4644191429714e-05
-7.90520835506216e-06
-2.49332912016455e-05
-2.37541427708622e-05
-1.22889419626037e-05
-6.55166568110398e-06
-1.32059757198859e-06
-3.06696575251654e-05
-1.2243475677881e-05
-1.07575389088232e-05
-2.38136736283023e-05
-1.50017873407865e-05
-3.0279843453342e-05
-2.11226035965789e-05
-2.00629026559156e-05
-2.99331203100229e-05
-7.18175940535443e-06
-8.75376749638585e-07
-1.33598140010057e-05
-1.94056866438755e-05
-1.57330778398751e-05
-1.08786128929635e-05
9.45544154610681e-06
-2.37030316975988e-05
-1.96120803984541e-05
-8.23669032631736e-06
-1.60600520164769e-05
-1.15459807387387e-05
-1.67208584102822e-05
-1.86480502516126e-06
-2.05813141434469e-05
5.39933596909781e-08
-1.51933133548053e-05
-1.21689899535299e-05
-1.37378749169211e-07
-1.57557299267977e-05
-4.82277635931573e-06
-1.59837275505175e-05
-2.11525719220421e-05
-1.57507541606792e-05
-1.49326651146348e-05
-1.04040802499472e-05
-1.23978626948257e-05
-2.41545009254356e-06
-1.58251590087281e-05
1.80130541522934e-06
-9.87087496326478e-06
-1.03788780026504e-05
-2.10571808304341e-05
-8.84360996958492e-06
-1.4675188391133e-05
-1.38744199443326e-05
-1.5634541589448e-05
-1.07715696142499e-05
-1.21388759121712e-05
-1.17373947983428e-05
-1.53758765734285e-05
-1.68437731460868e-05
-1.45235337760631e-05
-1.02353404533338e-05
-8.19910526100139e-06
-6.51055499464895e-06
-1.74869474033773e-05
-2.10405205234857e-05
3.18287641643746e-06
1.21538115464448e-05
-6.70148200541939e-06
-5.32718065584422e-06
-1.67759442370033e-05
-2.45174042777035e-06
-9.235603761192e-06
-1.13349350119537e-05
-1.41307634474659e-05
-1.63444167599529e-05
-9.06676835916283e-06
-1.30729839990527e-05
-2.697656195358e-05
-1.29177150738947e-05
-2.25481683677829e-05
-1.02963087502642e-05
-1.62775258797644e-05
-1.7293637691391e-05
-2.18430391509981e-06
3.81383556126592e-06
-7.76075026183031e-06
-2.16290867291861e-05
-1.84020397236929e-05
1.16989602566943e-06
-1.28442209134797e-05
2.19526581845626e-06
-2.14824496542146e-05
-1.60931563525188e-05
-9.12144971076685e-06
-2.86779554205307e-05
-3.90120300046699e-06
-1.63880525818208e-05
-1.54473262515227e-05
-1.2004816731039e-05
-1.01954799475219e-05
3.10436982734652e-06
-1.29357277840889e-05
-7.82777162995582e-06
-9.81052386998608e-07
-1.69028507709097e-05
-2.12224402589086e-05
-2.45183809961307e-05
-1.81853441382018e-05
-1.90365521935663e-05
-2.5770148087341e-05
-2.82338918516096e-06
-3.12430820994992e-06
-4.42912166622677e-06
-1.01643114847713e-05
-1.95471277068445e-05
-9.09750944381197e-06
-1.38661676680293e-05
-1.09460937148698e-05
-1.11369760642798e-05
-3.89552561638606e-06
-1.29030912458077e-05
-6.56376609828567e-06
-9.91509700415608e-07
-2.7122071317258e-06
-1.91757149518436e-05
2.30749460309242e-06
-1.46920826074024e-05
-2.53382872939596e-05
-6.69953728414229e-06
-1.79263147060567e-05
-1.95609530511351e-06
-6.70065847270465e-06
-7.10414742608335e-06
-2.48481906252543e-05
-2.3468501447142e-05
-2.93020941994253e-07
-2.61658465884281e-05
-1.24773348792757e-05
-8.47407703317503e-07
-1.70096105699521e-05
-9.92133422960979e-06
-1.08222626524773e-05
-1.54449768718225e-05
-1.33599489458124e-05
-8.20922891150536e-06
-2.12608115581965e-05
-2.75881470671017e-05
-7.61749312984773e-06
-1.80557509653943e-05
-1.40345137942587e-05
-3.29442847752057e-05
-7.84105420641796e-06
-7.4308693295858e-06
-9.44065959477942e-06
4.28590689126815e-06
-1.24845964860302e-05
-2.42087052139138e-05
-4.09192795116876e-06
-1.12750638421229e-05
-6.60789877399585e-06
-5.19634446216204e-06
5.07484058465261e-06
-1.61445514124377e-05
-1.77694214092642e-05
-1.70254560924429e-05
-7.45161838906852e-06
-4.2795640071611e-06
-1.1867261001401e-05
-2.51292750399868e-05
1.07157452453519e-05
-1.56037193204836e-05
-2.18403824385286e-05
-1.67112014028673e-06
-2.18262203554578e-05
-1.93797500202648e-05
-4.41919282845754e-06
-1.04714362786244e-05
-3.1526003267911e-06
-1.92324942647877e-05
-1.06964224484042e-05
-2.15717574512809e-05
-2.34268150324734e-05
-1.88723430699576e-05
-1.86823235806799e-08
-3.62026071264773e-06
-1.88467872345419e-05
-9.42683481820063e-06
-2.22260894522246e-05
-2.34939597127398e-05
-9.5364959704253e-06
-2.64514064852144e-05
-8.31546772843307e-06
-2.0703044305898e-05
-2.1223204409418e-05
-2.02068240019757e-05
-5.86986673118976e-06
-1.86729896190663e-05
-1.65084262663084e-05
-1.43393443226142e-05
-1.51881649010287e-05
-6.45382625055452e-06
-2.38639576346554e-05
-2.35051202710123e-05
-2.1719894642146e-05
-1.19412839484668e-05
-1.84412872048591e-05
-2.48618518480137e-05
-2.18849525571673e-06
3.9337316471843e-07
-2.09909990147194e-05
-6.49479041245475e-06
-2.64618516042428e-05
-1.74184379120495e-05
-1.30578431570994e-05
-1.17433294494144e-05
-2.04559486795419e-05
-1.19855991856365e-05
2.64807272859676e-06
-1.56593819840055e-05
5.25149544521402e-06
-1.45984430661978e-05
-9.00668682102468e-06
-9.24342326934138e-06
1.3816047427205e-06
-1.30902990155781e-05
-1.25629985686188e-05
-1.13367632022955e-05
-1.22503202672696e-05
-1.51678991127183e-05
-1.41175947142822e-05
-1.47195046801115e-05
-2.80980524592967e-05
-1.84967855191301e-05
-1.6117891018867e-05
-2.20004254687464e-06
-1.0164252095818e-05
-1.80808499647953e-05
1.04441438276439e-05
-1.33895003276602e-05
-5.35075065210575e-06
-1.41228302278548e-05
-2.56707659967969e-05
-3.29489181114269e-06
5.78980519168726e-06
-1.36208349349848e-05
-7.24494640903447e-06
-8.94957197481501e-06
-1.90193513790237e-05
-1.57860709824009e-05
-6.62011803767572e-06
-3.00137618028329e-05
-1.24077732394716e-05
-6.85271894107798e-06
-8.90346047939231e-06
-9.45788970991496e-06
-1.53790152133502e-05
-7.2414916630768e-06
-5.68743252648553e-06
-7.83657093951097e-06
-9.35925381182257e-07
-9.8315311018194e-07
-3.5655459965657e-06
-1.01046476901544e-05
-7.09435694920928e-06
-1.39288073662596e-05
-1.11989408706503e-05
-7.5132497458354e-06
-1.42473597427897e-05
-2.17303403692546e-05
-1.26773928567992e-05
-1.05546542837607e-05
-2.24492840052053e-06
5.3207009362631e-06
-6.30240355239814e-06
-1.58554838308918e-05
-2.6866217912444e-05
-1.1674960847429e-05
-1.40548902323912e-05
-1.54618853268647e-05
-1.7192072559382e-06
-1.50913288812083e-05
-4.45263804670566e-06
-2.24983540088105e-05
-1.1543633314459e-05
-1.02669119162786e-05
-2.18810080738343e-05
-6.04192354914871e-06
-1.82617770714326e-05
-2.02639777350798e-07
-1.7560596110342e-05
-1.62727421470669e-05
2.22533133699931e-07
-1.61862351408008e-05
-2.76313203146584e-05
-9.1991904910819e-06
-2.26073912428139e-05
-7.6544479614027e-06
9.83016466476654e-06
-1.48161949106201e-05
-1.00652529583036e-05
-8.71589998870355e-06
-2.12908686687174e-05
-2.2284060390913e-05
-1.19074055536144e-05
-1.16060484705408e-05
-1.01305342156401e-05
-8.07410236208409e-06
-1.06134172783481e-05
-1.08487657213521e-05
-6.06584834918855e-06
-3.70238175140576e-05
-1.76548615969813e-05
-3.29842413645599e-06
-1.28800907809166e-05
-1.01189923600349e-05
-1.7390961763265e-05
-1.76988746677202e-05
-1.74414819665398e-05
-5.85709062481126e-06
-8.68943242280981e-06
-7.02475201870185e-06
-3.97554670715854e-06
-1.22364323484069e-05
-6.99370317216984e-06
-1.22459831922405e-05
-2.05992814564021e-06
-1.91466253520942e-05
-2.42596074103772e-05
-1.15423094518899e-05
-1.31821673636756e-05
-9.65476548465222e-06
-4.5435678992826e-06
-2.74704588512517e-05
-1.56838312246e-06
-1.20289099908102e-05
-2.15485728881923e-05
-1.51946804540762e-06
-1.44994770587926e-05
-1.41483535723962e-05
-5.72402009517937e-06
-2.05355846265316e-05
-3.32120939861346e-07
-5.62108434039007e-06
-1.64234896548154e-05
-1.74456634363443e-05
-1.96588912650026e-05
-3.56624073861519e-06
-2.56325498515336e-05
-9.22475825823692e-06
-1.52583130512388e-05
-3.4394964769978e-05
-9.11336306094557e-06
9.70496518017078e-07
-1.49456311413281e-05
-1.51200923520093e-05
-1.30998295166195e-05
-8.13612078134896e-06
-1.65423644890457e-05
-2.24334921209714e-05
-6.21180890981993e-06
-1.00463573464244e-05
-1.78250680306637e-05
-5.43602803924646e-06
-1.96693288921697e-05
-2.10169923274784e-05
-5.4542532261889e-07
-2.33468088172148e-05
-9.90685677571888e-06
-1.02727293652947e-05
-1.25542980725753e-05
-8.3562872604118e-06
-6.10802538266594e-07
-9.06753350721027e-06
-1.43326770945849e-05
-4.73333693424951e-06
-2.0150884177307e-05
-1.34488715693652e-05
-8.78304511382637e-06
-1.30248811245686e-05
-5.86191925284398e-06
-1.9929983216324e-06
-1.97809531810013e-06
-1.02401506753743e-05
-1.03661742052515e-06
-1.76296289827281e-05
-1.95175873413904e-05
-1.88083337794719e-05
-1.09714947338604e-05
-1.52476551041076e-05
-9.27557683824565e-06
-1.62120890336177e-05
-2.27899162121308e-05
-2.56676341432889e-06
-7.49957342054039e-06
4.57881730761435e-06
-1.64680446286877e-06
-1.90077090443478e-05
-3.20459770312006e-08
-8.82734894272541e-06
-2.23841182351258e-06
-1.50694820445309e-05
-1.58675692813572e-05
-1.08901143466037e-05
-2.33817112794694e-05
-1.38079741391442e-05
-2.60123538500725e-05
1.94392620194691e-06
1.00045711801494e-05
-7.5287501881131e-06
-1.19771242016658e-05
-6.49449532292579e-06
-6.72484525794132e-06
-5.65499253502333e-06
-1.46443353624792e-05
-1.10576943061222e-05
-4.47928661262057e-07
-2.87438343622238e-05
-1.24031490437858e-05
-1.05490862115874e-05
-1.69143459487468e-05
-1.68624692184422e-05
-2.95584090367487e-06
-2.48830757227919e-06
-5.9408938367905e-07
-1.80426349609076e-05
-1.85439940511714e-05
-9.92280877805914e-06
-2.30221077950429e-05
-1.12296869202377e-05
-4.30879815062595e-06
-1.92693321208329e-05
-1.66616712007157e-05
-1.64120410311883e-05
-1.07858240378663e-05
-1.70044335028755e-07
-1.73367165578994e-05
5.67412351797556e-06
-2.09600378547886e-05
-2.41376325406088e-05
-1.49672466297414e-05
-1.63490682140648e-05
-5.76043106107211e-06
-1.31620547400652e-06
7.12524918510181e-07
-1.59906003970674e-05
-1.03879648076172e-05
1.23894090324711e-05
9.64309462057071e-06
-1.74185898799953e-05
-8.4943274608121e-06
-3.76712657621615e-07
-1.56126023294601e-05
-1.1771950000203e-05
-9.77309132387281e-06
-8.99272486872203e-06
-2.25696700469495e-05
-1.13634033559196e-05
-4.04779791667559e-06
-2.01835025985372e-05
-1.66869328064658e-05
-2.71982075421031e-05
-1.76028307475141e-05
-5.55307037717457e-06
-1.4548552697908e-06
-1.82582953613104e-05
-1.40336652210042e-05
-1.54205301467475e-05
-2.26875609585247e-05
2.6894307670864e-06
-1.11640763914079e-05
-5.94722651743309e-06
-1.2516239362557e-05
2.93488824417959e-06
-2.84252076247991e-05
-1.52896076697498e-05
-1.57996012160536e-06
-1.98039917778206e-05
-2.93621358391739e-05
-1.53518848907716e-05
-3.52144126590605e-06
-1.01051209517475e-05
-2.23002146232345e-05
-7.10832672709953e-06
-1.74235835097152e-05
-1.02817821086368e-06
-3.67525033453857e-05
-6.0284725508703e-06
-2.0388762462414e-05
-1.76566256513584e-05
-1.53985443183278e-05
-1.88048330510773e-05
-8.17774964389655e-06
-3.90458132955217e-06
-2.00542925873419e-05
-1.36714429689699e-05
2.31596470704066e-06
-8.5465604209352e-06
-8.81071144334042e-06
-8.21207324342549e-06
-1.26025496374739e-05
-2.55328289173462e-05
-5.05693299680023e-06
-1.40154526208131e-05
-1.28675828956642e-05
-3.42327116627969e-05
-2.41524828147594e-05
-8.8801367548697e-06
-1.67752817039958e-05
-1.60996797616786e-05
-1.70358927914306e-05
-1.38087042807003e-05
-1.68461941688432e-05
5.09921917160701e-07
8.4395427372511e-06
-1.60112519590135e-05
-9.94983748255657e-06
-9.78585717421231e-06
-2.37917940312868e-05
-3.31454154679346e-05
-1.95886284682749e-05
-6.63580976300421e-06
-2.21744799383738e-05
-1.87601191619809e-05
-1.36771322427267e-05
-6.87707112626206e-06
-2.21182782470548e-05
-3.48735324954694e-06
-2.14397054449893e-05
-2.66798703463626e-05
-2.17763357844869e-06
-9.17537029801117e-06
-8.68497875946641e-06
-2.74697469542368e-05
-1.30147641977276e-05
-1.35368221509223e-05
-2.20849448137224e-05
-2.40596560532485e-05
1.29609992721304e-06
-2.12067538921329e-05
-1.58503590435818e-05
-1.96911313264345e-05
-1.318305482875e-05
-1.56155309793618e-05
-1.34485341597661e-05
-1.35296585466868e-05
-1.4342868312111e-05
-1.41606472376134e-05
-1.98766001027195e-05
-1.43461074696924e-05
-1.16249017978513e-05
-4.24794980770903e-06
-1.01061874838215e-05
-1.55699056066539e-05
-5.29256695621185e-06
-8.97034209197194e-07
-1.53763839579358e-05
-4.23855873877676e-06
-9.3297097329696e-06
-1.85941583901125e-05
-9.39735490158262e-06
-2.19525840293289e-05
-2.3912202043797e-05
9.0216042426536e-06
-1.88355151748283e-05
-1.97913045619945e-05
-1.5905821397134e-05
-1.78868241699177e-05
-8.08478583830025e-06
-3.58747063021546e-06
-1.60736277463531e-06
-1.41819487027864e-05
-2.68595107791141e-05
-7.08779670645622e-06
1.13368848493609e-05
-1.35217928162744e-05
-2.17014422239856e-05
-1.75205774683366e-06
-5.97074858094463e-06
-1.89512917954044e-05
-6.06704230434464e-06
-1.0279826558313e-05
-1.39620533921338e-05
-1.71500233471728e-05
-2.00138391359329e-05
-1.21389938104462e-05
-1.50713844268509e-05
-1.09169378115865e-05
-1.96031433905871e-05
-2.57178859884783e-05
-1.09729424602261e-05
-3.08782450374316e-05
-1.29614526574388e-05
-2.11339872025442e-05
-2.03186904250821e-06
-1.66729618478016e-05
-1.70721805745985e-05
-1.77771754670133e-06
-1.97128819771608e-05
-1.02836328404975e-05
-8.99603923927436e-06
-1.65872548646626e-05
-1.74545333762756e-05
-5.8712517404099e-06
-1.17678526411196e-05
-1.59413378273271e-05
-1.16199366743611e-05
-5.85802398968371e-06
-1.5186343845509e-05
-1.54371710628612e-05
-1.44132599576722e-05
-1.05639668484696e-05
-9.47312148680413e-06
-4.10978704370638e-06
-6.9850197881173e-06
-7.29329387142885e-06
-1.63009404890778e-05
-1.29874396059066e-05
-2.74509299863128e-06
-1.06440370937926e-05
-6.05358998120177e-06
-7.30587150220923e-06
-2.83199757426283e-06
-1.49278322104107e-05
-2.46196297560536e-05
-3.1183039804045e-05
-2.82045918956415e-05
-1.36777732097844e-05
5.07891818308611e-06
-2.06496278153183e-05
-5.58775139470469e-06
-2.1435752928962e-05
-1.67864782973948e-05
-5.77310591206545e-06
-1.36589115159768e-05
-1.0475189937488e-05
-1.04852017523965e-05
-8.30036741755087e-06
-1.8137462905858e-05
-3.79618653140474e-06
-1.00422656129548e-05
-2.14716517184998e-05
-1.02463097744564e-06
-2.78458681885137e-05
-1.75085957347423e-05
-1.37884739793988e-05
-1.04391941093573e-05
-1.52758301212759e-05
-1.48970035406769e-05
-1.57849479182746e-05
-1.07180257701046e-05
-1.43179346847202e-05
-4.8728094729033e-06
-1.86103023612778e-06
-1.78457753864992e-05
-2.15945690575742e-05
-1.0251231836368e-05
-1.36077906340918e-05
-1.55177046858673e-05
-2.48798937981477e-05
-1.18339244624363e-05
-1.0550890089771e-06
-5.06889391566757e-06
-1.07470532759919e-05
-1.26491210508265e-05
-1.25260277960028e-05
-2.11417653733887e-05
7.53390399011605e-06
-2.01852600373203e-05
-2.02008680614799e-05
-2.35462724328434e-05
-2.18077541765532e-05
-7.54948795084306e-06
-6.0148265674338e-06
-8.56763360113729e-06
-1.07082872245996e-05
-6.1101509846968e-06
-2.07352018883432e-05
-2.1680356140265e-05
-8.65617683481087e-06
-8.06743717993495e-06
-3.53118318753169e-06
-1.06109001515359e-05
-1.47692198139624e-05
-6.34968781000713e-06
-3.17385830093022e-06
-8.96721116522649e-06
-1.30888494794107e-05
-1.25306139577003e-05
-1.0378052393078e-05
-2.65712885854006e-05
-6.1086636214709e-06
-1.67368461083616e-05
-1.17663435904511e-05
-1.41984785521038e-05
-2.71198313082615e-05
-1.74179009410023e-05
-1.69883454117728e-05
-2.65420825821932e-05
-1.53612922566392e-05
-4.77233094854633e-06
-8.49553323823988e-06
-1.25660277020577e-05
-1.43550008375695e-05
-5.85553597122583e-07
-1.2119411666713e-05
-1.23087247694423e-05
-4.56740613084204e-06
-8.04545262150958e-06
-1.68360711983944e-05
-6.95177046419162e-06
-2.34003740044616e-05
-1.20364767927245e-05
-1.94357006632019e-05
-1.48508029552225e-05
-1.41547724406809e-05
-1.54380212699783e-05
-1.59674901419964e-05
-8.29200817819109e-06
5.12676175260616e-06
-2.81896139457071e-06
-1.81338423633344e-05
-1.78558533875667e-05
-1.07162594931918e-05
-1.30363500892536e-05
-2.5960614709707e-05
-1.95794355706826e-05
-1.71968249348346e-05
-6.97021489130744e-06
-1.31427474332207e-05
-2.71626308837418e-05
-1.63667510722403e-05
-5.19825682221379e-06
-8.56962491348416e-06
-2.38970130615684e-06
-2.3927629806097e-05
-1.99712460848105e-06
-1.65866859563245e-05
-2.4689729289308e-05
-1.0209959049515e-05
-7.67119077459643e-06
8.10957515178532e-06
-6.07184915974167e-06
-1.12890458250635e-05
-1.99986481152767e-05
-1.24523666865581e-05
-8.16274665833355e-07
-1.28238122041616e-05
-1.43967235971719e-05
-5.71384682230253e-06
-6.12890274601918e-06
-1.04881450009892e-05
-1.97463596013884e-05
-3.07946034757351e-05
-3.57690123410806e-05
-2.27507308302418e-05
-1.9617387679762e-05
-4.066978989862e-06
-1.98973935679341e-05
-1.75856236445306e-05
-1.88097811512609e-06
-3.9176226578215e-06
-3.71651753080181e-06
-1.70153708927741e-05
-1.26870034512935e-05
-7.09912405536471e-07
-8.41332112479848e-06
-5.29638115916369e-06
-2.77873941455848e-06
-1.79138902754396e-05
-6.79016745302363e-06
-1.35131149696383e-05
-2.2148021847202e-05
-5.2478499101315e-06
-1.22064784229639e-06
-1.4011506185452e-05
-1.07309567942528e-05
-1.52148669569996e-05
-1.12356957192715e-05
-5.64862085169835e-06
-1.59995719225637e-05
-1.39889994921068e-05
-1.67070892012875e-05
-1.66518007651813e-05
3.45895773758763e-06
-2.04640886086134e-05
-1.0699434962972e-05
-1.40484906315353e-05
-6.99994486418892e-06
-1.16998018935534e-05
-8.90889319711923e-06
-9.40655088377865e-06
-1.86974039618677e-05
-2.2534859798332e-05
-1.99606921726128e-05
-2.17696315178782e-05
-1.00129210067752e-05
-1.84542436387167e-05
-7.54227306345732e-06
-6.7358438326061e-06
-7.79083273211663e-06
1.09169106514343e-05
6.09302404835695e-06
-8.10996575247901e-06
-9.29826532601402e-06
-5.36959920246268e-06
-9.48410662646211e-06
1.60778091071063e-06
-4.19540351231546e-06
-1.77822814744285e-05
-6.90345398887569e-06
2.73742201598015e-06
-6.92815541202831e-06
-1.16256445040403e-05
-2.01583557101357e-05
-1.58634179133964e-05
-7.68219435538123e-06
-2.74296819470425e-06
-6.74850833181659e-06
-5.03772712039903e-06
5.10686978330479e-06
-3.20232767336274e-06
-1.42328192150151e-05
-1.81208987926374e-05
-9.37548630826261e-06
-7.42411472054524e-07
-9.12339188620829e-06
-1.61733284228135e-05
-2.53782982902822e-05
-1.57286575250499e-05
-8.1421152630302e-08
-2.56197267889435e-05
-2.57507560205681e-05
-1.35487346951538e-06
-7.46221397520011e-06
-7.21169232722668e-06
-1.07899750989109e-05
-2.13056474984744e-05
-4.98997393063315e-06
7.1188720683178e-06
-1.22585089030238e-05
-2.62225404278422e-05
-1.02675538066934e-05
-2.1867399365426e-05
7.68403203750017e-06
-1.04580551735914e-05
-1.35365202028079e-05
-1.39322720136621e-05
-4.13142439039333e-06
-1.86773983362738e-06
-1.02545112451451e-05
-2.19543822928228e-06
-1.07527585153046e-05
-1.88836946085819e-05
-7.2574804998026e-06
-1.59769380801939e-05
-2.05614272468029e-05
-8.41847796465913e-06
-1.08651179453541e-05
-1.26475360311188e-05
-1.04769741487208e-05
-2.27556777098699e-05
-6.89248740905627e-06
-1.10135458812106e-05
-1.00224747898421e-05
-1.2183912557119e-05
-1.51699491630208e-05
-1.46562856384632e-05
-1.52674182747236e-05
-6.80863639613651e-06
-1.89126510934577e-05
-5.38122564515617e-06
-4.45324261592563e-06
3.13636734861329e-06
-1.13487454311824e-05
7.28387122011807e-07
1.54967494209216e-06
-2.70212654105538e-05
-1.24530522466341e-05
-1.37260686679392e-05
-1.76677288740088e-05
-3.0108751963912e-06
-1.41257787288953e-05
-1.61464079555171e-05
-1.55726720522589e-05
-1.77309180330311e-06
7.88900962089351e-07
-1.17563301037209e-05
-3.13211373766278e-05
-1.45822284392185e-05
-1.20381209927933e-05
-1.58555628077071e-05
-7.43421266013009e-06
-1.73994160089551e-05
-4.23584944690955e-08
-8.73776883527485e-06
-9.50635048296661e-06
-9.43863623551248e-06
-1.07045828152736e-05
-4.05087556133686e-06
-9.51656012672805e-06
-1.68745256894041e-05
-1.68236916128188e-05
-2.02180314570589e-05
-1.50035130538114e-05
-1.72135407615999e-05
-1.84567708189472e-05
-1.05519290733978e-05
2.81937554894638e-06
-8.8887492605445e-06
1.16447758534572e-06
-8.04203743745067e-06
-1.67486934202849e-05
-2.67529890496693e-05
-4.41360089511023e-08
-8.72133705250725e-06
-1.01851341159473e-05
-1.45569995260409e-05
-1.59261011047986e-05
-1.82113336439067e-05
-1.58407738386474e-05
-6.1648067350217e-06
-2.30626871984142e-05
-1.87794004234101e-05
7.04864367918872e-06
7.157687067965e-06
-7.99672100405709e-06
-1.55957871532283e-05
-1.46616944505167e-05
-1.38378827266241e-05
-4.95297474546781e-06
-1.63055432160958e-05
-7.9445793981856e-06
-1.54632689309604e-05
-1.03656373371509e-06
-2.55143422977324e-05
-2.58662293142736e-05
2.04000588907514e-06
-2.11624772785467e-05
-7.09783371804113e-06
-2.26951301602434e-05
-2.85248692170073e-06
-1.4111221540418e-05
-1.85885602289181e-05
-1.3712453505247e-05
-1.91753039775845e-05
-1.47122397851627e-05
-1.45934356612254e-05
-6.15486896996177e-06
-1.52781750466288e-05
-1.29244790372169e-05
-6.92466578874627e-06
-1.81435560515243e-05
-3.52373436469155e-06
-1.23473265898007e-05
-1.12458725801051e-05
-1.52366004585822e-05
-2.96071076670786e-05
-1.23248073520304e-05
-3.8866858642556e-06
-2.04191798679259e-05
2.91927962737176e-06
-1.45309303473389e-05
-2.00056069599389e-05
-9.41660693890132e-06
-7.55791238646816e-06
-5.93526933869431e-06
-1.34399733765406e-05
-1.09921209769312e-05
-2.50843440655609e-05
-9.17613903542266e-06
-1.39909239195636e-05
-1.50573507729393e-05
-1.92854414446332e-05
-1.88667058494731e-05
-6.8951067002468e-06
1.90158608283152e-06
-2.22883081437123e-05
5.86763703602294e-06
-1.02056568914984e-05
-1.92638862350868e-05
-1.78520460229927e-05
-1.14449593858986e-05
-7.7481974163989e-06
-7.47676323500455e-06
-1.49384285730676e-05
-1.26404903906443e-05
-3.47733203205978e-06
-1.40180701198523e-05
-2.85786929159276e-05
-7.93841853610643e-06
-1.125951491065e-05
-2.14321535928901e-05
-1.43247819195974e-05
-1.10394271076443e-05
-5.54938959341206e-07
-2.38420727303469e-05
1.70813613387312e-06
-1.479186889624e-05
-1.86259419057847e-05
-1.28006244158447e-06
-1.18640399062322e-05
-1.9478476120095e-05
-2.14091947304677e-05
-1.1952850796802e-05
-2.67154704630234e-05
-2.01994263151831e-05
-9.71681055097987e-06
-1.91801733232064e-05
3.13910905118761e-07
-1.35734070050141e-05
-4.58850770864866e-06
-8.60880304449011e-06
-1.06637264538051e-05
-1.88791900629828e-05
-9.51949044086811e-06
-2.15381416410676e-05
-5.5008041577014e-06
-4.01139317358841e-06
-1.71367064998926e-05
-1.92213468982244e-05
-2.13452834856293e-05
-1.65429195408549e-05
-1.99083838575117e-05
-7.32976854504472e-06
-2.2967771538342e-05
1.40893411962327e-05
-7.36747634737552e-06
-1.36839938560899e-05
-7.33669952467566e-06
-2.06242925444524e-05
-1.50808860949566e-05
-1.31343261242888e-05
-2.1671630628094e-05
-1.45427799354109e-05
-2.17423214320847e-05
-1.82341742144151e-05
-1.4241906716749e-05
-1.15561586536507e-05
-9.15225219874648e-06
-2.05036523051097e-05
-2.54294146016433e-05
-6.95556075550548e-06
-1.7050164252077e-05
-1.74990606121194e-05
-1.8738350538491e-05
-1.04217291144645e-05
5.51395816872161e-06
-7.48837860742418e-06
-6.08505517281061e-06
-4.94904893864181e-06
-1.36915003874905e-05
-4.69396150625271e-06
-5.57903392041145e-06
-1.18900834095885e-05
-1.63673607812015e-05
-1.57062135099888e-05
-1.31915171023605e-05
-2.21429121245529e-05
1.04214756584061e-05
-1.69856821804315e-05
-6.74020233907789e-06
-2.13312970526261e-05
-2.1920356397051e-05
-1.64222408377424e-05
-1.82998921967505e-05
-1.22748109696656e-05
-1.77297783701981e-05
-1.05435841410171e-05
-4.86587443047141e-06
-4.72123934013334e-06
-1.5671819672525e-05
-1.66899993668687e-05
-5.94427984250968e-06
-1.23574433035024e-05
-1.48042591720051e-05
-1.64668387184577e-05
-3.25273117208501e-05
-2.07267145187197e-05
-7.0901603125265e-06
-2.34465939808681e-05
-2.26725907969454e-05
-8.56072448026306e-06
-1.70541458608562e-05
-9.33255516328222e-08
-1.08367185017469e-05
-1.69379019455666e-05
-1.22094851562351e-05
-2.28861653546201e-06
2.65581736929319e-06
-1.65784767429102e-05
-2.10383768929357e-05
-3.2815600095e-05
-3.6525109569727e-06
-8.24401989089063e-06
6.51969006254109e-06
-1.88708839701544e-05
-1.40247323284448e-05
-1.41400024879313e-05
-1.24701317598885e-05
-6.23499656202601e-06
-2.77909724416197e-06
-2.63639214611206e-05
-1.71037985318795e-05
-2.21902528638402e-05
-1.46579269237228e-05
-2.22339867430811e-05
-3.64396776279697e-05
-2.42143343318983e-06
-1.47178466979948e-05
-2.00162601704783e-05
-2.25576124001967e-05
-2.42135521464866e-05
-1.04708559760486e-06
-2.08855686720383e-05
-3.40518246468494e-06
-5.86225358277646e-06
-2.04458810620918e-05
-2.43536791413127e-05
-1.10592447666145e-05
-1.00818050185988e-05
-1.48205743557114e-05
-2.12823602492037e-05
-2.09937051788636e-05
-1.78643801173605e-05
-1.37168164369039e-05
-1.20892627250362e-05
-1.98796021231834e-05
-7.27400231770133e-06
-2.13556851144771e-05
-9.58378267184591e-06
-2.30815314696208e-05
-1.99209902689484e-05
-1.35790934146478e-05
-1.67447610069346e-05
-1.93679064998832e-05
-2.85820962814197e-05
-2.66762543319905e-05
-8.08262051840603e-06
-1.20410353748271e-05
2.08338762091572e-06
-2.00355578788609e-05
-2.89196677326437e-05
1.13781726466589e-06
-1.62267891033127e-06
-8.90734226333082e-06
-1.06359706796475e-05
-1.47893158931707e-05
-6.31205262364821e-06
-1.34698137056313e-05
-1.95422890037299e-05
-1.57009147380098e-05
-3.15300403315961e-07
-2.94260895399513e-05
-2.60473073321567e-05
-6.54942568770659e-06
-7.97932187229136e-06
-1.60825267547211e-05
-1.43072136932592e-05
-9.71571575645513e-06
-2.30726077982474e-05
-2.57630959885731e-06
-2.20704281753065e-05
-1.7597854302929e-05
-1.11274430394675e-05
-8.72585000663494e-06
-2.0765500906026e-05
-1.01089362922207e-05
-1.6208007171442e-05
-1.07227106453941e-05
-7.60713841556053e-07
-2.43936874181938e-05
6.32475436193918e-06
-1.47062685062658e-05
-1.65596421314838e-05
-1.65335340036072e-05
-9.30652634701936e-06
-5.74323135110573e-06
-3.61971189151841e-06
-1.3503366207717e-06
-4.00318771046244e-07
-6.85620191196497e-06
-1.77621781639665e-05
-7.01587158900652e-06
-2.28175526189765e-05
-7.54818787931342e-06
-2.20378864952626e-05
-1.22124262034854e-05
2.8791889204038e-06
-1.20541928213677e-05
-1.45319010055981e-05
-7.03390169462619e-06
-1.14144946080565e-05
-8.44965496668499e-06
-8.70673420127371e-06
-1.39147023823997e-05
-4.33530442896898e-06
-1.80300390481089e-05
-2.86083421770762e-05
-1.00310319050293e-05
-5.61514075835148e-06
-1.39890485000784e-05
-6.41521024622694e-06
-1.08788854976944e-05
-1.48292989785837e-05
-1.81094819680244e-05
-1.28078192277017e-05
-7.82323701763915e-06
-2.48565725941941e-05
-1.95274848158265e-05
-2.69333477123399e-05
-5.53751861916369e-06
-1.64600724439721e-05
-1.32282463058412e-05
-1.64965627985935e-05
-1.19891286669665e-05
-1.05699198138569e-05
-2.81522383828592e-05
-3.40077533494825e-06
-1.78064952934775e-05
-1.15262726535378e-05
-2.27578764154727e-05
-8.09030353042494e-06
-1.66135556130929e-05
-1.80723436378929e-05
-5.06603228522121e-06
-1.49393753257339e-05
-1.25934051751859e-05
-1.32895142645868e-05
-1.17625791352879e-06
-3.48597609031043e-06
-1.37485350354356e-05
8.87810597986192e-06
-2.74171513778674e-05
-2.58248238621717e-05
-1.32529866820144e-05
-1.7590655309832e-05
-2.46832015488699e-06
-6.95202277115184e-06
-1.35722972358674e-05
6.82656060212471e-07
-1.87667855677155e-05
9.03095609069489e-06
-1.13221169760287e-05
-1.82320797601344e-05
-1.90359926850337e-05
-1.65175962459863e-05
-8.67123221941162e-06
2.54509533549678e-06
-1.35153003839823e-05
-7.58577916566346e-06
-2.46178261317934e-05
-1.30545905079505e-05
-1.53854808520304e-05
-1.39240030751941e-05
-1.09798836581816e-05
-1.26810456790383e-05
-2.1665623152929e-05
-7.79350298868747e-06
-1.77836372633854e-05
-2.82980344305665e-06
-1.95871986722391e-05
-2.366469760885e-06
-2.1075264918034e-05
-1.80313666646682e-05
-7.12042304111741e-06
-4.90343757456512e-06
-2.84578723220801e-05
-1.38607361188017e-05
-2.19690217957838e-05
-1.31083356255833e-05
1.90114873736551e-06
-1.10964153224114e-05
-1.10276717560433e-05
7.8026713467303e-06
-5.83385873864624e-06
-3.00960017411981e-05
-2.64176566234633e-06
-2.18698118355506e-05
-7.28187551571533e-06
-5.42084242689563e-06
-1.04353340052708e-05
-2.04042144692558e-05
1.16734197602325e-06
-9.39416945178191e-06
-1.08472193630795e-05
-2.1767326846538e-05
1.50767682928341e-06
-1.4082834828102e-05
-2.87027501799148e-06
-1.63004070253249e-05
-1.34471409583913e-05
-1.16220094425087e-05
-1.48247909108745e-06
-1.18023750130604e-05
-7.26306669045181e-06
-1.79599943320215e-05
-4.9191563095299e-06
-1.1637318461594e-05
-2.62371121852922e-05
-9.76974618791877e-06
-9.4583409492813e-06
-1.36065440758815e-05
-1.17980916550554e-05
-1.90682482064478e-05
-1.32229224025316e-05
-1.43839308092331e-05
-3.12748583281174e-05
-2.08804923024418e-05
-4.0967528915412e-06
-1.66882396452038e-05
-1.71065920064193e-05
-1.84516834749381e-05
-1.01484148945356e-05
-1.75276806434199e-05
-2.00776262065363e-06
-1.84707917078857e-05
-6.72200387081126e-06
-5.89524605572675e-06
-8.93174347903458e-06
-1.06857075577617e-05
-1.26061707336457e-05
-2.25884884238348e-05
-2.3268934746991e-05
-1.03008689578348e-05
-2.79082797048088e-05
-5.99277156739544e-06
-1.68566593730983e-05
-1.55640741407666e-05
-1.23057627391864e-05
-1.73880516537031e-05
-1.44066828092388e-05
-9.15818771744814e-06
-1.48749531814213e-05
-4.60318134384691e-06
-7.70282236451402e-06
7.6282931595035e-06
-2.08722711084487e-05
-5.36173998538538e-06
-7.86752562296906e-06
-4.6035598188735e-06
-1.82728568924732e-06
-9.38774925586619e-06
3.7195202192774e-06
-4.17959202630359e-06
-1.53241180894664e-05
-2.90244354764935e-07
-2.35029895226035e-05
-9.12545676716495e-06
-4.67658268356354e-06
-2.93588621735208e-05
-2.27177850772209e-05
-7.15607310840687e-06
4.13633890183133e-06
-2.72289004742467e-05
-5.44535871246693e-06
4.19862990400926e-06
-1.04482431591308e-05
9.73978056267945e-06
-6.23075622685779e-06
-1.35631980855674e-05
-1.81723983129994e-05
-1.45889608768614e-05
-2.61103073782488e-05
-1.00647229388516e-05
-6.00276170835514e-06
-1.95528844844967e-05
-9.98433288421735e-06
-1.95575602759533e-05
-7.50511059424767e-06
-7.10252345521686e-07
-1.65836694916392e-05
-1.14190563282771e-05
-1.85485025449765e-05
-1.60258017099007e-05
-5.67648929046129e-06
-1.4853013780916e-05
-1.32612249111698e-05
-1.15742349213888e-05
-1.44198166736621e-05
-1.89602549975241e-05
-1.80151572786425e-06
-1.73031994977298e-05
-2.37838443045583e-05
-9.38139791479988e-06
-2.42983432178688e-05
-1.76605706382949e-05
-2.38923426547173e-06
-1.6125091091301e-05
-1.4603378315311e-05
-2.13199433724623e-05
-1.53143314380469e-05
-2.04821022874091e-05
-2.03373803425311e-05
-4.8163031366619e-06
-1.4607673550484e-05
-2.61535392484168e-05
-1.23272506146013e-05
-2.04425667629814e-05
-1.73910426920437e-05
4.32644204188265e-07
2.4015968001705e-07
-1.71108693161179e-05
-2.93041967116403e-05
-8.55752460081217e-06
-4.35395552837016e-06
-1.7202270416362e-05
-1.85443990938897e-05
-6.87796928183697e-06
-4.36498029666882e-06
-1.80218780406968e-05
-1.81028134468909e-05
-1.16784042282957e-05
5.41897945140248e-06
-1.1272274808619e-05
-1.3655803666975e-05
-1.20567862698856e-05
-8.52874302815234e-06
-1.23285481049302e-05
-1.31173711329306e-05
-1.56426521718722e-05
-2.07086405024478e-05
-1.49207707164806e-05
-1.74219558208147e-05
-2.30981155769771e-05
-3.56321972540607e-06
-1.77987204652111e-05
-6.16753798025247e-06
-1.23054195809026e-05
-2.72141807890608e-06
-1.40404778891946e-05
-1.13500206490422e-05
-7.80631025035083e-06
-1.01411869747884e-05
-2.23359633262879e-05
-7.67734384960817e-06
-1.54427441030103e-05
-2.93320659931161e-05
-9.9891183924417e-06
-2.56119205415742e-06
-1.16567161075658e-05
-1.84925119229253e-05
-2.93614434849366e-06
-7.9348457818382e-06
-4.99393159757253e-06
-2.74936414237674e-05
-3.60704061374683e-06
2.4151491530197e-06
-6.77358676904356e-06
-6.31111571074239e-07
-1.35723965660121e-05
-1.72530516416987e-05
-1.42821418846275e-05
-2.06501304818878e-05
-1.36223706409003e-07
-6.58049834887901e-06
-1.76272933584851e-05
-8.63359719583128e-06
-1.21338859998862e-05
3.62212571466301e-06
-1.95677978073091e-05
-2.17948865747627e-05
-1.27344650522011e-05
-3.07546470160228e-05
-1.86852482413492e-05
-2.32963977951489e-05
2.65513748354296e-06
-1.24955065604863e-05
-1.11048855382009e-05
-2.73868148934939e-05
-8.04252721667975e-06
-6.18634024332713e-06
-2.99345897590008e-07
-2.56636788262532e-05
-9.49182415255254e-07
-6.85082475986748e-06
-4.68007268441268e-06
5.60739234886771e-07
-2.73827380138832e-05
-1.45498407745929e-05
-9.89345919122671e-06
-8.18916747059805e-06
-2.54202699847902e-05
-2.608532726799e-05
-2.01935974546601e-05
-1.50851796641677e-05
-1.56555050793826e-05
-1.22732406030529e-05
-1.99035404118302e-05
-9.09909467688271e-06
-7.50757068627465e-06
-2.17326527197391e-05
-1.13333217066846e-05
-1.64739485226748e-05
-2.80739841614538e-05
-5.29328248580865e-06
-2.09689522326479e-05
-1.4719128704395e-05
-1.59424832216951e-05
-1.08666382251452e-05
5.65607761202928e-06
3.02896462523534e-06
-1.47659551240482e-05
-1.53236026069298e-05
-1.31370829419773e-05
-2.07666092950932e-06
-1.04188421758044e-05
-1.98679088860684e-05
-7.94900012052063e-06
-6.32963533699977e-06
-2.24152648010337e-05
-7.14684023762244e-06
-9.27154750114989e-06
-1.67692329180722e-05
-2.95801192836056e-06
-2.10255183043766e-05
-1.58351499541841e-05
-1.44073222404305e-05
-1.15837391668225e-05
-1.48157203435428e-05
-1.89441638367231e-06
-9.27704600413411e-06
-6.58787638138908e-06
-1.54437760459173e-05
-1.05392193640826e-05
-1.02138330619717e-05
-8.21427998534971e-06
-8.52690973943917e-06
-2.12369814041623e-05
-1.79821948223834e-05
-1.17633893208376e-05
-2.01030033211074e-05
-5.79250306922529e-06
-8.12278262609628e-06
-9.78381176437273e-06
8.37814157239495e-06
-1.67038487608158e-05
-2.38637490746112e-05
-2.00970909602216e-05
-1.29740710954111e-05
-1.68918569451454e-05
-4.21241182388266e-06
-1.66864997119559e-05
-1.39373188740147e-05
-1.60557709137834e-05
-6.68675310254308e-06
-2.23233315640977e-05
-6.01536029469029e-06
-1.29521725176864e-05
-1.42632359372753e-05
-2.16151906565403e-05
-1.82170332398214e-05
-1.8588727880919e-06
-1.77344215351554e-05
-1.03249271333949e-05
-3.08322496729775e-05
-1.72244149514493e-05
-1.35305564237553e-05
-7.87132574661075e-06
-6.91619848263007e-06
-1.67226991169782e-06
-2.20248380230017e-05
-2.34936031056323e-05
-1.792606861951e-05
5.22155854961586e-07
-3.40434643862789e-06
-7.30578045463208e-06
-2.6341614911783e-05
-1.74001351259198e-05
-9.75590523609227e-06
-7.11755374682512e-06
-2.24198023188917e-05
-2.23367757503543e-05
-2.3176906565403e-05
4.09073863602937e-06
-2.28272801702631e-05
-1.31097296859883e-05
-4.24554820893408e-05
-5.88879770210873e-06
-1.93762208520469e-05
-3.29708315244162e-05
-2.38547435104797e-05
-2.0131564186099e-05
-1.92352740345968e-05
-2.21678075851592e-05
-1.26666289162602e-05
-7.98718576595009e-06
3.17039305878703e-06
-8.61970740212702e-06
-4.22252119911627e-06
-1.47363617563642e-05
-2.43652890308921e-05
-1.3192789808795e-06
4.36966568770413e-06
-1.0952771772008e-05
-3.8723872586323e-06
-1.64132452996421e-05
-1.51863821992404e-05
-3.02835961828283e-05
-2.54966424068549e-06
-2.16604380751591e-05
-1.53095650607925e-05
-1.64419826528542e-05
-1.01409707855815e-05
-6.22986642224416e-06
-1.77413959409022e-06
-6.76098390454497e-06
-1.66315975824882e-06
-2.20624582845503e-06
-1.26307573394416e-05
-1.02193509865844e-05
-1.05795491603394e-05
-8.65814663265206e-06
-1.76839795295452e-05
-1.46972775740869e-05
-2.52457337465255e-05
-1.46965969340537e-05
-1.84881773001234e-05
-8.2198654568473e-06
-1.79565656543745e-05
-9.78114161031466e-06
-1.14353518815974e-05
-1.35264326293441e-05
-5.51232752271441e-06
-2.05915029817422e-06
6.65413827674142e-07
-1.46830806030784e-05
-1.61858580189143e-05
-2.53803641774092e-05
-1.24698749763458e-05
-3.6610509024913e-06
9.62981677831548e-06
-1.70003090534938e-05
-1.14843186357911e-06
-1.41656178788809e-05
-1.2734412536476e-05
-2.49858704815373e-06
-1.26522982611431e-05
-1.8610561961779e-05
-2.33697411627542e-05
-1.16076097828292e-05
-2.86558535873636e-05
-9.72284878496835e-06
-2.66968811756985e-05
-1.5848558690039e-05
-1.3262516189088e-05
-9.02008259920682e-06
-2.45284152954882e-05
-1.5071404181877e-05
-6.08691488488279e-06
-1.08637731518583e-05
-2.97111956631968e-05
-1.37224120120257e-05
-2.60228080280083e-05
-3.25008579600343e-05
-2.3949610820703e-05
-2.90863986214597e-05
-3.07456549238548e-05
-4.78927150761403e-06
-1.59820231430383e-05
-2.67746912991661e-05
-1.48087125016684e-05
-1.78881147450349e-05
-3.19434354531524e-05
-1.6712848913715e-06
-1.15855194592597e-05
-2.13644776699732e-05
-3.46507424423727e-05
-2.7135900598797e-05
-7.79414102130181e-06
-3.15901304776528e-06
-1.79623248867047e-05
-2.80433361362819e-05
-1.75827978364284e-05
-1.96774005986897e-05
1.46023202271598e-06
-1.49502466705975e-05
-1.43469963092875e-05
-1.69307187592949e-05
-1.74985283506037e-05
-1.11321493812258e-05
-2.49035083794857e-05
-4.75994844323964e-06
-9.24224979369452e-06
-1.9481244477602e-05
-1.2048164304716e-05
-1.99950958420833e-05
-1.30784147901495e-05
-3.70242562865398e-06
-2.49867820360916e-05
3.24218345980399e-06
-1.50117819113946e-05
-1.30674119197056e-05
-2.45215665837059e-05
-1.85559265775522e-05
2.79859576707154e-07
-2.46253007950108e-05
-7.61290581365602e-06
-2.22930544090002e-05
-1.96188262289137e-05
-1.13881069809539e-06
-1.9406420112107e-05
-2.14532232636648e-05
-2.35117828478635e-05
-1.20698994685611e-05
-2.29814884661366e-05
-2.17804783968416e-05
-2.1933367126827e-05
-4.2628251840824e-06
-1.86749286879308e-05
-2.43510381121514e-05
-6.68506199818158e-06
-1.1761843706238e-05
-1.08062376513801e-05
-1.77559102336083e-05
-1.44615250311148e-05
-1.21011421934003e-05
-1.09704391059072e-05
-2.69831356752842e-05
-5.33205558898513e-06
-2.3551280480915e-05
-2.04742294497402e-05
-1.88686242174881e-05
-1.53226424427205e-05
-1.97120361443193e-05
-6.29254879080229e-06
-6.89620099931094e-06
-1.73318179372051e-05
-2.52990766406868e-05
-1.81575117227956e-06
-4.87095669509667e-06
-2.34368692113712e-05
-1.82212417775791e-05
-1.24688902160497e-05
-2.44690255280663e-05
-7.9650741437375e-06
-1.73265174250209e-05
-2.01482490768937e-05
-3.29284722106048e-05
-3.7552588077471e-06
-1.51449914608297e-05
-2.48852589131492e-05
-1.59307103733689e-05
-1.39027023708211e-05
-9.17150526121129e-06
-1.48910975647154e-05
-1.14601089481485e-05
-1.72822722802761e-05
-2.44002123781535e-05
-2.69102573118626e-05
-2.0968414958248e-05
-2.21214680309396e-05
-1.84979397764261e-05
-2.49646220585903e-05
-1.92888824582637e-05
-1.14868003008128e-05
-1.90115541625203e-05
1.43152734132872e-06
-1.71720642260199e-05
-8.32310466800953e-06
-9.59637576624958e-06
-2.85569115612594e-05
-2.5698434753352e-05
-9.45324405688589e-06
-2.28220176077662e-05
-9.03529879424949e-06
-2.70190375424447e-05
-2.04661955465209e-06
-1.84176427227e-05
-2.01470029663564e-05
7.78359638063051e-06
-1.97588337058248e-05
-1.59372230538327e-05
-4.27215326167462e-06
-3.03569466152458e-05
-1.59602315439724e-05
-2.86140358866877e-05
-1.02864234738249e-05
-1.70521476751991e-05
-1.51285677676359e-05
-2.31032054156728e-05
-2.01986552782965e-05
-7.88568464068122e-06
-1.3864287049361e-05
-6.49412529658333e-06
-1.68533266183617e-05
-1.67643774913396e-05
-1.23637860356606e-05
-6.66858738288494e-06
-1.45440279963612e-05
-8.9103406268741e-06
-1.94895895006242e-05
1.43384660019577e-06
-1.86254845790923e-05
-1.28514918238809e-05
-6.72436499253605e-06
-2.33155619013365e-05
-1.68444824502116e-05
-2.10234247254051e-05
-2.57107889660261e-05
-7.75946507024267e-06
-1.42971200429035e-05
-1.13067864724168e-05
-1.22068668918816e-05
-8.83059963347496e-06
-1.15516951736973e-05
-1.38181976351314e-05
-1.09853122573653e-05
-2.44249420066611e-05
-2.20437276870592e-05
-2.10165188931331e-05
-2.61413795366437e-05
-5.95568358275624e-06
-2.15550535766562e-05
-1.04948679078712e-05
-1.17271244376847e-05
-2.44583461366918e-05
-1.21039198564999e-05
-2.37230481023666e-05
-7.04880687809202e-06
-1.9320144675735e-05
-1.90453870270573e-05
-2.30915791921541e-05
-2.25475547724605e-05
-1.58955137267778e-05
-1.84972717961318e-05
-1.9818137817559e-05
-2.11241463980484e-05
-8.15507370932338e-06
-8.10623394601031e-06
-1.21603885256147e-05
-2.35417312061784e-05
-7.32075254592993e-06
-2.35029078273217e-05
-1.94955175597281e-05
-2.37403214488642e-05
-3.48733448342571e-05
-1.04919560903087e-05
-2.95574993468047e-05
-2.42130108590189e-05
-1.22147843303803e-05
-7.76097715474178e-08
-1.54250028899213e-05
2.07931028676419e-07
-1.19699946244257e-05
-7.55280046971235e-06
-2.42266012929073e-05
-7.47471498995308e-06
-1.26858466893962e-05
-1.96241401332031e-05
-2.51194351972028e-05
-2.97222900000006e-05
-9.48482139697654e-06
-1.43330189726676e-05
-2.46419351072913e-05
-2.35832150147319e-05
-1.88166937797357e-05
-1.89844874452317e-05
-1.20749599464403e-05
-1.64038121728556e-05
-3.21123387122497e-05
-5.69952760014871e-06
-1.78376132370811e-05
-1.16270535614778e-05
-5.92039661441492e-06
-1.90003237798365e-05
-2.59680761775057e-05
-3.29122023431923e-06
-2.86040443712603e-05
-1.22552841010873e-05
-2.94464915148251e-05
-2.10287267770945e-05
-1.49812436585152e-05
-1.45915982317183e-05
-1.97901320406544e-05
-1.94784226262635e-06
-1.67745234363063e-05
-1.68649613230215e-05
-1.90665366709748e-05
-1.14093200262665e-05
-1.39097135220547e-05
-2.23648611333658e-05
-2.56720748920301e-05
-1.25196256065714e-05
-1.85646842698698e-05
-1.6728636920514e-05
-6.66531782706128e-06
-2.38681983060134e-05
-2.18912352766277e-05
-1.82455944692981e-05
-1.98689925424718e-05
-2.148732035808e-05
-8.97686740128689e-06
-1.99746618016067e-05
-1.04837497277216e-05
-1.09399874351333e-05
-1.53650381882635e-05
-1.80726274439763e-05
-2.17570248034578e-05
-2.48809151271041e-05
-1.38118826120729e-05
-2.9975480115629e-06
-1.26186970345801e-05
-2.34645474549706e-05
-1.88083315001823e-05
-3.55660121077649e-05
-7.67557825566016e-06
-2.31199985128669e-05
-3.25152456061038e-05
-1.07475666586373e-05
-1.87092586184461e-05
-2.82784596478854e-05
-2.8083044459207e-05
-2.21126626292945e-05
-7.11444193647149e-06
-6.82454686056677e-06
-1.09150730480457e-05
-2.06989198782071e-05
-2.2915755638343e-06
-2.22585352450611e-05
1.2107887244367e-05
-1.75827992068627e-05
-3.78341803419966e-05
-2.57411756432577e-06
5.65452904538863e-06
-2.06731565143722e-05
-1.60789826475186e-05
-9.36129794088492e-06
-6.43302895060522e-06
-1.63321753840923e-05
-6.16286680840129e-06
-1.99463299656189e-05
-3.81175181915127e-06
-1.0466604615044e-05
-1.54030703972577e-05
-1.39758011950659e-05
-9.28505030702671e-06
-2.91077308390976e-05
-1.30518706171044e-05
-1.37805373301543e-05
-6.0322759568382e-06
-1.23134099926964e-05
-9.40378627624248e-06
-2.33169198163552e-05
-2.42096016792931e-05
-2.38964517890592e-05
-1.33687130507042e-05
-1.026331543283e-05
-1.98160339756294e-05
-2.50964429746978e-05
-2.33238344033418e-05
-2.3896789112507e-05
-2.75846406709659e-05
-4.91404374332087e-06
-2.57707341389676e-05
-1.97717741521374e-05
-8.53013369401889e-06
-1.31860131874888e-05
-1.78730561073719e-05
-2.43849229411078e-05
-2.06255207625636e-05
-1.71113768848873e-05
-1.1480135265914e-05
-7.00547691425676e-06
1.74809960372408e-06
-2.27766252210642e-05
-1.66251487060049e-05
-1.18023578143085e-05
-1.06685623182716e-05
-4.58258093537372e-06
-1.98513065659402e-05
-4.10570250463678e-06
-1.72016857835716e-05
-2.05607140168176e-05
-2.13846254818776e-05
-1.37469435723316e-06
-1.37746617271562e-05
-1.55029101970851e-05
-1.33110140209688e-05
-2.98248185735618e-05
-1.46443900746513e-05
-1.62114401958401e-05
-3.34229622276734e-05
-2.605399473471e-05
-2.77873607040312e-06
-2.41592021753094e-05
-3.69816770957872e-05
-1.43109457442823e-05
-2.94728847244323e-05
-1.78018248942768e-05
-1.00609646706486e-05
-1.85193418025803e-05
-1.34130854182192e-05
-2.79385697218413e-06
-1.69504880443842e-05
-1.70818625413173e-05
-2.26431474733204e-05
-1.89132504672268e-05
-1.84505878982391e-05
-7.45517257912168e-06
-2.47928081134395e-05
-6.88947318574113e-06
-1.67394602402273e-05
-7.65685266262656e-06
-2.37986697055972e-05
-1.70310017499374e-05
-2.15221122867687e-05
-5.8451266402772e-06
-4.43263018466073e-06
-1.38701548091715e-05
-1.42124463249881e-05
-2.9501110634653e-05
-2.88562811322305e-05
-1.38814810670734e-05
-2.00385700277171e-05
-1.93344533479386e-05
-2.59311646810129e-05
-4.19102049396241e-06
-1.97605420668845e-05
-9.32328535464705e-06
-2.78848528335906e-05
-2.08440758367074e-05
-1.41030057302356e-05
-1.06295595530445e-05
-2.45781548803582e-05
-1.99869908457059e-05
-1.51731409858929e-05
-1.75585118454316e-05
-1.92224250688468e-06
-1.38326319335557e-05
-2.76119801547033e-05
-2.16515231418235e-05
-1.33999233130295e-05
-2.2448695183399e-05
-3.15798272135335e-05
-2.18568663541412e-05
-2.44458202627206e-05
-4.84791730019292e-06
-1.64174002490212e-05
-1.16216002483493e-05
-4.63811920440418e-06
-8.660740707716e-06
-2.6593596324028e-05
-4.45413078124889e-06
-1.09082767437525e-05
-4.82651915094661e-06
-1.5000854043561e-05
-3.06207588755535e-05
-1.6646487311202e-05
-1.07405030003032e-05
-1.8382927837536e-05
-1.05740127831273e-05
-1.26047665284616e-05
-2.47111694379546e-05
-1.20134985869247e-05
-1.42120586071694e-05
-1.94537851767243e-05
-2.82659016426086e-05
-1.45622309880617e-05
-1.06369320900962e-05
-1.52466310169619e-06
-2.63326531362806e-05
-1.32499535866889e-05
-1.249163519246e-05
-1.34365680508699e-05
-9.0596000740834e-06
-1.84705883531292e-05
-1.57655122234465e-05
-1.88483141565588e-05
-2.14122761539129e-05
-1.84086571138778e-05
-3.97489282150697e-06
-2.16757556064566e-05
-1.53161261186881e-05
-2.25010029288079e-05
-2.12064615367816e-05
-2.27611634871456e-05
-2.16839293332998e-05
-2.89467061118707e-05
-1.60739302700359e-05
-1.94407111173103e-05
-1.48696222991807e-05
-6.67710897910426e-06
-1.49534146104193e-05
-1.02959629171413e-05
-1.7748885238505e-05
-2.77767006596247e-05
-1.48619809251482e-05
-1.52906710258621e-05
-2.15834817778705e-05
-2.05984202941537e-05
-3.51036928057745e-06
-1.25894441274925e-05
-1.44555554257191e-05
-1.30125930807201e-05
-2.71523134491708e-05
-1.53374589727086e-05
-1.39535633420392e-05
-2.13489109334518e-05
-4.61236055944037e-06
-1.75933886890644e-05
-8.23878489084013e-06
1.03809113892651e-06
-2.54605326960881e-05
-1.05929208736433e-05
-1.85541284569461e-05
-2.96728092634504e-05
-3.43908100397373e-06
6.51546194902568e-06
-1.48040455929486e-05
-8.57133142787738e-06
-1.05966332095601e-05
-2.04445464777935e-05
-2.69868208349698e-05
-2.03747238271438e-05
-2.09954237903192e-05
-2.42452890181065e-05
-1.99813329790994e-05
-3.14205458827723e-05
-2.50986369205754e-05
-9.01893085564954e-06
-1.58594049395737e-05
-2.75809173887838e-05
-2.64168798889881e-05
-9.39204815993313e-06
-6.62765899516271e-06
-6.36991342627282e-06
-1.92065957867403e-05
-1.07445357991572e-05
-2.85862050720298e-05
-7.93404847327525e-06
-1.30521695890774e-05
-5.78490394891748e-06
-8.64818377043126e-06
-1.48075357555728e-05
-1.20195623853358e-05
-2.08981428254047e-05
-2.32428520782765e-05
-1.90837383018824e-05
-2.35308833417535e-06
-1.1487258033566e-05
-1.12881301707475e-05
-2.53160289990135e-05
-7.68345380117039e-06
-1.47524163357872e-05
-1.48548074736668e-05
-1.7537671756274e-05
6.27039213691727e-06
-1.21120495604031e-05
-1.02589074016966e-05
-7.44947547356718e-06
-1.41047447804044e-05
-1.45425825633096e-05
1.15608634427501e-06
-1.61290364794592e-05
-7.14010476470983e-06
-2.13423681402867e-05
-1.21844066940429e-05
-1.13063205000968e-05
-1.46137837647436e-05
-1.22062891335439e-05
-2.00713992524359e-05
-2.26728551317572e-05
-1.79400212003523e-05
-2.5384381543643e-05
-2.12387925895345e-05
-1.65690971367454e-05
-2.83397122147812e-05
-1.2144969401244e-05
-8.97411832068336e-06
-2.52737822597062e-05
-1.54717719078143e-05
-2.36320512637316e-05
-1.40979755107982e-05
-1.21822765124225e-05
-7.46843829563434e-06
-5.77328676872155e-06
-1.20659156695814e-05
-1.27760861575195e-05
-4.81107405374604e-06
-1.75185304818959e-05
-1.02874315525813e-05
-2.31558518737955e-05
-1.04313230024256e-05
-1.65094946372151e-05
-2.41361572121693e-05
-1.68573516425657e-05
-8.72202257808203e-06
-1.20356434217778e-05
-1.28337621799588e-05
-8.6632189209285e-06
-9.21053837716957e-06
-1.16931190681983e-06
-2.01786813243192e-05
-3.29196425557938e-05
-1.39697457394769e-05
-2.32075473963718e-05
-2.67165558816588e-05
-1.14518776260589e-05
-1.55519580473391e-05
-3.2050148011449e-05
-2.48451891143942e-05
-9.70412512813327e-06
-1.46564086097201e-05
-1.94593499521199e-05
-2.29356948005252e-05
-1.97855197259743e-05
-2.12694254148767e-05
-1.9040025772588e-05
-1.54504633027689e-05
-1.17434068861374e-05
-2.23921624939298e-05
-8.67680175569821e-06
-1.99071040000492e-05
-1.19955711764057e-05
-3.04349214815247e-05
-1.32640324130009e-06
-1.76354650580259e-05
-1.41008537343319e-05
-1.27740354739414e-05
-1.67947512964139e-05
-9.64055772442218e-06
-1.28943119973381e-05
6.82091204122089e-07
-1.9704563564601e-05
-2.04787002897864e-05
-9.16944328056635e-06
-7.48909255178774e-06
-2.5438230848343e-05
-1.26846997721549e-05
-1.25235037823074e-05
-2.24149960702713e-05
-1.64546496152392e-05
-1.77806526952474e-05
-1.4888549152451e-05
-7.10146393724554e-06
1.48487334249564e-06
-1.79339115446981e-05
-7.50004118604323e-06
-1.6391063036454e-05
-2.59680595673412e-05
-1.16730869835381e-05
-3.2331524698615e-06
-1.56158240366558e-05
-9.63214290483981e-06
-2.24626550312086e-05
-1.04082594269051e-05
-1.68243948170027e-05
-1.55911630384442e-05
-2.96316914167628e-05
-8.86359511671733e-06
-1.74343250083402e-05
-2.16564034073483e-05
-1.31938658438914e-05
-1.84304624681658e-05
-3.0682750221747e-05
-2.57212766668086e-05
-9.22774025254167e-06
-2.78536089373262e-06
-2.47557044412686e-05
-7.80370613871839e-06
-8.11772861526428e-06
-1.79875826953794e-05
-1.23001850284352e-05
-1.75034507020452e-05
-1.36180642793654e-05
-3.24783855794816e-05
-1.95416148611645e-05
-7.37120767860689e-06
-2.00054722675628e-05
-1.59547031306544e-05
-2.4809891977026e-05
-5.00957951652298e-06
-2.01596333035689e-05
-4.30498089447172e-06
-2.80318275339241e-06
-1.22860993470616e-05
-1.48023082761184e-06
-7.6692833681147e-06
-5.77104512768843e-06
-2.19740076307873e-05
-2.03098530252299e-05
-2.63760122069427e-05
-3.41096108029585e-05
-9.55657182249651e-06
-8.98590409323707e-06
4.59232430562157e-06
-1.11034525985354e-05
-8.81081387718729e-06
-1.79874013188281e-05
-3.35513957268865e-05
-8.75583043704975e-06
-2.85114928181604e-05
-2.02005706879916e-05
-8.69772209457211e-07
-2.0753652794919e-05
-1.64278058798023e-05
-2.36752849909729e-05
-2.27115331719059e-05
-2.02149763211882e-06
-1.49856427628315e-05
-9.06335678098559e-06
-1.00190554146223e-05
-1.32680448127397e-05
-1.38725926466868e-05
-2.52336790406487e-05
-1.60817471011284e-05
-1.74647190682254e-05
-8.06827861793354e-06
-1.80833280132941e-05
-1.4685438160965e-05
-4.2805106200803e-06
-2.44254587151719e-05
-1.60266979627093e-05
-1.35565567611087e-05
-1.46379523289369e-05
-2.14690369675358e-05
-1.36482552428199e-05
-2.8757568938423e-05
-1.31595811247845e-05
-2.16616458364922e-05
-1.58132518212826e-05
-1.64155499244625e-05
-4.14268409100716e-07
-1.98885996256388e-05
-1.2833475364966e-05
-1.47218028234419e-05
-1.46695575818017e-05
-1.45590370992593e-05
-1.84679121661015e-05
-1.98232230159421e-05
-1.53631958565624e-05
-1.54670486824628e-05
-2.65896106194755e-05
-1.80407605335626e-05
-1.25547347611057e-05
-1.87156246495706e-05
-1.056406188329e-05
-3.11051161958258e-05
-1.90031598203469e-05
-1.45833534560801e-05
-1.34478419881311e-05
-1.69124177516695e-05
-1.36964744768413e-05
9.06765295642216e-07
8.68550796821272e-07
-3.10097841625422e-06
-1.66941308365895e-05
-1.4882275519352e-05
-2.28747588690447e-05
-2.78210580732145e-05
-8.15933095536629e-06
-7.30494818135092e-06
-9.42826954543736e-06
-7.92450424264482e-06
-1.01172617183655e-05
-9.15391259419107e-06
-4.86403071397679e-05
-1.12544766690417e-05
-1.4317488323159e-05
-2.66298484380663e-05
-2.34970493484078e-05
-1.47596380528444e-05
-6.21900029868425e-06
-8.21797662578922e-06
-1.45665973402634e-05
-2.13662945836445e-05
-3.94787582587802e-05
-1.9605918714729e-05
-1.18050364446535e-05
-9.70908364947718e-06
-2.28338611027294e-05
-2.26171278556831e-05
-1.34608548001384e-05
-4.23487666035765e-06
-6.47934012500959e-06
-1.96559376117909e-05
-2.42281794086547e-05
-1.55526024186858e-05
-1.29012937661672e-05
-2.60106098496133e-06
-2.22965358603447e-05
-7.10688214878519e-06
-1.87937361840364e-05
-7.42157681789621e-06
-2.43765307025866e-05
-2.24214731749437e-05
-1.26808953301963e-05
-1.41826635612018e-05
-1.70709702756236e-05
-1.78715486195977e-06
-5.21046919208706e-06
-1.85312073388547e-05
-1.52515162736384e-05
-2.27649538926645e-05
-1.13396429167141e-05
-7.75972504651476e-06
-1.19631874676697e-05
-2.06962696400427e-05
-2.014696231975e-05
-1.60478158766671e-05
-8.4606169677361e-06
-2.18777413959797e-05
-2.36727920858714e-05
-3.56685946574356e-05
-2.35424882334385e-05
-3.23563395076409e-05
-1.92941122615075e-05
-2.79518176947873e-05
-1.98666697486068e-05
-1.04734799567698e-05
-6.78832903113625e-06
-1.24651428508365e-05
-6.8292953417535e-06
-7.74788048462446e-06
-3.32861828844862e-05
-2.25214972028175e-05
-8.56536831726388e-06
-3.31185856538824e-05
-2.10331417868553e-05
-2.19469392278276e-05
1.26143900800647e-06
-3.19695794278759e-05
-2.04340490250179e-05
-2.46931914106903e-05
