# Supplementary material for: Research on computational propagation and identification of mine microseismic signals based on deep learning
Source: PLoS One. 2025 Oct 22;20(10):e0334641. doi: 10.1371/journal.pone.0334641 (PMC12543183; doi:10.1371/journal.pone.0334641)
Supplement: S11 Data — (ZIP) [file pone.0334641.s011.zip › 000101100002684.xlsx_0.txt_24.txt.txt]

-2.18914140058341e-05
-1.37972037072085e-05
-8.73989205272061e-06
-1.8431057788918e-05
-1.11500510247156e-05
-3.45921113387503e-06
-1.41146579461415e-05
-6.29643853024248e-07
-1.43527438381412e-05
-3.37440635627362e-05
-1.17334047035628e-05
-1.95456759806395e-05
-1.57169853628524e-05
-5.44123195410826e-06
-2.53971085569844e-06
-2.52524432277951e-06
-1.66785016840769e-05
-1.93614933365789e-05
4.77144949394415e-06
-1.54766649179613e-05
-1.55244016192593e-05
-1.78918447564428e-05
-1.67921700678367e-05
-2.3460608205349e-05
-1.40697878249343e-05
-1.21014004350003e-05
-1.72473155950916e-05
-1.77726146903426e-05
-5.33181923619246e-06
-1.74157475712387e-05
-2.30882800093607e-05
-1.23872494439943e-05
-3.42966760376899e-05
-8.01380497506516e-06
-1.63195247937302e-05
-1.29811148751837e-07
-1.7056785438158e-05
-2.56191757632978e-05
-1.24744469068936e-05
-3.33389626071035e-05
-1.90849398995293e-05
-2.20277771022919e-05
-4.1434526638836e-06
-1.05763509818831e-05
-2.01581251710305e-06
-2.431185576902e-05
-1.09268920269425e-05
-9.23336660752504e-06
-1.68167854078078e-05
-1.72688399361649e-05
-2.98238063062115e-05
-2.51935554017495e-05
-3.08218535302634e-05
-2.30141023252683e-05
-4.76363376287909e-07
-1.07314758113471e-05
-1.2534157710206e-05
-1.12969451192623e-05
-4.03946005095319e-06
-2.96101950919455e-05
-2.49317768967133e-05
-7.46782085255759e-06
-2.22997122914993e-05
-1.04060621242183e-05
2.79305691279711e-06
-1.81121809753524e-05
-3.26436629725348e-05
-1.5782255893777e-05
-2.05248881729021e-05
-4.4481506323767e-06
-2.96413711805851e-05
-3.27153748332043e-05
-3.13598295862569e-05
-2.49897944648066e-05
-6.29911163036372e-06
-6.18730304197423e-06
-2.30977934174094e-05
-1.87281220721657e-05
-2.79406965304875e-05
-1.15091615997153e-05
-8.77128545687338e-06
-3.15505340429753e-05
-1.92908583275571e-05
-2.15254857987179e-05
-3.36059844737255e-05
-1.26295454660499e-05
-1.929941281988e-05
-1.88260943976402e-05
-4.49964861833931e-06
-1.53382793762853e-05
-2.00701631545696e-05
-2.40426153491983e-05
-1.74756732102121e-05
-2.08299882504112e-05
-1.38155147407984e-05
-9.6761280613289e-06
-3.51020192555423e-06
-2.2301861375224e-05
-5.02154713441375e-06
-8.25328141013432e-06
-3.3957006139965e-05
-3.20413157477908e-05
-3.45651871256447e-05
-2.39943061202634e-05
-3.16004002931507e-05
3.16257820914899e-06
-8.82738015596961e-06
-2.67420847757589e-05
-3.31280057714343e-05
-3.10665910781228e-05
-2.29282485594895e-05
-6.99678627176384e-06
-3.34190048392372e-05
-1.81194648074166e-05
-1.81744695401864e-05
-3.31601779283881e-05
-2.41094424642462e-05
2.24160162425241e-06
-1.90256438117491e-05
-1.3208232935337e-05
-1.95002097061507e-05
5.31028434022563e-07
-1.50479508799047e-05
-2.38066176385671e-05
-2.6358604174522e-05
-1.93431073659183e-05
1.59871341464391e-06
-1.77437432369315e-05
-1.65258455294647e-05
-1.12163274413813e-05
-1.59812397184762e-05
-2.2063352239139e-05
-1.27666876087807e-05
-5.88130412009472e-06
9.0065390672685e-08
-2.13790640367774e-05
-1.27632084311772e-05
-8.45392028017458e-06
-1.79064443154027e-05
-2.25128414157578e-05
-1.38542343760815e-05
-1.50438782458273e-05
-1.50228068753503e-05
-3.01845926818991e-05
-3.15022738085314e-05
-2.25978256790932e-05
-4.24030115807731e-06
-8.45525278581963e-08
-1.40797655104551e-05
-1.5139809149905e-05
-6.05454673267087e-06
-1.10380271464798e-05
-1.75954204181476e-05
-3.43270617677209e-06
-1.68266944130772e-05
-1.3640635733138e-05
-1.67922830909147e-05
-3.79302396074263e-05
-1.75193346468771e-05
-1.51877867953053e-05
-2.19674794680191e-05
-3.59896706783841e-05
-1.8902954492034e-05
-1.39987661369671e-05
-8.6376072260084e-06
-2.91512829770615e-06
-1.88875615547956e-05
-2.08581242541928e-05
-4.83552500211539e-06
-4.18836241766887e-05
-2.61596767174875e-06
-2.09333509771911e-05
-4.97922482101925e-06
-1.12379351079137e-05
-1.92898087582018e-05
-2.19307438953459e-05
-1.21290773776682e-05
-1.86906140077176e-05
-1.32411341138793e-05
-1.61095263307379e-05
-2.09041347185091e-05
-6.68397891640021e-06
-1.94279390710443e-05
-1.0881232816095e-06
-1.91863855627745e-05
-9.97646930110733e-06
-1.63396047539809e-05
-2.6485281844761e-05
-2.81901514219641e-06
-8.04128176998703e-06
-5.56803354492026e-06
-1.15881488629321e-05
-2.65039403877452e-05
-1.47392177358746e-05
-1.48246967442195e-05
-8.41429117310834e-06
-2.93563828319681e-05
-1.95310306361952e-05
-1.04717427176295e-05
-9.79237738739443e-06
-2.5441170724856e-05
-1.53358716891736e-05
2.6529137806342e-07
-1.49848848373213e-05
-6.75185328848223e-06
-1.34916955916251e-05
-1.45511263986419e-05
-2.34490404357207e-05
-1.80978251064991e-05
-1.6187324894644e-05
-1.26386426427632e-05
-3.58183665628979e-05
-1.36912778630622e-05
-1.98529077126331e-05
-2.49641361244347e-05
-1.65526244690043e-05
-2.33330630398947e-06
-2.86816078337944e-05
-3.7886420652095e-05
-2.80086516741014e-05
-1.1764958877432e-05
-2.09412837452066e-05
-1.29244167439163e-05
-4.88421991991048e-06
-1.59873930196093e-05
-1.69425404481812e-05
-2.78478302564826e-05
-2.74064204460882e-05
-1.25801369388217e-05
-2.39640421288397e-05
-1.24494364667055e-05
-9.18745124837213e-07
-1.50571336212993e-05
-1.14921871789752e-05
-1.23286304943105e-05
-1.35373442401268e-07
-2.4269582147146e-05
-4.08900868551339e-05
-2.22620361299441e-05
3.62592763355925e-07
-2.61395950099235e-05
-1.16938276938217e-05
-1.43026236853965e-05
-2.3759923864122e-05
-2.10468503981549e-05
-6.41183942980231e-06
-1.50640018002926e-05
-1.81674381584752e-05
-1.52335628762407e-05
4.73931018970604e-06
-1.8280440048428e-05
-1.74339744761823e-05
-1.52163484169956e-05
-1.2489776502624e-05
-1.66379893815287e-06
-1.25650030687614e-05
-9.35210730343143e-06
-2.41151500862903e-05
-1.30299562747926e-05
-1.17689867266767e-05
-7.78245296110403e-06
-9.42808100191461e-06
-2.39568135376788e-05
-1.81797774296011e-05
-1.50732955644723e-05
5.91756242598881e-07
1.37703744002431e-06
-2.14088021620893e-05
-2.02620359802727e-05
-8.96632905302237e-06
-2.30203438203022e-05
-5.48296405151604e-06
-1.93585931338557e-05
-1.92689020711097e-05
-2.04937547229503e-05
-2.11053190427438e-05
-1.9235786696253e-05
-2.53325740921399e-05
-5.62273734596796e-06
-1.96722539293878e-05
-8.51926370171017e-06
-9.08441291900108e-06
-5.31514120289376e-06
-1.61018225834826e-05
-9.71479266897956e-06
-1.35107546631612e-05
-1.60109883899514e-05
-3.34995622667054e-06
-4.71562857857035e-06
-2.52989284798721e-05
-4.0115230475803e-05
-4.69485477998787e-06
1.67178397463849e-06
-1.24312406296696e-05
-2.12076855941544e-05
-7.74661765409145e-06
-2.86889689700019e-05
-1.87111884416598e-05
-1.24814620461574e-05
-1.50176866897847e-05
-1.84332146477619e-05
-1.5844069182108e-05
4.78573531564945e-06
-1.87528572009984e-05
-2.50266669115353e-05
-7.72691181183113e-06
-1.5186727262027e-05
-4.09895401910214e-06
-2.22759339171085e-05
-1.11552159965141e-05
-1.64353014235021e-05
-1.80964409952213e-05
-1.1399889084549e-05
-2.03429127052861e-05
-2.22855374006973e-05
-1.70108080222113e-05
-2.23513928133029e-05
-2.07952286267723e-05
-1.6369210919938e-05
-9.54764423218469e-06
-2.20426021571611e-05
-1.31679106666809e-05
-1.67064568819961e-05
-1.39074601417404e-05
-1.21056618758454e-05
-2.65157202760439e-05
-3.867921601046e-05
-9.51391283417358e-06
-1.68800286481033e-05
-1.42343637148933e-05
-2.25107501035222e-05
-2.16437126690488e-05
-2.37185442018983e-05
-2.39150561691686e-05
-8.48280403814457e-06
-6.21988555722983e-06
-8.81664192155916e-06
-2.28428488364953e-05
-9.71218386870507e-06
-1.43405065878336e-05
-1.92908868068756e-05
-2.04379280445075e-05
-1.58319569931814e-05
-1.03535690578763e-05
-9.1142770992517e-06
-1.95175690014234e-05
-1.04409517060008e-05
-3.62855388778615e-05
-1.54428657651117e-05
-1.27910280842568e-05
-2.73810126189204e-06
-1.17303052735174e-05
-1.57941873904327e-05
-1.36937759009013e-05
-2.97404590881135e-05
-8.05236010679443e-06
-1.48883208126941e-05
-2.04298815052446e-05
-2.73158323575001e-05
1.12351109745634e-05
-3.75175471014375e-05
1.60270934110841e-05
-2.07181126097045e-05
-1.64677071260052e-05
-2.8694712635142e-05
-6.80050659837212e-06
-2.66306368695083e-05
-1.26123643854319e-05
-2.07139815492891e-05
-5.26526615605336e-06
-6.17440002324453e-06
-2.09897974279053e-05
-2.20819661704301e-05
-3.40523949208192e-05
6.80944678714468e-06
-1.45420712780344e-05
-1.04114653660952e-05
-2.52125067647554e-05
-2.08052579421153e-05
-1.83476948603966e-05
-1.03470895463894e-05
-2.96215289996332e-05
-1.41085789689591e-05
3.9870112629655e-06
-2.83750025577223e-06
-1.98189812314258e-05
-1.18607109932952e-05
-2.56982986435871e-05
-1.77583899665429e-05
-1.77850230704185e-06
-1.26836987106648e-05
-1.36512749676705e-05
-1.83129360221615e-05
-6.07032649267614e-06
-2.28282346958182e-05
-1.13285941490224e-05
-3.00542659952284e-05
-2.40999710432121e-05
-1.15110749065009e-05
-1.96743920421602e-05
-2.09395836870781e-05
-1.4641594989501e-05
-2.39195705756842e-05
-2.52048079308762e-05
-3.03890447695694e-05
-1.17417233264623e-05
-2.81912806748576e-05
-3.10771905838504e-05
-2.39776711687733e-05
-2.07178334084325e-05
-2.48284418475152e-05
-2.4621708387518e-05
-1.12868283359604e-05
-1.87183728083867e-05
-4.38205312427415e-05
-1.78621427969046e-05
-3.03583668930434e-05
-1.39738440161738e-05
-8.08511561227083e-06
-9.4834292651098e-06
-2.00198997419607e-06
-3.16921640518491e-05
-1.11036518936634e-05
-2.68828790121327e-05
-1.36994101661002e-05
-1.72246832991744e-05
-3.36256476222524e-05
-3.96671084223476e-05
-3.52919801041817e-06
-5.8100770431158e-06
-4.04746832622389e-06
-9.25360419505764e-06
-9.82207225318255e-06
-1.54045347716474e-05
-2.54911365476737e-05
-1.99661747212663e-06
6.86010189867627e-06
-1.52730817021349e-05
-8.24572821859188e-07
-2.07380797064322e-05
-3.12090039837646e-05
7.95208012784228e-07
-1.51325135440861e-05
-1.87350680446482e-05
-5.2403759968711e-06
-8.69078165608096e-06
-1.10088307864476e-05
-8.02496886512134e-06
-1.88953625780436e-05
-3.51988062761083e-06
-1.55295257790935e-05
-2.96515807244478e-05
-2.9709949526125e-05
-2.08633399768999e-05
-1.57628811460987e-05
-1.48865535895011e-05
-3.12233455832238e-05
-2.85126334780185e-06
-1.29004831369312e-05
-2.27086271732321e-05
-1.01458024892481e-05
-1.03049106882875e-05
-1.65989357662125e-05
-2.26912244987211e-05
-2.23395548238045e-05
-2.57609960203865e-05
-9.01110894454444e-06
-2.61264577000401e-05
-1.59497411796902e-05
-2.12521614293264e-05
-2.27369894413062e-05
-1.07872982810703e-05
-6.59937784868988e-06
-1.99575211660852e-05
-6.54520134840078e-06
-2.08634517743673e-05
-2.22579941763896e-05
-1.36175491233548e-05
-1.9890529422312e-05
-8.80347619172864e-07
-2.63586726194262e-05
-1.10741808960644e-05
-6.44910879543829e-07
-2.13631145398871e-05
-4.36818264262e-06
-2.249678681166e-05
-6.68863360451799e-07
-7.82738359445372e-06
-3.28970868313468e-05
-7.25153923331818e-06
-1.47796767828791e-05
-2.83572951538777e-05
-7.71395591240993e-06
-1.60186701219153e-05
3.75017296055361e-06
-2.12771871969376e-05
-1.81026739426145e-05
-1.61991085379336e-05
-9.81878672892354e-06
-2.21123914721746e-05
-1.58092907934704e-05
-1.34940194562815e-05
-3.06626416665685e-05
-2.32519420703598e-05
-1.32786155836801e-05
-1.83051510171214e-05
-7.9735599625607e-06
-1.16773152448813e-05
-2.17018018905331e-05
-1.10494570698881e-05
-1.37519366215078e-05
-7.04891043319536e-06
-1.62988221283349e-05
-1.79559962904363e-05
-2.9129809347547e-05
1.4902837516582e-06
5.807088245892e-07
-2.10110350380915e-05
-1.87854668540982e-05
-2.53274442531229e-05
-8.31438563978192e-06
-7.35901734378185e-06
-2.16665243407945e-05
-3.78728244239324e-05
-2.02216506481988e-05
-3.04943742507643e-05
-2.18211100825567e-05
2.44381237736955e-06
1.48721766119125e-06
-3.34049292905738e-07
-2.86607435354312e-05
-2.34622626573176e-05
-7.65432694822624e-06
-1.35981832583458e-05
-2.70186646461764e-05
-1.28330731662512e-05
-9.80895143454791e-06
-2.49126974733381e-05
-1.38156502696267e-05
-2.91298474891639e-05
-1.52540401006092e-05
-6.73294917085045e-06
-1.18489391579956e-05
-1.96551919903446e-05
-5.6915675747418e-06
-1.42728916375578e-05
-2.97709420412451e-05
-2.45784692399813e-05
-1.59669315237334e-05
-2.599613763182e-05
-1.15927295247328e-05
-3.42633168261127e-05
-1.420247704287e-05
1.51253891849907e-06
-3.68023506026346e-05
-1.26054411754272e-05
-1.23470878245282e-05
-2.45465362440221e-05
-5.50349777825199e-06
-1.01566166764425e-05
-1.13013737039563e-05
2.70096718683314e-06
-8.51534943379967e-06
-4.20352137073961e-05
-2.04893800783648e-05
-3.72647522439088e-06
-2.49485225860128e-05
-4.94549466627364e-05
4.11333483633142e-06
-1.32612036522132e-05
-9.42565782672784e-06
-2.04306781779768e-05
-4.38744078683656e-05
-3.17338994716617e-05
-1.71555405176465e-05
-1.72818290753734e-05
-1.44151271275663e-05
-1.26781117137687e-05
-1.34979797969495e-05
-7.65818926669935e-06
-1.69169395458378e-05
-9.59930904308961e-06
-2.71347940136345e-05
-2.4410487409856e-05
-1.33298746795193e-05
-2.06605074602781e-05
-2.84107159459342e-05
-1.84155894567928e-05
-1.61050590420654e-05
-1.46876860799971e-05
-1.62876538223692e-05
-1.38821419009852e-05
-1.39906813844951e-05
-2.87548951692237e-05
-2.09919054415636e-05
-1.37132864844504e-05
-2.28569780661927e-05
-2.12930673013579e-05
-1.96602709405318e-05
-1.54440227749906e-05
4.24738438418371e-06
-3.23137922759922e-06
2.18836174006696e-06
5.42543821994319e-06
-7.92731198626168e-07
-2.33871564124301e-05
-1.79625709627812e-05
-1.47163296174903e-05
-1.46241778946701e-05
-1.76706895468274e-05
-2.04746147198117e-05
-5.52370464259925e-06
-1.71013222931139e-05
-1.40655981500462e-05
-7.48587016952698e-06
-1.17355168764883e-05
-1.90253168104604e-05
-1.70886229827577e-05
-1.57479967867373e-06
-2.69061648831834e-05
-6.11710599162974e-06
-3.04639116991707e-05
4.3650849717261e-06
-6.90666258687574e-06
-2.54581542603775e-05
-3.26865942287981e-05
-6.32116021109102e-06
-1.46340786840476e-05
-2.23603405204093e-05
-1.14247721972957e-05
-7.96218467507566e-06
-2.3881426848226e-05
-4.57037839807886e-06
-1.731245094675e-05
-1.62707820090953e-05
-1.07781542931057e-05
-2.70991296774686e-06
-2.21922920160102e-05
-1.45213124856235e-05
-3.05562738031784e-05
-8.54011720080487e-06
-2.93606621789254e-05
-4.4630062372631e-07
-9.53834636376739e-06
-1.57140516206894e-05
-1.54267171611044e-05
-9.31239459689468e-06
-1.41131322094042e-05
4.70422857369379e-06
-1.29496852135599e-05
-5.87912946954412e-06
-2.39942202828052e-05
-2.977464691356e-05
-2.5485787226951e-05
9.05080311396409e-07
-2.93640008979414e-05
-2.18332146261898e-05
-2.26741461727196e-05
-4.82305935505808e-06
-2.27075956232862e-05
-1.22051638933771e-05
-9.00298160711458e-06
-7.17857937305516e-06
-3.3497527053406e-05
-2.60105759208701e-05
-3.67403489100249e-05
-2.4177349255447e-05
-9.06513080063309e-06
-1.83063869255744e-05
-1.55630252564624e-05
-1.16880808004674e-05
-2.12676156881116e-05
-1.78736262370021e-05
-1.26579952775304e-05
-9.15133810160675e-06
-1.58482817938228e-05
-5.6330674530473e-06
-2.2411417328913e-05
-2.1271137019345e-05
-5.61877780027163e-06
-1.71863332590298e-05
-4.16129371106569e-05
-1.76665213922206e-05
-1.85210532240656e-05
-2.00614958231285e-05
-1.65944455922154e-05
-1.31368520880837e-05
-1.17230638266356e-05
-3.67470284002666e-06
-1.6613002953043e-05
-2.82016890078968e-05
-2.95682252938506e-05
-8.70900217327911e-06
-1.10476028330074e-05
-6.48551417072958e-06
-1.82578743004837e-05
-3.21013103846143e-05
-2.05823554086982e-05
3.84747871359531e-06
-1.12549584553334e-05
-2.24825856738926e-05
-1.11849251832916e-05
-8.48873807941483e-06
-2.7920675695649e-06
-3.2808402308348e-05
-2.67994086567737e-05
-4.44215816886085e-07
-1.3995647603764e-05
5.51733468666721e-06
2.85412914129199e-06
-3.04648041852635e-05
-1.25958741311519e-05
-1.15584566320825e-05
-1.71240518050604e-05
-1.27681510794955e-05
-4.92823993706751e-06
-1.46748690748265e-05
-2.73312956430539e-05
-2.66183484037203e-05
-1.9838642407344e-05
-2.37113310190232e-05
-1.16727210687406e-05
-1.69436623210527e-05
-1.72242484136982e-05
-9.96265514359801e-06
-1.09106883808405e-05
-1.4842329609606e-05
-5.69500272241886e-06
7.70658082513036e-07
-6.33879072037487e-06
-1.57858663300727e-06
-2.11069064562724e-05
-3.36326550363159e-05
-2.64970535034041e-05
-1.83022643181834e-05
-2.26220756230179e-05
3.36793318971279e-07
-1.0850959909298e-05
-3.54941277372257e-05
-9.37376685112533e-06
-2.02594928231156e-05
-2.44905155280956e-05
-2.34316337202832e-05
-1.74558844726122e-05
-1.76109322609802e-05
-1.97650253028927e-05
-2.22315436402759e-05
-7.70404051453954e-06
-1.20919155550766e-05
-1.84874693573656e-05
-2.11915130290122e-05
1.84046119316452e-06
-3.94946396057502e-06
-7.1204651379867e-06
-4.71836193303248e-06
-2.26221593746762e-05
-1.333809080411e-05
-7.45627343207795e-06
-2.95462065821987e-05
-3.57867807425583e-06
-1.26015751421747e-05
-1.76648252432899e-05
-3.9074760710386e-05
-9.79567167445559e-06
-2.16927332654431e-05
-2.92923621276076e-05
-2.61440205641985e-05
-1.3498698649529e-05
-2.10503561122922e-05
-1.34105515550163e-05
-1.43419692019298e-05
-1.57400580108762e-05
-2.79036800059732e-05
-1.77820475494245e-05
-2.54752614208346e-05
-1.83740345737699e-06
-3.02512106405144e-05
-1.37589182107477e-05
-1.08771168652004e-05
-1.21059058866811e-05
-3.30637789651506e-06
-1.87573942796343e-06
-1.93448037426963e-05
-3.52991554961244e-06
1.28934593899849e-05
-1.48327256847001e-05
-1.98824364213056e-05
-1.75255602340687e-05
-2.85069239624047e-05
-1.36474250794874e-05
-1.24134881904834e-06
-4.79064616228748e-06
-2.26392786181125e-05
-1.80699709881922e-05
-3.19131819566066e-05
-1.9411432878772e-05
-4.32431453466577e-06
-2.75007318402547e-05
-1.38992689297658e-05
-6.24037157986393e-06
-1.70049574266474e-05
-1.87375331954239e-05
-2.7523410617552e-05
-2.7840585633716e-05
-1.16247234824335e-05
-2.02904425611807e-05
-2.59030034186937e-05
-1.44469813123274e-05
-1.88744278301833e-06
-1.17566536828085e-05
-1.44409116294831e-05
-6.82743072803956e-06
-2.61168415620801e-05
-1.32541885337453e-05
-6.34508224488154e-06
-7.3589510405954e-06
-2.67357228147634e-05
-4.49170744959988e-05
-1.17742372110305e-05
-1.17514649629962e-05
-3.53836879804204e-06
-2.11863414063863e-08
-1.94643451997695e-05
-1.69916643654722e-05
-2.6246841436252e-05
-1.25484465844078e-05
-2.53557127182993e-05
-1.57206013918301e-05
-3.16724718214117e-06
-2.97562671267213e-05
-1.85219401900252e-05
-1.5603203254715e-06
-2.57816177730946e-05
-2.31744397529472e-05
-2.95325994186796e-05
-2.50620389640413e-05
-1.09525903750593e-05
-1.40389418687689e-05
-1.98827054267096e-05
-2.27952478175849e-05
-3.12329299412285e-05
-1.70142382773591e-05
-7.96397613261928e-06
-2.23488902467555e-05
-1.60771235828606e-05
-8.91479856523308e-06
-1.55084935945864e-05
-2.20593474675245e-05
-1.63593740599382e-05
-1.38407118065961e-06
-1.84778237046868e-05
-1.66453172626677e-05
-1.34347008980665e-05
-4.1356624215328e-06
-1.00584146528393e-05
-1.86817736650796e-05
-1.68365981430138e-05
4.10887835067065e-06
-1.34322658332238e-05
-2.50676179600051e-05
-6.85727079126806e-06
-5.57787314365534e-06
-1.82555819121779e-05
-2.73593208476282e-05
-1.07553866298748e-05
-1.34543787544738e-05
-1.81451587672465e-05
-2.87492036532433e-05
-2.79438223133817e-05
-1.96394042071628e-05
-7.33460551959159e-06
-7.21357910172863e-06
-1.07606021769566e-05
-2.28547204292288e-05
-1.43016458371375e-05
-3.40894514356595e-05
-2.65820857222594e-05
-3.29531360027728e-05
-1.38126841136883e-06
-1.02500936279834e-05
-2.13444067325258e-05
-2.06568781629084e-05
-2.56985256889503e-05
-1.12482271268472e-05
-2.55995199636932e-05
-1.89301671093353e-05
-3.5661844916323e-05
-1.18674043122707e-05
-8.05770544159506e-06
-6.14242233738631e-06
-7.9621642250658e-06
-1.87029787113311e-05
-1.76341816420776e-05
-3.82272523332465e-06
-8.28962953770603e-06
-1.40206518575384e-05
-3.37588319940343e-05
-2.14482252138652e-05
-3.16392827857836e-05
-2.39950486116525e-05
-1.8958176296385e-05
-1.70716264028971e-05
-2.34900194992076e-05
-2.24451907545251e-05
-2.06297455653335e-05
-6.50387958137279e-06
-8.66451608668023e-06
1.10202751629997e-06
-8.1724089239517e-06
-5.86516432176863e-06
-1.60533190003914e-05
7.2568250211529e-06
-1.36621950173363e-05
-1.1258748521918e-05
-1.60866513896541e-05
-2.38884804095131e-05
-2.96375930646164e-05
-2.56634913846963e-05
3.55034906301491e-07
-1.1431221874638e-05
-1.73047694288328e-05
-2.43857854174931e-05
-1.47365889769056e-05
-1.74429055568304e-05
-1.69432394210038e-05
-5.67446793887556e-06
-2.19687307084733e-06
-1.01966600467057e-05
-1.51382922483299e-05
-1.90033567248804e-05
-2.01761249427437e-05
-2.16186463505743e-05
-2.22729615865309e-05
-8.82571627837636e-06
-1.36939320655696e-05
-2.69579122531527e-05
-2.47478921557074e-06
-6.50641722532143e-06
-2.4063425032987e-05
-4.50709026903034e-07
-1.63480286080208e-05
-1.17547734452993e-05
3.24734268142466e-06
-2.85517584187027e-05
-3.38647537379043e-05
-1.46453670504134e-05
-1.50169438017344e-05
7.40613095976735e-06
-3.64666998927446e-05
-2.80431204536762e-05
-6.59242758351507e-06
-2.0146831552117e-05
-2.66009270275511e-05
-1.19176896957524e-05
-2.16103552602716e-05
-3.22433948615201e-06
1.32858701949259e-06
-2.73844370723611e-07
5.57387745432841e-06
-1.51009581766234e-05
-2.26179566588344e-05
-6.2785974788836e-06
-3.79705495215269e-05
-2.06470365127488e-05
-3.00398477147305e-05
-3.33591054367786e-05
-9.54560404798515e-06
-1.32337662958386e-05
-2.06545090160646e-05
-8.44575519624638e-06
-2.01091584297691e-05
-9.74344731739634e-06
-8.30877845185777e-06
-2.25939730272735e-05
-1.16868732683108e-05
-2.77395068503507e-05
-1.56068236927715e-05
-1.7762123749485e-05
-1.45784648252808e-05
-1.90558798936027e-05
-1.67662768070424e-05
-1.88714360520305e-05
-1.29413704177547e-05
-6.24024491189625e-06
-2.27259540781964e-05
-2.88000601171516e-05
-5.41997411101288e-06
-2.95418661142539e-06
-4.17141982756524e-06
-3.18144240879833e-05
-2.05072784068485e-05
-1.82874433254429e-05
-1.79591918483421e-05
3.54763604512972e-07
2.8150957454745e-06
-1.34907756659348e-05
3.34451756438603e-06
-3.29223003253128e-05
3.00338501268022e-06
-5.76398579291803e-06
-9.25088386663077e-06
-1.13765154286644e-05
-3.9163442909798e-05
-3.16726178777195e-05
-2.26229723291226e-05
-1.85509996049917e-05
-2.34849466461114e-05
-1.65563289879479e-05
-3.12958139792792e-05
-3.42521051314722e-05
-1.74149496911936e-05
-1.84052628078409e-05
-1.21819872164616e-05
-1.86344635318161e-05
-3.37712510723708e-05
-7.23821821706369e-06
-4.87322448658136e-06
-3.22834610979146e-05
-1.8581900826007e-06
-1.96807987766545e-05
-1.14167758827966e-05
-2.46257647117448e-05
-2.64455294840207e-05
-2.12516478030318e-05
-2.75513868774363e-05
-4.17576557885471e-05
-3.08257830711648e-05
-9.463570059711e-06
-2.01252815127803e-05
-1.47173409402383e-05
-2.03224780631818e-05
-1.50754753860162e-05
-2.11902534600424e-05
-1.98370090637758e-05
-2.32661224447288e-05
-3.56667364333552e-06
-1.2311683938357e-05
-2.42467554268563e-05
-1.23849062573764e-05
-9.64464936177176e-06
-2.44336188896678e-05
-1.20653906333504e-05
-1.43413186784408e-05
-1.67302073243177e-05
-2.46254389345814e-05
-7.29695056443477e-07
-1.19196325221411e-05
-1.35012710574134e-05
-2.8353661603181e-05
-1.83208465355544e-05
-2.09052288169036e-05
-1.36771367665262e-05
-1.608758707427e-05
-1.46541308583927e-05
-1.61528665899562e-05
-1.08195256568371e-05
-5.99799417088405e-06
-2.06448953449863e-06
-3.9911892348057e-05
-1.31727694675345e-05
-1.15094229274562e-05
-1.57938861782689e-05
-8.02185472709266e-06
-1.48154175951625e-05
-2.43811313534794e-05
-8.05556394065477e-06
-9.78544813329348e-06
-1.73032057625511e-05
4.62096747900869e-06
-1.8787646870621e-05
-1.61175984156802e-05
-1.11788955171829e-05
-3.86226909134698e-06
-2.93244333937417e-05
-3.14894726704416e-05
-3.55591664992069e-05
-1.30558976746129e-05
-2.25510928256344e-05
-7.10971967325239e-06
-1.38084599411047e-05
-2.20000266263472e-05
-1.4169178958746e-05
-3.54052899870601e-05
-9.67581472239705e-06
-2.24666395191931e-05
-1.46494516830679e-05
-2.4070093777129e-05
-3.48880188917832e-05
-1.79213959510423e-05
-1.6301558703086e-05
-2.27836903665315e-05
7.60003233966093e-06
-1.86942823447082e-05
-1.98209244461704e-05
-1.06642285183767e-05
-3.46005692364241e-05
7.38635879131178e-06
-1.20280948734593e-05
-2.31997283397973e-05
-3.20216484426413e-05
-2.11025865965141e-05
-3.0110487359123e-05
-1.48062220934548e-05
-3.15369534793524e-05
-1.2178574540303e-05
-2.18115661992279e-05
-3.32851025242078e-05
-3.06086449140251e-05
-2.39758060558884e-05
-2.15297204850352e-05
-2.03934978554863e-05
-1.48194269830589e-05
-2.23195683983016e-05
-1.05561947714989e-05
-1.13735237390348e-05
-1.18593784103525e-05
-4.88060799053328e-06
-1.35783305254727e-05
-2.27255927316376e-05
-1.82787032595847e-05
-8.12115925408053e-06
-1.26813536240919e-05
-1.15922066286898e-05
-2.664723247822e-06
3.37729164486424e-07
-2.44314074143486e-05
-2.06039766613354e-05
-8.17842279224259e-06
-2.13641259251048e-05
-1.52929601999988e-05
-4.60813982027955e-07
-3.444606170014e-05
-1.43150776191557e-05
1.43755438195026e-05
-1.65009036517396e-05
-1.0085090025173e-05
-3.78507194599836e-05
-2.31289918928904e-05
-1.40753262399759e-05
-8.69723394518683e-07
-2.63061400648002e-05
-1.0900303913043e-05
-1.90676804531626e-05
-1.99378051800258e-05
-2.34153572529711e-06
-2.39178814688888e-05
-3.03607405250239e-05
-2.1642508907025e-05
-1.38112467817764e-05
-2.09984030771692e-05
-1.22971221389006e-05
-1.72161492177503e-05
-1.32514667578983e-05
-1.84266041432453e-05
-2.01964995445839e-05
-2.15299832313958e-05
-2.6607708037741e-05
-1.7643113582666e-05
-3.55583361746724e-05
-1.350565993393e-05
-9.19232722063703e-06
3.67532981592494e-06
-1.1815966387094e-05
-1.42038061071519e-05
-8.63029233195315e-06
-9.96659754863046e-06
-1.88829500946851e-05
-2.19594035910127e-05
-6.55561751684912e-06
-1.18839083258591e-05
-2.14485508004508e-05
-1.1207402908277e-05
-6.17460312860827e-06
6.19683421685935e-06
-1.56529432159963e-05
-2.39811688052899e-05
-1.38574932962391e-05
-1.31693881871275e-05
-1.66579336295834e-05
-1.93920378716972e-05
-6.22257829004658e-06
-1.4718818938418e-05
-1.70848489596245e-05
-7.40514196715786e-06
-3.27364643151066e-06
-1.75671563813055e-05
-3.79831275967012e-05
-2.74750283609364e-05
-7.53976417829093e-06
-1.54113640365881e-05
-1.7379074628941e-05
-1.63289550905078e-05
-2.4959156409984e-05
-2.0210047603143e-05
-1.29721713767316e-05
2.29168579527802e-06
-5.81554910528742e-06
-2.59285851635427e-05
-1.44286427404515e-05
-1.99278512988339e-05
-6.87580146245928e-06
-3.92239145836462e-06
-1.47112026722944e-05
-2.18688305143909e-05
-1.02967914977908e-05
-1.28821637270436e-05
-1.92570190675598e-05
1.31771162053476e-05
-1.25852304202601e-05
-1.22983161451287e-05
-6.85937422860337e-06
-3.46346666539158e-05
-2.26791651942542e-05
-1.8812831404963e-05
-2.39241914742182e-05
-9.10536200088853e-06
-1.87834982752787e-05
-1.34355659706598e-05
-8.04738658957741e-07
-9.59350731442657e-06
-1.97482348381265e-06
-2.16750125847658e-05
-2.57091943788228e-06
-3.06153834910814e-06
-1.11945770772053e-05
-2.0054268576388e-05
-1.48950753530827e-05
-1.81057365598172e-05
-1.02012253554482e-05
-2.94214545344043e-05
-5.92164563029083e-06
-2.39846726528302e-05
-8.13881106096783e-06
-2.40878182832889e-05
-1.43583835679777e-05
-2.22314175773232e-05
-2.61341811254314e-05
-2.12976801314927e-05
-1.31334655269935e-05
-7.96654047183188e-06
-1.68419046358305e-05
-1.84370771955624e-05
-1.81954226528247e-05
-1.38602152066458e-05
-7.88807602331159e-06
-2.79318988598085e-05
-1.81037409106338e-05
5.13376969096983e-09
-3.4560038589718e-05
-2.53130751301541e-05
-4.78338947160165e-05
-3.06630819380409e-05
-1.31088637393659e-05
-1.43693456604106e-05
-2.33505584784258e-05
-1.59032806123369e-05
-3.11025397829043e-05
-2.39996753198662e-05
-2.73117891142924e-05
-2.54132362578763e-05
-1.57638727604361e-05
-4.07241009868162e-06
-3.11713225629077e-05
-1.85171620891604e-05
-2.14311962096268e-06
-1.48758580879279e-05
-1.48651238381941e-05
2.64671043161873e-06
-3.99241761587802e-05
-1.3389257427942e-05
-1.98691730580141e-05
-4.94467449505436e-06
-7.73017531059936e-06
-1.04153664822922e-05
-8.53856776206138e-07
-2.53065348283919e-05
-2.12130291875038e-05
-2.87952324230094e-05
-4.33551433332563e-06
-1.47910631879298e-05
-2.9488316733169e-05
-2.81204162404288e-05
9.44968747637562e-07
-1.24489862088897e-05
-8.8137632553906e-06
-9.5621065909792e-06
-2.32705991633574e-05
-1.94510374390814e-05
-6.88937781764651e-06
-2.39178448218842e-05
-2.75131173355467e-06
-1.99218425986232e-05
-1.57009553612399e-05
-1.4372816486428e-05
-8.30853623692034e-06
-3.36896049475702e-05
-1.83706542605997e-05
-1.97228806870032e-05
-1.67571937326203e-05
-1.83711860146021e-05
4.62943376099808e-07
-2.79779158595332e-05
-1.61327975787836e-05
-1.75057882571893e-05
-1.65781770961537e-05
-1.79885634770466e-05
-4.82949012214345e-06
-8.95130890173115e-06
-2.02346818811792e-05
-1.12521958004604e-05
-2.23353280911267e-05
-1.89346709614917e-05
-1.30625362487063e-05
-2.03871703704162e-05
-2.06638639987595e-05
-8.31541079404971e-08
-1.92018222651436e-05
-1.73809464307844e-05
-2.19660650898943e-05
-1.41711842039462e-05
-7.22781300562903e-06
-1.80198134037806e-05
-1.07620818968728e-05
-6.19409149895127e-06
-1.02196006245659e-05
5.67198577005625e-07
-1.20739902821848e-05
-1.74155837985209e-05
-1.8375402724406e-05
-2.5197114554356e-05
-2.35445503350099e-05
-2.04726731111475e-05
-3.34398829245953e-05
-2.41461236318559e-05
-1.97415148136011e-05
-3.50051564057167e-05
-1.32843189422838e-05
-2.12434011335513e-05
-2.88137113478964e-05
-1.2381610202655e-05
-1.06654010859482e-05
-1.11270969209791e-05
-2.39538922858987e-05
-6.44712742423669e-06
-1.13078494799702e-05
-1.01653795601228e-05
-2.29980382037257e-05
-1.9326424587461e-05
-7.43104479336303e-07
-1.6136616640876e-05
-1.64547688452198e-05
-2.41788036782269e-05
-2.57866305545327e-05
-3.31279019550954e-05
-1.22904131778808e-05
-2.31412241387461e-05
-1.70862866367475e-05
-5.89816481760831e-06
-1.62446735261907e-05
-2.32251853980889e-05
-2.12037606994584e-05
-9.64511340820653e-06
-2.77305298751343e-05
-1.71183240837469e-05
-2.72197889677251e-05
-1.54515020192972e-05
-5.1305055618521e-06
-2.14202261882647e-05
-1.30491151265265e-05
-2.25720818749028e-05
-1.06343447149287e-05
-1.25361003205989e-05
-2.44783612765636e-05
-2.57994468091168e-05
-2.2632918398045e-05
-2.1649648340215e-05
-2.39645639109537e-05
-1.22875305205861e-05
-4.28268369194486e-06
-3.09582063344494e-05
-3.24122160634122e-05
-1.86020507136336e-05
-2.34337481134285e-05
-1.22971762996996e-05
-2.87665662863781e-05
-2.99087215786682e-05
-2.64121489308403e-05
-2.2927941217683e-05
-1.44241365387649e-05
-8.55841132932135e-06
-6.38232079066986e-06
-2.36226532518708e-05
-2.02472959270091e-05
-1.01902175746555e-05
-6.61083765100514e-06
-9.00410403460191e-06
-2.46608214937273e-05
-8.25657690230946e-06
-1.76482791149244e-05
5.598909903199e-06
-7.92174782938512e-06
-7.56664167864698e-06
-3.24331139523189e-05
-1.26730844547901e-05
-1.25673139446909e-05
-8.22256757575671e-06
-2.22145772731732e-05
-1.30358441931134e-05
-2.63358543836342e-05
-1.92205865795227e-05
-2.63215495185416e-05
-2.00736967495984e-05
-1.77695159824685e-05
-2.68576033755236e-05
-1.0771064351963e-05
-1.40942402522613e-05
-1.1979803171945e-05
-1.20646315110221e-05
-1.91507840899127e-05
-1.85058003827596e-05
-2.39933763939942e-05
-5.41693842646512e-06
-6.32293266979224e-06
-2.68131816979356e-05
-3.35143109126195e-05
-8.96053604451414e-06
-2.21443524704381e-05
-2.85357043942889e-06
-1.28480874368018e-05
-9.7658709306617e-06
-1.45320806455093e-05
-2.13563447476949e-05
-2.51394145137851e-05
-1.75301292864029e-05
-1.42286701241544e-05
-2.37555362489115e-06
-5.15218707064284e-06
-2.99045365926959e-05
-2.07582404872384e-05
-1.54204654160164e-05
-2.21090454745704e-05
-7.33020444652688e-06
-4.18153036754117e-06
-3.57500204161692e-05
-1.39894545009157e-05
-2.59933316171599e-05
-1.16510357802943e-05
-3.29836559733547e-05
-1.25693354015097e-05
-1.53403137957204e-05
-1.20212594375979e-05
-1.72268447484621e-05
8.86981492438586e-07
2.72807908992219e-06
-2.37454674877613e-05
-8.03532053386094e-06
-1.34957202768187e-05
-1.89392981517599e-05
-1.44627117675047e-05
-1.2269750361993e-05
-1.19295443509315e-05
-1.93915508157813e-05
-3.8025222387248e-05
-3.18400342820585e-05
-2.44796536595263e-05
-9.33788607031877e-06
-1.05719515329584e-05
-1.1707514740315e-05
-3.68886129374943e-05
-1.47317507126769e-05
-9.07732488711531e-06
-2.67798622838075e-05
-6.92000494980864e-06
-1.24839549443624e-05
-7.60042581880112e-06
-6.10956423651998e-06
-1.55530143826837e-05
-2.04912482765952e-05
-1.0460717094991e-05
-1.71604343944186e-05
-2.56026431551134e-06
-1.60665574757162e-05
-3.15555460221346e-05
-8.28867736889587e-06
-3.21173141183985e-05
-1.33819832570103e-05
-2.26888175896358e-05
-2.10002085082913e-05
-1.70670123751126e-05
-2.00524603643943e-05
-1.47677305410614e-05
2.91978646832598e-06
-1.01091283942247e-05
-1.14624407647857e-05
2.73969728514859e-07
-1.46727981897721e-05
-1.63392559087623e-05
-2.62287735119636e-06
-1.45023216590019e-05
-6.78364134233105e-06
-4.43365787490629e-06
-1.68172840080673e-05
-1.50421544652069e-05
-7.50384038965802e-06
-5.30048844437888e-06
-2.00220972798216e-05
-2.1467243699969e-05
-1.49523847884845e-05
-2.13523647695178e-05
-4.67507994751707e-06
-1.77542227369069e-05
-1.64300499931554e-05
-1.20507657417916e-05
-8.65764931386397e-06
-2.0297503501639e-05
-1.30604112445198e-05
-1.17380368882503e-05
-1.37831470453795e-05
-1.18148386688768e-05
-1.45469819147639e-05
3.28001162408478e-08
-2.62868015596757e-05
-1.22078722584474e-05
3.9139446649286e-06
-2.85067616548073e-05
-2.03817064310424e-05
-9.17885322200139e-06
-3.03000128501439e-05
-1.99602578307856e-05
-1.94335340279842e-05
-2.27322342891401e-05
-5.72242323069547e-06
-2.99990602467907e-05
-1.5921810803277e-05
-1.6711307707913e-05
-1.08034993113303e-05
-1.27267631199603e-05
-2.05578804368189e-05
-2.41199617727143e-05
-2.15067893317779e-05
-5.72279258098839e-06
-2.06200473616064e-05
-2.91320770719431e-05
-8.65549938743038e-06
-1.38936942998059e-05
-1.5500671236052e-05
-7.82621035459731e-06
-2.08817292486149e-05
-4.51289425565238e-06
-2.94396727646177e-05
-5.77115189677226e-06
-1.41329275423025e-05
-4.05324218789923e-06
-3.06225488857987e-05
-3.8604212917556e-05
-5.9140807276798e-06
-1.59344127714489e-05
3.02829303470928e-06
-2.10454771745744e-05
-2.30094056725271e-05
-1.39862780059751e-05
-1.17948715356443e-05
-2.33065844840832e-05
-4.98014233736489e-06
-2.68629950621253e-06
-1.49590432444897e-05
-2.78793072090807e-05
-4.15971405832281e-06
-1.81107431525273e-05
4.1172854959761e-06
8.38923663175269e-06
-9.52835086304231e-06
-1.72044118312102e-05
-9.67786374159225e-07
-3.58566774608673e-05
-1.83710211196175e-06
-3.19736887214325e-05
4.89055222016532e-06
1.07069792433999e-05
-8.11093886465641e-06
-6.16831110809826e-07
-5.12012239191266e-06
-8.33069560223314e-06
-3.72860708127522e-05
-1.27258897045128e-05
-3.5988948349996e-05
-1.74253861265484e-05
-2.81875351167384e-05
-1.22579036731761e-05
-1.59068566515862e-05
-7.71541312093632e-06
-2.60605825670614e-05
-2.21052294534921e-05
-1.73823384913234e-05
-1.07666437572636e-05
-1.91676987919144e-05
-2.32971634575554e-05
-6.14482118800352e-06
-1.46748576420271e-05
-2.04753961485511e-05
-1.822597940126e-05
-1.69805122434931e-05
-9.91565920257603e-06
-1.17736555070406e-05
-9.51561608527971e-06
-1.20793492467762e-05
-1.44739405511062e-05
-1.08949638965975e-05
-2.97913561982818e-05
-1.32352987207992e-06
-1.67150425480135e-05
-3.98153278642816e-06
-1.85438422655888e-05
-2.09787045097071e-05
-1.84447628295806e-05
-2.93615202631852e-05
-2.62471881284102e-05
-6.67546401431965e-06
7.24015279013966e-06
-1.61280204670835e-05
-8.59102895502488e-06
-2.94017660323362e-05
-1.95717772767938e-05
-1.73482467837425e-05
-2.73994908073126e-05
-1.64939744903374e-05
-2.15258581587247e-05
-3.34109005569507e-05
-2.76304944723689e-06
-1.50023285048683e-05
7.92668946825522e-06
-2.76681931623852e-05
-2.50628860341492e-05
-2.96402236626764e-05
-2.55041494240601e-05
-2.34431613461579e-06
-2.12402088522437e-05
-5.03266429905206e-07
-1.10783860922484e-05
-9.84261482042228e-06
9.88642514732562e-06
-2.33074307489525e-05
-2.5171121818225e-05
-1.794684333193e-05
-1.44138475235123e-05
3.56952315059504e-06
-1.06055186817087e-05
-9.72454036364673e-06
-3.53408746486338e-06
-2.06639550032477e-05
-2.15345687576362e-05
-9.12408292495595e-06
-1.1122733223393e-05
-1.8843126289001e-05
-3.4170070479663e-05
-1.67874326935051e-05
-1.31697367277026e-05
-2.82548266363699e-05
-7.95397304623238e-06
-6.27638559076927e-06
-6.46773111049966e-06
-1.77437263054546e-05
-2.63821851367992e-05
-6.9876015455923e-06
-2.17496515244543e-05
-2.18115211909189e-05
-2.05105996616184e-05
-1.36898775763035e-05
-1.85806557479375e-05
-3.25389589646684e-05
1.0309089735775e-06
-3.6474410906355e-06
-2.30695777283811e-05
-1.40407731281356e-05
-1.12597206078072e-05
-2.49874098855247e-06
-9.08794567414784e-06
-1.41744748998467e-05
-3.20807742535073e-05
-2.43806329051833e-05
-1.38711867260375e-05
-8.99720287602723e-06
-1.59676004036076e-05
-2.74137124434001e-05
-2.41304506724298e-05
-3.28270033130696e-05
-3.25297361863694e-05
-1.23024430789068e-05
-7.22328347486057e-06
-2.06949352331008e-05
2.65458468184047e-06
-3.08092891115085e-05
-1.55506589224775e-05
-1.94943654306076e-05
-1.72739680166499e-05
-2.0866857513871e-05
-7.38363977342295e-06
-1.76205177070561e-05
-3.43682954699844e-05
-1.77972270617185e-05
-6.93927677164998e-06
-8.62930231409232e-06
-6.89847358713388e-06
-2.68484925785518e-05
-1.95717077576641e-05
-6.8834315359856e-06
-2.52962445875057e-05
-3.84986280933975e-05
8.93210481388308e-06
4.65346477552713e-07
-1.54042419674308e-05
-2.10096560996061e-05
-3.16131889148915e-05
-4.85656979133779e-06
-4.09841496032584e-06
-3.72207349941085e-05
-8.51340220534611e-06
-4.19898454011574e-06
-1.32506177491178e-05
-2.14172016919616e-05
-1.92681801013867e-05
-9.56094715372132e-06
-2.77243531159785e-05
-1.83477194615471e-05
-1.86580299303412e-05
-5.29747356068431e-06
-1.07794923086142e-06
-1.35902216273747e-05
-1.3207144821395e-05
-9.06846041224724e-06
-1.05148486692142e-05
-1.44973438813021e-05
1.07888830833494e-06
-7.0662889242819e-06
-9.21523614064397e-06
-1.97687436172563e-05
-2.68246059619734e-05
-7.03999801579234e-06
-1.73763012555427e-05
-9.02163389297254e-06
-2.42829932958061e-05
-1.46801062474228e-05
-1.42010733013955e-05
-2.07716394883338e-05
-2.73482978209897e-05
-1.49906912079076e-05
-1.90756497694191e-05
-1.40342177793647e-05
-1.75177190267058e-05
-1.74370569063179e-06
-8.60383070394128e-06
-5.32322143812649e-06
-8.2443237078e-06
-3.02713729815982e-05
-4.8982543576734e-06
-2.26745199453121e-05
-1.0397147335796e-05
-2.45765110373559e-05
-2.33244340513178e-05
-1.92759399524295e-05
-3.19214179047612e-06
-1.5484295798904e-05
-3.19595108318978e-05
-2.00048300905467e-05
-1.26122799453622e-05
-1.94084092343657e-05
-5.66642533897095e-06
-1.59028794902206e-05
-3.78713905458786e-05
-1.54635043562926e-05
-2.28839293297812e-05
-3.01362973569289e-05
-2.84865835181887e-05
-3.33916329295107e-05
-1.65250339080825e-05
-1.28060070893534e-05
-1.86382839151686e-05
-2.01531648355006e-05
-9.11234441015948e-06
-1.82996142042788e-05
-2.13498342120209e-06
-1.2931652739954e-05
-3.48695275709635e-06
-7.26768525523879e-08
-8.70498553249875e-06
-2.01276739621337e-05
-1.73117320412691e-05
-1.69749276339598e-05
-1.7511455851674e-05
-1.19659522709873e-05
-1.3535039052402e-05
-1.29213551614691e-05
-2.25626788131192e-05
-3.57255412499357e-05
-1.31082025604558e-05
-4.11991577819943e-05
-1.47194317127228e-05
-2.57042877400676e-05
-1.85507152035668e-05
-8.89101521576978e-06
-1.40780855771508e-05
-1.10223932054662e-05
-1.2908305590462e-05
-1.43593842490582e-05
-3.54394812785823e-05
-1.39809254451186e-05
2.92197390961595e-06
-6.55433138927854e-06
-1.57591160604475e-05
-2.41356461489611e-05
-1.23831279674824e-05
-2.10313776210007e-05
-1.73934086445189e-05
-5.62669417622955e-06
-2.9759901881622e-05
-2.42459670300117e-05
-1.60450964385674e-05
-2.49422963251212e-05
-1.3046734017154e-05
-2.2349599918498e-05
-1.90720999034685e-05
-3.71672311431711e-05
-2.00795116344234e-05
-1.33096231208182e-05
-8.69835937119096e-06
3.29321356992589e-06
-1.03924574134478e-05
-1.64830324337997e-05
-1.95082887576353e-05
-1.4422865629394e-05
-7.08110384428928e-06
-8.14043197569921e-06
-2.39869253313215e-05
-1.73805716035817e-05
-1.46175732334755e-05
-2.73012885227121e-05
2.02748468898145e-05
-1.09859533596839e-05
-2.87345187221558e-05
-2.2837668327124e-05
-1.30448773359227e-05
-2.00742301587603e-05
-7.83899953882831e-06
-1.27677383160184e-05
-2.39308534802824e-05
-1.20508957656471e-05
-2.58648834076893e-05
-1.85136541024511e-05
-8.71702565445748e-06
-2.76997746296482e-05
-6.25937639895122e-06
-1.87917696385569e-05
-4.96984761434853e-06
-1.37934684558402e-05
-2.1153601487462e-05
-2.57955059566684e-05
-1.67725348494424e-05
-1.50954240853474e-05
-6.19676863494539e-06
-1.55289282234749e-05
-2.37976443724866e-05
5.33368174533581e-06
-1.10884278844278e-05
-3.12659003390766e-05
-2.13655288971143e-05
-1.85992540313476e-05
3.83240007848529e-06
2.34444938933825e-06
-1.95331902504242e-05
-1.53172208263503e-05
6.33392098632075e-06
-2.94909318457039e-05
-1.84901565291354e-05
-2.58619327602328e-05
-7.5337942261419e-07
-3.98421517785168e-05
-1.33102161350035e-05
-2.016003366008e-05
-5.33956740951799e-06
2.96941890262206e-06
-2.00415852085705e-05
-2.68850646859059e-05
-3.14659418404642e-06
-2.99135092953709e-05
-6.76315322414021e-06
-1.0327509548827e-05
-2.44545760210204e-05
-3.35562432588021e-05
-7.29258067073323e-06
-5.15558182576465e-06
-1.90311271726942e-05
-1.57681411911307e-05
-9.40185939011307e-06
-1.42433280831128e-05
-3.40589565884756e-06
-3.80385414573511e-06
-2.53843265244143e-05
-9.28147983046e-06
-1.38435985904273e-05
-3.26796958567067e-05
-6.34116378385513e-06
-1.23262040513446e-05
-1.18050933548704e-05
-2.11192652688222e-05
-2.85913175383628e-05
-2.38810719345601e-05
-2.36508419792616e-05
-1.8487430154581e-05
-4.40502278573319e-06
-2.23395737510961e-05
-1.63480358588222e-05
-1.3179234128125e-05
8.58530952101466e-06
-1.24478094307803e-05
3.12433723128767e-07
-7.00555577234116e-06
-8.94221464662606e-06
-1.8476708064629e-05
-2.32281818591333e-05
-2.08074612747484e-05
-3.97193309536192e-05
-2.6953550316645e-05
-1.59226409675662e-05
-1.97058316778226e-05
-2.58940379356113e-05
-1.4070775028885e-05
-2.4353347240736e-05
-6.22427311220528e-06
-1.98842991072717e-05
-2.52892925156825e-05
-6.64316148626107e-06
-1.5526000476299e-05
-2.72169562027261e-05
-1.18234906629217e-05
-1.17200065339688e-05
-5.48650457587867e-06
-6.81145255960236e-06
-6.66209382489332e-06
-1.18478676990553e-05
-1.86177816275966e-05
-1.7004382314525e-05
-3.16270564649238e-05
-4.69019171778628e-06
-9.48052522942298e-06
-2.03880417785806e-05
-1.48173019908682e-06
-9.21761888647136e-06
-5.34433454518663e-06
-2.51381129962131e-05
-1.38441994213641e-05
-2.06693182608148e-05
-2.83005822857179e-05
-1.88844549265877e-05
-2.52217996095399e-05
-2.51038118844893e-05
-2.20473344160271e-05
-1.79305744680732e-05
-1.21520984647496e-05
-3.10875536031543e-05
-1.28723868650336e-05
-1.88429053471191e-05
-1.27872909897368e-05
-1.85959660329388e-05
-5.96144985892619e-06
-2.65872432344523e-05
-3.41510151430358e-05
-1.63364207077123e-05
-1.2764110076596e-05
-2.10262523988e-05
-2.00111524387131e-05
-1.70691323986492e-05
-7.22001188245147e-06
-1.82413014419735e-05
-4.46728726996392e-06
-1.08763356000003e-05
-1.26997833517352e-05
-2.11672704596707e-05
-1.83617581165245e-05
-1.4705825454649e-05
-5.5124093565053e-06
-1.00539436061036e-05
2.82601909578484e-06
-1.24562923565424e-05
-1.07083282319513e-05
-2.31627691231825e-05
-1.20581617472079e-05
-3.50014242600949e-05
-1.88168073743901e-05
-4.97194223415355e-06
-1.24758877848691e-05
-7.62258851861636e-06
-2.51934803742219e-05
-2.21407663693572e-05
-1.11712819172622e-06
-1.98608998272059e-05
-3.28335421384355e-05
-1.8271237519492e-05
3.88455976200396e-06
-1.79187372765644e-05
-1.27650848807612e-05
-1.50917837592572e-05
-1.61685682777364e-05
-2.9508673128903e-05
-2.42321967303836e-05
-1.44903474978598e-05
-1.47852614178334e-05
-2.50683734511062e-07
-1.59286614172324e-05
-2.65382968769404e-05
2.0491783620405e-06
-2.6892330878223e-05
-2.72037538356972e-05
-2.95570678900166e-05
-1.32752904637593e-05
-1.390667888012e-05
-2.86138623453085e-05
-1.02902304967854e-05
-3.2356507257267e-05
-6.34539664623951e-06
-1.93100186822438e-05
-1.59165769743729e-05
-1.28832223721067e-06
-1.99115168792642e-05
-1.82939614783278e-05
-1.47173969405855e-05
-1.58015102208192e-05
-1.45324554185673e-05
-2.688331338426e-06
-1.76146184114876e-05
-2.24936731487998e-05
-2.63949312402643e-05
-2.28209180265939e-05
-3.23108518577819e-05
-2.90992779127629e-05
-2.48732354269185e-05
-2.00282559694774e-05
-1.7739600187763e-05
-1.40242322850416e-05
-3.54059898548273e-05
1.07620850920098e-05
-1.82785082119867e-05
-1.6923887039443e-05
3.3134761327262e-06
-1.08143788459673e-05
-1.85319637627689e-05
-2.27419389014525e-05
-1.68213048646589e-05
-1.01522189731383e-05
-9.48924307929154e-06
-1.45236693919119e-06
-1.10552908520064e-05
-3.27105310602811e-05
-1.88443860779128e-05
-2.90651042363907e-05
-1.6110214595827e-05
-1.67242842994034e-05
-9.56244679972134e-06
-8.94035485468692e-06
-2.04824001520946e-05
-7.45897886109547e-06
-1.92579090351723e-05
-1.2912556549621e-05
-2.04738127936532e-05
-9.61403184033424e-06
-3.99997767779748e-05
-1.52540264636843e-05
-2.48812302718044e-05
-1.2398653373644e-05
-3.40939337461877e-06
-1.47330062411765e-05
-1.23568734291815e-05
-2.37982111097485e-05
-2.16704239475193e-05
-3.39419971208665e-06
-1.90352800544485e-05
-2.16145342181666e-05
6.66542084585596e-06
-2.69427481198746e-05
-1.15310655490058e-05
-1.70124074717745e-05
-7.58836583251956e-06
-1.32283384325097e-05
-1.52609281923722e-05
-1.27482304612502e-05
-7.23010767500092e-06
-3.70547082289739e-05
-2.90039505432981e-05
1.7577238931646e-06
-2.68788587715106e-05
-1.9459332013633e-05
-2.62289742736357e-05
-7.66379370866687e-06
-1.69889831507547e-05
-2.05548018067976e-05
-1.50318574320587e-05
-1.51156695840699e-05
-3.39532354586808e-05
-7.16968248668464e-06
2.76147055289999e-06
-1.57826935927181e-05
-1.42567131630194e-05
-7.7713712890902e-07
-2.71320620122572e-05
-2.7301706541956e-05
-1.12573225593053e-05
4.59953949174948e-06
-2.22397767332392e-05
-3.1604176169473e-06
-9.33276193266169e-06
-1.74906602727011e-05
-2.66890468010626e-05
4.61577831947133e-06
-1.79053583214125e-05
4.22829954754659e-07
-2.86985893443909e-05
-1.59477943678873e-05
-2.45740016336594e-05
-1.41548319330802e-05
-2.51298527785872e-05
-1.02990333100524e-05
-1.10942782628981e-05
-9.38279533429549e-07
-1.94253428430313e-05
-1.88292874875648e-05
-2.70114377832382e-05
-1.56604639072463e-05
-2.69276391055914e-05
-1.47077471576861e-05
-3.00812857804241e-05
-1.81794315838889e-05
-1.81961002199853e-05
1.75093400806228e-06
-2.56003587661901e-05
-5.12977123365072e-06
-3.92371930411553e-05
-1.00407367268343e-05
-1.10577684368426e-05
-2.10570893367269e-05
-1.55009653551271e-05
-1.28948088284563e-05
1.39899200124858e-05
-5.34086239127759e-06
-2.18582683959941e-05
-1.57086745632444e-05
-1.87716009741386e-05
-1.79089932340571e-05
-2.73576789826826e-06
-2.43240603304423e-05
-1.11538857067512e-05
-1.03958478249892e-05
-2.78526896578103e-05
-1.26162822582108e-05
-2.13770686315515e-05
-9.38705382914392e-06
-2.37186404218472e-05
-5.31475806797179e-06
-2.60839332774479e-05
-1.21526691890953e-05
-2.17300111078733e-05
-2.14406939633598e-05
-1.15679463181019e-05
-9.46319887849011e-06
-1.33041576245519e-05
-1.79015357407345e-05
-2.34483635432817e-05
-2.823221381148e-05
-1.34561909428104e-05
-1.34348182297331e-05
-3.25047971338417e-05
-1.74609815756914e-05
-1.69073423370496e-05
-2.0819999662563e-05
-2.82834670781235e-05
-2.917560371329e-05
-2.09561436445041e-05
-9.24407249390477e-06
-1.60595615491331e-05
-3.56171073464064e-05
-2.56134057827909e-05
3.94102249456427e-06
-1.68597125161184e-05
-4.44367634473195e-06
-2.17763613408373e-05
-9.514412043711e-06
-2.55796720629695e-05
-1.99014594183282e-05
-3.86942819628658e-05
-2.74053601567022e-05
-1.42936115491006e-05
-9.93190465618949e-06
-2.07814938046787e-05
-2.2335854732347e-05
-2.22072053816172e-05
-1.03345325187337e-05
-1.34628058448946e-05
-2.04988041200739e-05
-2.5261152596855e-05
-1.86965812049245e-05
-2.93945953453937e-05
-2.87192406141911e-05
-8.48218345527312e-06
-5.55909894096499e-06
-8.26233974513374e-06
-1.30722160487066e-05
-2.18091911872965e-05
-3.15224770874641e-05
-3.10741644905084e-06
-1.15912540750851e-05
-3.59024450310806e-05
-2.49772609414677e-05
-2.37276671981861e-05
-1.35055756936828e-05
-1.31491759529433e-05
-4.76732603159216e-06
-1.32274032227306e-05
-2.34554627879326e-05
-2.18513340002912e-05
-2.16353514601478e-05
-9.15519625637428e-06
-1.77518261544779e-05
-9.07992068818954e-06
-1.66910787001095e-06
-1.79348478679002e-06
-2.18072019230238e-05
-8.51976589836732e-06
-1.80691030611375e-05
-7.74509923652998e-06
-5.63748926379427e-06
-2.65753441964796e-05
-2.43677718253056e-05
-1.5897971152611e-06
-2.74971843256851e-05
-1.54177634929317e-05
-1.37071264757154e-05
-2.52937052579651e-05
-1.19823874875059e-05
-1.30907088371508e-05
-9.40696037584665e-07
-1.77647083945988e-05
-1.5434233012364e-05
-1.27496036583231e-05
-1.27525467096333e-05
-1.65845362145106e-05
-2.76642668713498e-05
-1.99487521064807e-05
-1.31513569036564e-05
-1.06868542225482e-05
-2.5233292678636e-05
-2.76937231247642e-05
-2.10200943563649e-05
-8.37678636360535e-06
-2.89075720533881e-06
-2.21359957638446e-05
-9.91594236463891e-06
-1.13191691872288e-05
-1.55126924036446e-05
-1.49046794590305e-05
-1.5899621043856e-05
-1.78500734665889e-05
-1.28939581118363e-05
-2.17580881015489e-05
8.08359192718541e-07
-1.27155762212754e-06
-4.34347686812441e-06
-2.92368480773162e-05
-2.03256758316247e-05
-2.64342971905802e-05
-1.53277017788891e-05
-2.56157504610755e-05
-4.3451335000671e-06
-2.95866989115288e-05
-2.26249720998205e-05
-1.07981026543805e-06
-2.11429716078e-06
-6.40884301724323e-06
-1.63110024871698e-05
-1.1860409877489e-05
-9.04803295795403e-06
-1.0756111894427e-05
-3.14646892274629e-06
1.94627201768371e-06
-1.32892294749814e-05
-2.60427108143818e-05
-2.690791967868e-05
-7.34909433176868e-06
-3.52933219031192e-06
-1.24245421773928e-05
-1.52634104628253e-05
-1.22439738153757e-05
-1.07539097793095e-05
1.99560756037795e-06
-1.28210363917087e-05
3.7592482734268e-06
-1.78520156658235e-05
-1.13489196298035e-05
-1.32259961775108e-05
-3.09791459359112e-05
-9.84021244636264e-06
-1.52470623487295e-05
-1.88754720288963e-05
-6.19990113891423e-06
-4.32282650463609e-06
-1.31086833850349e-05
-1.22091379628658e-05
8.76954818817205e-06
-3.18021769070401e-05
-1.87139215242698e-06
-2.18368073972765e-05
-7.13159863930049e-06
-2.41522098830306e-05
-2.84337293542901e-05
-2.66656762492789e-05
-2.52118681689931e-05
-2.05118938430128e-06
-1.28083399364732e-05
-9.87424588342083e-06
-2.91709607767268e-05
6.29070920339372e-06
-2.97875280449757e-06
-2.71004520370376e-05
-1.9826479525536e-05
-2.29736934763798e-05
-2.43248417762082e-05
-2.36192104903849e-05
-1.13354976072006e-05
-5.82634661680575e-06
-2.6177356065675e-05
-1.09804092453962e-05
-1.54989404772113e-05
-3.15216833925397e-05
-6.39109178107292e-06
6.57311807946648e-06
-1.22492367771667e-05
-2.2942756009623e-06
-2.62788404261958e-05
-2.42374492960946e-05
-6.17610648070494e-06
-2.19119039724849e-05
2.48826731266722e-06
-1.19820211613168e-05
-1.91667576184014e-05
-2.72461543804707e-05
-2.42319685256769e-05
-1.63010062366902e-05
-1.09579170938614e-05
-2.08658649762238e-05
-2.1427534380672e-05
-2.71237960358407e-05
-1.73275626739932e-05
-2.60834201465636e-05
-3.50517913361194e-05
-2.32439398540257e-05
-6.58586412431815e-06
-8.76590059345055e-06
-8.77562516409746e-06
-1.76975875064225e-05
1.33485707959774e-06
-7.17581664429609e-07
-1.00947256548235e-05
-1.67343174873661e-05
-1.96775291423948e-05
-2.06652313792554e-05
-2.28423475529313e-05
-6.13840823001358e-06
-2.72774417902955e-05
-1.20277895158739e-05
-2.6861661684779e-06
-2.71051308210325e-05
-1.22451099456748e-05
-5.74904723277839e-06
-1.32152634615911e-05
-1.31622834045607e-05
-1.6544540101137e-05
-4.42231831523817e-06
-1.17893906765604e-05
-6.1339381921028e-06
-2.2754480777801e-05
-1.17046032877546e-05
-1.25086599490407e-05
2.19176817699052e-06
-2.3421468978708e-05
-1.47984669048097e-05
-3.1636976614288e-05
-2.48651784397535e-05
-1.05834856400493e-05
7.30338780141815e-07
-6.86552187245941e-06
-1.76355466560371e-05
-2.44920993897973e-05
-1.60172823863403e-05
-1.29145058713379e-05
-8.69182801903582e-06
-5.8033865495297e-06
-1.28538890775491e-05
-2.32246196538781e-05
-2.04843940606353e-05
-1.89524850421464e-05
-4.79818195237807e-06
-1.22964520333014e-05
-2.00679292843794e-05
-1.9704999307163e-05
-6.51922076855861e-06
-1.43830844563492e-05
-2.39731298524198e-05
-3.29140230394393e-05
-1.18395121786232e-05
-8.12629055566004e-06
-3.29207502722055e-06
-1.44839209159466e-05
-2.00335176997156e-05
-1.49170124708771e-05
-2.57274490524097e-05
-2.90418228472858e-05
-1.28281800806939e-05
-1.5466407794259e-05
-2.01053939199877e-05
5.84595234066812e-06
-2.6162315132875e-07
-1.14974502959726e-05
-3.104941432306e-05
-3.46592006949247e-06
-9.83728657094483e-06
-2.35101290996699e-05
-1.25701686885981e-05
-1.4192787538761e-05
-2.75494603654589e-05
-1.27318218534644e-05
-2.16014264178157e-05
-2.58745925782398e-05
-8.69804350962601e-06
-4.70618185898913e-06
-9.33365019458697e-06
-7.72437449984603e-06
-1.97315372668834e-05
-5.08900640872155e-06
3.9797566873577e-06
-1.78196404750955e-05
-1.93659636491909e-05
-1.04680178099012e-05
-1.27432791059621e-05
-1.00114328396353e-05
-1.96724610677668e-05
-3.36924469302426e-05
-2.41405382410093e-05
-1.46678902028131e-06
-3.50586799826352e-05
-1.21333234772257e-05
-2.24754462373725e-05
-2.49948412839594e-05
-1.84595354298039e-05
-2.10628521888731e-05
-5.05016922728956e-06
-4.3513021758475e-06
-3.26280207673919e-05
-1.28170199153378e-05
-1.24406522308624e-05
-1.03744043506641e-05
-2.42710123963576e-05
-1.31763779450859e-05
-2.95256464185434e-05
-2.24826365141803e-05
-5.65940174015142e-06
-1.8800849715706e-05
8.79412535074202e-07
-2.88354805536158e-05
-3.07227809183807e-05
-3.10254383652339e-05
-1.00787927627338e-07
-1.15810510760194e-05
-1.02874169858757e-05
-2.6697126375241e-05
-9.24432671218594e-06
-2.74884587234568e-05
-3.52530349754407e-05
-1.33294812760466e-05
-9.60636089234103e-06
-8.72377524861357e-06
-2.41404808524891e-05
-2.00437837625846e-05
-2.4818019798313e-05
1.91657964428761e-06
-2.11963140742157e-05
-2.99648786931165e-05
-1.63989304523526e-05
7.20762381167804e-06
-8.44241391954215e-06
-1.49810949667845e-05
-2.13767264378747e-05
-6.29391072471069e-06
-1.9099681486763e-05
-1.26101171733195e-05
-1.34857117449227e-05
-8.32409026673822e-06
-1.7812058684423e-05
-2.20080069185554e-05
-1.38079412698804e-05
-9.7690544181943e-06
-9.03178147545448e-06
-1.0856155234077e-05
-1.71042647188239e-05
-3.01255733827137e-05
-2.1614819599771e-05
-1.34165501857135e-05
-5.5334922580728e-07
-2.21873898772652e-05
-2.10292962621801e-05
-1.53361053230238e-05
-1.65399595604359e-06
-1.79285187387953e-05
-1.4649192479337e-05
-6.79166936425872e-06
-1.5876177841265e-05
-1.67112356923445e-05
-1.789382896259e-05
-1.95140630545128e-05
-1.62603901691849e-05
-3.44942023330166e-05
-2.75162211352652e-05
-1.7794063154501e-05
-1.65691648782305e-05
-2.35507697938787e-05
-4.38163518058079e-05
-1.81129015709835e-05
-6.92418728424046e-06
-2.5817115975912e-05
1.79810925393841e-06
-9.57478580751269e-06
-4.14111631523535e-06
-1.94935802529697e-05
-1.72760352338059e-05
-1.7947797240449e-05
-9.95656514672932e-06
-2.2452124760017e-05
-1.37523530779744e-05
-1.90035081452478e-05
-3.59335491765772e-06
-1.31506540137286e-05
-2.13664772011375e-05
-2.14761803464802e-05
-1.11482895325106e-05
-1.85600628482362e-05
-1.71696822972174e-05
-5.22265298865001e-06
-4.06049884778992e-05
-3.20129635096349e-06
-1.87348119182855e-05
-1.44233805005938e-05
-3.76153161957256e-05
-3.40911865002103e-05
-2.61217832649252e-05
-2.1591637922379e-05
-1.18669519613023e-05
-1.17604950117481e-05
-1.68844404257905e-05
-1.80965466039343e-05
-2.38419289824335e-05
-2.31024160487858e-05
-2.90535250657222e-05
-1.67724360695208e-05
3.31936580790025e-06
-2.03229904845441e-05
-1.83140546714436e-05
-2.01499179022788e-05
-2.27522820092517e-05
-1.00771801412362e-05
-1.80733616194285e-05
4.96243922740149e-07
-1.9218983645976e-05
-2.92058883748291e-05
-7.00785345365798e-06
-1.8554218322949e-05
-7.22377325028597e-06
-8.99629212149332e-06
-2.33573438818783e-05
-1.17195565182002e-05
-1.3067937581386e-05
-2.07979404985428e-05
-2.75094022568764e-05
-2.55814426197006e-05
-2.32820321869717e-05
-1.48721790569966e-05
-1.43439368241576e-05
-4.15204244020055e-06
-1.92280131297677e-05
-7.00411514988263e-06
-1.7713455752319e-05
-3.09054778834817e-05
-3.11309833129915e-05
-2.04478869781846e-05
-2.02572240649901e-05
-3.8668597044439e-06
-2.3981929221309e-05
-1.08301751032215e-05
-1.65526853908424e-05
-3.18956581512111e-05
-1.59346387367927e-05
9.95830106320745e-08
-1.62133070889752e-05
-1.00704751092406e-05
-2.11931498384573e-05
-9.02446204582728e-06
-2.15204110677652e-05
-1.23409159576026e-05
-1.12270353923699e-05
-2.34422003660356e-05
-9.86892521813148e-06
-2.36366078515908e-05
-3.37951699023218e-05
-1.53262300971928e-05
-1.01849214836266e-05
-7.90994952560344e-06
-1.03934537538933e-05
-1.44385340414406e-05
-1.54566820696893e-05
-1.24162997720203e-05
-6.07047480147822e-06
-7.4348292339741e-06
-1.17416083114067e-05
-7.54085943288735e-06
-2.66313243932742e-05
-1.123607197358e-05
-1.12037870724467e-05
-1.97466607344271e-05
-2.80958007776859e-05
-2.16959295707132e-05
-8.37165018672984e-06
-1.82093879749981e-05
-8.83286676046174e-06
-2.41578956206066e-05
-1.71179069330965e-05
-9.85330506951313e-06
-6.7340955770752e-06
-1.55766136808742e-05
-3.30283735548811e-05
2.83104912059108e-06
-2.01817893109358e-05
-6.79970984376166e-06
-2.65081194139258e-05
-2.58676895773733e-05
-2.67609117597134e-05
-1.01533479089161e-05
-3.342514019828e-05
-2.56391391746256e-05
-1.28549692998374e-05
-1.36639878633635e-05
-1.84495306069374e-05
-9.83175574171954e-06
-1.19177441308807e-05
-2.35198902928846e-05
-1.81316189818985e-05
6.34692404992947e-06
-1.82923708397244e-05
-3.32436854036934e-05
-1.5333397519275e-05
-2.39643423757459e-06
-4.47569885641555e-06
-1.97480793248255e-05
-1.45399984047e-05
-2.94823417077336e-05
-1.23498561380144e-05
-1.61875155712436e-05
-2.1034487417673e-05
-1.65031579313674e-05
-1.50174485642603e-05
-2.10720580098816e-05
-2.51877333424234e-05
-8.57195259560744e-06
-9.209890470053e-06
-5.42220131666405e-06
-3.11859406173259e-05
-2.84173732379333e-05
-1.85418172652956e-05
1.35732712176573e-06
1.12015209602461e-06
-2.33993643850748e-06
-2.28155520820502e-05
-1.27776385547089e-05
-1.0441916277164e-05
-2.05936406420867e-05
-1.8997972211001e-05
-9.10235651026496e-06
-2.06486807000594e-05
-2.84631502366132e-05
-2.43366520632778e-05
-2.37951891786393e-05
-1.51634896006415e-05
-2.29899371565242e-05
-2.33738244738496e-05
-2.13841338840252e-05
-2.44076797715784e-05
-2.3729201803159e-05
-2.01946850491063e-05
-1.68537964660396e-05
-1.88796923509689e-05
-1.78398798791032e-05
-1.19520743057035e-05
-1.23027730117009e-05
-9.24305450638594e-06
-1.44198723509077e-05
-6.86363600114811e-06
-1.97066782395402e-05
-9.95473002210776e-06
-2.2649105980846e-05
4.42890020006678e-06
-3.84865388676243e-06
-5.25684128802185e-06
-1.57124803703939e-05
-2.15286599018587e-05
-1.28186981921515e-05
-2.73450364445189e-05
-1.56884193660405e-05
-7.29838137529866e-07
-9.36043154695712e-06
-2.0823933539771e-05
-3.03315637397424e-05
-4.94769993633161e-05
-3.2464378236268e-05
-2.48632830110145e-05
-1.31926696784545e-05
-3.40028965360717e-05
3.29614093395012e-06
-2.7842159595977e-05
5.04775589660389e-06
-1.18661566012299e-05
-1.51431907829456e-05
-1.36128307451374e-05
-7.76907433882519e-06
-2.79582340064509e-05
-1.7598084454949e-05
-2.27462247558408e-05
-9.76908210174743e-06
-2.81360122661889e-05
-1.56280274957568e-05
-1.36847614455719e-05
-2.3586802768159e-05
-2.66277015437554e-05
-1.92121676255016e-05
-2.21864364218853e-05
7.2871230647255e-06
-1.02212218885612e-05
9.23715027485188e-06
-1.78974132139625e-05
-1.39200660264078e-05
-8.07755443267081e-06
-1.83263447620428e-05
-1.17590276659356e-05
-4.01110371644862e-06
-1.53379635747346e-05
-2.71771948635439e-05
-1.97975877897822e-05
-1.63289532417142e-05
-1.43048244216751e-05
-1.9421131201651e-05
-2.30044904822502e-05
-2.98535181279872e-05
-1.50779146275642e-05
-4.08248599523751e-05
-2.10417735198716e-05
-2.36119004460733e-06
-4.20514187300604e-05
-1.55932551097239e-05
-4.89677630751863e-07
-2.00274186240407e-05
-1.4381034822258e-05
-2.68064531174631e-05
-1.67533503462887e-05
-3.45226344199254e-05
-8.05650146225769e-06
-1.77109832105713e-05
-1.92500329605941e-05
-6.76743991246593e-06
-7.64302044903074e-06
-1.92623418142153e-05
-2.53363211803433e-05
-2.76858868913783e-05
-2.64238770893689e-05
-2.07289047775939e-05
-2.78656068434548e-05
-2.45040226021735e-05
-8.26421128733311e-06
-3.3183496470011e-05
-1.13654977854563e-05
-1.41596973756264e-05
-1.07255822195636e-05
2.46003724699114e-06
-2.61198959893784e-05
3.11557971991646e-06
-4.09413502512202e-05
-7.01076199543456e-06
-1.30593003982837e-05
-2.01787471447017e-05
-2.83876939098715e-05
-1.51035740907885e-05
-3.78174941634128e-05
-2.06693267938553e-05
-3.66895006974086e-05
-6.72619032560312e-06
-1.57722256010174e-05
-1.94142505879133e-05
-1.73710762454515e-05
-2.4670223554923e-05
-1.52705319253376e-05
-4.33468134037719e-05
2.96042244219846e-07
1.35716827149949e-06
-2.87259598277151e-05
-2.77900989838099e-05
-2.5211466229221e-05
-1.17535351276428e-05
-2.05767241531479e-06
-2.85146658444368e-05
-7.79748274433651e-06
-2.44680759046701e-05
-2.46776232067684e-05
-1.11693063322999e-05
-3.1483913976874e-05
-3.61785666961338e-05
-3.5730291281759e-05
-3.38572782935264e-05
-1.18503949881816e-06
-3.05049347795133e-05
-2.47862623394343e-05
-3.62634703825186e-05
-1.58172031987032e-05
-1.22043489985666e-05
-1.51407184095329e-05
-1.22295672341e-05
-1.02563936565013e-05
-9.36635748827737e-06
-1.90367563797911e-05
-2.79481033821522e-05
-2.40798214031222e-05
-1.88799799509448e-05
-2.00300318718045e-05
-8.98250915152139e-06
-1.28540985445082e-05
-6.84871245579726e-06
-3.32170655672905e-05
-2.39877874117506e-05
-2.67068790654086e-05
-2.50285120715106e-05
-1.24453295168525e-06
-1.09980637047216e-05
-2.24521441007075e-05
1.48639051638137e-06
1.36438834124313e-05
-1.02181150120239e-05
-1.44958567206985e-05
-2.94284179012987e-05
-1.95457603011718e-05
-3.63420976977198e-05
-1.93524588659352e-05
-1.63042640150262e-05
-2.06505895331079e-05
-1.89620958538686e-05
-4.14923606167465e-06
-2.82316464474427e-05
-1.69756349205273e-05
-7.10971768837913e-06
-9.7675956398736e-06
-7.01213328431276e-06
-1.86874923199002e-05
-1.58890579655215e-05
-2.12339262978354e-05
-1.26412880843851e-05
-1.06931358201638e-05
-2.28298006121183e-05
-2.55680178789364e-05
-7.85531855020901e-06
-1.77361002041969e-05
-2.6242403297791e-05
-4.97552250183061e-05
-2.3724444159517e-05
9.33894138148629e-07
-1.45169394098279e-05
-8.01975102765419e-06
-1.67154571643838e-05
-2.35841072626478e-05
3.39901236273186e-06
-4.24972639247049e-06
-3.85491357720086e-06
-1.5733881863959e-05
-1.39599223499284e-05
-1.09249271797998e-05
-2.70467563540889e-05
-5.80672840776365e-06
-3.49658034721757e-05
-1.67122902844764e-05
-1.75242901510441e-05
-4.00237943430499e-05
-1.69280443174031e-05
-1.62534389929544e-06
-3.31679926534361e-05
-8.6381252243563e-06
-2.37079980635427e-05
-2.06336223235226e-05
-2.43286720987427e-05
-1.99115239137746e-05
-1.29565677434342e-05
-1.05902248273202e-05
-2.08695231152385e-06
-1.31190484076371e-05
-7.43456564862773e-06
-2.70086581101351e-05
-1.51591704743913e-05
-1.92237332985151e-05
-9.63584610151736e-06
-7.12501652946451e-06
-1.99534594358349e-05
-3.66853218203047e-05
-7.59408770880802e-06
-1.87712366854576e-05
-1.96183036515923e-05
-1.97416142534602e-05
1.02568078621242e-06
-1.03038529555114e-05
-2.17725157046631e-05
-1.97205472316566e-05
-1.99028935992016e-05
-2.84974252049712e-05
-4.27576401445367e-06
-6.13467514203081e-06
-1.26564662454393e-05
-2.65425981544456e-05
-8.22163354892895e-06
-3.0749731677516e-05
-9.59906505193143e-06
-1.78144963021105e-05
-2.88194119766447e-05
-1.01584850794978e-05
-1.39257360919719e-05
-1.96369794410388e-05
-9.66105862601032e-06
-1.36366016726121e-05
-2.24916952324619e-05
-1.00425073361464e-05
-2.25641943638319e-05
-1.99274948530312e-05
-2.08985792612511e-05
-8.32577452137466e-06
-5.92326131043637e-06
-1.3569780775834e-05
-1.30516140741327e-05
-3.32648199952518e-05
-1.58419204310796e-05
-1.2171364186475e-05
-1.18930969951156e-05
-6.40153439068896e-06
-5.67933951474749e-06
-1.47544677873953e-05
-1.07430848021357e-05
-1.85393308483998e-05
-2.28989862843502e-05
5.68701155686943e-06
-7.99624497456136e-06
-1.93483789218811e-05
-2.28173644625169e-05
-2.87638313372396e-05
-2.64272865346076e-05
-2.5955202265686e-05
-3.52518168181202e-05
-1.42575722046581e-05
-1.6814342086628e-05
-1.55765862872755e-05
-1.98214454527387e-05
-3.50809057548189e-06
-2.14773151851682e-05
-1.03126029862768e-05
-2.84592708165537e-05
-2.62153160106884e-05
-1.89094452066844e-06
-2.14135323838362e-05
-2.84820374363867e-05
-5.6793754046777e-06
-2.69218736581392e-05
-8.48096598866558e-06
-5.86584735079928e-06
-3.08888936694491e-05
-1.16863999272872e-05
-1.3883295676951e-05
-2.17422406584123e-05
-4.71447729953707e-06
-4.87746906351354e-06
-8.30370783106349e-06
-2.2240308111659e-05
-2.64903014420427e-05
-2.12576219224883e-05
-2.72397623073343e-05
-1.09901565917463e-05
-1.18037654872839e-05
-2.82788811675507e-05
-2.33573992874773e-05
-2.83351095678093e-05
-1.48954453000771e-05
-1.96528886909664e-05
-2.23311772163224e-05
-1.97616353740749e-05
-9.67626439480443e-06
-2.63249868372705e-05
-1.37402190347786e-05
-8.87024922601742e-06
-2.21575089405561e-05
-2.82777555318687e-05
-1.53115807654551e-05
-3.73443057666489e-06
-1.01171399903734e-05
-1.01368677818895e-05
-2.0086791185024e-05
-1.77985096089438e-05
-1.58317992546947e-05
-2.44616473099037e-05
-1.20820889146467e-05
-2.54508640655269e-05
-1.74933881023075e-05
-3.93777113564261e-05
-9.33043044204136e-06
-2.08027511640631e-05
-1.32205064938028e-05
-2.03799447732303e-05
-6.48770402705118e-06
-1.50117636705143e-05
3.16623619282318e-07
-5.60444777679906e-06
-1.2922096576948e-05
-1.79464645653465e-05
-1.43637825783004e-05
-1.44193987504193e-05
-1.16568490994388e-05
-5.42462834816475e-06
-9.21879673449349e-06
-1.32499088467247e-05
-5.15070823260596e-06
-1.45135168590909e-05
-2.96737185108867e-05
-2.7724520559276e-05
-7.0730608165454e-06
-2.03700988034099e-05
-1.14248339735086e-05
-3.66953877816164e-05
-7.23742021528895e-06
-2.15935573564052e-05
-1.67681947167279e-05
-1.12920185959439e-05
-1.75724891996387e-05
-1.84837116504712e-05
-7.37624742373701e-06
-1.08974637231036e-05
-1.64960939564369e-05
-1.82854307061233e-05
-8.36749241069036e-06
-4.40472128871518e-06
-1.65687133787678e-05
5.62499261233445e-06
-1.72529306218732e-05
-6.90142425636023e-06
-2.75294708035417e-05
-1.63646048991605e-05
6.05719079516433e-06
-1.5800590424635e-05
-1.81047760051524e-05
-2.60541201252821e-05
-3.14996909800729e-05
-1.85193676920352e-05
-8.64496241926072e-06
-1.95558539792278e-05
-7.24244236817857e-06
-7.41026471837496e-06
-1.00229395145021e-05
-5.00987575904997e-06
1.19192229767072e-06
-7.07520255592651e-06
-8.44400963068785e-06
-2.5342893788716e-05
-2.69845914420316e-05
-2.02025276334428e-05
-9.6011571977382e-06
-1.22904019599195e-05
-1.70954743471127e-05
-9.22834616490578e-06
-2.42716064944171e-05
-1.84530376897559e-05
-2.98949612017969e-06
-2.39681384922611e-05
-2.94180053922553e-05
-2.62900252986532e-05
-3.19878314937441e-05
-2.72593885634488e-05
-2.50356143663392e-05
-1.12182645987303e-05
-6.34662193281931e-06
-1.88566737158373e-05
-1.85961360167576e-06
-3.06473110649107e-05
-9.5994467811154e-06
-1.21831043870364e-05
-1.23766795464034e-05
-1.71188115988367e-05
-1.24235281388944e-05
-1.19849149005202e-05
-3.44265300967244e-05
-9.47728920470456e-06
-1.52099015447792e-05
-3.35603314696462e-05
-1.18347322085016e-05
-1.53389370106168e-05
-1.3233905230548e-05
-8.65118636199981e-06
-1.24487452653241e-05
-1.53864386266736e-05
-7.95253323995443e-06
-1.97217724095925e-05
-1.94014256565245e-05
-3.13244132282547e-05
-1.50644821302983e-05
-1.84451222883177e-05
-3.5659401279842e-06
-7.7366913312901e-06
-1.00805448807423e-05
-1.5663461100345e-05
-2.13084523653091e-05
-2.85527476986893e-05
-3.30620790905256e-07
-1.67812733888235e-05
-1.11075771551529e-05
-1.40938029395532e-05
-1.67514795736127e-05
-9.49669722149507e-06
-1.32382727128208e-05
-1.05088354409697e-05
-9.13556708485924e-06
-1.72437277258454e-05
-8.30765872812708e-06
-1.3417825497919e-05
-1.32828996730057e-05
-2.38174639394967e-05
-1.30802328573661e-05
-1.49415611791371e-05
-1.07294598893601e-05
-2.62291847705899e-05
4.25099939892094e-06
-1.39055262786892e-05
-1.81900227872883e-05
-2.0256697619154e-05
-1.48562801663424e-05
-1.78096641067026e-05
1.92419718852661e-06
-1.0638846431976e-05
-3.28859830311775e-05
-9.38155516550968e-06
-1.5869190681527e-05
-7.58520083145704e-06
1.20914102254682e-05
-4.53642450270032e-06
-1.84708586351949e-05
-1.49375408315227e-05
-2.34844136943713e-05
-1.08899143097446e-05
-2.10012271719564e-05
-9.84035846331958e-06
5.74894987282183e-06
-1.99478939010507e-05
-3.09080235119485e-05
-2.37702146254764e-05
-1.30146408996558e-05
-1.40607105570292e-05
-1.87734100532217e-05
-8.94557071597956e-06
-1.09485442667105e-05
-7.65566690719377e-06
-2.34291801194601e-06
-5.34972413858178e-06
-2.60613973603372e-05
-1.61751434291527e-05
-1.0428372589853e-05
-1.60525632359995e-05
-3.19534582915783e-05
-1.91143089112588e-05
-6.01604315934896e-06
-8.38160337421306e-07
-3.00430650584124e-05
-9.65989370726582e-06
-2.38267162267253e-05
-2.58033820711081e-05
-2.1560609418909e-05
-2.29498256057268e-05
-1.35983710450205e-05
-7.38852840060532e-06
-1.24364022006972e-05
-2.03990333301791e-05
1.61185184172137e-06
-1.76045878125446e-05
-2.52439589286642e-05
-1.74496781505522e-05
-9.13572754806683e-06
-9.31278118374337e-06
-3.73687775780266e-05
-1.95547818011084e-05
-1.13385619846687e-05
-8.60697624656291e-06
-1.76371072144026e-05
-2.64471313154319e-05
-9.233142893968e-06
-3.16098969343059e-05
-1.34825341497666e-05
-3.16961621234911e-05
-7.87251675909016e-06
-2.33052862936096e-05
-1.93674925436986e-05
-1.76979770998352e-05
-1.95253117960086e-05
-1.80751343959989e-05
-8.89703138289776e-06
6.8390028813564e-08
-3.19055235507785e-06
-4.10512109180052e-06
-2.11617442106404e-05
-8.89186100837693e-06
-1.99860902049763e-05
-1.11652550351511e-05
-1.95884066133935e-05
-4.81148366184537e-06
-7.59809380443904e-06
-2.44675949765824e-05
-4.56080055243449e-06
-9.05136188682771e-06
-1.1487996028395e-05
-2.44714475663008e-05
-1.28329205873757e-05
-1.81023470841672e-05
-2.43233242694918e-06
-1.80706488864653e-06
-1.85828689045747e-05
-8.13344428245735e-06
-2.24060797578279e-05
-8.3407125494399e-06
-8.48720116765851e-06
-2.05174798512468e-05
-4.97238697188509e-06
-2.08153716608919e-06
-2.06155623194153e-05
-6.68098288272878e-06
-8.57766891984449e-06
-1.66922124382216e-05
-1.69947577362694e-05
-1.80001968279559e-05
-1.61274274779367e-05
-8.68574094880495e-06
1.39100992685272e-05
4.48547471769372e-08
-2.63455181980198e-06
-3.33297344231653e-07
-4.58257785228707e-06
-6.79758730460743e-06
1.105932374675e-06
-3.62431467950545e-05
-1.53013693813002e-05
-2.37473966839257e-05
-1.23972665165377e-05
-2.64472471825635e-05
-2.8508291221863e-06
-3.41571572996716e-05
-1.2598906281296e-05
-2.79001281555289e-07
-9.40479566236853e-06
-2.75016943355703e-05
-2.03576236271061e-05
-2.36075537806384e-05
-2.42188415355095e-05
-1.74363728143668e-05
-2.56390219847307e-05
-3.43910605172404e-06
-1.86212663044766e-05
-5.67205015912699e-06
-1.34461671710333e-05
-9.91086777682147e-06
-2.88708631921595e-05
-2.67888262898517e-05
-2.63410288986507e-05
-3.30363547188202e-05
-1.08948760852575e-05
-3.14984767482944e-05
-2.02243041062384e-05
-1.86998931964569e-05
-3.18095010964468e-05
-1.38794765668873e-05
-2.78402932200968e-05
-7.74426962812589e-06
-2.10383005127429e-05
-9.11416686744372e-06
-1.93819625440296e-05
-3.06723548103309e-05
1.13510675410436e-06
-1.84239741572689e-05
-2.72495319969803e-05
-2.13600261652626e-05
-1.72194753291822e-05
-2.99549374295738e-05
-1.03215312005373e-05
-2.93743051437369e-05
-1.04327274531246e-06
-3.19770735328571e-06
-1.28501176829259e-05
-3.14831257930044e-05
-2.53953910821688e-05
-1.49941529880898e-05
-9.89706652940237e-06
-2.01180519627328e-05
-1.86718133920986e-05
-3.0330626867689e-05
-1.7701020113084e-05
-3.09044588533676e-05
3.96136123333138e-06
-4.99643472368709e-06
-1.65534191124147e-05
-2.08161425767513e-05
-4.27045512649792e-06
-2.03902266806276e-05
-2.80527460805993e-05
-1.54968636810625e-05
9.99843662305073e-06
-1.34532710249375e-05
-1.44768564852066e-05
-3.06331752134024e-05
-1.87508734322919e-05
-1.48362598691593e-05
-2.80169512313255e-05
-1.33982494238055e-05
-6.71360670836913e-06
-2.76386852386719e-05
-2.85916464610311e-05
-2.14210774593926e-06
-2.09623540046288e-05
-3.90730139351632e-05
-2.53330870116154e-05
-2.03657495415176e-05
-1.37964365502471e-05
-1.85755540103825e-05
-1.86768681925697e-05
-2.28555018595448e-05
-2.48476579157352e-05
3.43534746883979e-06
-3.48239330133843e-06
-3.64761778772909e-05
-1.59316831436724e-05
-1.2985131177557e-05
-2.28779172176395e-05
-8.96831072531691e-06
-1.64464214691584e-05
-1.13987907812329e-05
-1.31878584838413e-05
-8.62798756148774e-06
-2.4642547298009e-05
-2.86284380858508e-05
-3.69822238360189e-05
-5.4628967739356e-06
-1.5539076455797e-05
-3.88721189551257e-07
-7.10298088429151e-06
-6.39694808539971e-06
-1.3511886097341e-05
-1.57199466236623e-05
-1.24548214410479e-05
-3.22380779648275e-05
-2.45728783923111e-05
-1.73543073338104e-05
-3.21006811812205e-05
-1.60956299335097e-05
-3.38933555332398e-05
-2.24132956304091e-05
-5.83720151700025e-06
-2.02941624631185e-05
-2.28052647337413e-05
-4.06184863781888e-06
-1.75384745270412e-05
-2.48470973539778e-05
-2.28612140551667e-05
-7.42764926725855e-06
-1.84509769842684e-05
-3.27788415594449e-05
-1.21703026866655e-05
-2.15118497337543e-05
-4.83453668442088e-06
-7.56766098479037e-06
-4.58426923342866e-05
-2.76378163223534e-05
-1.59856006546206e-05
-1.34182127642964e-05
-2.75988909578697e-06
-1.80914231665956e-05
-1.09849354027102e-05
-6.36314600854212e-06
-3.91771500404673e-05
-3.09514388170151e-05
-1.56677038181969e-05
-1.77846796592837e-05
-1.14501338236012e-05
2.93207466982127e-06
5.73476070351254e-06
-6.86825607254343e-06
-1.47713241626007e-05
-2.08339833932714e-05
-1.04812423149299e-05
-2.92716608152532e-05
-2.97370770895914e-06
-2.15256183460972e-05
-1.89536756970101e-05
-3.73660123017023e-06
-1.21418549296828e-05
-1.79293066160345e-05
-9.42493974703239e-06
-1.92748626195773e-05
-2.3034521387425e-05
-1.42521324983519e-05
-1.70963316439656e-05
-6.5396172057204e-06
-1.97021422544143e-05
-1.74764209641734e-05
-2.22577304403091e-05
-1.29833439226423e-05
-2.21860166843817e-05
-1.48535316287261e-05
-7.53687315689311e-06
-2.26360045351715e-05
-2.49988738063803e-05
-9.87389176129002e-06
-1.90426869732851e-05
-1.39512121893861e-05
-1.93860575037298e-05
-2.37887751081332e-05
3.85222426559126e-06
-1.2709089055798e-05
-2.73593600693046e-05
-1.80841817445949e-05
-6.11071441463959e-06
-5.41000779282754e-06
-8.92737322885236e-06
-1.98531307609375e-05
5.57850450296699e-06
-2.03589406413831e-05
-2.14214046099297e-05
-1.86985913335253e-05
-9.32733069517637e-06
-4.62536506620447e-06
-1.5628562112484e-05
2.27346445382347e-06
-1.63228813111425e-05
-7.47945411362302e-06
-8.0958270791076e-06
-2.38968043997797e-05
-2.04253471418563e-05
-1.0281462874119e-05
-1.71075921799852e-05
-3.09374707086017e-05
-2.47467310652931e-05
-1.46822016142442e-05
-2.48559460776816e-05
-6.24552326311844e-06
-2.85774628749477e-05
-3.2765044799489e-05
-2.18307649261318e-06
-2.53894694319251e-05
-2.4988428504755e-05
-2.46718535209129e-05
-1.00785902840221e-05
-2.47190437224748e-05
-1.73319998308552e-05
-1.61627860753312e-05
-8.34508195666061e-06
-1.50302586535074e-05
-2.96930477706689e-05
-2.44689331079702e-05
-1.8492144558067e-05
4.61217402620477e-06
1.90233228725811e-06
-1.40209336704346e-05
-8.17190139284925e-06
-1.98662304127681e-05
-2.17076242982913e-05
-9.96411498444086e-06
-2.81639147696594e-05
-1.85524106993224e-05
1.40726433894756e-06
-1.40890067397417e-05
-3.12220848974098e-05
-6.64254863356319e-06
-2.33676757606219e-05
-7.57982361927712e-06
-2.07216528357483e-05
-9.84500291573557e-06
-1.70927528368175e-05
-1.07464467284458e-05
-2.41205597571688e-05
-1.44056589512249e-05
-8.51627484588609e-06
-7.97596438220716e-06
-1.73661703142348e-05
-2.66141269416407e-05
-1.8379901883544e-05
-1.04961435882079e-06
-7.04414910733632e-06
-1.10911081404968e-05
-5.09307919750307e-06
-2.05170531480014e-05
-2.8647965042235e-05
-1.72861184041025e-05
-1.38691741524413e-05
-2.5626687489152e-05
-6.34867788261825e-06
-5.69886856148951e-07
-2.45956596971042e-05
2.60091532941494e-06
-1.58169331117689e-05
-1.02733135769079e-05
-3.0228608205196e-05
-1.59400251054439e-05
-8.56602905355167e-06
-2.45666523284433e-05
-1.68838783721288e-05
-1.16495447017866e-05
2.50851098855553e-06
-3.37341858138412e-06
-1.38429141100946e-05
-3.040593533676e-05
-1.90646154397313e-05
-2.68890119978552e-05
-2.82597145613822e-05
-1.1413473341761e-05
-1.16192993716281e-05
-1.77828448021691e-05
-2.40517871778327e-05
-2.24495012358766e-05
-1.36375124331655e-05
-1.67125359190466e-05
-1.79084432771273e-05
-7.86014316380168e-06
-3.9314977060184e-06
-2.48868841968178e-06
-2.2215032944699e-05
-2.38608113069322e-05
-6.5141907238248e-06
-2.44213182848631e-06
-2.41052855819572e-05
-1.93835403119047e-05
-3.00371723634925e-05
-1.73726982214893e-05
-1.60544907890691e-06
-1.55852687544066e-06
-5.58726213817659e-06
-1.83657850349851e-05
-1.75361650852177e-05
-3.32816272562886e-05
-2.26801440672339e-05
-1.6564842875408e-05
-2.66467586641671e-05
-1.59682571859771e-05
-6.86690264756412e-06
-2.55218787834557e-05
-1.37129492850093e-05
-1.99468330663932e-05
-2.05320471123055e-05
-2.12001293624996e-05
-1.99535853558616e-05
-2.04790343289425e-05
-1.73659824808318e-05
-1.77861933552429e-05
-2.8046918854539e-05
-1.76528037877174e-05
-3.27289541314302e-05
-7.3100593986294e-06
-1.12450928823245e-05
-1.63057454209248e-05
-2.06973804054998e-05
-3.16450687563841e-05
-2.98042131762827e-05
-1.45919655613161e-05
-7.47837747164583e-06
-1.97840610277645e-05
-1.45538732173729e-05
-8.58476984853286e-06
-1.643770624011e-06
-2.46916630601671e-05
1.31213534878601e-06
4.06663247983591e-06
-2.35203133664518e-05
-2.48990180061187e-05
-3.21083301879393e-05
-5.2406767537e-06
-1.7769261146644e-05
-1.32801176532745e-05
-2.31492575694263e-06
-7.84944737017318e-06
2.56479157225473e-06
-2.78300656215505e-05
-2.12433724913008e-05
-2.15402574781637e-05
-1.15408000330823e-05
-3.44706192552803e-05
-2.13626628267719e-05
-7.33095950784179e-06
-2.34485322635213e-05
-9.31413378870402e-06
-3.078031360104e-05
7.06543476835446e-06
-6.16983873929462e-06
-2.85394096631214e-05
-1.27455674809701e-05
-2.44713783063167e-05
-6.68552494623204e-06
-1.16090349965868e-05
3.30155609955302e-07
-2.6673582160773e-05
-2.60126471240288e-05
-1.76931173775303e-05
-1.25698662130622e-05
-7.78818008682112e-06
-1.7134722415479e-05
-1.66266776634437e-05
-2.25373213452744e-05
-1.80999408918207e-05
-1.27945394316929e-05
-1.95059853692053e-05
-1.55085456958968e-05
-1.97787964573451e-06
-4.35781651046746e-05
-4.30771697802469e-06
-1.6091036651268e-05
-1.92006609220286e-05
-5.29500642486908e-06
-5.54229626531863e-06
-3.00992626092541e-05
-1.00692029553145e-05
-2.04045990797281e-05
-1.24840453386988e-05
-1.8534146030293e-05
-1.59111272863119e-05
-8.92196543765408e-06
-2.05549474022785e-05
-2.7663586646659e-05
-3.22680478237895e-05
-2.00079581357094e-05
-2.7530268089459e-05
-2.39434238625233e-05
-7.36549177574747e-06
-2.28337707743298e-05
-6.73536301475613e-06
-2.48167988085749e-05
-1.32717272146491e-05
-2.51390856492806e-05
-2.02630741085504e-05
-2.59892545571345e-05
-9.75188101755554e-06
-2.1844358717251e-05
-1.1417807745465e-05
-2.62997012295471e-06
-1.25671670435935e-05
-3.3279712682509e-05
-3.08628224236097e-05
-1.03813040076904e-05
4.35616505495368e-06
-2.28542809563942e-05
-1.59035520499026e-05
-3.98008304615995e-06
-1.12232310370502e-05
-1.60435570500835e-05
-1.16251408377137e-05
-1.92934751980552e-05
-5.41778188361296e-06
-7.99743186846997e-06
-3.18786246219514e-05
-2.45013322001036e-05
-3.46157584455813e-05
-1.22105912281845e-05
-7.08915470124859e-06
-6.97677749599595e-06
-1.40186393590031e-05
-2.18790162706838e-05
-1.35424836320896e-05
-1.50478782491369e-05
-1.73280623247018e-05
-3.01996902594103e-05
-2.76111791346546e-05
-1.54224600106633e-05
-1.58026421762152e-05
-3.02125462159079e-05
-1.61564552123405e-05
-1.08382639193939e-05
-2.36613785783373e-05
-3.01073160052759e-05
-2.58575389305839e-05
-3.28478726190705e-05
-1.75141017362457e-06
-1.52519683270925e-05
-4.45312070269717e-06
-1.90406875211386e-05
-4.1827934385569e-06
-2.29998670816978e-05
-1.43254392790635e-05
-1.3979698352615e-05
-7.49844295996066e-06
-3.57964234588216e-05
1.94290736795223e-06
-3.12358459844126e-06
-3.50689765278504e-05
-1.42935745987742e-05
-4.34460759310418e-06
-7.61580421056665e-06
-1.66413714266379e-05
-1.20039125450484e-05
-3.07510088156276e-05
-2.99325190890114e-05
-6.25045887473646e-06
-2.13422782702504e-05
-2.17903889643174e-05
-2.30067307904021e-05
-2.64497479344277e-05
-3.64614117285855e-06
-2.24917068106192e-05
-2.94935836295965e-05
-4.0594886856253e-06
-2.06276814035322e-05
-2.05210574614041e-05
-2.46997064203675e-05
-2.13289497460081e-05
-2.62682217249387e-05
-2.04297012429349e-06
-2.22990992281197e-05
-1.21623960611851e-05
-9.08879083542353e-06
-6.14880153116806e-06
-7.38323053205232e-06
-1.23127757230192e-05
-1.66744838977044e-05
-9.40216749544163e-06
-2.11666592458174e-05
-1.71309127029568e-05
-1.97843973373691e-05
-2.93409557717184e-06
-9.23547225939838e-06
-1.61739432351009e-05
-1.80252898326541e-05
-2.23880191449633e-05
-1.13817323240953e-05
-9.05061103948578e-06
-2.08812806187901e-05
-3.77327930380231e-05
-4.47952763083094e-06
-1.95799844185126e-05
-1.57263747377714e-05
-1.19923265695027e-05
-2.88155721792707e-06
-3.04491568193735e-06
-5.06058728974384e-06
-1.76040858977181e-05
-1.908064438165e-05
-2.85633905713379e-06
-2.96913845629045e-05
-2.23578150287449e-05
-2.25891627243434e-05
5.92864009634987e-06
-3.96335695911644e-06
-3.43532671134006e-05
-2.40455135879514e-05
-1.58503260415993e-05
-1.7818322798899e-05
-6.43614685286719e-06
-2.30047843178327e-05
-1.74272448509628e-05
-2.95901846220346e-05
1.90162830908839e-06
-1.61252945429315e-05
-5.52010998899513e-06
-7.99561966302547e-06
-1.9426910788809e-05
2.04238949275986e-06
-3.02958838722976e-05
-1.63983475889771e-05
-1.12889738756355e-05
-1.81631613426431e-05
-2.19027632025164e-05
-2.77784390244111e-05
-6.41668723571462e-06
-2.29097156441403e-05
-1.30838903184169e-05
-1.75899448154911e-05
-1.91386455882121e-05
-2.14398937693106e-05
-2.007453440588e-05
-3.93674182498482e-05
-4.61323454180367e-06
-2.03395595208149e-05
-1.57986141716532e-05
-8.61563534812293e-06
-1.07210658302172e-05
-1.21957992039069e-05
-7.8401658638187e-06
-2.19065575193885e-05
-1.79629310684866e-05
-1.43315868790101e-05
-2.04552229503729e-05
-1.5341337214704e-05
-1.66040277568346e-05
-2.04936170126118e-05
-2.53095690240316e-06
-1.43367512684279e-05
-1.60421638872624e-05
-2.31123133316555e-05
-2.089766014054e-05
-2.42473172041362e-06
-8.44332280565229e-06
-3.09762729577164e-05
-1.50174840014916e-05
1.12391640804986e-05
-1.63828870540548e-05
-2.33950691437797e-05
8.06071357272949e-06
9.39868920916455e-06
-4.73609827993391e-05
-1.11458713794648e-05
-1.57520309970862e-05
-3.03573924853891e-05
-1.56535506483079e-05
-4.7995165220171e-06
-3.48720523476355e-05
-2.19351614288574e-05
-1.25551759440821e-05
-2.80630851407417e-05
-8.07914756623585e-06
-3.08109682117357e-06
-2.42331221151464e-05
-3.13811098301316e-05
-3.21394448928697e-05
9.06915738125411e-07
-1.31745248923335e-05
-1.5414286935395e-05
-1.54909703991979e-05
-1.18487633292096e-05
-5.01785780482305e-06
-1.07219080294338e-06
-3.0478087510082e-06
-3.18158824533396e-06
-3.01983980626221e-05
-1.59009925783323e-05
3.23501709758731e-06
-2.00810629073037e-05
-1.00193566572012e-05
-1.68912832871953e-05
-1.29772646621917e-05
-3.42181955453453e-05
-8.71501705471951e-06
-1.51482662804838e-05
-7.85613793287294e-06
-3.31413840531244e-05
-2.78345896552288e-05
-1.84525385498783e-05
-2.2829542567855e-05
-1.11637930640077e-05
-2.82315031310326e-05
-1.06497497215769e-06
-1.30346673218669e-05
-1.55745485847802e-05
-1.84497738754506e-05
-7.6932678843741e-06
-1.46926347163565e-05
-2.13157637605726e-05
-1.75663228612921e-05
-1.7637205091917e-05
-1.38090305735243e-05
-1.99647416086811e-05
-1.97410749475582e-05
-2.2927129335373e-05
-2.14753497719014e-05
-9.37826738248906e-06
-6.10601901766729e-06
-2.54847881130964e-05
-2.69998426876618e-05
-2.55479877088765e-05
-3.81480462294543e-07
7.64635261122348e-06
-6.38621171067928e-06
-1.81579018515184e-05
-8.88117314180982e-06
-6.84024179579887e-06
-3.44394257477477e-05
-4.99453530183367e-06
-1.37651804683002e-05
-2.34644015785942e-05
-4.44490989142143e-06
-2.96505252861798e-05
-9.22949327212341e-06
7.91711960936751e-06
-8.3372468336115e-06
-1.40957013458735e-05
-1.20082059116091e-05
-2.04862397918704e-05
2.19680183597669e-07
-2.13133370414807e-05
-3.51475811193056e-05
-2.50380560551638e-05
-3.0334527049005e-05
-2.66550935761908e-05
-1.5184957766392e-05
-2.90020567262438e-06
-2.68708783585545e-05
-2.01725517799136e-05
4.02887445360817e-07
-1.9007531311383e-05
-1.76789415101104e-05
-1.28044305747913e-05
-1.84365238633679e-05
-2.42662196707577e-05
-1.6729098229587e-05
-3.14005472672227e-05
-2.0220498935536e-05
-3.28298357204005e-05
-6.92957457678313e-06
-2.5964563500418e-06
-2.17115482499903e-05
-1.26767520129456e-05
-1.65136956271419e-05
-2.1765900176078e-06
-7.9632296339309e-06
-2.85634793856229e-05
-2.28757915860555e-05
1.92400149567324e-06
-1.34758575322793e-05
-1.2999256911083e-05
-7.70784398482381e-06
-2.18940748789952e-05
-2.16767226707538e-05
-1.09216315344435e-05
-4.66578773090811e-06
-2.79282113070591e-05
-2.16913313284087e-05
-2.25777315218885e-05
-9.51089304604682e-06
-2.57626144059792e-05
-2.37270425718366e-05
-3.23823180041105e-05
-2.62428585989393e-05
-9.66661962060472e-06
-5.66290296749069e-06
-7.74243197738683e-06
-1.13445369204323e-05
-9.02775292122935e-06
-6.51790850247135e-06
-1.09471583836812e-05
-1.03213991063234e-05
-1.34975590400517e-05
-1.53344116802095e-05
5.72221699534888e-06
-1.91239306503461e-05
-3.43964449649725e-05
-2.24581770879825e-05
1.19143923227495e-06
-1.19841779508354e-05
-2.20723943669993e-05
-1.33528134415112e-05
-1.018377084109e-05
-1.86412790534018e-05
-1.93467598152917e-05
-1.44070886724171e-06
-7.44311426437317e-06
-8.60339595294665e-06
-9.96255588975237e-06
-1.77136217054762e-05
-1.3086191756849e-05
-3.2536585441141e-05
-2.6852866619799e-05
-1.62671515778669e-05
-1.69563280805017e-05
-8.80271605271775e-06
-2.70975659636844e-05
-9.6596014260865e-06
-2.26364093646009e-05
-1.25099595419897e-05
-1.63520403163869e-05
-1.11588402465289e-05
-1.59767482134365e-05
-2.95721145294077e-05
-2.40626950150592e-05
-1.65344321118902e-05
-8.08289359935769e-06
-2.89462299777759e-05
-3.06059371259019e-05
-1.47008279659066e-05
3.09706455144566e-06
-2.12515070698534e-05
-1.22826865568448e-05
-1.17220499949742e-06
-3.14201308764327e-05
-1.92756634185625e-06
-2.3787163437857e-06
-2.19930577538935e-05
-2.21785382003956e-06
-2.95898191310938e-05
-2.20382473426254e-05
-9.72665926622869e-06
-3.04322073611308e-05
-2.67469743614234e-05
-2.34741349075174e-05
-1.9569814611987e-05
-1.39306771032151e-05
-1.44032395146063e-05
-1.22836578904218e-05
-2.49077466860864e-05
-2.17039820030505e-05
-7.03848642739516e-06
-1.83766290595273e-05
-5.19595577086892e-06
-9.99443764788409e-06
-1.10077045493614e-05
-2.1176753199026e-05
-2.96853097353281e-06
-1.29800333393413e-05
2.08548204981012e-06
-1.36889899903663e-05
-2.1569305865981e-05
-2.07766232676155e-05
-3.20160621698538e-05
-8.26112036581856e-06
-2.49134718427924e-05
-3.39468777954143e-05
-2.97510083341978e-05
-1.61643910773052e-05
-3.07785280076446e-05
-2.19116744464754e-05
-1.26401270968747e-05
-2.65145687821294e-05
-3.01761831886051e-05
-1.92733610391019e-05
-3.69866669634525e-05
1.8370591703236e-06
-9.07183394479488e-06
-1.70980878254689e-05
-1.15171019968211e-05
-2.01523933068325e-05
-9.09169511999273e-06
-1.41894941371776e-05
-2.41925235259615e-05
-1.82176066267673e-05
-3.06304141206323e-05
-2.14462698460632e-05
-2.34587085092131e-05
-1.1772956121619e-05
-1.31488402373749e-05
-1.24310313628587e-05
-2.4694644547901e-05
-3.19958373158508e-05
-2.02551813685681e-05
-1.84842192128562e-05
-6.33163361571037e-06
-2.71159520120703e-05
-2.00243472013739e-05
-1.07001199816311e-05
-9.01243897033355e-06
-1.49097675616888e-05
-3.70024860653539e-05
6.54897397956492e-06
-1.88740570549141e-05
-1.7689247063182e-05
-2.6418325059235e-05
-9.14073497215491e-06
-1.21428296801647e-05
5.31996153767363e-06
-1.69212784775334e-05
-1.68454019003821e-05
-5.62791404294686e-06
5.60633247051931e-06
-1.76897021815819e-05
-2.84125722558806e-05
-2.53127493420368e-05
-1.73513351385502e-05
-2.41745077811562e-05
5.49922057495479e-06
-6.37558260849787e-06
-3.01206194937469e-05
3.35542321989292e-06
-1.70949889859039e-05
-8.95627360450663e-06
-1.11334299524663e-05
-3.17330006228626e-05
-1.77619648662032e-05
-1.50045094934566e-05
-5.17290877718957e-06
-2.5293892327944e-05
-1.52177459109e-05
-9.67696330575303e-06
-1.6592107862429e-05
-2.06885016711811e-05
-1.38978968451425e-05
-2.07038193029334e-05
-1.27155096731849e-05
-3.40477211185564e-05
-2.07830708864582e-05
-2.10433041967965e-05
-7.95724119162405e-06
-8.22127732563696e-06
-2.77343421460223e-05
-1.72973360809664e-05
-1.63959387624449e-05
-4.98700962393839e-06
-4.69841715839308e-06
-1.56165988914485e-05
-1.33498746568355e-05
-1.03588662706709e-05
-1.45309135926995e-05
-1.28212339003763e-05
-1.95256633724209e-05
-2.1796276577726e-05
-2.01113089845866e-05
-1.23741368422413e-05
-1.0241153098138e-05
-9.81006756416245e-06
4.5118523768738e-06
-6.15267562110544e-06
-8.53439265349889e-06
-2.96119759314449e-05
-8.54612342884206e-06
4.13331803323499e-06
-1.43801270684844e-06
-2.45347488760111e-05
-7.99664012633426e-06
-2.08980644715389e-05
-1.78483004645508e-06
-5.74985949655068e-06
-1.81784068353531e-05
-9.02687977667741e-06
-2.86789144856074e-05
-2.00140557503149e-05
-1.36898429945334e-05
-3.33835335345879e-06
-1.08328928007276e-05
-1.43877995759995e-05
-1.22818188824382e-05
-2.81688251768004e-05
5.89835495792128e-07
-2.0777762935165e-05
-1.44039682147224e-05
-8.08889990443726e-06
-7.88039778690922e-06
-1.32118904255957e-05
-2.57458792779636e-05
-1.22108880712562e-05
-1.49844013103533e-05
-1.26465583516433e-05
3.77207767504446e-06
-1.23708292891507e-05
-1.51572785917281e-05
-2.5015380234016e-05
-1.73204393657171e-05
-2.97205007358089e-05
-1.83361912528419e-05
-1.43525704034896e-05
-1.72728248036675e-05
-3.77531863053153e-05
-1.48319640654207e-05
-1.52508467428763e-05
-4.54664368318219e-06
-2.86272833799129e-05
-1.04157997363901e-05
-1.63453747312339e-05
-1.26499311661513e-05
-1.4751995542281e-05
-1.88083819722889e-05
-1.11216438629396e-05
-1.30175747015909e-05
-2.07795917870876e-05
-2.15966101330489e-05
-1.00917008069021e-05
-2.72256639520903e-05
-3.07485912583147e-05
-2.19767416637806e-05
-6.4444152236336e-06
-2.595695751186e-05
-2.69185576163818e-06
-2.37483559527275e-05
-2.14288633898083e-05
-1.47926395904359e-05
-2.75900974139533e-05
-3.56201971356249e-05
-2.13234290036562e-05
-2.09210334718466e-05
-3.19735795842633e-06
-2.63588612230639e-05
-9.17165378743304e-06
-2.81623660342404e-05
-4.42646298735067e-06
-1.97909020516145e-05
-2.18741590411997e-05
-8.04560459178488e-06
-1.60108783298288e-05
-2.0511490777519e-05
-2.13465312957933e-05
7.43543519986369e-06
-9.04174574421906e-06
-1.69508157317966e-05
-1.61318687647861e-05
-1.93482212366287e-05
1.6216273500861e-06
-2.02450609764527e-05
-1.86982279103728e-05
-2.0552634967593e-05
-1.80508789550332e-05
-1.2423475181585e-05
-2.48842045675752e-05
-3.12776678895965e-05
-1.46638932382222e-05
-2.28770883507066e-05
-1.44339691083885e-05
-1.18814925494478e-06
-1.98739620918292e-05
-1.24948604463038e-05
-1.64287693663595e-05
-2.25307925588998e-05
-7.67447198756177e-06
-2.25969875251287e-05
-2.03587275859658e-05
-2.24591104897085e-05
-1.24598917790401e-05
-2.31993866720566e-05
-6.47591439841645e-06
-7.51057490979219e-06
-2.5273301421851e-05
-2.96480945228354e-05
-2.869236599327e-05
-1.62565815693521e-05
-1.88509697704403e-05
-4.05630799192806e-06
-2.07141395323498e-05
-2.03609500638555e-05
1.72561853008027e-05
-1.68051017369698e-05
-2.91856406366102e-05
1.43489761979924e-05
-3.67575907449923e-05
-9.44767014730953e-06
-2.88319379790816e-05
-1.58472258186919e-05
-3.0125987652691e-05
2.28273867377044e-06
-1.80409498903327e-05
-1.82628729143233e-05
-1.72662082286187e-05
-2.5441241247903e-05
-1.46589588795986e-05
-1.25487370100561e-05
-7.2147687800702e-06
-1.38364909846836e-05
-1.20029691891121e-05
-2.38141737389163e-05
-9.19852165944422e-06
-1.07036385239348e-05
-1.35418024790977e-05
-2.48162959733575e-05
-1.96024614774424e-05
-1.91694470920907e-05
-2.77809116166771e-05
-5.50247299621441e-07
-3.63781887315917e-05
-2.1106745464514e-05
-1.51736283618383e-05
-1.61425028877578e-05
-4.37140282559276e-05
-1.2724578673372e-05
-2.80975561344522e-05
-1.47279785700146e-05
-4.71971478909279e-06
-1.75455517564265e-05
-3.02823295712691e-05
-1.90560958739018e-06
-1.39941161602719e-05
-7.46789303945066e-06
-6.11843775646699e-06
-1.21513146309034e-05
-2.30284552246021e-05
-2.02206241773147e-06
-3.41817746715456e-05
-2.58661702174959e-05
-2.18738977007906e-05
-2.69771344983848e-05
-6.87382202146832e-06
-2.08100225323161e-05
-3.73043327703209e-05
-3.90251364407908e-05
-1.47562639247224e-05
-1.28742475873034e-05
-2.97458401357315e-05
-1.65670715394581e-05
-3.79198525368442e-06
-2.54077314566372e-05
-5.11238810120122e-06
-1.02508474495464e-05
-1.66385198550298e-05
-6.43782624572672e-06
-1.49180686396575e-05
-2.38849634627825e-05
-1.76101465963324e-05
-3.02527531275545e-05
-2.14831306763171e-05
-2.30745267143411e-05
-2.62816102653939e-05
-1.07496690413051e-05
-2.09819148147437e-05
-1.24255945035814e-05
-9.51239898389797e-06
-2.68876087449847e-05
-7.55623598461195e-06
3.75931807039282e-06
-2.57969077820066e-05
-1.51126528572552e-05
-4.19277966149e-05
-2.95779832043279e-05
-1.61932571529646e-05
-1.61398562489033e-05
-1.01491938104989e-05
-7.70932365782612e-06
-7.09698876991132e-06
-1.56594038589039e-05
-1.90331288914279e-05
-1.67179220657442e-05
-1.48932220643599e-05
-1.11837074609096e-05
-1.97276486575483e-05
-6.70850597575311e-08
-9.38863109447941e-06
-2.68980948347927e-05
-8.60120064624583e-06
-3.02218665571991e-05
-1.48080338728678e-05
-1.01209746569646e-05
-1.72562581861437e-05
-1.06597492804509e-05
-2.39326734946695e-05
-4.93484635271083e-06
-1.33491740251782e-05
-1.952319024766e-05
-1.08684541310229e-05
-2.13750011871534e-05
-1.82365927652315e-05
-1.37546367500124e-05
-5.03157746393477e-06
-2.34528195759675e-05
-5.75198425141772e-06
-2.16764017360908e-05
1.13985862307853e-08
-1.87486919441591e-05
-2.32534699153809e-05
-1.5127632330878e-05
-1.08339795305088e-05
-8.5495623418166e-06
-2.29201992904779e-05
-1.62732083882661e-05
-8.34947941444911e-06
-3.80311461132833e-06
-8.12815283602606e-06
-1.00352766693396e-05
-9.46335952402093e-06
-1.22413028197667e-05
-1.0014999718568e-05
-1.97872860887405e-05
-1.42065219828977e-05
-1.69318278187027e-05
-1.79836129779866e-05
-2.16053869936627e-05
-2.27750365006045e-05
-1.86739003301992e-05
-2.21509244815234e-05
1.02978873214195e-06
-9.81451743183527e-06
-2.19227939580854e-05
-2.99939523496793e-05
-1.44671347586868e-05
-8.50171452951006e-06
-3.92828711741363e-06
-2.72845592072521e-05
-2.74178555274527e-05
1.20775471962448e-05
-1.18065311930646e-05
-7.55086658997842e-06
-2.54150673805484e-05
-3.01990655492526e-05
-7.59340559788734e-06
-5.48411057637718e-06
-1.32734218164891e-05
-2.87298653050922e-05
-1.87940461295338e-05
-6.97629606181923e-06
-2.34614104585535e-05
3.38825758488336e-06
-1.3179251840645e-05
-1.01900150589885e-05
-2.11205421279397e-05
-3.94956116008737e-05
-7.97740878668886e-06
-1.18999469309727e-05
-1.16812964019991e-05
-1.12280752797722e-05
-3.00118402889419e-05
-2.06482832168752e-05
-1.68399857596025e-05
-6.68937436819052e-07
2.91520540426072e-07
-1.31682667710118e-05
-1.5658308608927e-05
-1.97658717789385e-05
-1.78924113895134e-06
-1.82279955590951e-05
-2.74738280246798e-05
-1.71455530435232e-05
-7.45893871291551e-06
-8.61386625087636e-06
-2.07782249989167e-05
-1.42454130198545e-05
-3.38260520247305e-05
-1.79598428973866e-05
-1.36643480710628e-05
-2.04465384053141e-05
-1.07452018356829e-05
-1.57908661693938e-05
-1.85157253404556e-05
-1.7423473666438e-05
-2.37685967249942e-06
-6.76123095674225e-06
-4.32002917140205e-06
-3.00744234458292e-05
-1.39291256658914e-05
-9.53392293233554e-06
-1.97443927100813e-05
-2.36807620974911e-05
-2.33789393063535e-05
-1.98574992413056e-05
2.22230660288368e-06
1.45166265875924e-06
-1.33058985214942e-05
-2.6242758753361e-05
-2.73663348904209e-05
-2.42559506503358e-05
-6.20177914100545e-06
-1.99939868268557e-05
-1.84746788977205e-05
-9.84350598911407e-06
-6.82493589032399e-06
-3.67455880897359e-05
-1.39995508843197e-05
5.37914810383105e-06
-1.38568432670181e-05
-3.54337329872152e-05
-2.05115917509682e-05
-8.44779818542454e-06
2.72808404977345e-06
-6.24425308402768e-06
-4.96047311972464e-06
-9.61463344900891e-06
-8.39837916276988e-06
-1.19276142526038e-05
-2.62935864663247e-05
-1.9806134080606e-05
-1.23861585507687e-05
-3.11063509298104e-05
-2.23738672906546e-05
-3.0103085430576e-05
-1.12078686210199e-05
-1.63484459610203e-05
9.05320812809654e-07
-1.0278288883658e-05
-7.62183844444686e-06
-2.38155708396887e-06
-1.00062420231781e-05
2.43875176003288e-06
-2.07981330171749e-05
-2.40463483175667e-05
-1.62806835740826e-05
-1.36153419791882e-05
-2.42671511843951e-05
-2.25314041316963e-05
-1.03682232007142e-05
-3.07293046057685e-05
4.22676949256083e-06
-2.01302004801747e-05
-1.40632716801472e-05
-7.07967418002483e-06
-9.1818638068382e-06
-2.51164337180657e-05
-2.41761044926135e-05
1.1266451554069e-06
-1.46733461280966e-05
-1.64047889363948e-05
-1.74084308843882e-06
6.63527242760854e-06
-4.18074888715922e-05
-3.35202413014929e-05
-2.75959184106114e-05
-2.00151895688864e-05
-1.84160508782886e-05
-1.54364324147146e-05
-1.35499186092923e-05
-1.96937155991181e-05
-1.80376311313094e-05
-1.61545615366656e-05
-2.87796071268445e-05
-2.14293402650437e-05
-9.75886775820418e-06
1.03307277855628e-05
-7.13010229780183e-06
-2.18558719511336e-05
-2.30887340307495e-05
-2.31049853923077e-05
-1.71269112506523e-05
-6.64049290303126e-06
-4.53570240493207e-06
-1.66391722877384e-05
-2.14641828453711e-05
-1.0804484929076e-05
-3.07944302142909e-05
-1.40029283558016e-05
-2.37290389397583e-06
-6.2562710821928e-06
-1.46929011236846e-05
-1.79275117532716e-05
-2.64955491080405e-05
-2.42468702388435e-05
-1.89414106081349e-05
-9.24484860611471e-06
-1.238769402039e-05
-5.07009485037452e-06
-3.00465897670832e-05
-2.36164863381247e-05
-2.06526526448976e-05
-1.09487586288437e-05
-8.68134209574229e-06
-1.54763074277885e-05
-2.16363970798378e-05
-1.11237126576056e-05
-2.28754317627222e-05
-1.90061402033945e-05
-2.33267357210742e-05
-2.03894713585003e-05
-2.39757996424917e-06
-1.80686653584429e-05
3.87711026185481e-06
-2.99099670496692e-05
-1.48046441880797e-05
-2.02745204477493e-05
-1.57266041810879e-05
-2.51555901054019e-05
-4.84413457145905e-06
-2.43775207952055e-05
-6.1443953989185e-06
-1.08787070389811e-06
-1.59687081290248e-05
-2.59333187540558e-05
-1.51259883837209e-05
-6.06816935690468e-06
7.23684771588491e-06
-1.60229112464884e-05
-2.54274884115436e-05
2.75371169708989e-06
-8.87882077782565e-06
-2.36965027431703e-05
-1.10810941183506e-05
-5.18333830685961e-06
-3.86804699784383e-06
-1.69907627919137e-05
-4.64656013311162e-06
-1.39104627353399e-05
-4.36090686798218e-05
-2.09153834344813e-05
-2.03315260152925e-05
4.19930934346318e-06
-2.33709428938351e-06
-1.46812470828203e-05
-1.02814630230431e-05
-1.04484045467891e-05
-3.17447554563158e-05
-1.87376316945634e-05
-7.96397677053082e-06
-5.84081602127734e-06
-1.14410010175942e-05
-8.17866727016666e-06
-2.11319421433672e-05
-1.44232183792422e-05
-2.20547237570029e-05
-1.79645502747989e-05
-1.90197541434122e-05
-2.11156014452414e-05
1.88618494159921e-06
-8.52150286556705e-06
-1.50496953303372e-05
-2.39394798952096e-05
-5.66891411214977e-06
-1.83724532015069e-06
-2.43964536642916e-05
5.97752784008267e-06
-1.09297504721234e-05
-2.46985255503419e-05
-1.18712798530976e-05
1.17648687408439e-05
-1.05940985594039e-05
-1.9990139704695e-05
-2.67289538851353e-05
-1.34923808834437e-05
-1.40757109553731e-05
-1.68191757071037e-05
-3.99207267212595e-06
-2.30367481189932e-05
-1.94664011339926e-05
-1.28531942923543e-05
-1.01155592438374e-05
-1.73842542158534e-05
-2.6209285761536e-05
-1.28277700815185e-05
-3.72544016577111e-06
-2.36485928088409e-05
-3.03805361066746e-05
-1.08040974989656e-05
-6.7148382949112e-06
1.67689347876121e-07
-2.00950631797298e-05
-2.42652028219613e-05
-1.40376848928365e-05
-2.00150450968031e-05
-2.47024258203731e-05
-8.32676493606557e-06
-2.68190426401071e-05
-3.01842852149966e-05
-1.97252715271324e-05
-2.4951062355162e-05
-2.72954492643317e-05
-2.67107677193187e-05
-3.17749965326027e-05
-1.04161950917715e-05
2.34803181541156e-06
-1.86849122074506e-05
-1.65299140825792e-05
-2.76852781320974e-05
-1.1693219859535e-05
-1.96937382134415e-05
-4.14530959038518e-05
-1.43438447643432e-05
7.65664690862406e-07
-1.17496498012342e-05
-3.89147755913922e-06
-2.06332580784428e-05
-3.98447804136071e-05
-9.32355024152431e-06
1.78202546815185e-06
-2.8247124636361e-05
-3.2488642578438e-07
9.22219015693714e-07
-1.8688139984768e-05
-3.71120972601557e-05
-1.24482692903424e-05
-3.34642446646182e-05
-2.32690797037208e-05
-2.85770365784152e-06
-1.35751576358517e-05
-4.73314562603852e-06
1.01563074138445e-05
-3.6781774410415e-06
-1.71107501511352e-05
-2.09860854126731e-05
-1.56174532333824e-05
-1.44704310071173e-05
-7.01198194616417e-06
-1.31186021196735e-05
-1.69063182516281e-05
-1.67178402335884e-05
-1.94362492569327e-05
-1.05767325314893e-05
-3.86529190608498e-07
-2.52521635613833e-05
-2.34508514007607e-05
-2.04789791882428e-05
-1.32997150743334e-05
-1.23831843006938e-05
9.47707765972135e-07
-4.08362625065186e-06
-2.01560376258485e-05
-8.56147209757972e-06
-2.56677878984459e-05
-2.33744383237616e-05
-1.96703057806452e-05
-8.15198008434706e-06
-2.16291064036083e-05
-1.54277670342065e-05
-2.11364383270594e-05
-1.44401620914708e-05
-1.34506244647957e-05
-1.63043390002418e-05
-2.35458535289986e-05
-8.19355359627631e-06
-1.46272822381855e-05
-1.21552917850045e-05
1.30599824843779e-06
2.03331564104366e-06
-1.67211206147423e-05
-1.5215908896284e-05
-3.12366504504857e-05
-2.31258542723049e-05
-1.96636257613269e-05
-1.0877416749045e-05
-1.84603493606656e-05
-2.66690642596018e-05
-2.06287714682566e-05
-1.74280724919013e-05
-2.509720934229e-05
-1.54313496116493e-05
-2.55271857327357e-05
-1.63265137521211e-05
-2.20825255944934e-05
-1.86840137727196e-05
-2.51369620120285e-05
-1.37890082224454e-05
-3.77518458178081e-05
-1.9347922937243e-05
-1.00979031914135e-05
-1.77024361070672e-05
-1.10389842467827e-05
-1.99209727345993e-05
-1.6366822547891e-05
-2.34906377923163e-05
-3.73060548958104e-06
-1.41244753071528e-05
-8.63410410439592e-06
-1.79207987226904e-05
-5.57158800852287e-06
9.25586176604262e-07
-1.8002395262171e-05
-9.83375295074894e-06
-2.05803703971054e-05
-5.37475241567045e-06
-2.55186908455432e-05
-2.0976481846829e-05
-1.53135697737203e-06
-1.85428258492511e-05
-1.98264548514253e-05
-3.20764412507058e-05
-2.02849830931781e-05
-3.77919634922518e-06
-1.46220748557566e-05
-3.8132277852873e-05
-1.28027615956106e-05
-1.11935462576137e-05
-3.17864869909298e-05
-2.43784011808683e-05
-2.03107964754486e-05
-2.07561168923423e-05
-2.54651264408637e-05
-1.21055769843763e-05
-2.59686539139394e-06
-1.18313541926963e-05
-5.398500783404e-06
-1.86892720030331e-05
-1.20386567243611e-05
-2.80961161473287e-05
-8.64981720604254e-06
-2.06085645278258e-05
-4.00184449030803e-05
-1.6453173209148e-05
1.46275932234012e-07
-1.98307156089156e-05
-2.47052465886255e-05
-2.40909659514525e-05
-1.72684176387675e-05
-3.29721157107849e-06
-2.88827011943688e-05
-6.664410210574e-06
-8.89459566080757e-06
-2.49058199437203e-05
2.14064383411978e-08
-2.06689736286586e-05
-1.86082429038411e-05
-2.89551663281321e-05
-1.99721825550761e-05
-1.34802813891657e-05
-1.16401021163007e-05
-1.99976906854005e-05
-2.40718808745874e-05
-3.00608014538193e-05
-1.06851673627612e-05
-1.44770089074661e-05
-1.58921139842641e-05
-1.85121241726183e-05
-1.81905033101703e-05
7.31922766462519e-06
-1.61140000327617e-05
-2.58076874888182e-05
-7.13056059970191e-06
-2.12785367558428e-05
-2.45340163885458e-05
1.25164442734818e-05
-3.19543168532999e-05
-1.59428807523382e-05
-1.31871783294072e-05
-1.68574912400469e-05
1.29088041696102e-06
-2.66914116850453e-06
-8.0681656476776e-06
-2.81528675000566e-05
-1.76281742777702e-05
-2.79200904361319e-05
-6.0961767807643e-06
-1.18361065917027e-05
-2.19298592591837e-05
-1.1028647029962e-05
-1.2928356821926e-05
-3.68367907503477e-05
-5.30133866037205e-06
-2.03143055358721e-05
-2.11306755089142e-05
-1.11044109508936e-05
-7.17917331861856e-07
-3.37972149012923e-06
-1.88515091788328e-05
-7.91581674838898e-06
-2.03093968886992e-05
-1.33044402456657e-05
-1.76007437052838e-05
-1.67306658851373e-05
-6.62678709304905e-06
-1.07130751734544e-05
-1.79286686466116e-05
-1.09103073455234e-05
-4.17795704374839e-06
4.52087910921424e-06
-8.01412649716854e-06
-3.04017489319937e-05
-5.78511011286195e-06
-2.26257735957746e-05
-2.59766527844693e-05
-1.37334359094861e-05
-1.74649312607854e-05
-1.26308450469503e-05
-3.2887869464714e-06
-2.9913204903271e-05
-1.86092050223481e-05
-2.97429163028388e-05
-2.67035006764287e-05
-1.65435255277102e-05
-1.63244956998382e-05
-2.24006936373449e-05
-6.20646656307177e-07
-4.99006368595978e-06
-5.47206127537148e-06
-1.3396792147355e-05
-2.22939456958576e-05
-1.87870072559858e-05
-2.26791546873208e-05
-9.0155369203842e-06
-1.17351672437095e-05
-1.93780998883318e-05
-2.20236236211235e-05
-1.28553164093655e-05
-8.38558378965891e-06
-1.72554356164165e-05
-2.61610255000086e-06
-1.14483533248256e-05
-3.00874541250989e-05
-1.99295280059053e-05
-3.1078155517277e-05
-1.44068315906987e-06
-1.29787274001422e-05
-1.50382088117597e-05
-2.44673336059499e-05
-1.70612260685026e-05
-3.41175925434822e-05
-1.87699099973328e-05
-2.47580546727955e-05
-2.43000113224094e-05
-3.57257722654201e-05
-2.89563622381095e-05
-1.86237373360124e-05
-2.55972243930997e-05
-2.14248879025269e-05
-5.62487076713514e-06
-1.50971739525385e-05
-1.54384708736726e-05
-3.95137964168445e-06
-1.1796873583136e-05
-2.64398086899951e-05
-1.39542683778806e-05
-8.07069423356649e-06
-2.87813993828248e-05
-2.6778578508377e-05
-3.67386900023861e-05
-1.7410955146142e-05
-2.61673856654149e-06
-3.03941506773127e-05
-2.75161098890887e-05
-1.33579493317963e-05
-1.73582490864217e-05
-1.61755338517673e-05
-2.43088049051449e-05
-3.79633419453479e-05
-3.22944850496045e-05
-1.83260728653463e-05
-1.37648507819423e-05
-3.28456933684541e-05
-6.66449027020158e-06
-2.20317418415098e-05
-4.84306711688158e-06
-4.30734941797243e-05
-2.28898885167132e-05
-1.47308204022643e-05
-1.37127071058363e-05
-8.93632559470994e-06
3.22964045680363e-06
1.19504039184231e-05
-1.13770348055875e-05
-3.58442992541872e-06
-8.8929010013871e-06
-1.0564868736701e-05
-1.63944790205583e-05
-5.92627034679806e-06
4.38026276393359e-06
-1.24451354691871e-05
-1.12674830757477e-05
-5.29220141725203e-06
-1.84880589790863e-05
-1.96374903077652e-05
-1.24264253980747e-05
-1.15877800392396e-05
-1.59870531284653e-05
-7.67550375402983e-06
-2.28873363672165e-06
-1.29613355824928e-05
-2.69182097522386e-05
-1.11388699138684e-05
-4.34843046299777e-06
-1.67269889030967e-05
-4.16937920519466e-07
-4.11868209697349e-05
-3.91626704729295e-06
-1.56119069005025e-05
-4.2751045602751e-05
-3.63694256094601e-06
-9.33088937236782e-06
-1.33539478053921e-05
-1.29298775588554e-05
-7.12863897285299e-06
-2.57080804354132e-05
-4.67718587794288e-06
-2.72471963538971e-05
-2.15721789222551e-05
-1.28017416581931e-05
7.22351662844141e-07
-8.08052335056769e-07
-9.0619720294826e-06
-1.28511557819175e-05
-2.39046390327734e-05
-2.49957740052691e-05
-1.09666262379943e-06
-2.60134147654695e-05
-2.62648097595176e-05
-1.51459434811225e-05
-2.88687204830933e-05
-9.40490514969059e-06
-1.27515842557905e-05
-2.96629615130949e-05
4.13759029926589e-07
-1.77942327228382e-05
-7.77768674220183e-06
-9.93995765683992e-06
-7.46966732028978e-06
-1.1186810579966e-05
-2.51663135235397e-05
-3.58575568128863e-06
-1.16025424298927e-05
-3.82756825499439e-05
-1.65614950216716e-05
-2.50836160531123e-05
-1.11526089000223e-05
-1.01703235950092e-05
-2.43584937905201e-05
-1.81663742672376e-05
-1.17409099328988e-05
-3.59869580557759e-05
-3.14730714062576e-05
-2.19656047284017e-05
-1.68832471116822e-05
-3.22229624424829e-05
-1.871855609371e-05
-2.82569073545397e-05
-6.83289982135393e-06
-1.39230640994275e-05
-1.68436232947201e-05
-1.72746521329706e-05
-2.26725964145144e-05
3.08568391251655e-06
-2.21345737738078e-05
-3.00743236123647e-05
-1.83265153008801e-05
-2.25347658838158e-05
3.00771388963039e-06
-1.35437718684707e-05
-1.80021294171205e-05
-1.61747984248795e-05
-3.29767304703738e-05
-2.04811799111634e-05
-2.24837105490168e-05
