# Supplementary material for: Research on computational propagation and identification of mine microseismic signals based on deep learning
Source: PLoS One. 2025 Oct 22;20(10):e0334641. doi: 10.1371/journal.pone.0334641 (PMC12543183; doi:10.1371/journal.pone.0334641)
Supplement: S11 Data — (ZIP) [file pone.0334641.s011.zip › 000101100002685.xlsx_0.txt_24.txt.txt]

-1.83122920224493e-05
-3.20307125414013e-05
-2.73308888958308e-05
-3.09028154305256e-05
-2.78933740265286e-05
6.6111588066685e-06
-1.11517783447048e-05
-2.85774197271583e-05
-5.38106410872867e-06
-1.98844135165734e-05
-2.95481248311473e-05
-1.74025077969291e-05
4.3650813279439e-06
-1.15630940765037e-05
-1.28763851445058e-05
1.15687522786545e-07
-2.56280341925061e-05
-1.31283679034566e-05
-1.99612312714559e-05
-1.74671444259755e-05
-2.18049455034832e-05
-1.15810010456926e-05
-3.04446031675892e-05
-7.6208951001402e-06
-2.15810725172504e-05
-8.36796082124621e-06
-2.70518064825412e-05
-3.03274898469806e-05
-1.85926163236244e-05
-7.58706422256033e-06
-1.86946963182339e-05
-1.69448532985878e-06
-1.55343561230554e-05
-1.07864005147895e-05
-1.6766336795025e-05
-1.37949565002754e-05
-1.90985060580493e-05
-1.22749690830479e-05
-1.19055159999304e-05
-1.78833883427587e-05
-2.09552820766999e-05
4.76593164243369e-06
-9.55108099082916e-06
-2.34733520774678e-05
-3.51554825282735e-05
-2.47880742257781e-05
-1.84415828777504e-05
-3.3480329296316e-05
-2.56349162939441e-05
-1.61624707878506e-05
-1.53516685344224e-05
-1.58502822750784e-05
-2.71517732857571e-05
-2.11495460996797e-05
-2.30370270501001e-05
-1.0292398499966e-05
-1.82050661770189e-05
-1.51566507362462e-05
-2.29097325563403e-05
-3.18842841986065e-05
-2.42718468039233e-05
-1.57210101580086e-05
-5.68706189424232e-06
-2.84051971007671e-05
8.36781579466561e-06
-3.29428044410699e-05
-2.76786963753274e-05
-2.95198351472019e-05
-1.64062305441109e-05
-1.95652718190077e-05
-3.06898145222997e-05
-2.32421852452991e-05
-2.31199177125682e-05
-1.47040753074837e-05
-1.58415695563392e-05
-3.22021267769672e-06
-4.88026501453656e-08
-7.01620669623577e-06
-1.50552795302154e-05
-1.07503542395146e-05
-8.67673549137314e-06
-2.35156947764859e-05
-9.53955373297641e-06
-1.72165388341305e-05
-1.40038194429018e-05
-1.49960207023792e-05
-1.85823603841818e-05
1.37732243854319e-06
-2.4950788070255e-05
-2.09889581164778e-05
-4.16995118221472e-05
-2.98711137541124e-05
-1.92672712394605e-05
6.61096181278213e-06
-1.77248109036132e-05
-1.31596034204399e-05
-6.74531321917134e-06
-4.72596093339378e-06
1.01748364869852e-05
-1.63452260587367e-05
-2.47582318690237e-05
-2.56642157615827e-05
-3.0328805284064e-05
-1.9555529459539e-05
-1.97174375715119e-05
-1.34100580395547e-05
-2.40581406531412e-05
-1.34284970067652e-05
-2.63348467017354e-05
-2.33365394571429e-05
-3.0831588616511e-05
-1.05255045861513e-05
-1.48416166699764e-05
-1.44641582877983e-05
-2.16313482978277e-05
-1.59406779603396e-05
-1.15950902626115e-05
-3.79773322397573e-06
-2.59468051366037e-05
-1.42709512623936e-05
-8.35693021689813e-06
-2.21889097478307e-05
-1.57755108463522e-05
-8.30082009924717e-07
-2.58448838554467e-05
-2.47286266738498e-05
-2.13640734147909e-05
-1.93128684137352e-05
6.14098412590585e-06
9.95514227898881e-06
-6.91641843691846e-06
-1.8163198327128e-05
-1.44652434254043e-05
-6.54692895667487e-06
-2.59239477016514e-05
-1.22003798251581e-06
-8.77075519948672e-06
-2.61160871018996e-06
-2.65844682812614e-05
-4.70854860362439e-06
-2.16218570566331e-05
-2.19919849573251e-05
-1.16766013856733e-05
-7.94905258306764e-06
-1.26384583727073e-05
-6.24496297209629e-06
-1.47712539357223e-05
-1.73011068534327e-05
-1.97051668251992e-05
-1.32762246632491e-05
-2.81996040526684e-05
3.19355238536042e-06
-2.49246235304391e-05
-9.62407908577705e-06
-1.86919623416827e-05
-6.5891644454705e-06
-9.81184277098145e-06
-1.19493123472093e-05
-2.10076099882705e-05
-2.86698221654869e-05
-4.0308718119945e-06
-1.70665878058319e-05
-1.25958013552381e-06
-2.34544303297353e-05
2.22186330984432e-06
-1.91749170077627e-05
-2.12596848093575e-05
-2.93477122177625e-05
-1.65571483570241e-05
-1.79821106748671e-05
-1.2935256446397e-05
5.75017586266635e-08
-2.0524250043904e-05
-4.35030619571841e-06
-8.43155936537679e-06
-5.760826445419e-07
-3.84125452708732e-05
-1.74718048220257e-05
-4.99849405251013e-06
2.69198724862451e-06
4.7436355342135e-06
-2.06310038352045e-05
-2.58216018492771e-05
-1.30668161508333e-05
-1.66023426990795e-05
-1.98393593450477e-05
-2.7915278018401e-05
-2.20999917624358e-05
-1.90250683674482e-05
-2.07616176454149e-05
-3.28959155289538e-05
-3.72192842530677e-05
-9.65951793604074e-06
-1.51674062292189e-05
-3.9550094307163e-05
-2.36170579981472e-06
-1.13140227387654e-06
-2.46937135868256e-05
-1.58037889030086e-05
2.58456547966469e-06
-3.711264589501e-05
-2.18963814676266e-05
5.15860088865428e-07
-1.52503558185448e-05
-2.00529183170632e-05
-2.24014837202759e-05
-2.74889582342941e-05
-1.45420084158597e-05
-1.14423149756489e-05
-1.08598099701228e-05
-1.7321374543363e-05
-1.1466795497026e-05
-1.11366951854874e-05
-1.40125776643961e-05
-6.22948798999337e-06
-4.47715982585403e-05
-1.64550984945049e-05
-1.35209970160467e-05
-2.58086585279348e-06
-1.91221974869921e-05
-1.05028605887829e-05
-8.61141245579513e-06
-2.78621836528905e-05
-2.35870627761698e-05
-1.66755696184959e-05
-1.15060140449565e-05
-6.2716712195504e-06
-6.76891310468886e-06
-1.27422753128469e-05
-1.54132299347183e-05
-1.99904565813558e-05
-3.68809025397764e-05
-3.70306625903964e-05
-8.25872034926655e-06
-1.54527521905568e-05
-2.59062342853163e-05
6.99865839291941e-07
-2.39617773660312e-05
-1.16845560884149e-05
-4.5276843057498e-06
-9.2992175843797e-06
-2.42580662434502e-05
-1.86086802609783e-05
-2.71756437053629e-05
-4.47357634213321e-06
-5.02141590525887e-06
-2.87740122719998e-05
-1.05355889755997e-05
-1.49066728027049e-05
9.70894380752548e-07
-1.57910195365682e-05
-1.79288277936017e-05
-1.83294832180089e-05
-3.391148777772e-05
-1.22998379385653e-05
5.75791324434321e-06
-1.03860657242815e-05
-1.66528109962979e-05
-2.91078234873657e-05
-7.35006802594866e-06
-4.0699091629476e-06
-2.0878794249847e-05
-8.48916761924403e-06
-1.61044715591268e-05
-2.23513698959447e-05
-1.2093670466844e-05
-3.39565876819108e-05
-1.54144206382184e-05
-5.03008964878728e-06
-1.30342222126078e-05
-2.33754266296131e-05
-7.15094202520057e-06
-1.56312631181718e-05
-1.98668648042399e-05
-2.13872869971631e-05
-5.96904603816772e-06
-5.94892572059856e-06
-2.63262426491597e-05
-2.1094085023039e-05
-1.41795892276678e-05
-2.5463183652791e-05
-1.69613018812452e-05
-1.00243287633989e-05
-1.98841509747223e-05
-1.02433047278987e-05
-1.47672703338171e-05
3.78968718284207e-06
-1.77981900173906e-05
-7.44031004529345e-06
1.18837737915188e-06
-1.52739830514184e-05
-1.6211076723204e-05
-1.29087456535725e-05
-3.68083801397594e-05
-1.3981482215173e-05
-2.56156888620502e-06
-1.54582792272103e-05
-3.1006114624668e-05
-1.29180533475017e-05
-2.68572185988738e-05
-3.39833880394584e-05
-2.68422704169021e-05
-2.17227593354499e-05
-4.07114732784841e-05
-1.14130674017058e-05
-1.09091199406148e-05
-1.35471934506195e-05
-1.48374502631084e-05
-5.95821089764233e-06
-3.31845748769551e-06
-3.00082301948714e-05
-2.89300626488282e-05
1.89252375309005e-06
-7.70711130231851e-06
-2.45079375021381e-05
-2.13275256782495e-05
-2.85214975539426e-05
-1.06184831014406e-05
-1.97909728057897e-05
-2.50117957441853e-05
-3.06242210275834e-05
-3.74505547869978e-06
-1.82061848508948e-05
-2.39008076566347e-05
-2.27509045009843e-05
-1.54311392434661e-05
8.93661899477128e-06
-1.67419092220187e-05
-1.10222020591879e-05
-1.0907278179912e-05
-2.70512031783667e-05
-6.29626225206851e-06
-2.15354625748925e-06
-1.68131747236561e-05
-6.16236406102669e-06
-1.4619129132851e-05
-1.73059497112697e-05
-1.17147622093367e-05
-1.18830219546186e-05
-4.97694770323516e-08
-5.49767578526324e-06
-1.94727248788572e-05
-1.43726267567598e-05
-5.68614699531923e-06
-1.93494357555174e-05
-1.49472491142559e-05
-1.35326655703404e-05
-9.2964104415041e-06
-2.63263123505952e-05
-3.27572550938159e-05
-3.01806157585484e-06
-1.98233406132584e-05
-2.46534505870402e-05
-1.27610228381341e-05
-2.97606157436434e-05
-3.15345050084379e-05
-2.06367468763847e-05
-2.72497017714809e-05
-2.09132095190339e-05
-1.63692527349873e-05
-1.04823748146123e-05
-2.39322701133013e-05
-3.01541761341128e-05
-5.72225019778622e-06
-9.85503468924214e-06
-1.16948704559291e-05
-2.34866581706993e-05
-1.64172687090568e-05
-2.33304752643957e-05
-1.26310526120707e-05
-1.91824093783042e-05
-1.30848582453251e-05
2.35475993278169e-06
-1.51413455851639e-05
-7.27920133120522e-06
-6.16884665580396e-06
6.81155005005839e-06
-1.80801209609172e-05
-2.02020080387082e-05
-1.43487895309207e-05
-2.05948295203788e-05
-1.50827411537978e-05
-8.3025983851695e-06
-7.33979753782291e-06
-2.41564882353787e-05
-2.91924328088739e-05
2.79809194630522e-06
-8.98894907426274e-06
-1.85479080767408e-05
-9.74582745021305e-06
-2.38271291335439e-05
-1.42088502531898e-05
-7.17845870315667e-06
-1.87072879419824e-05
4.98781552454809e-06
-2.42214363807528e-05
-2.69424668849352e-05
-2.74970672305669e-05
-1.14988774226449e-05
-1.71276803549527e-05
-2.11831674516469e-05
-1.3892708546051e-05
-2.62576219756649e-05
-1.43754046686228e-05
-5.0991213156055e-06
-1.84951647627509e-05
-1.21744332638048e-05
-8.23002985029411e-06
-1.80063870108036e-05
1.73226163470323e-06
-8.27524305448799e-06
3.81775688613656e-06
-2.23784970423719e-05
-2.46168405073974e-05
-1.13672438593513e-05
-2.87028278252721e-05
-2.91186917691528e-05
-1.9833538276502e-05
-5.11008854646244e-06
-2.17572589769918e-05
-1.37842027124562e-05
-1.5269923602535e-05
-2.24430799857998e-05
-4.41843475826961e-06
-4.10009141055771e-06
-2.68283555562817e-05
-9.2454417980318e-06
-2.05355523223651e-05
-2.74567270735285e-05
-2.04395492810394e-05
-2.93334597039281e-05
-1.24284336361583e-05
-1.51045853526899e-05
-1.8954578581196e-05
-4.83227693192369e-06
-1.00833699531273e-05
-9.42525557931225e-06
-2.24746113507872e-05
-1.63476887548245e-05
-1.95021813172026e-05
-6.58952747590545e-06
-1.52787108630149e-05
-6.22918746019806e-06
-1.24571151914791e-05
-1.78865728401196e-05
-1.13403028321248e-05
-1.43459967223659e-05
-2.84723958516663e-05
1.77840116409764e-06
-1.56790655158731e-05
-2.30193670876233e-05
-9.0096226468908e-06
-2.97376557289963e-05
-1.38419077169602e-05
-1.00305574045607e-05
-1.92604583525497e-05
-1.13936167103476e-05
5.95599086107495e-07
5.17240005920891e-07
1.55036602733382e-06
-1.7022514373612e-05
-6.4736555220729e-06
1.85424938213288e-06
-1.12499527889711e-05
-1.82371695281607e-05
-1.33557266772874e-05
-1.39559716617813e-05
-1.32372216593134e-05
-1.01606803684131e-05
-1.9546932977446e-05
-2.13695325370102e-05
-3.37107873837396e-05
-6.60207778945076e-06
-8.67183894064845e-06
-1.45883147897197e-05
-2.12808505943224e-05
-1.18077061883986e-05
-3.21568617101235e-05
-1.98614147527101e-05
-2.00866958057901e-05
-1.98378029234227e-07
-6.88514226058416e-06
-1.31180114266089e-05
-2.02961135115674e-05
-1.92956091762323e-05
-1.1056524160664e-06
5.79740316160284e-06
-2.06657368951118e-05
-7.8687962191169e-06
-2.68756706484605e-06
-2.7645982342544e-05
-9.41751131404079e-06
-2.51235937182241e-05
-1.91976962833412e-05
-1.05782593001086e-05
-1.79454602900837e-06
-1.54807945708956e-05
6.84063376458916e-07
-2.30710042805067e-05
-1.59691794883338e-05
-3.0694852628937e-05
-1.32008967673957e-05
-1.48324293879351e-05
-2.78837849030695e-05
4.22904120054901e-06
-9.68749300345968e-06
-1.44780692943078e-05
-8.71525300803455e-06
-2.07172933737216e-05
-2.27318432528349e-05
-1.53474964405049e-05
-1.6674289877978e-05
-1.28068160368168e-05
-7.33438121464952e-06
-1.71567498472183e-05
-1.79001678478842e-06
3.68002154685011e-06
-2.46880324017732e-05
-2.45419621191611e-06
-1.61602113595159e-05
-2.75458296185053e-05
-5.12668303739945e-06
-1.00938111586482e-05
-1.58038156519246e-05
-1.36781862981871e-05
-1.68135981499614e-05
-8.73189478152509e-06
-2.42457332671574e-05
-2.0148970224818e-05
-1.19757030491257e-05
-2.75348820967618e-05
-2.93997030857944e-05
-7.99735767128473e-06
-3.09197488493475e-05
-2.69202028676447e-05
-2.09504629684489e-07
-1.77324121581473e-05
-1.91791338472035e-05
-1.49547868293774e-05
-1.29784944285641e-05
-4.53113145008066e-06
-1.89812101635289e-07
-8.1347923842793e-06
-9.36999130005124e-06
-1.28898807651255e-05
-2.29833157674099e-05
-1.19792667722656e-05
-2.12861753815715e-05
-8.79637730470039e-06
-1.69145356926161e-05
-1.65451993484523e-05
-1.09220193138428e-05
-1.77819008248334e-05
-2.80852306740896e-05
-1.09076672068062e-05
-2.25161172808648e-05
-2.20113855282794e-05
-1.650079684976e-05
-8.39420489867677e-06
-3.35516333134316e-05
-3.54162143927049e-05
-9.52131457711746e-06
-2.33598399291681e-05
-1.55374449877597e-05
-1.43188224465648e-05
-3.19746350694122e-05
-2.39335957019995e-05
-9.761886660813e-06
-6.51108873787518e-06
-1.01750758188923e-05
-2.93323809296359e-05
7.17533293421385e-06
-2.22479786587509e-05
-8.2005800048458e-06
-9.30152368775313e-06
-5.77415398937691e-06
-1.67056979863998e-05
-2.50678942402303e-05
-1.51091565727387e-05
-1.1693618320361e-05
-3.60020109341912e-05
-2.20417946119457e-05
-2.74864546807009e-05
-1.54099572797044e-05
-2.46088335585873e-05
-1.39651030963416e-05
-1.16512047231489e-05
-1.51189773048434e-05
-3.85865558615953e-06
-3.35080765838165e-05
-3.2226524011813e-05
-3.26796303729517e-05
-2.90090946791957e-05
-2.51879626248883e-05
-2.66413245521585e-05
-1.10026505250407e-05
-1.25795811812675e-05
-1.42653301852489e-05
3.11564887704386e-06
-8.56498323059065e-06
-3.77377045464443e-05
-2.75420659970926e-05
-3.36374208253942e-05
-1.3271449720105e-05
-1.00205533768093e-05
-1.02003473195365e-05
-1.91697914549525e-05
-1.91101523596132e-05
-2.37132375789259e-05
-1.99659419931837e-05
-2.75499416853526e-05
-3.83769101654839e-05
-1.66285554375807e-05
-2.12732437202594e-05
-1.84274968770791e-05
-2.79133565735676e-06
-2.25078840194371e-05
-1.74284925604984e-05
6.09666168006844e-06
-6.50603153420316e-06
-1.1505799385466e-05
-2.56625859569341e-05
-1.41803267386623e-05
-1.20111123643933e-05
4.04022093694683e-06
-1.59728764896687e-05
-1.31615517368496e-05
-3.13397086079123e-05
-1.47057320361357e-05
-2.51741660667706e-05
-2.56290513430329e-05
-7.07426448297219e-06
-4.05917538110331e-05
-1.46901101818259e-05
-1.1999141372046e-05
-1.92622529976408e-05
-2.11101185577726e-05
-1.18989786984101e-05
-1.99191382929804e-05
-8.24342232757488e-06
-7.05599647641856e-06
-3.1671848015143e-05
-3.6669408828023e-05
-1.72500483593679e-05
-2.35858575280043e-05
-2.04253057632652e-05
-1.51990440116366e-05
-2.18005563590058e-05
-3.25473905693541e-05
-1.89949029451192e-05
-1.84638368025303e-05
-2.10806665709263e-05
-1.39965767031889e-05
-2.25103219804002e-05
-2.52917935329258e-05
-3.06568974798867e-07
-2.32447058317631e-05
-3.73019281141311e-05
-8.39983757597182e-06
-1.08415810319612e-05
-1.4219819376939e-05
-8.89524878713316e-06
-1.09434499633344e-05
-2.06756912434798e-05
-9.27949954185831e-06
-1.03909946554415e-05
-2.1263131071849e-05
-1.7891352130137e-05
-9.31834137724518e-06
-2.26733264041697e-05
-1.57637798942158e-05
-1.78794868798455e-05
-1.30909446262883e-05
-7.50723848981241e-06
-5.79827697225075e-06
-1.60925072921152e-05
-1.05737247218154e-05
-2.34176952503227e-05
-3.32295145086525e-05
-1.74231539923824e-05
-3.16923551250979e-05
-4.69686001604569e-05
-1.89415200020138e-05
-1.90523879239716e-05
-3.63246411959128e-05
-1.09071002412232e-05
-6.57904336058206e-06
-2.06077079984135e-05
-8.66107909379293e-07
-1.23306821702192e-05
-1.34515503753267e-05
-4.86252594675105e-06
-3.81964558691353e-06
-1.45065621326459e-05
-2.02600269711143e-05
-2.01887471691027e-05
-3.02972722943619e-06
-2.88464666656719e-05
-1.37793336019718e-05
-1.16441623905376e-05
-3.2382392543411e-05
-1.06556872731491e-05
-6.51475223166405e-06
-1.84406001785501e-05
-1.21824024922248e-05
-2.23319678289281e-05
-7.53687985216085e-06
-2.15031207085105e-05
-1.02321128858225e-05
-3.48045925344477e-05
-1.50068089327677e-05
-1.31655331947954e-05
-2.15995462391214e-05
-3.03378460706133e-05
-9.96038498773641e-06
-7.51085902445864e-06
-1.59316595023596e-05
-2.92785497400113e-05
-1.49838803704925e-05
-8.39394244005137e-06
-2.66538861516561e-05
-1.60726354494875e-05
-9.12103651206438e-06
-2.55471493437791e-05
-2.59438787877194e-05
7.77712374017885e-07
-1.51466448703693e-05
-3.41528127375578e-05
-9.97360293678872e-06
-6.13754710667161e-06
-1.07646197313336e-05
-2.22535935669032e-05
-1.61505816434246e-05
-1.45027548096535e-05
-2.31225045752493e-05
-3.08248324647675e-05
-1.34429514523393e-05
-1.87172652585757e-05
-2.22310772960415e-05
-1.3758808166076e-05
-1.15470380948335e-05
-2.66087964848879e-05
-2.50595791965034e-05
-7.96113208539657e-06
-1.26704870535643e-05
-1.63354359709121e-05
-1.22752825810909e-05
-1.65624829182873e-05
-2.35213654119157e-05
-1.98912040040468e-05
-8.86841271742105e-06
-2.05567084735521e-05
-2.43433803790123e-05
-1.18784866213161e-05
-3.20290930681833e-05
-2.94555767411889e-05
-1.35321804151689e-05
-2.05780193685912e-05
-3.58440958716055e-05
-5.21834290046281e-06
-2.39204657841017e-05
-2.32887046043162e-05
-2.87958656426435e-05
-2.19476850542609e-05
-1.34883597214333e-05
-2.00235319667758e-05
4.38373444939688e-06
-3.33986765943986e-05
-1.96318634242914e-05
-1.4488688550691e-05
-2.11320388208376e-05
-4.78107969119955e-06
-2.67972757057441e-05
-1.11524358192347e-05
-1.81090493717478e-05
-1.37872935082236e-05
3.62860639165344e-06
-2.09849210687038e-05
-2.71362434159419e-05
-1.82846366398263e-05
-2.50652058251229e-05
-1.62491752924143e-05
-2.3541631893949e-05
-2.94023380332614e-05
-7.30489745056585e-07
-6.63318584638107e-06
-2.16231573949799e-05
-1.49691195974469e-05
-1.44159161569067e-05
-1.07006492994503e-05
-1.0910828314288e-05
-1.82650726555449e-05
-2.0339791967767e-05
-1.73984618989987e-05
-2.72069611535064e-05
-2.4472409951565e-05
-3.28484135977863e-05
-1.63670983687914e-05
-4.5324001489406e-06
-2.53683335332603e-05
-4.68714515731894e-06
-9.14685145691134e-06
-1.57315567795296e-05
-9.81739873538869e-06
-2.17563993364378e-05
3.41512162696701e-06
-1.75765373452774e-05
-1.02496169143284e-05
-3.17132160243355e-05
-1.16836670349053e-05
-7.34089843101504e-06
-1.87934794603638e-05
-1.97144069064371e-05
-1.24919853333222e-05
-2.33367148591728e-05
-1.36309313699155e-05
-1.94529874983848e-05
-5.33849950678953e-06
-6.87331181931215e-06
-6.88779881628023e-06
-5.38555609018488e-06
1.44773654415212e-05
-1.0701084417227e-05
-1.66580956799281e-05
1.52953265287175e-06
-8.08883946484429e-06
-6.85877930882858e-06
-1.99279340482758e-05
-2.15040769603723e-05
-9.15273965836856e-06
-9.75328961920194e-06
-1.02625738368279e-05
-1.29052877946685e-05
-5.43372808985851e-06
-2.40718744504835e-07
-3.67594944431345e-05
-2.09903117438174e-05
-2.64578061069427e-05
-1.02801743882488e-05
-1.34277264187016e-05
-1.32230072681563e-05
-2.45351709466929e-05
-1.46928475314308e-05
-1.63029824519309e-05
-2.57512013092447e-05
-6.6446503230415e-06
-2.33940649993837e-05
-3.08969851802615e-05
-2.1766199447125e-05
-1.40311998760261e-05
-1.69389080121799e-05
-4.75906634977339e-06
-1.67169563791006e-05
-6.35487052949119e-06
-5.00695722993675e-06
-2.39666499645527e-05
-2.22266092745717e-05
-1.8926346988493e-05
-1.68090379854561e-05
-2.04498956741096e-05
-2.12573895878293e-05
-3.2893893151882e-05
-9.21903347237516e-06
-1.02461775637328e-05
-1.48867702213955e-05
-2.0776441443618e-06
-1.352691486511e-05
-3.38334987165903e-05
-1.66567398217995e-05
-2.04765933393648e-05
-2.60915910321649e-05
-1.87012520433647e-05
-9.46984225628813e-06
-3.46968414958578e-06
-1.06939825150229e-05
-1.93741206589555e-05
-2.32817835649118e-05
-9.27082844754177e-06
-1.39351491058894e-05
-1.47606433038492e-05
-5.77674536890073e-06
-1.99214568920759e-05
-1.6476534251704e-05
-3.22210868103977e-05
-2.00764351283088e-05
-7.41717233024074e-06
-1.62252016300335e-05
-1.75369534451896e-05
-1.37069658594032e-05
-4.65086901453949e-06
-8.93482863363065e-06
-1.67474326182108e-05
-1.30996286778108e-05
-2.88379815653268e-05
-2.48221262223056e-05
-2.51437858546441e-05
-1.28177070391114e-05
-2.68658139602039e-05
-1.19786344830963e-05
-8.5509883385313e-06
-1.75745430332974e-05
-1.74570135792625e-05
-7.81355262303244e-06
-9.18686740803501e-06
-4.0342726465191e-05
-2.12103100530595e-05
-2.01279565001926e-05
-1.60072998671478e-05
-1.4628588746347e-05
-1.32145157430649e-05
3.11244513971339e-07
-1.79791018471607e-05
-2.1552752174295e-05
-2.250814278645e-05
-9.18091529569359e-06
-8.07770539974772e-06
-2.14447102393652e-05
-1.07524695479387e-05
-3.70803083383792e-07
-2.11392369291601e-05
-1.16144623520836e-05
-8.19998387440626e-06
-6.9437096869837e-06
-4.70619601197556e-06
-1.94844764525848e-05
-1.40566731717627e-05
-1.0433516907964e-05
-1.81196374915481e-05
-2.64526575447561e-06
-4.18967048811403e-05
-3.20230275929065e-05
-3.58611471237266e-05
-1.49457849142457e-05
-1.8836944226178e-05
-1.16947233261587e-05
-3.75789827741423e-05
-2.24743126056081e-05
-9.2552960059431e-06
-1.46821682317805e-05
-4.23753223698917e-05
-1.24283508398223e-05
-1.1802841330496e-05
-8.9505644026244e-06
-3.04755040773704e-05
-2.46960417282622e-05
-1.72788744425445e-05
-1.47129921402005e-05
-1.84099383990642e-05
-2.07725898628211e-05
-1.34760097564366e-05
-3.91492648439983e-05
-3.44460202071077e-06
-2.19501916251002e-05
-1.05810869574287e-05
3.39658619651102e-06
-8.51761816906992e-06
-1.29179010465485e-05
4.1009888213988e-06
-1.39253814409865e-05
-2.42520860779059e-05
-2.08456474303514e-05
-7.18081214147948e-07
-1.41040928045414e-05
-3.01907271901621e-05
-1.96624338926633e-05
-1.00946875709127e-05
-8.12153896497038e-06
-1.15900521524375e-05
-9.60026439891845e-06
-1.38566177335719e-05
-3.06631412755932e-06
-3.10526725247255e-06
-1.98728253396542e-05
-1.79592887713102e-05
-1.6217107969648e-05
-1.51455621454975e-05
-1.28092036947291e-05
-2.28805873178898e-05
-2.79595568914347e-05
2.86379275238552e-06
7.81883502534687e-07
-2.07899020858225e-05
3.680477397556e-06
-9.18550732093081e-06
-2.24049701456234e-05
-2.62276324167357e-05
-1.44397636080696e-05
-1.33082371572384e-05
-7.46902759119653e-06
-2.32409709151187e-05
8.9908298290856e-06
-2.124389296886e-05
-1.82647518579968e-05
-6.90835261467144e-06
-9.30121845932941e-06
-1.36381107339662e-05
-2.24149946624943e-05
-1.64413213200241e-05
-2.71702606848229e-05
-2.96630195546024e-05
-2.14760792571418e-05
-5.48739728233361e-06
-2.64773941056152e-05
-1.64988927906725e-05
-6.31577230412462e-06
-9.63388408272837e-06
-1.16163301519029e-05
-2.83964165063357e-05
-1.92746619748792e-05
-2.94942246255503e-05
-1.12581974167026e-05
-3.07389956487041e-05
-8.89332383089343e-06
-3.69286875015672e-05
-1.94309059487806e-05
-2.07004812159846e-05
-1.55968138350132e-05
-6.92712242478347e-06
-2.4359940847666e-05
-2.13027598806521e-05
-9.53190925551442e-06
-3.63413618356079e-05
-8.6391508974232e-06
5.49589687490094e-06
-9.61737868255509e-06
-1.29362335713749e-05
-1.35805743658633e-05
-2.17064928196887e-05
-4.14866184046012e-05
-3.89937301476894e-05
-2.75346990507945e-06
-1.71865068090208e-06
-9.82052914804102e-06
-1.54665609562039e-05
-2.14726244159381e-05
-1.00415470068805e-05
-1.29611518838573e-05
-1.94274522414338e-05
-1.33833668451809e-05
-5.37280698916103e-06
-1.66686307149327e-05
-2.63924365999425e-05
-2.20644942057293e-05
-1.36276582753551e-05
-2.70962764781008e-05
-2.81796919223087e-05
-2.3813076317413e-05
-7.45006369640595e-06
-3.31128963200544e-05
-1.42942292799522e-05
-2.08213852606747e-05
-2.4368364941953e-05
-1.7585032521989e-05
-1.22030562126886e-05
-1.09996807784029e-05
-4.86200397061523e-05
-1.10320861269418e-05
-2.44670639045141e-05
-4.07010839363841e-06
-8.45663911697468e-06
-6.58355807635476e-06
-2.71376510083681e-05
-2.73483627653835e-06
-3.78450608847107e-06
-8.92324247992297e-06
-1.82177506193927e-06
-1.99559001177114e-05
-4.40401387548059e-05
-3.74632008311879e-05
-2.71309514230741e-05
-1.96317949686164e-05
-1.07348679109267e-05
-1.34055150717443e-05
-1.88436231438581e-05
-1.78186403287707e-05
-2.51300158763052e-05
-2.52832377789126e-05
-1.60508572683868e-05
-1.59803838042537e-05
-2.09508009100417e-05
-1.3554665359014e-05
-1.53259638131148e-05
-1.1609066701991e-05
-5.46814757276209e-06
-2.94855814432494e-05
-2.26085842560737e-05
-1.55157068155887e-05
-1.31802705766485e-05
-1.99583219634886e-05
-3.08834373694143e-05
1.77920440953934e-06
-1.4381258509919e-05
-1.80868314398974e-05
-1.17170017416858e-05
-2.1975022508261e-05
-3.19031738333606e-05
9.62032417011405e-06
-1.65839147006027e-05
-3.73297125081917e-05
-2.16148225107828e-05
-2.48991301594127e-05
-2.01469794198507e-05
-3.38053987303109e-05
-5.8226833334981e-06
-8.46529033212251e-06
7.05349836065695e-06
-1.49085512377541e-05
-2.94808927175965e-05
-1.67056794231826e-07
3.42226016205754e-06
-1.85405914033774e-05
-2.15037036479874e-05
5.79113539406368e-07
-2.66981100845259e-05
-1.02336878197265e-05
-2.59050485326917e-05
-8.59597698881514e-06
-1.7556974865926e-05
-3.23799282875826e-05
-2.58925530374947e-05
-5.74083174855355e-06
-2.57905779436262e-05
-8.35125175362432e-06
-1.02906059393882e-05
-1.6799872424773e-05
-2.47827664263005e-05
-2.87640748206793e-05
-2.87563330737667e-05
-1.70906076593285e-05
-1.02718177142425e-05
-2.43214170088051e-05
-2.43426702853841e-05
-1.74710698890297e-05
-1.08156197950792e-05
-1.23056894158539e-06
-2.45701726524233e-05
-1.53464616885271e-05
-2.12105988984217e-05
-1.08109374876602e-05
-2.06494722121294e-05
-1.83458376886565e-05
-2.86487135991248e-05
-1.83502290980138e-05
-1.09536535246505e-05
-1.44042412417067e-05
-3.17884493512764e-05
-2.44078896900084e-05
-2.21477295910003e-05
-2.29049799449563e-05
-1.33057403840757e-05
5.8673153861095e-06
-8.96224071871806e-06
-1.93076427207034e-05
-1.37980675960358e-05
-2.22474571419359e-05
-1.07460665501884e-05
-5.53836419727039e-07
-2.1399643600098e-05
-4.3923122732998e-05
-2.49159045857772e-05
-2.7762137978161e-05
-2.46970088124265e-05
-5.5998201983739e-06
-2.92485037758472e-05
-1.54410550828476e-05
-1.85837515683659e-05
-2.11007392054933e-05
-3.49003260553339e-05
-9.13818812247263e-06
-1.76699526378771e-05
-1.45666067226489e-05
-1.53998644421765e-05
3.45118481682296e-07
6.76807842615046e-06
-1.65987317154056e-05
-2.02559801245624e-05
-3.16875189398669e-05
-1.60311430565012e-05
-3.13177498988366e-05
-8.5144400945963e-06
-1.42858535676845e-05
-1.70636668042642e-06
-7.17598648768335e-06
-2.9141991175893e-05
-2.31950435073374e-05
-2.34850558016498e-05
2.14338232821625e-06
-1.35632542583166e-05
-2.06429140308659e-05
-2.01890541748004e-05
-1.73083572352905e-05
-2.51400177058268e-05
-2.41576680926047e-05
-1.21381727614371e-05
-1.98761669493637e-05
-9.00308406789755e-06
-1.70010361446668e-05
-2.04680253268936e-05
-1.4062248911618e-05
2.78426585688657e-06
-1.2281931896866e-05
-1.45091130009973e-05
-1.11201564882741e-05
-1.57390632363824e-05
-3.98121387991587e-06
-1.22476456133121e-05
-2.5178599890994e-05
-1.80036428973639e-05
-2.30861945248007e-05
-1.32729538023329e-05
-2.38240227429294e-05
-1.61458726711386e-06
-2.22315275619943e-05
-3.26568415885559e-05
-1.46161817061559e-05
-5.75864147285803e-06
-1.31256961378865e-05
-4.1303521934079e-06
3.48948084938638e-06
-1.77506044633488e-05
-2.67553163194235e-05
-3.19652772917105e-05
-3.23564217938899e-06
-2.59052710817299e-05
-4.2114297971244e-06
-1.23888175560152e-05
-1.826519735041e-06
2.33240801711862e-07
-1.83145479498648e-05
-2.4339760290464e-05
-8.74645156939794e-06
-1.94239657053272e-05
-1.45512039562437e-05
-2.77580885967883e-05
-4.33742940411964e-06
-2.464284509029e-05
-1.88051169097447e-05
-1.45559365210011e-05
-1.62626284490037e-05
-1.37333349587506e-05
-8.84728455312764e-06
-1.61466048981261e-05
-1.79185043555311e-05
6.99077496276661e-06
-2.7483649004245e-05
-2.26976845120266e-05
-1.82192843446316e-05
-1.90173796059467e-05
-1.82769311993384e-05
-1.73013044657611e-05
-5.52031792843071e-07
-6.5770502047654e-07
-9.07694931487297e-06
-2.82830688238118e-06
-2.35112226681749e-05
-1.8633363169507e-05
-2.21839103745099e-05
-2.1217999025681e-05
-9.81177927226512e-06
-1.95127521368934e-05
-8.09614162901983e-06
-5.86240785307418e-06
-1.39763493268606e-05
-1.61177719782608e-05
-2.89265752254527e-05
-1.33437273513952e-05
-2.01877634777503e-05
-8.61910835469284e-06
-2.29258699824609e-05
-3.50828599716529e-06
-8.93800526476906e-06
-2.17212872224912e-05
-2.90775856617369e-05
3.37806105693798e-06
-8.93971174796959e-06
-1.15615905042442e-05
-2.71056610443935e-05
-2.32626237266542e-05
-2.17165458522514e-05
-5.01020653090526e-06
-1.23673446037059e-05
-1.58436177649244e-05
-1.30421886919931e-05
-1.26781871095883e-05
-1.81153375409429e-05
-4.61337972264257e-06
2.98526219371757e-07
-2.53814438318114e-06
-1.06486425776128e-05
-1.29529932792097e-05
-5.04504365338413e-06
-4.1006587138199e-05
-1.07580453029884e-05
-3.36405404200537e-06
-1.91716590210207e-05
-2.1832937941032e-05
-1.98245930899528e-05
-4.1018175236583e-05
-3.90829648618262e-06
-1.89699080238625e-05
-1.81073397468568e-05
-2.67254118960603e-05
-9.3724811633459e-06
-1.52898821069345e-05
-1.97987208483108e-05
-1.93282615346586e-06
-1.60664614166195e-05
3.7112835854657e-06
-1.7972293982078e-05
-8.46437007810573e-08
-8.5792408134384e-06
-2.1715555800989e-05
-1.41636062971715e-05
-2.33822440444028e-05
-2.90676396564753e-06
-3.0663356104629e-05
-1.03226503646085e-05
-1.10834499706586e-05
-3.16386278255722e-05
-1.11459965865158e-05
-1.41839952829949e-06
-6.88745426494032e-06
-2.44387912571761e-05
-4.44514017960497e-05
-2.2853818679657e-06
-8.25620598816319e-06
-1.80478859132444e-05
-8.90089946088026e-06
-3.27644626738939e-05
-4.32757456418238e-06
-1.63403498776278e-05
-1.40808665072356e-05
-2.20705581831058e-05
-7.74791926976305e-07
-2.48749870370873e-05
-1.40695021618055e-05
-1.69419022239511e-05
-4.6787034423632e-05
-1.94378338769084e-05
-2.44413438010398e-05
-2.57452331937063e-05
-2.19596336761395e-05
-5.43054541153335e-06
-2.03401712528407e-05
-1.2245114077603e-05
-2.21483198206076e-05
-2.13063582405723e-05
-1.78709516234854e-05
-6.07124911384565e-06
-1.13320871590366e-05
-1.4285175970767e-05
-1.88217206149449e-05
-1.05734160810481e-05
-5.41111952359884e-06
-2.41157495204254e-05
-5.65366959241817e-06
-2.0291093100304e-05
-1.94671861695126e-05
-1.86840210394098e-05
-4.70144342203237e-06
-5.88652006309674e-06
-2.62776223695237e-05
-5.27523079987106e-06
-9.09717084728942e-08
-2.64484617086517e-05
4.41884130658858e-07
-2.13737178541055e-05
-2.37273916732199e-05
-1.13795283939516e-05
-2.11026154111426e-05
-2.693181201085e-05
-1.78586731990938e-05
-1.18843177899193e-05
-2.85671753637568e-06
-3.72535930363088e-05
-2.76837694743452e-05
-1.61367423304856e-05
-1.99917319756522e-05
2.79286319263947e-07
-1.07084909174498e-05
-2.43785728242143e-05
-2.18778958643896e-05
-9.72533144415528e-06
-1.25646331163018e-05
-1.49445699048651e-05
-1.06116942460838e-05
-5.0109141195753e-06
-2.51323659296771e-05
-1.86351756263508e-05
-1.05319751136912e-05
-2.32495784033357e-05
-9.14788791836829e-06
-6.64580542753117e-06
-8.50863015300263e-06
-2.27504052399946e-05
-1.06515743466439e-05
-1.91007149344809e-05
-1.43128705851562e-05
-6.46252061392964e-06
-2.00125914669181e-05
-2.08248466020029e-05
1.56040335791359e-05
8.26572684937575e-06
-2.23702954818288e-05
-1.97974082709106e-05
-3.26661708466268e-06
-5.06093497231421e-06
-1.13759085346464e-05
-1.25648056643933e-05
-1.932661196341e-05
-1.54838413048922e-05
-1.69993521142523e-05
-1.34225914540423e-05
-2.34669828899625e-05
-2.06921154692822e-05
-2.33608216328941e-05
-4.5294820936325e-06
-2.99374929876482e-05
-1.02805057569548e-05
-7.99830935100971e-06
-1.51890184187425e-05
-1.03060894937422e-05
-2.71868918793619e-05
-3.93115198092171e-05
-2.664001830365e-05
-1.38653402468673e-05
-7.14661655199685e-06
-6.1170466514719e-06
-1.1797421071158e-05
-1.75624774474088e-05
-2.09173043449375e-05
-2.42371593283666e-05
-1.19991944733676e-05
-1.09683494106771e-05
-2.61437780550975e-05
-1.35948293840378e-05
-2.12124838268292e-05
-1.19492807630412e-05
-8.57885329496398e-06
-2.42032548613746e-05
-1.85100472826204e-06
-4.92363703063677e-05
-2.04174957824242e-05
-1.05430087014506e-06
-1.64574695933009e-05
-1.58219488452376e-05
-3.26944762285738e-06
-2.57209693721035e-05
-5.23531661153682e-06
-2.67137464130981e-05
-2.88190135824851e-05
4.2728922338771e-07
-2.62254822592543e-05
-3.31744439515238e-05
-2.20010495653384e-05
-2.10882943601805e-05
-1.77763502134066e-05
-9.77860244350154e-06
-1.7246697416864e-05
-1.91991442407342e-05
-8.49793271260035e-06
-2.2089906492186e-06
-2.18754796247693e-05
-2.00540982184033e-05
-2.03407301521315e-05
-6.13365961286547e-06
-1.71708250229926e-05
-1.15842240729167e-05
-8.3079038653741e-06
-8.13445830868132e-06
-2.83186458800039e-05
-1.21435430143887e-05
-1.74615724755994e-05
-2.46401917629681e-05
-1.13417311486807e-05
-2.02225108823851e-05
-2.08149002477391e-05
-1.50607663960801e-05
-1.58340085829469e-05
-8.59249226923955e-06
-2.31198202877265e-05
-2.56146306399431e-05
-1.32633701737681e-06
-2.05986860034277e-05
-2.36322072254114e-05
-6.50247982935067e-06
-1.62043384969179e-05
-2.07963619846229e-05
-2.70774011919342e-05
-1.55891647527154e-05
-9.4216075756324e-06
-1.65460726291945e-05
-6.9742579051314e-06
-2.60831036679025e-05
-1.76353658988773e-05
-6.32529984600398e-06
-6.12294538993358e-06
-2.62815767940819e-05
-4.9910735876203e-06
-2.63346129523609e-05
-1.78944389468461e-05
-1.47404137021488e-06
-2.03822480256459e-05
-7.24960579498205e-06
-9.01026188213889e-06
-4.6033074946049e-06
5.32091603152341e-07
-1.98816964236603e-05
-9.49165553133771e-06
-2.6839283475389e-05
-2.64224369258967e-05
-2.59852820606526e-05
3.29598193299897e-06
-1.82514793847972e-05
-5.47276885689317e-06
-1.12514733415554e-05
-3.15412413983026e-06
5.775438673981e-07
-5.23839832989887e-06
-1.39126358470633e-05
-2.35854441925383e-05
-7.71162947275035e-06
-1.10889335769525e-05
2.37869772938098e-07
-2.96063739719695e-05
-2.97795676984839e-05
-2.12959351660915e-05
-3.16169690987568e-05
-1.04244598380688e-05
-2.4236967351344e-05
-1.50473234817462e-05
8.37597342884322e-06
-7.91217042679558e-06
-5.36289867220904e-06
-1.44078656212078e-05
-2.30551463736601e-05
-1.14343911718787e-05
-3.1459125346293e-05
-1.09644976954127e-05
-3.28695471177322e-05
-1.84979360844109e-05
-1.0677112758003e-05
-8.18866136021981e-06
-2.67295919490836e-05
-2.78005399019002e-05
-1.42412529503945e-05
-2.22989707004384e-05
-1.85321608822041e-05
-2.76663290834582e-06
-1.5920134220138e-05
-2.41015666549743e-05
-2.20234742061643e-05
-3.25934904659978e-05
-2.6626144162384e-06
-9.29278425373339e-06
-2.54195048683346e-05
-1.544437024425e-05
-1.18778863954031e-05
-3.2002976610975e-05
-1.18646812815004e-05
-1.97877292731485e-05
-1.67742632609031e-05
-1.74114383580484e-05
-2.2396630429138e-05
-4.34475819310753e-06
-2.02097879950009e-06
-3.71301499072225e-05
-1.98570347216774e-05
-6.89028592345898e-06
-1.96709361393247e-05
-6.13669134313888e-06
-2.2871927876151e-05
-2.32009653640545e-05
-1.18910478754852e-05
-4.78944170894137e-06
-1.8516053616759e-05
-1.41400701995696e-05
-1.14477325665738e-05
-3.19176011831912e-05
-1.10408502528954e-05
-5.99648373085221e-08
-1.3012323871027e-05
-2.06317238615152e-05
-2.66854250564884e-05
-3.02358808410828e-05
1.2822818282683e-06
-2.03111462118028e-05
-6.44704876434097e-06
-2.2909237290777e-05
-3.6542969731321e-05
-2.52666897601777e-05
-1.5150203247763e-05
-1.96027579119011e-05
-2.266192088951e-05
-2.94064634642342e-05
-1.95279340093718e-05
-2.15247722323528e-05
-2.56403949186888e-05
-8.40342504684607e-06
-5.71159148858408e-06
-4.5375859159538e-06
-9.51661213930394e-06
8.71846864802799e-07
-1.85518807948925e-05
-3.04213691488415e-05
-1.99469410698019e-06
-1.40485473175088e-05
-7.20388158480882e-06
-1.13357285114759e-05
-8.89077052961178e-06
-2.30860834876915e-05
-1.79973185527773e-05
-6.59219452288951e-06
-8.0295280182295e-06
-1.87089328048426e-05
-5.27340329339125e-06
-6.967495785172e-06
-1.86228807918775e-05
-1.20178803751902e-05
-3.00814660084168e-05
-1.14070349698743e-05
-2.11658510108147e-05
-9.86767804358307e-06
-2.07584246533891e-05
-2.96573613113473e-05
-1.49023220322353e-05
-2.61681183865251e-05
7.50687603774367e-07
-1.1960769417868e-05
-1.28011081819433e-05
-2.1120788794887e-05
-8.38852610213783e-06
-2.5126653614999e-05
7.6865069202995e-06
-2.27160811327244e-05
-1.59831280360563e-05
-1.22965132390882e-05
-2.78141728903702e-05
-2.78316703634007e-05
-3.99030780899925e-06
-8.83836819701517e-06
-2.55540575908979e-05
-1.96218648537467e-05
-1.35115798544503e-05
3.90018161412883e-06
-3.65132981652854e-06
-9.2277202594553e-06
-2.36065760857424e-05
-1.24373383234624e-05
-2.42024248453983e-05
-2.96204598239247e-05
4.07640859320243e-06
-1.05463978132476e-05
-3.5284813738495e-05
-3.00695678512972e-05
-6.09689348997642e-06
-7.48077368537534e-06
-1.2523274169126e-05
-3.98316842235773e-06
3.29309277603927e-07
-1.61011576947959e-05
-7.16179106127187e-06
-1.75992467360951e-05
-1.01272971477107e-05
-2.43432540720661e-05
-5.75822689575588e-06
-3.1699949225911e-06
-1.1354459782018e-06
-2.12800681782436e-05
-1.9008746474319e-05
-1.24776565278945e-05
-1.71095550500194e-05
-1.34249119476289e-05
-1.38249860033608e-05
-2.98796997118823e-05
-1.70897554337067e-05
-2.9418626477749e-05
-1.39632533000585e-05
-7.41901401392467e-06
-2.319033491088e-05
-2.50136653498764e-05
-1.06917100133917e-06
-6.67301121951971e-06
-1.32664346225186e-05
4.14016392201452e-07
-3.21189880303067e-05
-2.52415488107061e-05
-1.50603965249509e-05
-2.18896127636819e-05
-5.04406847074632e-05
2.00908098325769e-06
-1.50205893322962e-05
-9.66607861487477e-06
-1.44694521262735e-05
-8.94262267163756e-06
-6.37011021607514e-06
3.2050311053364e-07
-1.40232069800333e-05
-1.81832149694693e-05
-1.98030603945911e-05
5.94233605135114e-06
-1.30439996563073e-07
3.97752672796348e-06
-2.85604973475959e-05
-1.0034245533153e-05
-1.92169953040985e-05
-5.85686715725141e-06
-2.29929603906879e-05
-1.14120943316929e-05
-1.25512810410963e-05
-1.59036781973541e-05
-2.29779820484155e-05
6.7639669130464e-07
-1.57104676306358e-05
-1.08149388924681e-05
-2.40411410085031e-05
-4.10522758320032e-05
-2.97665220299997e-05
-1.58883867732885e-05
-1.85299270633054e-05
-2.92614619949525e-05
-1.56780214276879e-05
-7.04899573026293e-06
-9.86766604857907e-06
-4.84031671906013e-06
-5.10202353382271e-05
-1.01524787179111e-05
-1.54946061869275e-05
-1.94918345036485e-05
-1.18458572731765e-05
-1.42638331018311e-05
-6.99792657534755e-06
-2.0278704063599e-05
-2.13079180560048e-05
-2.72044257256779e-05
-8.11226430008747e-06
-2.52373891815318e-05
-9.68636474866014e-07
-2.59910681109908e-05
-2.20951958794917e-05
-2.59470507140671e-05
-2.48902452319102e-05
-9.0698330798788e-06
-2.41750229761325e-05
-1.8861258343388e-05
-1.76042732495519e-05
-2.38808867311925e-05
-1.17685462031292e-05
-2.41024736744757e-05
-2.50576776101068e-05
-4.04052927627234e-05
-8.09571381262725e-06
-3.46858152129353e-05
-1.96668925754085e-05
-2.49973475735016e-05
-1.93194537258233e-05
-1.30014795521362e-05
-1.64044403889384e-05
-2.37979761218747e-05
-6.49437467336048e-06
-1.19960970239624e-06
-3.07445905447726e-05
-1.00705305379032e-05
-3.77870050442201e-06
-1.83230905733887e-05
-1.3014925102624e-05
-1.02398749908193e-05
-4.63148227925696e-06
-1.87067407727299e-05
-1.19564549729357e-05
-1.72101462396935e-05
-3.00588835324486e-05
-3.52917141053573e-05
-1.98387468565643e-05
-1.35412386149829e-05
-2.82082411893043e-05
-2.86984812263894e-05
-4.20559720527518e-07
-1.49508280428497e-05
-2.77879106958756e-05
-6.47293987253662e-06
-5.59598677273618e-06
-2.48815284096241e-05
-2.24543833271972e-05
-1.66927375442643e-05
-2.04768847787275e-05
-2.90276792625054e-05
-1.04407182925951e-05
-1.68009906634783e-05
-1.5315618116922e-05
-2.20677965625465e-05
-1.65367930537561e-07
-2.03949578939701e-05
-1.72650034529292e-05
-1.49027222634073e-05
-6.80011015659002e-06
-1.92933723083766e-05
-6.15671716082747e-06
-2.42352617267786e-05
-2.88432991907507e-05
-1.50369119892821e-05
-2.06480180246759e-05
-8.89912879502565e-06
-5.62190980211154e-06
-1.44041096548834e-05
-2.50320277742861e-05
-2.2608965674344e-05
-8.23696270649743e-06
-1.30523752439743e-05
-7.97620052387481e-06
-9.21106951344672e-06
-1.7863988019277e-05
-1.61393915393686e-05
-1.61097636898566e-05
-1.37314161868402e-05
-3.37507305286291e-06
-8.61195417583973e-06
-2.07772147833377e-05
-1.58029758457279e-05
-1.30708502481827e-05
-1.39607118099383e-05
-5.97661636465551e-06
-2.21349955470071e-05
-2.33929745747083e-05
-2.30771184063442e-05
-1.18226527886413e-05
-1.33605571938264e-05
-2.18771020559631e-05
-2.21482760097893e-05
-1.86830346048063e-05
-2.60412021562942e-05
-1.29786517314547e-05
-1.97694906035321e-05
-6.61403551021899e-06
-2.25459782539546e-05
-2.25759225772203e-05
-2.71739146731972e-05
4.70034474710376e-07
-1.26201114690558e-05
-1.00207004776367e-05
-3.10454472196925e-05
-6.65206432418712e-06
-6.87999920458805e-06
-3.26943982893462e-05
4.67804498589985e-07
-2.13312341235904e-05
-1.86130950331183e-05
-2.69531166793352e-05
-1.88502197639831e-05
-1.8588556426525e-05
-1.86559379499391e-05
-1.20605014903223e-05
-1.47307456440876e-05
-3.16410750853385e-05
-2.29381830779877e-05
-2.36416859662852e-05
-2.01634764510506e-05
-2.48123082618225e-06
-6.79216022229506e-06
-8.21220003181345e-07
-2.1931884166126e-05
1.88223665406817e-06
-1.400136708511e-05
-1.29448949090234e-05
-1.56814227914498e-05
-1.15820028779737e-05
-2.47866588644432e-05
-1.74658873844969e-05
-2.71277829546975e-05
-3.2704351332549e-05
-2.2967138835748e-05
-1.10738112357651e-05
-2.67068993134937e-05
-1.48717389975161e-05
-2.6471376869012e-05
-5.22985827898329e-06
-2.49663777823366e-05
-1.19979771010414e-05
-1.20878223122594e-05
9.81483268453771e-07
-1.58189260816609e-05
3.41737199293215e-06
-2.81429806168479e-06
-2.37159731833994e-05
-1.44235032983891e-05
-1.7578196135447e-05
-2.65563867269814e-05
-6.53986202616423e-06
-1.09635472084963e-05
-3.46876109962983e-05
-3.19034807617438e-05
-1.26214765940816e-05
-4.37035115510205e-06
-2.41382372045044e-06
-2.28535399600798e-05
-1.12960409639231e-05
-3.20710380119311e-05
-2.56992216670466e-06
-1.36298787910205e-05
-3.97175546546549e-05
-9.51962341368993e-06
-2.11823884631106e-05
-1.4410740184922e-05
-7.90981311788592e-06
-1.38818962314622e-05
-2.08926673822868e-05
-1.58274000059972e-05
-1.41874415526296e-05
-7.64013130607783e-06
-2.92831068584872e-05
-2.7981377684665e-05
-1.46026237625203e-05
8.65453827724967e-06
-1.91570935342267e-05
-1.5196600820666e-05
-1.39597551078765e-05
-9.99067477114133e-06
-1.97101069275588e-05
-9.37377181056566e-06
-6.61818205950454e-06
-1.61220945112576e-05
-6.34159030210594e-06
-1.51067026973485e-05
-1.0327999934307e-06
4.88753075114569e-06
-1.56915576362762e-05
-1.85436200832046e-05
-2.20566931296358e-05
-1.93583787362173e-05
-2.78093810608511e-05
-1.29501769596074e-05
-1.16272662984071e-05
-2.98760277388025e-05
-2.71411373030511e-05
-2.98892537345786e-05
-2.40541002798881e-05
-2.58159316522909e-05
-2.28273763383444e-05
-2.16013637227287e-05
-1.87270788610806e-05
-1.33268712481333e-05
-4.895089307138e-06
-2.43682740977058e-05
-4.61996976883981e-06
-6.83644641255501e-06
-1.61862955147372e-05
-3.96374144420519e-05
-2.30484688916567e-06
-2.03938602129147e-05
-1.22866677990068e-05
-1.24040782733151e-05
9.06195041402004e-07
-1.85306864897003e-05
-2.36817667838677e-05
-3.10353389141952e-05
-1.18533751673066e-05
-9.05528291167377e-06
-2.18236263711364e-05
-2.8785285693397e-05
-2.34174158548138e-05
-1.4629341422232e-05
-2.28433770631935e-05
-1.31943577911708e-05
-9.27558058570203e-06
-2.5930939150767e-05
-8.74814241293769e-06
-1.28594419875953e-05
-2.75032206811518e-05
-1.3531970865143e-05
-9.15026694354792e-06
-1.77809884728591e-05
-1.15099410608963e-05
-1.30966079679683e-05
-1.14161516903487e-05
-3.56423635305218e-05
-1.33485765819034e-05
-1.23254450495756e-05
-1.85711005960131e-05
-7.51092322234618e-07
-2.21977239981639e-05
-1.02254530601763e-05
-2.90510175609454e-05
-1.51926892071989e-05
-1.63576638198582e-05
-2.38536679800576e-05
-2.1220011629012e-05
-3.4351070007968e-06
-1.53825939432231e-05
-1.72434377945982e-05
-2.862437421454e-05
-3.97924991125346e-05
-1.45125559022725e-05
-1.96563791731348e-05
-1.9871197867129e-05
-1.65741768715488e-05
-3.22413726362938e-05
-1.6135527733024e-05
-1.74316035512546e-05
-1.08087120762422e-05
-2.13812099234714e-05
-1.77144112880852e-05
-1.71888851074786e-05
-1.74072626549539e-05
-1.1485004582979e-05
-1.50710005677136e-05
-1.23877001509037e-05
-2.17443569118639e-07
-1.63593128623035e-05
6.13606109410941e-07
2.95383799314425e-06
-1.05619138683397e-05
-3.14748868599962e-05
-7.89056023550559e-06
-6.5022837713471e-08
7.46193644036741e-06
-1.96664028877431e-05
-2.35535850256325e-05
9.60028383365623e-06
-5.68435435992789e-06
-5.53878037460398e-06
-1.47484414856416e-05
-6.35486479179255e-06
-1.62172035111916e-05
-1.15529092924134e-05
-2.23114585502435e-05
-1.96181541186651e-05
-1.38158256225753e-05
-1.94755874163731e-05
-1.83684442934991e-06
-6.60326892537867e-06
-9.42805073439372e-06
-1.64822852631776e-05
-1.08671880099548e-05
-5.08137724760098e-06
-2.37775396027602e-05
-1.42586145707674e-05
-2.78440041976476e-05
-1.93064663417368e-05
-1.59114353965106e-05
2.71006098965663e-06
-1.69270595882311e-05
-3.69257177810899e-06
-3.10282432964652e-06
-1.83071226422771e-05
-2.74165290500843e-05
-1.29666190468058e-05
-3.08173000206917e-05
-1.74319981032187e-06
-7.77371020475367e-07
-2.17661671877574e-05
-2.10145768852602e-05
-6.13597565263187e-06
-2.65273978848798e-05
5.12996568941342e-06
-1.64283178115998e-05
-4.98224451383711e-06
-1.67933647243532e-05
-3.22676240436061e-05
-1.40673595559731e-05
9.57627909925255e-07
1.42531812810277e-05
-2.52284239070225e-06
-7.67163478563621e-06
-9.37797089426817e-06
-2.31246059022109e-05
-1.49703299558318e-05
-8.60808530635134e-06
-2.43826990335395e-05
-4.4789961140966e-05
-2.03570339988737e-05
-1.50886481057836e-05
-2.89860579870269e-05
-2.69576545462552e-06
2.43278279305246e-06
-1.73269145727676e-05
-1.64465885136348e-05
-5.86274206746554e-06
-2.90842455970556e-05
-9.76066278901974e-06
-7.88771224319164e-06
-2.6239159295012e-05
-1.47372669639692e-05
-1.37965865145387e-05
-1.26781682404235e-05
-2.00080206891994e-05
-2.98162501439674e-05
-2.59448608856309e-05
-1.8157641439132e-05
-1.60509040325713e-05
-1.77200019419569e-05
6.07433309588737e-06
-2.46577576971334e-05
-5.34316736984388e-07
-8.53110742395891e-06
-2.05547430661925e-05
-2.94201195675066e-05
-1.11153509192305e-05
-1.6205595970277e-05
-9.86711388915319e-06
-1.41250116745217e-05
-1.5733800324662e-05
-1.42583274679578e-05
-3.95451058874587e-06
-2.42750054228903e-05
-1.54490165898675e-05
-3.36582304370568e-05
-1.74399231215566e-05
-3.00342558690548e-06
-1.48089481880926e-05
-2.34740756631213e-05
-3.32254081851179e-05
-1.28623948031794e-06
-1.9462055646598e-05
-1.30622463111701e-05
5.48487867427699e-07
-2.36841729774456e-05
-3.04857968988392e-05
-2.17333432993003e-05
-3.17373004400254e-05
-1.82634546727366e-05
-8.1254961338331e-06
-2.12951705293836e-05
-1.63747983687818e-05
-5.13392297841436e-06
-3.07872753113339e-05
-1.82105636630045e-05
-2.81090491561407e-05
-7.08893035447997e-06
-7.95224166379667e-06
2.36529687278799e-06
-1.10217659916548e-05
-6.04157507700499e-06
-1.45309459852069e-05
-2.14988572677371e-05
-2.50811670624232e-05
-2.44731477302584e-05
-1.25092481946216e-05
-1.67594885649399e-05
-2.82066297117224e-05
-1.69398724602149e-05
-2.45358306954539e-05
-2.96481344731972e-05
-9.03923790326921e-06
-1.15340098294203e-05
-1.03606247575361e-05
-3.14963545410928e-05
-2.69017379205841e-05
-1.30712252552836e-05
-1.02676571357317e-05
5.5735715152733e-06
-9.31063442194287e-06
6.41477713430362e-06
-1.95239190559764e-05
-2.20426889595874e-05
-3.23692385265503e-05
-2.00615977251131e-05
-1.77500238298957e-05
-1.47734384980574e-05
-1.65927574247468e-05
-4.74466958717669e-06
-2.31931861520272e-05
-3.24290632674783e-05
-1.63209345999442e-05
-9.93872612380746e-06
-1.74022237637578e-05
-6.66013204023171e-06
-1.1562057865911e-05
-3.78229689368447e-06
-2.44375044525504e-05
-1.56153670531274e-05
-9.576886136068e-06
-2.94872789290289e-05
-2.6061876878005e-06
-3.2709046090709e-05
-2.71731355739431e-05
-1.3389407161824e-05
-9.00871654190749e-06
-1.877067111533e-05
-1.27032191189865e-05
-1.65773180350478e-05
-1.2394185554859e-05
1.99048631058899e-06
-1.62215720861837e-05
-8.36947751586026e-06
-3.10847025297399e-05
-1.409237932857e-05
1.93411853547095e-06
-3.16940553697527e-05
-1.5442378288989e-05
-1.95754043878221e-05
-1.94842119691603e-05
-6.68183105480983e-06
-1.28560719869919e-05
-2.81067439634205e-06
-1.76612668020087e-05
-1.50560109517217e-05
-7.67249822428133e-06
-5.75610968026188e-06
-1.86198999601268e-05
-2.16461393158783e-05
-3.12610703936283e-06
-5.02706279387311e-06
-3.10693891239925e-05
-3.29811686373727e-05
-2.55314057840287e-05
-1.78271403737006e-05
-2.15259000164763e-05
-2.16444003750276e-05
-1.57725222835222e-05
-1.34396860320443e-05
-9.12288722061424e-06
-2.98335562531189e-05
-1.3769078664234e-05
-1.28486160412367e-05
-7.23196786278999e-06
-1.07481570850769e-05
-1.35266431900357e-05
-1.639982884268e-05
-8.40749751575785e-06
-2.20822017497677e-05
-2.22798446848789e-05
-1.39190187862638e-05
-2.77209750371785e-05
-2.37207936966289e-05
-1.42406848440939e-05
-8.39344460429049e-06
-2.24983184075401e-05
-1.84155313273483e-05
-4.26711632910859e-06
-2.58150572005572e-05
-3.4869995383724e-05
-1.82342799286142e-05
-2.38327336586132e-05
-2.85892086377406e-06
-1.34427800607513e-05
-1.00390940251379e-05
-4.19017794292685e-06
-2.60072500586592e-05
-1.54533112178488e-05
-1.38662263311241e-05
2.25489301191863e-06
-1.91974012003838e-05
-7.31324119546892e-06
-2.53230692177384e-05
-1.6468912069861e-05
-4.48145944901834e-06
-1.645674962027e-05
-4.13388628016883e-05
-9.61725174943966e-06
-1.48441743408142e-05
-2.21227704526429e-05
-1.2330231292513e-05
-3.33695016569689e-05
-2.08711860581578e-05
-6.88918814479514e-06
-1.18838194524658e-05
-1.62105686683499e-05
-8.74234220088118e-06
-6.36176368278961e-06
-7.98219203411282e-06
-8.40701619245408e-06
-1.3930746079143e-05
-9.98321520841105e-06
-2.30998790274667e-05
-2.06354812399139e-05
-2.10185348043512e-05
-1.9511088410259e-05
-1.96500137764965e-05
-1.40698326998926e-05
-1.15597227658939e-05
-1.201533972746e-05
-4.11153703995318e-06
-1.2091265067422e-05
-3.23152409360547e-05
-2.40015184302941e-05
-4.49018082450559e-05
-5.35321373078185e-06
4.28972006906012e-06
-2.62395085400556e-06
-7.99080329915941e-06
-7.35999368625092e-06
-3.4550841308792e-05
-2.74441266492985e-05
-1.5951502602851e-05
-8.33347740930456e-07
-1.49968849048254e-05
-2.76680501427979e-05
-8.67340006130068e-06
-1.29525777412803e-05
-2.78881069586022e-05
-1.27794260884306e-05
-1.84531379291342e-05
-1.98297054049469e-06
-1.01337717027504e-05
-2.11039916134957e-05
-2.74747151801634e-06
-9.53673593086389e-06
-2.91122637293416e-05
-8.92069656695459e-06
-1.76819752574037e-05
-1.63395105203813e-05
-1.20760771027995e-05
-1.37443384772349e-05
-2.0045843356268e-05
-1.05129536966178e-05
-1.73534240510064e-05
-6.49919925091506e-06
8.76027782247003e-06
-1.73663083584893e-05
-1.85549912955052e-06
-3.54619374548872e-06
-1.22363523377979e-05
-1.57792541042007e-05
-2.55585982157229e-05
-2.64002933042839e-05
-2.30809099975905e-05
-1.18996689371152e-05
-9.85923161297728e-06
-3.35200260943368e-05
-1.43947861287607e-05
7.1846726923478e-06
-2.33870061155474e-05
-3.04985033841149e-05
-1.04491556381368e-05
-1.97614225736123e-05
-2.26500651567593e-05
-1.31679267415995e-05
-1.5356341467215e-05
-1.87362340550414e-05
-2.40000120514031e-05
-2.00680846107987e-05
-1.8699977756084e-05
-2.52603236703765e-05
1.97548337938945e-06
-1.98312956344612e-05
-1.08442037272083e-05
-1.83578232393752e-05
-7.89038605750526e-06
-4.42345381890386e-05
-3.84768463894006e-05
-8.12468665375014e-06
-2.1386859350632e-05
-2.5046626646407e-05
-2.98269028453058e-07
-1.83519811717045e-05
-1.58569222326239e-05
-7.82905059856735e-06
-2.72799535722289e-05
1.83945573282383e-06
-2.79657751032324e-05
-1.57894638778701e-05
-2.51009945101495e-05
-2.20674679031744e-05
4.01115163638627e-06
-1.44401991341289e-05
-1.34948744169215e-05
-9.04027116149905e-06
-1.29642398684402e-05
-2.41195923796526e-05
-2.0809980245429e-05
-2.15537173477949e-05
-9.29456556283337e-06
-2.01185980251834e-05
-8.69841113040745e-06
-1.16393019324967e-05
-3.51223728924036e-05
1.18290737868519e-05
-3.07045985642829e-07
-3.29070502550078e-05
-2.54454881634707e-06
-2.28192812010265e-05
-1.61603375610669e-05
-1.49486465831262e-05
-7.15908552917676e-06
-1.84257962139506e-05
-1.15037792843631e-05
-1.90900467774583e-05
-2.91774299797703e-05
1.74416530817006e-07
-1.43227349270388e-05
-1.71880624300256e-06
-7.3170061130041e-06
-7.60562879407101e-06
1.07452128898785e-05
-1.87488284747575e-05
-1.25248823088472e-05
-8.98994809176592e-06
-4.95164196822699e-06
-3.07533699493424e-05
-1.940946893794e-05
-1.23027791755856e-05
-1.77756307425954e-05
-1.74912491697938e-05
-2.52457001241542e-05
-3.59125228828204e-07
-9.58246120427984e-06
-1.83167289619994e-05
-1.76552728926486e-05
-1.03954930040583e-06
-9.86654319802154e-06
-7.29842313097044e-06
-1.57694619519975e-05
3.22960438002123e-06
-3.66138222440267e-05
-3.49724936376127e-05
-2.8706235099423e-06
-3.76206759198496e-06
-8.21741760766667e-06
-1.55673417803334e-05
-2.12451096154569e-05
-1.82014063297222e-05
-6.98888482966704e-06
-2.05751482517552e-05
-2.15379874781371e-05
-6.24117285771288e-06
-1.57469656203268e-05
-2.66529664118056e-05
-1.08577895551497e-05
-1.00697958517682e-05
-2.64358968815191e-05
-1.65703616912811e-05
-2.28089423695154e-05
-9.86606473738729e-06
-2.75136968269962e-06
-1.05449660902376e-05
-1.78287342441763e-05
-1.01927847931602e-05
-2.60371336945385e-05
-1.77785920295964e-05
-8.23911002140734e-06
-6.63699913359123e-06
7.34827126714105e-06
-1.08805568782031e-05
-1.72960486963514e-05
-1.995118490303e-05
-3.7972316338698e-05
-2.97751016615069e-05
-2.20383478045727e-05
-3.14422698946702e-05
-2.68757381206486e-05
-1.62943325080554e-05
-3.75145653889273e-06
-1.45327027810595e-05
-1.73795489390941e-05
-1.18716969345666e-05
-1.85033825461269e-05
-2.73847826481853e-05
-1.13006538549633e-05
-1.22307101179533e-05
-1.82914054320024e-05
-1.12034978578369e-05
-4.79712842044115e-06
-8.89353605938205e-06
-3.23995358849439e-05
-1.76122051890885e-05
-8.85999284227354e-06
-1.89559572191918e-05
-6.0591465406453e-06
-2.62075246722354e-05
-1.17503038646516e-05
-3.74106964810979e-05
-4.49945792064022e-06
-2.24131889999452e-05
-9.84689883758705e-06
-2.57330689685702e-05
-2.16552531035198e-05
-2.53976723300091e-05
4.99068430726799e-06
-1.66677230168229e-05
9.71534594462164e-06
-1.91433472842871e-05
-1.6940478379714e-05
-1.71248409077205e-05
-1.24162516900674e-05
-1.92595958307242e-05
-4.89164238017546e-06
-5.10596512048108e-06
-2.49261148557084e-05
-1.81448300527416e-05
4.34279779067076e-07
-2.08676373457147e-05
-1.38089398393447e-05
-2.28334586002416e-05
-1.3795526763798e-05
-1.64418570123004e-05
-2.02488266809365e-05
-3.48334287998478e-05
-4.49839318430016e-05
-3.15231135713102e-05
-1.38932135084184e-05
-1.801316882615e-05
-3.36438136476903e-07
8.16069183701394e-07
-1.51266337183821e-05
-1.27144292161209e-05
-1.29038425355245e-05
-3.06246237139281e-05
-3.41652146037078e-06
-1.31589179587892e-05
-2.21492820246451e-05
-2.14802116857716e-05
-2.56921529320055e-05
-1.74879602405003e-05
-2.51488878770355e-05
-1.7220350471198e-05
-1.86139924930622e-05
-3.06666895208299e-05
-1.79769573594153e-05
-2.66335084412293e-05
6.90002494078131e-06
-3.08808623107525e-05
-2.34682252774851e-05
-8.02249062916148e-06
-1.88920767061525e-05
-2.28737728482732e-05
-1.50536117210333e-05
-1.93420731900251e-05
-1.12321014157512e-05
-3.16872381347074e-05
-8.96900993486646e-06
-1.86251247794485e-05
-1.34164025122039e-05
-1.57888900467753e-05
7.05949377914254e-06
-1.73420067114252e-05
-1.87701212186438e-05
-1.08499895206217e-05
-1.11479855234498e-05
-8.01138283743233e-06
-1.40830183809968e-05
-1.93196852131206e-05
-1.95121304614657e-05
-2.63565627203731e-06
-2.99845180656491e-05
-3.930187197185e-05
-2.33150326008586e-05
-2.02916441968697e-05
-1.95020832101008e-05
-7.19338751297637e-06
-2.25363487379055e-05
-1.8199387713994e-05
-1.67770276604401e-05
-1.4874372460406e-05
4.14264775397279e-07
-1.07776394042162e-05
-1.76862934237769e-05
-2.45057286203934e-06
-2.44705190954993e-05
-8.83826021648147e-06
-8.48726816521621e-06
-9.39432617728526e-06
-1.52689933723897e-05
-2.24243683795324e-05
-2.61802689138786e-05
-1.89197279770721e-05
-7.77722997545176e-06
-1.46849701899401e-05
-1.92290670627972e-05
-1.19343310167182e-05
-1.00608955737056e-05
-1.62229157103065e-05
-1.84703335054216e-05
-6.13081741332757e-06
-2.68480365162408e-05
-3.52917729958036e-06
-1.45421952952788e-05
-1.16091492306979e-05
-2.0845336667112e-05
-2.16093901092744e-05
-1.4639532518916e-05
-6.23460323195963e-06
-5.08282170610608e-06
-6.07632966548583e-06
-2.47018399231613e-05
-2.37492046449063e-05
-3.29523820793311e-06
-3.13825579543559e-05
-9.8091162223679e-06
-5.39321554935369e-06
-2.91698581073878e-05
-2.94594319335392e-05
-7.09884535041492e-06
-2.26946485639974e-05
-2.01538276190839e-05
-2.55585052761616e-05
-1.4649607939783e-05
-3.22342214742382e-05
-1.25563425648588e-05
-9.26417285260421e-06
-9.36228928792572e-06
-2.13613130203753e-05
-1.71681706341359e-05
-1.84707035718571e-05
-6.46217311782317e-06
-2.43351997720147e-05
-2.04208668700652e-05
-1.11960917231331e-05
-3.05921551163899e-05
-1.4619966270491e-05
-1.14010886264175e-05
-1.85585254585455e-05
-1.82053935498931e-05
5.81652679248362e-06
-8.2904969626311e-06
-1.36556677923332e-05
-2.59972053850935e-05
-4.79293707404987e-07
-1.76234806804908e-05
-2.72918442398391e-05
5.03245069170608e-06
-2.05971593836439e-05
-1.51986461856841e-05
-4.00609706883865e-06
-2.85998202387913e-05
-1.09908227063388e-05
-6.83832354877122e-06
-9.92425054042209e-06
-6.74236402112018e-06
-1.7669233981801e-05
4.36148824539989e-06
-2.05736894561105e-05
-1.79407685012448e-05
-1.81308008006837e-05
-1.0323293615461e-05
-7.92209434218734e-06
-2.28354075674155e-05
-1.05711150626527e-05
-5.89062784962437e-06
5.88522471978128e-06
-2.53367750740735e-06
-2.48986982498509e-05
-2.30158024295285e-05
-1.4625849079558e-05
-2.84318487790905e-05
-2.89339651735146e-06
-1.26794411346426e-05
-1.74445803178696e-05
-2.0172840348135e-05
-1.26149202201079e-05
-2.05050038784536e-05
-1.45250557539547e-05
-3.2347625523774e-05
-3.9099789367118e-05
-5.36895515911275e-06
-1.65561679531461e-05
-1.96797559307498e-05
-3.55826544480767e-06
-1.54471108802634e-05
-1.8520034596174e-05
-1.65901794169508e-05
-2.95813583056217e-05
-2.61197081460906e-05
-2.01269581276478e-05
-2.47028078454476e-05
-6.033684490568e-06
-2.21550737048405e-05
-6.25316990021015e-06
8.39834811258322e-07
-2.00379360853032e-05
-1.46174836997542e-05
-7.09951472744354e-06
-1.18975041165551e-05
-9.75062295043682e-06
-2.4473119747502e-05
-1.9706516281153e-05
-7.04799341455902e-06
-1.15926842638031e-05
-1.13486352689531e-05
-1.34026675983923e-05
-1.29318367492852e-05
-1.57117973953121e-05
-1.66197132742185e-06
-1.8942024073931e-05
-1.39611182663166e-05
-1.80088831612467e-05
-7.85711184239041e-06
-2.61087978333174e-05
6.23861968150615e-06
-1.3235687225721e-05
-2.14230912213774e-05
-1.93565634618949e-05
-3.32573856210606e-06
-1.7100221328794e-05
-9.70526735621488e-06
-1.14385068461935e-05
-9.97329028872845e-06
-2.06930955990053e-05
-1.13703212565136e-05
-1.10514241275936e-05
-2.23017415047862e-05
-1.22380557613513e-05
-1.90479968824873e-05
-2.61906013511273e-05
-1.02545044202646e-05
3.27316584677611e-07
-2.02412386479854e-05
-7.85621062735414e-06
-1.37203632188696e-06
-8.95608240113703e-06
-1.65475489002053e-05
-3.45374001238293e-05
-2.58355584744195e-05
-7.50167464930313e-06
-1.84438660333734e-05
-1.4523732428797e-06
-5.67966282607547e-06
-1.16581475559276e-05
-5.47411771280883e-05
-2.06642741366936e-05
-1.79976209198889e-05
-3.22062059871367e-05
-1.0919362197835e-05
-2.73887207080151e-05
-3.41177270462932e-06
-2.33026654066769e-05
-1.89611616319345e-05
-1.88910264791228e-05
-1.05701120704407e-05
6.21114614708275e-06
-2.20456980033039e-05
-2.13520594298642e-05
-2.31627155258799e-05
-1.26582605098241e-05
-1.00757667026904e-05
-2.04708674091723e-05
-1.37308637690651e-05
-4.98434723081735e-07
-2.19143654306283e-05
-1.05570128602348e-05
-1.69831612305068e-05
-1.79392697004601e-05
-1.69502098033187e-05
-1.50178672181601e-05
-2.69255601500626e-05
-1.87861957278235e-05
-2.63455683374742e-05
-6.53207879726396e-06
-2.10911984358234e-05
-2.12599865511366e-05
-1.31055995685417e-05
-1.53036261515627e-05
-8.32872437816135e-06
-3.64941575984316e-05
-2.91559306111065e-05
-1.39511012703216e-05
4.22751512148085e-07
-1.37658893810498e-05
-2.30208222544135e-05
-2.4940959433061e-05
-1.2544458930555e-05
-2.19135813110376e-05
-2.70645570166338e-05
-1.52655016954289e-05
-1.36086934180656e-05
-2.95121821819433e-05
-4.86131770328707e-05
-1.8304205312141e-05
-3.71679299840857e-06
-1.41962127556846e-05
-1.98152139841099e-05
-1.34336569430122e-05
-2.14233612630522e-05
-1.21083029004548e-05
-1.52253204001941e-05
7.87713179600697e-07
-2.20214786852194e-05
-3.59813062364118e-05
-1.12021021621171e-05
-3.13985668717119e-05
-2.3594501610981e-05
-1.69800723605194e-06
-3.2247165528362e-06
-1.10159892833688e-05
-2.34860818646634e-05
-1.3236797925612e-05
-3.45476385925535e-06
-4.71106096301788e-06
-2.78082332845298e-05
-8.01296068272838e-06
-1.57222024712528e-05
-1.58727045312753e-05
2.50951198504202e-06
8.10341612552514e-06
-1.24172939331923e-06
-1.35231471849188e-05
-3.02598152319531e-05
-1.79087085384658e-05
6.46592613837707e-06
5.1187835151172e-06
-2.02466769375365e-05
-9.84751372425045e-06
-7.20184502076905e-06
-1.45571276916945e-05
-1.21254080577492e-05
-2.57260180464022e-05
-1.647102783543e-05
-2.58437044695487e-05
-3.01976282560929e-05
-1.53365287143266e-05
-1.97092986891788e-05
-2.8535905189085e-05
-2.77894633220539e-05
-1.74103292382324e-05
-1.54479520115799e-05
-1.75699306885848e-05
-7.12357053348636e-06
-1.96726080993702e-05
-2.82987630069896e-05
-1.60149426636319e-05
-2.10385155292297e-05
-2.90102566408884e-05
-6.02704763435791e-06
-2.16328906081164e-05
-1.6790210211611e-05
-2.36776658884018e-05
-1.94646406386488e-05
-2.16966754245576e-05
-1.22155189213871e-05
-2.54642373686217e-05
-2.3988232321425e-05
-3.92852771941823e-06
-1.24354845222448e-05
-8.55215404876474e-06
-1.1541569903229e-05
-1.08512477392975e-05
-2.86289833027293e-05
-6.15565632008265e-06
-1.6392577725997e-05
-1.23884692745513e-05
-1.28373004245147e-05
-4.84215684848532e-06
-9.19595542966111e-06
-2.32907871483073e-05
-2.45411673404636e-05
-2.50740634999344e-05
-1.6226539707477e-05
-1.81554724179827e-05
-1.15866866773462e-05
-7.6358410460335e-06
-1.72183112369524e-05
-1.32787331129081e-05
-3.56735060535994e-05
-1.70838859669328e-05
-1.30819931543988e-05
-3.13309435884925e-05
-1.87339197470781e-05
-2.06646168246112e-05
5.31732848071185e-06
-1.30190789411675e-05
-2.92077325795777e-06
-1.95553636557411e-05
-2.11972805084043e-05
-2.15992586757768e-05
-1.3095150576736e-05
-1.81664840010718e-05
-1.76598979527389e-05
-8.66328601894913e-06
-2.5348543892096e-05
-1.57841137039425e-05
-8.75131486543107e-06
-2.82155028879461e-05
-8.82937903920514e-06
-1.0000251789239e-05
-1.33276680074573e-05
-2.19236933671287e-05
-6.26301475116613e-06
-1.77400591343345e-06
-2.37996027939127e-05
-2.30856288266604e-05
-9.44644385785189e-06
-1.45775211062615e-05
-2.36735586461175e-05
-1.68974359925236e-05
-2.47952326810221e-05
-2.24552781905898e-05
-1.51791499165628e-05
-8.03809813850051e-07
-1.85067197469107e-05
-7.2453060168331e-06
-1.26073416401974e-05
-1.62932948837256e-05
-2.91603356429687e-05
-9.05138471571371e-06
-1.04843550830223e-05
-1.77487450436319e-05
-1.56617131622535e-05
-1.25756574310673e-05
-2.31103986514137e-05
-1.52239291176208e-05
-6.73863446649191e-06
-1.68442640054505e-05
-1.63429568293189e-05
-2.5509920719522e-07
2.92769225394746e-06
-2.54614578608519e-05
-9.54311983900678e-06
-1.25644304310923e-05
-9.41148167674749e-06
-1.5511818116792e-05
-2.7378227534968e-05
-1.12582298513778e-05
-1.92138705407984e-05
-1.37959505210974e-05
-1.89932393214896e-05
-2.00550565906364e-05
-1.2979828076776e-05
-1.94477218220454e-05
-2.37213677065054e-05
-3.45954586893866e-05
-3.91582804979122e-05
-3.15183423903494e-05
-1.15785400542996e-06
-1.38417047583295e-05
-1.52118197391001e-05
-3.72313163682446e-06
-1.02184339772634e-05
-7.70301384792063e-06
-3.0434466383615e-05
-1.09818853402018e-05
-2.91142845650301e-05
-1.75661786340984e-05
-1.0268634988294e-05
-1.85896835167511e-05
-9.72186926879635e-06
-1.90663722868445e-05
-1.60507552722976e-05
-1.30114836089138e-05
-1.43634996851466e-06
-2.43495767534823e-05
9.33146808404205e-09
-1.85289193293795e-05
-1.13715703744658e-05
-2.03812561572613e-05
-1.27666614063666e-05
-2.1237028160924e-05
-1.77618692618295e-05
-2.62141844279824e-06
-1.23286829700757e-05
-2.06053238775455e-06
-9.95656976119968e-06
-2.30210377463977e-05
-4.94348569127767e-06
-8.50834470321271e-06
-1.93213799386957e-05
-1.78509299226391e-06
-1.66495844097525e-05
-2.54176260005751e-05
-1.12556300132211e-05
-1.07086229873665e-05
-3.20939704940036e-05
-3.05496450676818e-05
-1.96850931047009e-05
-1.84473625061374e-05
-2.01353912562259e-05
-3.71074753550431e-05
-2.14851573379088e-05
-5.65555631154311e-06
-1.16912421677771e-05
-1.21077743932461e-05
-3.52005377122967e-06
-3.18520412264603e-05
-7.85568700619687e-06
-9.05697720236585e-06
6.08014096666802e-06
-1.53471147197609e-05
-1.86393027099819e-06
-1.10811055173663e-05
-2.99794149724241e-05
-2.91550835945351e-05
-1.27825256220934e-05
-7.77746472957645e-06
-3.61843550325115e-05
-5.48604781194668e-06
-3.20467924708697e-05
-7.07723506930095e-06
1.55143205835675e-06
-7.26183398098903e-06
-1.68389132118375e-05
-1.74011634493002e-05
-1.28169042210692e-05
-1.53885280739212e-06
-1.95454285909632e-05
-3.51480844879382e-05
-1.49246783512694e-05
-1.19647962364993e-05
-2.29838442093261e-05
-3.01782613919045e-05
-5.2524386643274e-06
-1.10647392512201e-05
-5.09830240329922e-06
-1.18489461139923e-05
-1.67402706333664e-05
-6.7776104982141e-06
-2.42081904988206e-05
-6.17904073965386e-06
-1.66454207538119e-05
-3.50508183163737e-05
-1.31516198875553e-06
-1.72760300383762e-05
-2.3429158202408e-05
-6.91444227100638e-06
9.7081055213789e-07
-1.87343050239065e-05
-2.01088075947083e-05
5.34486230349298e-06
-1.45648126618917e-05
-1.3013863475151e-05
-1.71752451468989e-05
-2.29902919176194e-05
-1.93762769734452e-05
-1.34495648335087e-05
-1.08311213010376e-05
-2.44226497495936e-05
-3.47566108477023e-05
-1.56078328537702e-05
-2.22947821686126e-05
-3.62095671445803e-05
-3.97166413357381e-05
-2.32448099111119e-05
-3.075030702412e-06
-4.63270304163957e-06
-1.51144439087815e-05
-8.19755294276825e-06
-6.91213578282014e-06
-3.67124530934724e-05
-1.19919070141246e-05
-1.13409642893726e-06
-1.9351329463247e-05
-2.69599736996071e-05
-2.21667893006517e-05
-1.05860762856772e-05
-2.12776679128418e-05
-2.6533704829409e-05
-2.0898511785182e-05
-4.45799102573999e-06
-2.36139288679073e-05
-7.62924939861672e-06
-1.02773758740527e-05
-1.20166920810608e-05
-1.77900537510548e-05
-2.74127912264178e-05
-2.68530708771444e-05
1.22350800463913e-06
-1.47140348735521e-05
-2.65791412412713e-05
-1.29516538003785e-05
-3.53963975953197e-07
-1.05065772213582e-06
-2.20651559148473e-05
-1.42673580167083e-05
-6.82689008141483e-06
-2.43212383474907e-05
-2.5596035747981e-06
-1.04441931448125e-05
-1.87482885014721e-05
-1.9689367783218e-05
-1.63456294664302e-05
-1.26812307855188e-05
-1.61563965859099e-05
-2.4846296946803e-05
-1.63595102474836e-05
-3.77245600055594e-05
-1.48568861457774e-05
-7.6688661895535e-06
-1.14430654741839e-05
-4.16048027820086e-05
-2.04167041200718e-05
-1.47168761994779e-06
-1.34016838484863e-05
-4.64999803461597e-06
-1.71794051270329e-05
-3.65015558355927e-05
-1.09633328571315e-05
-3.16735224692593e-05
-1.2238871546001e-05
-1.69952036992768e-05
-7.50378109413113e-06
-9.96132308507545e-06
-1.30610142036118e-05
-2.41990025238613e-05
-9.6010327283705e-06
-2.56039147954846e-05
-1.15809713608698e-05
-2.44567742081688e-05
-2.01058080409386e-05
-1.78723300820799e-05
-2.12397577652614e-05
-2.56663631334227e-05
-2.08191118213181e-05
-2.85202002373816e-05
-1.37502368993927e-05
-2.08627218600575e-05
-8.30131254946675e-06
-1.46013802452459e-05
-2.60968245164767e-05
-3.36450649825773e-05
-2.29677133275178e-05
-1.59625240307396e-05
1.27008442765702e-06
-8.81131771225547e-06
-2.46730908769605e-05
-1.43873513866866e-05
-1.46767363875324e-05
-1.08888625790408e-05
1.7136477907595e-06
-2.50065514319636e-05
-1.63459069217456e-05
-1.3456912508935e-05
-3.04763097789665e-06
-1.24140472427938e-05
-7.69312364963025e-06
-1.8857620186003e-05
-6.61086161995659e-06
-2.71072421615246e-05
1.54114835459222e-06
-2.12158505434394e-05
-2.80517665271513e-06
-1.75919095365399e-05
-1.5443669883981e-05
-3.22202096771442e-05
-3.2034903525985e-05
-3.81195016095387e-05
-1.15695741621148e-05
4.99541534711884e-06
-1.19039649904623e-05
8.41626161825822e-06
7.70629047485499e-06
-1.4994231845438e-05
5.86004395241644e-06
-1.10329025094474e-05
-2.30856732955046e-05
-6.62707195805205e-06
-1.32444405575501e-05
-2.24273602078425e-05
-2.04278506264759e-05
-2.48946504324202e-05
-8.58378782698485e-06
-1.87362594351808e-05
-1.43103010992963e-05
-1.05802908013636e-05
-1.12867760962457e-05
-2.47297482795248e-05
-2.91699166992588e-05
-1.09557228672605e-05
-4.88918977934521e-06
-1.57399616551996e-05
-2.8828044596825e-05
-2.43915638375101e-05
-2.65203071241917e-05
-1.41481344949692e-05
-1.15685538320963e-05
-1.60066309107701e-05
4.54264642641037e-07
6.43390567527972e-06
-7.11171386742097e-06
-2.74549658959517e-05
-1.05616974276818e-05
-2.42832430852625e-05
-3.1219675208766e-06
-2.17050146740337e-05
-1.18612041253272e-05
-1.72680453769012e-05
-2.86291471194901e-05
-1.86910632083905e-05
-1.7287669569263e-05
-5.8327382272176e-06
-1.36955205719459e-05
-7.224007024943e-06
-2.3685419081007e-05
-1.23553253858399e-05
-1.72518410657522e-05
-1.65204881509601e-05
-1.22101441791979e-05
-1.12935626583737e-05
-4.06293167124059e-06
-1.40134154767381e-05
-4.50398567369605e-06
-3.16285319869602e-05
-2.03166749670269e-05
-1.91154450099604e-05
-1.9372809867734e-05
-2.60036115423312e-05
-1.03441780595559e-05
-1.20661234232753e-05
-2.48965472320992e-05
-2.65768420326073e-05
-5.68764808014593e-06
-3.33925048884901e-05
-2.06576821637981e-05
-2.60659099297609e-05
-3.52638922997254e-05
-1.52172646777974e-05
-1.92448804476735e-05
-2.86784393994233e-05
-2.57946430312817e-05
-8.67617046479379e-06
-1.25128123653197e-05
-3.53635361399909e-05
6.77648936720867e-06
4.58810915987917e-06
-1.05564126536094e-05
-9.69453348226001e-07
-2.24571770740905e-05
3.33594903768933e-06
-2.18580301757493e-05
1.47485015436874e-06
-1.09883272391159e-05
-6.51189242313589e-06
-5.31587603711001e-06
-2.40979599043886e-05
-1.53462092275449e-05
-1.70634416476568e-05
-1.15590282399831e-05
-5.26510657548053e-06
-2.45503881338174e-05
-3.00543670920751e-05
-2.6240609066985e-05
-2.04656015861858e-05
-1.19860855107007e-05
-6.37003710963262e-06
5.98698011348741e-06
-4.48516699723964e-06
2.72314783305332e-06
-1.75202136399481e-05
-2.37380494916652e-05
-1.97927669120947e-05
-2.93756432512023e-05
-1.65635104947173e-05
-1.73619342243281e-05
3.07179586800333e-07
-2.50939973622217e-05
-1.88531422256019e-05
-2.19931569615005e-05
-2.25061524884583e-05
-2.43757333524527e-06
-1.47738296716799e-05
-4.55580886341042e-06
-1.41153347741619e-05
-2.03311949339063e-05
-3.14281677492691e-05
-4.74529853164216e-06
-5.9148299848938e-06
-2.64372702405978e-05
1.24781959965888e-06
-6.53365755822462e-06
-3.99578082364429e-06
-3.66134252826276e-06
-1.16304166457272e-06
-1.60712387157125e-05
-1.88508772961653e-05
-4.11076253202879e-06
-2.20759826092005e-05
-2.92031031275235e-05
-2.33082050777607e-05
-1.52874192312736e-05
-3.53364800865876e-05
-2.25942844942005e-05
-1.69444709434329e-05
-2.26206586171418e-05
-1.85130141823734e-05
-1.57247968376209e-05
-1.79821392753504e-05
-2.5225122467449e-05
-2.45507033061613e-05
-8.15857581580651e-06
-1.6162450316719e-05
-2.07291851817403e-05
-6.66619169600518e-06
-7.48971529248848e-06
-2.39811103335907e-05
8.12406063925631e-07
-1.30256273904813e-05
-3.24347585377154e-05
-2.01975786265943e-05
-8.92364747297107e-06
-2.21700903469932e-05
-3.46509936350113e-05
-2.3104349138394e-05
-1.53533239844638e-05
-2.09166750872274e-05
-5.28199142260914e-06
6.18455503916656e-07
-2.44574944447028e-05
3.01591020010669e-06
-3.13732822183356e-05
-1.17407015569621e-05
-2.15841416031478e-05
-1.98580719931213e-05
-1.32121445042393e-06
-2.04449645811305e-05
-3.16471816981684e-05
-1.35391288687784e-05
-2.94486974027925e-05
-3.40637612665554e-05
-1.12286591892377e-05
-2.57895130646629e-05
-1.51224529081742e-05
-7.47620908224779e-06
-6.56846773648686e-06
-9.27611254327819e-06
-7.11922503944688e-06
-9.45717427631909e-06
-2.02179059764059e-05
-2.08402654108466e-05
-1.09339566355699e-05
-8.59546578628184e-06
-2.70797537132009e-05
-1.58138633847405e-05
-1.01726493072855e-05
-1.79677470907534e-05
-2.95808042665912e-05
-8.73311411505604e-06
-6.00132111346387e-06
-3.08491807594516e-05
-1.97220383000642e-05
-1.04860653762827e-05
-1.94034012797131e-05
-9.62134825834132e-06
-2.22022897403178e-05
-1.15884039570156e-05
-1.90597303039523e-05
-1.30601268950581e-05
-3.06330663138433e-05
-2.1801830618868e-05
-1.58483878756213e-05
-1.35898083994952e-05
-3.83848602071887e-05
-9.91848311187127e-07
-2.72375869569788e-05
-7.38635799400207e-06
-3.69508019175689e-06
-2.20188583832003e-05
-2.66214289559593e-05
-2.21582868721736e-05
-2.72954110993642e-05
-2.03940938971365e-05
-1.13086609420299e-05
-1.34007292629797e-05
-3.21024828277297e-05
-1.63560160888461e-05
-2.23559786766451e-05
-2.48442199034766e-05
-2.56246352942198e-05
-2.42160771965628e-05
-1.82137305223573e-05
-4.85059807622136e-06
-1.19710101671211e-05
-3.51742950407465e-05
-2.25418760507318e-05
-1.50617632216559e-05
-1.36927356325339e-05
-1.58615598324703e-05
-1.80687053260233e-05
-1.80939354416486e-05
-1.11307183540145e-05
-2.18083209412673e-05
-2.28569300836607e-05
-2.39336687371914e-05
-1.12522417458809e-05
-1.71602330243275e-05
1.19538356845097e-06
-1.51417608632613e-05
-1.8875463241806e-05
-9.7758183958371e-06
-5.3611748559787e-06
-8.08998811744119e-06
-1.34460437003631e-05
-2.47475017194423e-05
-7.90749128872725e-06
-2.07077682940311e-05
-8.0294074537882e-06
-1.87228617889765e-05
-1.76012044587589e-05
-2.8871641977369e-05
-3.06293944508719e-05
-2.88950278209121e-05
-2.32472504072434e-05
-2.81516136204177e-05
-1.88236589896793e-05
-5.03102473969898e-06
-6.26539272022022e-06
-1.82598567054381e-05
-2.2081367982805e-05
-6.57830249862708e-06
-1.05391953319755e-05
-1.96555739319205e-05
-5.17978341956452e-06
-1.75693594924723e-05
-1.06277076139326e-05
-1.20847471514654e-05
-2.00041044194499e-05
-2.29735741442967e-05
-8.44422154386722e-06
-1.14561971053681e-05
-1.68959205873155e-05
-1.83633340523664e-05
-1.31160879743561e-05
-1.41176503064593e-05
-7.18409737775406e-06
-1.38311685985663e-05
-3.29244487739521e-05
-4.02768283524231e-05
-2.02817333578977e-05
-1.0322569153355e-05
-1.69309543112169e-05
-2.1209882442515e-05
-6.36227952769725e-06
-2.67759249619115e-05
-3.08325609730836e-05
-2.3898197507444e-05
-1.4392771365314e-05
-3.0257078379036e-05
-4.78615493227112e-06
-3.32401343676028e-05
-2.12948858288888e-05
-4.51765917239762e-07
-7.91257751271344e-06
-2.16946874848586e-05
-1.12863860218585e-05
-1.41551217291951e-05
-2.10361758141897e-05
-2.30053332717265e-05
-1.55550823009789e-05
-8.57418641912826e-06
-1.50611456827697e-05
-1.80474572823226e-05
1.49501285366815e-06
-1.99288398305375e-05
-1.10257242368768e-06
-2.72047988968121e-05
-1.2818155124908e-05
-1.09801055780865e-05
-2.74294471522318e-05
-1.58440284780452e-05
-3.54601530123043e-06
-9.34417097235058e-06
-1.68028105362341e-05
-1.67260383843277e-06
-3.78845419966551e-05
-7.42261805674627e-06
-1.79744780715359e-05
-6.32067310392097e-06
-9.61962103367472e-06
-7.97425424276457e-06
-2.46236063610766e-05
-2.48479785409868e-05
-2.48509259031038e-05
-1.0563074539405e-05
-1.65466440909149e-05
-3.07710901197697e-05
-1.00505110798942e-05
-1.76470791940889e-05
-1.65551334194558e-05
-1.67350066073987e-05
-1.12428561839955e-05
-8.88498954763627e-06
-2.28106886229658e-05
-2.2912212525543e-05
-2.39088999787182e-05
-2.05210836207894e-05
-1.12134463637215e-06
-2.0751187504358e-05
-2.08761128291079e-05
-7.60655701075277e-06
-7.85265974116312e-06
-2.35660156042272e-05
-3.1190811260676e-05
-2.64155162214433e-05
-1.51099951432111e-05
-6.26202893277118e-06
-2.32396090066628e-05
-7.20795824392169e-06
-2.11020240083991e-05
2.79573776639876e-06
-1.35266413673576e-05
-3.05646354874892e-06
3.26453136132834e-06
-7.84205466983367e-06
-2.16389452527955e-05
3.10300864512917e-06
-2.83965359795115e-05
-1.41318897397146e-05
-1.83255747764641e-05
-9.49233592808656e-06
-1.98344786778953e-06
-2.59734820080096e-05
-7.28492302230567e-06
-3.09172194970975e-05
-2.65344569840959e-05
-2.15487255813127e-05
-2.48514795940658e-05
-8.45313742111888e-06
-7.58684579076641e-06
-1.18369007169066e-05
-1.07387625134842e-05
-2.45499565259366e-05
-1.41689035134537e-05
-1.3525167710855e-06
-7.58920514874552e-07
-1.99553517552281e-05
-8.36762736698126e-06
-2.06661228134938e-05
-1.16672724952396e-05
-2.99716485585469e-05
3.53134190833919e-06
-2.25956964171905e-05
-1.85444933286638e-05
-5.06260431297802e-06
-5.66498197375642e-06
1.48852380736376e-05
-1.15308933780604e-05
7.23569278648407e-06
-1.26314961064048e-05
-2.59383192089102e-05
-2.59941225672847e-05
-1.82655517953876e-05
-4.92904072107935e-06
-2.09961733291766e-05
-1.48243917357663e-05
-2.38348343191066e-05
-1.45331681840159e-05
-1.38878021010874e-05
-3.54313673428029e-05
-2.90263591866853e-05
-1.74727592099693e-05
-8.4605207880362e-06
-6.85896888665466e-07
-1.6449340828321e-05
-4.8792379057669e-06
5.28238632904253e-06
-1.49937479078158e-05
-1.51517645904473e-05
-2.13295623589005e-05
-1.29988815139855e-05
-5.83704363153545e-07
-1.10926574172264e-05
-1.93572019354788e-05
-1.70178217711598e-05
-1.85630186969796e-05
-1.2648465401643e-05
-2.98184171624129e-05
-1.99900054067452e-05
-1.36065877431585e-05
-5.08140161431838e-06
-7.6310751673697e-06
-1.73990981509957e-05
-7.34450731452562e-06
-7.00439201948173e-06
-6.91178660720958e-06
-3.06866621156626e-05
-2.24330214473103e-05
-9.23009379564838e-06
-2.77385263668112e-05
-1.85459824777409e-05
-2.47194053807819e-05
-1.44061917998524e-05
-7.36347994185972e-06
-1.59087160736057e-05
-8.9925356909885e-07
-8.7824173470376e-06
-1.20103089058003e-05
-8.15576355901521e-06
-1.08236561125582e-05
1.98231180238669e-06
-1.9452536189589e-05
-2.13679974565519e-05
-2.22108565742636e-05
-3.00659298754033e-07
-1.18209399839001e-05
-1.53967962987582e-05
-3.77393658247198e-06
-1.56679356924641e-05
-8.09467221053897e-06
-1.79928555751508e-07
-7.60550652958586e-06
-3.05092998013564e-07
-3.3353078444777e-05
-2.49920662323335e-05
-1.31776753191317e-05
-5.16326889257835e-06
-2.06093023633493e-05
-2.39772169308532e-05
-1.19535736432512e-05
-7.96102874636044e-06
-1.99048638970152e-05
-2.93040664772359e-05
-2.87105507267397e-05
-1.62787079200534e-05
-1.21237555780494e-05
-2.6680049142093e-05
8.17514185345624e-07
-1.3808951164884e-05
-1.02262094680223e-05
-4.30362840376606e-05
-4.61460640576914e-06
-3.56624170663748e-06
-1.72284411165355e-05
-1.48428151711215e-05
-1.47736528104096e-05
-1.76814477042023e-05
-1.02401944014683e-05
-1.93326092032951e-06
-1.43690247917103e-05
-1.99076572943412e-05
-5.33479357707198e-06
-1.74386379359856e-05
-2.26668217092191e-05
-3.37059073014382e-05
-4.2250821305118e-06
-1.78458620807923e-07
-1.33341702434031e-05
-7.01705336725537e-06
-2.10646035996083e-05
-1.65799754908326e-05
-2.91589775710012e-05
-7.74969172218279e-06
-2.94570498518934e-05
-2.64137678180335e-05
7.00492160126397e-06
-2.38055587328825e-05
-2.23280434169003e-05
-3.16726520312841e-05
-1.25384390844858e-05
-2.46715149970117e-05
1.77420837194939e-06
-2.2820363785796e-05
-3.35684936501792e-05
-8.26104754861378e-06
-1.05067493857893e-05
-9.86859662328087e-06
-3.0235375215071e-05
4.63996560636516e-06
-1.06448970921486e-05
-2.32364142492964e-06
-6.733095572807e-06
-1.98179741752287e-05
-3.73547374635955e-05
-2.31698129986481e-05
-1.56216740511189e-05
-2.83877404929594e-05
-2.66597199503664e-05
-9.24577059938468e-06
-7.50116235320977e-06
-2.62173168208619e-05
-2.9020237064632e-05
-1.8418501105148e-05
-2.17112113550632e-05
-2.24968223992299e-05
-2.96433720524716e-05
-1.38953053705332e-05
-2.50039669354268e-05
-1.01780085459851e-05
-1.8015425114487e-05
-1.95020706378442e-05
-1.65268899050715e-05
-2.33545485693028e-05
-1.29460029857853e-05
-1.03399706853297e-05
-3.28248209356101e-05
-1.36618458298745e-05
-6.53579592103637e-06
-9.08165846316521e-06
-2.94881401182102e-05
-2.00485161927571e-05
-9.67452838516392e-06
-1.80118579456022e-05
9.35365279027071e-06
-2.09675771865594e-05
-1.19740524833503e-05
-1.5357725767004e-05
-2.082511229471e-05
-4.74165488392866e-05
-2.87052787721181e-05
-9.71024140142626e-06
-2.44515307653192e-05
-2.23157750266879e-05
-1.50623025318172e-05
-1.40948334787798e-05
-3.33669866675196e-05
-1.85764698104862e-05
-9.26276755052473e-06
-2.01117160520725e-05
-2.47278059500716e-05
-1.91167511455385e-05
-2.15126049589715e-05
-2.58931852945225e-05
1.57826066108716e-06
-1.6109093853866e-05
-5.42312899357034e-06
-2.16201691353829e-05
-1.74801941164598e-05
-9.83528008571343e-06
-2.96365020603755e-05
-3.26653221790954e-05
-1.26944751291676e-05
-5.14064132480846e-06
-1.53232918602034e-05
-2.31365358229436e-06
-1.54221682637825e-05
-9.04464629694019e-06
-1.16400015113716e-05
-1.75468588019393e-05
-1.05544534277765e-05
-2.68743439521093e-05
5.49938683044708e-06
-2.61889158919286e-05
-2.00915909451542e-05
-3.23714704801498e-06
-2.62370044761731e-05
-3.7384565353076e-06
-2.97322548485101e-06
-1.21346714207257e-05
-1.44316853750157e-05
-1.64092013783691e-05
-3.35212969513519e-05
-2.28908648041422e-05
-1.86424320625815e-05
-1.71760765688694e-05
-1.67119771566224e-05
-2.69618737235088e-05
-2.36930446662627e-05
-8.15822186833366e-06
-9.88764809289154e-06
-1.4053066913897e-05
-1.58789118276877e-05
-1.52884564754528e-05
-1.51555136950517e-05
-1.04572872315506e-05
-2.86633072916535e-05
-1.65386173917569e-05
-3.01946977293968e-06
-3.58980800521259e-05
-1.75758295837029e-05
-3.20300382572178e-05
-5.2257130909546e-06
-9.305225171065e-06
-3.99377750016456e-05
-7.38600434123946e-06
-8.69997709286642e-07
-2.08460226945672e-05
-2.1362590497709e-05
-6.9907972237137e-06
-1.76114219384869e-05
-1.26495631757331e-05
-5.59043379738137e-06
-2.74042477892776e-05
-7.53136028103573e-06
-8.59332133299107e-06
-2.52413532968581e-05
-1.44950484687078e-05
-2.08109365459948e-05
-2.12690639528283e-05
-1.8885796800746e-05
-3.42423383312915e-05
-1.22839475307616e-05
-1.09130352608332e-05
-3.22904940661956e-05
-1.84715669554799e-05
3.38566580664362e-06
-2.70237841626391e-05
-9.63728478240858e-06
-7.52539128870524e-06
-3.04026926765637e-05
-1.18619781320939e-05
-1.33313272895288e-05
-2.65992095436127e-05
-2.49817650400838e-05
-2.63153133954596e-05
-2.14512550149622e-05
-1.48138040276804e-05
-7.80233970129748e-06
-1.25908006074897e-06
-7.54808796522607e-06
-1.88018939422475e-05
-2.32602483708305e-05
8.05990325481938e-06
-9.09091661485624e-06
-1.80029882894647e-05
-2.31188230850165e-05
-2.35953865864619e-05
-1.7229962487673e-05
-2.17046551593309e-05
-1.62005383460399e-05
-1.87705453100722e-05
-1.30468732458982e-05
-2.62243944964239e-05
-1.69035572227734e-05
-1.32986879760405e-05
-1.67387910099899e-05
-1.40294955611979e-05
-6.84256436242664e-06
-1.33236749617093e-05
-2.5621834134381e-05
-1.69342127667535e-05
-1.70767596628575e-05
-1.3945813791016e-05
-2.64588104261773e-05
-6.49094091103279e-06
-2.43256387232687e-05
5.7746853753812e-06
-2.29742000543391e-05
-1.52786330780128e-05
-2.75141341428849e-05
-2.098087127652e-05
-1.38016354642791e-05
-1.95389205238706e-05
-3.22438695539716e-05
-4.53626023406606e-06
-2.10557731498127e-05
-1.43227813971818e-05
-3.62932048162435e-05
-1.35459034694831e-05
-2.3933629569592e-05
-1.38599579654422e-05
-1.25878874578245e-05
-1.03114062702961e-05
-1.67289019873455e-06
-2.06013870184458e-06
-1.75867675886778e-05
-2.2929584097687e-05
-5.66829664813883e-06
-9.67004485175831e-06
-1.07515860288301e-05
-2.10556992672359e-05
-2.62630534769081e-05
-7.06523735900898e-06
-3.38818545330685e-05
-1.53757858140417e-06
-1.88931494558338e-05
-2.46302869066317e-05
-1.92877351320295e-05
-3.92819199245788e-05
-2.38962506659606e-05
-1.02292494314695e-05
-1.52990496147796e-05
-1.16978043717267e-05
-1.25301426778238e-05
1.7281501424248e-06
-1.09139000019509e-05
-7.11598240918575e-06
-2.54816454611511e-05
-2.9603014998044e-05
-2.16346039730253e-05
-1.59588975577511e-05
-2.9793346277363e-05
-1.25666002141785e-05
-9.60080576210513e-06
-2.67537578650697e-05
-3.35785402121365e-05
-2.78328616902659e-05
-2.12877602517157e-05
-6.81822453932134e-06
-9.14917702637216e-06
-3.12136400738057e-05
-1.18992290236345e-05
-3.09843065735222e-06
-1.59810196475059e-05
-1.02709826623561e-05
-2.28115428248092e-05
-1.38125330046231e-05
-1.98662815050313e-05
-6.57168925056253e-06
-2.6458754202667e-05
-1.94717815521915e-05
-2.41587523225472e-05
-2.25248512044251e-05
-9.25170507510824e-06
-1.77319944952519e-05
-3.23427469483175e-05
-2.34261215215272e-05
-1.95952173165314e-05
-2.62639524116314e-05
-2.56186342384596e-05
-1.40218284251003e-05
-1.20841676317825e-05
-1.93511271650507e-05
8.24479521062702e-07
-1.10478216964381e-06
-1.38341639732472e-05
-7.40193298680113e-07
-3.94858859697104e-06
-3.03088548050377e-05
-3.73391874676208e-06
-6.99050231814153e-06
-3.725439609653e-05
-1.57696060892117e-05
-2.1008967952188e-06
-1.21247102310563e-05
-1.88925087898061e-05
-1.94255211655523e-05
-1.6811385212472e-05
-1.27878600191381e-05
-6.62584006724895e-06
-3.43487458330569e-05
-2.13283197025372e-05
-1.92881392197053e-05
-2.79335817919342e-05
-2.24270157115023e-05
-2.12025258631838e-05
-1.86657594443407e-05
-1.04841406755016e-05
-1.23155190646002e-05
-6.8664996818675e-06
-6.3216400628051e-06
-4.47916371451507e-06
-1.70623396035571e-05
9.14909582975602e-06
-2.42538134593888e-05
-1.48374607639879e-05
-2.04446124678149e-05
-9.25997393024664e-06
-1.08909407927079e-05
-3.62851773211628e-05
-7.90409749365644e-06
-2.77849373258209e-05
-9.23353563434837e-06
-1.25306357850711e-05
-1.53910733034175e-05
-1.34819977113826e-05
-1.22800229160176e-05
-2.07810389099855e-05
-1.02269829191178e-05
-1.50425809956867e-05
-2.69256090099746e-05
-1.80824969760267e-05
-3.18374818064243e-05
-6.32036144353877e-06
-3.6403290868759e-05
-1.45198296742226e-05
-1.78880759688323e-05
-9.02030326999055e-06
-1.39845690508282e-05
-2.79972425013609e-05
-3.46000870548894e-05
1.23715008174072e-05
-1.63445251889279e-05
-1.40963025021289e-05
-1.76034474168106e-05
-1.05195593880031e-05
-9.87134957631317e-06
-2.03138438543288e-05
-2.59095712879933e-05
-6.15588021767321e-07
-1.11685640897751e-05
-1.0511526642135e-05
-5.00405605829486e-06
-2.14814448985264e-05
-1.02700931855455e-05
-2.44772436262933e-05
-8.67526472339965e-06
6.89845290758982e-06
-2.96913517193629e-05
-2.89792668818878e-05
-1.57868935470296e-05
-2.47305450404607e-05
-2.32364099432691e-05
-2.03731195044201e-05
-2.62054850958527e-05
-8.34923746457625e-06
-1.47295052746293e-05
-1.88516454595476e-05
-1.41652924552082e-05
-2.20624056116016e-05
-2.25824384354578e-05
-1.62361857112965e-05
-2.16366433530715e-05
-1.24467117889621e-05
-3.14832670399048e-06
-9.5948564733626e-07
-2.71890471864978e-05
-1.16949648732132e-05
-1.89699077135515e-05
-2.1511064130145e-05
-1.24280447052412e-05
-6.77415765355013e-11
-2.01484976753709e-05
-2.9744200187618e-05
-1.45751366511508e-06
-1.60238944631089e-05
-2.65980888711046e-05
-1.77321510047538e-05
6.00755899769157e-06
-1.44854515988468e-05
-6.20141678211809e-06
-2.40056664384706e-05
-2.63237586184603e-05
-3.96518629563445e-05
-2.85230613695927e-06
-2.81335540699949e-05
-1.44265574167859e-05
-2.39600724725122e-05
-1.38619150118137e-05
-1.86125963545303e-05
-1.10610871261706e-05
-2.04140075192504e-05
-3.05222899652465e-05
-2.79765874429346e-05
-3.80754920867517e-06
-7.41075660939091e-06
3.21087084049511e-06
-6.48754904763968e-06
-1.15250713607931e-05
-4.55260743267094e-06
8.15654033092355e-07
6.92983011934322e-06
-2.44708993756339e-05
-8.43268114497024e-06
-1.57472658980694e-05
-1.55421932067362e-05
-1.47052086115523e-05
-1.65161031798243e-05
-1.13652575333238e-05
-1.42272719182091e-05
-2.07433709857795e-05
-1.98638142985428e-05
3.50006588065314e-08
-1.12250865332715e-05
-2.31395477713155e-05
-1.40440302757437e-05
-1.28719425164803e-05
-3.12271080465889e-05
-1.58566481196417e-05
-6.77084915205285e-06
-2.71752257716912e-05
-7.36247070779012e-06
-1.41374521630116e-05
-1.79771543166971e-05
-1.62657211830092e-05
-2.37725191454114e-05
-7.96852523229775e-06
-3.66333944674166e-05
-1.94991334675164e-05
-1.68897431328325e-05
-2.33377544322491e-05
-1.75948162890321e-05
-2.92461492662357e-05
-3.45025561921827e-05
-1.57495007130691e-05
-2.00088080079565e-05
-2.79853420303296e-05
-2.2891525463339e-05
-2.22187808690633e-05
-1.03156939992358e-05
-7.70768757251895e-06
-2.02379138314152e-05
-1.17847199164839e-05
-4.70324300325226e-06
-5.91896617988488e-06
-3.37400666883927e-05
-2.904579507747e-05
-2.05255438585185e-05
-1.29201987948906e-05
-2.91463309632201e-05
-3.40812800960198e-05
-1.83785254269966e-05
-2.79828996170196e-05
-2.64497334168429e-05
-1.66467954766231e-05
-1.16178945525694e-05
-6.44722653499027e-06
-7.50824293728921e-06
-3.10100961248399e-06
-1.47408815090937e-05
-2.29817011892175e-05
-4.23266568326259e-06
-2.22975887604606e-05
-1.2052794559967e-05
-1.94228527851832e-05
-2.4281998561484e-05
-1.78222602384915e-05
2.00387303086876e-06
-5.8539665762626e-06
-2.47960072207169e-05
-1.84216690601769e-05
-8.86573710031417e-06
-1.301241905367e-05
-2.48052066649722e-05
-3.51655816063427e-05
-2.0874447929741e-05
-6.56675401751061e-06
-1.22280558587701e-05
-1.17374936364841e-05
-2.47093679654208e-05
-1.71505661816664e-05
-1.00440650277164e-05
-1.43749496168937e-05
-1.17026570931277e-05
-1.63283630201535e-05
-8.65344350826042e-06
-1.50203959875332e-05
-1.52087312389968e-05
-1.12683963212062e-05
-1.06071032385485e-05
-2.29424608560968e-06
-3.03264128315015e-05
-2.00349112289748e-05
-1.6586759708308e-05
-1.63518949401784e-05
-6.7000491745264e-06
-3.20381965611198e-05
-3.5694647565017e-05
-9.95765499540434e-07
-2.0371625691725e-05
-1.75150285441034e-05
-1.53190910779244e-05
-1.21137684922613e-05
-1.57370259105389e-05
-3.88688152616048e-06
-1.46020397501968e-05
9.52939452293326e-07
-1.40139224324918e-05
-1.34688037373758e-05
-2.54295077930997e-05
-7.43658587627742e-06
-2.28765123778989e-05
-8.71075212951304e-06
-1.98394570834452e-05
-9.12595505100183e-06
-1.927192477914e-05
-2.02518668203004e-05
-1.12252293898144e-05
-2.24349614512004e-06
-3.34585645489546e-05
-2.11742459389445e-05
-2.49254658044876e-05
-2.30491006491876e-05
-1.01149119896275e-05
-5.1224166107085e-06
-4.16962030253268e-06
-2.02932479107923e-05
-1.63413878241766e-06
-3.83407315253016e-05
-1.40591811386955e-05
-1.45852242466618e-05
-2.0389781662165e-05
-8.52759136922503e-06
-5.97677109502213e-06
-2.55375433180707e-05
-4.23592750561594e-06
-1.19374396067872e-05
-1.33995004712152e-05
-1.5125373621943e-05
-2.77821733392095e-05
7.38710210120192e-06
-2.99297303417709e-05
-3.36120974294707e-05
-1.2629950172055e-05
-2.69960361031198e-06
-3.14990978625795e-05
-1.54391215901043e-05
-3.32380195932985e-07
-1.6392601870966e-05
-1.33982411957125e-05
-2.58573245593136e-05
-2.93842495431226e-05
-6.9238301498685e-06
-1.72484376575478e-05
-1.83439257129503e-05
-1.5153405702708e-05
-1.28442303892711e-06
-1.58671264191732e-05
-2.35557229309484e-05
-1.49701384570035e-05
-1.070066982697e-05
-2.69518440580999e-05
-1.52798313723057e-05
-9.56586553954371e-06
6.83862273085926e-06
-6.19777615839148e-06
-2.64718999126624e-05
-1.77435054057868e-05
-8.74574812325225e-06
-1.34383400643528e-05
4.40736759644332e-06
-1.76450639744994e-05
-2.65022296941182e-05
-1.79400081904683e-05
-1.30295379849985e-05
-1.22113967272842e-05
-2.3755517340706e-05
-1.11154033312563e-05
-1.05559780540772e-05
-3.24203315132861e-05
-2.30897088229224e-06
-1.93345026546173e-05
-2.32579766031155e-05
-1.81128997885415e-05
-2.14209470538781e-05
3.15725731306356e-06
-2.41363436836684e-05
-1.34738901669509e-05
-2.97843143265067e-05
-2.28166441207867e-05
-1.18973550153434e-05
-1.82518190919998e-05
-6.50367819236172e-06
-1.27221118653267e-05
-1.98961182837323e-05
-8.97748996012998e-06
-2.05703761212294e-05
-2.45620133556555e-05
-3.98307283161323e-05
-2.7883311145423e-05
-3.8754487034513e-05
6.98386458764522e-07
-1.59467714457648e-07
-1.34749666511367e-05
-2.00592380436567e-05
-8.826657492972e-06
-5.41228703214169e-06
-1.86501124045964e-05
-6.62737401325461e-06
-1.81464744696218e-05
-8.23550057569029e-06
-1.78183340827148e-05
-2.18229137926806e-05
-1.11621036119317e-05
-6.03012744492156e-06
-1.09241950253511e-05
-2.18200025746086e-05
-1.62709374419917e-06
-8.57744601870343e-06
-8.88638136679949e-06
-4.31881748811194e-05
-1.06869920596819e-05
-1.41287114408326e-05
-1.72890224575458e-05
-9.78052813438554e-06
-2.26321926188933e-05
-2.45672799498658e-05
-2.24397017910419e-05
-1.44505048896492e-05
-3.37001349811531e-05
-3.06733548233205e-05
-2.31754524161666e-05
-2.3238363501434e-05
-8.10319981401977e-06
-2.31519823038619e-05
-1.76985208310446e-05
-1.93862260011315e-05
-5.9800103215524e-06
-2.1708956044196e-05
-1.31307725390053e-05
-3.51657571901588e-05
-2.72045415515758e-05
-1.41824877368009e-05
-6.12688490053678e-06
-1.16131960345985e-05
-1.74525791677681e-05
-3.89244500647771e-06
-9.8562557190579e-06
-1.1921815934422e-06
-2.57519716206126e-05
-1.34140225120398e-05
-2.17205353083518e-05
-1.52354382509173e-05
-1.75439106364545e-05
-1.52533345301902e-05
-2.88770288017639e-05
-1.2378797755684e-05
-1.60425402656852e-05
-1.73540674666466e-05
-1.16040240439011e-06
-3.49631607015803e-05
-1.07916881598057e-05
-5.72360156086566e-06
-5.7840600875348e-06
-1.59070614306307e-05
-3.581897965618e-05
-1.66067682641667e-05
-2.21916419380942e-05
-9.31102468828563e-06
-3.12566225917012e-05
-2.08421877673662e-05
-2.44094234029581e-05
-1.79929269127832e-05
-1.56762096531025e-05
-1.43713659998891e-05
-3.20072640001758e-05
-1.66484127553568e-05
1.95747375951802e-06
-1.28423472729187e-05
4.35863533772485e-06
-1.24182817828047e-05
-1.39807150880914e-05
-2.25419072765998e-05
-1.46749430174922e-05
-2.32869212403328e-05
-1.38506458513086e-05
-1.6101829175455e-05
8.7334589530378e-07
-1.12683621246494e-05
-1.90081613605907e-05
-9.08761929935355e-06
-4.48442300234978e-06
-9.89777172506e-06
-1.39880729397595e-05
-6.88558851365519e-06
-1.57562571071539e-05
-5.45922013534154e-06
-9.86256483666156e-06
-1.91304052636541e-05
-2.14613846833389e-05
-6.02283470513226e-06
-2.79756067268137e-05
-1.47688858487497e-05
-2.15505345059718e-05
-2.66206480086117e-05
-2.93331373451422e-05
-4.13077874390875e-05
-2.87879497412088e-05
-1.17482749561245e-05
9.25810073736694e-07
-1.88467589304661e-05
-1.27025897283616e-05
1.08171968274484e-05
-8.28217147216163e-06
-2.22274520069425e-05
-7.04290583341078e-06
-1.3720349643879e-05
-1.56541548368595e-05
-1.66055485650158e-05
-7.69368031978842e-06
-1.02497961634095e-05
-1.71821549830344e-05
-1.71198392711192e-05
-9.24646098556775e-06
-1.59681329781266e-05
-3.51417315788857e-05
-2.45785151825454e-05
-4.38576420614532e-06
-1.67795761431354e-05
-7.46005813865091e-06
-8.83000680528872e-06
-5.18120225803766e-06
-1.94136272659218e-05
-1.79522284824498e-05
-2.02385518438215e-06
-2.52877061432942e-05
-6.17655603039509e-06
-1.09305948777513e-05
-1.69985195790483e-05
-2.66936719845984e-05
-2.664256258907e-05
1.1349778458213e-07
9.10174187798087e-06
-3.03511335288865e-05
-2.54345748607585e-05
-6.15401797229537e-06
-2.03848605499421e-06
-1.75570752685875e-05
-3.70433546421958e-06
-5.06455818477042e-06
-2.67911847432335e-05
-9.91998330051066e-06
-1.63711537203724e-05
-4.4115234935e-06
-1.68769085981055e-05
-5.5007847174006e-06
-2.65579736351384e-05
-4.98571165229984e-06
-2.31275763477631e-05
-2.06115551619944e-05
-2.56836517293114e-06
-9.03142538706807e-06
-2.65328814310726e-05
-1.73646010005803e-05
-1.36212798263653e-05
-1.4256169055227e-05
-2.45927382878766e-05
-3.05677186335229e-05
-7.57646348532509e-06
-3.18857223713265e-05
-1.87850431778677e-05
-2.47262871617168e-05
-2.17053249555988e-05
-1.35496868804408e-05
-1.2904447220591e-05
-8.90496619302131e-07
-3.01071305581866e-05
-1.52320460292425e-05
1.63638558975824e-06
-2.39686630659133e-05
-2.55710574060352e-05
-2.18165308220585e-05
-2.05382734086254e-05
-9.70952252039645e-06
-1.65866633807333e-05
-2.31708289590143e-05
-8.34129463345555e-06
-1.58536231073427e-05
-1.25442315082048e-05
-1.06184894946326e-05
-1.65548876977078e-05
-1.31555625214049e-05
-2.27346431612077e-05
-7.15606729606739e-06
-1.19697513353647e-05
-2.7029432418167e-05
-3.14729368918249e-05
-2.64984196880028e-05
-1.6531205241639e-05
-1.59407399517307e-05
-2.20925009480707e-05
-2.17051337783382e-05
-1.86560891089356e-05
-1.78863560370429e-06
-2.37330081910512e-05
-1.15428227664439e-05
-4.08488783892015e-05
-2.31020062007399e-05
-7.24049465439514e-06
-3.02445547899059e-05
-3.0026941205044e-05
-2.90509217835558e-05
-1.23669473025479e-05
-1.97802897686372e-05
-7.31773464899174e-06
-2.6141141799134e-05
-7.31829135730267e-06
-2.20589105516248e-05
-5.29095183387778e-06
-1.7369350067557e-05
-6.50794680400507e-06
-5.50286329465803e-06
-2.4852928490279e-05
-1.4245022703876e-06
-1.01876285908116e-05
1.45333323038489e-06
-1.49766364016463e-05
-1.40908553487057e-05
-1.4824776770632e-05
-3.60608641846217e-05
-1.29003075870045e-05
-1.9285636839721e-05
-3.67347400078736e-05
-2.16574862973308e-05
-8.4196960881475e-06
-1.9260293319854e-05
-1.65644175371567e-05
-2.15754505558613e-06
-1.87852437859389e-06
-1.2981476065632e-05
-5.27486060364243e-06
-2.1103344444269e-05
3.35565529616663e-06
-9.09258036859713e-06
-4.74402732958045e-06
-1.45417220712404e-05
-1.21838549336037e-05
-1.8246950012756e-05
-1.55277096072941e-05
-1.59585273589743e-05
-9.25133099124256e-06
-8.16466891591277e-06
-2.81318136281823e-05
-1.33606074287807e-05
-1.05746846093182e-05
-2.0792591392304e-05
-2.13310981861787e-05
-8.75677612941134e-06
-1.1127459837272e-05
-1.78290035483179e-05
-1.66964288632937e-05
-2.38033211112511e-05
-2.01399803993647e-05
-5.59872763182299e-06
-2.75615551802198e-08
-9.69122787857363e-06
-4.97831353011797e-06
-9.85689489780504e-06
-8.75246240914447e-06
-1.37109414850191e-05
-1.83840856447052e-05
-1.07866601376719e-05
-1.23556954578691e-05
-9.35676192438638e-06
-2.22545022869619e-05
-1.61844982603461e-05
-9.0178453282414e-06
-1.98534951060982e-05
-2.12295435558501e-05
-2.25284344546623e-05
-1.95047850985591e-05
-3.23810276318353e-05
-1.04348466037116e-05
-1.06940495573357e-05
1.58448991887748e-07
-1.33397660790347e-05
-1.19474233274114e-05
-4.96986580230397e-06
-1.96719963546429e-05
-2.14304065913744e-05
-1.68858819023525e-05
-1.94936374627919e-05
-9.11082131398366e-07
-8.16652301379369e-06
-1.08679147106952e-05
-3.87940151656307e-05
-2.15575514500089e-05
-2.24122592876255e-05
5.34234823962552e-06
-1.84848534399955e-05
-2.493329039482e-05
-1.31028882834712e-05
-1.10588997196472e-05
-1.72704729378117e-05
-2.23217539069344e-05
-1.19095148397486e-05
-2.18634824371586e-05
-1.60391256065353e-05
2.9522249763828e-06
-1.56769575542178e-05
-1.80182401590519e-05
-1.96319726178355e-05
-3.03697142293075e-05
-1.70810692747354e-05
-3.60199897875794e-05
-1.13341534876079e-05
-1.15639162392238e-05
-1.43586135947182e-05
-2.5518759062893e-05
-9.71865742423327e-06
-7.40749928323513e-06
-1.09456196333907e-05
-2.32714038454796e-05
-1.77318045072245e-05
-1.20271801293301e-05
-1.03673200105563e-05
-3.37486645007857e-05
-1.84473422131031e-05
-6.46196844505816e-06
-7.53009354783873e-06
6.37014122900519e-06
-1.93385391896091e-05
-1.0581099723266e-05
-3.20756841590406e-05
-1.65680290448847e-05
-2.99490883098386e-05
-2.77280249963798e-05
-2.06272870464349e-05
-1.31485875690297e-05
-1.27509060208738e-05
-2.59492554474446e-05
-1.40339925212738e-05
-9.66509983544651e-06
-3.21845787310798e-05
-6.42666914305819e-07
-3.35229453171774e-05
-4.25078896024278e-06
-1.93609663584542e-05
-2.36832340195756e-05
-1.62143513219208e-05
-2.09641680118338e-05
-1.11790709406246e-05
-2.6160628309412e-05
-9.55478158514578e-06
-1.1313837011355e-05
-9.79059905213616e-06
-2.37060292297573e-05
-2.42493336311672e-05
-1.25892850276075e-05
-2.08950615788976e-05
-8.59280877290064e-06
-1.97688054396759e-05
-5.72589739417013e-06
-2.51661218007284e-05
-1.24023904231012e-05
1.45942801315808e-06
-1.23464848379419e-05
-2.47540117980564e-05
1.15486917433716e-05
-1.57040455949929e-05
-2.24256503208465e-05
-9.10273161565887e-06
-7.25814874480503e-06
-2.75140215449913e-05
-1.23369754746138e-05
-1.91782267938719e-05
-1.75580648495234e-05
-1.88749486399574e-05
-2.9537969141876e-05
-1.81899556796729e-05
-9.9086372428025e-06
-2.68483088846807e-05
-2.28653784394252e-05
7.93131820056788e-06
-1.56074386636602e-05
-8.65090198224085e-06
-1.85416809043135e-05
-1.17361915040215e-05
-2.345429224552e-05
-2.06118959122334e-05
-2.98927957890183e-06
-1.5513709180173e-06
-8.44237532918833e-06
-1.73085453808773e-05
-9.95469155104895e-06
-1.1850063799194e-05
-2.32928036700634e-05
-3.01010956487603e-05
-1.23718341016047e-05
2.2373659922353e-06
-2.52007079842893e-05
-1.91387878314884e-05
-1.67624876860593e-06
-2.32368715470189e-05
-1.71120797103349e-06
-1.12995483955174e-05
-1.7294707628788e-05
-8.26989596888547e-06
-2.67031845690466e-05
-1.99468897305205e-05
-1.68022221737914e-05
-2.84879544004189e-05
-2.58181019886133e-05
-1.17814930146809e-05
-3.65646390483394e-05
-2.63583448102379e-05
-1.3574240302694e-05
-4.64484399101627e-06
-1.43291293426875e-05
-2.01436420283929e-05
-9.33462828525807e-06
-1.07351530475809e-05
-1.00477977616302e-05
-1.47738839144864e-05
-2.49309289913171e-05
-3.04875425993225e-05
-1.17529256466068e-05
-8.43652109775931e-06
-2.29795156643307e-05
-2.28307005731812e-05
-1.68071682722451e-05
-1.04818432098921e-05
-8.40700800299369e-06
-1.47022496970504e-05
-1.79129234937764e-05
-2.31504657830443e-05
-7.2508788374552e-06
-3.21627381748608e-06
-9.2195398048798e-06
-2.51541365396661e-05
-3.30571748151542e-05
-4.75731003756258e-06
-2.13078318760784e-05
-1.97549709877877e-05
-1.61525518827734e-05
-1.03585392564211e-05
-1.41588983137373e-05
-1.78248456536344e-05
-5.35017257953301e-06
-2.5819419291889e-06
-1.15244784288756e-06
-4.23139214084909e-05
-2.63817732287376e-05
-1.56639545973873e-05
-2.9689644778864e-05
-1.94320587143864e-05
-1.9993467255673e-05
-3.09740698269197e-05
-6.38391062377693e-06
-2.59095461578461e-05
-1.60774896081014e-05
-1.4932247315631e-05
-7.49149320026118e-06
-1.94204489129105e-05
-6.8290758271988e-06
-2.53337003119128e-05
-1.13729796644488e-07
-2.0377882554921e-05
-2.30359904002181e-05
-1.02374073422151e-05
-2.70146785020053e-05
-6.26251543028127e-06
-2.03129017054682e-05
-2.05318844470003e-05
-1.11551401424586e-05
-3.98371570249103e-05
-2.62552775412103e-05
-7.81460098053124e-06
-1.21032439119182e-05
-1.80419625018219e-05
-1.54319265603123e-05
-1.95334462852813e-05
-2.47437930491048e-06
-1.06785850011877e-05
-2.66328287953098e-05
-1.21767786767334e-05
-3.4856263088605e-05
-2.29077418858608e-05
-1.43871390182994e-05
-2.65017129186532e-05
-1.32235773784995e-05
-1.1399953000088e-05
-1.69844596141437e-05
-1.80052455751734e-05
-1.49276660557036e-05
-9.45225438045105e-06
-1.88364017234966e-05
-6.48514964813412e-06
-1.08295512712775e-05
-2.37885381990421e-05
-2.03903179501676e-05
-1.83221655176117e-06
7.0813506006385e-06
-2.08485358420627e-05
-1.88320976995981e-05
-4.81877798736621e-06
-8.00985912547605e-06
-2.41127287001805e-05
-1.6307242392427e-05
-2.73706286568032e-06
-9.24386909287157e-06
-1.76669916140934e-05
-1.3054925661536e-05
-2.11930651782041e-05
-2.61289331558558e-05
-2.1927387307879e-05
-2.27402126879692e-05
-2.62301991637887e-05
-1.67200194738677e-05
-1.70351353688361e-05
-3.72137316635302e-05
-2.44436052125257e-05
-2.17645328942691e-05
-4.96187243277601e-07
-9.22723567678526e-06
-1.61399327404205e-05
-3.2507588500126e-06
-1.69151369383083e-05
-1.83135420190982e-05
-2.07280244805307e-05
-3.89672292417317e-06
-2.33407168969076e-05
-2.44405385252454e-05
-2.888749276475e-05
-2.36576324796422e-05
-7.61884441336884e-06
-1.63167345654667e-05
-2.00463104152181e-05
-6.98184084723562e-06
-1.99370843215498e-06
-1.58789010308821e-05
-1.72378170251352e-05
-1.84222135747721e-05
-1.87790581356156e-05
-8.61916173141523e-06
-1.29069981562922e-05
-1.78387504028088e-05
-7.14394683571755e-06
-3.36369582552989e-05
-1.12873548411488e-05
-8.23427037574709e-06
-2.13913850465455e-05
7.95761692915662e-06
-2.76193761037023e-05
-1.98641333059975e-05
-1.79503286925589e-05
-1.36689986967654e-05
-5.58080415726005e-06
-1.4875395889929e-05
-2.76989210498285e-05
-1.89185909411649e-05
-2.37307909329333e-05
-1.29741983939505e-05
1.69311910668887e-06
-1.76161564448541e-05
-1.6567602950879e-05
9.10274935245341e-06
-2.31370602552618e-05
-2.31727283781121e-05
-1.00325589535192e-05
-7.92506604184144e-06
-1.71885625680027e-05
-1.69426628292941e-05
-2.14633984635867e-05
-2.01390360098203e-05
-1.28228041701141e-05
-2.5151964507545e-05
-2.13602947970502e-05
-1.56359156606762e-05
-2.34272931871604e-05
2.50221852482244e-06
-1.37058157750984e-05
-1.61793930384598e-05
-1.15930914306598e-05
-1.83192094592178e-05
-8.91594653297003e-06
-1.20411295756737e-05
-2.67442367279599e-05
-2.99952690194501e-05
-1.4678082940397e-05
-5.67777888714832e-06
-1.64106389156466e-05
-1.81483428343784e-05
-2.69458025774835e-05
-1.07012118448147e-05
-2.50789450827413e-06
-1.70490815635926e-05
-1.66363392720791e-05
-2.78284971326639e-05
-2.2255696765728e-05
-1.3749891377173e-05
-2.01548521382583e-05
-7.58463928259593e-06
5.90369656841441e-06
-1.98969015736232e-05
-5.79910138377589e-06
-3.19071034266384e-05
-1.08389881384454e-05
-1.17880283693877e-05
-4.07570649800645e-06
-2.76465168342841e-05
-1.7862149259698e-05
-7.14127816006681e-06
-1.08112551500978e-05
-2.7043995947483e-05
-1.64469507874594e-05
-2.21623761843252e-05
-2.871537422611e-05
8.70262707386685e-06
-1.30353279378304e-05
-1.05373319009853e-05
-2.77307420706899e-05
-1.83923973037196e-06
-1.47457762490822e-05
-1.08127726786306e-05
-7.35651790582752e-06
-7.35437264369958e-06
-2.49228215549919e-05
-2.82792251724917e-05
-1.24602724725863e-05
-8.95777776583718e-06
-1.16942505795089e-05
-7.73224536987806e-06
-1.60665398905413e-05
-2.27239375146403e-06
-2.96307904976839e-05
-3.02117983174128e-05
-3.63761848813322e-06
-2.71320583172954e-05
-4.60441211264872e-06
-1.03443501858629e-05
-1.72577269409737e-05
2.66085456120991e-06
-2.8392027972333e-05
-2.91053758467106e-05
-1.03835393460126e-05
-2.6061440553999e-05
-3.50853538935908e-05
-2.94304490346319e-05
-2.00298107744769e-05
-7.7019279117716e-07
-7.07953677258841e-06
-8.93698912457031e-06
-1.43576745829881e-05
-2.10375919304527e-05
6.4434740394016e-06
-1.14719851587152e-05
-4.05898511025528e-05
-6.21043406422159e-06
-1.10902173739744e-06
-2.59595316818544e-05
-2.35915502399451e-05
-7.21382094941787e-06
-2.6292116696687e-05
-2.85488307986456e-05
-1.01714302253361e-05
-2.03081132335695e-05
-4.09907781370008e-05
-2.26444081489248e-05
-1.22172532968217e-05
5.57982856668368e-06
-2.12259346688614e-05
-1.21439919852522e-05
-1.79723587329062e-05
-2.17285178396871e-05
-1.05638216507986e-05
-1.38729552933066e-05
-6.04109714197903e-06
-2.30858180275347e-05
-1.72610308423017e-05
-5.59028015652363e-06
-3.09013962346778e-05
-2.11967140528624e-05
-2.02058190654644e-05
-1.29324456596667e-05
-6.80496162303046e-06
-1.732137008565e-05
-5.53079174890589e-06
-2.94979778265368e-05
-3.38639582390645e-05
-3.31608339612057e-05
-2.36494453615096e-05
-4.00783800274167e-05
-2.60720817275499e-05
-2.14756915946389e-05
-2.38889961293222e-05
-8.55418844204801e-06
-9.37607540942404e-06
-1.13284023991717e-06
-1.59116455896298e-06
-9.39882156780995e-06
-2.94765897461849e-05
-3.88680765701417e-06
-2.79661104029704e-05
-2.3123689608215e-06
-2.04251335401468e-05
-1.71141797496205e-05
-2.11232457449834e-05
-1.43638825352124e-05
-2.5856216640244e-05
-1.87926872032486e-07
-7.41429423486556e-06
-2.2660195120229e-05
-1.8168443071904e-05
-1.23307175068961e-05
-1.91912255682635e-05
-9.71516956053179e-06
-1.91687158274353e-05
-1.98855700684155e-05
-1.62863536544877e-05
-2.29434320298287e-05
-1.92068768171072e-05
-2.5296226975493e-05
-3.04210416700926e-05
-1.00259383958369e-05
-1.97607997484033e-05
-1.28562423009891e-05
-2.67356296299883e-05
-9.83794973577785e-06
5.45673560658616e-06
-1.80681753706689e-06
-4.12449139226211e-07
-4.02087452919546e-05
-2.20977605769208e-05
-1.85249916477385e-05
-3.47754987293764e-05
-1.39811717832808e-05
-4.30700136590383e-06
-2.09439098158155e-05
-1.49614324714819e-05
-1.62035033372818e-05
-1.03301648874659e-05
-9.43658913841094e-06
-3.86570877073832e-06
-3.31554488387069e-05
-1.50621484182208e-05
-2.43931612661261e-05
-2.71870132856248e-05
-3.8482598349796e-05
-1.74854425191549e-05
-1.32696144154925e-05
-1.70743733060346e-06
-2.62704866267135e-05
-3.67138071713205e-05
-1.62970876579651e-05
-2.03169169767356e-05
-1.58566745643671e-05
-2.16436552286439e-05
-1.88108167322391e-05
-1.25461882085426e-05
-1.71560107316982e-05
-1.32185033894024e-05
-8.69891051989014e-06
-2.11703003506916e-05
-2.70172359079141e-05
-7.22263641930881e-06
-2.24567858375076e-05
-9.80339744683667e-06
-1.30065026476682e-05
-1.80722796926487e-05
-3.19971132593397e-05
-1.70827353169346e-05
-1.26650233559355e-05
-1.29738390495499e-05
-1.31759723683211e-05
-3.02513601048183e-05
7.93366474796964e-06
-7.53820557104561e-06
-1.91842781528951e-05
-2.47026426671143e-05
-1.62503832190833e-06
-1.82650766417746e-05
-8.07193407598166e-06
9.16809099099259e-06
-2.92898477994343e-05
-2.75821299695213e-05
-1.93181219295458e-07
-2.94277278116192e-05
-1.47669096163655e-05
6.71193921680496e-07
-8.37195484582389e-06
-2.08773939882465e-05
-2.15071205068342e-05
-2.27866980236255e-05
-2.63744508361549e-07
-1.54790385107016e-05
-2.42316828962851e-05
