# Supplementary material for: Research on computational propagation and identification of mine microseismic signals based on deep learning
Source: PLoS One. 2025 Oct 22;20(10):e0334641. doi: 10.1371/journal.pone.0334641 (PMC12543183; doi:10.1371/journal.pone.0334641)
Supplement: S11 Data — (ZIP) [file pone.0334641.s011.zip › 000101100002686.xlsx_0.txt_24.txt.txt]

-3.06052391907403e-05
-4.04732846734e-05
-1.47057980800645e-05
-1.92069167123608e-05
-3.64020553644332e-05
-3.0940104126512e-06
-6.3752787646997e-06
-2.00405013126214e-05
-7.95067789889597e-06
-1.87977681957323e-05
-2.14752236323441e-05
-2.61442875253585e-05
-9.61952381448204e-06
-1.82408187351459e-05
-2.27211830467332e-05
-2.17133154529831e-05
-2.54073956766594e-05
-1.44979477365652e-05
-1.69452199336401e-05
-1.77485071321212e-05
-9.76786992208848e-06
-1.00486282937557e-05
-1.28786903270604e-05
-1.43664796560624e-05
-3.80270992680559e-05
-8.41455942170844e-06
-2.30832892290253e-05
-1.65074628667873e-05
-6.39529043402004e-06
-1.93317578263598e-06
-1.46810746015474e-05
-2.48829572651659e-05
-9.02109691814142e-06
-2.50071986935312e-05
-2.06797276264897e-05
-1.448876750239e-05
-1.99518088037121e-05
-1.44035159247132e-05
-2.47737120983268e-05
-2.12888239177915e-05
-1.10079586842186e-05
-1.47135101172966e-05
-4.17221987119593e-06
-1.80696132377684e-05
-1.51725072608913e-05
-3.32463990435741e-05
-6.35990748152464e-06
-1.94542766375683e-05
-3.4967033418555e-06
-2.82557888683248e-05
-2.18044193818356e-05
-7.27734555284074e-06
-4.9320004464843e-06
-2.71465977316645e-05
-2.19731587926959e-05
-2.1780651877593e-05
-1.97386868343493e-05
-2.16285346710608e-05
-1.69414174108933e-05
-6.44128781118598e-06
-1.8094754417464e-05
-9.98210128981449e-06
-1.90117809049233e-05
-2.36634373504308e-05
-2.44884084154124e-05
-2.88042569673728e-05
-2.29580253984402e-05
-4.22264875242887e-06
-2.78029900478945e-05
-6.55921582322294e-06
-3.17171119712067e-05
-1.03888752261777e-05
-2.89166318020336e-05
-2.33489419846669e-05
-1.24278101872407e-05
1.32495381549466e-05
-2.14619050182403e-05
-9.78138790422659e-06
-1.09074627473743e-05
-2.81188855895014e-05
-1.95041446889347e-05
8.03793735149142e-06
-1.29421501565131e-05
-1.08827786212168e-05
-4.79213303158525e-06
-3.07189062772124e-05
-6.08238999120448e-06
1.72988084753868e-07
-2.34091980302726e-05
-2.39255071959989e-05
-2.33909159153177e-05
-2.61000782904934e-06
-1.83150425514986e-05
-1.25576485808437e-05
-6.25391517454461e-06
-3.49967948711593e-06
1.86259944190735e-06
9.94592061443625e-09
-4.72972162005602e-06
-1.6919629698585e-05
-1.41472408050172e-05
-3.0413023932653e-05
-1.56018774336181e-05
-5.3117297434871e-06
-2.21931524961664e-05
-5.15726229820253e-06
-3.40810297697749e-06
-1.64560749022305e-05
-5.48247065594229e-06
-1.59135404221179e-05
-5.14023175723566e-06
-1.95630996594202e-06
-1.89033004312649e-05
-2.67412171525868e-05
-1.26565874269919e-05
-1.8806366976811e-05
-2.23159013847717e-05
-3.61725033066628e-06
-3.3978720877642e-05
-1.42319796181246e-05
-1.44038517544204e-05
-2.00019749732418e-06
-1.90029902489856e-05
-1.76049467703447e-05
-4.95246613286775e-06
-2.79082088657537e-05
-1.29058170468411e-05
-1.84945228748455e-05
-2.88109770113747e-05
-3.38368892109382e-05
-2.35613965638186e-05
-1.72148156271493e-05
-7.65389255768993e-06
-2.85531419949696e-05
-2.37146832816192e-05
-1.59493180756188e-05
-1.96629913781454e-05
-6.77762263274197e-06
-1.28662000158492e-05
-1.60220711314073e-05
-2.67902586631512e-05
-7.72866548008799e-06
-2.29139760889168e-05
-2.06325453090022e-05
-9.74002351887336e-06
2.38198053712886e-06
-2.66631264527935e-05
-2.64896870561162e-06
-4.84774706117118e-06
-2.45722886859927e-05
-5.58320601253329e-06
-1.32722443044945e-05
-5.87427023538901e-07
-1.97562351398907e-05
9.7667584477698e-07
-7.82966997428189e-06
-1.77772566168394e-05
-9.89676167758984e-06
-3.35619436721472e-05
-1.73651463559548e-05
-2.34128758219128e-05
3.37014356486e-06
-1.13624443781361e-05
-1.86009488931099e-05
-2.07725757420666e-05
-3.70005970346397e-05
-1.59985906539761e-05
-2.6551264873566e-06
-1.78738137972484e-05
-1.20525390266428e-05
-1.8038112985046e-05
-9.69791536814859e-06
-1.52871502799267e-05
-1.42958785958931e-05
-2.80845667423925e-05
-2.65073847699308e-05
-3.55936787158121e-06
-5.51571158712255e-06
-2.31836941933293e-05
-3.03556437046025e-05
-2.93266371495989e-05
-1.61886550766407e-05
-1.61806169769249e-05
-1.44651388383815e-05
-4.32586706629781e-08
-1.40847669524687e-05
-1.76492636470361e-05
-2.69899032750218e-05
-2.44561061785658e-05
-3.47411321805668e-05
-2.62945184125992e-05
-2.35151053187572e-05
-1.26329142230873e-05
-1.02366981980486e-05
-9.02067109842623e-06
-1.00552913311192e-05
-2.59842493834346e-06
-2.43015474052702e-05
-2.97524446767769e-05
-2.63385140942959e-05
-1.80782040093173e-05
-1.95513708205992e-05
-1.5135243190997e-05
-1.27440755415947e-05
-1.6388443369801e-05
-2.39059600145835e-05
-2.22370523203784e-05
-1.95894458919775e-05
-1.62306067060777e-05
-2.4756200696234e-05
-2.12554834997591e-05
-1.60225092172004e-05
-2.08748771699841e-05
-2.36212806167713e-05
-1.80878062766908e-05
-1.60625612687285e-05
-1.47207483853341e-05
-1.61515253030049e-05
-1.61796548353098e-05
-1.48421540341045e-05
-1.72712353741214e-05
-3.0251841820722e-05
-1.79945816948621e-05
-1.63691000074563e-05
-1.09722064167039e-05
-1.64049822255112e-05
2.40796956015609e-06
-1.1207514326836e-05
-3.91294258943193e-05
-5.06400695593449e-06
-2.13453920638952e-05
-4.63578633002007e-05
-2.55751019965754e-05
-6.2268602555115e-06
-3.19049785494769e-05
-1.16528038241465e-05
-4.32954734377415e-06
-2.53381544370219e-05
-2.62256456466393e-05
-3.05081772894048e-05
-3.02990140837438e-05
-2.16565477930887e-05
-1.58998189674557e-05
-8.06162028013678e-06
-6.08338041986181e-06
-2.19477473915341e-05
-5.29313730537497e-06
-1.07292340319741e-05
-9.92790880395573e-06
-1.68440220035491e-05
-2.19924880678168e-05
-9.15071620629541e-06
-4.32535811274703e-05
-2.1412837310067e-05
-2.1348095599666e-05
-1.87500420938279e-05
-2.02321115337239e-05
-7.86478315259551e-06
-2.46302263641348e-05
-8.91809608521272e-06
-1.3872266645172e-05
-1.66324999006803e-05
-2.56221574431964e-05
-1.50339180559e-05
-2.50460643685674e-05
2.18253039011426e-09
-2.92185424052834e-05
-2.0000507239533e-05
-2.21441821500653e-05
-1.12319026389375e-05
1.12069158421787e-06
-3.27319777831644e-06
-3.97678089390195e-05
-1.4396083565933e-05
-1.56474896757708e-05
-1.72128586511074e-05
-1.43579331136959e-05
-2.02141726377454e-05
-2.93783843817466e-05
-1.62985419936615e-05
-8.72852445231456e-06
-6.60629032128044e-06
-4.84010201611951e-06
-2.04485957988914e-05
-1.34499803056694e-05
-1.50752453206752e-05
-1.11503668912521e-05
-3.35640019663082e-05
-9.86954561332365e-06
-9.12658373039644e-06
-1.62910943234109e-05
-1.14300685263472e-05
-2.18704602658735e-05
-3.37900565784677e-05
-1.01925669749725e-05
-3.82972340270181e-05
-1.32823392700328e-05
-1.86135597790769e-05
-1.30595427292172e-05
-2.66119326303248e-05
-1.35885902220102e-05
-2.54381280722487e-06
-2.3340181916556e-05
-3.13360880325958e-05
-2.5911074869718e-05
-1.94827010521452e-05
-1.40335845508975e-05
-2.21159979840489e-05
-3.2311002601305e-05
-2.25267712139978e-05
-2.21922381004975e-05
-2.38449636651135e-05
7.64590819073705e-06
-1.60125531866509e-05
-7.56535215494611e-06
-4.95259980046383e-06
-2.48746245353152e-05
-1.4902574402655e-05
-2.62664912331264e-05
-2.51638538849214e-05
-8.21605323702196e-06
-6.38103147570702e-06
-8.42258388071303e-06
-1.22925118144291e-05
-4.4622475777944e-06
3.30415387080141e-06
-1.0310075612555e-05
-8.67462633352379e-06
-5.85556113211497e-06
-2.21787655915496e-05
-1.96776354349179e-05
-1.59974679060854e-05
-1.25727424762073e-05
4.12835108248825e-07
-2.75436289861609e-05
-1.33519168351147e-05
-6.14194438425071e-06
-2.05730246722905e-05
-7.73491133060421e-06
-4.20686018936249e-06
-3.48199602788986e-06
-8.89077090730567e-06
-3.12398811143178e-05
-1.75548520673147e-05
-4.05591053467996e-05
-2.23083397887917e-05
-2.35331336202161e-05
-1.95450761198957e-05
-1.76042366291314e-05
-1.54728612620062e-05
-2.61565127227563e-05
-4.03467625655447e-06
-1.38860138277311e-05
-1.36145725800772e-06
-3.22396181943398e-05
-2.40794157391775e-05
-8.61463089160644e-06
2.72549253627567e-06
-1.84143797098743e-05
-2.7236138493319e-05
-2.97155532608707e-05
-2.07952660085719e-05
-1.3650786360754e-05
-1.99711996348377e-05
-2.08416850940008e-05
-2.28211436428672e-05
-1.56507023860694e-05
-5.88082868497807e-06
-7.97135782393435e-06
-1.29898235130309e-05
-3.73439969366459e-06
-1.24291903137264e-05
-9.45631991257117e-06
-2.84402837250569e-05
-2.09947075604563e-06
-2.97720061521101e-05
-1.91421708046747e-05
-1.67357919079165e-05
-1.48306078283226e-05
-6.02997228451329e-06
-1.14503085906963e-05
-9.93864313767243e-06
-1.39944164392618e-05
-1.99501790619461e-05
-3.58135266927054e-05
-1.00989619617268e-05
-1.21191439959779e-05
-2.16467830099752e-05
-8.32487831880522e-06
-5.65265689095743e-06
-2.89999832824094e-05
-1.14724775680176e-05
-2.06968082284014e-05
-2.85926639277621e-05
-2.40157450249476e-05
-7.4107224718188e-06
-1.85924983258666e-05
-1.96860427964184e-05
-1.98330951536839e-05
-2.43611858049792e-05
-2.12539207502356e-05
-2.32121002834231e-05
-9.43408494804551e-06
-1.39259808855909e-05
-2.79319472009866e-05
-1.49256038920141e-05
2.11555443287922e-06
-2.61106796221962e-05
-2.44364249078868e-05
-1.05906248632878e-05
-3.20361234368819e-05
-6.43691626408428e-06
-1.79162908163497e-05
-1.96794420606165e-05
-2.79116537889802e-05
-1.12467510474532e-05
-2.13237755304003e-05
-7.96184331025865e-06
4.20600044317861e-06
-5.73559764403343e-06
-1.34074076658782e-05
-4.41130467139348e-06
-2.60829873486777e-05
-1.51016472007451e-05
-1.96282074404224e-05
-1.96066389543129e-05
-9.5772915561568e-06
-1.76710959503673e-05
-2.01050928340805e-05
-8.22396109893037e-06
-1.51610550457938e-05
4.29579705101008e-06
-5.46976410724923e-06
-2.10675791476366e-05
-3.7916791175577e-05
-2.17252360591475e-05
-5.54957574055403e-06
-1.1181350974032e-05
-9.68909328242963e-07
-1.18179168047105e-05
-1.54399938594318e-05
-1.72484604317125e-05
-3.09091329113245e-05
-1.10519290904512e-05
-1.75144950157035e-05
-1.34499871752597e-05
-1.39608093190752e-05
-7.16000392317446e-06
-4.15970387240348e-07
-2.28332988780225e-05
-2.52644215021611e-05
-4.43340231557947e-06
-7.33155858895451e-06
-1.35986574439228e-05
-8.17786710192477e-06
-2.63720899748668e-05
-2.68466646535554e-05
-1.44600618829254e-05
-1.64159313160529e-05
-1.5741655830266e-05
-2.19277771747654e-05
-2.15446544114949e-05
-2.23990832754883e-05
-1.69037569945053e-05
-6.13326352130496e-07
-7.8525371364502e-06
-1.80117944495817e-05
-2.58554633632349e-05
-1.044718220474e-05
-2.20276417899457e-05
-7.8613405544068e-06
-8.5222500601328e-07
-3.23177282927904e-05
-2.98844023392564e-05
-9.2833002421257e-06
-2.47561858715458e-05
-1.93737114010181e-05
-1.74685649754739e-05
-1.50382879495209e-05
-1.2772479822687e-05
-2.92367683855248e-05
-2.70501610056187e-05
-5.84657624320982e-06
-2.10365285050075e-05
-2.59397767347555e-05
-2.24936222896642e-05
-1.03385128545385e-05
-4.94892078644229e-06
-1.94272241697526e-06
8.69105595181629e-06
-7.08294787434238e-06
-3.24475708452161e-05
-6.80984659751084e-06
-3.93191544396087e-05
-2.21981043966103e-05
-1.50085070990013e-05
-1.60691955354279e-05
-1.80993367462263e-05
-2.74070686662807e-05
3.82420119428073e-06
-1.54375346451294e-05
9.129594281646e-07
-8.90910432583104e-06
-2.58073017623479e-06
-2.38505153580056e-05
-3.41256279470141e-06
-1.15330314771627e-05
-3.60882157319522e-05
-3.06241971772594e-06
-2.20363169436987e-05
-1.64294972691694e-05
-3.27808845304696e-06
-3.03402756976543e-05
-1.64191394527828e-05
-5.18657086727062e-06
-2.59284758482492e-05
-2.32825150569248e-05
-2.02371679200085e-05
-1.06517568134103e-05
-2.0787659628263e-05
-1.10010025971606e-06
-1.13266178128668e-05
-3.02521773390037e-05
-1.38972141910773e-05
-1.23795643666386e-05
-1.36228391118085e-05
-3.68670075925941e-05
-2.53642226941001e-05
-1.54389797365247e-05
-2.15229938023296e-05
-2.86150945088957e-05
-1.75389955246834e-05
-3.20424689994232e-05
-1.61194008798039e-05
-3.83009540658295e-05
-1.51193707371195e-05
-1.53776033842157e-05
-2.29574797683655e-05
-2.49740798772285e-05
-4.57283967465731e-06
-2.96888666543876e-05
-2.56196832880541e-05
-1.1104952150447e-05
-5.33116006673661e-06
-2.87687539972754e-06
-1.70272135634059e-05
-4.87992591127497e-06
-1.39449221829517e-05
-1.706503542011e-05
-2.68450433363992e-05
-1.26980154693994e-05
-4.42796371916914e-05
-7.76249606343991e-06
1.1641233951839e-07
-7.7110814106564e-06
-1.54933458487677e-05
-1.62735655994195e-05
-1.95343490390098e-05
-2.19493277663035e-05
-1.28159742006695e-05
-3.00806844094323e-05
-3.05281857402253e-05
-8.22930626988513e-06
-1.93436822013372e-05
-2.05852174136723e-05
-1.74019909193018e-05
5.31345132902669e-06
-3.64754051963931e-05
-1.74495136049762e-05
3.53023520969813e-06
-2.82688384924998e-05
-2.61116423694318e-05
-8.39676515012783e-06
-1.19159587136456e-05
-3.37823594921196e-05
-2.49494849838234e-05
-1.54205107801858e-05
-1.55543577980559e-05
2.19493109599819e-06
-1.26719149873911e-05
-4.38613503640966e-06
-2.2448820784574e-05
-9.36388835894813e-06
-1.74920429655756e-05
-2.29622645464247e-05
-2.86552337752373e-05
-2.95985609827343e-06
-1.44230725896215e-05
-1.30248031883187e-05
-1.2281052973649e-05
-1.48028937121921e-05
-1.43190079048944e-05
-2.61238500671857e-05
-2.17742562007026e-05
-7.8920254520313e-06
-9.14505522429713e-06
1.95046828780074e-06
-1.80678855512003e-05
-2.36453991913964e-05
-1.57379482851557e-06
-1.76349581832517e-05
-8.39171156598812e-06
-2.53275007431367e-05
-1.24817004827571e-05
-2.22068827127738e-05
-7.54757769851684e-06
-1.82107660077387e-05
-1.71394774825972e-05
-2.90555704639604e-05
-1.31208420060823e-05
-1.63459917291769e-05
-2.5083305845437e-06
-5.70852890688753e-06
-9.05457965304588e-06
-2.06142700135941e-05
-1.64374219505163e-05
-1.95481593922675e-05
-2.44064399945821e-05
-1.29324436416886e-05
-2.12878835054313e-05
4.70007690226112e-07
-2.34768857380893e-05
-2.32922519932994e-05
-2.2333064649668e-05
-1.71969472036332e-05
-8.67870798045633e-06
-3.03011228669571e-05
-1.71422348835732e-05
-1.78829884144567e-05
-1.58397350496611e-05
-8.65418756544946e-06
-2.67322183241785e-05
-1.86092500770204e-05
-2.63612006114567e-05
-1.31590319063157e-05
-2.30933797152001e-05
-2.13452848336828e-05
2.08363418137042e-06
-2.15956853332955e-06
-2.33125098274711e-05
-9.79154255573301e-06
-1.7679808018952e-05
-1.80677501842342e-05
-2.48035752727963e-05
-1.76269889550453e-05
-2.73207425362622e-05
-1.3567802371295e-05
-2.25256749682602e-05
-2.3504555958584e-05
-1.98015891654895e-05
-1.31409190052589e-05
-2.57751846188827e-05
-1.22069947892707e-05
-1.15283702052179e-05
-2.05492550554555e-05
-1.47607490421744e-05
-5.89191609885074e-06
-1.39532549913374e-05
-2.77462425521925e-07
-2.36290355312518e-05
-1.33104199233584e-05
-5.42186504779271e-06
-2.63696742545687e-05
-1.67690002211936e-05
-2.18809721040032e-05
-2.84365763540116e-05
-4.39377959687871e-06
-5.15354067838504e-06
-8.3917805560014e-06
-2.24486689847833e-05
6.21741883392891e-06
-1.78877073777768e-05
-2.22097387706553e-05
-1.30615309376769e-05
1.49874521390737e-05
-8.7270531148154e-06
-5.97377858617698e-06
-1.18638429591053e-05
-3.17573869267814e-05
-1.01287838119087e-05
-1.2456636308976e-05
-3.4852402603366e-06
-2.06447291144031e-05
-2.23322581709986e-05
-1.2011378263331e-05
2.00103069678017e-06
-2.64523267344801e-05
-2.02415967699432e-05
-7.04562567467172e-06
-7.25423393892721e-06
-8.87828758591209e-06
-2.63283431961871e-05
-2.17479753738303e-05
-1.90863618369941e-05
-1.84448968369249e-05
-1.65840122758454e-05
-8.13182089875147e-06
-4.60761777944414e-06
-1.31890725235211e-05
2.57611655396583e-06
7.66426319088212e-06
-1.17217830364454e-05
-3.3990856260087e-05
-2.66470531134135e-06
-1.18317093043704e-05
-9.12441567313234e-06
-1.60504395031693e-05
-1.18955214368748e-05
-1.92942685844822e-05
-1.56302956865899e-05
-1.55337795434721e-05
-3.17692115456279e-05
-8.99915405944412e-06
-6.26192552927728e-08
-4.77883088257101e-06
-1.37551317860077e-05
-1.25775078069427e-05
-5.14446974004395e-06
-1.6226458706434e-05
-2.56705403253235e-05
2.96856842268904e-06
-1.61417515116788e-05
-1.73235591657549e-05
-1.7092965633893e-05
-1.34924872397786e-05
-2.97821579535097e-05
-4.90804504120456e-06
-1.3055025808174e-05
-1.24034972150832e-05
-4.28253220027945e-05
-2.37607296359889e-05
-8.97260406304552e-06
-1.60148596201614e-05
-3.83880919126428e-05
-1.17202445677722e-05
-3.07054414763221e-05
1.84971809500409e-07
-1.08971665456989e-05
-2.9399700268833e-05
-7.40571192163598e-06
-1.49556557739794e-05
5.35856039273775e-06
-2.57978294335954e-05
-2.28784529072048e-05
-6.68615661012655e-06
-1.47295493030977e-05
-5.89595176109833e-06
-3.14960534117443e-05
-1.90191139401109e-05
-1.19085312237457e-05
-3.65575020851645e-05
-2.03791691844739e-05
-1.08352141665102e-05
-2.78606964381956e-05
-7.81195344575771e-07
-2.15424988581776e-05
-1.49400970579034e-05
-1.66354901224956e-05
-1.57670440629664e-05
-7.95588947996807e-06
-1.68654591594682e-05
1.23211099521413e-06
-2.34428005484126e-05
-2.4786871723656e-05
-1.07973426927494e-05
-2.33673309946161e-06
1.83626510958924e-05
-1.73002453528806e-05
-1.32627978262031e-05
-1.97570283950001e-05
-1.34588839411411e-05
-3.16139063098974e-05
-2.82812673737497e-05
-9.57859255809584e-06
-2.49546535224461e-05
-2.80966763581021e-05
-1.11602543524607e-05
-1.34341435588133e-05
-1.27604257909413e-05
-1.66523210117363e-05
-2.67014375514148e-06
-1.77594949676181e-05
-1.10256423989821e-05
-1.28030262334728e-05
-3.71636936261552e-06
-2.32468894417275e-05
-1.32028807972946e-05
-1.40222252999151e-05
-1.46112353757704e-05
-7.39168183146367e-06
-3.91839892882263e-05
-1.43621166512873e-05
-1.11933110311006e-05
-9.80432997885314e-06
-1.81496714486443e-05
-2.67619369501359e-05
-1.00579357214652e-05
-1.34545814094753e-05
-5.09559983398399e-06
-2.30048683107134e-05
-2.27207985287353e-05
-2.85764657658802e-05
-2.75179756416546e-05
-7.55512153425407e-06
-3.06904788410314e-05
-1.891307665627e-05
-2.61430605993233e-05
-5.27027804858454e-06
-1.81101264739134e-05
-6.58419651253261e-06
-4.00404305192863e-06
-1.21180435711716e-05
-2.17533488333052e-06
-2.11028630640078e-05
-1.94016570264154e-05
-1.69909715379415e-05
-1.41749259479702e-05
-1.29577842875341e-05
-1.85031244974854e-05
-1.36115274323206e-05
-1.97219975000845e-05
6.47204790987359e-08
-1.32230658150874e-05
-2.19021354477787e-05
-1.38823696549744e-05
-7.81656549084393e-06
-3.22336463214265e-05
7.09470075492534e-06
-1.69453387661175e-05
-3.38079349656533e-05
-2.00470822402886e-05
-3.01830375664328e-05
-1.1456611166819e-05
-1.75578175039294e-05
-6.70808150141805e-06
-1.52943681262942e-05
-3.20131930486182e-05
-2.92947669770918e-05
-2.24151093516176e-05
-4.12700743566521e-08
-9.50388938850396e-06
-1.77423758637979e-05
-1.60348436632068e-05
-2.59116537038812e-05
-1.65827224327006e-05
-1.95561522194464e-05
-2.37903403108695e-05
-2.38564594625848e-05
-1.42471066023414e-05
-1.90714730492839e-05
-3.60376172285544e-06
-2.72779163251694e-05
-8.01185268367736e-06
-6.16730577817157e-06
-3.22876196479966e-06
-8.09328904643729e-06
-2.67579074903317e-05
-1.18495079910928e-05
-4.1863299603135e-06
-1.61292234484325e-05
-1.45012000462628e-05
-1.49341244051338e-05
9.62575791577364e-06
-9.61999425505345e-06
-3.23423516512128e-06
-3.24886768218743e-05
-1.88947846282671e-05
-2.91071789005543e-05
-1.83779588091327e-05
-1.01131551569234e-05
-3.66892545899975e-05
-1.68109220917989e-05
-3.69871796057472e-06
-2.13319731738456e-05
-2.01974057344128e-05
-1.46042308610584e-05
-1.1009843329911e-05
-2.16955017656793e-05
-1.13566815888444e-05
-2.42559721253687e-05
-5.13555184806624e-06
-2.06163127274869e-05
-1.67203915016144e-05
-4.63027448724345e-06
-1.07338130263005e-06
-3.17810033511181e-05
-2.0727098010973e-05
-3.1905704969294e-05
-1.39757642973986e-05
-4.6324075020006e-07
-2.86315104381364e-05
-2.18135401489805e-05
-1.86238715907176e-05
-1.40132335435212e-05
-2.43262765747646e-06
-2.52951997633322e-05
1.1648548691046e-06
-1.54863659057122e-05
-8.51680526514037e-06
-1.78550794634026e-05
-2.14876368658767e-05
-2.80570912761646e-05
-3.13896033470322e-05
-1.37876159336081e-05
-1.08026362535207e-05
4.6106745324866e-06
-5.34715209437065e-06
-2.05438543881004e-05
-1.67325121134726e-05
4.86658006552144e-06
-3.28227509396841e-05
-1.85175937635591e-05
-2.13413369337739e-05
-1.20356086610596e-05
-9.10577702482967e-06
-2.48419661061764e-05
-1.58366740266868e-05
2.78828300392552e-06
-9.02103903863827e-06
-2.47149681177785e-05
-1.60528508438351e-05
-2.00448235339882e-05
-4.03605488799512e-06
-8.24970648824283e-06
-6.55154831459452e-06
-2.71147322337708e-05
-1.05272298604978e-05
-8.44907329920926e-06
-9.92973068074226e-06
-1.92530219060053e-05
-1.80595419792222e-05
-2.9559755244432e-06
-1.32517207529725e-05
-1.30443627648702e-05
-7.90643078161393e-06
-4.92255544516661e-06
-7.05877115573721e-06
-2.03412274094151e-05
-8.56438300654871e-06
-3.81871473781653e-07
-2.83017022937479e-05
-7.97980261294584e-06
-2.54930517205146e-05
-1.75128085575431e-05
-1.05076257646505e-05
-1.39005499786052e-05
-2.49884975646358e-05
-1.61844657824301e-05
-1.75471242970113e-05
-1.37169065538559e-05
-2.8500753199473e-05
-1.21166924084595e-05
-2.7396576759912e-05
-1.09561655745836e-05
-4.60678591949775e-06
-1.60431009475885e-05
-3.41257087611879e-06
-1.31976107670342e-05
-1.32566591220947e-05
-2.54778997085432e-06
-3.93119726294516e-06
-2.083667442571e-05
-1.60029019292874e-05
4.36021097945449e-06
-8.71665150774453e-06
-4.08317613913096e-05
-2.58293461768983e-05
-1.62250908633213e-05
-3.02692892087011e-05
-1.86383933466228e-05
-2.44072281665555e-05
-3.48103997049325e-05
-1.96695858305703e-05
-2.16153157291496e-05
-1.16208065656222e-05
-9.01444114202239e-07
-4.60425914689692e-06
-1.59244566269967e-05
-5.61962935914526e-06
-3.0970321552867e-05
-1.03603626432744e-05
-3.77762929976672e-05
-1.69991421779256e-05
-1.25841910590657e-05
-3.32527569158164e-05
-1.36618403869111e-05
-7.09347241431843e-07
-6.65626869797283e-06
-9.5712153391536e-06
-1.13999970455694e-05
-1.45233328184586e-05
-1.60653478676057e-06
-2.09005119975189e-05
-2.63561349475888e-05
-1.92345827048548e-05
-1.22717960903462e-05
-1.54190733256904e-05
-2.25907796170841e-06
2.31477230872725e-06
2.14286126756082e-06
-1.68978204202035e-05
-1.19811910199339e-05
-1.29092581003604e-05
-2.53647181712588e-05
-5.15676710960999e-06
-4.57886773103223e-06
-1.69300419461713e-05
-1.01270410941267e-05
-1.59745668732057e-05
-1.81738592488607e-05
5.48977067394972e-06
-1.11265288717984e-07
8.0175610183155e-07
-2.39320699363481e-05
-1.22418298539117e-05
-2.62893620092789e-05
-3.26483979129578e-05
-6.1436844191025e-06
-1.66293950736827e-05
-1.69834177950387e-05
-1.73466541190074e-05
-2.71213611428374e-05
-9.97672024284293e-06
-1.51978010216059e-05
-1.74691480821391e-05
-1.55348923554254e-05
-1.41342796777054e-05
-2.13716094254123e-05
-1.79190489542562e-05
-1.67992548255014e-05
-5.49230519821719e-06
-1.74443561552322e-05
-1.31453384847273e-05
-2.91919218597752e-05
-6.92237167687211e-06
-1.38751682645925e-05
-1.15780866788495e-05
-3.12316353131326e-05
8.22977758582558e-06
-1.51033396412706e-05
-1.14065261990965e-05
-9.29327505897254e-06
-8.89599573115534e-06
-7.029575433385e-06
-1.50930153409057e-05
-9.79584305893743e-06
-1.40381612907856e-05
-3.12297399061417e-05
-2.78148472690647e-05
-2.79870364164619e-06
-2.26882161026419e-05
-1.20532762101602e-05
-1.42401284769267e-06
4.53614739670926e-06
-1.76126786177578e-05
-1.36096403046354e-05
-3.00430945230929e-05
-9.2524590952575e-06
-2.23084328841673e-05
-1.61270715345099e-05
-3.02530437755169e-05
-2.29444235935943e-05
-3.00774176434898e-05
7.23894429366226e-07
-1.04435839785919e-05
-1.52386396551345e-05
-1.00079129218493e-05
-1.04464640378996e-05
-1.91943440542873e-05
-1.20868045955738e-05
8.29594745224607e-06
-1.29646801411797e-05
-9.3044644413277e-06
-6.61474903174798e-06
-8.80057907066488e-06
-1.43180906751071e-05
-2.07765539412785e-05
-3.33309992266395e-05
-2.0445247049064e-05
-1.80617339830304e-05
-3.20565014579346e-05
-7.02536740898622e-07
-2.38296636016577e-05
-2.27906771098955e-05
-4.69274139842125e-06
-3.15439680907053e-05
-1.69164777363459e-05
-2.58662633507603e-05
-3.73503448876424e-06
-2.55320992524957e-05
-6.78821262463589e-06
-6.52182581246841e-06
-4.61296613893609e-06
-1.32160094963951e-05
-1.01414124154403e-05
-2.7973141566943e-05
-1.2779926398868e-05
-3.37501032918763e-05
-2.51973386714667e-05
-2.62193586411632e-05
-1.71500301938389e-05
-7.91645889214561e-06
-2.05196820352358e-05
-4.56480327944e-06
-1.71290533918636e-05
-9.93664278222345e-06
-3.39816136765794e-05
-1.02249080458858e-05
-1.7409143383092e-05
6.98557833118162e-07
-2.71691209582462e-05
-7.16015299172905e-06
-1.32945349217227e-05
-7.70875791945499e-06
-1.23812368493445e-05
-8.02409800291538e-06
-1.76739057681372e-05
-8.30661185114858e-06
-3.36298919294353e-06
-4.40509264625193e-06
1.64874211376291e-07
-2.6506082356435e-05
-6.22517904036712e-06
-1.24380232642609e-05
-2.08260831425094e-05
-2.05689209061648e-05
-8.40620900468267e-06
-2.92158451606378e-05
-2.16466173923948e-05
-3.6724796635748e-05
-3.15976477418718e-05
-2.21275711802857e-05
-7.27714539496647e-06
-1.33952867499622e-05
-1.9855121614619e-05
-2.43438528327705e-05
1.04279757043059e-05
2.33246432761768e-06
-5.54469134732243e-06
-1.4664962332125e-05
-2.95041972119402e-05
-2.16213285038005e-06
-1.35957424608345e-05
6.75940033742661e-06
-2.01274789874825e-05
-1.32658858812809e-05
-2.36234595170727e-05
-1.71580443535984e-05
-2.22212536210687e-05
-1.62899838153593e-05
-1.45368144085104e-05
-2.60458405913473e-05
-1.64665367394979e-05
-9.30914574226794e-06
-5.18825040391593e-06
-2.45445763774128e-05
-6.75220356636739e-06
-2.29137683259355e-05
-2.86194678743116e-05
-2.87041295515595e-05
-1.43099010832504e-05
-5.45805299592993e-06
-2.95637754330092e-05
-9.92564017035557e-06
-1.39800335050378e-05
-9.53265883190159e-06
-9.25469526694277e-06
-2.15559878199446e-05
-1.02987897793388e-06
-2.40069280394115e-05
-5.09657730514473e-06
-4.18575424137932e-06
-9.70599206424967e-06
-1.69587827376928e-05
-2.0029475009792e-05
-1.56191320164168e-05
-2.56050032089214e-06
-1.00941323542358e-05
-2.09962492805149e-05
-2.11098417428576e-05
-1.78707927008463e-05
-1.41016787827677e-05
-1.48655644783222e-05
-3.0531358313836e-05
-1.89134179429241e-05
-2.8516482995649e-05
-1.302691249433e-05
-2.92499116722316e-05
-1.96298976049546e-05
-2.15650002180216e-05
-8.69729633872218e-06
-8.81391116265082e-06
-1.28275555005754e-05
-1.03722039339352e-05
-2.08250135710271e-05
-1.30260809161782e-05
-3.44348464232149e-05
-1.16799834949049e-05
-1.01653586796697e-05
-1.29787243640762e-05
-1.74980746253498e-05
-2.37330201278997e-05
-4.32337763755722e-06
-1.42935276005684e-05
-2.30233723896203e-05
-2.00928206411591e-05
-1.88071201855529e-05
-4.60620060405126e-06
-2.09348866525637e-05
-2.54247462449632e-05
-1.57496727763377e-05
-2.36945650893491e-05
-1.26156467886369e-05
-2.85753761143106e-05
-1.90415854517261e-05
-1.21608230359605e-07
-1.69372750341582e-05
-1.00698808095557e-05
-1.82036115827371e-05
-4.1652167078433e-06
-1.06026869123594e-05
-1.95750024296556e-05
-1.45194763201161e-05
-1.39473107245594e-05
-2.41716540273664e-05
-2.37379322934713e-05
-6.26015307255382e-06
-2.71873402857815e-05
-3.22205051258336e-05
-2.81544145111032e-05
-7.59367052244224e-06
-2.56991600374213e-05
-1.2253774874752e-05
-1.74100538562087e-05
-2.30139329299537e-05
-2.62330226023423e-05
2.68487232049558e-06
-1.64193922154853e-05
-1.4298572551861e-05
-4.25476269569729e-06
-2.91303288693647e-05
-1.98746699626921e-05
6.65728148068222e-06
-2.13209051462387e-05
7.81073173889282e-08
-1.39941726430455e-05
-1.56002417113696e-05
1.65115740145771e-06
-1.21949786073831e-05
-1.49223375229466e-05
-2.83428039071169e-05
-4.45179593485107e-06
-1.2559801429718e-05
-3.6447891293077e-05
-3.32197292696893e-06
-3.61440753105361e-06
-3.31342136660534e-05
-1.16892653439945e-05
-1.19880621596786e-05
-1.70296558148512e-05
-3.25518868480104e-05
-2.39489112956176e-05
-1.36699450258836e-05
-1.61941275665797e-05
-3.11874526216165e-05
-5.96700618663707e-07
-1.42777900218734e-05
-1.95154295943754e-05
-1.46479752962689e-05
-2.0595519662599e-05
4.15302001011637e-07
-9.82330953755254e-06
-7.55183551960203e-06
-8.40355006995923e-07
-1.05255975287384e-05
-1.18785543953817e-05
-2.32586008022232e-05
-7.92824397538431e-06
9.50957360292315e-06
-2.00052293487319e-05
-1.79966856214857e-05
-2.000617004048e-05
-1.2473567804892e-05
-2.25164624001185e-05
-1.57517604017858e-05
-4.006784739641e-06
-1.17033540675397e-05
-8.3161378021189e-06
-2.0871470363473e-05
-1.82901269118692e-05
-2.10085360573946e-05
-2.23286530036113e-05
-2.66843543905016e-05
-2.58029585998125e-05
-1.62806641240056e-05
-7.71650849516599e-06
-2.09028611628566e-05
5.25654128509609e-06
-1.78853361526104e-05
-8.98547005282207e-06
-2.91792068810706e-05
-2.82169138178337e-05
-1.52002832755524e-05
-3.13412116692067e-05
-1.33889543655388e-05
1.93689736754721e-06
-1.72574853455209e-05
-2.35335290626573e-05
-2.89766599811714e-05
-2.8036119492089e-05
-2.95178120469154e-05
-4.63921760036276e-05
-1.10111450291139e-05
-2.14451458414721e-05
-1.49421848766984e-05
-1.47388597931497e-05
-2.0463113924774e-05
-2.07095203791177e-05
-2.05186959193752e-05
-2.84705415013462e-05
-1.6596241195614e-05
-1.47987632345413e-05
-7.98426167240839e-06
-2.22492454671014e-05
-1.43114173935092e-05
-1.22249682458589e-07
-6.6650126059412e-06
-2.36441793147516e-05
-1.5675508920616e-05
-1.45615096635311e-05
-3.35372399098246e-05
-2.36382343591342e-05
-1.31545938752688e-05
3.3109495263733e-06
-1.73620480204291e-05
-2.97178154546867e-05
-3.43355602086978e-05
-5.62247969471508e-06
1.57085100520336e-06
-5.03755943339468e-06
-2.68362112325213e-05
-1.08214321427931e-05
-1.58718760679392e-05
-2.71702531457652e-05
-2.49882773368275e-05
-2.42003001165376e-05
1.42249372660469e-06
-2.37478752474353e-05
-2.03710637367969e-05
-2.83249028917462e-06
-9.16731648193262e-06
-4.87779134238538e-06
-2.69024149997217e-05
-9.37218048264275e-06
-7.55321985059493e-06
-2.88746171694663e-05
-5.61860132628936e-06
-2.12925514081787e-05
-1.26970507568418e-05
-2.07717768515063e-05
-2.36572148231177e-05
-4.89223197737981e-06
-1.09143854126144e-05
-2.54032085312976e-05
5.34952638307286e-06
-2.06735583318757e-05
-1.68302645175674e-05
-6.3045975445147e-06
-8.91238511457677e-06
-5.88291170548824e-06
-2.38856309343124e-05
-4.9968094799219e-06
-1.24499053469151e-05
-6.39690276262844e-06
-2.37852449165959e-05
-1.9038171073585e-05
-1.24278530172798e-05
-1.10505528107228e-05
-5.26366880075349e-06
-4.1406926232951e-05
-1.90208402232876e-05
-1.08140966430949e-05
-2.7185140391568e-05
-1.16143620357056e-05
-1.86966943383201e-05
-1.46274804636765e-05
-1.61341475801336e-05
-3.13843806526934e-06
-1.86075963847878e-05
-1.60120602091004e-05
-5.81476656709864e-05
3.05271603521378e-06
-8.71207059784442e-06
-1.7602492696859e-05
-1.63074315150092e-05
-1.25045904830923e-05
-1.76119471366411e-05
-2.25963899043317e-05
-2.34028291300882e-05
-1.54364381765403e-05
-8.14349337395078e-06
-1.54136645255036e-05
-1.78294323553767e-05
-1.60256762939061e-05
-1.98277790216565e-05
-1.73783455344964e-05
-1.36431961370228e-05
-2.40724989159769e-05
-1.03470679783844e-05
-2.78103388750905e-05
-2.88396835280955e-05
-2.2240514381826e-05
-1.23861908287296e-05
-1.45316691865468e-05
-7.82171053468122e-06
-8.41886837571637e-06
-2.28906386265958e-05
-1.55340747737522e-05
-2.85763233015914e-05
-1.96117878185719e-05
-2.88160939141603e-05
-2.95383337161951e-05
-3.82160117812338e-05
-9.92234219467588e-06
-1.29523778987345e-05
-1.55034752179635e-05
-1.99935763117573e-05
-2.18825114710081e-05
-2.61068651462262e-05
-1.89662892979094e-05
-2.07773936751551e-05
-1.85567874551991e-05
-1.75342445228878e-05
-3.92839281914246e-05
-1.28789845577033e-05
-2.45796391098445e-05
-4.48821315249874e-06
-2.25845358432324e-05
6.35387692551337e-06
-1.66937803024652e-06
-2.09598676516403e-05
-1.20471535769538e-05
-1.4852082136904e-05
-3.12938003770771e-05
-1.95289244919538e-06
-7.24077829765965e-06
-1.65860114826855e-05
-1.714794722581e-05
-3.73090681426041e-06
-1.71101150409412e-05
-1.3914028697603e-05
-2.69781449387066e-05
2.39317733125893e-06
-7.54534231124354e-06
-1.23270272432937e-05
-3.26647355189281e-05
-2.44806484949708e-05
-2.41499879634718e-05
-1.68268015494062e-05
-2.10799031416352e-05
-9.13407567036936e-06
-2.07594369122989e-05
-1.0418560235299e-05
-6.65868077050099e-06
-1.44565522642476e-05
-2.47957566520674e-05
-1.86803769685014e-05
-1.00486597876548e-05
-2.96000832958514e-05
-3.51958247708596e-05
-5.29905593291263e-06
-8.86310572209061e-06
-1.20087052785381e-05
-7.07500170841224e-06
-1.22147932309667e-05
-1.25185996644107e-05
-2.61990819055049e-06
-3.39135350701487e-06
-1.58019023003243e-05
-3.12389514399007e-05
-1.78484336518002e-05
-2.63024496648951e-05
-3.75953462234678e-05
-2.48657312426471e-05
-2.56485947400646e-05
-2.07345717437322e-05
-2.1748807510039e-05
-1.2992097842171e-05
8.36015345866025e-06
-8.13636682760692e-06
-1.34981653945801e-05
-1.65753327517252e-05
-2.69957406528753e-05
-5.17466225950912e-06
-1.46864186035333e-05
-5.16552138917483e-06
-3.22914645636006e-05
-1.95215260131041e-05
-1.60931234564704e-05
-1.38931878128511e-05
-8.69844661863446e-06
-1.31870293994186e-05
-1.52286302352004e-05
-1.78576400497777e-05
-2.09237749151976e-05
-6.7726391670386e-06
-1.79700565466292e-05
4.48602000260127e-06
-1.38173434349301e-05
-3.40356444009871e-05
-4.27764388986597e-07
-1.05503648739158e-05
-2.10985639649412e-05
-1.72311898594151e-05
-2.59255534461044e-05
-1.81103645069945e-05
-7.54845204288864e-06
-1.35860842310398e-05
-1.21453536900043e-05
3.32245361687699e-06
-1.93756441951697e-05
1.75192850623533e-06
-1.34551449608328e-05
-1.11251058874389e-05
-2.54937100942516e-05
-1.9987782045686e-05
-2.29221871932952e-05
-1.99794671467466e-05
-1.35977477259835e-05
-1.22087329773091e-05
-2.32538283973385e-06
-3.6496501067166e-06
-1.75531081144282e-05
-1.19731393791301e-05
-3.42220837300767e-05
-1.14695057630786e-05
-1.67557929096255e-05
4.23189238494727e-06
-1.7120191089448e-05
-1.7575204344597e-05
-2.66310572958252e-06
-2.71059991825712e-05
-9.74429244649696e-07
-2.11140779164526e-05
-9.96453016939235e-06
-2.55270634323999e-05
-6.06185922007466e-06
-8.54298932587942e-06
-1.6003574350437e-05
-2.0293433679251e-05
8.25005933530041e-06
-2.20862608985325e-05
-1.48622971342109e-05
-1.94833872196441e-05
4.35295147957796e-06
-1.73396799235648e-06
4.32658716655736e-06
-1.83539713274609e-05
-1.97327058223741e-05
-1.16910834471385e-05
-2.27547129004311e-05
-1.17791037452674e-05
-8.05608306779451e-06
-2.16480816931955e-06
-2.94469001174621e-05
-2.03705362743547e-05
-1.43827785504997e-05
-2.56783713061862e-05
-2.20079946552366e-06
-1.57200236971743e-05
-1.01022343879537e-05
-2.8696006281531e-05
-2.14706645853777e-05
-1.96720778932785e-05
-1.296601895093e-05
-1.81245924600073e-05
-7.75919488529299e-06
-1.28232623464651e-05
-4.98905483790141e-06
-8.41284913004295e-06
-4.14552109850251e-05
2.26079759886018e-06
-2.93980868606246e-05
-3.47934116341882e-05
-1.78447615711799e-05
-6.97041661071935e-06
-1.55433811702376e-05
-2.03102181602847e-05
-2.82176889219861e-05
-3.96991169292713e-05
-1.09937919522485e-05
-2.742237318561e-05
-3.51912138466383e-05
-1.7983253211167e-05
-2.01624212672754e-05
-1.86143356632305e-05
-1.50201820475666e-05
-1.18290569428107e-05
-2.6984840885841e-05
-3.15676567632382e-06
-2.36589568962381e-05
-2.78590879996293e-05
-1.55829052587244e-05
-3.5019936412002e-06
-1.0769302341287e-05
-1.53790792629388e-05
-1.21339764187712e-05
-1.65066974872325e-06
-4.28904041067391e-06
-3.41844285261631e-05
-1.43446574549416e-05
-1.2263755460702e-05
-3.21873268025115e-05
-1.12537034592455e-05
-1.43276707295774e-05
-1.73944881499147e-05
-1.89322261726061e-05
-3.66092624099474e-05
-1.55519422087517e-05
-2.08340046217003e-06
3.71740917695102e-06
-3.06369590963606e-05
-2.29104391858124e-05
-1.70906403113918e-05
-1.34699638038852e-05
-7.70007187554222e-06
-1.49717910540539e-05
-1.42472919664691e-05
-2.11387641440091e-05
-1.92411379088066e-05
-1.81545925116148e-05
-7.97745087427631e-06
-3.45126346089876e-06
-1.69108995792286e-05
-1.42250919204732e-05
-2.21729500134932e-05
4.5740619198138e-06
-2.10260358614723e-05
-1.82464978869626e-05
-3.05907548683344e-05
5.64710706347103e-07
-1.52445145765755e-05
-2.26544195766772e-05
-1.11408670233922e-05
-6.72190466871623e-06
-5.35543996564003e-06
-7.71734758512346e-06
-3.1175315640374e-05
-1.91768001298435e-05
-1.41159720558096e-05
-3.85278939256822e-05
-1.79138560810884e-05
-1.58205187899989e-05
-2.09868035247047e-05
-1.04459825760086e-05
-9.85170938136993e-06
-7.77916951965894e-06
-1.27453430684125e-05
-2.7828336303584e-05
-2.00675355963726e-05
-1.58640082721716e-05
-1.84654139130181e-05
-9.76019680629647e-06
-5.50605228278699e-06
-1.22166763955625e-05
-2.32661107047598e-05
-6.28761059650173e-06
-5.84909394056462e-06
-9.26189988538318e-06
-1.44518076316318e-05
-1.56101261678957e-05
-1.69403613004081e-05
-1.576843619432e-05
-2.97349457582221e-06
-1.04201401653922e-05
-2.56377874768032e-05
-2.46659328824422e-05
-1.45463021949431e-05
-1.48779004734834e-05
-1.11125334946431e-05
-2.57336665811519e-05
-2.22305907991786e-05
1.96900427316778e-05
-1.56464500712021e-05
-2.32664645480066e-05
3.38160613642792e-07
-3.12394514808268e-05
-2.41406204738325e-06
-1.10260212242121e-05
-9.37781845621498e-06
-3.18554563730508e-05
-1.70785859987831e-05
6.05806658612194e-07
-2.26522383062422e-05
-2.44543757593699e-05
-2.18012637600517e-05
-1.57857462745657e-05
-2.18090978235992e-05
-1.28546473138294e-05
-4.18468385146133e-06
-1.63732118256387e-05
-1.64591512391546e-05
-6.60291711789028e-06
-3.99264957150869e-06
1.80299070596274e-05
-3.35961828311154e-05
-1.79859403356792e-05
-1.43988433028134e-05
-1.5750362191023e-05
-1.2297987697338e-05
-3.05104328979662e-05
-3.0575497788539e-05
-2.73440777562839e-05
-1.92375267242728e-05
-1.0673882162718e-05
-2.62340814645666e-05
-3.31600212164701e-05
-1.95079956231729e-05
-1.51762035540819e-05
-2.23020198812719e-05
-1.97086419511612e-05
-1.92923514277013e-05
-1.39482745915507e-05
1.63638159889725e-06
4.95377746573694e-06
-4.11352940050281e-06
-2.4702167926279e-05
-3.13817299620146e-06
-2.64484490543473e-05
-1.49197989439894e-05
-6.41612353183005e-06
-3.33995177774764e-06
-1.07335549683423e-06
-1.27680003760487e-05
-2.33269994957376e-05
-1.0508963606122e-05
-4.10967321544682e-06
-3.42090104875088e-05
-2.83469326887558e-05
-2.26051896895945e-05
-1.98546631698014e-05
-1.5664251697503e-05
-1.31391059813108e-05
-1.46776473016077e-05
-1.94056719101128e-05
-3.67901069427963e-07
-5.23610438319178e-06
-1.52861204752476e-05
-1.83437791876644e-05
-8.49078628944684e-06
-1.47452512746156e-05
-1.40705163664335e-05
-2.27437574774691e-05
-1.02874768558888e-05
-9.18312558260941e-06
3.91621803948189e-06
-1.87009924410183e-05
-8.83519198653035e-06
-7.46022038888132e-06
-1.45733762877698e-05
-9.05130500471671e-06
-2.04767939537002e-05
-7.51441715900118e-06
-1.14882801370148e-05
-3.0706198104878e-06
-2.53523472576458e-05
-4.89997832317534e-06
-1.67772461495545e-05
-1.3496884999283e-05
-4.5419775343545e-05
-1.70909017554439e-05
-3.77379689968168e-06
-2.12746977807983e-05
-2.46312328034605e-05
-1.01504377474558e-05
-4.72706438370889e-06
-3.2993085102604e-05
-2.45848969630729e-05
-2.16844532813384e-05
-1.5357294706301e-05
-6.18036915034858e-07
-7.26634274417686e-06
-1.16229422273702e-05
-1.36069542151966e-05
-4.74204083740691e-06
-1.73232480306984e-05
-1.32183310940196e-08
-6.10934593784646e-06
-3.44312186573039e-06
-1.67230624921355e-05
-1.07776506148159e-05
-2.67242298246805e-05
-1.60107055116919e-05
-9.79022349025334e-06
-1.4472830630865e-05
-2.55757026253819e-05
5.79624793278281e-07
-2.69461919967607e-05
-2.42077890528652e-05
-1.26470999436467e-05
-3.00158743738778e-05
-1.26216458500077e-05
-1.05353444653014e-05
-1.49672530182876e-05
-1.85711294876313e-05
5.52468063844228e-06
-2.17322778018812e-05
-2.38637975935204e-05
-1.24433698539284e-05
-1.87199180891464e-05
-2.75838990242665e-05
-8.22798868051572e-06
-2.28748994434146e-05
-2.57027987791447e-05
-2.07975550632568e-05
-1.62605445276675e-05
7.73815937763309e-06
-2.06314307390586e-05
-2.16495398899617e-05
-9.12884423563879e-06
-1.79692467917029e-05
-1.73931674121304e-05
-3.40732596306553e-05
-2.68190445718727e-05
-2.35279861235174e-05
-9.44962836725862e-06
-1.08453293190877e-05
-1.0110818892086e-05
-3.20583037851246e-06
-2.35072693752889e-05
-2.01176290778687e-05
-1.69472723441447e-05
-1.10972802775087e-05
-2.02380361352424e-05
-2.74990240737762e-05
-5.71081179244826e-07
-2.13160131068598e-05
-1.87539003758055e-05
-1.11440375729138e-05
-1.71828137106634e-05
-1.23842071054582e-05
4.06480381271895e-06
-3.59885605501396e-05
5.61394658290178e-06
-1.81131444558926e-06
-1.7419201771901e-05
-2.11333511984328e-05
-8.92412442353027e-06
-1.24304632618523e-05
-1.19029194135995e-05
-2.09583690254849e-05
-1.88117478987124e-05
-1.92310634163793e-05
-1.43687052680347e-05
-3.10781170172476e-05
-1.62444725650029e-05
-1.52105702123178e-05
-2.06942248729013e-05
-2.29973950508823e-05
-5.78237826301616e-06
-9.68245590211943e-06
-1.17543732929364e-05
-1.48182522933977e-05
-2.82631632831285e-05
-1.27708699279188e-05
-2.5144582926411e-05
-2.87537854491801e-05
-6.54995386459249e-06
-3.04853918679687e-05
-2.59509037818508e-05
-2.57640798162627e-05
-2.83654422287142e-05
-1.11936350017677e-05
-1.00862762376464e-05
-2.75367689984075e-05
-1.08376819465573e-05
-2.45292972024299e-05
4.89398650208957e-07
-7.98563656822844e-06
-8.54551961358263e-06
-2.2908267801214e-05
-6.20351892308586e-06
-3.0287483219335e-05
-1.09349183907357e-05
-4.02725555973698e-06
-1.48393805361956e-06
-2.28195132771345e-05
-1.15479503481516e-05
-9.26369648042993e-06
-2.4015159849435e-06
8.52428023150915e-07
-1.56916859361311e-05
-2.0096355931659e-05
-1.28021543345835e-05
-1.71664554420214e-05
-4.23131424459687e-06
-8.87233986229635e-06
-7.09151794851326e-06
-2.43500908453549e-05
-2.61459518467065e-05
-1.85735699848064e-05
-3.10951809820857e-05
-2.15924890693879e-05
-3.48833119960537e-05
-2.630124493963e-05
-1.54970286037527e-05
-2.50701718566802e-05
-4.26342450073912e-06
-2.76811751221366e-05
-2.38260125530071e-05
-1.30893379289818e-05
-2.60295406782465e-05
8.54302867465511e-07
-1.62219511860404e-05
-7.09962840439945e-06
-1.66583559456619e-05
-8.02674338391311e-06
-1.75196797619985e-05
-1.74323476470214e-05
-3.02047818246923e-05
-3.82732534611559e-05
-2.34993778905796e-05
-1.85476019974284e-05
-2.11391494201234e-05
-2.92283753659459e-05
-1.47569178583957e-05
-1.2919216252647e-05
-6.28560349982548e-06
-2.04127316717872e-05
-2.02721609387512e-05
-6.51187889761247e-06
-2.02122684992556e-05
-2.0291298666202e-05
-2.08571229701811e-05
2.00454658115064e-06
-3.02593161310184e-06
-2.52553320355742e-05
-1.73409007111407e-05
-4.55078882544171e-06
-1.10381371162504e-05
-2.62913554119526e-06
-2.1711036248593e-05
-2.58565736688387e-05
-1.23640079545693e-05
-3.61440985959328e-05
-5.04471248772074e-06
-2.55545932758967e-05
9.28277535300829e-06
-1.67183506518574e-05
-3.10902720843776e-05
-1.11789211443002e-05
-4.0083229166628e-05
-8.87648730955486e-06
-1.49668273495896e-05
-1.88741263234459e-05
-1.25548124683002e-05
-8.53469174194165e-06
-1.5771727231113e-05
-1.599179349682e-05
-1.68193276727932e-05
-3.0454992792246e-06
-2.60030792746264e-05
-9.6701450752158e-06
-2.82541302910224e-05
3.27748657191059e-07
-2.53413563964818e-05
5.1504107394433e-06
-3.38074338001587e-06
-1.83974065402047e-05
-1.94589808612178e-05
-1.7922565804221e-05
-2.03695649156044e-05
-1.5766102061889e-05
-2.19854075112853e-05
-2.33712679566301e-05
-1.30256334124658e-05
-2.85324759594248e-06
-1.61460296552032e-05
-2.28068889374669e-05
-1.47554479510649e-05
-1.5882178043849e-05
-1.76031528230812e-05
-2.38545527012376e-05
-2.8259940174801e-06
-4.28032375715685e-06
-2.37657249514434e-05
-1.4433544903598e-05
-2.31421056061869e-05
-1.50408830199801e-05
-3.82205182449334e-06
-1.80935855299708e-05
-3.2555186195144e-05
-1.47111264593884e-05
-1.00126278179065e-05
-1.67307897477144e-05
-1.78546991192559e-05
-2.46143885998913e-05
-3.01192542419897e-05
-2.23447908751761e-05
-1.0367851250374e-05
-2.05252732202914e-05
-1.82351071854034e-05
-1.52692328413331e-05
-1.80307636387812e-05
-1.90595803978524e-05
-5.52284070611153e-06
-8.72770192284012e-06
-4.19831162953029e-06
-1.49494347318865e-05
-3.4947797068883e-05
-2.23662480463352e-05
-1.95919955871657e-05
-3.23932939285971e-05
-7.20554118596106e-07
-1.31902426853352e-05
-1.01180980871004e-05
-1.41759037597243e-05
-1.97191991158815e-05
-1.39017066207253e-05
-2.09822358547266e-05
-1.78400378040674e-05
-1.85433432779008e-05
-1.57363463504105e-05
-3.40372803174532e-06
-1.87096208563972e-05
-3.30294462146973e-05
-1.63842757342308e-05
-3.55444234631074e-05
-2.46911868564773e-05
-1.25452735938932e-05
-2.21588848890537e-05
-1.66233712385726e-05
-9.97419146520107e-07
-1.85292612702138e-05
-7.54341204568341e-06
5.93690755646692e-06
-2.77975776504592e-05
-1.95276870797366e-05
-1.12695403583661e-05
-6.84095988831469e-07
-2.9470730349298e-05
-1.82541500857838e-05
-2.47459978473117e-05
-3.7213483234526e-05
-1.08182184446686e-05
-2.26160346592589e-05
-1.22623369395534e-05
-1.62432528408541e-05
-2.06515401419216e-06
-1.54763519441564e-05
-4.15260718536656e-06
-5.08845062204068e-06
-2.68978473933693e-05
-1.34187964355751e-05
-1.50203689242784e-05
-2.00983325660338e-05
-1.45966799655652e-05
-2.61843243068134e-05
-5.7826699879408e-06
-2.91419768015365e-05
-1.29386790927743e-05
-1.10764828260042e-05
-2.03517009269339e-05
-8.71712770005774e-06
-3.01323221713881e-05
-7.21165903591028e-06
-1.13398497874493e-05
-9.78816156105985e-06
-8.81018631216528e-06
5.75627541093277e-06
-8.28168333645473e-06
-7.81178379636365e-06
-3.45448826119376e-05
-1.52226963672896e-05
-1.9441390307354e-05
-1.52577780017822e-05
-1.67567700310221e-05
-1.97954768490839e-05
-3.19455747491528e-05
-2.44637400402686e-05
1.93014264905406e-06
-1.66084851209312e-05
-1.28041377461136e-05
-2.47805802972189e-05
-1.06260901923175e-06
-2.36502229845766e-05
-8.50292030774175e-06
-1.16438464517144e-05
-1.29010624928212e-05
-9.78235242021021e-06
-3.87052062945671e-06
-1.95965933779879e-05
-3.3418835764721e-05
-2.38831690317662e-05
-1.60418710638588e-05
-1.51891462810464e-05
-3.21345041353693e-05
-1.56619467796423e-05
-1.56862287099853e-05
-2.34453189650242e-05
-3.88442776192938e-05
-2.38596569991626e-05
-1.79261727290401e-05
-2.96178874691415e-05
-3.36087237007758e-05
-1.18481979140948e-05
-9.26720678408852e-06
-1.78061148587332e-05
-2.13841780394443e-05
-2.33631945234415e-05
-1.42221136856321e-05
-7.08994399504319e-06
-2.31224510590196e-05
-2.63821454358103e-05
-1.14071204598441e-05
-3.87909295060982e-06
-3.80214168532909e-05
-8.07506752137394e-06
-1.94494812587555e-06
-3.2185171850239e-05
-2.00906871863958e-05
-2.28331075097748e-05
-2.43520246188363e-05
-2.15807962374435e-05
-8.65465878464851e-06
-2.11750641922134e-05
-1.78666240164914e-05
-3.61302348390956e-05
-8.87076066525416e-06
-2.98425816551615e-06
-1.6368673569123e-05
-2.3794476211029e-05
-1.97516929612366e-05
-5.34108838350995e-06
4.93652380740652e-06
-1.56105959794078e-05
-1.25243853622114e-05
-9.18185167098505e-06
-2.52564718200941e-05
-7.03199160024892e-06
-1.59767063521799e-05
-5.70103099890289e-06
-1.34261157599071e-05
-3.16717586801767e-05
-1.35788411708023e-05
-2.58167220755567e-05
-1.03200031655747e-05
-3.32095226624543e-05
-1.62883749241408e-05
-2.30496885348878e-05
-1.15057590192469e-05
-1.85322660037085e-05
-1.73485215777594e-05
-2.60235757983532e-05
-1.19778014316234e-05
-2.81525701852781e-05
-2.4777342774477e-05
-6.00426104326525e-06
-1.99216001118913e-05
-4.93545840178615e-06
-2.42205856237606e-06
-9.99255410247399e-06
1.73266925993785e-07
-7.74802815134529e-06
-2.24336450550713e-05
-2.03436313519735e-05
-1.46615653930793e-05
-1.61792811601689e-05
-3.36881294851497e-05
-8.7111431511035e-06
-1.42354623368787e-05
-2.05230903591449e-05
-2.3074662590202e-05
-1.80766566917212e-05
-1.39837490060905e-05
-1.65621087377075e-05
-4.71323698235914e-07
-1.35551211078454e-05
-1.08474084650183e-05
-3.50744281806238e-05
-1.39115897690062e-05
-1.7833171372971e-06
-1.12203992465604e-05
-2.05180716765105e-05
-2.07132832873371e-05
-2.29384469322097e-05
-1.23301935368434e-05
-2.96331522940713e-06
-4.26092260309992e-07
-1.07602271150853e-05
-2.23773733237384e-05
-2.00321797257474e-05
-2.22135098396788e-06
-1.1231815931138e-05
-1.50093887052673e-05
-1.80786554869927e-05
-7.70176549338791e-06
-2.85627731160341e-05
-1.48577420875375e-05
-1.34896942343266e-05
-2.76516384018589e-05
-1.8653829151422e-05
-1.25623968185446e-05
-1.94766703899385e-05
-1.92240876483189e-05
-2.41772084786949e-05
-5.31741137228792e-06
-1.2445603787104e-05
-9.7736893094466e-06
-1.65781723735872e-05
-2.05159933107317e-05
-9.75309354777762e-06
-2.69664475616773e-05
-6.83439243496713e-06
-7.15611964081071e-06
-3.25752390621553e-05
3.08801687762975e-06
-1.59980314939478e-05
-1.55686807264727e-05
-2.03119151209685e-05
-6.03830051429966e-06
-1.19444409937971e-05
-2.14174152943059e-05
-1.10410132644201e-05
-1.68441855350344e-05
-2.48079212154312e-05
-1.67741749966659e-05
-1.97766546824185e-05
-7.35837586384028e-06
-8.80657479437984e-06
-1.03363510449295e-05
-1.3743276830901e-05
-2.44187169936607e-05
-8.8790148216294e-06
-1.43684266208494e-05
-3.50589087239235e-05
-1.84044501544462e-05
-3.85440606198681e-06
-1.49311304249763e-05
-2.51002489121991e-05
-1.65344961850927e-05
1.14420937692593e-06
-1.78924958362349e-05
-2.59317454481935e-05
-1.83685041094872e-05
-3.02312061733254e-05
-1.61773360921189e-05
-1.88381721018448e-05
-2.2333368352519e-05
-1.62880327968082e-05
-1.67556689595237e-05
-2.47900174339058e-05
-6.04748946237726e-06
-1.22868050446307e-05
-1.60057294677695e-06
4.92076565625167e-06
1.1341869479156e-06
-2.22037873423886e-05
-2.03913145007912e-05
-1.77929248932112e-05
-6.38177050191682e-06
-2.52013835069383e-05
-1.72107468967268e-05
9.1481959540829e-06
-2.65667030426265e-05
4.56119273978261e-06
-8.28304041225785e-06
-2.25106244724594e-05
-1.54770198196764e-05
-9.17910891246348e-06
-2.34577128791749e-05
-1.6041576099669e-05
-1.90412745187011e-05
-1.57439774845917e-05
-1.85816871622585e-05
-5.4494207522238e-06
-7.83730937798968e-06
-4.41841670586104e-06
-7.75108639585191e-06
6.25384187954247e-06
-1.16358277718059e-05
-1.51183610418159e-05
4.65241206185e-06
-1.64184311616132e-05
-3.34177383804487e-05
-3.34555179706723e-05
-1.81190159847833e-05
-3.84560730509978e-06
-9.95204624919017e-06
-3.00415181561177e-05
5.32637827732617e-07
-6.1306769014054e-06
-2.17232861834909e-05
-4.0228240162448e-06
-2.07374290490776e-05
-3.02438158188247e-05
-1.21795163983987e-05
-1.88298584221517e-06
-9.40286594320403e-07
-1.86086930946188e-05
-7.33486755393335e-06
5.44386111823834e-06
-2.01809613898879e-05
-2.45796108295139e-05
-2.58003463032467e-05
-1.5558021000116e-05
-1.76968604073671e-05
-1.93524885152655e-05
-1.79514191343738e-05
-4.983043141325e-06
-1.24269722489125e-05
-2.06009216621191e-05
-3.83457818433176e-05
-1.21734069552699e-05
-1.53422109338726e-05
1.239364258812e-06
-2.60697892723714e-05
-9.3204091339625e-06
-1.48842303433048e-05
5.59670407323123e-06
-3.74323039034352e-05
-4.29369929919958e-07
-1.76576597867453e-05
1.62027270164896e-06
-2.19360162825889e-05
-1.33833240363029e-06
-1.83083365758494e-05
-1.6147077771888e-05
-2.46319497185562e-05
-1.31890735581785e-05
-2.09562541333616e-05
-1.05020829855152e-05
-1.04947393708464e-05
-2.19569311324329e-05
-2.09553072763966e-05
-1.73197120402548e-05
-1.8516716772813e-05
-1.23193726210097e-05
-1.72147913305472e-05
-1.80626002330377e-05
-1.81565130066809e-05
-1.61180005226809e-05
-1.87412698802051e-05
-9.12529281054711e-06
-1.65690219468986e-05
-1.63941361427946e-05
-3.13017558624597e-05
-3.14471208145951e-05
-1.07037559696444e-05
-7.65398588973774e-06
-1.48790427133965e-05
-6.29484642055922e-06
-1.31125205071147e-05
-1.10765760772434e-05
-1.89324622499451e-05
-1.95482409033555e-05
-2.57240392571458e-05
-1.01970880820971e-06
-1.55317121278958e-05
-2.66624635309117e-05
-1.11424280474977e-05
-2.67045384713043e-05
-1.55906358587305e-05
1.79713747243663e-06
-1.25183997173785e-05
-1.31329599316255e-05
-2.07919920781117e-05
-1.21023350155877e-05
-2.28757670717993e-06
-1.09206090499483e-05
-1.84331715896239e-05
5.98757895972956e-06
-1.55618000564253e-05
-5.71958296249196e-06
-1.51011721193148e-05
-2.60955734652953e-05
-2.4907881029683e-05
-3.40371751243258e-05
-6.17795351809514e-07
-1.87660235637393e-05
-2.05207610796148e-05
-1.08198183031983e-05
-3.70393964376909e-06
-1.99624417952456e-05
-2.52621239106133e-05
-1.31760904958212e-05
-4.67273463545279e-06
-2.11213377829727e-05
-1.29674668104252e-05
-1.92001044482062e-05
-2.70559411875415e-05
-8.09344052242052e-06
-2.91902622373333e-05
-1.36604920740257e-05
-1.71788700406394e-05
-1.85193182694879e-05
-1.61292498151978e-05
-7.07613972506703e-06
-2.2490854797581e-05
-3.49025175572456e-05
-2.37307192156607e-05
4.67203159004321e-06
-2.25076098894284e-05
3.85873651539816e-06
-2.31336648226428e-05
-2.26311272081194e-05
-1.74485394880317e-05
-1.03211536796091e-05
-1.21017412338173e-05
-2.83322949400891e-05
-3.3904870412408e-05
-6.98006846355752e-06
-1.64174146119036e-05
-2.7746495341386e-05
-2.19477543335956e-05
-1.22318608705948e-05
-1.43745737430579e-05
-1.94467788230891e-05
-2.59670371083107e-05
-1.89726712234478e-05
-1.31995545255827e-05
-1.56776320446425e-05
-1.96813696267939e-05
-4.03173304284046e-06
5.37203883984764e-06
-1.59214103098882e-05
-1.22672488821939e-05
-1.87017488246792e-05
-1.72076883725523e-05
-1.90080945289473e-05
-3.25174062587631e-05
-1.34964789831676e-05
-3.0817236313817e-05
-2.41529207362921e-05
-1.56943371677848e-05
-2.81263543621299e-05
-1.45290627693715e-05
-3.33608897108371e-05
-2.44140985871156e-05
-3.24370939836364e-05
-1.72495710264762e-05
-2.52412989533481e-05
-5.80208307912344e-06
-1.92612092804807e-05
-3.10724564821098e-05
-3.69432050112019e-05
-1.89590384150843e-05
-1.3824149869319e-05
-1.897613959986e-05
-1.04921107257242e-05
-1.86438642290884e-05
-4.0780455995648e-05
-1.38744041572167e-05
-1.65153083236554e-05
-1.88813688529106e-05
-1.29369871035258e-05
-1.73343540402587e-05
-2.19654423919928e-05
-2.09191442750311e-06
-2.14205804965112e-05
-1.80190264191289e-05
-1.49223599368022e-05
-8.96892850621172e-06
-2.68767375480258e-05
-1.9088968329715e-05
6.36441848030674e-07
-1.37183119962113e-05
-2.73620310071849e-05
-4.52961544316238e-06
-2.51016033655466e-05
-2.94377232099904e-05
-7.50250426011642e-06
-1.54208164920151e-05
-1.13962270971255e-05
2.11765293655553e-06
-1.6937189424007e-05
-1.85679054947444e-05
-2.73114768311176e-05
-1.51349995922583e-05
-1.28587142035393e-05
-2.37653613911835e-05
-1.9290783969217e-05
7.4051752748182e-07
-1.01048049105744e-05
-3.14354746302759e-05
-2.52544897133259e-05
-1.93404272298867e-05
-1.1534369461164e-05
-1.10913036497144e-05
-6.00762718517369e-06
-1.91855846432331e-05
-1.18877745703181e-05
-3.01605879421284e-05
-2.78160213381584e-05
-2.87687917193e-05
-2.57868830077705e-05
-6.00590928712255e-07
-1.93795073269942e-05
-2.10188947662966e-05
-2.9164525801591e-05
-2.8731887666868e-05
-2.83963153893837e-05
-2.0560258853892e-05
-3.3657368580506e-05
-6.39932061898289e-06
-2.42812378176835e-05
-1.75975810380561e-05
-3.54981436024639e-06
-1.97298447030706e-05
-1.61148749985596e-05
-2.33159305370069e-05
-1.2609867868594e-05
-1.08868782311605e-05
-1.16313776497256e-05
-4.03341875442634e-05
-2.45558018166328e-05
-4.63879293908616e-06
-1.20037076336594e-05
-1.35642406329427e-05
-2.87815705059462e-05
-3.16091340140582e-06
-3.0445468290143e-05
-1.33888494269093e-05
-2.16555868128575e-05
-2.56835175525177e-07
-2.12545586824868e-05
-2.36044500797066e-05
-1.27843777322998e-05
-1.13019865977799e-05
-2.55926860154295e-05
-1.42139054983773e-05
-6.43001419689648e-06
-2.91600983618515e-05
-1.57189509373254e-05
-1.1517185563434e-05
-7.60308281882682e-06
-2.2561761491905e-05
-2.5033020742569e-05
-7.24023779802101e-06
-1.70932755955846e-05
-3.67969145264446e-05
-1.85255134510517e-05
-1.96007392018692e-05
-2.21522202338578e-05
-3.13128478144745e-06
-2.16523207828648e-05
-2.50336751635778e-05
-2.06780042404417e-05
-1.98633631937645e-05
-1.05273172665377e-05
-1.283693072962e-05
-2.27787728703277e-05
-1.60522533479963e-05
-2.36171536619276e-05
8.25433203162513e-07
-1.87568909100072e-05
-3.36904475011658e-05
-1.82489374340509e-05
-1.48135508515008e-05
-4.06137277573309e-06
-4.15554926259699e-06
-2.23968968773358e-05
-2.75120148632843e-05
-1.63723168666895e-05
-1.74453727993798e-05
-1.87621258933238e-05
-1.88811785504287e-05
-6.23593772845705e-06
-5.18388533002977e-06
-3.45883040728399e-06
-7.62082924912489e-06
-1.75165087913134e-05
-7.68325513844647e-06
-1.23302949221712e-05
-4.85615904416439e-06
-2.70261447732901e-05
-9.88565679909873e-06
-2.14259786374765e-05
-2.87696544493389e-05
-1.31926451081193e-05
-2.38794205577792e-05
-1.12658269635867e-05
-3.97344670383835e-05
-6.97688454039549e-06
-1.37137533208288e-05
-1.2180666143157e-05
-1.22273744455653e-05
-1.80785136802907e-05
-1.67600600590654e-05
-1.51324433921337e-05
-2.76214460083859e-05
-1.62346054887205e-05
-3.23807362116298e-06
-2.22980392744e-05
5.81012197903487e-06
-6.90677405835389e-06
-5.51734486769943e-06
-9.02065829546615e-06
-1.48599747331642e-05
-1.61801788305428e-05
-5.67111264329008e-06
-1.99175515867832e-05
-4.68582553247112e-06
-1.61089058173718e-05
-1.98741451802204e-05
-3.70816449145168e-06
-2.79039899938962e-05
-1.58431177059714e-05
-2.37286689892835e-05
-8.28000729511383e-06
-9.66069611559991e-07
-1.1111267664291e-05
-9.02050758959159e-06
-4.78854037681785e-06
-2.22738205094966e-05
-1.60350496415645e-05
-1.28499641510411e-05
-1.25042310782248e-05
-1.08561626216588e-05
-2.30209539156727e-05
-2.64787743694338e-05
-7.49557515048319e-06
-2.4513640495081e-05
-1.32981185648938e-05
-1.45640444308664e-05
-1.12591608145744e-05
-2.60638954214146e-05
-1.05255102791728e-05
-2.17991928993098e-05
-3.4660383295831e-05
-1.66963182847355e-05
-2.19287311469039e-05
-1.00636712149607e-05
-1.04725174782791e-05
-2.37544629676813e-05
-2.24735137926415e-05
-3.86499324425026e-06
-1.32096376900549e-05
-1.13295998002048e-05
-1.51316668764726e-05
-1.99230889770845e-05
-2.14426041760763e-06
-3.5662293266456e-05
-3.06055730034494e-05
-2.08422411808237e-05
-9.44659753648508e-06
-1.33953231842591e-05
-1.77892560261903e-05
-1.15611471492833e-06
-7.37939184528762e-06
-3.43683132847439e-05
3.86692884411802e-07
-2.25114468436743e-05
-2.27376944495135e-05
-2.09937947926555e-05
-8.06137281690687e-06
-4.40758426500079e-06
-2.58462040432064e-05
1.0711773285469e-06
-1.46590546251228e-05
-1.8404101292122e-05
-7.06700121240976e-06
-1.55050667843618e-05
-1.53086499210183e-05
-2.6122635568764e-05
-1.3821259744668e-05
-7.65331261568076e-06
-2.16687469598589e-05
-1.62112643984375e-05
-5.90075601110388e-06
-1.98773895711917e-05
9.93017237036241e-07
-7.30722313479612e-06
-1.7051959043565e-05
-1.00914015392643e-05
-1.72351051301209e-05
-1.09843522217423e-05
-4.42793047669623e-06
-1.68262527310372e-05
-2.89867897887674e-06
-2.28006508389868e-06
-1.54939862154666e-05
-2.43684005759809e-05
-1.17928776185046e-05
-1.88030093419504e-05
-5.4296174095152e-06
-2.42717616177887e-05
-4.25603295351953e-06
-7.95017594011559e-06
-4.30904602824798e-06
-1.20109609585572e-05
-1.35525142434634e-05
-1.43175038245617e-05
-9.4877812794479e-06
-9.30763403169752e-06
-2.51889438273902e-05
-1.23336429828005e-05
-3.03611758578806e-06
-1.27279559436073e-05
-2.21509145257375e-05
-1.90894680953424e-05
-2.30121880467306e-05
-2.0212646706041e-05
-3.01235371658161e-05
-3.16836265152146e-05
-2.48504931128565e-05
-1.07578341569528e-05
-7.32293655185112e-06
-3.04610529870563e-06
-1.0557761412113e-05
-2.81384656556672e-05
-2.46136905682967e-05
-9.08664595441587e-06
-1.39680883735224e-05
-1.30776163834193e-05
-6.36449900918531e-06
-1.70104876059305e-05
-2.28874884741909e-05
-9.18424120959522e-06
-2.55821548482062e-05
-1.17945797300529e-05
-1.88934589898905e-05
-1.61154439202318e-05
-1.78740827536911e-05
-5.33855412332244e-07
-2.45176844734876e-05
-5.75314720634165e-06
-2.81894986980774e-05
-2.11692828575225e-05
-1.28629306224424e-05
-2.02753492141874e-05
-1.33650127900806e-05
-1.19189809710156e-05
-1.74653853159083e-05
-1.69375394570733e-06
-4.46321865246853e-06
-2.35810446039262e-05
-2.08757639721377e-05
-4.05875209542567e-05
-1.65674800971718e-05
-1.03911770590271e-05
-7.81252136569327e-06
-1.74362974385803e-05
-2.24286262072151e-05
-4.46110150729625e-05
-1.18434238159993e-05
-3.65253214201241e-06
-1.50406955487845e-05
-8.4188821458123e-06
-1.96045428415197e-05
-2.07002481752848e-05
-2.78652357562242e-05
-1.66603001791029e-05
-7.08452416947059e-06
-7.28464783045888e-06
-2.91484043956689e-05
-9.13859211891423e-06
-2.45273595231625e-05
-2.82901719042369e-06
-9.06789762842038e-06
-2.12923019745939e-05
-1.74206517522469e-05
-2.46786934469238e-05
-1.81082807695906e-05
-3.91558662036298e-05
-4.18972051374501e-06
-3.20111483842095e-05
-1.57964756705858e-05
2.42946834177541e-06
-2.21855447844807e-05
-1.07596965378458e-05
-1.41433404847342e-05
-1.07527783944182e-05
-7.63196171592441e-06
-3.17016435502658e-05
-1.3154217470631e-05
-1.45464050545447e-05
-2.34729282515191e-05
-1.08403026051177e-05
-6.99305968768985e-06
-1.73478102549141e-05
-5.53530954849559e-06
-3.67982448014308e-05
-6.4188374441541e-06
-1.30672876592151e-05
-1.22867641326095e-05
-1.01746788797965e-05
-5.48379359455173e-06
-2.88054826972954e-05
-2.33607995668753e-05
-3.22000817630538e-05
-3.6623693185475e-05
-1.11397737864016e-05
-4.267779071398e-06
-2.28846123054941e-05
-2.07845297979293e-05
-2.51211688859809e-05
-1.32678321912938e-05
-5.11374243426556e-06
-8.48481001196457e-06
-3.51957394200485e-06
-1.98968192631164e-05
-2.10630175510023e-05
-1.06783106257063e-05
-2.1454114400026e-05
-2.1757166881053e-05
-1.74690321432955e-05
-2.14642645335879e-05
-6.9590792705293e-06
-2.63218977247485e-05
-1.78902819112546e-05
-5.91750387969942e-05
-2.15420355465673e-05
-7.94511706293698e-06
-1.09826030295064e-05
-1.10764497391008e-05
-2.14664551939245e-05
-1.26690957577808e-05
-1.63019342163454e-05
-3.93441727831642e-06
-2.0302521727816e-06
-1.92116508311246e-05
-1.10084788150875e-05
-3.06994193438844e-05
-2.8000624170085e-05
-1.80404873381563e-05
-1.75752352892283e-05
-5.01551617340768e-06
-1.78266401902211e-05
-2.11456839116006e-05
-4.90170378574299e-06
-1.42592637324326e-05
-2.2372126863891e-05
-4.34598930313703e-06
-2.10757026562478e-05
-2.90129105606681e-05
-1.11250277894794e-05
-7.29089231314187e-06
-2.72004440955834e-05
-1.53248853903445e-05
-1.12883601083812e-05
-1.03085342444468e-05
-1.54570341106287e-05
-9.6171337783579e-06
-3.13214451705388e-05
-1.7978869519058e-05
-2.22305060511461e-05
-2.47643426280334e-05
1.79496457670401e-06
5.264164436356e-06
-6.03661706729723e-06
-1.96950082034538e-06
-1.68375554243432e-05
-3.30389033079881e-06
-1.44359818926976e-05
-1.51195404098662e-05
-2.22107100109176e-05
-2.41338316947672e-05
-2.67321391421956e-05
-2.82013462030534e-05
-4.09817543890062e-05
-3.84882048343525e-06
-2.74620956840031e-05
-1.41626794567245e-05
-1.97591543522065e-05
-2.43125060944378e-05
-1.08655354653318e-05
-1.60474467244251e-05
-1.68126468472588e-05
-1.69657215558188e-05
-3.01877508065409e-05
-2.21555344982907e-05
-2.30141177792221e-05
-2.00912932363694e-05
-2.29766270761503e-05
-3.23988178484763e-05
-5.73194895498843e-06
-3.64213042503267e-05
-3.8195059368962e-05
-8.33836006433152e-06
-1.64189798485309e-05
-1.71046150176989e-05
-1.65415244784035e-05
-2.13086524601166e-05
8.02271134096449e-06
-1.5727095383443e-05
-1.09779496425685e-05
-8.86491553224609e-06
-2.86637668473225e-05
-1.17928183998484e-05
-3.293162553818e-05
-1.49352052829358e-05
-2.06565000545352e-05
-3.98712525250664e-05
-2.06550026511244e-05
-7.65849452334548e-06
-8.71147976291094e-06
-1.00784829114393e-05
-3.04324318170691e-05
-1.23566599957497e-05
-8.08924984301697e-06
-2.15115153022223e-05
-1.27045935015941e-05
-1.39442650197242e-05
-2.91916004891234e-05
-1.30685043302543e-05
-2.70783249649545e-05
-2.67828670491227e-05
-1.62591224555826e-05
-2.00211841083243e-05
-7.69516623011784e-06
-4.78721657368003e-06
-1.46355402846615e-05
-1.48541971060049e-05
-2.59879281120146e-06
-4.75817549733687e-06
-7.19128728830348e-06
-2.13106287971674e-05
-2.55395447749506e-05
-1.6881910943124e-05
1.56483968254701e-06
-5.39084710243425e-06
-1.75846816830556e-05
-3.15981017028746e-05
-2.4293269218279e-05
-1.82200788187486e-05
-2.52167121154173e-05
7.51192246811298e-07
-1.81472076251055e-05
-1.6532196272717e-05
-2.82759955794658e-05
-4.42077411228104e-06
-2.74183178562129e-06
-2.14699279639792e-05
-1.77730584749018e-05
-8.32716701299866e-06
-4.83751179007558e-06
-2.39645837439705e-05
-2.24807978611044e-05
-1.46017237880678e-05
-3.24979116218076e-05
-2.3461592031805e-05
-9.9625939035083e-07
-1.53727781489013e-05
-3.32731763969681e-05
1.53431577221594e-06
-1.11139335306052e-05
-2.78327265246006e-05
-1.96828362271411e-05
-3.72987357027421e-06
-1.09197186251308e-05
-5.92934755845857e-06
-1.35975636480549e-06
-2.36285371423912e-05
-1.23426230582877e-05
-1.60370705097975e-05
-1.4018791923204e-05
-2.65688718946784e-05
-1.9021723320012e-05
-2.14853358391358e-05
-1.95519671913777e-05
-2.53160262219496e-05
-3.17239035296701e-05
-2.08402915273496e-05
5.65069974111273e-06
-1.31075592677571e-05
2.47124528421647e-06
-1.01003255982071e-05
-2.21642893991978e-06
-2.99801653116241e-05
-1.40801420846963e-05
-1.30925658271346e-05
6.51716519368834e-06
-2.90524246905861e-05
-1.84192337855564e-05
-2.84904803329045e-05
-1.21024724291765e-05
-1.06501222771723e-05
-1.68045533032274e-05
-1.71974694490868e-05
-2.87965650432542e-05
-1.76827831185639e-05
-8.51267048959584e-06
-1.65462753328344e-05
-3.24503522516981e-05
-2.33292851071145e-05
-8.54986478511062e-06
-1.08555004561007e-05
-1.72080230446635e-05
3.56517418029283e-06
-9.23629137129352e-07
-9.46821727876618e-06
-2.21076001069176e-05
-2.47499862374904e-05
-2.02152619797969e-05
-2.31449162140772e-05
-9.09984301020468e-06
-2.60171432837243e-05
-1.83122457570222e-05
-2.82569768781437e-05
-6.52101494133697e-06
-4.70295008824035e-06
-1.9941514151451e-05
-1.50189230425544e-05
-1.6004768514085e-05
3.51994591291457e-06
-3.81216406983668e-05
-8.44282364148806e-06
-2.83307659869328e-05
-1.83398266965518e-05
-1.99842014365068e-05
-1.15848465010197e-05
-9.46929848489726e-06
-1.17142289517163e-05
-1.56322641730934e-05
-1.69272014568586e-05
-2.46311933859736e-05
-1.67927367051381e-05
-3.05096222923032e-06
2.99661551284284e-06
-3.58566875397584e-05
-2.17180173997143e-05
-6.92646397929873e-06
6.00294544646314e-07
-1.27424285227637e-05
-8.27343543928796e-06
-1.94619494340042e-05
-3.37888437078611e-05
-2.62031496115288e-05
-3.68507515090161e-05
-1.91828824223123e-05
-1.84869758734581e-05
-1.73637521182476e-05
-2.11773250664521e-05
-2.07728811610256e-05
-7.27096579551821e-06
-3.00421582139245e-05
-1.4521021771284e-06
-2.81304580597811e-05
-4.03470895618703e-06
-3.41248658906995e-05
-1.16595803368501e-05
-9.93349593771886e-06
-1.21846015920679e-06
-1.52802329252715e-05
-7.86729798855639e-06
-2.37690847516683e-05
-2.59135038067159e-05
1.25618518798913e-06
-1.39232228676889e-05
-2.3949598878768e-05
-2.93168157195208e-05
-1.69309776447484e-05
-1.72237252980614e-05
-1.30580927474389e-05
-9.33927074302993e-06
-1.09845272999477e-05
-1.05051052420534e-05
3.93294300691447e-06
-1.193753876162e-05
-8.79256543848852e-06
-7.37076893809398e-06
-6.89093373093113e-06
-1.43876374360612e-05
-2.27740000125861e-05
-2.36849964185698e-05
-2.10360916228978e-05
-1.58487348636574e-05
-1.8679271478994e-05
-1.439315318902e-05
-1.12104159600664e-05
-5.65832178363654e-06
-1.46487245884888e-05
-7.60441592709582e-06
-2.7838348133948e-05
-1.35233651934499e-05
-1.81058614627926e-05
-2.33881040126422e-05
-1.79276618112277e-05
-1.39095559755258e-06
-2.11024503217131e-05
-1.76027279238189e-05
-2.02419967541634e-05
-2.41790294517158e-05
-6.63869756692713e-06
-1.31029320344131e-05
-1.49393987847897e-05
-3.72501108320587e-06
-1.92952275964031e-06
-2.70010534704468e-05
-2.33279077531632e-05
-7.01944320831046e-06
-2.24073202184906e-05
-1.26640253760702e-05
-2.7534004804629e-05
-6.6374238894177e-06
-1.58660356792857e-06
-7.57756566462889e-06
-1.16751735003343e-05
-1.04758934584927e-05
-1.14052797717388e-05
-2.33916604115483e-05
-2.28341869505733e-05
-2.94803390416935e-05
-1.78665519443418e-05
-3.32360104858852e-06
-5.06546042303593e-06
-1.58656547089159e-05
-2.68372620633039e-05
-1.47265021814688e-05
5.33367421006958e-06
-2.66729597735456e-05
-2.66278381765225e-05
-1.53665443754229e-05
-1.95301380583133e-05
-1.55799153611717e-05
-8.43579683492545e-06
-2.40366089876507e-05
-2.16385665538794e-05
-1.88644881163905e-05
-1.72553525679071e-05
-2.46401258344974e-05
6.67602744799279e-06
-1.20027503261202e-05
-3.09160561715873e-06
-6.14534530111312e-06
2.13975805934558e-06
-1.8338636664333e-05
-1.82968191014759e-05
-1.48728572516452e-05
-8.27437587409539e-06
-1.70071085396461e-05
-2.14741499419204e-05
-1.99348304675382e-05
-1.93851327438037e-05
-1.26986837643674e-05
-6.45524359345931e-06
-3.60365436733605e-05
-3.04366577025193e-06
-7.25576435738459e-06
-1.64883674085533e-05
-2.6187629974658e-05
-2.12206503658025e-05
-1.00506041790745e-05
-2.23849019127e-05
-2.26340044627277e-05
-6.02252159640217e-06
-2.56793022839838e-05
-2.45363436422252e-05
-9.83495551419812e-06
-1.72754753962065e-05
-2.70445157633026e-05
-6.82005580696385e-06
-1.56635977720065e-05
-2.64075813544471e-05
-1.31607957582044e-05
-3.13492191327459e-05
-1.53077931980639e-05
-1.09540834645256e-05
-1.90030248938475e-05
-1.93913272414349e-05
-1.93469678735026e-05
-1.51899900654034e-05
-1.52321578521317e-05
-2.68197505006803e-05
-2.49418896586802e-05
-9.8374743627536e-06
-2.28222679398819e-05
-9.66289715307157e-06
-3.14127766874352e-07
-3.59867838483168e-06
-2.12329760762418e-05
-2.30765322702154e-05
-2.09932351934189e-05
-8.95706907769792e-06
-1.32964024584466e-05
-1.62647318231114e-05
-2.76504892925583e-05
2.50463304456425e-06
-3.97009095227611e-06
-4.32385991230896e-06
-1.13608625276713e-07
-1.04020315354165e-05
5.89764545706212e-06
-1.37837129950421e-05
5.88498623198394e-07
-6.20517990922966e-06
-1.72146204603387e-05
-2.95270196802592e-05
-3.63361455660247e-05
-1.27230940689831e-05
-8.8152403371294e-06
2.88751172539177e-06
-1.5197921283542e-05
-2.07202432803256e-06
-1.07898060472006e-05
-2.11910149084714e-05
-1.93735994202207e-05
-1.82141113098411e-05
-2.34135165158788e-05
-2.01714326691547e-05
-3.13064594793677e-05
-1.54131103756982e-05
-1.51004660634354e-05
-3.52687416902961e-05
-3.663058872875e-05
-1.16125872393729e-05
-7.88806844858884e-06
1.57887039391356e-06
-2.59285530061446e-05
-3.01677836729832e-05
-1.10101810518e-05
-2.07354600537108e-05
-7.81819520898727e-06
-2.78257178133478e-05
-1.96413887673104e-05
-1.24340114519101e-05
-1.79558719452356e-05
-1.94398707004434e-05
-2.58249516226509e-05
-6.92475566382553e-06
6.06183107932703e-06
-2.90048463619742e-05
-2.36736560583697e-05
-8.81936042686522e-06
-1.00615160444826e-05
3.05253507615867e-06
-1.01691855065532e-05
-1.23022225757882e-05
-1.54568768753839e-05
-2.44282443424046e-05
8.84767964445287e-06
-7.09670924474632e-06
-2.22292135135912e-05
-7.37115282545284e-06
-1.0299143924079e-05
-4.50614658974606e-06
-3.10750191530677e-05
-1.48933745332949e-05
-2.57250421729755e-05
-5.34497380158391e-06
-2.42751815058256e-05
1.55415214465916e-05
-1.10526384506295e-05
-1.54835780025036e-05
-3.46125044503633e-05
-1.0968528885538e-05
-1.62327349491543e-05
-3.09739265283496e-05
-3.70522572078617e-05
-1.13592538572674e-05
-1.2437984756922e-05
-4.12206670066444e-06
-2.41296573715618e-06
-8.15198963347645e-06
-3.00422377099287e-05
-3.27006619340944e-05
-9.72184326174664e-06
-2.00933726458621e-05
-3.53369324440765e-05
-1.27750245760647e-05
-4.17177980617263e-06
-8.09410021674373e-06
-1.17188448664835e-05
-1.44703936243134e-05
-1.07172447575482e-05
-2.90124722995462e-05
-5.39394190789322e-06
-2.38569527188186e-05
-1.9381908801459e-05
-5.5725660622367e-06
-3.24653487285259e-05
-2.63303124024238e-05
-2.6723538697884e-05
-2.05042680810529e-05
-2.27986768176133e-05
-8.06796639677634e-06
-7.35159421159363e-06
-2.71133050984714e-05
-1.70407693853766e-05
-9.12001741060806e-06
-3.72867994253511e-06
-2.93234006075162e-05
-2.80331964084418e-05
-1.39706763079807e-05
-3.37985891409451e-06
-9.17995041791065e-06
-4.29468637197314e-05
-1.12311971437581e-05
-6.06180798242859e-06
-1.13021036247066e-05
-1.77504190600578e-05
-2.13311838487766e-05
-1.17441606113543e-05
-1.7892697878532e-05
-2.76986022083709e-05
-2.87159700981944e-05
-1.06935377100278e-05
-1.55350784428958e-05
-2.54690285410948e-05
-2.57150561798163e-05
-2.6523097032202e-05
-3.00164968078094e-05
-1.00240253512087e-05
-3.19725435825912e-05
-1.16224408853602e-05
-3.8561482322295e-06
-1.04453408283766e-05
-2.49791697259718e-05
-2.25163060849915e-05
-1.395225008377e-05
-5.13104455554845e-06
-1.39341325435608e-05
-1.35317801547279e-05
-1.36079204509288e-05
-1.7423151224316e-05
1.40583407138585e-05
-4.07011474083209e-06
-1.80474249079207e-05
-2.1773412612056e-05
-2.12365010301548e-05
-1.61641509657458e-05
-1.73220558289146e-05
-8.23197649918552e-06
-4.70401690866838e-06
-1.38290667427135e-05
-3.06659716848989e-05
-4.99331189811083e-06
-2.85172462192821e-05
-1.74078067484621e-05
-2.70596122911225e-05
-2.56213004042941e-05
-2.03344366542289e-05
-2.1452774627359e-05
-1.3992080937711e-05
-1.87155747203021e-05
-7.40540894467001e-06
-2.74899343637541e-05
-2.54414203445085e-05
-2.45954718327317e-05
-9.03799446594545e-06
-1.3003460847438e-05
-2.34928431038204e-05
-3.02745075727961e-05
-2.36112251713106e-05
-1.73493469080101e-05
-3.54680959388321e-05
-7.16436662286172e-06
-2.38841255591896e-05
-1.6839999440275e-05
-2.64034973601203e-05
-1.91571626625043e-05
-3.20935439540994e-05
-4.43204592572807e-07
-1.47740299118075e-06
-1.0925853136605e-05
-1.3636308394651e-05
-7.79629115980784e-06
-1.9859096170095e-05
-1.81398643542556e-05
-7.0591326008999e-06
-2.29287300910247e-05
-1.03721921193357e-05
-6.40025826018586e-06
-2.5413933688413e-05
-1.10838785648916e-05
-1.10975112654833e-05
-1.43719521647057e-05
-2.15523670948791e-05
-1.81568617006148e-05
-1.20763022940644e-05
-5.74216001042606e-06
-3.06320386137253e-05
-1.50502909920974e-05
-2.21121787967062e-05
-2.66451375858101e-05
-1.06356032524805e-05
-4.06896122514107e-05
-2.49282747854603e-06
2.26804451218866e-06
-2.32281832259655e-05
-3.96331691688974e-06
-3.52663307117935e-06
-2.61506408812701e-05
-3.90633851675895e-05
-1.18390597589852e-05
-1.17905154949985e-05
-1.44375254980734e-05
-3.624076935515e-05
-2.44127839296694e-05
-1.05642778034588e-05
2.31335039712563e-06
-7.98702007949978e-06
-1.56275031453486e-05
-7.34906456086562e-06
-1.75157689066896e-05
-2.33881140228058e-05
-2.15024173105947e-05
-2.72259178971362e-06
-7.14993485496352e-06
-2.16346779771834e-05
-5.02259364855067e-06
-2.51460956138706e-05
-2.03909615723192e-05
-1.36076814478957e-05
-8.73459887685114e-06
-3.2977051003062e-05
-2.09240476016156e-05
-3.00268838037634e-05
8.14513202307151e-06
-3.26044440175133e-05
-2.92725381194427e-05
-3.47374336552796e-06
-1.10755690748152e-05
3.24575677252571e-06
-2.16505259995941e-05
-1.83621803417649e-05
-1.06086592164967e-05
-1.88176863073243e-05
8.82330131570578e-06
-9.9591262088137e-06
-6.98911723908684e-06
-1.73752539059015e-06
-4.4264250666064e-06
-1.58869297653228e-05
-2.21135907677723e-05
-9.83686357653794e-06
3.01813504581143e-06
-1.94884194143844e-05
-4.20842108630861e-06
-2.85384413796586e-05
-2.28729427594701e-05
-1.66039617536696e-05
-8.95465960360272e-06
-2.19242558231592e-05
-2.8513459594471e-05
-1.10232120886233e-05
-2.83029415902093e-06
-3.76707715031638e-05
-1.31688429675253e-05
3.71680978212405e-06
-1.17556779087579e-05
-8.31534868103411e-06
-2.21799624190775e-05
-1.21844560772517e-05
-1.743515168776e-05
-2.13716625182117e-05
-7.14171979959377e-06
-1.2490830126372e-05
-1.53829956429541e-05
-1.82797742208856e-05
-2.00029896479639e-05
-2.00789952689326e-05
-2.34242694432728e-05
-1.35185638791518e-05
-6.71187948243268e-06
-3.05875012372461e-05
-8.96506319950111e-06
-1.72491819525451e-05
-2.85340246541995e-05
-1.32843358135152e-05
-9.89432749267381e-06
-2.8883631993551e-06
-2.74111609389565e-05
-1.19431747066652e-06
-1.21299264015305e-05
-3.7087769866609e-06
-3.15670158660015e-05
8.0645424903403e-06
-1.38530209729112e-05
-1.65281691952093e-05
-4.00628782957697e-07
-1.49526148323496e-05
-2.5063509093233e-05
-1.48842599784623e-05
-2.07279389064393e-05
-1.31879726188951e-05
5.50523530833768e-06
-2.75088941425555e-05
-1.62947397950043e-05
-3.19386784928354e-05
-2.45985979509416e-05
-3.86336511085785e-05
-1.64119531622263e-05
-3.85703129502076e-06
-1.75743094978802e-05
-1.77378408574708e-05
-3.07922891628823e-05
-2.86383211273443e-05
-1.26685142764024e-06
-1.8456654124946e-05
-2.2941490517225e-05
-1.24768239318978e-05
-1.85036282512265e-05
-2.18312601467177e-05
-1.36825259120355e-05
-1.68979069217045e-05
-2.46862827250146e-05
-1.06285841936905e-05
-2.09013034656402e-05
-2.82069566311282e-05
-1.52875802149635e-05
-4.73683514889623e-06
-5.66838096058829e-06
-1.47529996900972e-05
-5.57282907961463e-06
-2.30411934561173e-05
-2.94462975784409e-06
-2.13841293285063e-05
-9.25384111060882e-06
-7.53601725680095e-06
-1.13193943878387e-05
-1.35993057942989e-05
-2.37496571530519e-05
-3.5008510388559e-05
-1.42546294179689e-05
5.6256078953926e-07
-4.13764745529686e-05
-2.29283464061282e-05
-2.6220267264409e-05
-2.48973598106306e-05
-5.17248566591958e-06
-1.28348113101713e-05
-1.16420899658907e-05
-1.44827406362036e-05
-3.53197914764121e-05
7.33287381544688e-07
-1.51126108119246e-05
-1.26389550351207e-05
-2.11627022535533e-05
-2.33197311675492e-05
-1.5572177983008e-05
-1.59211674449189e-05
-2.02525484781235e-05
-1.04516403137585e-05
-2.5770692853332e-05
-2.00118903999071e-05
-2.63802999947401e-05
-1.62904836157994e-05
-4.3873284537936e-06
-3.18232207081854e-05
-8.25240074191498e-06
-1.75522943528375e-05
-1.38945403074128e-05
-3.70282407619698e-05
-1.56856453132978e-05
-1.75244608393137e-05
-1.25084885825426e-05
-2.80210617592241e-05
-9.12073653169556e-06
-1.03668594387082e-05
-1.28242155020684e-05
-1.78609408034537e-05
-9.50867773284622e-06
-4.70384700253525e-06
-2.99452095087958e-05
-2.71840301971494e-05
-1.95239694667294e-05
-9.73503812693188e-06
-1.86581774465287e-05
-8.82245030103024e-06
1.40354531635781e-05
-1.94590118695405e-05
-3.33654206747273e-05
-2.07626258247944e-05
-2.08927055607303e-05
-1.22157985272663e-05
-1.35532162413651e-05
-2.07437406385503e-05
-2.22832982303905e-05
-2.01974218674503e-05
-1.50696989056354e-05
-1.93594114084118e-05
-2.28016789217516e-05
-1.60737334797918e-05
-6.06394599145876e-06
-1.87058759163618e-05
-3.96885589536976e-06
-1.49638608542117e-05
-1.24602595122979e-05
-2.04844876174897e-05
-1.91360481576811e-06
-1.12786378097678e-05
-1.11851840206813e-05
-1.37685251750513e-05
-1.66811282522207e-05
-9.43244705628282e-06
-1.92005535573993e-05
-1.07080954128888e-05
3.38872218493644e-06
-2.12654746749549e-05
-2.07058136595964e-05
-2.0581962936156e-05
-3.33759206373582e-05
9.98538533135813e-07
-4.77067714717108e-06
-1.0702296222033e-05
-2.32046728233674e-06
-2.21476777069248e-05
-2.29926179752362e-05
-2.65842106472593e-05
-5.18390357133271e-06
-2.66233786607079e-05
-1.75488544085933e-05
-4.55753611451251e-06
-1.44599730879153e-05
1.47222880120836e-06
-2.87057269142022e-05
-1.51471405104622e-05
-1.71974638904504e-05
-1.95592268778385e-05
-2.45081273183019e-05
-1.75844003877571e-05
-2.17810585819605e-05
-2.03290750949579e-05
-2.49369776766212e-05
-1.33702428337532e-05
-8.53531654433006e-06
-2.02071727963698e-05
-2.06517341855557e-05
-9.8707966620901e-06
-2.16001012200747e-05
-1.72413006054147e-05
-2.37460218158131e-05
-2.04954430562647e-05
-1.7708287686465e-05
-1.88073632910902e-05
-1.61197938170127e-05
-1.46492817255125e-05
-5.68929550181751e-06
5.42634440603483e-07
-1.7115334182718e-05
-4.29276025259979e-06
3.89863233426793e-06
-9.49766393284347e-06
1.39128401880893e-06
-2.13516322856501e-05
-5.15709187732963e-06
-1.31207091172006e-05
-2.35807918979835e-05
-2.18642361547092e-06
-1.79496770343907e-05
-2.36899100232294e-05
-3.5697507123782e-05
-2.19421716712669e-05
-3.56255236501185e-05
-1.9838040952756e-05
-2.42039593583308e-05
-9.04942771719499e-06
-2.73028024329378e-05
-2.1167123817628e-05
-8.45062312244005e-06
-3.75817717446427e-06
-9.77196938350164e-06
-3.03661611868229e-05
-1.72587413763866e-05
-1.43416932535137e-05
-2.66599744000221e-05
-1.90946683195272e-05
-1.09980128341111e-05
-8.63140078637016e-06
-2.2395575350867e-05
-2.04558763117405e-05
-1.36480401095796e-05
-1.37019637610922e-05
-5.67130655525591e-06
-1.60822618328562e-05
-1.47079125602724e-05
-1.569038433353e-05
-1.15714928263767e-05
-1.1560158529653e-05
1.5093549024505e-06
-5.62284457308716e-06
-1.2980937469872e-05
-1.48029696450755e-05
-2.51241045329847e-05
-2.94555649519425e-05
-2.03281788120574e-05
-1.61385719136801e-05
-6.51092569740342e-06
-2.86562493796112e-05
-2.60749340814539e-05
-2.72561101859334e-05
-1.88705926242914e-05
-9.03801007631404e-06
-2.25752721749882e-05
-1.71746000941208e-05
-2.73113262424135e-05
-1.97863018824124e-06
-1.18261305017043e-05
-2.97545408841172e-05
-1.13787451699434e-05
-1.23118871014265e-05
-2.56588978513695e-05
-1.18718857371675e-05
-2.07709027870495e-05
-3.2782968682736e-06
-1.74671800974219e-05
-1.28768018288952e-05
-1.16927990542814e-05
-6.00828195749797e-06
-8.53951955938052e-06
-2.33112613149048e-05
-1.30274054055647e-05
-4.74735469119474e-06
-2.89432157022591e-05
-9.74463593870547e-06
-4.3273280205599e-06
-1.52410526426154e-05
-4.2616671024067e-05
-3.31256905967685e-06
-1.30629645291522e-06
-1.79744015078777e-05
-2.3562777867894e-05
-2.50510891287499e-05
-9.35592896110961e-06
-1.88726266504363e-05
-5.32769345091018e-06
-1.65424739115868e-05
-1.81939158920834e-05
-2.74352112166465e-05
-1.20885762165949e-05
-3.60242967933061e-05
-5.98444853967616e-06
-1.44796132991691e-05
-9.62907747006591e-06
2.04616322866264e-06
-1.11185267447276e-05
-1.74268246776396e-05
-2.34533013449437e-05
-6.16004451677987e-06
-1.54058740284945e-05
-9.68707982924622e-06
-1.2940567997958e-05
-2.61832664607569e-05
-2.05850192085067e-05
-2.78113668478618e-05
-1.91232820253416e-05
-3.0995810393842e-06
3.65644314125766e-07
-2.78182704721094e-05
-2.70461710188934e-05
-5.33586641652551e-06
-1.89168200816022e-05
-8.92888080232096e-07
-2.13047109589629e-06
-1.07893485399661e-05
-2.61894504754388e-05
-3.53219089099331e-05
-1.80995795903167e-05
-3.1464021721493e-05
-2.06269665504161e-05
-1.3124234161026e-05
-7.30230380863529e-06
-2.44492829485552e-05
-3.91621148761695e-06
-1.82868236793572e-05
-2.52194631686353e-05
8.16637361894564e-06
-2.7731507730848e-05
-1.80560925465797e-05
6.88436880550245e-06
-1.1180872041663e-05
-2.74275856982723e-05
-1.75735761188893e-05
-2.65201554869019e-05
-3.41703509405977e-05
-1.82398377275098e-05
-1.09846842958053e-05
-2.92474941102795e-05
-3.71142598160862e-05
-1.29201799376353e-05
-4.43197128845719e-06
5.40403068505176e-06
1.84704005057237e-06
-3.40236777311003e-05
-2.18808635321135e-06
-3.02892365133181e-05
-2.92714385936069e-05
-1.94344224923755e-05
-2.92767530811009e-05
-6.1341574020042e-06
-2.54075853638933e-05
-7.62546230307341e-06
-2.35241875622556e-05
-1.25677966508404e-06
-3.64422417936379e-06
-2.46456969562544e-05
-7.07724399787365e-06
-2.25366980055606e-05
-2.37086167625146e-05
-2.20115315425895e-05
3.56836451737862e-06
-6.58331561370333e-06
-2.91171665407335e-05
-6.56391476616741e-06
-1.24762729140326e-05
-2.53760299764321e-05
-2.1937845675036e-05
-1.94538299668906e-05
-2.81782945462281e-05
-5.61941440154203e-06
5.4310898217895e-06
-2.63189997756648e-05
-2.23244753002607e-05
-1.48823277092633e-05
-8.3710336048098e-06
-1.89275478024877e-06
-2.06660811549527e-05
-8.53632691673129e-06
-1.98945837754942e-05
4.14250188823263e-06
-3.59720973066268e-05
-2.8210519528621e-05
-1.45801512051163e-05
-1.29174135117988e-05
-1.1882621641516e-05
-2.86714616620942e-05
-1.85662120267879e-05
-2.53251334982718e-05
-1.90038589449258e-05
-4.99811483592013e-06
-1.80950999214459e-05
-2.87155513498755e-05
-2.94798050588388e-06
-2.08596142947163e-05
4.94272886925702e-06
-2.095625820635e-05
-1.30996027097484e-05
-1.19324234048803e-05
-1.98596753441131e-05
-2.52784386403971e-05
-1.34709407371244e-05
-1.30085369942617e-06
-2.37897428865292e-05
-2.7346066766361e-05
-1.27865192565727e-05
-9.63464504939334e-06
-7.14235206450861e-06
-1.63530341333316e-05
-2.32147524674274e-05
-1.37502805089542e-05
-2.86951369826858e-05
-2.02480353742544e-05
-1.66615478143527e-05
-2.85717716432584e-05
-1.88964222301767e-05
-2.16920636156434e-05
-2.93011628513552e-05
-2.97261893593437e-05
-1.11203743516198e-05
-2.16030495375354e-05
-2.57322200193876e-05
-1.28792653132328e-05
-1.39750084633114e-05
-1.37036991881448e-06
-1.56329821292248e-05
-1.68951250226575e-05
-1.55971026622037e-05
-7.9073428852795e-06
-1.89023923176613e-05
-2.43325857365182e-05
-1.30273423874163e-05
-9.01884525259264e-06
-2.49674773470267e-05
-6.07924375646356e-06
-1.97969680633667e-05
6.32835487786758e-06
6.26801071113352e-07
-2.29620486071937e-05
-7.56975693418802e-06
-3.01010922103271e-05
-1.55274972453706e-05
-8.96284070787803e-06
-2.64214648293302e-05
-5.96011059176195e-06
-1.26521828354502e-05
-3.08454086596461e-06
-3.08535276770462e-05
-1.87875286871674e-05
-2.12690167631369e-05
-2.34620575920403e-05
-2.90316842446706e-06
-2.09215211986321e-05
-1.68347677864476e-05
-2.5741621130224e-05
-2.29328832856055e-05
-2.7754494494415e-05
-1.66080723485377e-06
-1.4674456676495e-05
-1.35636739627898e-05
-1.60684900827291e-05
-3.42535251712903e-05
-2.72740828499377e-05
-2.08433737958423e-05
-2.88567169198279e-05
-2.05091269466574e-05
-2.07484944236557e-05
-8.97563546399905e-06
-1.40195804361261e-05
2.32538518961714e-07
-1.6854257445329e-05
-1.38871647142011e-05
-2.47515526358334e-05
-2.37283853019525e-05
-2.05781395461282e-05
-1.22929645426817e-05
-3.81198262976716e-05
-1.79896868451783e-05
-1.91133746986734e-05
-1.41148104564002e-05
-2.07447556260427e-05
-1.41717526880775e-05
-1.13143631448434e-05
-9.17163880591618e-06
-2.52951915069403e-05
-4.67875464535703e-06
2.84942210815015e-06
-2.49677122758825e-05
-1.03299188952384e-05
-3.0632390771292e-05
-1.99486545307327e-05
-2.09015876688844e-05
-2.64695383867173e-05
-2.89682632864632e-05
-1.40815250438206e-05
-1.41097119995635e-05
-1.2731734351197e-05
-1.66761074651031e-05
-3.0026144774831e-05
-8.10117690713613e-06
-2.8446912575272e-05
-1.01202671837842e-05
-1.5038080663201e-05
-1.9884045684459e-05
-7.69060532109677e-06
2.65320906101217e-06
-2.19212319351143e-05
-7.33784399514174e-06
-5.02394371376572e-06
-4.24205129857627e-06
-2.55781560027511e-05
-2.33514822726209e-05
-2.09084151050417e-05
-1.57289455384265e-05
-1.96201356714922e-05
-2.07083338124746e-05
-1.46975495574512e-05
2.67452559256075e-06
-1.90380186023876e-05
-1.12740946749922e-05
-2.9153276912049e-06
-1.14831869135153e-06
-3.20337611005945e-05
-2.77349070269737e-05
-8.64593466486756e-06
-3.54517039327274e-05
-1.33092598209351e-05
-1.6922239400653e-05
-1.74153590623415e-05
-8.71653026529539e-06
-8.12884784839968e-06
-2.63556938149251e-05
-1.43934092792399e-05
-1.51355449304052e-05
-4.32587662280587e-06
-1.02884315322199e-05
2.29298646482203e-06
-3.31777781756793e-05
-2.30988491505506e-05
-7.91683453242157e-06
-1.84660732049064e-05
-1.56075087437964e-05
-5.10823908075432e-07
-1.98366426844718e-05
-1.84077550692612e-05
-3.0610384306011e-05
-2.27848386500413e-05
-1.00109535927135e-05
-1.29207877860106e-05
-1.17503645867791e-05
-4.23863244146506e-06
-1.58284645796173e-05
-2.59136492204105e-05
-2.74848953910673e-05
-2.76414168378146e-05
-1.25307874881236e-05
-2.75989357159218e-05
-2.80881926043614e-05
-2.70004356222292e-05
-1.5247706536254e-05
-3.63335201462791e-05
-1.60267131372227e-05
-6.37186764364347e-06
4.56287188177809e-06
-2.7945293717524e-05
3.80997195328695e-06
-1.23242060424384e-05
-4.77556210489027e-06
1.00593196211488e-05
-7.15946151689647e-06
-9.43654072613304e-06
-1.82908017160736e-05
-1.64178865999798e-05
-2.43903161445881e-05
2.02702235353073e-06
-1.21427253152277e-05
-6.82815809044881e-06
-2.91373075533348e-05
-2.31392176022613e-05
-4.44797076232506e-05
-2.89304874808806e-06
-9.0553472613465e-07
-2.05076530553385e-05
-1.72597445306882e-05
1.23385126395071e-06
-5.81344779767439e-06
-1.57822078932818e-05
-8.47619662806101e-07
-1.4453020572703e-05
-9.55800361263782e-06
-1.35652914380373e-05
-1.56902929524343e-05
-5.73645456850844e-06
-1.5853924386622e-05
-1.26528072245043e-05
-3.33304255066749e-05
-2.68611092931027e-05
-1.62428728904597e-05
-1.58200308581949e-05
-4.66935860626513e-06
9.49372527793845e-06
-2.56393899490457e-05
-1.80666603835889e-05
-1.74154583695971e-05
-2.54511894009069e-05
-1.44030916849996e-05
-1.05793038377731e-05
-2.38873991728427e-05
-1.45429992844856e-05
-1.61527038130724e-05
-2.17369412467516e-05
-1.28806538290214e-05
-2.92871201798883e-05
-1.43793590879745e-05
-1.89909519756949e-05
-2.0376610542368e-05
-2.16007436944007e-05
-2.06228435302248e-05
-2.64808832956222e-05
5.60465725932332e-07
-1.59779108423842e-05
-1.7420930682023e-05
-2.68430394478397e-05
-3.9332992050022e-06
-1.78038837943628e-05
-2.13144751894606e-05
-7.58616793647436e-06
-6.224038545676e-06
-2.26430646227421e-05
-2.09411702675824e-05
-1.27172607466353e-05
-2.58409835809264e-05
-1.65802412488068e-05
-1.59104939252535e-05
-1.022872580087e-05
-4.19169390521524e-06
-2.06208320749624e-05
-1.68058781474032e-05
-1.4609741140322e-05
-1.72249206738488e-05
-1.63177428543845e-05
-1.75282563698565e-05
-6.44207411180126e-06
-8.06252109181507e-06
-2.21191635190112e-05
-4.2250041128923e-06
-6.41825229378063e-06
-2.2339926229382e-05
1.84670783747301e-06
-7.02595435564637e-06
-1.03742224208874e-05
-1.15159102122948e-05
-2.98963289399068e-05
-1.84744411707129e-05
-1.83073736490853e-05
-1.75560210302745e-05
-8.79001731358844e-07
-2.21538182609208e-05
-1.49078238093998e-05
-2.63666862389519e-05
-1.13345966088341e-05
-1.58347967346977e-05
-2.87862796578799e-05
-2.69855775017787e-05
-2.36991841995669e-05
-1.82370211551452e-05
-2.4780096770817e-05
-1.88756906980052e-05
-3.17820094463364e-05
-4.01161244727726e-06
5.19984216734715e-06
-1.03935334802017e-05
1.51342914224584e-06
1.89226869681803e-05
-3.5717201317934e-05
-1.80392462959877e-05
-4.34345260049545e-06
-1.23692426042767e-05
-1.72380440018003e-05
-2.90950248456318e-05
-9.95909190395249e-07
-1.87731104692864e-05
-2.32402012032666e-05
-6.56748218563637e-06
-1.28891651328317e-05
-1.1261717572697e-05
-1.65109180549188e-05
-3.31753483187892e-05
-2.5875219961213e-05
-2.59395801157905e-05
-1.4748708637165e-05
-4.09285651942475e-06
-1.29411048709889e-05
-3.06811082190738e-05
-1.31117906300093e-05
-1.28445669142204e-05
-6.00623561297283e-06
-1.35417389729546e-05
-1.74359830402956e-05
-3.97702811796788e-06
-2.47336086510906e-05
-1.96432082269866e-05
-1.42554642651442e-05
-3.80807924617367e-05
-1.52324398796421e-05
-6.46210047903204e-06
-1.82966473911903e-05
-2.38866032212409e-05
-2.42898744288425e-05
-1.57230545128655e-05
-3.18592320873637e-05
-2.36277805545127e-05
-1.20108533401236e-05
-3.18063132997838e-05
9.97247805257843e-06
-7.80397089284017e-06
-2.97186700977874e-05
-1.73959289248818e-05
-2.41281464941373e-05
-2.54457301660805e-05
-1.8195216741437e-05
-2.36046090614552e-05
-1.49701894716941e-05
2.06973271022527e-06
-4.96089652832426e-06
-2.65552989418799e-05
1.33615108779934e-06
-2.45951916572248e-06
-2.1135907391418e-05
-2.23078783248876e-05
-4.33623265590318e-06
-6.68985293298678e-06
-9.52443256025392e-06
-7.64293238836904e-06
-3.56522083588099e-06
-2.41868191274264e-05
-2.34680083011193e-05
-2.4233452428296e-05
-1.77678009593442e-05
-2.10736786332275e-05
-1.67025453240482e-06
-2.01850548703495e-05
-1.57748856071994e-05
-8.66749364587763e-06
-1.85043710129134e-05
-7.84262573357546e-06
-2.90428007873964e-05
-1.73637888854363e-05
-1.23738985704766e-05
-1.31125996715276e-05
-9.95223640996521e-06
-1.62284644644142e-05
-8.10336218681166e-06
-7.50592710305938e-06
-9.19224829121538e-06
-3.16903155295899e-05
-1.96552195395775e-05
-1.55111184619036e-05
-7.68150860617391e-06
-2.23926993131128e-05
-2.30848945848479e-05
-5.3892805943658e-06
-8.56010382312008e-06
-7.31671035968745e-06
-1.8066939643241e-05
-2.13689732614054e-05
-1.86445390774307e-05
-1.56316352602477e-05
-1.93994783274076e-05
-3.10544473489735e-05
-1.09259198423883e-06
-1.61270448653904e-05
-2.14422373614294e-05
-1.50182609304248e-05
-1.309500272719e-05
-1.81275094777726e-05
-1.86137266367616e-05
-8.58020308400778e-06
-6.14117982270021e-06
-1.45313391845704e-05
-1.37659627586934e-05
-2.06506100689904e-05
-2.14837092165909e-05
-1.91468554933125e-05
-1.48327654703055e-05
-6.62827875950243e-06
-5.48762947267269e-06
-1.15960669769528e-05
-1.23961218774544e-05
-1.44046901362125e-05
-2.11397365804639e-05
-2.06214490068157e-05
-2.46024698083974e-05
4.98639485242601e-07
-6.27805597310956e-06
-1.52561731917161e-05
-1.6158044613984e-05
-2.93838379228258e-05
-1.19468593131238e-05
-1.9816468832441e-05
-4.00197884749975e-06
-7.23669375462426e-07
-8.45256286382644e-06
-1.40422552882606e-05
-1.52721085482521e-05
-1.66266233353878e-05
-1.959700165444e-05
-1.57044382048973e-05
-1.31472069270345e-05
-1.09152309792848e-05
-4.10623207204498e-05
-1.25601574158982e-05
-1.65181487765383e-05
-1.15000465270965e-05
-2.34923668220966e-05
-3.25875819489329e-05
-2.43953162186753e-05
-9.82809081781049e-06
-7.33180608549353e-06
-2.01354226230602e-06
-1.39790085812595e-06
1.21084747265199e-05
-8.23065223195161e-06
-4.22220130153101e-06
-1.63743609131065e-05
-1.45303866195064e-05
-2.46150378828172e-05
-2.03166917679154e-05
-1.69433753771998e-05
-8.77466721041113e-06
-2.13494708318214e-05
-1.28581981649338e-05
-7.0846722359423e-06
-2.32314465786724e-05
-1.05846464537526e-05
-2.23770735152043e-05
-9.5964331821136e-06
-1.98597621778376e-06
-2.00589287315279e-06
-1.14297495368466e-05
6.49718858716244e-06
-5.30903332253999e-06
-1.68444859692668e-07
1.42132906690116e-06
-3.69705077137131e-06
-4.63497302639431e-05
-2.93386331987395e-05
-1.11013436880997e-05
-1.85550353264724e-05
-4.57127422067858e-06
-2.03211817153331e-05
-2.57065724236342e-05
-1.71187906310788e-05
-5.20744419148057e-06
-1.62634107789352e-05
-2.31797929271289e-05
-1.53938591451829e-05
-9.25355174639239e-06
4.71387158650918e-06
-2.43432698211767e-06
-2.46735318382239e-05
-1.65464597895677e-05
-1.3101329359356e-05
-1.41527681026339e-05
-1.56035335871055e-05
-1.93245709549118e-05
-6.80184714355907e-06
-1.15812536927997e-05
-3.23969338903836e-05
-1.19898096846516e-05
-2.25268778160579e-05
-1.68982927927032e-05
-1.34635863838365e-05
-1.88123490136644e-05
-1.55437069221418e-06
-2.90719518503878e-05
-1.14771875563947e-05
-1.43508583439933e-05
-4.56859252835116e-05
-2.52754893326988e-05
-2.28585963247256e-05
-1.84068587544343e-05
-2.21541099798629e-05
-2.41959343177867e-05
-2.48046659070029e-05
-1.52942985005744e-05
-1.23761180374482e-05
-3.20837385100661e-05
-2.68132431197801e-05
-1.83630259527982e-05
-1.03906493964153e-05
-6.20868592340882e-06
-1.09103519682588e-05
-2.21171119798994e-06
-2.67770475480521e-05
-2.14103576845602e-05
-1.96601259768922e-05
-1.91938677349793e-05
-6.84940706541985e-06
-1.8936250476195e-05
-5.13621307363069e-06
-3.09538141105577e-05
-1.99039446078081e-05
-3.48474712361295e-05
-2.35257456966383e-05
-2.06415805410993e-05
-3.66412526513982e-05
-2.58270179868971e-05
-1.80100327630539e-05
-2.35811596017206e-05
-2.5500536479218e-05
-1.28088399023739e-05
-1.54397497180997e-05
-2.61265124658339e-05
-2.19895757319605e-05
-1.15334145734596e-05
-2.33917864118373e-05
-2.36080141685588e-05
-2.71046709027119e-05
-2.08913175637555e-05
-4.26184357792737e-06
-1.99763435169222e-05
-1.16809217584565e-05
-2.97106965206726e-06
-2.03716030494276e-05
9.18808591575978e-07
-1.47785447314498e-05
-1.48013093764718e-05
-1.84297633757505e-05
8.05533319222304e-06
-1.92921693425235e-05
-4.87085486247374e-07
-1.35669280859387e-05
-3.76923972187651e-05
-3.42582272221845e-05
-1.75774933998875e-05
-2.18551661089416e-05
-3.3904234930799e-05
-2.52774605083151e-05
-2.33069760162143e-05
-1.83395470302368e-05
-1.85141899958406e-05
-2.09346067884516e-05
-9.17603982926881e-06
-5.35646099386352e-06
-2.13637331250864e-05
-3.82235003497597e-05
-2.56422096852642e-05
-7.59875854565806e-06
-1.51908685133571e-05
-1.84528172143987e-05
-2.10535363009954e-05
-9.40832030429879e-06
-3.56768093594436e-05
-3.8151152787105e-05
-3.03657825936936e-05
-2.04015607984346e-05
-1.20627233745417e-05
-1.86818804807001e-05
-4.53110106134984e-06
-1.07750935908519e-05
-2.76527841492323e-06
-1.14702850686665e-05
-1.45048782588817e-05
-2.68056667557579e-05
-2.15801824727594e-05
-2.99882310651856e-05
-2.21037637001413e-05
-1.89474570168532e-05
-1.25712976859601e-05
-2.29614205000202e-05
-1.27886262534544e-06
-2.18139303561925e-05
-2.0855117419039e-05
-2.25865599928821e-05
-2.37901074655601e-05
-2.5450408399322e-05
-2.4605944775764e-05
-2.16436868970895e-05
-2.36449409606593e-05
-1.95557128997058e-05
-1.65706146571991e-05
-3.58177650381086e-06
-1.47043853571863e-05
-2.05462212698113e-05
-2.77956751467101e-05
-3.1715821999388e-05
-4.74752293874213e-06
-2.1655010235138e-05
5.07129770722607e-06
-1.20643246854275e-05
-3.27925744083758e-05
-1.12583310992949e-05
-5.69149012986783e-06
-1.45641425837811e-05
-1.12365551357888e-05
-2.32772853201186e-05
-2.01177610855535e-05
-4.10791923317022e-05
-2.85689174689608e-05
-7.39311797925807e-07
-6.20412971629703e-06
-4.53190666733639e-05
4.03821360286173e-06
-6.99217829725663e-07
-1.94152178593308e-05
-1.14676712434086e-05
-2.54906511699228e-05
-1.64233127565647e-05
-2.99324183226385e-05
-2.86923759380671e-05
-1.42281037127291e-05
-2.65406690870614e-05
-1.7387957143814e-05
-2.43359570152648e-05
-2.92470380335475e-06
-1.02049465104289e-06
-1.2434696456503e-05
-1.13113998192622e-05
-1.34697519188075e-05
-6.19873733220961e-06
-5.11649731356881e-06
-1.58112322179457e-05
8.02137487055202e-07
-3.06774086771443e-05
-2.70934744871746e-05
-2.31098994005681e-05
-1.62965727637817e-05
-5.32230890020392e-06
-1.52060332397103e-05
-2.13963381463194e-05
-1.32013247175904e-05
6.49349578208003e-06
-2.0930844637521e-05
-8.214725744475e-06
-7.50596772002964e-06
-5.78183583155127e-06
-2.8273662415472e-05
-1.40995687100018e-05
-3.21867099641174e-05
-1.2537875011572e-05
-2.59137766855538e-05
-3.09011923966737e-05
-3.6233750196275e-05
-2.11764002704189e-05
-1.36619452216941e-05
-2.84763639719999e-05
-1.52264133596076e-05
-1.56811306010694e-05
-1.77983507143987e-05
-1.48896998795442e-05
-6.91215872792868e-06
-1.27945448783765e-05
-4.32008416243926e-06
-2.23571478027243e-05
-2.59312278483602e-05
-1.52216613790628e-05
-1.12598665546957e-05
-2.52330517228554e-05
-9.59553154876214e-06
-3.40409769579973e-05
-2.087439025296e-05
-1.52864573778985e-05
-2.68459361215858e-05
-8.95849443339147e-06
-8.76390185428361e-06
2.38579152627954e-06
-2.78488212517226e-05
-6.21993506915967e-06
-7.71742717526684e-06
-2.68844910358555e-05
7.76727511998168e-07
-2.09966193968978e-05
-1.95865560052246e-05
6.10081221085848e-06
-1.73757972775032e-05
-1.70866510414545e-05
-1.58055441261956e-05
-5.99061819977173e-06
-2.48700703148074e-05
-1.6572404097661e-05
-2.68241326800224e-05
-1.90761740291972e-05
-8.49965571900764e-06
-1.77564244866427e-05
-2.60457076121215e-05
-1.74256177719244e-05
-7.08605910676963e-06
-1.21770240901679e-05
-2.99370417113498e-05
-1.81597235309381e-05
1.06491619765378e-07
-2.54420129673225e-05
5.59359336028187e-07
-2.30200778147387e-05
-1.53939915090421e-05
3.66649737510668e-06
-2.51129134585673e-05
1.39289160889361e-06
-1.56404000136669e-05
-1.09448700956031e-05
5.419558771209e-07
-3.29675311076743e-05
-3.23785476016253e-05
-2.47196530821406e-05
-1.11494801926902e-05
-3.70128697502695e-06
-1.41104931206225e-05
-1.72555531986369e-05
-2.39315107020717e-05
6.03755028878165e-08
-1.70012756671678e-05
-2.22797927508973e-05
-2.55120487335325e-06
-1.53364437048998e-05
-1.1921465392375e-05
-1.85310044496325e-05
-1.38352454869355e-05
-3.53692442353929e-05
-1.06860122568295e-05
1.60976843727053e-06
-1.14100971118947e-05
-2.22999915435288e-05
-8.48104208311726e-06
-1.86289548820847e-05
-1.62751241048929e-05
-2.51144195316133e-05
-1.80517251348103e-05
-1.10404262785435e-05
-8.17101237296257e-06
-1.86773616697846e-05
-1.25486372752746e-05
-1.69311528697373e-05
-1.70073876087497e-05
-2.56570932730248e-05
-1.32948306267689e-05
-1.90151051552983e-05
-3.73715658853482e-06
-3.1542178623603e-05
-3.08044168868542e-05
-6.89420108571523e-06
-1.20447565190831e-05
-3.29612330048898e-05
-2.00573569675142e-05
-1.29533826115711e-05
-9.68584283265346e-06
-1.66965656927094e-05
-2.71646701632933e-05
-6.65648919320288e-06
-2.37815302041193e-05
-3.71514478143551e-05
-7.97164562280738e-06
-1.19621621432476e-05
-1.67492033454023e-05
-2.38647029948959e-05
-2.01232256984027e-05
-2.47239268264367e-05
-8.8136114801413e-06
-1.02430039969638e-05
-1.15921282242713e-05
-1.41622493597863e-05
-2.4999655075757e-05
-2.93293438690169e-05
-1.2250331504226e-05
-1.57198905458928e-05
-2.79122360770584e-05
-1.21767282284087e-05
-8.18572025128149e-06
-3.74687867170181e-05
-2.58790456603638e-05
-4.02569872871266e-05
-1.96869096625475e-05
-1.6485751981797e-05
-2.6425002751137e-05
-1.72503363264043e-05
-1.52445646044606e-05
-1.19527546764028e-05
-1.42926819534497e-05
-2.08052967567259e-05
4.73777060711278e-06
-2.44569423925924e-05
-1.68806374394116e-05
-9.11992531057693e-06
-1.94471526324733e-05
-1.12427903793685e-05
-2.6598087666069e-05
-1.22167041218664e-05
-3.5464338098071e-05
-3.04982345024423e-05
-8.90881612556349e-06
-4.68672512883853e-06
-1.69936402744592e-05
-1.962043574262e-05
-7.80016573490038e-06
-9.2507614796427e-06
-2.03872434427326e-05
-2.54317071987184e-05
-1.57988833107922e-05
-3.23334706246801e-05
-2.39029846853175e-05
-1.19718093573631e-05
-2.09235511954275e-05
-5.73344796992965e-06
-2.32094924992443e-05
-1.66589687962078e-05
-1.90744936971995e-05
-7.06552022195498e-06
7.19599893433103e-06
-5.66591091536426e-06
-3.43898375002604e-05
-1.64754644240872e-05
-8.63917629959131e-06
-1.40409407755304e-05
-4.14087656342256e-05
-3.43773347157681e-06
-9.03693892406227e-06
-5.22274034247508e-06
-7.91418747579907e-06
-1.08540052593933e-05
-2.53816349840849e-05
-1.26794456581639e-05
-1.58674210718522e-05
-2.54346300574151e-05
-9.24795685946697e-06
-1.75896087404431e-05
-1.41167692509017e-05
-2.36358516767378e-05
-8.32437376907013e-06
-1.47335588605983e-05
1.04443416263891e-05
-1.56788830799054e-05
-1.04200311616134e-05
-9.75227131853035e-06
-2.600012172341e-05
-6.62092867062757e-06
-1.02826340432772e-05
-1.49233221214495e-05
-2.86225642252442e-05
-7.84086592931647e-06
-2.5189586642643e-05
-2.08525814803679e-05
-1.29673966592694e-05
-2.34491975937053e-05
-2.54191647132253e-05
-2.40855723401518e-05
-6.12364027638695e-06
-9.14688689800081e-06
-2.82711992949592e-05
-3.37076173439827e-05
-9.56809252988172e-06
-1.27141937366085e-05
-1.03399889448684e-05
-4.34799176538633e-05
-7.28535116509152e-06
-1.3739249056992e-05
1.63598063856387e-06
-2.03854906901595e-05
-3.40467658924343e-05
-1.31969507281511e-05
-1.2959443148984e-05
-7.67121690275311e-06
-2.29906161766778e-05
-2.35526910811314e-05
-2.02998131642361e-05
-9.54535651753518e-07
-7.00091247875695e-06
-6.84418903237717e-06
-2.08157704663021e-05
-2.00609284419916e-05
2.04480058110541e-06
-2.02002923666263e-05
-6.98674823454922e-07
-1.87583451595675e-05
-8.07771441379562e-06
-2.58340460120207e-05
-2.7648339560817e-06
-9.54270852500154e-06
-2.92250337268078e-05
-9.18871792623734e-06
-8.68189997257495e-06
-1.46845347320487e-05
-1.93618127504664e-05
-6.98610724779185e-06
-3.54777799289812e-05
-1.73426464087723e-05
-9.16076222918605e-06
-5.3516006275748e-06
-2.50367640841192e-05
-1.30461851111861e-05
-1.81256665093272e-05
-2.97214518487127e-06
-1.58815515550511e-05
-4.06178446133719e-05
-8.31220400883124e-06
-9.26271658607349e-06
-1.2057764473007e-05
-2.33912313708561e-05
7.8575250972898e-06
-2.741733432449e-05
-1.27810280724237e-05
-1.3107458620821e-05
-1.56620843713183e-05
-1.51911206867596e-05
-3.51127323751443e-05
-2.46851728726562e-05
-1.26149280500657e-05
-2.73517678771159e-05
-2.39107836894542e-05
-1.52649342728801e-05
-1.19419580411479e-05
1.24054185387586e-06
-1.22712451033875e-05
-2.8177129551779e-05
-3.08962757413351e-05
-1.54933613345519e-05
-3.69679256772606e-05
-5.15861304185955e-06
-2.7948258915935e-05
-1.47978886164237e-05
-1.07776709025684e-05
-1.75845240211671e-05
-1.65630503980155e-05
2.90978595651586e-06
-2.39285154174579e-05
-1.11637633743595e-05
-1.69944132683502e-05
-1.17776097230335e-05
-2.28437276647285e-05
-1.40264287104766e-05
-2.02102289597504e-05
-3.12535598225005e-05
-3.17863450376905e-05
-6.2140663093448e-07
-1.32539214802481e-05
-1.03886044875364e-05
-1.7732935282326e-05
-1.73123780297679e-05
-1.27434875658643e-05
-1.46093931610033e-05
-1.79127932036284e-05
-1.1661226145892e-05
-9.23880745926629e-06
-1.44305319690061e-05
-1.62578607975637e-05
-1.61770513867193e-05
-2.66499079814087e-05
-2.80116836414466e-05
-2.29950872076819e-05
-2.88693263519303e-06
-1.77071746940454e-05
-1.41429625951114e-05
-1.56131854980267e-05
-1.8127510369477e-05
-1.79848651084664e-05
2.14293382450658e-06
8.28563822013598e-07
-2.09114230335262e-05
-3.37373642572049e-05
-1.75425801758487e-05
6.63134510752278e-07
-1.95410037047308e-05
-1.06647524627211e-05
-1.12203509947266e-05
-2.29013086210254e-05
2.63832232283742e-07
-2.66740438207819e-05
-7.64325029115143e-06
-1.54536826847409e-05
-1.5954362046427e-05
-9.07174521634529e-06
-7.46522602200641e-06
-2.27513005741624e-05
-1.55157858227153e-05
-1.97718590400376e-05
-2.59410222579139e-06
-8.19055673093358e-06
-2.62875545247915e-05
-1.07746641486336e-05
-1.65018151156241e-06
-1.85721671158125e-06
-1.24891223584677e-05
-7.76195383836563e-06
-2.0502739821635e-05
-3.02029153795043e-05
-1.63393979380471e-05
-1.99267607320327e-05
-1.79836738261929e-05
-7.86405472719042e-06
-1.08175020338645e-05
-1.50662675828533e-05
-2.18627506782827e-05
-2.3931355749701e-05
-1.65509105503677e-05
-2.46244992463964e-05
-1.83287237465313e-05
-7.96020379219332e-06
-2.0012626861025e-05
-1.49381097071375e-05
-1.24743139151227e-05
-1.88981611780738e-05
-1.34307246393695e-05
-1.22043407760712e-05
-2.41749873436686e-05
-1.77123016439424e-05
-8.72545204490175e-06
6.60899463398746e-06
-1.4011773838676e-05
-1.89934166995541e-05
-1.82808235665645e-05
-3.41899793951008e-06
-9.10622387217358e-06
-1.48404351931827e-05
-7.66809840326328e-06
-2.05352902526641e-05
-2.44010495369614e-05
-1.11496858541813e-05
-2.117075549743e-05
-1.90874646642125e-05
-1.72406445091625e-05
-1.39831008452241e-05
-6.08354978617803e-07
-3.26937032592099e-05
-8.63712198566673e-06
-5.62333550502106e-06
-9.36908097922983e-06
-2.83360267443403e-05
-3.48063783253457e-05
-5.58297470681798e-06
-1.81425114391967e-05
-1.95152868163435e-05
1.35408462757226e-05
-1.84220335714765e-05
-2.64258896325563e-05
-1.30101827850479e-05
-1.76512666442459e-05
2.59130512874747e-06
-2.28847218969697e-05
-8.80779818246078e-06
-2.287008366535e-05
-2.60063930267264e-05
-2.43772413666447e-05
-1.10078872983345e-05
-2.71432157711538e-05
-2.39186733696924e-05
-1.37421112704427e-05
-4.87824997908055e-05
-1.72246419574719e-05
-1.47271851984955e-05
-3.44131480920105e-05
-1.77040254446897e-05
-2.57122447860126e-05
-2.99223808607892e-05
-4.08491638007554e-05
-8.94783836352229e-06
-1.48250816784134e-05
-3.53996551069002e-05
-1.58511064209883e-05
-2.57923486392057e-05
-1.75124490287671e-05
-2.44562745791009e-05
-1.38008020707719e-05
-2.38634262933423e-05
-1.52021387824883e-05
-8.88839059384949e-06
-1.95158539554083e-05
-6.06551933952764e-06
-4.10383342179172e-05
2.03121406060951e-06
-4.66633528012136e-05
-2.49017975303851e-05
-6.98538923138613e-07
-1.85978866330598e-05
-2.276980343026e-05
-1.01068750603852e-05
-1.55661692187055e-05
-3.17622068192729e-05
-2.87888276895162e-05
-9.98888511059541e-06
-1.18357786057788e-05
-9.96728875645186e-06
-1.85352979297902e-05
-1.59962745699685e-05
-1.62777934439979e-05
-1.048961774966e-05
-1.96703336305105e-05
-8.12583621756693e-06
-1.79341600221657e-05
-1.16620346851283e-05
-7.8998821110473e-06
-2.17575410140542e-05
-1.56345990869146e-05
-1.98563707508409e-05
-3.02621018206839e-06
-1.38508519880785e-05
-2.82293272643936e-05
-8.46386574727556e-06
-5.77783989112499e-07
-2.34269803534563e-05
-1.40753691835158e-05
-1.46734260980327e-05
-2.78951896937568e-05
-1.16637383430344e-05
-1.81071734072281e-06
-3.54535359007062e-05
-8.58971828405039e-06
1.12798901802609e-05
-1.55644088224802e-05
-1.44151611767321e-05
-1.34562270049071e-05
-3.25358017209944e-05
-1.20546568692029e-05
-1.32158062244145e-05
-1.51107608929092e-05
-1.79151356620423e-05
-9.59033949165743e-06
-6.0203883512769e-06
-1.08285257336837e-05
-3.18527919875562e-06
-2.9209733450341e-05
-2.49916579563744e-05
-1.37568483549281e-05
-1.66914028619268e-05
-1.94124562355319e-05
-1.43216508438339e-05
-1.53289169524294e-05
-2.39504599430454e-05
-1.81143121260466e-05
-9.48475695606932e-06
-2.10636593257363e-05
-1.47042929090025e-05
-1.28766750080604e-05
-2.38764925232546e-05
-1.98247272472416e-05
-2.44350770988023e-05
-8.20668231797908e-06
-8.78469782339416e-06
-2.67262891023991e-05
-5.42891281163463e-06
-2.82003054798858e-05
-1.88678474986597e-05
-1.61464246546789e-05
-1.11830966273381e-05
-1.6065296124563e-05
-1.65480437162732e-05
-1.60400557459503e-05
-4.04508467750798e-06
-1.32393417770964e-05
-1.15411062026307e-05
-2.1180775099579e-05
-2.5277375820747e-05
-1.5442967549228e-05
-1.91314597277631e-05
-1.49939383144062e-05
-2.40290542973927e-05
-2.47776898189346e-05
-2.59965219621026e-06
-3.10218367469946e-05
-2.58305397375084e-05
-1.75145292675943e-05
-1.5069200963756e-05
-1.34272542934024e-05
-2.32988158978914e-05
-1.48881139395375e-05
-1.95012232091124e-05
-2.06924252122857e-05
-1.85355103631773e-05
-2.47391817463654e-05
-1.18358792666806e-05
-1.66106675601309e-05
