# Supplementary material for: Research on computational propagation and identification of mine microseismic signals based on deep learning
Source: PLoS One. 2025 Oct 22;20(10):e0334641. doi: 10.1371/journal.pone.0334641 (PMC12543183; doi:10.1371/journal.pone.0334641)
Supplement: S11 Data — (ZIP) [file pone.0334641.s011.zip › 000101100002687.xlsx_0.txt_24.txt.txt]

-1.82865635747647e-06
-4.82232711775654e-06
-2.5406721348545e-05
-2.94334901188556e-06
-7.10096193380687e-06
-1.05860116636065e-05
-1.56310691515007e-05
-3.85710543450194e-05
-2.79168191524256e-05
4.82053274755227e-06
-1.78868752635359e-05
-2.47054259246044e-05
-3.17209311271777e-05
-2.68130316117106e-05
-1.28012728369316e-05
-1.05949572211951e-05
-3.57427909565265e-05
-2.55028813239829e-05
-8.4435584864117e-06
-1.81204967537489e-05
-3.26539201149475e-06
-2.34065618481653e-05
-1.01447320003961e-05
-2.47821902391638e-05
2.19435353812105e-06
3.9302473560826e-06
-2.93958917106405e-05
-8.54657540005129e-06
-9.15680119846806e-06
-3.2800368663268e-05
-8.23061254550153e-06
-1.64635266185453e-05
-3.43678108588388e-06
-2.21904393094122e-05
-1.03561982030131e-05
-1.23708655516567e-06
-2.18612419156724e-05
-3.20117707609356e-05
-4.46280284017805e-05
-2.86088447862391e-05
-1.40045043268607e-05
-2.86415550637781e-05
-1.31515322849409e-05
2.49733774118871e-06
-1.26844637194947e-05
-2.56289906989499e-05
-1.39529739397171e-05
-3.85731305566299e-05
-1.57862381588955e-05
-3.81580357950555e-05
-2.82536649290993e-05
-1.05477039504762e-05
-2.23757880445803e-05
-2.09767000597658e-05
-1.12793470794995e-05
-6.00168390547895e-06
-1.43303167742551e-05
-2.01767540752657e-05
-1.56870652516985e-05
-1.66477174224852e-05
-2.97166260850619e-05
-6.83995184258345e-06
7.05985013760743e-07
4.43371693532322e-06
-4.93642997036681e-06
-1.60529820133349e-05
-2.67648933030669e-05
-2.17930381266753e-05
-1.7134838993136e-05
-1.67631120429555e-05
-1.1248193268922e-05
-1.05614520552236e-05
-1.96298899929687e-05
-7.29612223639249e-06
-4.78143638428277e-06
7.04682597900635e-06
-1.68951863578737e-05
-1.55274351325142e-05
-1.51511680923935e-06
-2.1955929922965e-05
-1.01277328442682e-05
-8.38631555527197e-06
8.7632014438564e-06
-1.03202956515539e-05
3.73265626758841e-08
2.026382505069e-06
-1.95255151667477e-05
-1.08635707615735e-05
-8.73842932673028e-06
-5.34966704494971e-06
-1.59583373562334e-05
-1.47821126508754e-05
-1.50902630006847e-05
-2.97067585043398e-05
-1.85939226424196e-05
-2.40364300693886e-05
-4.8603381103399e-06
1.53899677772456e-05
-3.53449359933905e-05
4.24575619882886e-07
-2.4457770878573e-05
-7.62186339862951e-06
-1.31380840319001e-05
-6.52931734837724e-06
-1.90017715490024e-05
-5.93164984431967e-06
-1.51668874861726e-06
-1.90046224847967e-06
-1.38998712105593e-05
-1.21650922342125e-05
-1.19505279738894e-05
-1.12583913782473e-05
-1.76725761189447e-05
-2.50673983750456e-05
-2.11539910355694e-05
-1.98939730189614e-05
-1.34156368207146e-05
-9.893604763872e-06
7.67415845469154e-06
-2.01742930186239e-05
4.83426920359301e-06
-2.29074024194427e-05
-2.77286302362163e-06
-1.5844208410595e-05
-1.09455642695284e-05
-1.27049015966009e-05
-1.16351655851687e-05
-4.92366156321809e-06
-3.7669650071124e-05
-9.91910223059799e-06
-3.51627805498504e-05
2.39376076576847e-06
-2.82802269290503e-05
-9.93168589003725e-06
-1.81644193475816e-05
-4.13014061091466e-05
-1.39852202459055e-06
-2.8071533252758e-05
-9.77546194373485e-06
-7.18851222281519e-06
-1.26582819048867e-05
-6.86340834052961e-06
-1.51073213276683e-05
-2.29705086320926e-05
-1.87872739193264e-05
-1.84118135225468e-05
-8.42295467084055e-06
-1.07018625266412e-05
-1.22402015855807e-05
-5.29157757165882e-06
-7.10760825777169e-06
-2.02817469052946e-05
-1.90401305977766e-05
-2.04838058749788e-05
-1.5181385379681e-05
-1.38899817470511e-05
-1.34881936451203e-05
-2.62627396013216e-05
-1.99008425446059e-05
-1.1678121612074e-05
-2.72708708195949e-05
-1.22872576706936e-05
-1.6322771954566e-05
-3.76226511554526e-05
-1.47161679925428e-05
-1.69534884340232e-05
-9.94055890710563e-06
-3.43611349387575e-05
-2.67385108798305e-05
-1.03379719197164e-05
-3.33737768980708e-05
-8.05954522231996e-06
-2.24999009171492e-05
-4.40957005638428e-05
-1.59634289756668e-05
-2.47360753955029e-05
-7.92881441094835e-06
-9.88382052215624e-06
-1.04609346684576e-05
-1.40285662814581e-05
-1.57988811437583e-05
-2.54266868278757e-05
-2.93207633461122e-05
1.02371753626912e-06
-1.87556776386287e-05
-9.78736658933074e-06
-3.15452019585843e-05
-1.0987660677533e-05
4.29678339189714e-06
-1.15208645564383e-05
-2.66419278038076e-05
-5.9095617743586e-07
-2.04252190935549e-05
-1.2939776402589e-05
-2.81122049916278e-05
-2.75649181833042e-05
-2.76530975411766e-05
-1.60530003249153e-05
-1.80750174508222e-05
-8.6375104775766e-06
-2.0626394467382e-05
-4.37526516233419e-06
-1.19855533891421e-06
-1.26337218856796e-05
-2.09223849645514e-05
-6.22850964038229e-06
2.31190113898083e-06
-1.43949318952875e-05
-1.31717458892797e-05
-1.59862236623592e-05
-1.75842749436278e-05
-2.78716604709666e-05
-1.28117547805101e-05
-1.26956886448494e-06
-1.18176337011213e-05
-2.83691575409447e-05
-2.1231333665882e-05
-6.91419340808659e-06
-1.03944488719504e-05
-6.99591911134247e-06
-1.50449636059446e-05
-3.52975869744564e-05
-3.50811750128717e-05
-3.83462219275196e-06
-2.30312108183629e-05
-2.63244717927883e-05
-1.75186472571176e-05
3.3877719028275e-06
-1.94827500175257e-06
-2.15118508321048e-06
-1.12925671267668e-05
-4.54177296872425e-06
-3.33272812392353e-06
-1.59500246154483e-05
-1.81750620612431e-05
-1.36192535188153e-05
-1.93572189609392e-05
-2.27523565527214e-05
-3.06571766038501e-05
-1.41394814697462e-05
-1.55465953841431e-05
-1.35495708990746e-05
-6.72600566722442e-06
-2.16946406651851e-05
-1.55135178923973e-05
-3.35813111098103e-05
-2.9715172219351e-05
-3.28669143373751e-05
-2.64926581944032e-05
-1.09062350011396e-05
-1.21708890427402e-05
-3.3387296727529e-05
-9.40323479259849e-06
-2.18868784566043e-05
-1.34982110560207e-05
-1.1728245558014e-05
-1.1273220182149e-06
-3.08883299580866e-05
-3.91139007054688e-05
-1.50838433044401e-05
-1.82732554234846e-05
-2.05041721040419e-05
-1.68645970416008e-05
-2.63112695227006e-05
-6.23551416919641e-06
-4.19977044160319e-05
-2.74120305584572e-06
-5.61809266021536e-06
-1.78996662056077e-05
-3.29737264610555e-05
-1.87995208411715e-05
-1.08624040895262e-05
-1.17670567901938e-05
-1.71819420269122e-05
1.38498709068792e-06
-1.61326234266455e-05
-3.53990586203208e-05
-9.78038820732549e-06
-6.87288781078875e-06
-1.76267944846419e-05
-1.28684315622034e-05
-1.96321893478567e-05
6.03213463325361e-06
-1.0165773085048e-05
-2.66749641964963e-06
-4.12852442622384e-05
-1.92068606284349e-05
-1.62607133265889e-05
-1.53714713058732e-05
-1.78305400574777e-05
-1.61431304925491e-06
-1.73908722692959e-05
-3.28981367112006e-05
-2.27816854331885e-05
-2.21364320992696e-05
-1.14106703729759e-05
-7.13108071056597e-06
-2.30942264110041e-05
-2.58052884334492e-05
-3.42630381243343e-05
-1.43384266337481e-05
-1.10807997562397e-05
-1.21598030369317e-05
-1.70622676973936e-05
-1.91564435621351e-05
-1.66498863107999e-05
-1.12814087425464e-05
-2.70099656192935e-05
-2.31239394178849e-05
-1.24106468961461e-05
-2.49710106294753e-05
-1.56979024269877e-05
-2.75959737744449e-05
3.06019338457414e-06
-1.36910568033115e-05
-2.3315489517734e-05
-1.79482491813718e-05
-2.40717238481299e-05
-4.69775827023407e-06
-3.0998126025616e-06
-1.61887469621517e-05
-4.23867287955031e-07
-6.28145899605922e-06
-2.16576820847089e-05
-1.92043995299401e-05
-8.72973631233032e-06
-1.04869242555763e-05
-2.50817499863206e-05
-2.19097831544985e-05
-2.40932718586189e-05
-7.08856631888462e-06
-3.02172829122258e-05
-2.26764598932763e-05
-1.36237782082326e-05
-1.17623044693163e-05
-1.16508435741303e-05
-1.05879767199103e-05
-2.0334677234115e-05
-1.4945049920776e-05
-1.36351772122823e-05
-2.01953153019182e-05
-2.54557506602661e-05
-4.31074169773455e-06
-1.50666513526441e-05
-1.01282502283148e-05
-5.42338815464622e-06
-3.17455785173242e-05
-1.94232628408309e-05
-8.2745149413865e-06
-5.96913940808462e-06
-2.12983154942056e-06
-1.48791303362381e-05
-1.76385123960305e-05
-1.97084504221421e-05
-2.35885218931962e-05
-7.16687809578328e-06
-1.37255862907023e-05
-1.38589239527992e-05
-1.42209391894237e-05
-9.53531079816065e-06
-1.92893076150263e-05
-2.25974675481949e-05
-2.80816131252508e-05
-2.22500807902392e-06
-1.858902045379e-05
-8.56008624222183e-06
-3.01070915308527e-05
-4.38763377428747e-06
-2.16354718412553e-05
-2.64407505986387e-05
-1.04287568769668e-05
-2.37996920908026e-05
-2.81855242756443e-05
-3.50033552010623e-05
-1.34980376371952e-05
-2.77523709065234e-05
-5.95576598690108e-06
-9.81212784650972e-06
-8.34053808865595e-06
5.29528659471206e-06
-1.42926007710879e-05
-2.60650137890777e-05
-2.31725444082429e-05
-2.34988550446057e-05
-9.92483256445978e-06
-1.66229489338626e-05
-1.32047453787069e-05
-1.2729330202263e-05
-1.29009756540551e-05
-1.09594152613799e-05
-2.14256133472468e-05
9.6203537444481e-08
-2.02479235566606e-05
-2.54390405900121e-05
-2.79119279270091e-05
-2.02233869192053e-05
-1.98021852031047e-05
-2.25604207947845e-05
-1.82742942378417e-05
-8.44369734147636e-06
-2.11536094755854e-05
-1.48254505757024e-05
-2.28823412901157e-05
-1.31512144633579e-05
-8.8677188831366e-06
-2.39784342617862e-05
-1.48274578197618e-05
-1.31241062424226e-05
-1.7705681117793e-05
-1.83588924738182e-05
-1.09427721447954e-05
-2.92052035383658e-05
-1.42015514646801e-05
7.40352349916147e-07
-2.42349879348831e-05
-2.66619291791008e-05
-1.58616734166594e-05
8.82316953325051e-06
-1.02299873568546e-05
-3.09340982054541e-05
-2.34860407632135e-05
-1.06833089504635e-05
-1.06108458812133e-05
-9.66191554286262e-06
-2.13553427867373e-05
-1.4418899352845e-05
-1.74358716154974e-05
-2.82148324010324e-05
-2.11390554040323e-05
-2.33741763799625e-05
-1.6395095443033e-05
-1.38586559086734e-05
-2.81599424362948e-05
-9.54241329805477e-06
-2.21867775756639e-05
-1.0233035603838e-05
-1.84338900712618e-05
-1.68918419615939e-05
-1.5990639996897e-05
-4.04378186239645e-05
-9.8965301566694e-06
-1.49485193628353e-05
-2.2184564895671e-05
-1.0310563931398e-05
-1.444148613298e-05
-1.47919878948351e-05
-5.68472826510949e-06
-7.74580826856541e-06
-2.45281586952143e-05
-4.14417895162636e-05
-2.47863460594552e-05
-2.18875077628002e-05
-1.92135488240935e-05
-3.3515734166112e-05
-1.14986347375799e-05
-1.0683802232567e-05
-4.32957102968723e-06
-1.89057126274513e-05
-1.74224750312594e-05
-1.98140086682249e-05
-1.63909843849051e-05
-1.8876946302166e-05
-6.8625558463968e-06
4.5129098644755e-07
-2.39086701878101e-05
-2.09541152600486e-05
-2.22346171110846e-05
-1.96323194119026e-05
-2.79333717693948e-06
-9.68578872469353e-06
-2.39847119498289e-05
-9.58481040704497e-06
-1.06351080196979e-05
-1.72776061355289e-05
-2.24754119541227e-05
-1.16893104385532e-05
-9.12171744768616e-06
-3.03611494716853e-06
-2.3211820734364e-05
-2.19922028392618e-05
-1.61287450807107e-05
-8.00162460706423e-06
-3.73746464088421e-05
-1.41361397948082e-05
-1.92831391597101e-05
-1.03184839806036e-05
-3.68123880673956e-05
-1.49682724809562e-05
-6.22012702979747e-06
-4.12625874259114e-05
-2.73209550673895e-05
1.38536137772379e-06
-2.66290517618151e-05
-2.33867830976369e-05
-1.08393636319092e-05
-1.94062714518826e-05
-1.64684961727451e-05
-1.67364662895309e-05
-3.89836249434438e-05
-1.15618349013484e-06
-2.66522488339876e-05
-2.93359338642429e-05
-9.88611955747987e-06
-2.12258896098787e-05
-1.96351972020496e-05
1.51070850003615e-06
-7.34815870295015e-06
-1.76923189832762e-05
-1.87450440935457e-05
-2.5579735880017e-05
-1.5985557399149e-05
-5.03767319852786e-06
-1.08032282789561e-05
-1.30677894281079e-05
-9.53355565326583e-07
-2.41331084498036e-05
-8.87399084605523e-06
-1.40666822952375e-05
-2.14098648764886e-06
-2.06553240114374e-05
-3.41201142899804e-05
-2.05969318044113e-05
-2.88792241219015e-05
-1.81260816523451e-05
-2.76353836135026e-05
1.482939247587e-07
-1.979641782587e-05
-2.45399645096621e-05
-1.87002914262267e-05
-1.25425036315448e-05
5.61174825217086e-07
-7.14546349992181e-06
5.53312355353143e-06
-1.75505929106621e-05
-9.96119936819984e-06
-2.44868559921193e-05
-1.50966597947682e-05
-1.6302846560092e-05
-2.97997261307255e-06
-1.38546026659824e-05
-1.66355121783585e-05
-6.83249975928805e-06
-2.30846429440965e-05
-3.28381548383209e-05
-7.51851875112428e-06
-3.61282181730493e-06
-3.3556852713484e-05
-1.21824206606598e-05
-2.25075433094527e-05
-6.79359797755473e-06
-1.71114762040771e-05
-7.15831485006862e-06
2.87979746301549e-06
-1.18640919961896e-05
-5.24825047323154e-06
-9.07710981258215e-06
-2.53251118642938e-05
-2.18789298674891e-05
-7.85238330507893e-06
-1.95649971429064e-05
-2.01908021665381e-05
-2.76449176989356e-05
-1.74004977248888e-05
-1.52216818756932e-05
-3.69745546319393e-05
-1.88205923306406e-05
5.85459810829597e-06
-9.33365052012208e-06
-2.74530677392789e-05
-1.48689192162643e-05
-2.39446562673673e-05
-2.07994262496227e-05
-1.65349988399023e-05
-3.44410707254173e-06
-1.00919076865536e-05
-2.04863826499507e-05
-1.31134658267825e-05
-2.82614374653074e-05
-2.99626030423744e-05
-1.01855374617436e-05
-2.06999690270461e-05
-5.0067194574257e-06
-2.51441722207858e-05
-3.03106301745001e-05
-3.76405098209691e-05
-1.26805165373139e-05
-9.51616195809527e-06
-2.82664089314007e-05
-2.58863372053113e-05
-9.24355967323927e-06
-9.38030147574192e-06
-1.35887979241813e-05
-1.69419113291523e-05
-2.98484631846672e-05
-1.69467040999493e-05
-3.16603268677679e-05
-2.06604236948981e-05
-2.56737128758338e-05
-1.55871061891842e-05
-1.73031645764973e-05
-7.72225695537354e-06
-1.39723184814287e-05
-3.44924922178177e-06
-2.96465029149485e-05
-2.49091935665223e-05
-8.66353988081086e-06
-1.58270756070782e-05
-9.67366986885226e-07
-2.78403579174411e-05
-1.00658770735527e-05
1.37139407564154e-06
-2.98747571773661e-05
-1.1884803963332e-05
-3.42186750525452e-05
-8.02196407518982e-06
-1.5665625994092e-05
-2.42435019631875e-05
-2.55886059827298e-05
-7.95538030552299e-06
-1.13836131856626e-05
-1.00049378743105e-05
-1.89514715054353e-05
-1.26943091932847e-05
-2.33772964568383e-05
-1.93964403735792e-05
-2.96470498187706e-05
-3.00943286642928e-05
-2.25952485496745e-05
-2.84596742507425e-05
-2.4467605624226e-05
-2.51017562864166e-05
-2.04754566169107e-05
-7.48473030964079e-06
-1.55434848393539e-05
-3.4039439808919e-05
-2.02542914776111e-05
-2.35304124517119e-05
-2.05887166958479e-05
-2.06080333181497e-05
-5.12904527954623e-06
-2.01989374746283e-05
-2.19659277484441e-05
-1.64758306856061e-05
-6.76318600618308e-06
-1.41196453192834e-05
-2.46979130363965e-05
-5.17353847986506e-06
-1.63649111312532e-05
-8.68280543741557e-06
-1.72474366099229e-05
-2.375492454391e-05
-2.20732923106396e-05
-9.25702847371159e-06
-7.33454271341683e-06
-3.02196015356191e-05
-1.36770838311289e-05
-1.59533797166447e-05
-2.74498966310146e-05
-2.3193393391739e-05
-1.54740265122295e-06
-3.59031535763422e-05
-2.36745071877466e-05
-2.5603221976011e-05
-1.38316494817365e-05
8.53210673554238e-06
-2.95403161952553e-05
-2.83854366121457e-06
-2.48596932751708e-05
-2.37006741197192e-05
-4.09641433079895e-06
-2.79277691009799e-05
-1.48709846702679e-05
-1.53760756846345e-05
-1.86666474787439e-05
-1.02370767018088e-05
-1.48195459378723e-05
-2.52746155999455e-05
-2.14819548586603e-05
-3.069011110281e-05
-2.04723199807482e-05
-3.47020364289571e-05
-1.23844115253204e-05
-3.73535591154342e-05
-2.46224802845065e-05
-2.04148736580343e-05
-2.08652538791265e-05
-1.5450264106952e-05
-1.41248867582292e-05
-1.2783061106198e-05
-2.48974015818536e-05
-1.83188191196169e-05
7.51140876827683e-06
-1.62037850429947e-05
-1.24472637269872e-05
-1.33364637323052e-05
-3.87008788256948e-05
-1.39012651485252e-05
-4.19828000088152e-05
-1.96692568913684e-05
-1.75311206815357e-05
-1.29429828268325e-05
-1.99576591925895e-05
-3.0533125902659e-06
-4.91294571154495e-06
-1.86794000990182e-05
-1.29071434614532e-05
-1.53644632493685e-05
-2.95336160757458e-06
-5.50675427771809e-06
-2.14338066460522e-05
-1.48187835064598e-05
-9.57928086787697e-06
-3.34319360590009e-05
-1.67927521244328e-05
-3.2127818885033e-05
-2.11729997661544e-05
-2.14578813220324e-05
-2.9587141113168e-05
-5.58884303796958e-06
-1.90439292913414e-05
-2.27216002584613e-05
-2.08195829312449e-05
-2.92647981036434e-05
-1.2910507923533e-05
-1.7224637948955e-05
1.02207750831827e-05
-2.59630442908864e-05
-1.5086921721354e-05
-2.24306212834142e-05
-1.68984889068049e-05
-1.02380968456499e-05
-1.75261743170689e-05
-2.39340660401954e-05
-3.14778748926759e-05
-1.56905643166006e-05
-1.45111966752759e-05
-8.84529385069434e-06
-8.64031052393485e-06
-5.44002989330842e-06
-1.90031221727896e-05
-3.70937202400985e-05
-2.4146889365389e-05
-2.81609939929067e-05
-1.03699997107587e-06
-9.50746126436598e-07
-1.76624655084405e-05
-1.10857983677002e-05
-1.38300775750347e-05
-3.51840669282036e-05
-1.04474029937694e-05
-2.74814694804811e-05
-1.92835160234384e-05
-5.93269510741623e-06
-1.82011754383315e-05
6.27914413011839e-06
-2.85082073784366e-05
-2.68804964855145e-05
-2.94253299250863e-05
-2.0670882401369e-05
-2.51420431402516e-05
-2.90227122485465e-05
-3.05698405959348e-05
-6.15287894760046e-06
-7.12909760718786e-06
-2.43604721092851e-05
-5.97006499884154e-06
-1.87432157867862e-05
1.98088056949491e-06
-3.59607097868898e-05
-6.98763190492045e-06
-1.79573030263006e-05
-2.19176280692692e-05
-1.51739604790612e-05
-1.13362757935722e-05
-1.6050954507474e-05
-7.89921660790834e-06
-1.85154191183305e-05
-1.82129548484952e-05
-1.94703063163731e-05
-1.23028590620694e-05
-1.38636474419891e-05
-9.36899155264246e-06
-9.31606664771317e-06
-1.04628305028032e-05
-1.42249089959022e-05
-1.84057379611417e-05
-1.06691370340841e-05
-3.58351178845055e-05
-3.66472293855933e-05
1.14755327419366e-06
-2.92003397178153e-05
7.87175724328275e-07
-5.9649300629162e-06
-1.56584725258685e-05
-3.38559127556074e-06
-2.91938517916236e-05
-2.45389785482788e-05
-1.75602432956158e-05
-3.28745789289041e-05
-2.77231101203984e-05
-1.491750996138e-05
-1.36100126080934e-05
-3.79193803846481e-06
-6.06992584086962e-06
-1.64325378043293e-05
-1.52543198072925e-05
-1.57434002030856e-05
-1.91241451165247e-05
-4.6365098642474e-06
-1.12499950306513e-05
-2.39273079990297e-05
6.94943570632146e-06
-3.31073837393503e-05
-1.18637073435363e-05
-1.04074413342904e-05
-2.70699190742992e-05
-4.83503096252696e-06
-1.89481651981383e-05
-3.06352540875371e-05
-1.70674755281542e-05
-2.74965446523594e-05
-1.62718658719024e-05
-1.90448182101983e-05
-1.21449074196079e-05
-1.9366785287582e-05
-3.87620887501625e-05
-1.83080068480325e-05
-2.07692786645287e-06
-2.09743737761331e-05
-8.08569507558683e-06
-2.38889284852966e-05
-1.87483250536082e-05
-2.22968676160546e-05
-2.56614551304961e-05
-3.64277792381672e-06
-1.3960373508427e-05
-3.52954811866725e-05
-4.7577152071059e-06
-2.53934274177548e-05
-3.02247032812923e-05
-3.35032360676539e-06
-8.33752672422362e-06
-1.81428511398325e-05
-3.04788097125149e-05
-8.61268428714867e-06
-5.44852477586012e-06
-1.37886477331206e-05
-2.42129102541269e-05
-2.30449222200677e-05
-1.34027841971559e-05
-2.66896988099275e-05
-2.84726034657887e-05
-1.35453491830712e-05
-2.90454859714255e-05
-2.04255178234868e-06
-2.47215514612486e-05
-1.28503703903952e-05
-3.25045947218182e-05
-8.4840443630332e-06
-2.99480180897208e-05
-3.39783992085082e-05
-1.7581394849953e-05
-3.67517427799064e-05
-2.26258431352504e-05
-1.93419719220722e-05
-1.21697755234327e-05
-1.72294386604353e-05
-3.55940980438924e-05
-2.23450258417612e-05
-1.30791253231815e-05
-2.21344930260011e-05
-1.04230031702645e-05
-1.39277210885761e-05
-1.63633140379488e-06
-2.40728202348885e-05
-1.67825450532933e-05
-1.87371575294223e-05
-1.30908064847818e-05
-2.8516751992912e-05
-1.51537121349581e-05
-1.20054853294251e-05
-2.31377801338245e-05
-2.83302234460324e-05
-1.97021507591143e-05
-2.18005273671567e-05
-2.63412176485851e-05
-2.05082639619137e-05
-1.78214249018902e-05
-2.52906132244466e-05
-6.37353230775543e-06
-1.83556980921176e-05
-2.26014349779139e-05
-1.00149891848802e-05
-1.91505502887725e-05
-1.82041505977146e-05
-1.89283484758214e-05
-1.50663448791035e-05
-9.67639257325884e-06
-1.29260391981455e-05
-1.11401374751822e-05
-2.91004651323406e-05
-1.55176512380905e-05
-5.76759397943852e-06
-2.07062818637078e-05
-1.58164195122026e-05
-3.45034587639937e-06
-1.75607116171813e-05
-1.48802290555956e-05
-7.54030331519974e-06
-1.64590179014224e-05
-5.38748961926964e-06
-8.59935310038039e-06
-2.11102594334107e-05
-2.79820363379618e-05
-1.16605802837701e-05
-1.37652240566013e-05
-1.1779274417786e-05
-1.9506914945871e-05
-1.03718808857403e-05
-1.91814852876726e-05
-2.08575109828582e-05
-1.52404383538578e-05
-2.29192028383364e-05
-4.13819773516656e-06
-2.4980989967705e-05
-2.52450596532655e-05
-2.36477466815135e-05
-2.39294138249954e-05
-1.57118580491283e-05
-2.65036316065409e-05
-3.00179871414984e-05
-9.20863032606115e-06
-1.4954585163394e-05
-2.14674670133471e-05
-1.85763670638438e-05
-3.01578712078244e-05
-7.4465846510913e-06
-2.62822414865777e-05
-1.75330158705527e-05
-9.4187477447878e-06
-1.1807348176287e-05
-3.12798162853713e-07
-2.4324968437623e-05
-2.38186465175549e-06
-3.229154616319e-05
-5.50570921401639e-06
-1.99046897940336e-05
-1.28796590459453e-05
-2.32913019135965e-05
-1.28185660537724e-05
-2.57637073625276e-05
-9.53136427198302e-06
-2.05568704163103e-05
-1.55443982803349e-05
-1.75791211526882e-05
-8.7677744651156e-06
-2.6760133656921e-06
-1.3790719854295e-05
-3.31536396989206e-05
-2.71124080583626e-05
-1.78515904882008e-05
-3.37551919028061e-06
4.94282137218235e-06
-3.40665063303718e-05
-4.52364354111701e-06
-2.66587453419877e-05
-1.26195217508836e-05
-2.7064243883328e-06
-1.77765346678874e-05
-4.89934925594681e-06
-5.69874023220669e-06
-1.67046854404375e-05
-2.69196301001309e-05
-1.45447528571372e-05
-1.40619220392811e-05
-1.87961978483983e-05
-1.43782060023857e-05
-1.45082833007371e-05
-1.93504032023497e-06
-1.27991198678458e-05
-1.59718823759262e-05
-9.52304470820937e-06
-2.64052850518425e-05
-2.05970369216423e-05
-1.68673662582022e-05
-1.85168545438804e-05
-2.94781643946673e-05
-3.41474226151558e-05
-1.73794644448499e-05
-1.41567649359757e-05
-1.41772306508632e-05
-8.47366129960772e-06
-3.03043657977221e-05
-1.15535911476769e-05
-3.09834708139543e-05
-2.2186929872669e-05
-2.43267578203301e-05
-1.71500397305454e-05
-1.06808708713311e-05
9.51367968296026e-07
-1.8630162274571e-05
-2.88363072585881e-05
-2.80592921737832e-05
-2.43353255575462e-05
-1.18091476079556e-05
-1.65810225862343e-05
-1.30261975203484e-05
1.78118007711196e-06
-2.27794091333905e-05
-2.97090751022539e-05
-1.26770927691936e-05
-2.94221708998328e-05
-3.25402642024258e-05
-2.14238931316394e-05
7.74828288551219e-06
-6.79677480916979e-06
-9.8588013939283e-06
-2.44801684051328e-05
-4.01303749140399e-06
-1.3619574864143e-05
-6.71162198653174e-06
-2.59230426730113e-05
-9.94952027350064e-06
-2.99746030430352e-07
-2.95938816312099e-05
-1.17225665513045e-05
-3.97192582649331e-05
-2.50120274567807e-05
-9.12676117502233e-06
-2.20550407139557e-05
-2.18343347986657e-05
-2.26373331727557e-05
-4.13295881238214e-05
-6.29083664986745e-06
-2.67716503078041e-05
-5.28761716337622e-06
-2.30167634939076e-05
-1.64748994463228e-05
-9.89934730447241e-07
-1.44163750098877e-05
-9.91622161323544e-06
-1.54170895011544e-06
-2.63805789802777e-05
-1.33580194627917e-05
-3.00963102830974e-06
-5.34882955151792e-06
-7.83280932745101e-06
-6.65352902171036e-06
5.73757155641452e-06
-8.7126948024673e-06
-6.8165321605147e-06
-2.44091054154644e-05
-5.62773726640542e-06
-5.97906243446892e-06
-2.85862259978611e-05
-1.46686251703378e-05
-9.94287773231969e-06
-8.34487751680334e-06
-1.53268296099699e-05
-4.82074796502436e-06
-9.16453879686681e-06
-1.1907580546598e-05
-3.47231108731993e-05
-3.19225260716964e-05
-1.54029255227408e-05
-8.69238611570901e-06
-1.98571674720603e-05
-2.05118071613038e-05
-1.93066135663538e-05
-1.62528041879044e-05
-1.5529133526363e-05
-1.57783757701595e-05
-6.95721462665868e-06
-1.46184911824509e-05
-1.89662645040468e-05
-1.20681295247497e-05
-1.17434826550902e-05
-2.30177977337405e-05
-3.25426882941187e-06
-1.3554987609393e-05
-2.20223785732216e-05
2.35348332560484e-06
-7.96622171643046e-06
-2.41579690122989e-05
-3.32339883794046e-05
-2.14425374274646e-06
9.43499221357485e-06
-1.96275643276532e-05
-2.61452837979048e-05
-1.72282969548097e-05
-1.8492944522607e-05
-9.00037735780286e-06
-1.4873320311179e-05
-9.22347370112229e-06
-8.64235822458761e-06
-6.95612667752045e-06
3.98636125854592e-06
-2.9263778245513e-05
-2.38888371921785e-05
-2.54564513404007e-05
-1.36800055160581e-05
-1.71073849637263e-05
-1.80979887614696e-05
-9.00373425232038e-06
-1.0157643301418e-07
-1.00243890350476e-05
-3.28436321206097e-05
-1.59630049960701e-05
-2.65326042183735e-05
-3.59828550047464e-05
-2.76215903855151e-05
-1.0292581200548e-05
-6.47536446698519e-06
-8.90250858964729e-06
-9.8058401976837e-06
-5.10756240827694e-06
-9.62421049777662e-06
-1.24742950670137e-05
-1.77401123241205e-07
-2.27359890766119e-05
-2.53243465164471e-05
-9.06578741650434e-06
-3.18632435896279e-06
-1.85063888217716e-05
-4.97111972487883e-06
-2.22615734019447e-05
-2.73514036434304e-05
-2.52001132557466e-05
-1.98008475355469e-05
-1.16865814385352e-05
-2.13749883351906e-05
-1.7868109062143e-05
-3.33379228696613e-05
-5.19708947309645e-06
-7.98689387161078e-06
-6.72327237697796e-06
-7.03816999065778e-06
-1.63489083755196e-05
-1.29560752511041e-05
-1.9436655268989e-05
-5.86445740674752e-06
-3.07338516807726e-06
-9.25214083336726e-06
-3.31436878319697e-05
-2.31920622514113e-05
-1.12342157350811e-05
-5.38016967179563e-06
-1.92304990984587e-05
-1.33177635228976e-05
-7.63578396141011e-06
-3.39902816496931e-05
-1.85044971130769e-05
-1.61595191350614e-05
-1.88252871967014e-05
-5.05518123586999e-06
1.57111822163874e-06
-1.58876045853798e-06
-1.46909180330908e-05
-3.1679863832064e-05
-1.14456572601917e-05
-2.06544730256257e-05
-1.92289291497325e-05
-9.2635253645504e-06
-2.85916273226057e-05
-8.90243793823729e-06
-6.72197150831762e-06
-5.38129744777454e-06
-2.44044257962711e-05
-1.40864201848701e-05
5.01203632353264e-06
-1.31580561465332e-05
-3.46291506855696e-05
-1.57282687899715e-05
6.78307322154283e-07
-2.4208696523704e-05
7.40202244498204e-09
-1.7218716913512e-05
-4.69179719102994e-06
-1.64713676192893e-05
-2.7398061413377e-05
-3.20977640031732e-05
-2.66331578918515e-06
-2.5693014861239e-06
-5.01621674742305e-06
-6.66746936049146e-06
-1.05588908450543e-05
-2.02193721321045e-05
-4.37799801184081e-06
-1.33473654895917e-05
-8.58053594475684e-06
-1.04366909381545e-05
-1.21718681940458e-05
-2.12339565125947e-05
-1.33388194339912e-05
-9.4305855329643e-06
-1.06725526491068e-05
-2.56526910084937e-05
-9.11612563236365e-06
-1.82225366935364e-05
-3.84289981077547e-06
-6.30729142508858e-06
-3.48451510499121e-05
-2.53156462698044e-05
-1.22821978759296e-05
-2.03912115760837e-06
-1.19984634685671e-05
-9.58880010673907e-06
-2.10551846768553e-05
-1.17996430407718e-05
-9.16545589680443e-06
-1.1136801025272e-05
-1.80939242341817e-05
-1.94411577189231e-05
-1.87094700588925e-05
-6.97180452556126e-06
-1.70481193427272e-05
-8.62464519702766e-06
3.57573266592474e-06
-1.55206997410221e-05
-3.05040469307867e-05
-7.20149584760914e-06
-1.70379909460913e-05
-8.65267282108239e-06
-2.00752015828792e-05
-2.15236981604078e-05
-5.16547061246175e-06
-2.67703268277389e-05
-1.75364414598938e-05
-1.21180346314813e-05
-1.41811771595946e-05
-2.80408879130066e-05
-9.08148191975876e-07
-1.40802019659455e-06
-2.29358905182401e-05
-2.22358690973705e-05
-1.39403706323927e-05
-7.70185665838511e-06
-1.17044487221671e-05
-1.16852804274403e-05
-2.05173061767568e-05
-1.3481859060477e-05
-2.30530305198134e-05
-1.80333568517944e-05
-1.8160687150162e-05
-2.08167195476295e-05
-4.60868032342934e-06
8.58300917798762e-07
-7.78848432758823e-06
-2.00301481341869e-05
-1.99486340330885e-05
4.95875255885166e-06
-2.99285428446621e-06
-1.07181948201504e-05
-8.09065577607658e-06
-6.02649893902216e-06
-2.05755523979214e-05
-7.90469997978747e-06
-2.21493228359127e-05
-2.36182496870348e-05
-2.88233341230675e-05
-1.23130085937616e-05
-7.82846189644253e-07
-2.04988802580487e-05
-2.65311736988225e-05
-5.40725962400708e-06
-1.02930787991982e-05
-1.3585531944473e-05
-1.97218850752668e-05
-2.61069418434003e-06
-7.74733230340184e-06
-1.18509578844767e-05
-2.61035399361738e-05
-3.02280882548182e-05
-2.56091837725098e-05
-1.40982242239963e-05
-1.68021018959933e-05
-1.23741387545079e-06
-9.53842105471119e-06
-6.31484089898441e-06
-1.81233041079249e-05
-1.80013264199921e-05
-2.39265945960624e-05
-1.93709107235732e-05
-1.13772564296051e-05
-1.41378881867674e-05
-1.3599020620619e-05
-2.84594413620069e-05
-2.8497275489693e-05
-9.35902963702596e-06
-1.35314658829991e-05
-3.2993747429883e-05
-2.12260700438239e-05
-5.22173637388688e-06
-1.87504855369666e-05
-9.25778969872713e-06
-6.74050717834681e-06
-1.27339830095954e-05
-1.49490580772229e-05
-2.10771437696964e-05
-3.30365742942212e-05
-9.14842067666574e-06
-3.73443752733386e-05
-2.38368467850586e-05
-8.22609192647122e-06
-8.79703710362509e-06
-1.43564156231764e-05
-2.83916641511786e-06
-4.97313279904834e-06
-1.88001501498887e-05
-6.76700046871883e-06
-1.21070263511956e-05
-8.28445576145694e-06
-1.41862674242099e-05
-2.70778879006112e-05
-7.74240479933603e-06
-2.04658390502685e-05
-1.33716024325601e-05
-5.70395976242458e-06
-5.76752019189839e-06
-5.29796947062042e-06
-7.6553087195392e-06
-4.49256734502947e-06
2.22055247695825e-06
-2.04633438660684e-05
-7.00354794283276e-06
-1.04675689861511e-05
3.73905371452371e-06
-1.43228117176537e-05
-1.39458470795611e-05
-6.56089040393616e-06
-7.89078600367363e-06
-1.41433173047489e-05
-5.26030846879081e-06
2.85347795124512e-06
-1.97808686569571e-05
-1.29331195304124e-05
-2.05946038779424e-05
-2.60102705115584e-05
-9.57085125911293e-06
-2.61259291965774e-05
-2.12046070905075e-05
-1.35591739751514e-05
-1.17690608665203e-05
-1.86954318506411e-05
-1.29739874372252e-05
-2.32479795977971e-06
-1.50330417579422e-05
-1.23087971604379e-05
-2.3358431169454e-05
-6.23699538210484e-06
-2.92018623972724e-05
-1.90408677633999e-05
-2.48367567400879e-05
-4.2939570880768e-05
-1.09771217132006e-05
-2.01847879149459e-05
-2.35923117288923e-05
-8.68363975897934e-06
-2.21195286033901e-05
-1.44606791582864e-05
4.04848663787729e-06
-1.34346677976419e-05
-2.70053405663566e-05
-5.24916937476215e-06
-1.37550942072894e-05
-3.07342948920464e-05
-2.32458198346217e-05
-1.4016377076427e-05
-2.99018452542471e-05
-1.00132097281006e-05
-1.94072382069227e-05
-1.33401795170216e-05
-1.66252619156929e-05
-5.56858187657987e-06
-1.77214276558047e-07
-9.70399373963899e-06
-1.32778124106641e-05
-2.32631429561557e-05
-2.57400069055661e-05
-2.97179547697684e-05
-2.60295750414141e-05
-2.35475498953046e-05
-1.21688098508947e-05
-2.18980193798211e-05
-2.13456068994606e-05
-3.01983055269015e-06
-1.66844540506981e-05
-8.92516809023754e-06
-1.16939868637818e-05
-2.02852359026576e-05
-2.0071916381358e-05
-3.69627315409062e-05
-1.46732626340049e-05
-1.15388975174299e-05
-4.20754372065615e-06
-3.67846783165384e-05
-1.20172227247641e-05
-1.7563418704902e-05
-3.66367418343268e-05
-1.91983366057819e-05
-1.12476641373186e-05
-1.1483970736372e-05
-1.29564953402082e-05
-1.92577017668768e-05
-1.99755608769298e-05
-2.53500720945761e-05
-1.33836910572861e-05
-2.7844403293407e-05
-1.16628933253059e-05
-2.14724194841349e-05
-2.43565386080043e-05
-1.33030376991256e-05
-2.65643108826426e-05
-3.2262201189548e-05
-2.59750648201313e-05
-1.09382211700951e-05
-9.31921529583674e-06
-1.79652757161307e-05
-1.89656049755487e-06
-1.55382776615135e-05
-1.69679141378929e-05
-6.04169186322699e-06
-1.64584049796186e-05
-1.09371606859805e-05
-4.36593625373613e-06
-1.00358147347629e-05
-5.63975726916093e-06
-2.99268140991825e-05
-2.2274243734899e-05
-1.32077995082264e-05
-3.67220670891697e-07
-1.95819715898507e-05
-2.08898308395717e-05
-2.35020754907112e-06
-2.20814584928094e-05
-3.10751765863629e-05
-3.33926762364046e-05
-5.05123700640649e-08
-1.14632874258278e-05
-2.36530393768517e-05
-3.06354397945443e-05
-2.0514008554082e-05
-2.45160841820639e-05
-1.04586247884894e-05
-6.20621708773278e-06
-7.83608662373542e-06
-1.71528189059179e-05
-1.48453025672754e-05
-1.16333544772354e-05
-2.26570778493539e-05
-3.19780454902629e-05
-3.49469600382747e-06
-6.95861133525119e-06
-1.40110628078224e-05
-1.09505532309013e-05
-1.52632020498268e-05
-1.54604102235181e-05
-2.7640930183176e-05
-2.26018325411378e-05
-2.15660860787969e-05
-2.9935864455797e-05
-7.51803458117285e-08
-1.90494136450278e-05
-6.94724605611185e-06
-2.67412485112348e-05
-1.79445903767738e-05
-9.67415010269687e-06
-1.18179302868911e-05
-3.56630206063778e-05
-1.58967492002587e-05
-2.20760693660901e-05
-2.85352651758776e-05
-2.34135480481945e-05
-3.37682365415468e-05
-8.03902943895409e-06
7.7342807578157e-06
1.61451742757354e-06
-2.2389022435826e-05
-1.01430596847397e-05
-1.31602617260882e-05
-1.55792316489299e-05
-1.76329784248379e-05
-1.10743842557051e-05
-2.69246663901591e-05
-2.64927637683992e-05
-2.16117850626291e-05
-1.78984395790066e-05
-2.94447417403496e-05
-1.00869536891854e-05
-1.97029876061323e-05
-3.01633555199687e-05
-1.37411043777439e-05
-2.58640177785287e-05
7.89701072210905e-07
-1.63702704400991e-05
-1.86669792441159e-05
-1.56060543343624e-05
-5.93658446550438e-06
-1.44610811314278e-05
-1.74611047061275e-05
-6.91182967115694e-06
-2.13362778971198e-05
-1.73053644530886e-05
-1.32986483657204e-05
-9.93954836187104e-06
-4.6562836900356e-06
-1.59520591761796e-05
-3.99619340610669e-06
-2.41140911794411e-05
-1.15817322131778e-05
-1.55957399754156e-05
-3.10200313004911e-05
-3.72172000381772e-05
-1.09517324559287e-05
-1.79792316155174e-05
-1.16216799162786e-05
-1.76725124041103e-05
-1.58115559895971e-05
-1.73050353812879e-05
2.30531428950567e-06
-1.98015733267901e-05
-2.63339320582615e-05
-2.81083110634808e-06
-2.49409665182814e-05
-1.84929431327394e-05
-2.11243974433638e-05
-1.97967712383675e-05
-3.16671660931548e-05
-3.3175089448779e-05
-1.94698684652842e-05
-3.63260359095926e-05
-2.58379207084315e-05
-2.98752267984521e-05
-1.49761806741497e-05
-1.05210928891798e-05
-8.87709444570488e-06
-1.50928116983922e-05
-2.22180163194155e-05
-1.71936724148654e-05
-1.64309702159137e-05
-9.11143233080733e-06
-2.9942427254953e-05
-8.72141378750291e-06
-1.17050366436597e-05
-5.07232579051172e-06
1.56711469422801e-06
-2.51203902930705e-05
-9.979238864838e-06
-2.54327217274038e-05
-8.59504930653448e-06
-9.74499760575245e-06
-1.20044840969548e-05
-1.49901052864327e-05
-8.43417595994701e-06
-1.84479709956425e-05
-3.66867939728263e-06
-8.7842271527323e-06
-1.47624329461783e-05
-2.40306120072495e-05
-1.82138928952464e-05
-2.90395334160987e-06
-8.48776052790657e-06
-2.58834891348142e-05
-2.79721290849591e-05
1.87015252409734e-06
-1.60297293463528e-05
-7.61325083979735e-06
-2.353619911233e-05
-7.34426190651882e-06
-1.76417650741658e-05
-1.58242565640293e-05
-2.92350185287509e-05
2.49909335935596e-06
-1.55794095409092e-05
-3.13553572837262e-05
-4.70599239594402e-06
-9.39790823952129e-06
-5.08529274180332e-06
-2.33558119785545e-05
-1.68954917078957e-05
-2.06357856130538e-05
-1.10733178868905e-05
-2.62863807597317e-05
-5.28608132618331e-06
-2.11688440710028e-05
-2.81918323511487e-05
-1.9374546236866e-05
-5.11916654721395e-06
-2.58486966276747e-05
-2.07356015468635e-05
-3.38320927386462e-05
-9.79727464748866e-06
-2.82550810463531e-05
-1.00206022414117e-05
-3.30705089167495e-05
-1.39301838365496e-05
-1.38775872376512e-05
-1.78870977115226e-05
-9.64473874283886e-06
-2.30107527163288e-05
-8.65681483521801e-07
-2.41570307925753e-05
-2.20984318601299e-05
-2.80535466062057e-05
-1.19740179599002e-05
-4.73262726994968e-06
-9.38831464421054e-06
-9.65396037272263e-06
-1.12741249469224e-06
-1.74970151121542e-05
-2.52875654982961e-05
-2.62248458064997e-05
-1.11691812953547e-05
9.25377160915714e-07
-4.47217908438192e-06
-1.91199053810504e-05
-2.14341130556135e-06
-9.8924544999483e-06
5.83323723537604e-06
-2.42903579361844e-05
-1.31548776201796e-05
-8.45055820236836e-06
-3.25870474312994e-05
-2.31292892237446e-05
-2.65865004873693e-05
-1.97787578755027e-05
-4.75695011734791e-06
-1.48238384119359e-05
-2.11267152039135e-05
-8.0356615248313e-06
-1.5654810748506e-05
-3.81228771881621e-05
9.75385199042868e-07
-1.99280877695025e-05
-1.56061678390156e-05
-8.10967249093308e-06
-2.01088737146364e-05
-2.19350814021388e-05
-7.87242131300457e-06
-2.22486663433089e-05
-1.21024340730324e-05
-3.60926272994832e-06
-1.89845640741966e-05
-2.82876152264569e-05
3.30258766804157e-06
-1.47809765023627e-05
-1.5829418901468e-05
-2.59091607749762e-05
-3.05939111016337e-05
5.17619972119796e-06
-1.04886784429688e-05
-2.09821083908106e-05
-1.5577725333017e-05
-1.98031339637749e-05
-3.78120157814858e-05
-1.16010245429309e-05
-2.43169837186665e-05
-7.68706440616914e-06
-1.95609755240352e-05
-2.13494971244269e-05
-2.56556462674569e-05
-2.5800174206369e-06
-5.79995899260708e-06
-1.36514777844429e-05
-1.26268953074617e-05
-1.37862331035813e-05
-1.48212050344905e-05
-1.37532567019203e-05
-1.21001372077466e-05
-2.0653412796257e-05
-1.6407278673546e-05
-1.91622329002494e-05
-1.17250977808664e-05
-1.72084816301623e-05
-1.48787554229763e-05
-1.79881921068285e-06
-6.69239253965969e-06
-1.43455682581988e-05
-2.6944454903913e-05
-2.43736522449927e-05
-2.00379905083584e-05
-4.14210020352899e-06
-2.93428140285467e-05
-1.56950846110645e-05
-1.82913673833442e-05
-1.10922204343418e-05
5.85064883172867e-06
-2.55428211970038e-06
-1.4148422300116e-05
-2.28035636101274e-05
-2.60670879966002e-05
-1.29995523000942e-05
-2.40716248397085e-05
-1.07550359002023e-05
-1.05871333893265e-05
-8.76412935189175e-07
-1.566198986806e-06
-2.55363699102642e-05
-2.42377068050262e-05
-2.93483561829446e-05
-2.63449686525552e-05
-3.72677250591347e-05
-1.81742218322511e-05
-8.8518668794776e-06
-2.8755457620745e-05
-2.8290751366863e-05
-1.75372559567832e-05
-2.8281263878616e-05
-1.62838741531553e-05
-1.62899997232724e-05
-2.45153476595766e-05
-1.95033069139202e-05
-2.53855017621674e-05
-2.0612678049644e-05
-1.06860267525794e-05
-2.69964607112978e-05
-1.35101632430981e-05
-1.50778698079951e-05
-2.58800728523207e-05
-2.39811042414754e-05
-2.05700585086028e-05
-1.32689461977651e-05
-1.25205627477324e-05
-5.25508147975431e-06
-2.22576899370179e-05
-1.80297558865477e-05
-3.7689776973975e-05
-1.62522381258058e-05
-3.94028216105434e-06
-2.87488588439952e-06
-8.78579482288399e-06
-1.91731060794443e-05
-1.15939016235785e-05
-1.4634745968324e-05
-2.57579150600783e-05
3.06085890258526e-06
-1.50955827516777e-05
-2.46711585134713e-05
-2.05117205051624e-05
-1.14205847332686e-05
-3.63725333852782e-05
-1.24602189350111e-05
-8.29564667111067e-06
-2.34834476811049e-05
-2.43098849620894e-05
-3.23481160375425e-05
-3.36088081080228e-05
-4.24534479299488e-05
-2.21325808952547e-05
-2.91535685072816e-05
-9.04570835674187e-06
-7.60426321853685e-06
-1.66870410097606e-05
-1.79199436239513e-05
-1.20268759129011e-06
-3.45280546936978e-05
-1.90117460129034e-05
-1.62223937777227e-05
4.93626614244057e-08
-2.64535490948942e-05
-2.43345475712723e-05
-2.14575955205578e-06
-1.16620342700545e-05
-1.06657028724369e-05
-6.86691927516507e-06
-5.80504324787933e-06
-1.37123704602311e-05
-4.85546806832181e-06
-1.79005233941336e-05
-7.88114802001986e-06
-1.29886006991017e-05
-1.58426180652145e-05
-2.87502212970391e-05
-1.98919511030481e-05
-2.82687300517424e-05
-1.76535253034706e-05
-1.88571256022253e-05
-3.80757578571252e-05
3.68199969732944e-06
-3.05189297493796e-05
-3.38155438039281e-05
-1.61462508863176e-05
-7.78014667029037e-06
-2.23090940478067e-05
-2.05911903333576e-05
-1.63743950663478e-05
-1.33582732817543e-05
-3.53695880372249e-05
-3.98599192592966e-05
-2.45161838269621e-05
-1.75711926169815e-05
-1.30559688548348e-05
-2.04982990638438e-05
-1.96627094577038e-05
-5.2700606718458e-06
-3.15545363776383e-06
-3.41763187555767e-05
-2.55050736367598e-05
-2.59747245927147e-05
-1.14296568828846e-05
-2.22643983811702e-05
-1.61855483289474e-05
-9.04608679649911e-06
-1.37733492999118e-05
-2.81463536728225e-05
-1.47779528003329e-05
-2.16252142836079e-05
-9.10038892111634e-06
-3.94695771789384e-05
-2.00024459784662e-06
-2.2151824541121e-05
-4.5005008301271e-05
2.11262159628609e-07
-1.0339515510488e-05
-4.5405350968942e-05
-1.66114186761476e-05
-1.22526327356907e-05
-5.08321060838146e-05
-1.41410511885434e-05
-5.55554909881748e-06
-2.46059001218554e-05
-1.70545331813955e-05
-1.83337344993788e-05
-2.46987354327103e-05
-5.09124000270995e-07
5.97727456440705e-07
-2.61545654445431e-05
-1.50624636973925e-05
-2.56828243810989e-06
-2.70692245977333e-05
-3.12153784551466e-05
-1.36510779877548e-05
-5.96610805921593e-06
-1.80639833253045e-05
-1.57358740864064e-05
-2.90941196269841e-05
1.88864550009059e-07
-1.96639608741903e-05
-1.0287314008927e-05
-1.19176739347444e-05
-2.85696414898787e-05
-1.65329989237436e-05
-1.09728080420141e-05
-1.69898319370821e-05
-2.3505813432182e-05
-1.44914221448715e-05
-2.10265183172164e-05
-1.56369241055268e-05
-6.83384655837672e-06
-2.08239820763762e-05
-1.0681174290523e-05
-1.11438530139243e-05
-6.607846546445e-06
-1.7857503308403e-05
-6.0423499269672e-06
-1.09754616503167e-05
-1.50680057554874e-05
-2.19524899897469e-05
-2.88333966529872e-05
-1.5614775489033e-05
-9.24447834229247e-06
-2.56959995150977e-05
-2.53115228559323e-05
-3.70145402645985e-05
-1.46435856594769e-05
-1.61072231863564e-05
-5.90222158899375e-06
-1.00496157916496e-05
-1.70354499529215e-05
-1.30331651266103e-05
-2.20332580496227e-06
-1.51902776226209e-05
-2.08014191312803e-05
-1.09684753155533e-05
5.90326996729227e-06
-8.10914566249322e-06
-2.2566557344752e-05
-9.79165807073136e-06
-2.37858512764901e-05
-1.88240378821634e-05
-2.99539234746783e-05
-1.98082540167664e-05
-1.43821432035431e-05
-2.04592998827186e-05
-2.39059269195262e-05
-1.3162022419493e-05
-1.29621892608949e-05
-7.24708634795275e-06
-8.46852453033333e-06
-2.10090191551484e-05
-1.13222201980184e-05
-7.28991211863322e-06
-4.80307585129684e-06
-3.00096153028913e-05
-1.83171635584305e-05
-8.67923262318245e-06
3.68981398113164e-06
-2.17572772680384e-05
-6.50620310353698e-06
-2.62727979256667e-05
-7.03736130726304e-06
-8.18300580237379e-06
-1.88083821798214e-05
-9.71691398981372e-06
-1.26245999905743e-05
-2.09890704745334e-05
-6.26989770876724e-06
-1.76603072692478e-05
-1.56919674208375e-05
-1.14829881784829e-05
-1.304128459112e-05
-3.01962045333908e-05
-1.1126802153087e-05
-1.28704812686964e-05
-3.33350522891077e-05
-1.18157066371729e-05
-1.70213374687863e-05
-3.16457095653542e-06
-3.22211688550047e-05
-3.64178061124973e-05
-1.46712860050483e-05
-1.60988780734155e-05
-1.28521633789699e-05
-3.24781296418618e-06
-1.17202164071659e-05
-1.05755987397214e-05
-1.74641342173052e-05
-9.57804324935208e-06
-1.2190014810409e-05
-1.05721299891566e-05
-1.8442494269382e-05
-1.06405295378999e-05
-2.26699026600234e-05
-2.4309980295468e-05
-9.14515975420427e-06
-2.79710266103717e-05
-8.36986154658895e-06
-1.54525979000553e-05
-1.09628460814425e-05
-1.71071863887231e-05
-1.0848715768905e-05
-1.80710682177001e-05
-1.43798981533469e-05
-8.41587713893797e-06
-1.48165724929355e-05
-9.68925713384081e-06
-1.18943902084214e-05
-2.5987452294373e-05
-1.1888389309424e-05
-1.37863060571917e-05
-1.74310031491615e-05
-7.27480963853234e-06
-6.00024677769282e-06
-2.5839571903291e-05
-4.62748597335955e-05
-6.48348352062289e-06
-9.47184200876749e-06
-2.39760259142995e-05
-2.36429120706648e-05
-4.65434217083523e-07
-2.1227123434392e-05
-2.38197267202521e-05
-4.08078365316064e-05
-2.19441700085205e-05
-8.77357764153749e-06
-2.57456804980364e-05
-2.81514589552452e-05
-1.04625698018721e-05
-6.22545160820503e-06
-2.00018587300684e-05
2.51508310281009e-07
3.05786710695044e-07
-5.20350121052502e-06
-5.34216881580659e-06
-1.10094817551268e-05
-5.8559513583167e-06
-1.32427618355893e-05
-1.0502648436502e-05
-5.82006801773417e-06
-2.40796026767908e-05
-1.76188963756711e-05
-4.78430335594874e-06
-1.98714426832013e-05
-2.46186033957071e-05
-7.02161387608764e-06
9.77996679053586e-06
-1.21894107827187e-05
-2.72084749294806e-05
-1.61801464177214e-05
-7.45236875221289e-06
-3.30176113534885e-05
-1.47896147786428e-06
-1.6535424658261e-05
-1.88945075900317e-05
-7.873144818145e-06
-5.56396062983379e-06
-1.3113744237361e-05
-2.53228143131988e-05
-5.24534051572409e-06
-2.82469100129042e-05
-1.43786141847506e-05
3.6568548016925e-08
-1.77037512938315e-05
-1.6729341116124e-05
-2.21166901932457e-05
-2.63452468348979e-05
-1.36794363999818e-05
9.22534470407669e-06
-1.83260105297297e-05
-6.15637145561864e-06
-1.27758465970504e-05
-1.17241932406423e-05
-1.02547425073735e-05
-1.03190889144177e-05
1.26204177063815e-06
-2.5217668856474e-05
-4.38255801991456e-07
-1.19736130253826e-05
-9.77666712307958e-06
-2.43893077069385e-05
-2.85385014619516e-06
-3.74750205548907e-06
-5.90729976584222e-06
-1.06418297368964e-06
-6.98877667993419e-06
-1.60606334448263e-05
-2.472334529737e-05
-2.30527020826954e-05
-6.0155949137156e-06
3.23229439087008e-06
-3.14702727139033e-05
-1.51756281880908e-05
-2.54510980515914e-05
-2.40708419716779e-05
-2.32259861481435e-05
-2.39234191327385e-05
-1.26196327292321e-05
-2.32276331152186e-05
-2.26909828063546e-05
-4.69089166412865e-05
-2.53730240218576e-05
-2.75930106877672e-05
-2.52701968079202e-05
-1.61043665522379e-05
-1.77102129496792e-05
-3.3321879241978e-05
-1.8633725661505e-05
-3.04635392217971e-05
-2.60079848667442e-05
-3.12373689551002e-06
-1.56411481101783e-05
-2.07368255265772e-05
8.31435492743252e-06
-2.41430905513435e-05
-1.81927735819981e-05
-2.48973603325309e-05
-1.6427802133382e-05
1.73484470772166e-06
-7.10390720797961e-06
-2.35499686298846e-05
-1.38235152453229e-05
-1.42703960230483e-05
3.28260156879412e-06
-1.11169440894311e-05
-1.17654037653761e-05
-3.06328387502985e-06
-1.28927425165762e-05
-1.45847097109768e-05
-2.82432040714985e-05
-3.01990762656234e-05
-1.37427258976494e-05
-3.82462780361457e-06
-5.72515981560947e-06
-3.06939273125839e-05
-3.55751817543452e-05
-1.93839767408973e-05
-2.20954163548952e-05
-2.30788704100569e-05
-5.50461433241606e-06
2.82781284975072e-06
-2.42717464985571e-05
-1.72290257482652e-05
-2.40889991450548e-05
-1.63853650408035e-05
-2.48403706605162e-06
-2.9893762010483e-05
-2.10966232759766e-05
-6.68893328375879e-06
-1.52278144793927e-05
-1.4812424328372e-05
-2.29130195705652e-05
-3.47817868441083e-05
-1.21310245881324e-05
-1.30040148952478e-05
-1.42678747715847e-05
-1.48981102023922e-05
-1.78228083659035e-05
-1.88003711588631e-05
3.97880137787419e-07
-2.23803761525834e-05
-6.06341192345313e-06
-1.2906922322226e-05
-5.42966697406419e-06
-8.60800647985715e-06
-1.73731971715504e-05
-1.82278299614292e-05
-1.89247524944365e-05
-1.25796893297151e-05
-2.49234114948289e-06
-2.88965376928025e-05
-1.34023479514435e-05
-3.08161228934693e-05
-1.97285483904009e-05
-1.34698246076228e-05
-2.52651486487776e-05
-3.14526886708458e-05
-1.25260327006554e-05
-1.44859633648928e-05
-1.20910491591753e-05
-4.02216573502149e-06
-8.74916245595184e-06
-2.02075923826742e-05
-1.02577925336894e-05
-8.27904855673553e-06
-1.75080537657942e-05
-1.28952325103315e-05
-1.02158941243463e-05
-2.30715040483995e-05
-2.22791318044804e-05
-1.96408440313655e-05
-2.4081993328759e-05
1.23478189542691e-05
-1.77506049406623e-05
-3.80794779053312e-05
-3.78080206773869e-05
-4.91484334601799e-06
6.293065634173e-06
-1.52662942851384e-05
-2.56701212326482e-05
-1.61910623438325e-05
-1.08604436476148e-05
-5.19318453030002e-06
-1.96223783426855e-06
-1.5133154484812e-05
-2.39694809037883e-05
-2.4609517691626e-05
-1.18069718647635e-05
-2.39790342560564e-05
-2.96477848646025e-05
-1.27681226832654e-05
-2.04137134870151e-05
-2.99822706681178e-05
-1.5709978663922e-05
-7.25993957862639e-06
-1.39389970892277e-05
-2.19433693568721e-05
-1.17913064618085e-05
-6.28316817649142e-06
-5.69324588533171e-06
-1.90877412933142e-05
-4.93584653428202e-06
-2.95157510546017e-05
2.39912248524676e-07
-1.06988561072373e-05
-2.0544727668309e-05
-1.93220642181843e-05
-1.46598646283049e-05
4.72415234336124e-06
-1.08437641417211e-05
-1.16111368491744e-06
-2.24347367733428e-05
-2.68566981137856e-05
-1.40333966537062e-05
-1.36245794127179e-05
-2.05626068288295e-05
-1.78604118965114e-05
-1.04665997298795e-05
-1.80698998754708e-05
-1.21762751375769e-06
-1.89772748242623e-05
-9.64114954264504e-06
-2.59197331215056e-05
-1.97503623020578e-05
-2.92472894699894e-05
-2.41260769936351e-05
-2.2618557335135e-05
-3.37983488812488e-06
-1.37102231212693e-05
-1.24602347996117e-05
-1.15110891580784e-05
-7.50386737906478e-08
-1.82847295008203e-05
-3.45031454497176e-05
-2.71460056313573e-05
-2.30607643382601e-05
-7.18874008417178e-06
-1.92307503305017e-05
-6.52766055665741e-06
-3.50366820218966e-05
-4.03161413169375e-06
3.04333988761783e-07
-1.47117339579552e-05
-2.82267830644565e-05
-1.91246311704987e-05
-1.16091325775796e-05
2.116843009249e-06
-1.98964739007044e-05
-1.9648831199403e-05
-3.07666443154504e-05
-3.1942653956473e-05
-2.33315240378588e-05
-2.14131322033098e-05
-2.47208532061699e-05
-1.76622464619157e-05
-1.25168442838369e-05
-2.5389591982138e-05
-3.53535458265046e-05
-1.34199490942895e-05
-1.87774495805059e-05
-2.37005166739197e-05
-1.79780836149275e-05
-1.92613223515512e-05
-9.15091816653343e-06
-1.59523927365991e-05
-6.95929548194344e-06
-1.69005762020592e-05
-2.11940991905637e-05
1.59382120253673e-06
-4.42140405548802e-05
-2.82050815753001e-05
-5.78545234319751e-06
-2.06101462766231e-05
-3.78467873648414e-07
-2.01734038223625e-05
-3.56052335746125e-05
-1.39586132895236e-05
-3.14137817807385e-05
-2.10491007169215e-05
-1.82326084363635e-05
-1.15810851983654e-05
-1.66460410820719e-05
-1.0928969643824e-05
-2.15926031314441e-05
-1.72207435511407e-05
-2.64929246451275e-05
-1.63227728999251e-05
-1.3518963203695e-05
-1.62305447128809e-05
-5.62544517703203e-06
-8.9401357789946e-06
-1.12319088277703e-05
-2.27962271742691e-06
-1.71164263511592e-05
-2.67589799239691e-05
-1.86767678590435e-05
-1.0820447558445e-05
-1.34923439252701e-05
-7.54267398256744e-06
3.54366660520851e-06
-1.57870281366267e-05
-1.86605911595439e-05
-1.83145656842585e-05
-1.7112384663408e-05
-2.85952854811062e-07
-1.66768691159094e-05
-1.24440330403724e-05
-1.21615116035836e-05
-1.76450883902075e-05
2.02237650467454e-06
-2.45329975585076e-05
-3.29539597563441e-05
-2.64954272476828e-05
-2.12596165955023e-05
-1.85762751871826e-05
-6.97874506326975e-06
-1.52853923619604e-05
-6.87271743655116e-06
-7.99573950225123e-06
-2.92126003654296e-05
-1.18032959808414e-05
-1.48746688753617e-05
-1.36937887557556e-05
-1.5625214194334e-05
-2.50753976700551e-05
-1.55199317120886e-05
-1.06653253418633e-05
8.55681526322102e-06
-6.94251657651529e-06
-2.18977836918179e-05
-1.3528468849222e-05
-2.75201811857286e-05
-2.48727716793928e-05
-3.49616651508852e-06
-1.23274067651841e-05
-1.68896122414735e-05
-1.12149926885939e-05
-2.92840064532926e-05
-8.05971218028156e-06
-4.84561004925215e-06
-1.32886619890804e-05
-2.27153193327196e-05
-1.56749732371886e-05
-2.13753227711996e-05
-4.34170342119969e-06
-3.33153669818846e-05
-1.85260913812497e-05
-7.49483065306417e-06
-7.31642813585256e-06
-2.13512480287237e-05
-9.32866388913358e-06
-3.68756652704099e-05
-7.83419029898106e-06
-7.20199420413969e-06
-3.3273497009532e-05
-1.05445753574737e-05
-1.63602046934957e-05
-2.14403572841637e-05
-1.19619241173681e-05
-2.84530675208989e-05
-7.25417252650982e-06
-1.92177935084761e-05
1.59107669708755e-06
-1.54615469853469e-05
-1.45498384877021e-05
-5.24408229318125e-06
-1.47903830708909e-05
-1.80702884818743e-05
-4.19716485739784e-05
-1.97977037476703e-05
-4.71854279466864e-06
-5.05663133888945e-06
-1.02258499835527e-05
-1.50393394363042e-05
7.36520506935757e-06
-1.42665573994438e-05
-1.99087109886023e-05
-3.95738051142261e-05
-1.83586238821388e-05
-9.40473103333768e-06
-8.60376240738863e-06
-2.30312266570964e-05
-2.01024426482387e-05
-1.85243506900414e-05
-1.5474885595304e-05
-1.75944374012579e-05
-1.44629197111593e-05
-5.93635316968623e-06
-7.25323075824278e-06
-1.67448635534168e-06
1.0480668053123e-05
-1.9813475090746e-05
-1.6952825886307e-05
-2.0235030064939e-05
-2.67877973405738e-05
-1.39926126050178e-05
-1.93637826530694e-05
-3.25903451494764e-05
-9.85589597344127e-07
-3.28535625695203e-05
-3.24173033413131e-05
-5.35007831480618e-06
-7.50575036468727e-06
-1.93370103076615e-06
-1.42558941981299e-05
-1.13252693873683e-05
-1.9471671276417e-05
-2.83825519905294e-05
-1.67578919634963e-05
-2.05205521245687e-05
-2.14049683797883e-05
-2.09198574814841e-05
-8.87490389142212e-06
-2.18361944736483e-05
-3.84275477027689e-05
-3.91210748237227e-06
-5.26600200897035e-06
-2.69312917538354e-05
-1.64360377808473e-05
-2.0768761790721e-05
-2.48166753595339e-05
-2.17562579263669e-05
-2.58767460906253e-05
-2.41916165755797e-05
-2.02379219190166e-05
-1.79112396814897e-05
-1.78651148032211e-05
-6.05855755851425e-06
-1.21517622349528e-05
-3.19077272987076e-05
-2.07552222806915e-05
-3.88843748395087e-05
-3.51787145066808e-05
-1.16728525893673e-05
-1.15741389733614e-05
-1.3414953232268e-05
-2.60877682867631e-05
-1.35391087229295e-05
-1.97070196381524e-05
-1.97705403805569e-05
-1.65114518674016e-05
-1.79775768871487e-05
-2.249530588179e-05
-1.31610866479977e-05
-2.16568625015168e-05
-7.55603264309789e-06
-2.08712176614034e-05
-1.19698747320868e-05
-1.48070868658382e-05
-3.01707908422367e-05
-7.1421820537469e-06
-2.07487684839115e-05
-2.76056500083074e-05
-1.95834864057876e-05
-1.53786225303058e-05
-1.75899720696416e-05
-1.53742166145011e-05
-1.51308587640229e-07
-1.23822863978063e-05
-2.46818259914759e-05
-8.50798317162572e-06
-1.69705130170502e-05
-2.29921078561806e-06
-6.0036619782713e-06
-1.24767968959242e-05
-1.05889763204918e-05
-1.31678136654282e-05
-1.48582795750087e-05
-2.30612164729115e-05
-1.12374201646646e-05
-8.30588741531195e-06
-1.20784836232793e-05
-2.35780018437439e-05
-3.81154774132157e-05
-5.23464420483042e-06
-1.46745456278883e-05
-1.7983270277237e-05
-2.83652531961802e-05
-1.28386689524943e-05
-1.95584188448366e-05
-3.15277388768022e-05
-2.96577733070803e-05
-1.50781572465176e-05
-1.51490841402327e-05
-3.45887836460184e-05
-2.72635097384657e-05
-1.40772878856271e-05
-2.94106317073738e-06
-2.72848654711734e-05
-1.9572806895437e-05
-2.711111536199e-05
1.54188470030302e-06
-1.35475657181193e-05
-2.12645244108503e-05
-2.15217675209907e-05
-1.38360290044673e-05
-1.15949102361909e-05
-2.87190636684254e-05
-3.61045989324016e-05
-1.6665181395979e-05
-1.45572718166059e-05
-1.14331269662357e-05
-5.79182831276418e-06
-3.30524598807963e-05
-1.17127025510864e-05
-7.21355914770163e-07
-7.96712392652604e-06
-2.2174659557346e-05
-5.52848164802174e-06
-2.18625324177742e-05
-1.74209718889051e-05
-2.97708252462638e-05
-1.7285285555456e-05
-1.19825221778923e-05
-2.86737776714715e-06
-7.05795958163116e-06
-2.1180671353633e-05
-2.23268458643046e-06
-8.79331767625956e-06
-1.95984032469536e-05
-1.40768843228958e-05
-1.73736964530658e-05
-1.81502827714267e-07
-1.97441559332952e-05
-8.80348084353846e-06
-1.24220325936846e-05
-1.0732194904581e-05
-3.68025273241428e-05
-1.55902743862074e-05
-4.27800460883599e-05
-2.12160692173193e-05
-1.68111060495565e-05
-1.47820751255609e-05
-2.07027510806881e-05
-6.26829981496516e-06
-1.34000668874355e-05
-1.22634471133251e-05
-1.8299210899257e-05
-5.9029332364307e-06
-2.48325561118671e-05
-1.58834977284154e-05
-1.0205537795881e-05
-2.79651305587367e-05
-1.18925673607393e-05
-3.98639945747287e-05
-2.06397460285971e-05
-7.90955245744775e-06
-1.02595345646906e-05
-7.94025494862973e-06
-2.04815519716712e-05
-2.13712942433298e-05
-1.0488020360639e-05
-1.71102402984251e-05
-3.05519563291532e-05
-2.35165138646239e-05
-1.64558632303492e-05
-1.93993477291597e-05
1.07762763559801e-06
-1.114167168974e-05
-1.87875664899012e-05
-1.99009295053843e-05
5.30966971757498e-08
-2.76304323409629e-05
-2.08266356001943e-05
-1.68027692088412e-05
-4.66562206639935e-06
-1.10141092848765e-06
-6.33140549969972e-06
-2.04915845657937e-05
-2.7329499629899e-05
-1.2050199548442e-05
-2.19157546389409e-05
-1.57712904656016e-05
-1.11412296169057e-05
-1.48987755693157e-05
-1.36630185604785e-05
-8.65275226254407e-06
-1.3077572041711e-05
-2.27477003423056e-05
-2.52821844416055e-05
-3.23028127455399e-05
-1.7657813363965e-05
-2.80432892502867e-05
-1.60697387999174e-05
-1.72040955381995e-05
-7.48720599529989e-06
-1.43247081286097e-05
-1.31511874104806e-05
-2.6631556164597e-05
1.66693134650846e-06
-1.33018087574571e-05
-2.26026359145443e-05
-8.48430847642171e-06
-2.36816802940939e-05
-3.95263715342866e-06
-3.03911995221333e-06
2.55745925585617e-06
-2.08224246128626e-05
-4.12203236556628e-06
-2.02209820533446e-05
-1.07840238011124e-05
-6.47492476104063e-06
-1.44366934032795e-05
-1.28132035238324e-05
-8.62767759599327e-06
-2.12720871142674e-05
-1.99296198086335e-05
-1.78570188029057e-05
-2.12454093308279e-06
-2.16892911661106e-05
1.25483360830864e-06
-8.35696749911027e-06
-6.51876183207034e-07
-2.48849243874018e-05
-7.92774949032594e-06
-1.15797157129755e-05
-1.24752763495117e-05
-2.46231948464079e-05
-2.33926179855973e-05
-1.9094467509727e-05
-2.11655819018725e-05
-1.76366629773316e-05
-2.81415474431538e-05
-1.34213591950772e-05
-2.01582938314103e-05
-1.96702407559657e-05
-2.41079683355581e-05
-2.59952062832823e-05
-2.83835671318886e-05
-4.97090189618046e-06
-2.07229996608335e-05
-1.78690643875991e-05
-2.31240506770147e-05
-1.57389696473759e-05
-1.13807894117692e-05
-2.12298280892642e-05
-1.95861492032084e-05
-2.30758049563975e-05
-3.31273067852785e-05
-2.00335138358103e-05
-2.74877392940505e-05
-2.26752528167264e-05
-7.26746185016458e-06
-1.09749490549724e-05
-1.1935464395028e-05
-2.20266196409608e-05
-6.00623608685804e-06
-9.79192392912489e-06
-9.65919394836132e-06
-2.68215855965877e-05
-2.84767595333863e-05
-2.63973766636494e-05
-1.82138800259658e-05
-8.21310764709122e-06
-2.238325338144e-05
-2.77446690771453e-05
-2.27696786216519e-05
-3.48931801140205e-05
-1.76343888789358e-05
-1.92326899756694e-05
-2.85526329634455e-06
-6.6569972146671e-06
-1.27959407248643e-05
-5.66393850855039e-06
-2.19893059402255e-05
-3.05212276066068e-05
-2.86457553085341e-05
-1.86640100557857e-05
-1.50992296278706e-05
-1.91533199312402e-05
-2.5255383207421e-05
-2.96324888066366e-05
-1.11013395690829e-05
-3.06624910760962e-05
-1.96148610028817e-05
-1.39511004874492e-05
-9.40460102509543e-06
-1.77001502164512e-05
-1.75221595263746e-05
4.57848200638079e-06
-2.78790296461598e-05
-2.58146818111884e-05
-2.9796516372618e-05
-3.03839410722043e-05
-1.39513935175266e-05
-2.29819973651005e-05
-2.15201810629242e-05
-9.52800876281147e-06
-3.95717504204273e-06
-1.62856170410224e-05
-2.14679105501058e-05
-7.19587299107552e-06
-2.16679468223517e-05
-2.55557331961767e-05
-2.07085727693154e-05
-7.51590100695153e-06
-2.95613219132365e-05
-4.41197380974837e-06
-1.54436601632196e-05
-1.77602570807989e-05
-1.68211959415518e-05
-5.78370591467905e-06
-2.23115277490269e-05
-1.54717174586277e-05
-2.24696883568652e-05
-1.41632867438093e-05
-5.53515400034409e-06
-3.00209188321085e-06
4.33617664702253e-06
-1.52041654205929e-05
-2.03429110509411e-05
-3.17952756542e-05
1.61564466570944e-06
-2.19066738202875e-05
-1.63343861441588e-05
-1.01785240221709e-05
-1.97383756686557e-05
-1.52393640458011e-05
-6.21502273533553e-06
-1.60243178259668e-05
-2.0743153157996e-05
7.61443552802207e-06
2.47955577353438e-06
-2.30363377893848e-05
-9.36349292225179e-06
-2.20165673093414e-05
-3.57981395787274e-05
-1.1872480685791e-05
-1.00167468726041e-05
-2.07164166165256e-05
-2.06548143961463e-05
-2.2976690532331e-05
-1.42685221568295e-05
-9.77081292665052e-06
-3.09871203282206e-06
-2.94560872673941e-05
-5.21698881633456e-06
-1.26411481171156e-05
-1.9746271656187e-05
-1.43685959794935e-05
-1.90108837406674e-05
-3.29649595216169e-06
-9.9712092774189e-06
-2.50705661194336e-05
-1.33111601997308e-05
3.90979406892686e-06
-3.33945638946977e-05
-3.65189623568703e-06
-1.97727067715768e-05
1.68774495221558e-06
-2.26592020973871e-05
-4.79159403135401e-06
-5.99093393417718e-06
9.81464909253943e-08
-1.66379897358827e-05
-1.32183577339953e-05
-5.20228637103638e-05
-1.6880399709995e-05
-6.27206691291466e-06
-3.68948796447939e-05
-3.20014879479428e-05
-8.22863707894555e-06
-1.43395318131323e-05
-1.58897178889792e-05
-9.76464642200901e-06
-1.94211879308404e-05
-1.09368566489264e-05
-2.47905912115466e-05
4.5431276447303e-07
3.94901810510472e-07
-3.79981575064587e-05
-1.23034019320832e-05
-2.10059050058007e-05
-2.00509215938188e-05
-2.30592287250331e-05
-2.4130102984041e-05
-1.11223033166279e-05
-1.33661986372273e-05
-9.92889217606684e-06
-6.84965532944047e-06
-1.35917458639701e-05
-2.69480193325765e-05
-1.53047376729661e-05
-1.53795970869598e-05
3.30565028847449e-07
-1.34651585687931e-05
-1.31509565462219e-05
-1.14164211519532e-05
-4.11395235538396e-05
-2.58245776779189e-05
-1.46340659019078e-05
-2.96021993750217e-05
-2.21051328588626e-05
-2.25539731429236e-05
-2.70461730511922e-05
-1.46376713050889e-05
-9.01766380048117e-06
-1.26657901011627e-05
-1.90167895834754e-05
-1.36247699523761e-05
-2.88000550276555e-05
-2.0808060927882e-05
-1.97884419045383e-05
-5.11726134898956e-06
-1.40303329977454e-05
-1.39197473908715e-05
-1.04934663598991e-05
-2.47332732402743e-05
-1.29074416354943e-05
-2.6929056458524e-05
-2.19407012227235e-05
-1.20215420470438e-06
3.69838821742552e-06
6.77072572661622e-06
-3.08460549136969e-05
-8.72394803135571e-06
-2.90402780846912e-05
-1.01594997154324e-05
-2.69981321985562e-05
-3.28480985895147e-06
-2.08625547062342e-05
-3.05132963961896e-05
-1.32549672213399e-06
-1.46361833409283e-05
-8.84007313240842e-06
-2.05581417147091e-05
-3.31133300634934e-05
-2.37795391617616e-05
-5.28875943348389e-07
-1.53498775341278e-05
-1.19213888568857e-05
-1.54193634160193e-05
-6.74750238643838e-06
-1.65013090386595e-05
-2.78207408017329e-05
-2.43450635279816e-05
-4.83920104493151e-07
-1.81100210687439e-05
1.05093311652239e-06
-3.68843857205305e-05
-2.31866541600232e-05
-1.90551509876857e-05
-5.02943928245727e-06
-1.63917546650996e-05
-4.30310504569584e-06
-2.16628926224718e-06
-7.02615109290762e-06
-2.89289994675907e-05
-2.18856105912353e-05
-2.12133720579322e-05
-1.02748599489553e-05
-1.67738996322757e-05
-2.58494383428378e-05
-2.11767469182143e-05
-2.09377882745655e-05
-2.64836330852433e-05
-1.62565241469136e-06
-6.67600737225049e-06
-1.30594822407189e-05
-1.08160694763015e-05
-1.67173124130626e-05
-1.51368355518387e-05
-1.33463975488497e-05
7.81101494013495e-06
-2.07041318199738e-05
-2.10156576924155e-05
7.8721174463016e-06
-2.20104575899831e-05
-1.59850008042632e-05
-1.98494711670114e-05
-2.7940284393114e-05
2.62428695732794e-07
-1.17579155852734e-05
-1.84320706131984e-05
-7.5303991514217e-06
-1.60946373528784e-06
-2.08670365586829e-05
-2.25592297544877e-05
-2.07197541147543e-05
-3.32472555026428e-06
-2.9759813320181e-05
-1.44871990099097e-05
-2.16724097480385e-05
-2.24023794335291e-05
-1.72789630570194e-05
-1.45741916316188e-06
2.23177002441875e-06
-1.45969303788083e-05
-3.0896013248049e-05
-1.95943787042049e-06
-2.38238584130254e-05
-8.37148592269291e-06
-2.65394674506293e-05
-2.75324035120552e-05
-1.61574757729097e-05
-2.2198398234299e-05
-1.94149297101544e-05
-2.26693631054898e-05
-2.76339769948907e-05
-5.43600433367648e-06
-1.97677296763183e-05
-2.98592485576051e-05
-2.33075642076987e-05
-8.0073548755485e-06
-2.10866245213527e-05
-2.75469211898359e-06
-2.46194025181236e-05
-3.54986136006623e-06
-2.0783517568447e-05
-1.75235256633547e-05
-1.79221363459565e-05
-5.01203988238831e-06
-1.58193990874871e-05
-1.5429868638825e-05
-3.50544640138261e-05
-2.7446727625018e-05
-1.6245896918059e-05
-4.30936907772088e-05
-8.24219606305885e-06
-1.83720474185588e-05
-3.47094771874036e-05
-2.98829849443866e-05
-1.00961225821956e-05
-2.43232440984801e-05
-3.58546890490886e-05
-7.62302419258493e-06
-2.56836321879089e-05
-1.72710465961535e-05
-3.65179050421025e-06
-2.28801633273974e-06
-1.13013611843662e-05
-1.33648889091172e-05
-1.93316747839427e-05
-7.70772014017452e-06
-7.60104871119316e-06
-6.45683714757648e-06
-2.29949339457439e-06
-1.85939839273048e-05
-1.23851767020752e-05
4.65480796388005e-06
-1.66070548343097e-05
-1.63809641146463e-05
-1.64980102134544e-05
-4.13564605362834e-06
-3.37693827628912e-05
-1.9258088754193e-05
-1.26620986734784e-05
-2.45368021916127e-05
-3.73556838031972e-05
-1.90415763017358e-05
-9.28462694584987e-06
-1.78707640159998e-05
-2.52184227245109e-05
-1.30348716796751e-05
-2.42204399462621e-05
-5.40250773664283e-06
8.87502301948429e-06
-3.29541784691253e-05
-1.68051502027018e-05
-3.47590285513637e-05
-2.75031090050178e-05
-2.73950862090246e-05
-3.14430072172373e-05
-1.95562475571025e-05
-2.26256835251708e-05
-1.37055760372807e-05
-4.79249183568415e-06
-1.66058885328167e-05
6.6820397232115e-06
-1.34462932047733e-05
-1.83885217105006e-05
-2.80667767736258e-05
-9.77700184169637e-06
-1.17838981177405e-05
-3.55842844875138e-05
-5.75429273610502e-06
-7.95194830814251e-07
5.58706490108979e-06
-1.26862524348178e-05
-7.42817885102971e-06
-9.70513574703011e-06
-1.94473297122896e-05
-4.02821749880066e-06
-4.57835273421056e-06
-2.16040825617634e-05
1.41924100392543e-06
-7.70117463192172e-06
4.40414382302346e-07
-2.22232473999745e-05
-1.63685132199876e-05
-3.32554184794708e-05
-3.03607450790495e-05
-1.00590464892143e-05
-1.19468669753735e-05
-2.59793629120078e-05
-3.43306093237721e-05
-2.59938065298985e-05
-2.47585774587108e-05
-9.74165730127713e-06
-1.37585780020947e-05
-9.85286237559881e-06
4.81003574655976e-06
-2.44846515030726e-05
-2.08607270023374e-05
-9.07149753318127e-06
-3.82330512150911e-06
-3.49156614153639e-05
-3.53738726760953e-06
-7.60141521845338e-06
-2.973088308409e-05
-2.89809532684973e-05
-1.26424052847041e-05
-2.02167460632508e-05
-2.197100239108e-05
-1.89968858600595e-05
-1.84950474099789e-05
-3.04271052755486e-05
-1.96486072302207e-05
-2.79397544120182e-05
-1.77901734610915e-05
-1.39854771351016e-05
-2.78533634122666e-05
-1.44376127440544e-05
-1.09713811686039e-05
-3.15049740962799e-05
-3.03228652455114e-05
-9.90947633429693e-06
-3.72352757522219e-05
-2.89178978258974e-05
-2.8513774440425e-05
-1.74427909399121e-05
-1.50650583370911e-05
-1.70913571956997e-05
-2.14588748535065e-05
-1.06113781576176e-05
-1.93435950449637e-05
-1.13044747041046e-05
-5.27530938890861e-06
-3.977412668221e-05
-8.16196978601567e-06
-2.39477490657057e-05
-7.01194410043903e-06
-1.46988269371205e-05
-2.3416803047061e-05
-1.45851256226911e-05
-1.26809378680211e-05
-2.08190949398063e-05
-2.44518407666685e-05
-2.59774176174815e-05
-2.90302935299941e-05
-2.21462963384088e-06
-6.09629562636627e-06
-1.94834390951093e-05
-2.15238123670869e-05
-1.45600246239342e-05
-2.60934738912298e-05
-8.06070842277407e-06
-2.39368107075361e-05
-2.12986318483683e-05
-1.20212027289504e-05
-2.55420408964229e-05
-1.41195315514817e-05
-2.65311902802985e-05
-2.13185456238296e-05
-1.39078416260779e-06
4.78650142882136e-06
-2.17360173950359e-05
-1.19812575946118e-05
-3.51310022302084e-05
-3.35137345423773e-05
-2.34183534455833e-05
-1.01991300982687e-05
-1.69350398425388e-05
-2.11922276687598e-05
-2.2254807963053e-05
-1.1051434148419e-05
-8.79686633501238e-06
-1.06214383163342e-05
-1.08653059662969e-05
-5.70493764233776e-06
-2.21819082520657e-06
-1.14790544030621e-05
-2.8846675120914e-05
-9.79850713950467e-06
-9.18852977392706e-06
-2.77381221214989e-05
-1.86213376478517e-05
-1.92828442284797e-05
-2.04665976061908e-05
-2.67329233408094e-05
-3.05321553503154e-05
-1.56023912842443e-05
-2.03612118869186e-05
-3.5900512379205e-05
-1.60173340703895e-06
-9.71876867523798e-06
-1.49658324777005e-05
-8.592762178588e-06
-1.92325618272081e-05
-2.18337042841083e-05
-3.92707427665329e-05
-1.78987916654548e-05
-7.00261169018678e-06
-2.33817405906791e-05
-2.88159356036121e-05
-3.1087679933192e-05
-1.91540354126725e-05
-1.08011995159164e-05
-2.00677521477308e-05
-2.96435156997383e-05
-2.26445791326228e-05
-1.91574958370678e-05
-1.98910065588327e-05
-2.05721939082609e-05
-1.89897960415614e-05
-9.133690540588e-06
-6.95920444215995e-06
-2.58480801142637e-05
-1.24366500718933e-05
-2.1722354947144e-05
-3.73434078509456e-07
-1.58477677309564e-05
-1.43955088119595e-05
-2.95602474526524e-05
-1.61259437578683e-05
-1.51199972451367e-05
-1.41669080237634e-05
-2.14973898114144e-05
-2.31992305104809e-05
-2.24977305770802e-05
-2.28463675769962e-05
-1.02258437743508e-05
-4.11809362673221e-06
-4.95925962469304e-06
-1.30549197381634e-06
-1.75473338005325e-05
-2.02494146471359e-05
-1.81140029177332e-05
-6.93280147085621e-06
-2.23688213305819e-05
-4.13546557440542e-06
-2.00313723729863e-05
-3.23204691739652e-05
-1.5543920107541e-05
-1.5743792328789e-05
-3.64986766621005e-06
-3.8475351762108e-05
-1.36132543340348e-05
-1.44885386829419e-05
-2.48671462016792e-05
-2.66995235952246e-05
1.14939136740257e-06
-1.41616463965603e-05
-1.54275975721151e-05
-1.27854368890065e-07
-1.29672020450247e-06
-2.04161035721696e-05
-7.475562554167e-06
-2.54881346636488e-05
-1.93874178393312e-05
-1.51503874455105e-05
-3.226659334231e-05
-2.02784423990786e-05
-1.82700658692472e-05
-2.60206479572693e-05
-2.33380181336827e-05
-2.16204713058667e-05
-1.24055882422361e-05
-1.34005060683564e-05
-2.4175664067791e-05
-8.71483034555058e-07
-1.4924724609615e-06
-2.52904108637397e-05
-2.89518790518421e-05
-1.3245607397845e-05
-5.2450957965891e-06
-8.4003212407352e-06
-5.57416696261226e-06
-2.69514246674926e-05
-8.06320977339214e-06
-1.8936618511247e-05
-8.88530766296784e-06
-1.29438612656057e-05
-8.30739228238946e-06
-1.55899916280074e-05
-7.07949561804105e-06
-1.31472823162847e-05
-1.45178620246424e-05
-2.13486073288049e-05
-1.40460872439198e-05
-2.84796055740906e-05
-3.89348700435208e-07
9.25429526833848e-07
-2.78756269596698e-05
-3.64157433693394e-05
7.86863152349611e-07
-1.49676120617493e-05
-2.13731481644461e-05
-7.55204120941206e-06
-2.40528402605537e-05
-7.97713957804598e-06
-6.86475555112409e-06
2.4363159345515e-06
-1.54539168607361e-05
-2.7729105343504e-05
-7.61058123175212e-06
-1.46889725076527e-05
-2.34131510121293e-05
-9.46523233983965e-06
-1.84138839439191e-05
-2.30985182890356e-05
-2.16009529664226e-05
-1.482799867134e-05
-2.04691796402298e-05
-2.32023657340492e-05
-1.25070622393509e-05
-1.59978715157853e-05
-2.50878305562394e-05
-2.19058156956588e-05
-1.62033964985954e-05
-2.8772810680017e-06
-1.8099890762662e-05
-2.08201048715745e-05
-1.88213278218511e-05
-2.70205281029451e-05
-2.87107727881672e-05
-1.73127236093207e-06
-3.19911578199272e-06
-1.80311874149431e-05
-2.83168609746044e-05
-2.80053137586222e-05
-1.49614585283652e-05
-2.30118792818493e-05
8.4407715633391e-06
-7.98099819976874e-06
-1.92827883339165e-05
-6.38749214161144e-07
-2.06793062028104e-05
-1.23184675518712e-05
-1.2419811246498e-05
-1.88631797105709e-05
-1.64818565908033e-05
-1.57208987616672e-05
-1.64165680796538e-05
-5.98076024797598e-06
-2.1675708951792e-05
-6.82511064333366e-06
-1.49894560666232e-05
-1.26909543408319e-05
4.34777386605432e-06
-2.29511233694224e-05
3.02293086677268e-06
-9.24270187177702e-06
-1.1003939446179e-05
-1.17894600202694e-05
-1.31657518023192e-05
-2.08462861583806e-05
-8.11972313585753e-06
-2.80800789584218e-05
-3.09261056273526e-05
-9.6138081586517e-06
-2.06175648269165e-05
-2.95631159552557e-05
-1.24140248352732e-05
-1.60861527858121e-05
-1.33842174098296e-05
-1.07213104086381e-05
-1.45303575566772e-05
-1.14104794540098e-05
-1.13505301111425e-05
-2.51376863485448e-05
-3.52041170411501e-05
-2.94683785572349e-05
-2.73535786033361e-05
-1.09319927322728e-05
-1.42371592574857e-05
-2.13474830536821e-05
-2.88490441873843e-05
-1.8756428961326e-05
-2.17825436396367e-06
-2.65537530679347e-05
-2.31825963112031e-05
-1.28366416932895e-05
-2.07301025460906e-05
-1.07134086595809e-05
-2.91478747055931e-05
3.1122769231237e-06
-1.18607982479576e-05
-1.19593752603609e-05
-1.34186582338795e-07
-2.46506306591776e-05
-1.65758359304402e-05
-1.0741162250249e-05
-6.38302980378914e-06
-2.33198740869862e-05
-3.26991121323924e-05
-8.29833009347342e-06
1.71077249215196e-06
-1.54657261172707e-05
-2.66433878899612e-05
-1.45449521567281e-05
-1.64195727769065e-05
-2.51323864076768e-05
-3.37831482905028e-05
-1.68018074530229e-05
-2.64686638834654e-05
-2.55818346311956e-05
-3.51165676469632e-05
4.45031349287047e-06
-2.89417042912531e-05
-1.29897719661479e-05
-3.31324356562553e-06
-1.16684569351618e-05
-1.07737212725051e-05
-1.05516894031998e-05
-3.30955090568653e-05
-1.58805223313814e-05
8.09998696403911e-07
5.88180724356618e-06
-1.51622515349449e-05
-1.91788431354323e-05
-2.08893401952991e-05
-1.64495024864161e-05
-1.83069789243331e-05
-2.33564357231008e-05
-2.69690326756535e-05
-3.32568778150158e-07
-3.01258510386839e-05
-1.0460119894819e-05
-2.29500322676425e-05
-2.16232614777699e-05
-1.59993265553097e-05
-2.46792610431624e-05
-2.19414821391509e-05
-2.12130463694896e-05
-1.42046975596851e-05
-1.66886981518046e-05
-2.19758763270284e-05
-9.39826705502126e-06
-2.19170969144174e-05
-2.61714678229403e-06
-2.3976896669583e-05
-2.83256489979821e-05
-3.3355991701027e-05
-1.49161393446572e-05
-6.74216169262101e-06
-3.16736692338814e-05
-3.05429641982346e-05
-1.5180658978272e-05
-2.69114871461534e-05
-6.56186083959148e-06
-1.38891148879918e-05
-5.85838690056213e-06
-1.20127655202706e-05
-2.0387332465824e-05
-2.06283348223788e-05
-2.09809665665833e-05
-2.1633115538346e-05
-2.64017623087534e-05
-1.70662614913407e-05
-1.19976468150839e-05
-2.39418177042331e-05
-2.07511856909087e-06
-1.54782958144421e-06
-3.0505878756853e-06
-2.74919265723536e-05
-2.3874041645066e-05
-2.2963732267614e-05
-2.95172907428928e-05
-2.36234254924873e-05
-6.79480685614108e-06
-4.12468492977472e-05
-2.59284609238237e-05
-2.09990901552123e-05
-1.0141633475574e-05
-2.01064558899478e-05
-3.25583402840891e-05
-1.34968641874192e-05
-4.22280092695197e-06
-9.46381324318096e-06
-1.1879169232295e-05
-6.51814245338875e-06
-2.09976458773162e-05
-1.51662552210419e-05
-1.11056115101769e-05
-1.30644237551774e-05
-1.68660761455287e-06
-2.73080746989837e-05
-9.05235245921864e-06
-2.74716788924605e-05
-2.29611697650987e-05
-9.58903521063127e-06
-1.84051361746779e-05
-2.00855617796324e-05
-1.91252867900091e-05
-2.14786162635613e-05
-1.28005787773724e-05
-3.04523513089042e-05
-1.20906284503328e-05
-1.27054790154985e-05
-3.3443412405083e-05
-6.90610860083707e-06
-1.53445794898826e-05
-8.29172688555879e-07
-9.21849419023116e-07
-2.51444956599495e-05
-1.13372343734211e-05
-2.61004356340601e-05
-1.1474012784964e-05
-1.21638919497038e-05
-2.3354284618102e-05
-1.123951101031e-05
-2.61695867204323e-05
-1.7129872258425e-05
-8.67517808664407e-06
-2.40934636725922e-05
-7.87205433769144e-06
-1.65135502482391e-05
-1.43009099361424e-05
-2.94789123624709e-05
4.31175870909794e-06
-3.39485618471829e-06
-2.43325245252288e-05
-1.21289179297048e-05
-2.45831733996076e-06
-1.57591207363289e-05
-2.1282521861785e-05
-1.33988855687637e-05
-3.7750761071794e-06
-1.73511046739162e-05
-1.19807328692854e-05
-7.65076157093882e-06
-1.75264480011744e-05
-2.13567151426157e-07
-3.13571626927109e-06
-4.96497726242092e-06
-1.70829876715975e-05
-1.97528426519426e-05
-2.55625137779464e-05
-1.06930062112314e-05
-1.56485824847801e-05
-9.73630692650981e-06
-2.30381782906445e-05
-7.46720301208939e-06
-1.71072977677807e-05
-1.96583819707696e-05
-6.01992072451466e-07
-8.60384368418041e-06
-1.03711853315546e-05
-1.81610226020872e-05
-2.31816353546733e-05
-1.20476031582484e-05
-3.23822218702794e-05
-6.51002932259316e-06
5.42672126860761e-07
-1.13006325213824e-05
-4.72419778049041e-06
5.0449986779281e-06
-2.2060127744958e-05
-2.27301758936167e-05
3.39814949299342e-06
-2.11760848560744e-06
-1.80605720255138e-05
-1.99519765463484e-05
-1.74027377313618e-05
-4.49441239854162e-05
-1.95220740896869e-05
-1.99599504053051e-05
-1.34670447427092e-05
-1.15496646239538e-05
-2.47922941082155e-05
-1.35178751415612e-05
8.09388526559043e-06
-1.78443964584943e-05
-1.55120142299952e-05
-2.66669321996906e-05
-2.50820465595268e-05
1.7307759758643e-06
-2.03270537364433e-05
-3.82902357751516e-05
-9.15427011889438e-06
-1.90138641588671e-05
-2.91376851839824e-05
-6.65976241133262e-06
-4.54950990676382e-06
-1.22277953522483e-05
-5.23768542666372e-06
-1.42771583277169e-05
-1.24361551956677e-05
-2.41094792883947e-05
-1.86733229578563e-05
-3.4950275916163e-05
-1.21436458652041e-05
-9.66579953768191e-06
-1.40991686909029e-05
-1.72393693954396e-05
-7.04157894868009e-06
-2.15363512808642e-05
-2.43684891932213e-05
-1.60641144939439e-05
-1.24334904299591e-05
-7.44072705306135e-06
-1.58056715024597e-05
-1.52910492368928e-05
-2.06484246719584e-05
-2.10466493667834e-05
-1.23280474344261e-05
-2.78230168773866e-05
-1.62888237554136e-05
-3.1339488916609e-05
6.96041516202641e-08
-2.04532395161519e-06
-1.95288973799245e-05
-2.96681587899188e-06
-5.94038502223344e-06
-1.534704479991e-05
-2.43992396524782e-05
-8.93248985797922e-06
-2.467640455389e-05
-5.13867467575352e-06
-2.09966166737239e-05
-2.04467177014891e-05
-1.64866534136697e-05
-1.4992693873387e-05
-1.86958244856847e-05
-2.0920815346887e-05
-8.26691294783454e-06
1.49421382323164e-06
-2.94700274630507e-05
-8.99724966768326e-06
-9.41111134663989e-06
-1.80859275239582e-05
-1.18014241675639e-05
-9.16101265621128e-06
4.88486434123189e-06
-2.1108449074886e-05
-2.20032088630168e-05
1.17230262540033e-05
-1.42112129754452e-05
-2.11138766335872e-05
-4.18615126604931e-06
-2.14372006182393e-05
-1.97167432304282e-05
-1.62217926651126e-05
-7.01787563773208e-06
-2.23903309169728e-05
-3.8713863397211e-06
-1.10968574834257e-05
-1.60827257342844e-05
-3.18315535718201e-05
-1.9601550809808e-05
-1.74847277328013e-05
-2.97227041602883e-05
-1.46345411474963e-05
-2.09329072892112e-05
-1.30150939008738e-05
-2.4789485382884e-05
-4.67133041126453e-06
-1.10854012846033e-05
-5.42809945085506e-07
-2.37953210511542e-05
-7.93084005779967e-07
-1.62850203197415e-05
-2.88448097639294e-05
-5.73393653678528e-06
-1.33861777162045e-06
-2.36468474627152e-05
-1.46363714438275e-05
-1.13554902419813e-05
-1.56631302112136e-05
-2.12401201946141e-06
-1.79305356298649e-05
-1.99767012892955e-05
-3.01511116784539e-05
-1.89680695452874e-05
-6.90055726790839e-06
-1.68860260709262e-05
-8.93243629551365e-06
-2.2005358775953e-05
-2.96782372098295e-05
-3.38462517238289e-05
-2.20551062258216e-05
-2.12348631466148e-05
-1.9422793829921e-05
-1.48175935638517e-05
-9.42666219739404e-06
-2.74900839648235e-05
-2.53841700725382e-05
-8.0034184975457e-06
-1.68051823696605e-06
-2.11227097085846e-05
-3.6322780224373e-05
-1.0999826871737e-05
-9.20214119134911e-06
-3.34363807475976e-05
-1.29599274153848e-05
-1.54341997699376e-05
-2.17949070336235e-05
-7.73592300242756e-06
-1.06348603327583e-05
-9.72893015617295e-07
-3.33858518852879e-05
-8.01593344067394e-06
-2.08546339713388e-05
-6.88817706799018e-06
-9.92820314359226e-06
-4.73727649857238e-06
-1.26791128914247e-05
-2.44087805846633e-05
7.97594556676632e-07
-2.23436052417077e-05
2.55354564106689e-07
-6.36744786018945e-06
-4.2895950588956e-06
-2.7814911179288e-05
-1.53858285591637e-05
-2.38240316771998e-05
-1.96515903738316e-06
-1.70073741026485e-05
-2.2668276623561e-05
-9.25268267785216e-06
-1.36429005107416e-05
-8.13810597632548e-06
-1.95834134449684e-05
1.73733514674413e-06
-1.75537968792068e-05
-2.64127662569931e-05
-1.02637998838114e-05
-6.00953265344253e-06
5.51483207926076e-06
-1.09242303559278e-05
-2.11955920043259e-05
-2.37628409112742e-05
-1.39759905591093e-05
-1.46823531554791e-05
-4.86260611601886e-05
-3.68171371525662e-06
-1.6101568598325e-05
-1.99688600887879e-05
5.29175340462347e-06
-1.14386839450937e-05
-3.35280816840047e-05
-4.85880163688911e-06
6.44695333137819e-06
-1.46445331188642e-05
-3.45736199865964e-05
-2.06224999748517e-05
-1.85397495673742e-06
-1.72451898252009e-05
-1.75098509787364e-05
-2.19078662601581e-05
-2.2328785367164e-05
-6.27784595077071e-06
-3.46988271301145e-05
-2.29556658892665e-05
-3.38702556841027e-05
-8.46052498484237e-06
-5.48863797541391e-06
-1.50255586840026e-05
-3.30490898553767e-06
-1.04598288997855e-05
-1.70675422998386e-05
1.08903246116978e-06
-1.64056936699945e-05
-3.07739217195746e-06
-7.60102839569823e-06
-1.04567946859338e-05
-2.31073513335543e-05
-2.3300001726346e-05
-1.28899051810879e-05
-6.99899600853565e-06
-1.77345486225601e-05
-2.36834958426653e-05
-9.46097054246525e-06
-5.12754312305134e-07
-2.75694972921413e-05
-7.99544067888977e-06
-1.80765535460165e-05
-3.53932927973694e-05
-1.45857072965896e-05
-2.8905433573816e-05
-2.04992701781252e-05
-1.47655136413932e-05
-2.08467190230092e-05
-4.21059280929661e-05
1.20971940305028e-06
-1.77082297297866e-05
-2.33548018521288e-05
-2.01122122694575e-05
-3.99647368155673e-06
-1.35438194159354e-05
-1.94922782505325e-05
-9.59315423143227e-07
-5.94606859858282e-06
-3.39330746384176e-05
-2.50981557275612e-05
-3.5277716680501e-05
-3.10058709576909e-05
-1.58612653161416e-05
-4.00665210419496e-05
-2.51418611361478e-05
-1.38336282537484e-05
-7.8541939240226e-06
-1.91422124366491e-05
-1.08108746556661e-05
-2.27913782203722e-06
-2.90494810924386e-05
-1.0066595654589e-05
-4.55472505681131e-06
-3.07320966672883e-05
-1.73487092678785e-05
-1.25844605698679e-05
-1.66896333652024e-06
-2.78079705167724e-05
-2.30518545039346e-05
-2.14005259963338e-05
-1.77994675376097e-05
-2.03435710251082e-05
-2.06620050760544e-05
-1.48572979425721e-05
-2.08721849350764e-05
-8.1293808380465e-07
-2.4074147438184e-05
-1.90336500716664e-05
-9.98052224910878e-06
-2.44390765381335e-06
-2.09946496529595e-05
-1.70803834406098e-05
-1.17246600032369e-05
-3.28650516039863e-05
-9.04270568603675e-06
-4.5912573547669e-06
-1.81892169354059e-05
-1.33591317703673e-05
-2.50996936203758e-05
-1.78715507822269e-05
-2.34788149728894e-05
-2.3558081397256e-05
-2.92644487150773e-05
-3.28694215469156e-05
-8.86631367605293e-06
-9.32791575302534e-06
-9.53387101948196e-06
-1.6696592959772e-05
-7.62575846704184e-06
-2.31515250758389e-05
-1.60416778893283e-05
-2.32133074815816e-05
-2.2545362808393e-05
-1.96568821177091e-05
-2.6997905120669e-05
-1.7493814506213e-05
-2.67298534765274e-05
-1.43281426872002e-05
-2.37004524374289e-05
-8.27792149296116e-06
-1.11415869439276e-05
-1.41300359022224e-05
-2.58320168051462e-05
-2.55118755690639e-05
-1.5889613342401e-05
7.64048078214183e-07
6.12907323886312e-06
-2.50213336098328e-05
-1.07469362051362e-05
-8.30151135201244e-06
-3.05644715146291e-05
-2.89149093469234e-06
-1.81783973533297e-05
3.10630791916403e-06
-1.82554273135517e-05
-2.23312133918684e-05
-1.83961511110214e-05
-2.06573177172966e-05
-2.06848525646259e-05
-1.02786428270552e-05
7.19937386100004e-06
-1.81268263304944e-05
-1.24197996135185e-05
1.11346403391018e-06
-1.40338962641936e-05
-1.32555835861015e-05
-1.98371931540502e-05
-1.74602523915422e-05
-1.26777405502575e-05
-2.45840164547811e-05
-1.48202915950334e-05
-2.58946207359794e-05
-1.51957413349319e-05
5.28870563463736e-06
-2.34748003279564e-05
-9.86284112682996e-06
-1.50491808491271e-05
-2.29111392256269e-05
-2.05861008786617e-05
-5.12131495192151e-06
-7.16079051069034e-06
3.45824464795362e-06
-1.09882682369749e-05
-4.12445056757387e-05
-1.55928644447776e-05
-1.00560425387406e-05
-3.01705055473836e-05
-1.93807496298052e-05
-2.61490658313076e-05
-1.64286989679681e-05
-1.45919165357205e-05
-2.17088982193922e-05
-1.73352073821909e-05
-1.80068585050319e-05
-1.96803226841782e-05
-1.67317378284146e-05
-6.27324630636686e-06
-1.41543969597052e-05
-1.4209769077954e-05
-2.15037446290404e-05
-7.364434787837e-06
-7.56198891367294e-06
-1.22971071923921e-05
-9.22032392537984e-06
-1.83737678497824e-05
-2.57878652015028e-05
-1.66220024334344e-05
-2.39467433091227e-05
-2.32929609955218e-05
-1.01997515031234e-05
-1.6324783262905e-05
-3.88149981206661e-05
-2.13837290776101e-05
-2.2435574771077e-05
-2.47781136623946e-05
-2.02182395112921e-05
-2.09082719015748e-05
-1.93628104906429e-05
-1.403924247853e-05
-2.49410596161596e-05
-1.18839180936093e-05
-2.9448928311636e-05
-4.19651069634188e-05
-1.13466463800305e-05
-3.12828569810976e-05
-2.64422686716528e-05
-1.65877693101475e-05
-1.1214028476779e-05
-2.02202872683455e-05
-2.11879357182702e-05
-3.79483248962316e-05
-1.97096420819832e-05
-2.24285417154156e-05
-2.83331259180545e-05
-5.30196504466297e-06
-1.42663615316798e-05
-3.4780763026906e-05
-2.94806467553297e-06
-2.59214439071448e-05
-3.11804192447784e-05
-2.39891268223881e-05
-1.47870394293891e-05
-1.51363914533466e-05
-9.38787799550597e-06
-8.67125604455845e-06
-6.4793509827243e-06
-2.59025364379112e-06
-1.86094360629647e-05
-1.46733257862022e-05
-1.44918756640194e-05
-1.23538109201954e-06
-2.16762022340177e-05
-1.9261919136351e-05
-2.71921097613838e-05
-1.4122458742681e-05
-1.94665115044815e-05
-1.54648376204928e-05
-1.39905272567339e-05
-2.3058948402834e-05
-2.13602330688371e-05
-3.18326423523048e-05
-1.92813788087762e-06
-4.69483207961134e-06
-2.92728040778075e-06
-1.07273742511639e-05
-1.055880394669e-05
-7.34519436475393e-06
-1.11520447631896e-05
-2.14436272311474e-05
-1.13790516357408e-05
-3.35010389053494e-05
-9.59743899892113e-06
-3.62769442061868e-05
-3.46058642024892e-05
-1.86348001562957e-05
-2.31875863933417e-05
-3.17408054298896e-05
-6.10813293326792e-06
-8.77835433274686e-06
-2.73875237876388e-05
-1.36079461152048e-05
-3.11559118373161e-05
2.16499378851136e-06
-1.57029079404847e-05
-1.7291197664535e-05
-2.50587254800421e-05
-1.31672738359334e-05
-1.89526151843238e-06
-2.10021095799716e-05
-3.99813786870984e-05
-1.94807415626076e-05
-1.46251230214052e-05
-1.35663767000069e-05
-1.74384251116347e-05
-1.43558238664967e-05
-1.44358293371228e-05
-1.16005038994997e-05
-1.59706193990767e-05
-3.80008283369918e-05
-2.54020289520836e-05
-3.39228464990247e-05
-7.05119694419938e-06
-1.18647468604635e-05
-7.94899856226254e-06
-1.71617598949488e-05
5.21243910461228e-07
-1.89445658849002e-05
-2.36012634816091e-05
-1.62252562288981e-05
-2.61565191509886e-05
-1.46829423341519e-05
-1.67432061478966e-05
-3.46527976672228e-06
-1.43078042942194e-05
-7.6714425386209e-06
-1.88864077600217e-05
-2.31857342915404e-05
-1.39177258754742e-06
-2.30722742314615e-05
-5.15333454313539e-06
-3.55697364502363e-05
-2.99864551151258e-06
-6.62485806100141e-06
-2.09510232659402e-05
-2.316225260966e-05
-1.71875511917009e-05
-7.10565326196695e-07
-1.58056983295262e-05
-9.1195621785059e-06
-2.1678629023123e-05
-1.69931614981667e-05
-2.53337429825937e-05
-2.60418621347798e-05
-4.94345512570956e-06
-9.34613817380341e-06
-2.28203634173665e-05
-1.27191590667875e-05
-2.45827412678355e-06
-1.38368382161411e-05
-3.23257347270078e-05
3.56168475761088e-06
-1.29813316749689e-05
6.96695959815903e-06
-1.0833672704709e-05
-1.33520741945232e-05
-8.62182221327968e-06
-1.02384227848241e-05
-9.69093782785504e-06
-1.96359282022512e-05
-3.31574689659944e-06
-1.59025274695946e-05
-1.07928994279804e-05
-2.88598421807193e-05
-9.16125114628452e-06
-9.35078658613392e-06
-1.72251727548078e-05
-2.17935311265962e-06
-3.35689774606506e-05
-9.30323093360855e-06
-1.02739813839441e-05
-3.6699502859545e-06
-2.6421005701769e-07
-1.61119496481402e-05
-3.267197566337e-05
-2.05938449198902e-05
-2.27505079209983e-05
8.10656844559962e-06
-1.89865896815804e-06
-2.24138144306545e-05
-2.05807336945416e-05
7.02994691881615e-06
-2.15307260818704e-05
-2.20902145760968e-05
-5.460977614796e-06
-1.66923077352551e-05
-8.60508344402789e-06
-1.80212845223385e-05
-2.53183137906252e-05
-1.77530985601172e-05
-5.42123077600915e-06
-1.81890414102377e-05
-4.75265545231533e-06
-1.23745977035524e-05
-1.50458103850252e-05
-1.77489650828361e-05
-3.88288284716275e-05
-9.85446093880937e-06
-1.22988160342698e-05
-1.23756393905682e-05
-1.25511680076216e-05
-1.90005721153016e-05
-2.44282839786287e-05
-3.8090051302837e-05
-1.6693199607761e-05
-1.09015066721074e-05
-1.13908478028113e-05
-1.46483140647143e-05
-3.1304792882978e-05
-3.09027676366824e-05
-1.38475681612558e-05
-1.26444065499529e-05
-2.32314669206476e-05
-1.63301313354851e-05
-8.56212788135814e-06
-7.93847218472128e-06
-1.88450227198898e-05
3.3546568909804e-06
-3.34350935637937e-05
-2.02372700019699e-05
-3.40720051573658e-05
-2.99873544955601e-05
-1.23082040416551e-05
-1.63148396802222e-05
-1.6187568985924e-05
-1.59270167881542e-05
-2.29670280772458e-05
-4.61274524187032e-06
-1.38315349651597e-05
-1.43094514157113e-05
4.01207417626994e-06
-3.21493957336647e-05
-4.10883623952127e-06
-1.48886105580263e-05
-1.12989768623997e-05
-2.84715348218296e-05
-1.92807826659225e-05
-1.26712601163973e-05
-1.06518181664287e-05
-2.54071642488517e-05
-2.3592894757007e-05
-1.93641614004104e-05
-1.37884292195485e-05
-2.22752530619863e-05
-8.10547421770887e-06
-1.98446523015676e-05
-1.55023356863192e-05
-8.41305109258928e-06
-9.90932831029906e-06
9.95034712978224e-06
-1.42606389214318e-05
-1.12485794064422e-05
-1.8101505906549e-05
-4.37255417750485e-06
-1.78937022165683e-05
-2.11788246679059e-05
-2.14976172917822e-05
-2.36049698264127e-05
-4.15226386764036e-05
-1.78908838609208e-05
-2.27725152148337e-05
-2.59145816996772e-05
-7.13794312964237e-07
-4.5829083507741e-06
-1.51588195299098e-05
-1.22137966802883e-05
-1.39431619992008e-05
-3.55690953382177e-05
-6.48930872500825e-06
-1.6604663158337e-05
-1.64460845975058e-05
-2.47679781224742e-05
-2.00677098352885e-05
-1.58537238863157e-05
-1.42421357270614e-05
-1.88133682265701e-05
-1.73548890415483e-05
-7.56890673197482e-06
-1.55519227427798e-05
-1.8051722340247e-05
-3.18612564460283e-05
-2.25469332628211e-05
-1.60289819554911e-05
-2.78326341228911e-05
1.06764759854165e-05
-3.29819778458722e-05
-3.46396857895321e-05
-1.73381426223338e-05
-2.94338290758763e-05
-1.91047680965246e-05
-9.20017285106309e-06
-1.45802847181188e-06
-2.05287918929712e-05
-4.04268268868843e-06
-2.56519323596555e-05
-3.20874214356862e-05
-4.90161111346742e-06
-1.06773847843442e-05
-1.93022025345173e-05
-2.41702534090187e-05
-1.04869212120038e-05
-2.14116984770599e-05
-3.28567388420335e-05
-2.54888801514875e-05
-1.75710536522409e-05
-1.88331310855127e-05
-1.91802272935743e-05
-2.15765922687085e-05
6.53064086133543e-06
-1.14824690585904e-05
-1.12555087075697e-05
-5.95324774756095e-06
-1.68509660794535e-05
-1.20532643335105e-05
-2.7224803792662e-05
-3.40376419990607e-05
-2.36048608633203e-05
-2.3433718121418e-05
1.20107993368876e-06
-4.02927615710011e-06
-2.31163599461059e-05
-1.4965424507994e-05
-3.25849920620558e-06
-2.36630273639274e-05
-3.10224596049314e-05
-2.57199504227753e-05
-1.66661329404848e-05
-2.35159549062893e-05
-1.60092603151609e-05
-1.02511045982584e-05
-2.80816521934897e-05
-2.13525747711851e-05
-6.32045262627796e-06
-1.42139859252109e-05
-2.40625313434893e-05
-1.66473976917963e-05
-8.16753796760789e-06
-2.35835814091082e-05
-2.62306916019575e-05
-2.44827876686822e-05
-1.63891726175202e-05
-7.83590063027665e-06
-1.76362701440305e-05
-1.55753542952283e-05
-1.15083232191917e-05
-1.42951159640308e-05
-6.73015005867755e-06
-2.28624917531113e-05
-2.89617111961098e-05
-3.49760629770468e-05
-1.37395929427822e-05
-2.87512256114625e-05
-1.36133150196742e-05
-2.20264943325392e-05
-2.43149546184625e-05
-1.41595283702903e-05
-1.20173358961591e-05
-7.5075056913442e-06
-1.23069418685233e-05
-8.6537667227756e-06
-2.67757322253661e-05
-1.96657986778271e-05
-2.90646968638187e-06
9.86922310848755e-07
-3.29186353477547e-05
-1.28324366242711e-05
1.58802121858103e-06
-2.24222671325496e-05
-4.74881015676386e-06
-1.08755340465391e-05
-3.44048086266438e-05
-1.67604560165999e-05
-1.38877480937869e-05
-2.54211686016356e-05
-1.29232606312431e-05
-1.57837086215446e-05
-2.09272306507196e-05
-2.31357716850507e-05
-3.02149770810969e-05
-2.74059411382837e-05
-1.14396526094956e-05
-1.72243938610113e-05
-6.94886578849469e-06
-2.63211463171621e-05
-8.38929304741425e-06
-9.5904492808442e-06
-3.52422794131421e-05
-1.23755151185419e-05
-3.58079067449166e-06
-6.55065125738257e-06
-3.25920621226121e-05
-2.23991638901471e-05
-9.27474523294658e-06
5.19399964470368e-06
-3.525653632314e-05
-1.59562277787237e-05
-3.14264570856287e-05
-5.74932398276359e-06
-1.39193065941828e-05
-1.31605745833505e-06
-1.34118896120413e-05
-4.19394652000598e-06
-1.75434175836549e-05
-1.99499992210237e-05
-2.19414079823114e-05
-2.56223533389992e-05
-1.23879501195343e-05
-3.53631595113366e-05
-6.68430711329189e-06
3.91777176592022e-06
-3.71578526104474e-05
-8.36592682349319e-06
-1.49727247377586e-05
-1.25344420367169e-05
-7.14311091894859e-06
-5.33180289269677e-06
-6.88638431717159e-06
-1.30600500728381e-05
-3.29446370442743e-05
-2.51524661164204e-05
-1.6062999978474e-05
-2.0822829053703e-05
7.4439724918842e-06
-1.67216950519699e-05
-2.51547419654331e-05
-2.69928915583809e-05
-2.16202368477165e-05
-1.97215339345465e-05
-2.63214710714334e-05
-2.13653356795349e-05
-2.44695831718343e-05
-2.02803144318782e-05
-2.83841006890234e-05
-9.8566095543034e-06
-2.14819695220831e-05
-1.66109980330499e-05
-2.11438828496835e-05
-1.92331821177655e-05
-1.94320053210405e-06
-1.49982881261624e-06
-1.54486785901064e-05
-3.0549368420279e-05
-2.39526836957996e-05
-1.59132175606519e-05
-3.53320338311643e-05
-2.29800093986281e-05
-2.71145093522448e-05
-1.20268281947702e-05
-2.12723823133737e-05
-5.72295211920796e-06
-1.95889369560719e-05
-2.44311265890354e-05
-1.34738407010465e-05
-8.87163169386013e-06
-2.75617607648448e-05
-2.62060094751618e-05
-2.1523935390016e-05
-3.39284599619919e-05
3.80555484758266e-06
-1.58823570464394e-05
-2.09886477731585e-05
-1.47839460769118e-05
-1.02491214106163e-05
8.98336404449521e-07
-2.73891651844378e-06
-4.64147912615896e-06
-7.07118856846313e-06
-2.51427849975009e-06
-2.22898359156536e-05
-2.36657080230979e-05
-3.48265247968026e-05
-1.22068933702214e-05
-1.59193218836127e-05
1.79574039438532e-05
-1.82240722755301e-05
-2.1310555328648e-05
-3.24783839738343e-05
-1.41746366090618e-05
-1.98283992150565e-05
-1.47237583616945e-05
-4.1316715738426e-06
-1.7943536880507e-06
-1.19336368125617e-05
-1.83880209782688e-05
-3.22354259918496e-05
-3.52197118874326e-05
1.63775445479711e-06
-6.11455771567352e-06
-1.47260951725985e-06
-4.87900489754153e-07
-1.41576569997073e-05
-9.51082671917024e-06
-3.1694776170585e-05
-3.45085827233277e-06
-9.95510970182344e-07
-1.24483513857322e-05
-3.06488314263286e-05
-1.59887391342286e-05
-1.35711210538306e-05
-1.23140813855557e-05
-1.63926193745645e-05
-1.41356970197141e-05
-1.28083383489571e-05
-2.17051831055551e-05
-1.14845393573303e-05
-3.01110397619859e-06
-1.3124211718292e-05
1.3593783300622e-06
-3.16479953929366e-05
-2.07066012639174e-05
-2.40724343858352e-05
-1.58273295235719e-05
-1.12082187130977e-05
-1.24513585062442e-05
-3.54129873717019e-06
-3.25762599189313e-05
-2.5664940777192e-05
-2.23160623621024e-05
-3.09089039418453e-06
-1.50779523670848e-05
-1.57748956219687e-05
-1.36217287004995e-05
-1.26684156478068e-05
-1.84874054047813e-05
-2.89521685012401e-05
3.23839570403452e-06
-2.08402932404741e-05
-1.55320448929767e-05
-1.43399093175206e-05
-2.37012389649743e-06
-1.35548134534855e-05
-1.21994637871593e-05
-1.65821117099222e-05
-2.59580912762362e-05
-2.27957539623351e-05
6.67713079119243e-08
-8.81642006433221e-06
-2.75552306849496e-05
-2.98076002054417e-05
-2.7755825616622e-05
-8.96501931699743e-06
-7.2062347841966e-06
-1.19291468407363e-05
-1.74637903177617e-05
6.37971208706161e-07
-2.40206074168607e-05
5.8221796361615e-06
-2.02775925884345e-05
-2.46981975543621e-05
-2.22778802031408e-05
-7.0702664935475e-06
-7.16908776112155e-06
-8.64349747234072e-06
-2.60513555435796e-05
-9.88422517737759e-06
-1.41118188305227e-05
-1.2868018510708e-05
5.23002645917131e-06
-2.07746016864141e-05
-2.78877142815099e-05
2.98073919435965e-06
-2.34832905746733e-05
-1.85676240487742e-05
-2.03099614158023e-05
-4.29960885464765e-07
-1.36386919598209e-05
-6.80296700693026e-06
-8.12625094587001e-06
-2.62207490959666e-05
-1.21673963425051e-05
-2.40986098399319e-05
-1.63789876989396e-05
-1.48451907151405e-05
-2.3636298325596e-05
-2.05661980982861e-06
4.06722981476614e-06
-2.67975730391428e-05
-1.21842419070189e-05
-2.34785447569228e-05
-3.49235609531027e-05
-1.13165048363235e-05
-1.64651415470642e-05
-2.69764539361388e-05
-9.7216952073208e-06
5.3393838742296e-06
-2.31952336104759e-05
-1.42710936518058e-05
-1.27812357621535e-05
-1.78243189440718e-05
-1.17970559707868e-07
-3.44089806083914e-05
7.93513789341279e-06
-2.69136131479579e-05
-1.81134908511735e-05
-2.43608655102315e-05
-1.51856605658349e-05
-1.9835834738723e-05
-2.24012809630689e-05
-1.48732003185065e-05
-4.88578669045682e-06
-1.23574304152064e-05
-1.48825045777602e-05
-1.45629333257458e-05
-8.420357153777e-06
-2.61856450821847e-05
-2.09030833478911e-05
-9.917893102456e-06
-2.55760922545462e-05
-1.98560154320853e-05
-2.02396672704794e-05
-1.88865210824724e-05
-2.60696491638862e-05
-1.71043644194488e-05
-2.32388329545627e-05
-3.38582306696589e-05
-2.89522161921306e-05
-2.00124634815293e-05
-2.62931228053768e-05
-1.83122367374169e-05
-1.2612076259605e-05
-1.44258406667014e-05
-1.33050356326976e-05
-1.72242531831461e-05
-2.39181553791475e-05
-2.76786400508605e-05
-5.19615091692715e-06
-2.52275494020423e-05
-1.59845315256649e-05
-3.27553233457749e-05
-8.24496069539451e-06
-2.68052418930966e-05
-1.83904642172907e-05
-1.9958929959493e-05
-1.08457846940473e-05
-1.17800880687717e-05
-1.19522419417607e-05
5.30997564823916e-06
2.1216748107541e-06
-2.70817033096234e-05
-2.66788030448751e-05
-9.63320445876725e-06
-1.78916749361072e-05
-8.77394191320826e-06
-1.7983479510246e-05
-3.09649062149671e-06
-3.29906555789751e-05
-1.1298755720461e-05
-3.48287455765835e-05
-2.00776523045891e-05
7.3151708805736e-07
-1.17788922166528e-05
-3.63106106164427e-06
-2.05802252441004e-05
-1.69156787191827e-05
-6.37923476551845e-06
-1.45359517647831e-05
-1.4965611451962e-05
-1.69728279992001e-05
-2.29539850772257e-05
-2.97716129450294e-05
-2.66005934985702e-05
-1.3785516617965e-05
-8.72916900716814e-06
-7.92568985541328e-06
3.09509399905843e-06
-1.8020027515863e-05
-1.07240308406621e-05
-1.15526918810392e-05
-2.90381464409529e-05
-1.80208604136618e-05
-2.48036777731914e-05
-2.52323668656549e-05
-1.02808929060863e-05
-2.7578483474696e-05
-2.36349818510725e-06
-1.99326499790008e-05
-2.46874216875283e-05
-1.285029294943e-05
-2.28850775703275e-05
-7.71212650036524e-06
-2.85443417071192e-05
-1.96129891402341e-05
-1.481629413495e-05
-3.11129944544016e-05
-2.73170462654829e-05
-2.9840356905667e-05
-1.68190408612769e-05
-1.731230795067e-05
-9.13893509316104e-06
-1.760597421738e-06
-2.47432253932456e-05
-2.37265179378147e-06
-1.56340537115447e-05
-1.52266351517192e-05
-1.73452207580021e-05
-4.47188372644274e-06
-1.6943923664868e-05
-9.7659246663129e-06
-1.62704134286245e-05
-2.65022502863162e-05
-1.32508656247798e-05
-1.95419341575334e-05
-1.88544679725873e-05
-1.77919363290929e-06
-1.64184415881143e-05
-1.72367435194227e-05
5.20745880425467e-06
-3.02579256253135e-05
-2.46315215886257e-05
-2.88062383865574e-05
-3.47363158362893e-06
-3.93221325933605e-05
-1.12786518680176e-05
1.16772096382828e-06
-5.38500730023337e-06
-2.40345470141645e-05
-1.89739896895378e-05
-2.38760404722417e-05
-1.37468045857012e-05
-3.89126425455281e-06
2.26695486965673e-06
-1.61803199286595e-05
-7.19656690165991e-06
-1.31634434084311e-05
1.21240900869467e-05
-1.17291542197388e-05
-1.29581451479025e-05
-1.74406714040654e-05
-2.35440609841746e-05
-9.80067568515833e-06
-2.04144002932058e-05
-7.30203463365541e-06
-1.69174300952203e-05
-1.6362924815821e-05
-1.75839543233754e-05
-2.12417859341811e-06
-2.17113036269869e-05
-1.52712751829125e-05
-2.11771265896736e-05
-1.88278011539912e-05
-1.6628364583842e-05
-1.329925971161e-05
-3.25097732921009e-05
-1.10053416577616e-05
-1.16747368259462e-05
-2.39265311762568e-05
-1.75658210045568e-05
-7.11855208842662e-06
-2.48728747858243e-05
-3.92375439634926e-07
-2.32901243781297e-05
-3.82250935841758e-06
-4.47294466702885e-06
-1.89830468514933e-05
-2.38510460318081e-05
-2.72301886845551e-06
-3.6720402401027e-05
-5.16567831947635e-06
-3.40252491603319e-05
-7.07011608558402e-06
-2.21610137103251e-05
-2.56867280678377e-05
-2.48001084438334e-05
-6.08907956890355e-06
-1.25913423817028e-05
-3.45531468519607e-05
-1.08103621266162e-05
-2.80066099220089e-05
-2.96145168013947e-05
-2.14059860700843e-05
-2.21649880601937e-05
-7.72736663094928e-06
-2.46269433025547e-05
-9.3616796872139e-06
-2.23286840366784e-05
-1.00373205485051e-05
-1.66476299148983e-05
-7.32174744473165e-06
-2.16861968389956e-05
-1.15856349028588e-05
-1.63027586162088e-05
-9.10370877265747e-06
-4.31360757196006e-06
-3.64122903593431e-05
-1.83933555084465e-05
-7.31895032752153e-06
-1.57627494021839e-05
-2.40385868853404e-05
-1.23730944844104e-05
-2.33423571692912e-05
-2.24413592923753e-06
-1.97622868742788e-05
-9.1745937220501e-06
-1.73772097296802e-05
-1.03920973638314e-05
-1.34660413026135e-05
-1.5767766230562e-05
-3.11750979240117e-05
-2.16985568349594e-05
-2.44767486687672e-05
-2.71513834469632e-06
-3.10249504546055e-05
-3.23904928904563e-06
-1.66278676581784e-05
-2.33110892043852e-05
-8.557847214598e-07
-1.19449528540832e-05
-3.87864204018906e-06
-7.49326032076714e-06
-2.43806633873574e-05
-2.35179247098042e-05
-1.32493351614919e-05
-1.03857511354895e-06
-1.59877201165779e-05
-1.81949137292785e-05
-4.73384318253095e-06
-2.27266557040967e-05
-1.82391121223254e-05
-2.0250234304084e-05
-1.26060554656132e-05
-1.69372312096601e-05
-1.11732739376269e-05
2.18542892188775e-06
-2.00097265058866e-05
-2.00204484193653e-05
-2.689237398505e-05
2.95609983931961e-06
-3.6994957014763e-07
3.17648448212267e-06
-2.72451809486109e-05
-3.01613776733989e-05
2.79865670526395e-06
-2.21127513195732e-05
5.35532286815239e-07
-1.36435861667111e-05
-1.16863602252856e-05
-2.43040905377539e-05
-2.5460961795419e-05
-2.36954862047757e-05
-9.17197166401847e-06
-1.35991428002088e-05
-8.67686670906206e-06
-1.64342693445084e-05
-3.28710602572263e-05
-1.04204650516966e-05
-1.38097928259317e-05
-3.16458544440299e-06
-5.79558236480985e-06
-1.71510774913767e-05
-1.28261770908342e-05
-3.64824178601289e-06
-1.8545060855543e-05
-3.41378606931187e-05
1.21560934799004e-05
-8.80299100533849e-06
-7.35433368097011e-06
-1.48360533320377e-05
-4.73841721590559e-06
-3.15121991481328e-05
-3.08252410137082e-05
2.5686553606765e-06
-1.70293321091088e-05
-3.81608602668395e-05
6.68140002911407e-07
-1.85288903881772e-05
-2.23668522468895e-05
-2.30231373932346e-05
-2.39827953234055e-05
-1.09747424924462e-05
-1.98696490978744e-05
-3.1780550553515e-05
-2.2958272688616e-05
-1.41438516821694e-05
-2.80772933658732e-05
-2.83848254612494e-05
-1.47198935853757e-05
-1.24018651795334e-05
-2.44100113615708e-05
-1.90406796556881e-05
-4.71199137991017e-06
-1.50898478654112e-05
-1.66108883100868e-05
-2.67720731572824e-05
2.98529492073675e-06
-8.08329551874123e-06
-2.3284107725665e-05
-1.73672130193324e-05
1.69820235503664e-06
-1.62803572184423e-05
-1.64169654240422e-05
-1.57838402518574e-05
-6.85030637748706e-06
-3.87875694258829e-06
-2.30470452046099e-05
-2.10766475441308e-05
-2.14940174203737e-05
-2.55995659853638e-05
-1.57315073861451e-05
-1.14892830403908e-05
-2.32845150999711e-05
-1.18141886848504e-05
-1.91843707896709e-05
-3.50416337487004e-06
1.03292802504973e-06
-1.22119990540465e-05
-1.42387099686956e-05
-2.83318341076857e-05
-9.49301295096771e-06
-2.55231022390511e-05
-2.01145435081435e-05
-2.50435323129734e-05
-7.24999142265509e-06
-1.51594045987695e-05
-9.96532421920746e-06
-1.89086925850281e-05
-1.10796208265938e-05
-7.42628146102648e-06
-5.72857038428735e-07
-4.44289680496216e-07
-2.01323158476815e-05
-1.35011743685643e-05
-1.18298489836826e-05
-2.26383430215638e-05
-2.63171246072272e-05
-3.01058795888729e-05
3.97413146985042e-07
-3.38006915195889e-06
-5.06715351499198e-06
-7.17530901353682e-06
-2.01718143842723e-05
-1.21113658644978e-06
-1.58841058633942e-05
-1.38509909386511e-05
-1.41127666498145e-05
-3.56232887510739e-05
-3.77861493553435e-05
-1.92199728285541e-05
-1.61357283956543e-05
-1.18583226845414e-05
-1.38501863993935e-05
-2.95994632546545e-05
-2.34759148563672e-05
-2.79678301695065e-05
-2.38598204018299e-05
-9.9508635235447e-06
-8.97390711036403e-06
-2.81248113714056e-05
-1.3231970667101e-05
-2.34713257516015e-05
-2.79193408911523e-05
-1.76184563477774e-05
-8.4807333321199e-08
4.69237569093556e-06
2.6571126534271e-06
-1.79140497806011e-05
-6.34725221689176e-06
-1.39067122850878e-05
-6.87973571160467e-06
-1.15723287499151e-05
-2.04186585857959e-05
-2.29121875307471e-05
9.17134518124046e-07
-1.44954397955027e-06
-2.59912795905892e-05
-3.91944537337287e-06
-1.30661419962146e-05
-2.43858549151283e-05
-1.79353945000806e-05
-1.04703813909707e-05
-2.05851032586336e-05
-1.96842610887944e-05
-2.26679589815345e-05
-1.53510677858398e-06
-1.74263141417545e-05
-1.86419167123078e-05
-1.03559990161392e-05
-1.05509699229333e-05
-1.30847350817687e-06
-1.8521293696037e-05
-1.10695057238713e-05
-2.89226112220583e-05
-6.55672131424886e-06
-6.13407499130539e-06
-2.70073593745841e-05
-1.28302047499238e-05
-3.37404957614431e-05
-1.56564605332991e-05
-2.47004142374882e-05
-1.33148883632619e-05
7.51701355983655e-06
-2.0620492101728e-05
-6.76767809863477e-06
3.16456710607101e-06
-2.06238028155473e-05
-3.40382324303651e-06
-4.38663628149336e-06
-2.12782288898195e-05
-3.16914528247604e-06
-1.34973527080332e-05
-1.29128813245906e-05
-9.17737807980924e-07
-2.35118520301222e-06
-1.0678300700859e-05
-1.10979657152892e-05
-1.09805873853215e-05
-1.44992699735667e-05
-7.72765553615229e-06
-6.31302787388703e-06
-3.39057864475138e-05
-2.39706448499291e-05
-3.52929762000621e-05
-1.91747189509531e-05
-7.92183700709624e-06
-1.22271444585346e-05
-1.17971670689209e-05
-1.96354530016135e-05
-3.27670440595248e-05
-1.20958772079248e-05
-1.22241363771303e-05
-1.03767605212199e-05
-2.0793399065068e-05
-1.58299473286035e-05
-8.86114561214929e-06
-6.8485263619439e-06
-1.22229532740703e-05
-2.20465540916086e-05
1.5961818445991e-05
-3.83878606551027e-06
-3.65341316897676e-05
-2.85653307567998e-06
-3.75233740124299e-06
-3.44075841941896e-05
-1.02126229681589e-05
-1.90634821756614e-05
-1.10739131446945e-05
-2.5311981032286e-05
-2.09380372659841e-05
-1.16791377566717e-05
-6.49889435848402e-06
-9.08111285379655e-06
-3.44561109062511e-05
-9.93321378747136e-06
-6.32580755752912e-06
-2.26984278439001e-05
-2.388515762977e-05
-3.03611299684676e-06
-8.38802972454709e-06
-2.52166802785632e-05
-6.41891043167946e-06
-2.48800759624744e-05
-7.02545412175501e-06
-1.35503243756051e-06
-1.53766773544512e-05
-1.83012736295927e-05
-1.7575712355916e-05
-4.399688833963e-06
-1.44284880897812e-05
-2.54329502356273e-05
-3.2494281892798e-05
-2.50510392557928e-05
-1.55895222057717e-05
-5.56230502945076e-06
-7.12310653392762e-06
-3.08499730163237e-05
-1.3750779117901e-05
-1.4329681427135e-05
-2.62491383751215e-05
-3.18935176296993e-05
-3.08565645973371e-05
-8.21145714313798e-06
2.44876584161895e-06
-1.2594125129134e-05
-1.89312896621596e-05
-2.85247805360517e-06
-1.10586691398017e-05
-9.89758263560167e-06
-1.78620902429363e-05
-1.18962266976806e-05
-1.2820953196378e-05
-1.52270451181141e-05
-7.0500513958001e-06
-2.55792727769122e-05
-2.30622357019018e-05
-7.0131695385973e-06
-8.8109687825801e-06
-1.26199412567237e-05
-2.28320113349784e-05
-1.79082774873399e-05
-1.06069076465164e-05
-2.44399819150901e-05
-1.08779118158142e-05
-3.14408903377611e-05
-1.23964614517081e-05
-1.20113370744402e-05
-3.19222240537436e-05
-1.75918017756392e-05
4.94643871758814e-06
-2.00039741531279e-05
-9.12675215460651e-06
-6.19528311898099e-06
-2.15875582998461e-06
-6.61984933236947e-06
-1.06943288268832e-05
-8.39111724770461e-06
-1.07660304650799e-05
-1.83387417923135e-05
-8.85629486704602e-06
-2.55785896901369e-05
-3.60672174440307e-06
-8.51571920388863e-06
-1.22865555641341e-05
-5.59227926862208e-06
-3.22907908954546e-05
-2.07506951972125e-05
-2.67554947698331e-05
-1.5080000025922e-05
-2.56494055360047e-05
-2.04188056489988e-05
-1.86538857798638e-05
-2.37338226023061e-05
-1.4022990768393e-05
-2.40325234036933e-05
-2.33098329620686e-05
-9.87419208325952e-06
-1.29583093465156e-05
-2.20998794262759e-05
-1.97821054453753e-07
-2.88274264111972e-06
-3.01682206904074e-05
-1.06997092577874e-05
-9.53010816797971e-06
-2.84552661335498e-05
-2.28106697526079e-05
-2.3007760145555e-06
-9.0710831227485e-06
-1.39311517040861e-06
-1.58775337065607e-05
-1.30786287661771e-05
1.27829266702333e-05
-2.17083795521584e-05
-2.65035730002988e-05
-2.08714902356378e-05
-3.12185462083121e-05
-1.31244333191045e-05
-1.13571600143382e-05
-2.28963981584371e-05
-1.52111381847264e-05
-2.22812398547828e-06
-1.74859377963114e-05
-2.7673561615045e-05
-2.6456838330143e-05
-2.01093094979763e-05
-8.61310980783633e-07
-1.08367126378476e-05
-1.23173164901081e-05
-1.44496976255926e-05
-2.35922993479076e-05
-6.78816745968003e-06
-1.27630703255417e-05
-2.68235566162341e-05
-1.53560063418896e-05
-1.92441623808512e-05
3.81723520315771e-06
-9.29170742124443e-06
-2.5400499667518e-05
-1.92496247028591e-05
-1.46223369114499e-05
-1.06200403556754e-05
-3.17994201187589e-05
-1.14128354370609e-05
-2.54798452048001e-05
1.19852895029445e-07
-1.51238430680343e-05
-1.43452978637948e-05
-2.76637192271262e-05
-1.74365246903602e-05
-7.43805472507001e-06
-1.11542706775701e-05
-5.07835182692005e-06
-1.21001065876797e-05
-1.5167975719749e-05
-1.42391029255439e-05
-2.26496912801251e-06
-1.60832650194906e-05
-1.12495607294039e-05
-1.84723807288715e-06
-1.49288154609699e-05
-2.74424459444831e-06
-3.549638157262e-06
-2.75993143136759e-05
-8.22396492560112e-06
-1.43903976180464e-05
-1.00942179439171e-05
-4.44885826285934e-06
-1.5395359218646e-05
-1.09105010685273e-05
-4.11945086764106e-05
-4.97830367006017e-06
-5.89360531918703e-06
-1.00870155720483e-05
-1.70340101293163e-05
-8.65080981658295e-07
-1.31428327316578e-05
-1.32751496078877e-05
-2.29290974452851e-05
-1.38274604731275e-05
-2.81839027137653e-05
-1.5107057397192e-05
-2.73607907106483e-05
-2.10090940657631e-05
-1.31816724128283e-05
-1.46244283478503e-05
1.32213523539239e-06
-6.52533324603342e-06
-2.5201465818323e-06
-1.06453592994382e-05
-2.08602966682003e-06
-2.31274855028776e-05
-5.37392738086502e-06
-1.66151739014827e-05
-2.12402197343837e-05
-1.21015777105721e-05
-1.85783680951266e-05
-9.81717072081358e-06
-1.87304024772539e-05
-3.88330027744909e-05
-1.86572294764983e-05
-1.54258390544307e-05
-1.45170547588574e-05
-6.89666840535231e-06
-1.15082244949039e-05
1.57518397868827e-06
-2.17802325956981e-05
-2.32952391570728e-05
-7.88462731881451e-06
-1.59650380100233e-05
