# Supplementary material for: Research on computational propagation and identification of mine microseismic signals based on deep learning
Source: PLoS One. 2025 Oct 22;20(10):e0334641. doi: 10.1371/journal.pone.0334641 (PMC12543183; doi:10.1371/journal.pone.0334641)
Supplement: S11 Data — (ZIP) [file pone.0334641.s011.zip › 000101100002688.xlsx_0.txt_24.txt.txt]

-2.83578207704727e-05
2.74506076642583e-06
-3.82250701392284e-06
-2.28350500769119e-05
-2.63018756888328e-06
-1.73564664052871e-05
-2.38081471238958e-05
-2.14425929062713e-05
-9.39049936026008e-06
-1.91656165229134e-05
-1.92145044527518e-05
-1.53225860462217e-05
-1.26844824042682e-05
-2.5116309584815e-05
-1.42022531360189e-05
-3.11011002493429e-05
-1.9331365460105e-06
-3.30583355563872e-06
-8.31208862561849e-06
-2.93488361225088e-05
-2.15753708554876e-05
-1.1245542127485e-05
2.95260841179204e-06
-2.459971874432e-05
-1.44144208660192e-05
-1.62079730788376e-05
-1.51587368591436e-05
-7.75434392475902e-06
-1.4651499385187e-05
-2.97818638397738e-05
-1.37183880834946e-05
-1.38344908380902e-05
-1.26906965189754e-05
-1.27479272250211e-05
-5.64768256810726e-06
-2.89826718879093e-05
-1.66435355748866e-05
-3.47049406703e-05
3.84483154950723e-06
-9.907480453149e-06
-8.90741238711609e-06
-3.86383771958199e-05
-1.59622143207127e-05
-1.64660457556663e-05
-4.32818994297088e-06
-1.51821790136548e-05
-1.33562720348506e-05
-1.15104049456781e-05
-2.09139353267728e-06
-1.05782704045799e-05
-1.63567660542556e-05
-2.27643295690451e-05
-8.25550576444044e-06
-2.51532240488437e-05
-2.91237542212562e-05
1.71865918716683e-05
-1.39273757893062e-05
-5.98124456018257e-06
-2.79819913048513e-05
-3.81083369623846e-06
-2.87855021113721e-05
-1.75361224422739e-05
-2.51276587896241e-05
-2.19824708912545e-06
-1.77098838912482e-05
-3.39126261539063e-05
3.0555091603495e-06
-1.30993617289111e-05
-8.65503570074311e-06
3.93384252396801e-06
-1.46873239884996e-05
-3.63138670115484e-05
-2.25529243438694e-05
-2.1134738964366e-05
-6.1926141822586e-06
-2.40832759615275e-06
-2.33335386158777e-05
-1.93867921519848e-05
-2.59229100875326e-05
-1.19531044336349e-05
-1.50870940478094e-05
-8.76261814315369e-06
-2.27421738176541e-05
-2.98686434761244e-05
-1.92177147528254e-05
-9.5104194370528e-06
-1.32907485370856e-05
-2.03374196634045e-05
-2.14248070054376e-05
-1.19654016731443e-05
-1.31000286769278e-05
-1.98581025249192e-05
-6.3054730070251e-06
-2.27207860358228e-05
-1.44279873913033e-05
2.32171039274211e-06
-2.68363538179394e-05
-2.83620725369526e-05
-4.25534411511041e-06
-1.63746538109478e-05
-1.69303303727672e-05
7.97406567862926e-10
-3.16179328564208e-05
-1.25424479436256e-05
-2.6729651255124e-05
-2.20034026709399e-05
-1.18799014733218e-05
-8.91713703226953e-06
-1.14008916730164e-05
-7.31347590918602e-06
-5.01508675314061e-06
-2.23901090756962e-06
-2.83497987795203e-05
-2.51125238994876e-05
-2.83487950060666e-05
-1.77530180246091e-05
-1.97373610947715e-05
-1.71186770421648e-05
-2.78722763758755e-05
-6.03489269039738e-06
1.1559063190826e-07
-5.2072968449972e-06
-1.32113120062969e-05
-9.27896361224581e-06
-1.93148458608832e-05
-2.5299574579409e-05
-6.76229979834996e-07
-1.98303821234222e-05
-1.74778760321796e-05
-2.67538879268128e-05
-1.40425133629535e-05
-2.36448918075598e-05
-9.9676646156611e-06
-1.23761740817784e-05
-1.76687071566452e-05
-3.21496200431818e-05
-1.20669264937055e-05
-1.74468441295431e-05
-3.228063315215e-05
-2.39276752626357e-05
-1.2245071354778e-06
-9.80645679235366e-06
-1.76120769729546e-05
-2.25416809832547e-05
-9.4650634432609e-06
-9.92669099069234e-06
-1.1532990133383e-05
1.05239986151538e-06
-1.25423824445822e-05
-3.07724106694497e-06
-1.63759382023288e-05
-7.79915797011091e-06
-3.59148586043637e-06
-9.71833052784714e-06
-2.12349964897694e-05
9.87885863637163e-06
-1.80872623380181e-05
-7.37393138316138e-06
4.1244772726162e-06
-2.65719454144017e-05
-2.53692211805021e-05
-2.96196914620298e-05
2.33429556756985e-06
-9.99939950522537e-06
-2.53523858308333e-05
-1.68540158700573e-05
-1.89358344583638e-06
-4.83219277301127e-06
-1.40898813137968e-05
-1.80725183532975e-05
-1.31120479840612e-05
-1.784217423151e-05
-9.74781730607771e-06
-8.07890710933641e-06
-8.97258980687998e-06
2.91133584905292e-06
1.05223516809214e-05
2.07444112839826e-06
-1.26870160756052e-05
-1.78154153873835e-05
-2.8439950948991e-05
-7.51805518582659e-06
-2.34221522936409e-05
-1.4582966078333e-05
-3.48658638499979e-05
-1.64631235348439e-05
-8.13198033667487e-06
-2.58377914439943e-05
-2.01417674491072e-05
-4.69855161362934e-06
-2.01424210984642e-05
-1.28294188117838e-05
3.86871304679534e-07
-6.44738994970587e-06
-1.43881623546307e-05
-1.87291252403995e-05
-1.97770223205174e-05
-1.05150620345783e-05
-1.29355822588901e-05
-9.58128187461581e-07
1.58379562943896e-06
-2.08280778282463e-05
-1.17321397354218e-05
-1.9169859306833e-05
-5.62102908474072e-06
-2.80688942818168e-06
-3.04503427014852e-05
-2.93618180890698e-05
1.05014228333238e-06
-2.60266171642506e-05
-1.08773977823607e-05
-2.45392499067065e-05
-2.99320424707894e-05
-1.51379600919774e-05
-1.1821961961182e-05
-1.69936449040985e-05
-1.62003836480397e-05
-1.48633497833135e-05
-1.29569359861892e-05
-1.21895794270283e-05
-2.9559682037061e-05
-7.77245870872764e-06
-2.75607703830212e-05
-1.4113209404752e-05
-9.96097971976058e-06
-2.65019880682063e-05
-1.92131965753075e-05
-1.88185478805623e-05
-3.52854835131303e-05
-1.82621303240329e-05
-1.84566216889073e-05
-2.53800990705163e-05
-1.63351247051368e-05
-2.40664943343669e-05
-2.0129621461834e-05
-2.05474647749788e-05
-2.53416728446157e-05
-2.00635181386251e-05
-2.33347857378551e-05
-3.77927780419315e-06
-3.7152396176152e-05
-2.58206629337686e-05
-1.84765602941022e-05
-2.04254250510581e-05
-3.30038305998767e-05
-3.03551262529423e-05
-1.2353460769348e-05
-1.50760742544722e-05
-1.48616798902977e-05
2.25181242392225e-06
-1.66935863255426e-05
-1.9616910200922e-05
-8.25010427344218e-06
-2.24433110272933e-05
8.8958651085465e-06
-2.72033795876453e-05
-1.21950977224925e-05
-2.75123280488092e-05
-6.7510954245856e-06
-2.18200210664847e-07
-2.71234057607311e-05
-1.3899612479325e-05
-2.36345467001661e-05
-7.8914837865412e-06
-3.09197233297415e-05
-1.5386947225245e-05
-2.16046863429309e-05
-1.32104616777405e-05
-3.08020149899106e-05
-1.55974467461189e-05
9.17494216682406e-06
-1.95993988431445e-05
-6.27717769162948e-06
-2.01005047034199e-05
-2.04864641167234e-05
-3.10284981439346e-05
-2.7760356376793e-05
-1.06113183564718e-05
-1.99900094966614e-05
-6.72060984579762e-06
-2.12172795266522e-05
-1.70152385625926e-05
-1.09095111725549e-05
-1.22716548596706e-05
-1.69357155836429e-05
-1.17802987598618e-05
-5.21799330336698e-06
-1.94941201694179e-05
-8.02777796281043e-06
-1.41760248638474e-05
-2.52829159695007e-05
-1.4158839917661e-05
-2.52725580562382e-05
-2.50298584567748e-05
1.30340400542465e-06
-8.14315331820269e-06
-1.61054352785933e-05
-1.73535138372633e-05
-1.35201111637938e-05
7.02827827254231e-06
-1.91719861253273e-05
-1.2842696994241e-05
-2.32631622685679e-05
-2.56581393830975e-05
-1.30142832300536e-05
-1.68603615376851e-05
-1.29093831694065e-05
-1.26950046709883e-05
6.33418957096431e-06
-4.1876710580283e-05
2.65276079042845e-06
-9.22663293153225e-06
-5.18662449315518e-06
-1.57058679115409e-05
-1.30050254720757e-05
-1.52235485451685e-05
-1.35311195223044e-05
-3.39503855320985e-06
-4.29993779408327e-05
-2.54998800816177e-05
-1.344469576289e-05
-3.10918503089042e-05
-2.40215807854625e-05
1.48817911652969e-05
-9.12132813790322e-06
-2.00136920270526e-05
-2.73945567709793e-05
-1.15986059161733e-05
-2.0697589914675e-05
-1.67459429145768e-05
-1.80659302726201e-05
-1.55162900318747e-05
-2.17078462584928e-05
-2.2674690660661e-05
-1.40158703550369e-05
-2.35577124959586e-05
-2.76042878797428e-05
-1.28197037521506e-05
-2.64213614899634e-05
-1.13175684895752e-05
-1.75471511535941e-05
-2.20390919011532e-05
-1.97153060624801e-05
5.72382126282536e-06
-1.54194055324753e-05
-1.16642065248711e-05
-9.44828322519405e-06
-1.62221924813201e-05
-2.41647819835719e-05
-3.42411445330824e-05
-2.87155850514917e-05
-4.10481936664168e-05
-1.44697715101671e-05
-1.528683744101e-05
-8.95733070883875e-06
-5.13592994958103e-06
-8.55226145005721e-06
-1.76789164478426e-05
-1.18398238461304e-05
-3.5394894134949e-06
-2.09222756435411e-05
-1.41698453035614e-05
-9.56111573534181e-06
-2.45378835926239e-05
-3.44031759682469e-05
-2.37222380790919e-05
-2.24294202723344e-05
-5.79781399032745e-06
-2.73898096710397e-05
-1.25119239998411e-05
-2.33399687725897e-05
-1.42118180794953e-05
-5.47093674382355e-07
-1.36833467388116e-05
-1.12058381540418e-05
2.01617613187482e-06
-1.0617428796835e-05
-2.70661234713266e-05
-2.21245910951804e-05
-4.66364638120293e-05
-2.31143366736464e-05
-6.61783314981642e-06
-8.05853158725539e-06
-4.25265348918059e-06
-5.18764181547515e-06
-1.83369439670624e-05
-3.42071286777169e-05
-3.74566037684655e-06
-1.40595029344134e-05
-1.59279529671604e-05
-1.19936971683913e-05
-3.02697308596083e-05
-1.69451002044538e-05
-1.03187584458445e-05
-3.24315165556678e-05
-2.12042904410971e-05
-1.68891453270595e-05
-2.05544619772899e-05
-1.38086679072729e-05
-6.38976813134485e-06
-1.60696317683645e-05
5.1805396301727e-06
-2.00464110664922e-05
-2.75428103771121e-05
-2.48301538383413e-05
-4.15925250137729e-06
-1.08501873737182e-05
-2.11571395116889e-05
-9.3061890177261e-06
-2.02135096578961e-05
-1.85086951415369e-05
-2.22372988888562e-05
-1.7891964585974e-05
-2.66497389178039e-05
-3.3213434684741e-05
-1.89904865426282e-05
9.94995167734226e-06
6.61788874146941e-06
-2.86722946201513e-05
-1.4941295170871e-05
-2.72816371827132e-05
-9.82908611357263e-06
-1.38907157287566e-05
-1.634974334993e-05
-2.34962057047444e-05
-1.75105483627432e-05
-3.68195856044462e-05
-1.56535485848884e-05
-3.34695202823514e-05
-6.97543230836868e-06
-2.72398872353518e-05
-2.80952315561054e-05
2.29016254856187e-07
-1.65556843196855e-05
-3.4141329493874e-06
-6.5484852218875e-06
-7.18785599358048e-06
-3.56578463410227e-05
-1.48501122920459e-05
-6.89247774520181e-06
-2.6915466663565e-05
-2.6185445073019e-05
-1.3304372232808e-05
-1.21531468653249e-05
-1.63839534971464e-05
-2.38548494113223e-05
-4.37663351524752e-06
-3.79724498878269e-06
-5.9273189178997e-06
-1.75391946662501e-05
-2.0016715031635e-05
-1.19712855627353e-05
-2.67724659438734e-05
-1.49131337226942e-05
-1.90492826487062e-05
-5.74140189955275e-06
-8.70444246193211e-06
-1.79112248456631e-05
-4.14068446549008e-05
-3.15819923906225e-05
-3.18839318484402e-05
-1.94070008966148e-05
-2.16272835356536e-05
-9.08845753480162e-06
-1.04769576985831e-05
-2.3719594197537e-05
-1.90267242626551e-06
-1.28561308713176e-05
-7.55372259405967e-06
-2.9953276588401e-05
5.71924415687056e-08
-7.06875260041964e-06
-2.04797301385534e-05
-3.00562029727004e-05
-1.78051475992215e-05
-3.64970337496012e-05
-1.02046458628093e-05
-1.86881943427947e-05
-1.75623990114705e-05
-2.17646035360968e-05
-2.76242553123231e-05
-1.68679686170876e-05
-1.54049313056654e-05
-1.8254979426746e-05
-1.23485662197543e-05
3.36051015393426e-06
-1.84197197506736e-05
-1.03505550848748e-05
-1.7653261420263e-05
-9.85566630842677e-06
-1.70294352854603e-05
-2.36376844206056e-05
-5.44783400689404e-06
-2.54814205353091e-05
-4.12598845594469e-05
-3.52625346597582e-05
-1.7456022827653e-05
-1.6136926571556e-05
-2.54132770986567e-05
-2.08754835180077e-05
-4.53153314542447e-06
8.00533862567656e-06
4.31399863601321e-07
-1.12153253198984e-05
-2.65543010314817e-05
-1.81997178088218e-05
-1.83374774216627e-05
-1.18813608189975e-05
-2.60017993055568e-05
1.59265368288776e-06
-4.95365162038205e-07
-1.42312229058399e-05
-1.88120304779235e-05
5.4138062721316e-06
-2.74919634022502e-05
-1.46110304375402e-06
-1.35172260949727e-05
-8.9983395814569e-06
-1.34794297027208e-05
-2.60411418267333e-05
-3.19397309864547e-05
-1.72842284713952e-05
-1.89057703877032e-05
-2.41294110586746e-05
-1.06343588232864e-05
-2.32254019829888e-05
-1.61209586582325e-05
-4.97239694256858e-05
-1.86648774263722e-05
-3.02692073401003e-05
-2.44952221111395e-05
-9.02602294147771e-06
-1.41566059328354e-05
-5.73505920608622e-06
-7.29274963741111e-06
-1.56372682116974e-05
-3.33575469649311e-05
-1.80682053215322e-05
-1.30997879267324e-05
-1.86737095258355e-05
-1.16584035936959e-05
1.22341815723262e-05
4.7018987941502e-06
-1.2806089340089e-05
-1.00332677415151e-05
-1.72719348964943e-05
-2.27877922250621e-05
-2.57108940749602e-05
-3.36135538492764e-06
-2.59271659432985e-07
-1.28984150565462e-05
-2.71807376611672e-05
-2.8305560972858e-05
-1.46495321547303e-05
-1.56547115519815e-05
-1.81830151631874e-05
-7.29279924589393e-06
-6.45542836065204e-06
-3.69052142403009e-06
-2.1028508621327e-05
-2.33156129193618e-05
-1.21681652743436e-05
-2.18517363901491e-05
-1.51899747792984e-05
-2.56552110165751e-05
-1.44605045709754e-05
-2.13168294232425e-05
-2.1464913450924e-05
-6.35154347500969e-06
-2.1701248301026e-05
-5.29570803646198e-06
-1.33651443698894e-05
-2.48087266167389e-06
-2.08061479311898e-05
-2.29944323731958e-05
-7.46312321177962e-06
-1.53417272408853e-05
1.57884468212256e-06
-4.1159199744168e-06
-1.65704895607854e-05
-1.04399089265843e-05
-1.62677479071788e-05
-1.68220161779017e-05
-1.04443606948269e-05
-3.40375830110275e-06
-2.46635748016398e-06
-2.26171786344903e-05
-1.65086410774864e-05
-8.72054536602404e-06
-1.12040539064991e-05
-2.63366725424917e-05
-2.056480996571e-05
-1.17608664950325e-05
-2.64808117786676e-05
-2.78251836820424e-05
-1.15824858968506e-05
-2.86776722521641e-06
-5.67073021786406e-06
-1.54766983458695e-05
-1.79484117934782e-05
-1.10703663674795e-05
-2.12121788167717e-05
-1.04427344635592e-05
1.56055291347348e-06
-3.92734923518211e-06
-1.21768141514509e-05
-7.87166422443733e-06
-5.71745911573812e-06
-1.21429745352017e-05
9.21577171786166e-07
-2.94904999475143e-05
-5.7958957487628e-06
-6.84899341835686e-07
-2.62866028052295e-05
-1.96506785708838e-05
-1.62901449959638e-05
-2.56884582320156e-05
-3.14919678890723e-05
-1.58936192403072e-05
-2.6727873674224e-05
-1.31005379553342e-05
-4.18994540398626e-06
-7.93938959631443e-06
-3.98594914331085e-06
-3.20053918352444e-05
-2.30190287633176e-05
-2.06108543012352e-05
-4.60140926986339e-06
-3.6023295700009e-06
-1.88102848238851e-05
-2.64377371465927e-05
3.80499075167553e-07
-7.25443327575404e-06
-2.41823329526377e-05
-1.7280608136988e-05
-1.27266410987671e-05
-1.50497709534342e-05
8.02849657451705e-06
-6.64505185213182e-06
-1.21072217313404e-05
-7.18670950480224e-06
-4.82487121760069e-06
-7.08571375031982e-06
-2.89774211523414e-05
-1.18393084352861e-05
-1.54500340323694e-05
-2.27609407363796e-05
-5.70372862668081e-06
-8.15154082717823e-06
-2.22904809368306e-05
-2.3083366990236e-05
-2.76146061299507e-05
-1.75613358551698e-05
-5.21947555626623e-06
-6.6196472769074e-06
-1.79953184163517e-05
-2.44470181161283e-05
-1.69702908654951e-05
-2.08677862484404e-05
-7.00264463861213e-06
2.91223550326179e-06
-2.28663480207114e-05
-2.09910229410428e-06
-2.05055480848919e-05
-1.82924658011738e-05
-6.14497804841271e-06
-3.11489571654914e-05
-1.49434477446755e-05
-1.22475502235085e-05
-3.0459851890642e-05
1.35016624002202e-06
-2.1728528381486e-05
-1.73921018817173e-05
-1.2900032804192e-06
-1.35668206435172e-05
-8.92982689238835e-06
-2.84801241707964e-05
-1.08709296500364e-05
-6.41354566004394e-07
-7.43592541873233e-06
-2.76654754635315e-05
-1.89515730151468e-05
-1.66355846182144e-05
-1.1723107694503e-06
-1.86155638525889e-05
-1.28312796912813e-05
-1.09952181033692e-05
-1.51928700128674e-05
-1.49230744299498e-05
-2.0693534824041e-05
-3.26483324143785e-05
-2.6886050035574e-05
-2.15580704418279e-05
-1.71886218159029e-06
5.68952829983976e-08
-1.57995032114455e-07
-2.6194808358089e-05
-2.39803154330612e-05
-3.05546548099605e-05
-3.27148047413177e-05
-9.95388863970457e-06
-2.1593138220003e-05
-1.19441059784745e-05
-8.19711282094606e-06
-1.25955654041666e-05
-2.01685488751188e-05
-2.53901680984246e-05
-1.44234263938176e-05
-2.44031389435454e-05
-6.37808103949484e-06
-2.60802252486149e-06
-1.0005259261663e-05
-8.41211384425876e-06
-2.18765764338236e-05
-2.25006734119215e-05
-1.82557797349068e-05
-1.17577482981492e-05
-2.96273748799216e-06
1.68937032906704e-06
-2.95104000436048e-05
-3.05026285505378e-06
-1.85278965904807e-05
-5.67813576898549e-06
-1.86693658440325e-05
-2.71719144232174e-05
-1.87472364542255e-05
2.66581943213391e-06
-2.81852419986771e-05
-3.56523210219035e-05
-2.12236356860718e-05
5.93905018597198e-06
-1.83243537810689e-05
-3.25296831472134e-05
-2.62388793899119e-05
-2.28530548174335e-05
4.04276615655391e-06
-6.12868606912951e-06
1.9727774840806e-06
-1.00175558966798e-05
-1.46891618054276e-05
-1.08225265146075e-05
-1.46365364150854e-05
-1.37785191427147e-05
-2.50056739645667e-05
-3.81859693671792e-05
-9.10423640877646e-06
-5.44849887473616e-06
-1.81732097165957e-05
-1.17419151384423e-05
-1.18199047005663e-05
-2.18126084251906e-05
-1.48031887137262e-05
-2.02284058900419e-05
-2.41375391641281e-05
-1.80041807263073e-05
-3.21317867878771e-06
-8.92394947195253e-06
-1.3711705578568e-05
-6.32209758233795e-06
-2.55183130585845e-05
-1.00178221102454e-05
-1.94257001889823e-05
-1.80402939864258e-05
-2.02487655885128e-05
-5.14149130991941e-06
-3.1310361743653e-06
-1.25136941835964e-05
-3.15461159212974e-05
-1.01538760736813e-05
-2.44788391220531e-05
-4.39215572641496e-06
-1.04876414528724e-05
-1.15792508337336e-05
-2.51332211070396e-05
-2.763835038805e-05
-3.00822298184715e-05
-2.34660228075566e-05
3.37766601866903e-06
-1.65891533570817e-05
-3.65206443434112e-05
-2.95368733389754e-05
-6.15057667100184e-06
-1.8135528061527e-05
-2.81157677636206e-05
-2.56878645535298e-05
-2.97442225085045e-05
-1.82858654452333e-05
-1.63911482864904e-05
-2.75913286748533e-05
-2.4160855672231e-05
-7.26322108886145e-06
-2.94731024169383e-06
6.3294508037259e-07
-1.55956090903468e-05
-1.6225155061597e-05
-7.45132297072484e-06
-4.35827069632909e-06
-1.99255668941774e-06
-1.35689068125143e-05
-2.25091486872431e-05
-1.78247872201918e-05
-1.15787655669961e-05
-2.44367971220372e-05
-7.07423208781279e-06
-2.38879556261764e-05
-1.74720915664904e-05
-2.30308182672225e-05
-4.01181605116664e-05
-2.64343102371042e-05
-1.49395418600508e-05
-1.30040491657494e-05
-1.40963828065497e-05
-7.99910787366167e-06
-1.64876028229236e-05
-8.1149212945612e-06
-1.0698115934302e-05
-3.22329860685208e-06
-9.8629049872365e-06
-3.33179968617699e-06
-3.10994008817723e-05
-3.06818975987431e-05
-7.69714876170438e-06
-2.99606220964804e-05
-1.85879147174517e-05
-2.56958215761665e-05
-1.88708001748697e-05
-2.03174599891766e-05
-2.37389341861847e-05
-1.87107164058932e-05
-1.5503279988488e-05
-1.3599346303015e-05
-1.68832252626409e-05
-2.8315949887887e-05
-2.25577523720905e-05
-1.34940915354816e-05
-2.70988512935754e-05
-1.65401534700107e-05
-1.84532124066782e-05
2.13595537524395e-06
3.25615576649249e-06
1.52109561437133e-06
-1.59646392520447e-05
-2.06864976635555e-05
-1.75996694845744e-05
-1.30820750564614e-05
-6.51785749014327e-06
-1.57157725299598e-05
-1.58175407924247e-05
-2.46646849040336e-05
-1.63490757024946e-05
-8.58144627191734e-06
-1.95421598959043e-05
-2.61596869787523e-05
-2.69817384990376e-05
-6.48969229868555e-06
-2.62536871916485e-05
-1.60906043393492e-05
-3.75038630413826e-05
-1.93232618235869e-05
-2.24783516517186e-05
-1.60111616252144e-06
-1.30684589709475e-05
-2.14426052834283e-05
-1.88409096998766e-05
-1.75719448460857e-05
-6.12169111754723e-06
-2.00353353536286e-05
-1.60685551085058e-05
-1.56064972575498e-05
-2.11836436046262e-05
-2.32038194184867e-05
-8.04273029820765e-06
7.21646165626935e-06
-2.51437796922095e-05
-2.05420944148524e-05
-2.10755807724586e-05
-8.28794198617227e-06
-2.99405572802951e-05
-2.36283917740654e-05
-1.98448610415578e-05
-1.75097028769156e-05
-3.4433112970774e-05
-2.33893114093463e-05
-3.86954521308178e-05
-1.95527711646009e-05
-2.5436241409905e-05
-1.83749795464043e-05
-2.72344163769186e-06
-2.94096802427071e-05
-1.25409537855899e-05
-2.73925424115326e-05
-2.15659168699483e-05
-1.53683588009833e-05
2.83102606595305e-06
5.38330484475409e-06
-1.24145365973976e-05
-9.94594129329653e-06
-2.34942078439322e-05
-1.07656492323375e-05
-3.46627270751995e-06
-1.47735790722421e-05
-2.15891033947777e-05
-2.9069678665052e-05
3.62836104284738e-06
-1.91124276178131e-05
-3.44507049541319e-05
6.78166125463547e-07
-9.85602261996446e-06
-1.55983037808728e-05
-3.45976976102548e-07
-2.0691881855541e-05
6.00160965057253e-06
-1.41233400544943e-05
-2.08091801705784e-05
-3.55598000008575e-05
-1.69128817591711e-05
-2.23180632167329e-05
-3.07668782227882e-05
-1.90880245101077e-05
-1.78148496442637e-05
-2.45902068013276e-05
-3.01703607924361e-05
-1.46081215667208e-05
-5.8746760892348e-07
-1.05864149373151e-05
-2.86697721363691e-05
-1.2091121661448e-05
-2.37417100743756e-06
-2.79068122430934e-06
-2.03867134384248e-05
-3.02298302239701e-05
-2.74469856620729e-05
-1.14337833463615e-05
-6.1628137827981e-06
-1.22793626755943e-05
-1.90402282092559e-05
-2.96400097723953e-05
-3.37778113297761e-05
-1.85819520866828e-05
-1.77447987602515e-05
-1.02961484120237e-05
-1.45640824697634e-05
-7.90109742940819e-06
-8.41320367067366e-06
-2.75883788771029e-05
-1.81413171041761e-05
-1.76575425521508e-05
-1.25087239422024e-05
5.1818082702156e-06
-3.17774151077655e-05
-2.3045390968239e-05
-2.3211327924717e-05
-8.19726927393112e-06
-1.08289768147959e-05
-1.13766675280075e-05
-3.56165622550649e-05
-2.24760727982284e-05
-8.67937984905909e-06
-5.64946858831587e-06
-1.19214314032377e-06
2.40528231211695e-06
1.43512463315272e-06
-1.44370665391836e-05
2.24078587467297e-06
-1.20316566008766e-05
-2.02238840153013e-05
-2.52458715762613e-05
-2.01031099277767e-05
-4.90280008363289e-06
-2.24108657773969e-05
-3.27764227843231e-05
-7.70912172464892e-06
-9.73071456665982e-06
-1.57777987709483e-05
-1.60213169970021e-05
-3.77148866627438e-06
-2.67272097547445e-05
-5.09998194151431e-06
-6.92819615234214e-06
-2.15832627366757e-05
-1.45427104125571e-05
-1.25356105023717e-05
3.3587086168423e-06
-8.58675958613978e-06
-1.41694766356186e-05
-1.60141570926719e-05
-2.55808048427598e-05
-6.35035491412871e-06
-1.21978757355058e-05
-3.01615598891136e-05
-1.16896664890042e-05
-2.69010874653002e-05
-2.27061523420848e-05
-5.99861036353661e-06
-2.39105386507849e-05
-8.06667572835783e-06
-1.17168887102277e-05
-3.22376603538873e-05
5.84350367800324e-06
-8.45395085831979e-06
-1.52859861207736e-06
-1.97770615818562e-05
-8.46986634111263e-06
-1.83460636141398e-05
-1.57048287207967e-05
-3.0466889698129e-05
-2.46011498426351e-05
-1.33653179434259e-05
-1.79679051815427e-05
-2.89389589072026e-05
-1.94706599251802e-05
-3.03464275914669e-05
-2.37918798909057e-05
-1.47603734638446e-05
-2.13746125855172e-05
-1.85471204427025e-05
-1.93720310628968e-05
-3.20779762220393e-05
-1.5171798642172e-05
-3.04849070026633e-05
-4.99565390648982e-06
-1.23763593630713e-05
-1.0735942367246e-05
-2.93040015405899e-05
-1.64758312962304e-05
-2.57438323789327e-05
-1.61908485843796e-05
-1.86662672823003e-05
-1.01831058743802e-05
-1.18457642456239e-05
-2.83438605725583e-05
-2.68502865764599e-05
-2.04500444329239e-05
-8.03483485437796e-06
-2.26495999518731e-06
-2.89159246196264e-05
-2.98167945918615e-05
-3.67787014020626e-06
-2.07934946107189e-05
-2.19197030115486e-05
-3.0180175674318e-05
-4.21762106364386e-06
-1.9213993378862e-05
-2.35423552018707e-06
4.69011990297875e-06
-1.83695402793357e-05
-9.97923587819086e-06
-2.27168362108052e-05
-6.06269896566503e-06
-2.79538196652322e-05
-2.84114140824843e-05
-2.93931466035234e-06
-2.61713767633088e-05
-1.1208695686089e-05
4.09694474408908e-06
-2.4839800920467e-05
-3.22981002349677e-05
-1.54493344145044e-06
1.14315342591888e-05
-1.86752247562546e-05
-1.801160727576e-05
-1.29049730771285e-05
-2.25633832235777e-05
-1.18724786100322e-06
-1.21692939627129e-05
-1.10834650182097e-05
1.56424357116153e-06
-2.07475846611955e-05
-2.95308108339602e-05
-5.26386331638023e-06
-2.15572575225532e-05
-1.55923245263822e-05
-9.54241991291131e-07
-3.03207182606623e-05
3.3861760499233e-06
-1.25145628640895e-05
-1.43215972335333e-05
-2.94970664164896e-05
-2.216524552528e-05
-3.95414462930118e-05
-1.42512357048319e-05
-1.1869418856387e-05
2.07202168800445e-06
-5.03308854573643e-06
-1.3765042304767e-05
-3.27019652602538e-05
-2.9117904214278e-06
-2.63596657816373e-05
-2.5837815744023e-05
-1.35691317660474e-05
-1.86143271396844e-05
-2.12144396036419e-05
-2.46385055640223e-05
-1.39582901900601e-05
-3.40536824736421e-05
-1.61137417973797e-05
-2.15655665453152e-05
-8.44806057408138e-06
-1.56985559403383e-05
-6.08565109807109e-06
-1.82445692577448e-05
-7.45169284092884e-06
-2.47968660441275e-05
-3.3375794830372e-05
-1.17201114731757e-05
-2.73028589337761e-05
-2.45022185384254e-05
-1.51779907342499e-05
-1.35019836677487e-05
-6.07780111318591e-06
-2.46250900646748e-05
-2.78119444841537e-05
-2.17881303786458e-05
-3.00925983968781e-05
-9.41507890688634e-06
-1.61915152051037e-05
-1.92335864500093e-05
-3.72970245033611e-05
-2.85695220534539e-05
-1.06775044833909e-05
-1.89110706789965e-05
-1.86369851501002e-05
-1.17588614317468e-05
-1.86542230084881e-05
-2.12166906757448e-05
-2.08879143654175e-05
-2.31400267171457e-05
-6.28233203509241e-06
-2.20597219417717e-05
-7.67406786463808e-06
-6.75862310285162e-06
-2.14340000992504e-05
-1.24512800073848e-05
-7.46728710100323e-06
-4.57935878519753e-06
-8.60584295074425e-06
-1.2630799423781e-05
-2.0556432404664e-05
-3.41142717139765e-05
-2.26695078058785e-05
-1.81126376576832e-05
-1.1256604526725e-05
-2.14671746925852e-05
-1.35335345681289e-05
-3.32667635224453e-05
-7.84019067831049e-06
-1.79692957542764e-05
-3.60804855432236e-05
-1.4524452115506e-05
-1.30845462165316e-05
-2.20806675639927e-05
-2.27045396532785e-05
-1.13891456598748e-05
-8.06668087820255e-06
-3.12940073366875e-05
-1.25506896086862e-05
-1.82706764276634e-05
-2.20753020332118e-05
-1.32398897457753e-05
-1.03259693536943e-05
-1.3878240286871e-05
-1.07937332454053e-05
-1.9876167529202e-05
-1.66560922374661e-05
2.45019566148198e-07
-1.17865109460076e-05
-1.57990846261947e-05
-1.37824075238948e-05
-2.31652712727993e-05
-2.48415406990518e-05
-9.96386374299024e-06
9.07924543386815e-07
-2.5173089664204e-06
-2.22553583657078e-05
-2.30751395941017e-06
-1.87449900780922e-05
-4.67441344949508e-07
-1.39869020701769e-05
-6.29239593943907e-06
-2.74262030799523e-05
-3.35731953790464e-05
-2.03817404245039e-05
-2.08047924366785e-05
-3.51461734385017e-05
-2.42780580509625e-05
-2.12606652262842e-05
-2.28508553959191e-05
-3.6100224573506e-05
-2.14198951103863e-05
-2.40176086851233e-05
-1.67163156322786e-05
-2.44739618401206e-05
-7.99131802108517e-06
-9.75449719576445e-06
-2.59143094358353e-05
-6.19753494482909e-06
-2.83072900202597e-05
-2.15041224355157e-05
-1.19420204819603e-05
-1.12923316010161e-05
-1.77494189920156e-05
-1.63700035181049e-05
-1.15855108080588e-05
-4.47163045238343e-06
-3.08330781391459e-05
-5.85006910532195e-06
-1.42707584715896e-05
-1.83330900608836e-05
-1.31814730017549e-05
-1.02657857387674e-05
-1.3687855724043e-05
-1.37529308783623e-05
-7.6627062267017e-06
-1.87566167352033e-05
-1.45978753937569e-05
-2.28899732382086e-05
-8.02449873385685e-06
-1.65398074191125e-05
1.42408714283072e-05
-1.0894813426658e-05
-1.99081686631407e-05
-9.15678539809704e-06
-9.69162467854117e-06
-6.12865672623986e-06
-5.71502768982134e-06
-1.81695018475334e-05
4.48277830287352e-06
-4.89577238571982e-06
-1.41497609473621e-05
-4.42084872798992e-06
-2.57751951532095e-05
-1.15856376770501e-05
1.23720437254343e-07
-1.06836218931586e-05
-2.73385279427642e-05
-8.55437326012054e-06
-1.67354419310686e-05
-3.18348005999211e-05
-1.77050537800071e-05
-2.45170758654108e-05
-2.22226990673489e-05
-2.37949773046594e-05
1.17844599244239e-06
-9.98096952537905e-06
-1.5763728783196e-05
-2.93563510268065e-05
-1.2634682795012e-06
-2.68825269501527e-05
-2.54171899399401e-05
-1.77587343793116e-05
-2.75971655896424e-05
-2.95899464701634e-05
1.56579328717358e-06
-2.01504510742779e-05
-7.66215773930209e-06
-1.99182584221216e-05
-7.25837215914355e-06
-2.68349406066775e-05
-1.70513025145508e-05
-1.44469902441262e-05
-2.30712901383731e-05
-1.06169139593449e-05
-2.1553356945458e-05
-6.51774662922599e-06
-3.9449493028962e-06
-1.12948437853659e-05
-1.55667613021212e-05
-9.97473660183283e-06
1.1912658215323e-06
-7.50334865789195e-06
-2.08534981159288e-05
-2.87152329311014e-05
-2.35764901734869e-05
-2.08020457501261e-05
-4.8269773943132e-06
-5.37368029257745e-06
-1.26665361762236e-05
-2.41040471006809e-05
-1.02983463563493e-05
-1.14122421200789e-05
-1.822009898536e-05
-2.17036586476516e-05
-1.05647757496907e-05
-1.16614672592832e-05
-2.82888526907188e-05
-1.5258090005947e-05
-6.73782212983313e-06
-1.893535121273e-05
-1.63976525689784e-05
-1.17155048009716e-05
-2.71736790799972e-05
-1.14778342063007e-05
-1.78604490250345e-05
-1.15620279483161e-05
-1.00142788470436e-05
-6.94361065787307e-06
-1.33935513067699e-05
-2.30406205542891e-05
-1.57458612914353e-05
-2.00234538986367e-05
-1.16387479390195e-05
-1.71435944971297e-05
-1.09763468061699e-05
-3.03122915025505e-05
-2.54828603101004e-05
-1.54112956513421e-05
-1.45235624607723e-05
-1.08410411440307e-05
-2.16082516325739e-05
-1.2350103471718e-05
-1.79974493985349e-05
-2.72771266334794e-05
-1.94715570328363e-05
-1.95947214699021e-05
-6.45372201164953e-06
-4.97005243365624e-06
-1.90762983017664e-05
-2.41032808011952e-05
-8.82452342038779e-06
2.5969507674458e-06
-2.37849735991751e-05
-1.12845302200677e-05
-2.97376003703313e-05
-1.95655437291682e-05
-3.57190770322254e-05
-1.37806701431543e-06
-6.11174322071081e-06
-1.26595217640311e-05
5.15745426295543e-06
-3.40027322956093e-06
-1.66596146156709e-05
-1.68242890409063e-05
-7.93660987452539e-06
-1.04295103722045e-05
-2.43932484427226e-05
-9.6981511801665e-06
-3.37059448968501e-08
-1.48759219384904e-05
-6.85530278723249e-06
-7.21066889787747e-06
-2.10064145382937e-05
-2.61776881307202e-05
-1.92922045197356e-05
-2.69778429553884e-05
-7.43797136217501e-06
-3.00016236074663e-05
-2.6127239573609e-05
-6.80142549350896e-06
-1.7397639411046e-05
-2.6848191453555e-05
-2.31614312152988e-06
-2.04041978027195e-05
-5.03774598917384e-06
-1.51783841847643e-05
-2.49797767849418e-05
-2.15966383967297e-05
-3.2486169215121e-05
-1.75940708211923e-05
-1.27340700323042e-05
-2.257831987233e-05
-1.91559850331253e-05
-2.58451942710921e-05
-2.20175068216488e-05
-1.19306299759023e-05
-4.10237277982014e-05
-1.20949139569113e-05
-2.00483037923614e-05
-2.15524901963937e-05
-7.49392606162885e-06
-1.27347641044612e-05
-1.34536020976883e-05
-1.73207073822931e-05
-9.54085838920535e-06
-5.13030212888102e-06
-7.85816714261632e-06
2.19633937582081e-06
-1.03171926751928e-05
-2.56206664135798e-05
-9.38514223409221e-06
-2.61312042415995e-05
-1.83152149432963e-05
-1.90869336996294e-05
-2.55458260736467e-05
-2.48310515416226e-05
-1.10852890285808e-05
3.61905369568549e-06
-2.90449527359312e-06
-2.56567923859384e-05
-2.04933421063562e-05
-3.01067590518426e-06
-2.88248841136944e-05
-1.95831172751373e-05
-2.13143425420642e-05
-1.05281784048423e-05
-2.28411056241725e-05
2.7411189913952e-06
-6.54513087818197e-06
-3.19790590815315e-06
-1.43004774794078e-05
-2.93503296515951e-05
-2.26311226024449e-05
6.73890197959446e-06
-1.81714218447879e-05
-8.5881154208819e-06
1.67393305613848e-06
-2.34429881808121e-05
-1.84744944828905e-05
-1.30041393097234e-06
-3.9414389028543e-06
-1.14312530102202e-05
8.87996441152622e-06
-9.43314586125226e-06
-5.05935246056133e-06
-1.31616898056443e-05
-2.3462200876231e-05
-2.46306045430655e-05
-1.97460115042794e-05
-1.32187407180358e-05
-2.94689958454671e-05
-1.52977699211032e-05
-2.93836874825333e-06
-3.74617762850184e-06
-1.70768883770459e-05
-2.10703163428568e-05
-8.84134653944593e-06
-1.1459680102119e-05
-6.57264294513268e-06
3.85339577048945e-06
-2.19619072662849e-05
-1.68286329288401e-05
-3.65769760998647e-05
1.48456738109926e-06
-8.18970612557542e-08
-1.80517677790039e-05
-1.56494473461421e-05
-2.88879396281312e-05
-6.03671273306676e-06
-8.05878101470365e-06
1.40149670226715e-07
-9.83242140203425e-06
-7.50660368272807e-06
-2.33883270925759e-05
-1.78171021813831e-05
-1.34073058803013e-05
2.03408398707975e-06
-4.74308155708306e-06
-1.17034957045654e-05
-1.8606148786037e-05
-3.27765058836601e-05
-1.47296525955381e-06
-2.87256456853793e-05
-1.40630574390003e-05
-1.6655240004039e-05
-3.03885480256245e-05
-2.28706560797348e-05
-1.89492079937108e-05
-1.94583916853611e-05
-1.73989596619771e-05
-2.15606147900132e-05
-2.6387252269462e-05
-1.38403766269775e-05
-8.37171962887857e-06
-1.25724015840553e-05
-3.99321490425979e-05
-1.13738828249041e-05
-1.43862824811197e-05
-6.47167978969525e-06
-1.91152606941209e-05
-1.4539339386726e-05
8.56683167550084e-06
-5.71376998869768e-06
-2.59716546560258e-05
-4.8973106878813e-06
-4.93653791861009e-07
-1.84526242512623e-05
-8.66949265387475e-06
-3.88350122817154e-06
-1.79409896592696e-05
-4.31488436398669e-06
-2.1634325385818e-05
-8.84054454106342e-06
-1.59484040207294e-05
-3.25989361628403e-05
-1.40116220352843e-05
-1.54681805970602e-05
-1.71471519573432e-06
-1.28244542778926e-05
-1.79796057119778e-05
-2.1738301067136e-05
-1.79987842339591e-05
-2.67592736101487e-05
-1.40763625225185e-05
-2.31679737133458e-05
-2.91704104259128e-05
-1.07600505830092e-05
-1.94465054389595e-05
-1.30094005785358e-05
3.7146158788265e-06
1.93077111610613e-06
-2.76163276613246e-05
-1.32597173321247e-05
-2.6616026296711e-05
-1.90573335792125e-05
-7.56500388861617e-07
-2.25479820059725e-05
-1.44983445972864e-05
-4.29320237720049e-05
-2.10796121604017e-05
-1.00689182497984e-05
-5.57241771509228e-06
-8.01276493504965e-06
-1.63062276761241e-05
-2.61808398259516e-05
5.64013060207168e-06
3.06196475020279e-06
-2.77086817035732e-05
-1.97219583883121e-05
-1.24545965069105e-05
-1.61098373869105e-05
-2.51314118618578e-05
-1.38175048204004e-05
8.60027554195825e-08
-1.80716329432741e-05
-8.32044501685978e-06
-1.1373012092678e-05
-1.71064977631834e-05
-1.05796276384598e-05
-2.22033341038068e-05
-1.06879663432675e-05
-1.11877789459115e-05
-1.61232420933879e-05
-5.70055274442733e-06
-1.03571589404168e-05
-2.32693598531488e-05
-1.57673178070362e-05
-7.97287123942707e-06
-1.91147673246051e-05
-1.49255551239888e-05
-5.43174702049142e-07
-1.40803968713492e-05
4.26141034846472e-06
-1.42624144271492e-05
-9.19924383277909e-06
-2.3117675665331e-05
-1.83609677520083e-05
-1.46136598238372e-05
-1.60116444011453e-05
-2.09290184765614e-05
-1.55722962110939e-05
-1.109722965114e-05
-2.06201230033427e-05
-1.68004541829201e-05
-1.8783445256817e-05
-1.67687733011491e-05
-1.7086471327572e-05
-1.14817164104604e-05
-2.29620035158701e-05
-2.58647283633823e-05
-1.92828324231535e-05
-1.61903615021406e-06
-1.31106241594645e-06
-3.24160626317314e-05
-3.16391676526107e-05
-1.64960739111622e-05
-3.82267177768402e-05
-2.44409955774196e-05
-1.97161210571522e-05
-1.8161233229598e-05
-1.97041141678787e-05
-1.85733782824224e-05
-2.54572991524168e-05
-1.02315533040068e-05
-2.09539881603393e-05
-1.56802834421086e-05
-1.02835971236367e-05
-1.20676563488463e-05
-1.68110339443541e-05
-1.2877105088029e-05
-1.95515679532371e-05
-2.0591482153e-05
-2.59096048188006e-05
-1.61905790997407e-05
-2.50023578902385e-05
-1.4221368191874e-05
-1.05171311011395e-05
-5.02549725671537e-06
-2.16615384278029e-05
-2.39801207568763e-05
-2.45775584496167e-05
1.38389187521146e-06
-3.33141963080069e-05
-3.74050253514147e-06
-2.65239218282475e-05
-2.20097948300826e-05
-7.16204717234569e-06
-1.14360470560395e-05
-2.2656811214887e-05
-2.46186208541631e-05
-9.82875382680175e-06
-9.08629920907062e-06
-1.94937294916954e-05
-1.01962517937531e-05
-1.1065908322041e-05
-1.48238710281222e-05
2.1514930720755e-06
-1.37094761763636e-05
-2.8191306144584e-05
-3.20434080084872e-05
-3.03629774977145e-05
-4.0434573437692e-06
-2.82775135293744e-06
-9.73001992119595e-06
-2.21658147249024e-05
-3.04961960772662e-05
1.03664852019983e-06
-9.46928898493586e-06
-2.58666553309612e-05
-1.19842681722204e-05
-2.72988594054273e-05
3.41954486478182e-06
-2.82494551880273e-05
-2.10180303732953e-05
-1.49323231310107e-05
-1.61531933046134e-05
-5.93775048155604e-06
-1.54958816176314e-05
-1.17430710336193e-05
-2.45597745137878e-05
-2.87846326304314e-05
-2.21437104399305e-05
6.95819324370633e-06
-1.43383293419621e-05
-4.31740655367146e-06
-1.85658773501437e-05
-2.20146886655365e-05
-2.46453102774907e-05
-2.0239422101162e-05
-1.48674032954785e-05
-6.89905304280197e-06
-1.23527271262395e-05
-2.12622884924216e-05
-7.50277072509401e-06
-1.86269408864212e-05
-2.49333276013018e-05
-1.81287814107136e-06
8.59047233477505e-06
-5.50536489513138e-06
-8.68295553242725e-06
8.35716528636281e-06
-7.77922186996862e-06
-1.93430664197078e-05
-1.1367651056551e-05
-7.27112535931788e-06
-1.37878081922352e-05
-1.88452977107626e-05
-1.66936997190996e-05
1.11214890437052e-06
-1.34693744671893e-05
-2.59966071601971e-05
-1.84634249843586e-05
-1.29217111033408e-05
2.77566978685156e-06
-1.65811148993854e-05
-1.34347914422394e-05
-1.40569684465855e-05
-1.1165359689994e-05
-2.83868489417211e-06
-2.07994567018475e-05
-9.06660797110548e-06
-1.28499605284175e-05
-1.15326042317659e-05
-1.41214422450078e-06
-3.30387340980657e-06
-1.15119897543873e-05
-1.65425417652948e-06
-2.80573997373239e-05
-3.69232592303678e-05
-1.9442341513771e-05
-2.73854201663929e-05
-1.33214681705715e-05
-4.75178896689957e-06
-1.82786177309419e-06
-1.19343529291296e-05
-1.01109452757673e-05
-1.50754423630011e-05
-2.89441170845035e-05
-3.10497355980753e-05
-2.18780677101182e-05
-1.67368305940432e-07
-2.78238645534174e-05
-1.13719740705418e-05
-1.69304286483255e-05
4.73464038153308e-06
-7.1319980870286e-06
-1.01908679703047e-05
-5.56216772849374e-06
-1.16902992856683e-05
-2.56976690805946e-05
-1.46981837647941e-05
-5.18112500313221e-06
-2.17322500167197e-05
-1.19712227811143e-05
-6.64570532977825e-06
-2.29543639416235e-05
-2.77377895453079e-05
-1.41825154575908e-05
-1.52986599806527e-05
-1.82882766399547e-05
-1.79433795480706e-05
-2.76198382131393e-05
-1.7816979059554e-05
-4.62465238849708e-07
-2.43954723882505e-06
-2.87383115217313e-05
-1.12401366148853e-05
-1.85012405080831e-06
-6.79613475830137e-06
-1.19141632780295e-05
-2.77006388150051e-05
-1.02004521618329e-05
-3.96923967422172e-06
-1.96704181241505e-05
-2.63272070524779e-05
5.40337340234261e-06
-5.87863058666771e-06
-3.97477052826452e-05
-1.43563477762124e-05
-1.47717100274611e-05
-2.73504876163668e-05
-2.97212946593301e-05
-2.56352862904653e-05
-3.39153332924073e-05
-1.84427625953013e-05
-2.00717385384334e-05
-3.8666243321384e-06
-1.97945145392492e-05
-2.18319504879922e-05
7.96744499140455e-06
-1.10477595673372e-05
-2.69185268142973e-05
-1.64763951353213e-05
-6.99994804317191e-06
-2.54783091156486e-05
-2.90378991880441e-06
-1.23788466222512e-05
-2.8711622826028e-05
1.56647354679206e-06
-1.32603355064258e-05
-3.36239406946166e-05
-1.18251123939369e-05
-8.00849652206311e-06
-2.18246939652811e-05
-1.09243421917599e-05
-8.22111820156882e-06
-1.97341860000614e-05
-2.693256381417e-05
-2.79558248887366e-05
-1.92831883629949e-05
4.05526138095127e-06
-1.22060668838965e-05
-2.6524896733813e-05
-3.09182379109441e-05
-2.26551159335555e-05
-1.07746191177488e-05
-4.98440330483805e-06
-1.33566548159862e-05
-3.9305754216133e-06
-7.63619034827525e-06
-1.75964006893403e-05
-9.14174145939997e-06
-3.45663051030581e-05
-1.37720419388252e-05
-2.56031999100016e-05
-2.73681093412064e-05
-1.28239704190673e-05
2.53783292474144e-06
-3.14336586227336e-05
-8.29432198936568e-06
-1.45351870595939e-05
-1.27250986996298e-05
-1.33252647792588e-05
-5.71033054671088e-06
-2.1551399926098e-05
-2.36329481176829e-05
-2.56430706952798e-05
-3.30653166449427e-05
-9.95946655538109e-06
-3.42862115652589e-05
-3.40286057010966e-05
-1.63520330125407e-06
-7.98448017147081e-06
-2.02545940293228e-05
-9.3200131145447e-06
-1.49281261682242e-05
-2.94068921716054e-05
-1.71047569633482e-05
-2.66261358238006e-05
-2.79753513976253e-06
-1.68689316018702e-05
-2.55909681993721e-05
-2.544027168823e-05
-1.73612328968837e-05
-1.56744532550971e-05
-1.40403823793689e-05
-2.24085286906046e-05
-5.81787275819784e-06
-2.15999497696066e-05
-1.81194422440239e-05
-4.35881876765659e-05
-1.31335611963755e-05
-1.70693912367862e-05
-1.3839090640815e-05
4.42586380790693e-06
-1.35075701194807e-05
-8.31210177719141e-06
-1.70172705556236e-05
2.88728667175367e-07
-2.02354376086999e-05
-1.23338293511784e-05
-1.81405832891535e-05
-1.61601307667176e-05
-2.60175995548831e-05
-1.20062571974191e-05
-2.62227422627812e-05
-1.77977899397867e-05
-2.62709932174071e-05
-1.40965269022402e-05
-1.89201396978993e-05
-1.86302807947313e-05
-9.24122567700847e-06
-1.87376604174363e-05
-1.69660482024103e-05
-1.99776940131667e-06
-5.23307209939499e-07
-2.0542046642499e-05
-1.98344201312047e-05
-2.17762960601986e-06
-1.44637293519913e-05
-1.36814569503194e-05
-1.99836003488905e-05
3.25042100189677e-07
-1.08777662564327e-05
-1.0212545576409e-05
-2.60541206931148e-05
-9.05852742364455e-06
-4.21213494056485e-06
-3.46917566020444e-07
-3.00985107328817e-05
-9.69355234557636e-07
-2.45299776078327e-05
-1.79327253808641e-05
-2.76290721651354e-05
-1.34344883153724e-05
-8.74891647187199e-06
-7.6592410593319e-06
-1.12890592515945e-05
-1.18700241785435e-05
-1.87629452255249e-05
-2.16737288997006e-05
-1.29461207758697e-05
-3.00239507588588e-05
-2.73035816648906e-05
-3.92490732989439e-06
4.00905327920493e-06
-2.61169847894063e-05
-1.56869246243672e-05
-2.56739386279751e-05
-2.8448101957297e-05
-1.90597894311139e-05
-1.33729376538681e-05
-6.61651853273144e-06
-9.9789736175073e-06
-1.90588820635544e-05
-2.15163112418397e-05
-1.31487844508624e-05
-4.6810901469226e-06
5.42714519046708e-06
-1.0005269261433e-06
-1.76150039971547e-05
-3.38634316577291e-05
-9.98203346352107e-06
-1.92789003282444e-05
-1.86946814647781e-05
-2.13874614823544e-05
-9.67359448014406e-06
6.10843047772667e-07
-1.20327174180561e-05
-8.04519981204308e-06
-2.28272436785869e-05
-2.26261938788588e-05
-1.82535362760635e-05
-1.95412291215515e-05
-4.20115051770214e-07
-1.85588968438449e-05
-2.45918823748811e-05
-2.23751792615448e-05
-6.62143115921266e-06
-3.04562772007373e-05
-9.47686701441348e-06
-1.88315951991773e-05
-6.06849727118092e-06
-1.81764145490218e-05
-2.35059801920543e-05
-2.00389523541445e-05
-1.88066351466556e-05
-1.16198095528996e-05
-1.67995282822077e-05
-4.49264162720406e-06
-2.68385169011622e-05
-1.21955070044343e-05
-8.43080453185641e-06
-1.48006486426883e-05
-2.0914509373539e-05
-6.08630180666416e-06
-9.20700950395915e-06
-2.08199792203326e-05
-1.15737246709069e-05
-1.85135291689357e-05
-1.3068883258389e-05
-2.04550492688279e-05
-1.0901278668885e-05
-1.22774364209627e-05
-1.77601196337383e-05
-2.39817481317808e-05
-2.17376410266132e-05
-1.2059003644153e-05
-1.6279385964227e-05
-2.47978414596975e-05
-1.90122209167608e-05
-2.52741094665591e-05
-2.30174131735783e-05
-2.70340869993639e-05
-1.58358903950256e-05
-2.74996413413615e-05
-2.73056721686944e-05
-7.87643232571147e-06
-5.65364236736591e-06
-2.61877472896588e-05
-1.94529112897388e-05
6.0671360652591e-06
-1.11685630974257e-05
-1.70790432129946e-07
-1.56001180991904e-05
-3.50478265970103e-05
-1.02194652002109e-05
-1.61798850876776e-05
-1.87699637446305e-05
-1.60910738590866e-05
-2.19478685529599e-05
-1.20883546176389e-05
-2.26728094882907e-05
-1.27180715253189e-05
3.494845572744e-06
-1.16219046412185e-05
-2.60700059729122e-05
-2.14734639130433e-05
-9.08865733808927e-08
-1.46639948676804e-05
-2.38920014080901e-05
-2.49753696455566e-06
-2.01242171712554e-05
-2.57332919052965e-05
-3.02385182704339e-07
-6.24920367086052e-07
-1.40525811375682e-05
-1.54851982922195e-05
-2.60960407708115e-05
-9.69470790558871e-06
-1.4137021227098e-05
-1.17348192847678e-05
-9.24696623452234e-06
-9.33637805489213e-06
-1.83625339350145e-05
-1.26270509412031e-05
-2.23806784363764e-05
-1.26830528196028e-05
-1.26466204571894e-06
7.38092253741327e-08
-1.27224503203975e-05
-1.98674945415644e-05
-2.18860017360588e-05
-6.83816622674763e-06
-1.41175830028763e-05
-1.7092738441596e-05
-6.81877625331407e-06
-4.96195561281574e-06
-1.44894644578802e-05
-1.59430384926161e-05
-5.6541646038192e-06
-2.35329478816453e-06
-8.60383849964674e-06
-2.329984839273e-05
-1.2663782151942e-05
-4.52063648683369e-06
-2.27515370135797e-05
-2.10929300048624e-06
-3.41752775470053e-05
-1.97627167507278e-05
-1.37598186185065e-05
-6.65257019670225e-06
3.35937304550929e-07
-1.51222020839899e-05
-1.92446837650378e-05
-1.65824611244428e-05
-2.66168782637636e-05
-2.27791897256293e-05
-1.76608439095422e-05
-1.16417986044555e-05
-2.48864337929929e-05
-3.18483969332443e-05
-1.34185584150787e-05
-1.02447253505192e-05
-1.14457994976258e-05
-3.13050458371665e-07
-1.86116788842328e-05
-1.48401307205931e-05
-1.67407862949552e-05
2.31412824174053e-06
-9.29708620590961e-06
-2.15195705733225e-05
-1.52053953591503e-05
-1.12230255012294e-05
-3.55337778297439e-05
-2.23594069139381e-05
-8.17844312509092e-06
-2.69059423959148e-05
-1.9048187390826e-05
-2.01088870086791e-05
-3.05066342094796e-07
-1.08884628879801e-05
-2.06690331618089e-05
-1.51019164024907e-05
-1.6247527636315e-05
-1.61217587056679e-05
-1.10608036131208e-05
-9.77366132271866e-06
-3.63942648103727e-05
-4.44402430772722e-06
-2.25802902054749e-05
-1.32017439223961e-05
-2.24195638163328e-05
-1.31224111132003e-05
-7.29620211085686e-06
-2.96772528805404e-05
-3.77590627763205e-05
-1.82455839372845e-05
-6.2887019192649e-06
-2.3385945844701e-05
-2.39764563514073e-05
-9.74412485522654e-06
-3.75789009900326e-06
-1.63840864104273e-05
-9.56778937969173e-06
-1.46167818976741e-05
-7.50155105997612e-06
-1.37716988545218e-05
-3.1726189270675e-05
8.25184911922423e-07
-1.2011202565814e-05
-9.64327779456767e-06
5.25991422586855e-06
-2.32233666960835e-05
-1.27753785555967e-05
-1.48545047231129e-05
-6.01125360215604e-06
-2.02061547092741e-05
-1.13999321039754e-05
-7.31564695444843e-06
-1.20819587520879e-05
-2.76157400489583e-05
-1.76549400234796e-05
-1.78392507249005e-05
-3.04654883297377e-05
-2.19491130234095e-05
-1.44654837977104e-05
-1.99049021934109e-05
-1.53216441655227e-05
-2.86869051534058e-05
-1.52361110816134e-05
-1.37579096924447e-05
-1.83570003082608e-05
-1.65524513724813e-05
-5.11489880522793e-06
-1.52577554582978e-05
-2.54561777702432e-05
-1.95571067666353e-05
-1.59491370641614e-05
-2.16674168346836e-05
-2.54417456984331e-05
-2.59328751492286e-05
-3.07900602642142e-05
-1.52632504539973e-05
-6.12670638987291e-06
-1.76368677107152e-05
-3.87998799188913e-05
-1.63144378026877e-05
-8.3155914344975e-06
-5.41646177726093e-06
-1.20190583207801e-05
-1.1365994249274e-05
2.5063834493942e-07
-1.95060573303002e-05
-2.60059401856829e-05
-8.39781730790223e-07
-2.4188524718237e-05
-3.26675769590568e-05
-1.56919784110755e-05
-2.20180527989699e-05
-1.63275392567246e-05
6.34817181181145e-06
-1.25580434016587e-05
-1.7575979423436e-05
-2.46726947350469e-05
-7.90120447662369e-06
-4.55101158025334e-05
-2.16874850052817e-05
-2.008131159976e-05
-1.15007075363001e-05
-2.55183879872301e-05
-1.58953580748601e-05
-1.70420317045025e-05
-2.45510099672256e-05
-1.22717734018131e-05
-1.82159029642056e-05
-6.1267061811789e-06
-1.26648904586347e-05
-2.72296093235782e-05
-3.86565330159991e-05
-2.4578904820421e-05
-2.34160014278622e-05
-7.25621604072938e-06
-2.09521632886439e-05
-2.13314357986367e-05
-1.3681661145562e-05
-1.12306447855059e-05
-1.33156709611609e-05
-2.71197479252645e-06
-1.45453745738125e-05
-3.08647750043985e-05
-1.38243229033984e-05
-5.55019049668285e-07
-9.71883697653973e-06
-1.33485910120963e-05
-9.39854006523709e-06
-9.76832667730436e-06
-1.56473725934016e-05
-1.48876041270841e-05
-1.13084963596563e-05
1.57608014045687e-06
-1.63251973844538e-06
-2.08413248650227e-05
-9.97170454324552e-06
-9.16778600036765e-06
-1.26255698961985e-05
-1.23797752195097e-05
-2.5744842894273e-05
-1.2652301263987e-05
-2.78691833082773e-05
-3.03580578413849e-05
-1.99829790006044e-05
-1.2793385456367e-05
-1.12315073276231e-05
-1.63220002091875e-05
-3.07559261182443e-05
-4.81846363548354e-06
-9.68027504398179e-06
-1.34832869411218e-06
-2.04232368686411e-05
-1.68978684105584e-05
-1.42762201194309e-05
-1.00614770224168e-05
-1.85713441538286e-05
-2.33481901490508e-05
-2.43583944872677e-05
-5.67158491788208e-06
-2.43194096715874e-05
-7.30454561954523e-06
-1.21501478593647e-05
-1.50799444532781e-05
-1.03583957911684e-05
-1.4933377398114e-05
-2.04751173171033e-05
3.3413312946653e-06
-1.66684105302125e-05
-1.68321734370918e-05
-3.53217819746452e-05
-4.91520601076428e-06
-1.313634793852e-05
-5.7054192507004e-06
-1.90673993970932e-05
-2.38689360362671e-05
-2.34951441474514e-05
-1.30148975780186e-05
-1.69987869358017e-05
-1.69774504002389e-05
-2.77880388679886e-05
-7.7873971372956e-06
-5.95172880927288e-07
-3.97819328772285e-06
-1.75064511821184e-05
-1.73100483208062e-05
-2.48489367041349e-06
-7.76185052325238e-06
2.97898850423324e-06
2.55990340736863e-06
-5.04167708802252e-06
-1.64638287640622e-05
-1.7342996799765e-05
-1.35351412114655e-05
-2.3857798287747e-05
-2.26166571337038e-05
-2.46519379021766e-05
-1.96729394183192e-06
-2.31788151702089e-05
-2.6007663431554e-05
-1.89565265025013e-05
-1.67150680002916e-05
-5.13851052208453e-06
-9.86502637084025e-06
-6.87617967251287e-06
-1.57606082644566e-05
-2.87848640284473e-05
-1.4050957248214e-05
-1.44066473446475e-05
-2.45524919235192e-05
-2.54352086306633e-05
-2.58025464281944e-05
-2.3940249684017e-05
-1.37684471409476e-05
-2.01417495978173e-05
-3.25090544528149e-05
-2.63240517701279e-05
-1.21851140788006e-05
-2.0444811850005e-05
-1.58335420029754e-05
-2.38901880953724e-05
-5.49557479894066e-06
-7.46862039759557e-06
-1.12022336290755e-05
-3.13807898389365e-05
-2.90543723787591e-05
-2.68771280307328e-05
-9.23688573069079e-06
-1.32496483936485e-05
-4.87091651233596e-06
-1.6362642044351e-05
-2.03405320344939e-05
-1.73149092352224e-05
-2.70276359091516e-05
-1.78436137961478e-05
-9.89839845992702e-06
2.03104487694813e-06
-1.10291037649695e-05
-7.88081326376747e-06
-1.85197245284437e-05
-8.05134970872007e-06
-1.25531447930693e-05
3.1360838143653e-06
-2.70494649940449e-05
-2.47466460758125e-05
-9.21824184188843e-07
-1.78949481422929e-05
-2.04563023199856e-05
-1.8132192378982e-06
-7.06741166088384e-06
-1.67987423347554e-05
-1.85661494203342e-05
-1.17794591960923e-06
-3.14568379748669e-06
-1.67227564916657e-05
-1.48388158966502e-05
-2.47805216969429e-05
3.46576097833617e-07
-2.7256678735263e-05
-1.31376457695843e-05
-2.26838746396162e-05
-1.97468123280099e-05
-5.16103526697377e-06
-1.75630896230002e-05
-1.69889194135098e-05
-3.07181944074562e-05
-3.86785976855663e-05
-2.68759177094702e-05
-1.56126589579842e-05
-2.65175271758488e-05
-1.91022261606765e-05
-1.27028697144292e-05
-2.98724758820053e-05
-2.77604762015881e-05
-1.941144728694e-05
-1.76281169261704e-05
-2.06635958860597e-05
-1.05219485400078e-05
-5.49939571455637e-06
-1.95316748856867e-05
-3.01585844088347e-05
-6.81443330498233e-06
-9.84106961204133e-06
-1.48270828458892e-05
-2.13457645019957e-05
-1.64284875469721e-05
-1.0309473126675e-05
-1.88592358484617e-05
-2.68756336351755e-06
-1.74846256698838e-05
-1.7192060117744e-05
-2.77848554701289e-05
-2.3567060266612e-06
-6.11057372392759e-06
-2.03054439222934e-05
-1.47093747387332e-05
-1.55575310069368e-05
-4.24835999829923e-06
-1.99296319888583e-05
3.08858761745725e-06
-2.5730678016091e-05
-1.56286076013722e-05
-1.6072430196296e-05
-7.6579629395572e-06
-8.08965657661558e-06
-2.91677702146297e-05
-2.09254596133874e-05
-1.46229160611019e-06
-2.86951982102206e-05
-2.02893775801069e-05
-2.56159622764791e-05
-2.63657572979617e-05
-1.41125363610996e-05
-7.26859662662085e-06
-1.53923112478069e-05
-1.11779307181709e-05
-2.29091355608721e-05
-2.32425668969875e-05
-1.7808952795423e-05
-2.01384584538059e-05
-2.76261209650881e-05
-6.74144962123813e-06
-1.82029704621856e-05
-2.33098959396587e-05
-7.14435395837086e-06
-1.33449195946934e-05
-1.61560925481737e-05
-2.71835481572689e-05
-2.95665951569164e-05
-1.08247252435104e-05
-2.3700240179424e-05
2.80472091523615e-06
-2.46792433408782e-05
-1.3108443019469e-05
6.48764817046738e-06
-1.86695301466068e-05
-3.84799529696317e-07
-3.37556334098313e-05
-1.6284542974033e-05
-2.80328178828753e-05
-1.49594969502189e-05
-1.23114648125832e-05
-9.65699783219136e-06
-3.22484019939195e-05
-3.49373079438558e-05
-1.90826979980775e-05
-1.88301296561097e-05
-3.11931210482417e-05
-1.25820736351296e-05
-8.13299092339783e-07
-2.05724324567993e-05
-2.89962624643735e-06
-3.18332944870126e-05
-2.23997167164181e-05
-2.7695408884043e-05
-1.05084212607763e-05
-1.70332504613851e-05
-3.24025303826514e-06
-3.85675529863188e-05
-1.09224613343481e-05
6.99770863358221e-06
-1.02844354436084e-05
-7.75241744293993e-06
-5.57430224895005e-06
-4.25320948360773e-05
-9.84201003517718e-06
-6.45173661396536e-06
-1.90665649019198e-05
-8.76703283934178e-06
-1.72183619479405e-05
-3.06554304346574e-05
-8.79258725889583e-06
5.43639948471319e-06
-3.67753508728408e-05
-2.99016919243048e-05
-2.27712946137636e-05
-1.57072691734275e-05
-1.92649532727862e-05
-1.57938405031975e-05
-8.24762187511069e-06
-1.99719532473349e-05
-1.03305726159021e-05
-1.11676803104043e-05
-2.0836830611495e-06
-5.88084720563822e-07
-2.82932252677373e-05
-2.2973498146957e-05
-2.49093373563025e-06
-9.41728134269287e-06
-2.02715734246814e-05
-1.5023480721796e-05
-1.25494073918376e-05
-2.14271045969842e-05
-2.02059726635387e-05
-2.02572812696658e-05
-1.91793377292379e-05
-2.35014806088276e-05
-2.80629844057329e-05
-4.71514738229879e-06
2.77605927563969e-06
-3.08331030112759e-05
-1.21034896453319e-05
-2.64156605985628e-05
-2.28344989916084e-05
-3.93636178203125e-06
-1.26278729450159e-05
-2.82452793897925e-05
4.44913026714188e-06
-1.13601898970303e-05
-2.57295450077188e-05
-2.24558389500924e-05
-2.97423154187356e-05
-2.89378795589001e-05
-1.69165917901266e-05
-1.01247962328062e-05
-1.2033535420732e-05
-1.43334517560162e-05
-2.15977606999214e-06
-1.69268479046324e-05
-9.0666524731835e-06
-1.87778315954657e-05
-2.32526915735837e-05
-1.27437679563074e-05
-2.76985000271476e-05
-1.10846584138923e-05
-4.49299100423335e-05
-4.95903151565118e-06
-4.91566331613652e-06
-3.46894773100056e-05
-1.88183628749636e-05
-2.67925583437837e-05
-1.58045369948861e-05
-1.03510406992507e-05
-4.35441407231443e-06
-1.41757507200913e-05
-6.72227057534384e-06
-8.05264196925032e-06
-1.6087556634478e-05
-1.22841014735343e-05
-1.26560993338852e-05
-2.52589312577507e-05
-1.46880032037431e-05
-2.68536385050569e-05
-2.24711781083111e-05
-2.54349654320005e-05
-1.14926442615717e-05
-2.32675608055595e-05
-5.15545873220901e-06
-2.18551699365392e-05
-9.67446611037894e-06
-6.49692549895359e-06
-1.40346311339341e-05
-1.85798774247906e-05
-2.54755920427794e-05
-1.20111498056364e-05
-1.35451443411404e-05
-1.91729206987897e-05
-8.44751862952718e-06
-3.48389288974121e-05
-1.16664337273569e-05
4.57676844757442e-07
-1.27879551651696e-05
-7.86996188801873e-06
-2.33177045596967e-05
-1.24657178338136e-05
-3.65426564936074e-05
-3.07744904362913e-05
-1.46582537719661e-05
-2.556859484577e-05
-1.44114119934627e-05
-3.24829382378739e-05
-5.89490382210996e-06
-1.22529470666653e-05
-3.30446225988043e-06
-1.39493290468919e-05
-1.72482182614689e-05
-1.80195688940943e-05
-2.46708705577376e-05
-1.0656333880628e-05
-1.14110815389329e-05
-1.84864578117145e-05
-7.23032385929278e-06
-4.99073372237455e-06
-1.85796234551698e-05
-2.80613522677449e-05
-1.30704023611743e-05
-9.99368759107008e-06
2.36916801170155e-06
-2.45558716568103e-05
-2.79057998119111e-05
-2.04549169610257e-05
-2.02918344062062e-05
-1.52848963558254e-05
-1.23261144329293e-05
-2.19672248909347e-05
-3.24915739155711e-05
-1.91645313762838e-05
4.50128283838319e-06
-9.28950726313915e-06
-1.72531464850722e-05
-1.34787683932313e-05
-2.35553593966565e-05
-1.43673468234445e-05
-3.16590106491925e-05
-1.14861358441633e-05
-2.16633227357798e-05
-1.44279753882216e-05
-1.4804641120691e-05
-1.27439304340257e-05
-2.43464924790165e-05
-1.18176596567585e-05
-2.53672804028409e-07
-3.27563267155316e-05
-1.46514378580899e-07
-2.75075048900924e-05
-1.31756318449014e-05
-2.14322611481949e-05
-2.30828487052029e-05
-1.36688654770934e-06
-2.28394952603595e-05
-1.94292508611408e-05
-1.88313340815184e-05
-1.59395990716684e-05
-9.83249980708465e-06
-3.3022289644724e-05
-1.72760306607401e-05
-2.72238290269906e-05
-1.09974444097212e-05
-4.11510045204898e-07
-2.03947999104745e-05
-1.95643156340012e-05
4.29506588413935e-06
-7.44974014710776e-06
-3.26045441743246e-05
-4.78743157339884e-06
-3.55391434330029e-05
-4.86399277429686e-06
-7.91505951543278e-06
-1.6629592417232e-05
-3.51012653801857e-07
-1.11814654622253e-05
-2.35371218364289e-05
-8.95578084849303e-06
-2.3648189277445e-06
-1.65326072881526e-05
-2.25844414729645e-05
-1.49602474644466e-05
-2.82669116593398e-05
-1.40482322476391e-05
-2.67464765270477e-05
-1.94891631838652e-05
-6.80852385547324e-06
-1.76281814431712e-05
-8.46366425548777e-06
-1.89103710337046e-06
-8.80818395315386e-06
-8.88015594640216e-06
-1.92535305852877e-05
-8.26896331952083e-06
-3.79656290672468e-05
-2.00615634300545e-05
-1.26967929293723e-05
-6.00359581269923e-06
-1.93999898277538e-05
-1.67200953100343e-05
-2.02787759541536e-05
-1.91212664202645e-05
-1.01680940017523e-05
-2.62807044708439e-05
-1.92261130274077e-05
-2.11035900471418e-05
-2.19691295211965e-05
-2.28024214456191e-05
-1.87384646122196e-05
-5.89399998225852e-06
-2.15147974542655e-05
-7.65239032000598e-06
-1.55585333216324e-05
-6.29753222148392e-06
-7.47780663969988e-06
-2.30339717594506e-05
-1.98485430190217e-05
-2.10790826422447e-05
-2.65202860103118e-06
-2.03068436938955e-05
-1.16291624739955e-05
-1.39535308573147e-05
-1.43325583490845e-05
-1.70958654080828e-05
-2.58987524850072e-05
1.09051969923706e-07
-1.36685515328604e-05
5.28568545226221e-07
1.81485905026278e-05
-2.36963750401097e-05
-1.02609699729501e-05
-9.17405096863011e-06
-1.91559381801514e-05
-3.09962931192047e-05
-3.1740388361927e-05
-5.69226332386348e-06
-2.30021083503058e-05
-9.03935150213598e-06
-1.46132854553047e-05
-1.60905824084309e-05
-1.90617256573206e-05
-3.45800649891019e-05
-1.24993003094901e-05
-3.98826688547571e-05
-1.68736300841236e-05
-1.04417671260603e-05
-1.7030416665542e-05
-9.84752923390013e-06
2.33947626391197e-06
-1.13952108077518e-05
-2.75133027416203e-05
-2.45578634026263e-05
-1.09419691793499e-05
-2.2730785217282e-05
-2.75955358093433e-05
-2.08830211318598e-05
-8.40709426879826e-07
-5.1145401935328e-06
-2.9542738502332e-05
-2.53042708921803e-05
-7.87063808943014e-06
-9.51760292379175e-06
-1.18998473220169e-05
-2.56570597181875e-05
-2.28282322769888e-05
-1.39590563504496e-05
-2.13403430911732e-05
-1.84268675624941e-05
-2.58936060148439e-05
-5.71450033904596e-06
-5.51577558821498e-06
-1.71072451178963e-05
-1.97976685068107e-05
-4.79071589841533e-06
-1.68074318092414e-05
-1.34607059737172e-05
-1.01729487138416e-05
-1.86878448511766e-05
-2.06980449522558e-05
-1.55981010137019e-05
-7.81400803397544e-06
-2.24121184427771e-05
-2.19613438481834e-05
-1.95947431306505e-05
-2.7567982673799e-05
-1.71726934153409e-05
-1.64685416371625e-05
-1.44084808310642e-05
-1.01536592711987e-05
-1.45182645562144e-05
-1.45696368180228e-05
-3.26176420807551e-05
-4.24016208715081e-06
-1.59370126034318e-05
-1.67396770185423e-05
-1.88158786744076e-05
5.23134214142147e-06
-1.5532115290829e-05
-2.08245397953727e-05
-2.00239109264711e-05
3.14376362452812e-06
-1.48004701080301e-05
-1.85610088081135e-05
-1.05955495960661e-05
-1.82697952696504e-05
-5.92896416984259e-06
-1.28115322473794e-05
-8.87678697531911e-06
-2.12732222156358e-05
3.27708146134617e-06
-2.76596684896484e-05
-2.8167147450147e-05
-1.44751014638447e-05
-8.93290703827287e-06
-1.64603609978012e-05
7.42242899528802e-06
-1.11188166953131e-05
-9.03448626931161e-06
-1.17213174633951e-05
-2.78181658828057e-05
-1.27236113001732e-05
-1.17528723758526e-05
-1.86156479167605e-05
-2.05690528648638e-05
-2.47295683072012e-05
-2.25080447548655e-05
-1.02631988750885e-05
-6.90717469899562e-06
-7.41914697421583e-06
-1.80924662307257e-05
-1.7594065928458e-07
-7.72746950216574e-06
-1.07963545827779e-05
-1.30863461565042e-05
-2.29562056619495e-05
-8.52760504711196e-06
-2.99719917053776e-05
-2.05410742023333e-05
-9.84075513939798e-06
-1.93329809765455e-05
-9.16867053142524e-06
1.17901081222693e-06
-1.4378102785235e-05
-2.26680292475588e-05
-2.12252230222811e-05
-2.75715699076125e-05
-2.76797330740084e-05
-1.14803609298434e-05
-6.34459965333195e-06
-2.05573723465774e-05
-7.45858664347383e-06
1.15349892819718e-05
-2.79906305149507e-05
-1.94209497893968e-05
-2.283377611697e-05
-5.08798432361345e-06
-1.5968616422327e-05
3.90014577789515e-06
-1.40051076046757e-05
-1.21678052685152e-05
-1.56263616728338e-05
-1.81220664065057e-05
-5.29842566288638e-06
1.61061044656655e-06
-2.41245239900365e-05
-1.06391333988474e-05
-3.355224203124e-05
-4.44646937459104e-05
-1.78336315121977e-05
-1.7632243540867e-05
9.85566557124167e-08
-1.34180292230963e-05
-4.03314212960371e-07
-3.08340841534742e-05
-8.51351594210601e-06
-3.22878645579913e-06
-1.95979144075765e-05
-1.62707028976576e-05
-1.82539840422445e-05
-9.8283887404109e-06
-9.58689324499953e-08
-1.69773497944636e-05
-3.52952566615711e-05
-1.58989918456863e-05
-1.60419417996346e-05
-2.7131793883018e-05
-2.74656883009596e-05
-9.42364774240161e-06
-1.90574566977754e-05
-2.74031107001517e-05
-6.44059604060894e-06
-8.94309100701074e-06
5.21818898273072e-06
-3.17361624953946e-05
-2.9091000637162e-06
-2.22717471515872e-05
-1.3575559996636e-05
-4.28924911062101e-05
-4.3070121243891e-06
-2.13689867936829e-05
-2.5150489712284e-05
-3.24389915308002e-05
-1.54229443225588e-05
-2.21974645313152e-05
-1.68801964822261e-05
-1.81729851404474e-05
-1.41325173222231e-05
-6.09996796270291e-06
-1.89126460861417e-05
-1.80580244263594e-05
-2.15646890247408e-05
-1.90013412739682e-05
-1.36486666519098e-05
-1.21841935867152e-05
-1.40949455691909e-05
-2.20284738961828e-05
-1.64254694145178e-06
-1.43288633980159e-05
-2.16274777776518e-05
8.9080303623465e-07
-5.97624251737533e-07
-2.71749841537582e-05
4.57358441788531e-06
-2.22436387311857e-05
-1.5821975352509e-05
-2.68197576126298e-05
-2.0006169185552e-05
-5.17623234796573e-05
-1.30405456774407e-05
-2.42036854225876e-05
-5.21587178812496e-06
-1.25509308302517e-05
-3.4476904427996e-05
-5.20039178549898e-06
-1.21193427370285e-05
-3.00579913932748e-05
-1.21245570448389e-05
-2.66955266665753e-05
-1.09674461483785e-05
-2.74931472169227e-05
-4.500048211004e-06
-7.79405654745557e-06
5.48652961512228e-06
-1.91432464871805e-05
-3.18270622333629e-06
-2.65438408801842e-05
-2.37877059214199e-05
-3.57467405068485e-05
-7.29239831659259e-06
-1.15061228659731e-05
-2.20584553982892e-05
-1.3126489438867e-05
-2.3552050309603e-05
-3.75452968931402e-05
-3.4949467096314e-05
1.23947001449477e-06
-3.22089753032783e-05
-3.96190873593206e-06
-2.54839170684282e-05
1.18825348043345e-06
-1.76686987611343e-05
-3.19265086023417e-06
-1.22616145926012e-05
-2.40208781578788e-05
-2.68465288505305e-05
-1.63741174298955e-05
-1.63603868808734e-05
5.26904880539163e-06
-1.89512484008954e-05
-1.10996987492331e-05
-1.53612421737235e-05
3.08638570373345e-06
-2.7497564760363e-05
-1.43957524253702e-05
-1.45093799103212e-05
-2.33142291948148e-05
-1.22285862207389e-05
-2.22706426014082e-05
-2.11676750675256e-05
-5.82591574030878e-06
-1.20589316865844e-05
-1.14939446537808e-05
-8.34110907625254e-06
-3.14199553739017e-05
-1.59015309699403e-05
-6.90786163474777e-07
-1.96898742191376e-05
-1.69487296812869e-05
-1.11858454659388e-06
-1.77768180378803e-05
-2.84244167641009e-05
-5.74303767823717e-06
-2.75312962044446e-05
-1.74946949146688e-05
6.15227290645405e-06
-6.35694587367751e-06
-1.70137914670461e-05
-9.32835565798675e-06
-1.24470343848636e-05
-4.14591933673542e-06
-1.62502993851687e-05
-5.00089838487169e-06
-1.51521252557896e-05
-2.31392823390217e-05
-2.46017420111391e-05
-1.49636604856574e-05
1.58031498553523e-06
1.52056384377113e-06
-3.55449417444757e-05
-2.35049905192168e-05
-1.04937777116871e-05
-2.35858211320269e-05
-2.62582147193313e-05
-6.02459414692736e-06
-1.92308118174649e-05
-2.86722216824154e-05
-2.84673778833899e-05
-1.30770708961791e-05
-1.40333776304373e-05
-2.28495574372539e-05
-2.56511952234204e-05
-7.40005931048282e-06
-1.32561644091822e-05
-5.877419943741e-06
-1.09509914929492e-05
-1.76626567334217e-05
-1.33280051587861e-05
-7.62221938748605e-06
-1.17206398821261e-05
-1.31019346633459e-05
-1.89923066343982e-05
-3.51022315520872e-05
-1.5139412026163e-05
-2.26048480603566e-05
-5.42254664260596e-06
-2.89586908171703e-05
-2.74808970762979e-05
-1.55816881502677e-05
-1.55217283733302e-05
-8.83414035521207e-06
-2.06053115838454e-05
2.763077018549e-06
-1.62656803446631e-05
-5.73036373304146e-06
-8.46920551543849e-06
-2.32430791669192e-05
-2.9448322353033e-05
-1.71065366756664e-05
-7.3207400010309e-06
-2.64554501666163e-05
-1.09976404509656e-05
-1.4325459843166e-05
-2.2082499157992e-05
-5.08666414265338e-06
-5.27245530866792e-06
-1.88417320594284e-05
-1.7278014910463e-05
-2.30362222342237e-05
4.6647575614694e-07
-1.06608642931826e-05
-1.97444502923955e-05
-2.1200638370277e-05
-2.1367898815597e-05
-2.3970585009565e-05
-4.13710683366304e-06
-9.1364314120692e-07
-1.0504611930191e-05
-1.61804362717197e-05
-3.82732761187915e-06
-1.26051426575833e-05
-7.10605656715176e-06
-1.45907660567766e-05
-1.89278358287838e-05
-3.08970292601446e-05
-1.43636448672299e-05
-2.4821085076033e-05
-2.37575809675343e-05
-1.19075890398781e-05
-1.82768236330765e-06
-2.12436543277707e-06
-1.50759044348624e-05
-9.05216775460969e-06
-1.53108241441421e-05
-1.3919377531199e-05
-1.77615750774458e-05
-2.34694409606695e-05
-1.68649969304968e-05
-2.37308091918056e-05
1.21088142817041e-06
-1.9668459837861e-05
-3.25356978619413e-05
-1.06264399113206e-06
-6.3837479400825e-06
-8.68928380305477e-06
-1.07156220257433e-05
-1.6532205148513e-05
-7.65877634244355e-06
-1.25136920303928e-05
-7.47961117587028e-06
-9.22578349797637e-06
-2.29421807086249e-05
-3.04933928470009e-05
-2.38482155235589e-05
-1.59250029531478e-05
-1.43159907726642e-05
-1.96386346178943e-05
-2.00498694423724e-05
-6.07818079242112e-06
-1.91790864561678e-05
-2.52976622538792e-05
-1.45792119740605e-05
-2.23284380666845e-05
-1.76666482429364e-05
-3.01104513865988e-06
-1.010630369721e-05
-2.61370108531789e-05
-2.74394321312187e-05
-9.08876803285554e-06
-1.12177114549543e-05
-1.83676811183099e-05
-2.25202097984667e-05
-1.54201962481387e-05
-9.19542034395755e-06
-1.78505493224596e-06
-6.99258143916782e-06
-3.04092369686424e-05
-7.73695780977051e-06
-1.24427221029646e-05
-2.3084714134119e-05
-1.77660943932108e-05
-8.68605702018481e-06
-1.79482504700745e-05
-6.62923720679471e-06
-1.10867230723193e-05
-2.68909564263113e-05
-2.80834191322701e-05
-1.26030960393709e-05
-1.63555099343792e-05
3.54725953639777e-07
-2.21314928833899e-05
-3.75939705514034e-05
-1.5899516530604e-05
-2.47865277731761e-06
-3.54248343855056e-05
-1.26339162286448e-05
-2.39850169599899e-05
-9.98675837395214e-06
-1.32509330406497e-05
-2.87082950025997e-05
-8.43976991637677e-06
-1.90931464931954e-05
-1.67763052949903e-06
5.80970217141336e-07
-9.68926811844157e-06
-1.59400465850597e-05
-2.43966811808252e-05
-1.32519647580648e-05
-2.22025018339853e-05
-2.71880199023702e-05
-2.1164482619424e-05
-2.37693547133361e-05
-1.85161045972458e-05
-1.67511603726638e-05
-2.5957667727098e-05
-2.48198970970498e-05
-1.64850740224084e-05
-2.85814627904696e-05
-1.50209974049807e-05
-1.75977733169813e-05
-2.08034237907731e-05
-5.14870191113024e-06
-1.18944276365633e-05
-4.1443505420408e-06
-1.40478776531041e-05
-1.21398807786587e-05
-9.59452355565335e-06
-2.84643846707648e-05
-1.67863399245357e-05
1.2988213913494e-05
-1.66291318885823e-05
-1.23723448072483e-05
-2.43957990401906e-05
-8.21646364175921e-06
-1.65162253083273e-05
-6.82340931935418e-06
-1.20333409160044e-05
-5.06327751780952e-06
-1.79567132203208e-05
-3.16806806091404e-05
-1.66828163325864e-05
-1.46082434382299e-05
4.67447080567425e-06
-9.65062800981894e-06
-8.00057981088562e-07
-1.44846658277494e-05
-1.98686251904151e-05
-8.17252272587102e-06
-1.75615149923405e-05
-1.34919519370179e-05
-1.17969767488095e-05
-2.60585436173259e-05
-1.200462587011e-05
-1.77894305299196e-05
-2.04034978303456e-05
-1.28232321809139e-05
-1.75940135133576e-05
-1.11758374972958e-05
-2.19415197010604e-05
-1.84234137637027e-05
-2.51857042847003e-05
-2.93801856284043e-05
-3.1295982537061e-05
-1.70791445377636e-07
-1.99998899391259e-05
-8.62011428283634e-06
-8.67388882429857e-06
-1.73018070065075e-05
1.29128686653825e-05
-3.54759751273843e-05
-1.7114723664092e-05
-1.41734362171023e-06
-8.30761458609979e-06
-1.25907293520114e-05
-1.82995842159901e-05
-1.18932805927874e-05
-1.04406821747789e-05
-7.51312893400479e-06
-1.46254596842779e-05
-8.24423204208708e-06
-8.20045183109092e-06
4.38008074803486e-06
-1.08404248590509e-05
-2.16367476706767e-05
-2.33157341346901e-05
-1.86163927520115e-05
-2.11695718849902e-05
-3.89097637048149e-05
-2.83420452201878e-05
-1.38299923394702e-05
-9.987266268738e-06
-2.77286569719116e-05
-1.81829104762215e-05
-5.67685066867306e-06
-1.73108191892323e-05
-2.65890092702504e-05
-7.61577026811978e-06
-2.5592790167055e-05
-1.10763581628127e-05
-1.69020828646763e-05
-2.18233106618288e-05
-1.51386105613648e-06
-1.19372782288148e-05
-1.92799658942519e-05
-2.39471515853533e-05
-4.77688935585828e-06
-1.40195718695095e-05
-2.83329020604851e-05
-8.6051862760431e-06
-6.83558697911879e-06
-2.68370692853422e-05
-3.1478684664227e-05
-1.39716766019539e-05
-1.79338774807941e-05
-1.1058553894176e-05
-1.55290654346549e-05
-2.11424712955543e-05
-2.57488586200619e-05
-3.53217305929728e-05
-2.13907184968809e-05
-1.21064569144899e-05
-2.01647807582438e-05
-2.1789192402877e-05
-1.45060797132268e-05
-1.8373297418891e-05
-8.24713243819164e-06
-1.46640237678445e-05
-1.49077950458975e-05
-3.15454329662289e-05
-2.18141521200251e-05
-1.71942625451035e-05
-2.31216340709942e-05
-1.59000023778143e-05
-8.31375332234788e-06
-1.52185299949888e-05
-2.14324629236782e-05
-1.72561495994456e-05
3.89206353363477e-06
-6.78832095284449e-06
-1.04464345116939e-05
-5.88858709518176e-06
-1.92578508572973e-05
-3.1260187567452e-07
-9.19220283223849e-06
-1.43435553710773e-05
-8.15035148536682e-06
-5.98250776421596e-06
-1.84619861362721e-05
-8.74873184898389e-06
-2.20898388805316e-05
-6.53935448418461e-06
-2.48120500722028e-05
-2.1707994877057e-05
-2.81198672003933e-05
-3.2867749392497e-05
-1.54632930026899e-05
-7.68650024899721e-06
-1.68632928322566e-05
-9.38858785101979e-06
-7.52540149102652e-06
-1.70644687697273e-06
-2.36467387667866e-05
1.10776648526083e-05
-1.81612989298381e-05
-1.3627054820255e-05
-7.47235583285537e-06
-9.87368791030817e-06
-1.56370666054588e-05
-1.04328889499157e-05
-1.75320167204728e-05
-3.4759279719099e-05
-1.64226313907861e-05
-1.7184026807545e-06
1.23056874301069e-06
-2.00721238664719e-05
-2.18102821517884e-05
-1.655034263127e-05
-3.83888934219561e-05
-1.81267493052416e-05
-1.12130441717135e-05
-2.86974950217875e-05
-1.20578034919555e-05
-2.03966355701609e-05
-7.00339657718287e-07
9.36394567193424e-06
-2.64226211179513e-05
-1.95923387403632e-05
-7.52555857721722e-06
-1.17560527198463e-05
-1.36345936152688e-05
-2.77672769785257e-05
-2.74709092142966e-06
-2.00791047332541e-06
-1.87655758420024e-05
-1.40964097960048e-05
-2.38228411720006e-05
-2.58433262341636e-05
-1.71620290637914e-05
-3.7299311182221e-06
-7.3813595317258e-06
-2.06652440506313e-05
-2.25573295381484e-05
-2.51845701720773e-05
-9.26157884591096e-06
-1.937467664469e-05
-9.24229560035604e-06
-2.64556208592867e-05
-1.30891911859115e-05
-1.43563611153119e-05
-3.05708710685026e-05
-1.09557231848592e-05
-2.59674085177678e-05
-3.22814872101958e-05
-1.67621888538932e-05
-2.13580146450398e-05
-1.97664409756311e-05
-5.00286937334613e-06
-2.43472158078906e-05
-1.94106571471689e-05
1.16658938432722e-05
-1.57898085868573e-05
-2.58186568257816e-05
8.78634088480632e-06
-6.82630389880093e-06
-2.48527026258739e-05
-1.31390517508504e-05
-9.09594737738549e-06
-1.27764614920784e-05
-1.72982905263592e-05
-6.10566503740573e-06
-1.25890635180951e-05
-6.09156434694454e-06
-1.10377964628376e-05
-1.46452828632618e-05
-2.66921164749905e-05
-5.97488595286783e-06
-7.99729406583592e-06
-1.20436638800628e-05
-2.45103419667549e-05
-2.45189208536694e-05
-2.34550790213422e-05
-2.24097847415886e-05
-1.17382643059118e-05
-1.30893178097551e-05
-1.00441266434089e-05
-1.64656504917197e-05
-1.69223210294112e-05
-1.37458155226542e-05
-1.14175065398919e-05
-5.47748240913197e-06
-4.47325920453556e-05
-3.01671605327347e-05
-1.59400537609075e-05
-2.51745923382966e-05
-1.29339685009684e-05
-1.99043038375111e-05
-1.80663093698292e-05
-6.18628670257076e-06
-1.23876205308923e-05
-4.84335040582068e-06
-2.54785891712294e-05
-1.65632815816907e-05
-8.20221657901804e-06
-9.34613473655173e-06
-1.74708364634787e-05
-2.0704198434565e-05
-9.4566535277198e-06
-1.42935499329848e-05
-6.90365857333343e-06
-3.25718200462287e-06
3.91497512195119e-06
-1.02232130860275e-05
-3.05795527438944e-05
-1.6964514702326e-05
-1.59726778443316e-05
-1.36354973047976e-05
-9.5533621124181e-11
-5.33326453962009e-06
-2.33000715822726e-06
-1.03109517813015e-05
4.03930123777158e-06
-1.31057015046874e-05
-4.96568184994076e-06
-8.7798311089416e-06
-3.87590577720333e-06
-9.02365731562765e-06
-2.03876038451721e-05
-7.40784382777397e-06
-1.53437951854718e-05
-1.27416853635773e-06
-1.48817945957583e-05
-1.47243806187488e-05
-2.08394522163685e-05
-1.42364326521991e-05
-7.22168109036075e-06
-1.05134351283751e-05
-2.00847479589113e-05
-1.80097332109077e-05
-1.26401669345662e-05
-2.1209308402279e-05
-1.9585665337184e-05
5.39382264188927e-06
-1.65230345767197e-05
-8.66639128480136e-06
-3.36175223280958e-05
-1.32614108833825e-05
-2.37938101140287e-06
-1.58470625506948e-05
-1.98508636487862e-05
-9.88762330137216e-06
-2.36315493369139e-05
-1.97911957280602e-05
-1.92332561274794e-05
-1.13711663653455e-05
-7.93140104851601e-06
-2.83981954735713e-05
-1.2012528106149e-05
-1.72675405750049e-05
-2.86587908638224e-05
-3.03758952720357e-05
-2.7616861896705e-05
-2.65299712158339e-05
-3.32890545738289e-05
-1.84197913285468e-05
-1.8800376206e-05
-2.52523177242314e-05
-2.80667915996243e-05
-1.04479666750735e-05
-1.88388933635885e-05
-1.71962585929292e-05
1.33253039569604e-06
-8.2594602771752e-06
-2.45453571929202e-05
-7.90422007547495e-06
-4.96682279473434e-06
1.60796904076682e-06
-9.31930091604472e-06
-2.24758719966331e-05
-2.4088044633336e-05
-2.22277146063174e-05
-7.02235782822782e-06
-7.79545688744368e-06
-2.20795026748283e-05
8.94414633302278e-07
-1.86566538132582e-05
6.41396329443022e-06
-8.71220614136432e-06
-1.44241833374068e-05
-8.18390221428992e-06
-9.93576690037301e-06
-1.62128340490823e-05
-1.66205163607469e-05
-1.56341556825629e-05
-1.73436431978351e-05
-1.94435323301234e-05
-3.1321639249948e-05
-1.26106394227164e-05
-2.62728758462007e-05
-1.04280753758021e-05
1.07754418821897e-06
-1.98949299764777e-05
-1.52228151728167e-05
-1.42321246870192e-06
-2.76583211663767e-05
-3.01555342713757e-05
-2.42475643597633e-05
-1.79620989710755e-05
-8.1283969848866e-06
-2.61677383981259e-05
-1.07378470146476e-05
-2.12572999271191e-05
-1.31501424691557e-05
-2.5981374494558e-05
-3.01172755804154e-05
-1.05400044626638e-05
-3.52157210539312e-06
-2.5442471647087e-05
-8.36142381794866e-06
-2.75872368996181e-05
-1.28701973852002e-05
-1.25422897756266e-05
-1.99815617534469e-05
-2.99431612879754e-05
-1.21290969886956e-05
3.94205816970458e-06
-2.65906440497139e-05
-1.21998631407126e-05
-2.6977478948601e-05
-1.20573293246851e-05
-1.17796286592185e-05
-4.42932347770655e-06
-1.68569057851414e-05
-7.55141310228457e-06
-8.84987803342312e-06
-3.43961281130757e-05
-2.03608305156441e-05
-1.02042395696196e-05
-1.71594126559023e-05
-1.47514323134083e-05
-2.89239535472272e-05
-1.14611303985743e-05
-1.04227215908654e-05
-1.75096144891563e-05
-2.44773963058623e-06
-2.6766325868312e-05
-1.845286326733e-05
-2.17980951956423e-05
-1.89006703283137e-05
-2.18845255313814e-05
-1.90467129176748e-05
-2.09977981212869e-05
-7.52107795468899e-06
-1.76791691240476e-05
-4.84683413946893e-07
-1.24628683259629e-05
-1.35400832471328e-05
-2.49668981162941e-05
-2.15125407203524e-05
-1.05970545903451e-05
-3.06505460937262e-05
-9.28762869461222e-06
-3.29357196696788e-05
-2.09749005685626e-05
-2.74646196516564e-05
-8.10406800661306e-06
-1.10520365855825e-05
-1.73786581795228e-05
-2.25615772772842e-05
-2.27188773467311e-05
-2.40087943842879e-05
-1.35840190896139e-05
7.80261895138216e-06
-7.67820393146625e-06
-2.56344057718155e-05
-2.22219320283727e-05
-7.25031132086838e-06
-6.85840232211359e-06
-4.41609220208676e-06
-1.34258892557156e-05
5.68543049635157e-06
-4.50686992975834e-06
-2.32737288463192e-06
-6.34955597577179e-06
-3.08360698845222e-05
-2.38537997112706e-05
-2.74949585747002e-05
-8.20478334713941e-06
-2.4442679580648e-05
-1.06496801016639e-05
-3.86105804583867e-05
-3.64809185773988e-05
-5.41518191172965e-06
-8.56639390569653e-07
-3.29403767613024e-05
-1.16243408047364e-05
-1.66277597301262e-05
6.43040938879427e-06
-1.28506746083522e-05
-5.78708132577086e-06
-3.81058921113344e-05
-1.36951831514935e-05
-3.23604847917932e-05
-3.23488375160836e-05
-3.13786793555437e-05
-1.25905751251543e-05
1.59502059257607e-06
-1.8930505503456e-05
-1.42809568986953e-05
-3.50640387533824e-05
-2.04868413508644e-05
-4.39082106397387e-07
-4.64835747715186e-06
-3.23235756295917e-05
-1.41860876486086e-05
-7.06429422263535e-06
-1.788128315345e-05
-2.48717515201007e-05
-3.85581358681136e-05
-1.82065357274454e-05
-2.17562930965051e-05
-2.10758796262324e-05
-1.81171277758352e-05
-7.41842236957215e-06
-2.06850252584969e-05
-2.75866203498694e-06
-1.29287102388119e-05
-9.04454380897151e-06
-2.73319233020453e-05
-1.40409815122414e-05
-1.56277187865432e-05
-1.58018382468425e-06
-2.43010974500793e-05
-2.05647868826331e-05
-1.76194062285875e-05
-1.4821793679351e-05
-2.21854811988242e-05
-4.08890669096668e-06
1.01110350742155e-05
-2.1268152355103e-05
-3.33503643080376e-05
-1.19941986383673e-05
-2.59609528622402e-05
-3.04603159312437e-05
-1.54135236307412e-05
-2.00486848730793e-05
-2.78657118901996e-05
-1.03315576173914e-05
-1.73231372132154e-05
-1.81015053391253e-05
-2.5466518360177e-05
-1.51632855371877e-05
-3.90749280591711e-05
-5.98075832448955e-06
-7.70731631693428e-06
-6.8969318416189e-06
-1.4934391880871e-05
-6.95644111923231e-06
-1.91009106076514e-05
-3.98499764429507e-06
-6.86627687692017e-06
-1.68878659258826e-05
-2.25704227037413e-05
-1.61421499481586e-05
-2.03789681069248e-05
-2.13271284182904e-05
-1.74524340254707e-05
-2.82171917084405e-05
-1.93838201120095e-05
-2.44396912902069e-05
-1.60140852598432e-05
-2.19784791117103e-05
-8.83605595329463e-06
-1.9476185943996e-05
-2.57556771057537e-05
4.56316278545541e-07
1.71353968083507e-06
-3.3293776277943e-05
-3.00664327742221e-05
-5.28878460418261e-06
-1.76212533143934e-05
-2.28157973037083e-05
-2.12284965487068e-05
-4.79180691298892e-06
-1.92818707569477e-06
-3.40634547749525e-05
9.97708146336717e-06
-1.73823569153664e-05
-3.52392873733766e-05
-2.02472044109827e-05
-4.70014006621042e-06
4.16296528148694e-06
-1.8166989093592e-05
-1.36555073820658e-05
-1.28801771028907e-05
-2.60747258814649e-05
-1.43649204018818e-06
-1.97218528293419e-05
-1.05678275202242e-05
-1.55447641201549e-05
6.5238087390795e-06
-1.551538132628e-05
-2.30115087405317e-05
6.87837085334683e-06
-1.25869490260165e-05
-1.65947590443496e-05
-1.19471976724849e-05
-1.72350666049593e-05
-1.92093972045323e-05
-1.09028606055201e-05
-2.62457131760153e-05
-1.32832701869001e-05
-2.13862698148523e-05
-3.07264905698881e-05
-6.83513646329824e-06
-1.38148630376393e-05
-4.64849332008616e-05
-1.6179968197594e-05
2.51538975620213e-06
-1.41197511449178e-05
1.00164722239709e-06
-6.79617793395503e-06
-5.97699004854802e-06
-9.24737126627789e-06
-2.22737854431602e-05
-1.96486956388108e-05
-1.30349541610287e-05
-4.8770302425139e-05
-1.85237824993093e-05
-1.72470939093614e-05
-1.23742028484342e-06
-1.53625953958353e-05
-1.61405392622058e-05
-1.17667022621211e-05
-2.10387762454522e-05
-1.81873221951258e-05
-7.21916014382047e-06
-2.81965137105332e-05
-1.44103177679871e-05
-1.53588947527705e-05
-2.49701496495936e-05
-3.00707736369554e-05
-8.13329172939088e-06
-5.18887842759686e-06
-6.4731199890758e-06
-1.95624379992582e-05
-2.20623389537319e-05
-3.01907953939415e-05
-1.9432439583598e-05
-1.4348999249426e-05
-1.45022604140956e-05
-1.46497372085714e-05
-1.37781568718909e-05
-1.20911866385133e-05
-1.71466372488761e-05
-2.38905232639902e-05
-1.62134778839639e-05
-3.25569593944696e-05
-9.83672781825197e-06
-1.5197312178776e-05
-1.54980881655252e-05
-2.2592584530979e-05
-1.79868478774027e-05
-2.95876013029465e-05
-3.26179810226171e-05
1.54054910813854e-06
-2.23576887803961e-05
-2.28542316514489e-05
-1.88490859448446e-05
-2.29351178205765e-05
-2.82855453114022e-05
-1.93678935183458e-05
-8.32538167777415e-06
-1.05151544313322e-05
1.61298535778076e-06
-1.274635156966e-05
-8.98385352074907e-06
-1.44213747491102e-05
-2.40769088925142e-05
-3.02513954547589e-05
-1.36915205794951e-05
-2.68788475607691e-05
-2.0500472780293e-05
-1.18608914725337e-05
4.258854109697e-06
-1.41728960120265e-05
-5.52246816771993e-06
-1.41877261223453e-05
-2.39393910614793e-05
6.00169356002601e-07
-2.60218875466205e-05
-3.01326823155233e-05
-4.99479848074383e-06
-2.52399845490243e-05
1.30691300759661e-05
-1.3749478596044e-05
-1.40527193520422e-05
-2.18285663053504e-05
-1.30813187566696e-05
-1.95893974495728e-05
-2.34454061683502e-06
8.02552107433462e-06
-1.92901435975708e-05
5.94604837196543e-06
-1.33019833305889e-05
-1.72098356888519e-05
-2.50634858964088e-05
-1.43954106913546e-05
-2.34612186604153e-05
-2.10292040375283e-05
-2.16823662476645e-05
-3.10507746965935e-05
-2.40713364955778e-05
-1.10417567245212e-05
-3.02179649809279e-05
-2.44818049592514e-05
-7.72868294456971e-06
-1.7716169398499e-05
-1.02604047103337e-05
-8.42343050510992e-07
-1.0555347322109e-05
-1.01692795975683e-06
-1.13070082738853e-05
-6.39189362961089e-06
-1.65569090185097e-05
-1.73532060250958e-05
-1.92228398635571e-05
-8.37258231905748e-06
-1.47321096465014e-05
-8.82367662233664e-06
-3.48580413934571e-06
-2.41838042075426e-05
-2.53117507535995e-05
-2.27112290541861e-05
-6.39414093826905e-06
-1.56018278212893e-05
-2.00628761244751e-05
-1.87947862823638e-05
-1.27879749023442e-05
-2.67840657579306e-05
-5.71371054184043e-06
-1.75979984691041e-05
-2.70041137717331e-05
-3.38254881008634e-05
-3.38061798046665e-05
-4.06770903680373e-06
-1.33548316475058e-05
-1.23969502025727e-05
-1.75002081700133e-05
-1.1841254790366e-05
-1.8788369718538e-05
-1.03674207737228e-05
-3.70016512520449e-06
-2.69501773376478e-05
-7.71782780313668e-06
-2.36708742857809e-05
-6.09498166111199e-06
-3.06108479540005e-05
-1.65529537050668e-05
-2.2347893388156e-05
-4.01544599147987e-06
-8.07278593714596e-07
-1.42972534595721e-05
-5.63793674805362e-06
-7.14147721153156e-06
-2.65363784316358e-05
-1.95430450317177e-05
-4.23621029489803e-06
-2.10780617618739e-05
-9.87726371428133e-06
-2.02658448632095e-05
-1.36154003340551e-05
-2.71652410359795e-06
-2.44215740519819e-05
1.18233935956634e-06
-9.48504382937547e-06
2.59788882625503e-05
-7.45420995247772e-06
-1.03601384662916e-05
-8.97709945664174e-06
-1.79454933778732e-05
-4.69684605107502e-06
-2.01078708600125e-05
-2.50960917065114e-05
-2.6375651456944e-06
-1.72429450918272e-05
-1.84180959964506e-05
-1.22763927435604e-05
-2.12656442997889e-05
-1.12303521005693e-05
-2.96703702951629e-05
-9.50041531974248e-06
1.71702162930292e-06
-6.49375983715091e-06
-2.25330995048535e-05
-1.60871520813679e-05
-1.36270414423938e-05
-1.9715977582742e-05
-1.66190029269973e-05
-2.58993625238764e-05
-1.80685744058317e-05
-4.32490036620259e-06
-6.16934655793127e-07
-1.52979354191e-05
-1.69476385726443e-05
-3.09605057698717e-05
-1.19709716809382e-05
-2.28588686525869e-05
-2.48267636637974e-05
-2.43746902658366e-05
-9.75109678553001e-06
-3.62770126026717e-06
-1.41381242559281e-05
-4.17146734523716e-06
-1.39607438316898e-05
-1.00920482975763e-05
-5.62250616651541e-06
-1.49437518590664e-05
-2.87241276684316e-06
-2.42836391154897e-05
-2.94577119055279e-05
-2.01250549515736e-05
-1.04827634329377e-05
-2.17837747557563e-05
-2.41204634553645e-05
-9.68040448950004e-06
-1.36837684412555e-05
-1.87821504644116e-06
1.02318849474215e-06
-2.39626475306698e-05
-1.48883707341079e-05
-2.13828152621004e-05
-1.23335414737159e-05
-3.15959236401394e-05
7.86576658360025e-07
-9.19693638570163e-06
-2.7195824688702e-05
-1.78996073209008e-05
-2.75502386569006e-05
-1.55049526544246e-05
-1.5187539819608e-05
-1.49552665669195e-05
-2.08969631403334e-05
-1.53359859205018e-05
1.77511645680334e-06
-1.35484531414058e-05
-7.60665603030341e-06
-7.08316188351508e-06
-9.9779948387943e-06
-2.05741600321997e-05
-5.34663512871346e-06
-1.68685402705017e-05
-1.71449431825048e-05
-7.99095851447702e-06
-2.14288163116087e-05
-1.18704425628836e-05
-1.34434712369706e-05
-2.57553689293616e-05
-2.13643225393444e-05
-1.9607940468929e-05
-1.50831518724163e-05
-1.21896029884899e-05
-1.2067168921444e-05
-5.72643830874754e-06
-1.38536057670863e-05
-1.42940632975187e-05
-5.71270141090085e-06
-1.72599761055335e-05
-7.02574787925862e-06
-1.88539391331553e-05
-1.49382492122437e-05
-2.90754213426019e-06
-1.03165356742549e-05
1.09447689259606e-05
-1.09288448257489e-05
-1.99541784003316e-05
-2.1378927590905e-05
-6.80211207891167e-06
-1.96485769135207e-05
-6.01413183412202e-06
-1.11510332534071e-05
-1.50760454251546e-05
-3.4240700819636e-05
-2.85222559175528e-05
-7.3078900771536e-06
8.92145772147648e-07
-2.65661090599939e-05
-1.46393360582502e-05
-1.34339955937772e-05
-4.87051722205667e-06
-1.4662835061267e-05
-1.0452934367105e-05
-7.72744215886256e-06
-1.64007857062308e-05
-3.04927426788974e-05
-1.76836853985055e-05
-2.29601555795478e-06
-2.98715101870159e-05
-2.40520816763823e-05
-1.14890825612387e-05
-1.3337695671545e-05
-2.25309556048931e-05
-3.00761658139851e-05
-7.38405293794003e-06
9.73807134604858e-07
-2.42033325285928e-05
-5.14307984353706e-06
-1.48698528811011e-05
-1.49617125864407e-05
-1.41096851615548e-05
-1.45849843469765e-05
-2.05900348772647e-05
-1.73480951727555e-05
-1.34697626368685e-05
-2.08234455011708e-05
-2.80206278690824e-05
-2.93834021246295e-05
-4.38010902879592e-06
-1.69114483859278e-05
-1.25636162751251e-05
-2.15535878858149e-05
-2.89117827064079e-05
-1.31182048448071e-06
-2.3624511548202e-05
-3.5485810589751e-05
-9.07017491359565e-06
-8.87342819536102e-07
-8.83721489159324e-06
-1.35451331024311e-05
-2.2763254495234e-05
-2.27338096886718e-05
-8.14872076870319e-06
-2.36767715601908e-05
-1.96234087844482e-05
-2.97329960356422e-05
4.79229331284799e-06
-1.6041890104728e-05
-6.45436607322907e-06
-1.21935980750556e-05
-2.20556423287045e-05
-2.91068643635276e-05
-2.57195358315902e-05
-3.61754103431097e-05
-2.09708366803719e-05
-1.50537022209375e-05
-9.44153919130249e-06
-9.55022752830598e-06
-1.65335380102637e-05
-1.80232764784806e-05
-9.36851094568719e-06
-2.09468591915942e-05
-2.87848539538278e-05
-4.27117202547739e-06
-2.10202059479787e-06
-7.65666177051917e-06
-3.36402432789721e-05
-2.32063148064374e-05
-1.7310618207995e-05
-1.25674153659251e-05
-1.89023965236248e-05
-2.30919898336644e-05
-2.47250286453929e-05
-1.64219906316999e-06
-1.1623726577817e-05
-6.38817601208311e-06
-7.12045114097785e-06
-1.82036567295916e-05
-7.01602637642429e-06
-2.31415436718675e-05
-5.78504015394357e-06
-3.44335702355832e-05
-3.15624484812234e-05
-4.05304470528262e-05
-3.61682800406945e-06
-3.00716325554356e-05
-8.23044474986728e-06
-2.1882087748987e-05
-5.3113961916889e-06
-5.96927683180823e-06
-1.40543808396392e-05
-2.23253794176891e-05
-9.6749807768811e-06
-3.11722737223773e-05
-1.52194705359834e-05
-1.20182328206046e-05
-1.26406002595073e-05
7.5901531934222e-06
-9.10925732698599e-06
-1.75703561086221e-05
1.86215051246287e-06
-9.43816814401937e-06
-7.70697737186267e-06
-1.45480291212448e-05
-5.23673010228854e-06
-8.03637550475013e-06
-2.11358578486561e-05
-1.7663254021829e-05
-2.08493534361739e-05
5.20365017843293e-06
-6.36824927301763e-06
-1.96923378924734e-05
-2.87154407512212e-05
-4.68496621167771e-06
-9.20046875479599e-06
-3.41750732749857e-05
-1.45288850708123e-05
-4.86437426263336e-06
-3.07929184000034e-05
-1.07938769300617e-05
-1.56084382874452e-05
5.4869463723777e-06
-7.33461786423426e-06
-3.70354290937988e-05
-1.61989519218079e-05
-3.19640847440244e-05
-1.31465841607937e-05
-2.21340090374334e-05
-1.0246035205062e-05
-1.00286184735349e-05
-2.6779124709756e-05
-1.54400442442908e-05
-1.14170271744154e-05
-1.89908358459759e-05
5.24746869031349e-06
-3.13277825830496e-05
-2.43910530500228e-05
-1.65373026970024e-05
-2.02581719623493e-05
-4.59671724022059e-06
-1.37944516111962e-05
-1.36125466244606e-05
-1.63968219858957e-05
-1.61623102650871e-05
-1.10646624430078e-05
-2.9812610497038e-05
-1.27300144416446e-05
-9.75958060454154e-06
-2.33755186133734e-05
-1.28493640102294e-05
-9.03471435260305e-06
-3.35134545968161e-05
-4.65817448231021e-06
-6.50218543311909e-06
-2.6086250069023e-05
-1.63222857526944e-05
-1.76837760409571e-05
-4.22069520627363e-06
-1.68765968155662e-05
-1.93768078887501e-05
-2.12187672103511e-05
-2.32755161783125e-05
-2.34673767914293e-05
-2.18731789836318e-05
-3.66381371326668e-05
6.91194863302687e-06
-1.55909007657461e-05
-1.37658106124192e-05
-9.97176049829027e-06
-1.78417513814468e-05
-1.34937005175554e-05
-4.29397371727198e-06
1.29025420856742e-05
-1.50493645169029e-05
-3.13872272095173e-05
1.59762729292682e-06
-2.74394311708609e-05
-1.21513928639003e-05
-6.51249906276205e-06
-1.75395946784046e-05
-2.55480218989392e-05
-1.88694275170601e-05
4.34800280410169e-07
-1.51690856163468e-05
-4.44985383005071e-06
-2.18973940307361e-05
-2.7180537040824e-05
-2.37335909710789e-05
-2.92815099785463e-06
-6.54838962071871e-06
-1.36636229627497e-05
-9.88310198354407e-06
-2.76684407857499e-05
-3.01542388276309e-05
-2.02289434817193e-05
-1.82440264991738e-05
-5.86378510533908e-06
-9.54873216587521e-06
-4.49798841646575e-06
-2.30354593313321e-05
-1.23869738186308e-05
-1.59198962438032e-06
-9.17315240032038e-06
-2.53298106364144e-05
-3.34865757027431e-05
-3.67360453649644e-05
-1.56033643626578e-06
-1.38602930057021e-05
-1.75942931109835e-05
-1.89852518933624e-06
-1.77808342479246e-05
-1.85258578614663e-05
-2.05731078581493e-05
-2.09868313162947e-05
-1.6681945736179e-05
-1.30498364497975e-05
-2.96302731899797e-06
-4.64600255525394e-06
-1.94219896778576e-05
-1.34203165335443e-05
-8.6751686407325e-06
-1.9377105515385e-05
-1.2513453164203e-05
-1.40723685614455e-05
-2.74242641166382e-05
-1.45321970407094e-05
-1.77214746839617e-05
-7.26540702526855e-06
-2.91314353540911e-05
3.39406210754955e-06
-9.94388686228813e-06
-4.38923829796501e-06
-7.36720886518522e-06
-2.15413906160057e-05
-2.16745500172442e-05
-1.67264773206957e-05
-6.55619022426028e-06
-3.01986352533647e-05
-5.77447089179291e-06
-6.31606103214287e-06
-1.1293994307877e-05
-1.19182452651738e-05
-3.2471601658345e-05
-1.89328778625591e-05
-3.11541860337345e-05
-1.43140088343021e-05
-1.31657974948636e-05
-2.84574695142552e-05
-2.09309129994534e-05
-1.00187442892394e-05
-1.20047318979709e-05
-1.28378307765893e-05
-2.1343330921245e-05
-2.83624587470729e-05
-6.89299435752088e-06
-6.60202715406866e-06
-1.71261359573223e-05
-2.90424576662198e-05
-1.59592072654808e-05
-7.68330200530229e-06
-8.01517238358835e-06
1.49834728092441e-06
-6.49689354016967e-06
-6.31781597957741e-06
-2.54561818312006e-05
-1.73663029069415e-05
-1.9328303793626e-05
-3.26678335152611e-05
-2.36148969434648e-05
-1.12046729358713e-05
-1.92667908561471e-05
-3.30240437276412e-05
-2.44401263016792e-05
-2.24235195309068e-05
-2.86926014027932e-05
-8.94628720114131e-06
-8.00133571900878e-06
-2.18640849422394e-05
-9.94398822391514e-06
-9.65973624111122e-06
-4.07038785870109e-06
-2.13817441578607e-05
-2.50737113602364e-05
-2.66101997311742e-05
-1.12254556529564e-05
-2.63710174642381e-06
-2.62379785637589e-05
-2.09296113853725e-05
-1.27031060252112e-05
-1.39603658444904e-05
-3.68763663433539e-05
-3.54464712379953e-05
-2.51779010872707e-05
-7.7608831518771e-06
-2.081264376434e-05
-4.3135796733395e-06
-2.7711019517323e-05
-2.40745521144399e-05
-1.95809036396101e-05
-1.8346025179272e-05
-1.22159548073824e-05
-5.20797182500704e-06
-2.72761588997119e-05
2.37537875061801e-06
-1.8696732887102e-05
-1.49420903653802e-05
-2.58683496063287e-05
-2.19836109729989e-05
-1.38780406577583e-05
-2.58802159294924e-05
1.64534994018102e-06
-7.86372700752653e-06
-2.51798694526899e-05
-6.13801392249564e-06
-1.60552466700597e-05
-2.01005098677708e-05
-2.71011110263927e-05
-8.03683475440274e-06
-8.85838592196382e-06
-1.34869287037564e-05
-8.38208709740197e-06
-4.93468351492528e-06
-1.53737206720885e-05
-1.96603076655812e-05
-2.14552149462298e-05
-6.11035619595483e-06
-1.52964050339654e-05
-7.44710374335899e-06
-4.67758225215268e-06
-2.21230158442077e-05
-1.85079060370737e-05
-2.29776155008513e-05
-2.18412670411846e-05
-1.66252200343872e-05
-2.34924857677246e-05
-2.38799872196506e-05
-1.24496912308686e-05
-1.81948559432585e-05
-3.8206742695868e-05
-9.77155524567805e-06
-5.65625493262798e-06
-2.17943182848337e-05
-2.61093008009718e-05
-1.2788935155286e-05
-2.07588709222795e-05
-7.37475431304206e-06
-1.62155753163714e-05
-1.27444213201663e-05
-1.67615574409403e-05
-2.23738095844611e-05
-1.49533620037836e-05
-3.22274062632167e-05
-3.23663083628839e-05
-2.71911752315886e-05
-8.7517358892029e-06
-9.44154491688869e-06
-2.17324218760388e-05
-1.83636789336013e-06
-1.76503352429056e-05
-7.4176944579652e-06
-2.48482136303252e-05
-1.87848149050883e-05
-5.93823677455557e-06
-1.03210698304015e-05
-7.83562748194681e-06
1.40750692969235e-07
-2.77961228540033e-07
-2.08510881098829e-05
-1.18528374986382e-05
-2.67445856510128e-05
-1.45846207339187e-05
-3.27651602550164e-05
-1.43385978958705e-05
-8.29251517879658e-06
-2.46739714849828e-05
-1.28790306668185e-05
-4.36962051196667e-06
-2.99143184852701e-05
-3.05215946244234e-05
-1.51939471061592e-05
-1.12544931066228e-05
-1.23661907988925e-05
-2.5573227890241e-05
2.67672576234967e-06
2.30006047694799e-06
-1.06698299409479e-05
-3.71162116211365e-06
-7.66879631997392e-06
-1.0350219562609e-05
-3.3627252211319e-06
4.13200329639005e-07
-2.44884853040605e-05
-7.3295727721328e-06
-1.78013722409824e-05
-1.13320960774873e-05
-2.54204340677741e-05
-7.85239141950659e-06
-2.34950235814249e-05
-1.11817782698564e-05
-2.59528089934971e-05
-8.6724047478298e-06
-1.79864594999184e-05
-1.80886906641012e-05
5.06452217561051e-06
-2.30299887123063e-05
-2.38502382934308e-05
-1.27159940501923e-05
-8.15375708535548e-06
-8.42840453375897e-06
-2.54832365211081e-05
-1.06062927740836e-05
-1.01736339383402e-05
-2.0836664276525e-05
-6.1975476359153e-06
-3.86554125314856e-06
-9.36523828539994e-06
-1.40438031927504e-05
-1.19693899022304e-05
-1.84260540409122e-05
-3.21528669933933e-05
-1.91801731497424e-05
-2.59627902135257e-05
-1.35530389291172e-05
-1.75919628662874e-05
-2.59883619575074e-05
-1.77260384768373e-05
-6.93944281096126e-06
-1.08194299869724e-05
-1.52326904906268e-05
-2.42184788859468e-05
-2.4936597079082e-05
-1.10154828657395e-05
-1.87893747481549e-05
-1.83308831518397e-05
-3.08315425166295e-06
-2.46851526323414e-05
-2.10898425596615e-05
-1.88529155413354e-05
-1.6972604461827e-05
-1.1136842100625e-05
-2.1722816544693e-05
-1.69249085957092e-05
-1.07922889788722e-05
-2.2214687981349e-05
-7.06767493818886e-06
-2.40913122297581e-05
-1.42910567967139e-05
-4.64854284243312e-06
-2.91765308313025e-05
-3.59645380966265e-05
-2.00152177486512e-05
-3.24905818660545e-05
-3.43683391817029e-05
-1.02991270846932e-05
-1.80626484537868e-05
-2.66038719061498e-05
2.94670570889196e-06
-2.29906241668475e-05
-1.03623042067847e-05
-1.464165266112e-05
-3.82174541808778e-05
-1.15264155382187e-05
-5.30079511106432e-06
-1.59783516325092e-05
-1.57045223049511e-05
-9.57920494727113e-06
-2.89710278084435e-05
-1.19971886115245e-05
-1.80856820687629e-05
-1.5566032992982e-05
-3.41810023966832e-05
-5.87139271630144e-06
-2.5464082142649e-05
-9.29707195442334e-06
-1.6532709814115e-06
-2.57075874355656e-05
-1.549688251944e-05
-2.6555670543644e-06
-1.82578241603525e-05
-2.8451602122553e-05
-2.40058866430532e-05
5.96474058436145e-06
-5.21361902203731e-06
-3.08405351280383e-05
-2.69400675184595e-05
1.07918162424187e-06
-6.35590512236158e-06
-3.32471859654036e-05
-1.324297087039e-05
-1.57115564165531e-05
-7.31235904688872e-06
7.32684114427949e-06
-1.84349276792454e-05
-1.72718128478798e-05
-3.03311054410183e-05
-1.54485875781798e-05
7.4068379785106e-06
-2.07975259773531e-05
-6.48214472931938e-06
-4.65617060672725e-06
-2.60635415985074e-05
-2.25041449384879e-05
-2.49954573891461e-05
-1.68174780984874e-05
-3.64798620097719e-05
-1.93244720662599e-05
-1.46444846180653e-05
-2.19028139853789e-05
-2.43219112116204e-05
-2.50124095742377e-05
-1.0986120997443e-06
-4.92239462816023e-06
-7.26383250728243e-06
-3.70668491970348e-05
-1.45244187985334e-05
-1.73848842538341e-05
4.49112286456941e-06
-4.90779460513673e-06
-7.70474321709649e-06
-4.55294186864193e-06
-1.74028751741161e-05
-8.33479714265811e-06
6.65868038099062e-06
-1.66898098172036e-05
-2.11604138392684e-05
-1.3436065641903e-05
-5.91415218314762e-06
-3.89234334310795e-06
-9.74116704689425e-06
-1.67095228186142e-05
-2.81719522228098e-06
-2.58108536626877e-05
-1.93120803872959e-05
-7.28544566755762e-06
-1.40424825340091e-05
-2.03797440108861e-05
-1.68531837240658e-05
-1.76010403507403e-05
-1.53266841153528e-05
-2.36627190300661e-05
-6.94623165063242e-06
-2.74104255706248e-05
-5.20677062135032e-06
-1.65290053356781e-05
-2.61986363035485e-06
-2.02328247808843e-05
-1.67417529657279e-05
-3.15986244655884e-05
-2.44283258861131e-05
-2.58708800242229e-05
-1.00260041721053e-05
-2.12885861679942e-05
-2.28649669427911e-05
-1.66171907357838e-05
-4.65701764852279e-06
-2.44670214188969e-05
-3.00065163699486e-05
-1.10657757079767e-05
-1.50479410399894e-05
-9.77470943842464e-06
-1.79387162241818e-05
-8.1233551521514e-06
-2.24369132483428e-05
-1.31847472495257e-05
-1.82730160530023e-05
-2.1174167048361e-05
-1.44043051948134e-05
-1.25583912487948e-05
-2.78211916196973e-05
-2.21086206042948e-05
1.33153939187546e-06
-2.73837418410848e-05
-2.21182278979761e-05
-1.22047106807543e-05
-1.41118764173659e-05
-2.48240610628182e-05
-2.29487209360775e-05
-2.18283577087335e-05
-9.29769858354589e-06
-3.13260658607439e-06
-1.79241378708765e-05
-2.44108058470352e-05
-2.96714915611286e-05
-5.98745617037524e-06
-1.95719454342225e-05
-2.78869929964714e-05
-2.63385718266631e-05
-1.47545587047359e-05
-2.62537860935849e-05
-1.26596548156215e-05
-1.1894735300895e-05
-5.7511074188259e-08
-1.6316787895842e-05
-2.60412098707401e-05
-9.51891624495079e-06
-8.00753429865935e-06
-5.96849298095384e-06
-2.45510805571151e-05
-2.26709116944895e-05
-1.95040857519843e-05
-1.93568033566176e-05
-1.58708255049258e-05
-1.71371516042956e-05
-2.19451698805006e-05
-2.95135034528579e-05
-2.0178266647835e-05
-3.53480199243956e-05
-1.84203698565224e-05
-2.44379987412318e-05
-9.52159906920135e-06
-1.12720278644811e-05
-2.58204680966553e-05
-1.15397674425158e-05
-2.05985875532536e-05
-1.33599913109077e-05
-1.23658439175803e-05
-3.30288895576303e-05
-5.739834328585e-06
-3.15622432398967e-05
-9.42685680620186e-06
-1.82344443049117e-05
-2.59621011341518e-05
-1.36430913377644e-05
-1.1912281809898e-05
-3.43173697299081e-06
-1.52160719081678e-05
-2.43811588005938e-05
-1.71379146919263e-05
-6.55744259839443e-06
-9.8880322615525e-06
-2.15708817251555e-05
-1.1769261754815e-05
3.67915425371131e-06
-2.02519466580039e-05
-2.73172062158564e-05
-1.06850435966383e-06
-1.11180615416432e-06
-1.10154591307603e-05
6.15388343727394e-06
-1.16813849739732e-05
-2.69908683364817e-05
-3.31027361226634e-06
-2.64990932729684e-05
-1.27893076249816e-05
-3.41861929013186e-06
-8.41453637204163e-07
-3.08680850845879e-06
-8.71099672132536e-06
-2.05292242983111e-05
-1.0031498203057e-05
-1.48481116991412e-05
-3.63483530977086e-06
-6.57343223600005e-06
-2.11484897829372e-05
-2.10214404011609e-05
-2.85265754633869e-05
-6.84424922460475e-06
-1.77252113432764e-05
-7.94967075672043e-06
-8.08037191457849e-06
-8.55383214425502e-06
-1.58775448862052e-05
-9.65879210163517e-06
-1.22454718459577e-05
3.14072720716395e-07
-1.05112257073769e-05
-2.96157785978122e-06
-3.3496113543947e-05
-3.46038912002822e-06
-2.11238838640703e-05
-9.97668787964203e-06
-2.85809368687924e-05
-1.05711870032338e-05
-3.17372755615753e-05
-4.77767095301879e-06
-2.8837496904355e-05
-7.64826239354302e-07
-8.00168847481031e-06
-2.98591481334526e-05
-4.2597642550976e-05
-1.03757434543135e-06
-1.99206655537456e-05
-1.98427092825444e-05
-1.73412850616578e-05
-2.64527031026204e-05
-1.9134670666969e-05
-5.83943767072572e-06
-2.0830418758279e-05
-9.4153279156102e-06
-2.31321227071515e-05
-2.96420532095495e-06
-2.33656118527143e-05
-1.31036327142237e-05
-1.75516524321801e-05
-1.8697073383506e-05
-2.74559669890637e-05
-8.33354953987204e-06
-1.45359502721531e-06
-3.17160845228263e-05
-6.08154528923147e-06
-2.6052657226927e-05
-3.65233927042914e-06
-2.17513200514286e-05
-1.76874118379403e-05
-2.21924872046101e-05
-8.04089783113445e-06
-1.48861433623389e-05
-4.75737683862077e-06
-3.60140303646373e-05
-3.97206207733536e-05
-1.70747562203228e-05
-1.3659917111064e-05
-1.04942856590503e-05
-1.47243833069276e-05
-1.14666839774304e-05
-1.18004629285542e-05
-1.36254919039087e-05
-8.92176020816218e-06
-1.15569445295098e-05
-7.45625396081117e-06
-3.09997545055136e-05
-6.45766399122664e-06
-9.56737450938999e-06
-2.50635894271004e-05
-3.39083822363681e-05
-5.45152773449866e-06
-7.85827181078736e-06
-1.65226903956759e-05
-2.09872477082553e-05
-2.34717675661118e-05
-8.9940876591821e-06
-1.3540995026936e-05
-2.01588266833111e-05
-2.29135951487925e-05
-3.82562158408781e-05
-2.56590643605259e-05
-2.08590844280635e-05
-1.20501103182059e-05
-9.44253076052114e-06
-2.19043410700358e-05
-7.43583252077449e-06
-1.66374935040511e-05
-2.52982949877388e-05
-2.92911911856457e-05
-2.19688068766762e-05
-2.82844975315134e-05
-2.1170075838918e-05
-1.17921311448351e-05
-2.37082031048739e-05
-1.3855963473107e-05
-2.04016422653858e-05
-3.35156412497969e-05
-2.07854134100278e-05
-4.03618745632258e-05
-2.35054466492998e-05
-8.14638141637761e-07
-3.09439802525087e-05
-1.46660359643777e-05
-2.06639356280071e-05
-1.67235084589742e-05
-2.0115313350884e-05
-3.52432738667888e-05
-2.3809660878607e-05
-1.27430729965419e-05
-2.25161007257161e-05
-4.22924355288689e-06
-9.95537860608732e-06
-2.23289971549505e-05
-7.96285472830176e-06
-1.44801074062565e-05
-1.92663033415405e-05
-1.78846872839188e-05
-2.64275466453205e-05
-1.94287287679277e-06
-8.01503870388774e-06
-2.92723414652589e-05
-1.41934627151694e-05
3.26527723287208e-06
-1.95379043569609e-05
-7.49869672905532e-06
-1.29941029808917e-05
-4.06186338887476e-06
-2.0852996752511e-05
-2.3580208363214e-05
-2.0080632198255e-05
-2.02521356008114e-05
-7.4959002240198e-06
-9.77465058490632e-06
-3.48794931513993e-05
-1.75705126478478e-05
-2.53707002257046e-05
-2.75393195068164e-05
-2.24555219181115e-05
-2.60513219079973e-05
-1.91891150746748e-05
-2.38186261389435e-05
-1.66844834720035e-05
-2.67744994704291e-05
-1.16882611970708e-05
-1.34335960978124e-05
-2.98811932673205e-05
-2.70157596412411e-05
-1.65100123130441e-05
-1.74368852290753e-05
-3.12956142612226e-06
-1.94796195555497e-05
-1.88926765287764e-05
-2.59788713437628e-05
-1.26212794475437e-05
-1.94024385926676e-05
-1.76198316955216e-05
-1.78138573615159e-05
-9.06747777696968e-06
-1.61610076758256e-05
-5.06455156586736e-06
-2.03818408416416e-05
-5.38363570701297e-06
-1.23592777820035e-05
-3.72371923723729e-05
-3.16480972038459e-05
-1.87120249071087e-05
-9.27410714488993e-06
-1.59025303771075e-05
-5.75570556080145e-06
-1.14919655151657e-05
-2.08307575780471e-05
-1.12533562851143e-05
-1.18547113711906e-05
-1.45668540919818e-05
-5.73386051645586e-06
-1.90577116679507e-05
-1.73632816642058e-05
-1.24233824438695e-05
-2.01818991865712e-05
-7.61263902093371e-06
-2.19310320063609e-05
-2.64457784109033e-05
-2.70462890478817e-05
-6.25811342949506e-06
-5.42289971245785e-06
-2.28068523180058e-05
1.2406964427674e-06
-1.45725864011914e-05
-1.21494751460443e-05
-1.76230410192498e-05
-1.56631084070552e-05
3.54792442018467e-06
-4.28344321305234e-06
-1.49158368686304e-05
-1.56165317195996e-05
-7.91892448032674e-06
-9.68825850355502e-06
-8.28940630696755e-06
-2.22571685553992e-05
-2.4069260183481e-05
-2.120476125114e-05
3.78160841453878e-06
-1.44080263834474e-05
-2.08987806492666e-05
-1.05037337106062e-05
-2.15894710328147e-05
-2.23350203917417e-05
-1.70399955155371e-05
-1.76692758806863e-05
-1.37622278785598e-05
9.18681035911993e-06
-2.54629499955481e-05
-1.412604041978e-05
-1.15594938647975e-05
-1.38508159542529e-05
-1.64569005390301e-05
-2.39674886331965e-05
-2.96097304802554e-05
-1.29371474355614e-05
-7.1333407365926e-06
-2.29162343575923e-05
-2.39912966039851e-05
-6.44379701285333e-06
-2.78089192916238e-05
-1.86593109863822e-05
-2.2463742100866e-05
-1.25015923994466e-05
-5.13376141421905e-06
-1.78969907304571e-05
-9.56391862708722e-06
-6.92243869505267e-06
-1.37894422839909e-05
-1.72734047888488e-05
-1.50987502434592e-05
-3.12261182759274e-05
-1.94833546119402e-05
-1.02233786254143e-05
-1.1065916927471e-05
-1.51623985838598e-05
-1.96335382382841e-05
-2.74469956961484e-05
-6.14679173086514e-06
-1.12191187681877e-05
-2.21461940270141e-05
-1.84828548941781e-05
-2.97499997172721e-05
-2.24080087735951e-05
-8.59128892488176e-06
-5.00589858467938e-06
-7.5182478108356e-06
-3.29302366161948e-05
-1.5240961665967e-05
-1.82704097604149e-05
-1.43581222628985e-05
-1.3541388718674e-05
-1.15538114016607e-05
-1.59718879256606e-05
-3.20238003827358e-05
-2.28367343318654e-05
-2.3786937726806e-05
-1.70334792109821e-05
-1.97756299442534e-05
-3.48255587727522e-05
-1.62309991608307e-05
-3.5258993652329e-06
-9.89448834001777e-06
-1.06638509927019e-05
-1.26820799341136e-05
-1.66419102205449e-05
-2.10298455903427e-05
-2.74422822853672e-06
-6.28694819290882e-06
-2.24102370452549e-05
-1.06721672583592e-05
-1.14300864229862e-05
-2.07847758163959e-05
-1.67392798624537e-05
-2.78882890625343e-05
-2.91486440535062e-05
-1.08004343482348e-05
-3.24861508346041e-05
-1.4591974131542e-05
-1.77976043656509e-05
-5.78861182287363e-06
-1.94472517858438e-05
3.65491061759047e-06
9.1445923713019e-07
-1.23100481598693e-05
-5.18823952498411e-06
-2.27097552965592e-05
-2.06761944447385e-05
-1.02378286071263e-05
-9.28573356681078e-06
-1.83139355319534e-05
-2.755784480234e-05
-1.52090877376962e-05
-2.75073073943242e-05
-1.34314212124122e-05
-4.04593084893895e-06
-1.94879885281893e-05
-1.83077450696138e-05
-1.47199616497323e-05
-1.06306447856501e-05
-1.86382408715211e-05
1.13699350688547e-06
-2.10007820569234e-05
-2.72400611339351e-05
-1.15014058512065e-05
-1.27323146129088e-06
-1.90828229527202e-05
-2.8128665614994e-05
-1.29988637995676e-05
-1.23186112709182e-05
-1.98449944010318e-05
-1.23108075331625e-05
-1.67469938839695e-05
-2.43107907910648e-05
5.25502495301499e-06
-3.44538306860604e-06
-2.48418242741795e-05
-1.30011447701629e-05
-1.43431451996901e-05
-1.80517850565461e-05
-2.86844002834778e-05
8.16714249760503e-06
-2.63585690789123e-05
-1.5622068245177e-06
-2.2449325873301e-05
-5.51491572466906e-06
-9.53765785253562e-06
-4.31710350398028e-05
-3.26728581481224e-05
-3.2403113574891e-05
-2.41813946219848e-05
-2.71152662975899e-05
-1.25557475568411e-05
-2.3892871687148e-05
-9.66200573148165e-06
-2.21284757103271e-05
-6.13193820490641e-06
-2.18112358178221e-05
-1.50369599897829e-05
-4.60359372126467e-06
-2.98012540101059e-05
-3.67195247746423e-05
-1.44959752270012e-05
-1.5758040545987e-05
-3.59783413367458e-06
-2.54188384961053e-05
-5.44345738040227e-06
-4.16181671940933e-06
-7.98806635498789e-06
-1.87481202183134e-05
-5.83249983923164e-06
-4.67859027780747e-05
-4.20454971826086e-05
-1.11118659897581e-05
-1.06657634261317e-05
-3.29944446223709e-05
-1.26433585084908e-06
-4.90432235912267e-06
9.56565784130364e-07
1.97951541077684e-06
-1.30454697994418e-05
-1.46524998108414e-05
-1.15604785376123e-05
-5.9988492598435e-06
-1.84296040751214e-05
-1.01461110583995e-05
-2.22103482677128e-06
-2.30207686263341e-05
-1.77089858271235e-05
-1.11524744018594e-05
-1.41416186757267e-05
-1.18175078816349e-05
-1.97138418883221e-05
-8.46088504391566e-06
-9.01813423847025e-06
-3.05892480000113e-05
-6.90759074737963e-06
-1.67008486394369e-05
-3.33653806324244e-05
-1.12797711539679e-05
-1.2988337611002e-05
-1.50827605175825e-05
-2.44573816283347e-05
-1.58165164786061e-05
-1.32764285089124e-05
-1.64470456447492e-06
-1.21091213302131e-05
-3.00052561366509e-05
-1.59125977416638e-05
-2.76963297749099e-05
1.15518442488368e-06
-2.76532483042205e-05
7.92720131348713e-06
-2.62148994394937e-05
-2.64108901014547e-05
3.3677870935169e-06
1.89294504109531e-06
-2.29078198704171e-05
-1.36501407287718e-06
-1.11036336298491e-05
-2.50596280650102e-05
-3.41259376781623e-05
-3.85323317904006e-06
-1.34368750004202e-05
-1.95375974618127e-05
-1.95774974349653e-05
-1.96335158306379e-05
-2.67981231076474e-05
-1.27958053851234e-05
-1.80715315049131e-06
-1.29753731224694e-05
-9.8646609219399e-06
-2.24389986228185e-05
-2.57643477859885e-05
-7.02421932496089e-06
-2.1815043678727e-05
-1.78489905736142e-05
-2.01018716263495e-05
-1.14062924895129e-05
1.15551286215261e-06
-1.46845409998696e-05
-3.7906708373138e-05
-1.45927430649211e-05
-2.00049720050911e-05
-9.77509779583704e-06
-2.5478992673447e-05
8.96731534138146e-07
-1.2021709767519e-05
-4.58129405411876e-06
-1.56903958172981e-05
-3.11544254201488e-05
-1.53616587512889e-05
-1.58978690298951e-05
-2.10367699657569e-05
-1.33476619983615e-05
-2.33542702688114e-05
-1.24618769415546e-05
-1.15510126716875e-05
-2.69820369338093e-05
-1.19059033404279e-05
-1.54973286127568e-05
-1.5537617340228e-05
-1.35719002498589e-05
-1.99367721426542e-05
-1.00044878051866e-05
-1.93381936903984e-05
-2.06600559250454e-05
-1.94596059083582e-05
-5.58918629809139e-06
-8.28402554441557e-06
-1.56367304200098e-05
-2.26461888948028e-05
-2.72861667756449e-05
-2.34210957822337e-05
-1.87842552520613e-05
-1.57379178937749e-05
-1.8824116199703e-05
-6.70640286831536e-06
-2.00321553690964e-05
-9.21417302740882e-06
-7.97895381748197e-06
-3.83030246009381e-05
-1.57956706174582e-05
-1.66337443434438e-05
-1.50771945142345e-05
