# Supplementary material for: Research on computational propagation and identification of mine microseismic signals based on deep learning
Source: PLoS One. 2025 Oct 22;20(10):e0334641. doi: 10.1371/journal.pone.0334641 (PMC12543183; doi:10.1371/journal.pone.0334641)
Supplement: S11 Data — (ZIP) [file pone.0334641.s011.zip › 000101100002689.xlsx_0.txt_24.txt.txt]

-2.33624160254901e-05
-1.79175650858284e-05
-3.84271398555319e-05
-1.26160264283779e-05
-7.19989391057405e-06
-7.38097305073276e-06
-8.00201532135832e-06
-1.67935764910478e-05
-4.10906071995593e-05
-1.36317382249336e-05
-2.14934503106102e-05
-2.22493606789232e-05
-8.55860461539543e-06
-1.12578962948508e-05
-2.05202760618782e-05
-2.055378404438e-05
-1.45079074125443e-05
-1.76797271132389e-05
-2.21280954798622e-06
-1.12006237984194e-05
-1.09655120244497e-05
-1.1248373332734e-05
-1.55320784257767e-05
-1.8184198730806e-05
-1.76660612212973e-05
-5.62603104878506e-06
-6.58195009393086e-06
2.44274643393785e-06
-1.20763126469462e-06
-2.60472229730196e-05
-1.37164254201372e-05
-3.85555191381514e-06
-2.44427603376861e-05
-1.22435872751624e-05
-2.04830881171329e-05
-8.40846235336949e-06
-1.33083068529916e-06
-1.68900231110929e-05
-1.00245431902173e-05
-2.03439415884473e-05
-2.48636543189268e-05
-6.85372156911159e-06
-2.86570013119499e-05
-3.88730308894175e-06
-1.52286111515331e-05
-2.2706063618442e-05
-1.51674885203856e-05
-2.29083189422869e-05
-1.81334627769622e-05
-2.02406359834062e-05
-1.96450906249599e-05
-7.43865572942071e-06
-9.59464489042393e-06
-2.23968351014794e-05
-3.24524812945099e-06
-1.74651054960662e-05
-9.71513104269327e-06
-2.05662185157974e-05
-2.48469213490706e-05
-9.66581223137364e-06
-5.38079140382109e-06
-4.35640152960552e-06
-8.87663401885305e-06
-2.5360466778025e-05
-3.39372505015261e-05
-2.11921092826952e-05
6.06502306208215e-06
-2.30951985767577e-05
-5.18106593950144e-06
-2.12909582787498e-05
-1.33577467989259e-05
-2.51595102927151e-05
-9.76223199202682e-06
-2.01286229688494e-05
-1.77612930255075e-05
-6.73674315710636e-06
-1.56124929521108e-05
-3.85514834170752e-06
-1.76193375051211e-05
-1.58789417233885e-05
-1.39923204386394e-05
-2.15075250616336e-05
-2.37610575519193e-05
-2.4732217785307e-05
-2.36943087206754e-05
-2.10749088232242e-05
-1.71614748369077e-05
-1.83742721312976e-05
-1.70891301954495e-05
-1.53532753793557e-05
-3.39765678051395e-05
-1.65681321161675e-05
4.63911859557499e-07
-1.65461822208413e-05
-2.00922197237002e-05
-9.98638342890993e-06
-2.29079240707819e-05
-1.78027116440155e-05
-6.03317618748825e-06
-1.76030415200736e-05
-1.443797927333e-05
-1.74414483951951e-05
-1.94674588239033e-05
-1.84947413458558e-05
-3.0365536383415e-06
-9.88562801090034e-06
-9.34471332610161e-06
-3.36012128132382e-05
-1.09287696386585e-05
-3.26057109886844e-07
-3.5525474494893e-05
-1.5624580020084e-05
-1.72126716425003e-05
-5.73529134791573e-06
7.44920053462858e-06
-1.55206693435051e-05
-2.30119778256858e-05
-1.28663213598846e-05
-1.72631766298222e-05
-1.96930473668198e-05
5.8114255550777e-06
-1.28499642805571e-05
-8.12013092903251e-06
-2.64898549878057e-05
2.28314958180191e-08
-7.27505312668174e-06
-1.13805324404499e-05
-2.69696439809915e-05
-2.66174324183853e-05
-2.67577780719057e-05
-1.96777570309985e-05
-1.28376941669764e-05
-2.32178233320741e-05
-3.10996244310517e-06
-3.24382099166834e-05
-1.70022252321737e-05
-1.86419610833021e-05
-2.34481662077185e-05
-1.64016270143237e-05
-9.20455816058628e-06
-2.49887960283033e-05
-1.04978566413286e-05
-1.94293193895409e-05
-1.02162282465692e-05
-1.16229139057571e-05
-2.62735865662398e-05
-2.33676855283982e-05
-4.53110544927849e-06
-5.56977469065538e-06
-6.57626468737797e-06
-2.01105237537981e-05
-8.17905527463874e-07
-3.22005350452778e-05
-8.20300233696207e-07
-1.05083640160645e-05
-1.65769545136489e-05
4.25995139583931e-06
-5.7019538862247e-06
-9.5954195585001e-06
-6.01067091090512e-06
-1.61163993969695e-06
-1.17360309123918e-05
9.21708187249748e-06
-3.25474226122728e-05
-2.69958080822495e-05
-2.80939533279316e-05
-2.70048515764519e-05
3.43510443348039e-06
-1.20287784986896e-05
-1.04105415791895e-05
-2.15367857264345e-05
-1.19637882345251e-05
-4.89742112433077e-06
-1.54370597535723e-05
-1.91198732691393e-05
-1.83940486434242e-05
-1.57518553840141e-05
-3.33081758028101e-05
-2.0785226318387e-05
-1.80853754924433e-05
-3.24543857157892e-05
-3.09968079086949e-05
-2.59997452635471e-05
-1.67049519198177e-05
-2.73262175159162e-05
-1.5373238509493e-05
-6.96093505323331e-06
-9.9077098704082e-06
-8.98756336941355e-06
-8.54829072994222e-06
-2.25939137635924e-05
-2.59858696584697e-05
-1.5514149280031e-05
-1.39643238339686e-05
1.0000027411074e-05
8.28721189553101e-06
-1.66783325944137e-05
-2.36738900493847e-05
-2.02870682489198e-05
-7.65770767450572e-06
-1.60824393542908e-05
7.70303706372176e-07
-1.01604602885347e-05
-2.51244808914304e-05
-8.54856615333616e-07
-1.52590424224905e-05
8.92861335928931e-07
-4.4395508499391e-06
-2.27611365876992e-05
-1.39669183705277e-05
-2.02876506145934e-05
-1.46599815674787e-05
-1.56571799668222e-05
-3.67297814572106e-05
-2.92648587152746e-05
-7.01500201475866e-06
-1.10046697171609e-05
-1.64819888310091e-05
-1.74456606256425e-05
-1.53734868944712e-05
-4.91824226412657e-06
-1.32419336282695e-05
-1.24111709633825e-05
-1.90486540009751e-05
-2.79958753636986e-05
-1.07161297536575e-05
-1.7010631671127e-05
-1.51236717395124e-05
-1.24764256810099e-05
-1.93488790667972e-05
-2.16507321140647e-05
-1.20306747517874e-05
-1.19571550588021e-05
-2.02827340255847e-05
-1.17214852084884e-05
-1.81043180606229e-05
-1.18045572363833e-05
-2.13008842700914e-05
-2.1594541682467e-05
-9.63473186104081e-06
-1.07291532033239e-05
3.73517155932327e-06
9.63591041207953e-06
-9.08606033522721e-06
-4.25485572434992e-05
-3.81264490550224e-05
-1.78256327936448e-05
-2.63821721021098e-05
-7.43342274222273e-06
-2.22347741345918e-05
-2.55103712778819e-05
-1.38478783932082e-05
-3.5032605847232e-05
-4.23593719723624e-06
-1.5307113137184e-05
-2.12667994513543e-05
-1.70779033777878e-05
-1.54084363355187e-05
-7.8554632964587e-06
-2.88486337450177e-05
2.8448418995035e-06
-1.53135657495919e-05
-1.23032841629872e-05
-1.52860174513137e-05
-8.37219241957042e-06
-1.95741948824674e-05
-2.65712521265064e-05
-2.18927208051277e-05
-1.49947985717366e-05
-2.02253951403857e-05
-2.31057973621647e-05
-1.91167577060863e-05
-1.0886350195219e-05
-2.26207099972242e-05
-1.5172847367838e-05
5.14163511743791e-07
2.20959297104314e-07
-5.29199665840405e-06
-1.22579835546422e-05
-1.1582208558485e-05
-3.11545188596747e-05
-3.09052293821481e-05
-3.09455931720028e-05
-1.34203689358036e-05
-2.63834777428942e-05
-1.56442453492524e-05
-6.88608772399732e-06
-1.31790412422698e-05
-1.713562058632e-05
-1.58021155252797e-05
-3.51683485269905e-05
-2.41690165768802e-05
-1.63980935166045e-05
-1.68698281769732e-05
-2.63359126466804e-05
-1.24092949802332e-05
7.7752201667116e-06
-2.44199983942551e-05
-3.24065311735192e-05
-1.68494077697648e-05
2.78871961440551e-06
-1.1198616116817e-05
-2.53126727704388e-05
-4.1945494565802e-06
-2.02840456519454e-05
-2.88487377214981e-05
-3.49746985434852e-06
1.6855641686133e-06
-1.34100732560503e-05
-8.29395984012462e-06
1.00357777156124e-05
-4.22002703520014e-06
-1.98420112612839e-06
-1.97616550758675e-05
-1.16614742699674e-05
-2.32379085295757e-05
-2.39540246154846e-05
-2.74750411035482e-05
-9.86005928357417e-06
-1.43554803633882e-05
-2.23359525387931e-05
-3.02808802879717e-05
-4.95290618854687e-06
-2.94544526898934e-05
-1.43182591305026e-05
-1.26052628690936e-05
-1.45301175387131e-05
-2.17063471699738e-05
-7.25075125552027e-06
-3.29887597482163e-05
-3.87010571568732e-06
-1.16703865351855e-05
-3.69444818178788e-06
-2.50361692936002e-05
-2.98500002239546e-05
-1.37312748402218e-05
-1.146763711644e-05
-3.03129476738851e-05
-2.82673329745181e-06
-1.3289002339013e-05
-2.02660885255042e-05
-1.69261977161525e-06
-2.55795399550124e-05
-1.55711272618448e-05
-1.62662623080677e-05
-2.72439339382583e-05
-1.94153926362695e-05
-1.50421774338196e-05
-1.54900539648648e-05
-1.53188641895636e-05
-2.1421767160254e-05
-1.60118423955129e-05
-8.72913979835342e-06
-2.37308300360838e-05
-1.38137426167098e-05
-1.59091824970144e-05
-1.62294176377622e-05
-2.43436412235996e-05
-1.47189505148175e-05
-2.23164516056106e-05
-1.95615773571697e-05
-2.95871351965394e-05
-1.7412083575818e-05
-3.01993908241122e-05
-8.03000187551117e-06
-7.24159559802205e-06
-2.10791460735859e-05
-1.20552324903527e-05
-1.57273258119324e-05
-2.38673972945096e-05
-2.4088518877913e-05
-1.92516836132517e-05
-1.45950059112846e-05
-1.89014870770246e-05
-1.60504411756667e-05
-1.15254113351063e-05
-2.39140605504502e-05
-2.4877571123179e-05
-1.52884460245141e-05
-1.43022782572411e-05
-4.63348898995002e-06
3.78244541538327e-06
-2.65625957978303e-05
-1.8288371686689e-05
-2.46845588852916e-05
-2.19768466978253e-05
8.61037899854053e-06
-9.18101118333916e-06
-1.56700766485447e-05
-3.27636442938562e-05
-1.10633110977601e-06
-1.41329541152414e-05
-1.49265593992626e-05
1.91548983381997e-06
-9.90302544797141e-06
-1.36915640008931e-05
-8.6012951794313e-06
-9.75097257525612e-06
-1.39948587725605e-05
-4.66100598889221e-06
-9.21224464737396e-06
-1.89937990088072e-05
-1.1152610704504e-05
-2.44989826777713e-05
-2.71398321005953e-05
-4.60509713675914e-06
-1.58812426047058e-05
-2.04895997706486e-05
-2.09739828823581e-05
-6.79047746080184e-06
1.10580204951399e-06
-3.4074618189576e-05
3.38680027877116e-06
-2.54975132692087e-05
1.37234354544527e-06
3.34544660344296e-06
-1.72778284963765e-05
-2.29604467578551e-05
-1.53978752769032e-05
-2.72728157489771e-05
-2.83668806222376e-05
-2.79102738283944e-05
-1.66007404193023e-05
-1.48337047621117e-05
-3.03304819821745e-06
-2.73072695889168e-05
-1.1064893414201e-05
-2.31415765583852e-05
-7.93316413193768e-06
-3.63740478202631e-05
-1.02979011317795e-05
-2.43928463286677e-05
-7.30637787882637e-06
-1.46754092663401e-05
-1.28824797869194e-05
-8.26434612511189e-06
-2.00175488146753e-05
-1.23073843480249e-05
-1.90787777799807e-05
-4.49277603721667e-06
-3.78427042976243e-05
-2.55387340827436e-05
-1.25592832645291e-05
-4.63372204906511e-05
-2.18352652574112e-05
-1.50246984999441e-05
-2.51896291284473e-05
-2.49426555935128e-05
-2.49819707152055e-05
-1.60584091713919e-05
-3.01192593804521e-05
2.37281725818283e-06
-1.12930833418311e-05
-5.41001725380609e-06
-2.3350777682772e-05
-2.12759406747138e-05
-9.27524395270522e-06
-1.26865653547856e-05
-1.72771175679005e-05
-1.08177807259833e-05
-3.15891921937434e-05
-1.07137976069047e-05
-3.10680746804608e-06
-6.09444014565577e-06
-2.36355456267512e-05
-3.47102589082947e-05
-2.27900356007695e-05
-6.04324103942875e-06
-1.62224873550674e-05
-1.65226227143181e-05
-2.07441932057378e-05
-1.82650209943975e-05
-1.72504559095189e-05
-1.79889670108176e-05
-7.0843984737183e-06
-1.16882787063147e-05
-1.15373305328827e-05
-1.00965553143842e-05
-2.79290135997098e-05
-9.30547673545168e-06
-1.54760991935483e-05
-2.20607321032418e-05
-1.36481388507289e-05
-1.41968305101094e-05
-1.34364491898558e-05
-9.67395034092039e-06
-1.22005595618313e-05
-2.18605289264868e-06
-1.00293840454996e-05
-9.57884770114572e-06
-2.15516915274428e-05
-8.45607848177957e-06
8.93844790511667e-07
-1.55905927597864e-05
-2.55217884444958e-05
-2.50527335845713e-05
-1.92098873127439e-05
-2.16080392271521e-05
-1.6842384614638e-05
-2.1810547447936e-05
-1.17922442814591e-05
-2.83559403646123e-05
-2.12007174128341e-05
-1.69642575511163e-05
-1.68818680322068e-05
-2.1180323678756e-06
-1.640524854593e-05
-1.45536512274714e-05
-2.41973651438017e-05
-2.2791681293891e-05
-3.25389213161266e-06
-3.90307358434286e-06
-7.5322531502567e-06
4.5813181807843e-07
-2.5526876730216e-05
-2.57439202694104e-05
-1.27117855481971e-06
-1.75494243236237e-05
-3.69235177428694e-05
-1.72880558806237e-05
3.56809999000021e-06
-2.90505802295508e-05
-1.21554342969197e-05
-2.43825191775912e-05
-1.57063905479477e-05
-1.83136018967619e-05
2.85161424416978e-06
-1.27055811507373e-05
-1.56720781488222e-05
-9.76993928155406e-06
-1.80964995883474e-05
-2.54165437738504e-05
-1.39437224133043e-05
-1.38358659074968e-05
1.19702188730214e-05
-1.33838713975862e-05
-8.38989668806444e-06
-1.42278545417736e-05
-2.3576787948557e-05
-1.86256156626902e-05
-2.5313107913172e-05
-1.32930464361922e-05
-2.33873919648539e-05
-3.69569406164546e-05
-1.67591640009492e-05
-2.13627703026287e-05
-1.90716589506266e-05
-3.08818917991206e-06
-2.20220729883323e-05
-1.34018370627759e-05
-1.94022052226534e-05
-9.99815818755316e-06
-2.01969124532839e-05
-1.87722956040854e-05
-1.55454869790788e-05
-2.00939802607061e-05
-1.97390848212205e-05
3.4820795668487e-06
-1.3855943197787e-05
-1.10753591676774e-05
-2.27076420871181e-05
-1.20947160357105e-05
-2.3148227576022e-05
-8.41816901080932e-06
-1.92840411802126e-05
-1.52878802047916e-05
-3.63098855739809e-06
-1.5762201623591e-05
-1.57822004962424e-05
2.21925681621524e-05
-1.12841697644473e-05
-1.77931508120301e-05
-1.87142916870766e-06
-1.14017835925826e-05
-6.27195757907591e-06
-9.24828264462237e-06
-3.29415956671038e-05
-5.94458690840896e-06
-2.23759983678277e-05
-3.31205274523683e-05
-1.33417313525407e-05
-2.39976256949037e-05
-3.05835195623587e-05
-3.14760939612833e-05
-7.86252938510653e-06
-2.27570330502272e-05
-7.40945362072909e-06
1.42805066469356e-06
-2.3764321642977e-05
-1.38910612024138e-05
-3.00844126581008e-05
-1.87154811778256e-05
-1.69825819652415e-05
-3.15633544775588e-05
-1.15820215173164e-05
-1.56206179573047e-05
-1.79628661524593e-05
-3.42865301707634e-05
-2.75419145696933e-05
-3.13537125606189e-05
-8.26482809442294e-06
-3.33126660650131e-05
-3.09589550786752e-05
-3.47929082611234e-05
-1.3826066007146e-05
-2.88553890083151e-05
-6.5945226655708e-06
-9.86757289198262e-06
-1.93104790721768e-05
-1.48472582376651e-05
-5.1351037088445e-07
-1.6766765052411e-05
4.14321165389851e-06
-2.68105138131268e-05
-2.55160507303274e-05
-1.11180753092587e-05
-1.70311892910235e-05
-3.09371881486679e-05
-1.24190365569577e-05
-2.43716603201134e-05
-1.59683021990461e-05
-2.5461887746588e-05
-1.53711821406873e-05
-3.21826467524869e-05
-1.57075113697587e-05
-1.65012677612172e-05
-3.49363300386484e-05
-5.07926618811419e-06
-6.17206522421315e-06
-1.74446358004995e-05
-1.69545631498619e-05
-1.64156501694945e-05
-1.46496971745362e-05
-1.031629800932e-05
-4.4083940992315e-06
-1.69694161158877e-05
-2.86763450542029e-05
-3.21025602188342e-05
-2.20543098173613e-05
-8.90495294149898e-06
-1.61509300673049e-05
-9.48077018531723e-06
-2.96411089850956e-05
-1.7571816515297e-05
-9.41387930304464e-06
-3.18389975110443e-05
-2.2620975332605e-05
-1.49607542103931e-07
-1.56234286022178e-05
-2.94510253140127e-05
-7.78544341283167e-06
4.53244228102508e-06
-1.97627352653425e-05
-3.22384115077883e-05
-4.35268488985486e-05
-3.58566409557558e-05
-1.94869635914198e-05
-1.27213718835091e-05
-1.24304643158452e-05
-2.43994533311023e-05
-1.49234829012356e-05
-1.69815711558165e-05
-7.05177993397048e-06
-2.32408251247943e-05
-2.58572792660385e-05
-2.7602967927438e-06
-1.5622335014487e-05
-1.61579854321084e-05
-2.31591428184603e-05
-1.24802782560097e-05
-5.31592752120977e-06
-1.12635129911013e-05
-1.81137785135397e-05
-1.59412890741087e-05
-1.74550110181931e-05
-1.55328649759496e-05
-2.24110897329244e-05
-6.26641718396845e-06
2.22249360997745e-06
-4.10882524042638e-05
-8.2503213923358e-06
-1.51040569179925e-05
-2.62710187763565e-05
3.12242701269557e-06
-7.09756466084161e-06
-1.87283658280257e-05
-2.01434578260616e-05
-2.05159636429205e-06
-8.11342592882214e-06
-1.95862859940634e-05
-2.06236586191552e-05
-2.7745439992944e-05
-9.93764729514961e-06
-1.54366001676597e-05
-1.93037900668111e-05
3.31835839405386e-06
-1.76561025080815e-05
-1.55950075783823e-05
-8.06436251251436e-06
-1.35736178313128e-05
-8.80702168841323e-06
-2.28763914993344e-05
-4.23642540640964e-06
-2.49877152880329e-05
-2.84713229005855e-05
-2.47409228646818e-05
-1.12224820264693e-06
-8.91915377675564e-06
-1.92938796732282e-05
-9.55665575294517e-06
-6.38364464194965e-06
-1.86527255335666e-05
-3.08589602412718e-05
-1.9710446436728e-05
-2.36491988061761e-05
-9.73791154640789e-06
-1.71998469784862e-05
-2.23322364449134e-05
-1.97009340788263e-05
-1.71588376459344e-05
-2.33820906484153e-05
-1.29834239423206e-05
9.00444277869879e-08
-1.40466067664513e-05
-2.26862609616306e-05
-1.61755341300298e-05
-1.51509082600861e-05
-2.00233995018011e-05
-3.09396181761621e-05
-2.20803499554155e-05
-8.06815002325601e-06
-1.39235211274744e-05
-1.61769783922138e-05
-1.16171558037535e-05
-2.31541678871341e-05
1.4199450249652e-05
-2.17084235600946e-05
-1.66654930716772e-05
-2.79521080268217e-05
-2.46086021584059e-05
-2.86796184822209e-05
-2.00097097082843e-05
-1.52882950295167e-05
-2.06583860289751e-05
-2.23670807007073e-05
-1.28850009015666e-05
-2.2313311147102e-05
-1.68808714725795e-05
-1.26866802072309e-05
-9.47446328208173e-06
-1.27866992875663e-05
6.08371297494056e-06
-2.61242676551785e-05
-3.30825017523007e-05
-1.64707967494405e-05
-9.52180156904476e-06
-2.59534172802167e-05
-2.51636919971641e-05
-4.71744695776462e-06
-1.50653409441156e-05
-1.37771800531247e-05
-9.79939831688144e-06
-1.94173930600891e-05
-1.4954065181996e-05
-1.8764550982573e-05
-1.36755953019704e-05
-4.96548026119434e-06
-2.80050120801318e-05
-3.57630042824815e-05
-2.38272111577539e-05
-2.49133763599658e-05
-1.14870963908657e-05
-1.34932710846189e-05
-2.79168992336097e-05
-8.15008309228916e-06
-9.74938195735303e-06
-1.10462277209422e-05
-2.44470225854881e-05
-2.15885971732585e-05
-2.57982617629084e-05
-1.75729597914839e-05
-2.13950414025406e-05
-5.13653254405346e-07
-2.46483085250469e-05
-1.41521917682108e-05
-9.56168503323048e-06
-1.26484547717984e-05
-2.08520986023926e-05
-8.12505294284739e-06
9.26165713818897e-06
-1.67803429388341e-05
-1.1641348835878e-05
-2.17149375965844e-05
-2.89462549395103e-05
-1.67409047381452e-05
-4.94232962133112e-06
-2.69165627065406e-06
-1.74428938893571e-05
-1.58086945547546e-05
-1.28475630765136e-05
-1.33562374876091e-05
-1.93341495795414e-05
-2.05413494910481e-05
-2.13887908906882e-05
-2.4003499414802e-05
-1.78602025713301e-05
-1.34872887998613e-05
-2.1765598595528e-05
-5.68394531522513e-06
8.93304939893544e-06
-1.92609112043253e-05
-2.772270141476e-05
-2.06286451863711e-05
-4.06204644552719e-06
-1.91947321237047e-05
-2.43383144805873e-05
-1.41683247744852e-05
-2.18602294680706e-05
-8.46805350931952e-06
9.46537034070602e-07
-9.93166510179508e-06
-3.38409315402895e-05
-6.47455793376796e-06
5.31147642744872e-06
-4.47305325628126e-06
-9.3356374299563e-06
-2.82435074554583e-05
-1.18794030203397e-05
-4.36624014803348e-06
-1.82930724042749e-05
-1.88479271874845e-05
-2.2733161525734e-05
-3.21692184362997e-05
2.6171582903083e-07
-3.13460152633566e-06
-1.25904202078187e-05
-2.61454170688963e-05
-4.87122295786135e-06
-2.8779256626003e-05
-4.22891393724132e-07
-1.68373954214328e-05
-1.91352402899318e-05
-1.81466831226612e-05
-1.02801603657244e-05
-2.33779753701278e-05
-8.61236599578755e-06
-1.87534113913456e-05
-1.05422313923277e-05
-6.53949657611578e-06
-3.75692759373347e-05
-3.38752218724502e-05
-6.69072852292125e-06
-1.50804890037461e-05
-1.95741875920498e-05
-1.83048227759034e-05
-1.59346890688034e-05
-1.03286980471709e-06
-8.98514394111115e-06
-2.54665903170326e-05
-1.65779233656358e-05
-2.71017349717123e-05
-2.40081598486751e-05
-7.50172232847351e-06
-2.08197773454125e-05
-2.31861600837235e-05
-1.70095091495704e-05
-2.30391575006213e-05
-2.71590314392971e-05
-1.16777861954772e-05
-1.80087769889533e-05
-2.38504909763611e-05
-1.94509012616225e-05
-1.32959402430316e-05
-8.42041680539002e-06
-1.45605833855788e-05
-1.66000325255827e-05
-2.04993573371947e-05
-1.97851127092725e-05
-2.44348600187652e-05
-1.70508956795368e-05
-5.68557252702731e-06
-2.24581951230809e-05
-6.54345231407706e-06
-1.04644933504335e-05
-1.34217155205806e-05
-1.07762272296984e-05
-2.08213371047372e-05
-2.12564488826575e-05
-1.39142417649982e-05
-5.90849611989134e-06
-1.68332582259327e-05
-9.3117301909097e-06
-3.34465796470103e-06
-2.27301713037023e-05
-4.06265370705775e-05
-1.46928614632048e-05
-4.86964944829945e-06
-2.80230211372469e-05
-1.80995798649287e-06
-3.22824928044177e-05
-1.35682529451832e-05
-1.66775653696562e-05
-2.63466647116408e-05
1.52578821342742e-05
-2.22350828882658e-05
-1.16438991330152e-05
-2.17259031136809e-05
-1.42777871097118e-05
-2.00070381375634e-05
-2.80998680501048e-06
-1.47333360060238e-05
-1.82732556514501e-05
-1.92603970736353e-05
-2.54796671337919e-05
-2.2494245144851e-05
-9.89228404465348e-06
-1.9457246036674e-05
1.98003540074642e-06
-1.20433236257879e-05
-1.92841761767588e-05
-1.94841167137847e-05
-1.96883785555337e-05
-3.47020889052261e-06
-1.8587867178344e-05
-5.94411962440772e-06
-2.20245571671399e-05
-1.01639608902537e-05
-9.44888716091345e-06
-5.50368213940918e-06
-5.15758035189226e-06
-1.72659454657181e-05
-1.5099538756732e-05
-1.38462653632652e-05
-3.15555121261943e-05
-1.70400775451411e-05
-1.36840817482971e-05
-1.92019676639821e-05
-9.36587042736823e-06
-1.11728036275734e-05
-2.0549907209455e-05
-1.60410014228739e-05
-5.83560761945267e-06
-4.3263650419148e-06
-1.81382235855048e-05
-1.45536612382497e-05
-2.32594780028401e-05
-5.71910510042349e-07
-1.93031899050331e-05
-1.76991455049909e-05
-1.98929992127095e-05
-1.90145868037518e-05
-2.4340368695555e-05
-3.14449527278789e-06
-3.53751885630234e-05
-9.18657599279394e-06
-4.84842362438258e-06
-2.096440329781e-05
-1.61485168454074e-05
-2.68063396855587e-05
-1.89832864229381e-05
-1.64195304971517e-05
-2.72978176404167e-05
-1.79261218062341e-05
-1.14839644986593e-05
-1.02758302227492e-05
-1.5656028767168e-05
-1.15172223805568e-05
-2.18164718691993e-05
-2.49622267527467e-06
-2.15241653612201e-07
-1.00429298775035e-05
-1.05282139562867e-05
-6.276474259399e-06
-8.50660323658883e-06
-2.5619989683034e-05
-2.91281805251212e-05
-1.44460612054405e-05
-1.06114701822568e-05
-1.70433210666143e-05
-3.31781884093691e-06
-3.58007970283112e-06
-1.37984300101494e-05
-1.97648883559555e-05
-1.46019972888589e-05
-2.41702946027143e-05
-1.07844831830721e-05
-2.77694863162974e-05
-3.99858602676457e-05
-1.43922284392092e-05
-3.07031390868984e-05
-6.31275785502985e-06
-3.07840114282152e-05
-1.27502461204173e-05
-1.87141293314478e-05
-2.30552598597423e-06
-3.07719432114037e-05
-1.1851399651033e-05
-2.668333781026e-05
-3.08924572305375e-05
-2.30473086547105e-05
-2.10336065631662e-05
-1.36051418288702e-06
-1.81770324932603e-05
-9.37057211802741e-06
-3.03814444632784e-05
-1.14798183205351e-05
-2.98523527186101e-05
-3.27577532676349e-05
-1.8789803263488e-05
-2.24093198039818e-05
-1.94613064437533e-06
-3.18795992462361e-05
6.54371467325932e-06
-1.751650181509e-05
-1.16646567412854e-05
-1.82569999957924e-05
-7.53604925344322e-06
6.39877884896716e-06
-2.20274056446234e-05
-8.04572057429542e-06
-1.29335384929556e-05
1.81636331746593e-06
-1.01257186150989e-05
-2.08642598732241e-05
-2.4340745337615e-05
-1.14690899508564e-05
1.53629769141799e-06
-8.51551904117551e-06
1.76064474256695e-06
-9.34371726297461e-06
-1.89121846744414e-05
-6.64398189225963e-06
-1.82291992750025e-05
-2.0102831773816e-05
-7.50253308029077e-06
-2.77149818016508e-05
-6.30948106455646e-06
-1.53513842864061e-05
-1.2626892218727e-05
-1.86884207650534e-05
-3.2042909510451e-05
-2.81721776774282e-05
-1.43824670927962e-05
-2.13737517940579e-05
-8.89135204429968e-06
5.4539529187248e-06
-2.46130956128304e-05
-3.24036650567785e-05
-2.18087009236754e-05
-1.39300721892435e-05
-2.30748365691002e-05
-2.07540505321893e-05
-7.42578296711207e-06
-1.26189185660711e-05
-2.33327642203495e-05
-1.90521484007316e-05
-8.9592157988125e-06
-1.83724284050102e-05
-1.1228958771201e-05
-3.18810348555348e-05
-2.58363189796235e-05
-8.63000040541076e-08
-1.32570843009595e-05
-3.63392162507875e-06
-9.81043211496753e-06
-2.07180218525151e-05
-1.35996626635535e-05
-1.61876938215566e-05
-9.635399128188e-06
-2.0315811994324e-05
-8.90570796024681e-06
1.79170923692099e-06
-1.1338195005062e-05
-1.48283085265567e-05
-2.47348206168099e-06
-1.63304798402735e-05
-1.29694333441651e-05
1.07017977719749e-05
-3.7351682708547e-06
-2.11541900629568e-05
-6.05870435386985e-06
-1.53401176089368e-05
-2.18917477502046e-05
-1.88970600043092e-05
-6.75261098496506e-06
-1.27104988347012e-05
-2.80604859510693e-05
-2.60017622829614e-05
-6.46374050694005e-06
-1.62682260230669e-05
-5.47617305760083e-06
-5.95126070094054e-06
-3.08261752127155e-05
-1.82477273895086e-05
-1.65066862000259e-05
-8.25083342610715e-06
-7.49553463101055e-06
-1.73809739212896e-05
-1.46533649264854e-05
-1.71367304552316e-05
-2.2981619402496e-06
-1.60033156018648e-05
-3.61260388639072e-06
-1.85754764211606e-05
-1.02930976470614e-05
-9.7363527595665e-06
-6.42297134164997e-06
-1.44495002073743e-05
-1.65261649987098e-05
-1.28015079049924e-05
-3.23707740690777e-05
-1.52657970890411e-05
-1.99343289744035e-05
-5.71871415631164e-06
-2.37303774077971e-05
-2.30156693809123e-05
-1.62958426464158e-05
-2.78361665506813e-05
-2.07707103483142e-05
-1.42589325108234e-05
1.10331624076809e-05
-2.54630455521108e-05
-2.76042118860211e-05
-4.26376261889267e-05
-2.47555103711875e-05
-1.52600756645369e-05
-8.57003058377398e-06
-1.97645959943746e-05
-2.89198323103046e-05
-1.91344156194029e-05
-1.50500408442417e-05
1.15271857045806e-05
-2.00562303097573e-05
-1.71390075631736e-05
-2.38817399642729e-05
-1.70387890146874e-05
-1.2397663285158e-05
-2.74101204786585e-05
-2.48505839277097e-06
-7.45660627938465e-06
-2.80877766396278e-05
-1.44427651710303e-05
-5.00905523187599e-06
-1.11141498984175e-05
-2.20001548017464e-05
-1.22838034244101e-05
-2.59680941159552e-05
-2.0944233087522e-07
-3.079613386615e-05
-3.00986819343621e-06
-3.02560153642969e-05
-2.55893958734996e-05
-1.97471165643852e-05
-2.44938193946938e-05
-1.52235362901497e-05
-1.45005946452142e-05
-2.93367368787329e-05
-3.921554149685e-06
-1.69113886790253e-05
-8.2668478691591e-06
-1.95898326564391e-05
-2.11171314874606e-05
-2.44181178473289e-05
-9.44471756524942e-06
-1.48212602754462e-05
-2.02567388648893e-05
-1.60809957157544e-05
-2.16404032338682e-05
-1.100254492025e-05
-1.0885449193618e-05
-1.36257055226029e-05
-3.99919286655672e-05
-1.05966458614678e-05
-3.15164230481585e-05
-1.12893652830358e-05
-2.34640948015158e-05
-4.67921336208798e-06
-2.82985936331699e-05
-1.49812494981871e-05
-2.72598611476562e-05
-5.93740193128348e-06
-1.35702644614787e-05
-1.04592046059798e-05
-9.76373964000404e-06
-7.00390001790246e-06
-1.75353907542456e-05
-5.53907204595255e-06
-1.15332372088966e-05
-2.47468950983333e-05
-1.36325670657286e-05
-6.27221079523849e-06
-2.89700549303622e-05
-8.97296983185583e-06
-1.69069072872757e-05
-2.61491960968619e-05
-2.51877031826987e-05
-9.00916113447122e-06
-6.14305740072268e-06
-3.86622222977913e-05
-2.48962113714347e-05
-2.31729775767664e-05
-1.50744353191737e-05
-1.01336312764238e-05
-3.32488239331823e-05
-6.23335131617052e-06
-7.56145857905593e-06
-2.41334224862699e-05
-1.89468818249701e-05
-3.07843404765673e-05
4.13945179306761e-06
2.55769171259691e-06
-3.60652134821744e-06
-2.86007213132303e-05
-1.66992572653517e-05
-1.28263786829664e-05
-2.31469723356927e-05
-2.50653057786516e-05
-1.48478352209177e-05
-5.51088786627907e-06
-1.82570515575494e-05
-2.29186668978484e-05
2.30119434066656e-06
-1.32554174382177e-05
-1.51174214393614e-05
2.10079222691264e-06
-1.11156641431483e-05
-2.09558300177606e-07
-1.69503575315928e-05
-1.65061911745842e-05
-1.06118650224362e-05
2.83537485683414e-06
-1.70827620407226e-05
-2.31899024016221e-05
-8.2801735190845e-06
-1.31531717712011e-05
-5.13604969245569e-05
-1.57963330460682e-05
-2.16051294792129e-05
-1.69702203871185e-05
-6.20486074334991e-06
-1.60128775781032e-05
-1.873560955521e-05
-2.66650126515488e-05
-1.88108542463836e-05
2.42987931106755e-06
-1.29299288243439e-05
-1.64926802625711e-05
-1.813259830471e-05
-2.72780342451993e-05
-1.75164219310755e-05
-2.44913510620643e-05
-1.69874624416227e-05
-2.24163225220804e-05
-2.07191119583247e-05
-7.00066910269672e-06
-1.96383840574695e-05
-7.75325995608966e-06
-1.06968443761781e-06
-3.18540247774639e-05
-3.95997394678816e-06
-8.98486521562342e-06
-2.46104365718044e-05
-2.45601479515855e-05
-3.81224957676987e-06
-1.74222477894611e-05
-3.86437679643279e-05
-1.60127035596732e-05
-1.21675648031542e-05
-3.52305901484204e-05
-1.8193597711551e-05
-1.68799021969945e-05
-2.95848207905508e-05
-1.47207922530941e-05
-1.90803567468517e-05
-3.06421314902385e-05
-2.33791696380021e-05
-1.96539881591609e-05
-8.89375521959556e-06
-7.55542982171296e-06
-1.42598569360039e-05
-1.73122884609336e-05
-3.06861482834499e-05
-2.16024027404169e-05
-2.85238397023049e-05
-2.86447500005258e-05
-1.97163772018773e-05
-3.15423174406048e-05
-2.26951189931293e-05
-2.97325550891112e-05
-2.61821780817052e-05
-1.30191149439204e-05
-2.85932036586069e-05
-1.85805894196638e-05
-1.84987106912732e-05
-9.85488324925817e-06
-1.78631126490814e-05
-1.01116217376973e-05
-2.57057101099488e-07
1.82957302971975e-06
-1.69785866554341e-05
-9.49011066939263e-06
-1.85672458961002e-05
-7.19236377943786e-06
-2.16976488417519e-05
-5.44589132676731e-06
-7.85092943378222e-06
-2.11110727758084e-05
3.61119120468188e-06
-4.61898587154438e-06
-2.45037780849167e-05
-3.71091099169803e-06
-1.35432901232242e-05
-2.47384991500146e-05
-2.21183433431762e-05
-9.25663189975878e-06
-1.71276366561978e-05
-2.38629978629188e-05
-1.70208518723938e-05
-2.31636220397496e-05
-2.62023578070537e-05
-2.64336999610364e-05
-8.4289203001503e-06
-7.82450334950087e-06
-6.59842937509823e-06
-1.28054988877269e-06
-2.25004900957449e-05
1.11186091292358e-05
-1.35130732442174e-05
4.29214404917809e-06
-1.6850479084075e-05
-1.86871249648806e-05
-1.93173486225905e-05
1.02310735202277e-06
-5.73784736751067e-06
-1.87173516723524e-05
-2.85746396147549e-06
-3.48213070756732e-06
-3.02806464200721e-05
-1.78617454565173e-05
-1.24543171328359e-05
-3.51402484924247e-05
-2.83445452537626e-05
-8.4667321240269e-06
-2.84839608761619e-05
-8.93410757047591e-06
-1.80381058807492e-05
-2.37800164127394e-05
-9.14186898853902e-06
-7.95810302326689e-06
-1.5396692302969e-05
-2.23140449340015e-05
-2.10839687327001e-05
-3.08546668845462e-05
-1.13634016768246e-05
-1.38055316746577e-05
-3.87563163317735e-06
-2.01325646330649e-05
-2.5360250775751e-05
-1.6474780204703e-06
-1.2016072303253e-05
-2.93781703878625e-05
-5.50566761211279e-06
-1.24217737348524e-05
-2.12398329452256e-05
-1.54624254099054e-05
-1.84379802121583e-05
-1.44516307311785e-05
-2.60866992716542e-05
-1.13407301322463e-05
-1.18858641559863e-05
-1.7056068385396e-05
-4.3694536447824e-06
-2.44138025809981e-05
-2.31037505723326e-05
-1.51509554094914e-05
-9.28959907889351e-06
-1.96568847442685e-05
-1.95014883827135e-05
-2.64979292804135e-05
-1.68162199186626e-05
-2.88175606794849e-06
2.17740760612957e-06
-4.55197389232126e-06
-9.48023562132597e-06
-2.58432790201897e-06
-1.93131668023097e-05
-4.30434212310258e-06
-2.49648705074642e-05
-1.72906242071901e-05
-1.35044154887807e-05
-7.31355630401045e-06
-3.73305582254518e-05
-3.23770544782412e-05
-2.59809720849664e-05
-1.81439148774008e-05
-2.46660215472519e-05
-1.45178182626707e-05
8.34698261455655e-06
-1.78686590265297e-06
-1.53256893078787e-05
-1.41889119938181e-05
-1.02634272883972e-05
-1.47603959539215e-05
-3.45430525099445e-05
-2.36062303516497e-05
-1.44399810144659e-05
-2.3891803119242e-05
-9.57634659174729e-06
-4.67666780228383e-07
-3.92430927416363e-05
-6.97572444809257e-07
-1.29284305482001e-05
-5.9348861641352e-06
-4.40397947457211e-06
-1.26278826001472e-05
-1.56850958886172e-05
-2.40346093681381e-05
-1.47017712213956e-05
-1.19199714896193e-05
-3.14530646295465e-05
-2.09315459140519e-05
-3.43831867257156e-05
-2.41769263972789e-05
-1.0602037277355e-05
-3.49789304471783e-05
-3.33996896345369e-05
-1.77799871609944e-05
-1.69106650891084e-05
-2.7025399840973e-05
-1.06466111734612e-05
-1.86996053591435e-05
-2.15330519511416e-05
-2.5210487425322e-05
-3.82273009573682e-06
-1.17637427245355e-05
-8.97885608111805e-06
-2.33337126149909e-05
-1.15761067368443e-05
-1.50520956631145e-05
-1.96484317156643e-06
-1.87504049877665e-05
-3.10723623015309e-05
-1.08819645637167e-05
-3.71914617249045e-05
-2.67944989446997e-05
-1.10598258072409e-05
-2.20463017162789e-05
-2.66944799149028e-05
-3.24613785152933e-05
9.70088753866882e-06
-1.84006403095756e-05
-6.47891838396272e-06
-1.21395442375447e-06
-1.57026325962702e-05
-2.10475753352997e-05
-6.23535613724891e-06
-2.01528257641653e-05
-2.03725681081137e-05
-2.14675593010251e-05
-6.01651118426585e-06
-2.30711866146638e-05
-6.29588167742769e-06
5.12198183530157e-06
-9.33205258998425e-06
-2.93879161830017e-05
-1.9175299146885e-05
-9.71539519410707e-06
-1.40655079724149e-05
-7.86220970235113e-06
-1.28434986975491e-05
-1.82603195153357e-05
-1.69397379378548e-05
-1.90778129428514e-05
-2.99148400797969e-05
-1.38856935464969e-05
-1.82265202666769e-05
-7.77668489734932e-06
-3.82849267138807e-05
-2.34074614667223e-05
-1.03487675153758e-05
-7.76475406384606e-06
-1.893256448602e-05
1.12756854169732e-05
1.02556000515462e-05
-1.09509219870658e-05
-1.79415009512302e-05
-2.26495783352774e-05
-1.08811853727895e-05
-1.36756628914141e-05
-5.95786842251908e-06
-2.03398786706587e-05
-6.16425298635471e-06
-1.16398139907831e-05
-1.75476194792443e-05
-1.95726918505125e-05
1.45104494090852e-06
-2.41561754407848e-05
-2.68420688704706e-05
-7.20866597381298e-06
-2.12967070581977e-05
-2.39398330567683e-05
-2.33400865917391e-05
-2.8820875541569e-05
-1.94885827064744e-05
-2.70842863468742e-05
-7.94193940161042e-06
-2.19710254678155e-05
-3.56882728688597e-05
-9.20430564235389e-06
-1.36050224726942e-05
-1.57211689245755e-05
-1.02871227196837e-05
-1.97678870380613e-06
-3.57673482230828e-05
-1.41761568735033e-05
-1.14783100222754e-05
-1.98105336272509e-05
-2.50273285562178e-05
-4.82487687080783e-06
-2.19981078215479e-05
-7.22287830025328e-06
-2.06320412590108e-05
-9.49312889013205e-06
-1.11702584094838e-05
-7.45493956635852e-06
-2.45661770675046e-05
-2.17052706038594e-05
-1.34993919331113e-05
-1.42057541371217e-05
-2.45078379799285e-05
-2.02001098572012e-05
-8.07787973297151e-06
-5.23260676218947e-06
-1.64978354322663e-05
-2.50346932368708e-05
-3.72137343878484e-05
-6.62659349508254e-06
-2.466861086624e-05
-1.54914378169391e-05
-1.46068249007545e-05
-4.69790951561641e-06
1.07539078961738e-05
-8.54995561594903e-06
-3.23184206316455e-05
-6.8579187147009e-06
-2.50256668521019e-05
-1.34050303407103e-05
-1.16739831977644e-05
-7.42756203501836e-06
-3.04049332979364e-06
-2.75515145777219e-05
-1.25556801648839e-05
-2.18479347358608e-05
-2.59524986494507e-06
-1.43948169095344e-05
-2.87413180497176e-05
-1.76175289081793e-06
-1.27057512528548e-05
-2.99808864371199e-05
-3.10667410063795e-05
-2.06785736558838e-05
-1.50874767803607e-05
-1.46810838863564e-05
-2.26087888019835e-05
-2.95418440877455e-05
-6.44854262422131e-06
-2.34515474630744e-05
-2.29320799078135e-05
-1.20120168624712e-05
-1.82016888440744e-05
-6.29163647748435e-06
-1.51853601437711e-05
-5.79151766164288e-06
-1.09608304627848e-05
-1.34189207897675e-05
-2.04406265555615e-05
-1.36487120974544e-05
-5.93538330441524e-06
-2.41841782300874e-05
-3.48550207852921e-05
-7.76548045816641e-06
-3.0845956448016e-05
-2.14159614929407e-05
-4.35701192483343e-06
-2.29650331201261e-05
-9.9568848295615e-06
-2.45852920727605e-05
-2.12908529917647e-05
-1.5952430710424e-05
-2.00864078329244e-05
-1.90728381218307e-05
-1.65233839134614e-05
-1.38516464397124e-05
-1.64371194076669e-05
-1.62160033607576e-05
-1.74002471505753e-05
-1.62036207829502e-05
-1.96811364597952e-05
-1.07916431042686e-05
-1.5015644221488e-05
-1.91616551804572e-05
-1.53906730117289e-05
-1.25860318529743e-05
-1.47156001998109e-05
-3.14582938945188e-05
-1.25686110525119e-05
-9.95644577902656e-06
-1.30238861101305e-05
-1.32368438176583e-05
-2.63129860201669e-05
-3.00686933811894e-05
-2.38791797839772e-05
-2.65299468689781e-05
-2.49111353400359e-05
-2.60022039458167e-05
-1.52545966727361e-05
-2.13514709338417e-05
-1.80504844820029e-05
-9.45785317489626e-06
4.88375086878823e-07
-1.91709402579149e-05
-1.25937101800499e-05
-3.2145579477536e-06
-6.95889507767684e-07
-1.42172359020436e-05
-2.81777118875224e-06
-1.94006058510781e-05
-6.20730339919196e-06
-8.00992642815864e-06
-1.39312529122669e-05
-8.39368500299833e-06
4.83145934130837e-07
-1.5557113765278e-05
-1.98870160354885e-05
-3.07215145315016e-05
-7.66038229174528e-06
-1.5737237772299e-05
-2.42567310877799e-05
-3.02690504541003e-05
-6.34949261808731e-06
-1.46286018019252e-05
-5.9799083509358e-06
-4.47065023426048e-06
-1.54602531393677e-05
-1.12583585876816e-05
-9.01988715116033e-06
7.13739740691756e-06
1.96542919992782e-06
2.05431283407388e-06
-1.61956615946308e-05
-2.48090716572394e-05
-2.81473765795226e-05
-3.07024656570212e-05
-2.05248014205024e-05
-2.04075017912997e-05
-2.94521496427999e-05
-1.11584580619129e-06
-1.53266116044206e-05
-2.16673684448125e-05
-1.60101413278986e-05
-4.68262975313731e-06
-9.61706254549329e-06
-5.52359574025936e-06
-1.56169741623297e-05
-3.63134103158858e-05
-1.44558867263233e-05
2.50814363240014e-07
-1.31402765524214e-05
-1.21925025715832e-06
-1.23720630514795e-05
-4.76490415711989e-06
-1.06869784087955e-05
-1.03190035497043e-05
2.72137907122998e-06
-2.42222397003934e-05
-1.50618610254742e-05
-5.47565609531526e-06
-1.66396153101144e-05
-7.4068363128494e-06
-1.42422603008648e-05
-2.18070798467582e-05
-2.13022274651303e-05
-1.37083502220261e-05
-1.65849485117866e-05
-3.00202569184926e-05
-2.26769546435565e-05
-1.32628404866407e-05
-2.19565844560912e-05
-1.34802305795854e-05
-3.16157631034535e-06
-3.21411180639428e-05
-1.06844470185006e-05
-2.0607322526243e-05
-3.11627188258204e-05
-2.49138818479318e-05
-1.58004351450837e-05
-9.47134009486515e-06
-4.59527166235517e-06
-2.14576491711487e-05
-1.599753669376e-05
-2.21875620049495e-05
-1.69361376307246e-05
-4.86302166522403e-06
-1.85046373996083e-05
9.54902145255677e-06
-1.19429054660767e-05
-3.81957421412616e-06
-2.34096482348439e-05
-2.83105482575769e-05
4.78585509265287e-06
-1.68990562637433e-05
-1.88347667763202e-05
-1.88494909931235e-05
-1.15004419627616e-05
-2.38045046136126e-05
-2.25256553544997e-05
-1.44043783809312e-05
-2.10326288355091e-05
-6.07146933257322e-06
-1.77850571608984e-05
-2.82434494481663e-05
-1.53066835100478e-05
-1.98830003610737e-05
5.8695612087844e-06
-1.72113092352761e-05
-1.36713948419799e-05
-9.92103718272903e-06
-3.21937064806285e-05
-3.09454138055399e-05
-2.41860275239972e-05
-1.79429866562672e-05
-4.38742822338012e-05
-1.53386036949247e-05
4.92855946090163e-06
-2.26548837605897e-05
-1.4538199713008e-05
-1.94806644323474e-06
-3.99859640965117e-05
-1.23850964207278e-05
-9.81570703476103e-06
-1.17922139397826e-05
-2.93719695505335e-05
-2.55718029452569e-05
-1.86442616218964e-05
-1.22382947706741e-05
-1.14636354468519e-05
-1.04855406433263e-05
-1.38021998613927e-05
-2.19556915311954e-05
-1.5524184290355e-05
-2.56304512771938e-06
-2.68115217359963e-05
-2.13905829832404e-05
-1.76992321763316e-05
-1.88904277942099e-05
-2.60951994379356e-05
-3.13533073875495e-06
4.39182148177831e-06
-2.76622797548281e-05
-3.55775226804259e-05
-3.33724315482456e-05
-6.76900328248379e-06
-2.06698153812413e-05
-2.64693811088102e-05
-2.6696457917848e-05
-5.08310543480944e-07
-2.90082964156307e-05
-1.71110748581383e-05
-1.34910153718669e-05
-8.82166588878952e-06
-9.25470523209531e-06
-1.66606142293509e-05
-2.10500562132394e-05
-9.09041581379523e-06
-2.77356407143429e-05
-1.63206881846236e-05
-1.51206740856228e-05
-2.95239630768291e-06
-3.04176155994847e-05
-1.87168266660335e-05
-1.22154932066137e-06
-2.23668739211355e-05
-5.57127709540256e-06
-7.19312922683997e-06
-3.01051776584358e-05
-1.06584174252349e-05
-2.62692798743926e-05
-1.32898593159584e-05
-6.37310353083281e-06
-3.39727802165143e-05
-3.7138810215862e-06
9.99004946083548e-07
-9.5003474295185e-06
-1.59188143785139e-05
-2.05443016396806e-05
-2.77537758571529e-05
-1.9565380209941e-05
-1.70056898892714e-05
-6.94267934497134e-06
-1.27814831234355e-05
9.72088318893442e-07
-3.12789160435989e-05
-8.33062016961836e-06
-1.7177669852552e-05
-2.45737382302094e-05
-7.43778659212169e-06
-1.28526379079331e-05
-1.74435777248753e-05
-3.32235295450135e-05
-2.08311983639793e-05
-1.9716801635142e-05
-2.65443637440074e-05
5.27124339325641e-06
-3.38122217837137e-05
-3.40741580683258e-05
-3.36137818896095e-06
-1.20945931948081e-05
-1.66145191956613e-05
-2.0620063349438e-05
-1.93942856639209e-05
-1.24574091800559e-05
-3.33858266548013e-05
-1.52393013635822e-05
-9.94364688851191e-06
-9.40369746648541e-06
-3.11267484216225e-05
-1.6832279952651e-05
-1.45522982707242e-05
-4.29667606585623e-06
-2.32142450968847e-05
-1.77094330041705e-05
-1.53123727898488e-05
-1.73471604217019e-05
-2.42229419262415e-05
-1.17049863890092e-05
-1.78387448133481e-05
-1.87996085413408e-05
-6.56232633269521e-06
1.37162605557744e-08
-9.48229982989048e-06
-2.634288494179e-05
-2.33312667084825e-05
-8.31656597833695e-06
-1.00801358407074e-05
-9.63504328049088e-06
-1.3757709131336e-05
-2.23526640569341e-06
-1.79345378431499e-05
-8.99334606638581e-06
-8.68549296554036e-06
-1.93408379783301e-05
-2.03437614422455e-05
-1.60873996273503e-05
-6.93096656058247e-06
-8.55516993829196e-06
-1.44811211797701e-05
-6.33264380346738e-06
-2.09579561438179e-05
-9.3613205020457e-06
-3.17257240761082e-05
-5.26154000783485e-06
-1.42708224921762e-05
-1.43151005565354e-05
-1.7991375750086e-05
-1.86945590607636e-05
-4.21332059555218e-05
-1.40808171414329e-05
-1.82741522100517e-05
-1.41661004148277e-05
-1.46234161516285e-05
-2.15740879762056e-05
-6.3512037866912e-06
-9.93587876640497e-06
-1.25060198930748e-05
-2.33012421592328e-05
-1.87401535311177e-05
-2.85953744999579e-05
1.13149436859154e-05
-1.3971444336015e-05
-8.41957068762551e-06
-1.67679678426861e-05
-1.68088738767727e-05
-6.64606514088888e-06
-2.19446701209361e-05
-2.00583585795926e-05
-2.53857697519594e-05
-7.34533782038867e-06
-1.60645333641848e-05
-3.49174082263757e-05
-2.00994279787468e-05
-1.40341007282289e-05
-8.5599290136035e-06
-3.42807280577214e-06
-1.71455277496695e-05
-1.89729161329968e-05
-1.9983290739001e-05
-3.02672985732874e-06
-3.25154881099594e-05
-3.61320846981656e-05
-2.35884247656448e-05
-7.86422943223628e-06
-1.74223643908369e-05
-2.58250008281461e-05
-2.73967221183145e-05
-1.60989531310225e-05
-1.55684797569158e-05
1.30418113521013e-05
-2.44074779680101e-07
-1.86254124553037e-05
-1.21696535381759e-05
-1.01054158982805e-05
-2.01295232818014e-05
-1.30126937453794e-05
-2.96446542713718e-06
-1.46985813221388e-05
-2.96675454780347e-05
-2.35157971298635e-06
1.38272630548201e-06
-1.47806442886018e-05
-1.81990950616034e-05
-2.71623919552291e-05
-2.62922973355828e-05
-2.46039747281336e-05
-8.46169394747817e-06
-1.34127150304065e-05
-2.61748166592252e-05
-1.08446948554772e-05
-1.43424473939284e-05
-9.1096621459439e-06
-1.38718735496395e-05
-2.19397216393199e-05
-3.55097509094016e-05
-2.12400161526879e-05
-1.56690411069715e-05
-2.31963542378237e-05
-1.82606442920078e-05
-1.62268410264614e-05
-4.99887103087629e-06
-2.18322789026654e-05
-1.88864395025902e-05
-2.60642343745777e-05
-1.46951700803037e-05
-7.7011889138329e-06
-2.78574761943284e-05
-1.63174125447824e-05
-3.17679757564076e-05
-2.89670514067394e-06
-1.40452757913552e-05
-1.04911378532402e-05
-1.33403510285716e-05
-8.13241697377968e-06
-2.4417021255776e-05
-2.28580996514898e-05
-1.05328144558254e-05
-2.11970523587897e-05
-1.83739000307433e-05
-1.70747368919401e-05
1.69556694927143e-07
-2.1583524792428e-06
2.03119456050635e-07
-2.41549647991551e-05
-2.49262422648665e-05
-2.23455688207892e-05
-1.81647255230902e-05
-2.54346580837161e-05
-1.41676338573321e-05
-3.89042687093911e-05
-2.23637990469818e-05
-2.30696143891211e-05
-7.64329367370856e-06
-2.55237450661184e-05
-6.80719567530448e-06
-1.14883565206239e-05
-1.37334570107119e-05
1.15420249699129e-06
-2.2133598878673e-05
-2.04124601977781e-05
-3.61210390642444e-07
-6.94310397390359e-06
-3.2698646888816e-05
-7.34506616273101e-06
-9.77954465526173e-06
-1.4384471823981e-05
-2.59130941322886e-05
-1.86727668886808e-05
-2.1967023357794e-05
-2.78304060700496e-05
-1.38686220299041e-05
-1.54501744466363e-05
-1.97314848660384e-05
3.30538400452769e-06
-1.30994738237906e-05
-1.72495614852405e-05
-1.6043760341836e-05
-1.54469519584604e-05
-1.11097255484063e-05
-2.39582651390648e-05
-2.050959636354e-05
-8.35549142312562e-06
1.96850948459381e-06
-4.17125806263399e-06
-1.98913514688841e-05
-1.56630512331098e-05
-2.25215604737937e-05
-3.00421044837002e-06
-1.1439570385577e-05
-1.39609010713578e-05
-1.20978113636844e-05
-1.85899964896407e-05
1.9780564647032e-06
-1.14589496546893e-05
-1.60550300217029e-05
-1.22287012253275e-05
-2.30130362194078e-05
-2.77952759653883e-05
-1.66211806075815e-05
-2.24360615629329e-05
-3.19626790248714e-06
-1.24722040304e-05
-1.76407296267111e-05
-1.08946555922781e-05
-2.53862932001642e-05
-1.94826685243506e-05
-1.28693764199866e-06
-1.53316453128515e-05
-1.58619079424667e-05
-8.80651593753349e-06
-3.48572936343156e-05
-3.10287267903924e-05
-2.13085545215906e-05
-3.05206784356077e-05
-1.55174580980835e-05
-2.37468517804509e-05
-6.62776608955124e-06
-2.74129290402817e-05
-2.98245421775801e-05
-1.80108655282964e-05
-6.51956811107608e-06
-2.43485870836396e-05
-1.291512876449e-05
-1.65888927987506e-05
-4.16976460361676e-05
-1.84277414584327e-05
-2.98846878802347e-06
-3.42552245231984e-05
-2.57778968788878e-05
3.16776967754971e-06
3.60975209749544e-07
-3.47585636886335e-05
-3.01813729885173e-05
-1.51843640378054e-05
-2.27183748752198e-05
-2.18162885286309e-05
-1.62598815718488e-05
-2.06343903439915e-05
-3.7217454614248e-05
-1.29397604784038e-05
-2.38022112222472e-05
-1.70046975935085e-05
-2.26317431465083e-05
-3.04487154853897e-05
-2.28026411937276e-05
3.27645046722679e-06
-6.49878360545613e-06
-3.47359814085303e-05
-1.22143058612716e-05
-1.47728181312746e-05
2.36136319796728e-06
-1.74160546964009e-05
-1.55534277629695e-05
-1.64424993245746e-05
-4.28073928573377e-06
-1.7444471207729e-05
-1.02566184593479e-05
-8.48510641691978e-06
-8.64248302945618e-06
-9.19527474415175e-06
9.0799101626673e-06
-3.26559294099571e-07
-5.27019086598085e-06
-2.53749278037888e-05
-1.75759298910854e-05
-8.98033467045919e-06
-2.0673076801065e-05
-5.8570138871801e-07
-2.70414443659311e-05
-9.87749682154643e-06
-7.69530504447831e-06
-1.37531848437855e-05
-4.99767585781546e-06
4.01203675931539e-06
-1.68110618829571e-05
-2.84285013346001e-05
-6.79236097352938e-06
-2.40299174539876e-05
3.22987946931293e-06
-1.33420748279702e-05
-7.84773407913681e-06
-2.87705319064814e-05
-3.1627114468667e-06
-8.56330590908911e-06
-2.80083531382554e-05
-1.29772291019253e-05
-2.03785530489891e-05
-1.07470624802788e-05
-6.19333102380119e-06
-3.37613322350586e-05
-3.67304760510934e-05
-8.65018503763681e-06
-2.26846937016255e-05
-2.69275202095884e-05
-2.46225767391269e-05
-1.70507529170439e-05
-8.34250203904907e-06
-9.82145175858048e-06
-1.24400468378209e-05
-1.01235568389646e-05
-2.7361336919612e-05
-1.84017423529443e-05
-2.59834679070593e-05
-1.08293240051721e-05
-7.23652579568503e-06
-1.2451833196641e-05
-3.09806982316073e-05
-1.13166218376098e-05
-7.09113082367956e-06
1.48016633593134e-06
-1.62310350882994e-05
-2.59587903005241e-05
-2.7243032930922e-06
5.98379820299997e-06
-1.5364643806404e-05
-2.16715898822587e-05
-2.31071819690429e-05
-6.09504494607159e-06
-8.44964423167774e-06
-1.59440992368044e-05
-2.56997767562383e-05
-2.91953674353726e-05
-1.92332918022024e-05
4.46814493393049e-06
-1.81484414407814e-05
-1.0414382225438e-05
-2.0661352972336e-05
-5.40908211351848e-06
-3.06434204522652e-05
-8.98655518344303e-06
-1.88477259991871e-05
-2.6631441322154e-05
-1.95366773372509e-05
-1.7145153123025e-05
-1.34947883842128e-05
-1.19347107635272e-05
-2.41875986954024e-05
-2.54510673195569e-05
-3.48191126092375e-06
-2.92384310881993e-05
-2.04674257890745e-05
-1.9446996025709e-05
-1.72780743547272e-05
-2.887585229916e-05
-1.63824344468551e-05
-1.47447709269932e-05
-1.5476780282788e-05
-1.10809864932899e-05
-7.66027310660295e-06
-1.42945892250006e-05
-1.93065795815582e-05
-2.93381582635812e-05
-1.86192563713668e-05
-1.53118060257929e-06
-4.17763584274094e-05
-9.22713695818858e-06
-2.03288087200074e-05
-1.53810578827839e-06
-3.09814686081903e-05
-1.32531855628708e-05
-2.01939358249056e-05
-8.57366842543948e-06
-1.58892251329011e-05
-1.92947721437803e-05
-5.72144781894165e-06
-1.69002994259566e-05
-2.11811330913108e-05
-2.19620734213767e-05
-1.5955126335861e-05
-1.61358510585244e-05
-1.92220992640887e-05
-1.89918920922682e-05
-1.60471740861713e-05
-5.3030690642663e-06
-8.91921047052709e-06
-2.03150166103004e-05
-2.15772982003203e-05
3.19868304524337e-07
-1.85585548623741e-05
-1.9544562772091e-05
-2.49324389311388e-05
-4.94674962128714e-06
-7.96159124455135e-06
-2.23517392836854e-05
-2.44291667729164e-05
-1.30388974231383e-05
-8.50105321372347e-06
-1.16522908486823e-05
-1.19018962010358e-05
-1.74854681182197e-05
-8.39361378932594e-06
-1.33981007076872e-05
-2.56311683206897e-05
-2.97834910308804e-05
-3.00869193349014e-05
2.002459041434e-06
-1.26994286606086e-05
-1.99864987329428e-05
-3.59070620143144e-05
-2.23594103460159e-05
-1.38982450160144e-05
-3.00493063483084e-05
-1.52445300849737e-05
-2.85826020111977e-05
-1.80602772931475e-05
-1.20853133399301e-05
-7.54759932003084e-06
-6.81457548517103e-06
-1.33774159571135e-05
-7.84507355665185e-06
-3.31869156218217e-05
-1.89840033083572e-05
-1.93820202472189e-05
-2.1036374857422e-05
-8.26546271653467e-06
-4.03999872230889e-06
-3.01714410537268e-05
-1.39231831012471e-05
-5.34361531140252e-06
1.24484999181619e-06
-1.23740421212486e-05
-1.93563124226012e-05
-8.55012161917248e-06
1.77976915706741e-06
-2.37549547612115e-05
-1.61296896726463e-05
4.06013553494652e-07
-1.28103297838441e-05
-1.43573914594264e-05
-1.0820466534104e-05
-1.12777778403128e-05
-6.58757193008176e-06
-9.99573764022979e-06
-3.55695987604201e-05
-2.35910804907193e-05
-1.38426889178446e-05
-1.72677244485603e-05
-1.88539918117346e-05
-2.54045566858221e-05
-1.88281930613467e-05
-8.70643712112083e-06
-3.03108618719675e-05
-3.17586430021356e-05
-2.81045336388386e-05
-1.73715724587629e-05
-2.00209810714373e-05
-9.24390714745293e-06
-7.38742995840598e-06
-5.37620512847856e-06
-1.97644237807538e-05
-1.04244099574734e-05
-2.73258293477726e-05
-2.0179718222829e-05
-2.19317689144593e-05
-2.17237287340533e-05
-5.46278258891713e-06
-1.30817855892161e-05
-1.77764391590174e-05
-1.82823272809607e-05
-1.27722278011176e-05
-3.39392140444163e-05
-2.04897741990851e-05
-4.2090444053548e-05
2.30709757869653e-06
-2.56027523716742e-05
-2.06693135602293e-05
-2.68744024660073e-05
-2.54269114740601e-05
-1.73286138033285e-05
-1.70695011050286e-05
-1.47514706732634e-05
-1.01933994361652e-05
-2.1681277319323e-05
-1.24978007491679e-05
-9.15102086975356e-06
-9.53634146339556e-06
-2.30994993405987e-05
-2.23324453986126e-05
4.73672172315066e-06
-1.02929800948056e-05
-4.49911146891726e-06
-2.45335760624527e-05
-2.05782517014603e-05
-2.69355203859831e-05
-2.03053549307776e-05
-2.75425217252257e-05
-6.67580335288069e-06
-1.80130770887141e-05
-2.85992935006421e-05
-8.18080045410504e-07
-1.71850204617809e-05
-1.6602165129747e-05
2.31530361053564e-06
1.97093067698639e-06
-1.54831605655601e-05
-2.73428856306686e-05
-2.29352542308037e-05
-1.30849696561599e-05
-9.18601383439821e-06
-2.10768174822255e-05
-2.01857543246185e-05
-1.03784389449782e-05
-1.50244789752442e-05
-1.89864504479807e-05
-8.90630647343444e-06
-1.5071484617509e-05
-5.60617332935401e-06
6.21069916319839e-06
-1.84972643427051e-05
-8.01232785199166e-06
-1.93443089622806e-05
-1.82518974534839e-05
-9.08054564449485e-06
1.03720099960342e-07
6.65709361134895e-06
-7.18501366457451e-06
-1.90060008183965e-05
-1.9989841727887e-05
-1.68483419426087e-05
-2.68558021933838e-05
-2.14801332719701e-05
-3.08968819188067e-05
-5.66997868534965e-06
-2.38514700850373e-05
-2.37533820214128e-06
-1.2356040659021e-05
-3.40855161206713e-06
-2.03390610143493e-05
-2.13816432247748e-05
-2.27240903211534e-05
-5.91827458270164e-06
-9.67254495995988e-06
2.68265764124861e-07
-3.3516748048949e-05
-2.36402729280936e-05
-1.89328778403685e-05
-2.83223686018241e-05
-8.57177663634887e-06
-1.87377740224699e-05
-2.61024854163447e-05
-1.24621063772438e-05
-2.15221673478925e-05
-1.73712552698941e-05
-4.28613182102974e-06
-1.54358105540519e-05
-2.28591103104707e-05
-3.61199174413655e-06
-1.57762790993768e-05
-2.36502215369661e-06
-2.98257358121745e-05
-7.82628966937038e-06
-1.90194912444105e-05
-4.54895112902296e-06
-1.06016024558354e-05
-1.09264970297457e-07
-1.87254962780572e-05
-1.20820787689696e-05
-1.68839362289146e-05
-2.52187075966427e-05
-2.25987401011011e-05
-1.49375500515396e-05
-2.7691138838165e-05
-8.18004810221369e-06
-9.66723728560642e-06
-1.413779117431e-05
-1.56394503925985e-05
-2.10850065732145e-05
-1.53686497285058e-05
-1.74126914351216e-05
-2.0032937241729e-05
-1.28425020999767e-05
-2.01404564354909e-05
-1.3945489782689e-05
-1.14040611480581e-05
-1.21894795130672e-05
-2.00411984918259e-05
-2.48635689658199e-05
-2.3582784622417e-05
-2.24981268490933e-05
-1.52413052134497e-05
-2.31617313917585e-05
-2.1885028674899e-05
-2.59482270486405e-05
-1.43870718207237e-05
-1.2199100030816e-05
-2.60852257691807e-05
-3.46215259989117e-05
-2.73709117936132e-05
-8.04677169525647e-06
-2.92951879534014e-05
-1.30091040987898e-05
-1.74336515113476e-05
-1.56899057607197e-05
-5.458260920549e-06
5.44528765599963e-06
-1.95994250460695e-05
-1.10864832704929e-05
-1.80791449670634e-05
-1.32483097648325e-05
-1.81661458526717e-05
-1.45410875354364e-05
-2.27055981127785e-05
-1.38893794249206e-05
6.44617346908598e-06
-8.37414066565514e-06
-1.01687802745039e-05
-1.54650705858305e-05
-1.11149604376621e-05
-1.43234873792698e-05
-1.35842310651211e-05
-1.13825613146063e-05
-4.80661974995278e-06
-1.31309264297191e-05
-1.3033928508818e-05
-1.08072660216645e-05
-6.14109686802954e-06
-8.22936511238955e-06
-1.13995100653655e-05
-1.53893512989549e-05
-1.99057165149664e-05
-2.82050889684848e-05
-7.03310113656603e-06
-6.45889648981589e-06
-1.03842146003341e-05
6.10451360415771e-06
-1.75180464345923e-05
-2.88882171439902e-05
-2.51806409517707e-05
-2.36708692270671e-05
4.87665525255098e-06
-5.63596777477873e-06
-1.34537657423179e-05
-2.33225957884839e-05
-1.82976028607376e-05
-1.87215469620869e-05
-7.3964745523163e-06
-2.10370856771993e-05
-1.26035101236089e-05
-1.48454003158889e-05
-2.59590109267851e-05
-1.48054346186448e-05
-2.20534746380678e-05
-2.80911329952915e-06
-7.76913521452406e-06
-1.08686403774776e-05
-1.46914935520653e-05
-2.05155012219278e-05
-3.13923387170843e-05
-8.73640151547921e-06
-2.57743543665775e-05
-1.65789406778671e-05
-1.51191944704072e-05
-1.07106944628941e-05
-1.41996805459962e-05
-1.24156933875525e-05
-1.15689625978976e-05
-2.02101754568372e-05
-1.62918030786733e-05
9.05544993184732e-07
-7.8998266021963e-06
-1.80562392441546e-05
-3.81899841139331e-06
-1.28390864326937e-05
-1.13895171416762e-06
-1.08048071673726e-05
-2.10183910068894e-05
-2.90368858863653e-05
-1.73534239828824e-05
-5.46694460758507e-06
-8.32486387188595e-06
-1.92246194613372e-05
-1.31918206350259e-05
-1.27232240035796e-05
-1.49704824141617e-05
-2.4039249564652e-05
-1.87043390943768e-05
-1.40262985602481e-05
-2.84395217543589e-05
-2.51263865537354e-05
-1.53897255917219e-05
-1.29985377262627e-05
-2.50450471008436e-05
-6.89914648702348e-06
-1.71065473783334e-05
-2.83188369826319e-07
-1.3875348191179e-05
-9.69664502711402e-06
-2.53977685464794e-05
-2.96094216665452e-05
-2.6098184007246e-05
-6.82588352351779e-06
-1.41098962762127e-05
-2.54900075221559e-05
-6.66107506409473e-06
-3.05595003715195e-06
4.98895557968447e-06
-1.5297768437244e-05
-2.01645543341412e-05
-1.53723861420529e-05
-6.53647931886455e-06
-1.34756887764865e-05
-1.34451674377437e-05
-2.24559050940116e-05
-1.64626637247962e-05
-2.56959185595705e-06
-1.42700846521175e-05
-2.24340055872993e-05
-2.09178711435624e-05
-1.55683136573984e-05
-2.08139836158104e-05
-1.26730111199623e-05
1.32605776677782e-05
-6.21684716256648e-06
-8.99402376385686e-06
-2.92652808105672e-05
-1.68389145030532e-05
8.23233857218255e-06
-1.52118578524884e-05
-2.44236270499256e-06
-2.1164120081698e-05
-9.12780857372456e-06
-2.76449272418991e-05
-1.2677112527576e-05
-1.62303213034162e-05
-1.93498762081492e-05
-7.75336869872858e-06
-2.88905392146776e-05
-1.68773731787277e-05
-2.08749843161307e-05
-3.57829153993497e-06
-3.09758681839526e-05
-2.22513398714888e-05
-1.93147869025764e-05
-3.33862952529102e-05
-1.78612966643582e-05
-1.2951607696595e-05
-6.76491194506594e-06
-1.5558237258267e-05
-1.72463719959769e-05
-8.06265645678824e-06
-1.16840650234974e-05
-1.21359816186453e-05
-2.66688440158457e-05
-8.30093298656609e-06
-3.0899637792101e-05
-1.92363787143243e-05
-2.87318034760285e-05
-2.63513781175225e-05
-3.97478042240765e-05
-6.64675785295675e-06
-2.20471364262334e-05
-1.81981173415436e-05
-1.24209340235529e-05
-1.28644678667102e-05
-1.6816339406396e-05
-1.65300001736099e-05
-5.19176407620517e-06
-1.33138147293625e-05
-1.65654125587494e-05
7.28005659555277e-06
-9.52503061487447e-06
-1.43659774874407e-05
-3.75990360039536e-06
-3.04380084451022e-05
-7.67340468453162e-06
-2.13892901935552e-05
-1.67675725692274e-05
-1.19700425858323e-05
-1.22857306070636e-05
-9.59780077789084e-06
-1.0520803541751e-05
-1.20344770031729e-05
-8.59925974235577e-06
-3.04002761379464e-05
-2.69159426626941e-05
-2.40819782197651e-05
-4.26488584509805e-06
-1.99993629013272e-05
-2.62029320412279e-05
-1.08781644888708e-05
-8.54476572180023e-06
-2.10682819881516e-05
-2.96155903106262e-05
-3.12507845736385e-05
-1.8795782777301e-05
-3.19810360559313e-05
-1.15380723554408e-05
-1.39283136307652e-05
-2.22572190762151e-05
-3.2138581736066e-05
-1.87373908918146e-05
-2.63886757576431e-05
-3.31843544128006e-05
-1.57084874893798e-05
-3.017356110178e-05
-7.68021328347945e-07
-3.71274550139937e-05
-1.8323321806365e-06
-1.73281765342486e-06
-2.12303426608069e-05
-3.19076000596451e-05
-6.31345318831114e-06
-1.79133062331077e-05
-5.3340672344563e-08
1.00792876280292e-05
-6.80466550707038e-06
-5.28607312935234e-06
-1.53040774619722e-05
-1.28378868777524e-05
-2.11726249938615e-05
-2.11319526396416e-05
-8.47692891049995e-06
-2.34877110257055e-05
-1.8150914882945e-05
-1.21896727082032e-05
-2.30726000121929e-05
-8.95358514306762e-07
-1.4605436935949e-05
-1.31446151444384e-05
-1.64262934781012e-05
-2.05619520740927e-05
-5.05453814692034e-06
-1.73141516671736e-05
-7.55451909097091e-06
-2.18977491905053e-07
-9.1031561254548e-06
-1.91736581246222e-05
-3.50364688684649e-05
-8.59067497904275e-06
-1.67386551993885e-05
-1.9033880061834e-05
-3.98603074967729e-06
-1.88478705501717e-05
-1.17793717104152e-05
2.55552441330638e-06
-1.66484213656169e-05
-1.85878701047989e-05
-1.39660468730868e-05
-1.90099204255881e-05
-2.20632567505378e-05
-2.60542848400906e-05
-9.98288526595208e-06
-3.41644939496763e-05
-2.38425170703326e-05
-3.15168266006813e-06
-2.3621883506022e-05
-2.96167464925727e-05
-2.74069320056441e-05
-2.36039577195709e-05
-1.26752923906113e-05
-1.94847506208725e-05
-2.72228803526968e-05
-2.85154816818421e-05
-1.62641442317007e-05
-2.37688071420911e-05
-1.31867143686479e-05
-2.49496896435634e-05
-2.45045919570643e-05
-1.22663256502853e-05
2.2092045500131e-06
-4.53519513151606e-05
7.33000692977674e-07
-5.30191717665465e-08
-1.64339980435083e-05
-3.63274268799616e-06
-9.73209214868112e-06
-2.44948164788402e-05
-8.33327549311105e-06
-1.23302992450429e-05
-1.27405923191087e-05
-1.7288779946853e-05
-2.31139757303872e-05
-1.61832373657201e-05
-1.14824245210619e-05
-8.68353359403782e-06
-1.00648894164691e-05
-1.19152192604169e-05
-1.27805686832518e-05
-8.18855039761503e-06
-1.82051336711427e-05
-1.91576362044272e-05
-1.4682737534298e-05
-2.66573196532102e-05
1.95170676922244e-07
-1.53899044900323e-05
-2.44699337692055e-05
-7.75234348138918e-06
-4.79680592697033e-06
-1.31882503951255e-05
-1.112575149633e-05
-5.20965490018223e-06
5.82861641017217e-06
-1.37082541822188e-05
-1.33090788968567e-05
-9.51718953874913e-06
1.194940782397e-05
-7.16373626440183e-06
-1.67637147783505e-05
-1.32189966058628e-05
-2.57479026866347e-06
-1.62463981074088e-05
-4.87930635563915e-06
-2.60044771808976e-05
-2.31953728046751e-05
-1.72579870845323e-05
-1.24361306289928e-05
-1.69946682649197e-05
-5.92739999672653e-06
-1.45828633272821e-05
-4.20413061942645e-05
-1.06631687740546e-05
-1.85811022240095e-05
-2.34946722299988e-05
-3.7096063127127e-05
-1.85366523584236e-05
-2.44768526613061e-05
3.54424226446846e-06
-2.4380325048273e-06
-2.53789547292419e-05
-2.98923284048686e-05
-1.29774002181996e-05
-1.93831626599142e-05
-2.14908768321096e-05
-6.76321415022344e-06
-2.11233387625094e-05
-2.07235626064421e-05
-1.80061346619023e-05
-1.3940835803881e-05
-2.17265331654796e-05
-1.41097884078761e-05
-1.69006919129493e-05
-1.31315904981278e-05
-2.11600862613089e-05
-7.51336950824054e-06
-1.67644172386516e-05
-5.4481141537722e-06
-2.07446832837414e-05
-2.96633344663561e-05
-1.98513263753735e-05
-2.34507517434211e-05
-2.56306530969909e-06
-1.56635497893732e-05
-2.18582248415487e-05
-8.42512589168412e-06
-6.87521374514508e-06
-8.01933128638865e-06
-1.98577036668027e-05
-2.04567811245301e-05
-8.90185628683017e-06
-2.90429881623725e-06
-1.03129994534878e-05
-4.48361260860536e-06
-1.24741737129361e-05
-1.73537733239261e-05
-4.19904472900552e-06
-1.61782107534022e-05
-1.26894552108301e-05
-6.48224943144778e-06
-1.30553514231456e-05
-1.98921416456052e-05
-1.41338350265838e-05
-1.86888032234048e-05
-1.77859070719489e-05
-1.85244707154655e-05
-2.29125699005886e-06
-1.56727242964041e-05
-3.3714535672605e-05
-3.42453389761385e-05
-1.94633004096059e-05
-1.97786738444849e-05
-1.99978524472058e-05
-8.09456961388631e-06
-2.53548274212877e-05
-8.90423575674033e-06
-4.93826625302796e-06
-1.02113224254155e-05
-6.06648198138707e-06
-1.51079981550491e-05
9.73809437750058e-07
-1.63853477658931e-05
-1.98828635027456e-05
-2.17585617086223e-05
-1.22505683541109e-05
-1.89073220258869e-06
-2.81369405561816e-05
-6.96232257660291e-06
-3.42339440812137e-05
-1.09735637648147e-05
-1.97442509279498e-05
-2.2775721429119e-05
-3.32449721723628e-05
-2.27542905003979e-05
-1.68032159455705e-05
-2.35238991303942e-05
-1.91950690367206e-05
-8.30334938631614e-06
-2.30024367954442e-05
-1.41828905918549e-05
-3.38006070592538e-06
-1.74286132343721e-05
-5.1532633083871e-06
4.02040675441215e-06
-1.97863237916138e-05
-5.11611489766461e-06
-1.82488095855397e-05
-7.32581111366452e-06
-1.82097145040629e-05
-1.72410932794598e-05
-8.28994219106576e-06
-1.68693523949146e-05
-7.84966276818284e-06
3.00355917764244e-06
-2.58191401486792e-05
-9.30021868636566e-06
-1.60511942950757e-05
-2.05104545260006e-05
-1.74131992922124e-05
-9.75940820269247e-06
-2.52567656221307e-05
1.15003478650865e-06
2.32068670906213e-06
-2.84374204841111e-05
-2.2359041290635e-05
-1.94564925435632e-05
-2.22008911221243e-05
-7.21205461704427e-06
-1.91892449144265e-05
-3.28668662503978e-06
-1.16312649912396e-05
-2.17624570351385e-05
-2.32945302265802e-05
5.04383917159025e-06
-1.55113484724523e-05
-1.42870411743276e-05
-1.63727957648643e-05
-2.98573965576875e-05
-3.15764978136657e-06
-1.36362637949975e-05
-2.47393976395497e-05
-2.63392675434739e-05
1.48906303190168e-06
-8.77779382568881e-06
-3.36000084040674e-05
-1.34474287809445e-05
-1.0825883257304e-05
-6.45533398495709e-06
-1.11666955615605e-05
-7.35666334557435e-06
-2.11556786291263e-05
-2.52056751309752e-05
-1.12094109070034e-05
-7.43119121919825e-06
-1.7668031836664e-05
-4.59746817209051e-06
-3.53181110735302e-05
-1.76733366959513e-05
-9.06786244195536e-06
-1.06426986264397e-05
-1.20491246542771e-05
-1.3934226352255e-05
-3.88465830412322e-05
-3.26417185347351e-05
-1.93237288119475e-05
-1.39555067726979e-05
-2.30713517686881e-05
-1.89044070575167e-05
-1.22438721199315e-05
1.22003301783181e-06
-1.72066352602458e-05
-1.34481671587127e-05
-2.0455908271728e-06
-7.54418695411426e-06
-4.41541962654894e-06
-9.78606178484829e-06
-1.48941450354779e-05
-1.71597552421552e-05
-1.72429959025037e-05
-2.22872197090102e-05
-1.6304926728048e-05
-2.09825310679333e-05
-1.24024962969176e-05
-5.99514021423729e-06
-2.54326834091858e-05
-3.61062435195898e-06
-2.6796313833559e-05
-1.25287632454175e-05
-1.11050658061192e-05
1.86058096476192e-06
-2.07458911012184e-05
-2.96974216356812e-05
-2.76311296051372e-05
-1.75620146058049e-05
3.25061297345502e-06
-2.42261332418203e-05
-1.82656956103355e-05
-2.31294560415382e-06
-2.77421324175032e-05
-2.6740249132156e-05
-1.56923871791771e-05
-1.08492728694884e-05
-3.14871521407108e-05
1.37296994084565e-06
-6.42424514059098e-06
-3.61946399596868e-05
-1.43739617512335e-05
-1.36524482817057e-05
-2.78785701652769e-05
-1.7229327109717e-05
-9.11748911275225e-06
-9.179937449046e-06
-2.01471377145976e-05
-2.43962488439999e-05
-1.85805302984071e-05
-1.56064167873987e-05
-1.59707405901933e-05
-6.64441131894917e-06
-7.60662171906057e-06
-7.45450541830177e-06
-6.79583576260778e-06
-1.74224476097969e-05
-2.88397578433651e-05
-2.04165538682174e-05
-2.8618037643039e-05
-2.56375566780743e-05
-1.87911457118919e-05
-5.37319021452517e-06
-9.17263423177565e-06
-1.01135597638219e-05
-1.21135775786806e-05
-2.14652646522042e-05
-1.90125131742738e-05
-2.06544110638237e-05
-1.82506377656247e-05
-2.43422149057936e-05
2.39656132316663e-06
-2.54774954975261e-05
-7.6805566804609e-06
-1.3481040239362e-05
-2.25937163219958e-05
-1.24636762294286e-05
-5.53634359986877e-07
-1.33142886509456e-05
-9.82920641937293e-06
-2.12211214256057e-05
-2.16482410686523e-05
-7.14928549537759e-06
-8.83984631309104e-06
-9.01754741380747e-06
-8.91524173264923e-07
-1.87044538076501e-05
-2.32093816736954e-05
-1.9629107923049e-05
-3.87698811320848e-06
-3.34011689573775e-05
-3.10882257742588e-05
-4.83822188986516e-06
-1.43355910724331e-05
8.46307583218099e-06
-2.11665729411981e-05
-1.36551139300182e-05
-1.27627443935603e-05
-3.30867879355351e-05
-6.25284500259897e-06
-3.27769599519254e-05
-2.10474043758841e-05
-1.15163044208066e-05
-1.77380094233058e-05
-3.02412418713703e-05
1.83466553521192e-06
-2.88096325515823e-05
-2.93955795079622e-05
-4.61612402197478e-06
-1.67909486373756e-05
-2.16326685374264e-05
-2.57519280044261e-05
-7.90996785542789e-06
-4.70188391457621e-06
-7.58694360145361e-06
-6.51670811599201e-06
-2.62871045633148e-05
-2.08654019283562e-05
-2.0337208510721e-05
-2.49587423171259e-06
-2.41251090581467e-05
6.573879442506e-06
-3.66455044666939e-05
-3.34033109794837e-05
-1.36397429692467e-05
-6.0044264762116e-06
-9.89579984332594e-06
-8.89073804655575e-06
-1.15514058440836e-05
-7.93959725249073e-06
-2.13222789181031e-05
-5.66653093251988e-06
-3.02326665069344e-05
-1.97552447025813e-05
5.69338486374501e-07
-1.5360786907572e-05
-2.52320064357594e-05
-1.45088407460859e-05
-1.97484369162712e-05
-2.30667448408165e-05
-2.64677074056268e-05
-1.4468474805283e-05
-2.10381053106498e-06
-2.01210398922868e-05
-1.72458488640304e-05
-1.86526738974336e-05
-1.93252651224848e-05
8.8042600243729e-07
-2.0048236466642e-05
-1.69142524949651e-05
-1.18956768817908e-05
-4.0580137310194e-06
-8.71976031719936e-06
-2.29317788531828e-05
1.73345473263493e-06
-1.4408748940087e-05
-2.21542911365119e-05
-1.18400281556137e-05
-2.50387202787161e-05
-2.15046434288297e-05
-1.41996858034684e-05
-1.81572187147225e-05
-1.00484609737097e-05
-6.03991256399628e-06
-6.18026940870046e-06
-1.91512324844781e-05
-1.28779457619144e-05
-1.77724729051994e-05
-2.96264184281042e-05
-1.09649184629292e-05
-1.51489932889988e-05
-1.69862986351192e-05
-1.88675699053824e-05
-2.972744109124e-06
-7.56146075948061e-06
-1.44813354429843e-05
-2.27105727572926e-05
-1.72669572593507e-05
-1.30498552870862e-05
-2.56832430167583e-05
-2.15617128456662e-05
-3.71737473635899e-06
-3.00926743260043e-05
-2.09719578419103e-05
-1.54313131949322e-05
-4.5166990446455e-06
-2.21803152340158e-05
-1.85296852369196e-05
-6.61124954725481e-06
-2.45145355896544e-05
-1.77007813524697e-05
-1.40743760020433e-05
-1.02629851646905e-05
-1.59566794990877e-05
-1.96566809763512e-05
-2.45782238770649e-05
-1.64610280926993e-05
-1.06160821299058e-05
-1.70674842384593e-05
-1.41776459633656e-05
-1.27174850727971e-05
-1.44489254229111e-05
-7.45364694043257e-06
-6.28598989953401e-06
-2.4728732459229e-05
5.08866759392153e-06
-1.08455534110654e-05
-9.2921012575544e-06
-9.89552169941758e-06
-7.31951883333048e-06
7.1748243711087e-08
-1.69160481038689e-06
-3.85505892315955e-06
-2.76778095273051e-05
-7.1061682756328e-06
-1.95086078308834e-05
-1.47431331808064e-05
-1.39230436344584e-05
-1.15179228682275e-05
-1.96401048819358e-05
-1.99252705190341e-05
-1.1382938252358e-05
-1.50357137066301e-06
-1.51233731881178e-05
-3.47516844200863e-05
-1.14971589358672e-05
-1.24918983139492e-05
-1.50098429980272e-05
-1.88351835722003e-05
-2.14469072214958e-05
-1.60826764272361e-05
-7.04041155942507e-06
-2.06168178198868e-05
-1.61581145231272e-05
-1.58462589151743e-05
-9.9566742231315e-06
-2.09498994737066e-05
-2.20547115923178e-05
-8.94996472590792e-06
-2.43878102140253e-05
-9.04062830997626e-06
-2.55667920215946e-05
-2.66485325287789e-05
-1.60992148586512e-05
-2.01858870588689e-05
-5.76089371951639e-06
-2.85478726340896e-05
-2.34808072732222e-05
-1.18583069710159e-05
-5.35474145444484e-06
-1.19593747092298e-05
-1.47552575350878e-05
9.22399500397973e-07
-6.52553767503043e-06
-1.24792768227612e-05
-1.24535329371006e-05
-2.77583800454779e-05
-2.12924560374728e-05
-1.24547517474958e-05
-2.06897620625266e-05
-1.92973604384206e-05
-1.91184145393112e-05
-2.91800054642161e-05
-1.02259348870367e-05
-3.03675866811889e-06
-1.76422035562936e-05
-4.2779447185691e-06
-1.3721072700096e-05
-2.26942411217406e-05
-1.92048241868635e-05
-1.79239630987251e-05
-1.50596860838826e-05
-1.80856952171076e-06
-4.0164033029097e-06
1.62890185671414e-06
-9.47862435193545e-06
-1.93330546647488e-05
-3.43733923478343e-05
-1.88084522519644e-05
-1.52443951810639e-05
-1.43925941030921e-05
1.547394129746e-06
-5.7912802772014e-06
-1.05995709834564e-05
-1.51576839102102e-05
-1.19681938821457e-05
-2.46051977712985e-05
-1.38433848070847e-05
-1.4244323324189e-05
-1.98341864157717e-05
-1.57809775489892e-05
-1.85160850490386e-06
-7.24844917396475e-06
-1.80377077791109e-05
-2.54568397988704e-05
-2.48985336076596e-05
-2.92586723918192e-06
-1.3469170330956e-06
-2.10630649005919e-05
-1.40859166040844e-05
-1.23218127089721e-05
-1.71259366164468e-05
-1.11167187751575e-06
-8.86830705275507e-06
-1.34291324656398e-05
-1.51686543263801e-05
-3.36741892094911e-06
-2.47933728263032e-05
-2.24858561573634e-05
-7.10276667491709e-06
-3.10884222025012e-06
-1.34764624164811e-05
1.47231084939996e-06
-5.06769504532689e-06
-7.48219397362539e-06
-1.76611232028367e-05
-2.71961501514929e-05
-1.59834548658394e-05
-1.22587434408734e-05
-1.79834232589002e-05
-2.5781134503555e-05
-1.7120404630529e-05
-1.38671403244354e-05
-2.88631803078321e-05
-8.68680824684035e-07
-1.35568425454617e-05
-2.16055856672878e-05
-6.48452327582561e-06
-2.00033739159383e-05
-1.07279568119823e-05
-3.28091281058368e-05
-1.8463245415335e-06
-3.50199494107076e-06
-1.32002139051789e-05
-5.4893328222497e-06
-8.57632398945572e-06
-3.10792224931673e-05
-1.15916376975664e-05
-5.18254714644881e-06
8.10417167620923e-06
-2.94696938181698e-05
-3.05483429472698e-05
-6.36158788751661e-06
-2.20603339622108e-05
-1.19708827962464e-05
-1.00432599976134e-05
-1.80409266099592e-05
1.66878390783026e-07
-1.964310421746e-05
-1.6832240769773e-05
-1.96142645613079e-05
-2.29677155402303e-06
-7.44600834863265e-06
-2.15622581142047e-06
-1.54476430040369e-05
-1.99853127967902e-05
-1.86992566338961e-05
-4.03414563469907e-07
-3.3058310340866e-05
-9.40963694670668e-06
-2.06228748449182e-06
-1.20363749809282e-05
-1.09406995534081e-05
-2.27831359743478e-05
-2.05679351653052e-05
-3.01080134080892e-07
7.75123076558905e-07
-1.5113775831588e-05
-2.06556314237784e-05
-1.67726952039518e-05
-1.20944975042505e-05
-2.56654398089541e-05
-1.51243717931567e-05
-1.08249803615079e-05
-6.70808782847448e-06
-1.21024398168747e-05
-1.2923064254159e-05
-1.27688146574672e-05
-2.98737548439079e-05
-1.76456399603448e-05
-6.75572325851824e-06
-2.24500430838708e-05
-6.77844481016659e-06
-8.24375049242035e-06
-1.89322343526311e-05
-6.63613358999025e-06
-1.72872507276281e-05
8.42869413744467e-06
-1.77414240639334e-05
-3.27775427389283e-05
-1.80746958449397e-05
-2.77318450286047e-05
-2.53633747872708e-05
-2.17042927029418e-05
-1.75473048211936e-05
-3.25632586955385e-06
-1.88361018902486e-05
-1.41000647363602e-05
-2.0238510358352e-05
-2.90177449205363e-05
-1.66710817827592e-05
-1.52729253032019e-05
-2.8033781842939e-05
-1.50557990108699e-05
-1.53780045305477e-05
-1.02155519261969e-05
-1.17585981466361e-05
7.45098935830054e-06
-1.73307588158025e-05
-2.55983229268462e-05
-1.90028652992543e-06
-6.43812714174396e-06
-2.09685738479994e-05
-1.5167627190604e-05
-2.44739176611581e-05
-1.74015244494903e-05
-3.59958795815258e-05
-5.58246577696275e-06
-2.18799532705891e-05
-5.49250120130407e-06
-2.66361631808521e-05
-9.71935087593225e-06
-1.49568674770151e-05
-1.38337763030325e-05
-2.25299787874401e-05
-1.94496854526902e-05
-9.54250680289776e-06
3.08939106261521e-07
-1.31704198075935e-05
-1.74730967990448e-05
-7.99842732487043e-06
-1.80717762549803e-05
-2.28367576968349e-05
-2.80678262348333e-05
-1.81893825331663e-05
-3.02463198255052e-06
1.68484842571633e-06
-1.87618918147199e-05
-1.46012761054573e-05
-1.90071852193169e-05
-1.59546147469905e-05
-8.20970445048845e-06
-1.70838437175319e-05
-2.5545778725061e-05
-2.87882067956853e-05
6.3451586218587e-06
-9.92610035185285e-06
-1.11930833562266e-05
-3.62057351518297e-05
-8.34106023499479e-06
-1.47540520129172e-05
-1.74649615772689e-05
-2.5318140821022e-05
-7.46371637048062e-06
-3.82707345227375e-05
-3.60582312865588e-06
5.60551698786504e-06
-1.26156950527682e-05
-1.60591278542217e-05
-3.17077785330615e-06
-9.01557935315712e-06
-8.51133315416688e-06
2.68500560367415e-08
-1.18816003667395e-05
-1.69969104097506e-05
-1.55571414381686e-05
-1.26895862171997e-05
-1.5958261351318e-05
-2.38295038493193e-05
-1.34579915150158e-05
-1.65978783986895e-05
-2.0068332399755e-06
-9.08161628402836e-06
-1.91281141408249e-05
-3.21666044300857e-06
-1.75705527293842e-05
-1.01569918748564e-05
-2.4596961459591e-05
-1.56167704758204e-05
-1.1261523841336e-05
-1.23003861969656e-05
-6.17518789029555e-06
-4.97542769239207e-06
-2.36426910157522e-05
-1.04219695967469e-05
-5.53785820977244e-06
-3.02569948253274e-05
-6.71113887682746e-06
-2.3433648342884e-06
-2.89960869751697e-05
-2.08345157391261e-05
-1.56468992322488e-05
-2.85356408830365e-05
-2.95750441296105e-05
-1.47145407088177e-05
-8.09369312553134e-07
-7.47517301937128e-06
-1.12017429546969e-05
-1.40201953736025e-05
-1.52459967964469e-05
-6.70570849044996e-06
-6.01570109345773e-06
-2.0057027028865e-05
-1.95127187713799e-05
-1.26552292739941e-05
-6.91595445356475e-06
-1.5225323011632e-05
-1.43190963599131e-05
-1.0688680310709e-05
-2.25909699844873e-05
-3.12889660267544e-05
-2.65246725357258e-05
-9.64390177072105e-06
-2.27416955953169e-05
-2.88131047698402e-05
-1.70508121547025e-05
-1.71891786344951e-05
-1.20920594894511e-05
-1.82629767420843e-05
-2.37315789988693e-05
-1.18037421145749e-05
-1.46843234451713e-05
-1.64995823460341e-05
-1.0178066299596e-05
-2.47696271000082e-05
-2.3336181036404e-05
-2.63876413028707e-05
-1.37142974159507e-05
-1.95860324218005e-05
-6.88370360176531e-06
-2.27969556713379e-05
-2.00231407963153e-05
-1.96984709310796e-05
-1.55530737728621e-05
-1.43799247945723e-05
-7.42791499905155e-06
-2.63682815530496e-05
-1.13691040761819e-05
2.23759485450631e-06
-2.86064276363353e-05
-1.77027721353081e-05
-2.71075735933092e-06
-2.69706828529279e-05
-3.3983549100921e-05
-7.35283398984722e-06
-2.1279242838559e-05
-9.70050583213519e-06
-1.17217564582332e-05
-1.05808672448897e-05
-1.80744335923922e-05
-3.54199817791047e-05
-2.04819827195614e-05
-8.82575648374923e-06
-2.54505484685357e-05
-1.02327509928056e-05
-2.53403311301032e-05
-1.82673759971336e-05
-8.62485896798289e-06
-1.94067575738689e-05
-1.99018053980277e-06
-3.09898399653776e-05
-1.03651335479521e-05
-1.72546792668114e-05
-1.48647465142569e-05
-1.03639039472967e-05
-1.00591321024056e-06
-2.3663165058861e-05
-9.55512664276838e-07
-8.18563640920269e-06
-1.25658116707152e-05
-1.24012389182879e-05
5.69059721229726e-07
-2.89521840400906e-05
-2.59308363168805e-05
-2.78679547980444e-05
-2.26439742593205e-05
-1.77876829321959e-05
-1.38087120584524e-05
-6.23250952012948e-06
-3.1116804963728e-05
-1.38582965287468e-05
-2.52463970426983e-05
-1.35239295323872e-05
-2.7542486566722e-05
-1.77135841349144e-05
-1.00076665486569e-05
-6.80578128913361e-06
-1.28126105889331e-05
-1.4060601085811e-05
-7.92702452284822e-06
-2.92143758574025e-05
-2.42485145245045e-05
-1.73302448022639e-05
-2.1587838576821e-05
-1.5318373161302e-05
-8.33149339906024e-06
-9.14970307933383e-06
-1.35813919212501e-05
-1.6579653855887e-05
-7.09130049743346e-06
-2.64488618911108e-05
-1.55317683391924e-06
-1.04738737296151e-05
-1.53736515138828e-05
4.89086152045194e-06
-2.81906372059944e-05
-1.41547366583931e-05
-2.40590027314813e-05
-1.37657867038206e-05
1.12408469951302e-05
-1.21443684672671e-05
-2.81745762059539e-05
-1.81066418023351e-05
-2.80228718970191e-05
-5.15793275155529e-06
-1.23286057796323e-05
-3.00151086477744e-07
1.51697169084533e-06
-2.28855654675733e-05
-8.31604876647255e-06
-6.84568115888987e-06
-3.42478966820311e-05
-1.6954564653108e-05
-6.55777744498689e-06
-1.09674007421975e-05
-1.72562349015572e-06
-1.03992040520953e-05
-1.6941584877133e-05
-1.90022892178276e-05
-2.49326396541502e-05
-2.3440848579245e-05
-1.93823125733918e-05
1.10042365780706e-05
-1.90080355009208e-05
-1.87006003451923e-05
-1.92308548548492e-05
-1.60714674404774e-05
-3.14267275175469e-05
-2.19125586343097e-05
-2.36894339750974e-06
-6.89261324713783e-06
-1.81864419084697e-05
-1.36623199595615e-05
-2.29423305938964e-05
-1.39825743313837e-05
-4.8844437688281e-06
-8.84465755304409e-06
-2.0521816709289e-05
-3.61533630847196e-05
-3.24386877540209e-06
-3.51413109654554e-05
-1.86753081700551e-05
-2.83219453804481e-07
-1.55176544016511e-05
-1.7404411429251e-05
-1.45035047737545e-05
-1.88654070912827e-05
-1.30842042802863e-05
-4.18233338348826e-05
-1.82590074311721e-05
-1.54151281340838e-05
-1.15324857314572e-05
-2.25846571959026e-05
-1.75065236803166e-05
-1.47047101643758e-05
-2.80658702114884e-05
-4.24025677050291e-05
-2.32782212908698e-05
-1.98755489220909e-05
-1.90757733049125e-05
-4.72261770591591e-06
-1.86121862525535e-06
-3.00169960622217e-05
-5.12741347746133e-06
7.44158209999297e-06
-3.58700577056058e-05
-4.47789576097032e-06
-1.05156848700148e-05
-1.86416935614593e-05
1.86067130661551e-06
-1.50347063218337e-05
-1.2037282893661e-05
-2.68085583631569e-05
-1.10728665412199e-05
-1.41585681060882e-05
3.26814085360965e-06
6.51911555055648e-06
-6.6642697766413e-06
-2.05798292022565e-05
-4.20528016052369e-05
-2.99718901045683e-05
-1.90511940267693e-05
-1.54310984658177e-05
-1.97457895309479e-05
-1.14186634987535e-05
-1.45980477915413e-05
-2.75983003168295e-05
2.21514604839517e-06
-1.15499300970687e-05
-1.54487265864384e-05
-2.42646621474606e-05
-2.68421023663072e-05
-1.14457740139147e-05
-1.00265340958606e-05
-1.6655154956051e-05
-2.3044459500866e-06
-1.24192065661502e-05
-1.24487216070718e-05
-2.41442469221998e-05
-2.56206885408925e-06
-1.82914272429284e-05
-1.52568070884596e-05
-2.23512289952104e-05
-7.27656142513121e-06
-1.26684028964631e-05
-1.64282178412974e-05
-1.02828499590668e-05
-2.19742065184383e-05
-1.27456280351109e-05
-7.72614868632112e-06
-2.48592747482851e-05
-1.49342064713048e-05
-1.30340208511193e-06
-9.13486285708643e-06
-2.80243890051776e-05
-1.86488629471819e-05
-1.62579598307039e-05
-3.46918458339495e-05
-7.347231937539e-06
-2.95602967790274e-05
-2.34412869950005e-05
-2.36157212815218e-05
-1.45398955294947e-05
-1.81690224257479e-05
-7.43156472017903e-06
-7.14431709152868e-06
-9.13786185874041e-06
-1.83554941865597e-05
-2.2913222470639e-05
-9.19156484448341e-06
-3.04113550915964e-05
-1.00822080442049e-05
-1.03477608835194e-05
-2.6768628751075e-05
-1.96166764869063e-05
-1.42734819338425e-05
-1.4439887684911e-05
8.51069277218242e-06
-4.86304670294722e-06
-3.21592628732584e-05
-2.31846286455312e-06
-1.91969962970592e-05
-1.43418833684935e-05
-7.92194395793228e-06
-9.28669486579157e-06
-1.38960072109725e-05
-1.01658251782682e-05
-4.33244329209045e-06
-1.16880867473016e-06
-2.75324678720464e-05
1.68736871650443e-06
-3.93021095364462e-05
-1.33028636016541e-05
-5.68804586966864e-06
-8.69695175354604e-06
-2.6080382996865e-05
-1.82498305084662e-05
-1.3704672826462e-05
-1.15204049928468e-07
9.56403232746129e-06
-1.95401651946072e-05
-2.16478860370126e-05
-2.91659937016446e-05
-8.70168158566164e-06
-3.05722593204653e-05
-2.5313496385733e-05
-9.47355833937202e-06
-2.04316023559792e-05
1.80418481320065e-06
-1.27441772491952e-05
-2.75439385039599e-05
-2.72890916916369e-05
-1.48544277641325e-05
-3.02461700302381e-06
-3.04499598641352e-05
-7.78718884951115e-06
-2.6135076300006e-05
-1.88519427813312e-05
-1.54436358664458e-05
-9.25821656371009e-06
-1.48794189478744e-05
-1.35531585333086e-05
-7.11024014558384e-06
3.99479627425672e-06
-2.26389828745335e-05
-3.35393105923055e-05
-2.82876413801604e-06
-2.03129938690664e-05
-1.37096869736629e-05
-2.1185049804813e-05
1.02820404021672e-06
-1.4450564452744e-05
-1.80578316364502e-05
-2.13017109847034e-05
-2.31929521494035e-05
-3.90667750519338e-06
-2.58233830462457e-05
-1.37224933992178e-05
-9.43397323326779e-06
-2.40033489087101e-05
-1.53565618697455e-05
-1.43792150156489e-05
2.73456638555213e-06
-1.37926383291293e-05
-1.0051627876795e-05
1.50870296528913e-06
-1.630554227649e-05
-7.0303508430544e-06
-5.01083042559451e-06
-3.47333602598774e-05
-7.14114078779839e-06
-6.83912706804244e-06
-2.34891274295183e-05
-4.05071978597574e-05
-1.41939203689545e-05
-2.53696691330698e-06
-7.95385708063865e-06
-1.69668237810201e-05
-2.60394605727275e-05
-1.70116562047956e-05
-2.52484568423451e-05
-2.04898330234663e-05
-2.07429630039293e-05
-2.85869276979705e-05
-2.19418583345297e-05
-4.21951071490317e-06
-1.29853020756544e-05
-2.8361725103571e-05
-2.81146365623188e-05
-1.54744775648773e-05
-2.52314580827268e-05
-1.68222458685244e-05
-1.85864328583008e-05
-1.8391788398706e-05
-2.34109346115748e-05
-1.77396798142025e-05
-2.08147632407957e-05
-2.38559345921109e-05
-1.70777543576086e-05
-2.5932416497138e-05
-3.80637379548202e-06
-1.89801581747317e-05
-1.53310485523722e-05
-2.02896877995606e-05
-7.72529277102481e-06
-2.05049996335403e-05
-1.66299181109486e-05
-6.2805403391085e-06
-8.39341751371244e-06
-1.10076902902454e-05
-2.50166615034679e-05
-2.12270780494331e-05
-1.70780854550965e-05
-1.36158427694925e-05
1.07789635580817e-07
1.22849182813012e-06
-7.96916605456891e-06
-1.0864263237633e-05
-2.21255600919276e-05
2.47959659563086e-06
-9.72905142736512e-06
-1.32770726553335e-05
-2.15632883690198e-05
-3.4613718322787e-05
-5.10904645832552e-06
-3.59326401821649e-05
-1.38943578040702e-05
-2.87364933043035e-06
-2.00456811050557e-05
-1.94231360625393e-05
-1.7678341045592e-05
3.54165232288196e-07
-5.26417280557939e-06
-2.58908769239302e-05
-2.03582864327632e-05
-3.4472492990882e-05
-2.42699270823908e-05
-9.06681731479233e-06
-1.04731356100567e-05
-2.38292181226094e-05
-2.49370546559944e-05
-2.09712119586473e-05
-1.68390166876991e-05
-2.37947302406253e-05
-6.49665703691268e-06
-1.52234771594245e-05
-9.14297589486712e-06
-1.42716870377882e-05
-1.76178443284776e-05
-3.60796895275427e-05
-8.56255242929489e-06
-3.87532173478132e-06
-3.28559445279533e-06
-7.88254682678372e-06
-2.69345862540695e-05
-2.84351229662259e-05
-9.54205132767005e-06
-2.23493476761046e-05
-3.09959226822188e-05
-1.51097017632598e-05
-2.55887355595956e-05
-2.80970389575336e-06
-8.73682020875368e-06
-4.49580966287966e-07
-6.61748174069024e-06
6.91292802074182e-06
-1.35454801001728e-05
-1.45876597233133e-05
9.0709028171364e-08
-2.66590826795443e-05
-1.64132592133809e-06
-1.80870849830139e-05
-2.37002237600753e-05
-1.49486051585199e-05
-1.6642415900674e-06
-8.6490585627395e-06
-5.29395043088071e-06
-1.59439313815135e-05
-1.97689828993313e-05
-9.50323315057278e-06
-4.7833086532649e-06
-1.52283344302459e-05
-5.65869108677061e-07
3.37591819174903e-06
-6.94452156553461e-06
-1.09907658604923e-05
-6.77682142858426e-06
-2.14413693484474e-05
-1.26300831834755e-05
-1.16794180826874e-05
-1.89209657135884e-05
-3.06830577856804e-05
-3.8472316255142e-06
-2.53576835220192e-05
-7.70418628135178e-06
-1.88828175591768e-05
1.52347746184855e-06
-3.81711812564785e-08
-2.0165230264037e-05
5.88128839312582e-06
-2.80416051978604e-05
-2.74615122960589e-05
-2.54016669652222e-05
-2.81063900602218e-05
-1.11232518207968e-05
-2.17436257113772e-05
-2.17556199568073e-05
-3.16813393575757e-06
-1.47641335722848e-05
-1.19791828865141e-06
-1.19748961348302e-05
-1.99064661566846e-05
1.31129938485895e-05
-1.86228768597968e-05
-2.88434327120247e-05
6.7242474212653e-06
-3.26927387588525e-05
-1.70189194810436e-05
-1.66521103878036e-05
-1.13680480794764e-05
-1.10985044591055e-05
-1.68591924364705e-05
-6.04680241363337e-06
-1.76177139660961e-05
-2.99383885978481e-05
-1.99010093569405e-05
-9.97730201878957e-06
-2.61424518351853e-05
-1.27858637942874e-05
-2.09832546139881e-06
-1.79698563925219e-05
-2.3388808688828e-05
-1.43488242364151e-05
-1.27332117686976e-05
1.54956038982607e-06
-1.41387983694253e-05
-1.05679117946204e-05
-2.44341351168855e-05
-1.06158261747425e-05
-1.71987943725636e-05
-9.81304157815025e-06
-4.53967693921597e-06
-1.36973723039278e-05
-2.14819525606178e-06
-2.06042051842137e-05
-1.09669353992218e-05
-1.72587482447548e-05
-1.03643047691e-05
-2.98443364983373e-06
-1.36915437866586e-05
-1.83906675429039e-05
-1.31265047119125e-05
-2.75651479864624e-05
4.22241861552783e-06
-5.42207433348095e-06
-2.47646526291272e-05
-1.13121352635113e-05
-2.00192276889154e-05
-1.76741368946283e-05
3.38448741381441e-06
-2.68402118388494e-05
-1.13423122150775e-05
-1.95597950616972e-05
-2.59232830854923e-05
-2.36837165930634e-05
-9.69400081714345e-06
-2.39400164112005e-05
-3.11646232409491e-05
3.32064249922023e-06
-2.75070206303252e-05
-9.17714504041297e-06
-1.98945072556538e-05
-2.31971109403027e-05
-2.91764224261448e-05
-1.44517715729979e-05
-3.59037333410458e-05
-1.40727811068466e-05
-1.81279826157297e-05
-1.72502238116283e-05
-1.96828862725716e-05
-2.43069742179947e-06
-2.9513048533949e-05
-8.24054721746043e-06
-3.02405663984635e-05
1.92384286555018e-06
-1.55297796672107e-05
-1.0817359978004e-05
-1.39611288056999e-05
-5.74224013547733e-06
-1.12897614199526e-05
-1.09184424948215e-05
-1.94533846477527e-05
-2.20614969405739e-05
-1.19141004984728e-05
-2.29990553769559e-06
-1.14723588649713e-05
-2.0339520768707e-06
-2.75342805245448e-05
-2.58258626406214e-06
-8.00395571629928e-06
-1.53660462278675e-05
-1.82217935379094e-05
-2.43812559229495e-05
-2.01209490441897e-05
-6.50066634097965e-06
-1.52289057290759e-05
-2.40977592139263e-05
-1.6142740920311e-05
-2.43259306720889e-05
1.19120196511899e-06
-2.79797430696399e-06
-1.61521296538424e-05
-8.16896894026389e-06
-5.72751890135825e-06
-1.73506227638601e-05
-2.72564849514478e-05
-1.49159230439673e-05
-1.86482498041589e-05
-9.01495065325674e-06
-1.2998481003965e-05
-1.98698342583225e-05
-1.74874792329588e-05
-1.95281656494827e-05
-3.88251615365051e-05
-2.06219276791968e-05
-3.82829812393321e-05
-1.5388618367517e-05
-2.45404329815938e-06
-7.82574578770945e-06
-1.39427888098318e-05
-1.42515631529399e-05
-2.7252395505008e-05
-3.62262887670634e-05
-1.27177533482585e-05
-2.11216100427682e-05
-5.97559849041276e-06
-9.09176959859715e-06
-3.14791464793743e-05
-2.37284364303338e-05
-7.10096634981328e-06
-1.12519828489264e-05
-1.63055449958305e-05
-1.53692713130947e-05
-1.02486557795197e-05
-2.44563583351663e-05
-2.32420691764043e-05
-2.8461403560944e-05
-1.6149517732563e-05
-5.65696989732644e-06
-2.62174896950176e-05
-1.31489515658165e-05
-1.21085637800126e-05
-4.79869994645865e-06
-3.05785964478721e-05
-4.21908341190829e-05
-2.65621874938023e-05
-3.10424104751125e-05
-2.05379637349858e-05
-6.25902650438779e-06
-2.79202854117632e-05
-5.00492275129991e-06
4.78247822156677e-06
-1.66818080238158e-05
-2.14284604653646e-05
-2.29798924029272e-05
-1.94883820129538e-05
-1.16396412091733e-05
-1.32479751024368e-05
-2.37222385956493e-05
-7.79568446354414e-06
-1.84635894575044e-05
-2.22532038333908e-05
-1.96706732285494e-05
-2.13269029267309e-06
-2.21251787490024e-05
-1.06919426182282e-05
-6.58384848584339e-06
-2.50086834323723e-05
-1.94468877559437e-05
-1.25431785772714e-06
-1.19724004639824e-05
1.20413513455838e-05
-9.88129323528209e-06
-1.92495533721905e-05
-9.23993390133554e-06
-3.75222285783336e-05
-7.92847342379388e-06
-1.44111479750201e-05
-1.44651976118138e-06
-5.20718193514726e-06
-2.98407006225982e-05
-1.89761190622774e-05
-1.31694119409011e-05
-1.22231806480198e-05
-1.28431648101872e-05
-1.73204377383975e-05
-4.72017006307047e-05
-2.728738488254e-06
1.85705537970871e-06
-4.60293702674121e-06
-1.89252731982662e-05
-2.84707048957204e-05
-1.86763789800426e-05
-4.85268764132314e-06
-2.66360237614252e-05
-1.23675383805862e-05
-1.36310904902575e-05
-2.23472461307078e-05
-1.69503548169822e-05
-1.7204475439501e-05
-1.37072245452862e-05
-6.31852692256414e-06
-2.21499677914044e-05
-2.75166385279824e-05
-1.56656791427048e-05
-2.03578123696979e-05
-2.45370190453243e-05
-1.50541704472426e-05
-2.14624898217966e-05
-1.85979107998129e-06
-1.26043777025288e-05
-1.55960894373959e-05
-3.12489518901358e-05
-9.25657371750512e-06
-1.5228408310056e-05
-4.37172206740522e-05
-5.36053755154894e-06
-4.92450761487984e-06
-1.7516870923448e-05
-4.44087229834561e-06
-3.78208627846867e-05
-1.27081019727802e-05
-1.63822910800528e-05
-1.21780877599166e-05
-5.01388667205412e-06
-4.99468199001777e-06
-1.35660556084797e-05
-1.29924393451655e-05
-1.45326545355315e-05
-4.4751456966582e-06
-8.00319844915646e-07
-1.32291792777717e-05
-1.03791605161383e-05
-1.98719858920649e-05
-1.3346564574147e-05
-1.5184264371796e-05
-2.65611355531758e-05
-2.37178401488371e-05
-1.02173373610053e-05
-2.61207126351059e-05
-1.33016568558674e-05
-1.2730084584763e-05
-8.84066621224485e-06
-3.97514804115399e-05
-1.49956927810331e-05
-1.31411486938663e-05
-1.1987690950632e-05
-7.71244385511787e-06
-1.51763781880289e-06
-8.74454681998182e-06
9.94825365738303e-06
-5.69682480161637e-06
-1.74151775006064e-05
-1.98918660514571e-05
2.62539819716045e-06
-2.88885797893987e-05
-1.18676021169389e-05
-6.41051079982816e-06
-2.05925861057985e-05
-1.19663168531714e-05
-2.26276086321261e-05
-1.61718926428032e-06
-2.15908207263451e-05
-1.19499165981987e-06
-1.75857260697737e-05
-2.85811301844686e-05
-3.30016613078534e-05
-2.18490324849314e-05
-1.41661293656005e-05
-3.20321611794025e-05
-1.14610417640813e-05
-1.78176651349847e-05
-3.12901467871075e-05
-1.72034328264307e-05
-3.501246024485e-06
-2.0116827601595e-05
-2.15601187470334e-05
-5.30593141750272e-06
-1.3509369496939e-05
-1.65349295854042e-05
-3.07399779108787e-05
-1.54416550523203e-05
-2.48185028054929e-05
-2.33566850930414e-05
2.64506188308212e-06
-6.21625797503943e-06
-1.3271798953751e-05
-2.32736211269561e-05
-2.63899322836351e-05
-1.55024243979883e-06
-5.61871216035859e-06
-4.27549297484018e-06
-1.87336966682772e-05
-2.23539376520299e-05
-1.21040099848547e-05
-2.99821508761577e-05
-1.74818389436461e-05
-2.34750516664827e-05
-9.11197493316052e-06
-2.08884859427647e-05
-7.40891472756723e-06
-1.27341962724371e-05
-4.92231870759675e-07
-4.4037099501397e-06
-1.58451412020592e-05
-1.75604818075662e-05
-2.10084492158542e-05
-2.30045105203217e-05
4.7412118520279e-07
-1.93715882088763e-05
-2.27727224029375e-05
-1.60273537277674e-05
9.4762761491043e-08
-1.15593535726616e-05
-1.99838545543083e-05
-2.77984998014069e-05
-1.32725222108614e-05
-1.78922489023289e-05
-8.96448433605792e-06
1.59379302477666e-07
-1.04895846813384e-05
-1.4229731049829e-05
-1.52768836253607e-05
-1.6168321410247e-05
-1.39110612553237e-05
-1.66525344748602e-05
-2.15495122953777e-05
-1.68694736812405e-05
-1.54570876926854e-05
-2.33889871486913e-05
-7.56391618537977e-06
-6.547847395204e-06
-7.2532641203072e-06
-3.18777835362616e-06
-2.53839264573197e-05
-2.90522749656246e-05
-6.3375226763727e-06
-1.76090392350808e-05
-9.7751007576795e-07
-1.24894758866675e-05
-5.62679130036321e-06
-2.04101852942955e-05
-1.77435911807346e-05
-2.97775070382764e-05
-9.74166008745507e-06
-2.64907947690974e-05
-2.67601177556056e-05
-7.54906558378476e-06
-1.17100669173308e-05
-2.03114629142632e-05
-1.70487855550312e-05
-7.13340991442007e-06
-3.11773922866828e-06
-1.18815045309221e-05
-2.85454395823118e-05
-4.49266414460721e-06
7.64568987322252e-06
-1.01984642441618e-05
-2.81274654649842e-05
-2.16697968466062e-05
-7.71780633842875e-06
-1.99955527329473e-05
-2.61134789074489e-05
-1.06579239716361e-05
-2.81940700892144e-05
-2.66709279293222e-05
-2.2706418082274e-05
-1.2264714810769e-05
-8.1464189811474e-06
-2.2719489982742e-05
-6.97030003146194e-06
-2.56000277446454e-05
-1.61061636728901e-05
-5.03546126660621e-06
-6.69495070311782e-06
-2.52920310391164e-05
-1.06213468911776e-05
-1.27764308022033e-05
-1.49424209702707e-05
-1.04936089632673e-05
-1.16447196330804e-05
-1.07881518363624e-05
-2.2644469905475e-05
-1.0774355200618e-05
-8.48622242797519e-06
-1.51661132637414e-05
-8.63059407780867e-06
-8.07283341411056e-06
-8.56819296310621e-06
-2.37948835835197e-05
-1.72518753190107e-05
-1.80335924935265e-05
-1.03436467453882e-06
-1.5681751220883e-05
-1.98557717581181e-05
-2.22502004992623e-05
-1.90392629940546e-05
-1.87270144027903e-05
-8.5588703661624e-06
-2.21910649523855e-05
-1.02576301842283e-05
-2.91535341839993e-05
-1.47502251193508e-05
3.23102722068212e-06
-1.34495586055871e-05
-2.87577056195087e-06
-2.59650839197122e-05
-3.23660862837791e-05
-1.6466767997662e-05
-3.18962822627792e-05
-1.17950973182533e-05
-1.3077570769477e-05
-6.81832793689182e-06
-1.18179480069651e-05
8.55994519616648e-07
-3.18009620494296e-05
-1.8487321088359e-05
-8.34006398577433e-06
-5.6220905614633e-06
-1.80264665389934e-05
-3.88957743485899e-05
7.28503438355445e-06
-3.68861079335976e-05
-3.87745500648753e-06
-1.40444987753003e-05
-6.29276866719138e-06
-1.37050052253738e-05
-6.73108098690162e-06
-1.85285253263635e-05
-1.10954235135275e-05
-1.53725908577114e-05
-2.04869188271298e-05
-2.42755548777656e-05
-4.36270065691644e-05
-1.34296118576542e-05
-2.21726873346302e-05
-1.48673292979527e-05
-1.79829580706574e-05
-1.15201036713313e-05
-1.79041474360167e-05
-6.15664954283783e-06
1.28534227039058e-05
-2.79236898210189e-06
-3.63588772817915e-05
-1.40080220250072e-05
-9.23773031493627e-06
-1.23067114391838e-05
-2.78645634494446e-05
-2.00840815778998e-05
-1.28229902615551e-05
-2.95605608282063e-05
-3.36430528434994e-05
-4.10090689732746e-06
-1.32760567896581e-05
-1.10274672025738e-05
-1.39866914768695e-05
8.9495089424774e-06
-1.21933197325938e-05
-7.58255799217747e-06
-1.35322317010866e-05
-1.66610089261511e-05
-1.62158974153534e-05
-2.28765429363805e-05
-1.25860829060777e-05
-1.28017591555169e-05
-1.52294930566571e-06
-2.23051284796855e-05
-1.76415398803792e-05
-2.03837055997797e-05
-1.61288359398618e-05
2.85985432674775e-06
-1.32619279640522e-05
-1.90287675932608e-05
-2.15797881772607e-05
-2.23324213306501e-05
-9.56556247275051e-06
-2.53153195466343e-05
-1.42575422358557e-05
-9.65327940060454e-06
-8.95342314614928e-06
-9.09277149876426e-06
-1.03767924756066e-05
-9.94616930499503e-06
-6.07254120407479e-06
-1.18725612216973e-05
-2.3423440117721e-05
-3.81246788547657e-05
-1.33002161784276e-05
-2.93464266377564e-05
-1.64162148478801e-05
-1.25428437566969e-05
-2.81358942253538e-05
-1.98497580658987e-05
-9.28087504497736e-06
-2.5537252089962e-06
-2.01634041308092e-05
-3.79364423231761e-06
-1.55372905306841e-05
-1.60709521246048e-05
-6.50653861760242e-06
-1.29548112659783e-05
-2.61854338271842e-05
-5.1118568678384e-06
-4.14559983427055e-06
-2.46090271942452e-05
-9.33383184290384e-06
-2.62753769512545e-05
-1.95205716561345e-05
-1.57881728729296e-05
3.73739053415472e-06
-1.40726961205095e-05
-2.68100154549154e-05
-2.24530878322737e-05
-2.08411673716762e-05
7.24912442398939e-07
-2.72623947017085e-05
-2.17198543631634e-05
-1.54325250598695e-05
-1.5181286727387e-05
-2.46762452594237e-05
-1.35618667746721e-05
-1.35952095599765e-05
-1.12237344599971e-05
-3.00012995004078e-05
-2.07926440263614e-05
-2.52111687049804e-05
-1.02889942966348e-05
-1.29161767040942e-05
-3.50415407304852e-05
-1.30481878298569e-05
-1.37050633385518e-05
-1.6659227802219e-05
-2.58514855836182e-05
4.59802886680169e-06
-2.3576144102954e-05
-1.38432449134003e-05
-1.43029794569196e-05
-1.95450842085423e-05
-1.83827573029619e-05
-3.36659382484913e-05
-1.32188317399324e-05
-1.5040350854001e-05
1.06888867012608e-05
-2.45194985170995e-05
-1.7709012944219e-05
-2.25430612866064e-05
-2.48975782774376e-05
-2.97882976986763e-05
3.45861124207426e-06
-2.05341792793633e-05
-2.33356440189536e-05
-2.10732719823197e-05
-1.90659640684931e-05
-1.55780767849168e-05
-6.18810712900042e-06
4.31164538425766e-06
-9.73849450881023e-07
-2.68018717756278e-05
-1.13687235435211e-05
-1.9299293129353e-05
-2.39822151385177e-05
-1.80658689326969e-05
-3.94804370450229e-05
-3.12740834496675e-05
-7.20684732558729e-06
-2.60181665451863e-05
-1.76161429290684e-05
-4.80997082261943e-06
-3.54449019311346e-05
-2.7467611999133e-05
-2.11767979211145e-05
-2.75929229090709e-05
-1.8640335054216e-05
-1.82382354455898e-05
-2.04295575149363e-05
-1.54802908270123e-05
-2.92476932308324e-05
-2.81356403558831e-05
-2.47084481453629e-05
-1.42931857792237e-06
-1.66496836447607e-05
-2.81029115564053e-05
-1.69550547930102e-05
-3.90874599782126e-05
-2.66802053863107e-05
-2.95495196587278e-05
-2.07114903840379e-05
-2.08291737434405e-05
-2.24381488356574e-05
-2.29928296321039e-05
-9.49790862852613e-06
-1.37978426230706e-05
-1.17646270499213e-05
-2.0678196795416e-05
-2.10157521639827e-05
-1.27032886720894e-05
-1.68974440107479e-05
-2.44990495031217e-05
-2.99847811081099e-05
-2.6495228379777e-05
-1.82257457274435e-05
-2.85839152209047e-05
-2.32218090817846e-05
-1.82181393162074e-05
-2.84188726958433e-05
-7.69260377471408e-06
-1.88581185056326e-05
-1.81657270255228e-05
-1.62694902109367e-05
-1.70460424126358e-05
-2.2971097001105e-05
-1.10094473833617e-05
-1.89725991632934e-05
-8.0180827344231e-06
-2.01092530879581e-05
-3.70338199772861e-05
-2.66815912613509e-06
-1.53620882673019e-05
-3.97732945872485e-06
-8.99153678640604e-06
-3.60764630487221e-05
-3.12617379413688e-05
-2.20005829038165e-05
-1.74408958332844e-05
-3.61169564980782e-06
-1.89547798768986e-05
-1.95657484067309e-05
-4.59260652515906e-05
-3.26660635021806e-05
4.48122675018751e-06
-2.45414998333223e-05
-2.61422291555437e-05
-1.90791794674888e-05
-2.51585826840739e-05
-5.95381704731569e-06
-1.23549559144516e-05
-1.87207064249677e-05
-9.26916340502188e-06
-1.80566607975803e-05
-9.90517139338559e-06
-2.75657590200876e-05
-1.98345808632937e-05
-1.85694483036756e-05
-9.29362013100701e-06
-1.75296952022415e-05
-1.37373314796701e-05
-2.9073542687132e-05
-4.81968167849146e-06
-1.94414388935164e-05
-1.82991038643998e-05
-1.88550413946799e-05
-2.32553378596347e-05
-1.94622798676785e-05
-2.6917678392166e-05
-1.90749267339215e-05
-7.73637146109501e-06
-1.62777442765879e-05
-2.9990604253939e-05
-4.48856188710844e-06
-1.28845062753336e-05
-5.6262700069642e-06
-1.68917077292822e-05
-3.27608267782721e-05
-1.67410242459726e-05
-1.92064690721976e-05
-1.50991323762328e-05
-2.27744779642203e-05
-1.76087846460946e-05
-1.58779317345123e-05
-4.23531990572161e-06
-1.41515017799431e-05
-1.7415828645672e-05
-1.97712950258111e-07
-2.03709821890795e-05
-2.13500363219959e-05
-3.21528494084625e-05
-1.00728295356667e-05
-2.34430076217072e-05
-2.15842819896919e-05
-2.18406433605972e-05
-1.68686062374489e-05
-1.43980906410349e-05
-1.76796703718263e-05
-1.68050817054033e-05
-2.2885966503356e-06
-2.29843951853841e-05
-1.72411850425584e-05
-1.46893209118682e-05
-2.53556748019021e-05
-4.29272922607953e-06
-1.6731644117805e-05
-1.43342824978189e-05
-8.57675091590752e-06
-8.89020401380829e-06
-1.02868527280975e-05
-6.95225146506898e-06
-1.36122567409668e-05
-2.24037680208866e-05
-1.86718226852742e-05
-5.74585993535297e-06
-1.06924787247985e-05
-1.03964250629292e-05
-7.12452224265142e-07
-3.21589059847862e-06
-1.73641925066243e-05
-1.23266403079888e-05
9.27177555632335e-06
-1.66176450845215e-05
-9.14600244583584e-06
-2.04494286392966e-05
-1.50601558229082e-05
-2.00060274836602e-05
-1.9145122668789e-05
4.78567191936649e-06
-1.34218200028345e-05
-1.97685617665522e-05
-7.70134326182175e-06
-1.68567272159038e-05
-1.09846141721179e-05
-6.36590218134114e-06
-1.2907375961291e-05
-6.10904500467988e-06
-1.08448990774439e-05
-1.66352596617465e-05
-5.59608434856595e-06
-7.70083708142274e-06
-7.94973356263639e-06
-2.13503871488043e-05
-3.3980508472246e-05
-1.78628249996118e-05
-1.57253957594794e-05
-1.88258345001739e-05
-7.19758677191214e-06
-2.19518689546102e-05
-3.72633338986845e-05
-1.99271021073246e-06
-1.74070229849002e-05
-8.92260345651048e-06
-2.77087131187602e-05
-1.5107837228223e-05
-4.53377247497302e-06
-1.19529408462881e-05
-1.13353786745838e-05
-2.42618598657116e-05
-2.29800546286077e-05
-6.7725480760938e-06
3.67707182089153e-07
-9.48435652303596e-06
-1.67930812878617e-05
-1.98815865657572e-06
-3.10498600872303e-05
-1.66662487329904e-05
-3.09519723547004e-05
-1.62094349342295e-05
-8.70233486350448e-06
-2.27853681100882e-06
-1.79857777516891e-05
-1.86709131258173e-05
-1.79931125489204e-06
-1.60194103922491e-05
-3.21832639391081e-05
-2.85526395606124e-06
-8.34090555945244e-06
-8.58289338074924e-06
-2.77356788190873e-05
-2.09569296146124e-05
-1.22366308027141e-05
-6.53040113636256e-06
-2.68617938530563e-05
-2.17661230724383e-05
-2.36280192550731e-05
-1.07114202095251e-05
-5.89331719561652e-06
-1.65409045759252e-05
-8.65934362598422e-07
-8.41770814381409e-06
-2.14110561273961e-05
-8.36547890989108e-06
-1.48394410966696e-05
-6.21107356440266e-06
-2.09184058667344e-05
-2.08069238728349e-05
-1.25348761368565e-05
-3.84576623769613e-05
-1.84367351579365e-05
-2.00897386431945e-05
-1.76415755691849e-05
-4.49727002911435e-06
-1.30925908539073e-05
-2.9812879922752e-05
-1.10054620417311e-05
-1.72508956052525e-05
-1.55457357070692e-05
-1.63840928750394e-05
-9.78838137479999e-06
-3.08403347848977e-05
-2.69804243171183e-06
-1.2561348922845e-05
-6.15423702457195e-06
-1.92458327668583e-05
-2.36620064262488e-05
-1.69948495107905e-05
-8.28063220793131e-06
-1.26357472863879e-06
-3.69145289617407e-06
-2.38132759579115e-05
-2.41579459954156e-05
-4.964194009614e-06
-9.40621248039251e-06
-3.20592621712827e-05
-3.51046161647816e-05
-1.47838125228722e-05
-1.77671990077473e-05
-1.77074103485137e-05
-1.1929783696256e-05
-3.84258446758686e-05
-1.4399405364938e-05
-1.89651992427197e-05
-2.36641707492113e-05
-5.86240127429207e-06
9.56504464376598e-06
-2.45375526875616e-05
-1.71395833686743e-05
-6.48968460899625e-06
-1.74070368356321e-05
-1.50078827206125e-05
-2.23599543992101e-05
-5.45907877134787e-06
-1.12091570564453e-05
-1.41479368322745e-05
-1.52330010190203e-05
-1.73400329858721e-05
-1.73814740654342e-05
-2.30252325530584e-05
-1.00070312504471e-05
-4.01911877789789e-06
-1.88857221069758e-05
-1.10910679472594e-05
-2.41410590904991e-05
-2.33319302310791e-05
-6.60746557437561e-06
-2.55709358720143e-05
-1.74496199095615e-05
1.65175020885221e-05
-2.47392324718433e-05
-1.75398329764206e-05
-6.90934721398953e-06
-1.45312699029615e-05
-1.93806390181112e-05
-1.95542379147596e-05
-8.93561899534819e-06
-1.73406996797442e-06
-2.47032787972442e-05
-2.35077548780408e-05
-2.05519552326583e-05
-2.13709433297297e-05
-1.82591963863224e-05
-1.10275829052334e-05
-1.28188948718404e-05
-1.6394401468848e-05
-1.26325237519739e-05
-1.46424017486938e-05
-3.47301288387887e-05
-2.13699059732478e-05
-7.16930359660824e-06
-8.14747754690735e-06
-2.2837905719066e-05
-2.55217326283916e-05
-1.53250875149168e-05
-1.06443600215913e-05
-1.97545860207125e-05
-1.54271210237898e-05
-2.07612963517549e-05
-1.04375814182817e-05
-1.9101702152364e-05
-4.0798111960427e-06
-2.64069779225088e-05
-1.35548464705212e-05
3.97099784982777e-07
-3.17889650172565e-05
-1.3502957336278e-05
-1.38392357270946e-05
-1.70679146555166e-05
-2.14980801666689e-05
-2.11198865280508e-05
-1.28102945854707e-05
-3.5230391985188e-07
-1.47754673755123e-05
-1.18226051943341e-05
-3.4682541478889e-05
-9.67725468166095e-06
-1.33303318200956e-05
-3.25271901034289e-05
-3.31173915203775e-05
-1.16516634932221e-05
-2.09918255020498e-05
-1.56221345901685e-05
-2.96016403883643e-05
-1.82348808085537e-05
-1.50590900511996e-05
-2.50144603674306e-05
-2.72745925729821e-06
-1.70447786149644e-05
-2.11124765934434e-06
-7.07269770797264e-06
-3.09756444161381e-05
-5.59665851452157e-06
-1.34142732494207e-05
-2.29933069536776e-06
-2.43818504762665e-05
-2.63491614815335e-05
-1.61396953326482e-05
-2.02638586108879e-05
-1.57611787623077e-05
-2.31129445984479e-05
-2.49730431009953e-05
-1.71858178701135e-05
-2.20717602300084e-05
-1.65736871969985e-06
-2.81299492737673e-05
-8.13998683423624e-06
-1.14273617788952e-05
-6.51202713709808e-06
4.21454079012578e-06
-1.00365440523902e-05
-8.94011817316475e-06
-1.30123097488928e-05
-1.90118371147768e-05
-1.94723910606751e-06
-1.41314416689731e-05
-8.95985344296016e-06
-9.05701631852345e-06
-1.97522760466937e-05
-1.46850938844078e-05
-2.71685519937854e-05
-8.12705303155985e-06
-1.13532162119921e-05
-1.95637939458081e-05
-1.96627170222491e-05
-3.6464293359335e-06
-2.37847240841652e-05
-2.07672837163296e-05
-1.90239251553452e-05
-1.96524461225464e-05
-2.2588715149521e-05
-1.65966253243976e-05
1.48748349967501e-05
-1.22536475942555e-05
-3.67063588374292e-05
-3.24270662828399e-05
-5.77227719217457e-06
-3.44253476279443e-06
-2.63834491690624e-05
-3.22385505778963e-05
-1.44810008089977e-05
-4.59779559755717e-06
-2.09761667607794e-05
-1.77445773678213e-05
-1.54712704999156e-05
-1.68064901020052e-05
-1.82759789921453e-05
4.01075775231929e-06
-1.9328975301198e-05
-1.4365922855096e-05
5.54441520286475e-06
-1.44990213310708e-06
-2.09766146408372e-05
-2.13869407074998e-05
-3.35112146288017e-05
-1.6420669451312e-05
-1.06544878189428e-05
-5.77514329337793e-06
-1.11328677395176e-05
-2.11898998056677e-05
-1.63268448581444e-05
-2.50687722176129e-05
-1.33393399278318e-05
-1.45505271379414e-05
-1.28864674214111e-05
-1.63804849354137e-05
-3.15042335672214e-05
-1.74877928986513e-05
-1.95457572543455e-05
-1.49211289653771e-05
9.53268680987333e-06
-1.1914192010992e-05
1.28667239096977e-06
-2.75771337391008e-06
-5.73664625575615e-06
-9.70657238260605e-06
-5.65730478417265e-06
-2.18666885464362e-05
-1.98243240764996e-05
-1.87599804079551e-05
-3.37211532113884e-06
-1.6095933760366e-05
-1.02354084887277e-05
-1.3605385721726e-05
-3.07919506727146e-05
-1.44743801576913e-05
-1.10322954786297e-06
-2.28712848374839e-05
-2.57751064174809e-05
-1.21238528464547e-05
-1.05418581561245e-05
-2.08649960121676e-05
-2.05829436308105e-05
-7.67976515655275e-06
-1.21473840222398e-05
-3.67563504616826e-06
-6.87563588784821e-06
-2.91099531517985e-05
-1.47551589788628e-05
-1.0634026632145e-05
-2.88616747211564e-05
-2.76078200395908e-05
3.42631334304279e-06
-9.00798035853218e-06
-2.2170805589499e-05
-2.07681086698443e-05
-5.69179475990229e-06
-1.22407915157343e-05
-1.60385465964574e-05
-4.89846789782979e-06
-8.4516095807394e-06
-9.58764489332389e-06
-1.03952523685377e-05
-1.96605707680535e-05
-1.77545570053056e-05
-3.43988565672996e-05
-1.49112078377875e-05
-6.37569191841387e-06
-2.79402962473903e-05
-2.62302584289388e-05
-1.90949741943214e-05
-2.23147351775057e-05
-1.89813535116056e-05
-2.71808635436184e-05
5.12708761135156e-06
-1.23864169390353e-05
-2.86973664126632e-05
-1.24382929263439e-05
-1.51527771460453e-05
-1.76280611043576e-05
-1.76453524679497e-05
-6.18526994700344e-06
-3.40183663145764e-05
-1.55732306867914e-05
-2.48172897490199e-05
-1.7365612671163e-05
-1.11622202008983e-05
-1.68219584459278e-05
-6.04189240223987e-06
-8.32530447841655e-06
-2.11879275048131e-06
-7.42910103534012e-06
-2.27353626257732e-05
-2.42395222109264e-05
-1.4788632776303e-05
-2.11103784288749e-05
-2.19500826454146e-05
-2.52745457520844e-05
-2.36411098988064e-05
-1.87236401866045e-06
-1.13028493295985e-05
-2.04356713152076e-05
-1.32693578003365e-05
-4.17216245329283e-06
-2.19885676215599e-05
-2.07465259566164e-05
-1.12016924866713e-05
-1.17559420634161e-05
-1.74048577080695e-05
2.6090958690146e-06
-1.91342669679634e-05
-2.78079100913765e-05
-2.82607610493598e-05
-1.12708697048129e-05
-1.18036980314853e-05
-9.46643278839405e-06
-2.35142554725538e-06
-1.43447689285003e-05
-2.38275601455084e-06
-3.44947781547663e-05
-3.15851111416371e-05
-1.05294017266543e-05
-3.76817139964449e-05
-1.12378121142663e-05
-3.37204118475829e-05
-4.04217618638609e-05
-2.21259388132511e-05
-1.65138856998831e-05
-1.03948719964797e-05
-2.53099014787492e-05
-7.7861958433686e-06
-5.00424325985229e-06
-1.80855432350101e-05
-1.853613794128e-05
-1.85380403744884e-05
-9.86622322966615e-06
-1.10620873481166e-05
-2.05529352599673e-05
-1.30735582046362e-05
-8.13662853423267e-06
-1.92634073327452e-05
-1.35672416932862e-05
-2.31860195664663e-06
-1.71948443401944e-05
-1.35821256250468e-05
-2.6788059424884e-05
-2.20752350083931e-05
-9.76437862123355e-06
-1.71743036718505e-05
-1.6147997941167e-05
-3.22318961317395e-05
-2.8577500204111e-05
-1.6657505559551e-05
-3.31731105809731e-06
-3.81128391694602e-06
-1.52263480144501e-07
-5.43474716721529e-06
-3.21129538224464e-06
-2.21181481670529e-05
-1.58043786154218e-05
-1.49783086883919e-05
-1.81321307097228e-05
-3.69037958438772e-05
-6.00957289714914e-06
-2.28928062110792e-05
-8.0957817838704e-06
-1.56952558632524e-05
-1.02849045169645e-05
-1.61518098740522e-05
-1.15494003106692e-05
-2.04684869962358e-05
-1.12109981898009e-05
-1.82400380385514e-05
-1.78146676588293e-05
-1.79226655865455e-05
-2.88018493450128e-05
-2.36510531017857e-05
-7.13674533945814e-06
-2.55608833511711e-05
-5.84913978828383e-07
-6.20967579232379e-06
-1.73351183168192e-05
-1.90861753658669e-05
-3.63931341468689e-05
-2.23867947132801e-05
-1.87440889092468e-05
-2.28541604433859e-05
-1.30110064730587e-05
-1.90043875872002e-05
-1.59409028391446e-05
-1.11898351700286e-05
-2.16113745453505e-05
-1.59333593575769e-05
-1.40529158100941e-05
-8.89924608891789e-06
-1.88104463786964e-05
