# Supplementary material for: Research on computational propagation and identification of mine microseismic signals based on deep learning
Source: PLoS One. 2025 Oct 22;20(10):e0334641. doi: 10.1371/journal.pone.0334641 (PMC12543183; doi:10.1371/journal.pone.0334641)
Supplement: S11 Data — (ZIP) [file pone.0334641.s011.zip › 000101100002690.xlsx_0.txt_24.txt.txt]

-1.35881473969043e-05
-3.17518364722331e-05
-4.37765394311831e-06
-2.10817515262899e-05
-2.01984118189628e-05
-8.89304500257995e-06
-2.37604068397707e-05
-2.12071649253987e-05
-1.29112114063789e-05
-1.75576697884053e-05
-1.47366943923587e-05
-2.01647417098452e-05
-2.13429757013498e-05
-1.31099455417259e-05
-1.39945281146926e-05
-7.20423273367698e-06
-1.08081679257395e-06
-2.56459134331269e-05
-1.39841085927531e-05
-1.90643872847367e-05
-2.27931927086365e-05
-2.02126428245856e-05
-1.40718972108924e-05
-1.98195639360345e-05
-3.3207070177637e-05
-1.59452562167276e-05
-2.87793012593416e-06
-2.36572746431895e-06
-2.53917724823449e-05
-1.48547549634968e-05
-2.2185413244325e-05
-1.88166861508459e-05
-1.08988380112472e-05
-2.397978783763e-05
-1.32284036668477e-05
-2.7440027942922e-05
-2.2046915569296e-05
-1.27158569219558e-05
-1.47796859062949e-05
-1.07630597576638e-05
-6.51662707161559e-06
-3.76112851295935e-05
-1.92545197351863e-05
-5.05376178169437e-06
-1.03258896027341e-05
9.13654745854839e-06
-1.08539200441216e-05
-2.11685216917725e-05
-1.93289273721793e-05
-7.89032467313513e-06
-2.0110482908691e-05
5.71796483265287e-06
-7.96700509674397e-06
8.98117689850135e-06
-5.68110405964342e-06
-1.00479159756431e-05
-7.84878343652241e-06
-2.12644419703081e-05
-1.90569577401819e-05
-1.75733181261474e-05
-8.5427547310549e-06
-8.87079845787771e-06
-1.77604655098565e-05
-3.19349607099015e-05
-2.04762211362119e-05
-6.27037228408059e-06
-2.99736575230301e-05
-2.77704043683783e-05
-2.42531017236809e-05
-3.17748902187198e-05
-1.81948723433927e-05
-4.72284344546381e-06
-1.28621937776107e-05
-3.84433126171907e-06
-2.03335103031741e-05
-8.59920860284408e-06
-1.46231519784617e-05
-2.00001989465957e-05
-2.34389406282685e-05
-1.47859112606402e-05
-5.89444412466429e-06
-8.24383603751868e-06
-8.58401238359668e-06
-1.74128279455681e-05
-2.18566475823565e-05
-1.60732641152365e-05
-1.61243843486736e-05
-1.17389339138031e-05
-2.939658935009e-05
-2.68894109250581e-05
-1.42498217383978e-05
-2.33836761190372e-05
-1.41640739561735e-05
-2.09858903978766e-06
4.74619954840642e-06
-1.01584410283531e-05
-1.39161814645241e-05
-3.20745804418451e-05
-1.41645701814734e-05
-2.17603403391025e-05
-3.19701608147047e-05
-8.99056351679929e-06
-7.21886168023102e-06
-6.65193328682239e-06
-2.12862549126479e-05
-7.66830683946674e-06
-2.22060024267687e-05
-1.35561280234001e-05
-2.99084899187543e-05
-1.09066755436784e-05
-2.12838179562344e-06
-3.72780728401183e-05
-2.20196735238487e-05
-1.45060490329952e-05
-7.26673760413181e-06
-1.86075337807719e-05
-2.73681058545678e-06
-3.36620563429449e-05
-3.12660637486096e-05
-1.39520190885222e-05
-1.98187255047836e-05
-1.43255339631056e-05
1.35260016155394e-05
-8.42867181758311e-06
-1.85900948172426e-05
-6.20451747124817e-06
-2.16262760238061e-05
-2.0519489666288e-05
-2.16028736948878e-05
-1.56255717098384e-05
-4.31834907796297e-06
-1.25665153607128e-05
-1.30138920652632e-05
-8.317905792395e-07
-2.19199923085892e-05
-1.35233631103898e-06
-2.05110569312592e-05
-1.80842084302706e-05
-1.76230321882339e-05
-2.91885452532795e-05
-1.34837964396263e-05
-3.83354128995711e-06
-7.90100486500856e-06
-2.96006259237466e-05
-1.34094019619231e-05
-2.26285554277923e-05
-1.42223538779841e-05
2.76895901171e-06
-1.22967920142107e-05
-2.72640643445917e-05
-1.27393914811159e-05
-2.52176421612436e-05
-1.65906926088468e-05
-1.10887628930446e-05
-1.62145241770951e-05
-1.85741161197392e-05
-1.57768304880581e-05
-2.714430326705e-05
-7.91303558944477e-06
-3.32506900337937e-05
-8.41184523334206e-06
-2.5529594367932e-05
-4.27006554361607e-05
-4.72458984660436e-06
-1.55651815879086e-05
-3.25105124957722e-05
-1.00300126128257e-05
1.49244331105552e-05
-1.56346188699447e-05
-2.12221363464107e-05
-2.59324511423962e-05
-1.95914402950292e-05
-1.81517017073032e-05
-1.36276552687255e-05
2.97143359654866e-06
-1.37519441577285e-05
-3.17060606865732e-05
-7.24255526985001e-06
-1.53702607132993e-05
-1.22165521454986e-05
-2.13789582374791e-06
-1.1779263054231e-05
-2.64272681424571e-05
1.92962963657318e-06
-1.46010100589425e-05
-6.38303071924074e-06
-2.44429548125311e-05
-1.99207331952308e-05
-2.05370227982249e-05
-2.38447078861885e-05
-2.51837059900288e-05
-9.91533474225386e-06
7.62425367908901e-06
-1.33558290876117e-05
-1.11602085473658e-05
7.99338429569322e-07
-4.17304631742734e-05
4.57396641316668e-06
-1.93121160437515e-05
-2.34167469794989e-05
-1.69380118544831e-05
-1.97736465596772e-05
-1.77449209566927e-05
-1.61162250737317e-05
-2.20681094289307e-05
-1.57383224305315e-05
-8.44170027370361e-06
-9.02700015893878e-06
-2.40202090303802e-05
-1.91565956441395e-05
-6.50209084767813e-06
-1.46554173173135e-05
-1.05970934459962e-05
-2.99612875734883e-05
-1.86910673352272e-05
-9.70396491241699e-06
-2.40380974417791e-05
-6.86239317374092e-06
-1.66629816218823e-05
-2.25591854582297e-05
-1.27406989962179e-05
-2.5374170118944e-05
-3.07833333913006e-05
-2.20683433846508e-05
-1.2680689108134e-05
-2.29226111376316e-05
-2.80525372232226e-05
-1.44263799201049e-05
-1.1018342073007e-05
-2.41679220793027e-05
-1.08346116121922e-05
-4.09804607707564e-05
-1.26025346858088e-05
-1.2502447525473e-05
5.97010937960864e-06
-1.33633893991338e-05
-1.02010717585624e-05
-1.29014131955574e-05
-3.46995051958514e-06
-1.19316984725543e-05
-2.59588715737972e-05
-1.70187526827627e-05
5.48079245600601e-07
-1.27156517691917e-05
-1.0670989785863e-06
-5.04380710980653e-06
-1.08568922534808e-05
-2.2457951830691e-06
-1.32271778685533e-05
-5.26367678951719e-06
-2.13410663069905e-05
-1.0125901190693e-05
-1.36831883998189e-05
-1.40538188941574e-05
-9.82696188714105e-06
-9.05053307561733e-06
-3.18616180375156e-06
-1.12431194959493e-05
-7.67328709967976e-06
-1.6506948875523e-05
-1.3885953861212e-05
-2.25320473187892e-05
-7.36624915834803e-06
-5.24060692428184e-06
3.63179368825561e-06
-2.95129920463008e-05
-1.72352591489251e-05
-1.39418537214288e-05
-3.01796514004185e-05
-1.71239548729559e-05
-1.2555625705188e-05
-3.44195024817966e-05
2.46854620755707e-06
-1.68782589637079e-05
-1.15558539940552e-05
-2.42562862809109e-05
-1.30224271179618e-05
-4.26469179546113e-07
-4.77215112949643e-05
-2.8956374404752e-05
-2.20319700978049e-05
-3.63255069046507e-05
-8.04199492868674e-06
-9.71181038631768e-06
-1.86750892654615e-05
-2.34187219375064e-05
-1.68186771683016e-05
-2.18995842688006e-05
-2.01590354668372e-05
-1.80064807811065e-05
-8.55148179743582e-06
-2.88825539840638e-05
-1.32161628148715e-05
-3.03484912816151e-05
-9.84831146674383e-06
-2.25007531924263e-05
-1.60287147983265e-05
-2.05618951598629e-05
-6.65648756568048e-06
-2.92573255311302e-05
6.82038336114794e-06
-3.85475835525319e-05
-3.13600401816873e-05
-7.08861024096756e-06
-2.18845878082643e-05
-1.36976772866708e-05
-2.0629120548674e-05
-3.33417653611934e-06
-4.88596962947899e-06
-2.12375532271132e-05
-3.16008090748013e-05
-1.62762316917312e-05
-6.71428576295584e-06
-1.61677460069123e-05
-7.14647791644271e-06
-2.87876693309243e-05
-1.86896343508414e-05
-1.79167623406263e-05
-1.80098753800131e-05
-2.02638561398356e-05
-1.2853437278345e-05
3.23829305181197e-06
-1.50092006897401e-05
-7.65075691929547e-06
4.4270981523275e-06
-1.06190402973956e-05
-5.49717785150579e-06
-1.50279388373051e-05
-1.98485885251784e-05
-2.49300540695645e-05
-1.63291674470699e-05
-1.33554286735868e-05
-1.81580607551704e-05
-1.61530543983742e-05
-1.64288938105597e-05
-1.06997818667938e-05
-1.92639944883375e-05
-1.83688722780649e-05
-1.77791723547093e-05
-2.35738543456592e-05
-7.27038236987869e-06
-1.24464051798729e-05
-1.87192570083685e-05
-2.13295077211694e-05
-2.3000595349187e-05
-5.20166289059654e-06
-2.5032266380475e-05
-2.76938470500769e-05
-2.96759876877169e-05
-1.39865090740111e-06
-2.46443044541956e-05
-1.41798847609919e-05
-6.34398195854087e-06
-1.75668945181577e-05
-1.44289585572314e-05
-1.75091292679571e-05
-1.60723406279717e-05
-7.93107986642296e-06
-2.74202163323323e-05
-2.14647879807812e-05
-2.88807545733212e-06
-1.34205799042682e-05
-2.17275110122715e-05
-7.51169757774769e-06
-2.88418746766651e-05
-1.62098259885288e-05
-1.15478938545569e-05
-8.7555405053426e-06
-2.24943693644969e-05
-1.59240221115152e-05
-2.66225673333475e-05
-2.22107569435495e-05
-1.84372114394398e-05
-1.84677888858355e-05
-1.08164929550291e-05
-2.25601906346819e-05
-1.29839721295111e-05
-1.1177929175257e-05
-1.99771728319579e-05
-1.24344462921181e-05
-7.56909664141523e-06
-2.93858749043385e-05
-1.73397571175147e-05
-1.91234267053238e-05
-1.00777007817905e-05
-1.85695259479354e-05
-6.20576386187778e-06
-1.98623458243141e-05
-1.46371599472864e-05
2.44252060492727e-06
-1.16165011312571e-05
-4.21176213559094e-06
-2.76811102002011e-05
1.36526651699264e-07
-7.19331109982456e-06
-1.49954513115958e-05
-2.05032179520135e-05
-8.69726503405282e-06
-2.14367108762334e-05
-1.21665204521788e-05
-1.82430791125859e-05
-2.32118100757018e-05
-8.00817311523789e-06
-1.92178915994229e-05
-2.12061598795474e-05
-2.67062815944932e-05
-2.18700008636899e-05
-9.42135866744357e-06
-2.10292662842435e-05
-1.42054733205399e-05
-1.28745307807503e-05
-2.28311985238209e-05
-1.25140395044903e-05
-2.62385517177178e-05
-3.68987636472102e-06
-1.52785247861601e-05
-1.75847803192503e-05
-3.88062397311574e-05
-2.68959566480337e-05
-4.38022376531547e-06
-1.86787750355094e-05
-1.30080862373475e-05
-1.2259511198057e-05
-1.52722967355209e-05
-2.01535797865729e-05
-1.85272350322061e-06
-2.07847985483743e-05
-2.53619006446335e-05
-4.7721702915435e-05
-2.0628833192843e-05
-1.96966426280971e-05
-2.03756110140431e-05
-1.92860104619006e-05
-2.13295592974637e-05
-1.98844545500033e-06
-1.95411425040825e-05
-4.60009571950667e-06
-2.14335698618639e-05
-6.63591280458564e-06
-2.47559711599182e-05
-2.22946362156595e-05
-2.69443661620198e-05
-9.6299856430454e-06
-1.97389568688838e-05
-2.489040835652e-05
-1.8974943486053e-05
-2.63161905118426e-05
-5.90523517349268e-06
-2.2492660342466e-05
-1.57539117120364e-05
-2.10998999234916e-05
-2.563151314159e-05
-2.54495926010531e-05
-2.14800639751111e-05
-2.2383031101809e-05
-2.33672253371692e-05
-2.17128266825072e-05
-2.03449966973827e-05
-3.35005486063184e-05
-1.90497736644624e-05
-2.5876811815172e-05
-1.63676648350098e-05
-2.35459133208264e-05
-1.98546659043079e-05
-2.09547427175213e-05
-9.07850798970016e-06
1.44460270140311e-06
-2.75723631937517e-06
-2.3337129546955e-05
-2.7505232496711e-05
-3.96842760195821e-05
-2.34728977253956e-05
-1.58706553148482e-05
-1.38855212423108e-05
-1.98941838350816e-05
-1.64669146776148e-05
-2.12528315876505e-05
-2.13383196183729e-05
-2.4358939169092e-05
-2.30854203591797e-05
-2.53077841253051e-05
-1.81022470282135e-05
-1.05243839119761e-06
-1.23767916094387e-05
-1.58032100913078e-05
-3.59485274342975e-06
-2.38958227118063e-05
-4.52264148132959e-06
-6.14055901934441e-06
-1.8516656768351e-05
-1.90954174181047e-05
-1.7705008763491e-05
-1.33189193265515e-05
-1.43144631518728e-05
-6.18328732113181e-06
4.42683477933466e-06
-1.75172047952651e-05
-1.24545969949935e-05
-3.33269999089368e-05
-1.12861701240255e-05
-3.53838283592453e-05
-2.10289669687047e-05
-1.04145265488735e-05
-8.47893085697867e-06
-9.78955614092881e-06
-1.64471031415477e-06
-2.5792219692702e-05
-1.84044742742716e-05
-2.21957841050123e-05
-1.05635112804906e-05
-3.58555255211389e-06
-1.28017520516709e-05
-1.0593613693145e-05
-8.88926839625928e-06
-6.27933811375863e-06
-1.26341738629944e-05
-1.85260666646187e-05
-1.1110237074664e-05
-2.44193708135351e-05
-1.12865832332748e-05
-1.70122046357994e-05
-3.33388789190673e-05
-3.39930119295059e-05
-1.65213189421882e-05
-1.25949467784943e-05
-1.63501814335406e-05
-2.43348193137982e-05
-1.31178578764987e-05
-7.58752516882786e-06
-1.34917836197076e-05
-1.55175288103695e-05
-1.87864773520372e-05
-1.73553584975505e-05
-1.11595841064925e-05
-1.66849357906565e-05
-2.034765749473e-05
-1.626485591942e-05
-3.16798964759408e-05
-1.9519892431389e-05
-6.35792340815857e-06
-1.14510870337393e-05
-2.20351344244113e-06
-1.72474621364414e-05
-2.07227262337535e-05
-3.66584320958131e-05
-1.6422420601793e-05
-2.64585188443781e-05
-2.09977890178489e-05
-9.64735838814344e-06
-1.1632773555282e-05
-5.23008673177317e-06
-9.14939781445033e-06
-3.47924494199602e-05
-7.81797560920352e-07
-2.50188056186064e-05
-3.04373673224135e-05
-3.43655341783203e-06
-1.83703362044874e-05
-2.82593480752002e-05
-2.25966911558431e-05
-2.39118467360015e-05
-8.72229859563984e-06
-4.00618743434098e-06
-2.83916703494704e-05
-7.99736534703428e-06
-2.77190072443915e-05
-1.02614980849846e-05
1.28598038567046e-05
5.8113713193046e-06
-1.80817671162575e-05
-6.06110998299379e-07
-8.88746688431529e-06
-6.55862983188924e-06
-1.94172243584318e-05
-8.39833083088629e-06
-6.05023033056891e-06
-3.38645549244386e-05
-8.15376373792611e-06
-1.1017774736284e-05
-1.4707690262441e-05
-1.06473993273017e-05
-1.65433655949524e-05
-2.84653127142777e-05
-1.22186809159604e-05
-7.52499168035147e-06
4.85135655462401e-06
-2.69155000644483e-05
-1.08686057996917e-05
-5.55252326271534e-06
-2.58600160692036e-05
-3.14757791321557e-05
-1.37261923606521e-05
-2.14280559165843e-05
-2.70577038050261e-05
-1.1773549514344e-05
-1.54786318417012e-05
-1.19561941386849e-06
6.35414263471141e-07
4.70361470449752e-06
-3.19391114438797e-05
-1.02406214003352e-06
-7.46833932605425e-06
-7.95668541300357e-06
-7.03967949330438e-06
-6.9646912043222e-06
-8.00674711325497e-07
2.91825854939988e-06
-2.32270168409925e-05
-2.91558528502999e-06
-1.61143129567778e-05
-3.16322049640145e-05
-4.24941847205657e-05
-3.11117699582281e-05
-5.0069470597134e-06
8.7105175281748e-06
-1.69533633706743e-05
-1.88512673976042e-05
-4.78005192954447e-06
-2.9218791450361e-05
-1.27472857383834e-05
-1.21442140219038e-05
-1.0554249833761e-05
-1.06528738566542e-05
-7.86794339128617e-07
-1.25721873224209e-05
-7.24809770260748e-06
-2.4489246239799e-05
-7.24623161447551e-06
-6.89103919357597e-06
-1.5455976886845e-05
3.70093252855785e-06
-1.82361920075727e-05
-3.24378658397413e-05
-1.39818510289064e-05
-2.79910030222766e-05
-1.27879632129546e-05
-1.02339011545093e-05
-1.80484182714938e-05
-1.62228244643408e-05
-5.82925214961855e-06
-1.67349462403492e-05
-9.89381476492641e-06
-5.79008981258398e-06
-1.95734173448048e-05
-2.78294500781259e-05
-1.57000979251249e-05
-3.83229498537338e-05
-1.71559557755551e-05
-1.17447275357214e-05
-1.25713844909556e-05
-4.84589191276899e-06
-5.70764063210063e-06
-2.34617283491719e-05
-9.96203316998318e-06
-2.77844128637385e-05
-2.07873901072893e-05
-2.12058676643181e-05
-1.7270829725464e-05
-1.51723059194391e-05
-1.23004359303816e-05
-4.67736566136048e-07
-2.11073586162231e-05
-2.29217498706009e-05
-2.06727188758613e-05
-2.19339229553983e-05
-1.84528055041971e-05
-1.71698282583677e-05
-2.60061585378739e-05
-9.20149284451652e-06
-1.23008169541737e-05
-2.10965618114009e-05
-1.31365939640128e-05
-8.17722748749117e-06
-1.46473119376237e-05
-2.74096000564207e-06
-2.00430482518568e-05
-7.08829235185988e-06
-2.70098851597196e-05
-9.85144063268788e-06
-6.11070530026945e-06
-1.20817432399379e-05
-2.21947606814993e-05
-1.16404865922211e-05
-1.33526254616288e-06
-2.76065885742395e-05
-5.00300601831662e-06
-1.94708635117489e-05
-2.93370573586676e-05
-2.20220202675336e-05
-8.16725423595816e-06
-3.35637727980725e-06
-1.1253279300484e-05
-7.55426137795253e-07
-3.08134439391851e-05
-1.47289410423227e-05
-2.74277182815056e-05
-2.92675909527473e-06
-1.34869286863055e-05
-1.64719545164085e-05
-1.42597949448983e-05
-8.84222172015227e-06
-2.13379621213101e-05
-1.48982974611904e-05
-2.11296930402087e-05
-1.2638850337159e-05
-6.64323760085671e-06
-2.93903414483667e-05
-2.98008112835906e-06
-1.333034172229e-05
-1.25430926874394e-05
-2.50695484283238e-05
-2.75340364564783e-05
-6.51206448219753e-06
-1.69057794634292e-05
-7.05897539996072e-06
-1.25097612475993e-05
-6.29407840759633e-06
-2.73482579813082e-05
-2.05315623284643e-05
-9.6685287572466e-06
-3.03308069733495e-05
-1.09189138375822e-05
-1.77325959069596e-05
-9.00070800350915e-06
-2.13717435002318e-05
1.980746158496e-07
-6.20677810209786e-06
-1.21237547822959e-05
-1.55097770226709e-05
-1.98770709255453e-05
-1.26468515956568e-05
-1.86868053326034e-05
-3.73468439712195e-06
-4.73875966832666e-06
-7.87034606652745e-06
-2.11098102880605e-05
-3.02690459202279e-05
-6.85392738472522e-06
-2.85999016185795e-06
-2.17300206547298e-05
-2.4155217650641e-05
-8.81911382366096e-06
-1.46229999881608e-05
-1.27174805529774e-05
-8.26901698258777e-06
-1.65529116062032e-05
-1.11781937664734e-05
-2.54085315273798e-05
-2.57078840034916e-05
4.38756211019148e-06
-9.78923160442247e-06
-2.28093593422644e-05
-2.32755375363692e-05
-1.61309098215122e-05
-1.3797890924633e-05
-1.14074588924953e-05
-1.28954780343391e-05
-2.00159294158569e-05
-1.85662495340395e-05
-1.76667272604575e-05
-1.41949021694468e-05
-3.03436653942281e-05
-1.3665057903704e-05
-2.68003620346455e-05
-2.58264502887822e-05
-2.15846682791624e-05
-9.25462080431599e-06
-2.76132058669134e-05
-2.69338667354768e-05
-2.04884193992099e-05
-2.83270081680089e-06
-1.35859004367215e-05
-1.35441257056347e-05
-9.42432130198874e-06
-6.08209315596872e-06
-4.10047148448433e-05
1.53332856276564e-06
-2.45005165442587e-05
-2.29919568143155e-05
-2.31503312340344e-06
-4.75178259092532e-06
-1.93919948922955e-05
-2.40342767280381e-05
-1.4665056585065e-05
-7.44679145459382e-06
-1.30324344948371e-05
-1.44281500268204e-05
-1.20903416135926e-05
-1.70492528062799e-05
-1.94070842329243e-05
-5.43681289187564e-06
-3.00653586847355e-05
-2.21964128584747e-05
-2.45377781614948e-05
-1.56945963770647e-05
-1.56601248171464e-05
-2.40358319843206e-05
-1.77736310563147e-05
-1.87480173019474e-05
-1.16349049815056e-06
-1.57377757708914e-05
-1.17501378019984e-05
-1.16203882404392e-05
-1.92955776206048e-06
-8.55242920822667e-06
-2.59760845760502e-05
-2.24592035244777e-05
-8.36927206959327e-06
-2.31655608770472e-05
-2.69706701341187e-05
-1.81909336818566e-05
-2.26002353370345e-05
-3.37745979541127e-05
-4.03109287177126e-05
-9.50636145588771e-06
-1.70483087619046e-05
-2.15981822195546e-05
-2.93219837019338e-05
-7.57660838420404e-07
-1.97961969469661e-05
-1.01738587241768e-05
-1.25005095394716e-05
8.73534229022561e-08
-1.74215615291353e-05
-1.94383295888455e-05
-2.06769087630085e-05
-1.09690131941005e-05
-1.49621871340438e-05
-1.04836663154945e-05
-2.79198640302242e-06
-3.48978152418427e-05
-2.97660793034337e-05
-2.53945802233815e-05
-6.21655085369142e-06
-1.15765677916629e-05
-1.1948761542377e-05
-8.89578380146852e-06
-1.73681819823434e-05
-7.29492056376975e-06
-6.2448922034835e-06
-1.75449788239779e-05
-4.97405140501329e-06
-9.51279567742691e-06
-5.41485762528105e-06
-1.7682520661248e-05
-1.72542565100516e-05
-1.74549173014557e-05
-1.73314660015538e-05
-1.75700651284166e-05
-9.70108509158183e-06
-1.91338301610443e-05
1.22619320647984e-06
-9.96561659917244e-06
-2.83874129408342e-05
-1.8130625209514e-05
-1.39109679515396e-05
-7.43229752092215e-06
-2.73981484913557e-05
-1.39210342454463e-05
-2.21561648248645e-06
-2.11348104927141e-05
-2.98705267877738e-05
-3.61141936731621e-06
-7.8983285265329e-06
-4.40340906180446e-06
3.04230496618041e-07
-1.00258033169117e-05
-1.12631720225762e-05
-1.01803890296066e-05
-5.82610813857149e-06
1.66471143925734e-05
-6.26263591438198e-06
-1.27962323481426e-05
-2.29298760439527e-05
-8.65198010379002e-06
-8.58381449280172e-06
-1.18745278633087e-05
-2.38407745445643e-05
-7.00057858826793e-06
7.78198413791231e-07
-1.22495551349398e-05
-2.14108186828364e-05
-1.03802771720611e-05
-1.98431645546102e-05
-1.23200174501377e-05
-2.03390092608497e-05
-1.44027346418585e-05
-3.13274473406947e-05
-1.08516559303615e-05
-5.3791922539435e-06
-8.83262150081898e-06
-2.84092833664874e-05
-3.83845507880816e-06
-2.08643600268566e-05
-2.67586225818251e-05
-2.9427149402457e-05
-8.41576347026715e-06
-3.8758425969156e-05
-2.04272108915304e-05
-2.06333599892701e-05
-9.02965554247798e-06
-2.19664223233011e-05
-1.66486119859268e-05
-1.17150159329328e-05
-9.68282658216702e-06
-1.72792621346799e-05
-3.16792259578317e-05
-2.38115194044142e-05
-2.67749022003421e-05
-1.18880916441239e-05
-1.21554638974034e-05
-8.0455859005348e-06
-1.79528865945238e-05
-2.90888553517897e-05
-2.67889159650294e-05
-5.62797132339272e-06
-2.84430866117385e-05
-1.42710699806754e-05
-8.9250769064533e-06
-1.21306757989809e-05
-2.34900148595433e-05
-2.41351179450918e-05
-3.14546234035615e-05
4.83969211344821e-06
-5.16760078370356e-06
-1.81855817336491e-05
-2.95575615701148e-05
-8.47508947773533e-06
-1.47654542114689e-05
-1.53202431763338e-05
-2.31234779969639e-05
-1.02602158552765e-05
-1.41239483318443e-05
1.64000322645772e-06
-1.51304524251686e-05
-7.123917108801e-06
-2.12434403864989e-05
-4.39713814643158e-06
-3.37104880620671e-05
-2.4852432049408e-05
-1.80364637101545e-05
-3.30745968577912e-06
-8.78527426091535e-06
-2.14457750096209e-05
5.19770261277478e-07
-1.05604985603906e-05
-2.04111052476486e-05
-2.64645638767408e-05
3.6732770335797e-06
-1.42457083390173e-05
-1.57778918342924e-05
-1.62491054905403e-05
-1.21353279946625e-05
-1.73535281157092e-05
-9.2702121501993e-06
-1.24107726504513e-05
-2.39146754865327e-05
2.79380224235294e-06
-2.02341673311954e-05
-2.23691208898511e-05
-1.65442995793784e-05
-6.90587779423718e-06
-2.9615068978836e-06
-2.86972596364916e-05
-1.60855802879531e-05
-8.61397769808579e-06
-1.56891184591479e-05
-8.51592943215766e-06
-1.69503975998503e-05
-7.36840153309527e-06
-2.57115260049627e-05
-8.98763598186122e-06
-2.55723307178769e-05
-3.2492001005081e-06
2.16223989683995e-06
-1.29114380103758e-05
-3.25749979920569e-05
-2.40640444045662e-05
-1.0308741948479e-05
-1.02684853602441e-05
-1.62459047444927e-05
-2.16292509306155e-05
-2.67593232591296e-05
-2.87639578397989e-05
-6.53654003238432e-06
-2.15052738656366e-05
-2.63133676682682e-05
-1.74824259467203e-05
-8.2234788429577e-06
-2.42086353496457e-05
-2.2310394676091e-05
-9.7410606142493e-06
-2.0712888385265e-05
-1.13101945706701e-05
-3.45009352566176e-05
-1.79174692310968e-05
-2.78336599578066e-05
-1.82011843598611e-05
-2.95611654138995e-05
-2.64272871669879e-05
-2.73580316382784e-05
-1.17218532727948e-05
-2.03522479265907e-05
-1.88924953568287e-05
-1.64072357754292e-05
-1.5991623048934e-05
-2.08283828389174e-05
-8.03284335826397e-06
-1.19716516430681e-05
2.15702052276008e-06
-1.80503057150261e-05
-1.58667961968562e-05
-1.03350418785565e-05
-1.18131708170089e-05
-3.04255831185797e-05
-1.26093795078875e-05
-1.32452144567436e-05
-8.61980572143828e-06
-2.26875451099297e-05
-2.91912924144558e-05
-2.06510645990219e-05
-7.77569103645139e-06
-6.69184814526604e-06
-2.02372537840783e-05
-9.89350099274449e-06
-1.05544211701589e-05
-3.43640671381019e-06
-2.03819041395374e-05
-3.45646239314315e-06
-1.15206878236612e-05
-1.17786334238577e-05
-1.3324656578055e-05
-3.0219965896665e-05
-1.86823259992735e-05
-2.58148901208012e-06
-1.72840620783297e-05
-3.63258224790874e-06
-2.08765633409968e-05
-7.95319957485085e-06
4.21053747338348e-07
-2.87448220723676e-05
-2.36450490806997e-05
2.96298035308785e-06
-1.04470762430057e-05
-1.43877995442483e-05
-2.28398031087702e-05
8.43995841273925e-06
-8.85994293637201e-06
-1.60037766697232e-05
-1.68923099979551e-05
-2.65322553862477e-05
-2.77097339666401e-05
-7.49195560836352e-06
-5.50105638870224e-06
-9.84362064411761e-06
-1.24491130088743e-05
-1.62461863808867e-05
-2.1199423884194e-05
-9.43119459105176e-07
-9.5265878536678e-06
1.22818877630803e-06
-1.98208279352691e-05
9.20923981546958e-06
-5.44287014594879e-06
-1.49637502153291e-05
-1.73595846972445e-05
-1.30667038433447e-06
1.01276806751575e-05
-1.14919562409326e-05
-2.09087286734324e-05
-1.05564539415917e-05
-5.78316969599379e-06
-5.56497455075978e-06
-1.20958365353783e-05
-1.026288545978e-05
-1.56329699589368e-05
-2.57127118783385e-05
-5.7843296160662e-06
-1.74652109853416e-05
-1.11200851270916e-05
-5.2010984595645e-06
-2.69955371096466e-05
-1.13133224333587e-05
-1.58309730941146e-06
-2.94668060095094e-05
-2.01658319784501e-05
-2.83762694517734e-05
-1.09604689729669e-05
-2.73951565484156e-05
-7.53247402909906e-06
-1.91181934386829e-05
-2.49167694335383e-05
-2.64752742050494e-05
-9.75913817847493e-06
-1.61096172046162e-05
-1.82818394732267e-05
-1.72665138588702e-05
-1.2185178713723e-05
-2.25137676515551e-06
-1.97919406249433e-05
-2.7408919300243e-05
-1.25143395503653e-05
-5.43145024993018e-06
-2.39555767981227e-05
-2.91505417940339e-05
-1.69056004644841e-05
-1.35815627165303e-05
-2.17958177933313e-05
4.49239100180866e-06
-1.21321631380149e-05
-1.95323198936282e-05
9.19746101487989e-07
-2.7350206892351e-05
-2.74687166834319e-05
-1.38889570837692e-05
7.63322603788575e-07
-9.59690222132277e-06
-3.17554709422958e-05
-1.83745117013821e-05
-1.4928077817025e-05
-1.95305482785351e-05
9.3896209183884e-06
-2.27240679748053e-05
-2.21931608657532e-05
-1.97891641855168e-05
-1.57803199261896e-05
-1.00031595395191e-05
-1.23918006528806e-05
-1.19259898364505e-05
-1.45621949501787e-05
-3.25181516406068e-05
-8.08165914497082e-06
-6.14767389870607e-06
-1.58927206076535e-05
-1.63397388661565e-05
-7.33126982099441e-06
-2.00493490540955e-05
-1.64148213252576e-05
-2.71482702388309e-05
-1.63249475011981e-06
-8.55828568182215e-06
-3.70353212956308e-06
-1.21725319881636e-05
-2.86643115801714e-05
-1.95380960297732e-05
-2.39323818953966e-05
-1.29219526156671e-05
-7.26968164546298e-06
-1.66894356641668e-05
-1.95720442063359e-05
-2.68307693450685e-05
-1.20902915751566e-05
-1.71745714239905e-05
-1.77608216643411e-05
-2.95260997782241e-06
-1.93439600519818e-05
-2.41106683136205e-06
-1.53623298855364e-05
-2.85696091734431e-05
-2.96971740648081e-05
-1.01146311249728e-05
-1.25339924623025e-05
-2.09850096491984e-06
-1.43267133488103e-05
-1.42838427299027e-05
2.99918340908712e-07
-2.02241132172132e-05
2.66048547023932e-06
-1.1953875676267e-05
-1.23098142903346e-05
-2.21032380410003e-05
7.58229168990446e-07
-3.07284942247066e-05
-1.79854449445747e-07
-8.11548450805964e-06
-2.44772546559557e-05
-4.59781581484591e-05
-9.06792992068764e-06
-1.45392146685374e-05
-2.21284504434551e-05
-2.22852277144832e-05
-1.39612171152357e-05
-2.15679746989432e-05
-3.41101779901648e-05
-1.94779094307343e-05
-9.73835721947332e-06
-4.85807752488236e-07
-1.6477467657346e-05
-2.85503939477212e-05
-4.22348977211658e-06
-1.43881164680215e-05
-1.64682995873872e-05
-2.03393538166314e-05
-2.34216986341928e-05
-2.17978412711991e-05
-1.68567207922256e-05
-1.76035484143934e-05
-1.78848992061433e-05
-1.23260559572045e-05
-1.59500876757686e-05
7.18099369022315e-06
-3.30515648572199e-06
-4.28788680170306e-06
-5.62176872841993e-06
-1.67174496028137e-05
-2.43326005644848e-05
-2.60131283404387e-05
-2.3084599420835e-05
-2.72060616657769e-05
-1.21111818087806e-05
-1.14685486873908e-05
-1.38526707314681e-05
-1.10488485927648e-05
-2.56828077970414e-05
-2.39977529096739e-05
-2.01727878207368e-05
-8.60586128415168e-06
-2.127689380542e-05
-2.2369389158077e-05
-1.58719417661979e-05
-3.67054634185478e-05
-2.12172791185251e-05
-1.14491491599806e-05
-1.40364220580885e-05
-2.31430297834004e-05
-1.04923065418854e-05
-8.36087561094002e-06
-2.12516615409865e-05
-8.83455891939983e-06
-7.3408966465589e-06
-1.02478192715569e-05
-2.40978758471627e-05
-3.63172102208819e-05
-1.36568404711939e-05
-1.93719845200547e-05
-2.30751210102284e-05
-1.07397970478578e-05
-2.7856456876611e-05
-1.69145217754872e-05
-6.43883413212563e-06
3.0755123985972e-06
-2.38663682954137e-05
-1.72370967726128e-05
-2.00794827901037e-05
-1.06232340766293e-05
-2.69159662399691e-05
-1.58431840577389e-05
-1.89590138833357e-05
-7.95556607474761e-06
-1.39348292804422e-05
-1.95517406629784e-06
-2.2024332844704e-06
-1.54901104076768e-05
-8.22988689999099e-06
-2.25331396445669e-05
-1.86642183945982e-05
-1.28188835484706e-05
-1.35442813514821e-05
-1.9989177077626e-05
-1.49723625014126e-05
-7.17860401904537e-06
-5.54367175994783e-06
-8.53392399419739e-06
-2.06959374644795e-05
7.12586502641188e-06
-2.09325942774839e-05
-1.04115109924582e-05
-1.08362683851018e-05
-1.84103457170603e-05
-2.16686714183208e-05
-6.10881645268877e-06
-2.6452504091572e-05
-2.37893242799863e-05
-7.92074298392554e-06
-2.07329659126954e-05
-4.4829379444839e-06
3.48418709589894e-07
-4.68546859774509e-06
-2.41610988774861e-05
-1.49277211757162e-05
-1.13548812530231e-05
-2.63138672057764e-05
-1.84359678633382e-05
-2.40259175968039e-05
-2.52876060004594e-05
-1.62716406187699e-05
-1.67659360914699e-05
-1.63227240335469e-05
-1.62358710907879e-05
-1.19733584510418e-05
-1.079518167026e-05
-2.79112072422852e-05
-1.92883686024375e-05
-3.84902698303949e-06
3.795611972312e-07
-1.25679996867441e-05
1.23066653785684e-06
-8.55454906890191e-06
-5.18214697452024e-06
-1.92234657439091e-05
-1.74648541473982e-05
-2.38988749211604e-05
-1.24721838799704e-05
-2.64931768577681e-05
-1.71716654553764e-05
-1.35400224577535e-05
-2.65886846686519e-05
-1.74485728938596e-05
-1.55341803118694e-05
-2.29578088073636e-05
-4.45900583392715e-06
-2.53331327303376e-05
-1.65026550518666e-05
-1.48656859803855e-05
-1.6672061215922e-05
-9.16038901886745e-06
-1.33841793232475e-05
2.57847585778229e-06
-1.86806255410905e-05
-1.83189675225303e-05
-2.07596886185676e-05
-1.21129189341725e-05
-1.73538302466624e-05
-8.77653295139686e-06
3.62186222605122e-07
-8.78965273991321e-06
-1.12786034452222e-05
-2.05979178060732e-05
-8.17197737832268e-06
-1.06607203547266e-05
-1.71169839072402e-05
-2.39584017320403e-05
-2.14763070525007e-06
-1.64930376197027e-05
1.06006909549147e-05
-2.68259762438484e-05
-1.88613715363722e-05
-8.81977758901636e-06
-3.80460732619524e-06
-1.36031370760666e-05
-1.98699533692817e-05
-8.93457226479552e-06
-2.39894199395399e-05
-1.56664298791063e-05
-1.81677950065274e-05
-2.79918076396924e-05
-1.59214746261259e-05
7.05164240708942e-06
-1.55964045342929e-05
-6.1909754507548e-06
-6.61589605239872e-06
-2.10849467115829e-05
-1.66206097814878e-05
-4.03296614590714e-06
-1.09209789224307e-05
-2.42968113440667e-05
-1.11716787421093e-05
-1.28136475576572e-05
-9.37915437096812e-06
-1.40118549028556e-05
4.49996816460923e-06
-7.24728736355861e-06
-7.20623500140113e-06
-3.9950505494324e-06
-3.886195523774e-05
-1.2190520558852e-05
-1.93282331773751e-05
-2.71102053391106e-05
-2.44846283062099e-05
-1.38865098144527e-05
-2.60872384002461e-05
-1.97816018850743e-05
-1.38930988572527e-06
-2.76601495125954e-05
-6.41601033712505e-06
-2.09345142874503e-05
-1.66226624134333e-05
1.11140285796903e-05
-1.87729156253903e-05
-2.04438160826852e-05
-3.04749858663352e-05
-6.66080089150993e-06
-3.43856778558921e-06
-2.53042107490057e-05
-7.39087789817753e-06
-1.42698983998186e-05
-1.92864799389515e-05
3.65489395593183e-06
-1.26230922295938e-05
-1.00922369321899e-05
-9.0939734618063e-06
-1.35483424649498e-05
-1.87481427683189e-05
3.98417526787353e-07
-6.41980118617032e-06
-1.30259223742078e-05
-1.1354879880068e-05
-2.11762842141875e-05
-1.7669753115544e-05
-2.52623221474507e-05
1.15260323591774e-06
-1.98068810374679e-05
-1.5803248965874e-05
-1.90316742597367e-05
-1.12813745531487e-05
-2.60254829087621e-05
-8.41232430125294e-06
3.21378990672846e-06
-1.15634628561366e-05
3.74188107471163e-06
-1.64637385951505e-05
-1.21249060871371e-05
-7.29898040318557e-06
-9.15613633207599e-06
-1.08777049502394e-05
-1.26814812528186e-05
-2.11325300429797e-05
-1.73448152392079e-05
5.18186679568486e-06
-2.18430753734795e-05
-1.30442162931651e-05
-1.33094409384001e-05
-3.08372196692199e-05
-9.97550175410053e-06
-1.82989708300967e-05
-1.7067785723863e-05
-2.19883359969648e-05
-7.56113163212661e-06
-1.38631648837798e-05
-2.43305002520945e-05
-1.46085268984651e-05
-7.97884222246076e-06
-5.49170061318128e-06
-8.58986640214493e-06
-7.63602659296218e-06
-2.29239429997521e-05
-3.3088984916741e-05
-2.06793802824394e-06
-1.64881080049429e-05
-1.00300641153892e-05
-2.44233410488808e-05
-2.79083742237083e-06
-8.15211971214936e-06
-2.26046675678174e-05
-2.76570941791425e-05
-9.20228796092406e-06
8.8458612155996e-07
-1.76884972504458e-05
-1.23353800859788e-05
-1.90020448310652e-05
-7.58994618947081e-06
-1.9769649119979e-05
-1.57902778010637e-05
-6.12554079369394e-06
-6.76892351376205e-06
-2.10634555204641e-05
-2.24388915519256e-05
-2.46577603290451e-05
-2.78649090379633e-05
-4.33539751320223e-06
-2.78145864357151e-05
-1.97822937943885e-05
-2.11828798008467e-05
-2.11457818146852e-05
-2.08886462612759e-05
-1.84687836094988e-05
-3.18660544170986e-05
-2.49729879802536e-05
-1.40554576401119e-05
-5.75160662194073e-06
-1.46413380359502e-05
-1.38308604289282e-05
4.52928623892621e-06
-7.67510359078342e-06
-1.32976143558864e-05
-2.09110151767077e-05
-1.43106243035809e-05
-2.1300690700794e-05
-2.05348178403933e-05
-2.86463821818316e-05
-1.39424943156685e-05
-1.26797632463846e-05
-1.15528345704733e-05
-1.25360321480982e-05
-2.0843654053512e-05
-1.86476559952135e-05
-2.737357070301e-05
-2.93802328125677e-05
-1.46695560407979e-05
-2.32424786286489e-05
-2.35970825624038e-05
-7.11141046514789e-06
-1.41985453164966e-05
-3.87213529271561e-06
-6.32719141770785e-06
-1.39001237799611e-05
-6.49702124931147e-06
-9.92733443430653e-06
-2.42615586681603e-05
-7.53060536832225e-07
-4.23191379270685e-06
-1.06771745552596e-05
-2.03773167156875e-05
-1.08430141146008e-05
-1.95200732376457e-05
-2.08629201378872e-05
-3.61202117137364e-05
-1.46814645034661e-05
-2.19125925063182e-05
-5.75236833306586e-06
-1.89974507708696e-05
-2.49970303227989e-05
-1.35993173953311e-05
-2.54984260206321e-06
-2.92800717499006e-05
-1.37802432596624e-05
-2.09138713525794e-05
-7.48912641072044e-06
-2.07441269943095e-05
-2.11834045695359e-05
-2.02983464288092e-05
-2.84683130476212e-05
-1.82531214496967e-05
-8.00173018477979e-06
-1.33204755452538e-05
-6.27773653539071e-06
-6.91304121313994e-07
-1.68232609590565e-05
-3.90603261275817e-06
-2.59197372998657e-05
-1.73677696620846e-05
-3.50839293495111e-06
-1.73411730615959e-05
-2.16141330075541e-05
-8.33370574485102e-06
-2.32449046028728e-05
-1.3136779446624e-05
-5.59812136707105e-06
-1.70134933165799e-05
-2.79617835685143e-05
-2.61492182255843e-05
-3.30926607160526e-05
-1.81239326316899e-05
-1.85683518415717e-05
-1.94492415922488e-05
-2.65539433992289e-06
-1.72354444051866e-05
-2.54063937234863e-05
-1.61682732261283e-05
-2.35727600754163e-05
-6.03912759375073e-06
-1.11081000922319e-05
-4.85843467649042e-06
-1.827559461147e-05
-2.91598085589529e-05
-8.00043382907205e-06
-1.72023770187204e-05
-1.88195170874189e-05
-8.85235351580441e-06
-1.60059886973333e-05
-9.87263783006183e-06
-1.2193223847948e-05
-1.26262576513648e-05
-1.79797587820936e-05
-1.96662904978801e-05
-9.73102421922364e-06
-3.66269854772671e-05
-1.12090051175359e-05
-1.06571729170263e-05
-2.89961841807202e-05
-1.58112698544692e-05
-2.30404533777871e-05
-1.37720035747838e-05
-2.36783796666134e-05
-2.40963763399916e-05
-1.54037042670497e-05
-7.52737243936414e-06
1.04580404324243e-06
-2.7863600615936e-05
-3.21090017491864e-06
-7.90456602697737e-06
-2.02721552779586e-05
-1.24390394699355e-05
-6.01455746892382e-06
-4.10829992747539e-06
-2.82321191632123e-05
-9.48658755139672e-06
-1.34155675022807e-05
-3.14508769843233e-05
-5.7777760516588e-06
-2.78732557131713e-05
-5.48512109047172e-06
-2.39670567775457e-05
-2.90204697301201e-05
-9.25226846436347e-06
-1.55467371063664e-05
-5.69494546259076e-06
-1.76112847462935e-05
-1.9888118133548e-05
7.55038146738427e-06
-6.13045652867399e-06
-3.19348477055795e-05
-1.87944403565031e-05
7.34749092430733e-06
-2.1631199015758e-05
-1.36227906117638e-05
-1.78158999585358e-05
-2.5119271401795e-05
-1.87738413204289e-05
-1.13936836078673e-05
-1.2469621689504e-05
-1.46732485172514e-05
-1.1709203990867e-05
-1.89779978184145e-05
-1.87297227396464e-05
-1.91314676490781e-05
-2.59762106939324e-05
2.14522105504147e-07
-1.5231157917375e-05
-2.01933012389424e-05
-1.73658584812889e-05
-1.08125416737622e-05
-8.89597848458142e-06
-1.98390940600875e-05
-2.96390768501058e-05
-2.20502228727716e-05
-3.05344950794976e-06
-1.53384401238549e-06
-2.0120995222869e-05
-2.25654478544445e-06
-1.31439821260047e-05
-2.20442611357291e-05
-2.53083307057558e-05
-1.4847642133888e-05
-7.44553408946666e-06
-1.61100753908557e-06
-2.06441784576273e-05
-1.60251228778809e-05
-2.63494049600298e-05
-1.56132961778632e-05
1.97315652720786e-06
-1.15494359615028e-05
-2.12508835598553e-05
-2.12168202015165e-05
-3.39126561548454e-05
-2.09919193592647e-05
-2.69695972410155e-05
-1.62227261613022e-05
4.24645100622409e-06
-2.72547981761632e-05
-2.16416680377882e-05
8.28678092284615e-07
8.77125754675104e-07
-1.83899871898916e-05
-9.75722893638082e-06
-1.60327674548661e-05
-1.86863128945113e-05
-2.39341142988913e-06
-1.08875436000926e-05
-2.80270801046557e-05
-1.52547732181733e-05
-1.25493131586972e-05
-2.06247511951229e-05
-9.23685561299449e-07
-1.87229248221865e-05
-1.65692629828805e-05
-3.09975880033338e-05
-1.44328661725978e-06
-3.99972696927856e-06
-1.78428802046524e-05
-5.87291864433627e-06
-1.50583446203443e-05
-1.20963425140708e-05
-6.6066133773839e-06
-1.32753125441213e-05
-1.82749966185704e-05
-2.14751234599064e-05
-1.56845138585819e-05
-1.42769374720036e-05
-1.92863543540012e-05
-2.74462685317176e-05
-2.21579121961302e-05
-6.3316276754109e-06
-3.2704504007807e-05
-3.77753585529581e-06
-1.43420079261206e-05
-2.21165149410397e-05
-2.86157494158292e-05
-2.33836793886289e-05
-1.24747382635134e-05
-2.02824155731875e-05
-3.44889992773285e-05
-3.15949672341244e-05
-2.68463626092539e-06
-1.26070103095537e-05
-2.6542379059615e-05
-1.47298807752674e-05
-1.83005203641889e-05
-2.08443462463432e-05
-1.49487274531411e-05
-1.25936175460829e-05
-1.8819742937532e-05
-2.99870697305125e-05
-1.617236110643e-05
-1.04545973806717e-05
-1.93109663359891e-05
-1.10817308364262e-05
-1.49087754860909e-05
-1.60955179920641e-05
-2.68318192702685e-05
-8.75770854621191e-06
-8.34263536895895e-06
-2.2893300673177e-05
-2.16836696924714e-05
-6.76370999238845e-06
2.30905197040005e-06
-2.97286088301602e-05
2.19091573751325e-06
-2.45076786862723e-05
-2.91939643321993e-06
-1.15231071612348e-05
-1.48389259142631e-05
-4.85981969588805e-06
-2.22153802170905e-05
-2.5053738366504e-05
-1.71647858400853e-05
3.32372741140821e-06
-5.68567948982705e-06
-2.87124701424938e-05
-9.33640125788999e-06
-1.10819570995917e-05
-2.58009974350669e-05
-5.01927621550633e-06
-1.05004786903667e-05
-2.69777819499279e-05
-7.8856388906626e-06
-2.31370412922756e-05
-8.14569613336249e-06
3.793696976941e-07
-1.82006737438475e-05
-2.58171482171257e-05
-2.35969756215615e-05
-1.27895671192496e-05
-2.21986213947544e-05
-7.21446368398462e-06
-1.75366350244772e-05
-1.23606744837734e-05
-1.8899731968566e-05
-1.21028772872068e-05
-5.85253207360568e-06
-2.52819413172209e-05
-7.30260916178556e-06
-1.23698369746025e-05
-3.68867266244617e-05
-7.18756013531485e-06
-1.10914272732152e-05
-3.1153000931307e-05
-2.0444204036196e-05
-2.89873060441644e-05
-1.18845002961499e-05
-1.18531672426911e-05
-9.65450834339469e-06
-1.97734858536999e-05
-2.32437905982133e-05
-1.97006764067928e-05
-3.02781000942481e-05
-1.6930197166007e-05
-1.24306279898178e-05
-3.8229324861211e-06
-1.23600797998423e-05
-1.05970246249361e-05
-1.53398209124439e-05
-2.05866384037034e-05
-9.19575521040454e-06
-2.05134553739676e-05
-5.2620145025206e-06
-2.10030232570876e-05
-3.41510606865376e-05
-1.31372319055417e-05
-1.99593999649711e-05
-1.85742527552829e-05
-3.01466282352586e-05
-2.49990632775742e-05
-2.51338833472556e-05
-1.3108367240358e-05
1.78463794659465e-06
-2.13135691079284e-05
-5.7565258445289e-06
-1.88626138854539e-05
-2.20612576111657e-05
-2.25301289035097e-05
-1.1072527222411e-05
-2.25088989111499e-05
-1.11594616414902e-05
-2.65131586495575e-05
-1.44465242636183e-05
-2.16169985692619e-05
-1.15004087731273e-05
-9.10603993986784e-06
-2.66159204654904e-06
-2.67206770657531e-05
-1.49167770482693e-05
5.30064543127194e-07
-2.64896325167081e-05
-2.63152575207599e-05
-2.17062990797302e-05
-1.79369470040088e-05
-3.61739169059442e-05
-3.34006380254181e-05
-2.04225873397408e-05
-1.93109000720527e-05
-2.00913018815133e-05
-3.46672291848106e-05
4.36970734355159e-06
-2.11779513258168e-05
-7.97348783755797e-06
-1.06239634501321e-05
-1.16077719435533e-05
-1.02708487731748e-06
-2.5475109353678e-08
-1.2498845170518e-05
-8.40814765857047e-06
-1.18134513666049e-05
-8.18540630087327e-07
-2.68248551945202e-05
-3.35615366217996e-05
4.68610510569073e-07
-2.50325314124181e-06
1.64391612408444e-06
-9.95795369764886e-06
-1.54981321697083e-05
-1.41556307815423e-05
-1.06676585179338e-05
-8.66876725355355e-06
-1.02379872316627e-06
-1.9106417755272e-05
-1.281029817277e-05
-1.88869890781463e-05
-1.775165977793e-05
-7.2029760095772e-07
-1.8319095759906e-05
-2.83052959869323e-05
-7.62764217533755e-06
-2.44795590539512e-05
-4.35570273176921e-06
-1.88541158320616e-05
-9.1365548560997e-06
-2.70515602917899e-05
1.0676154797003e-05
-2.78014675040452e-05
-2.53906186899371e-05
9.22770109092049e-06
-7.18718160861033e-06
-2.63486472558265e-05
-9.8664664202707e-06
-1.05711513091735e-05
-7.31666635108404e-06
6.85394966257294e-06
-2.31622160411917e-05
-2.05213887328715e-06
-5.30341186228287e-06
-8.74965171330154e-06
-1.8868354498765e-05
-2.02250128119879e-05
-2.20989158498694e-05
-4.02263545440462e-06
-2.61411967021687e-05
-3.86359350521858e-06
-1.93764023961124e-05
-2.43207391186651e-05
-2.12542761945012e-06
-1.82540151537538e-05
1.07394130947106e-05
-1.522961682226e-05
-1.38850812545179e-05
-8.35485814280135e-06
-5.08697848034946e-06
-3.13193478888269e-05
-2.36618701284286e-06
-1.50739423331379e-05
-3.32105818774027e-06
-1.75175421738706e-05
-1.01738973708114e-05
3.116792254129e-06
-3.069290552414e-05
-1.3847731452797e-05
-1.089502663645e-05
-1.46931271219915e-05
-1.41824324185359e-05
-1.29606239912221e-05
-2.62100709203272e-06
-1.42026170688267e-05
-1.4877810486324e-05
-9.84664010896022e-06
-1.79433380751376e-05
5.73328033785519e-06
-4.68285017576079e-07
-2.84133114362321e-05
-1.7725924977898e-05
-1.69377497565658e-05
-2.12009599723617e-05
-2.46108197127807e-05
-1.78092066347746e-05
-1.97867906723275e-05
-1.15186888969713e-05
-6.55408310827231e-06
-1.27826395328021e-05
-2.23239092448938e-05
-1.38135639575128e-05
-2.55152025985869e-05
-1.14331940736345e-05
-1.40164653547639e-05
-1.60659593301377e-05
-2.17891161348573e-05
-2.01308218127983e-06
-1.45775637427586e-05
-1.29640163769297e-05
-9.52935219685397e-06
-2.73070434422221e-05
-1.69612342981558e-05
-2.00406704694602e-05
-2.01244029898458e-05
-9.2192525648411e-06
-6.5932892326034e-06
-7.59135788863166e-06
-1.57277884318538e-05
-2.60548998035775e-05
-4.62412915583409e-06
-1.12352449513499e-05
-1.42867357262672e-06
-1.97521656683641e-05
-1.89006012344387e-05
-1.97655508282819e-05
-1.62353219444993e-05
-1.5732234314267e-05
-1.42302572628522e-05
-1.42632086271186e-05
-3.03387810443799e-05
-1.20038387540365e-05
-1.06529669155291e-05
-7.06874778792921e-06
-1.32701839144341e-05
-1.28411725351887e-05
-9.17946004979057e-06
-1.36512295900496e-05
-8.81610151750299e-06
-2.04823701000799e-05
-1.23750100376517e-05
-1.26023316016762e-05
-2.4695696035626e-05
-8.21867031143828e-06
-1.31058244087865e-05
-1.80040352478651e-05
-6.89270910886292e-06
-3.89442006982707e-06
-1.49069801303721e-05
-1.73425460852925e-05
-2.17643944752019e-05
-3.38183325785209e-05
-3.12779534866193e-05
-9.55238986563248e-06
-1.93362783711855e-05
-2.19988374152743e-05
-1.28738130882699e-05
-2.25827724579854e-05
-1.12910320745977e-05
-7.36175656118833e-06
-2.73317749648662e-05
-1.45709013449766e-05
-1.73554851402539e-05
-2.55626629815185e-05
-1.2394070669877e-05
-2.03087343390513e-05
6.92934794517203e-06
-2.02113406112266e-05
-1.94714664552816e-05
-2.61134227416922e-05
-1.66578445145795e-05
-1.25843641062117e-05
-5.92128643474093e-06
-2.1302559918383e-05
-1.45135433003568e-05
-1.33579790523104e-05
-2.52692462597787e-06
-2.02881629654925e-06
-2.78579999533901e-05
-1.84640221667692e-05
-3.517428539116e-06
-4.72685561317998e-06
3.13379950636611e-06
-1.28976029506644e-06
-7.47410175056676e-06
-2.7995381273771e-06
-2.78961988023853e-05
-1.79999556827728e-05
-1.2359992070923e-05
-1.65592676805847e-05
-9.02874349460661e-06
-2.3469088536127e-05
-2.21552726460264e-05
-4.18431599675583e-06
-1.88348097357707e-05
-1.92835929956536e-05
-2.88078357549919e-06
-9.96753106865521e-06
-2.36367084850685e-05
-5.40534801496679e-06
-1.93591435409498e-05
-1.41869120670563e-05
-2.16765241659837e-05
-1.3003345673903e-05
-1.83973862909776e-05
-2.59625066168887e-05
-1.42098502147283e-05
-5.907900760861e-06
-9.77456165103921e-06
-5.60467786205759e-06
-2.11957096561192e-05
-8.20115053498266e-06
-1.19309891397038e-05
-1.76602224262291e-05
-7.38219722699667e-06
-1.04820849863777e-05
-8.01193655968583e-06
7.70612284518434e-06
-2.29600149863066e-05
-1.35854673672814e-05
-2.33394370938734e-05
-7.48889056397577e-06
-2.79973394676884e-05
-7.52136845879073e-06
-1.81503006551388e-05
-1.3096690621938e-05
-2.79522029774618e-05
-1.17025054860638e-05
-1.98016588126551e-05
-4.58558982849165e-06
-1.65631736916711e-05
-1.78038099331287e-05
-1.06301931748264e-05
-1.77194481817541e-05
-2.61213392995052e-05
-2.17276095879483e-05
-3.21949769575658e-05
-1.48905562491562e-05
-1.70381831080667e-05
-1.51986470191633e-05
-2.14273807837476e-05
-2.18023150400237e-05
-2.03797357714667e-05
-6.50969559232253e-06
-2.17853597244618e-05
-1.45705534340512e-05
-1.83586566765558e-05
-3.43953670987103e-06
-2.26896824442412e-05
-2.30374018873343e-05
-2.27492636377328e-06
-1.18794993579092e-05
-1.99661730401732e-06
-6.17962569276441e-06
-2.0920666170342e-05
-2.22705589662289e-06
-1.17292628096832e-05
-1.6292423631679e-05
-1.09819576948781e-05
-1.67912905322973e-06
-1.7390004736679e-05
-2.23905941147817e-05
-1.46600455308463e-05
-1.09830641880619e-05
-1.16250347080795e-05
-2.65205083404191e-05
-2.47610464072492e-05
-8.90535786538055e-06
-2.16147996970036e-05
-3.14651920487644e-05
-5.19734492313703e-06
-2.06887598033683e-05
-4.4772351867602e-06
-1.28023680424849e-05
3.9038432782122e-06
-2.43248830817774e-05
-9.13830903469589e-06
-1.89654552017564e-05
-1.65557853451191e-05
-1.24745671898825e-05
-2.44155201735225e-05
-3.87132656976852e-06
-5.26246170743665e-06
-1.67504791611561e-05
-3.02136240019866e-06
-1.07869257469292e-05
-1.80961251756608e-05
5.09197542547083e-06
-1.50035668659676e-05
-1.97788983346983e-05
-8.91767645419309e-06
2.90273803992883e-07
-1.43226243582189e-05
-2.71999073655468e-05
-2.21466219537556e-05
-8.933882029083e-06
-2.21066637920668e-05
-2.05446431643232e-05
-2.37108617402546e-06
-4.13309097934661e-06
7.1788351880723e-07
-1.57623684758054e-05
-2.67211567208931e-05
-6.77433284349861e-06
-1.25993355536026e-05
-1.32210321642448e-05
-1.04636080032086e-05
-1.26063354517924e-05
5.80396419059605e-06
-1.71889795768016e-05
6.48371156907751e-06
-9.00237945917091e-06
-1.84357498414149e-05
-1.22132247783718e-05
-2.39068889506601e-05
-3.10289769933768e-05
-1.75546044247278e-05
1.6496835339573e-06
-2.24052319612697e-05
1.22725937861439e-06
-9.26413059510967e-06
-1.71420343514151e-05
-2.14083230746684e-06
-3.8734461126311e-06
-4.60967150694567e-06
-2.25407645639908e-06
-4.01623669336901e-06
-3.35271638482072e-05
-2.27485549694038e-05
-2.24179686211611e-05
-5.73120303080493e-06
-5.81560277328516e-06
-2.95800661757727e-06
-1.32405647147705e-05
-3.83008383684943e-06
6.41389267126895e-06
-2.64862758068956e-05
-2.28364695505564e-05
-3.36488767353233e-05
-2.73120779654893e-05
-6.10139355585587e-06
-1.27719025703983e-05
-1.15243701026567e-05
-2.61924324022111e-05
-1.90496404494247e-05
-1.69372406701655e-05
-1.76610295663865e-05
-6.24338301056946e-06
4.79635476215899e-06
-2.54269305718967e-05
-1.86772647008223e-05
3.94895761616825e-06
-1.851806487142e-05
-4.99228057127104e-06
-5.40365736785701e-06
-1.40146425321961e-06
-2.75731713255267e-05
-1.6893813341094e-05
-1.94117236556214e-05
-6.13935454231078e-06
-2.70316465613659e-05
-6.78022528105702e-06
-8.61557575732681e-06
-2.46907092669058e-05
-1.56129984097896e-05
-9.71896242337064e-06
-1.61446941906886e-05
-3.63741478891241e-07
1.14251357681105e-05
-2.78042667416234e-05
-1.16394140500609e-05
-9.53228981516687e-06
-2.41499511964014e-05
-2.26606692373857e-05
-1.32733297352388e-05
-1.23490443591945e-05
-9.78146014850138e-06
-6.38798180527945e-06
-1.64569769924231e-05
-2.93414331640398e-05
-2.00560138045284e-05
-1.61103157119191e-05
-6.433169946318e-06
-4.53289685743996e-06
-1.11841956449091e-05
-5.61998659038845e-06
-1.83018387502188e-05
-1.47272011483512e-05
-1.92610361389925e-05
-1.53496230201461e-05
-1.68804358460257e-05
-1.12199505673961e-05
-2.05284344654544e-05
-1.80694550374128e-06
-1.62982737152682e-05
-2.36080576186479e-06
-1.53788868718286e-05
-1.9009042925457e-05
-3.21375331775941e-05
-2.58291919414332e-05
-2.32300949902653e-05
-1.47837700485596e-05
-3.24631279354334e-06
-1.22796590228923e-05
-1.26119032136756e-05
-1.11973960777962e-05
-6.85809454684172e-06
-1.42455778123343e-05
-7.11761209513086e-06
-1.15240788943243e-05
-4.5722491917102e-05
-1.62247880188996e-05
-6.05904144633459e-06
-7.65944376863068e-06
-1.26056199679386e-05
-2.77018279601981e-05
-1.85593957290786e-05
-1.92902577546846e-05
-2.42626948852187e-05
-6.71598473678707e-06
-1.94006578189722e-05
-9.47358811301334e-06
-4.22196253087048e-05
-2.48795176117495e-06
-2.95073133607876e-05
-2.25312006316353e-05
-2.52716222834567e-05
-1.20274027178737e-05
-1.74869991381751e-05
-1.68438165048516e-05
-1.05497961002433e-05
-2.18109688475075e-05
-2.26477569577135e-05
-7.29142907068982e-06
-1.03585640322737e-06
-1.35135274680188e-05
-1.76412516513929e-05
-2.18267201503912e-05
-1.86893946815561e-05
-1.23779596347635e-05
-1.18031855851065e-05
-2.64016099090448e-05
-1.89777023313155e-05
-2.3700345025527e-05
-1.99528698383364e-05
-1.30694830969593e-05
-2.90293569121054e-05
-2.01068144794989e-05
-9.45767929440818e-06
-5.2820622549654e-06
3.00585968577096e-06
-1.43155960272993e-05
-9.43372241026938e-06
-1.46191238733184e-05
-1.49308406806508e-05
-2.72109771712579e-05
-2.06158879992765e-05
-1.85423732081486e-05
-1.74157107287264e-05
-9.88668416096726e-06
-1.98503115251236e-05
-1.50846697389267e-05
-2.01645670467114e-05
-1.53619812341625e-05
-1.21081290160976e-05
-1.13095077235497e-05
-1.5063619385427e-05
-3.3267562640241e-05
-1.22766857699138e-05
9.60291016048341e-08
-8.7245246553473e-07
6.07642851783451e-06
-7.33059354501047e-06
-1.79298829378512e-05
-8.6744401745888e-06
-1.64528839155868e-05
-1.69402231345307e-05
-3.08056615489388e-05
-1.61318474572341e-05
-1.8173385850617e-05
-1.82964652876881e-05
-1.37626786612915e-05
-2.47574142529565e-05
-1.25771494659299e-05
-1.10029613263086e-05
-6.2843236812233e-06
-1.62910680089082e-05
-1.48614365151932e-05
-7.53262524325964e-06
-1.56508003808161e-05
-2.74310156869605e-05
-1.77968237598948e-05
-9.27220492701988e-06
-6.68337683892175e-06
3.89489647466899e-08
-1.70924564656336e-05
-8.1958798249202e-06
-5.26968140485122e-06
-6.73190907799655e-06
-2.26024031156258e-05
-3.86067781891736e-06
-7.92537136447203e-06
-4.19235075004009e-06
-7.28485647940117e-06
-1.64686389012332e-05
-1.30990875808387e-05
-1.3013142374876e-05
-3.38398681370164e-05
-1.03197339849828e-05
-2.43015066832764e-05
-1.42464417778539e-05
-8.33016072778994e-06
-5.6808958619013e-06
-1.77091451889616e-05
-1.05345232065558e-05
-1.33898493000671e-05
-1.39436242095489e-05
4.57078253539258e-06
-1.27823291668502e-05
-5.92325609610418e-06
-1.76185540157608e-05
-1.80770403420826e-05
-1.94229947447892e-05
-5.96105436749263e-06
-1.27098884342197e-05
4.67799046928141e-06
4.72501931530594e-06
-5.79764725497984e-06
1.11490214538536e-05
-2.0147370751615e-05
-2.01565851147251e-05
-2.17100417409345e-05
-2.54787792818951e-05
-9.56550661198756e-06
7.91085475078934e-07
-6.93484675777833e-06
-7.81121994019517e-06
-4.2513792281419e-06
-9.85953536714622e-06
-2.60184072540556e-07
-6.94356306422851e-06
-1.24665730230176e-05
-2.20240834748627e-05
-1.59253646710331e-05
-3.22300008090455e-05
-2.76126350444291e-05
-2.03349687114359e-05
-3.1761790451395e-05
-2.05005337486974e-05
-6.97968013309023e-06
-1.49225324602364e-05
-1.46474846423605e-05
3.15753257750068e-06
-1.00683500551341e-05
-1.32182397446993e-05
-1.32507247693865e-05
-2.45843628352001e-05
-9.02734664541946e-06
-1.89259703736394e-05
-2.25371176723045e-05
-2.75644789768966e-05
-2.39287230848054e-05
-1.76483393935237e-05
-2.96506313343159e-05
-1.92092059652608e-05
-7.28091562004948e-06
-1.6471532814961e-05
-2.32258156805576e-05
-7.08574895251182e-06
-2.66053616504427e-05
-9.17373652484344e-06
-6.6866652035332e-06
-3.03396098305527e-05
-2.16993825180621e-05
-3.37927563674342e-05
-2.96872637969459e-05
-2.26955281755472e-05
-7.62751345942407e-06
-2.50764387463905e-05
-2.6041690169511e-05
-1.83197567713529e-05
2.78776494406018e-06
-9.21923491313972e-06
-9.35698058631747e-06
-2.35950203908592e-05
-1.84785907420929e-05
-3.56716276080232e-05
-3.38317436151862e-07
-1.58563385287313e-05
-5.0294403765936e-06
-1.09309242321869e-05
-2.56610318948519e-05
-2.83155484441325e-05
-1.62526004389825e-05
-1.21417587717662e-05
-1.89836705085672e-05
-2.86055666054542e-05
-8.78859376790144e-06
-1.75427758235306e-05
-2.32255021505867e-05
3.90836236700526e-06
-1.80064875125208e-05
-1.47512903051505e-06
-1.34987446307065e-05
-1.07036816961127e-05
-1.60456902754195e-05
-1.09028969844899e-05
-1.39128217792011e-05
-1.0015315195276e-05
-2.11166041577223e-05
-1.41883284977753e-05
-3.0565586703712e-05
-1.58662842174092e-06
-1.37163956186782e-05
-5.20213257437472e-06
-1.22117210760682e-05
-1.52613276728454e-05
-1.62778811147568e-06
-1.68022018602213e-05
-2.83204493189087e-05
-7.69791003844497e-06
-1.76580905663736e-06
-7.26159926505238e-06
1.58538078542315e-07
-1.55473160749e-05
-1.12495857511597e-05
-3.43212611273083e-05
-2.14876926974286e-05
-1.71262696401977e-05
-1.36023288175049e-05
5.82643519482055e-07
-1.35389602882706e-05
-2.29793755595991e-05
-2.14001093048424e-06
-2.1820063314782e-05
-1.20193350190878e-05
-1.81838883187864e-05
-5.90894770085011e-06
2.39325083882434e-06
-1.69616619121197e-05
-7.9173371677567e-06
-2.9972830701494e-05
-1.36984211078298e-05
-1.24065157287896e-05
-1.74087074506361e-05
-2.08423874042574e-05
-9.90422695794468e-06
-1.65000401701993e-05
-1.03699353910257e-05
-1.96998504241645e-05
-8.71349499219523e-06
-1.16642898387776e-05
-1.01238444803885e-05
-1.96290674758442e-05
-1.32611204709236e-05
-3.32668026157911e-05
-1.94922137149855e-05
-1.60247774541215e-05
-2.16889666073117e-05
-1.66949494435101e-05
-1.17359393141629e-05
-1.43304328269365e-05
1.10340098345825e-05
-1.79380516039909e-05
-8.73398272824287e-06
-2.72311131830508e-05
-1.35765896017944e-05
-1.116162285302e-05
-4.56318305798114e-06
5.02749897551541e-06
-6.60488683246945e-07
-1.78231016256556e-05
-1.02032132097057e-05
-5.61111056675913e-06
-2.38172290808539e-05
-1.24258592559269e-05
-1.02175687332117e-05
-1.84695282759397e-05
-1.02128004585552e-05
-1.68058575357298e-05
-4.17975047914505e-05
-1.60445551785429e-05
-1.6413777036361e-05
-1.46620290939939e-05
-1.88885181800161e-05
-2.32517371183576e-05
-1.61612069428789e-05
-6.00432349825853e-06
-5.06015843753005e-06
-1.28860147831683e-05
-9.39425805385844e-06
-1.13260467436518e-05
-2.13747327933717e-05
-1.24017112372086e-05
-1.08044522721821e-05
-2.70297008818587e-05
-9.42625762343419e-06
-1.34562601735287e-05
-2.22434387285635e-05
-1.41483508322844e-05
-1.83235271655717e-05
-1.67287371006525e-05
-1.73991966021104e-06
-2.84237545984828e-05
-2.36954610942337e-05
1.77155223243397e-05
-3.0208190236402e-06
-1.39266875392387e-05
-2.04304806566564e-05
-1.31422324273665e-05
-1.14237617507887e-05
-1.61132089368757e-05
-2.56768828174768e-05
-2.19298117869208e-06
-1.0256009953465e-05
-3.0835820559527e-05
-1.34335363843521e-05
-2.35694663234688e-05
-4.59937355981843e-06
3.81252610514619e-06
-1.31491955775711e-05
-1.71640624234973e-05
-1.21528550982651e-05
-8.15377724751588e-06
-2.89955466270908e-05
-2.11489100572004e-05
-1.37021691824907e-05
-3.00712548120165e-05
-1.1911460655196e-05
5.59348959984149e-06
-1.00504808989391e-05
-1.2023851467371e-05
-1.53151950928506e-05
-2.67711981137487e-05
-2.06832467443312e-05
-3.2338525826876e-05
-1.53087188662278e-05
-1.06813857647949e-05
-1.90879147357593e-05
-9.60206140242223e-06
-8.41782817882504e-06
-2.70374793577622e-05
-1.61458270297042e-05
-1.49092331527161e-05
-5.37196384148829e-06
-2.29758156498821e-05
-2.5133385688184e-05
-2.13371662517102e-05
-1.58327319736621e-05
-2.59625532283879e-05
-2.78739582956266e-05
-1.27236234200494e-05
-2.22292570625395e-05
-2.28922522140751e-05
-2.18294152756065e-05
-1.18375989711613e-05
-1.45348663793221e-05
-7.18740943850873e-06
-1.54570043042983e-05
-1.764852967134e-05
-2.42960314980262e-05
-3.03314535827785e-05
-1.92532421843226e-05
-1.99568498170851e-05
-1.40523018494096e-05
-1.50974293857825e-05
-1.77463224589626e-05
-1.35636217436431e-05
-1.09974477142632e-05
-2.48897412414177e-05
-2.2658021176257e-05
-2.04891186299423e-05
-7.32907725482993e-06
-6.34277651778246e-06
-1.17348625427237e-06
-1.88836223893321e-06
-8.76737277866425e-06
-1.45351419385827e-05
1.80502801896972e-06
-1.58392169739992e-05
-2.49020873394272e-05
-2.26552916650121e-05
1.50619651316608e-05
-3.15884269500615e-05
-2.43754270514119e-05
-4.94278022242492e-06
-3.53141865629444e-06
-6.00244333340999e-06
-2.29252223246228e-05
-4.98466803044591e-06
-2.5176078260519e-05
-3.1220482668333e-05
-1.8445107223705e-05
-1.14353011503784e-05
-2.16819584296034e-05
-2.92517912265029e-05
-1.692288583987e-05
-4.95557882664517e-06
-1.23330515582307e-05
-3.20746897305351e-05
3.82042917164892e-07
-3.197238105144e-05
-1.78842375358941e-05
-3.12549282180714e-05
-2.20206005104576e-05
-5.52930297089659e-06
-8.50724655413668e-06
-2.9951307717416e-05
-2.01306740348538e-05
-1.16039368402333e-05
-2.03363728421877e-05
-1.54643848227625e-05
-1.20554297022212e-05
-2.62671005244173e-05
-1.34805123680481e-05
-5.36395439225399e-06
-2.16686660400371e-05
-2.70408210970341e-05
-2.53830615591478e-05
-5.63652336341366e-06
-2.50202471233274e-05
-1.49505785572446e-05
-2.66928868174468e-05
-1.79422331449862e-05
-2.47283960538985e-05
-2.22636965783881e-05
-1.54095511623634e-05
-1.96444237066601e-06
1.49002915750829e-05
-3.74746540734725e-05
-8.88132994994792e-06
2.25726210190067e-06
5.70055526244929e-06
-2.30949288284495e-05
-1.48620286410608e-05
-2.05186037971471e-05
-1.38045713202366e-05
-1.46278567964925e-05
-3.72892277499505e-07
-1.40455878926552e-05
-9.77823985529425e-06
-1.05455353274409e-05
-9.3370336931629e-06
-7.99701026906284e-06
-1.42480142030578e-05
7.71616265979634e-06
-1.7626141352956e-05
-1.44831008972435e-05
-2.4127224845124e-05
-5.29792198766021e-07
-6.12893745418695e-06
-1.90883450593188e-05
-8.05365720088137e-06
-1.7382850830284e-05
-2.10071613942153e-05
-1.40444070984239e-05
-1.4953543053902e-05
-1.53753504911842e-05
-1.27243619293949e-05
-1.60250744928568e-05
-1.8561452429249e-05
-5.98007203928882e-06
-1.46827427589891e-05
-1.08276740703739e-05
-2.39100799340351e-05
-1.94849192400025e-05
-3.16227294403406e-05
-1.72711005644762e-05
-2.2346081307612e-05
-2.56094030986357e-05
-2.42658913340315e-05
-1.13425774199729e-05
-1.5458455340897e-05
-2.78153384547234e-05
-2.48577197782491e-05
-1.84143554691235e-05
-1.13199097973187e-05
-3.62578955977661e-06
-1.95409712984476e-05
-2.52261337131066e-05
-3.62078616384755e-05
-1.65845584833553e-05
-2.59623806952282e-05
-1.27287800356043e-05
-9.4666885871792e-06
-3.45290957919648e-05
-9.29936825358419e-06
-2.16206419894502e-05
-1.77910954186004e-05
-2.90745549971473e-07
-2.6573465932578e-05
-3.18682773359073e-05
-2.86826184468214e-05
-1.801069345756e-05
-3.81047711143918e-05
-2.17331542841588e-05
-2.98497968914996e-05
-4.07589006959991e-05
-2.14442898450774e-05
-7.46247864332596e-06
-1.73598955952123e-05
-2.1347954776847e-05
-7.1466362700394e-06
-2.64882787330849e-05
-8.43270654887805e-06
-2.55247585854303e-05
-1.68387859106452e-05
-1.99206957819599e-05
-1.78451855476613e-05
-1.83857706811493e-05
-3.29280475741105e-05
-3.10548776919012e-05
-1.82599218145685e-05
-2.12149568509057e-05
-4.1740050529409e-06
-7.8717532709733e-06
-2.54768512261115e-05
-1.56204008364068e-05
-2.03680775772966e-05
-2.80978372660661e-05
-1.41619591322975e-05
-2.10088958690139e-05
-1.07910352352161e-05
1.54118543528837e-07
-5.79169004983188e-06
-1.78490971329688e-05
-9.91904952451305e-06
-2.39551162732035e-05
-7.363291673834e-06
-1.69584151663717e-05
-2.63361616559004e-05
-1.96224479773071e-05
-1.99259150629424e-05
-1.696667472246e-05
-1.81079446661233e-05
-1.25692492141972e-05
-1.04495907146629e-05
-1.38670356292361e-05
-1.57373373676479e-05
-1.76048721035322e-05
-1.20658563954112e-05
-1.61767704120428e-05
-1.85600117024114e-05
4.32028766544957e-06
-1.17728387758083e-05
-1.29360753106134e-05
-1.23735962709627e-05
-2.76570026898747e-05
-8.28724212614326e-06
-3.17008229145391e-05
-2.64445563293645e-05
-6.21123783363475e-06
-8.08350288465691e-06
-1.76062432841014e-05
-1.50103733152018e-05
-2.62882941672874e-05
-3.58036491799659e-05
-1.59869307281899e-05
-3.11942597921795e-05
-1.2014817068594e-05
-1.50024133743366e-05
-3.30413143301292e-05
-2.76963672552361e-06
-7.45635792701539e-06
-3.66528323557e-06
-1.05527758430028e-05
7.45161335628364e-06
-9.70464934591389e-06
-2.48547713954909e-05
-1.31554823973182e-05
-8.93649988728822e-06
-6.49518569314549e-06
-1.84852097077694e-05
-2.17522631896955e-05
-2.37598571494897e-05
-2.19687779809843e-05
-2.04195741393002e-05
-1.44077974721687e-06
-8.24826004387723e-06
-1.41264358253562e-05
-1.949607480004e-05
-2.38911166819836e-05
-1.38430048165866e-05
-2.28103140500624e-05
-1.12422476096253e-05
-2.46165104680282e-05
-1.81331821820443e-05
-1.30243873109215e-06
-1.17387324189831e-05
3.43070250958717e-06
2.92841364348306e-06
-2.08007603642547e-05
-2.07239040781596e-05
-1.92082331430599e-05
-1.64026186037336e-05
-1.2752957974787e-05
-1.37326031290474e-05
-1.49209759462655e-05
-2.62194887567905e-05
-2.0423619886998e-05
-1.20856637447839e-06
-3.46457046164869e-05
-3.70887329815857e-06
-1.06837841763555e-05
-1.07872860216133e-05
-7.66332386829197e-06
-2.14896618414019e-05
-2.75580071502601e-06
-1.35416901561107e-05
-7.04963229170047e-06
-1.07558706525067e-05
-2.12380727160101e-05
-1.90129550411845e-05
7.33638586942676e-06
-7.74466014179542e-06
-2.43245708079365e-05
2.18188422133806e-06
-6.71315131153168e-06
4.09670454795139e-06
-1.25481156112317e-05
-1.98535436929675e-05
-4.36247701164941e-06
-7.11460699768964e-06
-2.03178208555439e-05
-5.85258997516833e-06
-2.09721700884755e-05
-1.19379228958108e-05
-1.2655913433143e-05
-1.03805001728555e-05
-7.67115407766148e-06
-3.66731095254266e-05
-1.45668344075915e-05
-9.422327352492e-06
-1.26841598198374e-05
-3.25098878482992e-07
-2.14649752713636e-05
-1.16718932987303e-05
-3.08717147116546e-05
-2.52323474109413e-05
-1.61613620145302e-05
-1.38463947680642e-05
-5.79307479154707e-06
-1.1819344396367e-05
-1.99666861002069e-05
-4.04041062697241e-05
-3.29281494937475e-05
-2.63438002404175e-05
-1.87151016038613e-05
-3.41641050766524e-05
-2.73889681707954e-05
-1.86352541579266e-05
-2.66737406710404e-05
-1.40061238190028e-05
-1.71522170038968e-05
-8.07204438782442e-06
-1.96320007444132e-05
-1.42008844138128e-05
-2.30667101536132e-05
-2.75665722256933e-05
-1.12226173230549e-05
-1.46109168434669e-05
-1.57865980509307e-05
-1.55658883727341e-05
-3.57712723138995e-05
-1.49673286855972e-05
-8.01224710538534e-06
-3.32330267412011e-06
-2.15752215736118e-05
-1.9039256453767e-05
-1.5507062847027e-05
-2.93157392418471e-05
-1.9154290846478e-05
-1.84378780539392e-05
-3.66714199617136e-05
-1.8118438075053e-05
-2.34989792069291e-05
1.47376464025401e-06
-1.35785227074633e-05
-1.70499126218299e-05
-2.12815401510038e-05
-1.54637967144132e-05
-4.08126240907292e-06
1.2475539451063e-06
-5.789886952826e-06
-8.97997678993692e-06
-5.90008549484758e-06
-1.73222021053009e-05
-2.3927327997159e-05
-2.69868173182107e-05
-8.94450697101209e-06
1.04139750663488e-05
-3.96384916931444e-05
-1.92750070886763e-05
-4.50593028005716e-07
-3.32074580063527e-06
-2.09236871459286e-05
-1.0778029174482e-05
-1.22538226273585e-05
-1.40788898980207e-05
-6.24426531998875e-07
-1.2842628223007e-05
-1.83050562418606e-05
-1.55007213274178e-05
-2.22134754314466e-05
-3.28055166548966e-05
-9.41983982302637e-06
-2.63035595917533e-05
-3.18911128505646e-06
-1.90761884141886e-05
-5.58445855755632e-06
-2.6637403660129e-05
-1.1558427317523e-05
-5.79839565202532e-06
-2.28354357707957e-05
-6.13929020005664e-06
-1.81370789411657e-05
-2.67373365663713e-05
-2.18984037277473e-05
-8.99879302692144e-06
-3.13947684166399e-05
-1.47660886031862e-05
-1.48433222505961e-05
-2.58293062444761e-05
-3.76803369671083e-05
-4.66316179831966e-06
-1.94198942781531e-05
8.32206522099238e-06
-1.24593701126521e-05
-9.24309193255581e-06
-5.45588393604568e-06
-1.04359270295342e-05
-2.29101219920169e-05
-2.89781751322404e-05
-1.1633352551e-05
-1.76706369823802e-05
-7.29822054061988e-06
-7.74619708405886e-06
2.16590886602081e-07
-3.46711695160246e-05
-1.63486859117996e-05
5.29736646286725e-06
-4.2677520223699e-05
-1.906231415509e-05
-1.53571945707681e-05
-1.62238968530728e-05
-1.92544722329274e-05
-1.9592523551365e-05
-8.11264005931584e-06
-1.24098603456029e-05
-5.52237761972509e-06
-2.07675288066689e-05
-1.16483322617848e-05
-2.11615492524621e-05
-2.24528612587128e-05
-3.72578873725863e-05
-1.49547031351305e-05
-1.52848846949258e-05
-2.48967438163203e-06
-2.33562032427711e-05
-1.79100517000748e-05
-1.52823658503951e-05
-1.22900967329934e-05
-1.03083465842449e-05
-2.11824787699566e-05
-1.16890031010224e-05
-2.02200075110148e-05
-8.18208529166819e-06
-5.21017309287188e-06
-1.96131985337255e-05
-1.72864805816299e-05
-2.60043694622692e-05
-1.79912048437099e-05
-2.48467387975655e-05
-1.78035077418024e-05
1.31350478341042e-05
-1.42610119542942e-05
-3.97301898947786e-05
-1.1800620130533e-05
-2.62003835639988e-05
2.83145809436424e-06
-2.4012589442172e-05
-1.93282921004828e-05
2.15419240080848e-06
-1.74378677043571e-05
-7.19444898218119e-06
-1.91196301721974e-05
-7.16098342948893e-06
-2.58691367746658e-05
-8.65841198943839e-06
-6.10508027585988e-06
-2.3134912925794e-05
3.76241680610129e-06
-3.42237570533318e-06
-2.64913308655756e-05
-2.15476849261704e-05
2.02906303597936e-06
-2.00162630545301e-05
-2.95484128029413e-05
-2.93475060355075e-05
-1.92617849016398e-05
-1.45993670705651e-05
-3.1337080540092e-05
-2.15836806249523e-05
-1.77937030753432e-05
-8.60380381165674e-06
-3.10266146554754e-05
-3.63877615699334e-05
-2.47843477051602e-05
-7.46172637473652e-06
-1.51324405254251e-05
-2.65233359686128e-05
-5.5341205352077e-06
-1.01525883295236e-05
-2.45814698763652e-06
-1.03421741900853e-05
-3.66108816154529e-05
-2.2699859195426e-05
-1.689609533679e-05
-2.98872216459022e-05
-1.13953266793995e-05
1.01426346685293e-06
-2.15675270800934e-05
-1.07599940880014e-05
-2.8242721385278e-05
-1.23897537205558e-05
-1.49220063302704e-05
-2.61410315233008e-05
-1.84105926496225e-05
-2.57989805066347e-05
-1.08018471481491e-05
-1.01856529596324e-05
-2.6010577313872e-05
-3.19890120014863e-05
-1.7589178786867e-05
-1.07285706528079e-05
-2.77049189047608e-05
-2.33662445437847e-05
-5.84167347361867e-06
-1.06597562050951e-05
-1.13175131040121e-05
-1.1155479963975e-05
-2.12036250383475e-05
-1.04570375409043e-05
5.21875592936355e-06
-2.42326229216148e-05
-1.74994445624206e-05
-4.372939551844e-07
-2.85191979112352e-05
-1.71023291310318e-05
-7.95313995152355e-06
-1.05642700252199e-05
7.03739591196909e-06
-1.93046485528407e-05
-1.82986056110692e-05
-1.33559333570032e-05
-1.49397256075814e-05
-1.59206106251322e-05
-1.31205096060477e-05
-2.98646247343423e-05
-9.27195851716188e-06
-3.56043070604392e-05
-2.9471431838791e-06
-3.19905555943007e-05
-1.40575707052774e-05
-1.84555263085549e-05
-4.16436039083783e-06
-2.57755008731005e-05
-2.00519800790906e-05
-2.2189970059373e-05
-1.51372037219066e-05
-3.3817445137969e-05
-3.57351692670124e-05
-1.1950893825841e-05
-2.89423490826852e-05
-1.27716605125027e-05
4.63463431102101e-06
-1.12608920954314e-05
-1.30638898823659e-05
-1.77308352200605e-05
-1.84099280592753e-05
-1.61105448157855e-05
-1.00805821548124e-05
-2.75131131489991e-05
-3.21776386016761e-05
-2.12254660961725e-05
-1.46370523739464e-05
-8.2026386074246e-06
-2.03356393251031e-05
-7.02089163600674e-06
-5.37033728960043e-07
-2.98696106645035e-05
-1.46383713514202e-05
-7.28130070389619e-06
9.77808485650266e-06
-9.16815809659185e-06
-3.25606405723742e-05
-1.46503270462707e-05
2.71147620241544e-06
-7.75406245873983e-06
-2.76455755396147e-05
-1.98006016867418e-05
-1.56625546666942e-05
-1.94158784149252e-05
-2.10865949233391e-05
-2.54120668075161e-05
-2.54376532858032e-05
-1.5651559584881e-05
-8.85648183433775e-06
-2.14237177031717e-05
-2.39561712232991e-05
-1.42097672060528e-05
-9.58885291699766e-06
3.84900357550723e-06
-2.04395972268635e-05
-1.40241756434981e-05
-1.54113233038112e-05
-1.81590420290971e-05
-2.41103128476767e-05
-3.52143306567627e-05
-8.32208952975115e-06
-1.25956526640059e-05
-1.84944376092058e-05
-1.77185255532542e-05
-2.01802305365244e-05
-3.47069057342452e-05
-2.62042263705348e-05
-5.8910228006842e-06
-5.76404298089701e-06
-9.34917458628426e-06
-1.21611715461316e-05
-1.22628373248195e-05
-2.63970090825525e-05
-1.19246738567128e-06
-1.70368092026781e-05
-1.16657169051612e-05
-1.27463594948897e-05
-2.32306709766511e-07
-7.18330487483369e-06
-1.25209086357762e-05
-2.7768054004152e-05
-2.42387815328556e-05
-1.15303931809573e-05
-2.76610205556129e-05
-2.11657099707034e-05
-2.0653024878057e-05
4.90204020685575e-06
-3.0744803892335e-05
-1.43739307275409e-05
-1.04239544770435e-05
-9.06217782743551e-06
-1.84828867950952e-05
3.1186738197041e-06
-3.63557981193849e-06
-1.66641567529668e-05
-2.63461077776232e-05
-2.00583935451274e-05
-7.25914188511915e-06
-9.02489790034547e-06
-5.6371924227273e-06
-1.55420277715198e-05
-2.02239803347313e-05
-1.44347809205826e-05
-8.03416072315924e-06
-1.25670510389438e-05
-1.98210995833699e-05
-2.56449975872171e-05
2.47213416401846e-06
3.48656435255243e-07
-3.01585563239216e-05
-1.54267900740175e-05
-2.5883040063077e-05
-9.78471876307961e-06
-3.14281601102956e-05
-1.91270605253566e-05
-1.98102376017045e-05
-1.01882549260174e-05
-6.09145549529373e-06
-9.06468293512215e-06
-2.50325879179988e-05
-3.03659593328802e-05
-3.12392214932534e-06
-1.61416347267194e-05
-1.90817391872879e-05
-8.46643332271372e-06
-1.77337744243026e-05
-2.28920934452834e-05
-1.79414303025024e-05
-8.50345403151446e-06
-1.94627503254131e-05
-3.66237531875563e-05
-9.60723619936783e-06
-2.22071645758854e-05
-1.22076880233223e-05
-6.59092577200861e-06
-1.15753204920782e-05
-2.63646447399688e-05
-1.21055918272513e-05
-1.62134145485015e-05
-6.17667421539131e-06
-4.90274050876366e-07
-4.86323852561275e-06
-2.13502780011561e-05
-1.28401145075879e-05
-1.81935313273408e-05
-1.18652944108799e-05
-3.15123327139406e-05
-2.18269413816617e-05
-2.26522203065261e-05
-1.31825740096922e-05
-7.48642518296695e-06
-1.92748284035585e-05
-1.59572598215129e-05
-2.1442327036834e-05
-2.13106347161186e-05
-7.89894446714435e-06
-1.64253841081376e-05
-1.86580180027703e-05
-9.86423833427649e-06
-1.3120555491483e-05
-1.57970637417776e-05
-1.45808868166836e-05
-3.37406770263236e-05
1.35804551701734e-05
-1.29872687384262e-05
-6.45196970241021e-06
5.4174034871915e-06
-1.14105656793759e-05
-1.56623589394853e-05
-2.450858770273e-05
-5.25398295421688e-06
-2.82682427700997e-05
-4.19279492181256e-06
-1.82145197606348e-05
-1.48867070698046e-05
-2.51342977704861e-05
-2.32639136263442e-05
-1.1814464125284e-05
-2.1306065716665e-05
-2.52453261095205e-05
-1.18037184239129e-05
-3.02431835615768e-05
2.55337043507721e-06
9.98708085140062e-06
-1.74948611145598e-05
-2.03427435781935e-05
-2.24518515132813e-05
-1.43502673531266e-05
-1.69873879686824e-05
-1.90885279935586e-05
-4.77463721405882e-06
-1.49382037396669e-05
-9.5621115804561e-06
-2.08468678596409e-06
-3.16322154928889e-05
-1.91312070656334e-05
-6.76473508397536e-06
-1.56220376647069e-05
-7.86469822151154e-06
-1.68863137603087e-05
-1.68553631560409e-05
-1.57785829477444e-05
-2.56008954490491e-05
-2.60889923126345e-05
-1.06170742972096e-05
-3.48976311553019e-05
-2.51810380207923e-05
-2.17677202165117e-05
-4.13375112164741e-06
2.24365583970365e-07
-3.55259502888047e-05
-6.67432122292536e-06
7.17624372494962e-07
-2.10652335756623e-05
-2.38687516023002e-05
-1.3393521258465e-05
-1.2459466859434e-05
-9.85425887341097e-06
-2.13083351023661e-05
-1.80335687383307e-05
-1.53199642915415e-05
-2.45560950084133e-05
-5.24103147440501e-06
-2.55106459930081e-05
-1.76523384751855e-05
-2.15133124687029e-05
-1.929776208314e-05
-7.83459493529881e-06
-1.29959271327611e-05
-1.14020931859735e-05
-2.05273777575294e-05
-1.07411981959305e-05
-1.36893386376782e-05
-6.78440729689657e-06
-5.44591100564078e-07
7.19933734858966e-06
-1.04235926037066e-05
-9.45517338610451e-06
-3.83674623279016e-05
-8.55690616913315e-06
-2.68416419981455e-05
-2.36086477616563e-05
-2.16974064926028e-06
-2.47608437237092e-05
-2.33410258280327e-05
-6.19323143599573e-07
-1.68083998496906e-05
-2.14989911502712e-05
-6.96346356754928e-06
-1.75522491517644e-05
-9.62179788686723e-06
-1.38218433416564e-05
-1.81855821212199e-05
-1.02058314194195e-05
-6.47222727007371e-06
-1.68908444751683e-06
-1.50938003646861e-05
-2.53508455918875e-05
-1.23380270595595e-05
-1.97643484337342e-05
-2.09613642958985e-05
-4.30069996248284e-06
-1.12125891406334e-06
-1.88020718176022e-05
-5.46509185178561e-06
-4.05582678806656e-06
-5.98469449836283e-06
-3.60002444312072e-05
-1.42014182817276e-05
-1.41760647681859e-05
-1.97787898402347e-05
-1.67300519956874e-05
-2.89656224492477e-06
-1.51929091464934e-05
-1.31742402177716e-05
5.379337819674e-06
-4.6040274958913e-06
-2.59141244140485e-05
-2.05597423993996e-05
-1.79365297533029e-05
-1.20552435373789e-05
-1.16972968050244e-05
-1.25503581280794e-05
-5.40562646936534e-06
-1.22893791353111e-05
-6.21384593683034e-06
-2.18756745682605e-05
-2.00851108827013e-05
-1.37827655549042e-05
-6.5129166898404e-06
-1.6829500666787e-05
-3.40408882566759e-05
-1.86375535962635e-05
-2.40173362824741e-05
-2.77493159187182e-05
-1.41891494510391e-05
-1.23349281335311e-05
-1.79755911248546e-05
-2.33338577149083e-05
4.89981790012164e-06
-1.17800348283568e-05
-3.63604842432474e-05
-1.7242519027821e-05
-2.9720919906503e-05
-2.82623076204813e-06
-1.39098188342788e-05
-5.99922089080713e-06
-2.80137157678106e-05
-1.36048578910629e-05
-1.67707797363331e-06
-1.49432769247218e-05
-2.16429993085552e-05
1.73779275031852e-06
-1.57990549676972e-05
-2.54743556108133e-05
6.01414915821513e-06
-1.32557032744193e-05
-1.77730549102364e-05
-2.07773069147094e-05
-1.52121538185754e-05
-1.0134957579187e-06
1.14274227654352e-06
-6.75256515137838e-06
-1.19134729244189e-05
-9.6587992962902e-06
-3.21147403161967e-06
1.12769871840821e-05
-7.55907078637121e-06
-8.40543354391562e-06
-9.02846407457671e-06
-8.4991209391773e-06
-2.18377052613695e-05
-3.35966052906694e-05
-2.41069229276261e-05
-1.21065072041362e-05
-1.1458120329715e-05
-2.83267478484215e-05
-3.55887304274699e-06
-1.46654584182256e-05
-9.20924328819945e-06
-1.14728231877054e-05
-5.16082354900244e-06
-1.41372219248967e-05
-2.41488525447949e-05
-2.89429359614106e-05
-1.36192721273645e-05
-7.44149398519961e-06
-1.09914046442824e-05
-5.36970247503506e-06
-2.61750393112393e-05
-8.04071270591511e-06
-5.84529037492672e-06
-4.54104211026947e-06
-1.04250954280869e-05
-1.56362646041598e-05
-1.60028525003134e-05
1.85726079310135e-06
-2.33608985567582e-05
-1.49446891088973e-05
-2.51094850123553e-05
-1.67378251380167e-05
4.78551758228602e-06
-1.84850732159365e-05
-2.11855866492009e-05
-1.90228445467394e-05
-3.12910209261331e-05
-2.83785642916866e-05
-2.51360276661054e-05
-6.74482670365397e-06
-1.47630106347979e-05
-1.40538077018503e-05
-1.1478545977609e-05
-1.96433165897268e-05
-1.54229225796875e-05
-1.2855843806766e-05
-1.08662277719638e-05
-1.35891770384335e-05
-3.30102751516511e-05
-8.18341999673963e-06
-2.23988537726086e-05
-2.79940526567735e-05
-9.17317520336438e-06
-1.83012746466254e-05
-3.1156928826553e-05
-6.59002165164746e-06
-2.98861829802334e-05
-9.10397321636634e-06
1.27998959379558e-05
4.47506578883261e-06
-1.39659852982942e-05
-1.91787744796584e-05
-4.9413871945023e-06
-1.75306559016683e-05
-1.59522409310209e-05
-2.23457988503407e-05
-1.25278150035931e-05
-1.54211900198191e-05
-1.11013942586893e-05
-1.6218166179518e-05
-1.9189080410141e-05
-1.49081116048655e-05
-3.19289540201506e-05
2.2101868102247e-07
-7.46254818772752e-06
-1.16750869178662e-05
-1.74126831983507e-05
-2.34630691607385e-05
-1.40531193215468e-05
-1.70980076801409e-05
-1.23693100314568e-05
-2.79084070162647e-05
-5.27045937227449e-06
-2.20278443076653e-05
-1.27830944542797e-05
-1.83412332146851e-06
-1.69723913183912e-05
-6.71902238968381e-06
-1.95099985038375e-05
-1.72948646034134e-05
-2.14217233646559e-05
-2.33359798544235e-05
-1.75866686465895e-05
-1.94759512133299e-05
-5.56117415618344e-06
-6.32382730475197e-06
4.66500205918624e-07
-1.68034434341298e-05
-1.08905012764769e-05
-1.14343068384573e-05
-1.78687049412215e-05
-1.50367424414751e-05
-1.16358813958647e-05
-3.28698648610793e-05
-2.33293346085902e-05
-1.52000524687115e-05
-2.62602734687802e-05
-8.85962844288885e-06
-1.18525056167237e-05
-9.32910167063587e-06
-1.00268161203958e-05
-2.07098886115771e-05
-8.9835262876088e-06
-3.00491519339102e-05
-3.59346799539058e-05
-1.08397165374671e-06
4.97617467698139e-06
-8.78066198713091e-06
-2.36283569650211e-05
-2.35168920396424e-05
-6.11854994609374e-06
-2.64820081798822e-06
-2.08812046511353e-05
-1.73228042373853e-05
-4.2531747990137e-05
-1.42618398116886e-05
-1.30023167164526e-05
-1.1643119956524e-05
-2.7375912532287e-06
-1.80542470287123e-05
-1.12714130905769e-05
-8.00921666862958e-06
-3.06890076464567e-05
-1.04213355212085e-05
-2.11129978564294e-05
-1.65023629202821e-05
-4.36834722249878e-05
2.73111386440855e-06
-2.03699115863399e-05
-3.95637178411357e-06
-8.02056787074736e-06
-2.02132245780895e-05
-1.59827948291744e-05
-1.03905019446e-05
-1.3603609353077e-05
-2.44659862441318e-05
-3.58598615831783e-05
6.73324185615525e-07
-1.3611292587376e-05
-2.56892588776999e-05
-2.56481611820805e-05
-3.80694283513684e-05
-8.97169462319122e-06
-1.41390457855818e-05
-2.07810956597994e-05
-7.23644307393763e-06
-1.23909196425113e-05
-1.32933030710096e-05
-1.93849620667683e-05
4.52961597222036e-06
-2.16093286224162e-05
-1.80311882749523e-05
-2.14919808541311e-05
-1.39689309548406e-05
-3.14508041868811e-05
-2.74346403934032e-05
-7.80500043632496e-06
-7.67829099415826e-06
-2.84733250712663e-05
-1.99661635404887e-05
-6.54456391476896e-06
-2.48142309067248e-05
-9.82713366952499e-06
-9.20404562769569e-06
-1.64162680137994e-05
-2.66893752683947e-05
-1.9579490733859e-05
-2.15928267741906e-05
-2.90679770724642e-05
-2.10038412309948e-05
-1.8147230174554e-05
-2.40391180543393e-05
-2.45991731792779e-05
-8.79813035064901e-06
-1.23669958999877e-05
-2.08951784599403e-05
-2.86131992284448e-05
-1.17528931041832e-05
-2.59421175444365e-05
-2.2847083631068e-05
-2.82440510143745e-05
-3.48905151171251e-05
-5.90603695401586e-06
-1.78176750134261e-05
2.96035548081373e-06
1.21067609866093e-06
-6.04535740831696e-06
-2.48090159964434e-05
-6.17369738780428e-06
-1.66185930308415e-05
-2.15280540534314e-05
-2.39165722225441e-05
-7.31120766695642e-06
-1.5684302724944e-05
-3.25842878536275e-05
8.98791920005799e-08
3.16808481268347e-07
-1.06943513684569e-05
-8.52101613267587e-06
-1.71426964048352e-05
4.68949101950254e-06
-9.29082316222306e-06
-2.2864664186786e-05
-1.49967722486477e-05
-1.53498715987744e-05
-1.45175783370783e-05
-2.46316313081661e-05
-1.84571434797257e-05
6.55280513648476e-07
-1.37056462373235e-05
-1.92148174422802e-05
-1.22681820502181e-05
-1.98918119530807e-05
-1.7483033186327e-05
-2.46153700644879e-05
-1.26559733101115e-05
-4.9116309840718e-07
-9.51837163098759e-06
-3.06717025132302e-06
-2.24802736818772e-05
-2.46362406786727e-05
-2.59237708970662e-05
-3.85126599506576e-05
-2.0428724174386e-05
-1.59639304985945e-05
-1.45163621993001e-05
-2.38763782425935e-05
-6.10903224192359e-06
-1.84099945229691e-05
-1.49596173275459e-05
-2.45953484291298e-05
-2.67406492856404e-05
-2.0641844969775e-05
-3.54210779458754e-07
-1.02902959124128e-05
-1.88640046885062e-05
-1.72964434908352e-05
-2.93677093600491e-05
-1.87435030352199e-05
-9.09202535896097e-06
-5.99342660038371e-06
-1.30109056158753e-05
-8.65829274620406e-06
-1.54489373980246e-06
-3.81576171746375e-05
-2.52609454790715e-05
-1.65236146284053e-05
-3.17912056256191e-05
-9.49777356597728e-06
-2.62539636257592e-05
-1.52733506869468e-05
-1.01811391609809e-05
-5.64763402167005e-06
-3.05706016926232e-05
-3.2635278380193e-05
-1.65571236761312e-05
-1.5284847783045e-05
-2.59754570012814e-05
-6.65060288466526e-06
-1.68388511238496e-05
-2.42088137896333e-05
-1.99280767620813e-05
-2.6686756230484e-05
-7.55761432931391e-06
-8.19573262072806e-06
-1.09928861794598e-05
-2.45917170503189e-05
-1.70390097983479e-05
-4.88312348708671e-06
4.9322252790376e-06
-7.13773699044863e-06
-7.81054664397823e-07
-2.11837636005959e-05
-8.86327763260653e-06
-2.0092011200798e-05
-1.22036377086924e-05
-1.1237608907769e-05
-6.92509707894091e-06
-3.41637055428769e-05
-2.55327898965043e-05
-4.48868727302839e-06
-1.66194765747781e-05
-3.17143713664225e-05
-2.17381336728755e-05
-6.87476220443672e-06
-1.40374547717377e-05
-1.56204222280003e-05
-2.14189342583227e-05
-2.22398110095768e-05
-1.39013392120972e-05
-1.57504375305427e-05
-1.56060357925623e-05
5.59530315369821e-06
-8.42464826710746e-06
-2.72048389273198e-06
-1.76281384555822e-05
-5.43692985423537e-06
-1.1242227588606e-05
-2.83237197144609e-05
-9.73583129306314e-06
-2.41949768086064e-05
-2.03620208529838e-05
-1.32517379145659e-05
-8.30881903008349e-06
-6.0267872475795e-06
-2.27958439296564e-05
-3.32441260390071e-05
-2.7576709921772e-05
-3.36652203552533e-06
2.78967774036216e-06
-1.06491458473752e-05
-2.11520993994096e-05
-2.9852404807239e-05
-1.87723098017619e-06
-1.45482902548009e-05
-1.36341422560388e-05
-2.77852423570655e-05
9.38902598138715e-07
-8.50306204650308e-06
-2.77676578433176e-05
-2.4510265676127e-05
-2.67256836073791e-05
-2.74473123600385e-05
-1.72694871362546e-05
-1.16446542800456e-05
-2.93312540927021e-06
-6.10525286383128e-06
-1.38383820614573e-05
-8.99686816418667e-06
-1.4968816554269e-05
1.12651461586179e-06
-1.2936283800538e-05
-1.15126839344034e-05
-1.00828009481952e-05
-1.19113376073431e-05
-2.02761849108386e-05
-2.53544225286461e-05
-2.78618683047614e-05
-1.49433965091272e-05
-1.27342828617508e-05
-1.84422352350989e-05
-2.46930286366497e-05
-2.38128855751743e-05
-2.37234279093549e-06
-1.36215629706612e-05
-2.08654159378187e-05
-1.64581130289431e-05
-2.07710083318129e-05
-8.40761795967361e-06
6.41691463590652e-06
-7.33040140503145e-06
-1.64866165543747e-05
-2.39012734671439e-05
-2.51389427391629e-05
-2.15492608218397e-05
-1.73610909777779e-05
-1.50546250888094e-05
-8.40639241201374e-06
-6.38558080395493e-06
-1.78716475833759e-05
-2.41368807949318e-05
-1.55511883715867e-05
-6.11139497908242e-06
-1.74565886157111e-05
-2.47305005813412e-05
-1.77238550255518e-05
-2.08524238302754e-05
-1.49266952761947e-05
-1.65395823260487e-05
-1.19697765562209e-05
-1.28490976465929e-05
-1.20470129988031e-05
6.16093256517701e-07
-1.70647878965188e-05
-8.40815967159434e-06
-1.83819533606624e-05
-3.42013441803774e-05
-1.40826407295712e-05
-1.71087961524132e-05
-2.701219826088e-05
-1.69054912030974e-05
-6.2380780339698e-06
-6.5119995156774e-06
-2.02219140449254e-05
5.25568529391273e-06
-9.9740528185209e-06
-1.3378752257886e-05
-2.49444856571103e-05
-9.91844664522433e-06
-1.26180306860582e-05
-2.93360986952478e-05
-2.1897721696518e-05
-1.15838555867871e-05
-3.90594743403339e-06
-2.89356191022365e-05
-1.85009105324307e-05
-4.23410725393508e-06
-7.05509263409469e-06
-7.48707390939106e-06
-9.26413972838925e-06
-2.20920231994045e-05
-1.80650231422702e-05
-1.98736211755835e-05
-1.58051962627254e-05
-3.39644321679417e-05
-1.53406512648472e-05
-1.65046318954621e-05
-3.72125266269968e-05
-1.86044321229098e-05
-3.04357150079442e-05
-7.17305677901029e-06
-1.54241079237006e-05
-9.12701291284504e-06
1.75784370706592e-07
-1.40625333865167e-05
-7.43633728230118e-06
-7.40390606673163e-06
-3.86626073751889e-07
-3.64216861598047e-05
-3.39679198336895e-06
-1.3422550377885e-05
-1.41664879598721e-05
-6.09760818275832e-06
-2.20805047271126e-05
-2.9197638131781e-05
-1.83226474466026e-06
3.98232765594477e-06
-2.88250345510045e-05
-4.91600914081053e-06
-1.22959069098918e-06
-8.71091229080015e-06
2.37550391792291e-06
-8.20782472006078e-06
-6.57568434407697e-06
-1.43935511133594e-05
-4.59692187314114e-06
-8.16967909482044e-06
-1.19921917299205e-05
-2.60530784419335e-05
-2.06121715750961e-05
-1.6924056536454e-05
-2.2149449550282e-05
-5.26988739822972e-06
-2.56822480432536e-05
-1.13989368900926e-05
-1.84304010645464e-05
-8.52243365958793e-06
-9.17350312349427e-06
-1.9197438462345e-05
-2.22224433850126e-05
-8.41084550557085e-06
-2.17611281780988e-05
-2.01498213218163e-05
-2.89071825715742e-05
-2.52561760564303e-05
-2.36739992886768e-05
-1.67117723483494e-05
-7.92027878238027e-06
-2.35438504440474e-05
-3.66406876428498e-06
-2.81452089416107e-06
-1.71480794868957e-05
-5.30884980644686e-06
-7.05920839933876e-06
-2.82502881005679e-05
-1.67493159568059e-05
-1.16050236581302e-05
-1.82696867654688e-05
-1.3085690929446e-05
-1.5135302585457e-05
-2.5910755656652e-06
-2.2794399551272e-05
-2.15779478046878e-05
-1.67980588194327e-05
-7.33571919867008e-06
-2.62381741860652e-05
-2.83723888804382e-05
-2.53790905772276e-05
-9.84931856710865e-06
-1.21810576429165e-05
-2.09097709677434e-05
-1.58297702561047e-05
-1.79206596820981e-05
-1.90141872818019e-05
-1.99832115703429e-05
-2.53154890574134e-05
-1.5224910609353e-05
-1.32454123993896e-05
-1.29559141330426e-05
-2.12988372085906e-06
-1.31313758262735e-05
-8.73944970540549e-06
-2.97798164293829e-05
-4.41382892635628e-06
-1.79639078993276e-05
-5.85874360143798e-06
5.82020842734382e-07
-9.87578450480322e-06
-2.80254632193094e-05
-3.19237332914276e-05
-3.15433594731558e-05
-6.26207969922849e-06
-1.44239273250812e-05
-2.49390443998903e-05
-1.09180476236661e-05
-8.22883574331314e-06
-2.6874459176329e-05
-1.41052630947719e-05
-9.44077511531251e-06
-9.96325161736087e-06
-1.49423751678281e-05
-1.93461468498601e-05
-5.50822985756245e-06
-1.35963317011819e-05
-2.13289637382094e-05
-1.81949353907878e-05
-2.2048568405196e-05
-5.95886922649707e-06
-2.54296821546707e-05
-2.22377766348188e-05
-2.21236598755016e-05
-1.23160669550654e-05
-2.02641322869545e-05
-1.45487959087097e-06
-6.12041658367461e-06
-1.66503676435225e-05
-2.10431084722892e-05
-1.19248630782851e-05
-3.97461855284591e-06
-1.95972327220957e-05
-1.24737637512254e-05
-2.51650878646972e-05
-1.669992508658e-05
-2.09887948423896e-05
-9.67314661465379e-06
-3.40522456985355e-06
-6.68722007866443e-06
-1.16555730399152e-05
-1.27305254570325e-05
-1.3926748074233e-05
-8.35240683816642e-06
-1.9070752069824e-05
-2.85347781490017e-05
-7.23459312334733e-06
-1.59831838015531e-05
-2.25859222457602e-05
-1.90740327960562e-05
-3.70005623681823e-06
-1.47417809963735e-05
-1.1677783199617e-05
-1.01734851437709e-05
-7.60921408352424e-06
-2.05596688474058e-05
-2.84249525614663e-05
3.69984203449584e-06
-1.09354107146128e-05
-3.82526059377473e-07
-3.09800049310367e-05
3.43687837280445e-06
-2.48872440628496e-06
-2.22517690025962e-06
-4.27307004575833e-06
-5.10693505969503e-06
-1.89616222202519e-05
-1.5645835537256e-05
-2.06603606191811e-05
-6.19391213562471e-06
-2.25311122431193e-05
-1.99857118185746e-05
-2.25172091471861e-05
-2.38114057088603e-05
-1.46411090126525e-05
-2.32815167033957e-05
-3.30283539413729e-05
-4.12731150836944e-06
-9.42695450422471e-06
-2.09342062692824e-05
-1.31485487791444e-05
-8.32049240395385e-06
-1.30082221015528e-05
-5.44415727202346e-06
-1.76338443667048e-05
2.72857461580983e-06
-1.38996711658778e-06
-1.12819883765392e-05
7.92716968133961e-07
-1.6178488665397e-05
-1.19455591086579e-05
-8.02181796891267e-06
-1.47143482843351e-05
3.18421596734108e-06
-1.64960590338553e-05
-1.56326754269008e-05
-2.04562642406988e-05
-2.42419375626242e-05
-8.73071993488149e-06
-1.63292118976211e-05
-1.70783434599538e-05
-1.80695160819666e-05
-1.26728443093239e-05
-2.12963882493752e-05
-2.49280829630484e-05
-3.20393242840565e-05
-2.15921137082375e-05
-2.21765720881286e-05
-3.24691118474847e-05
-7.28180249132336e-06
-2.82133884439426e-05
-3.51132802631221e-08
-7.78184944551325e-06
-1.91298020639957e-05
-1.86779997081764e-05
-1.03601649441187e-05
-1.5807172448688e-05
-1.21311724826245e-05
-2.3676556622989e-05
-1.35907461478799e-05
-2.39168460443528e-05
-2.62524101792461e-05
-4.32859067377655e-06
-2.45071450369108e-05
-2.44927223015204e-05
-5.3043815695737e-06
3.10348359542968e-06
-2.31451993582427e-05
-1.15274873866051e-05
-1.01240653381704e-05
-6.80369505360015e-06
-7.14293862860944e-06
-2.44210397871328e-05
-2.13650471751042e-05
-2.50492515374115e-05
-9.49470105117387e-06
-2.77930129846449e-05
-2.74883377819961e-05
-2.0256530976233e-05
-7.05635771230798e-06
-1.19089641831822e-05
-1.59163656141061e-05
-6.84331844905357e-06
-2.54201848477149e-05
-9.78915722392314e-06
-1.12782187164839e-05
-6.90351272206424e-06
-3.71145955411816e-05
-1.88406390078716e-05
-1.09732123571994e-05
-1.57454249042339e-05
-1.38654157458529e-05
-1.89044999745178e-05
-1.84764171051962e-05
-1.61184755167111e-05
-1.96292282179414e-05
-1.63558158468281e-05
-1.73906860130456e-05
-3.28167063700746e-05
-1.70531059471571e-05
-1.55728884145513e-05
-1.6135259075423e-05
-1.52415573491156e-05
-4.45558517196699e-05
-1.50087228272374e-05
-1.6221225075023e-06
6.98907807835429e-06
-6.71992611674842e-07
-2.19071751223437e-05
-2.20453711212884e-05
-2.2448592408237e-05
-1.61196314514553e-05
2.6931517268924e-06
-1.9087295419005e-05
-2.72415097281882e-06
5.44390286744541e-06
1.23822652347961e-06
-1.45007031821982e-05
-8.63496475953616e-06
-2.00219678211068e-05
-3.62548175388494e-05
-3.61651908714195e-05
-8.58697934071997e-06
-8.52076351773301e-06
-2.85953455197372e-06
-7.41272096560699e-06
-1.19348689931584e-05
-1.59692821597307e-05
-1.30388449228475e-05
5.24920714334233e-06
5.75659998597212e-06
-2.04936996138046e-05
-9.01325678783544e-06
-7.63137764502268e-06
-2.25731176235642e-05
-7.51207528784046e-06
-6.8106178260629e-06
-1.85415932934463e-05
1.351013362796e-05
-3.3210202653595e-06
-1.21306785644194e-05
-1.66333438179854e-05
-1.57817985878764e-05
-1.04101767891241e-05
-3.44072870499522e-05
-8.33697141259792e-06
-5.90482338445335e-06
-1.22326268092722e-05
-2.44942872634756e-05
-2.46417333138297e-05
-1.07337499069279e-05
-1.62104737176749e-05
-2.3069663934829e-05
-1.26828827016973e-05
-9.82365720389918e-06
-3.42483758899574e-05
-6.73830402037811e-06
-9.7127626065074e-06
-2.50839466300299e-05
-1.93232912257114e-05
-2.02225703439319e-05
-1.78474697797994e-05
-1.49845414100277e-05
-1.70949439999776e-05
-1.76196423942639e-05
-2.81571786982285e-05
1.81178800703356e-07
-1.02960983301944e-05
-1.29321007608346e-05
1.13229578174134e-05
-2.55928658688423e-05
-2.34215667572405e-05
-3.54861551837398e-05
-1.94351143435845e-05
-3.27252730290984e-05
-1.8309684380839e-05
-1.60622240006799e-05
-1.61995766843583e-05
-9.10549399151296e-06
-2.19018039393567e-05
-3.54505487823572e-05
-8.67243638907149e-06
-3.51059880008153e-05
-1.43923900501274e-05
-2.0777779700935e-05
-1.30945594393529e-05
-1.14769134771995e-05
-2.29226528705177e-05
-1.14026850446472e-05
-1.71433340179803e-05
-1.16481716647431e-05
-1.37745762069088e-05
-1.98185595428779e-05
-1.23124973656987e-05
-1.61494786033276e-05
-1.05587652206304e-05
-1.32927365194237e-05
-9.3611182912445e-06
-1.91131592459541e-05
-6.62183980659804e-06
3.00514301031605e-07
-1.78227095545251e-05
-2.02467230166299e-05
7.19549202510843e-06
-3.36487626335713e-05
-1.78681750172651e-05
-2.55928090380427e-05
-1.68229986845624e-05
-1.9509157839399e-05
-2.55620147167041e-05
-2.14936600493044e-05
-2.08404295652625e-05
-2.03474991536567e-05
-1.88252678411101e-05
-3.36956518874275e-06
-3.74469081224178e-05
-1.38739840489902e-05
-1.34480895125072e-05
1.07772963780254e-06
-2.65088358654397e-05
-3.63635309771817e-05
-4.49982709267523e-06
-1.55748485156022e-05
-2.49313733025172e-06
-1.07103598144713e-05
-1.56125850186832e-05
-2.33219431753367e-05
-6.20810449207017e-06
3.88493631398318e-06
-2.35296304667288e-05
-2.86055432864489e-05
-1.61569437842984e-05
-1.44439476596792e-05
1.05014386922815e-05
-2.00728822536116e-05
-3.09767315793065e-05
-3.86520543198906e-06
-3.03935867053867e-05
-1.0800989961659e-05
-1.54010687743177e-05
-5.64951434935521e-06
-7.63573802853567e-06
-1.67877581737829e-05
-1.95689510098276e-05
-1.31060386766797e-05
-1.67438281463762e-05
-4.45734979626294e-06
-1.97078871306675e-05
-2.42590641520563e-05
-1.88447760438493e-05
-4.05889352886993e-05
-3.53684839736804e-05
-2.80686518578844e-06
-3.09683446531346e-05
-3.51688741357618e-06
-1.487493322602e-05
-1.06115578328303e-05
-1.97621180968176e-05
-2.64189611711612e-05
-2.35220522214406e-05
-2.45265325516773e-05
-1.53751845904001e-05
-2.49435240008347e-05
-2.47473614171333e-05
-4.81669035078212e-06
-1.53213876695395e-05
-1.90129255540068e-06
-7.70374644245009e-06
-5.56077921412574e-06
-1.77456803369099e-05
9.41637828390013e-06
-2.29080877650636e-05
-1.19040345234196e-05
-8.16228289699926e-06
-1.21621213636664e-05
-2.33466416067716e-05
-2.79313747423107e-05
-8.64063924058586e-06
-1.18489858763147e-05
-2.51672311456878e-05
-3.50454885335097e-05
-7.90385560723105e-06
-2.8443062955777e-05
-1.5837695285983e-05
-7.63723805069889e-06
-2.71197066736986e-05
5.48357965832786e-07
-9.84401177935943e-06
-1.54012126989136e-05
-2.66200445738815e-05
-5.69404937578508e-06
-6.25630152240263e-06
-1.65243924766093e-05
-2.05611791435839e-05
-2.3012237063689e-05
-1.74830510263881e-05
-1.44483844252212e-05
-9.75782117974456e-06
-1.60606726364603e-05
-1.42259421779095e-05
-1.56466346640583e-05
-3.24487019469936e-06
-1.37945954750899e-05
-2.04509514227164e-05
2.02388696244558e-06
1.31008117735063e-06
-1.83446029984949e-05
-3.45535057416275e-06
-3.85575279708215e-06
-2.23641486644109e-05
-6.84327947442171e-06
-2.45056769231892e-05
-2.32795129521341e-05
-1.28385306508838e-05
-1.12367534827026e-05
-1.28041454929104e-05
-2.75086818395714e-05
-2.54790905033684e-06
-1.83468672523454e-05
-2.51366343139783e-05
-3.41661348916904e-05
-3.53873829188971e-06
-2.02334023710111e-05
-2.02266522070775e-05
-1.83730612271016e-05
-1.04896871202934e-05
-2.45144025774905e-05
3.44942421585476e-06
-2.59479367330554e-05
-2.48684965113984e-05
-2.39112870726468e-05
-2.06489905417598e-05
-2.60639891090863e-05
-1.94124811785362e-05
-2.4232822845632e-05
-2.26040618601114e-05
-1.49009144339594e-05
-2.65487465525633e-05
-2.26030708128015e-05
-3.14739410371212e-05
-2.24367789679134e-05
-7.33909208297396e-06
-2.48862637373615e-05
-1.20759101073893e-05
-1.78743323970572e-05
-5.20858100667995e-06
-1.96393403304729e-05
3.59594307518209e-07
-1.40412049854683e-05
-1.91470587723575e-05
-1.48221555222666e-05
4.08512926370087e-06
-1.00053937261591e-05
-4.21428530154707e-05
-1.6494219540234e-05
-1.04334508727988e-05
-3.15499074028492e-05
-2.44118594150464e-05
-9.54159190845342e-06
-2.0422518660534e-05
1.11537306359278e-06
-2.34035499650577e-05
-3.03385610587687e-05
-2.64631663659747e-05
1.11549827110954e-05
-1.59223684581387e-05
-2.07830113768477e-05
-1.52003838098447e-05
-7.57563709343038e-06
-1.86029763438019e-05
-2.48485967068222e-05
-1.81870971007477e-05
-2.66991423857524e-05
-9.13866937021489e-06
-2.98073461713114e-05
-1.71841760718154e-05
-1.77866871856182e-05
-4.31073704501626e-06
-1.68466718048627e-05
-2.93455084374195e-05
-4.63439489511317e-05
-8.60426671535656e-06
-6.24562369028277e-06
-1.8675750479247e-05
-2.73704217117455e-05
-2.92795224686607e-05
-1.35136101455257e-06
-2.15438864124867e-05
-3.03771628607109e-05
-3.40737257367307e-05
-7.38565711205794e-06
-1.10165626112308e-05
-1.72757816286822e-05
-1.66163986018943e-05
-1.46394783657829e-05
-3.42523717371882e-06
-3.14150274785174e-05
-7.29499886187293e-06
-1.56897541985765e-05
-1.77232049575424e-05
-2.26897648527367e-05
-2.59148744950165e-05
-1.8502040873313e-05
-8.39713110357721e-06
-1.03105297762537e-05
-2.69263040440081e-05
-1.44805229586905e-05
-7.97830054284238e-06
-8.89671157762354e-06
-9.39569099673932e-06
-1.5518766153727e-05
-1.25794142305957e-05
-1.5306003539617e-05
-1.4865574534419e-05
-2.98062725340009e-05
-2.31655945052331e-05
-2.14425836830824e-05
-1.97705184489047e-05
-1.06373553439895e-05
-1.07987808982312e-05
-3.60529498359168e-05
-6.84284796025132e-06
-1.47502944113429e-05
-1.96040876706286e-05
-1.2299728558307e-05
-1.47611606978233e-05
-2.82886702707591e-05
-9.16655577814448e-06
-2.33991252946774e-05
-3.17130003204898e-05
-1.79549568991336e-05
-1.71891100030892e-05
-7.91746110562333e-06
-6.7799988224274e-06
-4.541563811254e-06
-4.58336950014809e-06
-9.69604210585079e-06
2.52105806354917e-06
-2.2938131181572e-05
-2.42271134486963e-05
-6.05243901378716e-06
-1.89007432756451e-05
-1.51655368177764e-05
-5.58190491512471e-06
-1.8123945891609e-05
-1.45843593362308e-05
-1.22425970442516e-05
-2.81321774843126e-05
-1.86824069717897e-05
-1.15839503064457e-05
-1.26268316747307e-05
-4.75849494836525e-06
-3.94517899139229e-05
-3.00424912020034e-05
-1.75930060750399e-05
-1.43648960526826e-05
-5.17135692548891e-06
-3.61728156395277e-05
-3.14170251785388e-05
-3.11982408013577e-05
-3.2573711574297e-05
-1.18968495300629e-05
-1.88267250966517e-05
5.04746818241127e-06
-3.20075584884612e-05
-2.77332238204152e-05
-1.39452493011698e-05
-1.1631622867196e-05
-1.56708243942717e-05
-3.39044434294021e-05
-1.73105302899666e-05
-2.62722388766565e-05
-8.00136003224428e-06
-1.75429444167824e-05
-1.19685141771908e-05
-1.87911014051167e-05
-1.38751370253792e-06
-1.94602347834484e-05
-2.11106701236086e-05
-6.50254480339017e-06
-2.22052569351718e-05
1.79801609658668e-06
-2.42072389706951e-05
-1.38577531517402e-05
-7.8934093291846e-06
-2.91597270578445e-05
-2.23414742895456e-05
-4.21290188969993e-06
-2.34914171555323e-05
-1.92261548880565e-05
-4.21842023087865e-06
-1.16734379463604e-05
-1.13558427405568e-05
-1.62556321799298e-05
-9.99855523909619e-06
-1.43991015992272e-05
-1.53056483909445e-05
-1.65820879854537e-05
-1.58815173541905e-05
-2.52973947818128e-05
-1.06272380851591e-05
-4.56861700082989e-06
-2.12172509993293e-05
-1.76881041646173e-05
-2.39131104863335e-05
-1.39205729604635e-05
-1.32518885394939e-05
-9.51927789979593e-06
-3.19227283710279e-06
-2.45667380877979e-06
-9.8012487078745e-06
-2.42592783221424e-05
5.25780913992364e-06
7.41145497217693e-06
-2.61446219108267e-05
2.61710354525575e-06
-1.77018844672568e-05
-1.29860754063316e-05
-1.66545133247081e-05
-1.32726300731623e-05
-1.59972340216936e-05
-1.01212168334547e-05
-7.28647596967673e-06
-4.54187354067288e-06
-1.66205270066408e-05
-2.1581924548615e-05
-2.56142027740592e-05
-2.02423054251149e-05
-1.91541801586929e-05
-1.58209119649683e-05
-1.24393623378106e-05
-2.25415106775509e-05
-1.91926595691245e-05
-1.91219171174974e-05
-3.16924667676827e-05
-1.49170430655861e-05
2.97745451548096e-06
-1.45547685371163e-05
7.04274877997414e-07
-9.75342619195091e-06
-1.30434423424726e-05
-2.01609958330977e-05
-1.26260528427068e-05
-1.91868695338361e-05
-2.1982350051028e-05
-1.0276221367258e-05
-2.76854909215856e-05
-2.02344481099221e-05
-2.72729215443472e-05
-1.3536568667468e-05
-4.02041789939195e-06
-1.91801788164921e-05
-1.51259536851726e-05
-1.92422387104835e-05
-1.77776611677217e-05
-2.4106833342299e-05
-7.8165996847329e-06
-1.22776961742532e-05
-3.39830824649957e-05
-7.94458981902575e-06
-3.14596058634999e-05
-3.43144100552332e-05
-2.63634738973002e-05
-3.24234131234264e-05
-1.18795043026662e-05
-2.38874505615531e-05
-1.80323646366456e-05
-1.60890042783439e-05
-2.0341804394863e-05
-3.00667952613088e-05
-1.90771375337443e-05
-1.94169660944901e-05
-1.03746735113112e-05
2.36131322798111e-06
-3.17395087356489e-06
-3.08751898086671e-06
-1.45301882165274e-05
-4.06046566029041e-06
-2.28063328656764e-05
-3.5957037323339e-05
-2.74449941157474e-05
-2.08088896177257e-05
-1.3026020718032e-05
-9.16237873757447e-06
-2.19708511262291e-05
-2.96206839531876e-06
-5.97442343559903e-06
-2.52117844209916e-05
-1.19660191338918e-05
-2.44834468632286e-05
-1.68403857489646e-05
-8.20302364320705e-06
-2.49516595702635e-05
-1.11126134194329e-05
-3.64369877917544e-05
-1.20452312115168e-05
6.50860272648303e-06
-8.83559410021283e-06
-6.50636332450319e-06
-7.11367203035979e-06
-1.92835818150193e-05
-6.30854885290718e-06
-1.21078914115877e-05
-5.98431702487663e-06
-8.1697391867246e-06
-9.99198921689347e-06
-2.5726352567388e-05
-1.29358119982857e-05
-1.64616671537464e-06
-1.66445743276402e-05
-3.92027358090316e-05
-2.93115609254146e-06
-1.86921479332376e-05
-1.16221044755238e-05
-5.99033981309371e-06
-2.59574672650573e-05
-3.22677897734384e-06
-2.20242072413087e-05
-2.02446263046964e-05
8.87341225760914e-06
-2.5617927805582e-05
-1.98488384975491e-05
-2.96425492864044e-05
-1.92714122861497e-05
-2.15205105664474e-05
-2.67450613478948e-05
-6.94722572069236e-06
-2.28143989735055e-05
-1.30453080930029e-05
-7.41373723065188e-06
-3.01441413962097e-05
-1.80286439112251e-05
-1.20119008911302e-05
-1.41708796051373e-05
-1.38466803682295e-05
-1.33877561668339e-05
-1.67095606931255e-05
-2.79757911371595e-05
-4.10150419048362e-05
1.28419026737662e-06
-1.89126948109901e-05
-2.42173849144376e-05
-2.93404150203367e-05
-2.10195286870767e-05
-1.72731513972861e-05
-1.92782894036458e-05
-5.39269805782552e-06
-4.52879457098025e-06
4.09556124343832e-07
-4.8910265410311e-06
-1.24173474255532e-05
-2.20958956723987e-05
-1.59330397693092e-05
-1.66062840166739e-05
-2.5300277790564e-05
-2.65941178811581e-05
-1.66805221587043e-05
-2.58686809284462e-05
-1.44910588157752e-05
-1.55053911973721e-05
-1.99602867281706e-05
-1.79820085569022e-05
-3.83396335644763e-06
-1.75009647006996e-05
-2.06911262852136e-05
-2.10221669798736e-05
-1.48461457222835e-05
-1.21218712584057e-05
-3.41984147087629e-05
-2.16548149952e-05
-1.47275195686421e-05
-1.0983004983934e-05
-2.49835844712649e-05
-2.48558994352869e-05
-2.16044270032831e-05
-4.8886822789472e-06
-1.65016269377354e-05
-8.97710987514671e-06
-2.33517591263377e-05
-1.81189981485963e-05
-3.03180474964355e-05
-1.65484322333549e-05
-2.30698524848912e-05
-3.10483409324591e-05
-1.23793422119888e-05
-1.38220416769768e-05
-3.38256536666942e-06
-3.02507761399466e-05
-8.98994428555042e-06
-2.56973784525226e-05
-2.4647842715216e-05
-1.28233953372801e-05
-2.65114494997457e-05
-1.09420981540098e-05
-1.15155524058121e-05
-2.08618975086389e-05
-1.58410300764803e-05
-9.06217135379797e-06
-3.19464517278745e-05
-2.43891657366545e-05
-2.11257723563394e-05
-2.45656634093421e-05
-7.12197313993576e-06
-1.7942821009305e-05
-1.09028029046759e-05
-3.16895772340001e-05
-1.06506030817976e-05
-2.14839601680628e-05
-1.30276643330079e-05
-2.24714343700851e-05
-2.14705157178592e-06
-1.24666141341865e-05
-1.39531894197722e-05
-1.75990787923701e-05
-1.38419328529099e-05
-1.80618580944571e-05
-1.011174994276e-05
-2.95530942567628e-05
-1.70373021376446e-05
-1.37388798667145e-05
-2.4452060883324e-05
-7.90980809125282e-06
-1.12703558130846e-05
-2.50440822818027e-05
-9.4989478335501e-06
-3.99135618571013e-06
6.11769301367917e-07
-8.36004167140263e-06
-1.26160859803955e-05
-1.14903546457795e-05
-2.28606901904204e-05
-1.49966420762271e-05
-2.78902962401939e-05
-8.26649306027896e-06
-1.47153090903267e-05
-2.50484713619204e-05
-1.7285422095501e-05
4.03181411786622e-06
-1.13773687301196e-05
-1.17220563968513e-05
-1.97452412180089e-05
-2.97508254428496e-05
-1.75694928171983e-06
9.06868390213597e-08
-2.18933148153392e-05
-2.33555936023792e-05
-2.73691132243861e-05
-1.23361601018593e-05
-1.56135925780114e-05
9.89440110398111e-06
-2.84369065614581e-06
-1.54354584862143e-05
-8.79178314899504e-06
-2.03983177911864e-05
-5.56169844278728e-06
-2.81547218217562e-05
2.93681453036401e-06
-1.77124467919255e-05
-1.9187040035241e-05
-1.16848627230583e-05
-7.98758277854136e-06
-5.79502540350108e-06
-1.71870000393382e-06
-4.01078182792693e-07
-1.76287586706769e-05
-1.27839635250756e-05
-2.51837947871192e-05
-2.03983213091513e-05
-1.19284203435071e-05
-3.94272980986574e-05
-1.3123756316721e-05
-2.46997234583725e-05
-2.46971645501222e-05
-1.49149052615129e-05
-1.07225676879593e-05
-1.70381183266372e-05
-2.81871900924702e-07
-1.38140081619118e-05
-1.82618237447634e-05
-5.99819655363284e-06
-2.03143646637503e-05
-4.94458582123742e-06
-1.22147116057794e-05
-2.01336775380436e-05
-1.4137125970489e-05
-1.93918436622663e-05
-1.26681127979456e-05
-1.60753205197852e-05
-1.35464481778891e-05
-1.69604169303851e-05
-5.23642377495723e-06
-9.69301362035311e-06
-8.46989447542595e-06
-1.71622954394267e-05
-2.629588861255e-05
-2.29551313759138e-05
-2.97118398365498e-05
6.33126786218252e-06
-1.10121968232301e-05
-1.0770989136171e-05
-1.69525401503966e-05
-1.99984084454585e-05
-2.69617458251983e-05
-1.08151426902049e-06
-7.6692992780914e-07
-2.31091534404254e-05
-2.38181804710482e-05
-2.96553911415187e-05
-3.41424578517115e-05
-1.73065172647812e-06
-2.69860855334696e-05
-1.06071201206772e-05
-1.64711208227968e-05
-1.80308593789953e-05
-2.37133802095181e-05
-1.15310908553307e-05
-1.16930837730233e-05
-1.63558598336694e-05
-1.78404878979141e-05
-1.35474817389255e-05
3.92068362230537e-06
-1.23747198291145e-05
-2.91771621170476e-05
-2.21941643901098e-05
-3.7034092607202e-06
-2.04325993727991e-05
-2.01256293021443e-05
-2.76838662912852e-05
-7.80632890373868e-06
-1.34393968877902e-05
-2.50288579698306e-05
-1.41232501807042e-05
-2.01630958851165e-05
-2.30161231231831e-05
-1.90902588709076e-05
-2.55544971791241e-05
-2.09896110282966e-05
-6.70381212055364e-06
-2.53470075580842e-05
-1.20357656243377e-05
-6.0884220225944e-06
-2.2551575368658e-05
-1.19301433668701e-05
7.99371261960869e-06
-8.43686892466507e-06
-2.989356190598e-05
-5.936026354636e-06
2.72326721526143e-06
-1.30878251720539e-05
-1.20046366621286e-05
-1.36280283367409e-05
-1.69903258096346e-05
-2.07419446957992e-05
-2.23973341937959e-06
-4.38584909259318e-06
-4.75348550515932e-06
-2.80995841612453e-05
-2.29759580327329e-05
-8.92343947143332e-06
-1.18744756662919e-05
-2.42359037564075e-05
-1.32678253670256e-05
-1.77561303559212e-05
-1.14293802813387e-05
-5.17696760567459e-06
-2.36515170529986e-05
-1.15482687767278e-05
-2.25350972582036e-05
-3.21829926286338e-05
-2.33917392160374e-06
-4.3899982442526e-06
-2.23151899751172e-05
-1.63103799837424e-05
-2.03319523210152e-05
-1.78646326426481e-05
-1.96405661894233e-05
-1.79180540955771e-05
-2.10273398645025e-05
-2.15509975838539e-05
-2.00255410517229e-05
-2.66431432652652e-05
-2.94395085080682e-05
-1.37221536367075e-05
-6.69530040945696e-06
-7.8430938073036e-06
-2.71664541708546e-05
-3.6423008147765e-05
-1.5474169931214e-05
-1.84788433431663e-05
-1.50611038353376e-05
-1.21658929150231e-05
-8.77941629943929e-06
-1.1568794006372e-05
-1.16634968248447e-05
-5.25775510900729e-06
-2.20841677019297e-05
-2.21767014596242e-05
-2.11697189173423e-05
-1.79960482274143e-05
-1.94093280507265e-06
-2.98846793317394e-07
-2.51711026274526e-05
-1.42224991280346e-05
-3.32653112476375e-05
-2.07470730042053e-05
-1.56628717920235e-05
-1.95154954718704e-05
-2.8775840928822e-05
-2.65035556005484e-05
-2.01588786050516e-05
-8.22854213403429e-06
-2.25189213548728e-05
-1.76820743529815e-05
-1.87981486323713e-05
-2.75791670225859e-05
-2.02797887233196e-05
-1.86466236028376e-05
-2.26735180833376e-05
-2.45075647825838e-05
-1.97092700328636e-05
-1.93664440801555e-05
-2.15502244639434e-05
-1.71649552792079e-05
-1.70103449891151e-05
-6.19782364167553e-06
-1.48638307297655e-05
-6.52428186643388e-06
-9.63952171027649e-06
1.67493039483333e-06
-2.21159243077066e-05
-1.59995939260626e-05
-2.48198201458625e-05
-1.69848104982012e-05
-2.54026662946097e-05
-3.40120356877792e-05
-9.19028568046103e-06
-1.50305681971644e-05
-2.30516237708845e-05
-2.96505606432032e-05
-2.64994616819159e-05
-1.60176355965818e-05
-1.21403785052715e-05
-1.06136975232581e-05
-1.80996627990469e-05
-5.95153364798443e-06
-3.47010644717952e-05
-1.77231006687933e-05
-2.25698461349214e-05
-1.75965940489313e-05
-5.51762272873074e-06
-2.62192282763132e-05
-2.39300733759182e-05
-3.2654283089656e-05
-2.32119817391194e-05
-2.20163499837925e-06
-2.94561688162244e-05
-1.84464443688707e-05
-3.61137621378262e-06
-2.90745755820257e-05
-7.48772496155817e-06
-1.66902191480927e-05
-1.03425761295267e-05
-1.96664984895584e-05
-2.00446828961422e-05
-2.2320672567409e-05
-2.59758837561667e-05
-1.8685656171193e-06
-1.98970962364684e-05
-2.69289546843577e-05
-6.07495815648735e-06
-1.16593743109903e-05
-1.30510303617851e-05
-1.36527980920132e-05
-7.26140145768245e-06
-1.19366782763689e-05
-6.47856730027121e-06
-1.37108002181824e-05
-1.52815795036642e-05
-7.85362101041304e-06
-1.78771154338292e-05
-1.53296756027857e-05
-1.66662442351908e-05
-7.62983582864815e-06
-1.81525063380127e-05
-2.13756617693904e-05
-2.51299242295346e-05
-2.0998627106648e-05
-6.76727115679475e-06
-2.89296802971365e-05
-3.12003784072743e-05
-1.05630061225616e-05
-1.55427255645767e-05
-1.17458848378507e-05
-1.52240645882264e-05
-3.03251612316227e-05
-1.25926768622389e-05
-1.48916563850528e-05
-1.23560055375583e-05
-3.34606252815568e-05
-2.05964114497638e-05
-1.48420628459053e-05
-2.83449331043719e-06
-2.86255414403836e-05
-3.41697564214536e-05
-1.21298455232664e-05
-2.28497734838782e-05
-2.03051694913211e-05
-1.52504888835593e-05
-1.39260195367076e-05
-1.56332945713903e-05
-4.27077744621124e-06
-3.47816935639484e-05
-4.35930983825976e-06
-9.58840830039251e-06
-6.05087218494354e-06
-1.74010853235647e-05
-1.01754272669195e-05
-9.90027323853347e-07
-1.78851131362066e-05
-2.44039581587789e-05
-6.03324718925692e-06
-2.70821070665169e-05
-1.00327977140827e-05
-9.52834263273723e-06
-2.13092017027465e-05
-2.86300383935191e-07
5.11757034309934e-06
-1.98786489709176e-05
-1.3596272674016e-05
1.97635407295612e-06
-5.12750074075451e-06
-9.52698343437719e-06
-2.10041579848743e-05
-1.35548688114238e-05
-1.9900412318032e-05
-1.44361111791128e-05
-2.250770146454e-05
-8.25490728560243e-06
