# Supplementary material for: Research on computational propagation and identification of mine microseismic signals based on deep learning
Source: PLoS One. 2025 Oct 22;20(10):e0334641. doi: 10.1371/journal.pone.0334641 (PMC12543183; doi:10.1371/journal.pone.0334641)
Supplement: S11 Data — (ZIP) [file pone.0334641.s011.zip › 000101100002691.xlsx_0.txt_24.txt.txt]

-2.86835212557785e-05
-4.41011792689684e-05
-1.89458844840646e-05
-1.59698145015373e-05
-2.97710556040266e-05
-1.25122675929593e-05
-1.35703574318505e-05
-2.53122581306182e-05
2.35517033233399e-06
-1.20297814704673e-05
-1.10522636536518e-05
-6.84623694010071e-06
-4.22289978485513e-06
-1.95282802844144e-05
-2.85190973949956e-05
-1.95523309156527e-05
-1.94749187431997e-05
-2.17234590711175e-06
-8.89054006654885e-06
-9.03719246096689e-06
-2.44405717254963e-05
-2.40121037190943e-05
1.34524264685233e-06
-2.34536004347507e-05
-2.28384389050051e-05
-2.92071594449577e-05
-1.72484418750669e-05
-1.57679689904565e-05
6.47734730050201e-06
-2.5533885752452e-05
-2.66057270809579e-05
-1.52401017176102e-05
7.78674702235271e-06
-1.92650623034288e-05
-1.82125888397418e-05
-2.30315754027379e-05
-2.18757169557155e-05
-1.96387598906515e-05
-9.88871495416922e-06
-6.55936030012407e-06
-1.17270668513189e-05
-2.57760570078532e-05
-2.78854978924778e-05
-1.30817716272897e-05
-1.2848282755088e-05
-2.98325999849835e-05
-9.30223456593126e-06
-4.03036355487087e-05
-1.86990409884385e-05
-9.78935645836601e-06
-2.16252814053323e-05
-2.88749056693222e-05
-2.84813628671031e-05
-2.08803048400931e-05
-2.87065219999391e-06
-1.5711622869664e-05
-3.78966220825451e-05
-1.57442401148898e-05
-1.48068379713637e-05
-2.94403341158502e-05
-1.44641172542066e-05
-1.7340041263349e-05
-1.85025500259417e-05
-8.00242556567716e-07
-3.33198561314024e-05
-1.38638129737805e-05
-2.53201493964808e-05
-1.36020467637747e-05
-7.85258669292479e-06
-1.39966451201426e-05
-6.51618535845431e-07
-2.61430560261118e-05
-2.72783810419293e-05
-1.49385760200159e-05
-1.31789325289253e-05
-2.85613828279452e-06
-4.59363277299357e-06
-2.19097223406182e-05
-1.6280212424094e-05
-8.62185947259714e-06
-1.56978566241482e-05
-1.79255290583567e-07
-1.96395866295367e-05
-1.5760422298278e-05
-3.0682792293435e-05
-2.87254313650539e-05
-5.08920426247399e-06
-1.2472921288458e-05
-2.64204387372542e-05
-1.73685575707109e-05
-5.01746213414317e-06
-1.79441082657811e-05
-1.22951983322956e-05
-1.59599328852057e-05
-1.07258932832228e-05
-1.37223267155053e-05
-1.29306859963001e-05
-3.34482342233361e-05
-1.36194748470957e-05
-1.17727109890635e-05
-3.3469684510942e-05
-1.32433451261735e-05
-1.88257389553936e-05
-1.46507985131632e-05
-6.80344057487608e-06
-2.00049693476343e-05
-1.08067004141564e-05
7.83181822477339e-06
-1.52685130558593e-05
-1.2931932612239e-05
2.80610965079246e-06
-2.61528381157256e-05
-2.47721054763485e-06
-1.3039338533099e-05
-1.87667530187568e-05
-1.81594020547814e-05
-2.70919806228878e-05
-1.64776121234541e-05
-1.82268715555785e-05
-3.13183873786619e-05
-2.97660315870374e-05
-1.47664102303353e-05
-2.09358741437319e-05
-3.24420857101299e-05
-1.40345975190123e-05
-1.42086723763812e-05
-4.1670219331016e-05
-1.44575343836409e-05
-9.78414368933791e-06
-1.34112309315979e-05
-3.15780505761205e-05
-4.81840217804092e-07
-5.8798199992121e-07
-1.55439728716263e-05
-2.30292008220885e-05
-1.01421498879358e-05
-4.79179010671855e-06
-2.25913226963186e-05
-3.47845923622277e-05
-2.84663245153058e-05
-3.11106742562005e-05
-2.64394840755807e-07
-2.25695319300637e-05
-1.99807647637828e-05
-1.46481167513251e-05
-2.36954667021743e-05
-1.70649539756165e-05
-2.64694745202579e-05
-1.28820478198351e-05
-7.66407046189352e-06
-8.62747100723024e-06
6.52511461343017e-06
-3.98014133201442e-05
1.05609882451193e-06
-6.71426825542515e-07
-2.19793716730297e-05
-2.95223134263144e-05
-1.51395571314917e-05
-3.07192148825004e-05
-7.44024079045682e-06
-1.94860618511178e-05
-5.90984155752932e-06
-7.81766920344638e-06
-2.63517183694013e-05
-1.42380632651792e-05
-3.31902016676035e-05
-2.32834408908642e-05
-1.29563805483837e-06
-8.65718413267683e-06
-1.49875830326036e-05
-8.95125916765541e-06
-1.37580297402592e-05
-2.51396167337814e-06
-4.05542500949215e-06
-5.87768653148147e-06
-2.43454618795206e-05
-6.06993638140818e-06
-2.79980433286827e-05
-7.58540176628342e-06
-2.46334872041323e-05
-1.75943073362968e-05
-1.68722497820968e-05
-2.01580744517462e-05
-2.38889464372272e-05
-3.10772708815441e-05
-2.45437402902264e-05
-3.11444670109621e-05
-1.25452197279207e-05
-1.53237479783995e-05
-1.52862750243646e-05
-2.81599120772336e-05
-2.53198022494989e-05
-2.4958451840491e-05
-3.14747381979581e-06
-9.50164628359427e-06
-2.71637679236555e-06
-9.55332143483869e-06
-1.18506468644231e-05
1.30857845041638e-06
-1.68141018842221e-05
-5.46865321812992e-06
-7.01453548529522e-06
2.51713709691548e-06
-1.21450861469225e-05
-5.6185101064305e-06
-1.91497877389606e-05
-1.71210047937137e-06
3.39779102878341e-06
-1.23155889155536e-05
-2.46203962941662e-05
-1.37459235877912e-05
-6.69005798393601e-06
-1.51975364271399e-05
-1.67660648790694e-05
-2.33906237468661e-05
9.85987344890916e-06
-1.40424983159983e-05
-4.33607007474795e-06
-5.03372130761358e-06
-2.54058433943216e-06
-1.38682683185915e-05
-1.14502361270657e-05
-1.75022821310242e-05
-2.70703380255067e-06
-5.79817324850387e-06
-2.07012146947129e-05
-2.98117193119822e-05
-1.06382966544771e-05
-2.65139846922583e-05
-2.57047865983553e-05
-2.54437011310126e-05
-2.07073104359101e-05
-1.82497450961832e-05
-1.10046273016808e-05
-2.02914078142482e-05
-1.64407054772711e-05
-2.44370130279825e-05
-1.40341067099508e-05
-1.73849487312564e-05
-1.60598946777312e-05
-1.75515237012251e-05
-2.7960970064421e-05
-7.88242318302869e-06
-1.5039290475754e-05
-1.48372214034102e-05
-2.74184811837338e-05
-1.88656311566095e-05
-2.40478861109748e-05
-4.95071037840532e-06
-1.3505105535724e-05
-1.98675663303616e-05
-2.33140924423963e-05
-2.11019327243604e-05
-1.13699484048993e-05
-2.8214247902639e-05
1.19922002654143e-06
-1.40429260424489e-05
-4.80377116519272e-06
-1.68062054505136e-05
4.88058027686185e-06
-2.0050163801561e-05
-1.08498615769531e-05
-2.16116141134577e-05
-1.69963487048004e-05
-1.46680347987007e-05
-1.76697003378389e-06
-1.42559090580206e-05
-2.74804534119158e-05
-1.66984091871848e-05
-3.15704616944134e-06
-1.48219034939805e-05
-1.41033081793981e-05
-1.49632954759203e-05
-2.7957752977461e-05
-9.23200511748853e-06
-2.14696666343483e-05
-2.5022337176502e-05
-1.98313915323572e-05
-2.6727066238497e-05
-1.50206491977102e-05
-2.3350527234578e-05
-6.14029785305737e-06
-2.32263807492535e-05
-1.53504751209435e-05
-1.19097932038066e-05
-1.28369787126365e-05
-1.90702974515387e-05
-3.72046766933572e-06
-3.67638568510286e-05
-1.55260824146424e-05
-1.37931308771996e-05
-8.0790228254466e-06
-2.46192410758944e-05
-1.52048618127204e-05
-2.60534508397173e-05
-2.09208437958142e-05
6.19323739738516e-06
-2.43488351040422e-05
-1.83398677101763e-05
-1.18591612808126e-05
-6.01230226572746e-06
-1.51963854662975e-05
-8.57738164397372e-06
-1.19338882061119e-05
-1.90732341466556e-05
-2.68970381379714e-05
-2.20672092071982e-05
-2.00383060528334e-05
-2.62532569937633e-05
-1.11734328078069e-05
-1.79972252945368e-05
-2.63326834697627e-05
-1.20999829738377e-05
-1.18913995147806e-05
-8.46585773761357e-07
-3.59143867772873e-05
-1.86784897484453e-05
-9.58545007679277e-06
-6.63532406329337e-06
-2.00360592098911e-05
-9.90357324179218e-06
-2.23325196368067e-05
-9.63725753057614e-06
-6.81564226034943e-06
-1.00118162188116e-05
-2.88736077011581e-06
-1.05803101128481e-05
-3.87378980416764e-06
-1.56878618975415e-05
-7.35588090492147e-06
-6.30825724049373e-06
-2.08635310169795e-05
-1.88531429089656e-05
-1.39733132874605e-05
-2.76546939507559e-05
-2.0041274956832e-05
-3.57208778433766e-05
-9.36539144736625e-06
-1.74350986606415e-05
-1.6967792420011e-05
-1.69973030121337e-05
-1.01388218315842e-05
-2.11527572211762e-05
-3.24436125069088e-05
-1.59159195015892e-05
-1.60990499742009e-05
-6.72680400249715e-06
-3.34780183575253e-05
-2.67609408105856e-05
-1.84184008838945e-05
-2.4253570566586e-05
-2.06900537989897e-05
-1.60789640720127e-05
-2.38280023628812e-05
-8.66243420607307e-06
-1.13797833066544e-05
-1.70193044201685e-05
-1.31751468315852e-05
-4.48021781265744e-06
-1.18846729615137e-05
-4.6266067527247e-06
-1.28829602253443e-05
-1.09713525903658e-05
-2.34590256790308e-05
-2.52766555608672e-05
-2.60578488619013e-05
-8.24038509600517e-06
-9.25667279667243e-06
-1.29648422421079e-05
-3.04555936111563e-06
-4.02851396835578e-06
-1.73580964212567e-05
-1.59558594270467e-05
-2.3634465944713e-05
-4.08919878463321e-06
-2.68362485164872e-07
-2.20944327074477e-05
-2.56049328049158e-05
-2.59881379076454e-05
-1.8656138091478e-06
-6.95113241206241e-06
-1.32212284898632e-05
-1.06006283382336e-05
-2.06083431847319e-05
-2.18266869040776e-05
-2.64255105028803e-05
-2.22323122464384e-05
-2.97576313036163e-05
-3.33402985042522e-05
-8.08419233961796e-06
-3.22711747278075e-05
-8.23348642190585e-06
-8.39146579522233e-06
-2.24228530589727e-06
-1.03119648183917e-05
-1.65943049819551e-05
-1.21517238671691e-05
-1.09523829446345e-05
-2.38813753994724e-05
-3.13821647393854e-05
-2.6891770850193e-05
-1.76383807818568e-05
-9.89164316458262e-06
-2.3782807846508e-05
-2.14477614911788e-05
-2.27218752209919e-05
-1.43503629921766e-05
3.79495061975753e-06
-1.90626638061181e-06
-1.6466216492838e-05
-2.61385702660083e-05
-2.41121440332091e-05
-1.92808378209403e-05
-2.52116109689287e-05
1.80358900064637e-06
-1.72270502255202e-05
-1.86830385253261e-05
1.10899632539906e-05
-8.26591230537545e-06
-8.37483010932141e-06
-1.0703016474035e-05
-1.98555063737378e-05
-2.86798592817443e-05
-1.28532780191246e-05
-1.8877651344168e-05
-1.42400143018981e-05
-9.28893262072285e-06
-8.3824938975012e-06
-2.0440074764596e-05
-7.1812540257688e-06
-1.02814553216699e-05
-2.10902297665297e-05
-5.36991391291761e-06
-1.22796457788818e-05
-1.12709906292951e-05
-1.08183297370588e-05
-8.30680865268656e-06
-2.83783714407304e-05
-9.04672699563078e-06
-2.50196468568517e-05
-1.89966607392429e-05
-1.05539166577613e-05
-1.24300084935637e-05
-4.13306404635158e-06
-3.54452111068904e-05
-2.27756184944008e-05
-2.09217735871407e-05
-2.53895683877354e-05
-7.80197526159668e-06
-2.37206873649385e-05
-3.61449929709547e-05
-1.55723131647264e-05
-9.93064132423292e-06
-1.95382213094675e-05
7.9785360410158e-07
-1.75782078231111e-05
-2.00920148512693e-05
-7.3258787280423e-06
-1.3233851801597e-05
-2.91412052852473e-05
-7.25082681152248e-06
-2.18983934141931e-05
-1.48419707919599e-05
-9.58522453256891e-06
-1.89858614606322e-05
-6.47762462659003e-06
-1.36054339516691e-05
-2.64363995312735e-05
-2.58949467713217e-05
-1.57687816077559e-05
-2.64375798061058e-05
-1.45445862196238e-05
-2.47061623464411e-05
-2.9358459886551e-06
-9.08779920236914e-06
-2.04193370361624e-05
-2.22013357648136e-05
-2.24840549057505e-05
-1.17409693689888e-05
-1.44070474643281e-05
-1.64616957068308e-05
-2.46686628027366e-05
-1.82358079971535e-05
-1.86969169709633e-05
-2.96507629080543e-05
-1.0987185707394e-05
-2.00685828631169e-05
-1.45730593309598e-05
-2.72453017622328e-05
-1.82517050256719e-05
2.39971786059047e-06
-2.49233256004004e-05
-1.41664814801771e-05
4.51451247763873e-07
-9.20562867060467e-06
-1.74157504257722e-05
-8.4641178207601e-06
-2.02839187616648e-05
-6.33938424115205e-06
-2.05726218464288e-06
-1.62937133834626e-05
-1.90529424560194e-05
-2.7328167422501e-05
-1.30941981059994e-05
-1.07091279150953e-05
-1.69959607512726e-05
-1.17006964266448e-05
-2.7710609064842e-05
-2.21123226478957e-05
-7.92369088005919e-06
-2.76996703591565e-05
-1.30674530343351e-05
-1.3750864608077e-05
-1.93642887115982e-05
-1.10144643983318e-05
-3.07026764920988e-05
1.72441755459713e-07
-9.65527393925252e-06
-1.58605200919682e-05
-1.75731658212009e-05
-1.04093959643077e-05
-1.11325371611014e-05
1.24669651469702e-06
-1.66322871751795e-05
-3.40865751745127e-05
-7.30674984028603e-06
-1.49999258421597e-05
-2.38637654007417e-05
-2.47644206602599e-05
-3.33727986675645e-06
-2.37877285149652e-05
-5.79433850554014e-06
-4.18655476766676e-06
-1.26840506344942e-05
-1.41460331685899e-05
-1.23617819185009e-05
-8.3209955682983e-06
-7.81119502014097e-09
-1.26618492441436e-05
-1.69752343914351e-05
-1.72699745069143e-05
-4.13341126880918e-06
-2.06699797743197e-05
-5.63986712890413e-06
-5.26239394607084e-06
-2.57279316280744e-05
-4.18687841470471e-06
-1.6866873151776e-05
-1.96613745980163e-05
-2.52583005533878e-05
-1.32591444714363e-05
-1.03877084199402e-05
5.69610367265481e-07
-2.8467857569815e-05
-4.13099934431388e-06
-1.62182343141302e-05
-1.89295387067719e-05
-5.06582213526647e-06
-6.16643661287648e-06
-2.33193575354065e-05
-7.53912879920013e-06
-1.65235019570573e-05
-1.22630224791928e-05
-1.80585282751965e-05
-2.4600067366946e-05
-2.92983100424254e-05
-3.93970031030711e-05
-2.30648900774982e-05
-2.21597354336321e-05
-1.82583723186392e-05
-1.70320129458876e-05
-2.56423185394349e-05
-8.60813759322681e-06
9.32213511374043e-06
-3.4919293475202e-06
-1.22547118976896e-05
-1.92297968108186e-05
-7.73900864388889e-06
-3.33120459246837e-05
-1.02349216251027e-05
-2.39747555117004e-06
1.1127271943607e-05
2.13950417878503e-06
-2.41524436645263e-06
-2.84382397479209e-05
1.51584513394635e-07
-2.72074817813204e-05
-2.9930061131838e-05
-6.38908938408295e-06
-1.20491637415769e-05
-2.32716861951534e-05
7.33129057363015e-06
-2.57560970498497e-05
-1.48268326185474e-05
-2.21875765305139e-05
-2.076725766007e-05
4.99096614627033e-06
-2.30937981462784e-05
-2.63159915798329e-05
-3.01204354032173e-05
-1.91354595444516e-05
-6.75351695241038e-06
-2.72405118896576e-06
-1.95690549375106e-05
-1.86453834614744e-05
-2.94482176250093e-05
-1.74226036863901e-05
-1.5160433719799e-06
-9.38820643640803e-06
-1.32779485471796e-05
-8.58784598144276e-07
-2.3054143331284e-05
-2.97367909234129e-05
-2.28914442646741e-05
-9.22901707968794e-07
-2.29252134009664e-06
-3.60832280862016e-06
-1.91004293433943e-05
-2.40637101777505e-05
-8.60303356329224e-06
-2.28323982809857e-05
-5.25289280886895e-06
-3.07818802956275e-05
7.88808249906442e-06
4.36103341942124e-06
-2.27312532771873e-05
-2.67961952157724e-06
-1.17136067982562e-05
-1.20680196544594e-05
-2.55782979833099e-05
-1.45056367406568e-05
-7.70777308444809e-06
-2.16504776169306e-05
-1.96348940172767e-05
-1.85521892202716e-05
-6.41958539747122e-06
-3.00876439841023e-05
-2.09748229844157e-05
-9.85918275401415e-06
-1.0670861311683e-05
-1.55463211627381e-05
-1.00209748558129e-05
-1.55689548629583e-05
-1.22502683073931e-05
-5.16328934349195e-06
-1.40472737049444e-05
-1.40923750136221e-05
-3.89104358803349e-06
-1.32076583726242e-05
-8.36151671395288e-06
-9.08215487489259e-06
-2.75169437567181e-05
-1.97359510995994e-05
-2.07873299778128e-05
-2.01395999301335e-05
-3.28755298775062e-06
-1.87072280066694e-05
-1.45502129308796e-05
-2.07341538495499e-05
-1.57735135802778e-05
-3.07009537742987e-05
-1.66689603438603e-05
-2.5097349554556e-05
-9.00097229540698e-07
-1.83347340332227e-05
-2.70431515925387e-05
-6.50363914866648e-06
-8.82097315334754e-06
-2.11190154510482e-05
-2.0667304066343e-05
-3.99500729670427e-06
3.49140742523896e-06
-6.80305173727138e-06
-2.97043050037966e-05
-1.002790789647e-05
-2.62403102569877e-05
-8.65383790673614e-06
-2.3661630160186e-05
-1.31439313648492e-05
-2.84606712111434e-05
-4.09699423033579e-05
-4.84505522398185e-05
-1.78899590809176e-05
-1.4399906867934e-05
-1.50806819057213e-05
3.5643712441429e-08
3.11661941971914e-06
-1.45484451171486e-05
-3.31171262227636e-05
-1.51741882870676e-05
-1.74947476006566e-05
-6.07719893565734e-06
-9.78979879083459e-06
-8.77494119273355e-06
-1.24877251123808e-05
-1.2029394858673e-05
-1.89724709676887e-06
-2.73049605758252e-05
2.85339157225307e-06
-1.7654126524375e-05
-5.40725162779239e-06
-2.19046745185974e-05
8.79707396520529e-06
-2.38219891651447e-05
-2.43399365445267e-05
-2.07828839703188e-05
-2.2920171870168e-05
-1.13505491063216e-05
-7.01718126686286e-06
-2.26614093409116e-05
-1.27600091350479e-05
-1.87389674057876e-05
-2.84275655079128e-05
-1.03211354603426e-05
-7.65028727756742e-06
-3.80426725434686e-05
-1.62468648819884e-05
-1.79934383802183e-05
-7.46231841629973e-06
-1.57679778421174e-05
-2.0909907764438e-05
-9.11571197374689e-06
-8.20576170812055e-06
-1.94135931582885e-05
-2.03484880739965e-05
-1.45008927502121e-05
-1.6618284683514e-05
-1.76856328063992e-05
-1.03071204687428e-05
-1.88241420277119e-05
-2.43982304589348e-05
-9.13681472887606e-06
2.11447552967279e-06
-1.4956483270173e-05
-2.5147802497307e-05
-8.50467101123116e-06
-1.18423992701264e-05
-2.79875511581264e-06
-2.58500979328727e-06
-1.72434858535529e-05
-1.18619554584752e-05
-2.72197043631742e-05
-9.97323362818685e-06
-2.22901104413881e-05
-2.53040429140221e-05
-3.71849036311368e-05
-1.3841714786701e-05
-9.18770831205553e-06
-1.25003238354488e-05
-2.1514794994964e-05
-2.22521799496067e-05
-7.39762947681935e-06
-2.16304762111275e-05
-7.23670632952006e-06
-1.65168721958449e-05
-9.18641180537674e-06
-1.80974460092743e-05
-5.68515108953541e-06
2.16373231829713e-06
-1.09467083933441e-05
-4.42211631812047e-06
-1.86961299490588e-05
-3.537615450171e-06
-2.58958090183859e-05
3.35656729998652e-06
-7.10279610161809e-06
-1.26561902613192e-05
-1.03476018563178e-05
-8.3339825832674e-06
-2.02443311756384e-05
-5.07624230605714e-06
-7.99067209553129e-06
-1.33165628263266e-05
-1.27839367279074e-05
-2.01190271722924e-05
-2.39034113282503e-05
-2.26567194043463e-05
-4.77727030992104e-05
-1.98775842243774e-05
-1.05752502737932e-07
-1.01818916966157e-05
-1.9690736395263e-05
-1.64443336848746e-05
-2.44640181651761e-05
5.66820319703699e-06
-2.33347151011483e-05
-1.06541269609123e-05
-3.25598116613324e-05
-8.49942258504485e-06
-1.45856287681771e-05
-2.33974647790754e-05
-1.63308869242383e-05
-4.88734020434064e-06
-1.69073345983342e-05
-2.18750913460381e-05
-2.63607181551296e-05
5.66188799123824e-06
-1.20630147488339e-05
-1.8363708347176e-05
-1.84054565397111e-05
-2.09176793189949e-05
-1.91867548957664e-06
-3.01522072805901e-05
-3.45352360045616e-05
-1.42438218711309e-05
-6.56932891531559e-06
-6.07361106862591e-06
-2.40210629101531e-05
-1.89258737276034e-05
-1.61836151289671e-05
-1.17801867308308e-05
-1.30187654264741e-05
-6.79962507728412e-06
-1.65212733033666e-05
-1.96833892170457e-06
6.06106449898625e-06
-2.25261077900674e-05
-2.79845387464537e-05
-4.21820607953565e-06
2.57501165940102e-06
-8.67067352170153e-06
-4.44394770939378e-06
-4.24861032466402e-06
-1.2636680673966e-05
-4.45970453474416e-06
-4.22157828482137e-06
1.25494105126061e-05
-1.98559465560411e-05
-8.82894661801888e-06
-5.95206703819799e-06
-7.21511434960568e-06
6.79511916281193e-06
-3.42066318645591e-05
-1.58086618242648e-05
-1.86774538422407e-05
-3.25716067781411e-05
1.09221626315776e-05
-2.92519457189238e-05
-1.39580477043732e-05
-1.22132757675151e-05
-2.18584848316276e-05
-2.4519765557453e-05
-9.79850269510135e-06
-1.11501138604449e-05
-3.61440203253328e-05
-1.80631906828356e-05
-2.61667769910015e-05
-1.89851611265598e-05
-7.41859440450779e-06
-2.3240660487373e-05
-1.78277927404798e-05
-1.61127594864157e-05
-6.44237967638781e-06
-1.07758425077641e-05
-1.90156094636993e-05
-2.36766687122892e-05
-1.31099076110283e-06
-2.26842643452245e-06
-3.23056215700646e-05
-5.67452961489917e-06
-1.60551147657364e-06
-2.25827441069994e-05
-1.58543695242405e-05
-1.59208396646806e-05
-2.71665473821317e-05
-1.27059397887693e-05
-2.33131833798904e-05
-1.84529917685574e-05
2.08654822824641e-06
-1.12086905528076e-05
-2.14500204982596e-05
-2.01273914808351e-06
-5.05475852724797e-07
-8.27318963390446e-06
-8.87952848776687e-06
-9.33253336158871e-06
-1.67312868296944e-05
-9.60252123784763e-06
-1.24733530921077e-08
-1.6314605829663e-05
-3.55075499092879e-05
-2.37182886421391e-05
-2.49918573281648e-07
-1.92334438795521e-05
-1.90330970610212e-05
-2.2429356627032e-05
-8.16435664608515e-07
-8.21472296875969e-06
-1.00153875227126e-07
-2.60357932826778e-05
-1.39103325397699e-05
-6.62615353359716e-06
-1.91163624770979e-05
9.57971940513981e-07
-2.35366162563046e-05
-1.1417761734205e-05
-2.4576480445855e-05
-1.41739723862994e-05
-1.38531079053162e-05
-2.44307210581385e-05
-2.61536505712417e-05
-1.81565626134807e-05
-1.02153605317825e-05
-1.24717287640078e-05
-2.84977001387311e-05
-2.16228510774395e-05
-2.65741372976143e-05
-7.59133823122516e-06
-3.12530774090366e-06
-1.00112899727103e-07
-1.16338953563007e-05
-2.73836080612625e-05
-9.36880343278496e-06
-2.32629941382111e-06
-3.07552624557471e-05
-1.78183615148061e-05
-3.79498702927553e-05
-1.85139903709961e-05
-1.4731961200547e-05
-2.65636435266335e-05
-1.39774258661945e-05
-2.31011880728018e-05
-3.68686764226468e-05
-1.4954208846412e-05
-8.88856570306412e-06
-1.50143100839935e-05
-1.95467684173976e-05
-1.90260160283438e-05
-1.68589866363682e-06
-1.19249353817549e-05
-1.81614136292452e-05
-1.11099484800433e-05
-1.07112981103704e-05
-1.06425565916287e-05
-2.51276735422526e-05
-6.31695695722568e-06
-2.07151686579415e-05
-1.06082021493299e-05
-4.52701269339696e-06
-1.61207410087411e-05
-2.84930016850974e-05
-8.66976247915702e-06
-1.2387040209245e-05
-2.93736405348292e-06
-2.03519662893822e-05
-7.69125071135765e-06
-1.18551701442576e-05
-5.16929216574226e-06
-4.72189111654828e-06
-1.56167129221643e-05
-2.56968902707674e-05
-8.83365337981031e-06
-1.11381176306081e-05
-1.98521676221858e-05
-4.8044757463662e-06
7.13792798017009e-07
-1.09160573799392e-05
-1.80871970390039e-05
-1.03266069816148e-05
-2.38102238984157e-05
-7.80783679387965e-06
-1.35603068754754e-05
-1.52628318379941e-05
-1.18930348853423e-05
-1.64646516878806e-05
-1.16102109520219e-05
-3.26499279011689e-05
-2.35971516112033e-05
-3.33296107832547e-05
-1.74046875024982e-05
-3.48559979673516e-05
-2.45584092725038e-05
-1.00233858365942e-05
-1.86620227094159e-05
-2.64613516703599e-05
-2.55246969795523e-05
-3.9555583055062e-06
3.39204453313502e-06
-1.65051549689224e-05
-1.0293920797289e-05
-4.51282094851819e-07
-3.30138938909324e-06
-1.12070621453838e-05
-2.45517297536253e-05
-2.43309578652833e-05
-1.99573956036549e-05
1.10230935690164e-06
-2.22598996749524e-05
-5.73541884009082e-09
-2.28856674197946e-05
-1.65149953019075e-05
-2.75157040472209e-05
-1.2819679811968e-05
3.04531252308803e-06
-1.09184483198959e-05
-2.30175642900589e-05
8.39812070122231e-06
-1.75927446251701e-05
-6.96275418763055e-06
-1.48759900354831e-05
-3.53803374583559e-05
-2.23495398152544e-05
-2.00037472865311e-05
-1.15924783880818e-05
-5.39969493638984e-06
-3.70969077801026e-05
-2.05264333738809e-05
-1.5028355584031e-05
-9.82442565124752e-06
-2.55247560871211e-05
-1.57487865720263e-05
-1.92661603388729e-05
-1.68445490678985e-05
-1.85950357191769e-05
-3.31802205168238e-05
-1.67612104079774e-05
-6.04208067047927e-06
-1.75557112972839e-05
-2.04597673790736e-05
-2.16480806931354e-05
6.42703289219456e-06
-1.75151598070069e-05
-1.71657908237137e-05
6.0415061611325e-06
-8.06706091378917e-06
-2.32455746231483e-05
-3.22577043778822e-05
-4.45468022903153e-06
-1.98549703358941e-05
-1.74187223093918e-05
-1.89101179434654e-05
-7.81118041743505e-06
-1.60987853865191e-05
-1.87863936174199e-05
-1.72743120959539e-05
-2.63260780396274e-05
-1.64423293044327e-05
-7.17296291300372e-06
-2.00859925183807e-05
-2.02099938135537e-05
-3.45789308614396e-05
-7.4185607177923e-06
-2.72875859936132e-05
-1.16753033256265e-05
-2.07800666955931e-05
-2.26818310250341e-05
-2.81098976487238e-05
-1.80412850781816e-05
-1.07563993338823e-05
-1.0260658211082e-05
-1.91704711630055e-05
-2.39438689491041e-05
-1.08026336598657e-06
-1.59535376796409e-05
-2.05883403473196e-05
-5.81663914175271e-06
-1.46528653429207e-05
-1.84516599330445e-06
-6.65224871538912e-06
-1.06949091603168e-05
-2.2159933877853e-05
-2.59765837478695e-05
-1.36659863143679e-05
-9.61274152239628e-06
-1.90345360441487e-05
-2.2343001072376e-05
-6.90403092384991e-06
-2.01316129965033e-05
-2.49368828524137e-06
-1.17026606402113e-05
-7.29131565289982e-06
-1.7922809483115e-05
-3.16149176217742e-05
-2.339783917403e-05
-3.31527870645882e-06
2.95430297361999e-06
4.78923449957616e-06
-2.00588081956104e-05
-4.00287420537452e-05
-1.76666086306992e-05
-2.61846795714784e-05
5.55159197134934e-06
-2.20388134689661e-05
-1.8452424810658e-05
-2.63379530313631e-05
-2.73970363872945e-05
-2.12934044142202e-05
-1.3916412168135e-05
-1.86205185376267e-05
-1.79153368105058e-05
2.35359631481743e-06
-2.90474038361229e-05
-2.14528874022972e-05
-1.76476546892167e-06
-7.67773872562454e-06
-1.94102090467422e-05
-9.24854661545158e-06
-5.03391598909601e-06
-1.54435217677103e-05
-2.91739832433283e-05
-2.24529936108644e-05
-9.49118625145394e-06
-1.48792743145714e-05
-7.76520083978601e-06
6.99342500054023e-06
-2.07040012173688e-05
-1.75386386078988e-05
-1.98298038846171e-05
1.56845881541912e-06
-1.82325535878815e-05
-4.09124181373001e-05
3.69571264150752e-06
-1.87207554568624e-05
-7.8796801424398e-06
-8.53703546753843e-06
-2.3532163918313e-06
-3.20875859363981e-05
-1.50998798076227e-05
1.45595711861568e-06
-1.43670218980676e-05
-2.11111806665785e-05
-2.34149943705132e-05
-2.31032219745306e-05
-1.86456802420282e-05
-7.48298625699802e-06
-2.73768023904562e-05
-7.80066930138375e-06
-2.30201261840689e-05
-4.04372622050829e-05
-1.65182962797459e-05
-3.16777845209342e-05
-2.71281667099901e-05
-1.7206462003076e-05
-1.77964912983107e-05
-2.01124631827174e-05
-2.60939886936522e-05
-1.63702448792889e-05
-1.44917083913077e-05
-2.00148833492274e-05
-7.66056091372101e-06
-1.78243368760311e-05
-2.54798430901737e-05
-1.02068142873589e-05
-2.22273480417703e-05
2.80488548713443e-07
-2.28004959284657e-05
-2.18718502661863e-05
-6.83131176640434e-06
-7.88394538951462e-06
-2.0530385623132e-05
-1.79247200818045e-05
-1.03049547766849e-05
-2.44055373857914e-05
-5.39486506970302e-06
-2.94237943947065e-05
-1.82470853047927e-05
-2.38210770817024e-05
-2.50262486704478e-05
-2.91227502608551e-05
-4.23730035356276e-06
-1.88988862122552e-05
-1.80135420530886e-05
-1.12508564714086e-05
-1.42433582658864e-05
-9.75020506533667e-06
-7.9274220282126e-06
-1.39498270475256e-05
-1.77442657461072e-05
-1.85268921707369e-05
-2.67371749605554e-05
-1.12929018260022e-05
-6.87145515038113e-06
-3.03188003351452e-05
-2.90984308571036e-05
-6.65515373284394e-06
-1.92327526868372e-05
-3.20192828979119e-05
-2.17317352152737e-05
-2.87111119762069e-05
-1.0251862485441e-05
-2.64307009330411e-05
3.94521414221679e-06
-2.3599562829166e-05
-2.65739084652951e-05
-3.24281444364646e-05
-4.01954264131204e-05
-1.13628784663977e-05
9.94292037195732e-07
-1.29646284839623e-05
-1.68338260126544e-05
-1.35865419955151e-05
-2.83200339946563e-05
-4.8101706640003e-06
-1.72214066696558e-05
-3.05011282845413e-05
-5.19280188923096e-06
-1.94637501600551e-05
-1.16961171752415e-05
-6.94775146237993e-06
-8.99189087985595e-07
-1.92924826670613e-05
-1.83367672239881e-05
-1.55068829261019e-05
-1.21296128975623e-05
-9.2579252017279e-06
-1.08196670205746e-05
-2.53836765671442e-05
-8.22725872618941e-06
-9.43520144573164e-06
-3.36484598212183e-05
-1.70856386801847e-05
1.26531152462055e-05
-3.54072870387499e-05
-4.93104612151108e-06
-6.56220023312204e-06
-1.21431048401796e-05
-2.18844913857676e-05
-2.87136171439685e-05
-3.03170543327971e-05
-1.54533269808059e-05
-1.89645608221616e-05
-2.63427208540387e-05
-3.60717187475662e-05
-1.87896023297267e-05
-2.97148095136479e-05
-2.22339540889587e-05
-1.21567808593051e-05
-2.29054020461442e-05
-4.55314755353127e-06
-2.73824528695953e-05
-2.3832864888213e-05
-5.74194565165219e-06
-1.02354812896823e-05
-1.98607606616517e-05
-5.85161551972781e-06
-1.61925541791557e-05
-2.37769554460861e-05
-4.95885566244858e-06
-4.43142354026898e-06
-1.18605363943888e-05
-1.11833572749303e-05
-1.60491500346393e-05
-2.67885859370843e-05
-2.83613091169351e-05
-1.89863672017127e-05
-3.45775284985371e-05
-9.58972611003922e-06
-1.78719658915153e-05
-6.27199893903346e-06
-1.68076054228251e-05
1.0859571706163e-06
-1.96342324803245e-06
-2.74217834902054e-05
-1.15687063803699e-05
-9.94264324868143e-06
9.9684744187789e-06
-9.56277011970398e-06
-2.75109058876105e-05
-1.48300116011387e-05
-7.86345219050659e-06
-2.19532927891159e-05
-2.04413350682221e-05
-2.34624300911701e-05
-4.64796081720034e-06
-1.20249417076719e-05
-9.22543794037394e-06
-1.09556810999528e-05
-2.0754328297283e-05
-3.19486664161797e-05
-1.53952683249169e-06
-1.91045849632276e-05
-1.98384740294092e-05
-1.05135046255318e-05
-6.51489287932362e-06
-1.39590636450857e-05
-3.32843426100578e-05
-5.85703120227805e-06
-2.00020133757808e-05
-2.00031451980064e-05
-7.08465047200475e-06
-8.12260098454915e-06
-2.66937431438776e-05
-1.94656998133359e-05
-1.41862802764433e-05
-1.53268231057276e-05
-2.0592795593872e-05
-9.0295780846444e-06
-2.18748272207035e-05
-1.36185484492789e-05
-2.26691085889984e-05
-2.22283466431287e-05
-1.09446160986197e-05
-3.34908039638073e-05
-1.69849146702271e-05
-1.88204546131992e-05
-1.41522853847734e-05
-1.47579148041989e-05
-1.12287617686584e-05
-2.9596239750154e-05
-1.12850864178357e-05
-2.69574899074793e-05
-2.13846257948896e-05
-2.3365435517903e-05
-2.24243427390996e-05
-4.69577878734768e-06
-1.96477678202131e-05
-1.80732426180501e-05
-8.04848504097013e-06
-2.582588928057e-05
-7.93949791230454e-06
-9.86157790518117e-06
-5.09057669442103e-06
-3.63566560163238e-05
-1.12332488436824e-05
-2.85881687001166e-05
-1.96790684650759e-06
-1.57254934983652e-05
1.04474695579125e-06
-7.78316800040656e-06
-7.13537704167441e-06
-5.42125704099942e-06
-9.15729369040709e-06
-2.89796965981803e-05
-2.25585168795788e-05
-2.49795473328566e-05
-3.14860969787475e-05
-3.53183850927871e-06
-1.14695414074582e-05
-1.66193241401765e-05
-7.48948910470345e-06
-2.81252349520685e-05
-2.71896174688659e-05
-4.13715081984565e-06
-2.38421215549176e-05
-2.26619370797032e-05
-1.06862069734774e-05
-1.00398956165291e-05
-9.31686563816473e-06
-2.10844379467472e-05
-1.28711737889349e-05
-1.21218818282359e-05
-1.41407092401959e-05
-1.66074115545697e-05
-1.64240788141912e-05
-2.3797420680875e-06
-1.55532356009013e-05
-3.07578473152945e-05
3.69111034266317e-06
-1.22630935303318e-05
-3.69388367280357e-05
-7.52637379798818e-06
-1.26941797040172e-05
-1.45350667851407e-05
3.93154490651665e-06
-1.55705403264153e-05
-1.88471503065444e-05
-2.36031699908339e-05
-1.35270479826323e-05
-1.4985752044968e-05
-3.56745490756916e-05
-2.554653941308e-05
-2.8652466958451e-05
-2.24563332051e-06
-1.45839170833433e-05
-1.20612757448135e-05
-1.94106958055907e-05
-8.83101757187783e-06
8.84284776266813e-07
-1.17117500691416e-05
-1.89496198312265e-05
-2.23876372129767e-05
-3.38739787090277e-05
-1.21452546535829e-05
-4.23410776653537e-05
-2.79281748276917e-05
-4.28229562927317e-06
-1.3489279752353e-05
-1.91502535457449e-05
-1.59706061520525e-05
-9.75593204343925e-06
-1.84025125479527e-05
-9.72381135468223e-06
-1.7039524744387e-05
-1.77334886233999e-05
-1.72286122290613e-06
-1.38125741989727e-05
-5.49987840977079e-06
-1.25043672252596e-05
-3.59057190250857e-05
-1.07498337853892e-05
-2.6876494336671e-05
-2.55615670220571e-05
-1.45444657014191e-05
2.62009381441062e-07
-1.26688304667405e-05
2.68759065472263e-06
-1.20006060624719e-05
1.24935282605164e-06
-5.30933237264088e-07
-1.32372900917619e-05
-1.35711225778659e-05
-1.32166005837986e-05
-1.08701161360967e-05
-3.41033563433413e-05
8.95000553366725e-06
-1.57402393407035e-05
-1.49334929589389e-05
-7.83966122556011e-07
-2.26439245629958e-05
-1.86812968244354e-05
-1.82540564868707e-05
-2.59073447469254e-05
-2.65615832245539e-05
-1.50513113312732e-05
-6.76113480172079e-06
-1.29104258374529e-05
-1.66555309741885e-05
3.66739220583164e-06
-1.39039094281411e-05
-4.5540840606353e-06
-1.49850422047966e-05
-5.91558602455721e-06
-3.00469094206141e-05
-1.67701357895262e-05
-9.81864151436018e-06
2.01044365904531e-06
-2.99975783355311e-05
-2.30995488450207e-05
-2.39527582222854e-05
-1.33340345620266e-05
-1.15043116412367e-05
-2.97070095926993e-05
-1.51502349156136e-05
-1.22645161579881e-05
-1.27462481105032e-05
-1.22954862689972e-05
-3.08945425742231e-05
-1.9365486731362e-05
-2.63034234249527e-05
-2.29513334910983e-05
-1.27657350488748e-05
-7.9214534351174e-06
-1.20913050262297e-05
-1.21956749228935e-05
-9.15402396909091e-06
-1.86255793225303e-05
-1.38143993428611e-05
-1.76961195095085e-05
-1.61153524182445e-05
-2.63571618825029e-05
-6.76031543861688e-06
-1.43955865917701e-05
-1.8962770355633e-05
-1.64878615959607e-05
-1.93299800718383e-05
-1.12540606280768e-05
-2.28462215927903e-05
-2.82790410816662e-05
-1.94996077023203e-05
-1.73968042807404e-05
-1.47228251308034e-05
-1.35559190345682e-05
-1.11016940160531e-05
-4.34222122938827e-06
-1.02207552980715e-05
-1.153820542235e-06
-1.31574186216e-06
-1.27706097973745e-05
-3.03480428996777e-05
-6.48480642744725e-06
-1.93362775603995e-05
-3.73203445484961e-05
2.66380638680105e-06
-1.09113593520941e-05
-1.439297922195e-05
-8.32688394224352e-06
-2.0830040425871e-05
-2.40892073073407e-05
-3.4679112291702e-05
-1.97786173735506e-05
-2.43524756024518e-05
-3.07479556634292e-05
-2.13770995068109e-05
-1.38074723007329e-05
-3.88170345774759e-06
8.60710798645018e-06
-1.80967072678219e-05
-1.07028478889638e-05
-1.3263609546551e-05
-7.22176575115457e-06
5.71667266014354e-06
-2.1733960977982e-05
-2.55980301155018e-05
-2.32819332228879e-05
-1.95179237702451e-05
-2.30410501355587e-05
-2.27417742830116e-05
-1.49469827925794e-05
-1.34952694308366e-05
-1.73958586214916e-05
-2.82237293308678e-05
-2.72089303462068e-05
-2.46866129043089e-05
-1.48465366620618e-05
-3.01882397251796e-05
-1.2914673979826e-05
-8.81174567792858e-06
-2.81935239569981e-05
-7.17418757182104e-06
-3.66955306959977e-07
1.02598722190407e-05
-2.35101376639942e-07
-1.32097680126648e-05
-3.08785942813274e-05
-3.62673012420508e-06
-9.11919942783573e-06
-6.06795167658941e-06
-1.3499459219184e-05
-2.0623898463876e-05
-1.16608287098639e-05
-2.86484632419623e-05
-3.99924378219983e-05
-9.63477147473414e-06
-8.80329204576678e-06
-3.32556161843646e-05
-1.07959892480102e-06
-2.18114170992938e-05
-2.06638840254491e-05
-2.39674484089289e-05
-1.50823021766956e-05
-2.69388219654038e-05
-3.74860686991611e-05
-1.33469345628776e-05
-3.00851698984856e-05
-1.45687898663792e-05
-1.63795764473769e-05
-2.09792306412365e-06
-3.74762004090892e-05
-1.88404326059043e-05
-1.51242958436396e-05
-2.67294680021948e-05
-1.42565441021627e-05
-1.25403156422141e-05
-3.05539636443803e-05
-2.80814598956364e-05
-8.19249716194779e-06
-2.52221443341532e-05
-1.07473814550599e-05
-1.94897010009117e-05
-1.5039904608322e-05
-1.69126636774379e-05
-6.7848601551729e-06
-3.02046059857103e-05
-1.30294191303652e-05
-1.75770984004992e-05
4.36143578417741e-06
-1.01756521068011e-05
-2.6971699205044e-05
-1.96137359665279e-05
-3.58884630584346e-05
-1.78593372078464e-05
-9.1070009086578e-06
-2.09812248571935e-05
-1.95919136960686e-05
-3.2631527927813e-05
-2.29425769792656e-05
-1.59605932230825e-05
-3.63732670407179e-05
-1.39129123592121e-05
1.38175828836194e-07
-1.58235565269003e-05
-1.12500990448021e-05
-1.72892307031565e-05
-1.91442840048105e-05
-8.6394806649535e-06
-2.93213226335807e-05
8.31251520949211e-06
-7.26978013614426e-08
-2.01434515771762e-05
-2.00115605537638e-05
-2.18767104079459e-05
-8.12380031482143e-06
-2.06899989656254e-05
-8.33239290795621e-06
-2.70732239290984e-05
-3.23516800859253e-05
-1.90615915809222e-05
-2.35194013782621e-05
-2.27752982643318e-05
-1.3222186509689e-05
-2.76879049073368e-05
-1.32963777910471e-05
-2.14287716214536e-06
-1.93789551504998e-05
-1.5920210818471e-05
-1.37212892068639e-05
-1.6597659466728e-05
-1.19781593225297e-05
-1.53327486340093e-05
-1.77291959823415e-05
-1.39762655441475e-05
-1.81091287285747e-05
-1.65569127075821e-05
-8.3351311403033e-06
-6.04392423787538e-06
-2.90869671767076e-05
-3.96759627864039e-06
-1.41147768256445e-05
-9.62774739217109e-06
-9.67200091045086e-06
-3.19593674957217e-05
-8.52914429943895e-06
-1.59055774722224e-05
-1.30733485968358e-05
-2.80114400241338e-05
-1.95140267925389e-05
-2.50323203556101e-05
-4.14861206611243e-06
-2.00957972777876e-05
-8.81521011292704e-06
-5.96805138796395e-06
-1.5109086420896e-05
-3.63232554044843e-05
-2.88922766315583e-05
-5.11068026674133e-07
-2.2317662284857e-05
-7.73467707398469e-06
-1.25832075790355e-05
-3.13012635046797e-05
-2.00006236386195e-05
7.77627736613192e-07
-2.35100521307843e-05
-7.16647146636696e-06
-2.34256364017165e-05
-2.02509342524515e-05
-2.7441636707423e-05
-1.60221266728013e-05
-2.73826598429551e-05
-8.8872321722506e-06
-2.12685488258271e-05
-2.44687799405484e-05
-1.50898864514642e-05
-1.56359871366195e-05
-1.14700808049264e-05
-1.0024982993036e-05
-2.49688444589017e-05
-5.28964283094435e-06
-7.6831506406505e-06
-1.21333763548114e-05
3.90406161526178e-07
-2.01344101397571e-05
-3.16494747679664e-05
-1.21282255058624e-05
-1.91579859018382e-05
-3.71750173002779e-05
-1.41544574811671e-05
-2.84823683573057e-06
-6.42154403209154e-06
-2.59673901735702e-05
-8.70127704644742e-06
-1.88113338850876e-05
-3.48355435739611e-05
-2.10510017706496e-05
-3.01583106633662e-06
-2.75987912983789e-05
-1.18099817029372e-05
-2.41306934965907e-05
-1.30510149049474e-05
-2.054621635372e-05
-1.16083615487988e-05
-6.52057363826322e-06
3.46683161696219e-07
-6.46529046992035e-06
-6.71018961038557e-06
-2.60343766543373e-05
-2.23995322553833e-05
-2.57682454177438e-05
-4.74912076455123e-06
-2.43710877032352e-05
-1.73994951057986e-05
-1.69270349881298e-05
-2.12134479721635e-05
-1.54050246415357e-05
-8.77561940356173e-06
-1.43189408118295e-05
-7.69483885096057e-06
-1.5470244617926e-05
-6.46560020844217e-06
-8.34296901450786e-06
-2.88377162776265e-05
-1.36615365366517e-05
-1.86900559358322e-05
-1.22089820153692e-05
-3.70203781872287e-05
-8.08659783082783e-06
-1.33146405740855e-05
-2.66001502124879e-05
-3.86579096144385e-05
-9.06874939272682e-06
-1.81490644888007e-05
2.98662750517046e-06
-1.51066115638178e-05
-2.42694095208359e-05
-1.60416656246409e-05
-2.85404067981799e-05
-2.68589753273447e-05
-2.24552563066969e-05
-1.55258085137234e-05
-2.77080239844442e-05
-1.79919188593702e-05
-8.22830609233723e-06
-2.2636538373036e-05
5.96965347933727e-06
-2.16956783724919e-05
-5.98499283467777e-06
-1.38407932445894e-05
-1.98188388275339e-05
-1.74019779929971e-05
-4.38988303848524e-06
-9.99434054868839e-06
-3.01069116422327e-05
-2.1127401404511e-05
-2.68377968983222e-05
-3.89963878708546e-05
8.44792996856376e-07
-1.01758532643987e-05
-1.77762188947499e-05
-2.20975985656808e-05
-1.20512745522324e-05
-1.99397083493671e-05
-2.1171914555943e-05
-2.01360420505042e-05
-5.04751045394767e-06
-2.28604609066268e-05
-1.31629629784599e-05
-1.38658468078873e-05
-1.044408249468e-05
-1.2106851950242e-05
-1.06642231773459e-05
-1.33923591793138e-05
-1.99450875684538e-05
-3.61597145986671e-05
-2.30831456505724e-05
-7.77591282415315e-06
-7.8753422093305e-06
-7.31911751424529e-06
-7.64810020354959e-06
-6.44468979556257e-06
-1.44062691592589e-05
-2.03545290200456e-05
-2.28216108670827e-05
-9.34119410086085e-06
-7.03150666143401e-06
-1.25344254988465e-05
-2.06162088577706e-05
-1.06585715871031e-05
-1.81302007806416e-05
-1.49379212007012e-05
-1.25413274501332e-05
-2.33277721312311e-05
-2.06854678068172e-05
-1.47067299954542e-05
-1.79747116546412e-05
-8.49064218462386e-06
-2.48751808783248e-05
-1.18156843120732e-05
-1.36138826294004e-05
-2.4109924240085e-05
-2.13361623938457e-05
-1.59131197365448e-05
-1.25522393849819e-05
3.23520598812306e-06
-1.92416391885484e-05
-8.52553204175785e-06
-1.64398083914023e-05
-2.50533876442633e-05
-2.50068175881845e-05
-2.09628597851056e-05
-5.52441252529064e-06
-1.55667943010405e-05
-1.73680041096462e-05
-7.17746242865698e-06
-1.24004437712013e-05
-1.94773945313552e-05
-3.04100231078929e-05
-2.46412300597079e-05
-2.32482907327402e-05
-2.93743784223872e-05
-1.68038355863429e-05
1.13530372452435e-06
-7.55814399258526e-06
-6.86755365618062e-06
-3.15236092220924e-07
-7.58362193931647e-06
-2.49331082642895e-05
-1.98417511068859e-05
-2.15625932929654e-05
-5.52735272412956e-06
-2.06896113963109e-05
-1.14795575245649e-05
-1.80654838763562e-05
-1.79947226382163e-05
-1.17927808010645e-05
-2.067989440711e-05
-2.37691402869372e-05
-2.20189761203235e-05
-1.88452503377187e-05
-2.45393196337917e-05
-2.53249552648378e-05
-1.36789975242895e-05
-3.68107108380493e-05
-1.92392255296544e-05
1.25819517133271e-06
-2.07216872373998e-05
-2.05645882880187e-05
-1.47641129541486e-05
-2.90132973930278e-05
-1.62974323670306e-07
-9.1147179625605e-06
-2.66271064074093e-05
-1.5327532996174e-05
-2.00743569469592e-06
-1.4856799013862e-05
-1.72325637394417e-05
-4.26818395710796e-05
-2.275636560825e-05
-6.40985924958504e-06
-4.70805443071153e-06
-9.43602412501405e-06
-2.73512345208507e-06
-2.62487294214027e-06
-1.09203633709453e-05
-2.03321174833861e-05
-1.69810412368786e-05
-1.67059315364722e-05
-1.50186633746546e-05
-5.79879948651237e-06
-1.03432926300906e-05
-1.22443039553581e-05
-3.98479094017113e-06
-1.59461475872988e-06
-1.1574724289275e-05
-3.16914282100725e-05
-9.07740284110877e-06
-2.50628768388433e-05
-2.24806820040708e-05
-3.14652766801438e-05
-2.51508269048338e-05
-1.4422825319012e-05
-1.98193914450056e-05
-1.81096152568098e-05
-2.39301723222393e-05
-9.85782144070337e-06
-6.5225317639421e-06
-2.9099161376497e-05
-5.79249342247396e-06
-8.58240089589199e-06
-1.7046616157292e-05
-2.28188203515815e-05
-2.91268807975756e-05
-1.90973218569326e-05
-1.6740681781773e-05
-2.37381501175611e-05
-9.67529169974295e-06
-1.57661823058576e-05
-1.807654404532e-05
-3.01561288908545e-05
-3.12900234969686e-05
-2.80807628915047e-05
-2.07536709759085e-05
-2.92727712811393e-05
-2.43617093662398e-05
-2.40169937328013e-05
-1.01617530136824e-05
-2.02724082183812e-05
-2.3757989927294e-05
-2.25012897994153e-05
-1.59870962989707e-05
-2.06153013890386e-05
-1.3050230128585e-05
-1.51139909004671e-05
-1.4866442464052e-05
-2.72483490953452e-05
-3.32566970193065e-05
-1.57410847792039e-06
-1.73775291197882e-05
-1.46143925469978e-05
-7.02982863883095e-06
-1.15504426764309e-05
-1.52557430346263e-05
-3.07282383618249e-05
-2.6883600062482e-05
-5.61000440607622e-06
-3.69420660902336e-05
2.54413664650508e-06
-2.28865670518066e-05
5.53904104153479e-06
-3.85114499941443e-06
-2.88337027410009e-05
-2.52827042255857e-05
-2.22279213939874e-05
-1.90627946739232e-05
3.50483947642595e-06
-7.39879545338687e-06
-3.51877604284226e-05
-4.09292584029098e-06
-2.38450237229698e-05
-1.28596371946203e-05
-1.51999970395192e-05
-1.68755087206745e-05
-4.90063081978229e-06
2.5477701638969e-06
-8.48893981058848e-06
-9.26995374487182e-06
-2.51197155501311e-05
-3.31502853532912e-05
-2.83971334395907e-05
-1.99718443901992e-05
-3.56684304065867e-06
-2.34908472716439e-05
-1.45434976541198e-05
-2.3523923741455e-05
-2.7747106065195e-05
-2.26076583819514e-05
-2.13607323283121e-05
-3.82318307435569e-05
-5.20572666439176e-06
-7.8384661579225e-06
6.15873912291615e-06
-1.6293333475811e-05
-2.74646887813824e-05
-2.48391830517638e-05
-2.23599951995753e-05
-2.84142297359212e-05
-2.6737118806994e-05
-2.66937645046028e-05
-9.56876938435842e-06
-2.36211364804411e-05
-1.74969255824915e-05
-2.33435734823508e-05
-2.46327965329539e-05
-2.21826391743748e-05
-4.13265876221977e-06
-1.05876959026741e-05
-1.28097343206731e-05
-1.42068320679267e-05
-1.26186217054456e-05
-1.31619191512414e-05
-3.67299367956817e-05
-3.45323941708699e-05
-2.05808919914055e-05
-1.90730719313352e-05
-3.21813535391614e-05
-2.09031998230131e-05
-5.24865661844332e-06
-1.33560099030787e-05
-1.54695746473275e-05
-1.10893355940841e-06
-2.20440053827311e-05
-2.14672851278663e-05
2.18170631527797e-06
-1.37881683504373e-05
-3.36077151113556e-05
-4.39184224602611e-05
1.88971854413835e-06
-1.10860550050429e-05
-1.91877449954787e-05
-1.73660094909029e-05
-4.12234939305681e-05
-1.80478147457483e-05
-2.16906664015484e-05
-5.13987215208298e-06
1.25208668815197e-06
-1.86943533117824e-05
-3.69096463310791e-06
-7.50195673659862e-06
-8.25227370248493e-06
-9.82974492611997e-06
-2.78608863281604e-05
-3.30617938534247e-06
-2.11251660965677e-05
-1.64103523474979e-05
-2.21221158026705e-05
-1.58154179292307e-05
-1.48476551279813e-05
-1.1612499140543e-05
-2.53266757411232e-05
-1.74641809766332e-05
-8.09259115683065e-06
-1.84033284218175e-05
-1.58028587960417e-05
-1.26073855362961e-05
-1.88178680719621e-05
-1.53806275124395e-05
-4.38813390652366e-05
-2.03190833263325e-05
-2.76144013432963e-05
-1.25345625482032e-05
-1.25613454863193e-05
-1.42167351332461e-05
-2.201007759719e-05
-2.00517034190292e-05
-1.47504076877502e-05
-1.65808137157927e-05
-1.83227543465316e-05
-2.79873554326362e-05
-3.46626823546078e-05
-3.27127863742599e-05
-1.70704712726254e-05
-1.80179340721062e-05
-1.44836225482034e-05
-8.7569796324271e-06
-1.72872446542661e-05
-8.56587467222722e-07
-1.61447135912992e-05
-9.14488368262174e-06
-3.02875316353201e-06
-1.67570800609772e-06
-1.96325680866878e-05
-7.41985578310869e-06
-1.97404954007673e-05
-2.0234168990886e-05
-2.69802286237471e-05
1.49942579849794e-06
-7.88721651480609e-06
-3.05178734874992e-05
6.1801174133435e-06
9.80422673579448e-06
-8.11172907769311e-06
-1.28998372156914e-05
-2.13761457021144e-05
-1.26811923489605e-05
-2.84138898746276e-06
-2.80862220748099e-05
-2.32075968381997e-05
-1.73713780933768e-05
-5.83752359287726e-06
-1.5071408330831e-05
-1.03779769787149e-05
-6.04072473280748e-06
-1.7558203865042e-05
-2.91479617112489e-05
-2.32416730047316e-05
-7.43237048034343e-06
-1.36372829401134e-05
1.65160267005609e-06
-6.85003254119065e-06
-1.70238195346374e-05
9.28497834666284e-06
-3.16996179883704e-05
-1.29946986214877e-05
-2.42442468687229e-05
-1.50590975082312e-05
5.11664336201761e-06
-1.71724943763226e-05
-2.71778408358419e-05
-2.53875604892165e-05
-6.37720403131027e-08
-2.41027624397912e-05
-1.64645854237223e-05
-9.68742842328351e-06
-2.50630431004112e-06
-2.19714275747656e-05
-2.15280266210256e-05
-2.37595180840995e-06
-2.18034039046064e-05
-1.47909324180963e-05
-5.68880162618081e-06
-2.16905479059781e-05
-3.41621676659574e-05
-3.26745268967744e-05
5.04773723117101e-08
-1.44767690284793e-05
-1.60259120025314e-05
-3.53433048946686e-06
-2.51583642923582e-05
-1.39411748771802e-05
2.19644186450992e-06
-2.56038977554654e-05
-9.49458699776496e-06
-2.3881598691432e-05
-2.2346982270219e-05
-1.16553770827027e-05
-2.38092417798656e-05
-2.00560862899806e-05
-3.2978004051533e-05
-1.63255035091975e-05
-1.47316178921765e-05
-1.37355397250626e-05
-2.20533033888729e-05
-1.31612515989246e-05
-1.50254946800769e-05
-2.05749723431847e-05
-1.21692507589396e-05
6.24923613857034e-06
-1.71350422181621e-05
-3.41156469292925e-05
-1.38240831175686e-05
-2.6647645666889e-05
-9.22424122654745e-06
-1.75487008270537e-05
-2.85929223252606e-05
-1.75579628647808e-05
-5.9016770281706e-06
-9.4722189573905e-06
-1.86832859933921e-05
-2.00157178051619e-05
-7.46506809637147e-07
-2.79706117843225e-05
-9.54297371368125e-07
-1.89218942809033e-05
-2.99010409978305e-05
-9.04608366595299e-06
-1.81486846410864e-05
-2.26071249815961e-05
-3.91653699092825e-06
-1.70440982047201e-05
-2.65014206567443e-05
-1.84130182376939e-05
-1.00975681540851e-05
-1.82331194452808e-05
-2.19518184575752e-05
-1.44167461680979e-05
-9.70925566407405e-06
-2.25167017266883e-05
-8.5531627085874e-06
-9.66263771003922e-07
-2.31111663050059e-05
-9.92658862243942e-06
-2.87459086830546e-05
-9.98588383146816e-06
-1.93848897210705e-05
-1.19811896265289e-05
-1.93100702566464e-05
-5.28891086006964e-06
-4.89943485083548e-06
-7.75448512926388e-06
-1.25462908620327e-05
-2.17600882957413e-05
-1.66180631155165e-05
-8.05885389520816e-06
-1.5025256414023e-05
-2.89471328345667e-05
-1.81138664162243e-05
-2.34156419560603e-05
-1.7520087497616e-05
-2.47598550224233e-05
-3.55318475360548e-05
-1.25606500044354e-05
-1.05780306811324e-05
-6.34526789662898e-06
-1.67950384071416e-05
-1.07393584864582e-05
-1.70509025185081e-05
-1.20093493639716e-05
-1.20982649900213e-05
-1.10879305937139e-05
-2.3307934194334e-05
-4.00342194179196e-05
-1.11721772962466e-05
-1.17703534266357e-05
-1.14374310312764e-05
-1.90076532416742e-05
-2.22749699522572e-05
-1.2466824606468e-05
3.73313814568369e-07
-1.20977564067932e-05
-3.12799621407554e-05
-8.71421995967597e-06
-2.46294291757443e-05
-1.59802068198285e-05
-2.03815895902327e-05
-2.06720787112448e-05
-1.23568227191051e-05
-2.05815834643412e-05
-1.3322584357415e-05
-2.09247089907955e-05
-2.18854788925786e-05
-2.20033713148847e-05
-2.34574958009561e-05
-4.70247465560505e-06
-7.89690955206725e-06
-6.61839240617942e-06
-1.37266716898676e-05
-1.99749289123798e-05
-7.32949120665919e-06
-1.04451536457743e-05
2.6091287804408e-06
-1.80284079841617e-05
-2.57254531395463e-05
-2.0479404008872e-05
-3.07259661783559e-06
-2.84410328452623e-06
-1.72799178648273e-05
-6.15506343260347e-07
-3.51743724540807e-05
-1.53953661556754e-05
-1.93716027965246e-05
-1.69434282390206e-05
-1.49663379014363e-05
-1.31336675987375e-05
-8.2311430271168e-06
6.41167477633516e-06
-1.71551204142746e-05
-3.25266525428265e-05
-1.50636490415405e-05
-8.83631105238553e-06
-2.72637455671281e-05
-3.14624030628941e-05
-1.71920349380146e-05
-7.88214826778395e-06
-2.01457709985374e-05
2.71901729545258e-06
-2.35062899019391e-05
-2.16187730611987e-05
-1.1032172692782e-05
-6.60820734964578e-06
-1.11164611531921e-05
-2.20091031272287e-05
-3.69145570218637e-06
-2.59616147359559e-05
-1.33765637418775e-05
-2.07965624597749e-05
-1.64383733140642e-05
-7.91345541880281e-06
-2.74735269080828e-05
-2.40166692650463e-06
-1.16293516479108e-05
-2.51635667599124e-06
-1.83415346141332e-05
-4.31335988214641e-05
-3.22319333559637e-05
-1.68463331039142e-05
-1.00463501979391e-06
-1.51652346567272e-05
-1.96245764480084e-05
-8.98036131901559e-06
-3.00189202609726e-05
-1.36813885680992e-05
-1.36755962606169e-05
-4.78541378260339e-06
-1.64169350163809e-05
-1.36792646552848e-05
-1.86821399856101e-05
-1.37626034330326e-05
-3.2725839578186e-06
-6.75239724185899e-06
-3.19101044582786e-05
-8.33710630528679e-06
-2.88360714843637e-05
1.40649352833368e-06
-1.89366720006631e-05
-1.91991960638132e-05
-3.13936502065014e-06
-1.51621234690283e-05
-1.9665667690914e-05
-1.3762390455496e-05
-1.88257131287091e-05
-1.02238468249251e-05
-2.7064009084202e-05
-7.2331592663697e-07
-1.17490428599464e-05
-1.56348736697431e-05
-1.48015037551044e-05
-4.46693794024722e-06
-1.97916735808324e-05
-1.54531653624606e-05
-2.97531610642189e-05
-1.05788918016968e-05
-2.09178842789192e-05
-1.8396308547006e-05
-1.0564949740856e-05
-2.09574819669357e-05
-2.30531130887955e-05
-1.5527878338805e-05
-7.98452320008967e-06
-2.57985000671744e-05
-1.85855631608681e-05
-4.02115374617598e-06
-1.81503523864464e-05
-2.5631652913295e-05
-3.22120405590929e-05
-6.80522840067526e-06
-2.49068494288654e-05
-2.37411722701304e-05
-1.87415001952433e-05
-2.19636841665169e-05
-1.03708283893946e-05
-1.92966677357976e-05
-1.82568564875137e-05
-2.52956136967465e-05
-2.52698782899954e-05
-1.83991269998234e-05
-2.43264076713437e-05
-2.34538011337544e-05
-6.46318602423905e-06
-2.50255363815985e-05
-3.53329463064789e-06
-6.85129379001569e-06
-3.07451619989341e-05
-2.6251644126379e-05
-3.31892563013758e-05
-3.23586800684222e-05
-1.14680919339723e-05
2.38203323448876e-06
-7.53978009491357e-06
-1.24904813598132e-05
-1.9164093022216e-05
7.90073426871241e-07
-2.41953996554608e-05
-1.50866670388979e-05
-1.08303824862768e-05
-2.6429795423534e-05
-1.3524903969256e-05
-1.11411775743065e-05
-1.6011073103514e-05
-1.11472571614003e-05
-1.53309132190003e-05
-3.57338258254997e-05
4.92719585348229e-06
1.38421658039479e-06
5.070336511832e-06
-1.99996268509491e-05
-3.04063579271669e-05
-5.89027113960082e-06
3.67107364651548e-06
-3.01647026832031e-05
3.02897350326633e-06
-1.75599354598458e-05
-6.58583065013091e-06
-6.40580066100924e-06
-2.10018178508229e-05
-2.91419987298188e-05
-1.96803397835807e-05
-1.86051189478358e-05
-6.67600433106466e-06
-1.6932892650346e-05
-2.50976944563711e-05
-1.78013975585761e-05
-1.38634971009257e-05
-2.45677146509835e-05
-5.93217486163318e-06
-1.01079974520374e-05
-2.62525784101953e-06
-2.28880545924112e-05
-3.00789392082521e-05
-1.95913618821141e-05
-1.45566239456777e-06
-8.05694710322622e-06
-1.84989512659495e-05
-3.62143331382551e-05
-2.86186848383154e-05
5.18744316596509e-06
-1.45753245385804e-05
-3.80598426590108e-05
-5.89105343308891e-06
-9.71362239688518e-06
-2.46062538424355e-05
-3.41940637635443e-05
-1.285602554649e-05
-3.57683053015545e-05
-2.89118968398899e-05
-2.15652147436396e-05
-2.40232044755091e-05
-2.72047722214952e-05
-5.21792084388896e-06
-1.4041115676047e-05
-5.67378493395801e-07
-2.5974358876986e-05
-2.32116611972452e-05
-2.1620240380481e-05
-1.78328295126324e-05
-1.07348179835892e-05
-2.46558149255196e-05
-2.96984515754548e-05
-1.88415191244746e-05
-2.99601988337644e-05
-3.72354648384993e-05
-6.04587002666597e-06
-2.64475058509472e-05
-3.49211084736638e-05
2.29903715920886e-06
-1.94470350586038e-05
-1.92080469433381e-05
-2.11643718202319e-05
-2.10997192721698e-05
-2.85286399895882e-06
-3.97683310263031e-05
-3.56104446621284e-05
1.70917638107885e-08
-5.89271424164132e-06
-1.96719835751287e-05
-2.61148961177889e-05
-3.52496386879622e-06
-2.17130018252537e-05
-1.57530777708838e-05
-2.2567422307064e-05
-1.3639244571284e-05
-2.31118082052345e-05
-1.74761626927619e-05
-5.69171367051357e-06
-4.47373799307635e-06
-2.95380628516025e-06
-2.98958376589339e-05
1.19077571045768e-05
-5.65473539015205e-06
-3.81753640174142e-05
-1.43712490659758e-05
-2.79824257066367e-05
-1.24146333921113e-05
-1.47714283846083e-05
-2.25682267135005e-05
-1.59288350225935e-05
-7.32470053051684e-06
-2.19532449232999e-05
-6.44575454827561e-06
-1.95291163347557e-05
-1.86545283852903e-05
-2.16549898143146e-05
-1.13748165014464e-05
-2.99151665309456e-05
-6.09519160028498e-06
-2.42628258420119e-05
-1.11659914824365e-05
-1.54985876074489e-05
-1.76969696524955e-05
-1.49022190625046e-05
-4.01053989624585e-05
-2.10107673310979e-05
-6.5618453570359e-06
-1.92827162721249e-05
-1.871022359583e-05
1.1756158747631e-06
-1.0372262468625e-05
-2.26699248313101e-05
-4.69669444796292e-06
-1.18450436473032e-05
-2.37919824688017e-05
-1.7982138300216e-05
-9.10822016425431e-06
6.37323335491531e-06
-2.05203476036809e-05
-1.52169974170959e-05
5.19023859167128e-06
-1.07293506561276e-05
-9.57778303303518e-06
-2.96487762788304e-05
-3.1111853522567e-05
-4.55868431048158e-06
-4.16866811798013e-06
-2.82469237920945e-05
-1.73430940444598e-05
-1.89143054858555e-07
-1.7032918331789e-05
-2.44428157644197e-05
8.36155657168379e-06
-7.34648434877203e-06
-4.86381285467774e-06
-4.94399954160144e-06
-6.83641222754081e-06
-1.63965921908558e-05
-7.58596810264139e-06
-8.37424094160592e-06
-1.80187103261335e-05
-2.19769389880126e-05
-1.62259342906226e-05
-2.75811755238635e-05
-1.79307840610914e-05
-3.07818693950777e-05
-2.76587895965707e-05
-1.24677478017835e-05
-1.8190474072364e-05
-1.17253841252867e-06
8.40839228322443e-06
3.51471862984898e-06
1.85137135436971e-06
-1.01595251308752e-05
-7.13904505770532e-06
-1.05519772256366e-05
-1.72039659385659e-05
-1.27264427253647e-05
-1.08774116156509e-05
-1.67867874186507e-05
-1.48868317895861e-05
-2.34955038136372e-06
-8.68069182285573e-06
-1.32440078570789e-05
-2.40307833373199e-05
-3.82037421268288e-05
-1.7193610133698e-05
-8.24497078297054e-06
-1.35106495251051e-05
-9.97274998730183e-06
-6.94251433499651e-06
-1.92486823489022e-05
2.05511903705395e-06
-1.06202960362849e-05
-6.97047552267369e-06
-5.90348050877986e-06
-1.59993583365726e-05
-9.83613777836678e-06
-3.8520154247868e-06
-1.7052131563551e-05
2.28519275699161e-06
-1.01440856159024e-05
-2.30789278305591e-05
-2.26821806956688e-05
-3.96319282142847e-05
-2.54095818674989e-05
-2.28439521886402e-05
5.83856090765146e-07
-1.8624141464246e-05
-5.79258308799095e-06
-3.05209432717646e-05
-2.38683025423672e-05
-2.65855144102136e-05
-1.71177672135913e-05
-1.93414999394438e-05
-1.7814855142578e-05
-1.60569373270594e-05
-1.91435645155111e-05
-2.06441292406274e-05
-2.04889131716701e-05
-1.69152123378182e-05
-2.28967441991589e-05
-1.65909664562547e-05
-2.81792522778943e-05
-2.69231352617319e-05
-3.41643495897748e-05
4.84725634533855e-08
-2.88558838639391e-05
-2.82290231598255e-05
-1.74038191665404e-05
-1.97031930040818e-05
-1.80350198739921e-05
-4.21708599902259e-06
-1.1196516246511e-05
-1.54040269114012e-05
-6.30013156410876e-06
-1.38598793364095e-05
-8.73064230411501e-06
-8.79572926630297e-06
-2.05865780277652e-05
-1.95169276575561e-05
-4.4267945371028e-05
-2.26934510871189e-05
-1.68754804603613e-05
-2.8482631459656e-05
-1.19847246401666e-05
-2.31440418166879e-05
-1.7263247971345e-05
-1.86727332443419e-05
-1.1671486512113e-05
-2.1898317653808e-06
-2.37100710327771e-05
-1.98318626984794e-05
-1.67122403137012e-05
-2.21898714679949e-05
-1.83050257820492e-05
-2.89143028835841e-05
-1.11587302478337e-05
-3.67331571482148e-05
-2.39468927688447e-05
-4.77755498100109e-06
-1.26813016457078e-05
-1.99332304924561e-05
-1.85247992133921e-05
-1.09670210089215e-05
-1.78906167320181e-05
-2.85189185463861e-05
-1.55801437254582e-05
-2.56685990070556e-05
-2.64792746633669e-05
-2.0234480787133e-05
-2.66393504588445e-05
-2.96530643365191e-05
-4.84094138582731e-06
-2.96693220408005e-05
-1.03832051499556e-05
-1.04175877379602e-05
-2.32625241672061e-05
-7.91846542996765e-06
-7.84135573469275e-06
-2.78147385053581e-05
-9.06663273071323e-06
-8.47635035396927e-06
-2.65413803769288e-05
-2.35725966962413e-05
-9.58450603201502e-06
-1.01122878414592e-05
-8.68900944583165e-06
-8.5980331837507e-06
-1.28648136140289e-05
-1.59578356656259e-05
-9.15868589915762e-06
-6.59959124980902e-06
-1.16728056465604e-05
-1.2717099845067e-05
-2.05932144811248e-05
-1.8743474713716e-05
-1.6788112916981e-05
-2.40790404409333e-05
-1.86213365661347e-05
-9.92136689416e-06
-1.31969487698368e-05
-1.28937538372104e-05
-3.17948111111047e-05
-8.35708353357993e-06
-3.55519915958392e-05
-1.17700529613719e-05
-9.78439231525864e-06
-1.76947244753957e-05
-3.71127258682852e-05
-5.47226674967078e-06
-2.15328057732016e-05
-2.15781510695978e-05
-9.76869351230363e-06
-2.67045390980683e-05
-1.98523372349249e-05
-1.99621885391477e-05
-1.52667671277009e-05
-2.84037037833483e-06
-7.60253884288593e-06
-1.49434297445574e-05
-2.02213133182115e-05
-1.50859609868131e-05
-1.52199683377652e-05
-3.06806686478084e-05
-1.64673122744073e-05
-1.73659923776803e-05
-2.85889517441051e-05
-4.16729252609951e-05
-5.65304598140317e-06
-1.03309729385572e-05
-2.63924117570785e-05
-1.79516923913131e-05
-3.39364432819198e-06
-1.10511741172312e-05
-1.80045498528182e-05
-1.59467350754444e-05
2.23597090594982e-06
-2.84004890700078e-06
-7.95461312401827e-06
-3.40804248368033e-05
-9.2894554675217e-06
-2.22520625621091e-07
-9.95114024939296e-06
-1.87017573831602e-05
1.07236507842115e-05
3.67034979891741e-06
-8.49001633318912e-06
-2.51477897984703e-05
-1.16986841878269e-05
-2.64217511417358e-06
-8.5346485554723e-06
-1.67192198485391e-05
7.1842445609372e-06
-7.61387940774904e-06
-2.28863537815383e-05
-3.24359647307668e-05
-2.07067721218676e-05
-1.65309999916371e-05
-1.32047460789822e-05
-2.45734661116969e-05
-1.34400004899474e-05
-1.15009590595388e-05
-1.36915317452649e-05
-7.46542292798488e-06
-1.3040622380878e-06
-2.19078541476162e-05
-1.84384091297939e-05
-3.1924303012471e-05
-2.34317792239555e-05
-6.68425979670745e-06
-2.31932897028753e-05
-2.58773318252414e-05
-2.82630293884582e-05
-3.22266873061545e-05
4.2460097734622e-06
-1.13487692582068e-05
2.6720079301404e-06
-1.86178845793079e-05
6.0657291634841e-06
-2.64123461704442e-05
-1.0765921385597e-05
-1.69925322444762e-05
-2.05557853194573e-05
-2.1855463768102e-05
-1.7474919013303e-05
-3.66428287972031e-06
-2.56709300157215e-05
-3.2051129793618e-05
-1.43385594466755e-05
-8.31209625703646e-06
-2.17474069000362e-05
-3.09427355877691e-05
-2.09086408022016e-05
-5.4758414678981e-06
-1.45664298493921e-05
-1.56297863128506e-05
-7.0185069763319e-06
-3.34800029355785e-05
-1.371442679584e-05
-1.39539364927561e-05
5.07250584520202e-06
-6.24881074585425e-06
-1.80443720952236e-05
-4.84660589847688e-06
-9.81403603302878e-06
1.02816868536539e-06
-2.02254536493008e-05
-1.56003901994475e-05
-2.3041277209036e-05
-2.10866669349372e-05
-1.48403936730448e-05
-1.39395159132791e-05
-7.74637129362363e-06
-2.16162924406172e-05
-1.82439535405544e-05
-1.66748616531158e-05
-2.35192524117246e-05
-1.28812950689911e-05
-3.0066482595773e-05
-1.15549387895592e-05
-2.22806848918447e-05
-1.04682965441012e-05
-1.75957353238805e-05
6.70939232886192e-06
-1.39893115672799e-05
-1.03106901853546e-05
-3.20859836100986e-05
-3.32929687710393e-05
-4.88011353690807e-07
-1.30848226451944e-08
-3.49392903659936e-05
-1.85160269869894e-05
-1.35325938283827e-05
-5.97467038369079e-06
-1.06774621111292e-05
-1.36792208920463e-05
7.91237619735619e-06
-7.06183661453928e-06
-2.18947413936774e-05
-1.48645916160814e-05
-1.52044371363486e-05
-2.57057759229359e-06
-2.50065244539872e-05
-6.85368483296976e-06
-2.13214150923295e-05
-1.13690774959688e-05
-8.84870538071648e-06
-1.89636638149311e-05
-1.28206824604348e-05
-3.59735300227528e-05
-1.70876464690085e-05
-1.86576743412338e-05
-1.02164417280169e-05
-1.50392865198375e-05
-1.22777931877971e-05
-1.92660883554201e-05
-9.97212502677182e-06
-2.06950691355592e-05
-2.91199365168811e-05
-1.62506672554097e-05
-2.40009171094238e-05
-9.09129245132268e-06
-1.57166040990518e-06
-7.52786436985537e-06
-8.04953063783623e-06
2.40902864224071e-07
-8.43529105084841e-06
-1.66322817536851e-05
-2.76979983746574e-05
-1.61119493635672e-05
-2.79218291509408e-05
-1.948443310351e-05
-1.9960367242391e-05
-2.26880157137222e-05
-1.78591472907139e-05
-4.18902798715684e-06
-2.62631644922707e-05
-1.22690194236517e-05
-1.46575226189167e-05
-2.44959225883462e-05
-9.45683826066314e-06
-4.34671358383074e-07
-2.19672252496487e-05
-7.5641624238262e-06
-2.58141763893109e-05
-6.40584242427706e-06
-1.06036834827879e-05
-1.69442031898619e-05
-1.36500161319692e-05
-4.82523727357774e-06
-2.46466741566895e-05
-7.92263788580311e-06
-2.85351129515151e-06
-1.30316312970435e-05
-1.76738891325178e-05
-2.64749524743098e-05
-2.42867471564414e-05
-1.45299660657087e-05
-1.6335869151357e-05
-1.4596599595112e-05
-1.64156048163439e-05
-1.83803023259411e-05
-2.80161204999375e-05
-2.03736471813644e-05
-1.29173342613435e-05
-3.03001639347641e-05
-2.25663900255903e-05
6.51474821277358e-06
9.9652340790817e-07
-1.95981263330207e-05
-2.15465632042462e-05
-2.31509152168365e-05
-1.73154525013506e-05
-2.11924247454584e-05
-1.25280204015631e-05
-2.24588721594723e-06
-1.88877175319213e-05
-3.51189271518164e-05
-2.60423946906368e-05
-1.18356444018146e-05
-5.86883095883074e-06
-2.38578506113861e-05
-6.12253403077102e-06
-3.23273937105666e-05
-2.91890557436441e-05
-3.28404175377168e-05
-2.18998322607019e-05
-1.90044478896623e-06
-1.01817526398494e-05
-2.47535779413343e-05
-1.39529348409954e-05
-7.85841732742352e-06
-2.37765414872923e-05
-1.44039607493842e-05
-2.64989217567095e-05
-1.60877852355998e-05
-1.79520808062577e-05
-1.95194173441899e-05
-1.87647655006943e-05
-2.25895087547274e-05
-2.58128666881776e-05
-1.20484044024883e-05
-1.67389731361693e-05
-2.39345924051738e-05
-1.20862770748542e-05
-2.29563391667874e-05
-7.09978730975212e-06
-3.17669190771611e-05
-1.68340450486246e-05
-1.24033460365575e-05
-1.32317494327508e-06
-2.04897764060025e-05
2.14639209581431e-06
-1.99345848735752e-05
-1.07903409830986e-05
-1.95742305387731e-05
-1.66838151390398e-05
-1.50435867673187e-05
-2.70987954134077e-05
-3.0309651767671e-05
-2.85301413368754e-05
-9.04628602609408e-06
-2.38035913538943e-05
-1.19266514083421e-05
-1.51131656411734e-05
-1.3574714112631e-05
-7.03317368256123e-06
-1.41381058655774e-05
-2.10204153147124e-05
-1.98478611465724e-06
-1.58666027060977e-06
2.89180617499333e-06
-5.63782775505185e-06
-1.43883646732556e-05
-1.25655687468096e-05
-1.52945021915324e-05
-1.82897435780407e-05
-1.69069481395689e-05
-2.10897453523629e-05
-7.31782668255424e-06
-1.60592832981367e-05
-6.83038942640656e-06
-3.08021952492647e-05
-5.91948310464824e-06
-1.65168541927937e-05
-3.94313948083676e-06
-1.95476781660883e-05
-1.35184528299417e-05
-4.38977010476144e-06
-2.0626251685452e-05
-1.67980861187226e-05
-2.23439956187455e-05
-1.56156221237626e-05
-5.61620266735107e-06
-6.17666754374889e-06
-1.16219261125266e-05
-2.20359334318636e-05
-2.26855002727665e-05
-1.70639399414933e-05
-2.71680846622828e-05
-1.77291357038552e-05
-1.84177912781436e-05
-1.42878976781974e-05
-1.59975156779366e-05
-6.90502096682968e-06
-2.22663075663936e-05
7.26018912702541e-07
-1.48118879873737e-05
-2.2765151888857e-05
-1.56952903256726e-05
-8.67141962862198e-07
-6.76455470294749e-06
-1.47532492317618e-05
-4.44755255564936e-06
-1.58306036227683e-05
-2.74608797920434e-05
-1.46459045805475e-05
-2.30941531831921e-05
-1.4733556126096e-05
-3.30286909442682e-05
-1.31583562271845e-05
-1.75068130859664e-05
-8.23381811586923e-06
-1.99822048022426e-05
-1.6530657909377e-05
-2.03843018609019e-05
-1.43074986730351e-05
-2.4510388176996e-05
-1.35992297135734e-05
-1.35503868622279e-05
-1.31013326612546e-05
-2.62752080286966e-05
-2.08000002908315e-05
-1.44587603328283e-05
-6.85771128885144e-06
-1.56357489274013e-05
-1.26481713833827e-05
-1.88987360264091e-05
-2.02412701420163e-05
-4.81924557170553e-06
-1.10218743043343e-07
-2.37434062067202e-05
-2.99753885793375e-05
-3.52034150673858e-05
-8.8336763412688e-06
-2.23190780427722e-05
-2.39119864819576e-05
-6.57928387170841e-06
-1.8875635721651e-05
-2.47811459227198e-05
-3.20846191860531e-05
-1.02184974898893e-05
-1.67087873509237e-05
-3.92999164609203e-06
-2.26345455663693e-05
-3.16559689469386e-05
-6.48442402807124e-06
-1.59749673823615e-05
-1.38178496756996e-05
-1.92680512434737e-05
-1.09150983136016e-05
-3.03211865828793e-05
-1.39964521434278e-05
-1.75065582441776e-05
-4.0915417373586e-06
1.78622863792302e-06
-1.68129468880324e-05
-1.82268246814369e-05
-1.30672133839364e-05
-1.77304167577129e-05
-2.60390812783156e-05
-2.52277308911987e-05
-4.05308076603728e-06
-1.74639625337816e-05
-1.86173665450764e-05
-1.28878380900639e-05
-3.48506513380498e-06
-2.31566137768093e-05
-4.37748528364749e-06
-2.73722065333465e-05
-2.29933386786335e-05
-7.99298829618231e-06
-1.86287530458081e-05
-9.38309167384957e-06
-2.00238179008465e-05
-2.27291113962134e-05
-2.23526765208969e-05
-2.54159053802106e-05
-2.45394911189102e-05
-2.99004952599615e-05
-2.32894318162548e-05
-1.06315028468428e-05
-1.07901282155062e-05
-1.37838563714609e-05
-4.61774837509763e-05
-1.67293556178372e-05
-1.96953985749454e-05
-1.90394020323632e-05
-1.45010603119465e-05
-2.53284111096464e-05
-1.61807556953661e-05
-2.26947877500887e-06
-3.01878279278964e-05
-1.37714583952842e-05
-5.50574173220745e-06
3.29227236640948e-06
-6.06014536516027e-06
-2.2937382626032e-05
-9.20459122453442e-06
-1.90948242023237e-06
-1.17961679119124e-05
-6.96560019894507e-06
-1.40165453987002e-05
-1.36173069731688e-05
-1.96639691555823e-05
-4.32847012751717e-06
1.22745718646767e-07
-2.41185806287709e-05
-9.74185468099472e-07
1.39468548588413e-05
-1.08565742012181e-05
-1.90345416602572e-05
-1.66334445947729e-05
-1.57612242860038e-05
-2.296393420895e-06
-1.53249683172204e-05
-3.55966714518415e-05
-2.10785928985208e-05
-1.55465479716309e-05
-2.36471323572085e-05
-2.57238829789842e-05
-3.7931525247165e-06
-6.21574694042827e-06
-2.06590796403922e-05
-2.48578756165966e-05
-2.18782368963443e-05
-2.02624805259286e-05
-1.45326887413067e-05
-9.03532390970906e-06
-1.21825782558182e-05
-3.45337048499792e-05
-1.48069785865509e-05
-3.34345986878155e-05
-1.35177014471778e-05
-2.53807709898849e-05
-8.19674102601079e-06
-9.18323803817039e-06
-1.93689199706329e-05
-2.06502356689563e-05
-2.04568951502066e-05
-3.02652436899603e-05
-1.22272950276762e-05
-1.59111566886669e-05
6.60584494243615e-06
-3.97522625337707e-06
-4.31363627708485e-06
-3.74021523031937e-05
-3.02283408727862e-05
-1.8534334534768e-05
-2.07095514319001e-05
-1.92332371297488e-05
-2.15313166454791e-05
-1.20042726511849e-05
-1.46065769708167e-05
-3.05167119560475e-05
-6.58573396919028e-06
-2.21544797760988e-05
-1.39706581835492e-05
-1.5832744309186e-05
-3.14827480877604e-05
-4.36604264172448e-06
-5.05072124497329e-06
-2.90254510839707e-05
-2.5568174273709e-05
-2.1202007384097e-05
-2.97873804351542e-05
-1.83039362929321e-05
-2.23398222489608e-05
-2.06884744708284e-05
-1.91307589835791e-05
-2.97625657354401e-05
-7.32764867986014e-06
-3.70249464803907e-06
-1.44012900992661e-05
-1.5615891495791e-05
-3.07133265109245e-05
-3.59623814125683e-06
-1.04740555858305e-05
-3.56870287840304e-05
-2.76081761407553e-06
-5.13946839720686e-06
-1.4981642019166e-05
-2.49312447125801e-05
-1.50821569578051e-05
-1.35313835594496e-05
-1.93404074149003e-05
-1.41077165833225e-05
-2.28846162474841e-05
-1.77510313193957e-05
1.22899982874943e-05
-1.76847933013866e-05
-1.49142755756297e-05
-9.03931477317548e-06
-1.85814655035038e-05
-1.60746220515332e-05
-2.66663835696557e-05
-1.56272411826359e-05
-3.95049441726424e-06
-1.07064996211083e-05
-1.03970652231396e-05
-2.83831201781374e-05
-2.04094418385753e-05
-2.63004901136754e-06
-1.84579779796201e-05
-2.46946893731627e-05
-1.36530290458194e-05
-7.97284184911566e-06
-8.66933101885581e-06
-2.01572322725087e-06
-1.33270788350335e-05
-2.20736338439209e-05
-1.98802016999237e-05
-2.67016047330491e-05
-2.18237746869631e-05
-6.92187722481007e-06
-4.41425773964697e-06
-2.05614633035587e-05
-9.03809081590121e-06
-1.62310146294032e-05
-9.8299437229005e-06
-2.24605905107183e-05
-3.91007920599475e-06
-3.18519573999718e-05
-2.8211627616678e-05
-1.61456335793794e-05
-2.26628346363123e-05
-7.765352504503e-06
-2.82145853160178e-05
-2.86257983797971e-05
-1.66124738256799e-05
-1.08608866605593e-05
-2.49385689568852e-05
-7.8469484971942e-06
-4.04446556158518e-06
-3.2072741246253e-05
-8.37636877107503e-06
-1.07278209112736e-05
-2.19756533808908e-05
-2.19715516034034e-05
-6.13130883769185e-06
-3.3908703147522e-05
-3.8167355571873e-05
-2.66695018767869e-05
-1.02081713687052e-05
-6.55192695370957e-06
-1.68575710049923e-05
-2.78688652223144e-05
-1.57674416613133e-05
-2.53711371332823e-05
2.09687781763761e-06
-1.330292447582e-05
-2.60295651057245e-05
-9.33640744862434e-06
-2.11850034170196e-05
-1.71055040869084e-05
-1.37988606218399e-07
-4.12374734260916e-06
-1.34537426954154e-05
-8.86811855313926e-06
-2.42039723642738e-05
-2.12118842888305e-05
-1.86330401027044e-05
-1.59998406934227e-05
-1.20192899636937e-05
-1.52692141069068e-05
-1.58251406504144e-05
-2.11875132854181e-05
-2.20131512950563e-05
-2.55905989959885e-05
-1.41415996309226e-05
-1.88062954152939e-05
-5.85887606484173e-07
-1.14130946481241e-05
6.72772958827644e-06
-2.0287331656613e-05
-9.34461024501727e-06
-4.02471287920777e-05
-2.90569523930921e-06
-6.73129698655394e-06
-2.3052265747834e-05
-6.41979093447129e-06
-1.79153379272623e-05
-4.25439523305149e-05
-8.23356421883218e-06
-2.70568032729284e-05
-1.54229445018514e-05
-2.61723037267888e-05
-1.78878025502454e-05
-2.40956506615054e-05
-1.30493508531185e-05
-1.07060373993279e-05
-3.19441415582488e-05
-2.49905539268621e-05
-1.71807771197577e-05
-2.76851940544751e-05
-1.03953714279507e-05
-3.51370547674821e-05
1.13701951775471e-05
-1.79527421594166e-05
-1.57905238614736e-05
-2.27911359641087e-05
-1.99020819401991e-05
-1.14239584130178e-05
-1.57233557222973e-05
-3.16162514873078e-05
-2.06007773532951e-05
-4.84236600711657e-06
-3.72410660606827e-05
-3.54893196105453e-06
-1.19528094032515e-05
-6.53144917981058e-06
-1.54846845500369e-05
-2.00107073954974e-05
-1.97462940256674e-05
-3.53509610619671e-05
-6.62960720266947e-06
-1.23307996584414e-05
-3.78899327639437e-06
-8.85557473940236e-06
-1.88642954461116e-05
-2.8663601071776e-05
-1.23963245929092e-05
-2.00187223555456e-05
-3.26188149137391e-05
-9.22095482349635e-06
-1.92874737252959e-05
-2.20002533663578e-05
-2.26583069813205e-05
6.44909567933717e-07
-2.80170530156155e-05
-1.35518491802629e-05
-1.80747197023258e-05
-2.62499062685378e-05
1.17519768075998e-06
-1.08888127406275e-05
-2.33641227248224e-05
6.2409930484637e-06
-1.7466865091867e-05
-8.8239290722451e-06
-9.25901850822361e-06
-1.95482093303279e-05
-2.31961229078226e-05
-1.80474769429149e-05
-3.1712554646204e-05
-4.4125357033998e-05
-2.48570873719548e-05
-9.79545756857112e-06
-2.49822470897176e-05
-1.77939958799349e-05
-2.07267722490209e-05
-1.14551318136909e-05
-2.94070041034497e-05
-6.37706964707724e-06
-1.66646367579322e-05
2.46552181074569e-06
-3.01952752544424e-05
3.77723985523245e-07
-2.35268456535025e-05
-2.04295593376683e-05
-1.34493940746897e-05
-2.23438527790984e-05
-1.61190765138947e-05
-1.68814944359346e-05
-2.80709445547889e-05
-1.95869448952618e-05
-1.82804754759114e-05
-6.56284124779575e-07
-3.26574934498013e-05
-2.83805609148012e-05
-4.87495503765587e-06
-1.56081237201382e-05
-8.58507231739946e-06
-9.48239530516911e-06
-1.36568869229781e-05
-1.82737795329939e-05
1.26684203484961e-06
-4.08814773811412e-06
-5.69202885263738e-06
-3.43313112437806e-05
-1.78099710665062e-05
-9.41117254536702e-06
3.38885036178117e-06
-5.74425902528817e-06
-2.65888371954329e-05
-7.46157420601646e-06
-2.56577814415518e-05
-2.90978551569038e-06
-2.22848032589114e-05
-1.76798010971619e-05
-1.51892451128548e-05
-1.48316558232736e-05
-1.52222720655473e-05
-1.76392202346729e-05
-1.78494929352245e-05
-1.2061881585157e-05
-2.21463646829661e-05
-1.8701090236612e-05
-1.15402260974034e-05
-1.46919812033675e-05
-9.96990297764677e-06
6.31622250586521e-08
-1.91638252260744e-05
-2.16427062205183e-05
-3.06433562068487e-05
-2.96923131258271e-06
-2.230193184726e-05
-2.5875087998378e-05
-2.44423792577435e-05
-2.0282096636477e-05
-3.65275817432255e-05
-2.91181500414787e-05
-6.69528813211378e-06
-2.37068102094631e-05
-1.36782589913182e-05
-2.47086899073424e-05
-9.64249702912793e-06
3.70186270161873e-06
-9.96458642900426e-06
-5.06907797474363e-06
-2.16233997323826e-05
-6.48925819602786e-07
-2.00144922201362e-05
-2.31799196908042e-05
-1.78560437047117e-05
-1.13285237450523e-05
-1.29501020352878e-06
-1.7287967858699e-05
-2.99307205890643e-05
-1.96957006602401e-05
-1.431823931712e-05
2.08292588731612e-06
-2.12390716434563e-05
-2.48926549974e-05
-3.19495637213071e-05
-2.99167943375811e-05
-1.09687383423841e-05
-1.98463374866737e-05
-5.76082793015855e-06
-9.21082953683825e-06
-1.81872476488004e-05
-1.45836098793932e-05
-2.05859289973617e-05
-8.7390617611484e-06
-3.12220736194503e-07
-1.68329260542113e-05
-3.15064258462195e-05
-2.21845416301019e-05
-2.29554834350221e-05
-9.34264958456715e-06
-2.30979536843364e-05
-1.67730479676179e-05
-1.5494034633978e-05
-2.76749441603748e-05
-1.7111709626155e-05
-1.8501763609517e-05
3.98184683181266e-06
-1.47212556083248e-05
-2.14304143084144e-05
-1.08116579823049e-05
-2.07574460710532e-05
5.55940094877145e-09
-1.72044121110393e-05
-2.65658031022514e-05
-1.98741779000925e-05
-1.42407428902067e-05
1.16776657527566e-05
-8.24468130206819e-06
-8.10777251124259e-06
-2.07848857820018e-05
-6.24130899880625e-06
-2.22089128093149e-05
5.88018966450238e-07
-2.7619359216272e-05
-2.3534799847245e-05
-3.03121660319248e-05
-2.02031493788794e-05
-2.29786067181592e-05
-8.89890174769204e-06
-6.62629860612995e-06
-1.9130834495741e-05
-1.59357210958097e-05
-2.11676728854562e-06
-2.22582946305238e-05
-1.37575782534691e-05
-1.75332536929148e-05
-2.33593553002919e-05
-9.76013961234367e-06
-3.22556480200339e-06
1.28005006707543e-05
-1.46893733077797e-05
-1.39089378283939e-05
-1.63543418714319e-06
6.2553382834512e-07
-7.70792842294092e-06
-1.87246194356419e-05
-1.27220088550384e-05
-1.35192153645245e-05
-1.55198806504928e-05
-1.21825350576602e-05
-1.04170557003811e-05
-1.80192270031817e-05
-1.54566387463315e-05
-1.08487351369457e-05
-1.67836903321628e-05
-1.0991218456826e-05
-2.15747435815009e-05
-2.01581178726668e-05
-1.03922017850202e-05
-1.66754983263993e-05
-2.44384706947593e-05
-4.43034933470585e-06
-2.20844762268248e-05
-2.15467368772969e-05
-2.83736985853796e-05
-1.83365305594324e-05
-1.89452745950553e-05
-2.68971623309973e-05
-1.4562382562528e-05
-9.64962697307679e-06
-1.87256896733693e-05
-3.0713995502935e-05
-2.04968635615046e-05
-1.18193845800631e-05
-2.19675638260813e-05
-1.13749176286099e-05
-5.84947946762259e-06
-7.86138282991372e-06
-2.31399042855058e-05
-1.57630191021929e-05
-3.62811670957703e-06
-6.8448650243598e-06
-2.86084206481075e-05
-2.28596611299027e-05
-1.6570629349338e-05
-2.34085305188529e-05
-2.31934448216828e-05
-9.6807386888805e-06
-1.05630935205556e-05
4.37631290287267e-06
2.95232293629238e-06
-2.54289920238932e-05
-3.00620877196441e-05
-9.33396292940105e-06
-1.60076942912626e-05
-2.73606132857897e-05
1.70290028650545e-06
-2.65020108758957e-05
-2.4849616264012e-05
-2.8159282263812e-05
-2.85011361632715e-06
-2.36223965375195e-05
-1.67390843816688e-05
-2.74572645953558e-05
-4.62737657927847e-07
-8.98931032849953e-06
-2.74915522703714e-07
-1.06701109227279e-06
-2.90877607077026e-05
-5.65506965695381e-06
-1.83215407159602e-05
-1.34500505803825e-05
-3.34293099299379e-05
-2.04929193980241e-05
-4.06008115590725e-05
-1.91486397000902e-05
-1.70553142714952e-05
-1.18884306904308e-05
-7.31770925792039e-06
-2.75383332179131e-05
-6.83554867223915e-06
-2.04881589419991e-05
-1.86118632156112e-05
-2.1687641839946e-05
-3.60661197513103e-06
-1.10238927202491e-05
-8.1300427305277e-07
-3.55617225230978e-05
-2.99115014277664e-05
-1.91931294508982e-05
-2.12602410726629e-05
-1.42051688817816e-05
-9.48479419573855e-06
-1.91772096668446e-05
-2.86013163721474e-05
-2.53535086140567e-05
-9.54465212009431e-06
-2.74357044214749e-05
-1.40760797588407e-05
-2.13623501075826e-05
-1.77819712490311e-05
-9.9448980705725e-06
-3.77823218769443e-05
-1.03381964894885e-05
-2.27818673580222e-05
-2.43388329082772e-05
-7.27655059931798e-06
-1.63140370096076e-05
-1.6372425973282e-05
-1.45214462360317e-05
-1.41301853369415e-05
-2.43757503205585e-05
-1.78938625269386e-05
-1.7524798741424e-05
-1.6466233728819e-05
-1.47369290193525e-05
-1.78570626693447e-05
-2.81095764228127e-05
-9.52250336140754e-06
-1.49463632260764e-05
-2.21156678189835e-05
1.8852281776921e-05
-2.13678805114326e-05
-3.87686438600754e-05
-5.78686235212138e-06
-1.68702117191289e-05
-1.39238129599643e-05
-3.28112475811152e-05
-2.3070056539683e-05
-1.26172463315717e-05
-1.52161377099297e-05
-1.3479912120775e-05
-1.92397122176807e-05
-1.54297837283289e-05
-2.08431777324199e-05
-3.15355954419012e-05
-2.53188957037239e-05
-2.14038769512347e-05
-8.19471154558215e-06
-1.78900722354005e-05
-1.50985454876926e-05
-1.85968271211774e-05
-1.83836943275875e-05
-2.23053503162093e-05
-1.72761693288341e-05
-5.71218669325527e-06
-1.02640898340054e-05
-2.27814508631919e-05
-2.19600859220973e-05
-3.5657464549374e-05
-2.64482566591477e-05
-5.54213898278167e-06
4.0257899311546e-07
7.04307205951191e-07
-2.0142823694434e-05
-8.01684696971272e-06
-2.41823663069993e-05
-9.20521474499778e-06
-5.26634134178129e-06
-3.90136826622177e-06
-6.2384660930381e-06
-2.41845765442084e-06
-3.19365339557185e-05
-2.56311049697116e-05
-3.21590959229769e-05
-2.15430697431952e-05
-1.03474756178257e-05
-2.15579984429256e-05
-1.61756078160646e-05
-1.51692190738983e-05
-1.15339655463122e-05
-1.47924308088045e-05
-3.22365072223519e-06
-1.49195465104113e-05
-2.52341052119423e-05
-1.43815620169221e-05
-1.93754923957754e-05
-1.43494414024642e-05
-1.59529629823982e-05
-5.60496229236272e-06
-2.4883128020925e-05
-1.03394520073964e-05
-9.5078244229245e-06
-6.39273779432381e-06
-8.02977695689194e-06
-2.87742636705754e-05
-9.01732031202371e-06
-1.36322502539133e-05
-8.71384463213977e-08
-9.83480425229551e-06
6.5375985107749e-06
-2.08934895482949e-05
-1.80407816835298e-05
-1.5771844333958e-05
-1.54242303203638e-05
-3.55289709778263e-05
-2.8394327075739e-05
-2.61684131346665e-05
-2.9237334818221e-05
-2.78549071489477e-05
-2.46768291282101e-05
-7.88788891016261e-06
-1.39442514223431e-05
-1.45526973366598e-05
-1.62720001320402e-05
-2.00865001854856e-05
-1.29917614467521e-05
-2.46931365353767e-05
-7.59961492080764e-06
-5.30562568986657e-06
-2.0082647482172e-05
-1.18077220859533e-05
-1.26611482168196e-05
-1.97703546993834e-05
-1.81528932528693e-05
-1.99929537414538e-05
-1.59467934423759e-05
-1.15380033209932e-05
-2.74113617719939e-05
-1.70813157450217e-05
-6.2655946247458e-06
-1.67375436482077e-05
-2.30359575413974e-05
-3.47214488650538e-05
-1.2470894754965e-05
-1.04529639104895e-05
-4.39892131658245e-07
-2.29102864836253e-05
-1.6299592083708e-05
-1.00958166400421e-05
-3.36822401087196e-05
-8.84810909146916e-06
-1.85715868473226e-05
-8.37349612540131e-07
-1.15021488345999e-05
2.98085525970886e-06
-2.07473845847124e-05
-2.20929840355913e-06
-2.65910914239418e-05
-4.94343632796406e-06
-2.6714791193613e-05
-2.40856924349775e-05
-4.65601704532235e-06
-1.45693822287911e-05
-2.68033306489105e-05
-4.89727053405225e-06
-1.596696903529e-05
1.23598613895459e-06
-1.67703103504209e-05
-2.59802188839351e-05
-2.90034444981851e-05
-8.58240008423437e-06
-9.91391688327794e-06
-1.89318434653761e-05
-2.4790069001649e-05
4.67695815482158e-06
-8.669536683103e-06
-1.27830949759544e-05
-1.98905438243752e-05
-6.38733823410512e-06
-1.97409184413133e-05
-3.44943546634695e-05
-2.25247310315681e-05
-6.2859334500849e-06
-1.66248135476382e-06
-1.33799033898931e-05
-2.04189232300304e-05
-8.54224231932738e-06
-6.11889688381222e-06
-2.25608446355415e-05
-7.12672336556649e-06
-2.99440080188943e-05
-1.44978651890997e-05
-1.86975009965777e-05
-6.6844147711846e-06
-4.40289454465766e-06
-2.28508407907014e-05
-2.53282689635359e-05
-2.43930907878504e-05
-2.09139417083485e-05
-1.49526243392838e-05
-5.01111326838614e-06
3.86240311554412e-06
-9.95387541549004e-06
-1.17928105747021e-05
-1.51964160421519e-05
-1.68464857643087e-05
-1.57562656659786e-05
-2.62724322650459e-05
-2.4804802636611e-05
-2.01152702880239e-05
-4.46368969325763e-06
-1.3753660348389e-05
-2.41650558438594e-05
-8.75108598700578e-06
-2.25466796261259e-05
-2.24841258416588e-05
-2.21624000604832e-05
-1.24167420080652e-05
-2.95280845288175e-05
-2.70424749428528e-05
-1.48820929028217e-05
-1.49929498704505e-05
-6.96804006051902e-06
-2.71614463268263e-05
-9.33880481491832e-06
-2.08265069141019e-05
-2.32067077733251e-05
-2.00866686222731e-05
7.89455598400759e-07
-2.27439210878109e-05
-3.52515513161315e-05
-3.82882561563231e-06
-1.24099265561833e-05
-2.57687073200295e-05
-2.4664610517078e-05
-1.93324061625808e-05
-2.71310843336503e-05
-2.75953514494328e-05
-1.83722575286747e-05
-2.93121705165166e-05
-2.49964711712839e-05
-1.23106566741905e-05
-1.19697720890893e-05
-1.31954502143336e-05
-1.9132542902816e-05
-2.49266040190353e-05
-1.76010507631639e-05
-3.5874548012209e-05
-2.10076202068523e-05
-1.47686991486075e-05
-2.03552467664793e-05
-2.60563710667453e-05
-1.46084654946701e-05
-1.25019042155544e-05
-2.08570564065542e-05
-2.10120608270069e-05
-1.79878106179133e-05
-2.77267416198221e-05
-1.01208843947693e-05
-1.63676587156649e-05
-1.36988292542183e-05
-1.26673186434292e-05
-2.90670227124914e-05
-2.01610941602838e-05
-9.73215010734874e-06
-2.08005982795424e-07
-1.53676917183736e-05
-1.24231002995225e-05
-2.55538809593878e-05
-6.00571278242481e-06
-1.83285378088017e-05
-2.94707920370176e-05
-1.92094430107835e-05
-2.47029971612491e-05
-9.15373713067361e-06
-1.04021583141262e-05
-9.28692854440948e-06
-1.19991243029536e-05
-1.0533730549312e-05
-2.03533815338831e-05
-2.78826092330014e-05
-8.71444061094291e-06
-1.97178972024564e-05
-2.62415300525943e-05
-9.44163881410123e-06
-1.97343371153482e-05
-3.06442189439351e-06
-1.32205044014101e-05
-4.368608029489e-05
-2.04063684791522e-05
-1.08189936104451e-05
-9.34022043681362e-06
-1.70615582615233e-05
-2.64496044507492e-05
-3.67430529031456e-05
-2.64343855886801e-05
-1.73960680142847e-05
-8.73066322653699e-06
-3.06436243085578e-05
-7.64464784282426e-06
-1.33912838287015e-05
-2.07250337252485e-05
-6.67120895011052e-06
-8.49913972431858e-06
-4.25068394833379e-07
-2.53118371347646e-05
-1.16896667720929e-05
-2.08346774530477e-05
-2.37990531005749e-05
-1.82493140780981e-05
-1.74674711802814e-05
-8.86792324384045e-06
-7.31103235549775e-06
-1.14947966070946e-05
-2.16646925212983e-05
-1.38054502944643e-05
-3.15139724361225e-05
-1.4219639602921e-05
-2.46979639857692e-05
-8.50838571775216e-06
-8.11330979345444e-07
-1.89573366803012e-05
-7.58554318034158e-06
-7.92224667217769e-06
-1.79476622428722e-05
-1.58422515788246e-05
-2.00495364008933e-05
-2.6484462996596e-05
-1.07396614154885e-05
-1.9431696093458e-05
-1.66610669753782e-05
8.40802461360189e-06
-1.59525964080005e-05
-1.6370940206848e-05
-1.23120842163208e-05
-1.24407409191952e-05
-9.57694643968718e-06
-2.37184117188587e-05
-1.72776967589025e-05
-1.96589110596077e-05
-1.9986628089366e-05
-2.02070170141192e-05
-2.78162525873172e-06
-9.94196154599204e-06
-1.22435560303358e-05
-1.96709191340461e-05
-7.70720586555627e-06
-1.09895971129622e-06
-7.45444761544641e-06
-4.47484282378018e-06
-9.03564548516825e-06
-7.12955238949332e-06
-1.69682096607322e-05
-1.54547044639947e-05
2.47685240520622e-06
-3.04352063672823e-05
-1.29190643727821e-05
-9.82988056930573e-06
-6.67404343188496e-06
-1.00683368638604e-05
-2.40737285909681e-05
-1.36011455845691e-05
-2.39154803693939e-05
-1.07267127949975e-05
-1.97187221389566e-05
-1.42325148467163e-05
-1.4778378338554e-05
-2.61224303063941e-05
-3.27491836197256e-06
-3.51086341970002e-05
-1.63584408535329e-05
-9.42988093585847e-06
-1.09789690011362e-05
-8.42675450058872e-06
-2.87708739772911e-05
9.58187824805329e-06
-2.89824420812811e-06
-7.58203315347677e-07
-1.23624854585783e-06
-1.93732181763785e-05
-2.18376085663407e-05
-1.29631266440928e-05
-1.34953276267144e-05
-1.6032771218086e-05
-2.29714755259376e-05
-2.52225394691597e-05
-1.53523289924768e-05
-1.39011884748582e-05
-2.17051397849012e-05
-2.70416546876849e-05
-3.62928260315025e-06
-1.09705686491357e-05
-4.70330289710887e-06
-2.65576339276159e-05
-2.92122703962513e-05
-2.04606757742543e-05
-1.30293202258611e-05
-2.09413352218294e-05
-1.55108473712062e-05
-1.72327572410597e-05
-3.35977231126487e-06
-1.84603574875549e-05
-1.92359667238351e-05
-1.54997786190499e-05
-1.48425119616016e-05
-2.04853604181987e-05
-1.20660669105334e-05
-1.73388191524589e-05
-3.81461784945838e-05
-1.39214756954259e-05
-1.77581918738284e-05
-1.38184554254773e-05
-2.03287359020115e-05
-1.08771975412329e-05
-4.14083144187026e-05
-1.12432620526367e-05
8.58273736577914e-06
-2.07892699899121e-05
-3.36455221233646e-05
-6.05917922401838e-06
-1.39956051846268e-05
-1.53376061584e-05
-1.11094586761458e-05
-1.08990695294737e-05
-1.73545493766593e-05
-2.12242842248725e-05
-3.47001240249644e-06
-1.56579129163742e-05
-3.38580748457207e-05
-8.70477371156427e-06
-2.07344320240907e-05
-1.96928934361928e-05
-2.58230828691045e-05
-2.10918981323935e-05
-1.03994599218637e-05
-1.85942712037875e-05
-8.05447466635484e-06
-1.27186880182641e-05
-2.06743794410623e-05
-2.12863491858812e-05
-8.4977108787124e-06
-2.28271175505868e-05
-2.39040003296604e-05
-1.41477985062576e-05
-1.61910201906215e-05
7.18416040476824e-06
-1.045380289966e-05
-4.84769902291424e-06
-9.79402919303287e-06
9.07234558485556e-06
-2.15428451426476e-05
-1.36043243193921e-05
-4.85361829579573e-06
-1.4207903173943e-05
-2.43827760583848e-05
-2.83945826231214e-05
-8.14868724077243e-06
-6.6214113161208e-06
-1.71282208067885e-05
-1.20530475484845e-05
-3.33962329987083e-05
-2.98000664588124e-06
-2.14248626058091e-05
-1.53863513842049e-05
-2.79993350888938e-06
-1.88117865239568e-05
-2.35370337872869e-05
-1.00397917417552e-05
-7.20809914373083e-06
-1.25813505470795e-05
-5.99993372551879e-06
-1.48518754510254e-05
-3.3584215853652e-05
-6.39916454414565e-06
-3.30263806980211e-05
-1.76759987577477e-05
-1.88452578630198e-05
-1.1407999299929e-05
-1.86491705541593e-05
-1.14424601723184e-05
-1.94238921907754e-05
-2.9845653145862e-05
-2.35167246326474e-05
-2.09658477610694e-05
-1.8418412891437e-05
-2.31672248548633e-05
-9.76336102019388e-06
-8.77236124479601e-06
-1.6777063317997e-05
-1.89875322064822e-05
-2.52168081258388e-05
-2.10510017632698e-05
-1.70634949875737e-05
-1.40774400790344e-05
-2.60793817914732e-05
-2.66213440399616e-05
-2.39267516612465e-05
-9.23344589140254e-06
-1.67992195364347e-05
-1.77848790183059e-05
-2.27917024299934e-05
-2.80816562805306e-05
-9.86015749708574e-06
-1.32437621407973e-05
-3.19513020103878e-06
-1.68440972439514e-05
-2.14442500054945e-05
-2.29133958425066e-05
-7.11237823255689e-07
-1.97524877986114e-05
-7.7844008642177e-06
-6.52483207974358e-06
-2.42824600908122e-05
-1.71859441690169e-05
-2.17090228967053e-05
-1.09511288731564e-07
-2.38280461535345e-05
-3.42036578950378e-05
-2.89218467983895e-05
-7.88264007366318e-06
-1.24100890345229e-05
-1.21533154354546e-05
-1.87844419453843e-05
-2.59859958788841e-05
1.19389331506325e-06
-1.33379697991865e-05
-1.65120898065872e-05
7.03366531258833e-06
-1.50556143269716e-05
-3.42230526947962e-06
-1.71168451950619e-05
-1.30819964404684e-05
-2.37803687561776e-05
-2.39948065746557e-05
-2.59147490004478e-05
-5.63541952871888e-06
-1.3312483344166e-05
-1.84855487501625e-05
-3.06043868985772e-05
-1.40016470267275e-05
-1.63915379715879e-05
-1.0827761429983e-05
-2.55634839969697e-05
-5.69425908475814e-06
-8.06805377565388e-07
-1.51769583108024e-05
-2.29402247751699e-05
-2.61843092441233e-05
-1.71233096104148e-05
-5.4268632436692e-06
-1.54916220281658e-06
-1.78755412263244e-05
-2.93160768202713e-05
-2.03536385104653e-05
-1.31921295019396e-05
1.99784913960778e-06
-2.56988150712447e-05
-1.55193543448958e-05
-1.49566791454379e-05
-2.59115617751907e-06
-2.26410902106693e-05
9.07981873104886e-07
-1.96959016442585e-05
1.20578383718535e-05
-5.76539363950952e-06
-1.79585575810204e-05
-1.68077573038152e-05
-1.70319342848069e-05
-1.48022605830463e-05
-6.55640457922834e-07
-3.09577624077572e-05
-1.6550835123275e-05
-1.83393912687105e-05
-9.67648560077743e-07
-8.83241822667575e-06
-5.87086692005906e-06
-2.93408057733919e-05
-1.72119537500749e-05
-3.24594984358964e-05
-2.47274215849777e-06
-1.65904021326827e-05
6.88268504666424e-06
-1.77782768552123e-05
-1.5517805389718e-05
-1.84868934154901e-05
-1.14709993655637e-05
-2.61522314417305e-06
-1.10082770758084e-05
-1.84339670388144e-05
-2.16759463252308e-05
-2.87191967755044e-05
-1.04233805496404e-05
-1.51687046383502e-05
-4.71065414859745e-06
-1.85015906586734e-05
-2.15176705556812e-05
-1.07267324358166e-05
-2.30811031796169e-05
-2.10766348992769e-05
-6.30649719289752e-06
-3.22801054927823e-05
-9.46593187149445e-06
-7.60669294597838e-06
-1.12920741989438e-05
-2.44567332336081e-05
-1.91790929577256e-05
-1.35834941495641e-05
-2.18622436728303e-06
-1.13234490019165e-05
-1.89825599094224e-05
-3.00852445655442e-05
-7.95442246159716e-06
1.72499438884482e-06
-3.78406340741189e-05
-2.39515979187798e-05
-5.24827995244706e-06
-2.80588137015381e-06
1.06421456340261e-06
-1.78740411819796e-05
-1.57089274632123e-05
-4.83521904719639e-06
-7.54706072645224e-06
-1.52379803525967e-05
-2.21476491069071e-05
-8.98901535278978e-06
-2.22807473037663e-05
-5.41419451943365e-06
-3.76483727994519e-05
-1.02300036635398e-05
-2.31600578418734e-05
-3.20149584206856e-05
-1.11378646795783e-05
-2.1050794443152e-05
-8.54286333490646e-06
-1.88246503916331e-05
-2.51712678129109e-05
-1.88461707166746e-05
-3.52526610923351e-06
-1.36196406900211e-05
-1.84291451661334e-05
-1.55784363212696e-05
-1.75278080459692e-05
-2.53880444708499e-05
-2.36590040286236e-05
-1.96412540069126e-05
-5.54419676344023e-06
-3.12025793105527e-08
-3.60667686553836e-05
-1.17808931071124e-05
-3.70191294380103e-06
-1.51921912669722e-07
-1.46881457646566e-05
-8.76287145775901e-06
-1.99353128209745e-05
-1.51398394112015e-05
-1.38171166557527e-05
-1.58744435363884e-05
-1.52691494662033e-05
-7.05168999309626e-06
-1.55359123516145e-05
-8.84832944167341e-06
-8.56686792344407e-06
-1.62400943278229e-05
-2.11307749156976e-05
-9.39009897108604e-06
-2.31518694300596e-05
1.24172312913828e-06
-2.79942701010404e-05
-9.18552351673609e-07
1.71209703316474e-06
-2.12890134036875e-05
-2.51942425122674e-05
-2.80704929438822e-05
3.07717523845937e-06
-2.35703539135424e-07
-1.54292720201779e-05
-9.6989456662823e-06
-2.61307154184108e-05
-6.68993353556739e-06
-9.19040074108803e-06
-1.91543812786162e-05
-1.59339978081507e-06
-1.64094061231048e-05
-1.44941285454906e-05
9.06939603620559e-06
-6.4744512912056e-07
-9.23415121870616e-07
-2.60067606868048e-05
5.85165160589425e-06
-1.07137522341217e-05
-7.88311672577006e-06
1.04904165056091e-06
-2.65510002421132e-05
-3.11181131419152e-05
-2.0057635685458e-05
-2.40054833766961e-05
-2.64595152756059e-05
-2.22505948828217e-05
-2.49458081643426e-05
-2.1262854780539e-05
9.17615281008467e-06
-1.76247779136876e-05
-2.69086231917948e-05
-4.25422994815749e-05
-2.6601418044926e-05
-2.38964913948174e-05
-1.83461617954034e-05
-1.20459052295634e-05
-2.70960890767222e-05
-2.63892487523705e-05
-1.60006772436445e-05
-8.79292072000666e-06
-2.60534277938964e-05
1.42706108674005e-06
-7.0155880636142e-06
-1.03721320566473e-05
-1.61048509366313e-06
-2.73072128991813e-05
-2.14375225763614e-05
-1.69582130289275e-05
-7.27554649611521e-06
-2.29036454517563e-05
-2.21383590615714e-05
-2.19517977716773e-05
-3.36181396075711e-05
-1.67558536804967e-05
-2.24886595832851e-05
-2.86292194283271e-05
-3.28404639059534e-05
-2.71010445753668e-05
-1.07904226340882e-05
-2.37266621534616e-05
-1.2115359510947e-05
-1.19255054489668e-05
-2.06609157831438e-05
-1.46410296242448e-05
1.82499938996218e-06
-2.62411259742609e-05
-3.60554507853697e-05
-1.21882162201429e-05
-2.03942047936548e-05
-2.3690371049441e-06
-6.96568358437671e-06
-1.01941909040393e-05
3.45454460912416e-06
-2.17210547768552e-05
-2.51726218609585e-05
-9.95133747563469e-06
-1.77076435361296e-05
-8.5415568266649e-06
-9.7359836037747e-06
-2.47474813537981e-06
-1.7847982890819e-05
-1.25314055410489e-05
-2.46769002555061e-05
-1.90574406362257e-05
-1.09151120904053e-05
-2.06060353234127e-05
-3.13734530204285e-05
-1.64016340302969e-05
-1.91931960142509e-05
-1.45906011522459e-05
-1.10175401376271e-05
-2.03353510286557e-05
-1.75215952412311e-05
-6.19098624609817e-06
-4.71297007145976e-06
-1.82044217927863e-06
-1.50112764800699e-05
-1.59018052411059e-05
-2.10364062214955e-05
-2.16163509639541e-05
-2.20544324215817e-05
-2.268105084887e-05
-8.79762783552095e-06
-2.01996100733546e-05
-3.0227274440745e-05
-1.74901945868323e-05
-3.42396408174001e-05
-2.82598841146629e-05
-1.01970409801956e-05
-1.15984204999958e-05
-2.27447000444909e-05
-2.00388325492998e-05
-2.46231769051304e-05
-9.57962561773831e-06
-1.68122204937203e-05
-1.81974707751382e-05
-1.87919966943877e-06
-1.65758506072614e-05
-1.86582236429002e-05
2.98578580871317e-06
-1.66558932072582e-05
-3.39188213473016e-05
-2.07003318280296e-05
-3.97959287841511e-06
-9.77441207858784e-06
-1.15809335904014e-05
2.99275188053906e-06
-1.61985366509797e-05
-8.26075473479927e-06
-1.27852623714398e-05
-1.82576341606773e-05
-1.38696448103587e-05
-1.53211922317633e-05
-2.96842923620802e-05
-2.38956134972137e-05
-1.39364750667746e-05
-8.4483603296957e-06
-2.07945917970928e-05
-5.63591946855517e-06
-1.34522842270134e-05
-1.9294090383219e-05
-7.27554993709472e-06
-2.21962447298981e-05
-8.09986817825141e-06
-5.45788463106464e-06
1.59514886041791e-06
-2.22675436395767e-05
1.8774885847823e-07
-2.38042644048341e-05
-1.00962623073749e-05
-1.61278530284021e-05
-4.51719797639124e-06
-1.83750407816885e-05
-1.21651645043162e-05
-1.50298601532921e-05
-2.15885198346653e-05
5.64285630310355e-07
-7.5330732313131e-06
-1.95333606166719e-05
-2.11320382131022e-05
-2.51010073126487e-05
-6.9177401504994e-06
-5.01228786165733e-06
-2.44126031336915e-05
-1.48619885014917e-05
6.84460755240387e-06
-1.54012798524054e-05
-1.45958568495778e-05
-2.46918121531674e-07
-1.20241446507482e-05
-1.53697165873695e-05
3.28019037944628e-07
-1.77061101261058e-05
-2.92328248246186e-05
-1.98850706431844e-05
-1.88920513335984e-05
-3.54322375023492e-06
-1.61189690201761e-05
-1.24929801045924e-05
-2.94074318467464e-05
-9.33531550255489e-06
-1.70065327645442e-05
-1.40505920184704e-05
-1.56482783576892e-05
-2.27021632104065e-05
-7.7562614231867e-06
-1.22100053431807e-05
-1.56438036198836e-05
-1.69823944935139e-05
-1.25071379622744e-05
-2.87795209249326e-05
-1.65271282272559e-05
-3.20917828618021e-05
-1.66446297819522e-06
-6.80288932655146e-06
-1.73920857010183e-05
-5.47085720773543e-06
-1.4533554900571e-05
-8.56480702060203e-06
-9.68195536326355e-06
-7.583933896074e-06
-2.74225693737255e-05
-1.36614879540582e-05
-1.00687337526062e-05
-2.69995599678632e-05
1.81679755854228e-06
-2.48812429203668e-05
-2.23210456624489e-05
-4.81298460291896e-06
-6.74014607557451e-06
-4.39975783828923e-06
-5.53387011481472e-06
-1.75980077722926e-05
-2.3239498076085e-06
-8.00265588117357e-06
-3.18481543988278e-05
-2.79993227388329e-05
-5.26850703051282e-06
-3.05707796043721e-05
-2.37663614016923e-05
-1.79787902892664e-05
-1.99608490789629e-05
-5.65386091424567e-06
-2.99042608188016e-07
-3.41215245513202e-05
-6.25834898567451e-07
-2.88272269360731e-05
-2.28210086209676e-06
-7.63822420790132e-06
3.10267180985018e-06
-2.59032275927876e-05
-4.78220402704294e-06
-1.54043317728811e-05
-3.75565788386238e-05
-1.64949656353707e-05
-1.97393664413397e-05
-2.35692905005988e-05
-2.52004619689761e-05
-2.00973276617286e-05
-2.15662185292274e-05
-1.6368446527558e-05
1.83229821425405e-06
-2.46978681575776e-05
-1.07666033664233e-05
-1.32474131933578e-05
-5.99096006337724e-06
-2.10769450485399e-05
-1.68706361960373e-05
-1.2734667151656e-05
-2.61577628898524e-05
-3.5588515345947e-06
-2.18682446215264e-05
-1.12198784785901e-05
-1.92692538784475e-05
-2.04943179501543e-05
-2.44148683514425e-05
-1.42598027777384e-05
-2.65826021618885e-05
-1.93455961906033e-05
-1.84892998202908e-05
-5.55064355285547e-06
-2.49219972470084e-05
-1.44180087925646e-05
-9.55647485162819e-06
-1.86836630548492e-05
-2.59889806733235e-05
-2.4166219957632e-05
-2.030971705015e-05
-3.76270194919134e-06
-1.48114822164115e-05
-1.75627743566389e-05
-2.14116927475226e-05
-2.10449087681902e-05
1.5635132928149e-06
-1.92519122044968e-05
-1.10831169458615e-05
-2.12458083667915e-05
-1.56405602434596e-05
-1.36177005230947e-05
-1.6385535225377e-05
-1.10216047856596e-06
-2.03413174737381e-05
-1.79788538232566e-05
-1.52528203011398e-05
-1.52552820850202e-05
-1.01755576414558e-05
-1.61527687294675e-05
2.33826378879438e-06
-1.04728714181988e-05
-3.24572496130399e-05
-8.95833457418264e-06
-2.59400055388988e-05
2.37724064505701e-06
-1.70386937720257e-05
-1.18095041429807e-05
1.2619647855892e-06
-1.61731693591434e-05
-1.64985302417145e-05
-1.02693373438455e-05
-7.72344231371011e-06
-9.43475262109326e-06
-1.33735866085743e-05
-2.36293502740525e-05
-1.63657182381656e-05
-2.91057885953339e-06
-1.04764762503678e-05
-7.19675078911203e-07
-1.96114067268026e-05
-2.84175806136529e-05
-1.93831269079028e-05
-8.04961364517476e-06
-1.12772602347684e-05
-1.49745290245801e-05
9.15041032729623e-09
-1.46097124239104e-05
-1.29920614253778e-05
-2.74877067505778e-05
-2.65634356331671e-05
-1.12033765023757e-05
-8.50436563596036e-06
-5.14215135695873e-06
1.05588560338965e-06
-2.04387066811565e-05
-9.13611455196441e-06
-2.27900705617016e-05
-2.01547039540274e-05
-2.3332945204642e-05
-1.45830343883556e-05
-2.56274878678001e-05
-9.6599650685003e-06
-1.03869960753452e-05
-1.06673341701414e-05
-3.10124678546627e-05
-1.4073748500253e-05
-1.78045776259929e-06
-8.73219453850607e-06
-2.60710802000242e-05
-2.4771762714186e-05
-1.87990196046827e-05
-1.73268407164546e-05
-5.82951379722301e-06
-1.72878231257275e-05
-1.11118648159906e-05
-3.44245015129005e-05
-1.94934638141034e-05
-1.60434461507006e-05
-1.38256859518229e-05
-3.20105522081738e-05
-1.35767153291778e-05
-1.73190966289237e-05
-2.88444194988168e-05
-1.36157964155455e-05
-7.21433424502925e-06
-1.95657668263685e-05
5.34796882591687e-06
-2.19675850336232e-05
-1.27756167528476e-05
-2.43769891000206e-05
-1.66707866358813e-05
-1.62042926500417e-05
-8.42568648641041e-06
3.7459389945907e-06
9.5580433838107e-06
-2.08564248303589e-05
-3.56943307356688e-05
-2.55605947217057e-05
-2.72282285127456e-05
-2.53858625038003e-06
-2.33871213494662e-05
-3.40233869450194e-05
-1.58142833054776e-05
-1.47870516062497e-05
-2.1870612794972e-05
-2.52175164594962e-05
-2.73760798859911e-05
-2.44667727318635e-05
-6.69361814937149e-06
-1.24035898118151e-05
-2.83689883304549e-05
-2.04055514838405e-05
-1.72106313360402e-05
-8.98862288274592e-06
-4.95911032930518e-06
-2.19009156895344e-05
7.1151615378855e-06
-2.19522266796277e-06
-4.7288348272434e-06
-8.85155564364696e-06
-2.91351184987801e-05
-8.24064877000997e-06
-3.15276832640573e-05
-2.07696104699377e-05
-1.872651204333e-06
-1.86572660579484e-05
-2.44408747742382e-05
-2.0646687563559e-05
-6.7155300013339e-06
-1.34277054829472e-05
-1.63676307761194e-05
-1.20210626887737e-05
-1.24779364135542e-05
-2.85498580080369e-05
-1.29846473612362e-05
-2.68510487126417e-05
-2.50112179983018e-05
-1.04742184049769e-05
-2.11169182783483e-05
-1.59293903293181e-05
1.10080137116446e-06
-2.15042661270854e-05
-3.75296910726206e-06
-2.50837402353941e-05
-2.10751764650787e-05
-1.5925741033797e-05
-2.16179786534815e-05
-1.97831241516243e-05
-4.4834720496796e-06
-1.16698277526701e-05
-1.16459995090185e-06
-2.20258593917413e-05
-3.33478644079152e-05
-1.955278644233e-05
-1.06639219624373e-05
-2.83591335075844e-05
-2.05922467362501e-05
2.78225922919674e-06
-1.89336187910406e-05
-3.01249161901847e-05
1.13697867326944e-07
-2.36312555387737e-05
-2.14674830748724e-05
-1.61620378570304e-05
-1.62991137673063e-05
-1.61685143460576e-05
-2.42264475439535e-05
-2.86359188870293e-05
-2.45484405687566e-05
-2.67871433771568e-05
-1.62729926736393e-05
-2.12938318884512e-05
-9.7665127359742e-06
-5.60104243941069e-06
-7.20468743008671e-06
-1.6847551699089e-05
-2.30335217533198e-05
-2.10672894435034e-05
-2.01103739132103e-05
-2.53963626627228e-05
-1.89744405469406e-05
-2.51810753201143e-05
-1.49505884298307e-05
-3.2221572296838e-05
-3.21205970226333e-05
-2.80406966457872e-05
-3.40144898159548e-06
2.26795179608969e-06
-6.04658469784455e-06
-3.38317705254665e-05
-5.35808571265985e-06
1.68254713660899e-06
-7.2380265955514e-06
-2.99039672550258e-05
-1.26292181775685e-05
-7.10076068788956e-06
-2.3479902533658e-05
-9.79844243033167e-06
-7.26768126114404e-06
-1.58219971978065e-05
-2.63008224387234e-06
-2.43784055327303e-05
-1.36667864759347e-05
-3.0737273163487e-05
-5.11092651255433e-06
-9.32194732317625e-06
-1.00327747355583e-05
-2.3803749038442e-05
-3.73555928156456e-06
-1.72385909301448e-05
-1.3736041908815e-05
-7.36896216393529e-06
-1.01645446418608e-05
-1.19156501252091e-05
-9.45098480938198e-06
-1.1167523270128e-05
-1.65520131061702e-05
-8.32167696178014e-06
-2.03570133186516e-05
-1.45136065599901e-05
-2.18558609869599e-05
-1.76894223119844e-05
-2.26149618827086e-05
-1.42132953551861e-05
-2.39480586701452e-05
-1.31710429310966e-05
-1.44008996633391e-06
-2.09668649676362e-05
-1.16365037933488e-05
-2.6266088511763e-06
-2.24515924260384e-05
-8.05259341993246e-06
-9.67517321039193e-06
-4.86589084283021e-06
-3.48006733297676e-05
-1.33200720303447e-05
-5.18923672416267e-06
-1.94918175602801e-05
-3.11050562803096e-05
-9.2629144316528e-06
-2.34752815414729e-05
-7.10833401348647e-06
2.1673455582681e-07
-2.02361268832864e-05
-2.8870281688805e-06
-2.56653179071217e-05
-6.86672429288135e-06
-1.50228580676694e-05
-9.82390806088713e-06
-1.97710025220019e-05
-2.49915224216773e-05
-3.40365102215478e-06
-2.16538936912016e-05
-2.39557949897927e-05
-2.07127071799732e-05
-2.43073572379864e-05
-7.78840083035325e-06
-1.04967264992136e-05
-3.12123530878418e-05
-2.97913719626755e-06
-1.19869172104217e-05
1.66362798646524e-06
-1.01707917952903e-05
-2.49953811746401e-05
-1.1555903130903e-05
5.9384446231279e-07
-7.6423588229458e-06
-2.01303051391935e-05
-2.67711446555707e-05
-1.17575998368813e-05
-1.8515837284364e-05
-2.99238145544053e-05
-4.08053326599028e-05
-1.3737196971474e-06
-1.10463145842516e-05
-1.37428526179419e-05
-8.99291484638755e-06
-1.65676294323059e-05
-2.60346705582436e-05
3.1205738682322e-06
-3.06861058142099e-05
-7.88756888845354e-06
-2.76475973540632e-05
-1.28440825829616e-05
-2.05006379341542e-05
-2.01752943397074e-05
-1.70123553903718e-05
-3.57865656604916e-05
-1.88987417348529e-05
-8.34458141506718e-06
-1.76633081928122e-05
-3.12366190152723e-05
-2.52280563550003e-05
-1.18495791220332e-05
-2.14084099060137e-05
-5.43145388170481e-06
7.16330969454161e-06
-6.90572842561818e-06
-2.10791040791616e-05
-2.57228064685147e-05
-1.98674655569343e-05
3.81574901164115e-06
-1.12500207535941e-05
-2.70797745643277e-05
-1.50294184826023e-05
-2.24871156448709e-05
-2.85594154344124e-05
-9.22594208085217e-06
-1.19438813539961e-05
-2.47201843074361e-05
-8.31201010748238e-06
-2.28508404354616e-05
-2.38173603457077e-05
-6.43696866004486e-06
-8.18052953431472e-06
-1.66872800437733e-05
-2.99670714425955e-06
-4.12943370186004e-05
-1.61586337289529e-05
-3.09007821910513e-06
-1.6474121941863e-05
-2.51547861956106e-05
-1.63759257413028e-05
-1.76065425602097e-05
-1.00666581471054e-05
-2.06043722096765e-05
-2.17511170085748e-05
-2.55147586305121e-07
-7.29875270479875e-06
-1.60803850477205e-05
-1.24453441289223e-05
-2.53981061821913e-05
-1.56813148431638e-05
-9.19268689609336e-06
-2.27125279212745e-05
-1.24700796025931e-05
-2.20397124154852e-05
-1.15988508147208e-05
-2.03366291993943e-05
-2.58374923673043e-05
-2.19982900684601e-05
-6.98882157940424e-06
-1.80366360187866e-05
-2.3516695938225e-05
-1.00508325748189e-05
-1.9104069397212e-05
-1.14924336132683e-05
-1.40459307547213e-05
-6.28123994111207e-06
-2.07120331845988e-05
-2.69936669009984e-06
-2.33139677974852e-05
-1.26898633091072e-05
-2.24832658972514e-05
-2.69146189419015e-05
-9.48545950369391e-06
-2.46103149853004e-05
-2.09647001631709e-05
-1.05253542486205e-05
-1.01752110090578e-05
-2.52797542717432e-05
-2.32013217123211e-05
-1.0355711249711e-05
-2.81027274008565e-05
-1.25398674678609e-05
-2.085219884253e-05
-2.699945821307e-06
-5.81443199574183e-06
-5.68033481008815e-06
-1.84051000630645e-05
-2.66389113712721e-05
-8.29166435950172e-06
-1.3320906244519e-05
-1.81294932716166e-05
-2.05427401658787e-05
8.19650993695368e-06
-2.50814521153645e-05
-2.37097570806616e-05
-3.11842187470525e-05
-2.17778753386483e-05
-6.50306939402137e-06
-3.08405504608529e-05
-2.21640293713716e-05
-1.8565223050717e-05
-2.22851152324506e-05
-1.10365574593368e-05
-6.99595492186822e-06
-1.56861156883431e-05
-4.07334322999435e-06
1.00377833302986e-05
-2.17333439965215e-05
-2.7627887571385e-05
-1.93067108480806e-05
-2.27977973958435e-05
-1.65378289509612e-05
-5.95736649992307e-06
-1.11779198494145e-05
-1.74453253298217e-05
-1.07520043196881e-05
-1.13013167314326e-05
-1.54344225732287e-05
-2.57370456155208e-05
-1.77237825796383e-05
-1.19620971142128e-05
-3.1021790703377e-06
-9.08599948425505e-06
-3.02981992870284e-05
-1.31748384001111e-05
-6.73133967475687e-06
-1.9463553760543e-05
-1.48898487215248e-05
-8.96350758469324e-06
-1.2058791452672e-05
-1.33948242004023e-05
-2.0308073812521e-05
-5.68100139528327e-06
-7.77415673786212e-06
-2.38596525194703e-05
-8.67290503995272e-06
-1.47706546178659e-05
7.38249004370396e-06
-1.58625676412794e-05
-2.8733367824915e-05
-5.16449057718237e-06
4.09663568232199e-06
-1.890178534666e-05
-2.69698404299414e-05
-2.68470115214147e-05
-3.14077847985079e-05
-2.22186094401876e-05
-2.68649306740258e-05
-1.9028879373685e-05
-2.00405911447327e-05
-4.69727494857326e-08
-1.48701337795654e-05
-2.59613053499006e-05
-1.95324200791274e-05
-2.38672699975506e-05
-3.99973285649668e-05
-1.01336352065476e-05
-2.06625737385618e-05
-9.13540069992728e-06
-1.22875841711868e-05
-7.69493432863559e-06
-1.62415486664645e-05
-2.51514124156477e-05
-1.75270422660179e-05
-1.20082741795994e-05
-5.19721692918003e-06
-6.6126648510551e-06
-1.32480033974826e-05
-5.46793381187909e-06
-9.04249682281496e-06
-4.24258709889361e-05
-1.76937105319283e-05
-2.42298291260914e-05
-2.13998717279371e-05
-1.09452208227362e-05
-2.04858327630319e-05
-1.18376505951421e-05
-1.81035164996972e-05
-7.82091640600618e-06
-9.54553391819422e-06
-1.55727824226445e-05
-3.64089418280387e-05
-1.28205582612071e-05
-4.37511944867332e-06
-3.49758217837448e-05
-3.43238295225249e-06
-9.73915047423768e-06
-1.26203725722654e-05
-1.83214295346599e-05
-3.08723376233908e-05
-1.32649317572594e-05
-7.80308023209908e-06
-4.47352565680905e-05
-2.91966941581844e-05
-2.59566529676337e-05
-1.77858537366593e-05
2.92016260386935e-06
-2.34467296259011e-05
-1.88006526244019e-05
-9.27227044227543e-06
-1.37280481647369e-05
-1.04163646276254e-05
-2.24785347450203e-05
-3.62909089381719e-05
3.3596650970981e-07
-1.97474757554473e-05
7.5760997253383e-06
-2.26846573382505e-05
-1.37811341038993e-05
-1.12427268888572e-05
-2.06069181275198e-05
-1.07767320550774e-05
-1.69140824415891e-05
-1.30533910935891e-05
-2.74098899890108e-05
-1.42932957814074e-05
-2.24579984882689e-05
-6.41221194567905e-06
-4.62085557945046e-05
-3.00450680569178e-05
-2.42717810676602e-05
-1.43769632868103e-05
-2.62323712791764e-05
-2.35325954710595e-05
-1.97637955347673e-05
-2.97615398187127e-05
-2.20167485824997e-05
-2.25175223166257e-05
-2.85858438514273e-05
7.01190315011319e-06
-1.69616024657301e-05
-1.14270178414654e-05
-5.01735893064071e-06
-1.56508023473921e-05
-5.84965190193896e-06
-1.15816327464435e-05
-1.36729377634767e-05
-1.95262624824347e-05
-2.4381423761673e-05
-1.20967198073802e-05
-2.7967493302136e-05
-8.83089625582684e-06
-2.01823049967577e-05
-1.02667511977784e-05
-2.29070243958163e-05
-2.71872875955514e-05
-1.96772794243447e-05
-2.43664743900662e-06
-2.03602269015515e-05
-1.84951656909101e-05
-1.30627482136399e-05
-1.72734403495576e-05
-2.10771011100218e-05
-2.37242450310386e-05
-2.07749168848188e-05
-2.56922081567959e-05
-5.56887431985434e-06
-1.87165324506948e-05
-1.99682741712726e-05
-1.00917137084964e-05
-1.75964233782144e-05
-2.37110940256625e-05
-1.27896590112055e-05
5.28487252537844e-07
-3.21564817697565e-05
-2.17184818651805e-05
-1.67703588995526e-05
-9.37635951448654e-06
7.55657780568845e-06
-4.50687041432231e-05
-2.04443099112951e-05
-2.00995146563676e-05
-3.4223834765813e-05
-2.79939610312062e-05
-1.13072209458543e-05
-9.65459017579278e-06
-3.53005259399102e-05
-1.49239453714138e-05
5.6743444189007e-07
-5.44353038325134e-06
-2.60929075002462e-05
-2.20282791146866e-05
-1.46491924977316e-05
-3.76643101083938e-05
-1.66499217109723e-05
-2.18346287693658e-05
-1.32433099713224e-05
-1.04820932026841e-05
3.7762402901325e-06
-1.37058161660949e-05
-3.74880360542886e-05
-2.31367034783593e-06
-8.32756700745421e-06
