# Supplementary material for: Research on computational propagation and identification of mine microseismic signals based on deep learning
Source: PLoS One. 2025 Oct 22;20(10):e0334641. doi: 10.1371/journal.pone.0334641 (PMC12543183; doi:10.1371/journal.pone.0334641)
Supplement: S11 Data — (ZIP) [file pone.0334641.s011.zip › 000101100002692.xlsx_0.txt_24.txt.txt]

-1.83169788776493e-05
-1.40859671644364e-05
-6.66501241663619e-06
-6.86774930712904e-06
-1.00606234854385e-05
-1.42052298513009e-05
-2.38509640006683e-05
-2.5825471907338e-05
-3.08173923798931e-05
-1.03419674615647e-05
-1.70127611424167e-05
-1.04829145265353e-05
-1.49434870296145e-05
-2.23269534424741e-05
-1.28996037979513e-05
-1.43141234103555e-05
-2.23705741622789e-05
-1.9400663221085e-05
-1.82694105965022e-05
-2.50498930975303e-05
8.77102100871164e-07
-2.64862669984551e-05
-1.20559940172993e-05
-1.61154506054498e-05
-2.34005991186162e-05
-1.53787765885884e-05
-7.59541283669577e-06
-2.19496708321343e-05
1.81697536402626e-05
-1.81773303299543e-05
-7.87112802124102e-06
-1.40092145483058e-05
-1.76944426045142e-05
3.40771860876971e-06
-1.06691669576723e-05
-1.6372438650006e-05
-3.16059975240747e-05
-2.00565005667341e-05
-2.33892831575767e-05
7.34889485464249e-07
-6.74024789034589e-06
-2.52803937987989e-05
-2.05157147328455e-05
-2.18362379220006e-06
-9.91879623210723e-06
-7.85676878913538e-06
-2.75394679853459e-05
2.68227748953948e-06
4.78658810642007e-07
-1.37855541882004e-05
-1.78715211033165e-05
-5.96721534995956e-06
-1.54062003689756e-05
-1.97009296005697e-05
-7.73880529694776e-06
-9.44519438659824e-06
-2.1023427003076e-05
-3.67296721781557e-07
-1.2406289608211e-05
-2.31329391935284e-05
-2.10723512474446e-05
5.41968757550498e-06
-1.81689965252621e-05
-1.2385305932157e-05
-4.47919205919746e-06
-1.26862372466964e-05
-7.04461661633437e-06
-1.4397740964271e-05
-1.15676227425604e-05
-2.92993202747541e-05
-1.13195281210643e-05
-2.87747668430362e-05
-7.88995617290628e-06
-1.52990055350819e-05
-5.67507937777186e-06
-1.15747348939879e-05
-2.91980348678936e-05
-5.55266329238314e-06
-3.43038436205148e-05
-4.08544544548566e-06
-1.60531626010252e-05
-1.97026615198658e-05
-1.60650679201046e-05
-1.52934662521733e-05
-2.78514604917863e-05
-3.61480051236693e-05
-3.00504625481327e-06
-1.75103593440919e-05
-1.21120150396924e-06
1.60276640690131e-06
-1.19044133328002e-05
-4.33894710687689e-06
4.32261124430515e-07
-1.4106061043756e-05
-4.36541273298778e-06
2.1855136778522e-06
-1.81993991200295e-05
-2.72860235515444e-05
-2.09286496429266e-06
-8.67901812912709e-06
-2.00369320462829e-05
-2.6402708765606e-05
-3.05293928904992e-05
-2.56391137661119e-05
-1.54067656637293e-05
-1.66870274806413e-05
1.86071585529379e-07
-1.03025018758335e-05
-1.57838816965372e-05
-1.52177796159323e-05
-1.04353111383494e-05
-1.80986920681057e-05
-2.00454031846177e-05
-1.71709000413401e-05
-1.10756148889008e-05
-2.03722295876705e-05
-4.24595105877922e-06
-4.74011529595073e-06
-1.35577712855303e-05
-1.27703119574266e-05
-2.53003348951324e-05
-2.50723524406854e-05
-6.8843263659785e-06
-7.04400883638889e-06
-1.14564222895415e-05
-2.92948752426907e-05
-2.23159275457925e-05
7.70610824650958e-06
-2.96208128038867e-05
-6.60545514673879e-06
-2.25030274527513e-05
-2.65252237679274e-05
-1.58012104653054e-05
-1.35621337092222e-05
-4.82414162081983e-06
-1.72407005571963e-05
-1.59451662724657e-05
-1.45297470144452e-05
-1.78002972428031e-05
-2.3877478123739e-05
-2.32816028805733e-05
-1.46913816971025e-05
-2.41615313257313e-05
-2.11870868708348e-05
-3.31591378104055e-07
-1.89822736996645e-05
-2.30937243225113e-05
-2.87800035616012e-05
-1.56574092413194e-06
-7.76833984828159e-06
-1.25668829724628e-05
-3.32878189576489e-05
-3.92802385086773e-06
-2.89812155829551e-05
-7.48244389897102e-06
-1.16677551300983e-05
-7.24698627169085e-06
-2.76836805551945e-05
1.42828389991409e-06
-4.96054202706708e-06
-1.35065773621343e-05
-2.26738289127448e-06
-3.56405293563568e-06
-6.37178554161516e-06
-8.04288880689713e-06
-1.78097639590855e-05
-1.61957031027699e-05
-6.51748289289502e-06
-1.54303445139349e-05
-3.2592894478074e-05
-1.66334074603359e-05
-2.20674765653743e-05
-1.15408477117807e-05
-1.43669106680588e-05
-1.01031737496991e-05
-3.418977919267e-06
-1.27354282002817e-05
-6.12444537781978e-06
-1.76863763915291e-05
-1.4690140013085e-05
5.35332415404746e-06
-2.06949693327942e-05
-1.14890974297103e-05
-1.490146308e-05
-2.36670288674984e-05
-2.72299631606006e-05
-4.90674461899098e-06
-9.99026916660409e-07
-2.55561130872876e-05
-7.36918521780598e-06
-3.3232807907706e-06
1.47480954593868e-06
-1.95140386205185e-05
-2.52296139974314e-05
-2.56018155352764e-06
-1.87857017908219e-05
-1.76653521654794e-05
-3.01534996552285e-05
-9.37569454090912e-06
-6.11175715821382e-06
-5.53443820236374e-06
-2.87327310674998e-05
3.06063269105573e-06
-1.95753918330424e-05
-2.39837119065633e-05
-1.67216718765372e-05
-2.68958222337635e-06
-1.42604155819666e-05
-1.38840129482345e-05
-3.86498711609115e-06
-1.03713092832112e-05
-1.20980923609554e-05
-4.76090546276108e-06
-1.68532610435781e-05
-1.74433993789878e-05
-1.82724161983045e-05
-7.13911891475639e-06
-6.05006523785645e-06
-1.03747499399517e-05
-1.34402111632327e-05
-1.26170264194664e-05
-2.19630502230615e-05
-2.89647102983591e-05
-9.53726496667787e-06
-2.43661897318462e-05
-2.40624688757715e-05
-2.98571522421931e-05
-2.60987352886677e-05
-1.55268602954548e-05
-1.49332768332425e-05
-8.71571997258377e-06
5.4223471286287e-06
-1.92981342356621e-05
-2.86833469928808e-05
-1.64651585053659e-05
-1.82367691612534e-05
-3.55974997422785e-06
-1.05610874545348e-05
-2.61341683729854e-05
-1.2977150355465e-05
-2.26866227431178e-06
-2.28830579052253e-05
-1.6936899485619e-05
-4.48470882905312e-06
-1.38728966561286e-05
-8.54532196513649e-06
-1.55261523991397e-05
-1.10414423745302e-05
-9.31847820679735e-06
-1.14310260266457e-05
-1.21067597841479e-05
-9.67881725715954e-06
-1.67366859503886e-05
-2.33518405954936e-05
-1.68172895156986e-05
-2.45315969647505e-05
-1.24385548937824e-05
-2.79996745045737e-05
-6.6790959040889e-06
-3.36921138155978e-05
-1.75882996451058e-05
-4.35562782142644e-06
-2.44454368443012e-05
-3.58866567611611e-05
-1.46956724280341e-05
-2.88954176119748e-05
-1.46697902656076e-05
-2.24985664998032e-06
-1.25666075431796e-06
-2.29433007023426e-05
-6.55624256849482e-06
-1.12561845509197e-05
-1.56924732477945e-05
-5.75011198956512e-06
-3.69548133050731e-06
-1.17624564994623e-05
-2.52629626977254e-05
-2.81949016344004e-05
-1.21133899935813e-05
-1.53070776817798e-06
-7.19696656554566e-06
-7.19889677280255e-07
-1.33452048003453e-05
-2.98103281797039e-06
-1.9200122588419e-05
-2.61081063156759e-05
-1.1482229710627e-05
3.97721878482072e-06
-2.71795833964013e-05
-2.31840587464993e-05
3.7461943755338e-07
-8.78748854249906e-06
-1.18265148765551e-06
-6.33355683552035e-06
-9.28576853772891e-06
-1.72111403951296e-05
-2.70630831551663e-05
-1.24546338412066e-05
-5.60053520903133e-06
-1.20358411754296e-05
-9.69684197218426e-06
-2.69638400494795e-05
7.98289545028342e-06
-1.75334362065785e-05
-1.00219340109959e-05
-1.85865694373157e-05
-1.44132026993095e-05
-2.21702175822653e-05
-8.51128751770382e-06
-8.62605640964628e-06
-5.98562722514726e-06
-1.00612311237622e-05
-1.34511709579986e-06
-1.15588996124501e-05
-1.40351914699206e-05
-1.9543454309464e-05
-1.30547953442323e-05
-2.12327273716138e-05
-2.8179576927841e-06
-2.47497869830807e-05
-2.48275435033636e-05
-2.07878119881591e-05
-2.59017168384103e-06
-9.16906712503865e-06
-1.16459756967053e-05
-1.64007185703237e-05
-2.1513514237743e-05
-1.40945223961318e-05
-1.66012752028695e-05
-1.37875720881376e-05
-8.74063702012388e-06
-8.3853213856348e-06
-1.77853642409226e-05
-2.13894428916278e-05
-1.66195937815465e-05
-1.11056402888746e-05
-1.63784866360539e-06
-2.66431583281555e-05
-2.43256101981745e-05
-1.42631766005568e-05
-1.4119286144707e-05
-1.80380458186107e-05
-8.83651430122404e-06
-2.40031766082626e-05
-2.58250618720882e-05
-6.50348526269125e-06
-2.50587718896074e-05
-2.25388328237503e-05
-1.90791743736745e-06
-2.36703737960449e-05
-2.54799694123783e-05
-8.19608543593964e-06
-2.63193523726795e-05
-1.68108970350506e-05
-1.58590915582584e-05
-1.45208556873912e-05
-4.8827999310936e-06
-1.34915999000792e-05
-1.19225911844478e-05
-2.83497726585059e-05
-2.06704689057336e-05
-1.88542931062734e-05
-2.67525207128186e-05
-1.63908299272463e-05
-5.98648149244444e-06
-1.76356964618797e-05
4.33642159452078e-06
-1.49748322889408e-05
-1.02147072838273e-05
-2.30567440849662e-05
-2.26503839739835e-05
-1.37822147988296e-06
-1.12503991015467e-05
-1.54955082576534e-05
-2.00479225125669e-05
-4.58980415004331e-06
-1.86408548483383e-05
-2.50209377602071e-05
-1.90547983940914e-05
-2.98307994567726e-05
-2.13964488405436e-05
5.86479405128711e-06
-3.42913799539903e-05
-3.14631676882354e-05
-4.2137190617565e-06
-1.04218332457589e-05
-2.77857132224804e-05
-6.02547806524586e-06
-4.64253629031018e-06
-2.16462057007036e-05
-7.45561896495503e-06
-7.09796855613156e-06
-2.72825225754277e-05
-1.42828811922037e-05
-2.19678654149011e-05
-1.34754320161307e-05
-1.155435978329e-05
-2.32697003884527e-05
-1.29922217708506e-05
-2.72436181849987e-05
-2.77022295564754e-06
-6.15734563290132e-06
-1.05579815765611e-05
-1.56960113737e-05
-1.81041613399193e-05
-2.24869441264825e-05
-1.86187367901659e-05
-1.31161686102126e-05
-1.18049346230344e-05
-1.24267660304084e-05
-1.26794484708453e-05
1.88088909644955e-07
-2.98254807894035e-05
-3.90092600911459e-05
-1.30716845473001e-05
-1.02386732060251e-06
-2.75233914476487e-05
-1.43225614498589e-05
-1.36096865158603e-05
-1.17815375822531e-05
-1.64239545505193e-05
3.36975958447869e-06
-2.03935164774388e-05
-1.51269099437884e-05
-2.38659603585171e-05
7.7653862095497e-07
-2.37935511106748e-06
-1.84106803947789e-05
-2.84302833762022e-05
-1.21460496145646e-05
-2.68160993499009e-05
-2.49748720247812e-05
2.6724158562806e-06
1.47180199927179e-05
1.32097719080474e-05
1.87389259647682e-06
-4.81767928789551e-06
-2.16707652393177e-05
-8.48763492350051e-06
-1.38515195032958e-05
-3.11339317455288e-05
-3.79226621754104e-06
-3.41996829176513e-05
-2.48451847848665e-05
-2.89582055411694e-05
-1.25072471389656e-05
-5.41347037617814e-06
-2.1918646540273e-05
-6.71631342914366e-06
-2.4269773884712e-05
-2.35126494182143e-05
-2.26956748012e-05
-2.34251380216712e-05
-2.36973361200024e-05
-5.03665390192867e-06
-1.07082039090469e-05
-2.79229098796476e-05
-1.46281069572084e-05
-1.23523766994499e-05
-1.91100309375066e-06
-1.82383067948953e-05
-2.36258239240209e-05
-2.36873503104727e-06
-2.45285174265867e-05
-2.31717925873538e-05
-7.76752886949082e-06
-4.28410330747315e-06
-2.34492821564064e-05
-3.96895758133037e-06
-1.19479561606006e-05
1.12955216295213e-06
-1.93072064362599e-05
-1.12153261303924e-05
-3.05916411319297e-05
-1.22857025113649e-05
-3.9898640863598e-06
-5.93910048931921e-06
-2.52677242250288e-05
-1.68844956293975e-05
-1.72136440408645e-05
-2.63864236794458e-05
-1.0229634209995e-05
-3.52319659602329e-06
-1.84580637478457e-05
-2.1119237788738e-05
-2.45220057791931e-05
-2.34659244660346e-05
-6.46423734974756e-06
-1.98877864844929e-05
-1.0698238124643e-05
-1.87228799882492e-05
-2.918447336535e-05
2.92881841051502e-06
-1.04177664261251e-05
-1.52622797157563e-05
-2.00933636787345e-05
-3.66189277880176e-05
-1.46214548647471e-05
-1.13912098459535e-05
-2.45261052172532e-05
-1.91104155428684e-05
-1.04785715677896e-05
-9.0378757278557e-06
-2.50772814240626e-05
-2.28297360064399e-05
-4.81040453594034e-06
-1.17633677663594e-05
-1.55119264924166e-05
-4.16653154941916e-06
-2.92642062728378e-05
-1.58824581296755e-05
-1.04695965117765e-05
-1.28447363858437e-05
-2.01699196673604e-05
-9.0759738021758e-06
-1.06439085996177e-05
-1.23181438021954e-05
-2.2962480826616e-05
-7.02489784773488e-06
1.46386053666421e-05
-1.5445446756492e-05
-2.84120402449598e-05
-3.46377694284353e-06
-1.05352054124823e-05
-1.60146346838629e-05
-1.13613940993854e-05
-1.2710134086784e-05
-2.53739092331073e-05
-2.12311800802189e-05
-2.1564225013832e-05
-2.7215853646878e-05
-1.37951803869637e-05
-5.56093113913242e-06
-4.62667968144059e-06
5.64439490441068e-06
-1.69039592585444e-05
-1.7642379512771e-05
-2.0753776663549e-05
1.43876451815868e-05
-2.07703742924767e-05
-1.973377624381e-05
-3.26723587818994e-05
-2.12944980147087e-05
-1.36310616443594e-05
-1.55303700845759e-06
-2.08828005665274e-05
-3.81512464341968e-06
-5.29995570127065e-06
-3.81211500863374e-05
-1.93946937645332e-05
-2.42876483050915e-05
-1.33464659524014e-05
-7.59065943177406e-06
-2.13511059713294e-05
-2.89342951044789e-05
-8.99900746442385e-06
-1.60464984820498e-05
-8.86347879897801e-06
-1.20094437935571e-05
2.67558427265699e-06
-1.37580366045924e-05
-7.89869051883815e-06
1.54230922479449e-06
-2.16235150156581e-05
-2.33310202524202e-05
-2.14351243415067e-05
-1.62730892927224e-05
-8.97633296491732e-06
-1.62691976752365e-05
-2.50590425682101e-05
-1.65852905530483e-05
-2.61362623540675e-05
-3.10280382086261e-05
-9.14090360550002e-06
-6.53205531839589e-06
-1.4529812018568e-05
-3.55832083832847e-06
-1.31330252023046e-06
-2.09469719066244e-05
-1.10478148600439e-05
-3.63907263330311e-06
-1.65443274264155e-05
-6.78123066266001e-06
-1.24494831175666e-05
-1.99494958859655e-05
-4.70314110139935e-06
-8.83784652448525e-06
-9.08862405526538e-06
-1.07844172674218e-05
-1.42319646777435e-05
-5.64089042857192e-06
-2.09250244488136e-05
-2.34067598261381e-06
-2.21654021101932e-05
-3.4335789028826e-05
-2.67455788210135e-05
-1.95110328259456e-05
-1.15717101419867e-05
-3.02543576603353e-05
-1.58339689325043e-05
-2.45823082884196e-05
-2.76980280250124e-06
-1.52639444981851e-05
-2.2476661186349e-05
-1.01644395257253e-05
-2.67110477661817e-05
-1.54841359630089e-05
-3.27574684223265e-05
-1.86041683807963e-05
-8.18502910462862e-06
-1.43892106423106e-05
-3.07931838216967e-05
-2.92706609463597e-05
-5.66532128313843e-06
-2.12597228249028e-05
-1.27880008423577e-05
-1.51470853504284e-05
1.6579359445966e-06
-2.3975898528096e-05
-1.24516010432027e-05
-1.14766969994952e-05
-4.31264512790488e-06
-1.5188107475694e-05
-3.21565120966898e-05
-3.40611904770336e-05
-2.80900496147222e-05
-1.79139102695134e-05
-1.90201015804949e-05
-1.42037351109981e-05
-1.75397239478021e-05
-2.41849059815731e-05
-6.18371631204789e-06
-2.91412095205538e-05
-9.68267011475942e-06
-6.76690904279813e-06
-1.3318977081195e-05
-2.63348985486799e-05
-1.90692863854911e-05
-2.51128168205528e-05
-9.31204993841316e-06
5.68596389170732e-06
-1.72920875106499e-05
-1.00615057064871e-05
-1.08886111880946e-05
-2.19905892596289e-05
-2.71836718487738e-05
-1.90937790546376e-05
-7.68736253392049e-06
1.06183581292214e-06
-3.74691304720121e-06
-9.63324713000511e-06
-1.1150967422299e-05
-2.9513801836135e-05
-1.48599307790674e-05
-2.33363044545184e-05
-2.19197873634828e-05
-8.52763372131891e-06
-2.22824261392015e-05
-1.40947169168306e-05
-1.97232683478571e-05
-8.08830549057296e-06
-3.87432533348877e-05
-4.11233796190624e-05
-1.3208173627677e-05
-1.35804896662718e-05
-1.18244731144185e-05
-4.13410985383087e-06
-1.99003186853638e-05
-2.21645881888911e-05
-1.94429083934018e-05
-1.78866861727672e-05
-2.3973030819446e-05
-1.89831019685765e-05
-1.3406085071746e-05
-2.09009326219465e-05
-1.22380359208514e-05
-1.4580580647654e-05
-3.25928593862486e-05
-2.58114017975165e-05
-1.67631328725739e-05
-1.00339800038872e-05
-1.63883294265505e-05
-9.16176767252444e-06
9.48939815836097e-06
-2.9890420461519e-05
-9.53480390047486e-06
-2.12316081745425e-05
-3.41863417585136e-05
-1.55842458510805e-05
-1.0537779876183e-06
-1.20976056571721e-05
-5.8721786995817e-06
-1.70065980359007e-05
-2.32845896007303e-05
-2.70058225860865e-05
-9.68274254137799e-06
-1.57655576008017e-05
-1.57945145410176e-05
-2.73175547076887e-05
-2.21172446238861e-05
-1.65926596240779e-05
-2.57131559438725e-05
-2.18043150501747e-05
-1.05489227094273e-05
-8.33703773293692e-06
-1.92176348859937e-05
-1.40786230871239e-06
-3.64308407526343e-05
-3.49015636002959e-06
-1.35783104553384e-05
-2.43214769703338e-05
-2.55348003299501e-05
-2.53560098478115e-05
-1.05797553402166e-05
-1.47255188744182e-05
-1.35593045523602e-05
-1.20686065476311e-05
-1.32665182616003e-05
-6.14364469245683e-06
-2.50544651861863e-05
-8.30827134965609e-06
-1.37035181858676e-05
-2.42766603529523e-05
-2.88762425370791e-05
2.52238471450789e-06
-1.9441246567149e-05
-2.83974915671087e-05
-2.97038994800144e-06
-1.32326360808275e-05
-1.20475491199498e-05
-1.48583960085387e-05
-1.86907327988347e-05
-1.55106549473533e-05
-1.91863134521557e-05
-1.84624830637611e-05
-2.98330592960726e-05
-3.21254658543178e-05
-2.34972785682703e-05
-1.73342622722698e-05
-1.79463902257579e-05
-1.03003714232268e-05
-1.47572737396373e-05
-2.4655350830849e-05
-2.4756020901344e-05
-4.97559694685258e-06
-8.72644346452692e-06
-1.26264105281382e-05
-9.51329947833409e-06
-1.17097736358164e-05
-6.61515623877079e-06
-1.60172438376661e-05
-6.09304469915028e-06
-1.23697430379407e-05
-2.31206984112736e-05
-2.56956027820424e-05
-2.34354082309722e-05
-1.6246050057271e-05
-2.39377336407395e-05
-3.68804208987643e-05
-2.34406224942283e-05
-3.75135500116567e-05
-1.03194560231711e-05
-1.81865327903255e-05
-7.40069968598177e-06
1.1518098149308e-07
-1.54174238092419e-05
-1.06769528500581e-05
-9.87205667819326e-06
1.6318973273842e-06
-1.47782577829334e-05
-1.36966177511447e-05
-1.48057107543563e-05
-2.44554285126328e-05
2.48061537999463e-06
-1.49143880789077e-05
-1.26288172617351e-05
-9.84079184688204e-06
-2.07935585193608e-05
-2.86020967000482e-05
-2.10719143309932e-05
-1.65352915267184e-05
-2.52082655493638e-05
-1.84418148453113e-05
-9.87712079755456e-06
-1.38452954652456e-05
-1.40368418484714e-05
-2.43547989721343e-05
-1.65926206376802e-05
-3.08272783873753e-05
3.3537004355728e-06
-8.42926344179868e-06
-1.65452541930717e-05
-2.40721183655876e-05
-1.46639301016291e-05
-1.49822024586223e-05
-1.57452794327454e-05
-2.30168965646996e-05
2.86789036222017e-07
-1.2827638757121e-05
-2.33944633931111e-05
-1.67201555238391e-05
-9.3788559843553e-06
-3.24305534224278e-06
-8.64595825616882e-06
-6.40053586060698e-06
2.24576117145907e-06
-2.28845566327109e-05
-1.54764655615871e-05
1.79318782125266e-06
-3.82300845959907e-05
-1.21479053859381e-05
-1.42006971453334e-05
-2.3142137023351e-05
-1.20173000073899e-05
-2.41019756959812e-05
-1.04798997657591e-05
-2.14650960254618e-05
-1.83044429254831e-05
-2.49307077713931e-05
-2.95253453762928e-05
-1.70331720785763e-05
-2.40112811048878e-05
-1.88307192632759e-05
-1.7320517476096e-05
-1.62686409185261e-05
-1.86989497016698e-05
-7.00975061337677e-06
-1.86668612294976e-05
-1.96087104247254e-05
-2.09877914366453e-05
9.59358698201887e-07
-2.2303325268911e-05
-1.8262038964453e-05
-1.87789718058417e-05
-1.64764224243623e-05
-1.42593570033446e-05
4.48713454411235e-07
-3.63929666880734e-05
-2.93262690301348e-05
-1.36108690149957e-05
-1.03691158304573e-05
-9.83740195717237e-06
-2.16919927148041e-05
-1.44326082450636e-05
-9.19284045470107e-06
-1.52737813617726e-05
-1.86295848396629e-05
-2.5078366691594e-05
-8.07859166342384e-06
-1.2263126281026e-05
-6.38116209267603e-06
3.19569086461185e-06
-1.27911832449347e-05
-1.25922651193341e-05
-1.09673054023923e-05
-1.58668086425457e-05
-4.1082794337101e-06
-5.76416749705761e-06
-2.47033063942795e-05
-1.75829165662877e-05
-2.16866847153823e-06
-1.03277185838061e-05
-8.18169581189858e-06
-1.44667935799661e-05
-1.12606489634417e-05
-1.97369879939372e-05
-2.48746789292053e-05
-2.76154522622809e-05
-2.60309199127185e-05
-3.3405183815668e-05
-1.24588179777857e-05
-7.79429704525825e-06
-9.52685833467461e-06
-9.48808105635088e-06
-1.28745512631373e-05
-6.15850802556591e-06
-2.62166128971747e-05
-1.73456639558877e-05
-4.21883453032453e-06
-2.3073080088889e-05
-2.30491953482696e-05
-7.43224139836436e-06
-8.68932583379702e-06
-3.75630208528694e-05
-2.90036953645732e-05
-3.3985943302849e-05
-1.65411434383072e-05
-1.46773806675023e-05
-6.72330100873687e-06
-2.1016623408504e-05
-1.77333927840811e-05
-9.20946851615594e-06
-6.45991782805235e-07
-1.27516802301122e-06
3.815117674635e-06
-1.19427712435733e-05
-8.16743597783956e-06
-1.36212939570971e-06
-1.5177511234764e-05
-1.9467209595376e-05
-2.44236888024456e-06
-5.45080306231672e-06
-1.13273924359588e-05
-2.35573549481553e-05
-2.22538587690696e-07
-1.75059859837432e-05
-2.63041751681276e-05
-1.37072064313573e-05
-1.38592766192419e-05
-1.35022482745924e-05
-1.73948383291251e-05
-1.69287723006814e-05
-2.62084778453174e-05
-1.73971434331174e-05
-1.82942040375656e-05
-2.01793239765571e-05
-1.67247484042063e-05
-4.0142486239775e-06
2.19786235681331e-06
-1.9378324336508e-05
-1.09958135283651e-05
-1.68573190939342e-05
-4.78657660269528e-06
3.96370935380125e-06
-3.49622358456754e-05
-2.48688966146954e-05
3.52772631170935e-06
-1.1827750288878e-05
-1.93723248964202e-05
-1.79734124812169e-05
-1.49322594283903e-05
-1.87715514171502e-05
-1.16979205271385e-05
8.03102039474814e-06
-1.04824132211818e-06
-4.16000764386899e-06
-2.89059833709893e-05
-1.70825421125155e-05
-1.92422086485548e-05
-1.71417967702469e-05
-2.22977090881863e-05
-8.97119727209022e-06
-1.87804829375782e-05
-1.29646532229629e-05
-2.58328901774958e-05
-2.7036230729333e-05
-2.62085162088893e-05
-2.17389511493009e-05
-1.25481611123927e-05
-1.42340750569986e-05
-8.63924793300532e-06
-2.54013022315515e-05
-9.30788694706795e-06
-3.62970366909205e-06
-1.38337570241243e-05
-1.79678690238654e-05
-1.62719648965643e-05
-3.58332513041884e-05
-1.79936197976897e-05
-1.19068444973761e-05
-4.18609875424993e-06
-1.48217817611895e-06
-6.51771322857426e-06
-2.42721087517509e-05
-1.90560816516372e-05
-1.00413706760673e-05
-7.54150944534176e-06
-8.50633103689721e-06
-1.05581299429604e-05
-1.09656907877877e-06
-5.19841350240923e-06
-1.14125848702728e-05
-1.84321226111952e-05
-7.36975028347009e-06
1.99321764848449e-06
-2.29904778663203e-05
-4.92838539426766e-06
-1.98219324146339e-05
-1.78785426685382e-05
-2.30080065928296e-05
-6.4038440715291e-06
-1.06979819833607e-05
-2.13550572900506e-05
-2.35705325610369e-05
-1.45654698301321e-05
-1.75224889184425e-05
-2.75724149053754e-05
-2.89756397500052e-05
-1.34540743140438e-05
-1.03764041523626e-05
-2.249742636025e-05
-2.87219549039364e-06
-2.29639425123538e-05
-3.28488974839711e-05
-2.27272964295647e-05
-2.62403880118359e-06
-3.08464156827968e-06
-2.80525293636593e-05
-1.83229096938219e-05
-2.00206785975367e-05
-3.84772146774664e-06
-3.22483161365167e-05
-3.18817061085222e-05
-9.7503905261472e-06
-1.97284287659811e-05
-2.2700425734403e-05
6.91699382249386e-06
-2.37432935142723e-05
-1.74073355738158e-05
-1.10623885611599e-05
-1.12648997642551e-05
-1.20227046384617e-05
-1.23121921777124e-05
-2.22494253712861e-05
1.42383622636992e-06
-2.19288726099613e-05
-2.91189900574506e-05
-3.54632846716931e-05
-2.71746735678024e-05
-1.09148293478715e-06
-1.44845455796018e-05
-1.75430623912185e-05
-1.08914365356699e-05
-1.80460629597431e-06
-2.78590746337393e-05
-2.17810152189497e-05
-1.06049533456998e-05
-1.83259218347629e-05
-1.49240273486003e-05
-2.97074702486079e-05
-3.32819892442029e-05
-7.76196271114747e-06
-2.27651810931216e-05
-1.69159198310185e-05
-1.08128484312437e-05
-1.85326693762343e-05
4.80711758050567e-06
-1.41428637913584e-05
-3.56857762558115e-06
-4.39865619151893e-06
-2.24869940377965e-05
-2.18904131030555e-05
-4.26125893099503e-06
-2.10511660606996e-05
-1.09292681613218e-05
-1.65225484730838e-05
-2.25155117909962e-05
-3.16941522249855e-08
-2.63436564542641e-05
-3.82779712585111e-06
-2.49503762289545e-05
-3.95179848862435e-05
-1.85257959200061e-05
-2.39352712134248e-05
-2.52566218401528e-05
-1.1407380688109e-05
-1.41552369220206e-05
-2.48941766524463e-05
-1.31842723524591e-05
-1.8767993403735e-05
-3.16793209123832e-06
-1.59812043019756e-05
-1.65077649284215e-05
-8.55231773421236e-06
-1.94110919362754e-05
-1.79446094803995e-05
-1.4391861728879e-05
-1.19770202890314e-05
-3.77696474005322e-05
-1.36811550375097e-05
-7.05285327036944e-06
-7.3965605263458e-06
-7.25614935066253e-06
-7.96470500487151e-06
-1.87508949947947e-06
-2.18985521718699e-05
-1.07624142778018e-05
-2.17988636838028e-05
-1.62160615909175e-05
-1.47466259694862e-05
-1.45727400846348e-05
-6.84446229824844e-06
-1.5465345273347e-05
-1.32476656855625e-05
-3.07342073187674e-05
-1.39957501497388e-05
-2.01787487594181e-05
-1.49288659701452e-05
-4.61439479008696e-06
-2.38617226703873e-05
-1.67235888347699e-05
-2.15323438079187e-05
-2.03842453555041e-05
-2.20053874973812e-05
-1.16034099513205e-05
-8.94978076296059e-06
-1.03760793123905e-05
-1.50658718572433e-05
-2.68493820742859e-05
-2.21640399815005e-05
-2.91501269712034e-07
-1.43256852196479e-05
-1.541170579995e-05
-3.22757754507892e-05
-2.17535844765932e-05
-2.86084895852289e-05
-2.75459328239603e-05
-9.81076037410666e-06
-6.73066740869146e-06
-3.68483512624405e-05
-8.97297761361999e-06
-3.6041847057323e-05
-2.03504581827571e-05
-1.98458855352719e-05
-1.89952236854916e-05
-2.02255235375179e-05
-7.42648888934398e-06
-1.79145289238602e-05
-2.29792759553369e-05
-1.2727214618783e-05
-1.83067815685316e-05
-1.38541122842371e-05
-3.56328107881925e-06
-1.95134188967776e-05
-1.64293402591588e-05
-1.66318704749719e-05
-1.74688385626939e-05
-1.6005855330052e-05
-4.0253129173931e-06
-1.79801028495325e-05
-3.13520695392346e-05
-2.29991375983112e-05
-1.76551223956325e-05
-2.73683381099058e-05
-1.21202179524341e-05
-2.38943927251863e-05
-6.93872843120008e-06
2.53868723908774e-06
-2.12438974453857e-05
-1.8877793307894e-05
-2.11800665314403e-05
-3.46766873463986e-05
-3.04310913955307e-07
-2.70677129729617e-05
-1.21707524105905e-05
-1.15260388867752e-05
-4.83748168749979e-06
-1.2739184232457e-05
-2.10952154955306e-05
-1.30680295281591e-05
1.88462010892054e-06
2.09504421082781e-06
-1.50297406203735e-05
-2.66277608793099e-05
-2.39990072901948e-05
-1.67283630294107e-05
-1.23051292366915e-05
-2.78245487251834e-05
-2.26491817607695e-05
-7.53845013921092e-06
-1.44125657141511e-05
-2.69239361306071e-05
-1.90945708903322e-05
-2.23433435091609e-05
-1.37615218090198e-05
-1.4226073945821e-05
-1.99945518670095e-05
-2.85088622224436e-05
-1.43460219697241e-05
-3.42761955761736e-05
-7.24304784267166e-06
3.14547019542984e-06
-1.20822978584869e-05
-7.11294633208534e-06
-8.58948025673896e-06
-2.82813058434052e-05
8.12303985438382e-07
-1.69471036675784e-05
-2.01687100098744e-05
-2.69829052690113e-05
1.251660235588e-06
-1.26032344173023e-05
-2.14165623616025e-05
-6.44453659850726e-06
-2.58184565893156e-05
-7.39708651361175e-06
-1.86905985530578e-05
-2.00606430571615e-05
-3.67698074419439e-05
-1.97737028112731e-05
-1.43507427252782e-05
-2.01393066597402e-05
-1.37628516810116e-05
-2.93533842139293e-06
-1.07126941518074e-05
6.55276410954572e-06
-1.48312253176529e-05
-1.28589357425683e-05
-1.63670856647294e-05
-9.00551028698521e-06
-1.00954307904684e-05
-3.47342363668215e-06
-1.99101942429302e-05
-2.30287681333988e-05
-2.4696384702249e-05
-8.80509577491288e-06
-9.40115826879991e-06
-2.32430181931505e-05
-2.64515998350016e-05
-1.21358781744079e-05
-2.5481028670549e-05
-1.16451292145248e-05
-1.6786400279578e-05
-2.84971651316395e-05
-1.98997851175367e-05
6.88837698321569e-06
-2.57815599901916e-06
-2.40854865374993e-05
-9.24636155164115e-06
-2.8187193350928e-05
-9.53989009468273e-06
-2.99130518582129e-05
-1.34580252904796e-05
-9.92567583579408e-06
-1.52663751430017e-05
-1.22434036733849e-05
-3.71312473877843e-06
-1.54799193956409e-05
-1.37099732924258e-05
-3.23144033237623e-06
-4.34989975703557e-06
-1.8515652371006e-05
-3.44620444896245e-05
-1.24551394713573e-05
-1.05261543221791e-05
-2.13881114458933e-05
-1.70947080622831e-05
-1.5377910113509e-05
-2.42466084417408e-06
-8.81312993548378e-06
-1.57090987730382e-05
-6.78957281772415e-06
-2.04804221574153e-05
-2.37737560554034e-05
-2.88290976543603e-05
-9.04525441384487e-06
-1.67127266836927e-05
-3.61743109332481e-05
-2.5004636844856e-05
1.83081526646494e-07
-1.77027005512789e-05
-1.36351381382865e-05
-2.68664986100125e-05
-2.99737450350136e-05
-2.6263862702375e-05
-1.63232633664689e-05
-6.87432779655839e-06
-6.02550532225039e-06
-1.43838680300509e-05
-2.07605494863558e-05
-2.48922342189675e-06
-1.16782206923041e-05
-4.86799606361217e-06
-2.01990536569364e-05
-2.57938246735251e-05
-1.46476489827227e-05
4.45963345711706e-06
-3.66773239822325e-05
-2.31542298416101e-05
-3.44539907689812e-06
-2.65404188310543e-05
-1.6541159247811e-05
-2.13197015514098e-05
-6.21460102706829e-06
-1.49739613363722e-05
-2.24202251218806e-05
-7.12701711949375e-06
2.99614136687767e-06
-1.23531669194661e-05
-1.31207475656081e-05
-1.57380209085477e-05
-2.46287190775183e-05
-2.82952681723829e-06
-1.90430057894485e-05
-3.69244576100219e-06
-1.07065633102667e-06
-1.03222730239399e-05
-1.10848663678452e-05
-1.01587730582047e-05
-1.57051173301799e-05
-7.86057724869385e-06
-2.68761333185735e-05
-5.06198371546768e-06
-2.40028213968053e-05
-1.70847414904498e-05
-2.66799475943946e-06
-1.90400831228944e-05
-7.47189744707595e-06
3.95195277248839e-06
-1.59982437364922e-05
-1.22170045365776e-05
-1.00987171940891e-05
6.87754774906602e-07
-1.63004558441126e-05
-1.74394937540489e-05
-1.15811498251856e-05
-1.59105486513469e-05
-1.89245644546937e-05
-1.88836653170341e-05
-2.33643610869091e-05
-5.82236419748398e-06
-1.69309011066585e-05
-1.02989732352165e-05
-9.76231051723052e-06
-1.07786635415519e-05
-1.57708331239798e-05
-9.17773099433791e-06
-3.33762022085367e-05
-4.27657723325614e-05
-1.89575281253299e-05
-1.44027422763776e-05
-1.21424596952959e-05
-4.57625090666701e-06
-5.12160818272198e-06
-1.11364261287718e-05
-1.75639961553957e-05
-1.63285377184288e-05
-1.01372516792768e-05
-1.37957736436871e-05
-1.37668141762048e-05
-1.59421339360584e-05
-3.05028053223099e-05
-1.41153267255639e-05
-1.05345061357846e-05
-3.50516985441487e-05
-1.36335580832984e-05
-2.19202582802706e-05
-2.71958827572793e-05
-1.66608467793072e-05
-2.03162747453179e-05
-2.91225599993479e-05
-2.1541334564075e-05
-1.45940251562953e-05
-7.61349395854781e-06
-3.29766611741379e-05
-2.27077960699931e-05
-1.39448014241445e-05
-1.88827857962428e-05
-2.8133952719058e-05
-2.49518797909977e-05
-6.47840468341962e-07
-1.0649349130579e-05
-3.78459529431419e-05
-1.30256911497895e-05
-1.46973652018296e-05
-2.22813444823292e-05
-1.52017818228198e-05
-8.4295097266418e-06
-3.65439345043113e-05
-3.69671384764112e-06
-4.25264001473212e-06
-8.1395610626406e-06
-1.68898668376399e-05
-6.57395449419756e-06
-2.42533057105618e-05
-2.05254278877755e-05
-1.51223750863936e-05
-1.20034044583901e-05
-1.07328385727072e-05
-1.23273117964197e-05
-5.95114521260937e-07
-1.65371851746687e-05
-3.86608278439955e-05
-1.36527572329936e-05
2.96889108738941e-06
-1.71991953951882e-05
-1.39184007614621e-05
-2.63175135171692e-06
1.73148506306189e-06
-2.47234935855082e-05
-1.16310115419178e-05
-1.55688161945017e-05
-2.62962844067652e-05
5.02190573084838e-06
-1.53877782058202e-05
-1.79526902760253e-05
-1.57805145554009e-05
-1.40368915507833e-05
-3.36849504163196e-05
-1.37062621785432e-05
-1.08986780030821e-05
-1.67084583823507e-05
-1.30308209151803e-05
-2.37335938773439e-05
-1.30399502456995e-05
-2.63807167767096e-05
-9.00051867457698e-06
-1.83012412429795e-05
8.82475327479811e-06
-2.42177052540758e-05
-1.36121265153096e-05
-2.05800797584879e-05
-1.82719951911923e-05
-1.54854024842191e-05
-1.81745384749751e-05
-1.31672209382976e-05
-1.14261535257345e-05
-7.99889597519822e-06
-1.4462387048644e-05
-2.9800105673891e-05
-2.61140043686662e-05
-2.01270063471817e-05
-2.19662514051362e-05
-2.26285913910369e-05
4.2660947129381e-06
-1.59442172874636e-05
-7.6358992164772e-06
-1.84755059386043e-05
-3.90110290257037e-06
-3.15053373817586e-05
-1.20988506930091e-05
-1.16849252995599e-05
-2.13860850106312e-05
-2.12227294760543e-05
-2.79920650431652e-05
-2.05522764627193e-05
-9.25346516831072e-06
-1.74093822005238e-05
4.50879757650367e-06
8.47510807569692e-06
-1.34844817609325e-05
-2.34973518275495e-05
-1.66183010998232e-05
-5.89886538123219e-06
-9.64875163378891e-06
-1.87293694720069e-05
-2.03018946487924e-05
4.50152586954315e-06
-1.64971348437155e-05
7.87859861577148e-08
-2.77156939737919e-05
-4.92867188653097e-06
-6.18831986198189e-06
-2.19031934903122e-05
-1.95437748388867e-05
-1.44558113307474e-05
-1.6163931967257e-05
-3.09483023198464e-05
-1.07497947065205e-05
-2.90847668286217e-05
-2.32671103683369e-05
-1.92570572140461e-05
-1.35288312433874e-05
-1.62322569961965e-05
-1.41742207353338e-05
-3.06658742130696e-06
-1.26105551680814e-05
-1.01654794284062e-05
5.79880442993282e-06
-6.98217963463902e-06
-1.76830069015616e-05
-1.1857604025632e-05
-1.19741917625682e-05
-1.58023647707674e-05
-9.28565428699953e-06
-3.64250506975276e-05
-2.66654805540388e-05
2.07801631861471e-06
-9.74925730221215e-06
-3.01482968185615e-05
-2.80175246582004e-06
-2.7291434669605e-05
-2.7315658319202e-05
-2.55489491595911e-05
-2.48969476598273e-05
-2.33929445780718e-05
-1.77997321085254e-05
-2.68564650614313e-05
-2.75950415823964e-05
-3.22016628228785e-05
-1.57579742575527e-05
-6.87657605063034e-06
-1.96415834285536e-05
-2.53287759059129e-05
-1.15738833684013e-05
-1.3036340930208e-05
-1.68028975616537e-06
-1.85438496905141e-05
-3.39237317157275e-06
-3.49654469269466e-05
-6.76253146889191e-06
-2.12178502170727e-05
-2.87044114941132e-05
-3.05676021994038e-05
-4.44482195118756e-06
-2.91698687205509e-05
-2.43605977393968e-05
-3.41546826023407e-05
-9.25170559787473e-06
-6.86262357746826e-06
-1.58911608479065e-05
-9.55863228775277e-06
-1.08602394370129e-05
-1.51989958976245e-05
-3.63871090238518e-05
-1.77534003839974e-05
-1.87327802322574e-05
-2.40412055812379e-05
-3.56714207343117e-05
-1.10145490846909e-05
-9.46789244124758e-06
-1.75916118774453e-05
-1.77991117586435e-05
-2.41345105711818e-05
-2.84031634294592e-06
-2.19606324160983e-05
-1.45990390956689e-05
-1.96962891243863e-05
-2.35519459936631e-05
-2.22689947687063e-05
-9.71832132948217e-06
-9.71661278019179e-06
-2.50325744507803e-05
-2.00755869707429e-05
-1.96983931562355e-05
3.65896510533989e-06
-1.1320076207507e-05
-1.58066071285164e-05
-3.28807310299079e-05
-2.12236796375058e-05
-2.23711721418042e-05
-4.02298616517526e-06
-2.93423028874636e-06
-9.39998436004358e-06
-1.45662900391311e-05
-1.25695351488988e-05
-1.86322764535223e-05
-2.09555980067547e-05
-1.69900160152265e-05
-9.87035834805411e-06
-5.12234014850306e-06
-1.10463263956015e-05
4.1079792634539e-07
-1.25107091495868e-05
-1.19265235218976e-05
-1.42796972891984e-05
-1.34348975320517e-05
-1.59371040105231e-05
-1.35003922734144e-05
-4.4484832065043e-06
-9.15662167190745e-06
-4.7517793382803e-06
2.02916046171963e-06
-2.02248321211167e-05
-2.85945130126016e-05
-1.63914444194699e-05
-1.21126601728732e-05
-5.94179699895191e-06
-2.09074305946566e-05
-6.71698840952779e-06
-1.45475656809564e-05
-1.49080458803309e-05
-1.03947373705487e-05
-1.04371658142625e-06
-1.94156191020682e-05
-3.63475806038761e-06
-2.60717787766117e-05
-1.03726864741357e-05
-3.02868275155884e-05
-1.50306936593409e-05
-4.65945771255261e-06
-9.34986769035176e-06
-2.14899220764602e-05
-1.75024667015322e-05
-2.59284660000558e-05
-4.66449791927733e-06
-1.98393260184576e-05
-1.15722595138926e-05
-2.23743205037024e-05
-7.47723687523063e-07
-3.32120852316811e-05
-2.72003677782631e-05
-1.97485966427257e-05
-9.7582723345866e-06
-3.24461146493743e-05
-7.84261175170259e-06
-8.1743023258431e-06
-2.1066670125011e-05
-3.7517147966038e-05
-2.51807069511293e-05
-1.84720544484065e-05
9.79287350666144e-06
-1.74491111520289e-05
-1.35168645143844e-05
-8.23990699808463e-06
-1.59641500031157e-05
-1.58230410011464e-05
-1.74013564391598e-05
-3.52030837577447e-05
-1.18845095841041e-05
-2.29831748323399e-05
-5.93308435748052e-06
-1.65224826729454e-05
2.423025265854e-06
4.01945307449542e-06
-3.26373285633581e-05
-1.73206087521168e-05
-1.52543152715754e-05
-1.93845769925068e-05
-2.25272616236234e-05
-7.86455430783943e-06
-2.60471828226316e-05
-3.63544185801048e-05
-9.5542141961388e-06
-1.23760118281232e-05
-1.06029733475632e-05
-1.00552969563321e-05
-2.11869926962119e-05
-8.26137806005083e-06
-2.06235541232838e-05
-3.17385309614867e-05
-2.86461383208736e-06
-2.0772275859728e-05
-2.10357587976201e-05
-4.46675825299246e-05
-1.12121695397135e-05
3.90839215684378e-07
-1.04799495322563e-05
-2.87281916765136e-05
-1.49032277370349e-05
-1.95894940093441e-05
-2.1951325062448e-05
-8.64253385275847e-06
-2.5447473521422e-05
-1.09398036196447e-05
-2.1216029816456e-05
-1.79844672781603e-05
-2.2932182110021e-06
-9.88906888641266e-06
-8.82825296619668e-06
-2.50116597567525e-05
-1.57353415245197e-05
-8.79087307886155e-06
-5.23012627297823e-06
-2.56540120766123e-05
-3.98558246464759e-06
-1.40221091105968e-05
-1.46266427960258e-05
-4.75710668735901e-06
-1.91173976449499e-05
-2.24558177435841e-05
-3.21152144859154e-05
-7.97914423504977e-06
-1.05883373901047e-05
-2.22919127404343e-05
-3.7141496342338e-06
-1.64881242789605e-05
-1.51461877281297e-05
-2.15492030563564e-05
-3.49750553421624e-05
-1.72211087342755e-05
-1.26091824700254e-05
-2.05770792956881e-05
-4.50733444292278e-06
-8.3261356695627e-06
-9.1625958203423e-06
-1.81211276786731e-05
-7.01908821758275e-06
-1.78648913814325e-05
-1.5495929938753e-05
-1.228754238434e-05
-3.25879122370843e-05
-2.37727127457341e-05
-1.19982491758439e-05
-2.94860521075422e-05
-1.70214455523774e-05
6.54621818762043e-06
5.37472389863416e-06
-2.88140655512664e-06
2.26032714630349e-08
-9.55414852195667e-06
-2.02274543263749e-05
-1.89058175129758e-05
-6.91780862836513e-06
-9.867923668075e-06
-2.68945525073741e-05
-2.40443234597055e-05
-6.60075814887913e-06
-1.62948990836316e-05
-1.28015960927191e-05
-2.07298887388106e-05
-2.82743242213271e-05
-1.31524254782362e-05
-1.59940312106285e-05
-1.41638453721696e-05
-2.6588243322088e-05
-4.71421094619432e-06
-1.34171274946941e-05
-1.29751249598296e-05
-9.79287030166855e-07
-6.49957124521659e-06
-1.76176372126568e-05
-2.50867612307519e-05
-3.18958502664822e-05
4.16647079355171e-06
-2.51577702537601e-05
-1.69700843694855e-05
-6.19478405780511e-06
5.35160630670995e-06
-1.56551554790056e-05
-3.06118376272985e-05
1.03912628397171e-06
-1.27517371909763e-05
-2.5763589400282e-05
-1.99751077786567e-05
-2.76809981297695e-05
-1.25120009776696e-05
-2.16873557510117e-05
-8.86894804807072e-06
-1.10193045062756e-05
1.13960053508977e-05
5.73686842247619e-07
-5.34885414636038e-06
-1.05854997460406e-05
-1.69609630496087e-05
-3.8086993152949e-05
-2.04859827460951e-05
-9.39926747416159e-06
-2.92618685928356e-05
-2.51930881892733e-06
-7.47071565091688e-06
-3.49378574965369e-06
-2.09058042578219e-05
-8.71988619450864e-06
-1.25639064393603e-05
-3.24677510736721e-06
-2.47421434528646e-05
1.46733115285416e-06
-2.26922591720072e-06
-3.64047019784921e-05
-1.57073463867148e-05
-1.54619253821595e-05
-1.21748517119673e-05
-1.14891102034481e-05
-1.72111402094778e-07
-7.64122408751737e-06
-2.83313127956682e-05
-1.87993788155089e-05
3.63768688752648e-06
-3.56204141335226e-05
-1.35819655502032e-05
-2.49097996812545e-05
-1.6801677435652e-05
-1.64081578070644e-05
-1.9803590461557e-05
-1.66320097992471e-05
-1.59422633903505e-05
-2.4890045476e-05
-1.18071342969419e-05
9.0232357307973e-06
-2.25336662180777e-05
-2.75146786276251e-05
-8.05632330937975e-06
-9.10354595492588e-06
-8.63048091686377e-06
4.69030932201103e-06
-7.88110338889583e-06
-2.46014879902186e-05
-1.10317138993238e-05
-1.46899591490738e-05
-1.10718953747021e-05
-2.550559077023e-05
-5.47364451477487e-06
-1.24968152372698e-05
-1.76938624331776e-05
-3.61418800410951e-06
-8.98089231553472e-06
-1.27349374080253e-05
-8.21890115824159e-06
-4.83481145801168e-06
-2.19967998723682e-05
-1.34413469712281e-05
-2.23297760083238e-05
-1.55899971174526e-05
-4.38873033025082e-06
-7.98867682952732e-06
-1.52316155819707e-05
-2.3643402162777e-05
-8.99467399601764e-06
-1.02742029615895e-05
-1.68084707740233e-05
-1.75342279860875e-05
-2.22303936131606e-05
-9.80125385532434e-06
-2.60461757591414e-05
-3.04789474456967e-05
-2.10465693663585e-05
-2.48824293738165e-05
-7.8972854333781e-06
-9.41252056798293e-06
-1.86964312868904e-05
-7.83550620870826e-06
-1.37536702878771e-05
-2.02262895017866e-05
-1.28731360744448e-05
-7.02113164077857e-06
-9.081252210974e-06
-3.41565920182189e-05
-1.08161949196271e-05
-1.78554044739461e-05
-2.58393990366298e-05
-2.27674635955836e-05
-6.71848596955925e-06
-1.24936451454242e-05
-2.15444164662341e-05
-2.3012367052285e-05
-2.30606665621811e-05
-2.15043832823621e-05
-6.05600304641434e-06
-2.16829219407926e-05
-2.60080115435167e-05
-1.42262283364378e-05
-7.31939335054202e-06
-1.58922532869945e-05
-3.17524626172072e-05
-8.97426314665593e-06
-1.60816444071909e-05
-2.17367537694403e-05
-1.79402897500901e-05
-1.03621538314938e-05
-6.6652739086943e-06
-1.28593722140449e-05
1.53270375396383e-06
-2.8332597361807e-05
-9.95629785832735e-06
-8.96030741818763e-06
-3.38278398215769e-05
-1.05107658247709e-05
-2.0514984353182e-05
-1.27120858194304e-05
-1.80098934990533e-05
-8.83059664086978e-06
-7.81593502569325e-06
-1.39895828274247e-05
-8.38768649980922e-06
-1.01404527761464e-05
-8.46619679050755e-07
-1.50706615563299e-05
-2.1519548594127e-05
-3.03956058941718e-05
-2.84669815295526e-05
-2.60008747701955e-05
7.58865952629573e-07
-1.39423871372148e-05
-6.0078174485505e-06
-1.96528376096309e-05
-9.52392078689163e-06
-2.10275546358291e-05
-2.53140290199764e-05
-1.35989129067601e-05
-1.2660207386208e-05
-2.29826628679902e-05
-6.52190009570698e-06
-1.47278884915231e-05
-7.32581711712356e-06
7.03490100151187e-06
-2.81879629362846e-05
-1.7629668747207e-05
-1.79139775134813e-05
-7.42934592751383e-06
-1.61212294731379e-05
-1.96237175711649e-05
-3.39952822985652e-05
-1.31420922333407e-05
-4.63659279378757e-06
4.06509839124469e-06
-2.01157193638468e-05
-2.0341462815876e-05
-9.56035155862404e-06
-1.47170891603401e-05
-2.39352803357003e-05
-3.04832705642526e-05
-2.1544741262235e-05
-1.47499326647285e-05
-3.96821593649396e-06
-4.25945495394962e-06
-1.38062837803713e-05
-1.55716048925608e-05
-1.09345877441716e-05
-1.19630561030474e-06
-8.90195894265401e-06
-1.12516251415195e-05
-7.23834138238254e-06
-4.17353427328717e-06
-1.67051553230781e-05
-1.41503220316265e-05
-2.04349278779621e-05
-1.16853456411609e-05
-9.33955865634475e-06
-3.54916719484884e-05
-6.72263694244964e-06
-9.53755846928718e-06
-7.06913316272437e-06
-1.43661385341738e-05
-2.49209768537462e-05
-1.61396511721532e-05
-1.27177384733114e-05
-1.73864106028073e-05
-9.19318862757562e-06
-1.39156210084793e-05
-1.38247819607934e-05
-2.48919964721476e-05
-1.74249792104179e-05
-7.28587167418327e-06
-1.0445926620689e-05
-1.42032368645506e-05
-2.62820825894704e-05
-1.36357067567311e-05
-1.45782869972242e-05
-1.56529523805026e-05
-7.55126130733762e-06
-7.09543188386825e-06
-1.18841494526439e-05
-1.93853326936983e-05
-1.02895404059539e-05
-1.05384108647846e-05
-1.41900541637222e-05
-3.28573739063852e-05
-4.13477923791922e-05
-8.66297709457381e-06
-1.0284423744439e-05
-3.47215712854022e-05
-4.18411353534809e-06
-2.88631468904392e-05
-2.51735467638094e-06
-8.99391254038016e-06
-1.98059410384196e-05
-1.03569495329865e-05
-1.24732790454725e-05
-2.0622745773142e-05
2.59427209361642e-06
9.43246139495712e-06
-3.11883713964737e-05
-1.18581623122877e-05
-1.12444785958559e-05
-2.20634989236076e-05
-1.13362590494768e-05
-2.86350012014168e-05
-2.45108769528385e-05
-2.02874366405553e-05
-2.1047097913528e-05
-1.93371940955098e-05
-2.76556672829428e-05
-7.11827052187677e-06
-6.84133703596896e-06
-1.54832537284173e-05
-1.96492719317487e-05
-1.81102690714008e-05
-1.41293996353511e-05
-1.35532119321733e-05
-7.60543264865643e-06
-2.51090312315205e-05
-2.81017265341767e-05
-4.65180448113801e-06
-1.77375438242681e-05
-1.22532811034711e-05
-1.04849714463944e-05
-1.87765964957704e-05
-3.8329063952001e-06
-1.00688715961764e-05
-1.49487740724664e-05
-8.24768305141548e-06
-9.75437165219907e-06
-1.26637436175377e-05
-1.20775499565153e-05
-8.09206128185039e-06
-3.05517007410394e-05
-2.00216252219657e-05
-2.88853826624484e-05
-3.02224637796373e-05
-2.04551883437216e-05
-1.72772603651028e-05
-1.55933816169265e-05
-5.58307740432622e-06
-1.10020234640725e-05
-1.07919152525749e-05
-3.5960232390563e-06
-2.80876841376583e-05
-1.02442436194897e-05
-9.41870400180629e-06
-3.01932628421401e-05
-2.82315506109649e-05
-8.85069927649373e-06
-2.66558016018667e-05
-3.01780728272448e-05
-2.54831453124681e-05
-1.77881428278186e-05
-6.74376719193475e-06
-2.36082498454416e-05
-1.73605883788599e-05
-1.93214111266645e-05
-3.2688192533888e-05
-1.40546964632629e-05
-1.22927515203193e-05
-1.49410277839862e-05
-2.42781473986646e-05
-5.53383000982669e-06
-1.29011908798348e-05
-6.30435652903674e-06
-2.68738845235585e-06
-3.15173530816539e-05
-2.77387114503291e-05
-1.29673213004795e-05
-6.96131347213369e-06
-1.73597103015042e-05
-2.98038964498913e-05
-1.96702909933261e-05
-7.19231304543075e-06
-2.47096695872307e-05
-2.08455344821943e-05
-1.60626947141317e-05
-2.2943054147682e-05
-7.017948686106e-06
-7.11694146524569e-06
-1.87278617747522e-05
-7.07293531724284e-06
-3.58671307827956e-08
-1.11437194063588e-05
-1.93029172672599e-05
-3.25322813267163e-06
4.24953953509981e-06
3.04841084071195e-06
-2.45342144478547e-05
4.506224785688e-06
-3.50164063953685e-05
-9.92331404720902e-06
-1.87839330023765e-05
-3.12640535511646e-05
-1.87547890650003e-05
-4.93874014147261e-06
-2.7470972422345e-05
-2.84598339140394e-06
-1.40569058912593e-05
-6.25994499244578e-06
-4.67170914928749e-07
-2.21900354394458e-05
-3.20755891922655e-05
-1.40834757347605e-05
-2.8785151483772e-05
-2.24603781457829e-05
-6.70655471062579e-06
-3.10219913357629e-05
-2.22204539878767e-05
-2.20672583360835e-05
-2.00095185793355e-05
6.89741400235559e-06
-1.22182845441623e-05
-1.0678338189341e-05
-4.97496244104957e-06
-2.48236780475535e-05
-2.45220604189349e-05
-2.24940547791259e-05
-1.34915983552647e-05
-1.68165828696863e-05
-1.40467737975084e-05
-2.66326444856463e-05
2.91939088513961e-06
-2.6139851136231e-05
-1.60981029271018e-05
-1.75944947544728e-05
-1.69404199645554e-05
-1.19241265643507e-05
-3.17166170867758e-05
-1.9193876443393e-05
-1.47858587828999e-05
-1.20419514934943e-05
-5.7538986592633e-06
-1.79640191227539e-05
-7.99981788053609e-06
-1.46977776241893e-05
-1.89657378603582e-05
-2.41965466528416e-05
-3.26286045431136e-05
-1.19601853196498e-05
-2.11542021313778e-05
-1.70688369324785e-06
-1.94913767617517e-05
-1.2971572027753e-05
-6.03103645840709e-06
-2.73896145335923e-05
-2.57942601187428e-05
-4.96483236215879e-06
-1.90150285360309e-05
-1.91635387171441e-05
-2.32830311677456e-05
-2.26737305389909e-05
-5.69825548363236e-06
-1.58937602525077e-05
-2.92730266289447e-05
-1.59919466842902e-05
-1.77707838301004e-05
-1.13671888481602e-05
-4.11916101997542e-05
-6.96546236688034e-06
-1.85605774944518e-05
-1.88312544343453e-05
-7.91043658719925e-06
-1.09790752329331e-05
-1.88024990522441e-05
-1.30757192716219e-05
-1.23293828729849e-05
-1.20032060875186e-05
-6.99557563788265e-06
2.1204398312427e-06
6.365256418023e-06
-1.52016782468163e-05
-8.3914017812526e-06
-1.81747780286568e-05
-1.96206479859063e-05
-1.72853514453269e-05
-2.101644825366e-05
-5.15255957848486e-06
-1.27342468774829e-05
-1.47560066047407e-05
-2.71962553120658e-05
-5.29306007565932e-06
-1.49411066979932e-05
-3.39421899697446e-06
-2.23395262727887e-05
-7.69874349683605e-06
-8.59967181513239e-06
-1.98561719396557e-05
-2.13511611505539e-05
-1.70177175671753e-05
-2.48546412995577e-05
-2.36870816952828e-05
-1.0205155298835e-06
-6.6349751746756e-06
-1.23571997398396e-06
-2.84982794692234e-05
-1.39957300465212e-05
-1.97105045237656e-05
-1.69127677405859e-05
-7.53312626464892e-06
-8.44767785227751e-06
-2.70743738875713e-05
-2.25472586031343e-05
-2.4568304430977e-05
-6.39779767953329e-06
-1.65884833244659e-05
-7.31826130606199e-06
-8.32714820648164e-06
-1.70000867930833e-05
-2.17715482837901e-05
-1.75661216096981e-05
-1.61158519385372e-06
-1.00715585102608e-05
-1.14706850585701e-05
-2.00670263950525e-05
-3.81347207376789e-06
-4.01595262789647e-06
-9.61641407771167e-06
-1.62080478706707e-05
-3.44263708409449e-06
-2.32729473989388e-05
-7.96117843752108e-06
-1.04220200665563e-05
-2.08585029180658e-05
-3.59950232094193e-05
-2.61462593139907e-05
-8.77397614099156e-07
-2.25156735159321e-05
-1.68958597220823e-05
-1.42016875078494e-05
-9.98934794086535e-06
-7.60874220285664e-06
-1.91697174286438e-05
-1.2406108436349e-05
-8.85626305613484e-06
-2.58248452098312e-05
-1.8174465483731e-05
-2.55755631229789e-05
-3.56014947372143e-05
-1.88014880058535e-05
-2.1415431306117e-05
-1.32899859056107e-05
-7.45353150833484e-06
-2.04562205390618e-05
-1.7286154805879e-05
-6.78505596083072e-06
-1.18287642633178e-05
-2.80312922095561e-05
-1.24816510034456e-05
-1.08175098796354e-05
-8.86861813911039e-06
-3.19576133983525e-06
-1.10632510799977e-06
-1.20029782283923e-05
-9.37411881009936e-06
-1.51442743575959e-05
-1.80508504116163e-05
-9.54367556150537e-06
-7.75387015754142e-06
-4.73111977729476e-06
-1.24710663976402e-05
-3.34437432069082e-05
-2.37006469676502e-05
-3.27132456047821e-05
-1.48318933180825e-05
-1.6349672049163e-05
-4.11135658127011e-06
-1.79269799837019e-05
-2.55639687325885e-05
-8.65660496563246e-06
-1.93574200092451e-05
-1.96129784615543e-05
-1.65528818804593e-05
-3.92572026576415e-05
-1.85254871336687e-05
-1.66722439024463e-05
-1.60924907988638e-05
-1.62734800477863e-05
-3.47682578795701e-05
-2.29336712214326e-05
-9.38575453187973e-07
-1.41732445864386e-05
-1.73080001509945e-05
-1.68037496297526e-05
-3.69956098931597e-05
-2.35069706601219e-05
-1.09544539256295e-05
-1.85505188690783e-05
-9.83207108795563e-06
-1.70781528446063e-05
-2.746192379822e-05
-1.5849755259055e-05
-8.32756678202241e-06
-2.37175578814389e-05
-1.67997799219172e-05
-1.90234998726724e-05
-8.03497293996907e-06
-1.22593231602495e-05
-6.01182666733192e-06
-1.62720021006383e-05
-8.88963589720602e-06
-3.33460226769789e-05
-1.73374394528089e-05
-1.09745586536043e-05
-2.2382483486613e-05
-6.67744184029577e-07
-1.79011185542702e-05
-6.12353290403455e-06
-3.65449845373705e-05
-2.38905797187876e-05
-1.77602074063657e-05
-2.72584830669817e-05
-1.10430939574067e-05
-4.6601890081429e-06
-4.11978220357039e-05
-1.24217872814642e-05
-3.79400264838837e-05
-2.14693401628341e-05
-2.55643393851887e-05
-1.25922758781287e-05
-1.804920907458e-05
-4.69928011992638e-06
-9.98891511245854e-06
-1.98216332350115e-05
-2.9606970107583e-05
-2.17642018403687e-05
-1.48869609784403e-05
-8.33510592340515e-06
-1.70318452681358e-05
-3.09477791105965e-05
-9.85789417940467e-06
1.74642632233685e-06
-3.07051911970182e-06
-2.68199345113162e-05
-1.5714594321e-05
-1.83442680245384e-05
-1.93544626733636e-05
4.32126732628995e-06
-9.54103185165158e-06
-1.51793990393304e-05
-1.21355547930957e-05
-1.73978184603579e-05
-2.10199994392822e-05
-2.94749765944549e-05
-5.82603575286425e-06
7.31415518968356e-06
-1.13863240070107e-05
-5.85772571033332e-06
3.4704299895661e-06
-2.21296652065446e-05
-2.05154956377188e-05
-1.17370519242144e-05
-5.44826117741254e-06
-2.48413776712538e-05
-1.20027743337413e-05
-1.61468962464217e-05
-1.27192197381486e-05
-1.21584368162016e-05
-2.38057632618495e-05
-3.10677188019748e-05
-3.34777138587118e-05
-2.28014848363333e-05
-2.09331285814553e-06
-2.10161977133302e-05
-2.55760804792836e-05
8.42209080652876e-06
-2.14969822867337e-05
-1.05137596812747e-05
-1.62712080809664e-05
-1.5901879233197e-05
1.1438394911091e-06
-1.91430274975467e-05
-2.38347801912536e-05
-1.53229361647543e-05
1.2378903335485e-06
-1.72729423278567e-05
-7.69599415320484e-06
-1.46369991676458e-05
-6.68262133073682e-06
-4.64797075459036e-06
-1.72407251655094e-05
-8.81783848733636e-06
-1.83311792392158e-05
-2.31825493826095e-05
-1.59527213412083e-05
-3.17044653629496e-05
-2.44418999847711e-06
-2.47312891714661e-05
-2.52350355764779e-05
-1.75307997200889e-05
-5.55556481345435e-06
-1.36233923271335e-05
-2.41080369902304e-05
-1.96283771722539e-05
-1.52333816110587e-05
-2.70894453836412e-05
-8.64486115195293e-06
-1.06706043290655e-05
-2.69581209833598e-05
-1.38957295522994e-05
-4.03411545417791e-06
-2.76611749717188e-05
-6.83174921219364e-06
-1.18116746072688e-05
-2.62453211417358e-05
-8.2024004824344e-06
-6.96657778836548e-07
-2.39351676401743e-05
-1.56566500734811e-05
-3.18055345562102e-05
-1.12402988023807e-05
-3.00861649596459e-06
-1.51437575201046e-05
-1.05957435075802e-05
-1.07508382346124e-05
-3.35006587032776e-05
-2.10711237855657e-05
-1.18684116991885e-05
-2.32356423929818e-05
-5.01303566935404e-06
-1.47597792554548e-05
-2.00721729410207e-05
-8.59184046620304e-06
-2.51924670916802e-05
-1.36922827700892e-05
-1.09321885376997e-06
-4.91988815798105e-06
1.17255476075645e-06
-3.25613355983202e-05
-1.90663354764765e-05
-6.51393938365867e-06
-1.8046589660204e-05
-1.40211641412815e-05
-2.67719534338278e-05
-2.5768851702626e-05
-2.13936947892583e-05
-1.23654901966237e-05
-1.87728000307493e-05
-3.02226644459209e-05
-2.50031195695506e-05
-1.99926025355244e-05
-1.47833059798987e-05
-1.4819369668817e-05
-1.73651066647122e-05
-2.54313735830914e-05
-2.86290564843889e-05
-2.2111184536784e-05
-1.23663434949218e-06
2.99315690104526e-06
-3.94683847816107e-05
-1.3853501443039e-05
-1.79716246902749e-05
-2.2439375509376e-05
-1.88660316869127e-05
-2.66777653618504e-05
-2.92631133989189e-05
-2.36449681418449e-05
-1.03995127097095e-05
-1.25708985240259e-05
-1.84053456293542e-05
-1.55092600447522e-05
-1.30711250833843e-05
-7.58440842846615e-06
-1.41664204105521e-05
-2.39590076573081e-06
-1.9659661691311e-05
-2.39957553237776e-05
-8.35037138888466e-06
-3.19181546708861e-05
-1.94570007132882e-05
-8.20274088677289e-06
-3.52716235886702e-05
-3.41212063168186e-05
-2.28573736264894e-05
-3.36992899998696e-06
-1.95679653535179e-05
-1.79359238112437e-05
-2.59174548156325e-05
-1.38902549349832e-05
-3.1065373746812e-05
-6.82185588550861e-06
-1.57969461024328e-05
-1.72752045726439e-05
-1.50246423109067e-05
-3.15194378710095e-06
-2.66220131080164e-05
-2.57143368771399e-05
-5.27233049515355e-07
-1.24265342361783e-05
-1.02106192397803e-05
7.49459858784121e-06
-1.73171521121909e-05
-9.12293336671251e-06
4.64509870288524e-06
-2.6738475578691e-05
-1.38565755310337e-05
-1.61267101693185e-05
-9.39418781569623e-06
-5.34044399096132e-06
-3.69010560676611e-05
-3.16821020237996e-05
-4.51232659025785e-06
-2.55961164860189e-05
-2.11866728027463e-05
6.80339775802027e-06
-1.26059554912247e-05
-2.59105450234716e-05
4.08725864130365e-06
-4.58516956516197e-06
-1.06004556715097e-05
-3.00197262695451e-05
-2.3543769979411e-05
-1.39938388986714e-05
-1.46315091810676e-05
-8.94653341527141e-06
-1.82832733204273e-05
-2.15805928624202e-05
-1.99025453844784e-05
-8.70279938640338e-06
-9.7626073647336e-06
1.20027509896242e-05
-2.27821515519811e-05
-1.35508369134642e-05
-6.24964467802372e-06
-1.72262792843941e-05
-1.38744993366449e-05
-2.78113325031703e-06
-1.40091244773697e-05
-6.61929377584515e-06
-1.47179129774295e-05
-2.0886954380692e-05
-1.13333490186975e-07
-1.46759152664264e-05
-2.02218001362359e-05
-2.5344207146938e-05
-2.33648018344452e-05
-3.13051348774299e-05
-2.61329722744463e-05
-1.22288131252858e-05
-3.35931323970599e-05
-3.43100205452953e-05
-1.98070568215164e-05
-3.1254789656628e-05
-1.75385291530361e-05
-1.24255225046007e-05
-1.34331981427033e-05
-2.64730847974193e-05
-2.15448815069873e-05
-1.55812601806382e-05
-1.46771580776693e-05
-1.59203372618847e-05
-3.01112576080446e-05
-9.20725124130722e-06
-2.28292637077727e-05
-2.28065111430034e-05
-2.3355888716457e-05
-1.41150885987588e-05
-2.22683725932247e-05
-7.57059944810783e-07
-2.62900628237146e-05
-2.73161181777678e-05
-2.07633618511844e-05
-1.72291977964896e-05
-4.94108874028689e-06
-2.0055169441012e-05
-7.05670904994205e-06
-1.40825870537112e-05
-1.64005215545502e-05
-6.93495921413751e-06
-1.09390833118989e-05
-2.2641619611052e-06
-1.44144382832469e-05
-3.13719132709168e-05
-1.8557892510946e-05
-1.12207808996871e-05
-2.99633931344513e-05
-2.04994646779709e-05
-1.84755074418856e-05
-1.36638560917584e-05
-1.86736404142403e-05
-2.08752501376679e-05
-1.69034308139807e-05
-1.64124906999236e-05
-2.44559351822242e-05
-5.81137726749222e-06
-2.82704123690606e-06
-1.28253075371636e-05
-3.88587236002122e-06
-2.74669402745778e-05
-1.20525940787461e-05
-1.15978256061485e-06
-2.65186896273834e-05
-4.63788836894231e-06
-1.76584581366526e-05
-3.28298654298443e-06
-1.58807019753598e-05
-4.10720643836794e-06
-1.74757143421534e-05
-1.0842789695264e-05
-2.22095141295032e-05
-1.86794041537087e-05
-2.22343451327357e-05
-1.13832197877137e-05
-1.17260405225926e-05
-1.05227426126812e-05
4.76155055192359e-07
-1.6001554168026e-05
-3.31367585496154e-05
-2.39171726710619e-05
-2.04093548840846e-05
-2.10240423317885e-05
-2.33991382272409e-05
-1.19827760954491e-05
-1.26274248422028e-05
-5.52898764143171e-06
-1.43959128276445e-05
1.95303244649964e-06
-1.33839133336501e-05
1.84135217185605e-06
-1.72059493277277e-05
-1.0628013060433e-05
-1.42864161855826e-05
-8.4819470181897e-06
-1.08394110593848e-05
-2.11996250185392e-05
-2.53168487729839e-05
8.39809318664759e-06
-5.16176214649199e-06
1.32564834787146e-05
-1.07564137825098e-05
-2.48990822831226e-05
-1.51313617452226e-05
-3.14015857091663e-06
-2.56011622140788e-05
-1.77816577443185e-05
-5.15380329671225e-06
-6.35550205027247e-06
-1.44929612171396e-05
-1.11156194648642e-05
-2.00943429335245e-05
-2.03053187555004e-05
-2.72318695832011e-05
-2.56203897122712e-05
-2.15691023675116e-05
-6.43244565178854e-06
-2.27853666712148e-05
-1.19451401332049e-05
-9.58144065463063e-06
-2.21751379139084e-05
-1.34593063145119e-05
-2.62676559937568e-05
-5.36707932951531e-06
-1.48508505918284e-05
-1.99895790419701e-05
-9.53345734647962e-06
-3.15751672427908e-05
-1.5372319662803e-05
-1.73234995552583e-05
-1.32009136071608e-05
-5.7512350333852e-06
-8.44058175636034e-06
-8.74036657404049e-06
-1.40270052753513e-06
-1.67903858607582e-05
-1.94758850884243e-05
-3.11793374837465e-05
8.0174057400058e-06
-2.56649497713671e-05
-2.91703865473937e-05
-2.82842735102958e-06
-2.1851624373069e-05
-1.25838245197102e-05
-2.96017182817186e-05
6.88268658850273e-06
-1.72787489525961e-05
-1.38695890391123e-05
2.914585489491e-06
-5.17542889669929e-06
-1.50523812209416e-05
-4.84434263959402e-06
-1.63603632930414e-05
-1.72709167308258e-05
-2.59059474763271e-05
-4.25461144090283e-06
-1.48700943702008e-05
-3.03410728881265e-05
2.70550535046166e-07
-1.75986064781936e-05
-6.41175457346421e-06
-2.82200936766307e-05
-3.14423324833791e-05
-1.29910329022649e-05
-2.17735182502244e-05
-7.4041891887854e-06
-9.50014939527394e-06
-6.99760900405452e-07
-2.94643764842843e-05
-1.96403514707507e-06
-1.95202137940532e-05
-1.2975851801759e-05
-3.10436244056272e-05
-2.20469624718494e-05
-1.77154341421625e-05
-1.52010327917818e-05
-1.87195109934697e-05
-1.28815449063089e-05
-2.36898041937271e-05
-1.59334738492529e-05
-2.50154554629176e-05
-3.55017085419813e-06
-1.32995897979008e-05
-2.08585814286687e-05
-1.41984034094833e-05
-5.58078896835491e-06
-1.3423885310075e-05
-1.85527947443909e-05
-2.12337069836124e-05
-2.8229393686365e-05
-1.26327133760382e-05
-1.32400851228785e-05
-2.18167217542446e-05
-1.23451409108956e-06
-7.47429811590472e-06
-3.05005046910339e-05
-3.00785730165871e-05
-3.16235232287122e-08
-9.28890157070357e-06
-2.81651790810657e-05
-2.3695374432161e-05
-2.5902095801795e-05
-3.64256600915434e-06
-1.82227771193903e-05
-3.04140313805649e-05
-3.20280691720801e-05
-2.117139944508e-05
-2.53828289850949e-05
-2.87776223556067e-05
-8.18048917290406e-06
-1.7213881963083e-05
-1.69174586299193e-05
-1.70123209258614e-05
-2.09683902147819e-05
-2.71326037732528e-05
-5.43721186373745e-06
-2.06842152053548e-06
-2.63018978784045e-05
-1.79752426734776e-05
-1.10419974826283e-05
-2.6370058585546e-05
-1.13215736113376e-05
-1.75454065198414e-05
-1.01835114153776e-05
-1.92762260591266e-05
-2.56796142963738e-05
-1.7093178032302e-05
-5.48473555531384e-06
-2.35828235658433e-05
-2.62876052775242e-06
7.67778034424977e-07
-2.36074614957235e-06
-2.49344706449242e-05
2.64097717942124e-06
-9.69908065094066e-06
-1.20306092337297e-05
-1.23046140554355e-05
-8.51774090130773e-06
-1.87464566572257e-05
-2.3527332104998e-05
-2.28566515478417e-05
-1.30290488952752e-05
-1.80618747270487e-05
-1.9575702626997e-05
-1.84821163028832e-05
-3.09588926539544e-05
-2.47970320361907e-05
-2.2450182771662e-05
-3.55203616603873e-05
-1.13198690053297e-05
-2.27601444238463e-05
-1.91577641081314e-05
-6.78630595772322e-06
-6.64779380786168e-06
-1.99107771865283e-05
-2.25257916537823e-05
-2.34395487721585e-05
-1.08089900431861e-05
-1.36230353285118e-05
-2.63580571370971e-06
-2.30737800841394e-05
-1.16866689363934e-05
-7.12177314100054e-06
-2.32285068382538e-05
-8.40625356220671e-06
-1.53876696991509e-05
-1.56978443608836e-05
2.20534980644126e-06
-1.27319079015841e-05
-3.11175321415637e-05
-1.61008152322639e-05
-2.9433121627598e-05
-1.32749251297604e-05
-9.92004418085749e-06
-1.21541318924171e-05
1.98954202746853e-07
-1.72570829692692e-05
-1.24159773685959e-05
-7.0344888616064e-06
-1.8541658270482e-05
1.24590352389398e-05
-2.67611514894886e-05
-1.02156794364001e-05
-1.55472709183262e-05
-9.23221934996406e-06
-6.72327881979768e-06
-5.17804272065148e-06
-5.48277241788581e-06
-1.81079560602179e-05
-9.7922689818918e-07
2.3356648648257e-06
-2.38512064317137e-05
-3.10833632876197e-05
-2.90632072092181e-05
-6.65191410054035e-06
-2.33700475967649e-05
-2.40289151686703e-05
-1.43828027593678e-05
-1.87183395201816e-05
-5.23620173071347e-06
-2.02339130642835e-05
-1.9683489329831e-05
-1.33533509837505e-05
-8.37010536593835e-06
-9.09771188153672e-06
-1.01004268764083e-05
4.23330162182939e-08
-8.59296494152199e-06
-1.95603579354601e-05
-2.15915471545495e-05
-1.6262549280258e-05
-2.92622508327548e-05
-1.87639286292133e-05
7.0889113124692e-07
-1.68210581135646e-05
-4.7894420791912e-06
-2.23502221735848e-05
-2.07797714078675e-05
-2.87101163799232e-06
-2.58495918612673e-05
-1.45324699934954e-05
-1.68948944602787e-05
-5.70380823290064e-06
-2.10615478294816e-05
-1.72374790541568e-05
-2.60937359164792e-05
-3.88607074096278e-06
-7.05143704592249e-06
-3.63747809231151e-05
1.94000531891026e-06
-2.9148602593954e-05
-3.39830216367479e-05
-6.49456231295542e-06
-1.24929595160591e-05
-1.68426229469241e-05
-2.46200954130428e-05
6.75143057428096e-06
-1.16131842409793e-05
-2.45445393800983e-05
-1.56128108756746e-05
-1.05926316411322e-05
-9.76765566704715e-06
-1.24818778404082e-05
-2.06106512620691e-05
-1.11850566303153e-05
2.57497581974814e-06
-1.29070671692724e-05
-1.46075147450473e-05
-1.30588983283706e-05
-1.78142003041536e-05
-2.58386358335707e-05
-2.51340533372107e-05
-1.54248972735392e-05
-1.65191290987948e-05
1.01211707653992e-06
-1.36171904004401e-05
-5.56847418986428e-06
-1.95639305854974e-05
-1.74228832482352e-05
-8.49899243650045e-06
-2.12713804295912e-05
-7.72222686289689e-06
-1.68181313120248e-05
-2.0404836315366e-05
-1.0020072833055e-05
-3.26325447986823e-05
-9.53244983026657e-06
-3.4324216642239e-06
-1.1379699551102e-05
-2.37455760875705e-05
-2.91370120747804e-05
-8.78123719808917e-06
-3.74249462677111e-05
6.45429970109649e-06
-3.09208957713729e-05
-3.36843587042689e-05
-2.21910629479474e-05
1.71157533696307e-06
-1.20044080293207e-05
-2.27477726112269e-05
-2.80271064160064e-05
-2.8683841767441e-05
-5.0493359276286e-06
-1.44840020031165e-05
-1.42902424594512e-05
-1.32468236704684e-05
-5.19617329793073e-06
-1.68062636653194e-05
-2.72042848502847e-05
-8.9930005645424e-06
-8.18856158744836e-06
-2.60208780016265e-05
-5.45475365355615e-07
-1.20660152633246e-05
-2.43694513317529e-05
-2.83354051924242e-05
-1.86178165975101e-05
-2.09316138799351e-05
-1.31197988319867e-05
-2.00416318564927e-05
-1.74807371114528e-05
-9.66014509549173e-06
-5.47333268853067e-06
-2.61329978839864e-05
-1.88164553941468e-05
-2.088857085788e-05
-8.00497136428839e-06
-1.30016320737848e-05
-1.95032088727127e-05
1.09593983544954e-05
7.75760871023632e-08
-2.45652868286383e-05
-2.75785204897043e-05
-1.05037906259442e-05
-1.0979372874958e-05
-2.74254851707644e-05
-1.01668679915657e-05
-2.30571176373176e-05
-2.38624845805024e-05
-1.58682417151588e-05
-1.29179528140685e-05
-8.98708444766098e-06
-2.15300545779188e-05
-2.60916539087277e-05
-2.25104264636483e-05
-1.05728312249572e-05
-1.84508864383624e-05
-2.85446690296344e-05
-2.63338064524509e-05
-2.51210372474422e-05
-1.0685381710472e-05
1.50278883875851e-05
-2.73126790855566e-06
-8.0337826313237e-07
-2.95519022445434e-05
-2.56444278126381e-05
-2.55694434220282e-05
-1.83522087403333e-05
-4.72365021896944e-06
-2.50502780738222e-05
-1.02451460161421e-05
-9.96740084230365e-06
-9.71493795178534e-06
-3.11626673740939e-05
-7.72915311623619e-06
-1.44024909728034e-05
-8.63620587996755e-06
-5.66723640188851e-06
-1.31462941270669e-05
-2.2467491092432e-05
-8.52746295686519e-06
-1.91591604822534e-05
-1.83638677082969e-06
-1.91489654680807e-05
-1.60769440860812e-05
-9.66566842223591e-06
-3.13781615694975e-05
5.47175693023588e-06
-2.50520988960728e-05
-1.71617106507441e-05
-2.33539790405114e-05
-2.41659692743291e-05
-3.8845423973692e-06
-1.45908053046205e-05
-1.88471571076687e-05
-2.24313960617819e-05
-8.02921228128466e-06
-1.52257425470213e-05
-5.42043054268967e-06
-1.2443069434565e-05
-1.56415003285239e-05
-2.2596742900985e-05
-1.73732650572231e-05
-2.02569685181563e-05
-1.60575067167797e-05
-2.17131048276713e-05
-2.28913394102189e-05
-1.60726123675444e-05
-2.11911857790591e-05
-2.11452644139195e-05
-2.7363070252535e-06
-6.78147978052692e-06
-7.45113799518211e-06
-1.90662261990487e-05
-1.91938398194333e-05
-2.55340272765997e-05
-6.5181740293846e-07
-2.24946106458494e-05
-2.03248912668353e-05
-1.57545469964921e-05
-2.21266619710564e-05
-2.10626775351604e-05
-3.04290164135076e-07
-9.00777598344055e-06
-1.7745485595901e-05
-9.30898201776824e-06
-1.22372329460221e-05
-2.13719493921386e-06
-2.39415951342849e-05
-1.54696174894097e-05
-2.08540729781537e-05
-2.78538978350967e-05
-2.58405168939975e-05
-1.18650850164632e-05
-1.6001812446526e-05
-1.48966594428844e-05
-1.26516890896236e-05
-5.12948794821696e-06
-1.42185691748698e-07
-5.99966659663336e-06
-1.3387710342436e-05
-1.74788444513926e-05
-1.51070045255559e-05
-2.28004912988433e-05
-1.60109992043668e-05
-1.02482858943924e-05
-1.09711587655932e-06
-2.06816037370772e-05
-1.01837077230508e-05
-1.92984696805854e-05
-3.12190848477977e-05
-3.26720508300481e-05
7.1571854554004e-06
-1.45259086497803e-05
-2.42642471114763e-05
-2.86005408257951e-05
-1.04047771201032e-05
-2.213712286525e-05
-1.05575266856891e-05
-1.12479766577439e-05
-2.38931647065756e-05
-1.87198224343624e-05
-1.82682564008169e-05
-1.08676071432872e-05
-1.91888220259e-06
-4.32341110880837e-06
-1.77952115408196e-05
4.15545524759343e-06
-2.72587727310492e-05
-8.22857316195835e-06
-1.24172790341406e-05
-2.51749041927317e-05
-1.17794164889424e-05
-2.72233545274924e-06
-1.00388949385925e-05
-1.20268551048774e-05
-1.90293312335655e-05
-1.36096414054498e-05
-2.94014941751823e-05
-4.5465667211002e-06
-1.5104650352472e-05
-2.76250436530014e-05
-2.04086143978737e-05
-1.00805249604581e-05
-4.13695094020181e-05
-6.33129323257449e-06
-1.47689023604138e-05
-2.45492146309062e-05
-3.30467455905834e-06
-1.30620709983568e-05
7.03301502215494e-06
-2.00266710617315e-05
-2.66610426980494e-05
-2.08999357271636e-05
-1.62139714376116e-06
-6.26439058095396e-06
-1.70938794385121e-05
-7.2394916388115e-06
-2.60384598918272e-05
-4.75313848635318e-06
-1.62890115562019e-05
-5.6846521807941e-06
-1.26390672558568e-05
1.35312071909117e-05
-2.01140558529303e-05
-3.77670266431006e-05
-2.04634226249752e-05
-2.32834867330375e-05
-2.95587862231699e-05
-1.91279228049225e-05
-2.47939023733354e-05
-8.28883301796396e-06
-2.0459395291913e-05
-1.55275461357705e-05
-1.94564775568585e-05
-1.89487708251411e-05
-3.26469653789566e-05
-4.38338473156179e-06
-2.21372296569787e-05
-1.03486994558241e-05
-1.23389245514998e-05
-3.00434468814374e-05
-4.91305670326323e-06
-1.55317650120272e-05
-1.52103652957292e-05
9.20434852749866e-07
-1.62112070725227e-05
-3.47570483092607e-05
-1.09231926990441e-05
-1.80995913806328e-05
-1.11357922228328e-05
-9.89727938663544e-06
-1.10596916004732e-05
-8.72800768274015e-06
-3.09995713116142e-05
-2.78758760180548e-05
-1.21454519118574e-05
-2.67672635077343e-05
-3.46570045567176e-05
9.43517146693062e-07
-2.28816593335382e-05
-2.72450531855845e-05
-2.57340148049048e-05
-9.71757708795034e-06
-1.47765358141571e-05
-1.73068599677202e-05
-5.99150852242209e-06
-1.5355821367484e-05
-1.06910655423482e-05
-6.69151291857059e-06
1.11855971768524e-05
-2.67035150912141e-05
-3.25646988295404e-05
-6.09366888566816e-06
-1.15725103988661e-05
-9.27710467506194e-06
-2.14863181806663e-05
-2.9216401680525e-05
-2.6698491030563e-05
-2.10403012438618e-05
-1.18271694912829e-05
-1.56762959463503e-05
6.41916981993549e-06
-2.56437095775688e-05
-6.58666449243603e-06
-2.63806714957939e-05
-1.20664429802936e-05
-3.42556530274768e-05
-2.95092629250142e-05
-1.85392766998518e-05
-1.44106913059075e-05
-2.39453370065274e-05
-2.64139193881061e-05
-7.51491937371045e-06
-1.45489999023908e-05
-3.0130799395236e-05
-1.92361883282592e-05
4.04865602279931e-06
-2.93087091665414e-05
-3.17231942523592e-05
-1.76755984876213e-05
-8.06431448456893e-06
-1.01655661912801e-05
-3.00538516075656e-05
-1.15986610008561e-05
-2.38334570397257e-05
-1.55780673304331e-05
-2.12025545025947e-05
-1.16461097308082e-05
-6.93267762047736e-06
-2.10160521563139e-05
-3.1124025856703e-05
-1.85549340478832e-05
-1.81581596902057e-05
-6.98964892169075e-06
-1.90046778495605e-05
-2.01092623190162e-05
-2.22192232718172e-05
-2.08961720442604e-05
-1.56202753554724e-06
-1.61819380781481e-05
-1.58114802816283e-06
-3.10953737927539e-05
-1.55477302070429e-06
-1.2802893790052e-05
-3.78476791368434e-05
-3.92897845586337e-05
-1.65849575990095e-05
-3.00730175178614e-05
-2.29179770346266e-05
-2.0146683674562e-05
-9.08594956336608e-06
-2.44924395440125e-05
-2.3035231039394e-06
-2.33093019631593e-05
-1.76956724124517e-05
-3.73400623606978e-05
-1.27093896786425e-05
-1.16436030655112e-05
-1.28690336246543e-05
-3.81425031161984e-05
-4.36930743613693e-06
1.16128679619648e-06
-9.97565402464407e-06
-3.1026272549035e-05
3.48192095767322e-06
-2.01514436534501e-05
-1.92217884606128e-05
-2.24926813971487e-05
6.01061938040978e-06
-1.70547869811104e-05
-2.10543690392029e-05
-1.0545866844704e-06
-5.91740331423997e-06
-1.69833373789596e-05
-1.10763109141943e-05
-6.14640735735927e-08
-2.2437083713265e-05
-2.47428892511248e-05
4.81455021641254e-07
-5.29773190686415e-06
9.31641387701173e-06
-6.30872848156174e-06
-1.77759128529286e-05
-1.05598571577261e-05
-2.99804833150696e-05
-1.62085148446247e-05
-1.48474532101718e-05
-3.11501937242874e-05
-1.54938158045966e-05
-1.99688834406588e-05
-5.44047679449143e-06
8.3737087246733e-07
-3.50541080196918e-05
-1.06961388350875e-05
-7.73080431148231e-06
-3.51154427473131e-05
-2.09205539881835e-05
-1.5031713144413e-05
-2.71141408585139e-05
-3.44082542214017e-06
-2.60904923920879e-05
6.55128335283272e-06
-1.55408098481648e-05
-1.90945252152522e-05
-2.22137157084877e-05
-2.37833431848389e-05
-1.81187989446504e-05
-1.62746615247366e-05
-1.08332866666324e-05
-8.60688769008947e-06
-3.57289612900852e-06
-1.25810885247066e-05
-1.62300899243519e-05
-2.12854628926124e-05
-3.23424457666785e-06
-1.92585180358309e-05
-6.46348337157357e-06
-2.30062797923875e-05
-2.33165446364535e-05
-2.3033342994426e-05
-2.22592072376966e-05
-2.14081888699158e-05
-2.09147775437475e-05
-9.75871169336414e-06
-2.25307182678507e-05
-1.72216809643902e-05
-2.70460863066448e-05
-2.44744982468417e-05
-7.44238767200443e-06
-2.37382801493376e-05
-1.04640688808329e-05
-2.87936368720343e-05
-3.36799514060525e-06
-3.29703902874557e-05
-3.6364631358624e-05
-1.80377173847969e-05
-2.44483893413862e-06
-1.00975535037148e-06
-7.49278645814796e-06
-1.05020931331004e-05
-2.41729526162734e-05
-1.46681159630143e-05
3.41134252507041e-06
-3.97652800153583e-06
-1.85580245198289e-05
-3.71395109450116e-06
-8.06733702297297e-06
-6.61127903615849e-06
-9.07959011188742e-06
-1.46280110983284e-05
-1.3820448302991e-05
-1.83083995145036e-05
-2.30144144129442e-05
-5.81129026044795e-06
-3.00204142272312e-05
-1.96564050947414e-05
-1.15937872937831e-05
-9.79939439571731e-06
-2.36533597885726e-05
-8.8947153458204e-06
-1.58206541829486e-05
-2.72981390392766e-05
-8.88827004081075e-06
-6.45011603987358e-06
-1.20234365369328e-05
-1.50300150032665e-05
-2.50865534009832e-05
-1.13192977661851e-05
-1.97689840686316e-05
-2.55771284305041e-05
-3.42791986369992e-05
-4.36841224534795e-06
-2.50553071013025e-05
-2.19721648639412e-05
-1.09013074309223e-05
-3.18013900454015e-05
-6.89085223382105e-06
-1.63176850924724e-05
-2.52552535649621e-05
-3.16071906578306e-05
-5.72087571457098e-06
5.73214508150789e-07
-1.73833202168929e-05
-1.67966275740026e-05
1.7822229335588e-06
-2.38039759414349e-05
-1.33596302529198e-05
-2.30594370687655e-05
-1.58318548332485e-05
-8.06027490271786e-06
-7.27301351563024e-06
-1.85403472618097e-05
-1.12360432087241e-05
-1.69832567444472e-05
-1.41192613882212e-05
3.82886324179158e-07
-2.02700508684758e-06
-3.22472066639787e-05
-1.20464958683385e-05
-2.69299975415492e-05
-1.0012809297778e-05
-3.06565603523847e-05
-3.82579816604625e-05
-5.14172306075475e-06
-8.87881689752485e-06
-2.95377092778675e-05
-1.6166187398091e-05
-2.41368420479148e-05
-1.8356074944753e-05
-1.15045286415401e-05
-9.0494998259359e-06
-1.8582894763168e-05
-1.69495894598704e-05
-8.38141063593854e-06
-2.16907508626372e-05
-2.46080265328027e-05
-1.17080594018585e-06
-1.15508871991718e-05
-2.63018837419243e-05
-1.76775566735411e-05
-1.82604541211649e-05
-2.31549437001333e-05
-1.28620902245648e-05
-3.30785148103287e-05
-2.42835600336126e-05
-1.76878900517229e-05
-1.74600343030712e-05
-2.59166013706942e-05
-1.91446522403799e-05
-1.44846469402543e-05
-1.33479609709956e-05
-1.51216371085288e-05
-1.08069082893576e-05
-1.41494779447444e-05
-7.37857565475303e-06
-1.92553715128512e-05
-4.40022260596552e-06
-1.4801366859224e-05
-1.34100968028659e-05
-1.53315466214204e-05
-8.75096697427156e-07
-1.8173169330448e-05
-1.32018763786755e-05
-1.21266632302488e-05
-2.99152761771564e-05
-1.31549757449524e-05
-2.84987911598967e-05
-1.06565863802047e-06
-5.03745896397111e-06
-1.35473406888155e-05
-2.1197396968506e-05
-7.90502665313223e-06
-1.46988398474124e-05
-2.8691535515172e-05
-2.1014687027575e-05
-7.42779385649631e-06
-2.5209348209038e-05
-2.48773459984143e-05
-1.17396643722342e-05
-3.14668956566244e-05
-1.39151934921741e-05
-3.46495930392244e-05
-2.07387111036266e-05
-6.21616621595164e-06
-2.9757870408801e-05
-2.15104144998308e-05
-1.33542717257317e-05
-1.59139250696899e-05
-1.52340822481116e-05
-1.26325502275486e-05
-3.44370707598611e-05
-1.49053442435209e-05
-1.3699623095463e-05
-2.76263090420079e-05
-7.26167307540761e-06
-6.75111785278792e-06
-1.67882460969265e-05
-1.45466604485798e-05
-2.11701104444442e-05
-9.64153595899533e-06
-1.4561815245867e-05
3.89134580295203e-06
-6.04928924465709e-07
-3.33588768889974e-05
3.15295428665472e-06
-3.27977587914945e-05
-1.73508467759873e-05
-2.77454793582962e-06
-1.65519073855619e-05
-2.35263154205004e-05
-7.18007119748909e-06
-1.36595773306557e-05
-1.72074800388825e-05
-1.59133495127336e-05
-1.30884249569155e-05
-4.26612962892673e-06
-3.54028217356035e-05
-1.89729829239909e-05
-1.61888401715486e-05
-1.83069254789275e-05
-1.93836032712627e-05
-2.78355296319818e-05
-2.20546669705874e-05
-2.07524496281454e-06
-6.25500082025098e-06
-1.29238947216973e-05
-1.78732327170947e-05
-1.18449264858431e-05
-3.19649170705316e-05
-2.91004892983869e-05
-4.5042079233254e-06
-7.05123287674618e-06
-1.48402719731033e-05
-2.0512247641852e-05
-1.57994641761345e-05
-3.33293596118544e-05
-1.21448590435533e-05
-2.6117333970421e-05
-1.09662693434691e-05
-3.06161786533734e-05
-1.54393021984693e-05
-4.11153946435241e-05
-1.91499209707443e-05
-1.576856153061e-05
-2.62795117011421e-05
-1.99870163761376e-05
6.64835294496422e-06
-2.24249076131299e-05
8.51883132372988e-06
-6.70881101538867e-06
5.85853276378387e-06
-3.00932412796093e-05
-2.64696069835782e-05
1.69767656927848e-06
-1.50919750245282e-05
-1.43209749700074e-05
-2.77627993402008e-05
-2.04582399451529e-05
-1.19667780584032e-05
-3.74744909155916e-06
-2.93362499658701e-05
-4.22359889237281e-05
-2.39484157765768e-05
-5.67500588407147e-06
-1.37845391676875e-05
-3.73341344433877e-05
1.39431539192201e-06
-1.03154947647538e-05
-2.22157030616368e-05
-3.21020838922218e-05
-6.66234201914039e-06
-1.01654859412127e-05
-2.54435713098373e-05
-2.61362479356854e-05
-1.56069465669486e-05
-3.10079208521069e-05
-1.53066820648493e-05
-1.12708480825166e-05
-2.20183634910427e-05
-1.47885890668741e-05
9.82464878990339e-08
-1.59708634579311e-05
-1.7842774883467e-05
-1.77942934004403e-05
-2.68963582999296e-05
-1.10311426317961e-05
-9.30788536046705e-06
-3.30015094827617e-05
-1.17267864868665e-05
-3.24971163606674e-05
-9.82341092904142e-06
-1.78724747094928e-05
-1.42526087280776e-05
-6.82250520452185e-06
-3.75686042250365e-07
-3.38202993330396e-05
-2.01616080176583e-05
-3.83845037637281e-06
-2.97764840167989e-05
-1.06888002169543e-05
-1.78224519166602e-05
-9.3043483807909e-06
-3.15948024294499e-05
-2.4940377009046e-05
-3.05333147559394e-05
-2.78569488335962e-05
-1.19803565388647e-05
-2.55115197155967e-05
-2.33231578264528e-05
-2.59602967998635e-05
-1.82471600117617e-05
-9.24313386948611e-06
-1.57382034112931e-05
-1.9846440722065e-05
2.82401666512729e-06
-2.2386612333414e-05
-1.87502349638019e-05
-1.98356712489247e-05
-1.4577310882028e-05
-2.17186670379531e-05
4.839111774002e-06
-1.59301442650918e-05
-6.65649865470664e-06
1.0685667418001e-06
-1.80158688059669e-05
-1.32107368362507e-05
-1.09607143997977e-05
-2.34274337716127e-05
-1.27406219568395e-05
-1.53604020049231e-05
-7.3377506975188e-06
-2.74455078872057e-06
-8.49034954799551e-06
-1.86405530841645e-05
-5.79290265057325e-06
-1.54880599882461e-05
-1.95239473563764e-05
-2.22641014089446e-05
-2.07527712102192e-05
-2.86366563076109e-05
-2.08991643178372e-05
-1.82161659951178e-05
-4.68339358064968e-06
-1.93235643776428e-05
-1.25276401781962e-05
-1.969391342102e-05
-1.63879164054218e-05
-2.33237717355235e-05
-1.51738666300124e-05
-4.46917294357216e-06
-2.40867374077565e-05
-9.17032723106238e-06
-1.71219622856972e-05
-1.5356184678017e-05
-2.26771336352506e-05
-2.04665160212343e-05
-7.96676634057172e-06
-7.66605043568214e-06
-1.61017124688768e-05
-1.2757575651612e-05
-1.95015215630142e-05
-1.43346882191551e-05
-3.2373410850081e-05
-2.92000531388776e-05
-8.03735964054853e-06
-2.40011657402244e-06
-1.84889805585968e-05
-3.19982699698703e-05
-8.16395023650326e-06
-1.16196617844504e-05
1.16136842952876e-05
-1.98868169668479e-05
-9.83180800919569e-06
-3.03978381389099e-05
-6.20033197054471e-06
-1.18921620581609e-05
-2.8545411403873e-05
-1.85893773585697e-05
-1.57956038245348e-05
-2.46768322018598e-05
-3.77486269516138e-06
-1.54343209365291e-05
-1.99293810840006e-05
9.23509286275017e-06
-1.52367046424258e-05
-1.87350781547541e-05
-1.04821607649916e-05
-1.95735473005609e-05
-1.22985202147523e-05
-7.24118906015244e-06
4.51689159972484e-06
-5.93848050560592e-06
-6.42913142000735e-06
-1.44050297147793e-07
-1.77083086927685e-05
-7.97563285541998e-06
-1.61263710823404e-05
-3.20904022785557e-05
-2.92226224764021e-05
-3.4821473955484e-05
-1.43750157326197e-05
-2.5205850406935e-05
-2.06306394501008e-05
-1.94168571170736e-05
-1.86685133809927e-05
-1.7277764168455e-05
4.00450969163362e-07
-9.66742501989588e-06
-1.02849423166619e-05
-2.34590436751718e-05
-1.84686026410883e-05
-1.85605600504898e-05
-8.49619838362752e-06
-2.67876684755183e-05
-2.96779903535117e-05
-2.83777760676151e-05
-9.44497055149559e-07
-3.2378101855043e-05
-4.70957560198804e-06
-3.20962588830702e-05
-1.81176297410247e-05
2.35457293712452e-06
-2.70365193575644e-05
-2.9232345208174e-05
-2.06261573941329e-05
-3.09352816884623e-05
-1.56443734929529e-05
-2.40544003245113e-05
-1.4249376105991e-05
-8.33416921726382e-06
-1.38285982605892e-05
-9.69364308274841e-06
-3.07417926298937e-06
-1.07034181147488e-05
-9.1728896600143e-06
-1.76514243268395e-05
-5.39898235656796e-06
-2.16638769502427e-05
-1.01981734488075e-05
-2.16109513442185e-05
-2.03019901433341e-05
-6.25788534233951e-06
-2.57555751500413e-05
-1.61143037076391e-05
-1.54193370829695e-05
-1.8469264642411e-05
-2.74596125553998e-05
-1.28664137036875e-05
-7.87559023232559e-06
-3.41421514318654e-05
-1.82542683442318e-05
-1.02965741641366e-05
-1.03185926765038e-05
2.54684819227091e-07
-1.77791430814716e-05
-3.88294003935534e-05
-7.20324136060865e-06
-2.47315134809486e-05
-2.90530448426062e-05
-2.47131662173039e-05
-1.09486517500052e-05
4.28674257064004e-06
-1.08028292073703e-05
-1.08417657549723e-05
-3.4684926649104e-06
-8.49652090752528e-06
-2.05201473408343e-05
5.74150754474694e-06
-1.59252564600945e-05
-1.6316267162282e-05
-2.77893224039645e-05
-1.60062805842572e-05
1.07135891708216e-05
-8.0951835195111e-06
-1.27461986550924e-07
-2.2327605905239e-05
-1.67634615250816e-05
-1.78330247819703e-05
-8.56234725695405e-06
-4.93955288906219e-06
-2.90208414084496e-05
-3.48043906241916e-05
-1.36246800522954e-05
-1.38033018462744e-05
-3.1015126283457e-05
-1.9863425346432e-05
-4.24153002635153e-06
-2.94925992978712e-05
-8.04888677048852e-06
-7.6295900974209e-06
-2.6631579034326e-05
-5.40568280847405e-06
-1.53414125853303e-05
-2.62919057155785e-05
-2.49522730711004e-05
-2.72864240726491e-05
-1.57621836085177e-05
-2.22601142841622e-05
-2.48899601030923e-05
-1.13085019680544e-05
-1.64414192511352e-05
-2.83324111380034e-05
-1.43874977366107e-05
-2.45309898721372e-05
-1.46677356840386e-05
-1.69119340467748e-05
-1.57824572924039e-05
-1.78302468075685e-05
-3.70732641673427e-05
-2.22747082848062e-05
-2.81543465347243e-05
-1.33851762790041e-05
1.29653159236308e-05
-1.37543417017488e-05
-1.15774746741335e-05
-1.36473824973399e-05
-1.42827345114319e-05
-2.95623583945099e-05
-4.6613334423951e-06
-1.59105409296809e-05
-2.03311672450724e-05
-1.3264616339631e-05
-3.54923465817397e-05
-1.77878016291739e-05
-7.83762630551712e-06
-2.89230134438224e-05
-1.36663600645783e-05
-1.7412755932853e-05
-1.50919603009869e-05
-2.04170208408808e-05
-1.81998660694219e-05
-1.56409845305674e-05
-1.57414235180899e-05
-2.31626173755117e-05
1.87084449137837e-06
-1.64982517813526e-05
-1.4372601801706e-05
-1.87815646388933e-05
-6.49487220972444e-06
-1.52081351019061e-05
-2.21402009921397e-05
-1.38587688428654e-05
-2.25733709894093e-06
-2.34870861675634e-05
-4.60662961364516e-06
-1.55087278781645e-05
-2.88490431212849e-05
-1.10581170421036e-05
-2.46275942128471e-05
-2.14719771581647e-05
-3.77921883783685e-05
-1.62824392054429e-05
-2.38351393551365e-05
-2.35756321081418e-05
-1.26552901983062e-05
-4.02635908194245e-06
-1.18968537277119e-05
-2.09484512633762e-05
-2.22996560568688e-05
-1.28600047353943e-05
-1.58663540515783e-05
2.18228729192315e-06
-2.44007102578286e-05
5.44116035420742e-07
-5.64538055185438e-06
-1.41979936507279e-05
-1.56672464867636e-06
-7.06264582925699e-06
-1.32068046099156e-05
-6.54918680588086e-06
-8.63388457463439e-06
1.07834644067844e-06
-3.28650541003716e-05
-1.69253886007899e-05
-1.40885122726929e-05
-1.3175497745634e-05
-1.42129625826009e-05
-1.76816097560197e-05
-2.59810243502254e-05
-2.19197710154242e-05
-9.81564672024091e-06
-1.42305577572654e-05
-8.02936118770271e-06
-9.26946732608276e-06
-1.51666640943793e-05
-2.62703023603313e-06
-1.31079145473814e-05
-1.31678882554568e-05
-2.03701013534369e-05
-3.48980127123521e-05
2.16338589964988e-06
-1.21626330789163e-05
-2.80992793986401e-05
-1.54395259635771e-05
-1.93176362873359e-05
-5.67593752898407e-06
-9.89149938100208e-06
-9.89891740611767e-06
5.63373819814863e-06
-3.54141384138877e-05
-1.47889101952621e-05
-2.43279400063025e-05
-1.67521223102278e-05
-2.10551407396642e-07
4.04209406823912e-07
-9.73454758074378e-06
-9.52988063608913e-06
-8.99347565551441e-06
-1.21577186844539e-05
-6.71755637957131e-06
-1.71203459670596e-05
-2.59412556982546e-05
-1.24865893895416e-05
-2.46030872874364e-05
-2.13708755448177e-05
-2.11087573574802e-05
-2.75705753826615e-05
-2.19561078496796e-05
-1.12985099342981e-05
-2.4179298505245e-05
-3.23378354956913e-06
-3.83874931242684e-05
-1.78841911956753e-05
-2.68906761855826e-05
-8.87952075522371e-06
-9.73907113092929e-06
-2.63387071488517e-05
1.32826717376948e-05
-1.28644991266979e-05
-2.45848394380391e-05
-1.03973843956708e-05
-2.25579340017651e-05
-2.49113777032322e-05
-1.73205715178966e-05
-2.39821474105126e-05
-1.92248309733215e-05
-6.74484282278542e-06
-1.89700266567178e-05
-1.67665293150678e-05
-3.23094699327585e-05
-8.54611736948162e-06
-1.51345971128091e-05
-2.22299390720539e-05
-2.5174608237387e-05
-2.82526388196257e-05
-1.42121862684308e-05
-1.80247549349502e-05
-1.81860224042934e-05
-1.03407400838517e-05
-8.83309632084251e-06
-3.22482310338407e-05
-6.69797269947018e-06
-2.61465745760214e-06
-9.75647045762605e-06
-2.68094196293289e-05
-1.8184399136036e-05
-5.78737716912523e-06
-1.01914000572743e-05
-2.15250977702876e-05
-1.95146616689451e-05
-2.17664483449183e-05
-1.48818857144002e-05
-8.132100338969e-06
-1.50831779184725e-05
-3.11834941992464e-05
-2.94315366210266e-07
-2.54132993678527e-05
-3.09610826309638e-05
-5.13794894659545e-06
-2.48402526762429e-05
-3.02418204680205e-05
-4.06852046054316e-06
-2.16134276031255e-05
-1.91631931358292e-05
-5.21369873415603e-06
-7.80881563915551e-06
-2.32362540094792e-05
-1.0901257819051e-05
-5.12472916736149e-06
-1.49937932040652e-05
-2.51860803448516e-05
-8.79470210727007e-06
-1.9011975407181e-05
-1.18478388757246e-05
-2.10187542720971e-05
-2.7400459131773e-05
-2.61891724112103e-05
-1.77864134361572e-05
-9.23458564857951e-06
-1.43156100538282e-05
-1.02221136454889e-05
-1.27600440650841e-05
-2.57754768655236e-05
-1.67383689459883e-05
-3.92477474401277e-06
-1.7653073494546e-05
1.07423758645435e-07
-6.26299098528902e-06
-3.5398986808489e-05
-1.20534453571664e-05
-6.24657253680325e-06
-2.25356267089659e-05
-4.288307500122e-06
-7.92726759471659e-06
-2.75788454136672e-05
-8.97645351897079e-06
-2.50822634415626e-05
-4.25232764417011e-06
-1.63191099512847e-05
-1.09502031207508e-05
-1.64594807112682e-06
-9.52548311652553e-06
-6.42859795132706e-06
1.11374790117099e-07
-2.63171268845037e-05
-1.1797463156991e-05
-2.23102010897357e-05
-1.04333558123969e-05
-2.39197951777148e-05
-2.02219471947794e-05
-3.11024076031604e-05
-1.74834214524699e-05
-1.5370248556469e-05
-1.15861532600763e-06
-2.24124175349091e-05
3.81606928723597e-06
-7.65562807025393e-06
-2.13571211936329e-05
-1.52646198812964e-05
-2.1121545931138e-05
-2.20387355935239e-05
-6.64922007706905e-06
-4.74420111910756e-06
-1.59886381891714e-05
-2.91601641635159e-05
-1.63810960049251e-05
-2.0787887532069e-05
-6.49297635825794e-07
-2.4775945801393e-05
-1.48685288875663e-05
-2.34900269688135e-05
-2.93826686565556e-05
-1.02982508892254e-05
-1.36401104126299e-05
-1.62191849027732e-05
-1.17086755644372e-05
-2.64756175836671e-05
-1.22265423521724e-05
-1.62161986925396e-06
-2.19233483816566e-06
-5.41812588627786e-06
-1.71504681369343e-05
-1.06139234933769e-05
-3.95248320634551e-06
-2.23526874901507e-05
-2.31467644244567e-05
-9.85978085478018e-06
-5.97294904675178e-08
-1.04860812984529e-05
-1.24111977371489e-05
3.52260264148682e-06
-1.63979620220035e-05
-2.08673007312363e-05
-1.33671620974265e-05
-1.02476015842946e-05
4.57791497963385e-07
-2.56518032028619e-05
-2.57983562321902e-05
-2.21011227041532e-05
-8.57830100475866e-06
1.11207739376922e-06
-1.55673122120809e-05
-7.3416921494448e-06
-2.20309891484073e-05
-2.89301784039278e-05
-3.92454101091938e-05
-1.17240861641256e-05
-2.07744560260038e-05
-9.56825679976237e-06
-8.34973955048896e-06
1.50145840153336e-06
-7.42839474944688e-06
-1.97023796084823e-05
-1.58082914729317e-05
-1.77524138490213e-05
-1.67950115481187e-05
-4.61959758244018e-06
-2.29718913325834e-06
6.05464486784767e-06
-2.54258215853604e-05
-1.10438436694878e-05
-7.77053355127387e-06
1.16171070076734e-05
-2.70415255047884e-06
-1.02610445065551e-05
-1.99321674602348e-05
-1.20780377629394e-05
-1.34700288812556e-05
1.67300219979233e-07
-8.10954669267497e-06
-1.11686453420867e-05
-2.42661126871031e-05
-4.53329478029109e-05
-1.16589953203919e-05
-2.46143983070304e-05
-1.35121287824737e-06
-2.66424380444601e-05
-1.83747834335037e-05
4.721527588157e-07
-3.48199624822206e-06
-1.68382808937082e-05
4.78229437330925e-06
-9.27174446606047e-06
1.34425655771275e-06
-1.28866780686393e-05
-1.40775360404867e-05
-1.47077626686898e-05
-2.04435111604798e-05
-1.49162588691824e-06
-6.59392109567171e-06
-8.45301766802137e-06
-6.34346954441117e-06
-1.8622747155742e-05
-1.30480725926407e-05
-2.35085475903057e-05
-2.81772180647217e-06
-4.36784939956001e-05
-6.80652205615236e-06
-1.72195189299401e-05
-1.04886116622748e-05
-2.91612306183169e-05
-2.89228917008932e-05
-2.88637575066843e-05
-2.16207023605274e-05
-8.99551785895826e-06
-2.75983726468093e-05
-1.48281700420427e-05
-2.3662272346844e-05
-1.92864545619474e-05
-1.63154759280816e-05
-1.52517408446548e-05
-4.96355171928427e-06
-1.86730893919948e-05
-1.95923970099733e-05
-2.00413972359752e-05
-2.62732228590478e-05
-2.09601377594192e-05
-1.89920304480231e-05
-1.71466645065372e-05
-3.47081091758393e-06
-1.44037461869339e-05
-3.062346789094e-05
-2.78662999293026e-05
-1.78956276273061e-05
-1.05651991011224e-05
-1.30938801724404e-05
-5.80286690348832e-06
-1.01202081136557e-05
-1.2165020852808e-05
1.78657134800375e-06
-2.89584138930906e-05
-8.4049941343879e-06
-2.60227260957873e-05
-2.14603607263286e-05
-1.16702877048152e-05
-1.10796905782162e-05
-2.19690966794717e-05
-1.5573037557852e-05
-1.27227229407203e-05
-2.64513794521351e-05
-2.76832856960011e-05
-1.98215005246024e-05
-1.25628498163635e-05
-2.46518329590007e-05
-1.03157285928763e-05
-9.86475416115585e-06
-9.704406175705e-06
-3.49307098153375e-05
-1.01125202118869e-05
-1.08855633484164e-05
-1.29601828747998e-05
-1.69387842631027e-05
-1.28534687773853e-05
-4.39021900909234e-06
-3.01941704116223e-05
-2.97633498957272e-05
-2.18205467560259e-05
-1.6110064362627e-05
-1.43694698934071e-05
-2.94877853988469e-05
-1.906941796621e-05
2.18162050115882e-06
-1.84524499576468e-05
-3.18952913999374e-05
1.59972826582308e-06
-3.18547260314956e-05
-2.03200392986154e-05
-1.71629918069926e-05
-2.78045959371099e-05
-1.48812755496149e-05
3.99172112044359e-07
-2.14618443961396e-05
-1.77951209520233e-05
-8.20647824996922e-06
-2.40769003140986e-05
-1.85232865480785e-05
-2.08300194408651e-05
-1.81596826235062e-05
-3.16772817788855e-05
-5.07910767030316e-06
-4.74782600580956e-06
-1.58978679782387e-05
-7.86928414679232e-06
-1.25183783334458e-05
7.80675023661435e-06
-1.39213219536507e-05
-1.33954243828227e-05
-1.64750509749734e-05
-1.56658716805022e-05
-1.82219185712938e-05
-1.77982314084437e-05
-1.25666553923944e-05
-1.16714132129331e-05
-1.75613491885008e-05
-1.63174814855275e-06
-1.78440959833204e-05
-3.80591311325334e-05
-9.32726315358401e-06
-2.60214714021666e-05
-1.78787980026859e-05
-3.26197878583515e-06
-6.31244330237184e-07
-4.14340800775274e-06
-1.87197029812413e-05
-3.44185925180991e-05
-1.57894390131184e-05
-5.45729192237773e-06
-8.84141119893428e-06
-1.45832465164011e-05
-1.48728707648318e-05
-1.34802961431014e-05
-1.50837604943963e-05
-4.22455675633343e-06
-1.12173196225134e-05
-3.52762306335594e-05
-2.70565098481088e-05
-2.49940963322107e-05
-3.42742849655652e-06
-1.82943092350081e-05
-1.95452581918459e-05
-1.27744362145835e-05
-1.85688493460115e-05
-3.4806937420146e-05
-2.09639866061744e-05
-1.62741728066868e-05
-1.76036134239062e-05
-1.63072664418958e-05
-2.31066894665333e-05
-3.10021025105556e-05
2.62346568911441e-06
-1.30355930595695e-05
-2.01058716871906e-05
-2.56370023070941e-05
-1.05828065636189e-05
-1.31966343262514e-05
-1.82879129959177e-05
-1.79566129685924e-05
-3.00556320748506e-05
-1.72897760199607e-05
-8.22598700134802e-06
-1.33418430615396e-05
-2.85234020526782e-05
-1.07821327608632e-05
-7.15458374800752e-06
-8.67285278976854e-06
-1.56046515711357e-05
-1.30265622970792e-05
-2.51004571428573e-05
-1.61240896865958e-05
-1.48887378032139e-05
-3.62446022511087e-05
-1.54118900763087e-05
-9.56099135417476e-06
-1.29730607082791e-05
-1.94746084167979e-05
1.65196447299259e-06
-2.73482497137341e-05
6.02274311072004e-08
-1.96198289399829e-05
-1.15140474483605e-05
-1.29437748964005e-05
-1.83608815978408e-05
-1.77464781886111e-05
-2.57805350941598e-05
-2.79058633866089e-05
-2.07280363242876e-05
-2.13082320039645e-05
-2.02575266010148e-05
-2.36882638865873e-05
-2.57019749566786e-05
-1.80678420023895e-05
-6.72537975317146e-06
-9.90188144652558e-06
-1.0404245322043e-05
-1.00876968571782e-07
-4.93159867999773e-06
-3.22551723439997e-05
-3.8366636576825e-05
-1.81207854467824e-05
-5.14600840037296e-06
-2.47981678013357e-05
-7.90786511387719e-06
-2.8908643084249e-05
-1.99118381899874e-05
-2.41539547929871e-05
-2.31209736284525e-05
-2.54976942065877e-05
-3.14732256247349e-05
-2.25481871367444e-05
-2.04494357872723e-05
-1.09240538688858e-05
-1.71892231868731e-05
2.11928634029725e-06
-1.88363647947925e-05
6.93707492994165e-07
-2.7962794347918e-05
-2.94824160002622e-05
-1.91591826504829e-05
-4.95333618623249e-06
-8.31245481315512e-06
-1.70232485130517e-05
-3.21924072926466e-05
-2.46477987681532e-05
-1.14737907249716e-05
-2.47262784838093e-05
-2.14818787867029e-05
-4.98241082532961e-06
-2.32866547969949e-05
-2.02540539899142e-05
-1.97165208892367e-05
-2.10120101440467e-05
-2.42121135483887e-05
-1.60165261781538e-05
-6.83628729226885e-06
-3.04063856047795e-05
-5.42958928837643e-06
-3.21966396813061e-05
-2.13793325556056e-05
-1.24820135128755e-05
-2.01279963254775e-05
-9.81193493339249e-06
-9.1232876548156e-06
-7.73234881020853e-06
-1.38207380265878e-05
1.38501317480468e-05
-1.04969287766751e-05
-1.9233463342858e-05
-1.05724171296594e-05
-5.2441664605138e-06
-1.54577460090433e-05
-1.53502327064471e-05
-1.35296102708716e-05
-2.50554380296471e-05
-2.7602601517741e-05
-2.97509881914559e-05
-2.2518499132933e-05
-1.40520031033876e-05
-3.07500102549903e-06
-1.92112076288867e-05
-2.66152929025749e-05
-5.84401822779332e-06
-1.03378454367232e-05
-2.47243617890649e-05
-2.2960611353789e-05
-1.22360698480745e-05
-1.2372666535538e-05
-1.3477662779998e-05
-1.87989773357842e-05
-1.69423769380181e-05
-2.58723277116035e-05
1.26223821312261e-06
-1.5999651149226e-05
-2.6628276011351e-06
-6.51092252748445e-06
-2.86884185664676e-05
-1.742305237072e-05
-1.86705587757003e-05
-2.10197664891575e-05
-2.72715316821032e-05
-2.25777806331612e-05
-1.85937713429428e-05
-5.56479609865785e-06
-9.00467605949915e-06
-2.56855918067983e-05
-1.17883096474999e-05
-3.10380781254666e-05
-1.99872536800871e-05
-7.97142342393292e-07
-1.31493317916621e-05
-2.53094612997955e-05
-5.93488813319076e-06
-4.80382168396988e-07
-3.85510189246033e-06
-8.07199730865949e-06
-8.42640650998012e-06
-1.14957624605952e-05
-1.23299083138055e-05
-2.71868990370707e-05
-8.87785056608478e-06
-1.5329159111264e-05
-1.91802333150249e-05
-1.90683116338457e-05
-6.17616593479603e-06
-2.57216121247947e-05
-2.57204142514429e-05
-2.72897328731802e-05
-4.54662962161661e-07
-3.00658893389508e-05
-1.82866494647621e-05
-3.54211721044011e-07
-3.34375088893973e-07
1.34409280948955e-06
-4.4716557554623e-06
1.75686801711059e-06
-1.63256446763735e-05
-2.38638682546219e-05
-1.2629170353474e-05
-9.20990156355394e-06
-6.21510974773495e-06
4.13902895646228e-06
-1.55051464350687e-05
-2.01080811777544e-06
-9.57487553752979e-06
-1.33715491336025e-05
-1.95372872327622e-05
-2.59081310223042e-05
-1.70628684409363e-05
-1.99041178062475e-05
-8.86119861204347e-06
-1.39439175178752e-05
-1.70869237789879e-05
-1.88920244546135e-05
-9.74453779966027e-06
-1.84669834339689e-05
-1.7861967789102e-05
1.28168067741896e-06
-1.49871586914567e-05
8.07925857773687e-07
-1.31248458910055e-05
-6.8122385310796e-06
-1.29970600659849e-05
-7.50137842473554e-06
-5.57240111631591e-06
-1.82805366676399e-05
-2.68248688130771e-05
-1.70633205321234e-05
-1.1665833583877e-05
-2.17298919881836e-05
6.80959866581686e-06
1.22832318895617e-06
-2.71746491069487e-05
-3.02325233679899e-05
-4.40666888783426e-06
-2.59067422011277e-05
-1.50599902100989e-05
-2.26571919029762e-06
-1.24508497812965e-05
-3.87667534719172e-06
-1.9601757417452e-05
-1.31882883659905e-05
5.87728977119971e-06
-9.1171650997297e-06
-1.72774974150576e-05
-2.25434308790814e-05
3.01395756169934e-06
-1.74139650621748e-05
-1.34700354687303e-05
-5.74187686366268e-06
-1.43871807696617e-05
1.94403122303855e-06
-1.95939245441382e-05
-6.5633830257237e-06
-9.72565776214816e-06
-1.98046073365419e-05
-1.85339635880656e-05
-2.03417581831665e-05
-1.56344432669996e-05
-1.38671716890189e-05
-2.63818765647579e-05
-1.3012274409536e-05
-1.081371350713e-05
-1.00699206909977e-05
-1.14550446472729e-05
-1.6346062451718e-05
-1.7288750666838e-05
-2.39565072388496e-05
-1.09030482838595e-05
-1.25224272107314e-05
-3.54191660072233e-05
-3.29988165434474e-06
-2.16952016488554e-05
-1.46074774221754e-05
-2.88895788671846e-05
-1.12554172161817e-05
-9.87876639865866e-06
2.40757718873291e-06
-9.31729904257142e-06
-2.91809329129139e-06
1.21035734076352e-05
-1.83582400334321e-05
-7.46772237167976e-07
-2.26425170976457e-05
-1.40088703507083e-05
-8.72868509483524e-06
-5.05617504123217e-06
-1.96179734310775e-05
-1.59376648151193e-05
1.52513722142501e-05
6.35956677280411e-06
7.54696783296581e-06
-1.61499805387048e-05
-5.32624025768589e-06
-1.62012187149017e-05
-1.16219538889853e-05
-1.57670487714985e-05
-1.29068350531213e-05
-1.33440621639446e-06
-1.83442037706219e-05
-2.9476508703068e-05
-2.19426737245323e-05
-2.13951983188728e-05
-1.93150213037203e-05
-2.76931070558964e-06
-6.3787074365317e-06
-7.85592606073169e-06
-1.61222630492073e-05
-2.549851141936e-05
-1.20195509801623e-05
-1.35233655216324e-05
-2.75670111816341e-05
-1.7692459809438e-05
-1.35177656334273e-05
-1.00434632115075e-05
-1.83893488333569e-05
-1.85650601775335e-05
-2.06016951637764e-05
-7.44437502405988e-06
-1.40331601162516e-05
-3.35509280794668e-05
-2.13251871139866e-05
-6.3772750604752e-06
-9.09127095320256e-06
-5.79547034389324e-06
-2.10221075504413e-06
-2.37098736218009e-05
-2.37370132158691e-05
-1.49081088481621e-05
-1.47672408188429e-05
-1.63174767912508e-05
-1.47302649795736e-05
-1.38554230725352e-05
-1.42377649251574e-05
-1.14403354577889e-05
-1.55432013959785e-05
-8.27118212232509e-06
-1.96971551651963e-05
-2.28312982756498e-05
-1.73882867015271e-05
-1.06757386663283e-05
-1.73957284780958e-05
-6.11362580706449e-06
-1.0637079150634e-05
-2.44770307863084e-05
-1.09369252619249e-06
-2.66322025505579e-05
-2.00898161772909e-05
-1.0391981155073e-05
-1.84387728801596e-05
-2.09730845235222e-05
-1.30306783552299e-05
-2.77316575780155e-05
-9.56157779824552e-06
-2.01869024079855e-05
-2.19873441751122e-05
-1.76503138680642e-05
-2.0059201783397e-05
-3.62594125020969e-06
-1.26152748829734e-05
-3.21657672687567e-05
-5.68153335083082e-06
-4.41254651061559e-05
-1.8057137587562e-05
-2.19136564840557e-05
-2.44419936438439e-05
3.47344319095136e-06
-1.44332443593217e-05
-2.75528367648692e-05
-1.69674650417306e-05
-7.09818952335775e-06
-2.09214463494454e-05
-1.57125336645721e-05
3.77661243466158e-06
-2.38500751480405e-05
-3.52454986918588e-05
-2.27359650142844e-05
-7.13143612571283e-06
-6.73255000864862e-07
-2.5336351717944e-05
-2.97230237547084e-05
-2.62249336529498e-05
-4.7743173337761e-05
-2.18934244733291e-05
-1.07388918466476e-05
-2.12819678186468e-05
6.28782094616151e-07
-1.85605344729066e-05
-2.45665604656139e-05
-1.50115032803037e-05
-2.14781504814789e-05
-5.82014644728999e-06
-4.06163307984854e-06
-1.49052650156572e-05
-1.12915561538235e-05
-2.20775144067198e-05
-2.79702661882323e-05
-1.54887674038984e-05
-7.2916273754616e-06
-2.06201847384406e-05
-3.04443145117926e-05
-3.07462624220599e-05
-1.34987933177213e-05
-1.38789173737704e-05
-1.20729204597946e-05
-2.10780395273464e-05
-1.76817442877927e-05
-6.76419309559515e-07
-1.03395883739041e-05
-1.45968607673078e-05
-1.07442984369815e-05
-1.66244551033238e-05
-2.17409743600539e-05
1.6372607362672e-07
-1.29862814781208e-05
-1.11608904605597e-05
-1.39879666681383e-05
-2.2324808059179e-05
-2.58421511884126e-05
-1.63623904016456e-05
-1.50976386747404e-05
-2.58752541323328e-05
-9.372911122803e-06
-2.43821163907208e-05
-9.00046496502717e-06
-1.14126172759027e-05
3.27502940722917e-06
-1.74649789935794e-05
-1.72506954036281e-05
9.32280560022114e-06
-2.36996257580232e-05
-1.58283595258782e-05
-1.69050745495498e-05
-1.78896894786212e-05
-2.26486649342397e-05
-1.88720783392054e-06
-2.04953312095905e-05
-1.62476681981397e-05
-3.65067930830325e-05
-2.23283989072689e-05
-2.47460302107204e-05
-2.06358349540692e-05
-2.92289875240457e-05
-2.65554731755485e-05
-3.44460002131212e-06
-9.75502413383302e-06
-1.8668000282525e-05
-2.20639786460519e-05
-2.31260151504268e-05
-2.66548630879656e-05
-1.10007448811867e-05
1.58328473958185e-06
-1.76077914943925e-05
-2.09518813346774e-05
-2.12855054365222e-05
-7.67885810526683e-06
-1.09662654727409e-05
-1.47586433461929e-05
-1.33613967419177e-05
-2.7008718680571e-05
-1.2448498467808e-05
-1.41301365176279e-05
-1.56420695624445e-05
-1.78848372265428e-05
-1.93487437260697e-05
-1.74309679895153e-05
-5.25096666464251e-06
-2.22151589845316e-05
-7.77893315410668e-06
-5.40821237119279e-06
-2.55047049610491e-05
-8.31586714278695e-06
2.40197702171332e-06
-1.34646241415361e-05
-1.56794711942152e-05
-1.75412902657244e-05
-1.76435143723604e-05
-6.80653166352972e-06
-1.12905428316455e-05
-5.06890112707321e-06
-3.88269052193726e-05
-1.51652369939433e-06
-1.48285276408491e-05
-3.38508993859435e-05
-5.98823546654388e-06
-1.38607565765453e-05
-3.05462779762391e-05
-2.18826808738763e-05
-1.4616978325599e-05
-2.63353644303525e-05
-1.51096915822804e-05
-2.65406387057791e-05
1.43633896517897e-06
-1.16542211815001e-05
-2.29839190558067e-05
-1.57826549754652e-05
-1.75923700077935e-05
-1.077228192011e-05
-1.69328171958342e-05
-2.78578391643615e-06
-1.38691163468311e-05
-2.98080388320406e-05
-1.94075849142538e-05
-1.5934855157767e-05
-2.67000764222887e-05
-1.94864735618745e-05
-2.10649430959427e-05
-1.64033126299421e-05
-1.65521324244306e-05
-2.40820554295619e-07
-1.22431347744845e-05
-5.86789412093419e-06
-5.39026980897277e-06
-1.073186272242e-05
-3.48782318386987e-06
-2.32339260998675e-05
-3.22474601922453e-05
-9.15090512618977e-06
-3.81994182503822e-06
-4.74777291237432e-06
-1.60493617037815e-05
-1.55618707933593e-05
-7.93720262405186e-07
-1.33238800874518e-05
-2.01529829715623e-05
-2.07147017560784e-05
-1.2957970721965e-05
-7.329669533682e-06
-3.07640507830033e-05
-1.35683886203922e-05
-2.44800074831789e-05
-1.16375011386551e-05
-1.86530712954922e-05
-3.66324734649216e-05
-7.13420119333564e-06
-6.4322775771983e-06
-1.60361613102868e-05
-8.89881635493097e-06
1.55572501006716e-06
-2.54396435921362e-05
-2.04928812913072e-05
-1.6676144784602e-05
-1.38635865320659e-05
-2.37301122254511e-05
-3.61565401561144e-05
-1.90212452182004e-05
-2.08587588105155e-05
-1.36237673949879e-06
-8.44930967567633e-06
-2.76099334882247e-05
-1.10738325841986e-05
-1.48152706942416e-05
-2.6300759863624e-05
-3.23961621557356e-05
-7.37267142025958e-07
-1.42078721426545e-05
-2.4960989530688e-05
-1.93589310336429e-05
-8.10118080244411e-06
-9.9708312127784e-06
-1.6452231900506e-05
1.6605001833481e-06
-2.17787427891045e-05
-1.6232038752617e-05
-1.30584717871844e-05
-3.25237509427221e-05
-3.14048528998877e-05
-2.13695390649322e-05
-6.43607300487131e-06
-2.10500417496636e-05
-2.9072178276997e-05
-9.15559755430111e-06
-1.31440176422571e-05
-1.93118091855651e-05
-3.27819662060419e-05
-1.96072177142099e-05
-6.2176649743637e-06
-1.62489377674072e-05
-9.30435295800767e-06
-2.22907581190233e-05
-1.49972978442849e-05
-1.52712091557633e-05
-2.09375077763341e-05
-2.3738682798263e-05
-1.96858877829847e-05
8.28900766201261e-06
-2.72584386451524e-05
-2.2624445780369e-05
-1.46741511188254e-05
-1.69868847406046e-05
8.18039159557089e-06
-1.43977976046796e-05
-9.62619511061201e-06
-6.45042223553591e-06
-1.51326526171781e-05
-2.06616873939357e-05
-2.23234540287131e-05
-1.35281162980953e-05
-2.46172462662234e-05
-4.10457778512172e-05
-2.64955561067105e-05
-1.57085292222255e-05
-3.59093918398543e-06
-7.57286844379965e-06
-3.60189789748118e-05
-2.03788012363008e-05
-3.06494226271566e-05
-1.6154452226711e-05
1.37041995066742e-06
-4.6206974656373e-06
-3.20041307911117e-06
-2.27190432401089e-05
-6.44448196300044e-06
-2.57132117006268e-05
-2.80189369493848e-05
-2.31832155998447e-05
-2.15710692144681e-05
-2.68236631616937e-05
-2.01319947821587e-05
-1.67085858650888e-05
-2.79306360655822e-05
-2.29789917386835e-05
-3.13982776676636e-05
1.40491447000284e-06
-1.72148900543087e-05
-3.31041717487205e-05
-3.34289882511952e-05
-1.77368434019871e-05
-1.28369456656127e-05
-1.3461026294187e-05
-1.28645505908862e-05
-1.30298366573806e-05
-2.04660650418097e-05
-1.89300415973752e-05
-2.61007056800683e-05
-7.79532145799249e-06
-6.65607231028256e-06
-2.46356021337701e-05
-2.65052766520552e-05
-1.55309731135756e-05
-7.72697398402381e-06
-7.56723521598e-06
-1.09278521037631e-05
-1.81550740288369e-05
-9.67654394487376e-06
-1.33267264863387e-05
-1.8005649370795e-05
-2.11379484721334e-05
-2.66275523122121e-05
-1.30249129449628e-05
-2.12170007555585e-05
-6.08436943065346e-06
-1.59937487794693e-05
-8.43762987852071e-06
-1.31393743824807e-05
-1.98427217868184e-05
-2.4169675438215e-05
-1.48384328506238e-05
-2.31966930468415e-05
-3.87508486691077e-06
-2.77764392863134e-05
-2.3842564738198e-05
-9.65609006563008e-06
-1.31248050904337e-05
-2.03904711721425e-05
-1.63108907521984e-05
-2.95344814156494e-05
-1.02987535079988e-05
-2.30780570865013e-05
-2.95433482915414e-06
2.15891453803898e-06
-2.19194501330585e-05
-2.46800705856823e-05
-2.93720806801924e-05
-2.59890740797696e-05
-1.24259626584269e-05
-2.65765996960445e-05
-3.42684550789381e-05
-1.01996566857732e-05
-2.69326512901733e-06
-7.0834890460287e-06
-1.25704179842086e-05
-1.5334106590064e-05
-1.7193562537608e-05
-1.75411084725401e-05
-1.86374295046535e-05
-1.92406095288125e-05
-2.01510986972105e-05
-1.66471826361178e-05
-2.21056672214888e-05
-3.18613235460853e-06
-8.26997640892168e-06
-4.90749981117346e-06
-9.18824195498334e-06
-1.44094609176927e-05
-2.19405237793822e-06
-1.71731092233282e-05
-3.05735009046661e-05
-1.94083238499066e-05
-1.15131905239554e-05
-1.33216920685969e-05
-3.36938428304544e-05
-2.17194225519869e-05
-3.27162355245837e-05
-1.18259418555091e-05
-6.73832235004142e-06
-1.04089923336331e-05
-1.54468115387194e-05
-1.19195116991198e-05
-3.11515352504217e-05
-1.58258563477873e-05
-2.68502406921659e-05
-2.92030094393133e-05
-2.89785581569095e-05
-1.48731414069396e-05
-1.38938460484046e-05
-1.54633718299753e-05
-7.28523004193679e-06
-9.36906956603332e-06
-9.28433673507398e-06
-2.35621184725274e-05
-2.63687900125675e-05
-1.18618522651812e-05
-2.76245660195182e-05
-1.29221458951757e-05
-8.32231033115442e-06
-1.76783551803135e-05
-4.49727763735376e-06
-1.68699569203685e-05
-1.34248552545848e-05
-1.89953132072689e-05
-2.02598696213387e-05
-2.87585072185464e-05
-2.24114389968923e-05
-1.1015090135347e-05
-3.44221737622601e-06
-6.73151923719482e-06
-1.58966047939861e-05
-1.97997028989169e-05
-2.38350628631269e-05
-1.70243425942854e-05
-4.43639588801432e-06
-1.31863541448212e-05
-1.54421408512012e-05
-1.52370178855157e-05
-3.17332427649707e-05
-3.6385954172838e-06
-1.53562241383862e-05
-2.45551903008913e-05
-1.66773789620829e-05
-2.54450513329814e-05
-2.67357860543648e-05
-5.68691687974555e-06
-1.32054214616241e-05
-6.62037624987e-06
-2.05610848011435e-05
-4.48121510547881e-06
-1.48657155787712e-06
-1.96525116222398e-05
-8.87380531402867e-06
-1.29262510455267e-05
-2.58083609906983e-05
-1.2708996955681e-05
-1.23972816957672e-05
-1.16335148822231e-05
-1.29728196727587e-05
-1.8057153145627e-05
-5.4180260709411e-06
-2.26994596000744e-05
-2.73597101899447e-05
-1.39518167850922e-05
-1.01434481259601e-05
-1.69891103937403e-05
-1.63418129274044e-05
-4.94897240122016e-06
-1.10033925167234e-05
-1.06067835685774e-05
-1.00735376986501e-05
-1.3246054672704e-05
-2.86075851146902e-05
-9.20742261536291e-06
-1.93819797234699e-05
-2.9726266450728e-05
-1.79091131740892e-05
-1.16104755680272e-05
-2.07357400570973e-05
-2.4102968733028e-05
-2.64994164082594e-05
-1.84555071609226e-05
1.22481323560879e-05
-6.67013664723839e-06
-1.10859355813493e-05
-1.28155901395182e-05
-1.41503860591022e-05
-1.57882625322572e-05
-1.43044132344444e-05
-2.45204626116594e-05
-1.31312865793175e-05
-1.65399540748198e-05
-2.00522789895617e-05
-1.90077335054102e-05
-9.01519756056553e-06
-1.27924532491801e-05
-1.20937609714181e-05
-4.29477483979631e-06
-1.91609848535243e-05
3.72896107786097e-06
-1.64370251749374e-05
-1.23534261220436e-05
-1.03308752950027e-05
-1.32651555861523e-05
-7.30111184761468e-06
1.51396876506619e-06
-1.68776182129743e-05
-2.34468510633797e-05
-1.13213852931263e-05
-7.75757548343804e-06
-8.73336444026224e-08
-1.7445477722929e-05
-1.52867321539344e-05
-2.30966501218866e-05
-2.33125555450494e-05
-1.28852215354996e-05
1.33201150105595e-06
-4.04290714621553e-06
-1.28148151695476e-05
-1.42784155181184e-05
-2.38630237499685e-05
-1.56950858725584e-05
-2.62637969399102e-05
-1.0326874048542e-05
-2.8741631251511e-05
-3.29794500615935e-05
-1.71439044497059e-05
-1.68171591121226e-05
-1.85363454789788e-05
-2.19334032450887e-05
-2.28901453037809e-05
-1.69065772019637e-05
-1.59572277589682e-05
-2.3396292627929e-05
-3.42112564632836e-06
-1.86363215428139e-05
-7.40778047242181e-06
-6.06862637952741e-06
2.98346955799348e-06
-3.17831540162871e-05
-2.97725830040647e-05
-1.51380139780944e-05
-1.32323509164078e-05
-9.63758360137781e-06
-4.17735295947635e-06
-1.64916557481771e-05
-1.04872080496575e-06
-1.76741746258211e-05
-4.6423690965687e-06
-2.87195079731626e-05
-7.1227162649348e-06
-1.42197676574562e-05
-1.08303305628002e-05
-2.88174124248627e-05
-1.92313374362391e-05
-3.17175368485369e-05
-5.00170522164395e-06
-6.99328470751778e-06
-3.77393874737308e-06
-1.68252281344309e-05
1.88649041128209e-07
-1.23727838701638e-05
-2.16018089835776e-05
-2.26494882912291e-05
-1.66832252656477e-05
-8.49097199481425e-06
-2.19773357571769e-05
-2.98123301070117e-05
-2.02119080275064e-05
-1.89510451271221e-05
-1.44683185601557e-05
-1.19531470294672e-05
-8.7308004034945e-06
-1.23121581224784e-05
-2.60966039574488e-05
-7.2803692770912e-06
-2.21772878818619e-05
-2.17011386406808e-05
-3.59357942321788e-05
-3.27641988333333e-05
-2.32560627018974e-05
-2.24749069776687e-05
