# Supplementary material for: Research on computational propagation and identification of mine microseismic signals based on deep learning
Source: PLoS One. 2025 Oct 22;20(10):e0334641. doi: 10.1371/journal.pone.0334641 (PMC12543183; doi:10.1371/journal.pone.0334641)
Supplement: S11 Data — (ZIP) [file pone.0334641.s011.zip › 000101100002693.xlsx_0.txt_24.txt.txt]

-1.86892026902493e-05
-3.76503337744259e-06
-2.95930389530452e-05
2.74709218386787e-06
-2.56088514460308e-05
-5.19815744015674e-06
-2.32627943821665e-05
-1.98557781118949e-05
-7.16022235664074e-06
-2.44898178401518e-06
-7.60642196348923e-06
-2.38416546034424e-05
-1.91450886053688e-05
-1.10692996642247e-05
2.54476596716353e-06
-5.87896687313171e-06
-4.72796683518546e-06
-3.16285038202848e-05
-1.68432031962306e-05
7.31828506541157e-06
-2.10480453509733e-05
-9.97554835874782e-06
-8.26080624388566e-06
-1.57319651948634e-05
-9.36574296145778e-06
-1.46612325825339e-05
-7.54053439949813e-06
-7.40207492250609e-06
-3.35359412946579e-05
-3.16142613951075e-05
-2.03446806241075e-05
-3.27177934195128e-06
-1.65416634946252e-05
-1.09801462093915e-05
-1.7570656596762e-05
-1.80755028436817e-05
-1.12719046478528e-05
-7.74596676435469e-06
-6.70287170794056e-06
-1.80801475972661e-05
-1.11633764283257e-05
-2.58691473786648e-05
-2.67039880024678e-05
-1.36896102492231e-05
-1.34599746307086e-05
3.39983828907152e-06
-2.17472597291779e-05
-9.3103420537431e-06
-1.45078190182302e-05
-2.1916303459492e-05
-1.64966676750241e-05
-2.099651346318e-05
-1.83073052301746e-05
-3.44549438820911e-05
-7.86452049292123e-06
-3.42035744946278e-05
-1.9097059344725e-05
-3.19049758863093e-05
-2.88211727139785e-05
-6.21277168126048e-06
-1.0643008608328e-05
-1.87133139822112e-05
-1.12875005700027e-05
-1.93450439643442e-05
-3.05618707090293e-05
-2.8324803147938e-06
-2.13405094580668e-05
-1.70668646152791e-05
-1.35536791306883e-05
-1.97359005058871e-05
-2.91522642157664e-05
-2.67020457933687e-05
-2.66849182676758e-05
-2.1350160353465e-05
-1.51685879089456e-05
-1.87050244991707e-05
-6.38727900716796e-06
-9.5545424799412e-06
-2.33287999502854e-05
-7.31932108735588e-06
-1.25883589116834e-05
-2.33456420168032e-05
-1.56628609656155e-05
-1.09435340867857e-05
-1.12064217575173e-05
-1.24732296848559e-05
-6.26115747896405e-06
-2.86775013949974e-05
-9.46369366028714e-06
-1.34535816009235e-05
-9.72389465202181e-06
-1.87045530505972e-05
-1.93462775636944e-05
-2.63207471504915e-05
-1.52269212456828e-05
-1.1891495540534e-06
-6.22107159773565e-06
-7.76974154194732e-06
9.11840018231149e-06
8.131210090994e-06
-3.20730942534151e-05
-2.39135339922578e-05
4.41972117371299e-07
-2.73052141835429e-05
-1.56828692780155e-05
-1.11070897595184e-05
-1.84029517343632e-05
1.05731014907584e-05
-4.46836389898751e-06
-1.31384494295312e-05
-7.83176384301209e-06
-1.58914651800928e-05
-1.92623370934482e-05
-8.35441035335505e-06
-1.50111103368178e-05
-1.53071665399123e-05
-4.91949566379054e-06
-1.30862109862542e-05
-2.82019225053383e-05
-1.72479581609433e-05
-2.65552590581543e-05
-2.26176679365122e-05
-8.0965092544371e-06
-2.92044122879913e-05
-9.69366679487763e-07
-5.93506789795858e-06
-1.52589193842989e-05
-9.32821021478755e-06
-3.1458457644185e-05
-1.20419280010957e-05
-1.36756657643393e-05
-1.69695994374055e-05
-2.36166704418258e-05
-2.36857139162799e-05
-1.61108193922442e-05
-1.60131407129562e-05
-1.7379709567694e-05
-1.43941199887058e-05
-1.87362850549163e-05
-1.46514508212244e-05
-1.84995500497016e-05
-1.82288419194083e-05
-1.59233634074584e-05
-3.95164651138431e-06
-1.96936408200163e-05
-6.6212467491894e-06
-2.1891554519425e-05
-7.13283336956359e-06
4.88862921662782e-06
-2.01702688499862e-05
-2.13894119539355e-05
-2.26154382213846e-05
-1.39899412413673e-05
-6.46317505251995e-06
-1.14826144777832e-05
-2.45447453010311e-05
-1.94120093433392e-05
-1.21324747549711e-05
-3.74470531820221e-05
7.08026370902052e-08
-2.51765306347539e-05
-3.14510053625173e-05
-3.85485233349945e-05
-1.71793764464161e-05
-1.80572702787636e-05
1.2013103518719e-06
-1.54899985533353e-05
-1.48237549231103e-05
-1.65579785227142e-05
-5.76099545805718e-06
-2.1875930911621e-05
-1.21583395883969e-05
-1.22070402450291e-05
-7.01483558034965e-06
-9.5887509676825e-06
-1.65970701589807e-05
-1.5971587099032e-05
-8.39373478871863e-06
-1.55250778269996e-05
-1.34259567117348e-05
-2.03334486067221e-05
-6.66299144074239e-06
-1.60081824496769e-05
-7.05557520380989e-06
-1.6889574865724e-05
-9.35173182237459e-06
-3.4790017302123e-05
-2.12663599326502e-06
-1.4833145802384e-07
-1.82499266883672e-05
-9.40442686737206e-06
-1.10338886128221e-05
4.99815390189669e-06
-1.65282402512851e-05
-2.34409760850288e-05
-1.52438421055418e-05
-1.44245540195551e-05
-7.02558266633653e-06
-1.27705337084825e-05
-1.86832819244474e-05
-1.05675615659889e-05
3.68016580466164e-07
-3.18003188555359e-05
-8.36647550459199e-06
-1.70388026982437e-05
-2.37904115964403e-05
-5.56692947483026e-06
-1.71055997695099e-05
-3.49351247476085e-05
-3.20100126831105e-06
-2.19802693654253e-05
-1.77802666931267e-05
-2.43353203618814e-05
-1.37307371741987e-05
2.33646919223503e-06
-1.9053856648153e-05
-2.63415471625915e-05
-2.24418464658258e-06
-9.24656950895073e-06
-2.57923127549744e-05
-1.40241326239341e-05
-3.24729101695996e-05
-2.37648053089996e-05
-3.97604887180884e-05
-1.29097640187822e-05
-2.43389364864442e-05
-1.58163457736312e-05
-2.37450231091252e-05
-4.07364642281838e-06
-2.89857206493465e-05
-2.33354576412891e-05
-1.30624361004606e-05
-2.79332572864397e-05
-1.76643134923208e-05
-2.52996998357477e-05
-1.9025372918684e-05
-1.29601319766964e-05
-1.93421651341456e-05
-7.72924939537358e-06
-1.87907100376741e-06
-2.34900775171205e-05
-6.7334900204852e-06
-1.7541778773666e-05
-1.39727465918769e-05
-1.16129705577587e-05
-1.25162845301209e-05
-1.84815459559245e-05
-2.81824529588132e-05
-3.36306907588886e-05
-1.95672773373945e-05
-2.57060039382665e-06
-1.59445098370785e-05
-1.79690089658833e-05
-1.95646285949826e-06
-2.86507467050867e-05
-2.85813610498236e-05
-1.97316962365115e-05
-1.99525327556433e-05
-2.14631482439685e-05
-2.49760280299117e-05
-2.21128504359669e-05
-1.36098418173938e-05
-5.02746057608439e-06
1.00373918385056e-06
-1.55348931963479e-05
-3.12024745162902e-05
-1.38141634846698e-05
-3.06618369990477e-07
-2.5651560196505e-05
-4.28842813712974e-05
-8.03166323001575e-06
-2.3874605156294e-05
-4.00619864128067e-06
-7.7365485744044e-06
-4.08090609663506e-05
-2.58055085370319e-05
-1.78048969685753e-05
7.49208460355991e-07
-1.41520186424818e-05
-1.8657343952019e-05
-7.15327753727555e-06
-1.53744698606287e-05
-1.87434310851755e-05
-1.65928752675616e-05
-1.54007892598316e-05
-2.12379998765133e-05
-1.65712822791505e-05
-2.11810589195973e-05
-3.67476344298152e-06
-9.52417345640298e-06
-1.52821114125483e-05
-1.19955096518933e-05
-2.02929972718972e-05
-1.62383208849453e-05
-1.52551217066084e-05
-1.36132840700688e-05
-3.38352447934968e-06
-1.28062352014723e-05
-2.16423539459229e-05
-1.77041097356299e-05
-2.74721949446354e-05
-1.46253483036974e-05
-9.33805257478851e-06
-2.53656904859297e-06
-6.16617407480336e-06
-2.92123989788358e-05
-1.5009827074666e-05
-1.6517378228213e-05
-1.56531358124834e-05
-1.57589094057373e-05
-5.73246021886445e-06
-2.17315225699526e-05
-9.68053913334547e-06
-1.12701162576296e-05
-1.39341639779138e-05
-1.1369828862563e-05
-1.89114491717208e-05
-1.37369785078402e-05
-1.5477067694575e-05
-1.99978869356957e-05
-1.99575820367804e-05
-1.58968840216953e-05
-3.44696876734253e-05
-1.13971342777716e-05
-1.40292059722607e-05
-1.09384934774016e-05
-7.98109678246533e-06
-7.5181123034658e-06
-8.12462887661716e-06
-1.38170265839929e-05
-6.18743316416361e-06
-7.53300766923971e-06
-1.37504413587258e-05
-1.76157169593326e-05
-1.63878658292863e-05
-2.7064596803309e-05
-2.17353128071273e-05
-2.72888194283932e-06
-1.27249545044287e-05
-8.52953666891574e-06
-8.23421545240585e-06
-3.28321941031086e-05
-8.72237880183675e-06
-1.37934612577689e-05
-2.57244514998651e-05
-2.49107003495339e-05
-2.61568766294936e-05
-7.01842835968135e-06
-2.09892849552195e-05
-3.50663154082994e-06
-1.65998938961538e-05
-1.35088513717415e-06
-2.2331378147589e-05
-1.72272533218482e-06
3.2106936505532e-06
-2.10789910453672e-05
-1.87067828729467e-05
-1.06819410589654e-05
-2.56503659519839e-05
-1.49192946619552e-05
2.05287106794743e-06
-2.73026780729963e-05
-4.23125973257559e-06
-1.99826121149821e-05
-1.76361579499876e-05
-1.10515778197532e-05
-8.24391807390931e-06
-3.61662397881499e-06
-1.42207026063834e-05
-2.6799557985573e-06
-2.96613728780577e-05
-2.17899260555787e-05
-4.91143278322051e-06
-2.14387573850598e-05
-1.01325869055965e-05
-1.97923099623486e-05
-1.56489751924585e-05
-2.18178674683123e-05
-1.2556447514324e-05
-2.01141896838182e-05
-1.58159664227827e-05
-1.09096198637903e-05
-1.29646828779066e-05
-7.62612884044275e-06
-2.32145722406305e-05
-1.67257310721838e-05
-2.38211682478729e-05
-2.16058937772793e-05
-1.18858740260074e-05
-6.26413442422271e-06
-1.31071068137604e-05
-1.4719790563079e-05
-1.35596538052915e-05
-3.91844407030987e-06
-1.96350932267642e-05
-1.01199376710483e-05
-2.68826974878661e-05
-1.10243292137673e-05
-2.52709196342494e-05
-1.27000717035853e-05
-2.33593945926627e-05
-7.83273154452224e-06
-2.48001743517694e-05
1.6236873403166e-05
-2.65148275593097e-05
-1.63277522170412e-05
-1.32923822742971e-05
-2.75846736597873e-05
-3.02440372494845e-05
-2.76372840084093e-05
-2.42265754153788e-05
-1.36601961546141e-05
-1.58400823077228e-05
-9.02623236258129e-06
-1.51874448575311e-05
-2.62822267343362e-05
-2.01080745687851e-05
-1.79761002030931e-05
-1.5363297790841e-05
-1.61760646746823e-05
-1.83968262763562e-05
-1.04730380113544e-05
-1.8488796790814e-05
-2.37696821515519e-05
-9.74430281465754e-06
-1.33320392473939e-06
-3.34219755491184e-06
-1.92022845684531e-05
-1.5267968500607e-05
-1.5836630955376e-05
-2.30251245593372e-05
-2.7706435720027e-05
-1.1628458141478e-05
-2.64089444899047e-05
-1.4864186847007e-05
-2.23251659295088e-05
-1.31206445750742e-05
-1.25068185104186e-05
-3.15238508628286e-05
-2.85701281177469e-05
-2.58455692150197e-05
-1.25254597504535e-05
-3.95091800235357e-05
-1.33937941710638e-05
-1.66830686960675e-05
-5.69409319409847e-06
-1.27935359231799e-05
-8.41947355818287e-06
-2.48937778574946e-05
-3.15933474134632e-05
-2.09419478734612e-05
-1.54632169606115e-05
-1.67732016831458e-05
-1.47931153600974e-05
-9.70072738303495e-06
-2.43940566082932e-05
-1.44733242395744e-05
-1.6301452065069e-05
-4.78482074722151e-06
-1.61502599031726e-05
-8.42178018459473e-06
-2.37299653775032e-06
-1.47529348014642e-05
-2.88352507561467e-05
-1.48490174223603e-05
-2.30960089536703e-05
-1.32364524345783e-05
-2.11458707700984e-05
-1.86366675008641e-05
-3.35381452575261e-05
-1.02797461695265e-05
-1.75760107361725e-05
-1.65266515676216e-06
-1.0926522684582e-05
-1.48764907342554e-05
-7.93295029846387e-06
-2.58169769363635e-05
1.28696703364259e-06
-1.29943086513959e-05
-1.90902341891824e-05
-1.97881029323157e-05
-1.0511452025657e-05
-9.41725114363309e-06
-2.97372629899341e-06
-7.9833247849349e-06
-2.88030233231225e-05
-1.42191894774173e-05
-9.92310328189283e-06
-1.01205159924542e-05
-9.62689205691568e-06
-1.40634780531002e-05
-1.39183697119131e-05
-2.89764940099214e-05
-1.21862536994189e-05
2.24777448756254e-06
-1.61264705273381e-05
-2.31631155800026e-05
-1.97449029263066e-05
-1.42484552884697e-05
-1.29910487889893e-05
-2.25962349794102e-05
-1.56858610308456e-05
-4.49442920643896e-06
-1.1471896471179e-05
-4.18455457868054e-06
-2.36293873896415e-05
-3.70231319130451e-05
-1.29436904478914e-05
-1.56005466278044e-05
-5.71067626072945e-06
-1.34644704820905e-05
-3.3478561605983e-05
-8.85698988853578e-06
-1.77775640754827e-05
1.66219444438186e-06
-1.7151602554697e-05
-1.80660547638533e-05
-1.55508328921571e-05
-5.36896128771216e-06
-2.76908682309798e-05
-9.18484623690916e-07
-9.44214987799431e-06
-1.91460731034964e-05
-1.3959424927145e-05
-8.34257164176722e-06
-1.68900454019343e-05
-9.08675782893626e-06
-1.36650360281602e-05
-5.81361196870639e-06
-1.4952641316909e-05
-2.60758021942156e-05
-2.05692696985026e-05
7.31758127008233e-06
-1.60296227639527e-05
1.79834797112264e-06
-2.36361728879644e-05
-1.93149229290587e-05
-3.74080056867768e-05
-1.28092314417066e-05
-2.28454009577998e-05
-1.5703194707251e-05
3.7263373073969e-06
-2.03313736786372e-05
-3.31521052709613e-05
-2.31431266592277e-05
-2.11178755454116e-05
4.79747048008249e-06
-9.07334759588917e-06
-2.30308752213768e-05
-1.59550104499297e-05
-2.68063636494413e-05
-3.05275090688469e-05
-2.69860507052512e-05
-1.54509533679845e-05
-2.6720433402078e-05
-2.88158489492674e-05
-1.99058804263585e-05
-2.01929176879641e-05
-9.27230547901333e-07
-5.4194448615958e-06
-4.32855909148088e-06
-1.75310887945192e-05
-1.07700338045532e-05
-1.45084141229542e-05
-4.85314972733873e-06
-9.30974508383202e-06
-1.13945830545811e-05
-8.23523250899606e-06
-2.31288450355421e-05
-2.82989186055922e-05
-1.32151311233035e-05
-8.40830706218086e-06
-1.9998529674532e-05
-1.93412192162106e-05
-8.25854414831469e-06
-1.0067212752134e-05
-2.06853880767521e-06
-2.5974244460151e-05
-1.96883330859418e-05
-1.27607192546863e-05
4.83662868156782e-06
-2.7248807238201e-05
-6.48260137100043e-06
-2.14608800562519e-05
-8.48942346552385e-06
-1.69458670469689e-05
-8.56937123090506e-06
7.40320688872667e-06
-8.95778630463785e-06
-3.56930838585945e-06
-1.99628028380645e-06
1.09512896929954e-06
1.56654840200887e-06
-1.48952322399489e-05
-1.08108621664803e-05
-1.86192025847769e-05
-2.17073419730331e-05
-2.06415541194213e-05
-1.37190518925689e-05
-3.23254766543179e-05
-1.40727044556395e-05
-3.17075729626682e-06
-9.53931817485412e-06
-1.02775479042052e-05
-2.03231303249201e-06
-2.23044668262068e-05
-9.75342589240285e-07
-2.46405303741402e-05
-1.63434480314163e-05
3.0029451198291e-07
-1.28409346011821e-05
-1.65325825316712e-05
-2.2205813074264e-05
-1.35939830064276e-05
-1.32748846806023e-05
-1.27199475461244e-05
-1.54752265114906e-05
-6.93355231479267e-06
-2.02476583365161e-05
-1.31498752070557e-05
-2.10430871277088e-05
-2.54048291230043e-05
-2.13060023774211e-05
-2.37984157657474e-05
-1.52731079714718e-05
-1.53604183197224e-05
-9.09482100811953e-07
-1.69272835484323e-05
-1.73759520073097e-05
-1.52004051859523e-05
-5.3328407993646e-06
-1.34263819324535e-05
-2.56643306848676e-05
-1.95260676742244e-06
-4.84862981539594e-06
-2.31341129291686e-05
-2.9738815816997e-05
-1.62229564323673e-05
-8.75775163905156e-06
-1.17697877181835e-05
-1.96505477890591e-05
-1.85677905338535e-05
-2.62020350438155e-05
-2.61880695835031e-05
-1.73763828651258e-05
-5.60456994998612e-06
-1.68037322062375e-05
-1.90631496519402e-05
-4.38471967658929e-05
-2.51742776140218e-05
-7.70083779261727e-06
-1.51045068562578e-05
-1.28459525479125e-06
-3.15822506296646e-05
-2.31558576125552e-05
-2.42849352920713e-05
-8.8729959891286e-06
-1.65304892394097e-05
-2.01084742454874e-05
1.6846650907846e-06
-1.06174346426047e-05
-5.2911795980097e-06
-1.5684115919837e-05
-1.87798251568774e-05
-1.88789903599601e-05
-3.24621876335451e-05
-9.10692326751375e-06
-1.65714174393119e-05
-1.20694498146355e-05
-1.76595683457717e-05
5.25437329922891e-06
-2.34859372755257e-05
-1.31853856707785e-05
-1.09436251118087e-05
-1.82802037979281e-05
-2.07286575927109e-05
-3.81359371895669e-05
-2.94332570259855e-05
-1.84288629523341e-05
-1.30362999295798e-05
4.9379970572746e-06
-1.80496041760043e-05
-4.9154648329507e-06
-4.22049072532261e-06
-9.70775030666966e-06
-2.12596185548105e-05
-2.56254173442438e-05
-1.04358327855772e-05
-5.4264530205011e-07
7.7846269575204e-06
9.63885370822491e-06
-1.80364587156879e-05
-1.94004946811293e-05
-1.07698910841511e-05
-2.7527399058337e-05
-6.55510371678036e-06
-1.69176450422182e-05
-1.66827478128741e-05
-1.37347224703413e-05
-2.17223763413608e-05
-1.89152848526044e-05
-1.85745624430316e-05
-1.95649155444672e-05
-2.20287263959946e-05
-1.55995007941427e-05
1.39265538493953e-06
4.70581771188464e-06
-1.52074400508247e-05
-6.90531029448142e-06
-1.14185596681304e-05
-9.81353033982716e-06
-2.51715813335305e-05
-1.41493646970947e-05
-1.21252849060507e-05
-9.02739677051558e-06
-7.79049189137483e-06
-8.63314499005119e-06
-3.10610707395715e-06
-1.76624733886237e-05
-3.41281785807643e-05
-5.00736433785472e-06
-1.68602833000064e-05
-2.54842175137151e-05
-7.25887211021437e-06
-1.67210702362277e-05
-7.65590976248085e-06
-7.86931915729308e-06
-1.92004520070956e-05
-1.74456736956997e-05
-1.36382307878765e-05
-1.98018980246907e-05
-2.62582357604963e-05
-5.7321980915457e-06
1.31979393487704e-07
-2.82826518345306e-05
-7.53955723861357e-06
-1.32349952032514e-05
-2.28152268864594e-05
-7.38985293017418e-06
-9.89776940208543e-06
-1.87859045870857e-05
-2.07807281927051e-05
-5.65524027897119e-06
-1.28961380488873e-05
-1.58420974131459e-05
-1.07461094983351e-05
-1.48701729792332e-05
-1.96212104798861e-05
9.28316937255891e-07
1.58898385717346e-06
-2.33361498079926e-05
-2.40831270917522e-05
-3.29711682970876e-06
-2.35083990959972e-05
-1.19093225692798e-05
-1.94626658450895e-05
-4.79039056963402e-06
-1.06277568995266e-05
-2.34063195651264e-05
-3.05719155316138e-05
-2.55246747014363e-05
-1.71229549688774e-05
-2.08215256283057e-05
-1.96831917648541e-05
-1.8161199072165e-05
-2.14876767765697e-05
-1.20332485846283e-05
-7.19111359593715e-06
-7.87097204207188e-06
-1.39702025860317e-05
-3.10802724709107e-05
-1.06235054262785e-05
-1.103558472681e-05
-1.53236976694038e-05
-1.47730134842597e-05
-1.25145724790069e-05
-1.03857484177162e-05
-2.07512317311165e-05
-3.33918094270088e-05
-5.51783309187659e-06
-1.1403552710976e-05
-1.29042283024806e-05
-2.95621462084349e-05
-1.17927950687993e-05
-7.21560943906296e-06
-1.87741238081736e-05
-1.22715422992586e-05
-3.25251412407962e-05
-9.23070938385077e-08
-9.67081755459993e-06
-3.05572212762956e-05
-1.09286980281969e-05
-2.68166937698757e-05
-2.12406077043273e-06
-2.29639390656595e-05
-2.35217523257045e-05
-1.61008999574022e-05
2.1497577986208e-06
-1.54815632607717e-05
-1.24525060019114e-05
-1.42872034834988e-05
-1.46120547927197e-05
-2.39683325063158e-05
-3.20891723013927e-06
-2.74652947832847e-05
-1.64112478270159e-05
-1.95351815455933e-05
-1.52501435334487e-05
-1.60100482268151e-05
-1.67705692448706e-05
-5.98750547520025e-06
-8.03055132888436e-06
-7.55749124946453e-06
9.39662417321979e-07
-1.69311806660659e-05
-6.9930829783559e-06
-1.0935439944753e-05
-3.06341148128438e-05
-2.79164721280436e-05
-2.58247496721409e-05
-1.53439025044841e-05
-1.37906714660132e-05
-2.21312115779842e-05
-5.32488975254434e-06
-4.35911051766247e-06
-1.76352037108466e-05
-1.61624192084202e-07
-1.33532820159442e-05
-1.32211346993388e-05
-6.24820366170755e-06
-2.08607587937518e-05
-5.35097629927267e-06
5.57765104432162e-06
-1.49800684430335e-05
-1.01776562270265e-05
-3.6424179996678e-05
-1.45053035102002e-05
-5.40579633232733e-06
1.27738323895895e-06
-1.25254834461495e-05
-1.94802431491889e-05
-6.33781785646786e-06
-3.24538225091101e-05
-6.83184559636596e-06
-3.21222356933632e-05
-1.01429623127488e-05
-1.84517561215108e-05
-3.45580387786409e-06
-3.58553001016373e-05
-2.59629411122872e-05
-1.57797783541078e-05
-5.97829276131143e-06
-1.88278534087556e-05
-1.44161994162309e-05
-2.25150169917785e-05
-2.32501507682455e-05
-1.48267005982123e-05
-1.94092032489008e-05
-4.95514041992206e-06
-1.20713575001623e-05
-1.99289468699572e-05
-3.0548326479913e-05
-7.54712439694472e-06
-2.82702086385274e-05
-1.30394028606617e-05
4.6137576262849e-06
-1.23343035531642e-05
-2.03017545362081e-05
6.96456015956494e-07
-1.40611757488461e-05
-1.36139434919317e-05
-1.92482896527958e-05
-1.29098652063151e-05
-1.88334913376785e-05
-1.06863292694125e-06
-2.43181187042072e-05
-3.07944512669372e-05
-1.38788179869607e-05
-3.65847467169341e-06
-3.26678270406112e-05
-1.36387584892942e-05
6.76518064686089e-07
-7.17705258617308e-06
-1.50284346847049e-05
-1.53668031996755e-05
-1.99273238510826e-05
-1.31919541347642e-05
-2.15216252639533e-05
-6.18676174202824e-06
-2.3031401659038e-05
-3.51341185113573e-06
-1.96151967565586e-05
-2.44462829787382e-05
-6.30578792408753e-06
-1.8768292600586e-05
-3.27852577391683e-05
-8.07774339866872e-06
-1.17517103745599e-05
-1.68745627730059e-05
-2.29440721969101e-05
-3.73759772044861e-05
-1.70274124202039e-06
-7.80051651038285e-06
8.66252090183239e-06
-2.07165996085236e-05
-1.49216441728154e-05
-3.9724154979841e-05
-2.04675406357996e-05
-9.73989207627604e-06
-6.57847913910428e-06
-1.94724869633625e-05
-1.1185266847538e-06
-1.53660660214309e-05
7.86681412781402e-06
-2.55004255208248e-05
-4.05637247305355e-05
-4.30827729246289e-06
-1.06037788114218e-05
-1.53297851986983e-05
-1.69753985585594e-05
-2.85867450719042e-05
-2.12643835538027e-05
-1.35858721030121e-05
-2.6955251244724e-05
-3.45318609433452e-05
-9.76069511364525e-06
-3.74233347817102e-06
-6.77911245010501e-06
4.32676814176635e-08
-1.54648478948091e-05
-1.2748137382155e-05
-1.24045399437331e-05
-1.91255631043532e-05
4.74205009834154e-08
-8.59609575077056e-06
-4.47272906216504e-06
-9.64463954095719e-06
-2.50168249921872e-05
-2.39355775967471e-05
-1.81116467966673e-05
-1.0154778655242e-05
-1.0908755189492e-05
-1.30061074464541e-05
2.93770193858611e-07
-2.13526561075247e-05
-9.10853794697025e-06
-1.48909543769285e-05
-1.35050840957111e-05
-1.81881316384009e-05
-5.00085946833865e-06
-1.90987775065912e-05
3.72368557131824e-06
-2.18537891545046e-05
1.39755241050931e-06
-6.51100568216763e-06
-1.3057898225077e-05
-4.86949981688705e-06
-2.28237594756373e-06
-1.89237037430044e-06
-9.14891325668703e-06
-7.59127110712992e-06
-1.06412189965482e-05
-1.71421772984044e-05
-4.55926970653798e-06
-6.36728750885388e-06
-1.4805529687919e-05
-3.81606839094864e-05
-2.82405318377899e-05
-1.80020180478925e-05
-1.40513209020461e-05
-1.80555303263062e-05
-3.942090595702e-06
-2.07292096181826e-05
-8.32215157443212e-06
-2.32503987415702e-05
-3.00191155429358e-05
-1.53247666644084e-06
-2.54426498107929e-05
-2.42449283944262e-05
-2.79913660255025e-05
-4.19122447296873e-05
-1.08015457761363e-05
-1.12409303609459e-05
-2.06197440474121e-05
-2.10232276454911e-05
-6.89560173691053e-06
-2.25967270201424e-05
-1.29380602589171e-05
-1.56053588532751e-05
-1.49686944923954e-05
-2.77114356058681e-05
-2.169421702188e-05
4.1779103689401e-06
-1.09419561640608e-05
-5.08113677874756e-06
-2.37194490783564e-05
-7.93370407009325e-06
-8.81598950966771e-06
-4.45375155776732e-06
-2.3317311733675e-05
-2.13289605234534e-05
-2.69691996401105e-06
-6.29292967214645e-07
-1.44560361138474e-05
-3.15647673278331e-05
-1.74584260827317e-05
-1.41627779154195e-05
-1.47718441416628e-05
-7.14960760272982e-06
-2.51781170923541e-05
-1.35778302208261e-05
-1.75597975251966e-06
-3.57799846593918e-05
-5.83679492218068e-06
-1.41494799205346e-05
1.74367684504966e-05
-6.48242923281188e-06
-2.64537526233396e-05
-1.85471561128702e-05
-1.84044396029707e-06
-2.0604312127314e-05
-1.5767439011562e-05
-1.17654543141442e-05
-1.51142584615218e-05
-1.75263850092208e-05
-1.16278913170151e-05
-2.45733385857571e-05
-2.42580145899642e-05
-1.22745152979229e-05
-2.22698092663509e-05
-7.62756988734133e-06
-1.2385044287858e-05
-1.0721288309796e-05
-1.12338592402313e-05
-1.21989713195022e-05
-1.05187209563571e-05
-1.21041106825906e-05
-1.05254609214223e-05
-2.18358323502716e-05
-1.4953489708927e-05
-3.42296447613085e-05
-1.69362116655288e-05
-1.10612955926599e-05
-3.3217941238886e-05
-1.03391987700271e-05
-2.05054629232467e-05
-2.07611429712246e-05
-3.67904942343166e-06
-7.71138594549268e-06
-1.69917915399223e-05
-3.29602439359362e-05
-4.52436978100296e-05
-2.15760245257796e-05
-6.1670792369333e-06
9.63081319968805e-06
-6.7959239135352e-06
-1.33499577380974e-05
-2.98814766034114e-05
-3.21762478549317e-05
-2.51951368347566e-06
-2.28066471187333e-05
-1.52619972443331e-05
-1.3782887127375e-05
-1.94038548353487e-05
-1.03991035108648e-05
-1.25074925531315e-05
-3.05538351638267e-05
-1.66626512092771e-05
-2.50901818594742e-05
-1.8813662555136e-05
-1.24492653321083e-05
-2.52620534469688e-05
-2.47260873132895e-05
-2.70766194491669e-05
-2.15996233532888e-05
-2.03968267325115e-05
-2.25894292278256e-05
-2.16445048530915e-05
-1.47470078298135e-06
-1.16434051034781e-05
-2.40913944513229e-05
-1.27020063605997e-05
-2.45329862038733e-05
-1.2657255803971e-06
-7.5152975145819e-06
-5.66017650093991e-06
-1.05586995464078e-05
-1.50060405823115e-05
-3.05244358744472e-06
-2.9647396901865e-05
-6.2502521085818e-06
-1.14118313567248e-05
-1.74794868808347e-05
-1.44712007057572e-05
-2.73057327285138e-05
-8.9627794305731e-06
-1.950025700415e-05
3.07871734653369e-06
-1.53928695025718e-05
-1.58173319116299e-05
-7.64265457492461e-06
-1.70280962902516e-05
-2.28443770251425e-05
-1.44353514073641e-05
-8.51385225176133e-06
-7.2040579359932e-06
-2.21402421454092e-05
-2.02019059542647e-05
-4.54616865657801e-06
-6.95385877963637e-07
-2.7447153366838e-05
-1.34612534537966e-05
-5.2858906768499e-06
-9.19314713518504e-06
-4.34012566318828e-06
-4.08657418863219e-05
-6.98110548151904e-06
-2.30840997628889e-05
-2.71016942289232e-05
-1.66696282523695e-05
-1.75775607939852e-05
-1.93465301372654e-05
-4.87642795277772e-06
-5.87016165311902e-06
-1.46212983411987e-05
-2.33611950366355e-05
-2.2972392040405e-05
-1.68874978417184e-05
-2.69321960170973e-05
5.92928164071123e-06
-9.66567465543476e-06
-2.36613051950947e-05
-5.68900844825507e-06
-2.50589994871862e-05
-5.15903262260605e-06
-1.21970472486587e-05
-6.95321942925368e-06
-1.28427801726698e-05
-2.49172005718506e-05
-9.12614121763641e-07
-4.99633468753657e-06
-2.5018346889646e-05
-7.29281046651844e-06
-2.88025005401779e-05
9.77480178912844e-07
2.57391224681043e-06
-2.60569593520507e-05
-7.07241425940488e-06
-2.10190733343071e-05
-1.45090723672567e-05
-5.7649253713255e-06
-1.15111354250169e-05
-1.32583560957558e-05
-2.49685836187764e-05
-1.56510406001479e-05
-2.05512477230843e-05
-2.08260057430612e-05
-2.71757661710998e-05
-1.81459310879061e-05
-7.46149295824064e-06
-2.14086917269205e-05
-1.1500590128577e-05
-2.81609794144463e-06
-1.24188433082898e-05
-6.70767952935875e-06
5.89195437802669e-06
-2.12233207809163e-05
-2.8501776488091e-05
-1.10834613474718e-05
-1.6546218274883e-07
3.13898090265736e-06
-1.64596056473605e-05
-1.50675879589426e-05
-1.01590886520664e-05
2.95103893098512e-06
-1.95157876708353e-05
-4.57587681675267e-06
-1.15137506129114e-05
-6.88389190716213e-06
-9.43537488187638e-06
2.21919575412848e-06
-1.95370767952226e-05
-2.84297844085005e-05
-1.29177455893483e-05
-1.81718179493818e-05
-3.563143271278e-05
-1.94378141945807e-05
-7.45489982511275e-06
-2.14493210380452e-07
-1.31597283062419e-05
-1.95310463827852e-05
-7.96203357091495e-06
-2.26016987559025e-05
-4.59693323570741e-06
-1.8430532805597e-05
-1.23973634726491e-05
-2.12389101106927e-05
-1.80671428288795e-05
-1.90627422910966e-05
-2.04021359905984e-05
-1.88562499807644e-05
-5.37536532394536e-06
-1.92178204747321e-05
-1.5362645118411e-05
-2.4281380331444e-05
-2.05051265685882e-05
-2.51364243066308e-05
-3.91679753115293e-06
-1.17819002614012e-05
-2.03165311108066e-05
-8.74510718393757e-06
-2.49876294888175e-05
-1.83302562303233e-05
2.32347818295185e-06
-1.62370476830502e-05
-2.84355007226974e-05
-7.76219462117506e-06
-1.19147437130766e-05
-8.50572534913697e-06
-2.91395089635106e-06
-3.14636904692998e-05
2.55250224991897e-07
-7.93262949337333e-06
-2.35057527865865e-05
-9.51549054787705e-06
-2.17592055141237e-05
-2.08797039630959e-05
-9.87275596437733e-06
-2.0412318622204e-05
-1.81582323264901e-05
-6.45732027086919e-06
-3.61974835835322e-05
-3.06679972032561e-05
5.01530396669472e-06
-1.91484813534712e-05
-1.67652108874282e-05
-2.19754492260781e-05
-9.43511194003611e-06
-3.10776520967798e-05
-9.11570509904134e-06
2.13228684657353e-06
2.69333019180802e-06
-3.17324705863162e-05
-1.97668023581374e-05
6.5806018634918e-08
-1.486708104134e-05
3.51529566698901e-06
-1.55238397828296e-05
4.64393101022058e-06
-1.55060232813381e-05
-1.47351616344906e-05
-9.83030530745003e-06
1.12419166632741e-05
-2.17965658848712e-05
-2.05093054537941e-05
-3.29692953713136e-05
-3.04621827214033e-05
5.22942012176488e-06
-1.50545623470122e-05
-1.49480743906455e-05
-1.90442401645192e-05
-2.34931272553915e-05
-3.08038087446222e-05
-2.52112987534045e-05
-1.37600234586428e-05
4.8145277801021e-07
-3.23830001142719e-05
-2.09861644699058e-05
-1.75498280661786e-05
-8.07947835985136e-06
-1.51365504518613e-05
-3.01637784300272e-05
-1.84880801302049e-05
-2.42492906408738e-05
6.75369564185734e-07
-2.01074626297542e-05
-8.57820960372757e-06
-1.60675572805214e-05
-1.86071818865954e-05
-2.29349041427672e-05
-2.75729216319883e-05
-1.92070682819915e-05
-1.13111083154402e-05
-3.3869253252269e-06
-5.12060883298556e-06
-7.47592952225286e-06
-2.28886249527043e-05
-1.86457533322918e-05
-1.98060147664147e-05
-1.04619975629422e-05
-1.85292567104235e-05
-1.91765877144561e-05
-6.28536157045509e-06
-7.60856021902733e-06
-1.29087441497309e-05
-2.75687843989811e-05
-7.79162872951034e-06
-2.20236064414748e-05
-1.35067384046796e-05
-1.98111505605462e-05
-5.50359833395671e-08
-3.20465840396225e-05
-1.18755101101404e-05
-1.7403440016182e-05
-2.170505102363e-05
-4.92562422001293e-06
-7.73478618037101e-06
-1.37157174017561e-05
-1.57780649417395e-05
-1.02344895505547e-06
-1.55424820564896e-05
-1.98755582007713e-05
-2.47661260849346e-05
-3.20662315107129e-05
-6.5896633896538e-07
1.26228951928159e-06
-1.58959595593201e-05
-1.9600708568666e-05
-1.44179763127566e-05
-1.12440938189354e-05
-1.49655802234542e-05
-1.49886604406354e-05
-2.24499554571562e-05
-3.11287879307376e-05
-1.17962240754951e-05
-2.42461944894593e-05
-9.22165167626931e-06
-1.57716008180026e-05
-1.8780638531944e-05
-7.39435086809818e-06
-1.8611928642018e-05
-2.81846771781121e-05
-1.92673600283266e-05
-1.10655926845081e-05
-1.60248380458337e-05
-1.3443158305969e-05
-3.31817059644175e-05
-1.81502284319837e-05
2.29543542820613e-07
-2.45946193715452e-06
-1.82176857400408e-05
2.71673519199327e-06
-5.05722463956332e-06
-1.30348550839538e-05
-8.34068756788681e-06
-2.51018109358686e-05
-1.46771794352855e-05
-2.03295980065029e-05
-3.65563062830327e-05
-4.40019828103603e-06
2.16289495376743e-06
-2.90785385593925e-05
-1.02924311932708e-05
-7.05819597059138e-06
-2.66946953006628e-05
-2.51581377737626e-05
-1.63751983865111e-05
-1.78620017324812e-05
-8.33922597833644e-06
-1.79696769553855e-05
-1.3634805723867e-05
-2.73614372499254e-05
-2.62384116592912e-05
-3.23543389571866e-05
-8.60752893085107e-06
-2.34588714399145e-07
-1.31985936378145e-05
-1.88953585373368e-05
-2.24877085410497e-05
-2.6851218039272e-05
-2.71146209562404e-05
-1.07264271008488e-05
-3.66565198095931e-07
-1.90143802556145e-05
-4.90870444040549e-06
1.93975761894095e-06
-2.37201937363575e-05
-2.1431699018217e-05
-1.74749312146433e-05
-2.09968369941249e-05
-2.73339033945547e-05
-1.33209589620169e-05
-1.51950360665499e-05
-9.66699344361681e-07
-2.14584850304479e-05
-4.86994518270715e-06
-1.68779309750648e-05
-2.16151170844216e-05
-2.32374356741301e-05
-2.44646949197995e-05
-1.70438240496795e-05
-3.46978669859867e-05
-3.39810661563868e-05
-6.58077707391002e-06
-6.11818500153262e-06
6.50331976968199e-07
4.18706341075827e-07
-3.19186884731819e-05
-2.59749881697627e-05
-4.50704222704366e-06
-1.27983538580736e-05
-3.28152338370066e-05
-2.97537061881516e-05
-1.81973089949374e-05
-2.68916678061761e-05
-2.46825857311928e-05
-2.65674086627759e-05
-5.58065389969392e-06
-3.0341808657265e-05
-3.35200713513241e-05
-4.84845924480963e-06
-1.92260224680741e-05
-1.45681122630603e-05
-2.72222407842471e-05
-1.45286837983386e-05
-2.88482816360026e-05
-1.41370097934736e-05
-3.44332800585411e-06
-1.87475779155824e-05
-2.16417669855869e-05
-2.86582123183976e-06
-2.22554561317124e-05
-2.83903727825414e-05
-2.39175475961747e-05
-1.7737312664435e-06
-9.33666739356865e-06
-3.22087753774444e-06
-1.32572794003616e-05
-4.39234316555962e-06
-8.53590525701832e-06
-1.31544498234323e-05
-2.35414136284334e-05
-5.58809025353507e-06
4.93754044289345e-06
-1.27822560462367e-05
-1.50925269576786e-05
-8.6031519080063e-06
-1.08611733207886e-05
-1.74088413816995e-05
-2.80670737252511e-05
-9.22869336736115e-06
-1.69204987490575e-05
-1.17568368081702e-05
-1.99992937853787e-05
-1.69027493299719e-05
-3.43728869007959e-05
-1.6080101819713e-05
-3.18168741677903e-05
-3.00248364269264e-05
-1.84093472970505e-05
-1.85718939126275e-05
-1.19136093095678e-05
-1.69341652362169e-05
-2.50116158011856e-05
-1.76613648535856e-06
-1.52389186538844e-05
-2.74387729905101e-05
-1.91552245016062e-05
-1.57962740311018e-05
-1.17320486860059e-05
-1.66543790276296e-06
-3.72169541924659e-05
-2.39507591332119e-05
-1.78052995646943e-05
-1.28850764659547e-05
-1.6791834243109e-05
-2.8627073772549e-05
1.31960324688182e-06
-1.74805277839702e-05
-3.62688578398907e-05
-1.89943000180788e-05
-8.62602272702919e-06
-1.6118258430882e-05
-1.01809858047624e-05
-4.24900841684975e-06
-1.16584398380528e-05
-4.31296469571971e-05
-1.24366166127568e-05
-8.22445540318451e-06
-1.94827768627014e-05
-4.02002698911184e-06
-1.97123652926616e-05
8.23423589522585e-06
-2.44993973178712e-05
-1.97640678545099e-05
-1.38238031949363e-05
-1.94770057647584e-05
-2.11705822972209e-05
-2.75008969334329e-05
-8.822181246304e-06
-2.30579089841885e-05
-1.63136961846868e-05
-8.01179643966324e-06
-1.08383620486417e-05
-1.81426122713993e-05
-3.50127883349607e-06
4.11703620148235e-06
-2.18627917815422e-05
-1.66203318825231e-05
-9.24648774337314e-06
-1.81016929986176e-05
7.18445615202469e-09
-2.44880675891372e-05
-1.05391962464328e-05
-7.79543481058671e-06
-2.21542266798798e-05
-2.43046193395457e-05
-2.42432449537101e-05
-1.91263403093094e-05
-2.29865525070534e-05
-2.01198891083322e-05
-2.57224662698712e-05
-2.73624144191884e-05
-1.1461016985419e-05
-1.31563797229279e-05
-2.10285376783889e-05
-1.87031426773842e-05
-6.38916930356421e-06
-1.00866606234575e-05
-3.86962454700876e-05
-2.76264430137805e-05
-5.22662521363554e-06
-1.92603080617536e-05
-5.0343500740394e-06
-1.36437782692398e-05
-2.81283547335176e-05
-2.9169678356538e-05
-2.79943775360178e-05
-1.96147538405755e-05
-1.45432710113305e-05
-8.50519028690568e-06
-2.43434046965483e-05
-2.02281673976697e-05
-7.36796380772929e-06
-6.89050389012828e-06
-1.01125951098755e-05
-1.96401225578171e-05
-5.1928811989859e-06
-9.69147393997889e-06
-1.80946703899739e-05
-1.47423672638397e-06
-7.56188431613415e-06
-9.38839393016932e-06
-1.29585379910448e-05
-1.72310283800254e-05
-1.24735470108251e-05
-3.18154660307193e-05
-1.07752146552327e-05
-1.23952181078021e-05
-1.60668393874989e-05
-1.69567410890222e-05
-1.0701372313359e-05
-3.85074045717349e-05
-1.95372120298121e-05
-1.46483908166031e-05
-2.44135932112549e-05
-1.98915686736775e-05
-2.20836814589615e-06
-2.38212330840103e-05
-1.4418259416617e-05
-3.44655820935739e-05
-1.52001573642175e-05
-1.96271810434582e-05
-1.46240927963179e-05
1.91754797124779e-06
-1.11335992293418e-05
-2.36622759652404e-05
-2.65364180074892e-05
-2.97237728593041e-05
-2.02940558654707e-05
-2.6196141086829e-06
-4.31711851538434e-05
-9.37802756424753e-06
-1.83631265937736e-05
-2.94324900119896e-05
-2.29243850880473e-05
-1.26938976137866e-05
-8.68742308797368e-06
-1.43964693335411e-05
-4.58302341225988e-06
-8.01188353243685e-06
-1.68841203922859e-05
-1.69967910185115e-05
-1.14324562910129e-05
-1.2487936582239e-05
-4.42547113046288e-07
-1.38144524135986e-05
-1.62411370283336e-05
-4.8842684964817e-06
-3.25152001197935e-05
-2.02500842349655e-05
-1.25505368511981e-05
-2.77255748866672e-05
-4.45565657055861e-06
-6.79187112755743e-06
-2.75554123656664e-05
-2.66382790315175e-05
-2.5198242388015e-05
-1.61720213543019e-05
6.68442981575671e-06
-1.28672347050824e-05
-1.33202955034906e-05
-1.17605292669252e-05
-1.07656249574372e-05
-1.63207309513698e-05
-1.93870698143389e-05
-1.97048277763628e-05
-1.19723800428359e-05
-3.889011342113e-06
-2.25154238258151e-05
-1.1047141940787e-05
-2.10431702636903e-06
-9.17840654856526e-06
-8.49606503466315e-06
-1.99391078415882e-05
-1.22012661859259e-05
-2.69715952314671e-05
-3.70752188761912e-05
-2.94373666295935e-05
-1.53244252409663e-05
-1.30519280791745e-05
-1.45100176225641e-05
-1.51888107037358e-05
-2.38779130026175e-05
-1.20580985831194e-05
-1.82307783748974e-05
-1.77069455070109e-05
-1.42019134715259e-05
-5.99233469521669e-06
-1.73244665638125e-05
-2.6328969211906e-05
-8.58947700780415e-06
-1.6191673379197e-06
-3.63241231609335e-05
-2.60173438442043e-05
-2.39160346646725e-05
-2.78432490759907e-05
-1.50416603680763e-05
-1.97870482219131e-05
-2.07357469761101e-05
-1.54001217075925e-08
-2.5607524431831e-05
-5.07485074877861e-06
-2.49047998835874e-05
-2.21915336610381e-05
-2.89858372801708e-05
-1.9680653725512e-05
-2.04665892650095e-05
-1.68209079188518e-05
-6.16155850916153e-06
-8.22006568766334e-06
-1.55889149015219e-05
-1.54096734288732e-05
-8.1630135214264e-06
1.23531689625975e-05
-2.12946115771815e-05
-8.97237765460512e-06
-1.25142819113405e-05
-1.52093203642055e-05
-5.62328022958683e-06
-1.809169147029e-05
-2.73033316924695e-05
-1.56396653893142e-05
-1.62398283618281e-05
-3.23177003380707e-05
-3.44218309128821e-06
-3.67819240712478e-06
-1.56724218634598e-05
3.27104256622788e-06
-2.49738031030314e-05
-1.02363361491463e-05
3.19689512763675e-06
-1.24217258222873e-05
-8.84338534407627e-06
-1.09941508749132e-05
-1.06784778427262e-05
-1.0244864676369e-05
-1.89648510685127e-05
-2.36211487304618e-05
-3.26609110810236e-06
-2.77741899176696e-05
-1.54568819330066e-05
-1.35420652465672e-05
-1.30473160217877e-05
-6.47894966691395e-06
-1.04185616777009e-05
-2.39782374260851e-05
-1.36241558305878e-05
-1.81075820517195e-05
-3.16777402908552e-05
-2.33212203048723e-05
-1.47636955063643e-05
-1.31984764223541e-05
-1.5895851740248e-05
-1.24194459384194e-05
-1.01895212354056e-05
-1.02652613246109e-05
-9.66592397290506e-06
-1.77920322287188e-05
-4.97994273946137e-06
-7.54198639776979e-06
-1.20776942236668e-05
-1.74483433668708e-05
-1.56805045674576e-05
-7.4252702831354e-06
-1.41581611281763e-05
-1.07485608659414e-05
-9.84062695591879e-06
-4.63548795181232e-06
-1.33795945933639e-05
-1.85636312712195e-05
-1.79011820189559e-05
-2.25886217814259e-05
-6.68791478551592e-06
-1.11635016092976e-05
-1.28623850224426e-05
-1.45974066672658e-05
-6.06488275548378e-06
-1.62518483524828e-05
-6.27875152548932e-06
-1.76334464632219e-05
-2.48466151675124e-05
-2.13093407356961e-05
-3.08575342702432e-05
-7.03496208100536e-06
-9.44353011771116e-06
-7.22025091662057e-06
-2.74255554771298e-05
-2.5873037448367e-05
-1.38089393835418e-05
-1.41715116462277e-05
-1.19735683703196e-05
-1.35490330243038e-05
-9.68445697014381e-06
-2.27964426969198e-05
-1.52493312664789e-05
-1.42709170071321e-05
-1.49968299530284e-05
-2.51541139547504e-05
-3.56172589794978e-05
-2.08474413970492e-05
5.57274187568398e-06
-5.77473989550957e-06
-2.59282771301246e-05
-1.43477392804954e-05
-2.55260964647716e-05
-3.93357931123407e-05
-1.03716102923926e-05
-2.48693860339561e-05
-6.91291562631393e-07
-2.3181650914634e-05
-1.07154353485724e-06
-1.88171822392355e-05
-1.46838760414668e-05
-2.4393526555829e-05
-1.50274470551173e-05
-1.1902689403874e-05
-7.37805526136789e-06
-5.01679957725746e-06
-9.40735368196166e-06
-1.38047667167232e-05
-3.4790146299207e-05
-2.28343589683442e-05
-6.0262858641143e-06
1.65849442115838e-06
-1.98342826529863e-05
-4.73965380786647e-06
-9.28804468143296e-06
-6.81051086557587e-07
-3.75288276654295e-06
-2.0457936211806e-05
-1.23912097805008e-05
-2.92572793634963e-05
-1.12475140929255e-05
-1.06708600536338e-05
-3.19975548279494e-05
-2.96013797429967e-05
-1.92584414918595e-05
-1.08674834737696e-05
-6.04132209368635e-06
-1.63086092429243e-05
-1.33373526174047e-05
-2.24611092379844e-05
-1.32614408601497e-05
-1.122533161208e-05
-1.25256084322992e-05
-5.75538099874656e-06
-1.46525658865927e-05
7.04134558228715e-06
-2.2761605344007e-05
-1.20936679797563e-05
-7.65640843867712e-06
-2.01554069592159e-05
-2.39790322102186e-05
-1.48955047994314e-05
-2.69406307066216e-05
-2.19882109645021e-05
-2.17922636053845e-05
-7.06893749022166e-06
-1.69387690966411e-06
-2.72881888646694e-05
-1.50980973984408e-05
-2.47903433024781e-05
-1.05308945655693e-05
-1.12975857537365e-05
-1.00082031004542e-05
-1.34882603594984e-05
-2.88060424102306e-05
-6.67911071141247e-06
-1.48634753936666e-05
-2.74703098755279e-05
-2.39615372354859e-05
-1.18332323440713e-05
-1.60185592753278e-05
-1.37731959392364e-05
-4.41855818911958e-05
-2.70821518929686e-05
-1.90825085967214e-05
-1.33494864495192e-05
-2.18526359668647e-05
-7.39579678456045e-06
-7.00717652503402e-06
-3.29795505693625e-05
-1.16484419186656e-05
-4.10963943907496e-05
-1.27431356406481e-05
-3.19865470856758e-05
-1.6881679107068e-05
-2.6622543784315e-05
-1.71761537893192e-05
-2.31109276055172e-05
-2.23385391671496e-05
-1.31011915190415e-05
-1.61633281184407e-05
-2.9588271398167e-05
-4.83289101566978e-06
-1.56493107462365e-05
-1.96008920760889e-05
-1.68266701634913e-05
-1.56286972301997e-06
-1.14849005342948e-05
-1.03743070292878e-05
-1.60213800514471e-05
-2.86305704218974e-05
-1.56762697059595e-05
-1.71071113169436e-05
-2.39370066420222e-05
-1.04668724290888e-05
-9.1748667878307e-06
-1.48960863089123e-05
-2.03389255293175e-05
-3.22759965413325e-05
-1.79699248559421e-05
-1.13912424275295e-05
-3.83667260101859e-06
-8.19226540351486e-06
-2.29693790149402e-05
-1.40473199378421e-05
-3.94096211512078e-06
-1.77111480723392e-05
-2.95042483819966e-06
-8.66447029418027e-06
-1.35255297730278e-05
-1.46045076642568e-05
-7.97433631780843e-06
-9.33642294805702e-06
-2.84235666535747e-05
-1.73985732106477e-05
-1.9034630726004e-06
-3.31024365826706e-05
-1.19856995224146e-05
-1.13318502365435e-05
-7.03057139001294e-06
-4.02125889893905e-06
-1.73315611970976e-05
-1.70756696590526e-05
-7.92079894306475e-06
-1.59799027005903e-05
-1.68271903792895e-05
-1.3475001773053e-05
-6.91033237788489e-06
-2.00947726102192e-06
-1.9916539796334e-05
-1.7141357666425e-05
1.64436689073086e-05
-1.21190190931302e-05
-2.57943118449225e-05
-2.25312234006301e-05
-8.93501003099061e-06
-2.13677049886049e-05
-8.66260950074621e-06
-1.94034348142562e-05
-8.53284170942992e-06
-8.75963410817197e-06
-1.87063128085786e-05
-2.18857010729178e-05
-1.39279164773812e-05
-2.4805979057924e-05
-1.22637380934799e-05
-8.54801415642446e-06
-6.733838373219e-06
-1.22954180212503e-05
-1.79019550343623e-05
-3.97825762263234e-06
1.93526407467456e-05
-1.05120103767083e-05
-1.44529547187052e-05
6.59486309140783e-06
-1.3678220436992e-05
-6.4885157439349e-06
-2.31242009054008e-06
-2.39345014761889e-05
-3.3482564172508e-05
-1.87075155709353e-05
-2.28397241029166e-05
-2.48732983894562e-05
-2.08748003558378e-05
-2.24404098362809e-05
-1.32377394950537e-05
-1.84681677528427e-05
-2.24214134024261e-05
-4.0773142213201e-05
-3.44798710097715e-05
-1.01813078364263e-05
-2.11922951728922e-05
-9.12671745858541e-06
-1.7892414248275e-05
-3.01945921540707e-05
-1.85425032654753e-05
-1.69405193919394e-05
-4.69706785030622e-06
-1.14470465655321e-05
-5.80972149795441e-07
2.35945199151894e-06
-2.3231082308053e-05
-3.14143578375744e-05
-2.08565754675921e-05
1.79433471753279e-06
-8.08016878306247e-06
-1.62769055400036e-05
-2.02093502950563e-05
-1.02201926332849e-05
-1.15682979285648e-05
-6.7948399161495e-06
-1.75413795449147e-05
-2.39066311376749e-05
-1.68690078208739e-05
-2.44701078492139e-05
-2.15380534905785e-05
-1.19608455130162e-05
-6.16496728287465e-08
-2.03966200216569e-05
-3.1648948169075e-05
-1.430211117632e-05
-1.82301863808442e-05
-1.51990032916094e-05
-3.22117269189611e-05
-1.02967047449827e-06
-2.1405282258245e-05
-2.19621169273339e-05
-3.31363198246792e-05
-1.50046362889599e-05
4.35776479650173e-06
-1.33197249480388e-05
5.00695525477152e-06
-1.52983113832325e-05
-1.68156458978008e-05
-1.62801899907286e-05
-1.79937383928855e-05
-1.32571548676974e-05
-8.46226293533447e-06
-1.30899688309892e-05
-4.22771342524869e-05
-2.15906719856647e-05
-1.28147668373202e-05
-7.03163021604224e-06
-3.74837771143572e-05
-1.99156907542908e-05
-1.16765638565627e-05
-2.5039685267569e-05
-2.02315300890708e-05
-1.98655513038911e-05
-2.58030448517295e-05
-1.6143033482104e-05
-8.87379182863322e-06
-2.39301246037272e-05
-3.42408746977495e-06
-1.75247737585637e-05
-2.5184585872061e-05
-2.45471776250087e-05
-2.95854386614443e-06
-1.56330915600894e-05
-7.67734127581732e-06
2.26939586382745e-06
-8.53778065419737e-06
-2.55012406314695e-05
6.83613244027319e-07
-9.91834939372718e-06
-1.61009779232596e-05
3.08637335282072e-06
-1.71273566543452e-05
-6.90087857775019e-06
-1.6002571517269e-05
-4.47966996146957e-05
-1.3701974114709e-05
-3.39121693835137e-05
-1.11793991156627e-05
-3.58498096698319e-05
-1.78198004722395e-05
-1.32531452132207e-05
-4.68366030078148e-06
-5.65665214959957e-06
-2.44264726123566e-06
-1.17150464023189e-05
-3.64039130686779e-06
-7.45632351225953e-06
-1.34456118597601e-05
-1.00880395244761e-05
-1.35170228547699e-05
-1.31310495125807e-05
-7.72269430721147e-06
-1.78892375766396e-05
-1.59443081224913e-05
-7.084651779388e-06
-2.12986740078067e-05
-2.30511121589877e-06
-2.73005044670555e-05
-1.15051471851944e-05
-3.61254048874721e-05
-2.77838657013887e-05
-2.65793554052326e-05
8.51671399001306e-06
-3.06483454346465e-05
-2.13602609233381e-05
-3.5732414504499e-06
-1.17113439211281e-05
-1.0104806037713e-05
-5.71628548477082e-06
-1.37389047939986e-05
-7.86601422981036e-06
-7.57516353446914e-06
-1.60081897884343e-05
-1.38599624809255e-05
4.75301460601975e-06
-1.21668018889421e-05
-2.05941162682651e-05
-1.69983091460355e-05
-2.3807133101228e-05
-1.67979214946669e-05
-3.07918873284976e-06
-2.31427811895028e-05
-1.98998025863519e-05
-2.65334539645935e-05
-2.50124315624429e-05
-2.60636980352932e-07
-1.29400999893328e-05
-2.49368002657971e-05
-3.46863959581381e-06
-8.04201174200652e-06
-1.4675897422244e-05
-2.13533537030185e-05
2.15052143496522e-06
-2.13754101073913e-05
-2.50724096417859e-05
-3.18535482985274e-05
-9.04468913013294e-06
-6.70477006079776e-07
-1.28849414749607e-05
-1.32364301830093e-05
1.98803979657406e-06
-3.08794469138372e-05
-9.0883653962868e-06
-7.74406328670426e-06
-3.91807472704626e-05
-2.73559738271098e-05
-1.21718843934138e-05
-1.51460776735659e-05
-3.56244969791223e-05
-3.05954657977497e-05
-3.47431307808414e-05
-4.36273957687265e-05
-1.80410295039842e-05
-7.97696937919707e-06
-1.37773763721137e-05
-1.88281523771093e-05
-3.4250559208203e-06
-2.53267780557115e-05
-3.0585325506892e-06
-6.88281454995868e-06
-2.05248067236782e-05
-1.14006968388413e-05
-3.22742751108813e-05
-2.70381239725522e-05
-1.92798638970886e-05
1.64242509418635e-06
-1.3491292228012e-05
-1.59290460035599e-05
-1.34246231032402e-05
-1.19850377264906e-05
-1.43456726552784e-05
-1.71310451794184e-05
-2.1483514727973e-05
-1.12131050160096e-05
2.99950871334528e-06
-5.83904987186245e-06
-1.19309417429002e-05
-1.72266277997393e-05
-2.63102432479365e-05
-1.47514871724688e-05
1.37616914311672e-06
-6.4420709156188e-06
-2.17473771363277e-05
-2.66962968440947e-05
-2.22429304825983e-05
-1.38299998801728e-05
-1.43972405873074e-05
-4.77205988862556e-06
-3.20631767076388e-05
-1.96018701373044e-05
-6.69106900365817e-06
-1.45772622195659e-05
-1.38722559585837e-05
-1.89223770638377e-05
-1.10649657199649e-05
-1.43245337641118e-05
-1.53736234308291e-05
-7.35823821305046e-06
-1.14934636357142e-05
-3.96737617555441e-05
-1.54374119973169e-05
-7.40642048684581e-06
2.7528822944416e-06
-1.53922346849709e-05
-1.4176832514711e-05
-1.33824249483319e-05
-2.5302306101994e-05
-1.0250666352847e-05
-2.17310750711934e-05
-1.6418535734795e-05
-8.65953152116636e-06
-1.98135246985386e-05
-1.83589385741577e-05
-6.47765642422601e-06
-2.24142139513089e-05
-2.30673063056924e-05
-3.78786363613882e-05
-8.62345409740864e-06
6.74570349142167e-06
-1.73359593123846e-05
-1.29338913023034e-05
-2.65851494852007e-05
-3.23051301842631e-05
-3.81908046840636e-07
-2.91160787275985e-06
-5.09305971762888e-06
-1.32164482080912e-05
-6.37307660955307e-06
-1.38644319327421e-05
9.19818551927516e-06
-5.18568532207548e-06
-1.425535943314e-05
-2.04677762898228e-05
-1.89632492007952e-05
-1.90822672680631e-05
-1.30575695236449e-05
-3.54705864386869e-05
-2.32671185827876e-05
-3.5528000658721e-05
-6.12349015018224e-06
-4.61395035489671e-06
-6.0994131991841e-06
-2.97183776106711e-06
-6.33069802209987e-06
-1.72288531180087e-05
-5.06080072713191e-06
-1.96285181991444e-05
-2.24432770435276e-05
-1.6599983929245e-05
3.63118840268716e-06
-2.86409475000653e-05
-2.19804945422211e-05
-1.50556614600132e-05
-1.78394068885382e-05
-1.54451489747996e-05
-2.0441369950394e-05
-1.59437773987245e-05
-1.09419852436515e-05
-5.68999586849607e-06
-2.1424234943168e-05
-5.90856167483262e-06
-1.70025667333127e-05
-9.05842558050184e-06
-2.00024971489628e-05
-1.48778574246352e-05
-2.09891606820539e-05
7.81304377569497e-06
-3.40197986175635e-05
-2.51787645241526e-05
-5.74340982929727e-06
-2.02030138155966e-05
1.38587943192246e-06
-2.61808836422158e-05
-1.65212938330777e-05
-2.4256137452936e-05
-2.52815591709536e-05
3.43445785656307e-06
-1.01691085932954e-05
-1.76829769027637e-05
-1.26529200440517e-05
-2.0794652064937e-05
-3.11895739446083e-05
-8.53212160832968e-06
-1.52722571917854e-05
-2.96112180463801e-05
-1.64318549685147e-05
-2.60658314120439e-05
-9.89108373869882e-06
-3.54454810993938e-05
-3.06894441657292e-05
-9.14584145386958e-06
-7.88938224689391e-06
-6.9264783452036e-06
-1.87011809305286e-05
-1.43821806347848e-05
-1.32947951873359e-05
-1.62802177990547e-05
-2.22916816715537e-05
-9.67038988016211e-06
-5.48177489406389e-06
-6.07160134841369e-06
7.74733201519325e-06
7.4995274965516e-06
-2.2318656116542e-05
-3.64421150239154e-05
-2.29072679191507e-05
-1.29202422234812e-05
-2.78252771410931e-05
-3.23617158189904e-05
-8.31034844653219e-06
-9.31481919514577e-06
-1.55679050971087e-05
-1.52004610337027e-05
-2.77527147288619e-05
-1.86400373876481e-05
-1.13742733040755e-05
-1.29660152275045e-05
-3.40045028263267e-06
-1.55317415290969e-05
-2.12611710934973e-05
-1.52516627755367e-05
1.61673015837224e-06
-2.5727271244742e-07
-1.90319827454047e-06
-2.46028265692505e-05
-1.37829359085985e-05
-1.2941318278025e-05
-1.04485663029517e-05
-1.94472513677801e-05
-5.14692068737531e-06
-3.95873694190479e-06
-3.23704212060184e-05
-2.99833850947546e-05
-1.50322604275216e-05
-3.14833247566455e-06
-4.00723267038593e-05
-2.74547426537153e-05
-2.16569984734368e-05
-6.56608088243341e-06
-4.88728673151485e-06
-1.707606604956e-05
-4.87184998442473e-06
-2.68818481635876e-06
-1.08085736732012e-05
-1.91739804790636e-05
-1.01639910121865e-05
-1.76257750433964e-05
-2.47499828049904e-05
-5.21433200053576e-06
-1.4143821188202e-05
-7.63189589586354e-06
-7.10641355139806e-06
2.64694041703948e-06
-1.14105026595743e-05
-1.30564187890901e-05
9.31700199562699e-07
-2.95169019046185e-05
-1.73243850926905e-05
-2.68919442881249e-05
-4.69643131156775e-06
-3.51910312433737e-05
-1.41149628956605e-05
-1.50548290882934e-05
-2.53106708099042e-05
-1.00917905906291e-05
-2.87770053371716e-05
-3.44154812116779e-06
-1.39873915743479e-05
-1.73397764869215e-05
-1.31394614820566e-05
-5.598206925498e-06
-1.24958992976079e-05
-2.26436347327664e-05
-3.10541786106261e-05
-2.45083388567788e-05
-1.45557708015411e-05
-1.73637848874964e-05
-3.04954998570811e-06
-2.99541280845928e-05
-1.60957839924435e-05
-2.05052462847079e-05
6.0451646779538e-07
-2.2148588305564e-05
-2.06606218973864e-05
-1.28563564017136e-05
-2.71797691248786e-05
-1.18125736140285e-05
-2.47539434600723e-05
-1.92660855595305e-05
-6.45993473877276e-06
-9.21523125367034e-06
-2.2141554863461e-05
-1.09286833328188e-05
-1.33998469806049e-05
-1.19402284207875e-05
-2.80664257514598e-05
-4.83538440483413e-06
-2.05817455733441e-05
-1.67867823514236e-05
-1.91197587397463e-05
-4.95433445198415e-06
1.07420450659933e-05
-8.62624378425857e-06
-1.29394315547694e-05
-2.07130596939615e-05
3.32639988265452e-06
-1.69823418438646e-05
-7.49130426431386e-07
-9.61425820941371e-06
-1.35695303081985e-05
-2.24347199490613e-05
-5.38578751192107e-06
-7.18967725944482e-07
-1.29262855023752e-05
-1.01744547158351e-05
-3.38764385795954e-06
-8.43832333940988e-06
-2.56244808309683e-05
-3.10798799987359e-05
-1.34269842199991e-05
-1.35768483826421e-05
-3.50391488754163e-05
-1.59250489424347e-05
-1.58953248837366e-05
-1.46162996584894e-05
-1.64361128181649e-05
-2.65812792561706e-05
-9.81138116655079e-06
-8.17671065220351e-06
-1.70260003080974e-05
-3.58991792104312e-06
-5.7721190902349e-06
-1.04751486439881e-05
-2.19736428119769e-05
-6.36146156845223e-06
-2.76529731450643e-05
-1.69921297200287e-05
-2.81070660897909e-06
-1.08740184361686e-05
-1.13850972409231e-05
-1.9619928458834e-05
-1.88464608451141e-05
-3.56828781187692e-05
-3.0611913289847e-06
-6.84544322869488e-06
1.13121465192312e-05
-1.56285401007215e-05
-1.68681418618767e-05
-1.69838982867065e-05
1.08609846862372e-05
-1.88765980229054e-05
-1.12935764306296e-05
-1.61195990390102e-05
-2.36460653372024e-05
-1.79691664435961e-05
-1.40601004707624e-05
-1.39876348367097e-05
-2.35015190766352e-05
-1.25515103056221e-05
-3.43518630051996e-05
-2.176109647688e-05
-3.18158905816951e-05
-2.93190742392823e-05
-6.50315553683956e-06
-8.92734071062901e-06
-1.96658790831622e-05
-9.82054136204764e-06
4.52116864479817e-06
-2.16500775713718e-05
-3.78282487473722e-05
-1.17243660448738e-05
-1.19476327827956e-05
-1.61388114028389e-05
-2.21039769060275e-05
-2.668227355553e-05
-1.48095352397062e-05
-3.11446510773846e-05
-1.42359461381111e-05
-3.48404021182592e-05
-2.06177273459061e-05
-1.75520889389643e-05
-1.12808021544158e-05
-1.4925053198915e-05
-7.08025624952863e-06
-2.91949419893145e-05
-3.05329444362732e-05
-1.70196901340219e-05
-2.87557852325834e-05
-2.44453475415712e-05
-6.92184516966773e-06
-2.24972818626374e-05
-1.75501396951431e-05
-1.90275830259259e-05
-1.87631653672336e-05
-1.77284116632082e-05
-2.39381853101551e-05
-3.22866955198312e-06
-3.34332676297219e-05
-1.068741356949e-06
-2.8618218495035e-05
-1.22175268993322e-05
-7.62928755541511e-06
-7.60717623645941e-06
-3.22846687420349e-06
-9.13676421701653e-06
-1.14634125058945e-05
-2.58687216751348e-05
1.08625653882855e-06
-3.76053526881005e-05
7.91712824143747e-06
-2.36208006195704e-05
6.35033045393564e-06
-1.53934038028427e-05
-1.86286110851951e-05
-2.71502523174169e-05
-7.81510602352281e-06
5.91168247431071e-06
-1.06779010149857e-05
-2.51448827279415e-05
-3.00622584233993e-05
-2.45512444492577e-05
-2.60522188094265e-05
-8.28173739234239e-06
-7.44421877578811e-07
-1.56405081640463e-05
-2.13351800185891e-05
-3.47936795539507e-05
-2.17032912121487e-05
-1.43769934745015e-05
-1.76133449299144e-05
-3.15546361436981e-05
-2.00486026783665e-05
-3.25628285424515e-05
-1.16387666561773e-05
-2.29953785711051e-05
-1.70093358951217e-05
1.2975609336228e-06
-7.32804521377237e-06
-1.31831751039914e-05
-4.22642289999775e-05
-1.23641012109957e-05
-2.25988568156227e-05
-2.50363183290689e-05
-2.00547742873703e-05
-1.55978962372135e-05
-6.21200463103751e-06
-1.11168813859511e-05
-1.67869953192576e-05
-7.82072478990339e-06
-1.00635379063578e-05
-1.18234739660463e-05
-2.64291065866738e-05
-3.10452273356816e-06
-1.95648526202839e-05
-3.8126220300243e-05
-1.94444605065018e-05
-2.42334550332051e-05
-2.48042233877545e-05
-8.00552951165093e-06
-1.52003705860219e-05
-2.02265010683116e-05
-3.10765868339709e-05
-2.36076860628408e-05
-2.50091024400335e-05
-3.28604526503052e-05
-2.65615135413511e-05
-1.52650166983655e-05
-1.60346321127653e-05
-1.32626272487841e-05
-1.58932922698639e-05
-1.56367971156903e-05
-1.01374475754047e-05
2.95560197857005e-07
-1.93716899528599e-05
-1.23776938797591e-05
-2.8692904984767e-06
-1.40095572226758e-06
-3.24733066388341e-05
-1.76716069059341e-05
-2.73785663080493e-05
-2.47944785137408e-05
-2.83586209294512e-05
-1.75492533689529e-05
-7.21736633216081e-06
-2.29859523582009e-05
-1.41527102487974e-05
-2.77591670362817e-05
-1.91680280752343e-05
-1.29911319466739e-05
-3.06026161592384e-05
-5.7615279412537e-07
-1.07551769246782e-05
-2.1204370571268e-05
-9.35049076059511e-06
-2.40679892720725e-05
-3.19280679289307e-05
-3.10804317285571e-05
-8.67760462054245e-06
-1.32211733617185e-05
-1.57602352611992e-05
-1.5840781711382e-06
-2.62304876514081e-05
-2.57720144269476e-05
-1.97981829877049e-05
-1.87600318159776e-05
-2.48111383243945e-05
-2.01426824747117e-05
-7.06410940072539e-06
-1.49697216364181e-05
-1.55107873517219e-05
-1.34180998421389e-05
-9.88934312921412e-06
-1.72617157045322e-05
-1.75839102032616e-05
-2.53031885552167e-05
-1.84882761092961e-05
-1.2260280065043e-05
-4.01378903258474e-05
-1.75858627916484e-05
-1.51499331968867e-05
-2.34401049907011e-05
-1.30425629725872e-05
-8.67223605765178e-06
-2.5274894551025e-05
-2.06140692617477e-05
-1.01942758225543e-05
-1.00344781314154e-05
-1.58670329383852e-05
-2.81545778862254e-05
-1.06606612013481e-05
-3.8603956945472e-09
-2.21883589188729e-05
-1.37713936215195e-05
-9.99652782619547e-07
-2.02124608651887e-05
-3.52300350722566e-05
-1.39310688018373e-05
-1.25438709347694e-05
-9.2565856367645e-06
-1.42609988929982e-05
-2.17023165400576e-05
-1.35572029334257e-06
-7.78133286403068e-06
-1.45139091042229e-05
-2.27003687705067e-05
-1.6703408242936e-06
-3.2263354368258e-06
-2.15194634331951e-05
-2.10719883109282e-05
-1.16855321983273e-05
-7.43953530687375e-07
-1.69402029451452e-05
-3.13984955595472e-05
-2.98009612503984e-05
-1.5224600710276e-06
-3.55520444817116e-06
-1.73950531229438e-05
8.25969526759462e-06
-2.05416029549803e-05
-3.0736741893952e-05
-8.54928966565727e-06
-1.30617715643755e-05
-2.53755676465726e-05
-2.4216345843634e-05
-1.22001599603722e-05
-3.27747826027535e-05
-1.57860238442701e-05
-1.92589261849275e-05
-3.08575149683266e-05
-1.85459210970917e-05
-2.28131622525662e-05
-1.20324979063693e-05
1.46959906904526e-06
-1.01627667075522e-05
-1.5313416855886e-05
-2.8273852275154e-05
-6.06022051291464e-06
-1.94445143234005e-05
-1.07327220507411e-05
-1.40976935517164e-05
-9.61739392237761e-06
-1.47534670022702e-05
-3.03767230545379e-05
-3.51864394418052e-05
-1.76184739946227e-05
-1.42298618979059e-06
-1.54071573718532e-05
-1.71319145614322e-05
-2.57211566013332e-05
-6.94298385275239e-06
-2.03995156415306e-05
-1.00414695268644e-05
-4.31173219827381e-06
-1.91660782395751e-05
-1.53641952647256e-05
-1.39186775467158e-05
-2.36638922078524e-05
-1.78179782484144e-05
-2.54490543553867e-05
-2.75154536876049e-05
-9.24373897122047e-06
-1.19796410128842e-05
-1.42217659047092e-06
-3.6531452123503e-05
-2.56432322899982e-05
-2.70811361036332e-05
-9.85362720412454e-06
-1.28443719648975e-05
-1.45076693987898e-05
-1.11150388065713e-05
-2.70835329725966e-05
-2.69364750317723e-05
-1.61049909423363e-05
8.25294659058417e-07
-6.04596301572879e-06
-2.69224511392973e-05
-2.34266451227015e-05
-8.96888340283721e-06
-2.10485095824032e-05
-2.2720276901037e-05
-6.37416096013548e-09
-1.45114442244827e-05
-3.73639357284972e-06
-1.99378076976251e-05
-1.2326650686116e-05
-1.48738897891928e-05
-2.66275856645733e-05
-3.27383009565349e-05
-1.67731298162903e-05
-1.27910783723514e-05
-2.17517343181601e-05
-3.11918044248244e-05
-9.18060707173068e-06
-2.58497611792564e-05
-1.58843023222237e-05
-1.58108979591399e-05
-6.92104411323706e-06
-1.67193946162951e-05
-8.38753507296989e-06
-5.68023447025286e-06
3.25764283916776e-06
-1.09707424214595e-05
-1.24401266244803e-05
-3.1207547650037e-05
-5.30044003837044e-06
-2.12934482131354e-05
-1.43688387177596e-05
-1.79079890419978e-05
-1.03132549197254e-06
-1.50132442883504e-05
-3.95073913439095e-06
-2.0084943019072e-05
3.90298886462564e-06
-2.30986717785217e-05
-1.49180307193587e-05
5.83617398706578e-06
-2.4727461644395e-05
-1.32581199332211e-05
2.01227790862529e-07
-1.58139690084936e-05
-1.30017821206809e-05
-2.44197029361835e-05
-8.14224062404761e-06
-2.96672491276774e-05
-2.16724879544765e-05
-2.10948694626736e-05
-1.209679900854e-05
-1.20930675088846e-05
-1.89977644780611e-05
-1.02121916008523e-05
-2.30656299186022e-05
-3.46189451245724e-05
-8.521169889739e-06
7.40391447131696e-06
-1.34430399794597e-05
-1.74071113482327e-05
-1.89048617864968e-05
-1.01708524386698e-06
-2.9731909779932e-05
-1.08900124708656e-05
1.14584122697128e-06
-1.8506015254351e-05
-1.07431576364751e-06
-2.15699915025331e-05
-1.10589078615597e-05
-1.78219660777674e-05
-2.28687862735504e-05
-2.70425001490595e-05
-1.83483821194819e-05
-1.64282393455039e-05
-3.69202432956685e-05
-1.23877116569531e-05
-1.14655658257944e-05
-2.03872660272873e-05
-3.13114998378e-05
-2.42047390219964e-05
-4.16456117853988e-06
-3.04020640420086e-05
-1.06012036279273e-05
-2.43076301214278e-05
-3.3477887321029e-05
-3.35544986506459e-05
-4.14908699952044e-06
-1.70816605953511e-05
-2.64967354233033e-05
-2.11891909074754e-05
-3.54150228354107e-05
-2.31332583847742e-05
-2.65564552152405e-05
-8.55172238798505e-06
-3.75013071741844e-05
7.21604972938537e-06
-2.34747345030067e-05
-2.15809667596213e-05
-5.9769921980827e-06
-1.86297491117457e-05
-4.03795962613118e-06
-2.91358492259239e-05
-9.72444237672364e-06
7.01388132365908e-07
-2.55641733572395e-05
-1.57933212153e-05
-7.92308921693461e-06
-6.62754331450093e-06
-2.18884307025813e-05
-2.3011206350278e-05
-1.67687444257644e-05
-2.90627064596726e-05
-1.42697803846233e-05
-9.52547780013746e-06
8.97846108055644e-06
-9.87959671193987e-06
-1.46091826359227e-05
-2.69176860674094e-05
-1.5594359593226e-05
-1.89247491664609e-05
-2.7372408589876e-05
-2.65309117480293e-05
-3.19590390661111e-05
-2.84670571035604e-05
-3.35734856015474e-06
-1.32858568614132e-05
-2.56828827546864e-06
-2.09734318965126e-05
-1.05450681597627e-05
-1.33486611291208e-05
-2.13961448374991e-05
-4.14298394596331e-05
3.96610266928579e-06
-2.14183511480941e-06
-9.98769871753936e-06
-3.53204972046236e-05
-8.87694663627944e-06
-1.60405198149767e-05
-1.99028484851021e-05
-8.70819745386052e-06
-1.11735125297972e-05
-1.29507255059805e-05
-2.27314123682693e-05
-3.77116276467565e-05
-7.72826293852053e-06
-5.38647181433706e-06
-1.93655563901742e-05
-7.37141029369018e-06
-2.06991085247374e-05
-2.47981212062248e-05
-1.42192319857983e-05
-1.464274019703e-05
-2.14641283093407e-06
-2.23060686891057e-05
-3.81267082635982e-06
-2.5808536027705e-05
-4.48951169448433e-06
-1.32785894528208e-05
-3.99233628758281e-06
-2.82907987189761e-05
-2.82481867046458e-05
-3.41797327895056e-05
-2.8927575312456e-05
-4.37328425054959e-06
-2.23330453859918e-06
-2.14558452864491e-05
-8.15021216574967e-06
-1.14015419439377e-05
-4.0379422792664e-05
-1.27169800167906e-05
-1.64989839051067e-05
-2.77063295145968e-05
-2.29293522992329e-05
-2.93219067310236e-05
-1.26475686216083e-05
-2.16743877991916e-05
-1.69563719774154e-05
-2.148710127086e-05
-1.41084263600896e-05
-2.25866435286313e-05
-1.97731312146231e-05
-7.6175200606305e-06
-8.38391467574424e-06
1.17594671863146e-05
-2.58621127637022e-06
-2.07051536774944e-05
-1.34163614986294e-05
-1.65329813580007e-05
-1.246834318898e-05
-1.34802338915673e-05
1.48132565337796e-07
-6.87129233770435e-06
-1.86690923599219e-05
-3.33598925371251e-06
-2.4063193017815e-05
-1.13690625100001e-05
-4.94244337328468e-06
-6.43046637362327e-06
-1.37552946819659e-06
-2.66749563538982e-05
-1.288782272374e-05
-2.42301041371184e-05
-2.75203993877364e-05
-1.1614891185995e-05
-3.43719294106625e-05
-2.16556499492102e-05
-1.50662682873574e-05
-9.5484768783098e-06
-1.73181170652485e-05
-2.05591807551075e-05
-1.16211287831299e-05
-3.88009930001063e-05
-1.44973959288183e-05
-2.44040288899505e-05
-2.30168940828943e-06
-2.17565988009291e-05
-1.69707689212937e-05
-3.46809168140205e-05
-1.21326804761683e-05
-5.92722753792078e-06
-2.32093702227509e-05
-2.21283581213176e-05
-6.21397306807481e-06
-1.49744434154679e-05
-8.791716318278e-06
-5.22936310183539e-06
-6.70458223819224e-06
-1.07652716926928e-05
-1.28254956792047e-05
-9.50165581119671e-06
-1.25277362005052e-05
-2.73577504119532e-05
-1.30311617450611e-05
-1.87522091790127e-05
-5.78966913976978e-06
3.06951751688989e-06
-1.36758046796965e-05
-1.98513573846686e-05
-2.40815004153855e-05
-1.77575350221446e-05
-2.03559358233557e-05
-1.18502150942433e-05
-2.09455339588553e-05
-1.71656400651368e-05
-2.34219765377228e-05
-5.19743439567454e-06
-1.0321602433314e-05
-4.82880288281295e-06
-3.07966060975402e-05
-2.85691614899327e-05
1.92198665063971e-06
-2.18743133349979e-05
-1.38835315247147e-05
2.86574412144683e-06
2.5414282839351e-06
-5.12600100161323e-06
-3.17233770698403e-06
-1.75562250183252e-05
-3.44273427415187e-05
-2.20794490348362e-05
-1.79770504006019e-05
-1.79234625710165e-05
-4.57159350508426e-06
-2.38196058593219e-05
-2.85023125714829e-05
-2.65008255563539e-05
-2.83202602679165e-05
-2.51735221645856e-05
-1.7453668457772e-05
-1.65340453260069e-05
-1.56383604266006e-05
-2.17519509420591e-05
-2.16898966243769e-05
-1.13879215335231e-05
-2.14998848292141e-05
-9.68495180037414e-06
-2.52367601561304e-06
-1.12122561997632e-05
-2.25748326254956e-05
-1.20532472880084e-05
-7.58590566157263e-06
-2.67742302294874e-05
-1.68831239347223e-05
-1.90602220315043e-05
-1.82071064570577e-05
-2.71967075383044e-05
-2.16440119067375e-05
-1.43712187181844e-05
-8.2482490411126e-06
-2.53497756591449e-05
-2.57190099069385e-05
2.77347039975223e-06
-2.21293744063893e-06
-2.62592569910536e-05
-1.40940589994624e-05
-1.86595531159538e-05
-2.21550404173585e-05
-2.12438474796601e-06
-3.07131973886903e-05
-1.06513568734556e-05
-2.88422343307494e-05
-2.2973213538531e-05
-2.53632840021536e-05
-6.18232856514699e-06
-1.43186662764395e-05
-2.0713413128768e-05
-1.06612983280047e-05
-1.45267935194603e-05
-1.55580230399579e-05
-1.51683161219454e-05
-1.213090362293e-05
-4.3092318936841e-06
-2.0088796113442e-05
-1.59860197833642e-05
-1.35567085272763e-05
-1.6733228472914e-05
-1.62601160213876e-05
-1.00317545778364e-05
-5.27224442765819e-06
-1.14396530963889e-05
-2.37286859878037e-05
-2.56869656561931e-05
-1.80954426833379e-05
-7.27768364645742e-06
-3.30954195983492e-05
-2.49376685960462e-05
-2.71307434271321e-05
-2.20811810947129e-05
-1.86032831002654e-05
-1.45991326022137e-05
-3.04063664193437e-05
-2.12575308380165e-05
5.04701310792622e-06
-1.73092741082994e-05
-5.50086729982991e-06
-1.90199932815158e-05
-6.88841091172876e-06
-3.00511017401853e-05
-1.31547598025162e-05
-6.70509080107832e-06
-7.49510060288389e-06
-1.26453655026033e-05
-1.78352461505908e-05
-1.77496894921911e-05
2.26940810006402e-07
1.91421236788632e-06
-7.58970536594716e-06
-1.13900518349971e-05
-3.94496574999839e-06
-2.42843738655958e-05
-1.07609048721473e-05
1.3367518696041e-06
-8.6763997329442e-06
-8.70847745323806e-06
-9.24882786208581e-06
-3.0694357079797e-05
-7.4228178182142e-06
-1.19793367876582e-05
-3.46020325169442e-05
-9.38636333727003e-06
-2.29249613863245e-05
-2.81825596874793e-05
-1.29415950570558e-05
-2.3253615539105e-05
-3.62064350901186e-05
-2.5645995879327e-05
-2.82294034963068e-05
-1.33552386934512e-05
-2.22618663437602e-05
-5.32025682480202e-06
-2.60292011158539e-05
-2.43220518175177e-05
-1.17530088463898e-05
-3.23755834949673e-05
-2.48469880786657e-05
3.76411187151012e-07
-1.01742439167753e-05
-1.10549291108237e-05
5.99466580514612e-06
-1.4246985443709e-05
-9.90816208903958e-06
-1.42653555090767e-05
-2.05954030097439e-05
-3.0331760792505e-05
-1.00758515186962e-05
-1.99264945862587e-05
-3.20183256136183e-05
-1.49888327659803e-05
-1.20121967278108e-05
4.74546555663866e-06
-2.37678419177558e-05
-8.13120254030916e-06
-8.28306311538495e-06
-1.51283072642214e-05
-4.10217690931795e-06
-2.06399325913158e-05
-3.27047663922676e-05
-1.51602387541391e-05
-8.79243613588611e-06
-2.31988502224268e-05
-1.65321591122182e-05
-1.50127835079497e-05
-2.36989127846136e-05
-1.24881141859216e-05
-1.01989424235855e-05
-1.04359307706364e-05
-3.51340237640858e-05
-3.87914881558684e-05
-1.68700334225676e-05
-1.19777644404246e-05
-2.64019981005687e-05
-1.84355890344086e-05
-1.90015035436674e-05
-2.07553102160171e-05
-2.80397706743379e-05
-9.55341135483488e-06
-1.29403824465539e-05
-1.78693433448894e-05
-2.36935778847089e-05
-1.19597352791609e-05
-2.23224141333931e-05
-2.21462488766207e-05
-1.90712523814581e-05
-3.14283726742923e-05
-8.2063583464669e-06
-4.63535906131359e-06
-2.48760857079547e-05
-9.41799379889655e-06
-8.18620169212947e-07
-2.15731241891271e-05
-2.07146115222691e-05
-8.52516137203533e-06
-1.98916831926652e-05
-3.33437155487241e-05
-2.81448432126254e-05
-3.74567284374268e-06
-2.14760984546761e-05
-1.9118456918745e-05
-1.49076770965559e-05
-2.50947911398965e-06
2.90319213331567e-07
-2.34435516755185e-05
-2.32329776939632e-05
-2.44971918230712e-05
-2.21931953488443e-05
-1.98658259421583e-05
-2.16790058072293e-05
-8.76830584142549e-06
-1.79610826854899e-05
-1.25279101405853e-05
-3.13153758247064e-05
-1.65485903285889e-05
-4.17179765275297e-06
1.14374542578496e-05
-1.48413017431488e-05
-2.62228987024864e-05
-1.76487287404013e-05
-7.4680915056429e-07
-2.68592529354265e-05
-1.54766614701583e-05
-1.87631971573917e-05
-2.59441273872063e-05
-1.00393482888039e-05
-1.34325900052526e-05
-7.62889048331412e-06
-1.86461129208759e-05
-1.36878009905671e-05
-1.33615677710812e-05
-3.617928879285e-05
-2.62214258581737e-05
-1.90399804075556e-05
-1.25347675281521e-05
-2.90051992216942e-06
-6.56818459173925e-06
-2.25419660997906e-05
-7.73596674674436e-06
-4.26470823568582e-06
-3.26870992597909e-05
-2.15763814788747e-05
-2.20607723940837e-05
-9.93597504910928e-06
-2.2493826126569e-05
-1.9297411784347e-05
-2.34631868297882e-05
-1.26007262338357e-05
-1.1408805159996e-05
-2.5905187895101e-05
-1.30204893575573e-05
-2.25111304475108e-06
-2.16541742844781e-06
-2.02589601027379e-05
-1.03112078252443e-06
-1.06585454724341e-05
-2.039855478599e-05
-1.71504893994902e-05
-1.26047113492947e-05
-3.0208733872334e-05
-2.07071047301399e-05
-8.41545234891211e-06
-3.80631800714245e-05
-1.95910836562348e-05
-8.18743719585326e-06
-1.13845570526861e-05
-6.94427535760433e-06
-2.043756295459e-05
-1.81787455370736e-05
-2.88877530992973e-05
-2.32350241719019e-05
-1.54841747339328e-05
-9.64578014486226e-06
-2.92624210019787e-05
-1.66114499789512e-05
-3.65398251591651e-06
-1.70676322763771e-05
-4.12465555456428e-06
-2.18865098624985e-05
-1.63175735843098e-05
2.64051905338771e-08
-1.69896282994466e-05
-2.01438003621334e-05
-2.6451332408137e-05
-4.14978206483525e-06
-1.70896182381881e-05
-1.20527750997789e-05
-1.50730329246306e-05
-5.33787437256637e-06
-1.73058366865696e-05
-1.78619696781609e-05
-2.24989474713755e-05
-1.33893075504033e-05
-2.05662306149587e-06
-4.15345788335066e-06
-1.06569098810848e-05
-1.53789317883547e-05
-1.64317868321551e-05
-1.96789160241571e-05
-1.11073924016209e-05
-6.77117877527126e-06
8.06612485194641e-06
1.05540565482829e-05
-1.09057777622933e-05
-5.25192712156197e-06
-1.32287444022571e-05
-2.24210371141691e-05
-1.6036342224925e-05
-2.42309688790822e-05
-2.35683761546453e-05
-1.24284726791275e-05
-3.4147135426221e-06
-1.818768725237e-05
-2.11363842562836e-05
-1.98930881706989e-05
-1.10423171841038e-05
-6.41513465904636e-06
4.7945465864555e-06
-1.04220432783207e-05
-2.75488133457414e-05
-3.60982157889859e-05
-1.71802488926864e-05
-9.82023608481802e-06
-1.58945203645703e-05
-1.27632833663784e-05
-1.52199745582157e-05
-2.21396341682101e-05
-2.85393852703612e-05
-1.20172758097957e-05
-1.79334900182729e-05
-2.29741176648576e-05
-9.70202507074762e-06
-3.65010695735366e-05
-1.52437462239229e-05
-2.06947247370321e-05
-2.58176416612018e-05
-1.62994581855054e-05
-1.42117046120562e-05
-2.24451364036636e-05
-2.79425514839187e-06
-2.00480059186426e-05
-1.6171455771795e-05
-5.41496024442354e-06
-1.20432619905085e-05
3.48621244586921e-06
-2.23435612473147e-05
-2.42393063181042e-05
-1.89739282698274e-05
-7.12815431420392e-06
-1.28492151681984e-05
-2.4718603538509e-05
-8.37000778430129e-06
2.6027290351635e-06
-3.67718104866553e-05
-2.43414877372144e-05
-2.58724248311986e-05
-3.00197056830815e-05
-1.69279668072028e-06
-6.92204045552924e-06
-1.7938320034317e-05
2.99793080491327e-06
-1.83398438357991e-05
-1.09935617481765e-05
-8.28723076665317e-06
-1.78524611849192e-05
-1.9223645079951e-05
-1.85479597729327e-05
-3.49616972752156e-06
1.55318038525446e-06
-1.41599592811799e-05
-1.07370781816125e-05
-1.94500186663334e-05
1.94571010258396e-06
-1.67179919849859e-05
-2.36537403641564e-05
-3.15611724454847e-05
-1.52835522221981e-05
-1.60028803486167e-05
-2.4379442301077e-05
-1.43581062087345e-05
-3.10428978962915e-05
-9.50107697297059e-06
-1.09181803140835e-05
-5.74421109225843e-06
-2.22600076970263e-05
-1.96426776580443e-05
-6.06180813569458e-06
-5.68017260928264e-06
-1.33469919119529e-05
-2.8546212737468e-05
-3.41698435957527e-05
-9.05302032400864e-06
-2.03610285188679e-05
-2.18562507263398e-05
-5.13542488104072e-06
6.49073585093544e-07
-1.98585683372745e-05
-7.56277472293369e-06
-1.64875114819953e-05
-1.34650755913603e-06
5.62212905249163e-07
-8.8955060510081e-06
-7.45349317228829e-06
-5.36183208503713e-06
-2.02687015773952e-05
-1.71375263397921e-05
-2.07284804456688e-05
-8.0094404983188e-06
-1.19595579967293e-05
-1.14907699154332e-05
-2.8262860042257e-06
5.55396971859885e-06
-1.99072571355615e-05
-2.11799969490464e-05
-1.29131650817071e-05
-1.23084179282228e-05
-1.0639066109413e-05
-1.62253441526303e-05
-1.05673000627568e-05
-1.39905193894185e-05
-2.78576512770818e-06
-8.35608956519555e-06
7.10513422003878e-06
-1.11787660459273e-05
-1.58581534099878e-05
-1.2709204592762e-05
-7.77958415823738e-06
-1.46833608601904e-05
-6.02208876317886e-06
-2.56735896821302e-05
-1.02332838765586e-05
-1.00579368112157e-05
-5.52355949124017e-06
-1.78555662120894e-05
-2.99759711548189e-05
-1.08600886233511e-05
-3.11701662456991e-05
-3.58495699322158e-05
-1.53163284717813e-05
-3.08685791492095e-05
-1.58115894744035e-05
-3.44123911725417e-05
-2.14438551097426e-05
-1.19481904421969e-05
1.99968738642626e-06
-1.16069629515537e-05
-2.74262174824134e-05
-2.81471960277853e-05
-7.48671483942627e-06
-2.32567383713322e-05
-6.83514583771938e-06
-1.2750699573096e-05
-1.65372792949985e-05
-1.73216482144706e-05
-1.29085361439651e-05
-1.12856480728098e-05
-2.50416767473474e-05
-4.55384519534136e-06
-2.34586315115661e-05
-3.05558806080626e-05
-1.03896757423924e-05
-2.16083838230953e-05
-3.23883629939564e-05
-1.64750931091383e-05
-2.8490652330035e-05
-2.74442013892423e-05
-2.33187265315308e-05
-1.925388591806e-05
-1.16600812621441e-05
-1.60471380205347e-05
-1.55824973325528e-05
-1.83242673322332e-05
-9.81743290219718e-06
-1.41699105745093e-05
-2.82831792538222e-05
-1.91860214742971e-05
-1.97801066170832e-05
-2.7020379108433e-05
-1.81182145495186e-05
-1.01879198114445e-05
-1.64091261509553e-05
-1.7639640487396e-05
-1.88475395809908e-05
-2.10240218835372e-05
-9.12257093479385e-06
-3.66916843875306e-06
-3.44331191447856e-06
-1.75101548769624e-05
-2.9170619412919e-05
-1.86555134955301e-05
-1.08386747120964e-05
-2.755148192321e-05
-3.23248126428563e-06
-1.2085524174573e-05
-2.82387091220856e-05
-4.82348052569285e-06
-2.64816644900859e-05
-1.95739917561011e-05
-8.27974198035108e-06
-1.01319469999739e-05
-1.14309515227562e-05
-2.17650970406091e-05
-8.67242030271594e-08
-1.69197809429841e-05
-1.39610446856122e-05
-2.79871704063438e-05
-2.68874651238336e-05
-3.87604931321933e-06
9.77545931987694e-07
-1.07682758795625e-05
-1.00651519802137e-05
4.67364859545975e-06
-1.34550186530959e-05
-1.57473044819607e-05
-1.31436610480621e-05
-9.76898766094037e-06
-1.11503159390985e-05
-1.75282131567005e-05
-3.48726184958505e-05
-8.01330362507407e-07
-9.74742521109469e-06
-1.28381479169897e-05
-1.16646041877032e-05
-1.93062914495961e-05
1.15041529019512e-06
-2.94961098245639e-05
-1.20849180960815e-05
-6.81091441931356e-07
-1.8146345964665e-05
-3.61348409810002e-06
-1.80321995336878e-05
-2.80334413839731e-05
-2.27710426908656e-05
-7.29522809443186e-06
3.40665069974167e-06
-1.29350128024924e-05
-5.03723294091633e-06
-2.46943010918869e-05
-6.86213352346243e-06
-1.30509710483944e-05
-2.41497399061543e-05
-2.4365843467583e-05
-1.46994491636535e-05
-8.08266434099832e-06
-9.14331623504087e-06
-2.95209702627552e-05
-1.40008558015572e-05
-8.72744565383824e-06
-2.21715472039919e-05
-1.43436140038183e-05
-2.15084098901428e-05
-1.02922505191312e-05
-5.68234729027944e-07
-1.38377116569753e-05
-6.7395061841584e-06
-1.37602397551833e-05
-1.6553837377811e-05
-1.640081544043e-05
-1.72650380872503e-05
-4.62906393981515e-06
-9.18817767100749e-06
-6.83085132331719e-06
-4.45743687220343e-06
-4.24019645805254e-06
-2.27001859808982e-05
-1.08985877626021e-05
-1.62828807001861e-05
-2.61878615030041e-05
-2.28362576239368e-05
-1.63505876332842e-05
-8.94543027987915e-06
-9.80299255703197e-06
-2.2229572099083e-05
-1.14121630603469e-05
-5.899707350844e-06
-3.86187442736019e-06
-1.60017153628545e-05
-1.86977677670645e-05
-1.36786300217866e-05
-1.05591784105633e-05
2.68953913672528e-08
-1.92730710543755e-05
-2.01927702979839e-06
-9.57190840788835e-06
-1.11965167579306e-05
-1.38673196441758e-05
-4.10298766689879e-06
-1.16192789997685e-05
-6.58789135727544e-06
-2.58246094096669e-06
-2.64697825658191e-05
-2.97801634839506e-05
-1.85731772818207e-05
-9.15342149903065e-06
-7.04835270614254e-06
-1.70038291217303e-05
-8.23201446556977e-06
-2.73461314260028e-05
-2.09180956092108e-05
-2.13472793457314e-05
-8.62576084357177e-06
-1.05974687877896e-05
-1.90164125006654e-05
-2.54493372034875e-05
-3.29947281347625e-05
-1.13782120972572e-05
-2.48423861940739e-05
-1.57609156209991e-05
-1.08821312571314e-05
-6.80791145943721e-06
6.6614864671215e-07
-2.5043044791516e-05
-1.60917853334256e-05
-2.37492583332449e-05
-2.05262029528743e-05
-1.28292057494639e-05
-3.19669030916862e-05
-1.01221519164328e-05
-2.0204925138446e-05
-1.37701908629097e-05
-1.12186356814992e-05
-3.78328550773446e-05
-1.58845618762892e-05
-9.61770614286848e-06
-2.81802791078478e-05
-1.26171257994144e-05
4.59979328736783e-06
-1.5049588608037e-05
-1.93034418774347e-06
-1.29721043214859e-05
-1.42773620936779e-05
-2.07173319213919e-05
-2.1089421342035e-05
-2.02019843848109e-05
-1.28877827796365e-05
-2.42505408621652e-05
-1.01199698220907e-05
-1.26922286933745e-05
-2.02442760221602e-05
-1.41353093760064e-05
-2.38904607044351e-05
-9.90341936858515e-06
-1.50098267910248e-05
-7.29710735292247e-06
-8.81665552670711e-06
-2.42309778076333e-06
-1.2491764984009e-05
-4.93771021856137e-06
-1.05031089624208e-05
-7.45925808376655e-06
9.71022224268758e-06
-5.03812221914777e-06
-5.17767913383237e-06
-2.44363334258595e-05
-3.74570573593518e-05
-1.01645677738401e-05
-1.92434218360496e-05
-1.99480474935533e-05
-6.17305026661383e-06
-1.34816588080779e-05
-2.10122317664816e-05
-3.44899887014176e-05
-1.65439435143799e-05
-2.47085480068713e-05
-8.98135493569845e-06
-2.20999409967125e-05
-2.24144120160708e-05
-2.25515210639054e-05
-2.25965606602125e-05
-1.91704646869672e-05
-7.72695241312532e-06
-1.31145421220943e-05
-2.09196529251885e-05
-1.29448797190897e-05
-1.47516745142162e-05
-1.36718132318576e-05
-2.28284749970753e-05
-1.04518458689174e-05
-8.89444251269689e-06
-2.42418743107864e-05
-2.425737983595e-05
-1.15863177814081e-05
-2.12911694851312e-05
-1.23468651675082e-06
-1.44964771810539e-05
-2.03935997346538e-05
-1.86373084230573e-05
-1.10480166455072e-05
-2.46685994886502e-05
-1.09964078347138e-05
-2.20422164586656e-05
-1.82357443947851e-05
-2.29762921802657e-05
-2.717977300594e-05
-1.40740268595615e-05
-1.53886261740148e-05
-3.15922232870996e-05
-2.36755735341199e-05
-1.6981650816385e-05
-1.74138611632943e-05
-2.79164454723891e-05
-1.2802655076223e-05
-1.56380490550732e-05
-2.50914163660446e-05
-1.44626061159173e-05
1.61533040030384e-07
-1.18421894292826e-05
-3.02872538642421e-05
-1.5007711091574e-05
-6.49491486558802e-06
-8.79284826468341e-06
-9.89437975808986e-06
-1.42500829711676e-05
-1.08214824061059e-05
5.46792302271027e-06
-1.14435484079149e-05
-8.33002616523291e-07
-1.63132858140996e-05
-7.39344129644861e-06
-1.24164198992152e-05
-1.32527455820922e-05
-2.30701616199196e-05
-2.68692136392882e-05
-3.28539890956127e-05
5.8891966638991e-06
-1.62458805188959e-05
-1.38857488361181e-05
-7.26946452586632e-06
-3.2399292940652e-05
-2.82383888830563e-05
-3.4042910257444e-06
-3.8384286020778e-06
-1.0805014675433e-05
-1.58877689333414e-05
-2.51042769528369e-05
-1.04428586964674e-05
-1.16828066260362e-05
-1.14898716060291e-05
-2.45674859198405e-05
-1.82704052562232e-05
-1.14214487899873e-05
-1.98601708740609e-05
-1.32848970594659e-05
-6.46455212385009e-06
-1.54172568658707e-05
-2.74890167002208e-05
-3.20836757324425e-05
3.06151081341149e-06
-1.31997245017858e-05
-1.85766376951021e-05
-1.04228516631493e-05
-1.60400752911491e-05
-4.58651079480626e-06
-2.0308295458498e-05
-1.76674355030519e-05
-2.26011535834704e-05
-1.00166468908165e-05
-1.49059446194045e-05
-2.04023870091202e-05
-3.4052742349055e-05
-2.91486516626145e-05
-7.20164539181501e-06
-2.10379234694644e-05
-1.0077822171168e-05
-1.25201314021064e-05
-1.75140795463404e-05
-1.8758023496824e-05
-1.00525602865478e-05
-2.51408206794214e-05
4.87665125549546e-06
-1.01365866583073e-05
-2.42375941196877e-05
-9.52215571304171e-06
-6.30111486970817e-06
-8.65127002845105e-06
-5.88464277220078e-06
-2.25366779921001e-05
-1.5199995787939e-05
-1.67606736225571e-05
-1.98273510747118e-05
-1.00989426357982e-05
-2.02397591392828e-05
-2.09423272568432e-05
-1.82929575483817e-05
-1.32558478233947e-05
-1.49938985205898e-05
-2.34727281222748e-05
-1.83066332054525e-05
-2.96688803763283e-05
-1.84334506981356e-05
-3.44483849014137e-05
-9.61417203410994e-06
-1.84931250229788e-05
-1.39300215983584e-05
4.80410832789091e-06
-1.97773054845786e-05
-2.03290775029544e-05
-3.93230101561499e-05
-1.13352493517122e-06
-3.51060248031836e-05
-1.19835648253222e-05
-1.64957489092247e-05
-1.98267989184163e-05
-9.3520661071341e-06
-2.19915345773781e-05
-2.8199789829381e-05
-6.19956042020632e-06
-1.8622234543168e-05
-2.59978136306779e-05
-1.04903645498226e-05
-1.63816190225687e-05
-6.28759482780775e-06
-1.75972752708863e-05
-6.81586525282517e-06
-1.91230408163739e-05
-3.37130099888722e-05
1.75014600060784e-06
-2.76927152196589e-05
-9.22272906496986e-06
-6.30119950980417e-07
-2.06064012052047e-05
-1.26666284734793e-05
-6.65488397363708e-06
-1.21913730082957e-05
-1.6414674371299e-05
-1.25985477716692e-05
-1.94707455706699e-05
1.15655333980443e-06
-5.14089814014757e-06
-1.61266956828042e-05
-8.35867799908897e-06
-1.34849360139911e-05
-1.05609290401707e-05
-1.13715038550105e-05
-4.09710201081469e-05
-6.67834224446397e-06
-9.51658777004293e-06
-1.80877435595767e-05
-1.3600977349838e-05
-1.4796239260435e-05
-2.8916589609527e-05
-1.05612164281129e-05
-3.05086791062622e-05
-7.85794873423213e-06
-3.26076720582107e-05
-1.04076690106572e-05
-1.38716481046754e-05
-1.30507459100561e-05
-2.18433659237049e-05
-1.38977945457941e-05
1.34680146654949e-06
-1.40413511062659e-05
-2.03332698803781e-05
-1.76482465781287e-05
-5.9758386050073e-06
-3.15311027589821e-05
-3.00867229809026e-05
-1.9465414590016e-05
-1.51125082505534e-05
-3.70673531544762e-05
-2.60785280721973e-05
-1.07258202569487e-05
-5.52134572939605e-06
-1.78725012891007e-05
-2.87736923265845e-05
-8.98523007830849e-06
-2.41304438099238e-05
-1.17250788022466e-05
-1.53130549408754e-05
-1.76197329740897e-05
-2.84961665701513e-05
-1.97709531088135e-05
-6.99467277444837e-06
-1.00636229041806e-05
-1.13401468776585e-05
3.15856161494324e-06
2.97559523721911e-06
-1.3847297442561e-07
-2.61684535013943e-05
-1.90261170307775e-06
-3.39443464778051e-05
-1.5453233741957e-05
-9.72931234580892e-06
-4.51947028243578e-06
-4.30644864840859e-06
-2.26076806898934e-05
-9.08858777472871e-06
1.07221401939583e-05
-2.71892929304337e-05
-2.01963193033312e-05
-1.02723424412582e-05
-4.67372609561187e-06
-2.76724898682138e-05
-1.49290240188844e-05
-8.7322372622417e-06
-4.85421310260401e-06
-2.37916518640555e-05
-2.17126103409605e-05
-7.85090250140416e-06
-1.47328349790496e-05
-2.78415468994055e-05
-3.1922366972587e-05
-1.08858980985999e-05
-1.38589690750437e-05
-1.03408078166931e-05
-2.71911762776539e-05
-1.33788724397666e-06
-1.00797480545476e-05
-1.55733195538125e-05
-2.84907728472301e-05
-1.08951011825953e-05
-1.59867956133939e-05
-2.57512575443409e-05
-2.49676658824373e-05
4.84839735073436e-07
-2.23269284542623e-05
-8.70603786629906e-06
-6.72871842560389e-06
-1.92350359240407e-05
-1.07221893351184e-05
-1.01251802095906e-05
-1.67776620966896e-05
4.47461574522973e-07
-1.90741717586285e-05
-1.56651540254907e-05
-4.0148633645785e-05
-7.19322068041645e-06
-6.14694386930033e-06
-3.73336321289646e-05
-1.30189242869364e-05
-9.39151234859442e-06
9.10007612573709e-06
-1.78573634248779e-05
-1.14638803080062e-05
-2.13584419468443e-05
-1.96965615588777e-05
-1.03831678874987e-05
-1.6900592347564e-05
-3.05319965860226e-05
-2.23288560754445e-05
-1.93442918679657e-05
-2.09076935325285e-05
-4.20883877959547e-05
-1.40424709792067e-05
-1.63133831485053e-05
-7.13657409503864e-06
7.44229379763185e-06
-3.24877330426061e-05
-2.77071689757952e-05
-4.33737596051424e-07
-1.51679684567645e-05
-2.55862445500378e-05
-1.27624954614658e-05
-1.48493928106457e-05
-2.09349471926996e-05
-1.66007873151686e-05
-9.29290040971512e-06
-2.29974846175099e-05
-1.58254109011546e-05
-2.50751036215559e-05
-1.28537910765334e-05
-3.44174848614729e-06
-2.1714189725742e-05
-3.47259753710242e-05
-3.10003395648781e-06
-2.62653599819803e-05
-8.67045735752994e-06
-1.09929302478404e-05
-2.74249720618542e-05
-3.67148068403208e-05
-2.88397716867772e-05
-3.82351285104407e-05
-2.66272850521842e-05
-2.11349901985623e-05
-2.51603696778745e-05
-2.40689175479417e-05
-2.77074826875516e-05
-3.19229138995658e-05
-7.38405321274524e-06
6.42100721768851e-06
-1.80999070721293e-05
-1.46939013672198e-05
-1.75980198769632e-05
-5.84096016860466e-06
-2.09801779588381e-05
-1.31996620250422e-05
-2.22410708819499e-05
-2.59891159408187e-05
-3.6511853352926e-07
-8.81101886650949e-06
-2.76461395626042e-05
-1.78567245115405e-06
-2.30496574185267e-05
-1.78264174164861e-05
-1.69059114777609e-05
2.15577687247995e-07
-2.26511241654593e-05
-2.96698070532087e-05
-1.78724976399343e-05
-6.13241859696376e-06
-8.68624473036325e-06
-1.7080316122557e-05
-2.83265615104688e-05
-2.08524137496885e-05
-8.15234497825436e-06
-9.90826457845017e-06
-1.20561227065215e-05
-1.6242587597887e-05
-2.79809361855527e-05
-9.63759727166252e-07
-3.07920818646977e-05
-2.97035095688233e-05
-1.98915827656169e-05
-1.78166838570972e-05
-2.1084796297314e-05
-1.18243450652675e-05
-1.14567742204153e-05
-9.48531352663645e-06
-2.47215936750547e-05
-2.37627080894955e-05
-1.34077505174831e-05
-1.41256515735284e-05
-3.81734886023366e-06
-2.75383026933881e-05
-7.07169841171548e-06
-5.36512588343654e-06
3.96265516689845e-07
-3.39739660501779e-05
-6.50561686326223e-06
-1.35145580223926e-05
-1.25989896794555e-05
-2.97224392885192e-06
-1.63314227298513e-05
-2.17847249683847e-05
-1.23173408331921e-05
-5.38301200086028e-06
6.57400392372278e-07
-1.57255636183627e-05
-1.14276882876889e-05
-2.42334710467262e-05
-7.38941695598982e-06
-1.7328935882437e-05
-2.01490781984288e-05
-1.63746478365954e-05
-7.18034213200063e-06
-3.23632283971138e-05
-2.74176428597163e-06
-9.56861244878158e-06
-4.17198287657464e-06
-2.24965486840451e-05
-3.02902137788213e-05
-2.07736948053743e-05
-8.20278746169325e-06
-1.24147749399346e-05
-1.35721097691419e-05
-2.11550422363005e-05
3.83841258677367e-06
-1.9064172243004e-05
-1.94635278532474e-05
-3.811387945251e-06
-5.28069021311061e-06
-2.23711887730328e-05
-4.6215008682703e-06
-3.82851289065386e-05
-2.94508317928426e-05
-2.2416468530145e-05
-2.84979663280261e-05
-8.61719437019566e-06
2.34760930610823e-06
-3.32111006127857e-06
-1.8411887781533e-05
-2.45343765523598e-05
-2.28093456957665e-05
-1.57219580419051e-05
-2.59823138942166e-05
-1.89362274586195e-05
-3.85664515604739e-06
-2.42422731621932e-05
-2.01338656545415e-05
-2.3038258343501e-05
-2.9582133987282e-05
-1.06250896480639e-05
-1.52054393997427e-06
-7.85252548793384e-06
-1.4760927589961e-05
-4.66676877493071e-06
-1.48047453416335e-05
-3.28025366934821e-05
-1.79600184345347e-05
-1.78980802495557e-05
-1.71789547460982e-05
-6.68594036528176e-06
-1.14414348886575e-05
-2.13395713928728e-05
-3.06754973873409e-05
-1.36615236537423e-05
-1.45203199145449e-05
-1.94916809980922e-05
-1.22534652035495e-05
1.18770404814461e-06
-1.75075054429131e-05
-3.05554315091171e-05
-2.37591784462329e-05
-7.21550452569534e-06
-1.86992206466523e-05
-1.83631137302538e-05
-7.36078621382111e-06
-9.65798832407033e-06
-4.72269897531291e-06
-3.39598594024175e-05
-2.48263074617732e-05
-2.94736303981037e-05
-1.94486373347331e-05
-2.52279061180272e-05
-1.40749007091013e-05
-1.39052802644911e-05
-2.28390392443881e-05
-2.44211703144666e-05
-2.52721186265171e-05
4.11443545487041e-06
-9.06650544563616e-06
-1.61834631884214e-05
-6.98941860848818e-06
-1.40386564256808e-05
-1.42113379560206e-05
-2.04772742775829e-05
-1.61720131624008e-05
-1.01083562727354e-05
-2.06720208764437e-05
-1.58050680614581e-05
-3.19796510940438e-05
-1.41201037478381e-05
-2.07046331369607e-05
-2.6240563650303e-05
-1.26227498820318e-05
-1.92058118472945e-05
-1.72074876549906e-05
-5.45560495155974e-06
-1.39786391388628e-05
-2.56345524196458e-05
-2.51186541015505e-05
-2.33369347239422e-06
-1.103119940055e-05
-9.38236333005576e-06
-1.40321225952792e-05
-1.99838278624365e-06
-1.49704617265784e-05
-2.62566551126685e-05
6.68937661872632e-07
-1.81807055624107e-05
-1.35785923631113e-05
-8.81016380559418e-06
-2.72498406994559e-05
8.59318915486272e-06
-1.47770776379314e-05
-2.1286480358433e-05
-7.7675127150893e-06
-2.71339089715033e-05
-8.66250203714316e-06
-4.34256979885083e-06
-2.00713912016964e-05
-2.0531190685114e-05
-1.28376759126752e-05
-1.73515879950603e-05
-1.99846592070726e-05
1.24642061996662e-06
-2.95273864955234e-05
-2.11577956814316e-05
-1.66037585212468e-05
-3.42996527714109e-05
-2.38746738408584e-05
-1.66889219525226e-05
-2.09763817694973e-05
-1.07697313942228e-05
-1.60959879406912e-05
-1.33361979930211e-05
-1.64511810555543e-05
-1.40128074401165e-05
-3.02533827907079e-05
-1.69687933556334e-05
-1.76990255615157e-05
-1.30672429069329e-05
-2.53215161071694e-05
-8.8321165998632e-06
-1.20325901149965e-05
-3.69531806522068e-05
-1.25724426673111e-05
-2.39825791589099e-05
-1.09897235483865e-05
-2.58982384634406e-05
-2.10874719159446e-05
-5.50715470765651e-06
6.07530908212375e-06
-3.66871138662479e-06
-3.12380605626111e-05
-3.05269286642149e-05
-1.4347360411931e-05
-1.52830451567902e-05
-7.86516046467679e-06
5.59335965950933e-06
-1.95051259009824e-05
-2.58259092431418e-06
-3.21920540440261e-05
-2.54639624768211e-05
-1.62808308090482e-05
-3.50033559433112e-05
-3.85498405677859e-05
-1.21466630535093e-05
-2.65054942700573e-05
-2.14532247146761e-05
-1.43336448467004e-05
-1.82035537197919e-05
-1.21233296604024e-05
-2.05380371284106e-05
5.69525894473163e-06
-1.62387933831877e-05
-2.44889479236892e-05
-3.30018679701678e-05
-2.21233506376058e-05
6.05610624097298e-06
-1.82782694449589e-05
-1.34222384527405e-05
5.36224936354024e-06
-1.38079626899088e-05
-2.1907732884045e-06
-1.12584005334577e-05
-3.19759357088058e-06
-1.30789379165604e-05
-1.5477225060675e-05
-1.62244788906611e-05
-1.04565733277073e-05
-8.0565949108424e-07
-1.86717292437124e-05
-4.55585929472687e-06
-1.80823506788529e-05
-7.80158023275605e-06
-2.32103273003013e-05
-3.66110556438126e-05
-1.36961400522895e-05
-2.44107687650518e-05
-1.49089469282956e-05
-1.55481953788074e-05
-4.98906401073404e-06
-1.03261855068366e-05
3.46142476837598e-06
-1.38097943719866e-05
-1.22335379125312e-05
-1.76680470496779e-05
-1.86081843025089e-05
-1.36339537529719e-05
-3.24684547593136e-08
-1.99911897065145e-07
-6.09435159777308e-06
-1.55628294167261e-05
-1.1950716757134e-05
-2.18139061747737e-05
-2.32241615961248e-06
-5.6256640061705e-07
4.09601996360781e-07
-2.67525257455525e-05
-2.73181819282519e-05
-2.79487834825483e-05
-2.34375449823966e-05
-1.37599116138255e-05
-1.3543815733486e-05
-1.82094314248076e-05
-1.16838389818104e-05
-2.37139516868163e-05
-8.84640893901229e-06
-3.35446504869312e-05
-1.6135969130764e-05
3.56072847811198e-06
-3.11379226918703e-05
-5.36066517724918e-06
-2.99267188212393e-05
-1.70165781083953e-05
-1.15545543839674e-05
-3.20225473417044e-05
4.35109492499221e-06
-2.18312850938823e-05
-1.34372303695868e-05
-3.38781626263452e-06
-2.03035811740006e-05
-3.64893970488237e-05
-1.77431697489436e-05
-2.1852380273799e-05
-6.9882494962906e-06
-2.59648462059117e-05
-1.5030390832475e-05
-2.84627377782255e-05
-3.95649017927455e-06
-2.74319600415323e-05
-2.64346856092877e-05
-1.23251140460734e-05
5.04984576704224e-06
-1.98762379609097e-05
-1.65553801684865e-05
-2.88292927378247e-05
-1.05091105634671e-05
-2.90128679978656e-05
-3.95075934429026e-06
-2.91446863454452e-05
-2.45723239771929e-05
-7.7398504463664e-06
-2.13381733778371e-05
-4.12600777237543e-07
-1.14417920785e-05
-2.12732090404101e-05
-1.98573004362256e-05
-2.54546809935156e-05
-1.89006971044124e-05
-1.61510574002575e-05
-1.45894531568774e-05
-1.03355316612987e-05
-1.51990337099995e-05
-9.89722904883208e-06
-7.16449000328414e-06
-1.26839585164529e-05
-3.23316674842139e-05
-1.22875177232758e-05
-7.91889756752026e-06
-1.44177792342579e-05
-2.16234108821917e-05
-3.25272943320377e-05
-7.54170695497971e-06
-9.58997722346406e-06
-1.50498537367131e-05
-9.35017228640689e-06
-2.78815438910382e-05
-1.87954497129565e-05
-7.56325655031835e-06
-1.76474951976822e-05
-2.42611935785152e-05
-1.41025110221032e-05
-1.86162712452533e-05
-6.01911883586748e-06
-2.25275476465968e-05
-2.00153202775718e-05
-1.07591392525362e-05
-1.99675271889905e-05
-1.87006313274442e-05
-2.0389035771279e-05
-9.35221502684918e-06
-2.98831533270636e-05
-2.63413978582416e-05
-1.2622569183803e-05
-1.87104631922305e-05
-3.12967736332583e-06
-1.17895446343903e-05
-3.42895983049299e-05
-4.152726005553e-05
-1.78380975053674e-05
-1.16908389618866e-05
4.14153174946656e-06
-1.29762384219402e-05
-1.99530358073054e-06
-2.90055681625213e-05
-3.56057960002837e-05
-3.15397381174748e-05
-8.79153159877696e-06
-4.76256515463419e-06
-1.75907874018536e-05
-9.74739655491938e-06
-1.42131894506454e-05
-1.96092041563161e-05
-8.29212139074826e-06
-3.43254755685443e-06
-1.97449363745406e-05
-4.04069148276016e-06
-1.78930371764322e-05
-2.73190685885903e-05
-8.54419673695573e-06
-1.36602917612054e-05
-1.13928050469673e-05
-2.57838014873676e-05
-2.21692653319035e-05
-1.72297022066097e-05
-3.36182407694148e-05
-1.6554582199566e-05
-2.47986085843844e-05
-1.82273212920282e-05
-4.82410149995509e-05
-2.27312564208739e-05
-2.42507537803641e-05
1.27811645953258e-05
-1.35641703590778e-05
-1.9486628666897e-05
-2.61783226113208e-05
-2.87427557321625e-05
-1.56889456920313e-05
-2.35698698672226e-05
4.7522463254993e-07
-1.95017163789324e-05
-2.09641913035471e-05
-1.00037826483892e-05
-2.11475240323988e-05
-1.60247100146893e-05
-1.37748184034129e-05
-5.39406194234979e-06
-1.66146027253608e-05
-1.35257409415087e-05
-1.72505632940271e-05
-1.37803434734208e-05
-1.66628248491809e-05
-1.10056374702261e-05
-7.26498139532268e-06
-1.79661656631503e-05
-2.6336847760794e-05
-1.315784040313e-05
-9.79628740268558e-06
-2.55404398885103e-05
-2.48166777123138e-05
-4.32273408427154e-06
-2.70792921044822e-05
-2.27485232055603e-05
-6.59123307515931e-06
6.23001256600566e-07
-1.56625756498618e-05
-7.45358006911081e-06
-4.1168573852604e-06
-3.70736536116447e-05
-1.93113205451794e-05
-1.57520333551951e-05
-1.45677725612853e-05
3.1060450814138e-06
-1.75162868079129e-05
1.0255866912576e-05
-1.99861632873883e-05
2.01436196169483e-08
-1.60664095627734e-05
-2.96796155714223e-05
-6.24929724451599e-06
-1.05307810751787e-05
-6.89697574606103e-06
-3.40902677993685e-05
-1.43067013734197e-05
4.6421916297552e-06
-1.89294774626244e-05
-1.63542333185587e-05
-1.94827992214239e-05
-1.12511120695412e-05
-1.27331283231253e-05
-9.27962642128033e-06
-1.73558120499089e-05
-2.02829340559995e-05
2.95893303625613e-06
-4.85240146857703e-06
-1.74058561749097e-05
-2.79174737333204e-05
-2.82655374318788e-05
-2.2849396332881e-05
-2.89174525246098e-05
-1.29767174143572e-05
-2.11648155823893e-05
-1.13807047163929e-05
-1.31183593338362e-05
-2.49454666385838e-05
-6.44870647131325e-06
-2.74981339890771e-05
-1.35122414847625e-05
1.32494879909972e-06
-2.99636959305712e-05
-1.6570400390155e-05
-2.29608576720551e-05
-1.91333520660908e-05
-2.03913171772364e-05
-2.6362703076521e-05
-1.57489068338348e-05
-1.92036123505849e-05
-1.61837691137549e-05
-5.98455054205846e-06
-2.65400480858723e-05
-1.01648126424035e-05
-1.14481589515214e-05
-1.86148090378322e-05
-2.10759349137696e-05
-2.32149589147409e-05
-2.55756770435358e-05
-1.62204543439912e-05
-1.71209745760603e-05
4.25548851277787e-06
-3.10269426354181e-05
-2.33485049788656e-06
-5.63770909959805e-06
-1.3807400745603e-05
-7.9520417274554e-06
-2.47276353886007e-05
-1.8843892157137e-05
-1.21260331430549e-05
-2.3379488575023e-05
-1.86280978347677e-05
-1.85243653573192e-05
-1.98442046540959e-05
-2.72318568275086e-05
-3.53939113414795e-05
-1.75223127131506e-05
-1.01915008739776e-05
-1.18788099027425e-05
-3.510719965845e-05
-2.04862007516175e-05
-1.14063112325728e-05
4.85524236310917e-06
-1.14463582140849e-05
-1.28197339176224e-05
-1.85739922768518e-05
-1.23806044209681e-05
-2.75157076582705e-05
-2.1141894180134e-05
-1.90929196057465e-05
-4.68075476430013e-06
-2.50613478860556e-05
-2.6959687147657e-05
-9.41692991217692e-06
-1.21223050329971e-05
-2.22776470383706e-05
-8.14992942046434e-06
-1.34591971242633e-05
6.76618765750185e-06
-1.27803164772446e-05
-2.84988411221487e-06
-2.82056402419141e-05
-2.31767179073472e-05
-2.06768059455626e-05
1.5466978402895e-05
-2.10534384559364e-05
-3.39188754226893e-05
-1.53985526537489e-05
-2.23935254985029e-05
-1.2873277010581e-05
-3.50188688951852e-05
-2.46187427792419e-05
-9.34398203008105e-06
-3.63848351004234e-06
-1.42273936965543e-05
-2.01754987745496e-05
-7.13398299174054e-06
-2.48540441644e-05
-1.22045860772049e-05
-1.17205391416988e-05
-1.68924801373121e-05
-1.90445506115832e-05
-3.06004085695489e-05
-1.00567958384105e-05
-6.55656302232596e-06
-1.72469197686755e-05
-3.53366169550372e-05
-1.86645727915398e-05
-3.33212233623008e-05
-2.73538393055098e-05
-1.64558511407508e-05
-1.86641890147206e-05
-3.5005041158001e-05
-2.6417475217494e-05
-1.5585789490728e-05
-2.78238497206455e-05
-1.18393177681236e-05
-2.46032569906075e-05
-2.31054769197516e-05
-8.72101673661207e-06
-4.04429376617342e-06
-5.21405483148955e-06
-1.7711879850276e-05
-2.28367353780834e-05
-1.25893025224726e-05
-2.12633544097356e-05
-1.71034919814446e-05
-1.09811053507306e-05
-2.35752982871268e-05
-1.0181351173376e-05
-1.37686437468296e-05
-2.28403541835526e-05
-7.7759352190564e-06
-9.60605460131207e-06
-2.53998886765042e-05
-2.21900018816406e-05
-1.98648138355544e-05
-1.74895652010983e-05
-1.86808128074904e-05
3.55730701889873e-07
-1.18381140507918e-05
-1.62966054481981e-05
-1.45143393895877e-05
-3.13578369547674e-05
-1.75892147558016e-05
-1.22306522090404e-05
-3.21514688713951e-05
-9.00876519045307e-06
-1.9654933197512e-05
1.05362863534903e-06
-2.72610412410564e-05
-2.84933398099038e-05
-4.15397997174642e-06
-9.95000919375514e-06
-1.17380435759773e-05
-2.53072727410348e-05
-9.02241055639157e-06
-1.3506280086241e-05
-2.40738004746459e-05
1.3557237598156e-06
-1.85309046523081e-05
-2.82351171245389e-05
-2.0558514264434e-05
-9.87166975559456e-06
-2.23482198945672e-05
-1.60855379713861e-05
-2.41727006253309e-06
-5.40768328109428e-06
-1.09619716677065e-05
-2.21805800146241e-05
-1.05781104677795e-05
-1.92682827530781e-05
-2.58640092836559e-05
-4.66428700501888e-06
-1.66207267649264e-06
-2.37035144759936e-05
-8.12765481365099e-06
-1.86050948390876e-05
-2.75015675809776e-07
-4.21660966497206e-06
-2.8047911683927e-05
-9.23283465441204e-06
-1.05129116597931e-05
-2.0306845723067e-05
-1.55097081413373e-05
1.08170474788499e-05
-2.16815493352959e-05
-1.82734295933895e-05
-2.61159982325777e-05
-2.22353665391844e-05
-2.71667107411928e-05
-1.56789086621793e-05
-1.36618711101857e-05
-9.14935941238231e-06
-1.65305902714547e-05
2.11422508868455e-06
-2.47015949129114e-05
-1.87756193678576e-05
9.62282632439978e-06
-2.21749987031377e-05
-1.45527639659369e-05
-3.40538625345104e-06
-3.33747096711501e-05
-1.75257114285277e-05
-2.30112466615176e-05
6.78700981398862e-06
-1.71469296323092e-05
-3.08117713169526e-05
-2.07763218249893e-05
-1.03680592349857e-05
-2.86561393625579e-05
-6.69551416722143e-06
-3.23276658178096e-05
-3.22946946544941e-05
-6.20357899341795e-06
-1.53560135740339e-05
-1.95543774514559e-05
-1.7292152188656e-05
-1.85977430164899e-05
-4.90939037435783e-06
-9.02134677978402e-06
-2.02067369166372e-05
-1.4568825913791e-05
4.33143713259788e-06
-3.60580235236073e-05
-2.1218506547409e-05
-9.70652564238498e-06
-2.01526046621711e-05
-9.21569969198689e-06
-1.57741799504295e-05
-2.65638292189324e-05
-3.26426921757655e-05
-8.88665117202454e-06
-1.77895785356272e-05
-3.71358655044198e-05
-9.58191411306989e-07
-2.50537637173182e-05
-2.30213060560627e-05
-3.32947741138449e-06
-6.37193144144035e-06
-1.30228241028954e-05
-3.7647161168084e-05
-2.68814291186625e-05
-3.21416351439533e-05
-3.48674459889301e-05
-3.81205530363049e-05
-1.73277100895427e-05
-2.80998136825861e-06
-1.42801481905628e-05
-1.76604017626957e-05
-8.55078132207292e-06
-2.10944485755996e-05
-1.43179187056346e-05
-2.75101966443143e-06
-1.19292511490837e-05
-1.2506947748238e-05
6.42996537485632e-06
-1.26185496809391e-05
-7.3414475824296e-06
-4.24454891314198e-06
-2.02683643073429e-05
-2.04717457704471e-05
-1.20342307779953e-05
-1.96494096784762e-05
-5.4179727391801e-06
-2.36689915180121e-05
-2.23092614254282e-05
-1.88358847565321e-05
-1.84346954198718e-05
-5.72934799758155e-06
-8.05763806715663e-07
-2.67225490523982e-05
-3.27691394289334e-06
-1.27175168593963e-05
-1.03424964468793e-05
-2.05274045530597e-05
-2.52680092318446e-05
-8.53962105265989e-06
-2.5426249918048e-05
-3.20878832714217e-05
-3.40586294627445e-05
-2.32181955113938e-05
-1.50636190021232e-05
6.80060005826673e-06
-4.82529420634932e-06
-1.6834084311916e-05
-2.35344714506331e-05
-9.69556947550284e-06
-2.38806848898617e-05
-1.99240571380751e-05
-1.71144809550449e-05
-2.46831425462168e-05
2.16923971258145e-06
-1.76652383898221e-05
-3.30293832979931e-05
-1.97810685255379e-05
-3.15218058839016e-05
-2.64030747627888e-05
-3.1859113133445e-05
-2.35075589440986e-05
-2.07725729768701e-05
-2.55747032587012e-05
-7.70476434172995e-06
-5.90916763022135e-06
-1.69652590731988e-05
-1.70018650625295e-05
-5.44895868782828e-06
-2.95541781131538e-05
-2.05464968231343e-05
-2.71741244082215e-05
-1.02004386683997e-07
-2.47230271994423e-05
-1.66656753310951e-05
-1.08797289119506e-05
5.01349228650318e-06
-2.51932186004004e-05
-1.43095813795467e-05
-1.48888899172208e-05
-9.53135144649203e-06
-2.95147375610704e-05
-1.94837085478569e-05
-5.68041699679223e-06
-2.71125372923688e-05
-1.52385337133092e-05
-1.30396868903901e-05
-1.37592757056581e-05
-6.21029292557399e-06
-2.86067954323673e-05
-2.82904565882263e-05
-6.22211423628437e-06
-2.14421180059876e-05
-6.33233003366433e-06
-1.90982705956144e-05
-6.31199541711835e-06
-1.48996157682981e-05
-1.25341563112024e-05
-2.48136397096431e-05
-1.51845524755647e-05
-2.07846674187204e-05
-2.03626218247823e-05
-2.30418981688275e-05
-2.22762141041149e-05
-2.69484190817558e-05
-3.0226065977846e-05
-1.43587764240317e-05
-1.31655619383285e-05
-9.12750099378603e-06
-2.17381239792835e-05
-1.43487005933346e-05
-1.88069530509959e-05
-3.11840524686648e-05
-9.03507062841494e-06
-2.80846657359309e-05
-4.3692634776244e-06
-9.760708989763e-06
-3.3817548322803e-05
-3.27735173506854e-05
-2.91925202416276e-05
-2.05890787764956e-05
-1.84915312916639e-05
-1.36261126124249e-05
-1.34362437414306e-05
-1.39028147936538e-05
-1.92169977538127e-05
-2.68022101474443e-05
-2.88837396744422e-06
-6.47694651705316e-06
-1.46348858561302e-05
-3.07857022284965e-06
-2.59686268879206e-05
1.44898267138248e-06
-5.62933227440984e-06
-2.02323527902129e-05
-9.62425576524292e-06
-2.0591327476725e-05
-1.26305722161012e-05
-1.66849285894221e-05
-4.84097191346018e-06
-2.30960586559741e-05
-1.68654371294574e-05
-1.07827640172884e-05
-6.50227281920904e-06
-1.14045424053947e-05
-8.39355064580061e-06
-1.77909522455525e-05
-6.38605002421694e-06
-1.73960008887142e-05
-1.33885970640426e-05
-2.3351011702291e-05
-2.99163119877907e-05
-3.29258635577155e-06
-9.82081991901721e-06
-3.45166737017311e-05
-1.39068778225311e-05
-5.09075496695744e-06
-2.67199676833155e-05
-2.21398687422136e-05
-1.1769813032796e-05
-9.37281501107394e-06
-2.57224194236456e-06
-1.98070804639237e-05
-9.60499778510551e-06
-5.16589931970905e-06
-1.20124918993486e-05
-1.25021508258655e-05
-1.33189227594131e-05
-2.42863747198716e-05
-3.87632596467727e-05
-9.76501948227985e-06
-1.93383140950986e-05
-1.2990214056903e-05
-1.81524055270328e-05
-8.24220755514679e-06
-2.06844944537729e-05
3.09057583449277e-06
-2.54417969348926e-05
-4.95975338970313e-06
-1.56757102285753e-05
-1.43611352778154e-05
-1.61218962719093e-05
-5.44074424137381e-06
-7.0535264915454e-06
-5.45149941894627e-06
-1.2464591226247e-05
-1.8082352797791e-05
-8.19290945843065e-06
-2.1674675920109e-05
-1.64138652729873e-05
-1.03162396048931e-05
-2.2028083383696e-05
-1.33663183202997e-05
-1.7376053978555e-05
-2.60714972918042e-05
6.43205915935595e-06
-1.09779043121249e-05
-2.17245994281103e-05
-2.64463294608775e-05
-8.54979568453698e-06
-1.4460646054413e-05
-2.12867101364572e-05
-5.69159046078483e-06
-1.06437117357918e-05
-1.42921897996099e-05
6.61152310475292e-07
-1.44213710053269e-07
-2.03336778774268e-05
-1.22942196968146e-05
-6.02970404532605e-06
-1.5275726164571e-05
-8.00766363774018e-06
-2.50847331724175e-05
-2.3514386250771e-05
-3.40075400385283e-05
-3.02533906822014e-05
-9.13789325803447e-06
-1.38791932379611e-05
-2.95855918235734e-05
-1.34003713409557e-05
3.67475481971711e-07
-2.83623653734721e-05
-5.22372002404514e-06
-5.71424034012558e-06
-2.14066155036272e-05
-3.71265235027163e-05
-1.8343502058071e-05
1.71727100871658e-06
-2.80924369667268e-05
-2.61811967124345e-05
-1.93250048516981e-05
-1.03229680949416e-05
-1.63303689181039e-05
-2.67572169150043e-05
-1.39546974999293e-05
-2.59466496571724e-05
-3.1589929767433e-05
-1.54013443023994e-05
-3.8844401628749e-07
-1.2481765521312e-05
-1.21191427486407e-06
-1.62889762186748e-05
-1.1731027783396e-05
-1.91650782260336e-05
-5.66666821941224e-06
-1.07387289589302e-05
-2.36331868051398e-05
-1.18995268971742e-05
-1.40084439583528e-05
-2.00575313443812e-05
-1.66315916493649e-05
-1.771320344943e-05
7.15508847561915e-06
-7.91255118488779e-06
-2.59858120169681e-06
-1.92269727873754e-05
-5.31291113805749e-06
-1.47892171393445e-05
-2.62118205381086e-05
-1.09692688605519e-05
1.06169663474657e-06
-4.92169307680044e-06
-2.42959118174164e-05
-5.79821126938526e-06
-9.42788605925933e-06
1.91677516898524e-06
-1.46316494640073e-05
-3.07322993764381e-05
-2.70189279450009e-05
-3.65819116091368e-05
-2.43240621426022e-05
-3.05747830507235e-05
-1.1319955664928e-05
-9.12292707555087e-06
-1.609301744289e-05
-1.44080241907205e-05
-7.98286185010047e-06
-1.99858016106819e-05
-5.85600585546127e-06
-2.77973694102987e-05
1.64406225634184e-06
-4.18872321351681e-06
-2.50382495955438e-05
-6.03078480163611e-06
-3.39737089453123e-05
-1.08437916410584e-05
-1.89447368936406e-05
-1.76119625077485e-05
-2.16190166247986e-05
-8.77542911765642e-06
-1.64504328916886e-05
-1.236456268995e-05
-1.65593313466067e-05
-1.42043105794073e-05
-1.14457150364657e-05
-2.56627391069683e-05
-2.1027399463118e-05
-1.09328125819777e-05
-2.36734365124701e-05
-3.11355608201042e-05
-9.4393132414177e-06
-5.56776157623558e-06
-2.89025950352216e-05
-2.31029182790826e-05
-2.38316243556837e-05
-7.59656081970129e-06
-1.9108064455179e-05
-1.38911489064267e-05
-8.52926639852731e-06
-2.60932323051206e-06
2.51471475861611e-06
-1.50920531302929e-05
-2.02400822512247e-05
-1.6930470256112e-05
-1.06173057146673e-05
-7.49206171457059e-06
-2.29213872781141e-05
-4.43670346366885e-05
-1.88069393748981e-05
-4.69238549311828e-06
-9.03780958956324e-06
-2.03067793189899e-05
-7.63765035851504e-06
-2.10307356143899e-05
7.43943427054214e-09
-8.71746751179014e-06
-2.43900425053721e-05
-3.94545613720215e-06
-1.69106763881739e-05
-2.26497102317316e-05
-2.67371416899098e-05
-7.17284342478756e-06
-1.79214848185054e-05
-1.09761391986534e-05
-2.25829533751273e-05
-1.18618859348536e-05
-3.95238262872408e-05
-1.27515881740411e-05
-1.21645593299255e-05
-1.44048805569984e-05
-3.48845852982141e-05
-9.5175468263509e-06
-1.89869662580005e-05
-1.44135400782084e-05
-1.33331591846974e-05
-1.31469087168276e-05
-2.00611301021323e-05
-2.688370692877e-06
-2.55978158943439e-05
-2.74439944505983e-06
-1.61424588845335e-05
-2.13205415081789e-05
-2.20578241801442e-05
-1.76597001332227e-05
-1.79251206940156e-05
-1.5665474383074e-05
-8.85170511004498e-06
-1.5214948517756e-05
-2.33067172817406e-05
-1.09093326233876e-05
-1.51692173291192e-05
-1.88670173479562e-05
-3.21709085527814e-05
-2.83826083514403e-05
-1.0462587748667e-05
-1.31503915297108e-05
-1.19551660721722e-05
-2.41421740960323e-05
-6.49064025320572e-06
-1.38430543405323e-05
-2.03942193332162e-05
-6.62212843217823e-06
-1.46497473623845e-05
-3.3016873572108e-05
-1.77650210764739e-05
2.43581402010626e-06
-2.28926646170233e-05
-2.3847368262897e-06
-1.83374077591553e-05
-2.01078449434995e-05
-3.37416285624918e-05
-1.43793812196841e-05
-9.31023224223836e-06
-2.1388654141845e-06
-1.36649895502679e-05
-2.14171598508509e-05
-2.7579783321083e-05
-6.15541352931416e-06
7.01725626531583e-07
-1.48475169696343e-05
-9.75195318101766e-06
-1.58206811977029e-05
-2.22404402584018e-05
-9.96482095716916e-06
-1.7872771547394e-05
-4.35425941479295e-06
-1.01745502982137e-05
-7.20044096815901e-06
-1.73858014251282e-05
-1.59911224175168e-05
-1.63623609331154e-05
-9.18675758839515e-06
-2.47572177151633e-05
-2.14989236149144e-05
-2.09950380997583e-05
-2.86563470092274e-05
-2.00613929681173e-05
-8.33510199259488e-06
-2.53781488263008e-05
-2.76453414892047e-05
-2.275863042735e-05
-1.32989233071192e-05
-1.00676810629901e-05
-2.00300693736329e-05
-1.45270092320671e-05
-2.90079951871849e-05
-9.11984863565481e-06
-3.13657746766181e-05
-2.95124445214672e-05
-1.85921509033358e-05
-5.95687728473766e-06
-2.5254065165601e-05
-2.38109780713368e-05
-5.82710998420487e-06
-6.68901014364326e-06
-2.35000707546041e-05
-1.57349332242691e-05
-2.17059206371172e-05
-1.9835270783378e-05
-1.87520006438484e-05
-1.36295176334768e-05
-2.69416700802677e-05
-3.24138396857304e-06
-1.71570192238568e-05
-6.47161080399709e-06
-2.08780520165389e-05
-1.50659418269699e-05
-1.70624459331966e-05
-2.19565560835241e-05
-2.3929397956603e-05
-9.09115285502794e-06
