# Supplementary material for: Research on computational propagation and identification of mine microseismic signals based on deep learning
Source: PLoS One. 2025 Oct 22;20(10):e0334641. doi: 10.1371/journal.pone.0334641 (PMC12543183; doi:10.1371/journal.pone.0334641)
Supplement: S11 Data — (ZIP) [file pone.0334641.s011.zip › 000101100002694.xlsx_0.txt_24.txt.txt]

-2.15776982691586e-05
-1.87687400589298e-05
-1.68401538078519e-05
-1.45400248849364e-05
-9.88744958887302e-06
-3.31813744321809e-05
-2.02574590610844e-05
-1.29225489930771e-05
-3.35092796294729e-06
-1.69150534638184e-05
-3.3759352187122e-05
-1.58061215289259e-05
-1.63376832079444e-05
-1.34256916871976e-05
3.46740928053806e-06
-2.12426214328465e-05
-1.51619830965512e-05
-3.04881923456463e-05
-1.07721378234063e-05
-1.88410085720006e-05
-3.54090664234763e-05
-1.02862166580801e-05
-3.24396674036081e-06
-3.20669114599405e-05
-1.67222526187871e-05
-8.48075550848983e-06
-7.58370893730575e-06
-7.9828126908963e-06
-2.18781415516971e-05
-1.32576710502458e-05
-2.71425029489884e-05
-9.57286526408135e-06
-2.73693119533397e-05
-1.39944659275678e-05
-7.84843872923994e-06
-1.79311894413176e-05
-3.69923628481742e-06
-8.5985951968647e-06
-2.23221068760507e-05
-1.72852504229372e-05
2.44705980230984e-06
-9.99112374986775e-06
-1.56738880167235e-05
-2.99111816523653e-05
-1.52012466176154e-05
-1.60612568230365e-05
-3.39139307565896e-05
-9.17571870537375e-06
-8.34299855867443e-06
-1.68242704194245e-05
-2.0650051507103e-05
-1.85416795523645e-05
-2.80435963822795e-05
-1.36900575625654e-05
-1.32226825309599e-05
-1.8932718423631e-05
-2.77624355159e-05
-2.51469416138705e-05
-4.01522235134133e-06
-3.50543564830293e-06
-1.9728055974571e-05
-2.76963971222119e-05
-2.49911916251175e-05
-2.49605785056118e-05
-7.28810686080548e-06
-1.06899558958686e-06
-3.77057767067059e-06
-1.61157863627232e-05
-5.07197673933448e-06
-1.41383866283625e-05
2.4531371476825e-06
-8.78809486573151e-07
-2.97201806382287e-05
-2.77467648315061e-06
-8.8835726136083e-06
-2.03213338812239e-05
-2.24392884190628e-05
-1.87953144030324e-05
-1.44533621995803e-05
-2.36194300557891e-05
-9.82793789746617e-06
-4.06017343189673e-06
-2.31530507381027e-05
-2.25387346487254e-05
-6.36348162464628e-06
-1.41796793977894e-05
2.90079708132548e-06
-6.68810379613595e-06
-1.35576422564832e-05
-2.886653658513e-05
-2.14528337331763e-05
-1.63246788020319e-05
-2.00056167967494e-05
-1.24872807885565e-05
-1.57869985091908e-05
-2.21811706267409e-05
-8.33799552673945e-06
-1.22343680593908e-05
-1.98727176525031e-05
-1.84253886233556e-05
-1.11836308472326e-05
-1.06656440832067e-05
-9.7778956434904e-06
-1.14652168856505e-05
1.44487702060875e-06
-8.54801852234021e-06
-2.91444904611107e-05
-2.22967233686959e-05
-1.61826912822309e-05
-2.82222518031194e-05
-2.55195979603322e-05
-1.50301100951004e-05
-2.09543523877436e-05
-1.62536116251815e-05
-7.6877605462599e-06
-3.19195002621143e-05
-1.55789146584616e-05
-3.80643571611536e-05
-2.37482414229397e-05
-2.54268252900738e-05
-2.22308438290502e-05
-2.53601151136762e-05
-1.59491058849251e-05
-7.05076630146626e-06
-1.94066132465531e-05
-8.23224512117748e-06
-1.87746763379712e-05
-9.21987114073895e-06
-5.22868300312435e-06
-2.80277467882097e-05
-8.68847341332385e-06
-2.35878393273214e-05
-2.54641912557808e-05
-2.96902671162171e-06
-1.51820039815985e-05
-1.14983810658704e-05
-2.11916210183474e-05
-1.18934655928329e-05
-1.73232268029328e-05
-1.8251244302077e-05
-1.36895968814762e-05
-2.21007614882257e-05
-9.53032478352253e-06
-3.22966961845269e-05
-1.59800390801513e-05
-7.30408741748591e-06
-3.3922308500673e-05
-2.68015977221494e-05
-1.4267301487359e-05
-1.78262399187403e-05
-1.92566670134195e-05
1.32632643453255e-06
-3.74013897795378e-05
-2.46288522681e-05
-7.75102551175517e-06
-2.62869935627697e-05
-1.69547904477498e-05
-2.89291661703475e-05
-1.24517461900958e-05
-1.54835534082283e-05
-3.04217047855858e-05
7.26005948870086e-06
-1.05179124703463e-05
-4.0293582546468e-05
-2.15053335518522e-05
3.63767960759205e-06
-2.68919622358767e-05
-7.86591962469845e-06
-9.93163076096509e-06
-2.72547631617786e-05
-1.17724777860589e-05
-1.01390907322515e-05
-2.18790162291696e-05
-2.37305615642233e-05
-1.50839655094261e-05
4.42884148288592e-06
-4.94597787132907e-06
-2.66348024063917e-05
6.68769015704592e-06
-2.58884887852444e-05
-1.88560423748495e-05
-5.05518474328136e-06
-8.93916970728878e-06
-5.45662557389549e-06
-2.43573781899834e-05
-7.46560026404873e-06
-2.87454294840532e-05
-2.79545391223093e-05
-4.36570444440775e-06
-2.23212555879777e-05
-1.03894662449833e-05
-2.06222226712654e-05
-6.25077391747994e-06
-2.36195493271488e-05
1.08708412482996e-05
-2.33035424842236e-05
-1.49600388421967e-05
-1.6210664057732e-05
-1.97595303593429e-05
-1.63648014037389e-05
-1.37661257867774e-05
-2.44651646169491e-05
-1.49806891932304e-05
-2.34691535275122e-05
-1.34046161938993e-05
-1.20973435635937e-05
3.96683406835482e-06
-2.68477312891651e-05
-3.27450722648606e-05
-2.12279138434877e-05
-5.14732654764311e-06
-1.30078681572764e-05
-2.77853443673174e-05
-2.56838075473097e-05
-1.56195973911017e-05
-4.52656253115875e-05
-2.76965449227258e-05
-1.23851587898076e-05
-9.68590225032746e-06
-1.98025969804259e-05
-1.3932847954971e-05
-1.70133775948459e-05
-1.13966014130031e-05
-1.81653115325387e-05
9.60526852271871e-06
-2.45874751000618e-05
1.25836518297898e-05
-2.71029500816197e-05
-1.01561980565726e-05
-6.67416392491e-06
-1.71506149388416e-05
-1.43544287555296e-05
-8.18487396008233e-06
-1.24612476549253e-05
-8.15490602014994e-06
-1.50544844369131e-05
-1.69571888148556e-05
-3.32488570998623e-06
-1.77073484485939e-05
-1.56382192524368e-05
-9.40089091410288e-06
-2.46034687247671e-05
1.3476682658418e-05
-1.67595031563266e-05
-1.82455074636935e-05
-1.72184139377506e-05
-2.1877271111533e-05
-1.12225996581908e-05
-2.64134330831298e-05
-2.85993514437295e-05
-2.76827437163032e-05
-6.13021029281701e-06
-1.48100662097386e-05
-4.8659110848324e-06
-1.7118569589773e-05
-3.16612943550391e-05
-5.69813770417465e-06
-2.72426117468978e-05
-2.1878450021557e-05
-2.36799360842602e-05
-2.50674759494259e-05
-2.48028477106098e-05
-2.06037647847205e-05
-2.10617621943125e-05
-1.58020697114395e-05
-3.19084654997874e-05
-1.82383988600596e-05
-1.76081531504124e-05
-3.13815232188748e-05
-5.6842058339489e-06
-1.70447485171234e-05
-1.40228845478387e-05
-1.02172616445113e-05
-1.15299279296487e-05
-2.12517049570325e-05
-2.55691505979256e-05
-2.45183816971422e-05
-7.25414520672315e-06
-1.89308565533309e-05
-2.46032877179657e-05
-3.35568704967484e-05
-2.00000268655757e-06
-5.83920604777851e-06
-3.875434487585e-06
-2.13419487897492e-05
-1.55759527690237e-05
-2.78112276185792e-05
-2.56097712680124e-05
-3.03558540003849e-05
-1.96449246363368e-05
-1.33664741741372e-05
-7.37401930742662e-06
-1.07535792299261e-05
-9.60878229383226e-06
-6.61972220094641e-06
-1.25190304511739e-05
-2.49385620949051e-05
-1.35381936547776e-05
-1.21412422004575e-05
-1.01688297607186e-05
-2.65573282554711e-05
-1.85277953248375e-05
-1.88768863371787e-05
-2.10200953874266e-05
-1.11103133970491e-05
-2.26690606872033e-05
-1.76789010029866e-05
-1.29741479463299e-05
-2.59749856087394e-05
-3.43932410417587e-05
-2.28118474047455e-05
6.54306623371007e-06
-2.32383476537186e-05
-2.54008180369768e-05
-9.47748443277933e-07
-2.69041218560258e-05
-2.66520582255143e-05
-1.57828840469458e-05
-1.03400193455515e-05
-6.6192235649211e-06
-2.3007457516716e-05
-1.56846656961233e-05
-7.54802392087438e-06
-1.60635968685268e-05
-8.16016475339719e-06
-1.92791260254063e-05
1.74147794069809e-05
-1.5645229644147e-05
-2.45899793153755e-05
2.41098064200734e-06
-1.08616535846721e-05
-1.13322769402029e-05
-1.31361732737281e-06
-2.22444765640177e-05
-1.18858078555875e-05
-2.37798736405965e-05
-1.24006129921349e-05
-2.76009750634571e-05
-1.71735418172156e-05
-1.77358592378095e-05
-3.17396534973745e-06
-7.68328087354366e-06
-1.94482415709156e-06
-1.92134666683307e-05
-1.06185750819745e-05
-5.41355577486092e-06
-1.83344683670946e-05
1.36155870503503e-06
-1.9841980886494e-05
-1.28878855479512e-05
-1.29493196334158e-05
-1.51282366237855e-05
-5.07101032856675e-06
-1.37893364397781e-05
-1.35928836338452e-05
-1.04194922458978e-05
1.96809253940916e-06
-1.03681206503911e-05
-2.04401066867786e-05
-1.53488408803809e-05
-6.52319874419553e-06
-1.85869452084648e-05
-2.66903495779238e-05
7.77483366944041e-06
-3.0797772436977e-05
-9.23691133405147e-06
-1.37307397193359e-05
-1.4430234319333e-06
-2.27703957761819e-05
1.56067416873851e-06
-2.11188372665531e-05
1.77371896756493e-05
-1.56686039479809e-05
-2.07627246061406e-05
-2.3149601969675e-05
-5.02383626089419e-06
8.12391411920227e-06
-1.04988764204199e-05
-1.18881822840729e-05
-2.42056379916976e-05
-1.86064940278131e-05
-1.2667456576409e-05
-1.73781171101913e-05
-3.23368781130924e-05
4.41130662301541e-06
-2.84253696511365e-05
-3.05028455222764e-05
-2.71067006058125e-05
-1.05620730899588e-05
-2.89912926372975e-05
-2.72659594675677e-05
-1.80205535427867e-05
-1.34264253910246e-05
-7.74909654986257e-06
-1.07035795700986e-05
-1.6084611865333e-05
1.06289833884997e-06
4.12157326371285e-06
-2.35276524506563e-05
-3.64293024228762e-05
-2.02107952348044e-05
-2.73794457262866e-05
5.06828736108627e-06
9.32428233187481e-08
-4.15980208655599e-06
-1.02463922704034e-05
-2.86687273739252e-05
-2.12618029605182e-05
-1.05372799309833e-05
-3.25354795986533e-05
-3.14989754388454e-05
-2.80216588464304e-05
-3.96550147850044e-05
-2.16095107491016e-05
2.24312377482839e-06
-7.83559354621951e-06
-1.1443002350997e-05
-1.09712769619159e-05
-2.22772015824204e-05
-2.26642446321111e-05
-2.01588780819373e-05
-7.16614100232996e-06
-1.68583748476342e-05
-2.0497718018352e-05
-1.94315695006257e-05
-2.36513076453767e-05
-2.29767729548529e-05
-1.07655715909939e-05
-3.17539703928359e-06
-2.89847057750118e-06
-1.31345833944882e-05
-1.02375793118915e-05
-1.94065161803098e-05
-2.39470103805442e-05
-1.02401294076828e-05
-5.33934370361258e-06
-1.74545391371041e-05
-2.55542054982908e-05
-2.68076336601007e-05
-1.56582210954264e-05
-7.73217291710597e-06
-1.78726031476205e-05
-3.20742850989493e-05
-3.16830099174883e-05
-1.32057147779836e-05
-3.63436349386695e-05
-1.88341416949505e-05
-1.0827412780721e-05
-1.13588267243175e-05
-4.58993571838579e-06
-7.10224714462162e-06
-1.38892584916715e-05
-8.9605171149394e-06
-1.58863875325314e-05
-1.1744025720125e-05
-2.28449584071283e-05
-2.4926754282267e-05
-1.28933239926616e-05
-8.67505684350874e-06
-9.12649727289646e-06
-7.01163966186947e-06
-1.94108459856078e-05
-1.69034057469049e-05
-1.39878140145244e-05
-1.43514218480541e-05
-2.44984165068586e-05
-1.22267571333436e-05
-1.8871191086434e-05
-1.4454380639228e-05
-4.26314367728895e-06
-2.21021128904826e-05
2.42877636905884e-07
-1.39324129577985e-05
-1.04778699678922e-05
-1.21733449769889e-05
-2.69458986070519e-05
-1.22800778262301e-05
-3.15380434768657e-05
-1.66670084571692e-05
-1.88682895973691e-05
-1.69452744247857e-05
-1.85376238570078e-05
-2.01744652155413e-05
-1.26630928240445e-05
-2.74066768188411e-05
-1.92661584334707e-05
-1.23694063079846e-06
-8.21158523899878e-06
-1.63221667209608e-05
-7.59017208826836e-07
-3.87049989992063e-05
-7.74655431780934e-06
-4.1056304924397e-06
-2.2928895176165e-05
-1.78648704473178e-05
-1.5076896248717e-06
-2.549747376273e-05
-1.79789311978979e-05
-3.64192661143588e-05
-2.09735055314562e-05
-2.14755069984309e-05
-2.08532330135547e-05
-1.54444286028867e-05
-7.75071124575277e-06
-1.27845692358218e-05
-1.1430518033682e-05
-3.03599406544237e-05
-2.23538881034031e-05
3.09131914011027e-06
-2.28436666168893e-05
-1.51210442866579e-05
-2.17924373681397e-05
-2.69633595496853e-05
-2.45630533600509e-05
-2.37752399603932e-05
-8.78026185747915e-06
-1.02225469730825e-06
-3.41924175674475e-05
-1.65467940661485e-05
-1.23702308486594e-05
-1.07559488859185e-05
-1.321858597242e-05
-2.42431269911756e-05
-2.02789590762844e-05
-9.31642402691287e-06
5.70671214864793e-09
-8.99243684699949e-06
-2.06253667680196e-05
-1.63903261532514e-05
-2.69204496462011e-05
-1.52067354029612e-05
-9.21743723462243e-06
-1.89856868586699e-06
-6.35514762453179e-06
-2.62560029741981e-05
-2.70384053685371e-05
-1.74125295187145e-05
-3.86392787755599e-06
-1.91065783905046e-05
-1.11055571393407e-05
-7.58902384006078e-06
-2.28870389377472e-05
-1.10256436956783e-05
-2.02308534090449e-05
-1.28975150329003e-05
-8.9632621232468e-06
-1.08110371901153e-06
-1.59085993507721e-05
-9.4719530663239e-06
-1.50098810832921e-05
-1.27462939900346e-05
-1.30047336974532e-05
-1.02850464581136e-05
-2.41363947698579e-05
-1.93565151063422e-05
-1.81154116257473e-05
-3.9823316516981e-06
-1.7969409919502e-05
-2.67834772516071e-05
6.5660482128947e-06
-3.70462249695514e-05
-2.65914061213946e-05
-2.43635913521054e-05
1.62863391558773e-06
-6.64430482460797e-06
-2.90993725639762e-05
-4.68043214171726e-07
-3.3792143559566e-06
-2.42779450042721e-05
-1.35343849535878e-05
-1.87269491574891e-05
-2.76864191001484e-05
-1.10849434947209e-05
-1.2586235436385e-05
-2.71485491841821e-05
-1.27128566016073e-05
-1.37806449333964e-05
-2.59653409333024e-05
-8.29359293732111e-08
-3.41576033114543e-05
-7.84200887073577e-06
-3.4043983277297e-06
-3.11353862433566e-05
-2.25248974517294e-05
-1.92639127657788e-05
-1.80083097313359e-05
-1.61030983504031e-05
-2.43181823595205e-05
-2.32003118584918e-05
7.92535655027693e-06
-2.98179736959731e-05
-1.97762192524319e-05
-1.13931617217401e-05
-2.51698897427811e-05
-8.68935656229132e-06
-2.21811196053377e-05
-1.92399606584768e-05
-1.10615097637056e-05
-1.04794303618792e-05
-3.11618187248424e-05
-2.50336136626532e-05
-1.46259448865419e-05
-1.43809418649682e-05
-9.48791105766585e-06
-2.99982038046828e-05
-2.32325770170095e-05
-2.06588299054793e-05
-3.88683780125443e-05
-1.15403259379407e-05
-2.57903706034817e-05
-1.3777292425401e-05
-1.44313912138444e-05
-2.19929654558043e-05
-1.48236341797334e-05
-1.99295163018032e-05
4.28305249886607e-06
-1.82085622699765e-05
-2.92266872024103e-05
-2.72288060399904e-05
-1.71721375814393e-05
-2.14640312854156e-05
-1.43329956255433e-05
-3.63979916923245e-05
-2.56943184328714e-05
-1.04224601250249e-05
-1.02744100899428e-05
-2.82868300716881e-05
-1.54823790460777e-05
-9.42791965463051e-06
-9.76914062361729e-06
-2.46774149988201e-05
1.70452206842886e-06
-1.62221985965774e-05
-2.66030613525828e-05
-2.62910606331141e-05
-2.16912251874534e-05
4.45866804033961e-06
-2.41557494657732e-05
-2.80102754938871e-05
-9.82450200084327e-06
-5.59744647412675e-06
-2.41290312030339e-05
-3.39708484204557e-05
-1.05345635127281e-05
-1.46629774125647e-05
-2.02504961142586e-05
-1.5831072709539e-05
-1.56594420349778e-05
-2.11480962855257e-05
-3.82972555903283e-06
-2.34841388814209e-05
-4.8202075184176e-06
-1.56595342786756e-05
-1.32902572456119e-05
-2.54183955517883e-05
-2.48632270718562e-05
-4.34819289324382e-06
-3.53917694226455e-05
-1.20672286232265e-05
-2.71099390117474e-05
-4.39097384979081e-05
-1.47994004033093e-05
-1.86612364242879e-05
-1.15525533022291e-05
-9.54619437200333e-07
-3.13361469097152e-05
-2.57403786692986e-05
-5.77115925845197e-06
-2.03807336190669e-05
-8.08060169461994e-06
-1.19602395437695e-05
-1.27678060823892e-05
-2.24846906973668e-06
-2.14572823878092e-05
-2.65385101954242e-05
-3.88842318592434e-06
-1.06414647637532e-05
-3.05945206887004e-05
-1.37751453272554e-05
-2.87610906803902e-05
-1.15262691244972e-05
-2.47550325593078e-05
-1.88814884889897e-05
-1.94815364628889e-05
-1.24718097335614e-05
-6.8414066336532e-06
-1.44241004865717e-06
-7.60362586777159e-06
-3.11796899250997e-05
-1.82812951444509e-05
-2.7501503274084e-05
-3.3971042501195e-05
-1.30852084962035e-05
-2.02312076226935e-05
-2.43782616689449e-05
-2.31737592176195e-05
-3.35889391863068e-05
-2.15072569642238e-05
-2.24943637747707e-05
-5.21787068758029e-06
-1.59337576805813e-05
-1.49782891695028e-05
-2.12992588143344e-05
-1.65997904915725e-07
-1.03015215175668e-05
-2.34999545334155e-05
-3.82734663303428e-05
-2.92824188057454e-05
-1.21396469193716e-05
-1.54734597380597e-05
-1.86273085039151e-05
-1.19816667946631e-05
8.63503323590424e-07
-2.18357146398098e-05
-2.70498153516688e-05
-1.85080371185098e-05
-5.36926960982398e-07
-1.6318275562369e-05
-9.03307944943275e-06
-1.38875630719314e-06
-1.7836604453622e-05
-1.31820058868446e-05
-6.81063236325699e-06
-2.00614309054942e-05
-1.87312167745968e-05
-2.33301251883502e-05
-2.25767196191511e-05
-2.21395818317555e-05
-1.85792847413393e-05
-2.53694338318055e-05
-1.78825917270062e-05
-1.54700174575905e-05
-2.4405598336091e-05
-1.29871632301128e-06
-1.94723420255205e-05
-1.27584979925527e-05
-1.77409309590399e-05
-1.31316196683272e-05
-3.85404440435875e-05
-2.79185471257e-07
-7.49107617550135e-06
-2.11650419339899e-05
-1.24939281691401e-05
-1.25738661576479e-05
-8.66421578826566e-06
-1.08283417791883e-05
-1.07338396384949e-05
-1.71826699183084e-05
-1.42566283478708e-05
-2.01908155511723e-05
4.21856937696467e-06
-2.73001882298842e-05
-1.29441946743443e-05
-2.75213172821717e-05
-8.93743347465349e-06
-2.36410028967393e-05
-3.67978684955364e-05
9.61667375861942e-07
-2.20926291603129e-05
-2.2516171016677e-05
-2.0860275393776e-05
-2.40365855624726e-05
-1.89556074449951e-05
-2.17666765821115e-05
-1.47608234925309e-05
4.9552039315992e-06
-1.30094127898395e-05
-1.51245253381842e-05
-1.12419952752852e-05
-1.46486726903704e-05
-2.87892098433108e-05
-2.24147804168583e-05
-1.48579870610969e-05
-1.96043361220589e-05
-1.57609521775135e-05
-1.39056863681303e-05
-1.91796050412511e-05
-1.53546967738204e-05
-1.88990905829317e-05
-1.77513304457705e-05
-3.49469272788255e-05
-2.44750189945882e-06
-2.54200567147491e-05
-3.04264555819356e-05
-2.2170799785805e-05
-1.48194374101472e-05
-1.35430904451218e-05
-1.76979930137096e-06
-6.37018725402204e-06
-4.32031758168918e-06
-1.98076270752234e-05
-1.28305783764977e-05
-5.28260202917422e-06
-1.65831164946641e-05
-4.87975549414016e-06
-1.13245009759067e-05
-1.62094603063316e-05
-1.49894753845941e-05
-1.17331245930648e-05
-9.99442556334578e-06
-1.75669185989622e-06
2.84739061141429e-06
-6.29824122660964e-06
-2.85303805426694e-05
-1.95165853785109e-05
-1.72685865128885e-05
-9.55495857156342e-06
-1.92585181136319e-05
2.23230061812502e-07
-1.83299098063193e-05
-1.81089070368255e-05
-8.75249388241245e-06
-2.84169794248218e-05
-1.49469830101772e-05
-3.15078884557886e-05
1.93508398389274e-06
-9.56621566257611e-06
-5.41658813189178e-06
-1.66633579180992e-05
-1.46929914016276e-05
-1.84850987112962e-05
-1.28265704036088e-05
-1.97693843513238e-05
-1.12342743347767e-05
4.25663627892668e-07
-1.5120035335155e-05
-4.51875102087598e-06
-1.12267776190496e-05
-2.02941158289769e-05
-2.73658352187502e-05
9.05745959636854e-08
-2.2068447522332e-05
-1.47676104012885e-05
-1.15731618244323e-05
-6.9076465239431e-06
-2.40298205364583e-05
-1.28118972080321e-05
-7.65105099136778e-06
-2.30230978433233e-05
-4.40366624387661e-07
-3.18553632014619e-05
-6.54235706378395e-06
-2.43022635830847e-05
-1.27287187336773e-05
-1.51748449084081e-05
-2.14558255720695e-05
-1.39627297428812e-05
-1.3016167535111e-05
-6.4278140378832e-06
-2.30872766754179e-05
-3.10568968762555e-05
-1.23952555499283e-05
-3.64992039470883e-05
-1.94869630536213e-05
-2.23150062728524e-06
-1.2587917925658e-06
-2.32344306550446e-05
-1.00236780242296e-05
-1.10608157433566e-05
-2.4282556782701e-05
-2.60897259026509e-07
-2.16173739275346e-05
-2.70955621490649e-05
-2.22676615401812e-05
-1.69105660692437e-05
-1.34952739855174e-05
-1.54918732231354e-05
-7.9826995491086e-06
-1.23619724879781e-05
-2.25623738785472e-05
-1.76932789121058e-05
-2.0523784870865e-07
-2.08457660820574e-05
-2.97083944294435e-05
-3.00355721501779e-05
-2.00375306376155e-05
-1.54694017547958e-05
-2.25110274553129e-05
-1.72901571116586e-05
-3.06675812188578e-05
-1.02742065779534e-05
-3.46286613324753e-06
-4.88458804036158e-06
-1.59529057678082e-05
-1.89343796116294e-05
-7.99073492506449e-06
-3.97088329068475e-06
-1.67505228256933e-05
-1.19794237261868e-05
-2.4561381139055e-05
-2.1543747574057e-05
-3.02582235196441e-05
-2.04146039306315e-05
-1.5337775734035e-05
-2.67595296207343e-05
-2.44076563845011e-05
-1.5378407053521e-05
-2.63654812208397e-05
-4.16037694666271e-06
-2.09007928524825e-05
2.52914591267365e-06
-1.55540001622369e-05
-1.27705021864002e-05
-2.23677609204316e-05
-1.81535886211025e-05
-1.65628978882203e-05
-1.44076096354807e-05
-2.26719367893785e-05
-1.53225852181352e-05
-4.68380940823598e-06
-1.17028631929451e-05
-2.99140860074201e-06
-3.57385272926325e-05
-3.45971859731156e-05
-2.93053341172575e-06
-2.46490142042818e-05
-7.35325510145811e-06
-6.6700447313892e-06
-2.12465399634356e-05
-1.4187549810684e-05
-2.45753613068223e-05
-1.83178151731554e-05
-1.84177446528052e-05
-9.08928425185554e-06
-1.96487717418257e-05
-3.6949725532821e-05
-1.65819991130597e-05
-2.02424993626776e-05
-1.00822566019902e-05
-2.09841093234448e-05
-1.10751524607423e-05
-2.25393111048266e-05
-2.73780152872586e-05
-1.26241929939211e-05
-2.30092554315338e-05
-2.94205347283316e-05
-1.91191480492502e-05
-2.03629078027861e-05
-1.49519132408981e-05
-9.70133879763662e-06
-5.87067042746643e-06
-1.58813795627897e-05
-1.78609026043284e-05
-3.93708500255243e-05
-2.70594007943393e-05
-2.03754170418456e-05
-7.46215134670253e-06
-1.12495558589541e-05
-2.71431151919031e-05
-2.18003535414252e-05
-1.33455331624959e-05
-1.28582286469893e-05
-1.55071915392015e-05
-2.29481913356235e-05
-1.69157627374745e-05
-2.49498703733812e-05
-1.71825979502357e-05
-1.75375005418011e-05
-2.22970791021999e-05
-3.27490040187792e-05
-7.23506512799399e-06
-3.10789262185212e-05
-1.89659583588489e-05
-2.56989866130332e-05
-3.19806844184584e-05
-3.49814729014789e-05
-2.44558500279964e-05
-2.46553559626954e-05
-1.70651984585786e-06
-1.64930322551597e-05
-9.60695694605529e-06
-5.88649882806934e-06
-1.51863619076658e-05
-1.91197495742798e-05
-2.05922559679372e-05
-1.96671031680219e-05
-2.83696554470572e-05
-2.31785854693753e-06
-1.38100098238766e-05
-2.03245836005649e-05
-3.00815901711676e-05
-1.00236375990973e-05
-1.17485421306711e-05
-8.35202214435748e-06
-2.28572064532743e-05
-2.26226913502351e-06
-4.44383724705554e-05
-2.17622399723127e-05
-1.62013728535672e-05
5.34916302967969e-06
-3.18796130857656e-06
-2.70252786120519e-05
-1.44649466901207e-05
-4.36064391955858e-05
-1.68702681963994e-05
-4.94587702783e-06
-2.71824013224422e-05
-2.72723637239999e-05
-1.08404917903196e-05
-1.13769484917965e-05
-2.66402582042629e-06
-1.93316004207802e-05
-6.94551188994303e-06
-1.6813568007812e-05
-2.62796097117292e-05
-1.01102678400068e-05
-1.27417092351421e-07
-1.04516017621632e-05
-6.79749617893273e-06
-1.31848075969685e-05
-1.35086998540184e-05
-2.22129100609786e-05
-2.27918766343443e-05
2.47473503209631e-06
-2.02519263578079e-05
1.66040555892898e-06
-2.20753683169244e-05
-2.86446918217595e-05
-1.5321757157073e-05
-3.52070913732517e-05
-6.2752346612475e-06
-2.64746169165794e-05
-1.5897325517647e-05
-2.25676710508303e-05
-1.67084162936586e-07
-1.85024777027247e-05
-1.38522975509297e-05
-1.76809189188694e-05
-5.23181117827569e-06
-1.54582300386117e-05
-1.24619158510312e-05
-2.86907862942872e-05
-6.94201577923282e-06
-1.55076317918517e-05
-2.42766422375312e-05
-1.44243673629899e-05
-2.3079727437396e-05
-1.23316710385415e-05
-2.73421640507855e-06
-1.83035194148424e-05
-2.88931348885133e-06
-1.47334790397788e-05
-2.40520037431882e-05
-5.00430140089284e-06
-1.70187712526684e-05
-1.48927297647869e-05
-3.22111372593591e-05
-2.18166609495231e-05
-2.11318829824257e-05
-2.20894121450568e-05
-1.77792002483359e-05
-1.27836885708557e-05
-1.1598508378073e-05
1.30938002845157e-06
-9.49357293220642e-06
-4.89447238671433e-06
-1.43382209083287e-05
-6.47669953275605e-06
-2.76725016972718e-05
-3.37856759911901e-06
-3.00307967634919e-06
-1.15785377025399e-05
-8.30780986519525e-06
-1.34659337995396e-05
-1.33150290059143e-05
-2.41525338007112e-05
-8.4313681196949e-06
-1.43750733899471e-05
-1.10652769647889e-05
-3.0120249124191e-06
-6.62930757020826e-06
-2.07943271092026e-05
-9.30709927593801e-06
-1.55232059739046e-05
4.48826842714142e-06
-2.04886712451004e-05
-2.21190865307124e-05
-1.43194672709011e-05
5.31317903674631e-07
-1.96647795999258e-05
-1.51297414006935e-05
-1.42654254954819e-05
-2.07248174843106e-05
-1.45360747223136e-05
-2.53608895634845e-05
1.41509657052103e-06
-2.21157026343207e-05
-2.33792392730733e-05
-2.98878208600475e-06
2.19770825802738e-06
-2.79024340253498e-05
-1.73301203578294e-05
3.67052519094522e-06
-2.92317136000542e-05
-2.63061725408453e-05
-6.85013629131208e-06
1.06933386652727e-05
-1.88520833702917e-05
-2.47105461069759e-05
-1.56900754906234e-05
-1.51463474958284e-05
-1.92389192373567e-05
-1.6335852762788e-05
3.88573982007222e-07
-1.60630145272543e-05
-6.49114506912088e-06
-3.83311582481601e-06
-2.43380979836513e-05
-1.86975233080948e-05
-4.35817620592463e-07
-3.55555795739375e-05
-8.88887757638259e-06
-1.42448508144986e-05
-2.91685909200975e-05
-4.81618458485192e-06
-9.5646943435231e-06
-1.38846504542592e-05
-2.57607602966419e-05
1.18693652898847e-06
-1.72483447757304e-05
-1.88862870105837e-05
1.02036381966199e-06
-2.3986590049239e-05
-2.38261661180538e-05
2.22426651484277e-06
-7.38857301787788e-06
-1.98134141778757e-05
-1.66998692067604e-05
-1.87560551116173e-05
-1.9616200102521e-05
-3.07480750589768e-06
-3.23510538953203e-05
-3.57132646233861e-05
-1.16385468968473e-05
-2.0940010849165e-05
-1.58162411964425e-05
-1.89502558574316e-05
-7.30326065885582e-06
-1.96321180064567e-05
-9.69565546170232e-06
-2.38917021757981e-05
-1.70135772608245e-06
-1.62040173900354e-05
-3.19652531094051e-05
-6.94605605078216e-06
-9.58941267654867e-06
4.11619234124076e-06
-2.08844818125947e-05
-1.97767210927904e-05
-7.00964217429145e-06
-2.60865677629638e-05
-2.73473231153092e-05
-1.69109315047178e-05
-1.90868122105764e-05
-3.53939299531449e-05
-1.65697626869903e-05
-2.93414882316374e-05
-9.69032665614348e-06
-1.91276141040008e-05
-2.49607542635741e-05
-2.8817298653024e-05
-3.12985283364569e-05
-1.21879553497512e-05
-1.89525681743742e-05
-5.69768756281086e-06
-1.62814372299566e-05
-1.07877370356588e-05
-1.2845005494184e-05
-6.94544966336773e-06
-2.50459532534865e-05
-1.88795005216255e-05
-1.10647311515309e-05
-7.04079912673382e-06
-1.43577132273605e-05
-1.83549767588493e-05
-1.76479351085182e-05
-1.45879978185716e-05
-2.43085912128853e-05
-2.30408259787224e-05
-2.64170813611e-05
-1.29968770003829e-06
-8.82514745822732e-06
-8.28991831155383e-06
-2.54197592401626e-05
-4.10711122246238e-06
-9.12650859783554e-06
-9.58936325162092e-06
-1.25045497495357e-05
-1.07198815923682e-05
-2.50305257542171e-05
-1.66126397129004e-05
-2.59028180620475e-05
-7.50817339332346e-06
-9.56565513717542e-07
-3.26222247533006e-05
-2.85616701867505e-05
-2.48875377999218e-05
-1.34154805411175e-05
-8.27275513831631e-07
-1.6392562095022e-05
-6.96793497577694e-06
-1.92895104049648e-05
-1.34235016485576e-05
-7.17949427172134e-06
-1.57791688498347e-05
-1.45983621323764e-05
-7.20971169290906e-06
-1.8934009677614e-05
-3.05517926850463e-05
-8.32150293443726e-06
-1.41929985054329e-05
-1.78240850505747e-05
3.90681359656717e-06
-1.41783394788921e-05
7.51170397095014e-06
-1.81870724401591e-05
-2.25793022074117e-05
-3.46929256250121e-05
-1.32221417680989e-05
-1.40015105071163e-05
-8.26587101441301e-06
-1.72949417684706e-05
-3.33791641608394e-05
-2.07040599976485e-05
-1.10644610988568e-05
-2.00086679540956e-05
-1.90889058049114e-05
-2.16576219824639e-05
-1.79289605225338e-05
-2.42236767690234e-05
-1.44599371286874e-05
2.47951343712114e-06
-3.23488312785333e-05
-2.59716937801736e-05
-1.16892055359536e-05
-5.50655196116483e-06
-7.61810465773977e-06
-1.59794585041144e-05
-1.13146410945578e-05
-2.04170347694073e-05
-1.21394291787639e-05
-1.63618217087374e-05
-9.04759123750091e-06
6.81357165302469e-06
-2.09586048756853e-05
-2.21569665290923e-05
-8.24408869469278e-06
-1.31612098877082e-05
-7.37414619858425e-07
-2.09435422402324e-05
-1.75448135507758e-05
-4.18916183312442e-06
-1.3431058783176e-05
-1.43106669585053e-05
-1.00465925682574e-05
-2.35417447362335e-05
-2.04302019622108e-05
-2.43354936627104e-05
-2.12346599671692e-05
-3.40143257642614e-05
-1.81647818235306e-05
-9.61545420320372e-07
-3.26747963045358e-05
-1.41675428196692e-06
-8.47822377480211e-06
-7.33524994369837e-06
-2.41174850738988e-05
-1.27661713103385e-05
-2.30229408149226e-05
-1.28560182374521e-05
-2.23023293304732e-05
-2.08963293869936e-05
-1.14110011520524e-05
-3.94594227486138e-06
-1.22244931585385e-05
-3.14627386285367e-05
-1.6021850989936e-06
-2.27031873290905e-07
-3.73003898757783e-06
1.18224945312997e-06
-2.21199859200066e-05
-1.85330662648709e-05
-2.20259799453339e-05
-2.94538755013674e-05
-2.29004756127444e-05
-8.1511156729133e-06
-3.02063736453689e-05
-1.25199132981286e-05
-3.27985179022551e-05
-2.76277460079558e-05
-1.25569882999506e-05
-1.92775928971878e-05
-2.21354738678519e-05
-2.85117087666096e-05
-2.19393520135135e-05
-1.70780466507324e-05
-1.05272688631383e-05
-1.34183758838331e-05
-2.03634997972668e-06
-1.48390787126524e-05
-2.21875863491367e-05
-3.03824487928961e-05
-1.51752066501135e-05
-3.66927556253713e-05
-1.82460572293618e-05
-1.12692183670882e-05
-1.44584072546666e-05
-1.90862284398101e-05
-2.89193693146495e-06
-1.99526231466344e-05
-2.56336525050489e-05
-2.05805886367682e-05
-2.22573411668315e-05
-9.6277091414384e-08
-1.6156694676208e-06
-1.73089777209269e-05
-3.13131975624065e-05
-1.08533993884362e-05
-2.55160397468885e-05
-5.37411764246e-05
-2.04341854029396e-05
-9.64974311399525e-06
-2.60684792197095e-05
-2.92427071236013e-05
8.98172602551574e-07
-1.78528191669439e-06
-2.30245087065591e-05
-1.93541287663096e-05
-1.70342148746947e-05
-2.34813807967344e-05
-7.93705181075373e-06
-1.80458755252811e-05
-1.27356558992385e-05
-7.74349761513695e-06
-2.03459802883566e-05
-2.31635575065069e-05
-1.10560158233727e-05
-1.72583998699274e-05
-1.44672293224755e-05
-1.80846300620636e-05
-3.92992724059061e-05
-2.06815834015274e-05
-2.05687792373472e-05
-7.71573736277178e-06
-1.52324111681018e-05
-1.03476801521571e-05
-1.86304519690707e-05
-2.37296146115835e-05
-2.48591622917534e-05
-1.41442441681092e-05
2.34069910685791e-06
1.37813289019351e-06
-1.27561440061416e-05
-3.2526574775861e-05
-1.39626185144282e-05
-1.37079940091844e-05
-2.64610294022922e-05
-4.08805541103955e-06
-1.49934931081758e-05
-1.80677749109778e-05
-1.64771534426911e-05
-1.19966405376977e-05
-2.00625365075999e-05
-1.8826273695387e-05
-2.34882558363916e-05
-1.88378904319808e-05
-2.67349759873388e-05
-8.38561398491383e-06
-1.70375046301299e-05
-2.03822264282819e-05
-1.88261850219654e-05
-2.29718882754011e-05
-1.11862287480978e-05
-1.55065713981414e-05
-3.01754393135833e-05
-2.60469949025121e-05
-1.22403941994989e-05
-2.01391155415686e-05
-2.71531484484053e-05
-2.55296657070129e-05
-1.43642771196155e-05
-2.28173285830987e-05
-3.3875750847719e-05
-2.03891692810832e-05
-1.58569444777196e-05
-2.38811206552977e-05
-1.99546027785775e-05
-3.78932270882114e-06
-2.42895496353631e-05
-4.19635657790432e-06
-1.2178776699826e-05
-2.44026697801206e-05
-2.7917146476286e-05
-1.76975016694726e-05
-2.61904990329451e-05
-1.42009840774689e-05
-1.0672904745695e-05
-1.33728265915148e-05
-2.87081648738771e-05
-1.31123882376095e-05
-1.83703796371524e-05
-2.8291679801182e-05
-1.29582675632842e-05
-1.83138671029812e-05
-1.82743288860275e-05
-6.69692865088598e-06
-1.33822204868788e-05
-9.1386188922549e-06
-1.73456773896781e-05
-1.54176538450254e-05
-2.98233449453382e-05
2.2846553336545e-06
-1.15465390161503e-05
-9.42162044484624e-06
-2.08613873133536e-05
-4.80137576889014e-06
-2.27095790595742e-05
-3.50934260240468e-05
-6.38550227854763e-06
-2.83691690063672e-05
-1.3619190107793e-05
-2.22087087026673e-05
-1.23730108487714e-05
-6.47398530312947e-06
-2.10951925120642e-06
-1.82740502646626e-05
-2.14330874559545e-05
-1.93266325740928e-05
-1.97357103503727e-05
-2.76574796931974e-05
-1.90210604997884e-06
-2.69606523997835e-05
-1.10486802660536e-05
4.50551031540895e-06
-5.88119472284157e-06
-1.66053299373618e-05
-6.53329941830985e-06
-1.59291333586999e-05
-1.55952571922294e-05
1.24579645283809e-06
-1.81211203894066e-05
-1.8268316900303e-05
-1.9025738774582e-05
-1.9393876866442e-05
-1.61242326206565e-05
-1.33533685668662e-05
-1.55566988648115e-05
8.38548080011889e-06
-5.75680241618072e-06
-2.3838146332904e-05
-6.91758633822416e-06
-2.46524200091133e-05
-1.11311987289781e-06
-2.25446449738346e-06
5.44105619005472e-07
-1.61213941614488e-05
-1.17273574617652e-05
-1.14250797041733e-05
-1.41519301969225e-06
-1.10474644081256e-05
-1.98153594698017e-05
-1.66266058067999e-05
-1.62648065816097e-05
7.13256170515752e-06
-2.31523050243829e-05
-2.2414983631927e-05
-1.92207694147176e-05
-3.57260664591405e-05
-2.1224592344553e-05
-1.68970757388171e-05
-2.73436724652374e-05
-2.07110994796862e-05
-2.27232794301981e-06
-1.00811820616441e-05
-1.10570274357852e-05
-1.39253702888911e-05
-1.21425076870673e-05
-2.02986186991523e-05
-1.14343255289215e-05
-1.97245392084385e-05
-1.15454912507007e-05
-1.23161544575244e-05
-1.71203626311318e-05
-1.61048983959392e-05
-2.51600010649494e-05
-1.53025466732737e-05
-1.63745644902526e-05
-1.52927964426736e-05
-1.44405064916951e-06
-1.6088500638229e-05
-1.94183025691757e-05
-1.09918587963672e-05
-3.10644216782833e-05
-3.92519000608425e-06
-7.52015641446392e-06
-1.79829908518187e-05
-7.47962764525159e-06
-1.86301050442946e-05
-1.53175510785747e-05
-2.71759705175765e-05
-2.21007162216949e-05
-1.61778765488744e-05
-2.57471625756785e-05
-3.77422987757823e-06
-1.45551081204691e-05
-2.7032797169912e-05
-2.71419192034224e-05
-2.09281413530089e-05
-1.92464574795008e-05
-2.49447238969975e-05
-1.73944762066145e-05
-1.99840898685259e-05
-2.34298909839678e-05
-1.42960856360977e-05
-1.90616034909049e-05
-1.7874572784453e-05
-4.54184106983746e-05
-1.46299194472347e-05
-8.65883896871878e-06
-1.33651745430564e-05
-6.01798627305762e-06
-2.81074306841568e-05
6.23326410086306e-06
-1.18172826480714e-05
-2.40121637579494e-05
-2.26506397140277e-05
-5.72078766895486e-06
-1.19554277836324e-05
-1.1905464676716e-05
-3.5006544439747e-05
-1.50976603119228e-05
-1.9266597242924e-05
-2.02316329191091e-05
-1.6169271898696e-05
-1.98847084494137e-05
-3.06946818269423e-05
-1.10584433132182e-05
-2.93784772772914e-05
-1.16577209084324e-05
-4.39892717587788e-06
-2.90176016916598e-05
-2.21131634739479e-05
-2.97051597202475e-05
-1.174910018333e-05
-2.23246430068124e-05
-2.16835620279777e-05
-3.72277493904178e-05
-2.40476409161133e-05
2.82524730499233e-06
-2.676647707195e-05
-1.39454698698326e-05
-1.08417701619515e-05
-1.53179250630231e-05
-1.63961604758017e-05
-1.91058496615441e-05
-6.99402494399769e-06
-1.58012314464427e-05
-1.45048727219804e-05
-1.65416396850841e-05
-2.35806501257362e-05
-2.07849808579789e-05
-9.90283657600637e-07
-1.90375554660654e-05
-1.59969231143689e-05
-2.14242497574672e-05
-1.9890736987842e-05
1.22418030735245e-06
-1.1164111022987e-05
-1.3925558129759e-05
-2.00891339751872e-05
-7.65074728894278e-06
-2.51591693361402e-06
1.92318592500814e-06
1.26130964472391e-05
-3.03151411148071e-05
-5.74622102514527e-06
-1.8812739899781e-05
-2.03550154948084e-05
-1.92857309391188e-05
-3.31626288100517e-06
-2.01592988651952e-05
-1.94436816818204e-05
-1.19959807026414e-05
-1.82135840413028e-05
-2.95378948978806e-05
-4.67647207937014e-06
-1.17805892916328e-05
-1.44673611386203e-05
-2.38970969238306e-05
-1.21838280519086e-05
-7.32666944973231e-06
-2.74398132753392e-05
-2.52035593088764e-05
-1.88269321269165e-06
-1.02617570457807e-05
5.93678444499246e-07
-2.55246897386517e-05
2.93411875414744e-06
-2.89676946319519e-05
-1.17899224769958e-06
-2.00173328638446e-05
-1.40542764093239e-05
-6.07015016884765e-06
-1.1136898681279e-05
-9.00131274023206e-06
-1.87149227164372e-05
-1.48694330269245e-05
-1.32895839222456e-05
-9.81376925820999e-06
-1.34483702277684e-05
-2.56504080015957e-05
-1.19186084119539e-05
-2.04534958483938e-05
-2.0565193797938e-05
-7.58408269042676e-06
-9.75946339578587e-06
-1.49884590287599e-05
-1.36758880024549e-05
-2.82331683367761e-05
-2.66706824030486e-05
-2.49088467728607e-05
-1.65650286562717e-05
-2.02969728774488e-05
-1.48584302396407e-05
-4.59122970861171e-05
-7.44800181207053e-07
-1.30829662302767e-05
-2.44775958788189e-05
-2.27363538858674e-05
-1.574473621617e-05
-1.4070173056368e-05
-1.04538341828634e-05
-2.53351403163704e-05
-1.19307323616215e-05
-1.66498200374973e-05
-2.31038748666671e-05
-4.9204255590961e-06
-2.29010452496511e-06
-1.13605306227447e-05
-1.16414574430831e-05
-8.53841390847028e-06
-1.6475305948789e-05
-2.84857921582936e-06
-2.19743141836163e-05
2.73912505727917e-06
-2.24188455180541e-05
-7.90772418598772e-06
-1.47398556738746e-05
-2.47081853725725e-05
-1.81864877573579e-05
-6.06378483170423e-06
-2.50058040494579e-06
-1.935464449939e-05
4.83732185614447e-06
-1.23609315868368e-05
-1.1924072866475e-05
-1.47582309848749e-05
-2.01225897557672e-05
-1.122644312853e-05
-4.29295714148256e-07
-1.08917391465878e-05
-1.87966901011877e-05
-1.77736893851181e-05
-3.74346496211968e-05
-2.21436215719167e-05
-9.03163213125208e-06
-2.06761902153407e-05
-1.8372460066771e-05
-6.7940170755519e-06
-2.9117759623789e-05
-2.60147827078236e-05
-9.03786630450902e-06
1.03083280093427e-06
-2.57956026706551e-05
-2.85400138762297e-05
-4.58420002664157e-06
-1.69197848863204e-05
-2.85223155955745e-05
-2.71854484911139e-05
-2.19198231722153e-05
-1.62747667549425e-05
6.35191146728144e-07
3.67227399847184e-07
-2.84480576031395e-05
-1.31939696342729e-05
-1.69819870874435e-05
-2.63098223022811e-05
-1.28089449890865e-05
-3.62442478000178e-05
-1.8383490298037e-05
-1.42746264268973e-05
-1.00476544119404e-05
-5.43482656750995e-06
-2.51038291955408e-05
-2.56774363054387e-05
-1.35445365907956e-05
-6.27090536362622e-06
-2.41002786529168e-05
-7.61600915803716e-06
-2.66526522649772e-05
-1.29644932068161e-05
-5.52971896957095e-06
-1.20751971075202e-05
-5.09073885811397e-06
-8.97651293895596e-06
-8.33868021565303e-06
-3.69101218970483e-05
-1.93938923820951e-05
-1.80947990754292e-05
-1.52409195445425e-05
-4.41004134970876e-06
-1.9593493633828e-05
-2.46266938547386e-05
-7.43397497293909e-06
2.13416770139529e-06
-1.36754707297219e-05
-7.10761865222816e-06
-1.01377721745232e-05
-1.28438699963562e-05
-2.6875992842337e-05
-1.35756343247089e-05
-1.80886880689126e-05
-1.38543083795533e-05
-1.02234118361926e-05
-2.49209765459284e-05
-1.34995656617683e-05
-1.0854895235645e-05
-1.26025066526445e-05
-1.83687966296939e-05
-1.85126061376534e-05
-1.49723435211717e-05
-2.37945685399463e-05
-2.31299390485404e-05
-1.46260452295224e-05
-8.80380241675097e-06
-2.6519319676868e-05
-2.88460979831218e-05
-3.48072033368913e-05
-8.45135533309852e-06
-2.15672382290891e-05
-7.83414205556562e-06
-7.26280425782086e-06
-1.27260010255908e-05
-1.72778562232483e-05
1.00787432435071e-06
-1.31788782689089e-05
-1.18019581680264e-05
-9.41980311600793e-06
-8.60585210251941e-06
-1.53398825793201e-05
-2.37506334218331e-05
-1.97819629715486e-05
-1.62469787926076e-05
-5.3675785035293e-06
-1.48189611674813e-06
-2.14768499077608e-05
7.51951416307678e-07
-3.09203029777427e-05
-1.78444386326824e-05
-2.78810101890794e-05
-1.50851960020222e-05
-3.55702847903448e-05
-1.9162668516903e-05
-3.79454356545742e-06
1.00024617097443e-06
-1.88592103160077e-05
-1.56278774397998e-05
-1.71322829493111e-05
-1.89603235717367e-05
-1.50864748928125e-05
-3.07029514036288e-06
-2.5209012896578e-05
-1.16472097424359e-05
-1.04138491731699e-05
-1.43585064738094e-05
-1.76061240464497e-05
-1.67862451956293e-05
-3.19891328752442e-05
4.57631068123768e-06
2.77609057253841e-06
-2.95859973436821e-05
-1.29072451927164e-05
-2.01138736894637e-05
-3.61978838339945e-06
-3.38774888426372e-05
-1.22497464069602e-06
-3.09769823828597e-05
-2.33133317502898e-05
-2.08897931470927e-05
-1.57938647823989e-05
-2.41418697845488e-05
-1.37351437138113e-05
-2.58500910942771e-05
-1.96541831304531e-05
-3.17814193233043e-05
-2.74390306647443e-05
-1.86330273320674e-05
-1.5610306083418e-05
-8.62893963762487e-06
9.85400182248916e-07
-3.53304337237784e-05
-2.76858478396766e-05
-2.0473892490702e-05
-1.10879937209136e-05
-2.53607048491219e-05
7.37902369835621e-06
-3.40294132632312e-06
-1.6522600187299e-05
-1.72472256761132e-05
-1.24543712991663e-05
-3.23212736592556e-06
-2.97938757299035e-05
9.00121649659726e-06
-1.339011808631e-05
-1.36645849816702e-05
-1.97761114615841e-05
-1.86881710037479e-05
-3.97628856653751e-05
-8.04425392931073e-06
-4.98468593404976e-06
-1.22357514208449e-05
-1.46592877291044e-05
-1.09081796296399e-05
-1.19237986579665e-05
-1.21854146656256e-05
-3.78138684602306e-06
-1.36860650185552e-05
-1.48916523394235e-05
-1.94187954979611e-05
-2.49165386022209e-05
-1.78970514322852e-05
-1.12419689609202e-05
-1.14491164863446e-05
-1.25328148393935e-05
-2.17017479578805e-05
-2.30161901601493e-05
-2.62226442591561e-05
-1.60488749276954e-05
-8.84902181138921e-06
-2.16160966858903e-05
-1.56876109341786e-06
-1.8800855224853e-05
-6.09783560582227e-06
-1.98276633905225e-05
-6.51915737161099e-06
-6.5954326252346e-06
-2.55560479483822e-05
-1.26651276390279e-06
-1.93456146073837e-05
-1.61535425364172e-05
-1.16662611017686e-05
1.28941292985366e-06
-2.32289340869339e-05
-8.94386737406333e-06
-1.48501591680686e-05
-2.16011373485921e-05
-1.36010431699944e-05
-2.30573580176502e-05
-1.04613764394526e-05
-1.77763914808297e-05
-2.22415261226458e-05
4.66450844525285e-06
-1.20027058719109e-05
-1.64204001305147e-05
-1.54075449793628e-05
-1.59821298397683e-05
-1.17002905873749e-05
-1.61483378359818e-05
-2.63362148191365e-05
-1.38850018825548e-05
-1.1384304348855e-05
-1.38248259265073e-05
-1.29528564911286e-05
-2.71949902651356e-05
-2.35863225335106e-05
-4.37456746750659e-06
-1.68212706848291e-05
-1.63120920502055e-05
-9.8721817988769e-06
-1.38161704832174e-05
-3.40315351041145e-06
-7.46567644832911e-06
-5.90722466630627e-06
-6.79003757931999e-06
-3.53140850950495e-06
-1.09458707888627e-05
7.28266776033881e-06
-7.43671455564714e-06
-2.1954885413695e-05
-2.85699184254714e-05
-1.20989532175487e-05
-2.03944649531094e-05
-1.29106161345437e-05
-6.23781441503553e-06
-8.63496606593905e-06
7.23724590235692e-06
-1.94576725293391e-06
-6.89091485238588e-06
-2.16978394601307e-05
-1.59679970490962e-05
6.22786074815706e-06
-3.32464997399224e-07
-1.72699930298118e-05
-2.2708882991133e-05
-3.81116589672082e-06
-2.28229455203696e-05
-3.2297528100357e-05
-1.10906117170929e-05
-8.7450128076461e-06
-3.33894450352663e-05
-1.25500061696574e-05
-1.30879911599272e-05
-3.20630726811132e-05
3.0859269701983e-06
-1.79420744682486e-05
-2.62555394943491e-05
-1.76878537369972e-05
3.49960581138411e-06
-7.08169185707085e-06
-1.14551374160437e-05
-6.10429082660359e-06
6.69014190895488e-07
-1.82167192422476e-05
-1.49840230905106e-05
-2.22173876833162e-05
-2.06133928161097e-05
-1.36443361043208e-05
-1.91047421549031e-05
-9.05549353364541e-06
-2.22086782608367e-05
-2.26273120542972e-05
-2.14615417006285e-05
-1.52842467246426e-05
-7.09721217929161e-06
-2.90209662653624e-05
-1.67899130051205e-05
-2.07611621067507e-05
-2.88836299539423e-05
-9.50182969487543e-06
-1.95508418756796e-05
-1.78998712500763e-05
-1.50743747649313e-05
-2.61073168583875e-05
-2.6854457430173e-05
-1.42353806009667e-05
-1.44868908618783e-05
-2.33895356346214e-05
-3.39471382662146e-05
-8.06201722734056e-06
-9.16993765411308e-06
-3.65141728863883e-05
-2.95866585460603e-05
-1.17714395869431e-05
-1.61454563213721e-05
-1.10054469435526e-05
-7.35185371166478e-06
-2.17493623200117e-05
-1.90644112106352e-05
-8.31604212403322e-06
-2.16990940631075e-05
-3.21244500306689e-06
-1.35575724285631e-05
-1.22884550362244e-05
-2.25080054125272e-05
-2.37215377181819e-05
-2.7382501796697e-05
-2.43530293983968e-05
-2.00545925616407e-05
-4.91931516065243e-07
-1.08009685845131e-05
-1.84592063309445e-05
-2.46151198580451e-05
-1.17256997927612e-05
-1.99125046144392e-05
3.24598379117387e-06
-8.52110285997695e-06
5.79768836339732e-06
-2.40556287110404e-05
-1.40653975919402e-05
-9.46005965401549e-06
-1.55720855279539e-05
-2.6718407466196e-05
-2.47095974759934e-05
-2.90304575311461e-05
-1.65132878297664e-05
-2.23164615511898e-05
-4.0567383374597e-06
-2.17918153239627e-05
-1.32031185596163e-05
-1.49664277292963e-05
-1.33384545536184e-05
-1.70459701306307e-05
-2.11343794632964e-05
-1.51001652862612e-05
-5.72783984363833e-06
-3.43481282896837e-05
-2.81989771653908e-05
-1.21936363387935e-05
-9.90806155166819e-06
-1.1022140514696e-05
-1.09597163761064e-05
-4.43369437049588e-05
-2.29803999055902e-05
-9.78528004337102e-06
-2.11411448856511e-05
-1.36226610475462e-05
-2.79398027222106e-05
-7.61532301290189e-06
-2.61275078337737e-05
-2.13440016787494e-05
-3.13286426028787e-05
-1.62564611600716e-05
-3.28840155040641e-05
-1.87274667371511e-05
-1.32073498769029e-05
5.58044291632073e-06
-3.02917273209418e-05
-7.94851972147384e-06
-7.30840053828884e-06
-1.19223478310403e-05
-3.03430519842643e-05
-7.95234641022764e-06
-1.03216598827914e-05
-1.45197860453739e-05
-2.03788817770481e-05
-1.19929065962655e-05
-9.49827935418701e-06
-7.59405673939418e-06
-1.43789375635246e-05
1.87218255511815e-06
2.11164509518662e-07
3.76913356991085e-06
-2.22232593710033e-05
-1.63175596724095e-05
3.91735768336393e-06
-3.00545385945365e-05
-1.20320235237594e-06
-1.81811412228182e-05
-1.86591478230714e-05
-8.0868169779307e-06
-3.64337630510214e-06
-1.38294253403974e-05
-1.7225890049338e-05
-1.87724223197014e-05
-1.88157974490297e-05
-3.18037496591306e-05
-1.02727835202154e-05
-2.54437503647236e-05
-2.18383000663598e-05
-2.75789117496361e-05
-1.93985001390718e-05
-1.22886624769478e-05
-2.59529093777115e-05
-2.60499322549488e-05
-2.18811125889028e-05
-2.13046922009454e-05
-2.86261240599001e-05
-6.27556497220383e-06
-7.33044263004233e-06
-1.79664916692388e-05
-3.00940819286524e-05
-2.41944146338285e-05
-2.37317724744395e-05
-1.70306995616816e-05
-3.48748673536987e-05
-1.27228358354205e-05
-6.43437474275603e-06
-2.35145958539022e-05
-7.59041255014879e-06
2.80919570878955e-06
-1.31937357776375e-05
-1.76022658379645e-05
-1.1201495461797e-05
-1.99613260953327e-05
-2.90372253155888e-05
-5.78473726489013e-06
-3.05315797966312e-05
-1.9733768838728e-05
-1.95437166471519e-05
1.97941724295062e-06
-4.57212978079959e-06
-1.21248424333558e-05
-2.37413443745992e-06
-3.63508348598259e-06
-1.98875840155837e-05
-9.78372338994567e-06
-7.226485567504e-06
-1.76064567610582e-06
-2.86248615328214e-05
1.15068104612032e-06
-2.27389100558238e-05
-2.2249962358714e-05
-3.24144722718196e-06
-3.72331792347254e-05
-7.33263787558336e-06
-2.23626787599091e-05
-1.69082813202142e-05
-7.28887804479894e-06
-3.21529687735548e-05
-2.15412628284566e-05
-1.18745708554999e-05
-1.45083935377199e-05
-1.75065435461385e-05
-1.40532624804378e-05
-2.01755242006317e-05
-6.13704749838918e-06
-2.3736340858741e-05
-2.32353531863044e-05
-1.12626645243202e-05
-2.01280513417539e-05
-9.67334453976229e-06
-3.03663077569057e-05
-2.10075462605952e-05
-1.27617466415846e-05
-1.3410290280968e-05
-4.37754565539864e-05
-1.1156296749036e-06
-7.34097218287491e-07
-2.50320758922764e-05
-2.04073393860448e-05
-3.43131069085385e-05
-2.60819509186921e-05
-3.66860578323972e-05
-1.86405270388789e-05
-2.99102946429179e-05
-2.54893057113084e-05
-2.27342653375926e-05
-1.76517169341873e-05
-1.59298908923802e-05
8.12173935374877e-07
-1.29947975952659e-05
-1.20534585462708e-05
-1.26377116493823e-05
-2.92608377536527e-05
-1.68133444277282e-05
-1.62763585796768e-05
6.97862429132247e-06
-3.75885930225383e-06
-2.74883916841633e-05
-1.17688306638818e-05
-4.02971636036154e-06
-3.2224748146158e-05
-2.89944763814033e-05
-2.91219965494513e-05
-2.02521318744409e-05
-2.4690266947234e-05
-6.15229039900126e-06
-2.26093508398109e-06
4.72628513025535e-06
-1.22726804135581e-05
-1.30395563732543e-05
-2.06846037605962e-05
-2.00237290785208e-05
-2.94027157843287e-05
-4.18560009410595e-06
-8.37141492142217e-06
-1.88509871679224e-05
3.12335681176282e-06
-1.01610654094026e-05
-1.09283854941226e-05
-5.15039084629236e-06
-1.02529595499145e-05
-1.44525231728406e-05
-7.58814114973549e-06
-1.36694534206109e-05
-2.98419238727526e-05
-3.05842754789028e-07
-3.16657231506497e-05
-1.15522798043819e-05
2.47844523443224e-07
-3.24987413219656e-05
-2.66755776825775e-05
-2.23504280520798e-05
-1.07961135459462e-05
-1.28188551624463e-05
2.18649966843733e-06
-1.16676699640777e-05
-1.85527308196086e-05
-2.32529287140453e-05
-2.05226822023125e-05
-1.39137517662986e-05
-8.76278883847399e-06
9.60282320470322e-07
-9.39841739432361e-06
-2.46098713409245e-05
-9.09915405786972e-06
-2.12057622328404e-05
-1.55005602170728e-05
-1.32777693811192e-05
6.09598227996075e-06
-1.57167499285734e-05
-2.35084715913034e-05
-2.39323166060259e-05
-1.1233293915489e-05
-2.74674353028391e-05
1.92610158662361e-06
-1.50128538595761e-05
-1.52777859450634e-05
-4.86429936121171e-07
4.45940102700473e-07
-2.20764878600136e-05
-4.15664323488515e-06
-2.68597542661069e-05
-1.13928832145011e-05
-5.42901233314785e-06
-3.40281175575562e-05
-2.44607046520589e-05
-2.54008919505327e-05
-1.17702722864399e-05
-1.25909232466576e-05
-2.05732748855573e-05
-1.76860526258078e-05
-1.48983202552828e-05
-3.22932892223357e-05
-5.38674082273254e-06
-1.65082210456096e-05
-7.0563038106499e-06
-1.3613552577915e-05
-2.35644959634506e-05
-2.45808698538748e-05
-1.01654375288054e-05
-3.36323423016717e-05
-1.35750009866028e-05
-5.69215332166917e-06
-2.83252389652319e-05
-2.4642683694572e-05
-2.79872728498594e-05
-3.47503585035296e-05
-1.8182215885721e-05
-2.28997588935211e-05
-5.24500681457084e-06
-1.67470181784702e-05
3.98114803933648e-06
-2.51739527860581e-05
-2.31302032538653e-06
-1.96818220718381e-05
-1.09591936206595e-05
-3.80676531836544e-06
-2.27174720116903e-05
-1.5053223032948e-05
-3.45017163172469e-05
-7.26176762408367e-06
-8.91372485983073e-06
-1.35588163338705e-05
-2.68038956584032e-05
-2.89047174220253e-05
-1.19179471942934e-05
-2.60047362626011e-05
-9.97250727509908e-06
-2.6321638383978e-05
-3.40114896334086e-05
-2.39307479100493e-05
-1.61950912964146e-05
-2.00001087590829e-05
-3.85556897118212e-05
-3.71750799586255e-05
-2.15664569853584e-06
2.87209752852708e-06
-2.37178176001366e-05
-4.75051853524073e-06
-2.68582888632593e-06
-1.90459362244837e-05
-1.08786376149534e-05
-1.23549616232745e-05
-3.7644364845754e-05
-1.69541048546659e-06
-4.28829428510262e-06
-1.63182234022676e-05
-1.24439236271246e-05
-2.46587003747174e-05
2.01622189304313e-07
-2.52458632444247e-05
-2.16774195551189e-05
-1.64754828597412e-05
-8.1234980253127e-06
-4.27982833272619e-05
-9.25719805921951e-06
-1.70239617797134e-05
-2.67183442026229e-05
-1.26026995076743e-05
-1.78760415549083e-05
-8.00270294681745e-06
-2.78927910422291e-05
-1.63474987713202e-05
-5.71946736532878e-06
-1.48724246786569e-05
-3.71615857229922e-06
-9.08061733278762e-06
-2.22902974819132e-05
-1.36542703567728e-05
-1.90922359423504e-05
-1.57296486261369e-05
-2.81270978970755e-06
-3.49987641891912e-06
-1.56670495805563e-05
3.5054986540584e-06
2.65084437041003e-06
-9.79092723751174e-06
-7.67755514134504e-06
-2.89176852478149e-05
-1.48045935612772e-05
-1.94045196970153e-05
-2.12056940428208e-06
-1.61958355661208e-05
-1.60962486792519e-05
-1.59200785643202e-05
-1.74818331452859e-05
-2.60295784459432e-05
-1.23927672087792e-05
-2.32257678857754e-05
7.4680382397406e-07
-1.38898600289598e-05
-1.02992979923023e-05
-2.38574286327728e-05
-2.4981799943852e-05
-4.04454050528414e-06
-1.74968476932088e-05
-2.17181503629869e-05
-2.46902721204236e-05
-2.25292546310007e-07
-2.13627229916238e-05
-9.2162838861523e-06
-6.24369933542885e-06
-5.16248222225841e-07
-4.79063804126196e-06
-2.68698668106465e-05
-1.35631163412624e-05
-1.7670699247188e-05
-1.8111526718483e-05
-1.7347334821228e-06
-1.24452100082123e-05
-1.86518158175826e-05
-1.31223739767533e-05
-2.18285339195828e-05
-1.52770895969562e-05
-1.47465416217481e-05
-1.93361346950167e-05
-2.75039091782623e-06
-2.14262123091264e-05
-1.72600882696079e-05
-4.05383435958895e-05
-1.06136563024745e-05
1.4931264683218e-06
-2.67834266211721e-06
-7.78702595122951e-06
-7.49284457896846e-06
-2.00642962759683e-05
-9.91789050448526e-06
-1.17019892450213e-05
-7.5879950560993e-06
-1.1777498585348e-05
-1.02259559027726e-05
-8.11988161144835e-06
-7.9106883614484e-06
-2.11382747434763e-05
-8.34324937113859e-06
-1.44837456155173e-05
-3.90729996948211e-05
-1.19829835068104e-05
-2.4621387138649e-05
-1.36719241898296e-06
-1.82983164868795e-05
-2.08664282689421e-05
-1.24075967111656e-05
-1.62478022945835e-05
3.04615645360689e-06
-2.67292541487773e-05
-9.68115000388628e-06
-9.49855992070266e-06
-9.81670798123815e-06
1.31675602659848e-05
-2.00028073018727e-05
-2.51780656574549e-05
-2.33119785663558e-05
-1.03352616734478e-06
-1.03912045956348e-05
-1.27590427641485e-05
1.22581808877302e-06
-1.45674970572073e-05
-3.24064201808024e-05
-2.0265561856159e-05
-2.56870337537918e-05
-1.39054693233639e-05
-2.05716187929194e-05
-2.12842260960441e-05
-3.64929234551178e-05
-2.27671212127291e-05
-7.88731796946687e-06
-1.03341004746101e-05
-1.13749965012688e-05
-3.85188922951405e-06
-3.37900775178003e-06
-2.08221309950377e-05
-1.02769568916802e-05
-1.29925495585898e-05
-5.92007333329272e-06
-4.94684253635566e-06
-2.19705828423665e-05
-8.51542569800371e-06
-1.85231681491447e-05
-1.19885358151216e-05
-1.30762020300732e-05
-2.61187079373311e-06
-1.80945379128025e-05
-1.51672254866948e-05
3.82928583161177e-06
-7.38237318807039e-06
-1.56604736220564e-05
-3.03100888986205e-05
-2.18625019277159e-05
-4.54083574924603e-06
-1.70572323355513e-05
-1.54548541061978e-05
-2.37700335063353e-05
-1.61958309189261e-05
-9.03090478562549e-06
-1.41629687420664e-05
-1.85051818320779e-05
-1.62786135696709e-05
-1.08732797907544e-05
-1.75902768762941e-05
-3.05396544388862e-05
-7.65557244943588e-06
-1.97873756407259e-05
-9.29824272928953e-06
-9.65578962668994e-06
-2.25665902249876e-05
-1.85957623247e-05
-2.48184001829598e-05
-2.31619959993708e-05
-5.23807724443615e-06
-2.7713579743071e-05
-2.58130942450281e-05
-1.18496298280971e-05
-1.34875888460296e-05
-1.34073198435658e-05
-1.5869451609216e-05
-2.6188626762399e-05
-2.08057471053261e-05
-2.5597167772236e-05
-1.72018635063004e-05
-1.48465177443261e-06
5.9408778277309e-07
-9.23384091508542e-06
-1.28615747668793e-05
1.07140170938031e-06
-2.07059793243051e-05
-1.68302807187672e-05
-7.61128252935655e-06
-4.09404517620965e-05
-2.05873870808836e-05
-2.38828250681008e-05
-6.54560066879153e-06
-3.00909941005849e-05
-2.35482713449469e-05
-3.32792481433875e-05
-3.09711411418728e-05
-1.91869117170235e-05
-1.62146953155939e-05
-2.45757883817734e-05
-1.62893439631041e-05
-5.2694898037233e-06
-1.00274269447361e-05
-2.42890339708034e-05
-2.32473899761022e-05
-1.65770845257108e-05
-1.68430764499343e-05
-3.55244977896377e-05
-1.5755680125341e-05
3.17668181794307e-06
-7.5493199157803e-06
-1.10131216092707e-05
-2.30436227522861e-05
-1.72900743079868e-05
-8.44334841869908e-06
-1.88843708725426e-05
-3.03265136710473e-05
-2.14040098818713e-05
-2.28469690890319e-05
-2.00640342430151e-05
-1.11181713214397e-05
-1.1565232848294e-05
-1.01786218012268e-05
-2.33849558803161e-05
-8.09029776714904e-06
-1.20221789715281e-05
-4.37351725168496e-05
-2.58618467876266e-05
-1.7275944379142e-05
-2.70955020366282e-05
-2.70809231361063e-05
-2.07905217430759e-05
-2.73673304111332e-05
-4.90193671277961e-06
-2.25775300095039e-05
-1.30038834016815e-05
-7.25273254892738e-06
-9.94055431152907e-06
-9.3929549112731e-06
-1.85439767035628e-05
-1.74723991786083e-05
-2.1376305455973e-05
-1.04801241311004e-05
-4.10843698129444e-06
-1.26379234128426e-05
-3.78579009498478e-05
-2.11888507436267e-06
-3.95064848837629e-06
5.80743245230934e-06
-8.96705474519329e-06
6.55113187101721e-07
-1.07306953384507e-05
-1.42886361772806e-05
-1.50744090145812e-05
-1.70303509764169e-05
-7.56542669648148e-06
-2.50521505963198e-05
-1.30606320165544e-05
-1.50214350944488e-05
-2.83644890362639e-05
-2.35850042477012e-05
-1.78089509571676e-05
2.05979238185154e-06
-1.68787183196679e-05
-7.80008706753156e-08
-4.42915670021569e-06
-1.71056068769298e-05
-1.87327757096054e-05
3.32886220125837e-06
-1.86531683701176e-05
-1.99276476964013e-05
-8.26464532630308e-06
-1.5716405454098e-05
-1.10347032371977e-05
-7.08189101870174e-06
-1.76909547306995e-05
-2.40130720399455e-05
-4.36444406525014e-06
-1.49355025629345e-05
-2.06114057655536e-05
-1.83264032826979e-05
-1.12481011422602e-05
-2.92878083562432e-05
-3.30148312534124e-05
-1.31533361744629e-05
-1.3960591102232e-05
-1.8950432022463e-05
1.88986645234132e-07
-3.14011677016162e-05
-2.68424954280618e-05
-1.11303364188881e-05
-1.93587362219152e-05
-2.68225458150905e-05
-5.75999944826275e-06
-7.34952022541552e-06
-1.46389607718805e-05
-7.52367385541499e-06
-1.39096588209014e-05
-7.287640253939e-06
-2.27546038134404e-05
-1.50832917948852e-05
-3.10672347974008e-05
-6.78769395991077e-06
-2.21738993484548e-05
-1.02096891452813e-06
-1.65412988819616e-05
3.83850001023175e-07
-2.38259193600099e-05
-2.61191259451197e-05
-1.17040505974164e-05
-1.99260758707921e-05
-3.08059730326352e-07
-7.03153613729435e-06
-1.99004725968235e-05
-1.1747918797333e-05
-2.85128253126607e-05
-6.46662849157104e-06
-1.37877765371901e-06
-3.60827566032212e-05
-1.50530584258273e-05
-1.08360544349435e-05
-5.86522009780925e-06
-4.99614130748025e-06
-8.47637093837199e-06
-1.58430116981524e-05
-2.73415668757209e-05
-1.10537884309469e-05
-2.92604288290352e-05
-1.43879569846421e-05
-1.61415069250738e-05
-2.06253693936063e-05
-1.42598858847501e-05
-1.38451042105164e-06
-2.17177957000784e-05
-5.86194916424154e-06
-3.55463348922083e-06
-2.03719728322203e-05
-2.13481144369941e-05
-1.24013139535666e-05
-1.81375270405734e-05
-2.42300194861157e-05
-3.52173559816736e-05
-1.64970244961503e-05
-1.98259000859562e-05
-1.2712538804794e-05
5.22137819341393e-06
2.78904527313899e-06
-1.72359210324463e-05
7.05834970689352e-07
-1.73876499766226e-05
-2.00221543785254e-05
-1.86958368210622e-05
-1.76383271796016e-06
-5.97376338148596e-06
-1.51349184029001e-05
-7.12289310259975e-06
-3.45204823553905e-06
-1.16473277316477e-05
-2.73935046144538e-05
-1.02704831071385e-05
-1.57291274970416e-05
-2.01665383952521e-05
-2.54697154010285e-05
-1.60878817916655e-05
-1.47656785555326e-05
-1.32800120155623e-05
-3.07780672136603e-05
-4.43089281019126e-05
-2.55146410511455e-06
-1.7947040185362e-05
-2.30486661297849e-05
-2.5262934406713e-05
-1.86955844192441e-05
-1.10027807282893e-05
-5.03518439713811e-06
-1.82545770633252e-05
-1.15100110345833e-05
-7.50325251832203e-06
-2.2182572986816e-05
-1.46501197771979e-05
-2.37330011932471e-05
-3.16234864230688e-05
-2.76600208159423e-05
-1.57984071731644e-05
-1.59445835358843e-05
-1.13184064267557e-05
-1.34055282829299e-05
-1.59947109897587e-05
-2.27681914909617e-05
-8.85596438447377e-06
-2.57351506138672e-05
-3.37443542055151e-05
-2.42859601025578e-05
-1.06704763647422e-05
-2.12786374801343e-05
-2.94919579539544e-06
-2.6332328416198e-05
-2.60392379486246e-05
-1.53315427219026e-05
-2.23968004801001e-05
-1.62786217050782e-05
-2.08845523364106e-05
-7.6822628216767e-06
-2.70337746942336e-05
-2.74216995829998e-05
-1.70418128336097e-05
-1.59978931442226e-05
-2.57315978950785e-05
-1.04763243106757e-05
-2.05266467729202e-05
-1.09577747801701e-05
-2.83990962273772e-05
-8.43937327299904e-06
-2.80097960554037e-05
-1.7782038549146e-05
-2.21830910384403e-05
-2.36828342254128e-05
-2.19404138942064e-05
-1.38390052424652e-05
-8.09859327960878e-06
-1.08246627313637e-05
-1.68302364277092e-05
-3.90542852433753e-05
-2.04866656045898e-05
-1.89631683664894e-05
-1.1848949331404e-05
-2.22529267527385e-05
-2.70304364986438e-05
-1.4091618811537e-05
-2.47134456713472e-05
-4.08383619858457e-06
-2.2727511908191e-05
-3.16702993632098e-06
-1.09829686121568e-05
9.23045161440499e-06
-2.86438998669853e-05
-3.01061013113989e-05
-8.26741990135865e-06
-1.40564816879464e-05
-2.69470779525891e-05
-2.81982125753344e-05
-8.74145969385809e-06
-1.71923673950861e-05
-1.76510279171353e-05
-2.55951578131744e-05
-1.16310545085865e-05
-9.86476378332322e-06
-3.41036336209283e-05
-3.59718311685685e-05
-2.744710557971e-05
-7.05781082947768e-06
-2.14586876534156e-05
-1.75746305680794e-05
-9.28358182636177e-07
-3.14346638912954e-06
-1.40249451060046e-05
6.97046658513648e-07
-3.20972125216878e-05
-2.32274295012766e-05
-1.82603639400863e-05
-2.99420811150341e-05
-1.01557284645381e-06
-1.86603373394608e-05
-1.51121849383948e-05
-7.96152682370249e-06
-2.1725495062517e-05
-2.94526986206255e-05
-2.64953541898641e-05
-2.46866796642284e-05
-2.33737474566858e-05
-2.40730887692611e-05
3.07258083102281e-06
-1.74419828603744e-05
-7.98972968333162e-06
-3.03142762761974e-06
-9.42549923887093e-06
-1.15443563404535e-05
-4.70582307339878e-05
-2.84908687301588e-05
-1.30181927653333e-06
4.99803573484173e-06
-3.37582316121611e-05
-2.18814617675312e-05
-3.89856231871013e-05
-2.05541449309777e-05
-1.22599043092274e-05
-4.97285595716397e-06
-2.51298381296353e-05
-3.06500836560907e-05
-2.27809305000897e-05
-1.73538517021257e-05
-3.82092247005947e-06
-9.55729100129402e-06
-3.40467817176438e-05
-1.07914328669691e-05
-1.51968355171278e-05
-6.12965507787877e-06
-1.04546553406592e-05
-5.83348271883353e-06
-2.43784032965186e-05
-3.00043878739236e-05
-2.46658100540158e-05
-2.355205051947e-05
-9.38351175141908e-06
-9.69614278326663e-06
-2.03788595135787e-05
-1.41906917602874e-05
-5.46102144445653e-06
2.59580933016821e-06
-1.82795359634253e-05
-2.97789800963389e-05
-3.24174222994515e-05
-6.60309303553579e-06
-1.40159559048306e-05
-7.36862532464236e-06
-1.22923808433625e-05
-4.65270786532829e-06
-1.37542045358322e-05
-2.89830166904727e-05
-3.2510486257556e-06
-1.24915764030821e-05
-4.10465720334547e-05
-3.34490858195561e-05
-2.49050049870202e-05
-1.50596325319368e-05
-8.75875984663812e-06
-1.36897087932061e-05
-3.89914610781505e-05
-2.87816001796749e-05
-3.43035460092531e-06
-2.08379369728924e-05
-1.69357628019437e-05
4.76267525391054e-06
-1.24939992639068e-05
-2.40272876930476e-05
-9.89885792584073e-06
-4.33061372830001e-06
-1.48996738426888e-05
4.46874337169352e-06
-3.88836815065868e-06
-1.78332508440486e-05
-2.1460258491702e-05
-1.40881007513969e-05
-1.15456255644058e-05
-4.71986634532964e-06
-8.87697553606357e-06
-4.73582299441553e-06
-2.06886666928853e-05
-1.31646212588344e-05
-2.23041262694536e-05
1.93342399614652e-06
-2.91223590844342e-05
-7.74614668206e-06
-1.7718348997803e-05
-1.50446572628844e-05
-5.31100553833251e-06
-1.59602237768936e-05
-1.66140224109081e-05
-3.11345557791479e-05
-4.27860750532597e-06
-5.01411684343538e-06
-1.08203997273259e-05
-4.47321245611493e-06
-3.11063796304846e-06
-1.95591531191793e-05
-2.86640730857347e-05
7.25675620826374e-06
-2.01504887303896e-05
-1.80089185335768e-05
-2.88856009075956e-06
-1.48223346606459e-06
-1.01493964572425e-05
-1.34064689785154e-05
-7.74394109983895e-06
-4.28001972736229e-06
-1.23999638111073e-05
-3.23704950608965e-05
-2.33368068297006e-05
-3.09540817571614e-05
-9.89671542268407e-06
-1.05362784116913e-05
-1.85487447398515e-05
-3.6374098291688e-06
-1.29265872538195e-05
-3.56971335413851e-05
-2.43469860330112e-05
-9.43994327801272e-06
-2.37722693431799e-05
-9.04533639581027e-06
-1.78691185901119e-05
-3.26564981568724e-05
-2.23310181170254e-05
-8.31164404738673e-06
-6.1177934333914e-06
-3.0437469240423e-06
-2.02375927771224e-05
-1.62075259574836e-05
-9.41212914132562e-06
-7.87705713012775e-06
-8.54741187077671e-06
2.05473434505381e-06
-5.85582787404534e-06
-1.6133704063839e-05
-1.7766584447177e-05
-1.39196173224616e-05
-1.47755306766826e-05
-1.72315523904994e-05
-1.98822451220425e-05
-1.37941767877125e-06
-1.63508312349068e-05
-2.97701616013056e-05
-1.44847272979055e-05
-2.75701923621911e-05
-1.81706199348622e-05
-2.19138936561426e-05
-5.67179541892413e-06
-2.68980422092272e-05
-1.61267324075592e-05
-1.70402760324428e-05
-7.61886110452897e-06
-1.48069897748478e-05
-1.60140272535387e-05
-1.89675284514199e-05
-1.77444583159185e-05
-9.97822094921314e-06
-3.44495607338117e-05
-1.15156443767971e-05
-9.2535162841794e-06
-1.5166113979106e-05
-2.65052848313229e-05
-2.38955228034552e-05
-1.27689053510611e-05
-1.10583975786282e-05
9.35825252795997e-06
-9.59353072952466e-06
-1.63138505871647e-05
-1.60168871269778e-05
-1.40052551179758e-05
5.95037919821275e-07
-7.50217158854755e-06
-1.25084217051146e-05
-7.89912521734753e-06
-8.35622380942034e-06
-1.32897654902352e-05
-2.5808540795892e-06
3.30315927483322e-06
-3.74146201336429e-05
-1.19273970041447e-05
-7.55732451873196e-08
-2.16647525405326e-05
-8.14126648428591e-06
-1.36646478152915e-05
-2.2984827722673e-05
8.48027869438387e-07
-3.15615128730595e-05
3.71089865744268e-07
-5.39232284774173e-06
-2.30099444223965e-05
-1.13853929461811e-05
-1.28605274607386e-05
-1.43688212287408e-05
-1.50429109533665e-05
-3.38108720796721e-05
-1.76966764383674e-05
-1.75841187390896e-05
-2.92475208059708e-05
-1.85059500088052e-05
-3.43569664480177e-05
-2.56051083632115e-05
-1.90316559734904e-05
-8.203583293577e-06
-1.39954053026183e-07
-1.72282748491804e-05
-2.04389618093063e-05
-5.52051510096877e-06
-2.85817107133432e-05
-1.39101545318866e-05
-3.01821084437146e-05
-2.42931445385117e-05
-1.67764323748636e-05
-9.27690017321591e-06
-7.31610961199221e-06
-2.21651515982797e-05
-2.90125277213422e-05
-1.58310924627502e-05
-1.2873793082079e-05
-1.49052884002627e-05
-1.3996295632146e-05
-1.72655725930542e-05
-4.84719861400268e-05
-2.24252283306469e-05
-2.23396214456125e-06
-3.58512839444882e-05
-1.37626094490251e-05
-6.49336864850928e-07
-3.47606385234879e-06
5.82121335295829e-06
-3.65697491643755e-06
-1.00902430841231e-05
-1.16067783747563e-05
7.39047338729512e-07
-1.01467284903295e-05
-1.27454878424651e-05
-1.59311546616362e-05
-2.34644889734045e-05
-1.35020177251253e-05
-2.6618644640842e-05
-2.58915285995551e-10
-2.11954934624518e-05
-1.67765854093257e-05
-2.66604283818561e-05
-2.33708601756424e-05
-2.04366859844233e-05
-1.66284874879314e-05
-1.55912559435824e-05
-2.80918939463685e-06
-1.82771512620917e-05
-2.48594384360051e-05
-3.00212709313806e-06
-5.13239349360661e-06
-5.27176127650489e-06
-9.34814981918228e-06
-2.46030304304971e-05
-2.18999722415148e-05
-3.48843623459428e-05
-2.14418905729223e-05
-3.86965984835871e-05
-1.53794882199732e-05
-6.18944413989529e-06
-2.33364695977211e-05
-2.42780856616098e-05
-5.04860522038296e-06
-1.59812422810456e-06
7.49018763493142e-06
-4.68624714750454e-06
-2.39030459689378e-05
-2.79409965271513e-05
-2.96955947801271e-05
-2.82441478370453e-05
-1.12661877696904e-05
-2.66866707384166e-05
-1.17287614328593e-05
-1.2618312220876e-05
5.32872627331201e-07
-2.91738146777945e-05
-1.37231340716303e-05
-1.25003001120446e-05
-2.40928365963804e-05
-1.62869003321802e-05
-1.41803574041642e-05
-1.80197360921624e-05
-1.40059827550254e-05
-1.51492820448798e-05
-1.56985525323972e-06
-2.20691631731596e-05
-1.26241037395772e-05
-6.59843777307829e-06
-2.81856001607514e-05
-2.22054915170164e-05
-1.22852979925621e-05
-7.97468579575944e-06
-1.97901428545993e-05
-1.7440384619292e-05
-1.5063274293587e-05
-2.7130266261501e-05
-7.30041940873747e-07
-2.42545885379624e-05
-1.44163713430158e-05
-1.94848216465068e-05
-2.30744163382692e-05
-4.6667195366802e-06
-1.80608273980979e-05
-2.05219613896917e-05
-1.38139580572642e-05
-1.22981302975589e-05
-1.40144388397206e-05
-1.08733369078947e-05
-1.34015753015746e-05
-1.48810103474696e-05
-2.01088544878112e-05
-1.18210527318571e-05
-8.43649186332812e-06
-1.93614728883937e-05
-2.51227614135303e-05
-1.75909171090113e-05
-4.86744532336178e-06
-2.35372359481596e-05
-2.13197657666868e-05
-2.07625698534975e-05
-3.57712055698814e-07
-1.30176311665463e-05
-2.81404275045125e-05
-6.13310832724821e-06
-2.0668466481078e-06
-2.97788982358555e-05
-2.36585546911174e-05
1.33943424458636e-05
-1.25947087449916e-05
-1.79336938315247e-05
-2.92531947024769e-06
-2.60366476417868e-05
-1.59471009997114e-05
-1.76155315334196e-05
-2.54691849228928e-06
-1.04823825671951e-05
-5.97254288082137e-06
-7.53460106114113e-06
6.13513167284974e-07
-1.36123649375336e-05
-3.03098860534153e-05
-8.72776957324603e-06
-1.77379466852945e-05
-1.59063731309575e-05
-2.04236164505208e-05
-1.03025992592844e-05
-5.90302926316285e-06
-1.38296122170001e-05
-1.26315634425325e-05
-9.06799941700289e-06
-1.94745092541147e-05
-1.02037297861993e-05
-1.71699876337529e-05
-1.2036170483225e-05
-2.81043224231639e-05
-1.89329106427691e-05
-3.95414043351964e-05
-6.87098151234076e-06
-2.30942206908234e-05
-9.74677416405936e-06
-3.27481274059386e-05
-1.61036579626328e-05
-1.64087041904283e-05
-1.544492109551e-05
-1.84380845757217e-05
-1.53288411031365e-05
1.27680493938724e-06
-8.20936180130915e-07
-1.81767676665208e-05
2.17853974485441e-06
-2.39989568493621e-05
-1.92227948325702e-05
-1.11355057941047e-05
-2.00462018437548e-05
-6.52748107755036e-06
-2.14779640637478e-05
-3.3259459143712e-05
-3.51620324759019e-05
-1.31287115257731e-05
-1.24943769849369e-05
-1.32736206312572e-05
-2.63876869728197e-05
-1.951190455431e-05
-4.36919236962967e-06
-1.96186896240154e-05
-1.82205013627728e-05
-4.00392264796297e-06
-6.96395695612377e-06
-2.42496303024341e-05
-3.339846510839e-05
-1.46418711709101e-05
-4.26101969621732e-06
-1.23767660504861e-05
-4.44458862477359e-05
-9.66489417722294e-06
-1.4452506292039e-05
4.54051025036031e-06
-2.13260954263755e-05
-6.20723141968167e-06
-1.76801637229952e-05
-2.76566382167295e-07
-8.08894305658442e-06
-1.31636628825843e-05
-1.50458278298955e-05
-1.7917089523011e-05
-1.21411400882196e-05
5.4309171808825e-06
7.34198340662816e-06
-2.37649805704e-05
-1.00237188616204e-05
-6.99154658776142e-06
5.03395599223816e-06
-5.54729417988177e-06
-6.76098240682132e-06
-2.01063605638386e-05
-1.91979368833213e-05
-8.58241791834194e-06
-9.6027241988339e-06
-3.85303920899633e-05
-2.67168487764044e-05
-1.9118534354766e-05
-7.64934400629897e-06
-1.05535285787991e-05
-1.22107865193483e-05
-9.63416070457909e-06
-2.09797613655103e-05
-2.81337832742931e-05
-5.74367716426952e-07
-2.15717746465033e-05
-2.2718666618384e-05
-1.9303473335059e-05
-4.00943512341592e-06
-6.7257878452849e-06
-1.3524297610012e-05
1.6398927060991e-06
-2.71123464775236e-05
-1.68791850972019e-05
-3.66332682344702e-05
-2.79314903202831e-05
-1.73366833830344e-05
-5.98740760517498e-06
-2.22291437622672e-05
-1.11742998665632e-05
-1.56490608470399e-05
-9.38084131171788e-06
-9.2478404435407e-06
-7.20211211586367e-06
-9.24998401809881e-06
-1.08606473799036e-05
-7.78872810069972e-06
-1.43839989756696e-05
-2.89742391795313e-05
-5.75301220251607e-06
-1.58953046174319e-05
-2.81823612219398e-05
-4.9012347496425e-06
-2.91064598786161e-05
-2.11011046680676e-05
-1.59072686450658e-05
-1.92352381160108e-05
-2.06765116835824e-05
1.08126501809788e-06
-1.69087048158009e-05
-2.95150754733866e-05
-1.34199012756774e-05
-2.05748405164922e-05
-2.02394203649576e-06
-1.78256517404889e-05
-1.73661383432527e-05
-2.84880389013189e-05
-9.89592408546693e-06
-2.72549656085148e-05
-2.27329480817468e-05
-2.14536314923188e-05
-1.34924742121096e-05
-7.74298953443843e-06
-1.04121999957912e-05
-1.85849097627429e-05
-1.63373155921634e-05
-2.04039444067027e-05
-2.15156524071848e-06
-1.96172532235523e-05
-1.72744935301406e-05
-4.49921552442162e-06
-2.31252817429691e-05
-1.16734466347696e-05
-1.31801643471711e-05
-2.46026508176527e-06
-9.29270585501117e-06
-8.02276532318477e-06
-4.29262788484347e-06
4.76586219260345e-06
-2.33352827910506e-05
-7.04807177506952e-06
-1.98845145762061e-05
-2.39385725279884e-05
-2.16083022599954e-05
-2.65726474152633e-06
-1.34621029066919e-05
-2.23507931496389e-05
-1.90940242804738e-05
-1.39041541449445e-05
-3.19419512591833e-06
-7.60631411358072e-06
-1.77139376466935e-05
-3.52452841444169e-05
-1.7032842770567e-05
-3.56304911112247e-06
-8.62877788716337e-06
-2.28330392625356e-05
-7.46196406346702e-06
-2.10675709596391e-05
-1.47335429904873e-05
-1.19901357396897e-05
-5.56095741593644e-06
-7.67482081613245e-06
-3.43509537795665e-05
-1.82558365247553e-05
-2.75601201823945e-05
-7.34047572924285e-06
-1.60744384979419e-05
-1.60716143644913e-05
-9.19992980146733e-06
-9.92911110116926e-06
-6.3420665126594e-06
-1.84030215216945e-05
-6.27445424535249e-06
-1.71420493524578e-05
6.24163076036267e-06
-1.09183918215715e-05
-2.30476751674154e-05
-1.59213278865133e-05
-2.17702000267862e-05
-3.93142856230993e-05
-2.39251019464203e-05
-4.05814888346811e-05
-2.80101888577476e-05
-1.22978760321414e-05
-1.19828754008578e-05
-1.38594626564935e-05
-1.54256617347344e-05
-8.66303416771026e-06
-2.55800661342806e-05
-1.82770890383801e-05
-1.37881541203152e-05
-2.38402721368659e-05
-7.80638740293099e-06
-2.71503847875068e-05
-8.81208238927575e-06
-9.22245346462937e-06
-2.18889738750814e-05
-1.33668743954665e-05
-1.17557569543239e-05
-2.46872225510029e-05
-3.91194780415219e-06
-3.53612617428658e-05
-1.68907728661053e-05
-1.65872176991596e-05
-8.47986608565127e-06
-7.36070665951095e-06
4.04204547468402e-06
-2.88901636181895e-06
-9.24475747759235e-06
-8.89651396953595e-06
-1.3295597128135e-06
-1.76505369906726e-05
-2.37866445061711e-05
-4.64684495189343e-06
-1.12239522234107e-06
-9.86125804796378e-06
-1.48795197860826e-05
-3.63281549462866e-05
3.84209664662363e-07
-1.2955572259131e-05
-1.55537371609019e-05
-7.24465157771428e-06
-1.36313030746552e-05
-5.91799222376112e-06
-1.62974121031553e-05
-1.28477220650063e-05
-1.46774523235629e-05
-2.80274883974362e-05
-1.33386304864777e-05
-1.31005527656643e-05
-3.19107633487217e-05
-6.13229141931549e-06
-3.07190659651957e-05
-9.76038706345278e-06
-3.77773921626553e-06
-3.02171025594799e-05
-1.3651295880521e-05
-2.59594753602239e-05
-1.34086625362744e-05
-2.70931202672165e-05
-2.18852602089356e-05
-4.72896586136199e-07
-1.27697702169428e-05
4.51659719415249e-06
2.51517278743599e-07
-1.67619955006607e-05
-6.37690693992494e-06
-1.89098778217905e-05
-1.55443657679616e-05
-1.03547869697535e-05
-1.55473860339798e-05
-3.81210778599569e-05
-1.9522596566347e-05
-6.19757363281704e-06
-2.77677043088331e-05
-2.83118710125749e-05
-2.59074274895779e-05
-1.92871766195254e-05
-2.38083140965593e-05
-3.02995049167559e-05
-6.1615551582668e-06
-2.48609236873496e-05
-2.79954178752487e-05
-7.23064753425561e-06
-4.91675430680621e-06
-1.70231915063983e-05
-8.25272467527094e-06
-1.05499612720264e-05
-3.14771055620685e-06
-1.70028780482129e-05
-3.1969597204713e-05
-1.45989848709255e-05
-1.39669129395547e-05
-4.14288328246145e-06
-1.90411786935516e-06
-1.71601081383955e-06
-1.37018353801333e-05
-1.47349154947927e-05
-2.7919063228913e-05
-2.04909996671085e-05
-2.90278093175463e-05
-9.33291362679752e-06
-1.28846679973885e-05
-1.95084846511073e-05
-5.66294345923812e-06
-2.26258952587645e-05
-1.37755097308763e-05
-7.59638929765632e-06
-4.75811923048516e-06
-2.23893863006368e-05
-5.39383165912869e-06
-1.79514294229088e-05
-1.85171803767984e-05
-1.0685492601809e-05
-3.13830179335914e-05
-1.38642078076776e-05
-1.6398561876369e-05
-1.21976727285059e-05
-2.79509317902397e-05
-1.85310612036716e-05
-1.80245995816504e-05
-1.32200644698913e-05
-1.7330732026521e-05
-9.14761467114801e-06
-2.76225524726146e-05
-2.67779963258229e-05
-9.74442445445789e-06
-1.64000892993676e-05
-2.46712160836575e-05
-1.27702516700603e-05
-1.71284384262565e-05
-1.7781853625805e-05
-1.21370379947855e-05
-2.86544667808028e-05
-2.89182677000806e-05
-1.05510770134589e-05
-1.48923480248604e-05
-2.88513409861885e-05
-8.6932932003148e-06
-1.68213226673103e-05
-1.6572940550785e-05
-2.08806434488879e-05
-2.5416967011153e-05
-2.36839515427e-05
1.63966949393383e-06
-5.3271279773984e-06
-1.43455125389134e-05
-1.71252093863612e-05
-2.22838035617886e-05
-2.56740937757443e-05
-1.93377297958784e-05
-4.85889895760554e-06
4.56148366428755e-06
2.21060423280477e-06
-2.06259954492507e-05
-1.56648982559147e-05
-2.34982480358938e-05
-8.15958166754646e-06
-2.99750238145989e-05
-4.33633004071686e-06
-1.08333176776502e-06
-3.75075435591972e-06
1.56227804271781e-06
-9.47578756508867e-06
-2.59750691017787e-06
-1.53360586370831e-05
-5.27819975958547e-06
-4.74220154804523e-06
5.03067627945905e-06
-3.15136905296641e-06
-2.51873776954481e-05
-1.19856690540983e-05
9.78921291645653e-06
3.11771329894422e-06
-2.20355193347984e-05
-1.18004171759612e-05
-1.03459406712832e-05
-7.7541886373714e-06
-2.72871844011586e-05
-2.06305833936357e-05
-4.27599369261437e-05
-1.50834892761444e-05
-1.1672219009828e-05
-6.22657631983846e-06
-1.09796125316649e-05
-1.75509210660636e-05
-8.46425017497547e-06
-1.84807884825264e-05
-1.29538449533278e-05
-1.10762926151216e-05
-2.45842162356234e-05
-1.65059899622407e-05
-2.70844239340217e-05
-1.45379329115892e-05
-1.7316861664035e-05
-1.52232377414203e-05
-1.88006836607695e-05
-1.13713238293389e-05
-1.82633357613561e-05
-2.62821045486898e-05
3.77781327481462e-06
-1.07667530943384e-05
-2.15180751455565e-05
4.96273617538168e-07
-1.79448129294485e-05
-1.69279187632527e-05
-2.8332909762399e-05
-1.79045663295908e-05
-1.05916485758113e-05
-4.10014590939706e-06
7.91095945771205e-08
-2.44975584532286e-05
-1.7348298089565e-05
-2.14171657054559e-05
-9.92546736926879e-07
-1.67161892242547e-05
-2.5748021344806e-05
-2.26698005270349e-05
1.12001220337569e-06
-2.13842827596414e-05
-3.85411150569198e-07
-2.42875195929956e-05
5.23677267713074e-06
-7.98139685761072e-06
-2.41328072340703e-05
-1.56926747639938e-05
-2.08665386753484e-05
-3.10408868444856e-05
-5.6618254185901e-06
-1.77396776587482e-05
-1.22464707194459e-06
-2.90867547712113e-05
-7.17576804412691e-06
-8.01389342910037e-06
-1.35531318833979e-05
-2.47833222184245e-05
6.25647352312525e-06
-2.28792679064172e-05
-1.82919274915868e-05
-2.13504604324422e-05
-1.22962523039786e-05
-2.89950623911581e-05
-9.3578113408831e-06
-1.6052813343146e-05
-1.27666969389622e-05
-5.57363001202268e-06
-4.92434782821815e-06
6.8427595177317e-07
-2.32624846338091e-05
-1.72210305624978e-05
-2.08035379358159e-05
-2.11505929335156e-05
-6.5305362646008e-06
-2.44919097295846e-05
-2.23143263190164e-05
-1.47686302432445e-05
-3.02260656864029e-05
-1.54857657919224e-05
-3.23092103646182e-05
-1.21018984584653e-05
-1.75208333180221e-05
-1.99825138604672e-05
-1.03366637923239e-05
-2.85406575962298e-05
1.2998371254879e-06
-3.00691511658847e-05
-1.39177435736619e-05
-3.28801993098631e-05
-1.35255791262085e-05
-1.16958094158416e-05
-1.60499749535025e-05
-1.3674830049261e-05
-1.78671273551955e-05
-1.71615841530972e-05
-4.6189175219312e-07
-2.05113518313083e-05
-7.37211151166699e-06
-5.95975255527359e-06
-9.26007531828558e-06
-1.8329452144273e-05
-3.69823182863537e-05
-1.39190923486442e-05
-3.12436207286751e-05
-4.87047307958383e-05
2.05659164070712e-06
-2.35550628330543e-05
-1.62391227736414e-05
1.23046917676198e-06
-8.66110562939152e-06
-9.20818910126542e-06
-2.45910377611095e-05
-4.34742952992007e-06
-1.87432782353245e-05
-1.7926306123342e-05
-1.33228051571996e-05
-9.01109426485152e-06
-2.10271148705814e-05
-2.44650182000779e-05
-3.76847361993983e-06
-1.1570131102765e-05
-7.81984384996833e-06
-1.33608551646392e-05
-1.91290339099077e-05
-1.40335024302766e-06
-1.38551217701137e-05
-2.01486669574068e-05
-2.14969271464765e-05
-2.03850867861739e-05
-2.17930922337537e-05
-1.44634141425097e-05
-1.57579635965196e-05
-1.71053517484205e-05
-7.12706036395068e-06
-7.8788832167593e-06
-1.74260907126655e-05
-1.68127528270142e-05
-2.06194701098037e-05
-1.63101272472424e-05
-1.81896585037988e-05
-3.35367194445841e-05
-1.79784708346838e-05
-2.05967543129366e-05
-2.07658687396979e-05
-1.41724548896669e-05
-1.03359045519268e-05
-2.31825206903916e-05
-2.25029055801416e-05
-8.54149883638359e-06
-7.04395433526516e-06
-1.13409051974345e-05
-3.13697349823467e-05
-9.14085811942849e-06
-5.1046162288692e-06
-4.96623405622958e-06
-2.85962668160853e-05
-1.76181123461418e-05
-3.76064731161341e-05
-2.52923712517982e-05
-1.69114102943551e-07
-3.23122072288389e-05
-1.00488661606976e-05
-9.51104906017675e-06
-1.0112315080982e-05
-1.80983607309139e-05
-2.87704032693582e-05
-7.74918151927024e-06
-1.52633681787716e-05
-2.08251972353738e-05
-6.65423927742308e-06
-1.64722716430288e-06
-2.76373551648005e-05
-1.81366799663879e-05
-1.32013517035609e-05
-3.06746623069617e-05
-2.21423121819694e-05
2.42047929980885e-06
-1.86697670535389e-05
-2.6233448744558e-05
-1.00851953784291e-05
3.90419878499734e-07
-1.70096706642899e-05
-4.60574406494983e-07
-1.21105910056114e-05
-2.42794729473499e-05
-1.47754054849056e-07
-1.86921618289208e-05
-3.05714102813202e-05
-1.20548147193083e-05
-1.89162962310749e-05
-2.00485628587027e-05
-2.08874250545066e-05
-2.8461823318678e-05
-1.79823827585128e-05
-1.16550491980049e-05
-1.02534575799747e-05
-2.42331130142725e-05
-1.36452860819998e-05
-7.19693466877498e-06
-3.1342209473852e-05
-2.76055626160179e-05
-1.38449671083661e-05
-2.45213760312788e-05
-2.96186082078872e-05
-2.25095463348349e-05
-4.53476628649041e-06
-3.198572538675e-05
-4.02156616421002e-05
-2.65877642188191e-05
-2.30710859160466e-05
-1.79110086932964e-05
-2.77187784204165e-05
-7.58497111765914e-06
-3.39786391355361e-06
7.99014428079564e-07
-1.404208540308e-05
-1.32906374998259e-05
-1.23684498287739e-05
-1.52475000845746e-05
-3.2450151741033e-05
-1.41249494398636e-05
-8.65140223261357e-06
-3.3691592531043e-05
-1.66344266912226e-05
-1.5929124152284e-05
-2.11970624635352e-05
-1.86674230385139e-05
-1.9428710276468e-05
-2.0343365620621e-05
-2.8722938748121e-05
-2.18224620032233e-06
-1.50840052783096e-05
-1.42548902564596e-05
-1.42522395972096e-05
-1.44127931285147e-06
-1.49085501519406e-05
-1.33864269514481e-05
-3.20458233265269e-05
-1.36401746754282e-05
-2.65086422582718e-05
-2.86220711576235e-05
-1.28912235979333e-06
-1.03722587014546e-05
-2.08681848025422e-05
-2.89214209030141e-05
-9.97496433873952e-06
-1.63884635443203e-06
-1.64288126189514e-05
-1.87150878051687e-05
-2.21636519843402e-05
-9.39688395914243e-06
-1.4345143963986e-05
-8.39279631217842e-06
-6.71979175465737e-06
-8.84545085929215e-06
-2.20881127632568e-05
-2.90171159561642e-05
-1.28714554662352e-05
-1.79001383579054e-05
-1.50536263465031e-05
-1.84648187906224e-05
-2.12363177098405e-05
-1.54711944001072e-05
-2.94301438332158e-05
-1.31296362767021e-05
-3.05242709957111e-05
-8.29803834463447e-06
-8.57678736774244e-06
-3.88915734803714e-05
-2.19515626297376e-05
-3.35265544299285e-05
-2.25937605057249e-05
-1.9664549718632e-05
-1.10972386125275e-05
-2.33935008975081e-05
-1.51315934559375e-05
-2.36143756583159e-05
-1.25618631703368e-05
-2.4571591027535e-06
-1.67201392091157e-05
-5.30198604387635e-07
-2.1085017476532e-05
-2.12107382256987e-05
-1.63942902303564e-05
-2.44536142019266e-05
-2.24035143021847e-05
-1.71024942624759e-05
-7.50116658753948e-06
-8.89722967690719e-06
-3.0429945149145e-06
-2.02073382215454e-05
-2.59440711032857e-05
-2.52620404742591e-05
-2.28481239480901e-05
-1.72066459671043e-05
-1.25350266279966e-05
-2.75191125228676e-05
-2.66137647737355e-05
-1.80704001422284e-05
-1.86910059237999e-05
-9.46759455396819e-06
-1.51952583546912e-05
-3.52089722860208e-05
-3.00118245764568e-05
-1.61433582231389e-05
-9.90305738119733e-06
-1.69715779073866e-05
-2.25874961505989e-05
-1.99708699581252e-05
-1.45170613299474e-05
-1.36643364542584e-05
-6.46921924631559e-06
-2.96469324949522e-05
-2.78497549206156e-05
-2.37518798159668e-05
-1.62265853167155e-05
-1.31247801394466e-05
-1.03248396708028e-05
-2.24784134561873e-05
-1.09214875792982e-05
-1.33549394293533e-05
-2.38733609373424e-05
-2.7768464358515e-05
-1.43900647158205e-05
-2.48903886588649e-05
-2.13336140988263e-05
-8.78952615178592e-06
-2.96850842030501e-05
-2.89525676107263e-05
-2.44773821637485e-05
-1.78764656948601e-05
-1.38943796266685e-05
-2.63714388837613e-05
-1.28133759537855e-05
-1.81926789759827e-05
3.16569913867543e-06
-2.37516211273222e-05
-8.92074126706109e-06
-2.52666623095545e-05
-2.14395771264612e-05
-9.62047862776446e-06
-7.85771884323656e-06
-1.92635780280959e-05
-2.19159445104498e-05
-1.65982025226329e-05
-1.9718704310278e-05
-3.36115749357118e-05
-7.33833230491885e-06
1.14630252406173e-05
-6.9407760815144e-06
-1.92633654852839e-05
-2.09826767051946e-05
-1.32727598994071e-05
-1.95240921616925e-05
-1.83491095850092e-05
-7.75309614117034e-06
-1.82640298433393e-05
-3.06631370905353e-05
-6.69370844886368e-06
-3.3616549655756e-05
-2.38176793365916e-05
-9.91188776045471e-06
-1.59258415209166e-05
-2.18127724098045e-05
-1.45856112688098e-05
-1.6115022294672e-05
-2.02856387321132e-05
-1.62275987090796e-05
-2.10656567411986e-05
-2.72987384775899e-05
-9.94635663285416e-06
-2.1239308704617e-05
-3.1507238214114e-06
-3.05422466426109e-05
-1.83631569118353e-05
-2.30056984117668e-05
-2.11725837162658e-05
-1.10803899846597e-05
-2.71357909206847e-05
2.22122671398262e-06
-1.03466281832312e-05
-1.12607219854595e-05
-2.64107250744525e-05
-9.56096661951214e-06
7.7812917045153e-06
-1.6604076243752e-05
-1.55685262039957e-05
-2.05854067460285e-06
-6.0189998627237e-06
1.99973489944857e-06
-7.91724503685164e-06
-3.7744635295703e-05
-8.52625114318859e-06
-2.29359272720128e-05
-4.83463763587958e-06
-9.36653290911258e-06
-2.89146621848314e-05
-1.41617638943928e-05
-1.35766612100277e-05
-2.41704627532994e-05
-1.6348677149086e-05
-2.3853499561697e-05
-7.91597315289293e-06
-1.91270077006301e-05
-4.88752988037046e-06
-1.7690541580078e-05
-3.58214145083712e-05
-2.05994173237535e-05
-2.41484526289686e-05
-9.41679602092374e-06
-1.75734207125695e-05
-5.60176874794177e-06
-2.14447177556652e-05
-1.84128661948454e-05
-1.36032019287041e-05
-1.23194335634992e-05
-2.26451489391706e-05
-3.37062322112696e-05
-2.96769830231045e-05
-5.11002395872737e-06
-2.17882580815292e-05
-3.16611127267808e-05
-1.44050062860542e-05
-3.54277407811732e-05
-1.32547904477627e-05
-2.14894153186219e-05
-1.37449039416353e-05
-1.09796461467599e-05
-1.17286053457394e-05
-1.80902776443707e-05
-9.90410020881438e-06
-1.82555557878279e-05
5.00481175257435e-06
-1.35434109102178e-05
-5.9959152258213e-06
-1.58932724093029e-05
-3.5827198106873e-05
-1.88803944676312e-05
-7.75559984175297e-06
-2.27893555431053e-05
-6.32360336086658e-06
-2.22795500216422e-05
-1.29637293831693e-05
-9.68713461684374e-06
-1.24815230190902e-05
-3.44938577729405e-06
-3.33494454800897e-05
-2.55925479652819e-05
-1.38684072184376e-05
-2.73753384647791e-05
-3.54884609808674e-05
-1.83810089182566e-05
-1.77131164199814e-05
-1.38763841107399e-05
-1.50560785598936e-05
-1.8011004770881e-05
-1.42110620329682e-05
-2.07777350209863e-05
-2.43365653074756e-05
-7.06494790251024e-06
4.29937062486192e-07
-1.50106118040666e-05
-2.07943620438421e-05
-2.1269101461366e-05
-8.42359413318758e-06
-1.25274566966104e-05
-2.68813975099252e-05
-1.5405845961924e-05
-1.45447168814693e-05
-2.02027418133364e-05
-2.17188307515046e-05
-1.50634503508549e-05
-1.50307129337069e-05
-4.04484323752134e-06
-4.06674635556776e-05
-1.66778731716384e-05
-1.87361781355883e-05
-6.00572877817679e-06
-3.655068596112e-06
-1.44715259151094e-05
-2.31951023461762e-05
-2.33605753158894e-05
-1.18999173568835e-05
-1.86007345575389e-05
-9.43967757007488e-06
-2.13665141087206e-05
-3.60265691553717e-06
-2.66867978082875e-05
-1.13502337496314e-05
-1.35981765973281e-05
-5.52374991233948e-06
-2.8013037442383e-05
-1.86107728383655e-05
-2.02403827082818e-05
9.77588152902619e-07
-1.51951644478453e-05
-1.99193194531903e-05
-2.08173770612579e-05
-2.19685237324622e-05
-9.42025566395889e-06
3.95625439788878e-06
-1.07439047864291e-05
-2.09837550819771e-05
-9.97286501628101e-06
-7.17383029066424e-06
-5.82579976051317e-06
-1.55316962925957e-05
-1.85199128274231e-05
-5.03602512806295e-06
-2.24875291951319e-06
-2.54157792421391e-05
-8.38969753276727e-06
-1.6484363655593e-05
-1.06968395839166e-05
-1.52484193775322e-05
-3.01739331548976e-05
-2.15717928148291e-05
-5.94005250179634e-06
-2.38471479321479e-05
-7.42495114238897e-06
-1.56251808219098e-05
-2.6041991652882e-05
-2.0681623966903e-05
2.5065989662588e-06
-2.01438509375163e-05
-1.32910253131665e-05
-2.78807073662981e-05
-8.03973224801591e-06
-1.53574641471156e-05
-1.07988636175562e-05
-6.67954960758935e-06
-1.83033388224334e-05
-2.6092863446704e-05
-1.20326250545769e-05
-2.95356800140433e-05
-1.32685392778596e-05
-1.74709964549354e-05
-1.30078813411303e-05
5.02260351147688e-06
-3.11930432518427e-05
3.34021388947811e-06
-1.44060089185884e-05
1.2047976193577e-06
-1.58496201618229e-05
-2.07032301233031e-06
-2.90567569501972e-06
-3.27233749855615e-05
-2.36319307847285e-05
-1.3453582051314e-05
-1.91528420784999e-05
-2.64283864879498e-05
-3.44651828756063e-06
1.1631168918284e-06
-1.21594698615065e-05
-9.7496681612303e-06
-2.34448767451191e-06
-2.92499385872871e-05
-2.58878977428719e-05
-7.36203215607771e-06
-2.75764458810552e-05
-2.89144250673246e-05
-2.26423786629405e-05
-4.65199140425115e-06
-1.55579859692988e-05
-1.44486257585842e-05
-4.66156381676415e-06
-2.42504743542511e-05
-1.38224870135852e-05
-2.28910613689864e-05
-2.69412177906173e-05
-2.58844194673082e-05
-2.36124855148043e-05
-3.56039973484604e-05
-2.47585431059435e-05
-4.23887401559734e-06
-2.69011590450665e-05
-1.58445171186077e-05
1.43113892823742e-08
-9.99891219731745e-06
-2.3487864826983e-05
-2.13289071748149e-05
-8.9540210555331e-06
-1.68876006610551e-05
-1.04790916696162e-06
-6.1400528910188e-06
-1.5939620371575e-05
-4.96110272670815e-06
-2.07378075604543e-05
-1.23678320932765e-06
-3.47843898293419e-06
-7.95046057214178e-06
2.72621711819815e-06
-1.3525246364982e-05
-1.40491725594786e-05
-1.30207833060934e-05
-1.45231672063343e-06
-2.4620978350751e-05
-2.10926082758337e-05
-2.43222129017165e-05
7.32627412618657e-07
-1.38355621397571e-05
8.03840133522852e-07
-2.03149523483582e-05
6.64527325890659e-07
-1.5008551570485e-05
-5.34127554685261e-06
-9.45418989819485e-06
-8.54068025507643e-06
-2.31084024428582e-05
-1.87440019023162e-05
-2.78901447641987e-05
-5.00745187568365e-06
-3.33828047004148e-06
-3.88326857825821e-05
-1.51210047256477e-05
-1.36581034693985e-05
-2.05172903073921e-05
-1.27046442412271e-05
-2.47954199231388e-05
-6.88788593449782e-07
-1.60381407046711e-05
-1.40556494381545e-05
-1.29789689397942e-05
-1.26509581180514e-05
-2.17010077648703e-05
-1.90717902765818e-05
-7.34432414321944e-06
-1.45182736336238e-05
-6.32945923015784e-06
-9.70619060182553e-06
-8.71209239685915e-06
-1.72577001362413e-05
-1.04563051296302e-05
-2.87006654344076e-05
-1.07431009849562e-05
-1.85551961774786e-05
-6.17195917006633e-06
-1.1960739734003e-05
-1.13801301389618e-05
-1.77209750025793e-05
-2.29027803637091e-05
-2.28174603952459e-06
-2.5858508354521e-05
-2.0378236111295e-05
-2.78052272647717e-05
-2.19049240300452e-05
-2.33912861045597e-05
-8.14097117111766e-06
-2.66780083164327e-05
-1.75694295452196e-05
-4.49610629334665e-06
-8.9406848332961e-06
-2.03572564466351e-05
-3.39256460824099e-05
-2.42157308202686e-05
-1.06653022918619e-05
-1.32848568707596e-05
-2.99577947404669e-05
-9.23850662831938e-06
-3.43056046349886e-05
-1.07029987102307e-05
-2.25683295822761e-05
-1.56457455087922e-05
-2.0306815710909e-05
-7.94387032554755e-06
-5.53668217612833e-06
-4.41827491879655e-05
-1.44043867374344e-05
-6.16485902484002e-06
-2.39570063234457e-05
-2.06439489992785e-05
-2.41714062167014e-05
-1.8623652790198e-05
-6.37810359930186e-06
7.88755876597597e-07
-3.88113900578266e-06
-5.22124739309225e-06
-1.9070210185867e-05
-3.93961261133341e-05
-1.66139934904984e-05
-2.32736907864757e-05
-1.32163087701353e-05
-2.01207082409883e-05
-2.99327851604917e-06
-2.78277374193795e-05
-3.98368201596717e-05
-2.41517811771177e-05
-1.04046169482251e-05
-1.18769859421572e-05
-2.15539293894916e-06
-1.50760629487785e-05
-2.38198429507254e-05
-1.12946622282865e-05
-4.2279181040293e-05
-2.4738785938051e-05
-3.71676517855881e-05
-2.24190967550956e-05
-1.39947302487213e-05
-2.02132170989776e-05
-1.52323752797218e-05
-7.31296396302334e-06
-1.08203268925104e-05
-1.5354479515191e-05
-3.02624749391167e-05
-2.86877923762063e-05
-1.36398629687282e-05
-4.0658700146363e-05
-2.76710424939117e-05
-1.67477410296913e-05
-1.07044236006637e-05
-1.33624929792172e-05
-2.13505524724796e-05
-3.063420104213e-05
-2.51078595420818e-05
-7.32927638264812e-06
-2.3478408263938e-06
-1.23477293022519e-05
-9.5705770471947e-06
-8.10000601163768e-06
-2.38086982430767e-05
-1.60225416452971e-05
-2.43060880839169e-05
-9.30132222536849e-06
-1.68443570157035e-05
-1.96842488078433e-05
-1.59449138818832e-05
-1.0671328986881e-05
-9.65848105407283e-06
-3.92356967237245e-05
-2.05830680555274e-05
-4.11706339921218e-07
-2.45800968738659e-05
-1.11249784025518e-05
-1.78571312823126e-05
-2.19743387158372e-05
-1.88466919206731e-05
-2.04299805803821e-05
-1.29267998037805e-05
-6.61036187127158e-06
-2.85182824876826e-05
-9.64934295943309e-06
-2.91760235503104e-05
-1.55876313042626e-05
-1.53991907053758e-05
-2.99108899557606e-05
-1.52381337553686e-05
-1.1489663083206e-05
-1.51204469934886e-05
-8.44720275387018e-07
-8.75514775324881e-06
-8.87674892019627e-06
-2.23257309375664e-05
-2.31237105130218e-05
-2.10341121071459e-05
-1.5000345946605e-05
-4.92535356205396e-06
-7.59197835004862e-06
-1.51894190925024e-05
-1.30020294250126e-05
-1.43118635490432e-05
-8.3808549070538e-06
-2.40395424349188e-05
-9.46697681847722e-06
-2.60780834229355e-05
-1.45741868212122e-05
-2.20476880685728e-05
-2.49419718625113e-05
-1.25931642633202e-05
-1.63464599012255e-05
-1.2561843701263e-05
-1.91664516208021e-05
-2.62716593815397e-05
-2.28456006828182e-05
-9.33020719017092e-06
-1.78237752797412e-05
-8.6700786332926e-06
-2.67572898541008e-05
-1.76773129961214e-05
-3.06736793744589e-05
-1.71171673916063e-05
-2.35362763055464e-05
-7.08272084757473e-06
-2.1303245899399e-05
-2.17040215545958e-05
-1.26602672961176e-06
-7.13349426084189e-07
-2.04208915594028e-05
-8.71849060112397e-06
-2.26585628605667e-05
-1.99306138851142e-05
-7.03313703933435e-06
-2.49931913672463e-05
-1.50244162898529e-05
-9.84725136398477e-06
-1.83965286205924e-05
-5.92453699078918e-06
-1.36428691431068e-05
-1.96421194017389e-05
-6.69493585831972e-06
-2.25161327110029e-05
-8.05083624512102e-06
-1.6164550062638e-05
-1.78955132978889e-05
-9.84504966223062e-06
-8.44346149197048e-07
-1.12537459921244e-05
1.24673182548727e-06
-3.19664355087107e-05
-5.76540184653737e-06
-2.88124232766158e-05
-3.92597682531147e-05
-1.00462379107071e-05
-1.38988241974238e-05
-8.70692007772155e-06
-1.35368507445301e-05
-2.5324733851739e-05
-1.65798068396465e-05
-2.95153937175675e-05
-1.25059091547015e-05
-1.70133525099603e-05
-2.48152611035078e-05
-1.54646466700991e-05
-1.38523159932083e-05
-5.06295537088452e-06
-4.44725956177677e-05
-9.33806327135948e-06
-1.10690297707506e-05
-1.83171856755375e-05
-1.64313757710886e-05
-2.6734259087393e-05
-2.67647490629554e-05
-4.18568020052299e-06
-1.70784672398954e-05
-8.70298127499675e-06
-1.71797608656014e-05
-2.68546028271294e-05
-2.58521583086431e-05
-2.16191044891141e-05
-2.53771604436257e-05
-9.58221819949999e-06
-2.61299162568654e-05
-5.68372384625956e-06
-6.58518598168564e-06
-4.86332532254132e-06
-2.17292105589189e-05
-1.45394339392511e-05
-1.33702611615616e-05
-2.66877769100729e-05
-3.17009343170984e-05
-4.83552439907172e-06
-1.10636308004275e-05
-1.52397545136697e-05
-8.27274590162858e-06
-3.27636829086478e-06
-7.60509603569475e-06
-1.07304653394462e-05
2.2533835547028e-06
-2.2110891532063e-05
-7.62229007934946e-06
-6.6587719448477e-06
-2.51494036575005e-05
-4.25767125411353e-06
7.36710938220852e-08
-1.92528034217705e-05
-1.11082647033216e-05
-2.37709191957835e-05
-2.68378043984114e-05
-1.21958604178793e-05
-1.7668822655818e-05
-1.21132288232099e-05
-1.57603131708328e-05
-3.38890051727733e-05
-2.70765061520923e-05
-3.19560348895133e-05
-1.11000969639869e-05
-8.63850638490276e-07
-1.79439086720203e-05
-1.91734612913137e-05
-2.63073938217079e-05
-3.02862529799449e-05
-5.54458572864762e-06
-1.36203482181746e-05
-1.22563894329228e-06
-1.81447852324397e-05
-2.23879612420116e-05
-1.32458348890301e-05
-1.27247215479464e-05
-1.63308116794939e-05
-2.87660143083516e-05
-2.40799015004158e-05
-1.76795177394281e-05
-8.66127714387404e-06
-1.72392479825787e-05
-1.35410360673882e-05
-1.0057807668507e-05
-1.60533983839335e-05
-9.16213209986251e-06
-1.44995221007821e-05
-1.74270565877713e-05
-1.83105924364041e-05
-1.70710042378437e-05
-1.7985507564427e-05
-1.98818189239978e-05
-3.26952688661946e-05
-2.25474139073332e-05
-1.78213523594089e-05
-1.44578563724842e-05
-7.33867546957879e-06
-2.39564944043431e-05
-1.95305992016292e-05
-2.13974216251076e-05
-2.25651305554825e-05
-8.7344097874655e-06
-1.63361354147538e-05
-9.81822437863874e-06
-2.00833624067026e-05
-1.27467286349609e-05
5.07902403389555e-06
-3.03583933709609e-05
-2.18464470339145e-05
-1.97004184811763e-05
-2.92167392886278e-05
-2.07169137821153e-05
-1.04626393719722e-05
-1.4294965317857e-05
-2.7601176950959e-05
-1.72586651669166e-05
-1.2996155134455e-05
-1.23224442615218e-05
-1.64488772067692e-05
-1.44440037593611e-05
-2.56269568811928e-05
-2.30476620525412e-05
-1.4301992434097e-05
-2.14656988179867e-05
-1.52386383762271e-05
-3.45800617882376e-06
-2.83575425529364e-05
-2.50908405383926e-05
-1.37199493127782e-05
-2.15769887220647e-05
-2.39620366131771e-05
-2.21065952535837e-05
-1.59216597576635e-05
-1.27543993429775e-05
-1.66984312612686e-05
-1.4710177324714e-05
-1.38013967702621e-05
-6.84229318016465e-06
-1.59820302806454e-05
-1.43461019363884e-05
3.65665744486333e-06
7.54138120480644e-07
-2.35445879999558e-05
-1.43382710643411e-05
4.16362837291692e-07
-1.81999098425466e-05
-9.18509412613084e-06
-1.05238023701172e-05
-1.47233717938618e-05
-9.14024214267206e-06
-2.47199648987102e-05
-2.11301989416741e-05
-2.23906616646993e-05
-1.91836824279051e-05
-1.92862683888052e-06
-1.26481445817679e-05
1.2888020042807e-08
-5.89346619478421e-06
-2.08054295383095e-05
4.00095098368746e-06
-2.18802559690262e-05
-3.24282208565626e-05
-2.29382017427815e-05
-9.208269302326e-06
-2.4119019107165e-05
-3.54971985983833e-06
-2.24143784210324e-05
-2.13127883627435e-05
-1.66952149568134e-06
-1.8036373345825e-05
-4.24858993940453e-06
-7.67052171055568e-06
-2.8682234198304e-05
-1.84765118451503e-05
-2.3678626157542e-05
-2.13075956173164e-05
-1.71380268139294e-05
-2.09611883257881e-05
-2.42842411951135e-05
-1.68867601937698e-05
-1.23539504952983e-05
-1.81307007638283e-06
-7.07252806290156e-06
-3.36244654749157e-05
-9.72198179877115e-06
-1.71252370806226e-05
-1.03341184471965e-05
-3.26455605640752e-05
-2.69536422156373e-05
-1.27832474800721e-05
-2.11885571389672e-05
-3.06960124728302e-05
-1.92707184048619e-05
-1.73948792100037e-05
-7.39767059812821e-06
-1.69169868112626e-05
-1.03857466968468e-05
-2.41033213760589e-05
-2.0911333496837e-05
-9.71140768337072e-06
-9.23380818378026e-06
-1.95345440061629e-05
-2.64650769953431e-05
-2.5648905290104e-06
-1.61606440725258e-05
-3.21160958992206e-05
-1.12518212233778e-05
2.33027300016459e-06
-1.82633959514871e-05
-1.3248697248481e-05
-2.55283486201846e-06
-1.75655332254604e-05
-1.70515686206503e-05
-1.25878476310223e-05
-7.73677614040922e-06
-1.16068328993248e-05
-1.23804373891438e-05
-1.43456933251774e-05
-2.78832569083027e-05
-1.89728753573953e-05
-1.46904856790652e-05
-3.1075598825731e-06
-1.46127926288938e-05
-2.0991617505176e-05
-2.57845349327387e-06
-1.24188408710798e-05
-2.72840357403905e-05
-1.78454670346894e-05
-1.22769800590025e-05
-2.25940462771332e-05
-1.58766409082619e-05
4.7746673755381e-06
-2.71178230924238e-05
-7.67421959841028e-06
-1.92262103000578e-05
-1.31005194636885e-05
-1.83628451706663e-05
-1.98054716749453e-05
-2.02318155003092e-05
4.60991692631895e-07
2.97570379048389e-07
-2.94799407687603e-05
-1.71447031471141e-05
-7.38422920967942e-06
-5.07993773086115e-06
-3.3448118431548e-05
-2.24828214407886e-05
-1.83898843129741e-05
-1.18799801558822e-05
-1.51776900142148e-05
-1.39499570913625e-05
-1.58475560311065e-05
-1.23376911143219e-05
-9.30287199581849e-06
-1.5801335540157e-05
-1.90894956064356e-05
8.95405025192293e-07
-6.20376568953464e-06
-1.27323751469919e-05
-1.58106305144141e-05
-2.45379591842941e-05
-1.93083356726357e-05
-2.68864905384123e-05
-2.35706605085117e-05
-7.37498548349375e-06
-2.24596886987471e-05
-1.6608995332042e-05
-2.49590998500591e-05
-2.40098756276531e-05
-1.53048714754926e-05
-2.82096352368401e-05
-3.63170283936101e-05
-9.15856554726415e-06
-1.09441930386825e-05
-2.04895643805042e-05
-3.12958586500566e-05
-2.96670406757577e-05
-1.5920500697906e-05
-6.25316444398369e-06
-2.95922184920456e-05
-7.48756841815807e-06
-1.73183432862159e-05
-1.39476781905696e-05
-2.55186442999144e-05
-1.09949920058906e-05
-2.20655160795011e-05
-3.05067260050786e-05
-1.85628638451906e-05
-1.50743876427347e-05
-1.62324834613386e-05
-2.13543403534206e-05
3.26393723468624e-06
2.41625687570878e-06
-1.73123509658497e-05
-8.95284596605553e-06
-9.79875777721396e-06
-3.1147305147083e-05
-2.36856762535998e-05
-1.71584003881077e-05
-1.49881472527237e-05
5.62090997981634e-06
-2.42050005136217e-05
-1.98026356455484e-05
-7.91021675107936e-06
-1.5427834042741e-05
-1.75056645909216e-05
-1.98036725412755e-05
-2.08757377435097e-05
-9.79286329104211e-06
-8.03008697466304e-06
-3.76115199009722e-05
-2.06870818417093e-05
-1.54011970902897e-05
-4.28965074626561e-05
-1.57469418051139e-05
-1.48137242999536e-05
-2.1347323909996e-05
-1.4644167969834e-05
-3.37281201560743e-05
-1.92360335564729e-05
-2.61766518221074e-05
4.24540266415795e-06
-8.9636571048889e-06
-1.98391056323994e-05
-1.74598769306481e-05
-2.42990933795126e-05
-5.50070079008391e-06
-7.50668766207927e-06
-8.82752152352509e-06
-3.48299390285374e-05
-3.19065652234866e-07
-2.24372147806436e-05
-1.15504964579546e-05
-6.84293649511244e-06
-2.04861170119009e-05
4.16896313660351e-07
2.14270279570763e-06
-1.55114357428305e-05
-1.69141259154889e-05
-2.68201894403348e-05
5.23813937304015e-07
-8.19384881267514e-06
-1.84521973160355e-05
-3.78499075163096e-06
-1.00860365673893e-05
-6.21648781625669e-06
-1.32419136219246e-05
-2.36250304939435e-05
-1.86308633488915e-05
-2.08320012558851e-05
-2.35045790036578e-05
-2.01376446314443e-05
-2.88009869564213e-05
-1.81753727184672e-05
-4.34051471178503e-06
-1.03665015942256e-05
-5.0471975179464e-06
-8.02831640424784e-06
-9.85100337508983e-06
-2.33036804162516e-05
-2.58520735918827e-05
5.67641000506959e-07
-1.04142021412407e-05
-2.01838706342681e-05
-3.87174636398186e-05
-2.08729559267076e-05
-2.23982557785684e-05
-1.48520434182884e-05
-5.0348118031341e-06
-2.67167854777094e-05
-1.0614802318929e-05
-2.79224299925511e-05
-1.29301364692132e-05
-1.672419361437e-05
-2.05939649176465e-05
-5.50395336028013e-06
-8.29441441207108e-06
-2.54297780185733e-05
8.24846670752572e-07
-3.32145090685151e-06
-1.6957174984171e-05
-2.06107172967729e-05
-9.69752630488369e-06
-3.49183418776315e-05
-2.58777621493493e-06
-2.02521521678495e-05
-1.19304441748857e-05
-3.15048676324545e-05
1.17765293262838e-06
-3.12876313598599e-05
-3.03079821089506e-05
-1.81655687211473e-05
-1.83092213736458e-05
-1.72453381661611e-05
-3.00089181472864e-05
-1.89466388919462e-05
-1.64416571629591e-05
-2.02453816146874e-05
-1.363429108162e-05
-3.16519184624217e-05
-1.67671174185697e-05
-8.25837438181526e-06
-6.84548506683259e-06
-1.23726897250613e-05
-1.63352973072251e-05
-4.78181231822538e-06
-1.78214993523803e-05
-1.50530801736409e-05
-1.33863494152234e-05
-1.63286038069714e-05
6.6527151114086e-06
-2.01908165553147e-05
-3.93277737220489e-06
-1.7829133409997e-05
-2.07730305562498e-05
-1.55372533800163e-05
-1.31947211330313e-05
5.28371982070517e-06
-2.57489591357099e-05
-3.62465402871798e-06
-2.08550000742144e-05
-8.95919186114289e-06
-1.62802271971171e-05
-1.21949099579854e-05
-6.0036698395712e-06
-1.99615013335876e-05
-1.93465977879957e-05
-1.25419073734251e-05
-2.01556696568257e-05
-3.39786227556369e-05
-7.35387662817232e-06
-7.40635068013776e-06
-1.45238846561233e-05
-1.88354491230184e-05
-3.04522237239298e-05
-4.85059565322045e-06
-1.3718835522668e-05
-2.03889018973239e-05
-4.66593520976209e-06
-1.98747441599052e-05
-1.65202514394036e-05
-2.91586921924857e-06
-5.37323602532161e-06
-2.08107452640568e-05
-3.2500626667487e-05
-1.99739676288507e-05
-1.29520881270666e-05
-1.41038202490913e-05
-2.1078069367913e-05
-1.40833690434669e-05
-7.41240843182825e-06
-5.57145204307765e-06
-1.18800664098714e-05
-2.70742842291244e-05
-4.07085417208769e-07
-9.30277989418424e-06
-4.01573765847161e-05
2.34060546130569e-06
1.22836027159528e-05
-1.90214110092359e-05
-2.47952527594572e-05
-1.04116983575981e-05
-5.99006470575377e-06
-1.97310328783718e-05
1.90693224682435e-06
-3.21897495185762e-05
-1.04914429098959e-05
-2.96722968847979e-06
-3.51177225161438e-05
-1.76952515939303e-05
-3.07065855051984e-05
-1.28579721778032e-05
-2.73838714263336e-05
-2.64012606653352e-05
-1.17104940699975e-05
-5.13560487952937e-06
-8.16463160339021e-06
-2.01131238753373e-05
-1.95742995004097e-05
-6.39302496954422e-06
-6.65062785912056e-06
-1.2967396583014e-05
-1.0731478025744e-05
-1.49471498966671e-05
-4.47772148432885e-06
-1.78316400640305e-06
-2.33713427825451e-05
1.22835340304849e-06
-2.53109482501318e-05
-2.21473676656821e-05
-1.8527536552528e-05
-1.36889374728848e-05
-6.30730087136163e-06
-1.62376346153025e-05
-2.35635891220966e-05
5.18895346675045e-07
6.09542928730066e-07
-3.08412297040175e-05
-1.91022126353539e-06
-2.60450808179755e-05
-1.78503495172055e-05
3.61712459323475e-07
-2.81946561314412e-05
-8.73561955437005e-06
-3.15435694729507e-05
1.17082492154665e-06
-1.73813611287454e-05
-2.53919950169566e-06
-1.33241882174137e-05
-2.28293139849033e-05
5.08687307981288e-06
-1.29815665291255e-05
-1.86438122877753e-05
4.15800972718043e-08
-2.2056071383784e-05
-2.3746631053932e-05
-1.42213184673894e-05
-9.75160635260167e-06
-8.51374106983193e-07
-1.54874092500041e-05
-1.31755664357277e-05
-1.57356184244889e-05
-1.55353878792093e-05
-6.05895903945043e-06
-2.26086155778779e-05
-2.04547279649295e-05
-1.13078558310646e-05
-5.70273043917901e-06
-9.3575939324647e-06
-8.70675036312611e-06
-1.07009735232366e-05
-1.20083699314606e-05
8.01913033176299e-07
-1.95381178216112e-05
-1.45766732419427e-05
-7.36275750379452e-06
-5.443218486841e-06
-1.43153084835665e-05
-9.07156144504261e-06
-9.11977938740237e-06
-2.57800452792595e-05
-4.0631331685266e-06
-2.42525453655527e-05
-2.62666739661171e-05
1.57866609169446e-06
-1.22677656071472e-05
-3.37651250783736e-05
-1.34730955089392e-05
-1.88498163942032e-05
-1.41388213672732e-05
-7.57562221959516e-06
-2.68348515105574e-05
-2.57148808054999e-05
-5.61086866876337e-06
-1.68487200153693e-05
-1.738394533508e-05
-1.09452330107586e-05
-4.25395268237059e-06
-3.57035271974737e-05
-2.07343767132454e-05
-2.21405048108923e-06
-1.7691015262938e-05
-2.20627196322886e-05
1.2891276402933e-07
-1.88819605561678e-05
-2.10425473721096e-05
-9.78939288846412e-06
-1.08183547051849e-05
-1.17668348453755e-05
-1.54249246721053e-05
-7.08225827687264e-06
-9.44090701237095e-06
-1.08690465167412e-05
-3.89226650441402e-07
-1.79445189614797e-05
-2.40987883665882e-05
3.04387013095759e-06
3.97792308661042e-08
-2.26143153973007e-05
-1.7886436498722e-05
-1.44726794768148e-05
-1.23861421470187e-05
-1.86607439231851e-05
-1.35405418652508e-05
-1.54068518340575e-05
-2.22642961702e-05
-1.51827521339935e-05
-1.00949283596792e-05
-1.58953232121449e-05
-3.93258091939534e-06
-1.10742268471206e-05
-3.91426488347399e-06
-1.24161860394777e-05
-5.7992461200389e-06
-2.99887012029784e-05
-3.63621506805048e-05
-1.75368229258429e-05
-1.50134030995505e-05
-1.96958119233092e-05
-9.68326110010347e-06
-2.00459266560162e-05
6.72430600524485e-06
1.57204806135686e-06
-1.51115683091328e-05
-1.43876924116627e-05
-6.29473940268221e-06
-6.38137152089478e-06
5.59091983424249e-06
-2.666505132028e-05
-3.37365854998786e-05
3.3010879455528e-06
-2.12035487347256e-05
-1.33853658719289e-06
-3.18064426079683e-05
-1.75319218816781e-05
-1.11494954938699e-05
-1.54564827581738e-05
-1.30566001270923e-05
-3.17931733957436e-06
-4.88852592081307e-06
-1.61908737221302e-05
-1.85011614712814e-05
-1.73660762983466e-05
-2.99289691596408e-05
-2.49110202531068e-05
-3.87561086855654e-05
-2.40908828116322e-06
-2.41098856651772e-05
-8.59830201853703e-06
-2.03653427036013e-05
-5.88268041780239e-06
-8.74656383161933e-06
-2.78159331911738e-05
-1.39463999713706e-05
-2.01798068425855e-05
-1.54389256108843e-05
1.98319535404603e-06
-2.14040044460644e-05
-2.24331424076379e-05
-1.40853431777194e-05
-1.80933077720412e-05
-1.31288958436604e-05
-7.95276043759206e-06
-1.06454960237711e-05
-2.01370853977947e-05
-1.46225213468684e-05
-5.88591704063037e-06
-3.04796675411758e-05
-1.26897392457147e-05
-1.16377361094548e-05
-2.4189827144689e-05
2.50091998602676e-06
-9.24246638002575e-06
-2.49214239135251e-05
-1.62816348534628e-05
1.01045973796245e-06
-3.32807666276635e-05
-1.14164682241783e-05
-1.41940973664286e-05
-8.20156967632892e-06
-3.71215997205621e-05
-6.75078133942827e-06
-2.31286950129061e-05
-2.31319074801739e-05
-2.15112902239478e-05
-3.58201038129195e-05
-2.14725883594184e-05
-2.87951139496915e-05
-7.20578019626751e-06
-1.45484581226432e-05
-2.57090521425268e-05
-9.91052774697149e-06
-2.69364241789885e-05
-2.84858336972387e-05
-2.14451781569523e-05
-1.05611896388407e-05
-1.42727118433583e-05
-2.61524771347456e-05
-7.72873917481196e-06
-1.98334618339119e-05
-1.18606445579927e-05
-4.10731048884285e-06
-6.86599512932691e-06
-1.39570509737632e-05
-1.24151926900711e-05
-2.38862819076654e-05
-1.93754788590837e-05
-1.45451492149556e-05
-2.19838142478964e-05
3.62820355936231e-06
-1.36869961831479e-05
-2.79889143485088e-05
-4.99813748626606e-06
-1.65160673183314e-05
-7.33347317278215e-06
-4.01870859472298e-05
-2.71334965078071e-05
-2.35566245358035e-05
-1.56823487486802e-05
-1.77099619160022e-05
-9.00569736820295e-06
-5.77004488747374e-06
-8.49297443793809e-06
-2.53211376644348e-05
-2.83364502442872e-05
-4.76038209141802e-06
-2.81142697520239e-05
-1.84498874821881e-05
-1.44528775620732e-05
-3.53799911633185e-06
-1.64978864047531e-05
-1.43304107259032e-05
-1.80142156267545e-05
-2.9443848563379e-05
-2.00670342958255e-05
-1.53926994661672e-05
-2.60285051592869e-05
-3.69028153784912e-05
-2.79196494170833e-05
-1.48968611742152e-05
-1.6812603808184e-05
-1.26496383987273e-05
-6.70380371406249e-06
-2.64894285457766e-05
-1.24804805525579e-05
-1.69981535913074e-05
-8.19036008035809e-06
-1.22780951972201e-05
-1.35357701829333e-05
-2.31700841390922e-06
-9.39176976454957e-06
-4.20423810734271e-05
-1.25422994728406e-05
-1.20458324123836e-05
-1.54697122813276e-05
1.90952606675887e-08
-2.49158961975565e-05
-2.03471310445538e-05
-2.24816027100847e-05
-1.72904777325001e-05
-2.44120833599657e-05
-1.90611844334987e-05
-1.53188736876228e-05
3.31832037658983e-07
-8.11737589416851e-06
-1.60092128083897e-05
-2.69908006729549e-05
