# Supplementary material for: Research on computational propagation and identification of mine microseismic signals based on deep learning
Source: PLoS One. 2025 Oct 22;20(10):e0334641. doi: 10.1371/journal.pone.0334641 (PMC12543183; doi:10.1371/journal.pone.0334641)
Supplement: S11 Data — (ZIP) [file pone.0334641.s011.zip › 000101100002695.xlsx_0.txt_24.txt.txt]

-9.30706100530765e-06
-2.07916105603798e-06
-1.5534622950134e-05
-9.97765996293553e-06
-1.91866944079304e-05
-1.9556341938343e-05
-7.83616028357541e-06
-8.35335697423796e-06
-2.72596617916957e-05
-4.80089337144276e-06
-1.47543201184084e-05
-1.52340858292257e-05
-1.61418012238921e-05
-9.94239460554667e-06
-2.54587422613396e-05
-7.13143045279543e-06
-1.83533553842432e-05
-1.10422190538879e-05
-2.34061549953003e-05
-1.41435852764727e-05
-9.47284010907575e-06
-1.64199235037101e-05
-3.00057442504765e-05
-1.24285432502304e-05
4.56655635694886e-06
-1.60828680016298e-05
-1.97978577068678e-05
-7.45137544075604e-06
-2.15469380923585e-05
-1.33961739661545e-05
-1.0317995692703e-05
-1.33355121580516e-05
-1.27805619239196e-05
-1.79351166531105e-05
-2.01945890798018e-05
-1.95346242836506e-05
-2.31783531563062e-05
-1.57248465686807e-05
-2.66306503688855e-05
-1.36581049470116e-05
-2.06621072468426e-05
-1.76537395041398e-05
-1.51315135581153e-05
-1.67565840037751e-05
-1.30642969004577e-05
-7.92292838647296e-06
-9.38495503589026e-06
-2.23310732128303e-05
-1.12619783565296e-06
-2.69667663378018e-05
-4.02117576358283e-05
-3.3543723416263e-06
-1.91522693019514e-05
-4.61754999446259e-05
-4.62456471243499e-05
-1.75413884143379e-05
-1.93289599512624e-05
-7.5995103283178e-06
-8.91723357427202e-06
-2.03141725234699e-05
-8.08063382382973e-06
-8.84873517322944e-06
-3.12623841266477e-05
-2.24952361560479e-05
-1.51091608300947e-05
-1.99088272294795e-05
-2.71653450984355e-05
-1.51228427896975e-05
-1.37525828427169e-05
-1.36979254508958e-05
-1.10638504644975e-05
-3.6274234166469e-05
-3.87716352280325e-06
-1.54897254426345e-05
-1.764939741681e-05
-2.0703483931851e-05
-2.92774482527292e-05
-1.09663824039612e-06
-2.11947578865751e-05
-1.38413170906035e-05
-7.22889596977091e-06
-1.088587237901e-05
-5.64042497686196e-06
-1.76995922583267e-05
-1.67705242068587e-05
-1.28857200124492e-05
-2.41840974619107e-05
-3.77663246750188e-06
-1.5227711467407e-05
-1.27387180396906e-05
-2.82866446354658e-06
-2.41062072473151e-05
-3.38811751906799e-05
-7.13336730791459e-07
-1.28413647122239e-05
-2.62722450301375e-06
1.01192100087513e-05
-2.22146535697825e-05
-1.12750759002726e-05
-1.33617748360909e-05
-3.13649572795104e-06
-2.06862263430617e-06
-2.83005731683908e-05
-1.2633577130777e-05
-4.38990912905512e-07
-1.66356406963662e-05
-1.38192898652357e-05
2.82677261952231e-06
-2.15019327059733e-05
-1.70781518430053e-05
-2.05673447818545e-05
-2.03499587426265e-05
-9.38012160656835e-06
-7.00106816066791e-06
-2.033425734276e-05
-7.96155947807637e-06
-1.50065002937143e-05
-1.48978184813921e-05
-3.07623133860575e-05
-1.25565908877345e-05
-1.11899851588785e-06
-2.30486329864925e-05
-1.43163783943934e-05
-1.45409876560463e-05
3.97122608391284e-06
-7.54684935473476e-06
-1.92623354484967e-05
-2.41547121268337e-05
-2.06711229734067e-05
3.77515086329925e-06
-3.90035382418032e-06
-2.96270555160037e-05
-5.5802716362562e-06
-1.00333532449439e-05
-3.74324040620111e-05
-1.14876554377342e-05
-1.73115930409653e-05
-8.71156125037769e-06
-9.54148110140112e-06
-5.30606082793693e-06
-1.54418714518533e-05
-1.91657851810417e-05
-2.34188119095502e-05
-4.50764221986983e-06
-4.49502229587724e-06
-3.09268873341149e-05
-2.45262835290493e-05
-3.62637293808872e-05
-1.01766957109894e-05
-1.16736283323656e-05
-2.75201900438812e-05
-1.74487059590514e-05
-2.03511515749703e-05
-2.02485995957016e-05
3.24721895990012e-06
-2.85018820081553e-05
-2.76473687718327e-05
-1.54943675320375e-05
-2.24765413417208e-05
-1.81352724525311e-05
-2.33156137014758e-05
-1.94013299884705e-05
-1.00904618391291e-05
-1.8922039277914e-05
-9.06384893063744e-06
-2.42930800824886e-05
-2.84122621064624e-05
-9.56229090624687e-06
-2.00358106072032e-05
-1.26987735944524e-05
-2.36998426586013e-05
-2.19302398562135e-05
-3.07781215111582e-05
-2.37144881204804e-05
-9.87116338855358e-06
-2.77953552979652e-05
-3.13247892916946e-05
-2.99197197011702e-05
-3.28041511483681e-05
-3.13390184430195e-05
-2.12321143966936e-05
-1.12989146440793e-06
-1.8697897116755e-05
-1.22720158070814e-06
-4.38737638926805e-06
-2.19051310477494e-05
-9.14715427633601e-06
-2.73222337635671e-05
5.9709425273724e-07
-1.81173671292653e-05
-2.8035091078089e-06
-2.35991229340189e-05
-1.06246848209372e-05
5.7110655703384e-06
-2.8076235825625e-05
-1.77206852106121e-05
-1.81373318139218e-05
-2.04188905598691e-05
-7.86174935146064e-06
-2.45898834104831e-05
-1.66277585877443e-05
-1.12901367361153e-05
-2.70739131931129e-05
-2.54579690896383e-05
-1.19418286618352e-05
-1.28462326281487e-05
-2.3023785875458e-05
-1.54030129430653e-05
-1.7461592041785e-05
-1.97614551951718e-05
-3.59209159939521e-05
-1.79412968388801e-05
-3.25255588369173e-06
-2.4437438679784e-05
-9.81106675744905e-06
-2.25129853125993e-05
-1.23418946813126e-05
-2.34774440513459e-05
-1.47226555825747e-05
-1.1139701176443e-05
-9.17692853710206e-06
-1.4408716675856e-06
-5.76813615757799e-06
-1.60266968859544e-05
7.1161273317747e-07
-1.83251350371899e-05
-1.65817911523354e-05
-2.89591562391275e-05
-2.1230187127055e-05
-2.36984446308237e-05
-8.71272339620991e-06
-1.4708206284629e-05
-2.49904280642981e-05
1.45125030059501e-06
-2.04207460588756e-05
-1.69057301169921e-05
4.81057552684262e-06
-1.00018692237592e-05
-2.05586926739574e-05
-1.13197506097742e-05
-2.06028281522165e-05
-1.9145669629536e-05
-3.71993088544887e-06
-3.49339752824067e-05
-2.13392353774922e-05
-7.81904115500948e-06
-2.48431385707663e-05
-2.24340723361778e-05
-9.47317523784769e-06
-1.83902356825334e-05
-1.86466566337821e-05
7.86512091635255e-06
-2.06281172564373e-05
-1.95414005753212e-05
-1.34660715853604e-05
-1.69449341148541e-05
-2.4635098069774e-05
-1.8794502067547e-05
2.74274754181689e-06
-3.38170851696048e-05
-2.21411191567606e-05
-3.75427751787584e-05
-1.65106603961723e-05
-9.01487675443955e-06
-5.96142660273126e-06
-1.2276793492089e-05
-2.9921974968751e-05
-1.51045111910047e-05
-1.66868906637213e-05
-1.7445375207276e-05
-5.46846357008528e-06
-1.6809497749126e-05
-1.32252051809495e-05
-7.54527733098151e-06
-1.59379604899633e-05
-1.02292846347143e-05
1.48018793056871e-06
-4.2631348438005e-05
-2.29966122330834e-05
-1.10892535531392e-05
-2.34235128519446e-05
-2.33829914347833e-05
-2.44959205581008e-05
-1.85466025049752e-05
-1.43545871703739e-05
-2.05611960862354e-05
-1.66704482018299e-05
-2.65372228819533e-05
-3.8416185677565e-05
-2.31564680685587e-05
-1.35611689697029e-05
-1.36719012619484e-05
-2.81937691578165e-05
-1.91790333544867e-07
-2.55652924714068e-05
-2.42829012164047e-05
-1.90981251171379e-05
-2.62470473394663e-05
1.06668409393153e-06
-2.0407232940849e-05
-1.54212397694991e-05
-1.62104622058296e-05
-2.31492923977499e-05
-3.47161162933747e-05
-5.63075764807739e-06
-9.92257557248227e-06
-2.54504158473191e-05
1.44601447584826e-07
-3.51903448727301e-05
-2.68128026610083e-05
1.53640763456245e-06
-7.69236687991749e-06
-1.17995105659828e-05
-3.62249130284759e-05
-3.74468905486878e-05
-2.37368484250005e-05
-2.68752334724381e-05
-2.47293830845536e-05
-1.42647628546723e-05
-1.43600288161584e-05
-1.7105999061448e-05
-2.96745873106674e-05
-2.07103781281019e-05
-1.08845447043817e-05
-1.41652439403297e-05
-1.35006018712651e-05
-3.1518588335567e-05
-2.5835997666277e-05
-1.60119700813561e-05
-1.69392520066905e-05
-1.72614678871716e-05
-9.66050378418757e-06
-2.30519587006892e-05
-8.95549196708578e-06
-8.8045409265148e-06
-1.4400242918927e-05
-1.87583342964913e-05
-3.60898554918304e-06
-2.95715663380761e-05
-5.57620152298478e-06
-3.73794897817593e-05
-1.52863085807436e-05
-5.43474672165787e-06
-1.21896710399285e-05
-2.1423114585253e-05
3.87722841220217e-06
-1.90950129680466e-05
-8.64213479565274e-06
-1.97030832204876e-05
-2.00212574527536e-05
-1.98277153489021e-05
-2.20796309384511e-05
-1.05681632622683e-05
-2.14668065966603e-05
-1.10836622430939e-05
-2.77496796549521e-05
-1.36447019042906e-05
-2.72257751446237e-05
-1.42222027227469e-05
-1.48219936600686e-05
-7.58016322359479e-06
-4.79903154481809e-06
-3.45793094665403e-05
-1.63474838027424e-05
-4.74172872975005e-05
-1.58368577893529e-05
-2.83183385674895e-05
-1.49504259287184e-05
-2.74363571091105e-06
-5.54131010277771e-06
-2.12061441218466e-05
-2.97578904620386e-05
-2.55538147019774e-05
-2.47322301057201e-06
-1.59630425420436e-05
-1.06297285489521e-06
-1.41081005850446e-05
-1.32375915732349e-05
-1.64564814435883e-05
-2.97883931049843e-05
-3.85059566763533e-06
-1.94444435053885e-05
-7.84588360139901e-06
-1.80343541274541e-05
-2.54136299952181e-05
-9.63718900892967e-06
-2.43955132194623e-05
-1.3847533660841e-05
-9.15406823012754e-06
-7.80715747010359e-07
-2.10799870594384e-05
6.12371113883709e-07
-9.15910130347453e-06
-6.98492987601461e-06
-1.26525368264264e-05
-1.88937493959211e-05
-1.04958497449964e-05
-1.21478134250574e-05
-4.02872791942086e-06
-2.01523045314122e-05
-2.69164740072198e-05
-2.10616280035075e-05
-4.79321914973383e-06
-4.96200134049237e-06
-6.36791868780316e-06
-3.79222659153423e-05
-1.75419383008037e-05
-1.44136054024417e-05
-2.28260593354837e-05
-1.78680082405674e-05
-2.00738740720196e-05
3.32771356728625e-06
-2.95711678771942e-05
-1.19415831222332e-05
-1.4250855881077e-05
-2.90612107834438e-05
-1.22066285720635e-06
-1.7587473614801e-05
-9.45797713522549e-06
-1.63320980358023e-05
-2.59068468672391e-05
-2.52156398250204e-05
-3.20445993588626e-05
-2.3126421785325e-05
-2.12111559912657e-05
-4.92687432779865e-06
-3.26440889719756e-05
-3.09721319263103e-06
-5.05399156456546e-05
-1.23330318293651e-05
-2.01490185826537e-06
-1.98594911506867e-05
-1.7321354790461e-07
-1.77511129986815e-05
-9.55765745787796e-06
-1.79600780582408e-05
-1.47147804074214e-05
-1.23241036363749e-05
-6.89504465034178e-06
-1.04750781808755e-05
-4.16839180410747e-06
-2.03596594928618e-05
-2.44333686363228e-05
-2.6339795833538e-05
-1.83767708259426e-05
-1.21843890932321e-05
-1.47260556128911e-05
-1.71100897135563e-05
-2.1608592964647e-05
-2.52088442885507e-05
-1.59068258641626e-05
-8.95333877293484e-06
-1.3624249777131e-05
-1.37179956336547e-05
-1.728430988445e-05
-1.95844853630012e-05
-2.05258568037102e-06
-2.18715977125461e-05
-9.7688769892473e-06
-2.35398302327606e-05
-6.73916711305154e-06
-1.77050629003211e-05
-1.34768592809403e-05
-2.78382626214213e-05
-4.97054831384955e-07
-1.53295618009651e-05
-1.12885068366383e-05
-3.7266426874839e-05
-6.57236046964602e-07
-4.00485872917521e-06
1.35755357986848e-05
-9.62963843470923e-06
-2.03713746610326e-05
-2.89540451973352e-05
-9.58166339090702e-06
-1.98597355400199e-05
-1.7079536788434e-05
-9.41170091651577e-06
-2.36992850424663e-05
-2.06009041069422e-05
-2.48144926670229e-05
-6.1536170015981e-06
-5.87236015814021e-06
-3.50771937195238e-05
-2.11292906094717e-05
-6.84899021727811e-06
-4.25863119286799e-05
-8.80153382368901e-07
-8.65044832096317e-06
-1.47684097107957e-05
-9.9069330626797e-06
-1.33885621243757e-05
-2.38426396140675e-06
-2.17601938794251e-05
-2.47445371191214e-05
-1.3580827145521e-05
-9.34349887769929e-06
-1.5450996445928e-05
-7.20728128645708e-06
-1.32883432214466e-05
-3.21416898806955e-05
-8.07988303096553e-06
-1.81847154422927e-05
-1.38852459293369e-05
3.01171560650594e-06
-1.5486855053024e-05
-3.49143954142775e-05
-4.90303320279625e-06
-1.83946134266236e-06
-8.50723486288243e-06
-2.2149493563945e-05
-1.92973877470593e-05
-1.99154280650806e-05
-7.30024786980262e-06
-1.92212393356011e-05
-3.27684444313139e-05
-3.47051360403492e-05
-8.22964970523149e-06
-2.47856868668128e-05
-3.99578024154558e-05
-6.09654845309836e-06
-7.95586320109171e-06
-8.63018194741062e-06
-2.42327518943923e-05
-2.77016272074869e-05
-2.49209822464041e-05
-2.761009877715e-05
-1.15741982156929e-05
-1.89606978331212e-05
-1.9593749090889e-05
-2.01124511899687e-05
-3.33923616684057e-05
-1.14126186825517e-05
-2.05079208683691e-05
-2.00588342676021e-05
-1.60240907517937e-05
-2.47890355591542e-05
-1.5564471410953e-05
-9.48070754862558e-06
-1.89642733580523e-05
-2.67200391594812e-05
-1.12799461865346e-05
-2.82225189343271e-05
-2.65627956845893e-05
-3.5066343552852e-05
-1.09383493396503e-05
-3.27328402125252e-05
-1.1374906361888e-05
-1.33317952875152e-05
-3.41143702253738e-05
-2.74404447151682e-05
-1.10750657211858e-05
-2.31743127822316e-05
-1.23067559974296e-05
-2.94322365005342e-05
-2.17198568027379e-05
-2.3239861480971e-05
-4.85986220603297e-06
-4.68660680571444e-06
5.13872154541902e-06
-7.95339663786558e-06
-6.34045020446048e-06
-4.08589351273107e-05
-1.93192651217874e-05
-1.25820898254582e-05
-9.5063461007918e-06
-2.07895426233949e-05
-2.14614433776705e-05
-1.37071246314801e-05
-1.04999569788506e-05
-1.91870213303557e-05
1.36492226206465e-05
1.75420011563446e-06
-1.09389799462095e-05
-3.07746721561341e-06
-3.30417543503362e-05
-1.29782925621532e-05
-2.27889084382872e-05
-1.14357702704008e-05
-1.31996503443346e-05
-1.77050682712508e-05
-5.44319318925848e-07
1.41625396764408e-05
-1.29220112869672e-05
-1.56407152276383e-05
-1.51089708467615e-05
-1.44339701734746e-05
-1.75731275287991e-05
5.57140794463934e-07
-4.03651403861558e-06
-7.24510473012786e-06
-2.38178829459164e-05
4.23354949536539e-07
-2.57716034911715e-05
-2.2879685164458e-05
-3.60599246612876e-05
-2.0514503955348e-05
-2.08334014574994e-05
-2.94601598053541e-05
-5.69136911018805e-06
2.55553133963889e-06
-4.06883072426553e-06
-1.02254999793625e-05
-1.98877320052438e-05
-2.33418326949651e-05
-2.33089795511852e-05
-5.82048791040772e-06
-1.60801142826015e-05
-1.78181568080863e-05
-2.1249635138902e-05
-1.73337285791631e-05
-3.28105326326505e-05
-2.11658830921983e-05
-2.45416976240096e-05
-8.4943241516735e-06
-9.74408700785133e-06
-4.35250892279691e-05
-1.82137003771334e-05
-2.41641385543039e-05
-2.43890110133049e-05
-2.52131688752653e-05
1.12931433327695e-06
1.30706403591869e-06
-9.81228716807269e-06
-1.07898471954879e-05
-7.27772742955746e-06
-1.75470219080931e-05
-3.67855833405631e-05
-1.06930001909751e-05
-3.26997853834467e-05
-4.57131091536246e-07
-1.39364040162904e-05
-7.55480293566195e-06
-1.58375931232999e-05
-2.13297166819486e-05
-9.65044630761352e-06
-3.43083712538575e-06
-1.78829411125968e-05
-2.28538660363457e-05
-2.42370568217584e-05
-1.68574860153245e-05
7.46960326685768e-07
-1.61455325383472e-05
-1.4738677290212e-05
-4.38112352339062e-05
-1.16493111453409e-05
-2.45735507696784e-05
-2.23025891237424e-05
-1.25949485666371e-05
-3.28212078912084e-05
-2.22519187657118e-05
-4.12864684202888e-05
-4.6717842717294e-05
-1.36793177757603e-05
-2.06134370267876e-05
-3.58533613595324e-06
2.63777517145577e-07
-3.19638070973033e-05
-2.20683778073347e-05
-6.17429052161904e-06
-9.14210485732126e-06
-9.58761790022791e-06
-9.33701330012837e-06
-2.77299108133082e-06
-1.76957478464706e-05
-2.36528613003705e-06
-1.94513104358491e-05
-7.85841421516837e-06
-1.90736850114872e-05
-1.63004975050789e-05
1.52068626713365e-06
-1.95502957821574e-05
-1.89753745774038e-06
-1.95576045337527e-05
-2.37029222570291e-05
-5.16863543469779e-07
-9.42696171473195e-06
-1.15001306313789e-05
-5.95843223847162e-06
1.21476491915698e-06
-2.57587227617601e-06
-6.94786467615505e-06
-2.30281656400254e-05
-5.98177283801049e-06
-2.20049384139858e-05
-1.16120135007019e-06
-8.92106638378221e-06
-1.50285915371633e-05
-2.94252854799431e-05
-1.87244416407247e-05
-1.93461521066082e-05
-1.93130888495267e-05
-2.09502347110584e-05
-3.01096402233547e-05
-1.89961791726162e-05
-1.39898581409925e-05
-7.28289927494958e-07
-2.9089525576105e-05
-1.9909174168028e-05
-2.46706655125626e-05
-1.02440389026326e-05
-4.21513501201998e-05
-3.37673530123263e-06
-2.9078147578819e-06
-1.03021506926699e-05
-4.93547095993297e-07
-9.6706341926104e-06
-7.20615365257547e-06
-1.75687140312792e-05
-1.30744650780964e-05
-2.37113529826608e-05
-2.18624439668127e-05
-3.34511192933927e-05
-1.35801186726666e-05
-8.68382786553268e-07
-2.51555347623423e-05
-1.94068822123446e-05
-1.06788884803713e-05
-1.67442551007082e-05
1.64987332112296e-06
-1.45342006558981e-05
1.19183495061878e-06
-2.79757594202745e-05
-2.55607355668779e-05
-7.34332090969918e-06
-1.75151405255493e-05
-1.87070351532831e-05
-1.11602817723999e-05
-3.1331160695861e-05
-5.2662460875664e-06
3.39020077263683e-06
-1.25899530028479e-06
-1.53561102186266e-05
-1.53807396311533e-06
-2.66997056800768e-05
-1.8434430159177e-05
-1.81876851287653e-05
-1.23669001612274e-05
-5.14563031232928e-06
-8.66816931498571e-06
-1.84840890528184e-05
-1.11214952246402e-05
-1.19107769275536e-05
-2.67590591133131e-05
-2.24579752383096e-05
-1.64413277668153e-05
-2.9693750593945e-05
-1.90289289926147e-05
-3.39298950190732e-05
-2.98979322934644e-05
-1.470176074716e-05
-1.43288167635619e-05
-1.17813861667189e-05
-1.83038582799868e-05
-5.951259175674e-06
-1.00570326119831e-05
-1.01278120089552e-05
-7.54585818936875e-06
-7.84242018569987e-06
-9.06008820451693e-06
-1.96734977409712e-05
-2.70201542193834e-05
-1.65196237467389e-05
-2.49972580695643e-05
-1.36636253694109e-05
-2.27475583877754e-05
-1.45421988818072e-05
-2.48899536794616e-05
-2.40174105949296e-05
-3.10754821829816e-05
-1.46984818077586e-05
-1.87887128060877e-05
-5.66836456380133e-07
-2.53775033807196e-06
-1.69902563656921e-05
-2.17193801699762e-05
4.56306653735242e-06
-1.07229512110469e-05
-3.18806820718898e-05
-1.50118051373355e-05
-3.35682081919121e-05
-2.70709595477933e-05
-1.35096296905964e-05
-1.08041293382377e-05
3.94838651066185e-06
-1.25028945311311e-05
-2.55968208908823e-07
-2.20902240160843e-06
-1.95259280687932e-05
-3.55450594670762e-05
-3.81351834729448e-06
-1.55157123611009e-05
1.45640958992031e-05
-1.92307761311946e-05
-1.92575324081117e-05
-1.53773334382883e-05
-1.03712817505639e-05
-2.19119105170251e-05
-1.26674202024794e-05
-1.34260173975641e-05
-3.89428109268167e-05
-8.36810191288418e-06
-1.30609648749429e-05
-1.74218696216318e-05
-2.13134824107709e-05
-3.58393669169318e-05
-1.96970265464189e-05
-1.79786403628133e-05
-2.92645377721008e-05
-1.34698003749248e-05
-2.68890795910852e-06
-2.68782168719768e-05
-2.35155329011644e-05
-2.34433554203276e-05
-1.71964547184827e-05
-2.21136808055934e-05
-4.02261727974049e-05
-1.05307681012851e-05
-1.09341496180678e-05
-1.29439366818954e-05
-8.85274194916445e-06
-2.87534962847628e-05
2.86682907273865e-06
-1.0147201758298e-05
-2.14178870119576e-05
-1.31825626098559e-05
-1.21704932851391e-05
-1.61140475890883e-05
-1.80887294502694e-05
-1.62345825629959e-05
-1.11524088425655e-05
-8.2667917001606e-06
-2.04149410850848e-05
-3.21041535682254e-06
-2.71021984371748e-05
-6.24127055225006e-06
-4.97874992893455e-06
-1.32918941873647e-05
-1.71857094952276e-06
-7.05819565086796e-06
-2.63199853391069e-05
-1.83732527683518e-05
-1.5529884349558e-05
-1.64506820733598e-05
-3.19674379120691e-05
-1.56000661342988e-05
-1.56336709766423e-05
9.37421900774704e-07
-2.34397795544833e-05
-7.22537234813313e-06
-3.24558950648745e-06
-2.25290348502299e-05
-1.76981814279099e-05
-1.47987671458635e-05
-3.3009947260681e-05
-1.88372376017704e-05
-1.48863993777222e-05
-1.25650468568738e-05
-2.48166660269073e-05
-2.32578915956818e-05
-1.9227977067234e-05
-1.85933845810106e-05
-4.34747642976026e-06
-2.19460572226775e-05
-2.76914147371204e-05
6.69231340988412e-07
-1.82219257246854e-05
-2.62148541868791e-05
-3.34086538060571e-05
-2.12555910744358e-05
-3.05012625055412e-05
-2.1845602288831e-05
-1.26848658737873e-05
-9.18768568566077e-06
-6.70260589746436e-06
-1.96149398177334e-05
-5.46640844730446e-06
-1.16403136612512e-05
-5.61801548001689e-06
-1.6726522759908e-05
-1.00834866491741e-05
-2.24343875389571e-05
-7.04243170776487e-06
-1.16727726890888e-05
-2.04977715665525e-05
-1.99368722592141e-05
-2.44155865428954e-05
-1.72092949508266e-05
-1.85829577876214e-05
-3.15651004930449e-05
-8.89181407907427e-06
-6.41255170023895e-06
-8.65130485797213e-06
-1.8098516996524e-05
-1.10867500746857e-05
-2.53943479872007e-05
-2.20803862144628e-05
-1.41952926974995e-05
5.07054585770928e-07
-2.0166707149809e-05
1.03281620374557e-06
-1.79899048909611e-05
-7.50848906938761e-06
-1.77028269567585e-05
-2.86058967009412e-05
-2.16739514450934e-05
-8.40409078008948e-06
-1.69183388903119e-05
-3.29849766797728e-06
-2.67958022085587e-05
-1.32805652742848e-05
-1.37135869183967e-05
-1.8541947003931e-05
-2.37440797329643e-05
-7.00927303802241e-06
-2.42750315570601e-06
-1.48342652087975e-05
-1.76911643651958e-05
-1.62739898764734e-05
-1.38223365385839e-05
-2.58589587822722e-05
-1.61538807238997e-05
-1.86020642822082e-05
-2.90128185398095e-05
-1.04605184204125e-05
-1.26174977910043e-05
-1.3761085526597e-05
-3.00207139795222e-05
-5.19555909528231e-06
-2.25430915403941e-05
-2.28731122830091e-05
-1.25337748964302e-05
-2.38128474751251e-05
1.1258946691989e-06
-7.00154986384409e-06
-1.06170182018441e-05
-2.27030016884038e-05
-1.72645113108867e-05
4.80157775548381e-06
-3.35614224008626e-05
-2.07323998190955e-05
-2.5029717280768e-05
-1.55824731480131e-05
-4.54082419067019e-06
-3.08266539555775e-05
-2.35303630813131e-05
-1.63116972329311e-05
-6.89832182574008e-06
-1.80116926620902e-05
-1.34389747237782e-05
-1.14052325350316e-05
-6.99171285255937e-06
-2.01828715296162e-05
-9.32480385279281e-06
-2.17330940144177e-05
5.66015501035882e-07
-1.46051250835636e-05
-1.63980131579049e-05
-2.899174140962e-05
-2.39364648497792e-06
1.46354957536242e-05
-2.36497378883892e-05
-1.90459445948529e-05
-9.26355923692668e-06
-2.3117057593736e-05
-3.43183317385433e-06
-4.54970616033348e-06
-2.36900644586832e-05
-1.23478025209399e-05
-2.19991117635448e-05
-2.04831037976601e-05
-2.03953406506269e-05
-1.47261703997867e-05
-2.11207341998485e-05
-7.3171352493403e-06
-1.78675554398339e-05
-1.21855017017079e-05
-9.70576116928467e-07
-3.07483423635518e-05
-4.81360849868899e-06
-1.06212159681166e-07
-1.98846840692166e-06
-2.95528426759326e-05
-8.09026677159094e-06
8.89773129155098e-07
-2.43261622614705e-05
-3.12541570941378e-05
-3.30133311497201e-05
-7.34226233986102e-06
-1.0516490067139e-05
-2.55616915179644e-05
-2.86585093185876e-05
-1.8316033721171e-05
-2.62622449748653e-05
-3.37057382311648e-05
-1.51620521268966e-05
-2.40395227919379e-05
-1.17562961389465e-05
-1.89390124540193e-05
-2.30973784896396e-05
-2.77511293013639e-05
-1.94211836823926e-05
-1.42196318697555e-05
-2.02182326588479e-05
1.20581961579597e-06
-3.81246353201388e-06
-1.87391875447767e-05
-4.63564617117292e-06
-2.24742709130217e-05
-9.18338599979662e-06
-1.07620945823955e-05
-5.94218723841575e-06
-1.60191245410071e-05
-1.41410209416784e-05
-4.71789389907317e-06
-1.11599533644867e-05
-1.48263425271426e-05
-1.25593450843775e-05
-1.92630125271105e-05
-2.76557671381518e-05
-6.43126946219158e-06
-8.23319022330032e-06
-2.85409181109381e-05
-1.05150494926753e-06
-3.30573038564219e-05
-6.18469682689444e-06
-2.49085206019649e-05
-2.34239873404052e-05
-1.24645148953022e-05
-2.04855154419069e-05
-3.10374627496518e-05
-3.7300575088188e-06
-9.4741896675977e-06
-1.29298978618859e-05
-2.60838209457934e-05
-2.63717866656223e-05
-1.2245855379851e-05
-1.88923898777654e-05
-1.68244961597114e-05
-2.68758619347832e-05
-1.68791341937052e-05
-1.71592430833088e-05
-2.63512200806174e-05
-1.4260294546663e-05
1.38961282639447e-06
-3.15644976389114e-05
-1.29397419623014e-05
-9.70107293624929e-06
-2.47681462247904e-05
-9.67989668183367e-07
-4.7894398498796e-06
-7.26731925354686e-06
-1.19929139959e-05
-1.89750911013921e-05
-8.76313942444083e-06
-1.04786976353901e-06
-1.15508198067981e-05
-9.68120765765722e-06
-2.83719455073586e-06
-2.50624560880703e-05
-1.75469374123546e-05
-1.26823288451694e-05
-1.32264816214464e-05
-3.93046822852863e-05
-3.24893970265939e-05
-3.49120500742029e-05
-1.09274852492818e-05
-1.67073629092479e-05
-2.81074197168598e-05
-1.67398817168711e-06
-1.23226807405296e-05
-1.20779127124016e-05
-3.09055847887311e-07
-1.93645904495656e-07
-1.40566746997261e-05
-2.3057895043183e-05
-2.13708358834683e-05
-1.51315272772859e-05
-1.18864192931211e-05
-2.63101824750707e-05
4.50981063842634e-06
-8.56574981606183e-06
-2.61042090711632e-05
-3.07628604690135e-05
-2.96098694265308e-05
-2.42107119019373e-06
-1.71076280138127e-05
-2.73546957975142e-05
-5.63043775112203e-06
-1.28277541585031e-05
-1.39713316422345e-05
-3.28753861446751e-05
-1.82655279996595e-05
-2.21033300387154e-06
-3.31159733272328e-05
-6.50164585093555e-06
-1.75034797963414e-05
-9.88892701909263e-06
-1.69563112627225e-05
-3.34584854618883e-05
-2.18721668178037e-05
-3.01700823721705e-06
-4.00836429577257e-06
-2.00940517023303e-05
-1.5638727060363e-05
-2.9499550296525e-05
-1.07002164808295e-05
-1.37713032823504e-05
-3.76568684417236e-05
-1.66209493491881e-05
-1.02050770609085e-05
-1.61343023283029e-05
-3.6234042237277e-06
-1.60383701105206e-05
-7.10302822820127e-06
-1.49374595831825e-05
-1.79231301287647e-05
-1.317216510111e-05
-1.06097313534343e-05
-1.80306485261429e-05
-2.00210033755998e-05
-2.0923828401486e-05
-2.42160626625095e-05
-1.39888695640294e-05
-2.74796738049926e-05
-3.49608572341263e-05
-2.63335381528546e-05
-1.57383586903846e-05
-6.66239757541943e-06
-2.55267723794941e-05
-3.82080401355044e-05
-2.57050377421995e-05
-2.76158174776657e-05
-1.69488168522556e-05
-2.04105707510999e-05
-8.59476543537758e-07
-3.14262883291368e-05
-2.82316428315246e-05
-5.34822540642547e-06
-6.86021802865216e-06
-1.90952507681762e-05
-6.19252291498624e-06
-3.68765451336884e-05
-3.16641941751783e-05
-9.68669695336743e-06
-1.79451952873944e-05
-4.05897213337801e-06
-2.92156337626657e-05
-1.9115995547638e-05
-1.52607488891541e-05
-1.72964469707453e-06
-2.9613499834789e-05
-1.93072439303861e-05
-1.92339660350173e-05
6.8486503190147e-07
-8.14403681339679e-06
-2.30834637144573e-05
-2.15735176401467e-05
-1.29271798065485e-05
-1.31119424158758e-05
-3.93675086143435e-06
-3.16920035042118e-06
-2.78108349656538e-05
-3.66010985563648e-06
-2.47047255784111e-05
-9.38189701573277e-06
-1.39321789769356e-05
-2.95955105402159e-05
-1.23179699765361e-05
-1.55504041496932e-05
-1.92931635347025e-05
-1.94292394520938e-05
-2.06790850930133e-05
-2.74621179684027e-05
-1.24284039181367e-05
-3.37835345219182e-05
-1.93429673085253e-05
-1.67752440126443e-05
-1.51760984478621e-06
-2.5013959522238e-05
-1.4702616700167e-05
-5.75574005306408e-06
-2.2628058771641e-05
-1.10756921499534e-05
-1.00503745531832e-05
-1.73422452304481e-05
-1.34782592007918e-05
-1.4869087383496e-05
-2.10668455935633e-05
-1.01889102294754e-05
-2.99986976151501e-05
-2.47998460755263e-05
-1.00759295588559e-05
-1.95636378218225e-05
-1.59797606111743e-05
-2.09112259696718e-05
-1.71898573204376e-05
-1.19198248680026e-05
-2.10944905690373e-05
-2.37306179831354e-05
-5.99145356205208e-06
-3.63603292318066e-05
-1.2104456102833e-05
2.73612330474951e-06
-1.74557607221992e-05
-6.47840700725678e-07
-1.60534641962239e-05
1.19046627077426e-08
-1.46768365595677e-05
-1.60208701163642e-05
-3.92558935809329e-06
-1.33894999245971e-05
-2.07003036345878e-05
-2.53569672779352e-05
-1.5187310193584e-05
-1.40066446230908e-07
-2.81104073785613e-05
-1.76682908904672e-05
-2.44157764855674e-05
-1.64514642343021e-05
8.90155911810566e-06
-9.23965900206233e-06
-2.75564070147015e-05
-3.93547177671947e-06
-2.7252537640603e-05
-1.72269951891227e-05
-2.50998371742645e-05
-2.25419965949991e-05
-3.16253753422115e-05
-2.64198698154152e-05
-1.22000920248346e-05
-1.45228684186598e-05
-3.01520541782685e-05
-1.83949360673966e-05
-5.47188646274193e-06
-2.41008530493885e-05
-2.58041527387425e-05
-2.25205875694502e-05
-1.5569820648749e-05
-2.10454671367379e-05
-3.02550759426879e-05
-7.13930812390217e-06
-1.828053575775e-05
-1.76451722480976e-05
-2.18371099200543e-05
-1.97159678239708e-05
-9.87982694307652e-06
-3.65470006693041e-06
-1.51217675186177e-05
-2.13175528959768e-05
-1.96827143214737e-05
6.99470741118929e-06
-2.24337810718636e-05
-1.36983875399315e-05
-2.49176169356954e-05
-1.43312482570029e-05
-1.37528583041385e-05
-6.99575130031283e-06
-5.95357007074245e-07
-1.46335624334072e-06
-3.60886792295483e-05
-1.18817882345343e-05
-8.88832983213771e-06
-2.49697124227272e-05
-1.9764462891137e-05
-4.14356792723733e-06
-5.82305736141676e-06
-1.69931420656056e-05
-1.60829354278675e-05
-1.06612096918818e-05
-1.54037183733296e-05
-7.79768583598406e-06
-7.13959603109586e-06
-5.10961158167593e-06
-1.9171713938289e-05
-2.50689250747161e-05
-1.92023757606888e-05
-1.54358868245066e-05
-2.45623400791598e-05
-1.66268885143975e-05
-2.03073774952603e-05
-1.17449754701676e-05
-1.16770078406332e-05
-1.82066262533107e-05
-2.25903548085313e-05
-3.8290760142878e-05
-9.90166430006747e-06
-2.19121536959016e-05
-3.09818643870978e-05
-1.29195642799565e-05
-2.11223421598329e-05
-8.32916728835434e-06
-1.07951775684648e-05
-3.82361835318826e-05
-2.38210368073499e-05
-1.32657875879036e-05
-3.50011241027834e-05
6.84645513836223e-06
-3.02150646702816e-06
-4.94851461507854e-06
-1.0302236145898e-05
-1.13960349618656e-05
-9.69683260137155e-06
-1.25408557416573e-05
-1.44853164505207e-05
-2.09627253342719e-05
-8.10323220111436e-06
-1.27848180955323e-05
-1.49205816437711e-05
-1.73785349984988e-05
-3.17588294426299e-05
-3.13634860750997e-05
-1.02894531794028e-05
-2.49496077301049e-05
-2.72589842879334e-05
-3.57518221441975e-05
-9.55148666021222e-06
-1.28844251752602e-05
-1.37766480346377e-05
-5.43427911625331e-06
-4.6098235527904e-05
-2.52042065149816e-05
-9.40590231040929e-06
-1.63330254876221e-05
-3.13973670264303e-05
-1.51191463052985e-05
-8.93355554715987e-06
-5.31510770292352e-06
-2.95241517845004e-05
8.83216452259104e-06
-1.65306041736792e-05
-2.22298180822919e-06
-1.77764154880864e-05
3.11744886237201e-06
-2.13589134634483e-05
-1.08811482987021e-05
-1.26408724478516e-05
-3.57871013613837e-06
-7.61931655960516e-06
-2.67584995215284e-05
-2.87007853416141e-05
-9.57903388077439e-06
-9.86012820822567e-06
-1.80693403667314e-05
-5.05361202510194e-06
2.28324741933663e-06
-1.59450887468874e-05
-1.35385145448069e-05
-2.55906248807842e-05
-2.47939144058898e-05
-3.02639028425009e-07
-1.25378626030944e-05
-1.27220646269061e-05
-2.01359686428105e-05
-2.4777556481097e-06
-7.44287351780418e-06
-9.2585849219415e-06
-1.49565272067331e-05
-2.28842600058437e-05
-1.40757354239563e-05
-3.13397776436623e-05
8.81184749262452e-07
-1.73424226295873e-05
-1.32948022278747e-05
-3.12064730787012e-05
-1.12793615376255e-05
-2.16073212968754e-05
-2.81758833980836e-05
-1.17832446581563e-05
-3.28540006291802e-05
-2.44104080466177e-05
2.0642456037627e-06
-1.27265967718435e-05
-7.20640726277271e-06
-1.94410305506725e-05
-7.87232433824015e-06
-2.11862648656872e-05
-1.72700002567033e-05
-5.17342362331283e-06
-1.69591780808637e-05
-2.55784979456171e-05
-2.78836953810282e-05
-2.43137917863755e-05
-1.70000004819374e-05
-1.60130684419223e-05
-1.43482680649169e-05
-3.51469985854943e-06
-3.17090430488312e-05
-2.39300686185962e-05
-2.27669898940608e-05
-1.13518039033268e-05
-6.04133809155003e-06
-2.71725524808287e-05
-2.21051024116761e-05
-1.98443902666052e-05
-1.11895539365899e-05
-1.32841200691356e-05
-4.03770431901676e-05
-3.30902881590846e-05
-7.08398087170458e-06
-1.71644774318702e-05
-1.18553423690355e-05
-1.19163893188153e-05
-1.94736280826905e-05
-5.10384536443228e-06
-6.91219980053643e-06
-1.89172712236394e-05
-7.75913402581527e-06
-6.46853376483108e-06
-2.49669843649975e-05
-2.7409713916771e-05
-1.4004352397856e-05
-1.96149810503475e-05
-2.20591645411493e-05
-1.7998249895523e-05
-2.08248582313868e-05
-1.84238796338614e-05
-3.76099130799355e-06
-7.10982229094671e-06
-1.14416889956277e-05
-1.0924742846934e-05
-1.83460803528071e-05
1.17986899523074e-06
-7.04552005611391e-06
-2.72933476648427e-05
-2.69546531335264e-05
-1.80015745936783e-05
-3.63409884572274e-07
-2.35454323945765e-05
-1.65370975832461e-05
-7.73415487117962e-06
-2.38826196325527e-05
-1.94653825549727e-05
-1.14719896752416e-05
-8.76818789149968e-06
-1.0462580244783e-05
-2.67367260232995e-05
-2.03493961630884e-05
-3.11210641920738e-05
-1.92567158229298e-05
-2.22738091454438e-05
-2.87294134088612e-07
-3.31348127694602e-05
-8.06382532686067e-06
-2.2287638863417e-05
9.03419902053566e-07
-2.43528746207762e-05
-1.35626127479469e-05
-1.91469748793878e-05
2.7595704800699e-06
-1.40921035458799e-05
-2.56292189270239e-05
-2.11501397666284e-05
-3.13518678948282e-05
-2.20845288938861e-05
-5.26489581440734e-06
-1.35049780217682e-05
-1.33307922259744e-05
-1.11198631641798e-05
-1.02829259160548e-05
-8.23516320620037e-06
-1.58029993349591e-05
-2.1759274703662e-05
-2.92641127237597e-05
-1.17227508408434e-05
-1.98003192813224e-05
-1.16939791202074e-05
-1.3943656302037e-05
-1.28469447954191e-05
-1.83634332044142e-05
-1.22444316621864e-05
-1.04694355578877e-05
-1.67743521731803e-05
-6.33740231756331e-06
-2.20144382318064e-05
-1.11246378295976e-05
-1.06578447771688e-05
-3.64719374988379e-06
-1.9653133336016e-05
-1.63409258246989e-05
-2.6971562319284e-05
-2.59034416182298e-05
-1.06102353976536e-05
-2.33088407685493e-05
-1.33737600130284e-05
-1.63149213743305e-05
-1.62521901262453e-05
1.24658523403175e-06
-2.55041450501896e-05
-6.8370286385813e-06
-1.636454658424e-05
-1.88395975761614e-05
-5.67791339278852e-06
1.80469693897095e-06
-2.32732933233943e-05
-1.03325493754789e-05
-1.1599011466639e-05
-2.7301068434694e-05
-1.51978708632873e-05
-1.18480215662805e-05
-1.63025909384062e-05
-8.46543670961801e-06
-2.23305954942974e-05
-2.40513359356871e-05
-2.0851292186482e-05
-2.15408247704717e-05
-2.07647425048603e-05
-1.59882723897388e-05
-1.42371433110317e-05
-1.5168815913055e-05
-4.39455662508219e-06
-1.71500641079665e-05
-1.58176525894774e-05
-9.9910773262607e-06
-2.16827468093749e-05
-2.21416564109919e-05
-2.72273565209421e-05
-5.26164291625328e-06
-1.89533494517428e-05
-1.02009697825865e-05
-1.02525251117312e-05
-2.13427336382387e-05
-2.42442241886088e-05
-1.08648737764786e-05
-2.44089661243234e-05
-7.29936706398459e-06
-1.64341058212058e-05
-3.70792660781232e-05
-2.64261137786892e-05
-1.84788286626213e-05
-1.71466305819734e-05
-1.60397014750156e-05
-1.60102102932038e-05
-2.48489819929359e-05
-2.49655948623301e-05
-1.18176861947234e-05
-1.9699309098448e-05
1.10847589436976e-05
-9.54960027716905e-06
-6.02970398849442e-06
-2.45486022745254e-05
-2.31268937639969e-05
-1.48446912837954e-05
-3.30212046105929e-05
-8.35017111673119e-06
-1.32282802986077e-05
-2.02604999265665e-05
-1.83342446812951e-05
-9.42193658609643e-06
-6.89893384954376e-06
-4.33512562059037e-06
-8.98861982086181e-06
-2.86014724148947e-05
4.43424890281725e-06
-1.91279678261972e-05
-2.0514070279598e-05
-2.09396594586962e-05
-3.28584465678037e-05
-3.60146236486747e-05
-2.21475066288129e-05
-1.97947679428995e-05
-1.39363423211271e-05
-3.45862847946077e-05
-3.00672525784823e-05
-4.54885050270253e-06
-1.6580597710063e-05
-1.6993142179207e-05
-2.4350104958258e-05
-2.36272216158851e-05
-1.758644333982e-05
-3.36158772387471e-06
-4.31038188266712e-05
-2.12589078243642e-05
-2.44437483505975e-05
-2.2322173684532e-05
-2.43573991314888e-05
-9.41450343495669e-06
-2.57507513837897e-05
-1.93105069460084e-05
-1.7177772854422e-05
-2.83464722554443e-05
-1.71226691802801e-05
-1.09489265928326e-05
-2.25752289465994e-05
-2.60340210227743e-05
-1.85706563837777e-05
-1.42629124182778e-05
-1.80872641460508e-05
-2.26889745053453e-05
-2.59969666478817e-05
5.47054228846433e-06
-1.5891739820345e-05
-1.5346422703469e-05
-1.63022661303566e-05
-2.59386925420835e-05
-2.05894338575653e-06
-2.01685075265959e-06
-2.93374493250069e-06
1.02651909609825e-06
-1.13833825806369e-05
-2.80706558359263e-05
-1.33913470493661e-05
-2.57283972634292e-05
-1.23193131486881e-05
-1.80704835974908e-05
-3.69908959831743e-05
-2.75866123276768e-05
-2.13811151008268e-05
-1.16448296619682e-05
-1.75668065922224e-05
-1.64140638511692e-05
-9.37329701396161e-06
-2.11375261904426e-05
-1.46223635460944e-05
-2.85014738154335e-05
-3.19946066173258e-05
-1.24341225937134e-06
-1.63945328973548e-05
-1.54445642652932e-05
-1.13489649871346e-05
-1.654834240845e-05
-1.6792887216545e-05
-2.96057743457656e-06
-3.01827411340825e-05
-2.0759875840725e-05
-3.78030083308634e-06
-1.13635197260938e-05
-2.67787097731363e-05
-7.96423264383443e-06
-1.33789155565761e-05
-2.01499397350149e-05
-2.79230348549164e-05
-1.28229715102343e-05
-1.17300306984492e-05
-1.28069492623587e-05
-1.1259441185876e-05
-1.51052620009267e-05
-1.08165869897937e-06
-1.92167138384273e-05
-2.56776070642367e-05
-1.40543157444077e-05
-2.77567241469998e-05
-2.6226194788137e-05
-1.19324608719498e-05
-1.28643933694524e-05
3.4506877269133e-06
-8.32003758782609e-06
-2.97625404521143e-05
-1.9458231932714e-05
-1.41199736133403e-05
-1.8897734530708e-05
5.9803165187867e-07
-3.39597598992281e-05
-2.40946605375247e-05
-2.44798811901527e-06
-1.29521601446282e-05
-1.35049410951324e-05
-1.79688368297002e-05
-1.90193095208355e-05
-2.97936207696058e-05
-2.28141732569603e-05
-1.46517290588618e-05
-3.0317301619615e-05
-7.05029658528408e-06
-3.04518976714297e-05
-1.26431562659964e-05
-1.97648073783827e-05
-1.86131270998253e-05
-1.93359116593127e-05
-1.22925287211714e-05
-1.46411322999144e-05
-2.45751531630568e-05
-3.00451092536775e-05
-3.2492359311886e-05
-2.55461740102649e-05
9.64923725100918e-06
-2.04485742494493e-05
-2.23896208310396e-05
-9.37329414688007e-06
-1.14422679442872e-05
-2.86271326807087e-05
-1.42716986163555e-05
-2.41203728741949e-05
-1.58481996679523e-05
-1.08669746123869e-05
-7.59392140335308e-06
-1.41279018311853e-06
-2.04354136491469e-05
-1.7596494318613e-05
-6.83855350391806e-06
-1.88117349805003e-05
-3.27234875751512e-05
-2.40080255727254e-05
-2.6159792673804e-05
-1.42436446585827e-05
-2.399140914227e-05
-2.38689443471652e-05
-2.84324864529425e-05
-5.44733666741716e-06
-1.14144521233975e-06
-1.79364578711283e-05
-2.27820652881978e-05
-9.60989543585936e-06
2.62039427810568e-06
-1.01507169560998e-05
-1.67725534364355e-05
-2.7189052364957e-05
-9.72170588481582e-06
-1.87877781025104e-05
-2.54678903230166e-05
-6.63369663316886e-06
-4.15204229334605e-06
-1.69805858865414e-05
-2.6559627119945e-05
-2.66606063424255e-05
-1.70761389867677e-05
-1.1807160590455e-05
-1.48983723835889e-05
-1.84948517916376e-05
-1.60956785304015e-05
-3.95094848688215e-06
-6.67580636167543e-06
-1.36975070886665e-05
-1.79377096394669e-05
-1.46914194069476e-05
-8.50472593339457e-06
-2.21695267230321e-05
-2.5527930776944e-05
-1.08346960562723e-05
-1.03847571648955e-05
-1.54309133353538e-05
-6.86278587844549e-06
2.07058150354636e-06
-2.31381126942706e-05
-7.07680339216418e-06
-1.65252257897119e-06
-1.57357725458967e-06
-1.97501078515485e-05
-1.72788201746522e-05
-3.0151945337757e-05
-1.63446426201675e-05
-1.27070380861775e-05
-3.29630038462687e-05
-3.38273290969031e-06
-4.05495195933604e-05
-1.04437039937141e-05
-1.32302149483021e-05
-1.24620196100375e-05
-7.48246132156151e-06
-6.49327503909798e-06
-2.35552570822322e-05
-3.18214457999842e-05
-1.42804880314399e-05
-3.55890573660629e-05
-3.0695206051766e-05
-2.27277303002623e-05
-1.09970914413126e-05
-1.6236060555161e-05
-9.98744135149498e-06
-2.47504631840679e-05
-2.16626244765071e-05
-1.19275854201816e-05
-2.71221191964628e-05
-2.26243320087168e-05
-1.09061713337702e-05
-9.7961053440701e-06
-7.4110888199392e-06
-8.29267848044341e-06
-1.64743330008919e-05
-1.69064145127648e-05
-6.08968857568184e-06
-2.03912803012782e-05
-1.95057715439327e-05
-1.94901798697106e-05
-1.03919133212922e-05
3.04651732029935e-07
-9.51533528136631e-07
-2.3114407501758e-05
-2.52248925577364e-05
-1.16845981019146e-05
1.50957156059486e-07
-2.40608096095557e-05
-1.6074489985784e-05
-2.60411944460865e-06
-6.93573009275216e-06
-2.01648611171888e-05
-2.18986749271611e-05
-1.21651474412214e-05
-2.51160947905855e-05
-3.4031253587173e-05
-3.0909188915139e-05
-7.03648726411093e-06
-2.70482986827119e-06
-3.10597953919575e-05
-1.63094773869881e-05
-9.83668839973085e-06
-2.90855050961882e-05
-1.26194450358729e-05
-1.18349289260841e-05
-3.05289838524412e-05
-8.77352713493812e-06
-1.12742096744152e-05
-2.37106303394124e-05
8.15537438166832e-06
-3.45658766334388e-05
-5.47862710926897e-06
-5.97039314987693e-06
-1.51881848045189e-05
-2.14794411560831e-06
-2.20494319772348e-05
-1.30053360353674e-05
-1.41555231423241e-05
-1.83168430566437e-05
-9.72286800550157e-06
-1.49943213045385e-05
-1.05091994176741e-05
-3.08701246352834e-05
-3.83290984311877e-06
-1.63006986391604e-05
-2.12915515147498e-05
-1.31762383956302e-05
-5.69986459307377e-06
-1.73998394306437e-05
-4.70280028350042e-05
-1.2095939641237e-05
-1.16204422741794e-05
-2.2122572320347e-05
-2.03821826897577e-05
-9.46966773919698e-06
-2.63084378940551e-05
-1.55608474393138e-05
-1.52456018616711e-05
-2.12209629475931e-05
-1.9385978791022e-05
-9.34112712046253e-06
-1.9306605722137e-05
-2.46221782703379e-05
-9.72381176070225e-06
-1.29193415502174e-05
-2.26264417057239e-05
-2.83279293276806e-05
-2.15399751661844e-05
-4.00911981715138e-05
-1.84402522657277e-05
-1.94727831620708e-05
-2.5881759663139e-05
-3.9576761716101e-06
-1.18732910600094e-05
-1.73047657397754e-05
-1.54926609073891e-05
-2.66923310882211e-05
-2.3201565369449e-05
-9.19894813728353e-06
-7.46210771353174e-06
-2.74097070855563e-05
-1.26444919076609e-05
-1.25353563860683e-05
-2.91375466057091e-05
-1.02478544939375e-05
-2.28007070603172e-05
-1.21468893654715e-05
3.30471030662718e-07
-1.65488886024352e-05
-1.68768717023927e-05
-8.27045268421134e-06
-1.94868425528838e-05
6.48540941864722e-06
-1.88128890988169e-05
-1.26961914124905e-05
-8.76276784465297e-06
-5.63133658548981e-06
-1.93425048409752e-05
-2.24218070149611e-05
-2.19230598126901e-05
-8.12386164184288e-06
-4.26428107661013e-05
-1.24857068023184e-05
-1.23829903422258e-05
1.17594536578101e-05
-1.26652252294702e-05
-8.83373153905637e-06
-1.6999801429635e-05
-8.90606224646991e-06
-6.20740923836559e-06
-2.25636217602022e-06
-1.15853151804356e-05
-1.41500421342285e-05
-1.05385159233233e-06
-1.26518395031173e-05
-3.20265837739965e-05
-2.82722905654288e-05
-1.1590818175912e-05
-8.70675841484836e-06
-5.21752939358055e-06
-6.2058646756047e-06
-2.41731392159773e-05
-3.64401682571116e-05
-1.25433196118174e-05
-2.50875948834479e-05
-1.27021251710234e-05
-2.5112550045287e-05
-1.3995903207609e-05
2.96241708305974e-06
-6.71871052404385e-06
-8.75356064222106e-06
-1.55116347895484e-05
-1.74777845515302e-05
-1.22953348321651e-05
-3.99780823547655e-05
-1.43167116557843e-05
-3.06936970189602e-05
-3.20191837496509e-05
-5.64226073408343e-06
-2.30072094886749e-05
3.55574538552627e-06
-1.01755298040759e-05
-2.02036075274026e-05
-3.14198479693397e-05
-3.60859359807625e-05
-5.58342295752203e-06
-1.32820310969039e-05
-2.59064214688469e-05
-3.56570412689579e-06
-4.50272953579856e-06
-1.24424372572771e-05
-6.03145083913661e-07
-1.11461060128607e-05
-5.01906316973804e-06
-1.53690734913261e-05
-3.17076248804329e-07
2.1497597094547e-07
-2.52229620996037e-05
-2.16676842479162e-05
-2.22780028657325e-05
-5.37995287886926e-06
-1.51042297706213e-05
-2.20042237414605e-05
-9.28792662315671e-06
-1.14990224206516e-05
-1.81022998561549e-05
-8.89497885138669e-06
-1.96971358379954e-05
-6.99669641934112e-06
-2.0635526907222e-05
-1.69081653499011e-05
-2.36794924292955e-05
-9.16991249206201e-06
-2.29665722198595e-05
-2.14310546415636e-05
-1.72482807383307e-05
-2.8454497755136e-05
-1.13165392176313e-06
-2.3897392915756e-05
-2.40024842547917e-05
-8.42461274271429e-06
-2.35797684331104e-05
-1.25582972455481e-05
-1.74408866320346e-05
-1.49789267041547e-05
-1.31651343038421e-05
-1.58512147833221e-07
-4.0468171848354e-06
-2.93035186701505e-05
-7.73383545543184e-06
-5.34114111960988e-06
-2.28836992725944e-05
-1.70170767370995e-05
-1.21976678137697e-05
-1.32136510552559e-05
1.43439540583126e-06
-1.71057751047557e-05
-2.44931947868858e-05
-2.26763083512461e-05
-1.80207175815723e-05
-2.41028335983949e-05
-3.32287015092317e-05
-2.14874953795637e-05
-2.28070005604217e-05
3.25388355848803e-07
-1.56741504927981e-05
-1.22194361361071e-05
-1.23829111363142e-05
-3.00963127475695e-05
-1.65451534998533e-05
-2.05349986812003e-05
-3.6269503640281e-05
-3.35064946590234e-05
-2.78983688399273e-05
1.72659354748657e-06
-2.37904791236006e-05
-3.13205527314456e-06
-1.53961555199101e-05
-1.78073655267329e-05
-1.66391852570546e-05
-7.55748274524034e-06
-1.98358795907233e-05
-3.02276154279446e-06
-3.25948531713928e-05
-1.86849154062409e-05
-3.08436625061161e-05
-2.05837772100489e-05
-2.34346388595325e-05
-1.49038750109128e-05
-2.30730434191895e-05
-3.73735556164685e-05
-3.73759582627473e-05
-1.43620581131338e-05
-6.29802518534538e-06
-2.41018465494735e-05
-1.92096165612795e-05
-2.54266355516109e-05
-2.78294598441521e-05
4.45400983134758e-06
-1.07698480042198e-05
-8.21716971791269e-06
-1.44315256598485e-05
-1.34680508319167e-05
-9.12322247870977e-06
-2.08692762802147e-05
-9.43113510641317e-06
-2.09205811818412e-05
2.41984381674325e-06
-1.41125485717998e-05
-9.1065508076376e-06
-2.88937350697023e-05
-3.7115030394884e-05
-1.98131357027932e-05
-3.92466189685648e-05
-2.39311906720268e-05
-1.92422901377152e-05
-7.79725659812786e-06
-3.12953231439799e-05
-1.76705814320444e-05
-2.58187570836767e-05
-2.28938235139112e-05
-3.13331686028297e-06
-1.26118159520386e-05
-1.55010311528567e-05
-1.89390540272188e-05
-1.56868043923986e-06
-2.21021352971062e-05
-2.90730327722287e-05
-2.14756758909865e-05
-3.29599016848018e-05
-1.63367493926425e-05
-7.44849525992698e-06
-1.64130622640766e-05
-1.86166710844547e-05
-2.24870714763423e-05
-3.16301836467844e-05
-3.89249633475775e-06
-2.43940983754695e-05
-5.18433608604369e-06
-5.15070818407257e-06
-1.12662303919265e-05
-3.37740781646422e-05
-1.27110409544785e-05
-2.30214650189636e-05
-7.35596272067039e-06
-1.95458263266846e-05
-4.04165757086903e-05
-1.21616547351014e-05
-2.41370668218797e-05
-2.83218125374762e-05
-1.79310908747327e-05
-9.38251860585797e-06
-2.22891977178655e-05
-1.34510382694696e-05
-2.91575615512427e-05
-2.68768432372461e-05
-6.39577351406212e-06
-2.24023751022648e-05
-1.13845324418818e-05
1.86309858109139e-06
-6.69536697350092e-07
-1.4438197398858e-05
-2.28655746247761e-05
-1.82569240908906e-05
-2.14616370441203e-05
-1.98521912753315e-05
-9.63055399364759e-06
-2.63400033311627e-05
-1.18792817155648e-05
-2.67247772914644e-05
2.31201435156278e-06
-1.3739038309164e-05
-2.6456134274111e-05
-1.73687960719302e-05
-2.89207912607851e-05
-8.18336864497444e-07
-1.54712069090716e-05
-1.95975131595133e-05
-2.25288399137098e-05
-1.81164358678341e-05
-1.82122667011249e-05
-1.15664702182248e-05
-2.72532633275226e-05
-2.60935656735997e-05
-1.51867389235703e-05
-1.1196769849727e-05
-1.85161482667973e-05
-2.04725108575957e-05
-1.44535528737077e-05
-1.72562536517578e-05
-1.61105949282382e-05
-3.31672981971005e-05
-2.60817246907014e-05
-2.47721769505067e-05
-1.87122294209666e-05
-3.68677920623516e-05
-2.58023524380501e-05
-2.48603822112158e-05
-2.81602033988627e-05
-2.50957450302495e-05
-1.92777226930276e-05
-2.68788221248441e-05
2.85143945335844e-06
-1.0652729010955e-05
-9.77305183929497e-06
-8.29527797517233e-06
-2.45007715099365e-05
-2.67834548001535e-05
-1.81166981183055e-05
-9.54935811848502e-06
-3.2486704441126e-05
-1.58478478048153e-05
-1.64043916418685e-05
-1.04914982624651e-05
-1.78281879494655e-05
-1.73117884861026e-05
-3.56923623492324e-05
-3.91976938314508e-06
-8.17910806140517e-06
-6.69088281869477e-06
-1.41442612680547e-05
-1.97979505259171e-05
-1.7156478142563e-05
-7.79123555232524e-06
-3.15854209072029e-05
-1.43844719520067e-05
-1.76057645048991e-05
-2.46197656823117e-05
-9.79032325401927e-06
-1.19432722463654e-05
-1.05316985537398e-06
-2.69941345276674e-05
-3.27734267006967e-05
-8.58604022204532e-06
-2.25813905689378e-05
-1.93838631422382e-05
-2.71613283057402e-05
-2.52399951154306e-05
-2.48248635361432e-05
-2.31726050716037e-05
-1.85830869475215e-05
-4.92143647126276e-06
-3.66110457751302e-06
-1.09937127516888e-05
-2.36022265344835e-05
-1.12259049404795e-05
-1.66459110148989e-05
-6.09182316570049e-06
-2.07515925707922e-05
6.38873332163687e-06
-1.46066702745886e-05
-2.69726655270353e-05
-1.39199895884878e-05
-1.16137386207427e-05
-2.42761081168692e-05
-2.85753732832667e-05
-2.76321035102694e-05
-2.32422171015146e-05
-1.26469284058851e-05
-4.03116414909282e-06
-1.480189885419e-05
-7.78561122138571e-06
-3.20090529609239e-06
-2.35063303941481e-05
-2.14459944836058e-05
-2.00570793398225e-05
-8.85269614889012e-06
-2.9783069511257e-05
-1.06869958345783e-05
2.0468173222705e-06
-1.74757243097676e-05
-1.59712624494125e-05
-3.03078865583902e-05
-1.3303466058635e-05
-5.72242304713395e-06
-1.84770631573148e-05
-1.33181289052967e-05
-1.91754066770818e-05
-1.27492181394046e-05
-1.40477549500416e-05
-1.7327573403604e-05
-1.19771387703787e-05
6.61181759828698e-06
-2.98099577194946e-05
-1.04734514162413e-05
-1.15242049313116e-05
-2.41031491199127e-05
-1.38046817080845e-05
-7.4971490455258e-07
-7.76373929324145e-06
-1.96465773832986e-05
-2.94509307086533e-05
-1.61930634511987e-05
-2.42129346208652e-08
-2.92542929995727e-05
4.77437998578458e-06
-2.60886059329696e-05
-2.18113692450878e-05
-1.39378596559928e-05
-4.47237434150161e-06
-1.84598387789077e-05
-1.6519998260609e-05
-2.10117218224198e-05
-1.67774285733544e-05
-2.23171468018067e-06
-2.38394966497852e-05
-2.31584361649522e-06
-1.81680005347628e-06
-1.38452965425556e-05
-3.69097046218341e-07
-2.56601069883402e-05
-9.96754555511994e-06
-3.85430575325887e-06
-3.35386278279368e-06
-2.20957921948691e-05
-2.4240345356616e-05
-2.73360685742785e-05
-1.29122780156228e-05
-6.05419887999501e-07
-1.37355702091943e-05
-1.42842949486712e-05
-1.29053927023221e-05
3.71788750044145e-06
-6.53749022177013e-06
-1.19863934017791e-05
-1.92230699181104e-05
-5.16302386310308e-06
-1.26528698769265e-05
-1.16111532545913e-05
-1.76614618893862e-05
-8.06471615962959e-06
-2.28251700681521e-05
-2.44598887024674e-05
-9.99432194922193e-06
-1.7087964996259e-05
-3.06478986946459e-05
-2.95168890546766e-05
-3.3947467764535e-07
-7.24041366408439e-06
-4.77065751253052e-06
2.0625540064348e-06
-1.94685414349111e-06
-1.91333227286038e-05
-1.8841697224269e-05
-3.00174933345758e-05
-1.61201740681363e-05
-1.01185421700837e-05
-7.45735269561531e-06
-8.78324821220328e-06
-8.0966596018121e-06
-2.84023258237208e-05
-1.94960528198414e-05
-2.53091962327088e-05
-2.90661368899361e-05
6.05498166910377e-07
-1.7919255597802e-05
-2.73769579526655e-05
-2.91332045634925e-05
-2.68788578452797e-05
-2.46974651026067e-05
-1.14456818082395e-05
-1.16909495924281e-05
-1.06608017180199e-05
-7.08103283864326e-06
-3.20754898507912e-05
-2.15123822824125e-05
-6.71332242374629e-06
1.07318937976593e-05
-2.48967538807749e-05
-9.654950282369e-06
-2.55897826331844e-05
-2.71240613526026e-05
-2.7112134838746e-05
-1.16367957928064e-05
-1.31553683173492e-05
-1.26451354696827e-05
-4.20331908222796e-06
-2.85447004608138e-06
2.47940839206305e-06
-6.54018136223487e-06
-1.06189253160505e-05
-1.26829284255375e-05
-2.99458686923187e-05
-1.37861301571235e-05
-2.24409103557492e-05
-3.0831104182067e-07
-2.16065878740939e-05
-2.84948584067115e-05
-2.82938828792163e-05
-4.7180197057799e-06
-2.36351963304671e-05
-1.49571930130539e-05
-1.15178780112609e-05
-1.79662247292979e-05
-2.49595147538252e-05
-1.30542316580494e-05
-1.79234321552295e-05
-2.02171209364173e-05
-7.03545133932247e-06
-3.05011933538045e-05
-2.60596951398142e-06
-2.14964846072108e-05
3.12344621072421e-06
-5.48374130054039e-06
-2.09100051802528e-05
-2.13234293596759e-05
-1.93813919798891e-05
-1.19347754685749e-05
-2.57803175037391e-05
-2.80051658890208e-07
-2.13521656567971e-06
-3.60133628453658e-05
-1.67870236737446e-05
-7.36298408970585e-06
-2.5196534641414e-05
-2.69314039819807e-05
-2.38394955195023e-05
-9.77282437011216e-06
4.0143061934133e-06
-1.62550651690698e-05
-2.06636498088377e-05
-2.09272074976743e-05
-1.18704824252988e-05
-2.75339660442254e-05
-1.18134844301873e-05
-1.82712894725107e-05
-1.84438821220593e-05
-6.01968938370392e-06
-2.39984520063062e-05
-1.64653997235046e-05
-8.41960881026558e-06
-3.39326303042552e-05
-2.62658938551997e-05
-9.28920912460512e-07
-2.49991951439944e-05
-9.01832051468537e-06
-1.31866046504592e-05
-1.45769036476401e-05
-1.21350605312104e-05
-1.7576868717629e-05
-1.88858041223905e-05
-2.86249747410767e-05
-9.87789806201859e-06
-2.06998116201754e-05
-2.79742875591355e-05
-2.07378082221523e-05
-1.53863024756201e-05
-1.96577330184444e-05
-5.08808575679439e-06
-8.80292827818844e-06
-1.1555837445871e-05
-2.55058100810041e-05
-1.04332503581736e-05
-1.43664382875467e-05
-2.09721994265358e-05
1.38753434984158e-06
-2.4175747340465e-05
-1.95913957758011e-05
4.62590855887366e-06
-5.30152234588821e-06
-1.90407026542786e-05
-8.99582360382759e-06
-1.86231998982632e-05
-1.42413503092973e-05
-1.81385869044811e-05
-1.91849160331724e-05
-1.7764608801749e-05
-1.53477812090325e-06
-1.9763014512151e-05
-2.39434143941794e-05
-2.81729016556284e-05
-1.20200599438804e-05
-1.07220004162127e-05
-3.42942522487514e-05
-2.5568182206282e-05
-2.09335126980169e-05
-1.20080133607522e-05
-1.34729474080941e-05
-2.27846836644558e-06
-1.6116541119271e-05
-2.38116288286165e-05
-2.3305655372428e-05
1.50015015746725e-06
-2.50136166247704e-05
-1.57547198489666e-05
-1.62916046649234e-05
-2.35184750944493e-05
-1.1832657216818e-05
-1.29850369045151e-05
-4.57518184383279e-05
-3.16730849292247e-05
-2.81748481738094e-05
-2.05192771886272e-05
-1.40585057545428e-05
-1.91324818258839e-05
-3.54934543390282e-05
-2.2589330401757e-05
5.53279760738641e-07
-2.4579745966145e-06
-1.32841414084638e-05
-2.55294425233595e-05
-2.42289854777926e-05
-2.06713637250015e-06
3.32288041105146e-06
-2.11855292092761e-05
-2.67831581591503e-05
-1.3627328616711e-05
-1.79564950155952e-05
-2.65557084615477e-05
-2.57875035460505e-05
-1.13293195319099e-05
-7.66165619292747e-06
-1.53707860141088e-05
-2.22048322162479e-05
-1.84248387107086e-05
-1.52261705271584e-05
-1.0241017567862e-05
-7.62168782772888e-07
6.54704547604938e-06
-5.23864681808009e-06
-2.50299382332328e-05
-3.21271968685305e-05
-3.41282260099451e-05
-1.60691236358733e-05
4.6971665530211e-07
-1.29746742190914e-05
5.021261316974e-07
-2.89133609304523e-06
-1.80739308120543e-05
-3.01537340437193e-05
-1.46331799301942e-05
-2.87876449119517e-05
-1.45001290597421e-05
-2.53266760972906e-06
-3.02428717071727e-05
-5.37455768456931e-06
-2.76015729556511e-05
-1.46355519453953e-05
5.07034372659016e-06
-1.85049375509345e-05
-6.7507196818711e-06
-1.16338668275052e-05
-1.4795909712281e-05
-8.08940273624986e-06
-9.69039538191187e-06
-3.01679677194634e-05
-2.23116117894664e-05
-1.74663934751278e-05
-2.72469069418791e-05
-3.23643662249715e-05
-1.84199749346545e-05
-1.76801144436151e-05
-7.86636766078709e-06
-1.01837349058333e-05
-2.75083038242752e-05
-2.63897346084931e-06
-1.51327896050146e-05
-9.57859871473408e-06
-1.19587964519332e-05
-9.46268076128511e-06
-1.00625908407654e-05
5.58587264710769e-06
-2.45858899080012e-05
-1.67505371228922e-05
-2.47940142789344e-05
-1.33044069879662e-05
-6.09028864102924e-06
-1.21894200074905e-05
1.2665602378998e-06
-1.94051221098929e-05
-1.23225291106298e-05
-1.72484153981619e-05
-1.29826190230879e-05
-2.63786594233383e-05
-2.50240230410209e-05
-3.08478452738972e-05
-1.69454008498115e-05
-1.31963791866921e-05
-1.1987565490772e-05
-1.73330533777744e-05
-2.94731291718275e-05
5.35282484202831e-06
-1.29775217728367e-05
-8.60927629887384e-06
-1.13410386429205e-05
-2.6048205508136e-05
3.94373234751265e-07
-1.60625476973815e-05
-2.38155042914121e-05
-1.45386262229544e-05
-8.14907277417898e-06
-2.14963873049324e-05
-1.14179909660994e-05
-2.68101867062281e-05
-2.31473694006699e-05
-4.71933495190771e-06
-2.36818361570221e-05
-2.018127939066e-05
-6.62824627885146e-06
-2.93809574008951e-05
-2.58267541842971e-05
-7.54152754657907e-06
-1.77632601736704e-05
-1.37001503205821e-05
-2.79974086380349e-05
-3.45560890129991e-05
-1.68002377993533e-05
-2.76571853462711e-05
-2.22719351631099e-05
-6.10344797941014e-06
-2.47045381196244e-05
-1.49317644236267e-05
-2.69391578968384e-05
-1.07828800554023e-05
-2.12099135552559e-05
-2.6042032030459e-05
-1.80936433217477e-05
-1.87962753517221e-05
-1.69673132074308e-05
-3.36903506102426e-05
-1.51031659841932e-05
-1.82702391038842e-05
-1.52960582113274e-05
-2.55974994236694e-05
-1.98378230822096e-05
-1.85308216992349e-05
-3.19060290697807e-05
1.7663799356951e-06
-1.65578149304662e-05
-2.68686014867026e-05
-1.01222367291485e-05
-2.18349859740023e-05
-4.88603949598767e-06
-1.86721512516282e-05
-1.05579974013878e-05
-1.7654052666393e-05
-9.82574165317382e-06
-1.97170336347665e-05
-1.88520792433587e-05
-1.4320698949642e-05
-2.265190979649e-06
-9.81282837946695e-06
3.15012265939705e-06
-8.73502052079397e-06
-2.69298518468084e-05
-4.57665059199973e-06
-5.95295584837859e-06
-9.77263018924785e-06
-1.18117106600615e-05
-1.29484418491365e-05
-1.06188405356965e-05
-3.59950600075066e-05
-3.58960848879606e-05
-2.77861601261027e-05
-2.14640319410659e-05
-1.98981532284693e-05
-7.35057542130357e-06
1.95586344442924e-06
-2.16290391862278e-05
-1.38258252991899e-05
-4.23096404621064e-06
-2.38340503953407e-06
-4.7526905287187e-06
-1.28070479774067e-05
-2.67886532111872e-05
-1.74835121115507e-05
-2.77786912123988e-05
-1.38550668999768e-06
-2.2172448317328e-05
-1.37773864089452e-05
-1.33817323946296e-05
-2.24391525497624e-05
-1.02691496891987e-05
-4.06326415971643e-06
-2.17412063228259e-05
-7.19006524420877e-06
-9.87744285168971e-06
-2.77420853942034e-05
-1.91287324603072e-05
-1.93404540138622e-05
-8.8624139230663e-06
-1.54154284441013e-05
-2.29687828552583e-05
-1.23316746974303e-05
-4.48871818549356e-06
-2.61607507206211e-05
-2.2496323548103e-05
-2.31099498731802e-05
-4.6007259573376e-06
-1.62682358744611e-05
-1.65350693582699e-05
-1.23287588570081e-05
-1.88556110471361e-05
-2.71564340322062e-05
1.86160588508042e-06
-4.87125822850969e-06
-2.75822093914907e-05
9.83265756302239e-07
-1.43036493226171e-05
-1.01906649001881e-05
-3.23457455238918e-05
-1.16219287254253e-05
-1.19635161464896e-05
-2.00487412111803e-05
-3.4589996047864e-05
-1.0347489664078e-05
-2.4699501889118e-05
-2.22526391282455e-05
-6.45029406858456e-06
-1.93916134396163e-05
-1.03411637981967e-05
-5.58046165353086e-06
-4.73391284432684e-07
-2.60668190832522e-05
-1.50309068508961e-06
-6.95160918542353e-06
-1.89248112981805e-05
-4.16730916355523e-06
-7.25664882096416e-06
-5.75003563368344e-06
-3.22484867988532e-05
-2.22253021628405e-05
-1.42644213732439e-05
-2.25779822053885e-05
-5.49694614418904e-06
-5.26161197440176e-06
-1.22359187884128e-05
-1.17085075504565e-05
-1.31325938672863e-05
-2.1610881835872e-05
-1.78259420433158e-05
-1.53313531387342e-05
-3.00965045265953e-05
-1.65916028634542e-05
-9.34225792478065e-06
-4.77916120704094e-06
-1.22188632653216e-05
-4.5751943522036e-06
-1.61516334357332e-05
-1.32933071551154e-05
-1.48353915207093e-05
-7.81575162637391e-06
-1.85500259484037e-05
-1.60298423349115e-05
-3.5837870928919e-05
-1.55119233003415e-06
-2.27489301432052e-05
-6.47906457119093e-06
-1.31833279740103e-05
-2.86083936704383e-05
-7.02668510093979e-06
-3.89521924919198e-06
-1.73309885214668e-05
3.2676423006341e-06
-4.66811032809573e-07
-2.16984646362611e-05
-1.16830911429987e-05
-2.5014816692677e-05
-1.61693902216539e-05
2.84451264592968e-06
-2.28574219071118e-05
-2.19764788954096e-05
-1.31893146934076e-05
-1.79704071260207e-05
-1.87547776823395e-05
-2.67851702812681e-05
-1.52359225101807e-05
-1.85206209764456e-05
-2.31501428270407e-05
-1.12001016608875e-05
-3.11987734554918e-05
-2.42450062350131e-05
-1.34531987430272e-05
-2.59365918165143e-05
-8.65044582037521e-06
-3.16313622842146e-05
-1.81309762950004e-05
-2.1394352418649e-05
-2.81031239339743e-05
-2.62125176532865e-05
-2.1155179762074e-05
-2.39060227648366e-06
-1.37226922080921e-05
-2.39177087976057e-05
-1.22773133031391e-05
-2.25850454894132e-05
-1.76781566057679e-05
-5.97278572483335e-06
-1.30941655051712e-05
-1.34419169658372e-05
1.02369674361387e-05
-4.20895882312503e-06
-1.03007694668166e-05
-2.11814352511498e-05
-1.7008424368635e-05
-1.51457599465361e-05
-4.53921323316855e-06
1.90997517475079e-06
-2.46760544672121e-05
-1.95742374309492e-05
-2.18525266290127e-05
-2.96236056975966e-05
-1.06578440176923e-05
3.13290926581255e-06
-1.8319503610858e-05
-1.75126702243875e-05
-1.86700654006934e-05
-1.92696285112783e-05
-2.16925339345504e-05
-6.14500413982182e-06
-5.75556835806562e-06
-3.60440406453151e-05
-7.17589500015401e-06
-1.34669907737917e-05
-3.12260721951725e-06
-1.12341756807218e-05
-1.92523171204118e-05
-2.5926032677285e-05
-6.18664130673474e-06
-7.29292036448688e-06
-1.11116833976274e-05
-1.57185966864775e-05
-1.91670121037864e-05
1.79976302368013e-06
4.19122894647946e-06
-8.58963211435417e-06
-1.75010379959369e-05
-1.13185483818975e-05
-8.52938290088815e-06
-5.3452948228125e-06
-1.51024217346308e-05
-2.19284788337409e-05
-1.38636736096099e-05
4.27555126186429e-06
-1.28764246862678e-05
-8.63256148781211e-06
-2.84960129931361e-05
-1.69290446505937e-05
6.50366374788616e-06
-3.13467750144421e-05
-1.27423589680224e-05
-3.65648637800241e-05
-1.87908684935289e-05
-3.18265171624057e-05
-2.18620386659108e-05
-4.64269369699912e-05
-5.45165304468326e-06
-2.49932634033462e-05
-9.42237980342389e-06
-2.82935047838351e-06
-2.00462852054442e-05
-1.36456332188263e-05
-2.4236789649499e-05
-4.70671393252713e-05
-1.51954874144663e-05
-1.74643070158152e-05
2.81777863160791e-06
-1.67354873320732e-05
-1.48760385246595e-05
-6.31900226206906e-06
-1.05592761050962e-05
-2.15261195179548e-05
-1.66003149956252e-05
-3.75758419498273e-05
-1.03996831636573e-05
-4.79774359435826e-06
-1.208976351105e-05
-2.01342445541577e-05
-2.09412495729111e-05
-2.29071380417029e-05
-1.43113115264285e-05
-1.41244959876038e-05
-3.58665124493925e-05
-8.24346301976183e-06
-1.73058662958909e-05
-2.9397824602711e-05
-2.66118144812079e-05
-1.32645009889159e-05
-1.78245141436395e-05
-1.46739305945985e-05
-2.3734284742202e-05
-9.72191517267718e-06
-2.54118703133161e-05
-2.13113225530879e-05
-8.33239094634385e-06
-1.08404057687759e-05
-2.38476200679127e-05
-1.75796695818836e-05
-7.96037902660728e-06
-3.08426267052559e-05
-3.31353379228597e-05
-2.62531222210234e-05
-3.26858002571266e-05
-2.35969367298355e-05
-2.90080379600579e-05
-4.25676742830274e-06
-2.61446953588857e-05
-1.18672616455981e-05
-1.43625044280949e-05
-5.65858775479941e-06
-2.71424129092079e-05
-2.48863808051944e-05
-2.62696016009165e-05
-1.22989523510403e-05
-2.06342078730322e-05
-6.79859676252282e-06
-2.31535329938336e-05
-3.65132932806437e-06
-2.384931403003e-05
-1.00149505295893e-05
-1.91256664678966e-05
-7.78284842515356e-06
-1.29926081967313e-05
-1.80460443780304e-05
-2.20011485600214e-05
-8.17377389373527e-06
-2.1725440286013e-05
-2.43842072103521e-05
-2.29008045810368e-05
-8.35133646758348e-08
6.30571271399225e-06
-2.65524094236299e-05
-1.68863186505736e-05
-2.04595180273863e-05
-1.87083690345235e-05
-2.19071974069013e-05
-1.78232683015358e-05
-2.85375846209329e-05
-1.63663044455081e-05
-3.90073693287996e-05
-1.60986596210138e-05
-1.07172213383406e-05
-1.46448237075889e-05
-1.24336989938034e-05
-2.70086513345028e-05
-1.51503220257699e-06
-1.91593499633024e-05
-1.71276085597604e-05
-4.67893024792345e-06
-3.35550339894657e-05
-2.70131049723763e-05
-7.98414273322295e-06
-1.02398352513776e-05
-2.20175844479164e-05
-3.60892287134641e-05
-1.18071951306236e-05
-1.68465993888817e-05
-2.32257610187561e-05
-2.93915689619945e-06
-8.14341934805007e-06
-2.37206412549493e-05
-8.65407809884739e-06
-1.6981675991192e-05
-5.74958935383104e-07
-1.97564625102736e-05
-3.08108357688474e-05
-2.3964157443717e-05
-1.53670069526966e-05
-1.68139558138547e-05
-9.30349887584999e-06
-2.89672225658877e-06
-1.34535330681887e-05
-4.01595532958238e-05
-2.6554077789502e-05
-1.07864524383277e-05
-2.34916480240374e-05
-2.3514268386254e-05
-9.2447488646922e-06
-7.19675077409693e-06
-2.49130924276853e-05
-2.62564194073194e-05
-1.54057781721154e-05
-3.17206636836221e-05
-1.29832068604561e-05
-2.86590791135109e-05
-1.03646092783681e-05
-1.40912236176818e-05
-2.46877673990763e-05
-6.18584361814469e-06
-4.9697681252833e-06
-5.45158433650603e-06
-1.75938418661319e-05
-6.42534431125484e-06
-1.06318481867254e-05
-1.61799962838562e-05
-1.05228976233357e-05
-7.17108866534301e-06
-1.28123789915262e-05
-2.57821850370033e-05
-1.82203036600843e-05
-1.63380128857553e-05
-1.12618295478126e-05
-1.50486204114121e-05
-1.99883987539175e-05
-1.21923673596521e-05
-2.48235442824326e-05
-2.24476995987919e-06
-2.36481511129577e-05
-1.91088919194557e-05
-1.60214228597097e-05
-2.4752390686977e-05
-1.84161993084188e-05
-1.77346648116168e-05
-8.72155405986481e-06
-2.43361706319769e-05
-1.37598013726883e-05
-1.88810613338342e-05
-3.57415240424719e-05
-3.09158449127451e-05
-2.6852254156086e-05
-5.20065380713448e-06
-1.52585811278749e-05
-8.77313846892389e-06
-1.32875476708981e-05
-2.95338130167789e-05
-1.59975726466746e-05
-2.52963719775496e-05
-1.58668941036326e-05
-1.72210685615336e-05
-2.24628846622935e-05
-1.66000306933577e-05
-4.53085269812399e-05
-1.5988751557503e-05
2.69559610936872e-06
-1.61278839105466e-05
-1.15056983059378e-05
2.73132273596753e-06
2.91854116485938e-06
-3.05137133878971e-05
-7.79418438594525e-06
-1.40233589654967e-05
-1.26220245712863e-05
-3.10215703169565e-05
-2.65230690293207e-06
-2.11739210101858e-05
-1.29175478739654e-05
2.68318108045539e-07
-2.19117088246376e-05
-8.55299871870339e-06
-1.14862579364562e-05
-1.9456339876503e-05
-8.42728843735111e-06
-1.07852506052343e-05
-4.89072766725195e-06
-3.32016472508573e-05
-1.74411679568453e-05
-1.56223408464985e-05
-1.52556819030065e-05
-1.17391793967421e-05
-1.78602387829073e-05
-1.09808449606727e-05
-2.37003291206633e-05
-1.11559770058422e-05
-1.87278263136689e-05
-1.72677966869005e-05
-1.1319932065156e-05
-1.07430937356947e-05
-1.70870862224732e-05
-1.42280905462102e-05
-1.18249153564724e-05
-1.50680052651403e-05
-3.28609147565098e-06
-1.19470276955085e-05
-1.06856703177849e-06
-1.43679507024157e-05
-2.35803011375766e-05
-1.76583826159577e-05
-1.43493898898231e-05
-1.61489012543859e-05
-3.16327493502649e-05
-1.1811133517686e-05
-2.40249034243944e-05
-1.17267388415974e-05
-1.71364365505785e-05
-1.95931981396993e-05
-2.78750741688726e-05
-1.03828271458434e-05
-1.40576128097995e-05
-9.21433331031831e-06
-3.08839589957731e-05
9.58882980213434e-08
-1.9294791477907e-05
-3.67561055543335e-05
-1.95197956528063e-06
-2.12482801238725e-07
-2.48249384671107e-05
-1.10984489986119e-05
-6.30363744703688e-06
-6.31294924566268e-06
-5.57607759009856e-06
-2.51007603885461e-05
-6.71681638187289e-06
3.52822428037447e-07
4.26915099848635e-07
-1.24524797227644e-06
2.56261612748524e-06
-2.53788438768834e-05
-2.03262701626868e-05
-4.06666832011316e-05
-1.47580861543486e-05
-3.40894056739418e-05
-2.71647495197588e-05
-2.69891821580336e-05
-5.68570477575557e-06
-2.75954520561643e-05
-2.03932634977834e-05
-1.75093585940677e-05
-2.43854465580681e-05
-1.1669040488951e-05
-2.0014121792984e-05
-2.90913562376621e-05
-2.0489130730623e-05
-2.53905904847856e-05
-1.21901406784599e-05
-1.74602446073457e-05
-3.17378575258046e-05
-1.28190358945639e-05
-1.38441513613275e-05
-1.00045064766562e-05
-1.99696751881597e-05
-3.06101048016166e-05
-1.90053487956372e-05
-1.00958678031132e-05
-2.96792048268141e-05
-3.73446926721495e-05
-2.11271153895869e-05
-1.88714027435586e-05
-1.34798335253399e-05
-1.79380309555188e-05
-2.10962987448619e-05
-2.36572692569222e-05
-2.00285516447654e-05
-2.52996384895707e-05
-1.04782971468826e-05
-2.09869329562732e-05
-9.16831702560209e-06
-1.82506314780999e-05
-2.38176029131054e-05
-1.33489412922171e-05
-2.50394351008811e-05
-2.46523939382692e-05
-1.0814707353999e-05
-2.14694432587437e-05
-2.17282626364712e-05
-2.12779965053614e-05
-1.36220054274433e-05
2.3357955237326e-06
-2.05155480908629e-05
-1.86715414027028e-05
-2.07090965710322e-05
-2.3045375589187e-05
-1.97349102273759e-05
-3.23732548270766e-05
-2.08672390428612e-05
-3.15278150439405e-05
-3.38334143364523e-05
-4.69049609884134e-05
-2.42304344102744e-05
-2.84218817623265e-05
-2.30902420492806e-05
-1.41996420350447e-05
-1.92985837510826e-05
-1.8721002559977e-05
-1.27454002716082e-05
-9.97811659893576e-06
-2.04833344800458e-06
-3.20498330865667e-05
-7.41233098970991e-06
-1.8411592853132e-05
-1.97259809752854e-06
-2.43647107689457e-05
-2.44307794682797e-05
-2.13049883856304e-06
-1.83774289983299e-05
-2.52101989895166e-05
-1.42967011646982e-05
-5.88918343256107e-06
-2.35818668085922e-05
-2.75913686860658e-05
-1.44060385852951e-05
-2.80888998917027e-05
6.36492431236488e-06
-1.20271058232902e-05
-2.41766757969286e-05
-1.93080830754564e-06
-9.74451033815567e-06
-1.2278050377283e-05
-8.16277137073536e-06
-1.89872793504982e-05
-1.56756943004998e-05
-7.02127868082372e-06
-1.943768999851e-05
-1.24575045348756e-05
1.42887873651069e-07
-2.75463082293008e-05
-1.25809384315463e-05
-2.16635536433979e-05
-1.47010388576164e-05
-2.93594286431585e-05
-7.96757161228805e-06
-1.0556963837932e-05
-9.69324400605361e-06
-2.44444074092143e-05
-2.99425989324373e-05
-4.85058645784864e-06
-2.63621593415374e-05
2.03074831231191e-06
-1.04177222081536e-05
-2.61307049182721e-05
-9.09493777619553e-06
-1.79700407180136e-05
-2.28890677785469e-05
-2.38735949467945e-05
-1.86371177547631e-05
-2.83028085669379e-05
-1.80493441314686e-05
-1.382723896053e-05
-4.13760210954066e-06
-3.07448983178162e-06
-1.35134383779083e-05
-4.91268672482078e-06
-1.38960134169906e-05
-6.80256347279374e-06
-2.34030906961862e-05
-2.99417978884154e-05
-2.80269794052286e-06
-2.48521490576826e-05
-1.87261088021963e-05
-1.18385123170037e-05
-2.69720997237005e-05
-1.00754503347411e-05
-2.52288012898507e-05
-9.01651121243262e-06
-1.29870928680058e-05
-9.31674621604224e-06
-1.08782495470681e-05
-1.3049925949793e-05
5.66521993784551e-07
-3.37795815110856e-06
-9.13183608703182e-06
-1.35310952303062e-05
-1.3085484492614e-05
-1.62925355716926e-05
-1.53820652272709e-05
-2.52350658456487e-05
-1.81276711155927e-05
-2.39144241114127e-05
2.30766660502072e-06
-1.61396206977031e-05
-1.2167823680716e-05
-9.08588935699629e-06
-2.90676293681001e-05
-2.98051640050435e-05
-2.96663396667069e-05
-1.45043644390604e-05
-1.57853740405374e-05
-1.14177593571417e-05
-8.80934719916263e-06
-1.88904896601417e-05
-8.40428271133441e-06
-8.73872043309112e-06
-4.70686831555471e-06
-1.38497582747675e-05
-1.4173593803998e-05
-2.24237814253782e-05
-1.38298264617924e-05
-2.07686482358753e-05
-2.00047268243091e-05
-2.02111595229291e-05
-1.24818140688051e-05
-1.95404866334938e-05
-2.62977379605093e-05
-1.87208225340355e-05
-7.98997922190054e-06
-8.88622987509727e-06
-9.64410770388598e-06
-1.65593508661245e-05
-1.0564751348581e-05
-2.5031512116777e-05
-2.30564560791655e-05
-7.61002014773611e-06
-3.31330849450985e-05
-1.25747587405818e-05
-5.87858456261178e-06
-1.52558146452001e-05
-1.07824934492698e-05
-3.8473196815751e-06
-1.38298145510922e-05
-1.13593924453215e-05
-2.10536903474855e-05
-7.88356221910131e-06
-1.31202290335703e-06
8.83219656517599e-06
-1.75246202858641e-05
-1.24489567587484e-05
-8.74799050628405e-06
-2.44547344481995e-05
-1.02095997290581e-05
-2.3597000003169e-06
-6.9702235454956e-06
-1.55444052699963e-05
-1.33459468459394e-05
-2.30221569914625e-05
-6.84276233530443e-07
-2.1556770437373e-05
-1.13345730950933e-05
-2.00581423355585e-05
6.39265288266466e-06
-1.96668279977545e-05
-2.89218740770088e-05
-1.43967816870306e-05
-1.18009094546922e-05
-1.35972107581063e-05
-8.78187653278058e-06
7.13018444807367e-07
-1.34145805711339e-05
-3.17468042326095e-05
-2.84664201324377e-05
-6.55177686049255e-06
-1.14731319984326e-05
-2.90182384319806e-05
-9.04699385760081e-06
-1.67805947724324e-05
-1.30555141040248e-05
-1.61532096999945e-05
-1.8696203717177e-05
-1.9481786602274e-05
-2.04274442382877e-05
-2.47357257095863e-05
-2.8858139921298e-06
-1.84090441570059e-05
-1.10234138642415e-05
-2.52694527460319e-05
-8.70108314778313e-06
3.90503516350735e-07
-1.96204401198251e-05
-1.03793704516285e-05
-2.35642860190707e-05
-3.66537642103403e-05
-4.42443647493706e-06
-9.51275973186172e-06
-3.02972538658454e-06
1.1927736601335e-06
1.04731325747636e-05
-1.98300009365588e-05
-6.30327726223806e-06
-1.87578024869965e-05
-2.74390543226605e-05
-2.59251352962417e-05
-2.42511819666261e-05
-2.87204308382712e-05
-1.55814210588593e-05
-1.8698730565183e-05
-2.74612438265728e-05
-2.51601570124167e-06
-5.92001138698576e-06
-1.93096702907588e-05
-8.49659635686326e-06
-9.31899600157326e-06
-4.14502274505101e-06
-1.25557484083767e-05
-2.6759899005447e-05
-2.14022831285499e-05
-1.69709598969873e-05
-1.88776167132821e-05
-3.73184870101676e-05
-2.50169271429643e-05
1.05841844047856e-06
-2.47812265877957e-05
-1.11183954081053e-05
-1.77387758693883e-05
-1.44392527775994e-05
-2.00662137650526e-05
-1.10227970854457e-05
-7.27082540664262e-06
-1.6147848656721e-05
-5.98996107322618e-06
-4.64762078214677e-06
-8.80547327611025e-06
-2.77833297989175e-05
-2.98738227008642e-05
-1.73591907363667e-05
-1.55762434634575e-05
-1.78429084938619e-05
-2.52888579406136e-05
-6.12380221271134e-06
-1.2196985353992e-05
-3.09654789963678e-05
-1.11021313783203e-05
-1.99775605456081e-05
-2.20815809790599e-05
-1.30236658292157e-05
-6.79162281694925e-06
-1.70112805203706e-05
-1.74612690948898e-05
-1.20637944166456e-05
-2.19887300167917e-05
-2.16591371067723e-05
-2.0179809513961e-05
-2.08869892224567e-05
-1.61438441885812e-05
-1.69182652132795e-05
-9.17981331727046e-06
-3.15940291318482e-05
-1.58216155298904e-05
-1.13371579492704e-05
-1.612373229022e-05
-1.57238734989471e-05
-1.85645138667792e-05
4.89928011884708e-07
-3.28199507572999e-05
-2.64955099276059e-05
-2.02965648696982e-05
-1.45427187232115e-05
-2.9435694222986e-05
-1.37772248278623e-05
-3.26496877157598e-05
-2.15098833727619e-05
-2.4146029974978e-05
-1.3586434142901e-05
-6.02320428706704e-07
-1.69451033525444e-05
1.13049307123029e-05
4.41763588979754e-06
-1.85504472564839e-05
-1.15050741939274e-05
-4.79230542537737e-06
2.06199248227472e-06
-1.17802930803964e-05
-2.38967319375681e-05
-1.64458901391686e-05
-2.0259001393424e-05
-5.38067849560765e-06
-7.45904401594446e-06
-1.82524874191476e-06
-2.01150115132416e-05
5.59308527451744e-06
-5.55682768387022e-07
-1.86934936180851e-05
-1.26054991655163e-05
-7.70047559991214e-06
-1.57846753180463e-05
-1.31716649168794e-05
-2.03513380075364e-05
-1.57552065548223e-05
4.69231296998313e-06
-1.51558979229107e-05
-1.85955556916777e-05
-7.63572875616435e-06
-2.15775428890404e-05
-3.39350446119684e-05
-1.19302564532937e-05
-1.53370736119263e-05
-2.31302107209477e-05
-3.09641373583453e-05
-4.94624111162348e-06
-2.2105545952923e-05
-9.3517566167928e-06
-2.27927055142246e-05
-2.53562011533573e-05
-1.28603640661995e-05
-5.9288237690668e-06
-3.26544639812238e-05
-7.45562632355053e-06
-9.3261473138285e-06
-2.50260581208929e-05
-9.62618921325315e-06
-2.37165755364832e-06
-1.15559903982401e-05
-2.5442954275788e-05
-1.04765376472479e-05
-1.35825432977323e-05
-2.26124924648451e-05
-2.63510056356843e-05
-3.31278788407319e-05
-2.96010136911883e-05
-1.5624401439885e-05
-1.96653378182299e-05
-1.63007447405155e-05
-2.66687133793237e-06
-1.56121819337735e-06
-1.70419149354359e-05
-1.64469167094134e-05
-1.51268671704477e-05
-1.92360103216425e-05
-2.39055483158827e-05
-1.12157904698589e-05
4.57903488132088e-06
-1.00208274602168e-05
6.82926669724589e-06
-1.17668450114696e-05
-8.90900945240475e-06
-1.20478474673392e-05
-7.01263602238361e-06
-2.61808648535926e-05
-1.11152982566045e-05
-5.17690778331217e-06
-2.25866943590477e-05
1.15640079729758e-06
1.22533414378302e-06
-3.2661399223474e-05
-1.3742082218677e-05
-8.1662260584862e-06
-1.43219763594514e-05
-2.38616647479694e-05
-2.83972454106611e-05
-2.06952384630543e-06
-1.19302548932166e-05
-1.25583412309336e-05
-1.70909552589101e-05
-1.37164960740603e-05
-8.9544482791612e-06
-2.69731896162153e-05
-1.20149820333276e-05
-9.49114822833112e-06
-1.17439168228313e-05
-1.52972845225457e-06
2.863009087292e-06
-4.00004175209777e-05
-1.56201519047614e-05
-1.888354560118e-05
-1.34129063151747e-05
-1.49879470041508e-05
-6.99816666071765e-06
-1.62103499459816e-05
-1.64354634668971e-05
-8.17805978317983e-06
-1.51719738313628e-05
-1.20672317292597e-05
-1.74943360768353e-05
-2.42061645899955e-05
-4.45351440285877e-06
-8.62076869876629e-06
-1.37506276978797e-05
-1.37686800369746e-05
-4.72739783355409e-06
-1.12253596751985e-05
-9.33907959643773e-06
-4.21890473888115e-06
-3.43061761879331e-05
-2.48767938372799e-05
-1.37415557964764e-05
-5.0302352855599e-06
-1.60955586073525e-05
-1.58357246867413e-05
-1.28388052186828e-05
-3.25687327942393e-05
-2.77583595429306e-05
-1.28745062678261e-05
-1.51936587619645e-05
-2.74460279222087e-05
-1.48242293635916e-05
-1.36261177897031e-05
-2.26872400517691e-05
-1.11617041470909e-05
8.98774248073827e-07
-2.03405755130699e-05
8.23464788090599e-09
-8.28082982186684e-06
-1.64646572405341e-05
-2.79052448762767e-05
-1.29037055434896e-05
-1.17362325031858e-05
-2.22650203199128e-05
-2.78714403373358e-05
-1.53035373175294e-05
-2.65891098429495e-05
-1.88850097979264e-05
-3.63314542916301e-05
-2.01974252803134e-05
-1.16978040388367e-05
-1.31904478502241e-05
-2.85053524989387e-05
-1.0702867752583e-05
-1.45126006065181e-05
-1.33809203675788e-05
-2.83300270839312e-05
-2.04841561248448e-05
-1.79645635155015e-05
-1.94529647717164e-05
-1.19429773112676e-05
-1.34860680378139e-05
-1.51288883093311e-05
-2.00759901587296e-05
-9.53002868400301e-06
-2.3455174437771e-05
-1.61841735006382e-05
-5.16969011969831e-06
-2.50675466781696e-05
-5.60260115799586e-06
-1.7118355335355e-05
-2.82899970494351e-05
-6.35738420970954e-06
-1.24509242137468e-05
-1.02115910336775e-05
-1.85639206582534e-05
-2.00380790499495e-05
-1.31674816995678e-05
-1.36201637192474e-05
-3.02171495963745e-05
-2.77805986437813e-05
-1.02530044326104e-05
-1.65880050876896e-05
-1.48267810421434e-05
-1.29324946924322e-05
9.23603827528263e-07
-8.90350781158374e-06
-2.52123787146661e-07
-2.30711847176761e-05
-7.11831924646422e-06
5.72416287166288e-06
-1.36927832205805e-05
-8.72732933673989e-06
-1.36735220846642e-05
-1.14399097245406e-05
-1.05215311855789e-05
-2.26800447496411e-05
-1.48849019453291e-06
-6.11019519934807e-06
-1.18921564947196e-05
-4.15849101311849e-06
-2.28681149081556e-05
-1.88588724828236e-05
-1.05571892995269e-05
-9.28580635970577e-06
2.99778436101429e-06
-2.2601241671599e-05
-2.98079168382868e-05
-3.31752369498493e-05
-3.54234573433007e-05
-2.88067142910826e-05
-3.97496524614306e-06
-3.00527578610911e-05
-1.57594157791965e-05
-7.52540871372587e-06
-5.58571285325888e-07
-1.31069253205802e-05
-6.38648222214324e-06
-1.93028972891098e-06
-8.30297089329282e-06
-2.00112629577179e-05
-2.75747182129158e-05
-3.59661436947229e-05
-1.54187931276523e-05
-2.76432088515905e-05
-1.1019836290792e-05
-1.13967171325211e-05
-2.19865078974068e-05
-3.58251283494643e-05
-2.51655929391017e-05
-1.52846776200544e-05
-3.60335861736685e-05
4.30017354170113e-06
-3.14307803547161e-06
-3.12860216437676e-05
-1.99441037136262e-05
-1.15954258683935e-05
-5.39666997607576e-06
-1.26560906093918e-05
-7.85578273368221e-06
-1.15793556004584e-05
-9.3641598133681e-06
-2.3195810307588e-05
-3.7799320537857e-05
-2.20253032607194e-05
-6.70293352866956e-06
-2.85521129720626e-05
-1.51932995791357e-05
-1.62577065381149e-05
-2.35225265177005e-05
-2.64830219775133e-06
-5.21594351067189e-06
-1.97790293886858e-05
-1.33853844557288e-05
-7.60445443877809e-06
-2.47233359835385e-05
-2.66941113543442e-05
-1.73254439791978e-05
-1.32773765123525e-05
-9.92706682301742e-06
-1.53892440844814e-05
-1.5461688463417e-05
1.41429525275639e-06
-2.08236949483265e-05
-1.75952785938556e-05
-1.42030524241048e-06
-3.66842382885338e-05
-1.46321416698534e-05
-2.31007344559027e-05
-1.04822532872815e-05
-5.97604555385393e-06
-6.8648539009465e-06
-6.84068925495867e-06
-3.47927378192308e-05
-1.71213635066569e-05
-3.45710809884239e-06
-1.45245892651986e-05
-1.81124951960176e-05
-1.5054733039563e-05
-1.20212505872894e-05
-4.05006283794118e-06
-1.18122645086671e-05
-2.87154901012227e-05
-1.98361606284833e-05
-1.97948099800847e-05
-2.7351315592031e-05
-3.09048132678707e-05
-2.6180641612156e-06
-3.37785837998853e-06
-1.6387740795069e-05
6.53042765897423e-08
-3.45205688739992e-05
-4.55702616161e-05
-1.04839826952145e-05
-1.34310654662008e-05
-1.30241821224293e-05
-2.20142359391827e-05
-1.40845711489297e-05
-1.42098916533836e-05
-6.53893106581754e-06
-1.54903690228321e-05
-1.64361121133514e-05
1.51178453444891e-05
-2.05392609180731e-05
-2.29493361053905e-05
-1.63213454204109e-05
-1.08610992427397e-05
-7.79169659874394e-06
-1.13979001867804e-05
-4.67616419935318e-06
-2.80260685517401e-05
-1.72449849649008e-05
-8.85319862351795e-06
-1.91816918576197e-05
-1.84199169005823e-05
-1.9481306697863e-05
3.07739164248891e-06
-1.37932970678118e-05
-1.69418784881728e-05
-1.30115501823457e-05
-1.35748233395403e-05
-1.35839495075131e-05
-1.85059790944603e-05
-1.31565685135614e-05
-1.85516706400023e-05
-1.3547400283286e-05
-3.05171505648724e-05
-9.47271087530257e-06
-9.8117837485972e-06
-1.95883326493698e-05
-2.38050810939823e-05
-1.45971059725267e-05
6.85700933746158e-06
-5.54482717516687e-07
-8.9621853754651e-06
-1.76117788536157e-05
-1.90051265285557e-05
-1.19375174444582e-05
-2.39724866729066e-05
-1.77071591535654e-05
-1.59825393143401e-06
-2.25643815665567e-05
-1.06374210062747e-05
-9.95782363445823e-06
-8.90411942605396e-06
-2.97119040653525e-05
-8.3966987243098e-06
-2.04722176535667e-05
-1.34558090085654e-05
-2.40042692939783e-06
-6.71193793172513e-06
-3.8861526227763e-06
-9.84359496912516e-06
-3.48010323778101e-05
-3.17369579472742e-05
-2.86404909189673e-05
-2.21146372106117e-05
-1.58135258976948e-05
1.22801705595212e-06
-6.84226107773466e-06
-2.01459472424791e-05
-7.87757835398658e-06
-2.05382336287098e-05
-2.45776999307382e-05
-2.81765418391901e-05
-2.17501703112821e-05
-1.82131690820255e-05
-2.91343848701069e-06
-2.25057944741082e-05
-5.19669605063449e-06
-1.96845011472126e-05
-2.20888526180002e-05
-2.11203961944921e-05
-2.59383917270591e-05
-1.84194934692575e-05
-1.80728673401059e-05
-3.54978776621271e-05
-1.6877438974546e-05
-1.40380460658545e-05
-2.57532687100741e-05
-1.39317006949221e-05
3.5646054125704e-06
8.57807639103091e-06
-2.47044885834292e-05
-2.09837757878625e-05
-1.51363756264861e-05
-1.82393077527594e-05
-1.41990859513572e-05
-3.72124110073514e-06
-2.4005567468645e-05
-2.94373409322525e-05
8.59308296342361e-07
-1.25442369798163e-05
-3.25916468168202e-05
-1.03854599628139e-05
-1.9557331094213e-05
-2.63127605491629e-05
-3.25662050075452e-05
-1.37313192737648e-05
-1.72054886714266e-05
-9.36193568916943e-06
-1.39596576457311e-05
-1.08309619521152e-05
-1.06280934871912e-05
-2.10278938657326e-05
-2.21810057266226e-06
-1.36189142754183e-05
-2.11827044255029e-05
-2.43416763646887e-05
-1.39845495971098e-05
-6.16341694109434e-06
-1.6952420529115e-05
-4.10313415262024e-06
-7.86153758676075e-06
6.90977831554301e-06
-7.53126013108749e-06
-1.7399794587081e-05
2.03337695045423e-06
1.21409353432672e-05
-8.84554147460647e-06
-8.15554877555468e-06
-2.32523654867993e-05
-7.52488476464615e-06
-1.62920921941663e-05
-2.13148171572182e-05
-4.43079372711567e-06
-4.51048608946709e-06
-1.35628427500073e-05
-5.18096958067982e-08
-2.52192329096158e-05
-2.64569959148937e-05
-3.09218751969288e-05
-1.42745596160782e-05
-2.99012217468797e-05
-1.1130791284521e-05
-1.62203877054647e-05
-1.70155339205518e-05
-2.96489556989383e-05
-2.66975567824023e-05
-1.58877672412159e-05
-1.68828425218222e-05
-1.43332297874249e-05
-4.37470171608823e-06
-1.46624380911205e-05
-3.07673142787568e-05
-3.00221557709105e-05
2.17994487200532e-06
-2.16360081987209e-05
-2.53339727946983e-05
-1.80020744241961e-05
-3.17232509301665e-05
-4.13956155414003e-06
-1.68953731672816e-05
-2.42706862103607e-05
-1.04732826429727e-05
-1.44609716836163e-05
-2.91192177791947e-06
-1.06780843911513e-05
-2.7510095067491e-05
-1.00714797211437e-05
-3.47533746061739e-05
-1.49548786072067e-05
-3.29557209723217e-05
-8.65369860839339e-06
-2.09229836592912e-05
8.92713592515092e-06
-3.43992958088305e-06
-8.07461053994437e-06
-8.38460608364528e-06
-1.74939510224095e-05
7.92016000451869e-06
-1.06432695584907e-05
-2.42822853173236e-05
-1.0163638729698e-05
-2.53179208924134e-05
-1.18642208480365e-05
-5.56011955471265e-06
7.47882558394744e-06
-2.17254093125066e-05
-1.68850618530181e-05
2.1726769821098e-07
-4.40189802499167e-05
-1.42004512628863e-05
-1.40777956982894e-05
-1.00863066779243e-05
-2.21439451077643e-05
5.90296610097814e-06
-1.75352128984605e-05
-1.0828617069261e-06
-1.44678308775914e-05
-1.87733579567145e-05
-3.56679891429808e-05
-1.14040840811969e-05
-2.67264914637195e-05
-2.0704171572528e-05
-2.67661620786573e-05
-5.80792608073487e-06
-2.20521314392675e-05
-1.42716425687284e-05
-2.27487189762411e-05
-2.05906290499062e-05
-2.48471083181683e-05
-1.00218775579163e-05
-1.2114511169248e-05
-1.39535822415796e-05
-2.59499576444116e-05
-2.1374183062739e-05
-1.43294608171883e-05
-1.90143544487096e-05
-1.5820374247311e-05
-1.61715313847652e-05
-7.49161916511097e-07
-2.53491612500793e-05
-2.38007288655533e-05
-1.11581838681689e-05
-2.13936322033575e-05
-2.31873105102891e-05
-1.40829802290602e-05
-2.65524217034794e-05
-1.88346027539592e-05
-1.04947418214846e-05
-2.25960223159084e-05
-2.60364657255597e-05
-3.29766198578447e-06
2.57647409712554e-06
-8.43914689102085e-06
-2.4182727636356e-05
-1.66225779028275e-05
-2.79216202197048e-05
7.47697009479527e-06
-6.16835724473283e-06
-2.55979151561357e-05
-1.13107967872766e-05
-2.18688579725446e-05
-1.78693178036427e-05
-1.83699489502227e-05
-2.84324234827459e-05
-1.40089210164937e-05
-1.43701074936714e-05
-2.20579599651279e-05
-1.79984220204935e-06
-1.02319641027349e-05
-8.23054032047961e-06
-1.50531946570177e-05
-1.73355463379282e-05
-2.4887951097317e-05
-9.28672608594639e-06
-1.11171642358993e-07
-2.00362937103871e-05
1.06413049610553e-06
-2.43771135812756e-05
-2.66863566526666e-05
-4.27467170636469e-06
-2.5640416840573e-05
-3.05318514424868e-05
-2.29421142317229e-05
-2.19630479131459e-05
-2.80458317363917e-05
-4.70224645759904e-06
-7.42661493497726e-06
-1.38959762628882e-05
-1.92092180246293e-05
-9.91048299123085e-06
-1.43380072408082e-05
-2.04205506806574e-05
-2.23491168920258e-05
9.93446047088559e-07
-3.03344306107308e-05
-2.93276832045106e-05
-2.22166198235053e-05
-1.00167625546891e-05
-1.42643975543597e-05
-1.61775602710212e-05
-1.13228716432983e-05
-7.79865641792331e-06
-2.63764025855519e-05
-2.31600947091754e-05
-1.72062506358434e-05
-1.97611864602119e-05
-9.17766703764748e-06
-2.22498311791542e-05
-1.78004098421529e-05
-1.28141409431418e-05
-6.89342324151095e-06
1.37991873866685e-06
-5.07079651884501e-07
-2.31910798610652e-05
-1.62301050223165e-07
-1.79757471250575e-05
-1.07149750230625e-05
-1.3855831911828e-05
-5.20974053409267e-06
-1.91678651867693e-05
-3.51314152748179e-06
-1.97206460964295e-05
-1.28806641542705e-05
-1.38869856575574e-05
-1.75596083933738e-05
-1.15237977309033e-05
-3.1344282881035e-05
-3.33700410979436e-05
-2.09358613492162e-05
-2.79941264157777e-05
4.72986618772657e-06
-1.80892471267933e-05
-4.32131883101997e-05
-2.58544217662289e-05
-2.26076479509856e-05
-1.1478287649759e-05
-1.73598219881777e-05
-3.66459639932614e-06
-2.49496735919332e-05
-2.16825770249642e-05
-2.76578586246868e-05
-2.38054765524648e-05
-2.33832308652182e-05
-2.37520808273766e-05
-3.41352804102196e-05
-1.44268664389851e-05
-2.70506973549186e-05
-1.26549225592345e-05
-5.73540639330394e-06
-1.93344989576782e-05
-7.98915535354441e-06
-1.42219541909768e-05
-3.26792403872003e-06
-2.04727747689482e-05
-2.39576173035954e-05
-1.47276271730778e-05
-9.18745506320951e-06
-2.00971254969075e-05
-1.24917380491593e-05
-1.67510329680642e-05
-7.89520713592539e-06
-8.56087425687159e-07
-1.85936688388584e-05
-1.37633287073732e-05
-1.46368970551785e-05
-4.61361183635106e-06
-1.5726883315908e-05
-1.29696727448984e-05
-9.54473011269366e-06
-1.21155170549004e-05
-7.28773882746369e-06
-1.72823078678674e-05
-2.21536357907594e-05
-4.04966569682592e-06
-1.53348283694196e-05
1.37374221960904e-05
-2.37036192483719e-05
-3.81281590434963e-06
-1.52503539272781e-05
-2.64424006517719e-05
-1.56546653097658e-05
-2.09530021537784e-05
-5.38220068206615e-06
-1.96011530551945e-05
-2.36122629073537e-05
-8.90519121195133e-06
-3.0546234962347e-05
-1.53291532282301e-05
-1.14750460028148e-05
-1.38218012113496e-05
-1.62098391945947e-05
-1.09327909820836e-05
-3.70096406295022e-05
-1.39605807671525e-05
-1.6975931634864e-05
-3.09363603851337e-05
-1.84310534387709e-05
-2.7166807259074e-05
-1.36396962575417e-05
-1.45790725059743e-05
-2.08725648433425e-05
-6.08054153791335e-06
-1.4869755661157e-05
-9.70950409323387e-06
4.85111300039834e-06
-1.62159727906247e-05
-2.61753618311255e-05
-3.11741942625844e-05
-1.08135714747808e-05
-1.64454911152115e-05
-4.00655505370334e-05
-2.06442668004319e-05
-2.36479622799733e-05
-1.60436016790184e-05
-1.57122692609823e-05
-1.84345156504365e-05
-1.04894461279042e-05
-2.54940938671449e-05
-2.2223167042912e-05
-1.91002367433861e-05
-9.33384228019508e-06
-3.71803423181276e-05
-2.67544448148082e-05
-2.25664776571148e-05
-1.37300411050448e-05
-7.66462510877424e-06
-2.01373346085261e-05
-1.97462586901574e-05
-1.80639103985937e-05
-3.36900097392127e-06
-3.76998476720433e-05
-2.08236440231831e-05
-1.52277028320657e-05
-6.67996459800088e-06
-3.50019570143434e-06
-1.69200009843052e-05
-4.02212859714917e-06
-1.37171462885071e-05
-1.55473028612629e-05
-3.08928495091718e-05
-1.11962281063925e-05
-1.07864063702262e-05
-1.52078957981781e-05
-5.57794214423066e-06
-3.26741715372804e-05
-1.72730981454986e-05
-2.70571703687745e-07
-2.21955861059192e-05
-2.9212092452747e-05
-3.10865679177971e-05
-1.283422072024e-05
-1.89509602931516e-05
-3.07509177864078e-05
-2.69297117570696e-05
-1.18878900347288e-05
-1.5258895278168e-05
-3.31313632933309e-05
-1.72916628664856e-06
-2.72138531529589e-05
-1.5148013109752e-05
-2.79412761709757e-05
-1.18629049229309e-05
-2.11473057217452e-05
-3.82052480851746e-05
-1.91061243210627e-05
-2.69656794670803e-05
-1.45251387922929e-05
-1.0631118318941e-05
-2.75566314306897e-05
-1.12313680531352e-05
-3.28223179532482e-05
-2.4343598364924e-05
-1.55417852713278e-05
-1.77530050052215e-05
-9.36596315888674e-06
-2.5691582263498e-05
-1.47031316122604e-05
-2.23332986251042e-05
-1.49672684814044e-05
-2.71154206062768e-06
-9.17975233015619e-06
-1.62639938019672e-05
-1.40414241537206e-05
-2.97227218671812e-05
-2.87008228587386e-05
-1.35389309827193e-05
-1.6964840705513e-05
-1.80259305212779e-05
-1.66871612546392e-05
-3.10343349353538e-05
-5.47587554492438e-06
-8.43664825857986e-06
-2.27216162441167e-05
-2.25661360545305e-05
-1.20181634765827e-05
-1.32734696683309e-05
-1.03861026299551e-05
8.73659340911311e-07
-4.47596727690439e-06
-2.94771157385014e-05
-2.6115745619712e-05
-1.70872959638883e-05
-2.16079595439981e-05
9.40305561782462e-06
-2.07807829396187e-05
-8.60858567558488e-06
-1.40867729839045e-05
-1.63335847095543e-05
-1.22144332907661e-05
-4.7116977877932e-06
-1.7902219286908e-05
-9.21814109742943e-06
1.1987357521299e-06
-4.1403267145787e-06
-3.27690263951348e-05
-2.75258553928756e-05
-3.02135039555821e-05
-4.11548176579718e-05
-2.85564836912629e-05
-6.2832083158586e-06
-2.45145239542234e-05
-1.17922201586033e-05
-1.52554726547948e-05
-5.80583717967521e-06
-1.38446292638067e-05
-4.10036789298412e-07
-1.77306971084858e-05
-7.96625983469997e-06
-4.08316455359464e-06
-2.14945590225829e-05
-9.74660618224877e-06
-2.36755943337077e-05
-1.53174451545519e-05
-4.10443725743272e-06
-1.5415143868911e-06
-5.48305294467668e-05
-1.82229771096586e-05
-1.78609033431997e-05
-2.02589933655571e-05
-3.45086798743396e-05
-1.66812564535957e-05
-3.30321819171567e-05
6.85948111874153e-07
-2.56420774225484e-05
-1.02624501871631e-05
-2.40750547352408e-05
-8.55605724142611e-06
-2.43086202298133e-05
-2.23927502111019e-05
-2.80245176162579e-05
-8.33636701732794e-06
-1.13327302480872e-05
-1.9741630725639e-05
-1.76462189456479e-05
-1.63809450268255e-05
1.87394843526384e-06
-3.1975529616308e-05
-2.79588800955928e-05
-1.880244842885e-05
-3.22706338105752e-05
-2.72347457288766e-05
1.41213760696702e-06
-9.75448574775061e-06
-8.64228752718794e-06
-2.30924657108239e-05
-1.64112510972824e-05
-2.81952722509842e-05
-1.37853557927415e-05
-1.93896786192218e-05
-9.92063628214639e-06
-6.09653579085518e-06
-2.09438279861019e-05
-1.78816680394432e-05
-1.79509491806454e-05
-1.6722810885863e-06
-2.36884100935273e-05
-2.64117366781465e-05
-4.47033514795812e-06
-1.1203923109921e-05
3.50913201011472e-07
-1.54826134052258e-05
-1.65382484572955e-05
4.35178788523991e-06
-2.1532676068705e-05
-2.83696859144843e-05
-1.4112484196516e-05
-1.90930093894896e-05
-1.02655999387948e-05
-1.22405246074864e-05
4.29265394302957e-06
-8.61289250853895e-06
-1.27622654702166e-05
-1.43480584758111e-05
-4.20015395562498e-05
-2.58963005315489e-05
-1.4101673794051e-05
-9.33343523323521e-06
-2.83436706876917e-05
-3.84071702903812e-05
-2.64206555332174e-05
-1.86352913672365e-05
-3.57330339876681e-05
-1.38863382824379e-05
-9.23097481386256e-06
-1.80227512989163e-05
-1.38545312993516e-05
-3.20968309125283e-05
-2.39194357499841e-05
-9.60547393716452e-06
-1.51526156789671e-06
-2.6397082793324e-05
-3.24709622990745e-05
-1.29476801253114e-05
-2.07064919450316e-05
-1.11282286239323e-05
-2.07618335796087e-05
-7.18224729378027e-06
-2.18472148330232e-05
-2.2096433808362e-06
-2.21671645330534e-05
-1.99329437312211e-05
-1.2387092716813e-05
-2.70949496604505e-05
-2.72077981070324e-05
-4.94743018985799e-06
-2.77279390196217e-05
-8.77224160194518e-06
-2.18216217860308e-05
-1.96757660587107e-05
-1.39376423557197e-05
-1.74548411871688e-05
-2.15185872308221e-06
-8.46190556687787e-06
-1.14457763075103e-05
6.13128537165989e-07
-1.04879067628715e-05
-2.89110037082854e-05
-1.3934848603295e-05
-2.62023763178162e-05
-3.28661317858018e-05
-1.5045656329066e-07
-2.04046103512822e-05
-1.47764235539585e-05
-1.26689942862314e-05
-1.84548996136142e-05
-3.14118216251267e-05
-2.00802687407468e-05
-1.78255948201058e-05
-9.23021572588623e-06
-1.71305685048123e-06
-1.17947645652263e-06
-3.93701102909583e-06
-2.3095667895995e-05
-6.11629429883609e-06
-1.57535469292483e-05
-1.69348353588606e-05
-2.74963944200033e-05
-2.13945344613421e-05
-1.63234562743722e-05
-1.91804395304735e-05
-9.66839707901771e-06
-2.48975722144647e-05
-2.60348278770477e-05
-1.96737511673029e-05
-1.93856192418996e-05
-6.50005728521226e-06
-1.85566568813008e-05
-2.97922631242316e-05
-2.16451286547168e-05
-9.19989560137954e-06
-1.81068619275234e-05
-2.35577061769549e-05
6.03993839340359e-06
-3.12101725114247e-05
-1.26469953058399e-05
-1.9620283585881e-05
-2.15524186920641e-05
-6.84959010427641e-06
-2.68552150172276e-06
-3.09461530168745e-06
-2.08756992051103e-05
-6.76697749145335e-06
-3.39262720284786e-05
-3.43709178947216e-05
-6.34797230209786e-06
-3.47951402236488e-05
1.97311401489497e-06
-1.43513672751589e-05
-4.64055624099419e-06
-2.03607815352826e-05
-2.26815282661956e-05
-1.84981188244742e-05
-7.31040740012008e-07
-1.20385353969306e-05
-2.7799837640241e-06
-2.54812415572646e-05
-5.83016462001106e-06
-4.25286606534722e-05
-8.91108817430585e-06
-1.5230412338351e-05
-1.91291850589968e-05
-1.20559222422134e-05
-1.22883642344254e-05
-8.26289855760586e-06
-3.48945633313211e-05
-1.31951955706458e-05
-9.540474211947e-06
-1.74577686868761e-05
-2.78622338315989e-05
-1.3274398617554e-05
-1.05665830337637e-05
-3.04584501834073e-05
-3.97717307878613e-05
-1.40595236571082e-06
-2.35131890772276e-05
-2.6915566732428e-05
-1.71513226940293e-05
-9.84921535046899e-06
-1.44132219455719e-05
-1.91575419648375e-05
-7.3328936044782e-06
-1.83760764542774e-05
-1.56999822043696e-05
-2.85510585252632e-05
-1.9156003282184e-05
-2.25607595350875e-05
-2.40019617821102e-05
-1.89813633882092e-05
-1.37919421094674e-05
-2.15613961516516e-05
-1.77000645154685e-05
-2.24720685667001e-05
-1.71682214206888e-05
-9.56804129309889e-06
-2.60948056943461e-05
-1.52469469390088e-05
2.03679229637356e-06
-1.80627280137005e-05
-2.38785544225559e-05
-1.70202418230044e-05
-1.10245360115586e-06
-1.74787623220508e-05
-1.20420487670509e-05
-1.41286773706733e-05
-2.47538499469908e-05
-2.61693326744923e-05
-1.9587871417479e-05
-2.52400004050926e-05
-1.51227177797649e-05
-1.58665442228202e-05
-1.76873412540316e-05
3.91047497458601e-06
-9.19768222928419e-06
-1.94286559411499e-05
-1.84776542161578e-05
1.15556341511206e-05
1.53121083739664e-06
-4.00337068036321e-06
-1.93864972023858e-05
-1.77217679264474e-05
-1.37012423006674e-06
-2.12420539984376e-05
-2.46329185095336e-05
-1.57862510630079e-05
-4.25091903777417e-05
-2.87818169992059e-05
-1.60490189076451e-05
-3.16949200027522e-05
-2.9127737200767e-05
-1.62967325026327e-05
1.23361712387116e-05
-1.80269329350948e-05
-1.99079822371458e-05
-4.11548315159965e-05
-1.17206456853651e-05
-1.5999027557384e-05
-1.76037216829114e-05
-1.92681207261724e-05
-3.28003891959392e-05
-2.63870996930939e-05
-9.25716774688522e-06
1.19516179409714e-06
-1.67774435084076e-05
-5.35724539612185e-06
-8.51401038531546e-06
-7.11924074613489e-06
-2.74248442823086e-05
-1.42070677346125e-05
-1.95841800396314e-05
-1.66720423961616e-05
-1.39698880105462e-05
-1.57288963211287e-05
-8.30893102201862e-06
-1.43411635825189e-05
-1.38317113237397e-05
-1.49126757922361e-05
-8.61230871326172e-06
-3.52817018333707e-05
-1.792479960694e-06
-2.41486866879282e-05
-2.17636031658411e-05
-2.03940809055424e-05
-2.7919542275018e-05
-1.64958370233355e-05
-3.45666513958496e-06
-4.38016944712672e-06
-1.84233057083614e-05
-1.68997388637582e-05
3.42220458223486e-06
-2.63113823649651e-05
-2.17706871135118e-05
-4.31203396524733e-06
-2.03677993300993e-05
-2.04055559925314e-05
-8.74284274488158e-06
-1.55983718922979e-05
-7.87785177237379e-06
-1.40598569833612e-05
-1.17898148528971e-05
-2.66367922362773e-05
-1.231354484646e-05
-1.03873494386184e-05
-1.79392625252811e-05
-1.55506817865187e-05
-1.61868681057886e-05
-2.21659396969988e-05
-1.45810752645282e-05
-1.75584463807814e-05
-8.47160176002432e-06
-7.92006729774297e-06
-2.36685235580243e-05
-1.90849512004628e-05
-2.59699145217314e-06
-9.1722565668235e-06
-3.28705209572198e-05
-2.87005939194791e-05
-2.03360715356062e-05
-5.54412891530986e-06
-1.66875035694437e-05
-7.53166598412641e-06
-1.43646692689707e-05
-1.86543121289184e-05
-7.9391801915653e-06
-9.53944007158112e-06
-3.33527716876811e-05
1.92169400696874e-07
-6.79146056625603e-06
-1.55599142601647e-05
-3.11763694537229e-05
-7.7886868906905e-06
-3.46363516507034e-05
-9.71896054528288e-06
-2.10473744960925e-05
-1.78176403669585e-05
-3.09273550327648e-05
-3.62785522558562e-05
-5.30851947979403e-06
-2.25682857647735e-05
-1.35323632537289e-05
-1.07900181148599e-05
-4.25096953775017e-05
-4.2741258230868e-06
-3.73456326400429e-05
-2.63177818497468e-05
-1.00835503230042e-06
-2.0727342146654e-05
-2.18510549844056e-05
-2.00486209041589e-05
-2.4292514608698e-05
-1.21087018556199e-05
-2.42760724599004e-05
-2.55794687271786e-05
-8.77956883628357e-06
-3.35493315146957e-05
-1.80962633011831e-05
-1.65779436584911e-05
2.9483534636332e-06
-2.11962252807101e-05
-7.89961827580587e-06
-2.25366023709662e-05
-1.51398902715163e-05
-2.52398286761982e-05
-1.74252542711758e-05
-5.90661124082658e-06
-5.48366779043097e-06
-9.12794999501949e-06
-2.45613674824365e-05
9.93385924257451e-06
-1.63483854696117e-05
-2.44776711484055e-05
2.68138541960704e-06
-8.50159988314967e-06
-4.99325957585959e-06
-3.31084941915643e-06
-1.42660272745382e-05
-1.32472096712683e-05
-4.09129325881197e-06
-3.43455482017704e-05
1.69960201107415e-05
-1.89467968635678e-05
-1.89683351506978e-05
-2.54081627334483e-05
-1.13314766704009e-05
-2.69089420374894e-05
-2.83021004701776e-05
-1.25990501011707e-05
5.35926739150614e-06
-2.47718496549369e-06
-1.17835066470938e-05
-3.06308514693989e-06
-1.94739687151914e-05
-5.39837496506434e-06
-2.14508090793687e-05
-6.94261932707185e-06
-1.29565326517775e-05
-3.32939013960351e-05
-3.74668543530463e-05
-2.61969101644424e-05
-1.02887587364569e-05
-2.2084819607743e-05
-2.28976414885183e-05
-5.62592398440743e-06
-2.02471072185272e-05
-2.30925831347891e-05
-6.74864098833958e-06
-1.96125516646745e-05
-3.26491280451808e-05
-1.30294043591655e-05
-3.34568040860793e-05
-1.43030961428588e-05
-8.41380455931771e-06
-1.48317183725331e-05
-1.36475759743598e-05
-1.77879030219159e-05
-2.86555751468701e-05
-2.37361157348223e-05
-2.78350489536757e-05
-1.92912120535676e-05
3.27169771745599e-06
-3.03222765293781e-07
-1.00091774642433e-05
-1.81428080803045e-05
-2.24977295899415e-05
-1.1848896499465e-05
-1.4937560344804e-05
-1.76117110684663e-06
-1.42097193347555e-05
-2.80466465905943e-05
-1.9912328221805e-05
4.56478786135652e-07
-1.40276881576964e-05
-1.91029053424045e-05
-1.08027709137237e-05
-3.77755854100807e-05
-1.06410456723347e-05
-1.32725860090228e-05
-3.42407074484935e-06
-3.74452817490043e-05
-1.074058568885e-05
-7.23917608837625e-06
-1.76973749478332e-05
-2.18666477144847e-05
-1.68688872581479e-05
-3.14247560970746e-05
-2.71397232676181e-05
-3.76398963930698e-05
-1.58602132504601e-05
-4.00981424660993e-05
-2.0200669230976e-05
3.65713658243858e-06
-1.82864697570173e-05
-1.57472535041227e-05
8.67967725657667e-07
-7.29907448989274e-06
-1.28139562316432e-05
-2.23500798505589e-05
-6.62178811144444e-06
-3.08410326380507e-07
-6.2905075102762e-06
-8.87713128176015e-06
-2.1150923021748e-05
-7.01187851995172e-06
-1.4617540631865e-05
-1.02796085710903e-05
-2.02829173407749e-05
-1.18147612880708e-05
-7.66594923069736e-06
-2.03155884535768e-05
-2.31657309139188e-05
-1.51275330785155e-05
-2.67579302757263e-05
-1.48350042507514e-05
-2.12671109929404e-05
-2.31357498052747e-05
4.42970138207461e-06
-2.51583322367673e-05
-1.41956463162705e-05
-7.52778971204006e-06
-9.47300018915927e-06
-2.79861188346119e-05
-2.81286535811397e-05
-2.74326443446498e-05
-2.36486124937962e-05
-1.80951877243151e-05
-2.1560923671678e-05
-9.7540825233871e-06
-2.75437448709738e-05
-1.44451045141459e-05
-1.00827169770988e-05
9.94698460216084e-07
-3.08113899711086e-05
-1.95822680969531e-05
-1.04407722142103e-05
-1.9669692236951e-05
-1.32660951918073e-05
-2.02050252934191e-05
-2.10099834594241e-05
-2.01975795493444e-05
-2.758750816073e-05
-2.348187611287e-05
-2.08872293777466e-05
-1.04492317369482e-05
-1.65207922360544e-05
-4.54294490836178e-06
-2.97389792295312e-05
-1.29324657963202e-05
-1.71309962351683e-05
-1.50087827022921e-05
-2.51665261725596e-05
-7.22180424659769e-06
-8.20455559241859e-06
-2.09677271806313e-05
-6.47245149902655e-06
-7.11509705487513e-06
-2.00283368908543e-05
-1.22340919795521e-05
9.671593279445e-06
-5.2899862496114e-06
-1.73862474810507e-06
-5.16555432580395e-06
-8.6800661922013e-06
-1.49639040330332e-05
-8.69914864210994e-06
-1.68893899508367e-05
2.63422048298385e-06
-1.78271536154616e-06
-6.97480153542604e-06
-1.04814758570925e-05
-2.86015446423007e-05
-1.23319711251662e-06
-1.5559881913145e-05
-1.30188738058927e-05
-2.25264603027705e-05
-8.93848202475224e-06
-1.96545394797462e-05
-1.60714539876931e-05
-2.70931268062602e-05
-1.41044799745609e-05
-2.59805699238319e-05
-2.57421865376114e-06
-7.23388573453457e-06
-2.50575720705354e-05
-2.14873520053637e-05
1.65379213664959e-06
-2.2185087741741e-05
-1.71928218611601e-05
-1.31274467118008e-05
-1.44837040082226e-05
-1.46189793991262e-05
-2.15628139294208e-05
-2.52031526768717e-05
-1.59597416608583e-05
-2.15773278470668e-05
-1.86366698566176e-05
-6.45497841626704e-06
-3.23471443401407e-05
-3.367790834091e-05
-9.75394451638554e-06
-2.96444709971496e-05
-2.43702408494758e-06
-5.36759583567415e-06
-2.65696772249466e-05
-6.39472375648252e-06
-1.44364228628848e-05
-1.74364299517595e-05
-1.33700680409682e-05
-3.55649949833951e-05
-6.78768944035227e-06
1.85262766863294e-06
-1.89662933569459e-05
-2.91703067315016e-06
-2.95608877028254e-05
-8.74477008689877e-06
-2.60359408838235e-05
-2.57390000026768e-05
-1.08875249743e-05
-5.46653238628369e-06
-2.36319290274543e-05
-2.80145428763789e-05
-6.49899626262388e-06
-2.04039807204757e-05
-5.36672474120854e-06
-2.64348127480262e-05
-2.98044648002132e-05
-2.19098718131483e-05
-4.54075070905891e-06
-1.45434977798327e-05
-2.6819932197348e-05
-3.51944518632936e-05
-3.28696657278969e-05
-2.70645403178127e-05
-2.66533917202415e-06
-1.66994236493397e-05
-1.86488460841801e-05
-1.18256380226999e-05
-2.24196882339507e-05
-1.52159749222258e-05
-3.34757192709415e-06
-1.40598192402779e-05
-2.92942721139643e-05
-2.06913621696709e-05
-4.33469281077197e-05
-7.09487591595644e-06
-2.16777047924761e-05
-9.4380249335844e-06
-1.06989566305109e-05
-4.35111583822678e-06
-1.72155290831531e-05
-1.82536952154196e-05
-1.52383352814455e-05
-1.19496931900994e-05
-2.74490607587288e-05
-7.87483273316228e-06
-2.47246043696814e-05
-8.87980195265307e-06
-1.75319357839054e-05
-1.32940127847615e-05
-1.41917926210764e-05
-2.06928572029471e-05
-6.47318067820042e-06
-9.49475879771534e-06
-1.75733055158533e-05
-7.42983455101728e-06
-7.36028690396488e-06
-1.31605476364569e-05
-1.86168770160031e-05
-1.61752572682281e-05
-4.48936873269577e-06
-8.80622704385855e-06
-1.15560789500062e-05
-3.06192436934733e-05
-1.91805676098339e-06
-1.097172183673e-05
-8.25818211184749e-06
-2.48288119742507e-05
-2.29758401691916e-05
-1.58995840796399e-06
-1.33428943012843e-05
-1.02419013174486e-05
-1.0646192786084e-05
-2.09961623055875e-05
-8.36427106611721e-06
-1.59297861117802e-05
-7.99600010896854e-06
-1.85592327160518e-05
-7.46672033844256e-06
-2.15844118685625e-05
-1.93695926389313e-05
-1.6480333192981e-05
-1.05994015596328e-05
-1.85378106779285e-05
-8.06263021209157e-06
-3.28715480855342e-05
-2.14716143524848e-05
-2.66302785016215e-05
4.52857433286959e-06
-1.85459846875004e-06
-1.53269697448399e-05
-8.59496380085527e-06
-1.78056007436128e-05
-2.34936168681651e-05
-1.36328987613773e-05
-2.72472540795929e-05
-1.97369200426379e-05
-4.62947428987249e-06
-1.28129683940494e-05
-1.47387019451957e-05
-2.10920333450584e-05
-3.14633902291069e-05
-2.6409110696033e-06
-2.4051041740691e-05
5.39155885433999e-06
-1.40234195729406e-05
-1.76161533459772e-05
6.73113443217347e-06
-6.59255540352519e-06
-2.90968489139969e-05
-2.42978036727811e-05
-5.65603310661633e-06
-2.69968416378984e-05
-1.38445965511849e-05
-1.25122011599593e-05
-3.28849294546699e-05
-2.44381390710808e-05
-2.00141189737526e-06
-2.83605463587899e-06
-3.8276182774199e-05
3.50935046264431e-06
-3.67683879306898e-05
-2.70414230253299e-05
-2.88930056122371e-05
-2.1034313806543e-05
5.17684993141875e-06
-1.40551756720286e-05
-1.96076936829661e-05
-2.14426000673763e-05
-2.05544707185773e-05
-1.13340957842469e-05
-1.59614171345793e-05
8.97229522120792e-06
-7.43480324529266e-06
-4.50692346330649e-05
-2.18161400816745e-06
-1.69557247046655e-05
-1.91917122867329e-05
-1.3508109367392e-05
-2.50571226834468e-05
-3.06561515587477e-05
-1.70667906080392e-05
-2.25947658063887e-05
-7.35589715224979e-06
-1.63068412292072e-05
-2.27752890752685e-05
-2.25265855072019e-06
-1.50702193547614e-05
-1.78536172360788e-05
-2.16562745707368e-05
-1.12361783118385e-05
-1.88668428117099e-05
-2.36433744361731e-05
-1.7106624528712e-05
-1.44013207494517e-05
-4.42429443099918e-06
-1.15226194676458e-05
-1.35369422641653e-05
-1.41030303911726e-05
-1.17448937247357e-05
-1.3274039775128e-05
-1.90575284929885e-05
-1.73120279329469e-06
-2.01935244606029e-05
2.32437291532971e-06
-3.46303694554226e-05
-3.21810300095001e-05
-2.56210884971944e-05
-8.29790079349289e-06
-7.53229731886764e-06
-2.40334860789376e-05
-1.76665873031259e-05
-1.37760846935346e-05
-2.97954746020477e-05
-2.34427445013311e-05
-8.88132449621938e-06
-5.16892419307346e-06
-1.34080010374966e-05
-2.06073147662367e-05
4.30889568081997e-06
-1.83970889989158e-05
-1.73591116921377e-05
-1.59163798097945e-05
-2.63860718013705e-05
-2.65197799152485e-05
-1.81933004367771e-05
-1.75278512387502e-05
-6.00199517572996e-06
-1.44871037719901e-05
-1.73849152244075e-06
-1.78131479183944e-05
-5.12818884706385e-06
-1.62404780043306e-05
-3.04292096471149e-05
-1.3694292816891e-05
-9.65385863222036e-06
-1.38592415919655e-05
-3.49270926651549e-05
-2.10322251399382e-05
3.82868719114948e-06
-3.77344690975778e-06
-6.65902850452262e-06
-4.00943237263997e-06
-2.14215918933372e-05
-1.0457835661078e-05
-1.22107126755699e-05
-2.03259868030902e-05
-1.20758000819294e-05
-1.63872002876158e-05
-1.77741830463314e-05
-1.7911279708478e-05
-2.35628565585408e-05
-2.18442119198412e-05
-3.08839324407507e-05
-1.47576263822703e-05
-8.36111589815553e-06
-3.24663129846368e-05
-1.64914021260249e-05
-1.42326454744796e-05
1.34124317141355e-06
-1.25862211598869e-05
-1.59020625403434e-05
-2.51458347566237e-06
-1.149065599394e-05
-2.39652863025664e-05
-2.30816514872861e-05
-1.88064519163325e-05
-7.9276600860422e-06
-2.65497029359655e-06
-2.17400372796062e-05
-2.12477971477842e-05
-1.07830031255111e-05
-2.52839837954524e-05
-2.07943207887029e-05
-5.50656618985691e-06
-2.03326789073201e-05
-2.81363766701997e-05
-1.04927118631476e-05
-1.72908689689241e-05
-1.64110297821605e-05
-2.90625245202278e-05
-1.96931276544545e-05
-4.63139588682332e-06
-2.74402849862656e-05
-3.20245971242649e-05
-3.34585207712813e-07
-1.83205875990082e-05
-4.1992566292923e-06
-3.23096447557185e-05
-2.50005399009981e-05
-2.42872777574321e-05
-2.62381838607022e-05
-1.51798133451839e-05
-2.08515961459916e-05
-1.55782103404249e-05
-3.00213622688786e-05
-2.66027149095882e-05
-1.41334409080319e-05
-3.3769558354697e-05
-1.36766031244144e-05
-5.44557024825842e-06
-3.03731024377576e-05
-1.14062290806021e-05
-1.22711198483447e-05
-2.71420356505671e-05
-2.03286365686254e-05
-3.84928608555211e-07
-3.23414045859367e-05
-1.4227889738881e-05
-1.06264717233292e-05
-2.20533412691961e-05
-1.36386889492305e-05
-2.4711962690919e-05
-2.1580698505774e-05
-1.69584460527343e-05
-9.98113567607849e-06
-1.56573249769138e-05
-2.1307405362618e-05
-2.39156787653164e-05
8.68492322642429e-06
6.4688464083151e-06
-1.78015785210939e-05
-3.08833696542193e-05
-1.63187571040883e-05
-1.41191315012625e-06
-1.77247444847818e-05
-3.00174649528881e-05
-2.56668707363984e-05
-2.14751364040017e-05
-6.60450573056214e-06
-1.44428901638248e-05
-5.1508335449071e-06
-3.5771782653259e-05
-1.01523997650229e-05
5.52410975553893e-06
-1.66901901449382e-05
-9.33044508190658e-06
-2.60301417326522e-05
-1.35655226597726e-05
-1.75438682532933e-05
-7.9483200261529e-06
-1.87499957513677e-05
-2.543207232942e-05
-1.21634558696478e-05
-7.90739838844637e-06
-2.95681534502306e-05
