# Supplementary material for: Research on computational propagation and identification of mine microseismic signals based on deep learning
Source: PLoS One. 2025 Oct 22;20(10):e0334641. doi: 10.1371/journal.pone.0334641 (PMC12543183; doi:10.1371/journal.pone.0334641)
Supplement: S11 Data — (ZIP) [file pone.0334641.s011.zip › 000101100002696.xlsx_0.txt_24.txt.txt]

-9.75933609674113e-06
-2.52269772459643e-05
-2.03725513351913e-05
-4.35754523699526e-06
2.56813213074166e-06
-2.40178676123712e-05
-2.74429839872376e-05
-2.6496676306159e-05
-2.6676974924546e-05
-4.14297225780981e-05
2.37532553527945e-07
-1.97771982361616e-05
-3.44969438333239e-05
-1.39317233457304e-05
-1.13567349725282e-05
-1.73977388548698e-05
-9.09565968681182e-06
-2.86699802799021e-05
-2.43393291160805e-05
-5.49828687017572e-06
-2.2323107719119e-05
-5.48861031957913e-06
-1.19829028938818e-05
-9.3271565368211e-06
-1.99492704956974e-05
-2.36375859391835e-05
-1.56276202109513e-05
-1.71541187111049e-05
-2.35361890825407e-05
-1.07737707402439e-05
-5.99528952716851e-06
-3.70596117173072e-06
3.27393406244337e-06
-2.81103940245784e-05
-1.13951351250563e-05
-1.30079190969143e-05
-3.79315155646247e-05
-7.89533770324977e-06
-8.15902861631297e-06
-1.36662661148154e-05
-5.36417686558617e-06
-3.74672955538142e-06
-2.90964956380271e-05
-2.17757359310196e-05
-1.11959757924677e-05
-2.59604783666751e-05
4.50015345815991e-06
-2.89588042817591e-05
-1.98663960675594e-05
-6.74343563427319e-06
-3.84132996728873e-05
-2.09061567920079e-05
1.65434929428827e-06
-3.37595964399488e-05
-1.14898096552277e-05
-2.39159321467727e-05
-2.55553203324747e-05
-1.72855126488481e-05
-6.01957475293724e-06
-2.02625897701916e-05
-2.30005435540163e-05
-1.4529166651025e-05
2.88501079146983e-06
-3.62086596644152e-05
-2.69192682586883e-05
-1.5242675208575e-05
-1.37252943777151e-05
-3.41666101144745e-05
-4.76583508239418e-06
-3.62388339137598e-06
-2.55463254508633e-05
-2.33209626534803e-05
-1.59742822566185e-05
-4.64734007915609e-06
-2.01143760422035e-05
-1.33569256548907e-06
1.76236765619037e-06
-2.91052026747374e-05
-3.10231939612216e-05
-1.0632645031026e-05
5.79271440747242e-06
-2.30505470007984e-05
-2.17781127679041e-05
-1.53021438486575e-05
-2.0259156535941e-05
-1.49395309462867e-05
-2.0720058629574e-05
-1.01558611023225e-06
-2.2597207535313e-05
-1.64170934998418e-05
4.04715739768193e-06
-1.86996806981784e-05
-2.82807474721408e-05
-1.38027697531149e-05
-7.45845532498529e-06
-1.39907232629796e-06
-3.22194468366069e-06
-1.04671766455477e-05
-1.58948212225642e-05
-7.27085251059784e-06
-1.96951781925491e-05
-1.58485659907013e-05
-1.67431004514457e-05
-1.05268652764721e-05
-2.95769582382901e-05
-1.32984569336899e-05
-2.99202757921871e-05
-2.58374333450024e-05
-1.39200275024639e-05
-2.95359494289542e-05
-2.40420794779671e-05
-1.62140636024398e-05
-1.35470977044824e-05
-2.53376844695534e-05
-2.03515634376483e-05
-1.40685220585821e-05
-3.11934426347945e-05
-2.23671439395473e-05
-9.20094102570222e-06
-2.01875299333339e-05
4.00376915189935e-06
-2.53822590286543e-05
-3.16026560863506e-05
-1.99398696903404e-05
-6.14039875313022e-06
-2.32263401537078e-05
5.65931565744761e-07
-2.1642248586987e-05
-2.7490089201325e-05
-3.56633982388174e-05
-2.37585409237775e-05
-1.32032268363935e-05
-1.84890383228714e-05
-1.42078131864764e-05
-1.8695517273816e-05
-8.04117397821962e-06
-2.07344229539045e-05
-7.18616888866404e-06
-2.14436071601484e-05
-1.77549328005352e-05
-2.00659479494717e-05
-5.5778747733927e-06
-2.0923263289289e-05
-6.21318485740241e-06
-1.4575843683308e-05
-3.94843778858716e-05
-4.45935385250281e-06
-6.98227693190777e-06
-1.75534227330644e-05
-1.78023816006601e-05
7.91336545030963e-06
-2.8241947497915e-05
-2.91440061529254e-05
-1.51574251096912e-05
-1.62298292505855e-05
-1.18590044280103e-05
-1.28519031050824e-05
-2.03593324035923e-05
-5.80435216686448e-06
-2.77135456809806e-05
-2.71211496374432e-05
-9.68132098485618e-06
-5.71362556193623e-07
-3.1666329330385e-05
-2.27843154312835e-05
-2.06327024713446e-05
-5.88705270559565e-06
-2.79695938710437e-05
-9.54754016629821e-06
-1.02360539228229e-05
-7.52693854591537e-06
-1.04711402420468e-05
-2.8429426309376e-05
8.365702370556e-07
-7.48710950529549e-06
-2.00040602688447e-06
-2.69959998643302e-05
-2.34238286409867e-05
-6.24383878376983e-06
-3.70483431266491e-05
-1.89267567661856e-05
-1.50681228332515e-05
-1.58322083634071e-05
-9.35370869767809e-06
-1.65599260806587e-05
-1.38054479997117e-07
-8.86115458526448e-06
-1.50910936434692e-05
-2.50890961305244e-05
-1.06217696713992e-05
-1.93507322196115e-05
-2.54155436260773e-05
-3.57050522521475e-05
-1.59069420390646e-05
-1.89447295690066e-05
-3.30077089214611e-05
-1.56594597706645e-05
-1.8890529866407e-05
-5.02853591897701e-06
-1.21415915494383e-05
-2.05009026849831e-05
-1.54927571775187e-05
-1.42947274113156e-05
-4.40901814485302e-06
-1.97498608373087e-05
-1.3005484678981e-05
-1.65872359391537e-05
4.96193051542281e-07
2.80785835323297e-06
-1.5705595320815e-05
-1.74210185162012e-05
-1.5407177279725e-05
-2.29133026983984e-05
-1.41102569682226e-05
-1.35798462585015e-05
-1.55391329509551e-05
-1.72291511150235e-05
-2.2038844169439e-05
-3.29908912237823e-05
-1.72257858830777e-05
-2.23686930459569e-05
1.29628444631181e-05
-3.4488255725589e-06
-1.9970652768404e-05
-1.78198368010422e-05
-3.59207033971134e-05
-3.29428815119507e-05
-2.28685679222048e-05
-1.71742085590533e-05
-1.50505608412545e-05
-2.60912136603901e-05
1.26074888236306e-05
-6.64396515933182e-06
-1.95647811995047e-05
-6.148945272707e-06
5.3216327573206e-06
-1.44701232916031e-05
-1.77833880938362e-05
-2.37030191721571e-05
-1.20891181237345e-05
-1.55156004533254e-05
-5.51341650023719e-06
-3.73915786845609e-05
-7.13064958299805e-06
-1.64387289791742e-05
-6.47474075536278e-06
-1.63184559934342e-05
-1.71975390388185e-05
5.41923841706843e-06
-2.94983514450069e-05
-2.28438826721391e-05
-5.2678569388669e-06
-1.89645204003922e-05
-1.6323552385218e-05
-1.1397826189578e-05
-2.62754297585971e-05
-1.74237130147111e-05
-9.6115057663692e-06
-2.61359077568647e-06
-2.42626187462544e-05
-2.46653125806096e-05
-1.26905140395566e-05
-2.16272786132689e-05
-3.18231056752228e-05
-3.11640259871592e-05
-2.47706586786153e-05
-4.05166987718018e-05
-1.49501486686726e-05
-2.05093607298407e-05
-1.56980060961195e-05
-1.71395729857976e-05
-4.44151284922433e-06
-1.88503538537952e-05
-1.79761954068195e-05
-5.10123018248769e-06
-2.22945545477722e-05
-7.98704526613852e-06
-1.40185485100708e-05
-6.20702575788375e-06
-5.73246051681116e-06
-8.50408633329427e-06
-2.35010444173758e-05
-1.86925826994016e-05
-9.91614498286037e-06
-4.1051872588776e-06
-1.66324941307961e-05
-4.0619010421073e-07
-1.17261587117391e-05
-2.90451247926195e-06
-9.33450716184946e-06
-5.97840042461045e-06
-1.31327796144646e-05
-2.24398018769659e-05
2.43524592961143e-06
1.66771798870224e-06
-2.02858533867359e-05
-2.68345286715072e-05
-6.73001289494361e-06
-2.18606325930052e-05
-3.5208693047979e-05
-7.61134133154102e-06
-1.63519966590727e-05
-8.7628158554744e-06
-1.13073503660699e-05
-1.58817925146713e-05
-4.00191488076332e-06
-2.96181178855141e-05
-2.66963849594281e-05
-1.79163781309248e-05
-2.90634795946747e-06
-3.17970268646704e-05
-2.09420805187645e-05
-1.95157977180885e-05
-3.12860611554036e-05
-2.21490218198574e-05
-2.6122156431172e-06
-2.09899427737409e-05
-1.99386150986244e-05
-1.75063179117596e-05
-1.70284063375896e-05
-4.4030419959058e-06
-2.81866369315072e-05
-2.03308339975554e-05
-1.72518016066592e-05
-1.75826752691046e-05
-1.46755152596949e-05
-1.92132613441341e-05
-1.40146869151634e-05
-3.43356456518956e-05
1.49029284417443e-06
-2.14803188647856e-05
-1.13757688290726e-05
-2.10952692086875e-05
-3.34668504434353e-05
-9.09579547507868e-07
5.41591690500492e-07
-8.26266604387896e-06
-1.33182703330175e-05
-5.18546823976738e-06
-1.49963157449493e-05
-3.38263252247555e-06
-1.78497463215205e-05
-1.93119340376967e-06
-1.96717746849843e-05
-2.39330377501418e-06
-1.87481024313437e-05
-1.74481504308548e-05
-1.82287474412195e-05
-2.80149555060676e-05
-2.45831462592365e-05
-2.49539236399589e-05
-2.28044979736488e-05
-2.69729793361276e-05
-1.12916941020196e-06
-3.09032151147267e-05
-3.24131694003361e-05
-2.94741036268538e-05
-1.43281134296857e-05
-1.932612861628e-05
-7.26266707074856e-06
-1.23190144093237e-05
-1.8295655462068e-05
-1.49758210792499e-05
-9.32548751207304e-06
-2.60951678911888e-05
-1.68836419264496e-05
-2.08989289013096e-05
-7.17235743784702e-06
-2.08539212096083e-05
-1.4170486383341e-05
-9.64736179610714e-07
1.29829747429739e-06
-9.01286471927894e-06
-4.52408443297538e-06
-1.61075353963674e-05
-1.34037079361333e-05
-1.58921912789629e-05
-2.90464826324231e-05
-9.98292190320799e-06
-5.90195509007931e-06
-2.91233888838013e-05
-4.56754540474153e-06
-1.3501412519465e-05
-1.69232457798072e-05
-6.13493813024097e-06
-7.2174490013312e-06
-3.74352557621182e-06
-9.19180701973833e-06
-2.20480590538758e-05
-2.57081426984562e-05
-1.91624086338956e-05
-1.3423296699413e-05
-8.19481469070054e-06
-1.84336934779154e-05
-1.98832389760138e-05
-7.79161767903025e-06
-2.4303871844141e-05
-1.72171535666815e-05
-1.71467488231872e-05
-1.61440590879762e-05
-3.47632625042842e-05
-2.26060858719992e-06
-1.30288122422181e-05
-5.45493042168336e-06
-2.51627612995257e-05
-1.72272545464554e-05
-2.41506986568564e-05
-9.72151038053623e-06
-8.00970552693609e-06
-1.85350960781795e-05
-2.22182527866964e-05
3.18535105174027e-07
-6.48281817693748e-06
-8.41759380967179e-06
-1.19920981356335e-05
-2.00969202584605e-05
6.48369452930507e-07
2.13411369775055e-06
-1.33841175020679e-05
-3.25768428859693e-06
-1.88840909093794e-05
-2.81960683094409e-05
-1.08392843800927e-05
-8.5990978839321e-06
-8.21843658981444e-06
-1.1639743204921e-05
-2.50513635436098e-05
-2.44372399654125e-05
-1.87626148395251e-05
-7.63722442588911e-06
-2.39677968696747e-05
-1.76280235564694e-05
-2.04841175860929e-05
-2.48572728106549e-05
-8.21022235422973e-07
-8.0786465190491e-06
-2.55037062434433e-05
1.21242666922314e-06
-1.39479752052966e-05
-8.29539956932769e-06
-2.04096620757531e-05
-8.50245287433858e-06
-1.72431424314194e-05
-2.06539862122594e-05
-8.36542744742881e-06
-4.75072681035484e-07
-1.4320912549779e-05
-2.07335693497113e-05
-1.61406476231059e-05
-3.56879726262819e-07
-2.21509298444726e-05
-2.40720358728583e-05
-1.91080713581058e-05
-2.44662849479299e-05
-9.51714920635242e-06
-3.76823199482248e-06
-2.84493736597495e-05
-1.88943832661201e-05
-1.24799785622023e-05
-2.05654419350072e-05
-1.4338365965744e-05
-2.89702179893815e-05
-1.44790068426405e-05
-2.52726681793554e-05
-1.72470926791474e-05
-2.191500412558e-05
-2.31444083599395e-05
3.70055850596565e-06
-2.07731231231951e-05
-1.77179206925555e-05
-3.92437188936841e-05
-1.76244881762124e-05
-1.607540116376e-05
-2.90247316394147e-05
-1.43275656074987e-05
-8.06852997861595e-06
-2.17333333570023e-05
-3.08054285557495e-05
-7.55397034906041e-06
-2.00147604173324e-05
-7.3025337198549e-06
-1.19329409559004e-05
-1.83833011965718e-05
-1.49328811369405e-05
-8.69791809307108e-06
-6.63072255256722e-06
-3.13374570598531e-05
-2.59124476640956e-05
-2.17100951658579e-05
-2.44467276137251e-05
-1.39913689758671e-05
-1.10997816483223e-05
-6.52023312210175e-06
-1.30146601090658e-05
-4.33449681729993e-05
-2.95242212067524e-05
-2.53272980266069e-05
-1.87231100260643e-05
-1.40416648135063e-05
-1.37333471633719e-05
-4.31789846613904e-06
-1.7460017700958e-05
-3.98894820612214e-06
-1.94248050238805e-05
-7.58918702234467e-06
-1.47670074929144e-05
-2.07951425978202e-05
-1.44187035923081e-05
1.61423750265053e-06
-2.06022298713305e-05
-1.95864112772558e-05
-2.54241814408889e-05
-1.05189667033257e-05
-2.35179065040563e-05
-1.78879819498351e-05
-2.60761564123581e-05
-1.5536660529276e-05
-3.23424718393886e-05
-8.21140443013513e-06
-1.25001233717977e-05
-2.82286862252124e-05
-1.85365600928044e-05
-1.33856148208725e-05
-1.12561471131403e-05
-1.03649955636271e-05
-5.35955625208986e-06
-2.58697967004453e-05
-2.79480919246898e-05
-2.06557472199404e-05
-1.9941225045788e-05
-1.10075733565106e-05
-1.66548963958148e-05
-1.08117546286446e-05
-1.21993396934717e-05
-7.956753312809e-06
-7.95135131476169e-06
-1.97272773884537e-05
-3.23332372683182e-05
4.9596222824305e-06
-6.83445921999786e-06
-2.83332908511193e-05
-6.83257134422743e-07
-2.38469624481382e-05
-4.21826431988601e-06
-1.50922989083605e-05
-1.12690342089746e-05
-9.73853599083162e-06
-1.52495433814905e-05
-9.87073794614375e-06
-7.96840159312036e-06
-1.28095775214443e-05
-2.22979141270561e-05
-2.24755607762193e-05
-3.12196295117756e-06
-3.00434812237971e-05
-8.03829518953048e-06
-3.27728935597518e-05
-2.18005353330606e-05
-1.13022103856306e-05
-2.6147222276908e-05
-1.66628399956921e-05
-1.06156288050699e-05
-4.22393370798174e-06
-2.24103138197717e-05
-1.18850273237813e-05
-2.58612851164475e-05
-1.51860681227352e-05
-1.05125483329938e-05
-9.07624077495096e-06
-8.14227331385347e-06
-6.65916884709969e-06
-1.42390896948535e-05
-1.32880455471903e-05
-3.47067427447396e-05
-1.96101353956677e-05
-1.57715455233943e-05
-2.27426064641003e-05
-2.44057649359567e-05
-7.67646823771447e-06
-2.30617933646736e-05
-9.0777296095893e-07
-1.80038141608773e-05
2.70766817376582e-06
-2.94896979035107e-06
-2.12590172716328e-05
-3.64888791189043e-05
-1.86552748021041e-05
-2.10790545400225e-05
-2.51732798621994e-05
-1.5813155273868e-05
-1.65483278391783e-05
-1.22849879698621e-05
-3.75578731732501e-05
-2.2120773345398e-05
-2.17687278973673e-05
-1.51944007549053e-05
-1.81166588645937e-05
-1.39598802373706e-05
-3.84078268955537e-06
-1.02691634585604e-06
-1.41143322758234e-05
-2.56196754389444e-05
-3.50952972400117e-05
-2.24925028624782e-05
-2.7611792935424e-06
-1.08972789342094e-05
-2.10286551364979e-05
-2.66820720193374e-05
-1.54340376558906e-05
-1.44649651952068e-06
-9.57884039755196e-06
-1.62138185945997e-05
-2.01354741357876e-05
-2.00556814941757e-05
-1.32556080330333e-05
-8.23241054035426e-06
-2.42775009803001e-05
-2.83654770845564e-05
-3.05906249103343e-05
-1.99453726390411e-05
-2.63871847561877e-05
-2.3278563674916e-05
-1.13516008214363e-05
-2.2535439920731e-06
-9.59220367673002e-06
-1.18530338386404e-05
-4.63185187155598e-05
-4.16481912981144e-06
-1.46699346036162e-05
-3.87806522249575e-06
2.26033175559009e-06
-7.92740441847541e-06
-3.23882248760276e-05
-2.1811205277425e-05
-1.59290501168199e-05
-3.87474922819492e-06
-1.80236003909673e-05
-1.65788829011521e-05
-1.76761328436359e-05
-1.87814489394789e-05
-1.15295596054993e-05
-1.17233199020801e-05
-1.85010661099544e-05
-5.43836755665543e-06
7.43122383565819e-07
-2.1470212708486e-05
-1.58080455246369e-05
-7.79993204737934e-06
-1.1482730394788e-06
-7.51879721288725e-06
1.6269591226591e-06
-1.87480197989882e-05
-2.94587419647205e-05
-1.0376942960695e-05
-2.52058701933386e-05
-3.67875644415741e-06
-3.16765710586969e-06
-1.68057025145238e-05
-2.74013398055019e-05
-1.97853025502747e-05
-3.26212184064128e-06
-1.67046000134011e-05
-2.08767742083543e-05
-1.82028552233329e-05
-1.89231725608229e-05
-7.31771048241257e-06
-1.1581586542586e-05
-2.34841807643708e-05
-6.35748298616488e-06
-2.41484346253634e-05
-8.819945593159e-06
-2.30603029302269e-05
-9.27495880450002e-06
3.68942809173568e-06
-5.02015955058684e-06
-1.70732108531307e-05
-2.20059681989351e-05
-2.23545726335759e-05
-1.66860700516108e-05
2.55689151385927e-05
-4.45632031369944e-06
-1.04416038394804e-05
-2.6663394014322e-05
-6.12223185877082e-06
-1.1052664614946e-05
-1.75426772971782e-05
-2.39826339344656e-05
-2.07464338821546e-05
-1.07839509149052e-05
-3.40180814149507e-06
-3.21001643394194e-06
-8.70156061811148e-06
-1.00639180715222e-05
-1.51647561527354e-05
-5.3790445183462e-06
-2.15664212047234e-05
-2.32410832199966e-05
-1.2492817931021e-05
-1.3586593601252e-05
-9.12390509948578e-06
-1.64312989650762e-05
-3.09324253182798e-05
-1.0508611439919e-05
-2.37786301012163e-05
-1.46811417479682e-05
-1.63493277852634e-05
-8.95334364889643e-06
-1.18976214183931e-05
-9.71737247235997e-06
-1.56726850841179e-05
1.75584781346402e-06
-8.24740823643032e-08
-3.42409110386392e-05
-1.54841871011142e-05
-1.3504813339267e-05
-8.08582084079819e-06
-2.07614556644197e-06
-1.40406080657238e-05
-3.00290299115168e-05
-8.61038239632831e-06
-2.1633836849818e-05
-1.25412302507536e-05
-1.95901638426232e-05
-6.96464239927648e-06
-1.92586140215628e-05
-2.62759749984042e-05
-1.79360559727862e-05
1.3948325373632e-05
-2.04052092639205e-05
-1.85960377189202e-05
-1.49963433321073e-05
-1.13517771436825e-05
-2.02996885074535e-05
-1.02188944073521e-05
-1.4593690587794e-05
-2.93806212522432e-05
-2.21134412862756e-05
-1.60535854410592e-05
-2.70682729093954e-05
-1.64364059770246e-05
-1.20354517417236e-05
-1.95072118392231e-05
-1.45142054103979e-05
-1.69561740981268e-05
-3.52865959358294e-05
-7.08184941186663e-06
-2.55334060792283e-05
-2.44363927773811e-05
7.90637105928801e-06
-2.24668353512871e-05
-3.1096711985593e-06
-8.30296773271216e-06
-1.68091283272323e-05
-2.07560621202891e-05
-2.43065499026293e-05
1.49163669604987e-06
-2.17596087895482e-05
-1.67983535010566e-05
-2.49728551024099e-05
-3.18895541282418e-05
-4.75179270122902e-06
-1.93434796680327e-05
-8.52408306109589e-06
-6.5164081443478e-06
-8.1904601653033e-06
-5.0642008138664e-06
-2.10675240240126e-05
-1.98731349026194e-06
-4.7874638412039e-06
-2.121870456847e-05
-4.21087580007071e-06
-1.17348242625473e-05
-2.62548554952516e-05
-2.25240055973159e-05
-2.53545222004335e-05
-1.00404759299558e-05
-2.64287779051898e-05
-2.66216804135075e-05
-4.18750760346741e-06
-1.68111362543132e-05
5.31251257484123e-07
-9.76727663323543e-06
-1.96809406395019e-05
-9.43921618177881e-06
-1.69566304621103e-05
-9.88424701092736e-06
-2.29513686484806e-05
-3.08301810157854e-05
-4.69483877405699e-06
-1.34726740021306e-05
-9.38700787652617e-06
-1.16924331929155e-05
-1.54561698704953e-05
-9.95958808653951e-06
-9.93825306043308e-06
-2.36852647475494e-05
-1.38441476343472e-05
-2.69585325719576e-05
-9.074608084845e-06
-1.75300852043376e-05
-2.28639039073213e-05
-6.82370834680928e-07
-2.40238557423643e-05
-2.30915397519987e-05
-2.37263185964403e-05
-2.59445775162309e-05
-2.15023175851259e-05
8.95886477515553e-06
-9.54524768922589e-06
-1.29370552452539e-05
-3.79399270313772e-05
-6.55722774313627e-06
-3.31165690945072e-05
-2.03877457613274e-05
-2.60995848312712e-05
-9.61247801796364e-06
-3.14063729491347e-05
-1.33407022272222e-05
-1.63664120508353e-05
-2.33814104571137e-05
-2.20273377148635e-05
-1.89317450606225e-05
-1.29240852917256e-05
5.92698257201502e-06
-1.6563862771105e-05
-1.10906799310321e-05
-3.18341362014207e-05
-2.3695119726478e-05
-2.97367858368728e-05
-7.52957133701969e-06
-8.29850678067309e-06
-2.43653791710343e-05
-7.84521329540645e-06
-1.7769915531361e-05
-1.13063409988931e-05
-8.78080950705975e-06
-1.80115544750109e-05
-1.65683868283808e-05
-1.00647399910332e-05
-7.96853616279586e-06
-4.25032623567569e-06
-3.54504937257615e-05
-3.07040968226284e-05
-1.8143979378572e-05
-1.33290751151087e-05
-3.28088919239175e-05
1.80733333461968e-06
-2.2562544363404e-05
-2.32420688017482e-05
-1.63639870252868e-05
-1.01835042543725e-05
-1.81981741566322e-05
-1.62603740438149e-05
-3.27481544505971e-05
-2.32064704388332e-05
-1.58907246828875e-05
-1.12340490362522e-05
-2.39572823785566e-05
-1.68988227222133e-05
-9.29605969028387e-06
-1.8937666904275e-05
3.04253429388248e-06
-2.17442326618935e-05
-1.28400470995216e-05
-2.67512800370562e-05
-3.62983843947524e-05
-3.16935239187089e-06
-1.21784399386669e-05
-2.39018489473277e-05
-1.94365091697235e-05
-3.7077130526569e-05
-3.49312906623704e-06
-2.09320289919569e-05
-2.16998639550858e-05
-1.84819117491705e-05
-2.45628236178057e-05
-2.65809641327024e-05
-2.69979825742556e-05
-1.20128212850108e-05
-2.3978753949376e-05
-1.69487467787472e-05
-1.07589080404699e-05
-1.13187679087864e-05
-2.46423958999382e-05
-1.65712979091627e-05
-8.46861880881312e-06
-2.91392614872534e-05
-2.36747721550472e-05
-2.4674103148014e-05
-9.36436131877126e-06
-8.25182513778669e-06
-2.3311412291489e-05
-1.88235205280085e-05
-2.43074818437979e-05
-8.17980151702898e-06
-2.33170324789889e-08
-3.46502179153996e-05
-2.30406639842235e-05
-2.03261624144366e-05
-1.09062719656696e-05
-1.09029714947089e-05
-3.45409335440016e-06
-1.07125027542964e-05
-4.71583495428654e-06
-8.0734788062506e-06
-3.61324391564878e-06
-2.0058060550573e-05
-5.58581065659709e-06
-2.18641665480209e-05
-1.50174867192437e-05
-3.10628044136716e-05
-8.41518987558744e-06
-2.24216079445282e-05
4.11023153122176e-07
-9.4316686082191e-06
-1.75161198899318e-05
-1.49990090751613e-05
-1.36056391389174e-05
-1.13299482269738e-05
-2.98957789257977e-05
-2.78162095698095e-05
-3.52098983938729e-05
-2.01974946598553e-06
-1.25969611637721e-05
-5.79340609431359e-06
5.90461674837842e-06
-2.26241584897616e-05
-2.51694361151263e-05
-2.07760333006616e-05
-2.12426353492264e-05
-1.36275963544985e-05
-1.23964493054216e-05
-2.71055917517562e-05
-4.9045284415716e-06
-6.64765837702395e-06
-1.15668966823429e-05
-1.19352484775856e-05
-2.54928463662696e-05
-3.73092113618538e-06
-2.8199281019784e-05
-1.14572615449274e-05
-3.51335658948772e-06
-1.09173696548447e-05
-2.81483785094692e-05
-9.27973466504783e-06
-8.0548581881724e-06
-1.50806502736964e-05
-1.99714285856044e-05
-1.29646702949155e-05
-6.87740641279101e-06
-1.56548257723699e-05
-2.06450182589809e-05
-1.37560842920141e-05
-1.66833649817322e-05
-3.09091332487193e-05
-1.92489258365855e-05
-4.41584920522197e-06
-2.04360604912737e-05
-6.38590520793757e-06
-2.34496946924398e-05
-3.16081980707217e-05
-8.25973270578157e-06
-9.50730885746591e-06
-2.50337501449406e-05
-2.90066850976741e-05
-9.61724711628434e-06
-6.78082521432558e-06
-7.33306299321681e-06
-1.61466500662175e-05
-7.75496956571475e-06
-1.61283440430306e-05
-7.1715096118049e-06
-2.09346354823791e-05
-2.59975635990352e-05
-2.74535201970507e-05
-2.64116434087503e-05
-5.10612255290756e-06
-1.36662491705869e-05
-1.1004120890776e-05
-1.92246534060833e-05
-8.19650751982953e-06
-2.39926619012777e-05
-1.14248155341895e-05
-1.9125469424327e-05
-1.92260578257713e-05
-2.18698065124518e-05
-3.45379200676559e-05
-1.21949485426828e-05
-6.54226928548619e-06
-2.25265998825731e-05
-1.30118905474033e-05
-3.18746596139471e-05
-1.0298848563139e-05
-1.80481110775776e-05
-1.99469152104499e-05
-2.08512071507725e-05
-1.19417872363109e-05
-1.22685861238276e-05
-3.24173222814492e-05
-1.31909347489847e-05
-1.16870859312327e-05
7.22343013220793e-06
-2.8702432089394e-05
-2.33040020190292e-05
-1.73104823415143e-05
-1.30515686973053e-05
-2.96602547659507e-05
-9.75434530543e-06
4.08910204295055e-06
-1.84062117044115e-05
-1.88504660270281e-05
-1.51596623250079e-05
-1.49453250793173e-06
-1.47207054914384e-06
-2.62402484166838e-05
-4.47054283936857e-06
-1.96803319261894e-05
-2.76439456095061e-05
-5.36179268782131e-06
-2.0119302158132e-05
-2.98841623803068e-05
-2.6496150131836e-05
-1.66841486882869e-05
-3.93730262158672e-05
-3.80881127760673e-06
-1.37466029418618e-05
-2.41089389047479e-05
-3.37100859759274e-05
-4.36429407090042e-06
-4.01838553518637e-05
-1.2817695730356e-05
-1.08325751960548e-05
-2.80687719120024e-05
-2.40237586978376e-05
-2.71180402050834e-05
-1.8714884355473e-05
-1.51819006221841e-05
-1.61095140138178e-05
-1.49033586978691e-05
-1.68129322287392e-05
-2.96772387177239e-05
-2.51600797087705e-05
-2.63232605727686e-05
-1.41890743087747e-05
-1.40795897956393e-05
-3.97060043729344e-06
-8.34324912692848e-06
-4.81011961212087e-06
-2.69784336773309e-05
-3.21218037827618e-05
-3.93462864242079e-05
-9.13692050509161e-06
-1.78654428376072e-05
-2.24129591926061e-05
4.99155912821759e-06
-4.98553974899011e-06
-2.28124831597973e-05
-1.18648560683207e-05
-3.88335964375269e-06
-6.39445535588242e-06
-1.51438528142048e-05
-3.28023161488841e-05
-5.40548076803131e-06
-2.20957874012994e-05
-1.10034640837746e-05
-2.14048885592562e-05
-1.67178953633359e-05
-4.90424933197897e-06
-1.7796904359363e-05
-3.30883939599147e-05
-1.57683194366557e-05
-3.25989968586795e-05
-1.3366119906889e-05
-1.55370730064595e-05
-1.95090704287294e-05
-3.13889115774438e-05
-1.47134688792643e-05
-9.36371324704991e-06
-8.91715445934452e-06
-2.76381237179757e-05
-1.22010386715178e-05
-1.55862927445783e-05
-1.3111866302618e-05
-6.65963740234628e-06
-1.02494986993155e-05
-7.02622201788504e-06
-2.9510721181967e-05
-1.51050659121746e-05
-3.00249744261648e-05
-2.25035789128259e-05
-3.38022918003691e-05
-2.08083994402156e-05
-1.92230792551267e-05
-1.3651408665024e-05
-1.29324778583947e-05
4.19118096869613e-06
-1.11901576588263e-05
-9.29575066063034e-06
-1.17954198329079e-05
-1.19535218331679e-05
-1.59355130084623e-05
-1.80546206826638e-05
-2.74455356965816e-05
-1.59060176537969e-05
-2.07089308304855e-05
-1.80544013320731e-05
-2.28830048922966e-05
-1.89524638985708e-05
-4.57381578194568e-06
-1.75455435865572e-05
-2.38727009667434e-05
-1.23518617235455e-05
-2.01256566537614e-05
-8.387013168279e-06
8.9775641050899e-06
-2.91154083249412e-05
-1.44217235250009e-05
-2.24348074545925e-05
-1.88369071413669e-05
-9.16634471927993e-06
-1.83452097334639e-05
-1.55417276864959e-05
-1.89470754460723e-05
-1.48805237875506e-05
-6.85216543149631e-06
-1.6098504275622e-05
-9.34378149415909e-06
-1.86060961081297e-05
-2.01500096294182e-05
2.25605287408172e-06
-1.80289140878562e-05
-1.40664924826173e-05
4.60556074877954e-06
-1.17940093913294e-05
-1.57633775618042e-06
-1.34889000831415e-05
-8.08291360292078e-06
-1.28726323446381e-05
-3.60235663885869e-05
-1.29022137218749e-05
-1.2897953952986e-05
-1.03495091877147e-05
-1.46137070182999e-06
2.82870091378432e-06
-1.18605511299293e-05
-1.62311814716315e-06
-2.92189518837632e-07
-2.1170886575221e-05
-2.25768961609937e-05
-1.80928099923437e-05
-1.37324428323645e-05
-1.36874632259026e-05
-5.36746466301064e-06
-1.94252282434523e-05
-1.64620180262046e-05
-1.70319797773963e-05
-3.27631175223044e-05
-2.17935334684009e-05
-1.68355684007185e-05
-2.19280429106754e-05
-1.5703373512477e-05
-3.45625979543104e-05
-7.89804212104119e-07
-1.51907605096218e-05
-2.86926842145612e-05
-1.74382466436011e-07
-3.60045639336954e-06
-2.04409939455541e-05
-2.45530507476358e-05
-1.84587473570402e-05
-1.57569317988732e-05
-9.54186066576939e-07
-5.1477055824116e-06
-2.57435357251085e-05
-3.0294407535969e-05
-3.95426490346716e-06
-7.7407008878791e-06
-1.68634681766364e-05
4.15509115365409e-06
-1.20521637565532e-05
-1.83450707007128e-05
-1.21811181539547e-06
-1.43927130427564e-05
-1.66294742097215e-05
-7.68148338402503e-06
-2.27932149383376e-05
-9.12706158056796e-06
-8.76816902239404e-06
-2.4979389943189e-05
-1.58443048477148e-05
-1.21842546654127e-05
-2.41138241948377e-05
-2.35116730769123e-05
2.19158931160607e-06
-1.91829673946366e-05
-7.08980810663074e-06
-1.66341073056733e-05
-3.23488268811051e-05
-1.28126701925377e-05
-2.64087892957457e-05
-2.1427006336893e-05
-1.38300556020244e-05
-5.43261312808458e-06
-2.45579372077948e-05
-2.08373661422013e-05
-1.17178789990488e-05
-1.30638706657946e-05
-2.09653257143037e-05
-2.93527787489665e-05
-7.1185906418708e-06
-5.90481688418432e-06
-7.76461428010691e-06
-3.14089410379561e-05
-2.1927492967686e-05
-2.05058329997061e-05
-2.74965858854394e-05
-1.33336007781108e-05
-9.05562885155409e-06
-1.11460884652445e-05
-1.49898704327542e-05
-8.56685522028284e-06
-1.5798712563248e-05
-2.36593911704697e-05
-3.66971128629196e-08
-1.22630632355849e-05
-1.57097268870323e-05
-2.96254985985119e-05
-3.53716384706742e-05
-2.23185026505315e-05
-2.35545132457438e-05
-2.06274813830576e-05
-2.48144468480303e-05
-1.93986555600457e-05
-8.6207068720011e-06
-2.90877902836109e-05
-2.23732738248592e-05
-2.85203181020942e-05
-1.99188716639317e-05
-1.97621292031201e-05
-1.42508340187777e-05
-1.48603353933062e-05
-1.33326362405118e-05
-2.02627506942047e-05
-1.40314937735427e-05
-1.53411189889109e-05
-1.56166596773222e-05
-1.13844625229568e-05
-2.2861971173392e-05
-1.08095077087518e-05
-3.33705907925008e-06
-2.96557446308924e-05
-1.73904729712195e-05
-4.10489746094339e-07
-2.26355190456699e-05
-2.56256732885042e-05
-2.05213118028986e-05
-1.12138668394859e-05
-2.09060356087772e-05
-1.75454618976154e-05
-3.24197032911765e-05
-4.25468541491711e-06
-4.43099338740756e-06
-2.47151738133771e-05
-2.25999706959314e-05
-8.09082390888441e-06
-9.16061842290355e-06
-4.50538159509466e-08
-1.06914787383213e-05
4.18629685046664e-08
-8.94399997839469e-06
-1.54483466455859e-05
-2.38948776810803e-05
-1.4329626766055e-05
-2.24601361985193e-05
-2.47394512322483e-05
-1.81530959263167e-05
-7.60173585569092e-06
-2.83672859593194e-05
-3.00379150525562e-05
-5.551605490401e-06
-2.19298134198002e-05
-2.38593012347364e-05
-1.43728837196402e-05
-4.04702645415805e-05
-1.58188256479792e-05
-7.27925905712541e-06
-2.35772874561212e-05
-2.58665733483578e-05
-1.4457147071606e-05
-2.85170069441751e-05
-7.87596037335978e-06
-1.45677002349226e-05
-1.21596513026342e-05
-2.7780772612051e-05
-2.25500090788239e-05
-1.59132274370256e-05
-3.47450905340571e-06
-1.01621533901293e-05
-2.75871516850211e-05
-2.91399656922793e-05
-3.34897375535358e-05
-2.27619811790922e-05
-1.69068933152479e-05
-6.16580609310793e-06
-1.33495222668507e-05
-4.34250137043483e-06
-4.26943502028714e-05
-4.71150563524935e-06
3.85377940189892e-07
-9.48835607932808e-06
3.54704476965748e-06
-8.94731497450094e-06
-6.55719194638966e-06
-1.61082383153189e-05
-1.90529234113848e-05
-2.56219031969506e-05
-1.27458854920511e-05
-2.74219332072696e-05
-8.29588535606222e-06
-1.93459197860254e-05
-2.35347283804305e-05
-2.03857108203526e-05
-6.23732183706865e-06
-3.2634258951009e-06
-9.67536804530352e-06
1.97287727155642e-06
5.20200340502399e-06
-2.31512344860937e-05
-1.54600966045865e-05
-2.38024967027972e-05
-3.41691880557807e-05
-1.23720648771839e-05
-1.0425212146395e-05
-1.90340670382508e-05
-3.46385642626426e-05
-2.1731137547901e-05
-1.99684147233704e-05
-3.85308421539893e-06
-2.45650620656136e-05
-6.18384800261534e-06
-1.70513378723432e-05
-1.1817543394145e-05
-1.67758918371059e-05
1.77996700723562e-06
-1.05955203667847e-05
-1.12978940005693e-05
-2.60861811019639e-05
-2.09961685475048e-05
-9.73952314011191e-06
-3.34068388186234e-05
-5.9932349001126e-06
-1.41303202631404e-05
-2.49584953668508e-05
-2.0471292605075e-05
1.03551913288537e-05
-1.40339653142874e-05
-4.88400208671174e-06
-3.00782204640302e-05
6.39064199936639e-07
-1.82004912030587e-05
-1.84550834518503e-05
-1.74648241493056e-05
-1.55595182404545e-05
-7.67944560278241e-06
-2.8556986465352e-05
-1.61651721328741e-05
-1.65616674322176e-05
-2.31660799914668e-05
-3.2022269940235e-05
-6.12253031737783e-06
-8.21703059791536e-06
-1.83224159320936e-05
-5.60667960882968e-06
-2.04472809084706e-05
-5.75814876120964e-06
-2.22931357883378e-05
-2.78209640605016e-05
-2.62566887453783e-05
3.87424332274865e-06
-1.25455470164332e-05
-1.60590795674235e-05
-2.37195349736156e-05
-2.36664701645806e-05
-1.77480927791035e-05
-1.1225610121812e-05
-1.306881341077e-05
-2.44936224777764e-05
-9.61518512429215e-06
-1.15256373536663e-05
-1.64363204844398e-05
8.86621668013503e-06
-1.81482686645228e-05
-3.1129706964062e-05
-2.36596305532905e-05
-3.11422889979827e-05
8.71063295560972e-06
8.9203395170168e-06
-9.21131269663886e-06
-1.77562507521515e-05
-8.45098014460496e-06
-1.45686201598103e-05
-9.8878392133204e-06
-3.40758905608285e-05
-2.71481038993616e-05
-1.78799905333768e-05
-1.26552484647825e-05
-1.0051699339771e-05
-2.50787195908951e-05
-1.42569449001976e-05
-1.90048721900842e-05
-1.72627364456888e-05
-1.10705161855408e-05
-1.18766180966052e-05
-2.63652980844915e-05
-2.03558352563792e-05
-2.59151782896724e-06
-1.69377913945547e-05
-1.68689466812208e-05
-1.33608116552848e-05
-1.378742794901e-05
-1.88792863128396e-05
-3.10362585968029e-05
-1.78146710415489e-05
-1.17830280616582e-05
-1.72626357167118e-05
-2.5674254192493e-05
-1.63799204422678e-05
-2.18912793949137e-05
-1.0114209764676e-05
-2.79171401037749e-05
-1.45848805782444e-05
-1.3943804252535e-05
-1.79594396130174e-05
-1.87835916346564e-05
-6.51110387892431e-06
-9.06691734625798e-06
-1.11189940511317e-05
-1.17836399414803e-05
-1.26117461367071e-05
-1.49430595071012e-05
-2.61540206405619e-05
-2.16442657266056e-05
-4.50865302301604e-06
-3.110971563232e-05
-3.96767094062485e-06
-2.10188656952162e-05
-2.16949045116778e-05
-1.37042393884683e-05
-1.51502196664183e-05
-1.55617029433279e-05
-2.02925807719672e-05
-1.51755998200584e-05
-2.29594358180148e-05
-3.28829648627997e-05
-1.57055126333911e-05
-2.6935314227573e-05
-3.2358762816566e-05
-2.6702935351334e-05
-3.29483456329516e-05
-3.11306277152581e-05
-1.88763016996933e-05
2.81155784782633e-06
-2.18071580400549e-05
-1.24703463721207e-05
-9.83201073617569e-06
-1.44170735292172e-05
-1.70142926668589e-05
-9.17746125656016e-06
-1.66667936007543e-05
-2.6090882881269e-05
-1.12146387220915e-05
-1.61145155795071e-05
-2.259071708204e-05
-1.44470722062315e-05
-2.74033231615575e-05
-2.44301862317228e-05
-7.76135285447221e-06
-1.115804647088e-05
-3.42606985006959e-05
-2.35062577877183e-05
-1.37900745273941e-05
-2.74852258850886e-05
-1.07491127384479e-05
-1.73741438236905e-05
-1.91140949483838e-05
-1.65501631091305e-05
-1.0775052631157e-05
-2.3940463235614e-05
-5.48358215851471e-06
-1.95774837622183e-05
-3.22727634010345e-06
-5.73003614073696e-06
-7.51372074814059e-06
-3.17764955798812e-05
-1.37628465887508e-05
-8.0690853627362e-06
-3.51422035438289e-05
-2.19394777762069e-05
-2.22358720787909e-05
-2.46131003597227e-05
-1.67462664815383e-05
-2.73190941305418e-06
-1.85583424943879e-05
-2.19969559561749e-05
9.64204399753864e-06
-1.3493677642906e-05
-1.06891086067265e-05
4.83270525600363e-06
-1.18449377519957e-05
-1.76878816517536e-05
-2.41840697138774e-05
-2.64552244030228e-05
-1.58428390428961e-05
-2.28597123552209e-05
-1.10050144606097e-05
-4.04328265845265e-06
-8.67747856144395e-06
-2.92593870435616e-05
-2.15823755005152e-06
-9.4077465723479e-06
-2.05594885729034e-05
-1.77127256224725e-05
-3.96312214942969e-06
-1.1212355955211e-05
-9.25534162905036e-06
-7.10242847928726e-06
-2.17776843383883e-05
-7.97255865052989e-06
-1.394924489783e-05
-2.11559774519585e-05
-1.17842729346816e-05
-2.46038033941398e-05
4.89794224674865e-06
-1.16706140798674e-05
-6.62815568780278e-06
-5.17626554686298e-06
3.26489431786233e-06
-2.35733264630087e-05
-1.66628173693556e-05
-2.02298240001154e-05
-4.0273309548692e-05
-9.60242190689151e-06
-2.68407221686742e-05
-1.64434803356421e-05
-1.53582680407101e-05
-8.57810721097111e-06
-2.68318747258844e-05
-2.65961822443278e-05
-2.8942408274079e-05
-8.51481054195837e-06
-2.51665335417495e-05
-8.89574347468044e-06
-2.31825868169024e-05
-1.09575764867211e-05
-2.89974955486599e-06
-1.84958211317207e-05
-1.06421669187884e-05
-2.37791440894826e-05
-3.83052338790897e-05
-1.35634537618702e-05
-2.16975066062741e-05
-1.45674767143081e-05
-1.93263758375513e-06
-1.49638765970174e-05
-2.5549104026609e-05
-6.36024558200251e-06
-2.06361926633919e-05
-9.8749822019945e-06
-1.22212589270683e-05
-1.66540103775558e-05
-3.14079804231886e-05
-1.16386411126074e-05
-1.6209912272569e-05
-2.35627949501251e-05
-8.04972632359447e-06
3.93982133957045e-07
-3.75381397107322e-05
-3.18157417739137e-05
-1.87540923232778e-05
-7.17518373481676e-06
-1.50293017813299e-05
-7.29790071126851e-06
-2.94156704799123e-06
-1.39718913301736e-05
-2.0497962737642e-05
-1.69840972431528e-05
-7.92650708951322e-06
-1.49802129340713e-05
-2.61453590491598e-05
-4.07640931568394e-05
-1.81046186885941e-05
-2.63927086605623e-05
-1.58589469006766e-05
-1.30304726121785e-05
-1.84025191735885e-05
-1.52060432095572e-05
-4.70234317186245e-06
-1.92637918303081e-05
-1.76245564340307e-05
-8.89850630271303e-06
-2.62206833636465e-05
-1.39723809466584e-05
-1.04762593367464e-05
-1.92419528579022e-05
-2.21787943232903e-05
-2.72935423753819e-05
-2.11663979040544e-05
-9.4138876637981e-06
-3.1373471619325e-06
-1.18481376174126e-05
-2.21389261115033e-05
-2.30223225945867e-05
-6.1786229659331e-06
-2.01024238547084e-05
-1.41652859951344e-05
-1.22684448013369e-05
-2.63378647419103e-05
-7.14635684115389e-06
-1.24557249717518e-05
-3.27072140698855e-05
-6.0044277415205e-06
-1.90371923874125e-05
-3.34241886289804e-05
-1.64685949865918e-05
-3.68357043982047e-06
-3.73506394940767e-06
-2.60463485396509e-05
3.67507504770918e-07
7.50009844837862e-07
-2.01891819181423e-05
-2.51894297243204e-05
-8.61116399752783e-06
-8.86991789508231e-06
-1.54995339021115e-05
-2.4334361654361e-05
-2.70755068566771e-05
-2.08280850490133e-05
-1.52276296382631e-05
-2.54621186703421e-05
-2.08664632902209e-05
-2.0395959607e-05
-1.98705820241465e-05
-1.39736547730128e-05
-1.79806664145022e-05
-1.92698220359034e-05
-8.55911365888875e-06
-2.30482881424973e-05
-4.31764261053745e-06
-1.23789067978013e-05
-1.44345234498515e-05
-1.34912503851855e-05
-1.26572709142692e-05
-3.65001050963523e-06
-5.29910438235447e-06
-1.58647353780569e-05
-1.51225340434003e-05
-1.41745961598588e-05
-3.37145992226958e-05
3.93593520951778e-07
-5.2817240124687e-06
-1.84934045582731e-05
-2.09088165607406e-05
-2.83713018074842e-05
-2.23896204832006e-05
4.06713333551245e-06
-1.40880012149683e-05
2.96200371382213e-06
-3.00758006969558e-05
-1.15187421118652e-05
-1.50184652549948e-05
-2.18171457631394e-05
-2.32337593148011e-05
-1.03196680829658e-05
-1.80954809474709e-05
-2.22395286933919e-05
-2.27244342312086e-05
-1.17195431144154e-05
-3.77190085254939e-05
-8.86925052049515e-06
-1.0821675277854e-05
-7.82336683788555e-06
-1.7794650845408e-05
-8.80702435464315e-06
-4.19864620365781e-06
-9.21354414198938e-06
-3.42646484238309e-05
-2.1415570384142e-05
-7.59916449622528e-06
-8.76922848596288e-06
-2.21407726878561e-05
5.76030702373927e-06
-5.37602191357986e-06
-1.7339889389443e-05
-1.50942976433723e-05
-1.66913278182161e-05
-1.25963342367759e-05
-6.02254696802651e-06
-2.48407835117826e-05
-9.95889095290553e-06
1.27425625804121e-06
-1.35505597523589e-05
-9.64278753020175e-06
-3.59785459695233e-05
-2.01834592358834e-05
-2.67520189064868e-06
-1.70727947054125e-05
-2.64754274116124e-05
-2.94321296438969e-05
-1.54876839070419e-05
1.59607749915174e-06
-5.50321082595275e-06
-1.14412785958091e-05
-2.831806579329e-05
-1.02229152637909e-05
-1.86805323242827e-05
-3.52590935555731e-05
-1.73004179727765e-05
-1.09177187171204e-05
-2.55168528888354e-05
-3.67831005982205e-05
-1.82361640494922e-05
-7.20362648139729e-06
-9.22151687755505e-06
-1.78397679060909e-05
-2.32316393164822e-05
-2.40346739150776e-05
-1.23574621879865e-05
-1.67892153389403e-05
-2.83424014716062e-05
-3.15069448316354e-05
-1.61019781639405e-05
-9.09081139799566e-06
-2.26441131262311e-05
-1.01935478244144e-05
-1.80343778796765e-05
-8.86647893684437e-06
-1.4272418683778e-05
-5.63266762527727e-06
-2.21375283768453e-05
-2.65373106239739e-05
-9.51429877464504e-06
-1.58125524973e-05
3.21855947223168e-06
-2.41901943074358e-05
-2.41426834787649e-05
-3.60532164196282e-06
-1.98478355070685e-05
-1.34205781410884e-05
-1.19887200525029e-05
-4.93287038325583e-06
-2.88408913262959e-05
-1.36862265581154e-05
-3.26247561424934e-05
-1.7278040510272e-05
-2.63442943994947e-05
-1.76163713598605e-05
-2.77378287026725e-05
-2.47781439513135e-05
-6.07061788270476e-06
-2.257063151043e-05
-1.59387471653928e-05
-1.92245707462819e-05
-1.58193875619322e-05
-1.91852528676636e-05
-1.08251803901001e-05
-3.24262263357794e-05
-2.3634817719953e-05
-2.94662460455276e-05
-3.09637518017948e-05
-1.11603024813253e-05
-3.45176691649863e-05
-5.18316672320691e-06
-2.04524724957464e-05
-1.2368087282443e-05
-1.89794938049669e-05
-1.94517146859173e-05
-1.56987440448742e-05
-2.01069970026718e-05
-1.9648994697184e-05
-2.20687305584211e-06
-4.97488710250988e-06
-1.13276389165829e-05
-1.50820373249293e-05
-4.42143739706529e-06
-9.64728850164773e-06
-1.21574297409652e-05
-1.62931179511702e-05
-2.44554061878731e-05
-1.28680363916214e-05
-2.7005499251806e-05
-2.73852047870152e-05
-1.50674896620009e-05
-2.58939620132037e-05
1.78094974765e-06
-2.25485079659844e-05
-8.56847401310634e-06
-2.34003856066896e-05
-1.94983737056181e-05
-2.15570683994189e-05
-1.56879495069974e-05
-1.21358438715276e-05
-6.76621378831144e-06
-2.62931133459925e-05
-1.07923636558157e-05
-1.542356570768e-05
-1.60669245819784e-05
-4.90185798540333e-06
-1.93387394902199e-05
-8.58933834204756e-06
-1.74623468136376e-05
1.76363181288409e-06
-2.08612354438967e-05
-4.61924395898039e-06
-1.23347518824112e-05
-3.41615671367827e-05
-6.19755957428427e-06
-1.93162905192823e-05
-2.13608512196302e-06
-6.71723497114459e-06
-1.74867358904639e-05
-1.76131780058043e-05
-1.67189473377936e-05
-2.94152400577317e-05
-3.36899096334667e-05
-2.24313471585549e-05
-3.58569945088178e-05
-1.91121273279139e-05
-3.48965994278627e-05
-1.50588293984813e-05
-9.59192955309817e-06
-1.07784567662126e-05
-2.42822105393679e-05
-6.75365095762174e-06
-1.90461352936297e-05
-2.21912949909478e-05
-1.09407960629823e-05
-1.64672582429258e-05
-3.35423462845471e-05
-2.42710422004643e-05
-3.65213515403112e-05
-1.1355732249652e-05
-1.52762666548521e-06
-1.38948198861072e-05
-3.58702471687405e-05
-1.21979879077139e-05
-1.11095074660805e-05
-5.33156403731439e-06
-1.26807848698034e-05
-2.67178943606262e-05
-1.02995331020125e-05
-1.34369247088292e-05
-7.80065162139994e-06
-2.80251259955443e-05
-2.54536907680159e-05
-1.47684200606606e-05
-1.80816923824407e-05
8.08530373035292e-06
-1.36373765960336e-05
-2.76528814758533e-05
-1.7924288137094e-05
-2.80456048281947e-05
-8.99229626715767e-06
-1.7491271705759e-05
-1.48030732037029e-05
-3.52637839177877e-05
-1.60743177089269e-05
-2.74824624567458e-05
-1.14134539700339e-05
-6.56538406438859e-06
-1.91251110963347e-05
-2.10509675505666e-05
-1.19832143772592e-05
-4.03414318845943e-06
-1.90992038489949e-05
-1.07989455628074e-05
-2.34336883173776e-05
-2.10421864388996e-05
-5.31116223318005e-06
-1.95858351426804e-05
-2.99711215939185e-05
-1.48972071096259e-05
-1.57958776460852e-05
-1.28558655998441e-05
-2.06994080481069e-05
-1.76588739090643e-05
1.70697202285642e-06
-1.32610345612607e-05
-1.7454216536445e-05
-3.96142743185184e-06
-8.67120075249833e-06
-4.08459017879424e-06
-1.68410963453092e-05
-2.80187177640227e-05
-1.26056114398123e-05
-2.03092281209254e-05
-9.39911800270027e-06
-1.17200705706641e-05
-1.02134762682002e-05
-2.29067414179711e-05
-2.47705962166207e-05
-2.55688932114766e-05
-1.53258606670512e-05
-1.81564001471135e-05
-1.02029001890333e-05
-1.31299619902982e-05
-2.10859268287019e-05
-1.16417721476904e-05
-2.34715277662349e-05
-1.69906040108428e-05
-2.28536997594094e-05
-2.65431396341289e-05
-2.16355355871599e-05
-2.25474911689357e-05
-1.2546269366415e-06
-1.14113317027573e-06
-1.38637743217221e-05
-4.5635656875231e-06
-1.99083174292526e-05
-2.41965127464187e-05
-5.41466268279768e-07
-1.434077562717e-05
-1.56098771611972e-05
-1.87789431923207e-05
2.44423938192397e-06
-1.56629788319865e-05
-1.59766904027953e-05
7.10603844566871e-07
-2.49831112652542e-06
-1.95462999114909e-06
-1.25702146162327e-05
-1.00215682030303e-05
-8.20779014518481e-06
-1.49282469599408e-05
-2.01087858769385e-05
-2.81751687574301e-05
-1.774928915947e-05
-1.45774724255331e-05
-1.05047403026714e-05
-3.23797743705393e-05
-2.91667003199752e-05
-9.25812234439897e-06
-2.14521956853141e-05
-1.67372048406493e-05
-1.69843317211794e-05
-2.44497244559355e-05
-1.22303880034143e-05
-1.41938323308589e-05
-2.3568294515446e-05
-7.51526946693235e-06
-5.13595953313101e-06
-6.53750478376167e-06
-2.23965439532792e-05
-1.79139867056157e-05
-3.66804240988667e-06
-6.38611944944444e-06
-9.9067288700893e-06
-1.59099117150219e-05
-1.30553459631514e-05
1.24534440723322e-06
6.9201859250847e-06
-9.94883477023345e-06
-1.06615047507861e-05
-1.29891584568078e-05
-1.8789812380757e-05
-2.0652816431758e-05
-1.56097236061156e-05
-1.31361059034452e-06
-3.33257837981807e-05
-1.96106194476439e-05
-8.99818775274917e-06
-1.25829692686055e-05
-1.44592162063061e-05
6.78852919133522e-06
-5.29176219010232e-06
-1.08042422636782e-05
-2.18847196490499e-05
-1.27678057147484e-05
-8.34770772207169e-06
-1.96489687674142e-05
-2.98326369501374e-05
-1.90407702437709e-05
-1.03395664033118e-05
5.19422075316335e-06
-2.15292692323105e-05
-2.17732202965072e-05
-7.84203366368028e-06
-1.88042101216825e-05
2.55727824324445e-06
-8.57508925324312e-06
-2.52985125539727e-05
-8.96917943466195e-06
-1.43969147325942e-05
-8.11151738157307e-08
-2.04298089232394e-05
-8.90380037062653e-06
7.0946972709044e-06
-1.53715731279221e-05
6.97851033895124e-06
-2.57988899295394e-05
-1.54456614285734e-05
-1.95734021142331e-05
-2.24979647207419e-05
-1.68233575720841e-05
-2.30161742984342e-05
-2.41360289008086e-05
-2.13323147906691e-05
-1.60733861279948e-05
-1.0557994924517e-05
-1.14159018067825e-05
-9.46885444792957e-06
-1.50876195526845e-05
-1.29660719751334e-05
-5.6417245033561e-06
-3.53208293854845e-05
-9.54319295708579e-06
3.95082066632145e-06
-1.12267347647932e-05
-1.19620163748231e-05
-3.73797245344953e-05
-1.7178974031058e-05
-7.86379607360369e-06
-1.91270197603175e-05
-3.32965277514931e-05
-2.14146336894716e-05
-3.00209441928669e-06
-1.99801842434334e-05
-2.51217423165754e-05
-2.522698269701e-06
-2.63475368152366e-05
-2.15784012271529e-05
-2.1521793414915e-06
-1.70033085305592e-06
-1.26802002677685e-05
-1.07280650653014e-05
-1.48424197557668e-05
-4.20748347831031e-05
5.41028481696064e-06
-2.10995978379014e-05
-3.12303611466588e-05
-1.58607101646598e-05
-1.79219439684973e-05
-1.40411567710017e-05
-2.54523625201115e-05
-1.74394038444898e-05
-9.63191980435838e-06
-1.92816721496353e-05
-2.28844203704802e-05
-1.41286689636934e-05
3.59452298173134e-06
-2.12659138307973e-05
-3.28734112019853e-05
-1.79925878534453e-05
-1.52866143882289e-05
-2.60834342783574e-08
-2.77440192721887e-05
-1.69201803923503e-05
-3.29849733791606e-06
-2.01169440578893e-05
-1.42846197950439e-05
-1.72425845365387e-05
-2.58211347858215e-05
-1.2512824848431e-05
-2.15775171301665e-05
-8.85334695925711e-07
-2.82610281602355e-05
7.69653776873651e-08
-1.55773371163528e-05
2.42303835262359e-06
-8.90610988397948e-06
-2.41260761645608e-05
-3.08580754901535e-06
-2.8644866468364e-06
-1.35313168321511e-05
-1.88152038251935e-05
-1.00479749243844e-05
-4.5778116810895e-06
-5.76943959965752e-07
-1.34735096070091e-05
-1.24972541793893e-05
-1.61788282855141e-05
-1.83369274768909e-05
-2.2543183689658e-05
-1.54471526664691e-05
-1.39447715198778e-05
-7.78800687884489e-07
-3.11641209427863e-05
-2.97463189531112e-05
-1.94865045679646e-05
-2.3948939090513e-05
-1.23580568464191e-05
4.54425168221985e-06
-2.56991844472511e-05
-1.21191658869043e-05
-3.7070672193001e-05
-2.63739382395661e-05
-2.30983396860376e-05
-1.53267941586904e-05
-1.64182220927705e-05
6.70017396517387e-06
-9.8927815677634e-06
-1.31181851021272e-05
-8.64588906016862e-06
-1.13219488228177e-05
-2.84843656010137e-05
-2.23983876229012e-05
-1.94033029682319e-05
-4.08144884041425e-05
3.59482515922849e-06
-2.40854481898813e-05
-9.93794205379072e-06
-2.11502568549232e-05
-2.55354263517758e-05
-1.85466246921239e-05
-5.3232172029958e-06
-2.95867815890108e-06
-4.00708287882911e-06
-2.13277181755327e-05
-9.56027201837613e-06
-1.24794705166487e-05
-8.79413801484901e-06
5.21863897036027e-06
-7.4346148706494e-06
-1.90373032925985e-05
-2.56568053826155e-05
-2.37187666845939e-05
-2.26291306202028e-05
-2.34507883365343e-05
-1.21576038432531e-05
-1.9790485858209e-05
-2.67406338673253e-05
-1.82336658435604e-05
-1.85305554187709e-05
-1.01730159140596e-05
-9.81434573643986e-06
-1.88184081209516e-05
-1.44457263319935e-05
-3.48928792385501e-06
-2.8845181941279e-05
-1.71540622357022e-05
-8.93067702903073e-06
-2.61828012634243e-05
-1.4715319102693e-05
-1.26041924004319e-05
-1.51641097510194e-05
-2.20190958994274e-05
-1.59034032240168e-05
-1.66269188464843e-05
-5.22533907284231e-06
-6.54121317782612e-06
-2.6596530968236e-06
-7.02906395892692e-06
-5.94251386789419e-06
-1.14177307148152e-05
-2.64966334855116e-05
-2.184171854759e-05
-1.05725571859334e-05
-1.27617345197157e-05
-1.01115054129987e-05
-1.57213393114512e-05
-1.17308398421017e-05
-1.2972908241978e-05
-3.24679872855938e-05
-2.10694078460533e-05
-2.77783900214991e-05
-2.06826746543642e-05
-1.06556680856621e-05
-7.67859707257072e-06
-2.49990774607941e-05
-1.18080427956644e-05
-2.19095276013794e-05
-1.45036846327644e-05
-2.51265388734902e-05
-3.25142205725013e-05
-8.20564656230909e-06
-1.61285684176592e-05
-2.92606020687652e-05
-1.54050744541856e-05
5.82800121841563e-07
1.86354660052838e-06
-2.11460148319233e-05
5.1565304654121e-06
-1.80021898957184e-05
-1.76971606797106e-05
-1.56015519029209e-05
-1.3129809147352e-05
-2.22608348095519e-05
1.16968011587507e-07
-2.4672994106181e-05
-3.02244595329459e-05
-3.03028242979752e-06
-1.77340632504989e-05
-6.33107815979398e-06
-1.71866672614e-05
-1.86777873241934e-05
-9.50112846759267e-06
-1.7784685270683e-05
-1.87384216738314e-05
-1.56086301044623e-05
-2.53097445836011e-05
-2.0171523692894e-05
-2.60732172570745e-05
-3.16070697293163e-05
-2.83839714045655e-05
2.33145030930247e-06
-1.59458755884487e-05
-1.4669397241586e-05
-1.39370408640639e-05
-2.15047207473524e-05
-1.88657063626971e-05
-2.7440843589234e-05
-3.24273716441741e-05
-2.28630923793886e-05
-9.72531620023852e-06
-4.58377604749347e-06
-6.67284757735674e-06
-2.42433126612246e-05
-2.44697628627205e-05
-1.66165343360956e-05
2.40253171646982e-06
-2.54257481515736e-05
-1.66975739616181e-05
-8.81663593192108e-06
-1.53841659878785e-05
-1.33779487242273e-05
-4.5253512584574e-06
-2.01540486071553e-05
-3.27488398449026e-05
-1.52807155709846e-05
-1.47974385494553e-05
-2.57540699028483e-05
-1.13356429677116e-05
-1.18055324179556e-05
-2.0254753762609e-05
-1.52931687128865e-05
-1.25212936901745e-05
-2.34503643199482e-05
-3.84123111022053e-06
-9.37866963205915e-06
-2.13417447500468e-05
-1.5025181210087e-05
-2.45302465558337e-05
-1.23250650090804e-05
-2.34248649261003e-05
-1.10789699601775e-05
6.67656133356851e-06
-1.52790261936906e-05
-2.24206418441067e-05
-8.72582820751595e-06
-3.27082856884986e-05
-2.8572513127649e-05
-2.82274981461568e-05
-3.90406303199779e-06
-1.53090068995851e-05
-1.88864885137967e-05
-1.61340822615697e-06
-2.02930556881433e-05
-4.10588355977208e-06
-3.57336927269586e-05
-1.90333954511414e-05
-1.36730779978312e-05
-7.54614393060579e-06
-3.11350342703181e-05
-1.65487280660156e-05
5.00140483952975e-06
2.51923933711113e-06
-2.00077825529736e-05
-7.87393688584854e-06
-6.65676105279135e-06
-1.27004151136557e-05
-3.52844504784068e-06
-2.93019082404338e-05
-2.4078658679493e-05
-1.834662163657e-05
-3.371141941944e-06
-2.59336159648806e-05
-2.00244016184865e-05
-2.1172925112649e-05
-1.68011844653395e-05
-2.52538501979026e-05
-1.79525890936724e-05
-7.38000753609057e-06
-1.1398613779394e-05
-1.78811456259172e-05
-1.54317474144447e-05
-2.07947608174585e-05
-1.45194965108865e-05
-1.41465316450758e-05
-1.35164119655959e-05
-1.52864914939423e-05
-1.55404868444959e-05
-2.1297939582839e-05
-3.20110712887573e-06
-2.1774651524711e-05
-2.57050128079053e-05
-2.01814612967626e-05
-2.04593904985632e-05
-3.18965412099294e-05
-2.15124516406368e-05
-2.16203475504593e-05
-3.25770304925243e-05
-1.90249291653979e-05
-1.73663720264808e-05
-1.55182461055289e-05
-8.79998227758613e-06
-8.47708720128576e-06
-3.11657685841583e-05
-1.84100401242969e-05
-2.80004234222177e-05
-2.02647332143659e-05
-8.64488529742223e-06
-1.45182395585772e-05
-9.63440812573909e-06
-2.94807299305184e-05
-3.13329200838833e-05
-1.07939866476995e-05
-1.52707993959419e-05
-2.90707459678381e-05
-3.48771631305221e-05
-3.24686280574536e-05
2.79088013622569e-06
-1.51423812277164e-05
-1.90296796246859e-05
-1.57112452752933e-05
-1.72250579569289e-05
-1.63896717714583e-05
-2.30752252886987e-05
-1.64602576015005e-05
-1.91187128507157e-05
-1.39729682088666e-05
-1.08543885555007e-05
-1.85722883160583e-05
-1.34083040716233e-05
-1.50377487346976e-05
-8.9677725993992e-06
-2.50665349893331e-05
-2.55147813976086e-05
-2.32205165971414e-05
-3.69179400934794e-05
-1.30786304757377e-05
-9.51525583202291e-06
-1.59203422294402e-05
-2.57997996557387e-05
-8.56516823407521e-06
-2.95162670483082e-05
-1.43271865591549e-05
2.86200347328012e-06
-1.79152143146187e-05
-2.59985259362643e-05
-1.44800512367001e-05
-2.18816901177251e-05
-2.76876975952245e-05
-2.66322520831634e-05
-7.62962870214853e-06
9.885257594274e-07
-3.05512834238667e-05
-1.24405367481753e-05
-3.25374854010138e-05
-2.98687744685165e-05
-2.10862388455765e-05
-2.0865855483233e-05
-1.79211433248773e-05
-1.74049715321084e-05
-1.8270343132478e-05
-2.96058974880297e-05
-2.98234986816376e-05
-2.74836279238808e-05
-2.20502837948607e-05
-1.05616954867177e-05
-1.79171769355449e-05
-5.83394691594906e-06
-1.88705554336449e-05
-6.09143573025201e-06
-8.70698019186261e-06
-1.05579527433479e-05
-1.16526719586539e-05
-1.3859059531893e-05
-3.63334161811664e-06
-1.07012942122905e-05
-1.05592333860144e-05
-1.29332749153962e-05
-1.99966337380334e-05
-4.22616864191052e-05
-1.62422908693956e-05
-2.69191048715186e-05
-2.00567066352577e-05
-2.17785849096144e-05
-1.64672892271644e-05
-3.02973125700673e-05
-1.5128272415709e-05
-1.42000396615566e-05
-2.93370857549268e-05
-1.24448435763797e-05
-1.73145882184121e-05
-2.3723715094438e-05
-1.80828850377782e-05
-1.09325071465807e-05
-2.73065214392573e-05
-2.12458143330363e-05
-1.68652627416345e-05
-1.31486438220746e-05
-1.84030042501704e-05
-1.37728139275745e-05
-2.18024879906685e-05
-1.38185360635551e-05
-3.77110592527903e-05
-1.59324260604609e-05
-2.03803134592219e-05
-1.62322895529317e-05
-3.00172056081692e-05
-3.07229770909394e-05
-9.26344043989628e-06
-2.01899160695836e-05
-1.37053821772361e-05
4.71715423710532e-06
-1.63925242642337e-05
-2.02042740226226e-05
-9.67203317594975e-06
-2.04003965134327e-05
-2.18383730825627e-05
-3.3133176887924e-05
-1.51295242402958e-05
-3.32369509369398e-05
-1.81765994004419e-05
-3.58646228634804e-07
-2.59322483341273e-05
-1.7666064795924e-05
-6.18657646696438e-06
-2.97734970230788e-05
-1.86539071765053e-05
-1.74171540442325e-05
-6.96940502735865e-06
-2.45745080334984e-05
-1.5776470262572e-05
-1.87033118239867e-05
-2.54462960437099e-05
-5.60324261886889e-06
-2.51396865476912e-05
-3.80357234296014e-05
-2.19210024927082e-05
-5.52587660745577e-06
-1.07211756767613e-05
-5.85593626031056e-06
-1.31262975743319e-05
-2.55250758123065e-05
-8.33948550780536e-06
-1.26953734185322e-05
-6.86085797420819e-06
-6.43820542930759e-06
-3.11270521972643e-05
-5.12207859248666e-05
4.92379857965554e-06
-1.8616067636793e-05
-1.12526727941893e-05
-9.60896028542379e-06
-4.44218529854103e-06
-9.68798126948056e-06
4.20854032410392e-06
-2.42593732481187e-05
-1.13253093996407e-05
-1.21720196731791e-05
-2.36728620207617e-05
-1.3346483649352e-05
-1.28010437583065e-05
-1.62217627157356e-05
-1.70744842212196e-05
-2.0631744095697e-05
-1.73906150196777e-05
-1.66955795639151e-05
-9.08707454174341e-06
-2.12853192772583e-05
-8.24559912228647e-06
-4.22580884920385e-06
-1.24660059600459e-05
-2.67998024808495e-05
-1.99487328460791e-05
3.59587027983639e-06
-1.16038055475988e-05
-3.79122267427667e-05
-5.22117180491571e-06
-2.03238001340607e-05
-1.58927508478304e-05
-5.65565634237815e-06
-2.8312691768491e-05
-1.03370197239253e-05
-2.83632240154259e-05
-1.53682238042919e-05
1.12410858083764e-06
-1.76421871991991e-05
-7.20925616249168e-06
1.21158984731172e-05
-4.22867111981941e-05
-2.23511034652566e-05
-3.10597779550973e-06
-1.79672989726753e-05
-3.19459365807732e-05
9.16220606158359e-06
-9.50699751221936e-06
-2.81284750850411e-06
-1.44456898325314e-05
-2.36464426148514e-05
-6.55278782158839e-06
-2.31973392814908e-05
-1.8099966849914e-05
-1.45925122197479e-05
-2.48806101760323e-05
-1.75880615378091e-05
-1.59238504072074e-05
-3.18501390405826e-05
-1.86230493077705e-05
-1.190347212316e-05
-1.06246240286937e-05
-2.22531854120886e-05
-1.07110373584462e-05
-2.94822303400125e-05
-3.20242005692805e-05
-2.43294156514823e-05
-2.21302067491857e-05
-1.15942036297165e-05
-1.39223802205822e-05
-1.49090460401769e-05
-2.80491003566461e-05
-1.3993567944549e-05
-1.2532366001185e-05
-1.65609524777084e-05
-2.09898023159185e-05
-6.96412041862663e-06
-1.28779785718301e-05
-1.56460754680478e-05
-7.3420795780294e-06
-6.71517628586379e-06
-1.91824496037508e-05
-6.418100357315e-06
6.18606104982594e-06
-9.96231023080233e-06
-9.02104761438113e-06
-1.77614167492724e-05
-1.03948282688788e-05
-2.76821346742063e-05
-1.37468013540462e-05
-3.11544640796156e-06
-2.19794969707392e-05
-4.17662267370684e-06
-8.49677869323349e-06
2.7463733881919e-07
-1.24050598469869e-05
-6.26485991963363e-06
-3.11337062917069e-06
-1.12976734404038e-05
-2.64875950061054e-05
-1.96904007234191e-05
-1.70983792062556e-05
-6.66910816469837e-06
-2.00392372284764e-05
-5.54173457880658e-06
-4.13636376888823e-06
-5.43285220434092e-06
1.7361672018234e-06
-2.72474896216669e-05
-9.08008963140672e-06
-1.57363202966832e-05
-1.73717054026462e-05
-1.16180840547885e-05
-4.15759590010159e-05
6.41347302672261e-06
-8.14744141468864e-06
-6.56442050337116e-06
-2.38110860758559e-05
-2.79240818020479e-05
-2.52316916376423e-05
-2.0386612067187e-05
-8.80531455994088e-06
-3.04402553663708e-05
-1.5694349814835e-05
-2.58278215955713e-05
2.55833798907856e-06
-2.6643323555883e-05
-1.13953064325913e-05
-1.09622139791306e-05
-1.25712317737994e-05
-1.53809132247011e-05
-1.46360325877179e-05
-9.45534832867315e-06
-2.14368732473976e-05
-8.19297004883925e-06
-1.50029932536092e-05
-9.60572434763397e-06
-2.51794862420467e-05
-1.29433290699594e-05
-2.03271558513295e-05
-1.07051456567763e-05
-1.46719769408871e-05
-1.35100991510896e-05
1.45008486707133e-05
-1.35312159325236e-05
-2.37375423981355e-06
-1.05765640179502e-05
-5.40473002299217e-06
-1.97145271095074e-05
-5.32557109800906e-06
-9.7932864870136e-06
-7.86977596329738e-07
-2.21131402894643e-05
-1.80142269553476e-05
-1.24747166750105e-06
-4.71857429194079e-06
-2.06834758825167e-05
-1.28310941731729e-05
-1.75696752104547e-05
-2.22020890239316e-05
-3.22358895772286e-05
-6.43059237257215e-06
-1.4637691751817e-05
-1.45648174126339e-05
-1.94852962034332e-05
-1.8217513408913e-05
-1.42241440688102e-05
-2.00787591285759e-05
-2.65639331974425e-05
-1.37715390527486e-05
-1.50637414763579e-05
-3.18849076811339e-06
1.76054877820769e-06
-7.03851806973225e-06
-5.19555309382405e-06
-4.00155907521968e-05
-2.3793737985646e-05
-1.24839600782649e-05
-1.98141775884805e-05
1.8479751155977e-06
-1.56874566625962e-05
-1.95876686108699e-05
-2.91007807031163e-05
-1.35073072586412e-05
-2.01560465593748e-05
-1.7521334303198e-05
-3.34647161700243e-06
-2.36898021005818e-05
-9.3364394163736e-06
-3.32944251986272e-05
-6.85955939225786e-06
-1.13932867772213e-05
-3.00030345886668e-05
-2.79071527221845e-05
-1.31698900410609e-05
-1.8851742465151e-05
-2.83640686499012e-05
-1.6528379068893e-05
-2.22876782230959e-05
8.42694314589044e-06
-2.08757079369892e-05
-2.06903897582112e-05
-7.15226995589572e-06
-3.82757090981809e-06
-4.71512296220981e-06
-2.73537124995111e-05
-3.85208055089569e-06
-1.05129661037571e-05
-9.09914422385388e-06
-2.62303233536415e-05
-1.48002230459467e-05
-1.67468454241818e-05
-1.24546258363646e-05
-2.39819869612475e-05
-1.92268438472305e-05
-4.23195324107414e-06
-1.23371384582473e-05
-2.71731678651996e-05
-2.280770466495e-05
-2.18380867028164e-05
-2.12424815767519e-05
-2.46089642695162e-05
-1.41004851236865e-05
-1.96485917463653e-05
-2.76568227150537e-05
-1.61897447726342e-05
-3.27603561845529e-05
-1.19070490655575e-05
-9.61696537985173e-06
-7.50745427039722e-07
-9.16897099735618e-06
-1.6640142944131e-05
-2.82763610772644e-05
-1.80373086612431e-05
-1.77966059042147e-05
-8.26172224475534e-08
-2.78271820314463e-05
-2.28449407582677e-05
-6.60070378407272e-06
-2.34177649802777e-05
-1.80838951688513e-05
-2.86201951744669e-05
-2.65830839999437e-05
-4.37403998408193e-05
-1.51896167656124e-05
-1.91200590028908e-05
-1.46131494211261e-05
-7.61407536810571e-06
-1.11255943370013e-05
-1.98551227795427e-05
-2.56286404284267e-05
-2.2838901910721e-05
-1.63960263580418e-05
-1.14700513140903e-05
-1.03530309660055e-05
-2.47519211192627e-05
-1.23808594791418e-05
-2.06783807175768e-05
-3.1279427687152e-05
-2.21412670767899e-05
-1.8636414192307e-05
-1.3172946779641e-05
-1.34417716450166e-05
-1.88076449872096e-05
-1.35552926097922e-05
-1.34162879328847e-05
-2.57180620745999e-05
-2.76051466356879e-05
-7.11100685050316e-06
-1.49319194639117e-05
4.52395955001659e-07
-1.9431416714417e-05
-2.09047318521022e-05
-4.53061079478049e-06
-1.2022175395113e-05
-2.42731667422902e-05
-1.13025372951169e-05
-1.16856275531942e-05
2.36780023407984e-06
-1.10310146698598e-05
-1.58021604018334e-05
-1.68408741364149e-05
-6.43588329295318e-06
3.28741981023657e-06
-1.26441146280319e-05
-3.20915943527109e-05
-2.39861688812617e-05
-1.26736977262592e-05
-4.62685986214909e-06
-8.40867076553049e-06
-2.81786372102244e-05
-1.64875403115657e-05
-3.85673773937101e-05
-2.71284122097021e-05
-2.44350981805095e-05
-1.18389143859908e-05
-1.85487547538899e-05
-8.60268590341268e-06
-2.13894816603172e-05
3.85454219722482e-07
-1.89892443971116e-05
-2.67418336450646e-05
-2.24752201952108e-05
-1.96554415827501e-05
-1.4757237439028e-05
-1.55052330884029e-05
-1.29585424716246e-05
-1.99272043178035e-05
-3.5292474348393e-05
-1.75798302494562e-05
-1.3779450178924e-05
-2.00142331758711e-05
-2.88123330595951e-05
-1.22834870082623e-05
-8.13267843142725e-06
-6.94004521108406e-07
-8.63818977187533e-06
-1.68509196873781e-05
-1.29142166871389e-07
-1.23472925752373e-05
-1.37550656596064e-05
-2.64052545774416e-06
-2.49687100246985e-05
-9.73924821481732e-06
-1.20279213366692e-05
-1.18793347184225e-05
-4.38298467668222e-06
-1.24008800240984e-05
-1.65293554239292e-05
-2.19568349003948e-05
5.18958669680246e-06
-1.95718426290502e-05
1.00037302136369e-06
-1.1985166590107e-05
-1.60792941987992e-05
-1.62696055315761e-05
-2.00726132110588e-05
-2.79628693606531e-05
-3.45272100526718e-05
-2.78706560044953e-05
-7.82430877144852e-06
-5.1150443488541e-06
-2.05745266355178e-05
-3.56087028739711e-06
-1.10151150015992e-05
-2.08258702561672e-05
-1.91695397603751e-05
-2.46979379819659e-05
-1.61506295525672e-05
-3.25015833476478e-05
-1.85120142042749e-05
-1.3769561599269e-05
-1.90196870690647e-05
-2.21245908401537e-05
-2.91713499670304e-05
-5.63728234958425e-06
-1.32002707328487e-05
1.04019219361449e-06
-8.47936957354923e-06
-3.10922443738805e-05
-1.8705121456597e-05
-1.31814888932757e-05
5.06681091622446e-06
-1.41129456433686e-05
-1.3891861388211e-06
-4.76673787030486e-06
2.25185040130561e-06
-3.0708565890503e-06
-3.05701876984976e-05
-5.85261521567372e-06
-5.56053207671309e-06
-2.31316290649414e-05
-2.48597532593616e-05
-1.13302725143328e-05
-2.48235108921479e-05
-3.01963422342894e-05
-1.52365604232444e-05
-8.00617980916867e-06
-4.40142292205311e-06
-8.36685231042502e-06
-8.98857012433825e-06
-1.45186399654611e-05
-8.19376340879645e-06
-1.7770786472732e-05
-3.29125736019418e-05
-2.50367700529688e-05
-1.41405813464097e-05
-2.43786481575251e-05
-5.1550431586173e-06
-1.06488628874066e-05
-2.335264403706e-05
-1.0075347574918e-05
-1.28285617014108e-05
-6.33443141962179e-06
-2.233184246257e-05
-2.13310107509222e-05
-2.45733988403684e-05
-2.77452697929134e-05
-1.45318898436732e-05
-1.13827725301759e-05
-7.42916405199573e-06
-9.54140952865267e-06
-3.11143908000084e-05
-1.77294312168432e-05
-1.07101552653014e-05
-1.34386946914033e-05
-1.56834751831793e-05
-1.11758845451412e-05
-6.97656670618665e-06
-8.30798039194284e-06
-1.73624976624836e-05
-1.60245117853296e-05
-3.55183368210424e-06
-1.0572034467009e-05
9.41421534044947e-06
-1.84103525459718e-05
-2.19070621990062e-05
-6.21564820699953e-06
-1.6879857600977e-05
-2.56599815130129e-05
-1.41362417833635e-05
-1.32718914559733e-05
-1.52206525796906e-05
-1.91417644048216e-05
-1.85240648602541e-05
-1.66266953335986e-05
-1.38014538530719e-05
-3.67814671730179e-05
-5.1889962276055e-06
-2.73321642727595e-05
-8.87941872721738e-06
-1.37771715800928e-05
-3.67513407752063e-05
-8.79457550353805e-06
-3.26343855543766e-05
-2.33841224683129e-05
-1.49803220164561e-05
-2.88757926657642e-05
-2.29202702029581e-05
-3.02656433837638e-06
-2.14547518992878e-05
-1.39543720322334e-05
-1.71790960389194e-05
-2.58784401539318e-05
-1.41740743318541e-05
-1.10807436603964e-05
-2.76889200520896e-05
6.39046729327419e-06
-6.09095442574646e-07
7.92106122483217e-06
-1.58782948416744e-05
-1.12807439975057e-05
-4.57826083388409e-06
-2.46848425688645e-05
-6.63926748569109e-06
-7.37315673876369e-06
-5.24831162302104e-06
-4.41159350760077e-06
-1.71092943354763e-05
-8.3094217657839e-06
-2.71444497851063e-05
-8.30876250814612e-06
-6.6902271352417e-07
-1.6016692281069e-05
-7.10233513929178e-06
-1.41190798790011e-05
-1.96202149725398e-05
-1.38549484958415e-05
-1.23298277777382e-05
-1.99955257632607e-05
-2.61249922765068e-05
-2.21864010210022e-05
-2.32383056912178e-05
-2.5747557264413e-05
-1.68150457355769e-05
-1.72194286359792e-05
-2.06100094418237e-05
-1.56059374519196e-06
-1.17835260232467e-05
-9.8170795080088e-06
-4.01553794859142e-06
-1.06533503633021e-05
-2.08122374261835e-05
-9.47580743383354e-06
-1.54828215238918e-05
-7.1743998334543e-07
-2.49346819177401e-05
-2.29457276645442e-05
-1.86140457696421e-05
-8.39461329830584e-06
-9.92001052215253e-06
-1.48374294492206e-05
9.02023803831373e-06
-3.76011357618418e-05
-3.37259051775674e-05
-1.88202252678142e-05
-1.65527417209324e-05
-1.59651280777463e-05
-8.48637154038229e-06
-1.72996420182852e-05
-1.74916723328935e-05
-1.68978197295358e-05
-2.77519898635957e-06
-2.33028172186419e-05
-1.99031514001908e-05
-2.94173055215815e-05
-1.47845275431765e-05
-4.48049291575281e-06
-2.9109324851908e-05
-2.09310088740579e-05
-7.59474784515457e-06
4.66313516124223e-06
-1.18158976470092e-05
8.4684856426842e-06
-1.00065601675667e-05
-2.96655215704835e-05
-2.02092917204e-05
-2.14067939408631e-05
-2.54229793912103e-05
-1.66631436793374e-05
-7.36165922797394e-06
-2.33144458463734e-05
-1.7575111264151e-05
-1.03559700522006e-05
-1.3370351203006e-05
-1.79988109999206e-05
-2.11610078239415e-05
-2.05478011396312e-05
-1.33906185962219e-05
-1.76728891609213e-05
2.06608467157807e-06
-2.75969161419421e-05
-3.52299939088738e-06
-1.47051409536621e-05
-1.09846527036894e-05
-2.12770938205312e-05
-2.8691102633992e-05
-1.6959066259863e-05
-2.91874431076013e-06
-2.18323060748516e-05
-1.98014436995867e-05
-7.23381550067291e-06
-1.80913186243807e-05
-1.29100352197038e-05
-1.03777420277516e-05
-1.17020679354776e-05
-2.09728398536212e-05
-2.60224130481856e-05
-1.57413442376574e-05
-8.93207990474756e-06
-4.72401459988514e-06
-2.03054756264267e-05
-1.53406747206467e-05
-8.77793564866486e-06
-1.56578462577531e-05
-2.97901817941402e-05
-2.62486309506012e-05
-2.19037412437329e-05
9.84477481168127e-06
-1.15553037505019e-05
-3.984807853461e-05
-2.38707919892481e-05
-7.44761989898117e-06
-1.1431928039332e-05
-8.63070270604098e-06
3.36512257576883e-06
-1.67635914146103e-05
1.0676701654769e-05
-2.06884986817977e-05
-1.60838020875403e-05
-8.63527856281639e-06
-2.14254172472188e-05
-2.00803875212336e-05
-2.92834518771787e-05
-2.12745076003623e-05
-1.26420960916979e-05
-3.62858012896016e-05
-4.03093796239509e-05
-3.73246740030698e-05
-4.30417240670267e-06
-1.86948693237581e-05
-2.38324639754523e-05
-1.66950231890429e-05
-1.24711096733849e-05
-1.37590792690922e-05
-1.12146585572053e-05
-1.81318154784441e-05
-1.07489245253033e-05
-7.65746736701451e-06
-2.93987379202571e-05
-1.3100479166667e-05
-3.17586298684492e-05
-5.70289428493637e-06
1.01601788188447e-05
-1.63255361199959e-05
-1.63704980485312e-05
-1.71444993970486e-05
-4.44983729686523e-06
-2.49832178166787e-05
-1.92489256559826e-05
-9.68394926438919e-06
-1.77338080151288e-05
-1.8469299513663e-05
-1.42530977662788e-05
-1.4912518000366e-05
-8.70600570621727e-06
-1.43046466741937e-05
-3.95328050822868e-06
-2.17580586357914e-05
-1.83622598275412e-05
-9.31722532542889e-06
-2.33255641894717e-05
-1.59506275735102e-05
-1.39899359426256e-05
-2.21029291364158e-05
2.2623911150061e-06
-2.01433815406873e-05
-6.38538344711566e-06
-2.47168955803632e-05
-1.21503095410938e-05
-2.02493635929576e-05
-1.96845026379268e-05
-2.18342690036811e-05
-1.00649531544723e-05
-2.39588214720057e-05
-4.19661041135471e-05
-2.45322562060296e-05
-3.24106286205056e-05
-1.89511509474429e-05
-1.70883267471993e-05
-9.79252549310089e-06
-1.63895569877606e-05
-6.00772468525101e-06
-1.53400625292271e-05
-1.48697392243952e-05
-1.74604572771672e-05
-1.64662037969332e-05
-9.50430754341916e-06
-1.36172927173287e-05
-2.13653674329603e-05
-2.98521826548095e-06
-7.5204583584065e-06
-1.1368862916016e-05
-1.37571332007593e-05
-1.34951497939075e-05
-2.38293862979861e-05
-6.33566486519831e-06
-2.48889248188169e-05
-2.08829612097721e-05
-8.01025007994637e-06
-1.66128365680891e-05
-7.25235188647139e-06
-1.70626985479826e-05
-8.41709588733009e-06
-1.72746731482845e-05
-2.21060524837727e-05
-1.70261777811314e-05
-7.12881777083952e-06
-9.65215728368678e-06
3.02836089571474e-06
-2.08362164926921e-05
-5.92066611572583e-06
-2.01345461670759e-05
-1.96233123405961e-05
-2.68602886696156e-05
-2.41027895561658e-05
-3.17555115851012e-05
-8.23009042418462e-06
-1.90406869294204e-05
-3.14531202407899e-05
-1.70119506783861e-05
-1.30207183997778e-05
-1.4911123292527e-05
-2.88433834414807e-05
1.11570409577902e-05
-7.95342279284643e-06
3.13652157968174e-06
-3.16676368529454e-05
-1.15210279898497e-05
1.72458138614719e-06
-5.52966778577994e-06
-1.8047065207317e-07
-7.79512433392059e-06
-2.01006155536302e-05
-1.05363239113343e-05
-1.51459319988965e-05
-3.40045013070309e-05
6.68590369017122e-06
-1.32005086341742e-05
-2.01688742071287e-05
-1.96245120350967e-05
-2.67149381897355e-05
-3.36922879378142e-05
-2.24631880870841e-05
-2.03595759623876e-05
-1.17409581215645e-05
-4.89437206887922e-06
-1.2254239165773e-05
-2.24700223804007e-05
-1.75860689445716e-05
-1.42421907049553e-05
-1.80490027367754e-05
-3.23895953472569e-05
-1.2094002497704e-05
-2.18376403568287e-05
-1.37579986558427e-05
-2.24971996900897e-05
-1.89192209051716e-05
-2.25327252866302e-05
-1.15563608443759e-05
-1.17099895715968e-05
-1.9835941468481e-05
-7.99361702677506e-06
-7.86183989952579e-06
-1.72642058429214e-05
-4.71035652993616e-06
-3.36358903719768e-06
-4.77565243735937e-06
-1.21290729475483e-05
-3.87336566251055e-06
-2.31250026456972e-05
-1.36393253914047e-05
-1.42323136714034e-05
-3.76163084266861e-06
-1.74106875012192e-05
-1.77825475809608e-05
-9.89276690315424e-06
-2.17032556715944e-05
2.81985503475918e-06
-2.48190723396731e-05
-1.43462962002961e-05
-2.71027579551185e-05
-3.70904545033187e-06
8.11146348280566e-06
-1.01555702219129e-05
-1.93364048550223e-05
-2.79914485755157e-05
-8.87789962305735e-06
-2.35933638936619e-05
-1.2951157456891e-05
-2.56389745731021e-05
-2.05531465085815e-05
-9.35077491772048e-06
1.71406487496727e-07
-2.06376987715529e-05
-1.29073971009662e-05
-1.03914485359675e-05
-8.88659170308127e-06
-9.59670444549576e-06
-3.22977371050859e-05
-1.46626823551323e-05
-2.26257561859904e-05
-1.48111244719226e-05
-2.27748285844457e-05
2.45388639880376e-06
-3.01509074130424e-05
-1.61178931911161e-05
-1.0931498788123e-05
-2.3491852611485e-05
-1.12869886315669e-05
-3.64169369302715e-05
-7.90299149649042e-06
-1.27419088936251e-05
-1.86782586993157e-05
-2.20725546136021e-05
-9.80130216352487e-07
-9.54448668820851e-06
-3.93679417123575e-05
-3.45972960731485e-05
-4.33186186015912e-06
8.99418224594705e-06
-1.31139947039009e-05
-2.30894990214978e-05
-4.29261805548755e-06
-9.08002664858795e-06
-5.52169421149829e-06
-4.29320700946996e-06
-1.7358244551671e-05
-1.46771089327225e-05
-1.76520423179686e-05
-3.38637744094983e-05
-5.69609275031719e-06
8.72199990762108e-07
-1.12783579254785e-05
-2.18288518509883e-05
-1.33285382032746e-05
-1.74987834184444e-05
-2.20131721036045e-05
-1.59444542740997e-05
-1.10103214853134e-05
-1.49322813461335e-05
-1.61527825240767e-06
-1.17801535960971e-05
-3.95450736537173e-06
-7.28042859104781e-06
-1.31587692124555e-05
-1.730626558855e-05
-2.59058420472794e-05
-2.25836573686298e-05
-2.94885967495301e-05
1.1954002073566e-05
-3.42775178740541e-05
-2.74496728741727e-05
-1.27994404649609e-05
-2.32985070806209e-05
-2.08425792828417e-06
-2.73593500322858e-06
1.29573384495463e-06
-1.40171231484652e-05
-1.41464756815319e-05
-2.59246197297825e-05
-1.65594128272975e-05
-2.27048721054834e-05
-4.31467939803619e-06
-2.70902535456424e-05
-2.21590820910765e-05
-8.08837612945439e-06
-6.81224771071995e-06
-6.35550567833999e-06
-1.32967604314287e-05
-9.20919605386914e-06
-1.02151146707776e-05
-1.49857636630631e-05
-3.46061131848102e-05
-1.83545230593408e-05
-1.57097012440311e-05
-1.27645209684008e-05
-9.38527114841184e-06
-2.019147351187e-05
-7.484491727468e-06
-9.19078945463768e-06
-2.51962951215146e-05
-1.15609306410096e-05
-1.80842297846847e-06
-2.24272868202194e-05
-2.26020049241577e-05
-2.41457132253191e-05
-1.70476766493729e-05
-2.06391833504621e-05
-3.86238752409736e-06
-1.78062766871076e-05
-1.45948290645174e-05
-4.34000315304543e-06
-2.43864225153567e-05
-1.75765101011238e-05
-1.14948107333463e-05
-5.5516877023412e-06
-2.10912292049237e-05
-7.64291125866191e-06
-1.10406416767364e-05
-2.28586010271309e-05
-9.70574995745082e-06
-7.48506585699172e-06
-2.37001004570411e-05
-2.87284387843417e-05
-6.7770687269141e-06
-3.02599956336991e-05
-1.51994373433835e-05
-1.6483869203638e-05
-1.26552556009701e-05
-1.93846358099014e-05
-2.06423316356017e-05
-3.03304093656209e-05
-3.54726082347847e-05
-2.45688410103089e-05
4.98142588904342e-07
-9.20669311107863e-06
-9.27789246038231e-06
-3.5762078255759e-05
-2.67337362427251e-05
-2.24835976607009e-05
-2.53828899814083e-05
-2.24310956910813e-05
1.05402231844293e-06
3.42637951823942e-07
-8.40150035067957e-06
-1.87410681289754e-05
2.82913931464462e-07
-3.49724943962231e-06
-1.3732209564178e-06
-2.271794021322e-05
3.18808626055746e-07
-1.23329671943585e-05
-3.70268343479157e-06
-1.41964755082894e-05
-4.95665789681606e-06
-2.2515703675604e-05
-3.69693449218523e-05
-5.26324995012377e-06
-2.78504292814584e-05
-1.70943906477209e-05
-3.13374449356141e-05
-4.56437334923784e-05
-1.1172680341589e-05
-1.40561728167806e-05
-1.64370840644636e-05
-1.56597817043323e-05
-7.6106101715706e-06
-1.49170512060052e-05
-7.04860502066496e-06
-2.23518994476138e-05
-2.75012425898561e-05
5.86952873660099e-06
-3.47237401155523e-05
-1.08297374156878e-05
-1.25038970394629e-05
-1.81755921407419e-05
-1.4051834638187e-05
7.34273307686038e-06
-3.70061259181828e-05
-2.6490463334112e-05
-3.65964529540892e-06
2.99341697728036e-06
-2.08581935535259e-05
-7.04278499679327e-06
-6.70622264809904e-06
-1.30264107737507e-05
-1.84977923930626e-05
-1.52293476083766e-05
-2.55209616300071e-05
-1.96705935795702e-05
-1.72527938585296e-05
-1.87063695490287e-05
-2.49669460279382e-06
-1.40302402864421e-05
-2.7047171429971e-05
-1.2353567060182e-06
-1.17529266381938e-05
-1.41970031223986e-06
-6.34947499499717e-06
-1.95924216223128e-05
-2.08701749960919e-05
-3.87928376965821e-06
-1.3270692609515e-05
-6.28735617446036e-06
-2.08502136930919e-05
-1.31770507051265e-05
-2.88911301758798e-05
-1.3507369668669e-05
-3.46603875770942e-05
-9.75142805015723e-06
-1.19188571545582e-05
-1.96980257136877e-05
-1.44923581812022e-05
-1.65348317365911e-05
-1.42642324128743e-05
-1.95522624150628e-05
-2.04252501411562e-05
-1.43076303839861e-05
-1.17041033350627e-05
-1.50921651336112e-05
-3.04016971078571e-05
-6.59305271432999e-06
-9.6510983761837e-06
2.21835855205659e-07
-2.8094571867388e-05
-1.53904429168342e-05
-1.83207333124129e-05
-2.98548733070566e-05
1.06996496428774e-05
-3.38798753589062e-07
-2.04001916875753e-05
-1.03952207966806e-05
-1.6290284726863e-05
-2.70051320066165e-05
-3.03444025886179e-05
-2.92275974628901e-05
-2.22790632134221e-05
-1.33536078871053e-05
-1.43173571220346e-05
-1.31560673907453e-05
-2.32810870957262e-05
-2.01670579963522e-05
-2.12206458169872e-05
-9.30103328150727e-06
-2.75457708147761e-05
2.78926156850357e-06
-2.3218947438513e-05
-2.97367459687698e-05
-2.55901853751445e-05
-3.46086203486238e-05
-1.8545463940141e-05
-2.08570592024058e-05
-1.97575277818447e-05
-1.7689146377939e-05
-2.56509043416173e-05
-1.22415648731162e-05
-1.47555933494997e-05
-2.0685975439422e-05
-1.13651302853824e-05
-4.77742046030755e-06
-1.81230391510518e-05
-2.75726413612498e-05
-1.97191991924247e-05
-1.09904203333065e-05
-1.19143239946294e-05
-1.78076380954197e-05
-8.9698721987011e-07
-1.22153978280504e-05
-1.83065506298832e-05
-2.03444599651656e-05
-4.39422084163037e-06
-2.97693320730885e-05
-3.22294144668976e-05
-1.21167048672597e-06
-1.46129792456844e-05
-1.09868215796699e-05
-2.03335844505359e-05
-1.33971557145924e-05
-1.94173603607589e-05
-1.34939987192663e-05
-2.66735317540717e-05
-2.19848579787502e-05
-3.06476438952214e-05
-1.05886660693314e-05
-2.50838334737828e-05
-3.12151573191905e-05
-2.70757626887891e-05
-1.83321665683751e-05
-7.74636037387241e-06
-1.86545206794868e-05
-1.0207189652239e-06
-1.27425133524917e-05
-1.95316959636543e-05
-1.56138012661383e-06
-1.66923191795258e-05
-2.67498434648097e-05
-6.62836701457569e-06
3.89467485805853e-06
-1.01280536715014e-05
-1.3309914273475e-05
-1.33651851622321e-05
-2.36847305744959e-05
-5.09219705058817e-06
7.15309107043129e-06
-2.98891768001467e-05
-5.30454832779863e-06
-1.25602440494107e-05
-5.37175980074053e-06
-8.15743651063402e-06
-2.9264561038788e-05
-2.15144248292924e-05
-1.66681236018464e-05
-8.09225214257353e-06
-3.4266783438272e-05
-2.43176713216391e-06
-9.16130416867283e-06
-1.2756932103221e-05
-2.39320839791687e-05
-7.3142677051789e-06
-2.18288951457584e-05
-9.62947599330382e-06
-1.99056428182894e-05
-2.17631836039015e-05
-1.40797091053575e-05
-2.82608554410558e-05
-1.01960104443908e-05
-1.30059988466847e-05
-2.69311442699294e-05
-2.95739961309176e-05
-1.82783439009182e-05
-2.00263365394845e-05
-3.10683105269393e-05
-1.8165084544567e-05
-3.20974413784294e-06
-1.85998697836619e-05
-1.07950867445174e-05
-1.31370625443206e-05
-2.75405591111552e-05
-1.36218162009202e-05
-1.35696991714854e-05
-3.13549564821036e-05
-2.87430762285068e-05
-1.61919636247465e-05
-3.30382306570589e-05
-9.04792649491643e-06
-1.6196361827963e-05
-3.78880695563632e-07
-2.10920050306702e-05
-2.85637629982137e-05
-1.24352625632906e-05
-1.23420727931887e-05
-1.12304853864101e-05
-1.83601205879776e-05
-1.48544079770656e-05
-1.0271257976234e-05
-6.16293896016561e-06
-2.10926791225523e-05
-1.49280287486687e-05
-9.62429922597661e-06
8.09832051001839e-07
-1.45878361401428e-05
-2.83432994722584e-05
-1.3111801709019e-05
-1.67340250231435e-05
-3.3389025931471e-05
-1.2651756911663e-05
-3.56838098356869e-05
-2.13669882633787e-05
-2.24241326335554e-05
-3.17319108025766e-05
-9.3676455021609e-06
-1.56628432111926e-05
-8.34942705399995e-08
-4.31487015126033e-06
-2.29721048749253e-05
-2.55858645591223e-05
-1.80686136546473e-05
-7.07488874592749e-06
-2.17036146219264e-05
-2.00814547575141e-05
-1.2705161041591e-05
-1.47373049896653e-05
-5.61328714738216e-06
-2.37338511703747e-05
-1.62724204593924e-05
-2.13278437421488e-05
-3.15214558499905e-05
-1.40129398346817e-05
-2.20679745899412e-05
-1.76162108776933e-05
-1.50143008040131e-05
-2.61032322022978e-05
-2.34261014555238e-05
-1.90754031075049e-05
-9.3629762252495e-06
-2.41896911012122e-05
-2.68707561799575e-05
-2.41489992268082e-05
3.22644838940414e-06
-1.16559393006021e-05
-6.15774050453409e-06
-1.11548572258045e-05
-2.15055297833053e-05
-1.4474512029129e-05
-1.64114067745121e-05
-3.03714412054818e-05
-2.42616757094792e-05
-1.60104105663017e-05
-1.4150661059839e-05
-1.46125726270137e-05
-1.28970815992375e-05
-2.63594987819477e-05
-7.9839889168885e-06
-4.5654334698168e-06
-3.77327999469885e-05
-2.10553033013838e-05
-1.20482868780618e-05
-2.29053288439398e-05
-2.95375130337495e-05
-7.58321348698543e-06
-1.74588348252375e-05
-3.63903415638439e-05
-2.48572860471123e-05
-2.84645750518877e-05
-1.50480706955123e-05
-2.32123889506581e-05
-3.04258364832074e-05
-2.95511858808164e-05
-1.41512069470717e-05
-8.20982814601652e-06
-5.16295543893287e-06
-8.94418909564921e-06
-4.69528147013071e-06
6.38130030486426e-06
-1.94498973875682e-05
-1.54699584370732e-05
-2.24692502013312e-05
-2.74623242721078e-05
-1.57987432599602e-05
-1.83034373835654e-05
-9.386691418421e-06
-3.64092950224303e-05
-1.7508434344744e-05
-1.28706369587874e-05
-1.93784125907618e-05
-1.92027749206323e-05
-8.63974588847306e-08
-6.30145625797747e-06
-3.33582466247174e-05
-1.85101160235655e-05
-3.04585655805892e-05
-1.78176425616457e-05
-1.11615849523518e-05
-1.24404642156991e-05
-2.48854229295962e-05
-1.22559986766847e-05
-1.47562506775774e-05
-2.6495965067787e-05
-1.39169956191169e-05
-1.69202193916251e-05
-5.0394078210586e-06
-2.05811036175756e-05
4.71453897139237e-06
-1.57220308031254e-05
-7.55471520728224e-06
-1.49418382027159e-05
-5.78737582460327e-06
-2.38364601356834e-05
-1.12271268508388e-05
-1.80361344028681e-05
-3.33957087136686e-06
-5.33525067595347e-06
-7.89431917046186e-06
-9.99680315566132e-06
-1.06188436318014e-05
-6.91892870033302e-06
-8.44771234062795e-06
-1.61422470561855e-06
-1.4932326163383e-05
-2.25988749182977e-05
-2.80406220991664e-05
-1.56933290401807e-05
-7.39712605180764e-06
-4.82275266984485e-06
-9.43054942890962e-06
-2.31442094104295e-05
-8.58841522519724e-06
-2.15313769884193e-05
-1.9817036466084e-05
-5.08628237320751e-06
-1.5193781719865e-05
-3.77979337368041e-06
-2.06022046735529e-05
-1.0255426922506e-05
-8.40384544235775e-06
2.70314260901213e-07
-1.91648748108295e-05
4.57116506585424e-06
-3.06344029196969e-05
-1.07520744415421e-05
-1.43323606412187e-05
-2.03179474649573e-05
-1.16338166514338e-07
-3.81281348340108e-06
-1.03256735867553e-05
-2.9823808873532e-06
-2.0033929258606e-05
-1.09523630349711e-05
-7.93888229451823e-06
-1.08776466673535e-06
-2.90161863005217e-05
-1.84577032934111e-05
-2.88300726961588e-05
-8.39459561744583e-06
-8.4335943102177e-06
-4.04543614105411e-05
-1.33358120244917e-05
-1.54286825163199e-05
-8.0224495354413e-06
-1.59567724996094e-05
-1.04932643268504e-05
-2.46169771795722e-05
-2.68950075626053e-05
-1.50520632204392e-05
-1.56615096227996e-05
7.04253545281387e-06
-1.60120814737662e-05
-1.44859195153311e-05
-1.43228514653884e-05
-1.97929381238531e-05
-3.34425905049302e-05
-1.26168199568861e-05
-2.86532265608546e-05
-1.21459097582736e-05
-2.06044567309404e-05
-1.16093882161593e-05
-1.51324182224498e-05
-2.34178229322731e-05
-2.42809286827242e-05
-8.7635575318807e-06
-3.77790840079561e-05
-1.65223440094198e-05
-9.06729594780593e-06
-2.55849890749909e-05
-2.88206477933738e-05
-6.51245999170674e-07
-7.77120031709371e-06
-1.32056841463807e-05
-2.0100827469107e-05
-2.50670661059854e-05
-4.31258247033075e-05
-1.85743155024311e-05
-4.14517168868395e-06
-1.47658258943409e-05
-5.5800145331417e-06
-1.28180504812643e-05
-3.20144623520569e-05
-1.17602818828061e-05
-3.40652722645945e-06
-2.29700035631969e-05
-2.6100398856508e-05
-3.36780328299744e-06
-1.08669589606361e-05
-3.01393995428501e-05
-2.31919519053285e-05
-1.30827383957504e-05
-5.73146818068125e-06
-2.40604037823336e-05
-2.36433812101521e-05
-1.11871848426274e-05
-1.20960698374062e-05
-2.56287168785885e-05
-7.63060077718698e-06
-3.09239993321856e-05
-2.39818150164258e-05
-1.83918249653533e-05
-3.19183091578647e-05
-1.89690201120885e-05
-2.02772625596668e-05
-1.65238159185758e-05
-4.1263015270457e-06
-1.60919189662499e-05
-1.53430173677473e-05
4.03706183478501e-06
-2.44535086811766e-05
-1.31400119327075e-05
-2.01963361860517e-05
-2.16805617343749e-05
-3.0299300483501e-05
-3.57826105097869e-05
-2.36418964614941e-05
-7.98631320900769e-06
-2.87479056727631e-05
-3.64308795986299e-05
-8.29441295436333e-06
-1.51570767319393e-05
-4.32193487064581e-06
-1.4074931112545e-05
-1.33794755882585e-05
-1.95175702057633e-06
-1.59007061772161e-05
-2.26353044112885e-06
-3.81285493295039e-05
-1.71073775131715e-05
-1.74127720242903e-05
-1.61379733612256e-06
-7.27919650773173e-06
5.3009422150646e-06
-4.47563048680977e-06
-2.9679860738596e-06
-9.28848407663011e-06
-2.76235587216849e-05
-2.0638232028507e-05
3.88111658647242e-06
-1.66590951451049e-05
-2.47913518129209e-05
-2.27420107710041e-05
-1.68610226879935e-05
2.6260178061082e-06
2.84577039397108e-07
3.2314659693522e-06
-1.11076292564411e-05
-7.33810026798498e-06
-7.3805700572328e-06
-2.23369103581724e-05
-3.03184681704669e-05
-1.71148745719681e-05
-1.24094628185144e-05
-1.27139610091121e-05
-7.73522255086616e-06
1.2659088076237e-06
-1.81686299314269e-05
-2.98647975122713e-05
-1.50805172872761e-05
-7.42445138467086e-06
-9.46990736504352e-06
-2.15603125624075e-05
-2.83180314773624e-05
-1.44674265591821e-05
-4.95850497352354e-05
-2.34545675692766e-05
-3.18959122149876e-05
-2.53062577683556e-05
-1.40367569213265e-05
-1.55074377565301e-05
-2.51573638537856e-05
-2.61754024138258e-05
-1.90999188151836e-05
-1.33758620645408e-05
-1.37079819336746e-05
-2.10188524019379e-05
-2.05506620702036e-05
-8.87737980538258e-06
-1.38293728083311e-05
-9.76325832560315e-06
-1.25292474753949e-05
-1.44847187459009e-05
-1.88697176098005e-05
-1.19063436098558e-05
-3.05081621851529e-06
-1.54451917004124e-05
-1.49899748200186e-05
-1.90082536672928e-05
-2.13055783348374e-05
-1.33876098885461e-05
-1.50032335062455e-05
-8.19422245287772e-06
-1.70224762253829e-05
-1.90002530795203e-05
-9.82391607731674e-07
-2.17729130222634e-05
-2.88168551775867e-05
-1.15850024086018e-05
-2.0101888608444e-05
-1.46805949150658e-05
-3.60492357022998e-06
-2.15645136095256e-05
-9.17414359021611e-06
1.93721263702633e-06
-2.29133047321833e-05
-3.21907926940114e-05
-7.9881925965436e-06
-1.73665619370527e-05
-2.56995198322471e-05
-7.97698422745267e-06
-1.38480587139797e-05
-1.58488062466256e-05
-1.63692480733847e-05
-1.21344201789184e-05
-2.39591563324643e-05
-8.1870658726488e-06
-4.03348148454114e-05
-1.0514038166411e-05
-2.49823797231498e-06
-9.03788648952058e-06
-1.78126360357401e-05
-2.05557598424769e-05
-1.84661410858584e-05
-1.59499566195364e-05
-1.13731332341992e-05
-1.04691490854269e-05
-1.03073368483753e-05
-1.92570516633413e-05
-2.75535507868171e-05
-1.68088598241508e-05
-2.57862809031308e-05
-7.69171894420616e-06
-2.08742338083731e-05
-8.93688755923516e-06
-8.59520940361846e-06
-8.10666287707751e-06
-1.99476804298524e-05
-2.28328161932799e-05
-1.24153700460813e-06
1.48445756886297e-05
-2.7531213508917e-05
-1.05654837924838e-05
-7.35567588833775e-06
-2.77305726708241e-06
-1.02531783036769e-05
-1.9623805394119e-05
-1.9710474600967e-05
-2.06015604571726e-05
-2.30642054570277e-05
-3.03976255349411e-05
-1.51019703809116e-05
-1.94107632739593e-05
-3.37838163193913e-06
-1.91926468277633e-05
-2.80017951538965e-05
-1.82029294213492e-05
-1.09547981837994e-05
-2.14539276929422e-05
-1.86240043705927e-05
-1.31947420248794e-05
-5.04776585312226e-06
-1.56650450348854e-05
-2.13272673582526e-05
-8.01749407858335e-06
-1.72736208485346e-05
-1.8685383033127e-05
-2.2929958800711e-05
-3.46925530392834e-05
-2.19872747933005e-05
-2.6917451762679e-05
-2.50196422050636e-05
2.12213598943132e-06
-3.41446440751895e-06
-8.65481709126841e-07
-9.09016680847494e-06
-3.82604528415995e-08
-1.086743861499e-05
-4.91590695894665e-06
-2.63065155343334e-05
-1.23819979823941e-05
-2.7315549094648e-05
-7.68001299738551e-06
-1.37445111796102e-05
-1.42251465310473e-05
-1.51170932777612e-05
-3.91097246005784e-05
-2.09263629087629e-06
-8.45846206580252e-06
-1.28665908666392e-05
-2.53494997101684e-05
-1.6419726632338e-05
-1.01718284296423e-05
-1.6280856535452e-05
-1.18600555458411e-05
-2.6073833977953e-05
-3.86676251799449e-05
-2.07217579238387e-05
-1.91694220627732e-05
2.06078551491059e-06
-2.04585205212374e-05
-9.56510736507842e-06
-9.94428589070337e-06
-2.94083398471578e-05
-1.06700641717944e-05
-3.43130992276394e-05
-7.18624547862531e-06
-1.56285281918932e-05
-6.11328705178767e-06
-1.00796989362522e-05
-1.07130408160983e-05
-1.74750202626927e-05
-2.12274447778338e-05
-2.64815312311441e-07
-7.19424621520403e-06
-3.9831361354657e-06
-1.25151197327321e-05
-4.79284371665802e-06
-1.7084899660279e-05
-1.88727672079891e-05
-2.25412038910879e-05
-5.98520029734603e-06
-1.11126196182027e-05
-9.01400518584441e-06
-6.28300175995568e-06
-1.34312955584435e-05
-2.15592227169939e-05
-1.96727035692638e-05
-6.80057572007022e-06
-2.08136934846412e-05
-1.61935405667102e-05
-1.43933336157347e-05
-1.44534303672777e-05
-8.81179613237972e-06
-2.20952351043003e-06
-1.87922278315974e-06
-2.36727124203392e-05
-1.92645385317773e-05
-2.10702459131837e-05
-1.84067440684576e-05
-6.2448116653514e-06
-2.23790460204919e-05
-3.94717124433912e-05
-3.14747928038108e-05
-2.74299458754934e-05
-1.60985410150398e-05
-2.60706049267955e-05
-1.60086049576155e-05
-7.93921863543584e-06
-2.81096533347105e-05
-1.70713045491292e-05
2.13821547086502e-06
-1.60337181010792e-05
1.22237474622643e-05
-2.01223489674558e-05
-2.1863608438559e-05
-1.53497434519199e-06
-7.62181869612218e-06
-1.63093099338876e-05
-7.66791248784396e-06
-1.41487546533692e-05
-1.21786938935975e-05
-2.12841581364005e-05
-1.35026347100009e-05
-2.25803899028915e-06
-1.89310731349513e-05
-1.51823025486395e-05
-9.2131243878655e-07
-1.14937442651192e-05
-1.86425183042292e-05
-1.88500275839185e-05
-2.5620501931578e-06
-2.58837687733048e-05
-1.37310659625945e-05
-1.86031164360725e-05
-1.20681193169546e-05
-1.58233468484481e-05
-1.25513911375896e-05
-2.8397792412577e-05
-9.42887387027264e-06
-9.14200946154635e-06
-1.00596846256713e-05
-1.61445155312501e-05
-7.96673515334744e-06
-1.61045313888061e-05
-6.9610057143518e-06
-1.92480018337007e-05
-4.62341066020852e-06
-2.74528952548697e-05
-1.49256629632445e-05
9.32747872599219e-06
-1.69703460513383e-05
-6.99215052854437e-06
-1.37233732874964e-05
-2.91609585626984e-05
-5.11095406923385e-06
-1.78699488996408e-05
-3.85054298430279e-06
-1.84030597916426e-05
-1.47772455286107e-05
-2.30387340908439e-05
-1.35029383803717e-05
-3.41056211310843e-05
-4.101364403907e-06
-3.35039465751505e-06
-4.81418627112609e-07
-3.26199489727287e-06
-1.86601323490082e-05
1.97974746351582e-06
-1.91226719930026e-06
-1.85243131090914e-05
-8.28554696073742e-06
-6.82487993459713e-06
-1.04361667577777e-05
-8.70907280466039e-06
-2.19550065361635e-05
-3.93662721704632e-05
-2.7234263100234e-05
-1.73015208713182e-05
-2.79622399632056e-05
-2.34671164109108e-05
-2.63816595211522e-05
-2.84518457859552e-05
-2.64785525981788e-05
-2.05258568597986e-05
-6.64938752430817e-06
-2.13876493456088e-05
-4.40336322473007e-05
-2.96732384183179e-05
-2.21433031409991e-05
-1.15090043562231e-05
-1.0823166160899e-05
-1.65102956999569e-05
-9.92807350924216e-06
-1.00697753287302e-05
-1.8912474599868e-05
-4.53823406898425e-06
-1.96950773791108e-05
-9.50655082648662e-06
-2.23915806614399e-05
-1.93543499810584e-05
-3.49534801893208e-06
-1.29308753055019e-05
-9.51074899189063e-06
-1.60774738633137e-06
-1.42434781432762e-05
-2.59734719550419e-05
-2.14664408782296e-05
-1.30174943107199e-05
-1.70941072841509e-05
-1.79397943082647e-05
-1.50645634552424e-05
-2.75564048465744e-05
-9.7615374787849e-06
-5.19688634937542e-06
-1.05908050315211e-05
-7.75365528071721e-06
-2.88133347197456e-05
-1.65124156352838e-05
-1.03617619355887e-05
-1.90683460380326e-05
-9.87981385843436e-06
-1.08853377168226e-05
-1.88639121314428e-05
-2.4406292204559e-05
-1.34812147283283e-05
-2.08519053194949e-05
-1.88580141608972e-05
-1.16464494550289e-05
-3.21286040602746e-05
-2.02828035663838e-05
3.46858195633994e-07
-8.65549271594517e-06
-3.15276581410215e-05
-2.02315855347212e-05
-1.48734549938346e-05
-2.73774423602655e-05
-1.5610701783739e-05
-2.98453756004015e-05
-1.16388355084779e-05
-1.27212054832123e-05
9.11863947528762e-07
7.65257050922327e-07
-1.52711305277982e-05
-6.8969161630245e-06
-1.57708096702116e-05
-2.10187034293946e-05
-2.89312334153603e-05
-2.51723533095301e-07
-1.85794233792277e-05
-5.91852628577472e-06
-1.37904553329763e-05
-2.66913774529398e-05
-2.84669755543734e-05
-1.42546990191173e-05
-3.2012621653281e-05
-4.73286104579251e-07
-3.61037679941993e-06
-1.60255176385466e-05
-1.13753453494343e-05
-2.10107909039556e-05
-1.604269882937e-05
5.14695341670822e-07
-1.49793652634042e-05
-1.32004537439339e-05
-1.65086390280027e-05
-3.59058895968088e-06
-3.8600639339176e-06
-2.42480767068794e-05
-1.48677463200883e-05
-1.52898498573984e-05
-7.57193412423275e-06
9.67360326500905e-06
4.07011486687318e-07
-3.39366811022278e-06
-1.20318443475112e-05
-2.02535595577541e-05
-2.73608189149616e-05
-1.7972331832854e-05
-2.743042646119e-05
-2.78245059114524e-05
-1.87166330844752e-05
-2.74465379066334e-06
-9.74709780610786e-06
-9.39311630604542e-06
-2.34680825624339e-05
-5.84449434239696e-06
-6.93882637094293e-06
-4.02928661131127e-06
-2.62942318671507e-05
-3.16654553382909e-05
4.44727939000085e-06
-2.7679165534587e-05
-1.72076595795691e-05
-1.50799014381107e-05
-2.49735964917842e-05
-1.56313024032881e-05
-2.75339664311704e-05
-2.3646211201166e-05
-1.48280371381951e-05
-8.67840542337428e-06
-2.67288173741125e-05
-2.35093262745448e-05
-1.71138741563185e-05
3.5464898684594e-06
-1.72928565813249e-05
-1.86157747635399e-05
-3.17044388925282e-05
-2.25828977104581e-05
-1.40473256370169e-05
-2.02793091071978e-05
-1.97971649383985e-05
-2.80212825500238e-05
-8.28104940790348e-06
-1.24506798534703e-05
-1.66172940159756e-05
-3.24620112814412e-05
-9.18448185362131e-06
-1.87720546775471e-05
-1.57573667558621e-05
-2.83245303959811e-05
-1.93459050735624e-05
-3.00744026415833e-05
-2.41977831864172e-05
-3.01031680594084e-05
-2.32125663038641e-05
-1.07858590398303e-05
-1.70192272889035e-05
-1.05409027834265e-05
-5.30613423807771e-06
-2.80598803161079e-06
3.63214356213948e-07
6.01454714367739e-06
-5.13863650773384e-06
-4.26596195396986e-05
-3.77764151281717e-06
-2.37195151026036e-06
-8.85290313259239e-06
-1.07669232609937e-05
-4.46160208595656e-06
-2.17317045432007e-06
-2.24003929317628e-05
-1.51655239252661e-05
-1.16083074527791e-05
5.41662627100203e-06
-2.10790038110819e-05
-2.00421338360418e-05
-2.52148434602885e-05
-1.65825803795998e-05
-1.6007678935783e-05
-3.11002369599159e-05
-8.13512872455361e-06
-8.1202673024229e-06
-1.64621847176803e-05
-2.39058241828348e-05
-3.37825732319803e-05
-2.05387724412231e-05
-2.29555486080058e-05
-1.22837280640417e-06
-1.74451978358903e-05
-2.84342726116874e-05
-1.83718479598674e-05
-6.60254882785312e-06
-1.38710223341328e-05
-2.85539943747004e-05
1.00211256600616e-06
-1.11309513785737e-05
-1.30760743309622e-05
-1.53734966881295e-05
-2.39048721527877e-05
-1.40000435411707e-05
-1.55030915742302e-05
-6.214464722888e-06
-1.59967573502651e-05
-3.40188377593287e-05
-1.27554230577873e-05
-7.4084738808659e-06
-2.78802717192267e-05
-5.38803675277328e-06
-1.17323043098978e-05
-3.30500793889489e-05
-2.01945063104555e-05
-1.63731323828665e-05
-2.45307907156575e-05
-1.12689682970375e-05
-2.32928657368836e-05
-2.7788967366454e-05
-2.53751290310522e-05
-3.13980613251167e-05
3.51377335417344e-07
-2.25519854265487e-05
-9.65627313025922e-06
-1.22428890715774e-05
-1.76071174238956e-05
-2.3186799014674e-05
-2.55544618864851e-05
-2.50805224012472e-05
-2.34785812672122e-05
-2.61295285960667e-05
-2.7039424570096e-05
-2.75531982786715e-05
-1.7800234819719e-05
1.68103646620748e-06
-1.91347247932336e-05
-2.21276888244875e-05
-3.54449145590503e-05
-2.48655140162128e-05
-6.66466016557916e-06
-3.31510433176005e-05
-1.58835422118364e-05
-1.40397152256531e-05
-3.70929323106032e-06
-2.44412871737273e-05
-5.96353900844374e-06
-1.58301266673249e-05
-7.94196848828108e-06
-2.87471879591012e-05
-2.68851923379668e-05
-8.07059241269188e-06
-1.29801770655505e-05
-1.72837659470049e-05
-1.14843350681258e-05
-9.75079136832429e-06
-2.21405535936364e-05
-2.50955050186305e-05
-9.28845106644592e-06
-2.5639203015154e-05
-1.50619219110609e-05
-8.43601497302945e-06
-1.24038564362065e-05
-1.87868809274604e-05
-9.39975737369117e-07
-1.40272315978817e-05
-9.82096194917256e-06
-2.63595691512508e-05
-1.41921632718082e-05
-1.84607688899572e-05
-7.18545716913981e-06
-1.2029938624316e-06
-1.00907263286393e-05
-1.58319306515107e-05
-1.34046413302336e-05
-9.63074860251356e-06
-2.77014734746975e-05
-7.55824947525091e-06
-1.84633473201293e-05
-3.07329569221108e-06
-1.34757269124132e-05
-2.50505111077584e-05
-5.8077704237167e-06
-2.65945967100968e-05
-1.61226994567922e-05
-2.56717776292717e-05
-1.01459627837275e-05
-5.68182976483268e-06
-1.09213870091429e-05
-2.67221538005027e-05
-8.38189010430326e-06
-1.85099977277043e-05
-1.8103402446597e-05
-7.06023657434877e-06
-3.60038894629608e-05
-4.11880644627116e-05
6.26298781073729e-06
-3.55542036054904e-05
-2.06452485415296e-05
-1.95683455985563e-05
-9.51924607398462e-06
-8.11957275519806e-06
-9.34568322608853e-06
-1.71969784187453e-05
-1.40166101062131e-05
-4.46049029942594e-06
-2.54522025838261e-05
-2.59244435479326e-05
-8.54237034778611e-06
-5.99142859961955e-06
-1.7282795739007e-05
-1.65536152491708e-05
-2.17131269075577e-05
-2.24932665259483e-05
-6.75012968676507e-06
-4.8708058511343e-06
-1.81698639911917e-05
-3.50772967270002e-05
-1.73529028396059e-05
-1.58508761222129e-05
-1.23386528472038e-05
-2.53585440300432e-06
-2.0346141303387e-05
-3.80986660206439e-06
-1.97761610682504e-06
-1.86176723343457e-05
4.70972171892769e-06
-1.51178096700282e-05
-5.95226653172385e-06
-1.82465844635597e-05
3.05850678241305e-06
-1.31818474895012e-05
-3.14906086848576e-05
-1.53644134211983e-05
-1.60640975131644e-05
-8.7883872607386e-06
-6.92830756463068e-06
-2.25676129597988e-05
-2.35511549693438e-05
-1.45790451644377e-05
-2.3685826825062e-05
-1.76256670974447e-05
-1.31376186948969e-05
-2.17312029789617e-05
-1.06981529535515e-05
-9.74769428086007e-06
8.98813220962009e-06
-2.68445542665185e-05
-3.60899027268915e-05
-2.42031486706758e-05
-2.73393321829667e-05
-1.46138244438169e-05
-2.0867005384319e-05
-2.35966886427876e-05
-3.27240835186567e-05
-1.981727832605e-05
-1.70074882318636e-05
-7.70761124328918e-06
-8.95248281569287e-06
-4.54604896769016e-06
-1.36394417732901e-05
-1.54448185662354e-05
3.76774274638307e-06
-5.66440553112005e-06
-2.72111062638459e-05
-7.28208511267261e-06
-2.83513154170987e-05
-1.2454448148205e-05
-2.21153558641233e-05
-2.12392367314614e-05
-8.79722804948e-06
-2.17818002775737e-06
-1.21201689523475e-05
-1.63358065019127e-05
-2.15515488659984e-05
-2.19830876612273e-05
-1.29573800801266e-05
-2.77276730556338e-05
-2.14582872956075e-05
-1.39151301275692e-05
-1.4357445019735e-05
-1.56990473163713e-05
-2.97454912548276e-05
-1.54377174154365e-06
-4.90443863032007e-06
-2.40597527475702e-05
-1.8887714326868e-05
3.12533691119998e-06
-1.15944954759437e-05
-1.5618875118351e-05
-2.03067869392877e-05
-2.06527145131872e-05
-1.0743246209452e-05
-1.25188510541302e-05
-2.23752155960347e-05
-2.60700071050363e-05
-1.38213016059692e-05
-3.37692011121078e-05
-2.47412550849187e-05
-5.36116147054962e-06
-1.91232245569866e-05
-7.77064201518096e-06
-1.84078295559235e-06
-9.97784234582789e-06
-7.61571369201511e-07
-7.56770630266084e-06
-2.77361269239671e-05
-3.02150538633929e-05
-1.96596720305995e-05
-2.81762532737704e-05
-1.98903681387051e-05
-2.0227012506223e-05
-6.37732347023052e-06
-2.44350652551444e-05
-1.42152252534028e-05
-1.21614826254049e-05
-1.10525679976298e-05
-1.22484938039733e-05
-1.66579161289358e-05
-2.050202195739e-05
-1.52952034524642e-05
-2.45370924013414e-06
-2.83171169576587e-06
-1.08370169925542e-05
-2.83605710036642e-05
-1.8754057819747e-05
-4.97529800276453e-06
3.66069224469794e-07
-1.71421860294052e-05
-1.22123040720745e-05
-2.00388467095047e-05
-1.94735616512379e-05
-2.91238814542195e-05
-9.14533256150062e-06
-1.98957075936684e-05
-2.97519090195855e-05
-4.50522528775377e-05
-4.29645828188882e-06
-1.38441862672808e-05
-2.64185008253081e-05
-1.68699469459966e-05
-6.40969558404346e-06
-4.86437346966523e-06
7.91919064642919e-06
-1.25956982577808e-05
-1.44067194767167e-05
-2.4088305835264e-06
-6.20749153594686e-06
-1.34747095007737e-05
-6.76263837787288e-06
-1.79369448100827e-05
-1.43123409570588e-05
6.15004916828669e-06
-8.03162396210582e-06
2.4276634296827e-06
-1.91988636735378e-05
-2.3854756812672e-05
-2.89792364283013e-05
-2.09883714046994e-05
-2.82922327490957e-05
-1.33400016195946e-05
5.2919221884431e-06
-2.62491421019992e-05
-1.23042472018916e-05
-1.71789104697631e-05
-1.18733721749349e-05
3.32069294860383e-06
-1.93326999187671e-05
-3.5819856075313e-05
-3.17049798893152e-05
-2.10165010242581e-05
-1.68799026101476e-05
-2.34677137052653e-05
-1.47771968119154e-05
-1.6239544151802e-05
-8.72721694268651e-07
-6.93448879991013e-06
-1.87504131811006e-05
-1.56111595916564e-06
-2.80467846025244e-05
-1.02187897701313e-05
-1.42938040798655e-05
-2.47007174471388e-05
4.39491280400502e-06
-2.7724298541495e-05
-9.93567463946388e-06
-7.55357823579747e-06
-3.14895541550487e-06
-2.71959157164039e-05
-3.11828215462088e-05
-1.94697818652458e-05
-2.856114085114e-05
-3.74827134429645e-05
-1.0126473076767e-05
-1.06706359064204e-05
5.45756515109179e-07
-8.05224204010161e-06
-1.71985672974355e-05
-2.44401969103353e-05
-1.59921003526649e-05
-2.29994806370368e-05
-1.60798108866338e-05
-1.53891495661972e-05
-1.01447331237175e-05
-1.09840031776758e-05
-1.2992945888085e-05
-3.72283416062255e-06
-1.14546145534751e-05
-1.29745994833782e-05
-2.45809827007889e-05
-4.1257095217821e-05
-6.77077780563383e-06
-1.19193909982148e-05
-1.70546796920259e-05
-1.99653511093762e-05
-1.79680740975862e-05
-2.50431559187576e-05
-2.24236069539132e-05
-4.20597187953075e-06
-2.4786513082844e-05
-2.41654105842636e-05
-2.52077907244246e-05
-2.959292297318e-05
-1.11436043588635e-05
-1.07089621026159e-05
-2.88373293046427e-05
-1.31117827453553e-05
-1.71992809083443e-05
-1.29361720133002e-05
-2.24390591160241e-05
1.05452864588633e-05
-2.29006337268224e-05
-1.33383845817356e-05
-9.00829493492665e-07
-1.49136131686137e-05
-1.31474803525744e-05
-1.39971571145221e-05
-2.44906529595181e-05
-3.86325840501669e-05
-2.03366618959465e-05
-1.41342879066457e-05
-5.01377028683696e-06
-1.08070724238651e-05
-1.64459617495701e-05
-2.32563681605703e-05
-1.2563928932619e-05
-1.70028871925062e-05
-2.44932349687652e-05
-3.40556329563032e-05
-1.48814260008132e-05
-1.09191056429206e-05
6.12331543765559e-06
-2.27721556318804e-05
-7.84856239353077e-07
-9.78874046335949e-06
-2.0719130519688e-08
-2.02886527760734e-05
-2.57916019556676e-05
-8.65444314368625e-06
-1.428568754946e-05
-1.7673566739277e-05
-2.32409812291835e-05
-1.4556119686236e-05
-2.73651633558355e-05
-3.77804745694801e-05
-1.3840910227479e-05
-2.00070206620151e-05
-6.81887337013045e-06
-1.55074554028265e-05
-1.18992044806521e-05
-2.35425390581657e-05
-9.41318687593003e-06
-1.63524427191133e-05
-1.63348419260009e-05
-3.22236517298127e-05
-9.25867119618194e-06
-1.50125375523959e-05
3.17865922092863e-06
-2.90321016459341e-05
-1.18336139694919e-05
-3.21469512673056e-05
-2.53945521617968e-05
-1.66151013753896e-05
-3.49494846226547e-06
-7.34393488288024e-06
-2.77738712657206e-05
-1.57945380812168e-05
-1.24815716839532e-05
-1.63363809762162e-05
-1.68950944718907e-05
-2.72418598246488e-05
-1.50799262100872e-05
-7.65645833710521e-06
-2.11207664893147e-05
-1.5900905204788e-05
-1.46824483095766e-05
-1.72832897850571e-05
-1.74760894217104e-05
-3.45231548961257e-05
-3.17971205093114e-05
-2.01820188956352e-05
-1.57819382587482e-05
-1.62459273320856e-05
-3.0039503141245e-05
-2.10140432168995e-05
-2.39831428032661e-05
8.87934749329515e-08
-1.70102541262596e-05
-2.67379739567996e-05
-1.61908387676162e-05
-1.41409705782452e-05
-1.56060113072207e-05
-2.3055601023379e-05
-1.82113660351168e-05
-8.57764964758098e-06
-9.56117146435896e-06
-1.67292506028662e-05
-7.76129231924109e-06
-1.96214483573663e-05
-2.52852201619089e-05
-1.96039137149818e-05
-6.49409768791479e-06
-1.02920513174777e-05
-1.77248944962608e-05
-3.12805313355179e-05
-1.84239116188715e-05
-1.03870192392792e-05
-2.52677727285951e-05
-1.03246190415755e-05
-2.19825756192542e-05
-1.700506670402e-05
-6.7746544869967e-07
-1.41079752636948e-05
-2.40845556104375e-05
-2.65449018714754e-05
-1.78509511251028e-05
-3.22149858544255e-05
-1.75638033322323e-05
-8.43284808832406e-06
-3.50705235163285e-05
-1.35397520640257e-05
-1.52812245647137e-05
2.04725335190059e-06
-2.02108435271396e-05
-1.33907264452326e-05
-8.81892760148748e-06
-3.66317558181601e-06
-2.12110663725958e-05
-2.66409681107046e-06
-2.56490946465383e-05
-1.9986516120839e-06
-2.08823618933093e-05
-1.8120220958076e-05
-6.95060698918573e-06
1.99436631015005e-06
-2.55782955104665e-05
-1.04154187393099e-05
-1.93073637802437e-05
-4.38644663599997e-07
-1.02813237071889e-06
-1.89711657397919e-05
-2.35638699789265e-05
-2.13484694357219e-05
-1.95748137141486e-06
-4.75084960324987e-06
-3.45456573554077e-05
-1.44432982827079e-05
-1.42203492228851e-05
-6.66748900608237e-06
-3.21194302966399e-06
-4.60687343811691e-07
-8.99257053024787e-07
-1.46622314410043e-05
-1.53109745140572e-05
-2.14367204677223e-05
-2.07278554528442e-05
-1.32634452940146e-06
-1.39645804311541e-05
-1.37562451710735e-05
-2.41984190444856e-05
-2.00108215973425e-05
-2.16228024653238e-05
-1.3534107812875e-05
-1.55685769358274e-05
-1.90804546349458e-05
-4.8219485890454e-07
-7.37286805064893e-06
-5.56421966426463e-06
-2.01112415806007e-05
-3.04371678843268e-05
-3.25587885574975e-05
-1.90436856731036e-05
-2.16616762756976e-05
-6.25053380725417e-06
-1.49131972736899e-05
-2.06355853229081e-05
-1.33078061448916e-05
-2.2158801026897e-05
-2.34043568406034e-05
-6.58185366259986e-06
-1.35547016791721e-05
-3.34471669862426e-05
-1.4059584991752e-05
-4.1216595495989e-06
-8.08560606930139e-06
-1.60257060659439e-05
-1.56921821140997e-05
-5.23566171339727e-06
-2.01231160041338e-05
-6.56026452729223e-06
-3.08105744526694e-05
-1.85531368542962e-05
-7.71630522937617e-06
-5.43703580934541e-06
-1.9844719548949e-05
-2.67180219109019e-05
-2.29240755421912e-05
-2.69907741760193e-05
-3.0103316023514e-06
-1.49716747357104e-05
-1.82262397441998e-05
-3.543217381966e-05
-1.48586580732059e-05
-1.50239658382626e-05
-2.708253099841e-05
-1.79534623623397e-05
-1.35963350858585e-05
-2.51499513050365e-05
-3.38051576460065e-07
-6.15013134911934e-06
-2.65625728059383e-05
-5.42726129715126e-06
-1.52468411406174e-05
-2.8865514573773e-05
-2.4377893998232e-05
-2.0136662606849e-05
-4.44024799355482e-06
-2.42146377698616e-05
-1.94052046919711e-05
-1.45149358697836e-05
-1.27118034113669e-07
-9.78883313017698e-06
-3.22239975190899e-05
-2.42822276708153e-06
-7.35600995459841e-06
-2.31342184254253e-05
3.39750289783775e-06
9.89778660226305e-06
-1.15487977389251e-05
-7.09582300604109e-06
-3.02101543634735e-05
-3.05996904989643e-06
-1.74335856928558e-05
-2.12218027990208e-05
-2.2989820316861e-05
2.63393118670475e-06
5.81158779130724e-06
-2.5083995621622e-06
-7.03772802968194e-06
-1.85489343061349e-05
-2.02330413842319e-05
-1.06527458116125e-05
-2.81850279179729e-05
-2.13154980712581e-05
-2.55815967714558e-05
-3.66575470222009e-05
-1.31273382733063e-05
-6.96694254914982e-06
-2.25064289508512e-05
-2.63656907883293e-05
-1.721344362262e-05
-1.72443641534752e-05
-1.50946398197351e-05
-1.67704304945164e-05
-9.23809394308508e-06
-1.6050035008956e-05
-8.60840890325237e-06
-1.97465259404257e-05
-1.10864400597944e-05
-8.75580524900595e-06
-3.17339507491001e-05
-1.81844586319052e-05
-1.02050791878416e-05
-9.9564791963268e-06
-2.35628158157258e-05
-1.23289643896999e-05
-9.31907371029441e-06
-2.89889815396847e-05
-2.10577977069796e-05
-2.65019528158979e-05
-2.04752556726657e-05
-2.29221103532722e-05
-1.14070886986366e-05
-8.56777822102076e-06
-1.32087707833032e-05
-2.63051050415658e-05
-1.63570265700015e-05
-3.2045536106986e-05
-5.57920048121074e-06
-8.48617056219216e-06
2.58053900305573e-06
-3.27836826602478e-05
5.36847899990661e-06
-4.11601214647242e-05
-2.949182419553e-05
-2.58121437264783e-05
-2.74719867235925e-05
-1.09092289387481e-05
-1.56820410474974e-05
-2.23072433683108e-05
-2.40860535677529e-05
-6.66614784935045e-06
-7.15355438867601e-06
-3.98998666227519e-06
-1.00439295305912e-05
-1.9062005900135e-05
-4.41456228172663e-06
-3.91291872979973e-05
-2.42679281818142e-05
-1.77860280728319e-05
-2.2623478799635e-05
-9.66509113720804e-06
-2.27847360689173e-05
-2.34045491274041e-05
-1.17706813252205e-05
-1.40470981403421e-05
-6.87119609829519e-06
-2.60655000709631e-05
-1.10536913987291e-05
-6.46802179776223e-06
-2.83828527680244e-06
-8.97836717417035e-06
1.72432468716451e-06
-6.93185624538031e-06
-1.13371270649364e-05
-3.58189628084975e-06
-1.29719370820252e-05
-2.47749858237523e-05
-8.71427987040288e-06
-8.28700113230753e-06
-1.53197976445922e-05
-2.34096494289244e-05
-4.02342185975145e-06
-1.85679923138145e-05
-1.79665106402972e-05
-2.42366983674134e-05
-1.27292072812959e-05
-1.45469158444697e-05
-1.41717452905554e-05
-2.23468655896511e-05
-1.16947455748931e-05
-1.96542593768115e-05
-1.53343804611543e-05
-1.42267279527782e-05
-3.32638000118741e-05
-1.4412958122427e-05
-2.63531665636357e-05
-2.00435973700699e-06
-9.98959905513751e-06
-8.58544958514174e-06
2.58202716953022e-06
-8.44144549012465e-06
3.67606748150359e-06
-1.22400067536252e-05
-2.20558073582699e-05
-2.08233027348564e-05
1.2998145824932e-06
-2.29724802288868e-05
-7.20176736448357e-06
-2.17861473761284e-05
-3.54954124548305e-05
-2.38281127917602e-05
-1.59132737775327e-05
-9.43064675741608e-06
-3.1765179722242e-05
-2.28228442512539e-05
-2.54480935258222e-05
-1.67102458900039e-05
-1.4580124132364e-05
-2.08283269460085e-05
-1.83388316130926e-05
-2.87223037401395e-05
-2.24529259960337e-05
-2.30327617755289e-05
-1.05082103676959e-05
-7.98822039081446e-07
-2.11541163792983e-05
-2.0295082664805e-05
-9.77187174713189e-06
-4.05135158731633e-05
-1.56061192200138e-05
-1.35841404076154e-05
-2.5551570530317e-05
-1.04492221863504e-05
-2.44194817046375e-05
-7.13058006609588e-08
1.78399936678379e-06
-3.87069830043113e-06
-6.99781581032346e-06
-5.39217367965669e-06
-5.72345979697944e-06
1.3274739447574e-07
-1.7073031056211e-05
-3.44865162620493e-05
-2.67290324755391e-05
-4.40110418912497e-06
-7.04326934407973e-06
-9.87313768124052e-06
-6.16554915837927e-06
-1.85850953095463e-05
-2.82364395849892e-05
-2.25867149013002e-05
-2.1598054831613e-05
-1.42538930546816e-05
-1.48804875972607e-05
-1.72636794417023e-05
-2.13226927295072e-06
-1.9914523503667e-05
-2.71607834057271e-05
-1.91232412796111e-05
-1.99452557294061e-05
-2.54268683611135e-05
-6.4742777788546e-06
-6.82195183610009e-07
-4.00885889805396e-05
-9.29334685211495e-06
-2.10870411752342e-05
8.80546684568877e-06
-2.14753606046594e-05
-1.77068754913936e-05
-3.83634717595165e-06
-3.35186431802735e-05
-2.493753802464e-05
-1.03778322752183e-05
-1.42935612312333e-05
-3.26882943543698e-05
-1.69614931545578e-05
-4.78868260267443e-06
-2.18925041930191e-05
