# Supplementary material for: Research on computational propagation and identification of mine microseismic signals based on deep learning
Source: PLoS One. 2025 Oct 22;20(10):e0334641. doi: 10.1371/journal.pone.0334641 (PMC12543183; doi:10.1371/journal.pone.0334641)
Supplement: S11 Data — (ZIP) [file pone.0334641.s011.zip › 000101100002697.xlsx_0.txt_24.txt.txt]

-1.77372894617932e-05
-2.15077179099848e-05
-1.67549475949979e-05
-1.02343723054654e-05
-1.25466879723558e-05
-1.19991712935089e-05
-2.1487346063415e-05
-1.45537392062588e-05
-6.11873527202858e-06
-1.85456303474444e-05
-1.23257428453122e-05
-1.35515848083768e-05
-5.68522146191614e-06
-1.15874217987314e-05
5.45618580849383e-06
-1.78268900311688e-05
-5.39252482296482e-06
-2.00755032112942e-05
-1.25929843934674e-05
-2.33246868027347e-05
-1.6415420499741e-05
-3.13490574514757e-05
-1.63898052913185e-05
-1.19916826229834e-05
-2.46567214499202e-05
-8.20833256400541e-06
-9.99478064483148e-06
-1.57118069012347e-05
-1.35714113962918e-05
-2.55588421329853e-05
-2.31346228930687e-05
1.07261989788021e-06
-1.1950615790436e-05
9.34733123480619e-07
-2.05288989523578e-05
-1.06485213866904e-05
-3.87160074046015e-06
-5.93651373353123e-06
-2.50714111084225e-05
-2.40379231541812e-05
-1.31411946110237e-05
-2.63213839662563e-05
-2.15228565754953e-05
-1.64356861943193e-05
-3.07332883026382e-05
-2.43767210893102e-05
-1.75817571993275e-05
-1.48696671001346e-05
-2.60694978635845e-05
1.17440618987959e-05
7.8221893425157e-07
-3.20679471736461e-05
-1.28896681169958e-05
-1.78575835787424e-05
-3.54160824148798e-05
-1.76475778986742e-05
-2.32009963117211e-05
-2.43739314508209e-06
-1.04134627268585e-05
-2.09581682399921e-05
-1.64874757123974e-05
-1.34017185496981e-05
-1.29437460239785e-05
-1.53341603509657e-05
-1.19508918983138e-05
-1.72260022913848e-05
-1.65316073597959e-05
-2.78001123787393e-05
-2.7638444778193e-05
-7.9633088545728e-06
-4.37943045866929e-06
-2.32428182117184e-05
-3.60560779284873e-05
-9.80983611273213e-06
-4.62922214015249e-06
-1.124055993926e-05
-7.25133813011051e-06
-2.12874387071465e-05
-7.40791457552802e-06
-1.50868952360907e-05
-3.78897527384613e-05
-2.09887574442429e-05
-2.5127265253843e-05
-2.18883335236353e-05
-1.02152082653146e-05
-9.95344017206208e-06
-3.67996060724436e-05
-2.46716567260254e-05
-7.36151364095572e-06
-5.40807657627774e-06
5.17921137779408e-06
-1.59525076319969e-05
-7.82555946701697e-06
-7.03988931035608e-06
-9.86093813610352e-06
-1.22487153254479e-05
-1.79633182024259e-05
-1.21931633192675e-05
-1.44149340027521e-05
-7.01903816915377e-06
-2.29593841574041e-05
-2.47395187150278e-05
-2.21581233396229e-05
-2.60838131799061e-05
-1.6556048411136e-05
-2.07675691675682e-05
-1.70594678079767e-05
-1.84062257556831e-05
-2.92958116332611e-05
-2.48812775536297e-05
-1.91922155111701e-05
-1.7225387748444e-05
1.72580937849536e-06
1.21906740061052e-06
-8.96300024287109e-06
-3.2835577073914e-05
-1.72081657461559e-05
-3.47719202425727e-06
6.9914079054408e-06
-2.1778170252764e-05
-1.76495711200909e-05
-6.1620702914098e-06
-2.12274663415056e-05
-9.44598283745431e-06
-2.23445326376679e-05
-1.80016350709924e-05
-2.64777990182444e-05
-3.05217532827462e-05
-3.12422907957048e-05
-2.75468385880484e-05
-1.38877077790834e-05
-8.94783643449726e-06
-1.13164181118838e-05
-7.66677605036334e-06
-1.9978171128841e-05
4.73703534269486e-06
-2.17903447894997e-05
-1.76287483326497e-05
3.46819893967861e-06
-7.59627153199599e-06
-2.75555362216019e-06
-1.93631391219779e-05
-7.95068497114521e-06
-1.87745395015529e-05
-1.71850587554996e-05
-2.19616553736005e-05
-8.48903919743749e-06
-2.62029135187509e-05
-2.39290836746733e-05
3.70113740784907e-06
-1.97318195329288e-05
-4.50653168738853e-06
-2.79675725237359e-05
-2.67758950022948e-05
-4.08629386055e-05
-5.4083210166774e-06
-2.17140254669153e-05
-2.53122893800382e-05
-3.5861107026704e-05
-2.20731124988717e-05
-1.65666067608522e-05
-7.91551742440806e-06
-9.23520901092446e-06
-9.43752037920094e-06
-7.13234096987396e-06
-2.73893379258641e-05
-7.39133461592476e-06
-1.69428725374113e-05
-2.00176194946737e-05
-1.07211707856818e-05
-6.84815603943906e-06
-2.67267795254835e-05
-3.45540476638534e-05
-2.02774003349199e-05
-1.5078434554865e-05
-2.28316032958169e-05
-9.49469011552058e-06
-1.68991987589436e-05
-7.52253279435761e-06
-1.41257709629975e-05
-7.57695547929515e-06
-5.96483049603174e-06
-1.42107243681512e-05
-2.35448134860196e-05
3.11263520770981e-06
-1.71418524159757e-05
-2.05696201998393e-05
-1.91082736221742e-05
-1.21098044767725e-05
-1.50106511922258e-05
-1.76328705621487e-05
-2.79715778080382e-05
-3.35089885331333e-05
-1.75957845190781e-05
-2.13536295017699e-05
-6.17875922289647e-06
-3.59888490647801e-05
-2.59890204869312e-05
-3.17630174836623e-05
-9.5971254167635e-06
-1.74700060282782e-05
-1.13442853827383e-05
-4.4764307643074e-06
9.38167652061629e-06
-1.12550174118368e-05
-1.62502661813333e-05
-1.82579145199126e-05
-3.9075187706553e-06
-5.2226761726105e-06
-3.13568927170462e-05
-1.14821364409487e-05
-1.37322769992543e-05
-2.27117127687247e-05
-3.11356640163481e-05
-2.84587292335816e-05
-1.02401205519016e-05
-1.14062178123359e-05
-1.72706967308999e-05
-2.03963848258186e-05
-2.86855601335777e-05
-1.5622566415486e-05
-7.78459240889468e-06
-8.54374477021577e-06
-3.50154685325685e-06
-1.73110368179869e-05
-4.17931014607478e-06
-1.70650644166558e-05
-7.45282332047478e-06
-3.05844582158313e-05
-1.15934851975402e-05
-9.56829340524882e-06
-6.01191432917102e-06
-1.165520097391e-05
-1.7279273520073e-05
-1.16613012572228e-05
-8.59150624370703e-07
-1.52635775731871e-05
-1.84301800441428e-05
-1.80646290861143e-05
-1.77667413634028e-05
-1.45842626471745e-05
-1.56501975835744e-05
-6.11461515443335e-06
-7.44693925326714e-06
-1.39592833029955e-05
-3.66654425506519e-05
-1.14841557766433e-05
-1.76755296549101e-05
-9.80743933053067e-06
-1.72242502475297e-05
-3.82148556780696e-06
-3.93982954299489e-06
-2.98604555828661e-05
-2.6813075558479e-05
-1.17504952888283e-05
-2.29638805083464e-05
-1.89723834090654e-05
-1.62342798975829e-05
1.25526647490446e-05
-2.23003413152034e-05
-2.55606700793558e-05
2.18069750936305e-06
-2.20651006522559e-05
-7.81204624280352e-06
-1.43173852771858e-05
-2.11093802752782e-05
-8.32760162000691e-06
-2.28828074385955e-05
-2.22649928829115e-05
-2.61082166715601e-05
-4.73027556737862e-05
-1.43361702777999e-05
-8.12163879044869e-06
-2.63129790707862e-05
-4.15463338962529e-06
-3.02237089042108e-05
-3.63698989155662e-06
-1.78692966651044e-05
-9.00173495364389e-06
-9.1706374380988e-06
-2.79857809202302e-05
-8.71459024311869e-06
-1.06124826037079e-05
-3.08937105226958e-05
-7.24413385016304e-06
-1.04582485310103e-05
-3.48427322294214e-05
-1.57928274367051e-05
-4.44280481901579e-05
-2.60434635690121e-05
-1.14398743307794e-05
-1.46774722360493e-05
-9.88530103283526e-06
-7.76620745026397e-06
-2.49853226487446e-05
1.09972071010779e-05
-7.52649861654106e-06
-3.05999489829254e-05
-1.78779808818551e-05
-2.23599682529028e-05
-1.18712154862476e-05
-1.73998891397239e-05
-5.6706854350086e-06
-2.45170733102522e-06
-1.77048562961355e-05
-8.23595945310893e-06
-1.14605755504862e-06
-2.80051454301444e-05
-1.43060453557411e-05
6.87292217196287e-06
-9.41552014614971e-06
-1.69675079620843e-05
5.74869610687779e-06
-1.73399559523698e-05
-2.24359297527029e-05
-9.62157244272477e-06
-1.24151057751147e-05
-1.35351089521559e-05
-2.90850009506002e-05
8.4565643712968e-08
-2.53130181409629e-05
-1.2786829873405e-05
-2.74218089370107e-05
-1.55404919488177e-05
-2.1944650655237e-05
-3.37771027502086e-05
-1.85147750435893e-05
-9.55372815322194e-06
-1.83720022872544e-05
-1.39605104691257e-05
-6.26501048683573e-06
-1.00000779948936e-05
-2.01034497228284e-05
-1.35902646536882e-05
-2.41714544086581e-05
8.25840303155615e-06
-2.19347010419446e-05
-2.26206181421553e-05
-1.72215385161941e-05
-2.27213393450992e-05
-2.53260744674178e-05
-2.1372045747384e-05
-9.57436663516025e-06
-9.5856806250877e-06
-9.19793722183288e-06
-1.03818824407651e-05
-2.98834483535433e-05
-1.13886572473684e-05
-9.48086933556166e-06
-1.94498491994285e-05
-1.55255275040202e-07
-3.38071638209604e-05
-2.68932525836144e-05
-6.88578484402749e-06
-7.84623167496663e-07
-9.18555843839895e-06
-1.67914557161136e-05
-2.90233089965751e-05
-3.1005943886335e-05
-1.18097950826398e-06
-2.00356850750538e-05
-2.32501556265003e-05
-2.71032986775641e-05
-2.28759297254144e-05
-9.94533409505119e-06
-3.23333997231815e-05
-1.21791502355117e-05
-3.90614796976744e-05
-1.82635105330626e-05
-1.94156275880561e-05
-6.79719971187858e-06
-2.64569468577885e-05
-2.20278855824977e-05
-1.27269566117516e-05
5.34546475445531e-06
-1.95696343340916e-06
-1.29537140323941e-05
-1.52096743387387e-05
-2.07906303876148e-05
-1.75647553076787e-05
-1.22594397733989e-05
-1.67158165615052e-05
-1.53789819363822e-05
-2.05954121624804e-05
-1.34940006602458e-06
-1.39425700716858e-05
-3.59920641440921e-05
-1.12712995501994e-05
-2.15653866756445e-05
-1.23457430960036e-05
-1.37332355286682e-05
-3.04296192581345e-05
-4.72139485967418e-06
-3.73748563549563e-06
-5.4494862833365e-06
-7.07201626520418e-06
-2.21855257425888e-05
-1.6118541945718e-05
-3.97271199574378e-05
-1.75817354865709e-05
-1.47515350526908e-05
-2.17512111568838e-05
-2.40622642259468e-05
-1.48296884437831e-05
-2.78272090428794e-05
-9.32899905665324e-06
-6.08239677529223e-06
-2.10889545096996e-05
-3.62253564222525e-05
-6.82285355682722e-06
-2.65484694014613e-05
-7.94286193344171e-06
4.16232602915257e-07
-2.29279739067004e-05
-1.56427727759714e-05
-4.37540083228414e-05
-2.69588343910486e-05
-1.6529253024269e-05
-2.69764120477308e-05
-1.71886816107048e-05
-1.49455479595628e-05
-2.05244819582718e-05
-2.06172585246312e-05
-5.99111822751447e-06
-1.2170692217649e-05
9.15279047102305e-06
-7.31203184292646e-06
2.77511184345835e-06
-1.03425824179646e-05
-8.77988444160458e-06
-3.57534044907379e-05
-1.75402051632979e-05
-1.71791452261073e-05
-1.78846843962895e-05
-1.66898732111483e-05
-1.4399948570803e-05
-9.19142758943575e-06
-1.25333379719057e-05
-2.76977470950119e-05
-1.10403740691874e-05
-2.81875910413954e-06
-2.3850293842421e-05
-1.17377278322076e-05
-1.67803800465387e-05
-3.37933670296016e-05
-1.66078341583433e-05
-1.90350274286454e-05
-1.25812696399535e-05
2.58682811716795e-06
-1.4121094708313e-05
-1.7925169322557e-05
-2.31262289954809e-05
-1.17648361251238e-05
-2.06036567895193e-05
-1.98268916194564e-05
-1.90894899473528e-05
-2.01545594653178e-05
-1.81078843596039e-05
-2.1613474385576e-05
-1.91082949503076e-05
-1.05913545662756e-05
-1.32131473963877e-05
-1.13117849258837e-05
-1.22757056276133e-05
-1.20121130981254e-05
-1.73486590043358e-05
-1.16258593370187e-05
-1.52242848847198e-05
-1.2295464976789e-05
-1.15773716997916e-05
-1.64378338334011e-05
-1.89008715234807e-05
1.57974946000418e-06
-1.40072932931237e-05
-1.49593788510364e-05
-3.33176211433629e-05
-1.30045917441357e-05
-3.3948304574556e-06
-4.22184854034682e-06
-1.50137044142882e-05
-3.58216076001614e-05
-2.02083367094549e-05
-1.15339917829747e-05
-2.62469946736675e-05
-1.47053414063247e-05
-2.55137943745955e-05
-2.16601246780887e-05
-1.95459897441978e-05
-1.06563962850384e-05
-8.96142322982087e-06
-2.5175228619435e-05
-2.95463546350682e-06
-1.32474453797299e-05
-1.26893309104774e-05
-3.37406469063011e-05
9.49063257357005e-07
-2.60496762375999e-05
-3.22692241799873e-05
-4.82596011142488e-06
-4.58384041729375e-06
-2.13824948067617e-05
-5.14056520661116e-06
-2.35835863126618e-06
-1.68063612862471e-07
-7.42221260939199e-06
-2.57602788488011e-05
-6.67806347675409e-06
-2.27823104470347e-06
-2.08224365137727e-05
-5.30155195523569e-06
-3.41760398543614e-05
-2.13707685731883e-05
-1.90200381349402e-05
-1.71309443638932e-05
-1.07494504701602e-05
-9.10945783189326e-06
-9.28998438097069e-06
-2.24441387201736e-05
-1.90863316130206e-05
-8.08040506248665e-06
-1.95374606435367e-05
-1.30516369617059e-05
-1.45070626804442e-05
-3.18803513526708e-05
-2.97176502836925e-05
7.82194016812047e-06
-6.83263048152947e-06
-2.32991922496614e-05
-1.37762783396472e-05
-2.0451778009452e-05
-2.23467957698265e-05
-1.38437331755981e-05
-9.59045749987022e-06
-2.35517037397837e-05
-1.70385755242361e-06
-2.35164427258117e-05
-1.33291196669328e-05
-1.18145852202959e-05
-1.6476652424134e-05
-1.79220911432943e-05
-1.21857338928343e-05
-1.3869139471025e-05
-2.14420711464979e-06
-4.54341615858476e-06
-1.44348094555284e-05
-1.5470470742169e-05
-6.93591799221995e-06
-2.97148522714676e-06
-1.41273109696066e-05
-1.71650741485657e-05
-2.52204116530427e-05
-4.06831301864711e-06
-7.56897313079566e-06
-1.56685205431929e-05
-2.48980817673947e-05
-2.16950147222961e-05
-1.13720000391476e-05
-3.1265756290709e-05
-5.93048895305483e-06
-1.49633198303547e-05
-1.20576490879175e-05
-4.43176072093807e-05
-2.4701433722098e-05
-2.48330932575712e-05
-1.08050326844855e-05
-2.40863527895713e-05
-1.65199442861078e-05
-8.40412782635976e-06
-3.49812751009419e-06
-1.00976655208657e-05
-2.94389919377235e-05
1.02255453676104e-05
-2.99830574841806e-05
-3.40835156971943e-05
-8.10517194574277e-06
-2.07063200988969e-05
2.04924112283116e-06
8.02516590110122e-06
-7.16106637187002e-07
-1.57867791115046e-05
-1.99925364694024e-05
-2.67171765600312e-05
-2.02010748209412e-05
-1.31037169301118e-05
-1.77956576400289e-05
-2.53741669888401e-05
-2.2326550696807e-05
-8.51561293102007e-06
-2.63534390072753e-05
-1.02757475763103e-05
2.51271999486674e-06
-8.03070078624267e-07
-1.52505108960038e-05
-1.97996026817484e-05
-2.14063405444384e-05
-1.8486655804263e-05
-1.42185765793448e-05
-1.38648941296945e-05
-2.45715616416213e-05
-1.31125807896768e-05
-3.69919507429582e-05
-5.33160952420011e-06
-1.13082992995716e-05
-5.03188261465718e-06
-2.33052949281558e-05
-2.06734040437587e-05
-2.10170052506015e-05
-4.60441063435702e-06
-1.56468434402564e-06
-1.63493344010597e-05
2.03640045465988e-06
-1.72279770968236e-05
-2.14363690195694e-05
-1.76255685294703e-05
-1.76506637999042e-05
-2.36482039769717e-05
-2.60507447603405e-05
-1.92353032036048e-05
-2.11442114507655e-05
-1.82294493197896e-05
-4.99335208645464e-06
-2.31006972863761e-05
-9.26914047988175e-06
-2.06881977888995e-05
-3.56007310398485e-05
-9.58357188381042e-06
-2.87865160707369e-05
-1.88823361341575e-05
-2.50467955311606e-05
-2.7015133709867e-05
-8.27209561631787e-06
-3.48285126030132e-05
-2.18647808905913e-05
-4.69185616067129e-06
-5.81711426686622e-06
-1.43743560230791e-05
-1.14284645525301e-05
-2.91369301001324e-05
-2.35234551553511e-05
-1.30436907183263e-05
-2.33576328409714e-05
-1.26891831982124e-05
6.10276565749153e-06
-2.24514631725451e-05
-1.79008339494114e-05
-1.48203009853218e-05
-1.08764031829112e-05
-2.16852982685703e-05
-9.36906129452397e-06
-2.34605387848789e-05
-2.71228880728334e-05
-8.12615951447824e-06
-1.82388931137384e-05
-1.10895369857364e-05
-8.01306099828743e-06
-2.847742251415e-05
-1.72318819217722e-05
-2.1764652029462e-05
-2.15510129688924e-05
-1.44992870470201e-05
-2.04590258676266e-05
-3.38442021623312e-05
1.05619140704824e-06
-9.62657986705513e-06
-1.74485972983354e-05
-2.84767539105775e-05
-1.53809552026818e-05
-6.90322608963071e-06
-2.75920154735392e-05
-2.98324906549041e-05
-1.75551203406121e-05
-1.36988698175908e-05
-8.08687376518256e-06
-1.9969538659347e-05
2.16400599287983e-06
-1.03363160079107e-05
-1.40617203186184e-05
-2.19949550503996e-05
-3.42637702301838e-05
-1.22947135531584e-06
2.02417412416003e-06
-1.82592442134351e-05
-7.42256765447272e-06
-1.54292984318976e-05
-2.23258641306443e-05
-1.90734946301234e-05
-2.33846856841761e-05
-1.12366344098279e-05
9.91874739727161e-07
-1.06170991313442e-05
-2.8689853818348e-05
-1.38183681913794e-05
-1.95018495567125e-06
4.25583534032588e-06
-1.00089752311066e-05
-2.68628734638736e-05
-1.69627519318418e-05
-2.17745203802546e-05
-1.82574438737946e-05
-2.5157341374214e-05
-3.84413087774525e-05
-1.91155830023079e-05
-2.05769795917066e-05
-1.11618551153963e-05
8.04867624394786e-06
-1.13139458060763e-05
-2.63450378237573e-05
-1.18830145174184e-05
-2.06114983235838e-05
-2.70311215973198e-05
-4.72021563034962e-06
-2.2966762715176e-05
-2.93456966559106e-05
-1.61489046934542e-05
-1.15890316289467e-05
-3.77370481470779e-05
-2.7692454693038e-05
-1.51349560210746e-05
-1.48340620157285e-05
-2.39569752091027e-05
-1.89382179350109e-06
-1.15789734015192e-05
-7.69254338111174e-06
-2.47309497025548e-05
-1.06819342906167e-05
-2.53471274586747e-05
-1.85565381743274e-05
-1.5864557893211e-05
-1.60531695711186e-05
-1.47702412955829e-05
-1.48834135235615e-05
-2.94779369165782e-05
-1.24882821599669e-05
-1.61421526126026e-05
-2.18613474367248e-05
-5.96248591854104e-06
-1.44561105766882e-05
-2.52286125552012e-05
-4.1230639674804e-05
-2.31996384883172e-05
-2.50732019115185e-05
-3.2200403484738e-05
-1.43970958099399e-05
-1.48715072577603e-05
-1.49809069080823e-05
-1.87812620959229e-05
-1.7933046273402e-05
7.79611281021406e-06
-1.15101914444272e-05
-1.0949371941333e-05
-3.25611026711463e-05
-1.9495534329446e-05
-4.59853266563317e-06
-1.26317887469535e-05
-3.59460026233958e-06
-8.74097419031147e-06
-1.20649390605176e-05
-2.17604875157421e-05
-2.37282234716944e-05
-6.55134310038662e-06
-2.13982569067788e-05
6.14316059725662e-06
-2.16540289452647e-05
-2.14708519315613e-05
-2.35574268301063e-05
-1.73876642491339e-05
-1.21311198683305e-05
-8.55182077400059e-06
-1.7929727115391e-05
-2.62030302713184e-05
-1.132744061415e-05
-3.3294664375723e-05
-3.08736266721042e-05
-1.58428559207512e-05
-2.28742976318e-05
-1.23521847531801e-05
-9.91032965084943e-06
-1.42851104439544e-05
-2.990643390392e-06
-1.20826157371226e-05
-5.23878779277055e-06
-2.63163860968721e-05
-2.07285987236457e-05
-1.35147320912199e-05
-1.52832329130243e-05
-2.44434709536348e-05
-1.89196135467027e-05
-6.10203421366049e-06
-2.27183692660337e-05
-1.95968152149043e-05
-1.8824082888525e-05
-2.73721969715621e-05
-1.89359491738849e-05
-9.68210699990168e-06
-1.18892139526967e-05
-1.85437719776665e-05
8.09400919223659e-07
-2.21148884606429e-05
-3.85122708136208e-05
-2.29742911350158e-05
-2.76227066150136e-05
-2.20733011056763e-05
-2.20783399699932e-05
-1.27398877584243e-05
-1.41416329816757e-05
-2.17387098434876e-05
3.65540656073029e-06
-2.19351669940887e-06
-3.15245273838414e-05
-2.23932168027847e-05
-1.52643096483127e-05
-4.8666816152405e-06
-1.83157943973447e-05
-1.0839640436489e-05
-1.17902168411861e-05
5.15853603200917e-06
-2.45015865153256e-05
-2.46885811343854e-05
-3.71685169287376e-05
9.28762372331348e-07
-1.61058288376753e-05
-1.28007152373724e-05
-2.65882612783972e-05
-2.86214606297051e-05
-7.1611967894318e-06
-1.45416902252895e-05
-3.40594016952585e-05
-1.30905223929417e-05
-2.33520253672477e-05
-2.86694993293823e-05
-1.76655632903012e-05
-3.50916202160284e-06
-1.75177589281497e-05
-1.11430917861702e-05
-1.8700400379662e-05
-1.97506185242475e-05
-1.44339787611672e-06
-1.27766594454441e-05
-3.33870577766351e-05
-9.2202364468322e-06
-2.47838501375765e-05
-4.39598273577629e-06
-1.90000663060678e-05
4.22301918966974e-06
-1.26625488185827e-05
-2.28095963675437e-05
-1.38284851680864e-05
-9.90683354881529e-06
-1.58014723220333e-05
-1.9934976855517e-05
-2.84311421416456e-05
-1.76274925969171e-05
-1.31970268928239e-05
-6.41236962799283e-06
-2.00572823882694e-05
-2.55066463342412e-05
-1.91149179017554e-05
-3.60562528035671e-05
-3.93480938628355e-07
-2.13932303265299e-05
-1.46607000046021e-05
-1.21618927161278e-05
-1.70554229419308e-05
-7.66581811951249e-06
-1.20777365073482e-05
-1.85762353787135e-05
-3.55658199589171e-06
-3.86534213455894e-05
-2.27399887996273e-05
-4.90345618763882e-06
-2.92524520875235e-05
-1.91580448345541e-05
-9.29192171682898e-06
-2.48541910719357e-05
-2.8368222158065e-05
2.215041616241e-07
-8.30014147737887e-06
-1.76485823212251e-05
-1.40662008641946e-05
-2.03669280619019e-05
-3.64007382614255e-05
-2.82581142236702e-05
-5.24009349513571e-06
-1.18106552409306e-05
-2.37298395312495e-05
-2.47023396150223e-05
-2.92806071744188e-06
-6.42080410182751e-06
-1.06695404689991e-05
-2.7876790382393e-05
-1.82506532952225e-05
-1.1108330805668e-05
-4.42472734745515e-06
-1.80041456694923e-05
-6.70039448232803e-06
-1.96690870602364e-05
2.11305936571371e-06
-5.54070141410166e-06
-3.47001025172209e-06
-2.05602964890502e-05
-1.80831590505946e-05
4.76919330039679e-06
-2.00605404287376e-05
4.17760333619549e-06
-2.61601860304305e-05
-1.62775197183608e-05
-2.96659329009041e-05
-2.87616220126071e-05
-1.71405694159463e-05
-1.36966207226635e-05
-1.1295030149249e-05
-2.57460224038083e-05
-9.24130045383655e-06
-1.54403191635618e-05
-1.23632370491624e-05
-1.5788613134599e-05
1.6645755617901e-06
-3.46355332344269e-06
-1.87178705608524e-05
-1.71481024044121e-05
-2.01734978863709e-05
-1.82443020210095e-05
-1.39165383059981e-05
-7.33987727590605e-06
-1.40049612355821e-05
-2.74096273662826e-05
-3.55344427758935e-05
-5.79024085441257e-06
-1.41463221944372e-05
-1.34218971599258e-05
-1.76043245844186e-05
-3.32888172555593e-05
-1.46305480684368e-05
-8.9527953126314e-06
-3.29662411369876e-05
-5.12051322351309e-06
-2.00898204636567e-05
-1.54428737608896e-05
-2.34040491652874e-05
-2.73634659062664e-05
-4.51989117032332e-06
-1.02825540234488e-05
-6.5470441891645e-06
-3.53634035804021e-06
6.18428053723799e-06
-1.61254235181827e-05
-2.07880382115683e-06
-1.93215722050273e-05
-3.78191328096097e-05
-1.2989732606622e-05
-2.96390252985154e-05
-2.66789544397526e-05
-2.06192688689055e-05
-3.61036098900954e-05
-2.10107101355115e-06
-6.51255792250351e-06
-1.88430280599277e-05
-1.5291009389139e-05
-1.75703468974626e-05
-2.19585493485039e-05
-1.25333009903212e-05
-6.539731642469e-06
-2.91839167869377e-05
-1.16056482151624e-05
-1.80538092529275e-05
-2.38424236339226e-07
-1.09469187762653e-05
-2.27845642671971e-05
-1.85633092097943e-05
9.29941712276501e-06
1.50244327053614e-06
-9.23810412743758e-06
-6.52334413375317e-06
-1.42248839032044e-06
-1.23384540355386e-05
-6.57663415122401e-06
-1.86032431954539e-05
-1.29246816183448e-05
-2.89856096064027e-05
-1.01433782908918e-05
-5.7761645312642e-06
-1.4345696343613e-05
-2.39677420242271e-05
-2.34638480875448e-05
-9.5999720605848e-07
-2.78029111246729e-05
-1.53907755506068e-05
-8.65214476002281e-06
-8.46815431829449e-06
-2.00578482864205e-05
-1.62258807825842e-05
-1.15197713568145e-05
-1.93496916091254e-05
-6.3365419255451e-06
-1.27355185322608e-05
-3.08072964392455e-05
-1.25614960016641e-05
-1.29822208843342e-05
-2.90229545973485e-05
-9.02917886074766e-06
-2.16864088414553e-05
-1.64033587098778e-05
-3.73395031104614e-05
-2.49757698037404e-05
-7.39419860973217e-06
-1.37607859268994e-05
-1.60060460845327e-05
-4.47454740056836e-06
-3.12448259811612e-05
-1.28994297464296e-05
-3.7499937243043e-05
-2.24861988779059e-05
-1.65128763648224e-05
-9.77890225159473e-06
-1.25331442008185e-05
-2.57912095927074e-05
-1.07030340705624e-05
-1.45899637902813e-05
-6.65125526287187e-06
-2.0853789595794e-05
-3.15657567460413e-05
-2.83345770696364e-05
-3.00975956397867e-05
-1.55798749095072e-05
-8.9451436846717e-06
-2.63002050364015e-05
-1.37293417699943e-05
-3.74628944423241e-05
-1.57870913450295e-05
-1.82704227921658e-05
-1.30713469356976e-05
-7.00924585426057e-06
-2.25019576553657e-05
-3.09313568223022e-05
-1.50545535288525e-05
-1.72133205096599e-05
-2.91147440211546e-05
-1.05231034501899e-05
-8.86506523869767e-06
-4.25774539625749e-06
-2.40476923947902e-05
-8.98862571682049e-06
-2.43961230284819e-05
-1.90936495757599e-05
-1.11693345760248e-05
-1.95173400329974e-05
-2.47326914329827e-05
-2.54116466596798e-05
-1.92182746869845e-05
-1.20174670328815e-05
-9.44775197659811e-06
-3.33176651863815e-06
-8.16912270495162e-06
-3.80631700539367e-06
-1.17597783404545e-05
-3.91621444014828e-06
-1.66437136125272e-05
-1.48145372791846e-05
1.01566142666784e-05
-5.76608243058148e-06
-4.0747353346174e-06
-2.40448475519885e-05
-3.15155832294076e-05
-9.97795255562151e-06
-1.78001570359123e-05
-2.90325431291656e-05
-2.31007924879767e-05
-8.96978832411349e-06
-2.16041305625462e-05
-1.22287246932215e-05
-2.71684673138314e-05
-1.94878506378123e-05
-2.94668366049264e-05
-3.97295855565683e-06
-1.81100255217247e-05
-3.07265271476889e-05
-2.08600372226119e-05
-2.40444271562435e-05
-1.4970981005602e-05
-3.13533138490734e-05
-3.02961909741236e-06
-1.24200559126163e-05
-8.08923550262925e-06
-3.26473424178038e-05
-1.5325830395117e-05
-9.43245318591557e-06
-9.73408958451377e-06
-9.66122843984434e-06
2.49054377921805e-06
-3.02682448005392e-05
-7.41531303101433e-06
-2.25925914184502e-05
-4.6645025540217e-06
-2.67462935085838e-06
-1.16714031900897e-05
-1.35183506474329e-05
-4.47120853911306e-06
-7.33674212070855e-06
-1.3538516692145e-05
-2.80114019998096e-05
-1.07863416015755e-05
-2.74314649035779e-05
-1.55525071550466e-05
-1.60313942928127e-05
-3.62524035414702e-06
-1.05546753969663e-05
-9.4691423181762e-06
-2.41279552961961e-05
-4.61720205073529e-05
-2.30074709653573e-05
-1.43492299086007e-05
-1.01042341812686e-05
-2.88095537029811e-05
-3.39837808682417e-05
3.70938195123179e-06
-3.27708327519334e-05
-2.19890588702549e-05
-1.94164498215523e-05
2.04242081057045e-06
-3.54313785962152e-06
-2.53695287890261e-05
-1.89817092266126e-05
-1.37309148746426e-05
-2.35780676169186e-05
-8.34673132558563e-06
-2.45678739526528e-06
-3.51936995254609e-05
-7.1355694860731e-06
5.50322963592711e-07
-3.00686339148715e-05
-1.81801401637888e-05
-3.07730108189902e-05
-5.624791463384e-06
-1.50792234023797e-05
-9.89655420136319e-06
-1.68716877081029e-05
-1.81936754488153e-05
-1.44355778153076e-05
-2.92457680746773e-05
-1.7702802326382e-05
-3.39505964358552e-05
-2.70582901593438e-06
-2.04568319150371e-05
-2.49604741038599e-05
-1.1871211390697e-05
-2.10954765739668e-05
-3.06479548934304e-06
-6.62764017528926e-06
-1.31581993504193e-05
-9.50957276043514e-06
-1.79878624065987e-06
-2.42016637007772e-05
-8.04018442785565e-06
-3.00275231824417e-05
-1.42059409529079e-05
-2.35266947319015e-05
-1.9855001829839e-05
-3.08090642192109e-05
-1.7285501496645e-05
-2.77580246360919e-05
-1.34513591053816e-05
3.14394380298011e-06
-2.8558750131347e-05
-1.03809982433939e-05
-2.41390575896978e-05
-2.69874012300045e-05
-9.73879973536745e-07
-2.9491130893371e-05
-1.71413662656723e-05
-2.18073476444411e-05
-3.16445986631698e-06
-6.30346693204349e-06
-4.36148507708501e-06
6.03944469250987e-06
-1.84402806751332e-05
-9.61321243968627e-06
-2.0102847871618e-05
5.3251753558295e-06
-1.8493478479908e-05
-3.26150516236367e-06
-1.8251769316592e-05
-1.10593962073578e-05
-1.20595884131658e-05
-2.36623555787998e-05
-1.74482448879143e-05
-2.52292683260487e-05
-2.1296449842319e-05
-2.45038525122723e-05
-7.54259677083734e-06
-1.27139116079695e-05
-6.11025675434886e-06
1.90258819884179e-06
-2.29767408624526e-05
-2.43418101383509e-05
-2.38602436046438e-05
1.04514105916255e-06
-3.29261878449016e-06
-1.68531686027729e-06
-2.17109676834294e-05
-1.40251900459562e-05
-2.00426277292911e-05
-1.12207938312707e-05
-1.7303611331205e-05
-3.52525763949958e-06
2.42661282737481e-06
-3.08656953433552e-05
-2.3377590216313e-05
-1.06692112303937e-05
-3.51839258358687e-06
9.75264206324111e-06
-1.37727145292055e-05
-1.06870278923757e-05
1.04939320610943e-06
-2.43087453648265e-05
-4.71406650070125e-06
-2.49666828180099e-05
-2.46657910008608e-06
-1.25042722920679e-05
-1.86597422574334e-05
-8.87443515743839e-06
4.915857494493e-07
-1.01123189394284e-05
-1.60697242194874e-05
-2.66929411803564e-05
-2.59379942887417e-05
-2.93150305094473e-05
-2.05663426728629e-05
-1.75907183631351e-05
-1.64572595632953e-05
-1.78875806422702e-05
-1.65403275819624e-05
-8.87921708694612e-06
-1.61276998891457e-05
2.46472059430134e-07
-1.16859990039518e-05
-3.09734751708307e-05
-5.70147316262734e-07
-2.57061323660993e-05
-2.28134698878388e-05
-1.59796844856669e-05
-1.18989425399247e-05
2.06616265585568e-06
-1.77886642054982e-05
-2.33511830944353e-05
-7.60501733691976e-06
-1.8353093519082e-05
-3.10461065068358e-05
-1.72862409420057e-05
-2.37916771390883e-05
-1.10405079554871e-05
-1.84614949378851e-05
-8.32160166152987e-06
-1.0376455968342e-05
-3.7211938561123e-06
-3.49858557757924e-05
-2.19223015318246e-05
-6.21522925486105e-06
-2.45571790225475e-05
4.3565885281574e-06
-1.39664429180047e-05
6.32607354151131e-06
6.06852857943956e-06
-6.75099714733984e-07
-2.59008875577674e-05
-1.81115079175587e-05
-2.78394164951289e-05
-1.78279330702902e-05
-6.30933907546705e-06
-6.34926919091981e-06
-2.53168094449052e-05
-1.71087784160577e-05
-3.90607636144406e-06
-2.16428573044792e-05
-2.33589688621942e-05
-2.01618756042587e-05
-3.08680840693107e-05
-5.79167811460923e-06
-2.80224473726771e-05
-1.56115299923192e-05
-2.2430035820104e-05
-1.27421335705404e-05
-1.82917071446506e-05
-2.13996918855654e-05
-2.82368804263424e-05
-1.42297456432264e-05
-3.22407728128637e-05
-1.63105677573774e-05
-1.47005479854408e-05
-3.43644176103625e-05
-2.18019369674049e-05
-1.96933052460842e-05
-1.95044442941648e-05
-8.06746762408663e-06
-2.45899498574781e-05
-1.38709604261907e-05
-1.55694164431305e-05
-1.7766113301546e-05
-1.33578806105124e-05
-1.56201754684324e-05
-4.16269739516573e-06
-2.3466304298195e-05
-1.56552809841322e-05
-1.5435671919526e-05
6.66320195319281e-06
-5.0129556130852e-06
-1.51342943162868e-05
1.07831056782821e-06
-2.12641747749496e-05
-9.8057670462452e-06
-1.13823244732137e-05
-7.10133875332334e-06
-1.386785488408e-05
-2.11008944377474e-05
1.34129617563399e-07
-6.60484014855922e-06
-3.33733948447842e-05
-7.69617848402467e-06
-1.61591296096354e-05
-1.55587737756551e-05
-1.52022571183374e-05
-2.48120560566277e-05
2.51258143673033e-06
-1.12361381894114e-05
-8.92246727230241e-06
-2.48109610254136e-05
-1.13602765177836e-05
-1.88625986036739e-05
7.06152484301197e-06
-1.05837344547987e-05
-3.16508101933206e-06
-1.09595326400275e-05
4.15363927575272e-06
-4.06219820709115e-06
-2.10440274552742e-05
-2.7156721286138e-05
-8.90010492465188e-06
-1.42243107472879e-05
-3.8864295672786e-05
9.57135941071535e-07
-2.29536910981303e-05
-1.00297524570303e-05
5.0778845364361e-06
-1.420986445893e-05
-2.15415403005212e-05
-8.4242280558155e-06
-1.85901740661108e-05
-1.27362628677433e-05
-1.2616126153988e-05
-2.01967850378245e-05
-1.58495916422351e-05
-2.00735277846884e-05
-3.32031413819341e-05
-9.73218527625737e-07
-8.93846943272801e-06
-3.045624453882e-05
-1.69469027413663e-05
-1.09402652540353e-05
-2.02695286181138e-05
-1.60705345500406e-05
-3.52397867406436e-06
-2.96936577914966e-05
-1.74666500397858e-05
-3.33925403269724e-05
-2.04660419038318e-06
-1.72090030309082e-05
-2.388107412827e-05
-2.18320115673947e-05
-1.29511007737727e-05
-3.44722897777659e-06
-4.06843190015257e-06
-3.13175792739702e-06
-1.26615950442568e-05
-1.70402881730495e-05
-9.31774936662631e-06
-6.80560997464619e-06
-1.48317823760321e-05
-5.11133953586925e-06
-5.53798231933774e-06
-5.9880701694779e-06
-2.65523144112236e-05
-9.90420790792438e-06
-2.96273685918238e-05
-1.30726648649236e-05
-1.41395548133626e-05
-1.44852316239866e-05
-1.982206580837e-05
-8.23887710157388e-06
-1.57063247846607e-05
-1.78844543207654e-05
-4.33195979766348e-06
-1.37682726274224e-05
-2.79339111216936e-05
-3.78895936771087e-05
-3.32306409633869e-05
-9.25281641314355e-06
-1.20225669287897e-05
-8.96383932834988e-06
-1.69068940332414e-05
6.37528634777283e-06
-8.27426829588034e-06
-2.80756441938794e-05
-2.08852412282806e-05
-3.26433947637635e-05
-3.40007022429417e-05
-9.23769728804271e-06
-2.13094049885366e-05
-1.33070202091809e-05
-2.70283571843077e-06
-9.42197590743521e-06
1.06934524147595e-06
-1.87351291867801e-05
-2.28287752918851e-05
-1.34920373890743e-05
-1.11578533754828e-05
-9.47266641878992e-06
-1.3393979602391e-05
-1.78746462698738e-05
-9.82166945208199e-06
-1.43786841375477e-05
-1.61139783250583e-05
-1.21835702421606e-05
-1.59539915730648e-05
-7.27190370596913e-07
-2.44820403827598e-05
-2.10723165397468e-05
-2.63906475675019e-05
-2.90391126689367e-05
-1.83710764551461e-05
-2.91612179723998e-05
2.27229910396097e-06
-1.08420959091148e-05
-2.13758261435328e-06
-1.67549368302682e-05
-2.23917991948592e-05
-2.22821991806289e-05
-8.84122481849772e-06
-2.6828647556009e-05
-1.84514012231194e-05
-2.49698717660792e-05
-1.50977522131448e-05
-2.15973620071455e-06
-3.42594801126861e-05
-1.63341280489167e-05
-1.85838075824997e-05
-1.35072117721713e-06
-1.51431619016377e-05
-7.34952327129125e-06
-1.87279175696275e-05
-2.41676003192577e-05
-2.80440828691651e-06
-4.08485969511347e-05
-7.10784687259075e-06
-2.98634716991339e-06
-8.31130244754004e-06
-4.30214548391804e-05
1.11815195898873e-06
-2.95325935702403e-05
-3.80564744608513e-07
-1.39962452968644e-05
-2.02198990215585e-05
-1.14138648430359e-06
-1.19686147843153e-05
-2.30246661135142e-05
-9.04657593450059e-06
-1.98979059892174e-05
2.68008709629165e-06
-6.73661126257693e-06
-1.45534203153814e-05
-2.08729331263737e-06
-2.95068322392666e-05
-2.95248568620952e-06
-1.52135649549702e-05
-1.28017796711199e-05
-9.78894458303674e-06
-1.60728014405224e-05
-2.37695387739341e-05
-1.03495679840392e-05
-4.07893919010004e-06
-2.10681956093218e-06
-1.6077563575175e-05
-1.26293402924631e-05
-1.93773229709084e-05
-1.72928163692773e-05
-1.62314329330115e-05
-3.05636834584661e-05
-1.81661183700033e-05
-2.26741827744501e-05
-2.36545068627987e-05
-2.74716113293005e-05
-1.01282331402188e-05
-2.67007013621611e-05
-9.55798626458779e-06
-1.93043822979815e-05
-1.79100549379236e-05
-2.50161142094105e-05
-1.51898973241127e-05
-3.36349846885462e-05
-2.09129767420154e-05
-1.40778154220202e-05
-8.38156472436959e-06
-2.43623421768357e-05
6.55033248359123e-06
-1.66550821690667e-05
-8.17399375391674e-06
-4.59359768993416e-06
-8.86678707537723e-06
-1.77891304886865e-05
-6.46928546925128e-06
-5.94646330816189e-06
-2.41897785419705e-05
-3.39569767475592e-05
-8.25439467173661e-06
-1.88294063454066e-05
-5.52619760960408e-06
-2.74915055697282e-05
-2.06259476144931e-07
-1.97917431058125e-05
-2.7216534056618e-05
-8.18648447486107e-06
-1.44254825876684e-05
-2.3278373139422e-05
-4.93477665529569e-06
-8.44689926518426e-06
-1.53885169410494e-05
-1.52599668767007e-05
-4.10711431800531e-07
-4.57407891638647e-06
-1.77456696274574e-05
-5.16739189993182e-06
-7.99752854217109e-06
-2.37860130498983e-05
-1.94075597928492e-05
-3.5781973729776e-05
-1.27301859939012e-05
-1.87402560813392e-05
-9.1193169218113e-06
-9.70060733001317e-06
-2.35213377694395e-05
-2.98093065139382e-05
-1.74399922796185e-05
-1.54941817991721e-05
-2.00069970110295e-05
-9.32717960054732e-06
-1.07556666930183e-05
-1.6443791872367e-05
-3.51757872175997e-05
-1.44888556736761e-05
-2.49753385292679e-05
-2.24190408940402e-05
-1.77962122580192e-05
-4.61065052064087e-06
-9.43976070036213e-06
-1.2412389699665e-05
-1.18471245405227e-05
-5.50857492705765e-06
-1.90094126211841e-05
-1.53235310185769e-05
-3.13848577511589e-05
-1.46920098947891e-05
-1.21776124983564e-06
-9.01229054244016e-06
-9.07033329055261e-06
-1.30061077312064e-05
-1.29261876003005e-05
-5.34555292958224e-06
-1.90761392536839e-05
-2.47900680860167e-05
-1.0985258566151e-05
-1.77640553789962e-05
-1.85559633107521e-05
-5.30506373287542e-07
-1.95964893611914e-05
-2.06947207364323e-05
-1.42876265042727e-05
-2.25727490295517e-05
-7.77972605549932e-06
-2.57403991905825e-05
-1.39367421210506e-05
-1.1726716128434e-05
-2.12892191683505e-05
1.5032109979091e-05
-4.13937518624662e-05
-2.13577378137503e-05
9.12659475747813e-06
-7.2748431361088e-06
-2.74987316363864e-05
-9.86359066493597e-06
-6.802419319659e-06
-2.07576851534546e-05
-2.68259805051004e-05
-1.21557021788847e-05
-2.40108128314652e-05
-6.10317197288334e-06
-9.79872444494879e-06
-2.39462582494722e-05
-2.81247922746973e-05
-9.07644757878803e-06
-4.574430178187e-06
-1.79071637733607e-05
-1.86628062813446e-05
-1.52086303720159e-05
-1.5813121541839e-05
-2.41592958326695e-05
-1.68397407712854e-05
-1.0974805086398e-05
-2.44177747610927e-05
-2.08361383400742e-05
-2.37030103255502e-05
-1.4984824081897e-05
7.08067324976975e-06
-2.50450634238214e-05
-2.15282008736057e-05
-6.66633194028265e-06
-2.17761204300603e-05
-1.02145289315798e-05
-3.65607781206349e-05
-1.66705838075196e-05
-3.10739942802808e-05
-4.23910180624569e-05
6.50109530738083e-06
-1.60586486192977e-05
-2.18085210005706e-05
-9.7374918661008e-06
-3.55159407887087e-05
-1.96934757850513e-05
-2.55857353640588e-05
-1.73055623467489e-05
-1.26315876761896e-05
-2.73201539217159e-05
-1.18807508995745e-05
-2.08695546618756e-05
-2.40656327537916e-05
-1.81100744133153e-06
-2.93406659564524e-05
-2.33261774862421e-05
-1.32657614166101e-05
-1.25677290701627e-05
-2.09447313669384e-05
-7.1856319156686e-06
4.35329159672982e-06
-1.37509055418833e-05
-1.41770201761463e-05
-8.35696734359748e-06
-2.80212747261415e-05
-1.56504911356959e-05
-3.11538389502586e-05
-1.46560517367682e-05
-2.10047119489739e-05
-2.50000289903153e-05
-2.42802836130188e-05
-3.38296507453474e-06
-2.03723980874049e-05
-7.27563258585203e-06
-2.94908458528329e-07
-2.74550251254711e-05
-2.09765775857905e-05
-1.26435957122436e-05
-2.82637496009628e-05
-7.30002841751527e-06
-1.37236979224693e-05
-2.50574445809554e-05
-2.89699442490902e-05
-1.43182155861705e-05
-2.12680379145835e-05
-1.0560579235882e-05
-1.63314339164394e-05
-2.36947436301735e-05
-8.91529282709978e-06
-1.40317202624434e-07
-1.66005744923224e-05
-1.63948391297296e-05
-1.52799167248478e-06
2.24285393359912e-06
-1.76494176480659e-05
-2.57596751234882e-05
-1.21425629919252e-05
-2.1609897082302e-05
-1.64326964786634e-05
-2.20345919638459e-05
-3.35451203339431e-05
-1.34425691452038e-05
-1.00346335247919e-05
-3.81213504451704e-05
-2.24434303116504e-05
-1.44414713672775e-05
-3.02369285820972e-05
-2.78227585820336e-05
-2.02436612474854e-05
-2.45864586561544e-05
-2.18905678964582e-05
-1.96144451139426e-05
-4.41997794864988e-06
-1.96583867422691e-05
-2.4465956583805e-05
-1.17114816828404e-05
-2.74701120349405e-05
-3.18943605185787e-05
-1.35184416756641e-05
-1.53257901925099e-05
-2.33993855916111e-06
-1.26427895207264e-05
-2.77697293224766e-05
-9.06455464891616e-06
-3.73437609671039e-06
-1.00481857263193e-05
-1.33193807337536e-05
-1.19158389746389e-05
-4.43425043032203e-07
-1.33468460917094e-05
-3.58851824688003e-05
-1.47253037208299e-05
-1.92495599165073e-05
-6.76977066125387e-06
-1.72081021101106e-05
-6.87705510815037e-06
-2.35638988655159e-05
-5.76103141608024e-06
-1.55444436062061e-05
-2.27503795775493e-05
-1.09933047391117e-05
-2.64710560007932e-05
-4.79394143526269e-05
-2.6973236139751e-05
-2.0563198495737e-05
-2.30401164436228e-05
-4.02375580284816e-06
-2.28687923863382e-05
-1.90238752473584e-05
-1.49866251100125e-05
-1.17244356356808e-05
-1.71678082515058e-06
-1.71086733850392e-05
-9.67615495779077e-06
-8.69043066799694e-06
3.79946468317804e-06
-7.91435700345221e-06
-1.52638490228443e-05
-1.54753791991776e-05
-8.79825343131881e-07
-1.7004278100367e-05
-1.65185433970096e-05
-1.86707376740366e-05
-2.46705486701138e-05
-4.64453362669678e-06
-2.29210870014057e-05
-1.28876927581182e-05
8.21406174665301e-06
-1.80928386002121e-05
-1.70095608251715e-05
-1.06012660620275e-05
-1.66791177512156e-05
-1.12138939011715e-05
-5.60128854193043e-06
-2.40171105755053e-05
-1.83143555046738e-05
-2.05250630790946e-05
-1.41593755490186e-05
-7.8848717656284e-06
-6.41517815705967e-06
-1.76595024849565e-05
-2.13681143830299e-05
-2.72283389671193e-05
-3.06771085393221e-05
-9.00306464547383e-06
-2.93192151441521e-05
-2.31866169996564e-05
-7.48916221350919e-06
-8.45989996113033e-06
-1.12530909018061e-05
-2.01448976796306e-05
-1.57592289851631e-05
-8.74621429131422e-06
-1.90984590223523e-05
-1.15350196458728e-05
-1.09187519439785e-05
-8.46405655490563e-06
-2.01040960652097e-05
-7.37314632246233e-07
-1.95285527729686e-05
-2.34263322477318e-05
-2.60744239574057e-05
-2.92632323795698e-05
-7.02570528587395e-06
-1.30360453351922e-05
-3.4893099663919e-06
-2.58654290643379e-05
-1.76466880076154e-05
-1.57331506979836e-05
-7.61301511616408e-07
-1.39679987663159e-05
-2.44856332749165e-05
-1.76528007952198e-06
-1.77751144997276e-05
8.19172485645433e-06
-2.02730146249192e-05
-1.91722875132541e-05
-3.83776898211517e-05
-1.24659685233962e-05
-1.1901770323884e-05
-6.35971574841583e-06
-2.14083536208852e-05
-2.166718009508e-05
-1.01698915388629e-05
-1.78138802606931e-05
-2.81110163661838e-05
-2.27958512930774e-05
-2.46259574198117e-05
-1.58859621684629e-05
-1.2215581544968e-05
-1.06709126345886e-05
-1.0281805317768e-05
-9.40090576491858e-06
-2.1115433776644e-05
-1.59915552509567e-05
-3.42149559120611e-05
-1.35613194793665e-05
-1.38587188379455e-05
-8.15963341791608e-06
-1.83442192592471e-05
-1.23309152662518e-05
-1.62258303790608e-05
-1.57592770150922e-05
-2.06270169467504e-05
-1.65352992934539e-05
-3.23730312279302e-05
-1.50534792674155e-05
-8.34046224819455e-06
-2.75957958546587e-05
-1.89585674287783e-05
-1.45326561829589e-05
-1.7041205119396e-05
-3.10361656099953e-05
-1.5873876889265e-05
-2.76185843339767e-05
-4.47312150979616e-06
-1.66258757960371e-05
-1.11789896543322e-05
-1.93405041822055e-06
-1.28137571028527e-05
-3.37255685070639e-05
-8.82735093803603e-06
-2.16381608250472e-05
-1.77575695215069e-05
-1.51242166681816e-05
4.34559028689543e-06
-1.8333438956726e-06
-1.85110388971263e-05
-1.54902510933371e-05
-1.35325336662664e-05
-8.40959403222775e-06
-2.67306559261674e-05
-1.33868631950453e-05
-4.01431932894017e-06
-1.51460793922724e-05
-6.39533298056296e-06
1.24364776784237e-06
-1.95271174033261e-05
-3.13599058829571e-05
-6.24308838469691e-06
-1.07000190126061e-05
-1.69242408029657e-05
-1.69740821052985e-05
-2.07883615580267e-05
-1.4026789938743e-05
-2.56301239024597e-05
-3.09561478909939e-05
-1.30185402518358e-05
-6.25283207931693e-06
-9.92846009550303e-06
-1.22817794756364e-05
-9.56256912248613e-06
-1.98714089948206e-05
-6.25607179481282e-06
1.90064490561617e-06
-2.0170421497895e-05
-8.34676495878521e-06
-2.02395178371263e-05
-1.58236311061343e-05
-2.00401191147283e-05
-6.2199987050802e-06
-1.82256275364141e-05
-4.29645858125379e-06
-6.27033318913817e-06
-2.40742055402295e-05
-2.74378634927228e-05
-3.20640993752575e-05
-2.59875180086925e-07
-7.81890502581127e-07
-1.6278903666803e-05
-2.86900912046222e-05
-8.55786390841905e-06
-6.21176909243901e-06
-1.77015314796822e-05
-2.02145736884395e-05
-1.91987322809733e-05
-1.82761437480048e-05
-3.92323064487364e-06
-2.56492059439313e-06
-2.69905209974168e-05
-1.5793765786467e-05
-1.85524376000764e-05
-1.21800060935382e-05
-1.91419449481604e-06
-2.31503465929113e-05
-1.01744622807901e-05
-1.89684298133237e-06
-1.07838330689333e-05
1.39109572546399e-06
-2.73530871225834e-05
-2.74619307914315e-05
-9.44029100087533e-06
1.91368685971709e-06
-1.48887176957511e-05
-1.59908016685049e-05
4.60661982198053e-06
-3.08245889085412e-05
-2.14484419402041e-05
-1.43245372560492e-06
-6.20541691174205e-06
-2.57830223156836e-05
-2.17240316148291e-05
-8.89975186675793e-06
-1.97545716801662e-05
-7.22486153262412e-06
-4.56767313782063e-06
-2.39387524412266e-05
-1.37347338723307e-05
-1.02818532434248e-05
-1.56916614850701e-05
-2.44776726488441e-05
-1.73768490385874e-05
-7.66740438148663e-06
-1.76803933978616e-05
-2.46459462679871e-05
-1.68776024182753e-05
-1.53786926293563e-05
2.40398112637669e-06
-1.79574470742865e-05
-2.08196230501196e-05
-2.31398783864034e-05
-2.03635324841123e-05
-1.01159159951782e-05
-2.87184092329105e-05
2.31012456050324e-06
2.5503214386454e-06
-1.49592453471349e-05
-1.49430936218313e-05
-1.77870786178209e-05
-1.53071237639745e-05
-2.53028375986217e-05
-1.99209040401618e-05
-2.32255769025904e-05
-2.77911165385582e-05
-1.94014980940692e-05
-1.84371506284258e-05
-1.82046596091341e-05
-1.54632808610412e-06
-8.00874403071913e-06
-2.11016574758146e-05
-2.21545686568083e-05
-3.3446462363498e-05
-2.66351055100084e-05
-3.83137770610721e-06
-3.49384196960904e-05
-2.62876841237058e-05
-1.68803281714507e-05
-2.46382873818255e-05
-9.28947563780791e-06
-1.14793324403897e-05
-1.46367743143929e-05
-1.18465453717985e-05
-1.95913897462898e-05
-1.7741238098238e-05
-2.25577261118335e-05
-1.64747374711545e-05
-1.31109492449158e-05
-1.96669592413637e-05
-2.92076989973836e-05
-3.55151548563423e-05
-1.85130112668523e-05
-1.61759605347413e-05
-2.06472675529025e-07
-2.2070723988249e-05
-1.22845670400506e-05
-2.1466419126395e-05
-2.27969024760718e-05
-5.9091483542209e-06
1.35381441926989e-05
-1.78238438632178e-05
-2.50172764374708e-05
-2.39432751179968e-05
-2.99354609177142e-05
-1.66831566344216e-05
-1.45432850728646e-05
-4.3648959604793e-06
-1.73282895203873e-05
-1.31355346060039e-05
-2.82126337058123e-05
-8.24999869768953e-06
-2.7994562242771e-05
-1.83629958059657e-05
-8.98974579605358e-06
-5.27812571262884e-06
-1.74762547401128e-05
-1.50228474672003e-05
-1.30281507332231e-05
-2.16808708680947e-05
-1.25240401691664e-05
-1.57668635592225e-05
-1.20676927607251e-05
-1.30502996722665e-05
-2.93093026394267e-05
-1.40907133747914e-05
-1.94560462762244e-05
-1.4046385149964e-05
-3.06326097216263e-05
-4.97893669019288e-06
-7.20431645534854e-06
-1.21110605011691e-05
-1.68230091686228e-05
-3.77093727835898e-05
-7.643707644845e-06
-4.66054660607534e-06
-5.14887669537777e-06
-1.97109790048359e-05
-1.34782551659551e-05
-1.3972526405152e-05
-1.5146302568901e-05
-1.58395304571576e-05
-1.21842006233504e-05
-5.51149427754664e-06
-2.61400913245639e-05
-2.08391809162222e-05
-1.66224877106286e-05
2.82299744350624e-07
1.20559120621298e-05
-1.61190446728916e-05
-1.84105644116023e-05
-3.71477405806433e-05
-2.29361050709597e-05
-1.01100529472857e-06
-2.8279645212277e-05
-3.39243906827916e-05
-1.84171731328766e-05
-1.6798108003294e-05
-3.00871560397132e-05
-2.26119315178023e-05
-5.8626628130579e-06
-3.76461199035297e-05
2.05430166071799e-06
-1.57725868378898e-05
-3.15308058597641e-05
-3.98770059192952e-05
-1.92322845939006e-05
-8.85016172907759e-06
-3.56358942321717e-05
-1.21770539880949e-05
-7.12023917224493e-06
-2.9086680593135e-05
-2.46941059098624e-05
-1.04750166050949e-05
-1.26391649621204e-05
-8.52832547419742e-06
-2.90569846048633e-05
4.1761247759822e-07
-2.84307569535276e-05
-3.63098235429438e-05
-2.21754003207972e-05
-6.33592713516114e-06
-1.40255097563225e-05
-8.62423600864974e-06
-4.61455778343272e-06
1.44896859410326e-06
-6.63452248139742e-06
-1.35097469684913e-05
-3.17993209079652e-06
-2.93761979190919e-05
-2.74999945098808e-06
-1.84412725032428e-05
-1.58872103496703e-05
-2.36519539611945e-05
-3.4694309477744e-07
-1.04417532594812e-05
-3.96978139543522e-05
-1.6593353587732e-05
-2.22889458896809e-05
-1.23099408260097e-05
-6.71361401291416e-06
-2.83219443021408e-05
-2.13648714544377e-05
-2.41768181195528e-05
-1.39498450163465e-05
-6.67356409312607e-06
-2.14073616101593e-05
-3.09946871136569e-05
-4.46497092426759e-05
-2.32216315000025e-05
-8.96330839951357e-06
-1.35662209100331e-05
-1.79083506890533e-05
-1.59832079586107e-05
-7.53234834471218e-06
-8.13929433590502e-06
5.96413278154792e-06
-1.24977022943202e-05
-1.52145629002923e-05
-1.11433352860496e-05
-1.22620806398423e-05
-2.55024847795859e-06
-2.1840343642448e-05
-1.87955943247917e-05
-1.94140151043692e-05
-1.41637656708663e-05
-1.60853894011188e-05
-2.86883095965351e-05
-3.03379763971774e-05
-7.54806154706454e-06
-1.70789888333799e-05
-1.5387078361381e-05
-3.0919894100547e-05
-2.01604320569068e-05
-4.1129025201487e-05
-1.91285792768783e-05
-1.22924163004085e-05
-1.13105639643615e-05
-3.14846490387427e-05
-3.1472941843947e-05
-1.10665865627428e-05
-6.95727402745308e-06
-1.10976407785356e-05
-2.3882959203131e-05
-1.18305546149582e-05
-1.36826713675205e-05
-3.53310856966811e-05
-1.84727171846352e-05
-2.43816918698042e-05
-6.39636697548734e-06
-1.30161995256111e-05
-1.0347081714133e-05
-1.60332579772039e-05
8.25839528239065e-06
-3.13429293143851e-06
-2.17059243323875e-05
-1.88777114518316e-05
-9.38016206563881e-06
-1.55961744319403e-05
-1.21822546605599e-05
-2.15050021288242e-05
-2.39842638272872e-06
-1.19353967561606e-05
-2.02076470248134e-05
-7.18056353970175e-06
-1.68736629989291e-05
-8.87503497467031e-06
-4.34293543822724e-06
6.89789358977877e-07
-1.77913696671542e-05
-7.05284997362634e-06
-2.2780590379863e-05
7.13329409271203e-06
-1.89405831175954e-05
-1.47044092976149e-05
-3.1559960391078e-05
-1.88885711626159e-05
-1.130119060998e-05
-1.60921790004401e-05
-1.181750382942e-05
-2.14696435544687e-05
-1.84571838133651e-05
-2.3209178332451e-05
-6.14595783862547e-06
-1.95091900161459e-05
-1.71215072787396e-05
-1.81491210471257e-05
-7.57552564447823e-06
-3.46436419617748e-05
-3.60614714273386e-05
-1.79164301250387e-05
-5.80901405513285e-06
-3.89763970963865e-06
-2.6120510908654e-05
-8.43159896748496e-06
-5.14531871874237e-06
-2.04717758883329e-05
-1.40146367431005e-05
-5.05287472170969e-07
-3.01688339868835e-05
-2.0809300616287e-05
-1.96861715752822e-05
-2.13702244557651e-05
-1.27969681432576e-05
-1.278114569459e-05
-2.56245189770828e-05
2.35520957583381e-06
-1.99623112773672e-05
-2.21972623198795e-06
-1.29316112227158e-05
-8.24983204456874e-06
-2.4286293303499e-05
-2.38293556406436e-05
-6.56781680169795e-06
-1.92881125725835e-05
-2.36356407076792e-05
-1.64226943207985e-05
-2.1401126630464e-05
-9.44677366136348e-07
-1.74320724413283e-05
-2.11991948897057e-05
-1.59352263616118e-05
-3.26712590838263e-05
-3.67724480951489e-05
-2.96543601831717e-05
1.47018232789456e-06
-5.56222307872966e-06
-2.61403984476714e-06
-1.26129717306164e-05
-1.64337882076944e-05
-2.4952848685951e-05
-1.22997955443171e-05
-1.50850319447047e-05
-3.04159569071075e-05
-3.51959270235348e-06
-1.6640350749519e-05
-7.74764812085649e-06
-9.54368871311213e-06
-1.25495674880542e-05
-2.54601395440033e-05
-2.56907674788852e-05
-1.43983433947502e-05
-2.11726218525603e-05
-1.86390468784945e-05
-1.8060265872899e-05
-1.31435192726406e-05
-2.97346501478913e-05
-1.25056988012182e-06
-3.17886771393588e-05
-1.00106249646429e-05
-1.35289686748677e-05
-2.01638034355811e-05
-2.00959876985807e-05
-1.47745011552991e-05
-2.19791875051558e-05
-1.88075888754158e-05
-1.04310349082777e-05
3.57223084166282e-06
-2.26334407786859e-05
-1.59224948481547e-05
-5.49523693799851e-06
-2.81576429784927e-05
-7.56887850444347e-06
-3.42297349849914e-05
-8.18200461930864e-06
-1.39261999115485e-05
-2.27271017152917e-05
-1.64645844663572e-05
-9.34099358206725e-06
-3.81162309216789e-07
-1.94771764859577e-05
-2.65232803729431e-05
-1.22087892939064e-05
-1.80356199977557e-05
-1.93402751904027e-05
-1.5677588979324e-05
-6.81240700863172e-06
-1.52060464529026e-05
-1.76575977475336e-05
-2.22766422265524e-05
-1.46847587696164e-05
6.4973400415702e-06
-2.42972630462982e-05
-2.18125174399846e-05
-3.03058117006846e-06
-1.39910206588273e-05
-1.40007340776937e-05
-2.11512072751017e-05
-2.01817128896334e-05
-1.52468068478116e-05
-9.04400783710664e-06
-1.75513137553435e-05
-2.32771272892025e-05
4.35177811884497e-07
-2.20330599599733e-05
-2.16653197565206e-05
-5.58483003322615e-06
-1.69883685535261e-05
-9.31502850178924e-06
-2.63142216478289e-05
-1.05238962931203e-05
-1.24726002511275e-05
-2.32618984486768e-05
-1.46717018979564e-05
-2.67695283447386e-05
-2.80254967298311e-05
-7.39793601127618e-06
1.23220168022245e-06
-1.66323895516183e-05
-1.03448777909361e-05
-1.96785383579626e-05
-2.40230440523249e-05
-2.00564400946742e-05
-2.34222306408454e-05
-2.5828508294713e-05
-2.89694787809827e-06
-1.58035898068892e-05
-1.64726574005935e-05
-4.06805919582718e-06
-1.35660914192353e-05
-1.64702010244147e-05
-1.93054283692836e-05
-1.9169040677008e-05
-1.2425861175387e-05
-1.07643542001863e-05
-4.21014251794468e-05
-3.62254540283107e-05
-1.87305504197098e-05
-1.45274275608496e-05
5.56952215036571e-07
-2.05387962611749e-05
-1.56002792657908e-06
-1.83314537923682e-05
-8.76204447305152e-06
5.28124273802797e-06
-4.31028660070869e-05
-1.85909267939666e-05
-1.3382435224872e-05
-1.5474918612741e-05
-1.61878876728964e-05
-2.5016154297481e-05
-2.36628395280619e-05
-3.10447196014669e-05
-1.6585941618255e-05
-2.47164416921145e-05
-1.17634908142661e-05
-1.53901697580201e-05
-1.42548994963356e-05
3.28573973613295e-07
-1.14517357062091e-05
-2.67148503865172e-05
-3.16463054645334e-05
-1.89801023283876e-05
-2.19809427996292e-05
-7.25462300999099e-06
-1.1136696382818e-05
-3.1868854099154e-05
-1.84569743510212e-05
-8.87929982576262e-06
-3.25187214336915e-05
-2.27438048789304e-05
-1.20024190907431e-05
-1.77034115004009e-05
-3.08330451569676e-05
-3.02072309131082e-05
1.11774822178914e-06
-3.12153839865833e-05
-8.08867436514829e-06
-5.47078972015406e-06
-4.68032269978338e-06
-3.0584849493751e-05
-3.38658437865581e-05
-2.40122981645764e-05
-1.2693272548509e-05
-7.40762736934225e-06
-9.0673290172392e-06
-3.02829191772011e-05
3.19819764257264e-06
-2.81157555852763e-05
4.17009021484302e-06
-5.46816889707946e-06
-1.43598542230842e-05
-2.33709605747677e-05
-1.55669263996977e-05
-4.9110414833748e-06
-5.71602561113286e-06
-2.30408594571352e-05
-2.88190167073578e-05
-3.63789293658764e-06
-2.2444434434601e-05
-1.45074576232859e-05
-1.84840120059062e-05
-1.85453637317566e-05
-1.6106454473737e-05
-3.90623804961119e-05
-1.13722690217914e-05
-1.99071752227955e-05
-3.22164581571351e-06
-1.55062293892137e-05
-1.27097989862375e-05
-1.42145242506236e-05
-2.19230081730053e-05
-5.89052531440545e-06
-1.91284197683056e-05
-2.39406195882376e-05
-1.36401726944551e-05
-2.00328637170115e-05
-1.64785462996347e-05
-6.97339740727248e-06
-9.17393787805828e-06
-1.22534355499978e-05
-8.11425167797732e-06
-2.96702387378186e-05
-6.09331049179349e-06
5.43812850955533e-06
-2.51751339879642e-05
-2.75195820050855e-05
-3.15963723947308e-06
-1.8392948935827e-05
-2.66093773316477e-05
-9.13329611101358e-06
-1.58220841711879e-05
-1.9304911531963e-05
2.81743043853378e-06
-1.55907392220775e-06
-2.91072420441251e-05
-1.44948006187109e-05
-1.27736506260701e-05
-3.79923046003698e-05
-1.94685758000111e-05
-2.39727774828853e-05
-4.03135732382072e-06
-1.99021481995878e-05
-1.90215164914321e-05
-6.58230509781516e-06
-1.61974705949402e-05
-9.69811837025356e-06
-1.1127470509696e-05
-2.81785116640044e-05
-1.43335795880744e-05
-1.60541442662823e-05
-1.21037232165755e-05
-2.24948268930877e-05
-1.48514177821657e-05
-2.28080385708686e-05
-9.31074661041862e-06
-2.83841494417966e-06
3.25850659152716e-07
-6.86680743124528e-06
-3.3987629302242e-06
-8.69378924890837e-06
-1.68492076659967e-05
-1.78198023969605e-05
-7.11235038743639e-06
-6.76260548222785e-06
-1.73182635188064e-05
-1.27852727951277e-05
-1.56345036536913e-05
-3.64465713724397e-05
-1.80264250449801e-05
-2.6280706940502e-06
-6.50006302679938e-06
-1.18148665699887e-05
-2.43983941279023e-05
5.5875002936132e-06
-5.45105825373209e-06
3.48243882114676e-07
-1.56829639219827e-05
-2.40234138177205e-05
-1.04560662930343e-05
-3.64159159499883e-06
-1.12981841637508e-05
-1.23988049845998e-05
-2.27639712287341e-05
-7.53112177176082e-06
-1.09461544663959e-05
-5.6534925454737e-06
-2.80967884067236e-05
-1.28005504690038e-05
9.34536439267098e-06
-8.35831565669678e-06
-1.64213107718274e-05
-8.87816155518481e-06
-2.3110794868451e-05
-9.72702251166964e-06
-1.52875238509362e-06
-1.15256737162035e-05
-5.55397249534603e-06
-1.44093035193319e-05
-1.40728741735519e-05
2.33092188633533e-06
-1.79177417836265e-05
1.84924404981259e-05
3.92081973122662e-06
-5.97635502614773e-06
-1.0055949278125e-05
-1.23228479851197e-05
-1.31394961216773e-05
-1.75863637100147e-06
-1.16632869599783e-05
-8.97545559046474e-06
-3.53631270293553e-06
-1.5604633195948e-05
-1.38337490218184e-05
-1.93223108415892e-05
-2.08043452217798e-05
-2.57566381722612e-05
5.2474322728494e-06
-1.25730375655577e-05
-3.07584571441834e-05
-3.22269360040896e-05
4.28550795222648e-06
-1.71883992516401e-05
-1.14842156004599e-05
-2.63650233781596e-05
-2.47882883454652e-06
-1.08563096197723e-05
-2.14741203158896e-05
-2.78130940564297e-05
-1.07123595485535e-05
-1.10851964914674e-05
2.89696864589005e-06
-1.73879970938949e-05
-2.33141552533342e-05
-1.36913605780024e-05
-2.04407652034474e-05
-8.3987388275275e-06
-2.93899312346526e-05
-1.13080084040273e-05
-1.3898784799153e-05
-3.24523135993244e-05
-1.9867310201079e-05
-1.80104286121818e-05
-1.90465393528853e-05
-2.37609757732824e-05
-2.03622603203237e-05
-5.12410733498222e-07
-2.1794943525526e-05
-1.61395225549166e-05
-2.50385781214161e-05
-4.95168359054372e-06
-3.25620521135739e-05
-2.94076184082021e-05
-3.9530293235314e-06
-1.13219177528284e-05
-1.38481107816757e-05
-4.76785186390231e-06
7.86551565471581e-06
-2.14681160374984e-05
-1.44539884835884e-05
-2.5713333974127e-05
7.44053846790709e-06
-1.23559750560544e-05
-2.11465985854744e-05
-1.90551091945067e-05
-2.35208071621086e-05
-6.90151420572996e-06
1.07107121127327e-05
-1.82579793118837e-05
-9.47931164135601e-06
-1.37757671584713e-05
1.0954335912749e-05
-2.25304538976035e-05
-2.83969578195569e-05
-1.1957048989383e-06
-1.84634522343443e-05
-3.36159277480626e-06
-8.65389042476367e-06
4.05079592972364e-07
-1.51303687507963e-05
-1.85746459685288e-05
-2.65585168317556e-05
-1.89757467593667e-05
1.06825083241705e-05
-8.15506635771122e-06
-2.57975584237691e-05
-1.50031062866309e-06
-2.93698560228728e-05
-9.44741538338106e-06
-1.47876101558803e-05
-1.41482851758071e-05
7.72349996157314e-07
-9.62652101930783e-06
1.40629423257184e-06
-2.47967743375578e-05
-1.18628399358741e-05
-9.14399684659532e-06
-1.04595882192673e-05
-2.52500988495428e-05
-2.31350573131492e-05
5.39650209746465e-06
-1.60114541103519e-05
-2.22011883067147e-06
-1.46452396696573e-05
-2.81881335721181e-05
-2.72112832463235e-05
-1.77503035828277e-05
-9.79043688442687e-06
-1.75330731171705e-05
-7.41131873466564e-06
-5.78686939332255e-06
-1.53205807553958e-05
-1.91381431099047e-05
-2.29083418809535e-06
-1.02711238189643e-05
-1.28919334212855e-05
-2.50506182885657e-05
-3.6520143943845e-05
-2.19864424429773e-05
-5.19311601160914e-06
-5.26235981418516e-06
-1.81599033392056e-05
-1.1258325265512e-05
-1.46280344550382e-05
-1.48311847678473e-05
-1.84062719250943e-05
-1.195941555511e-05
-2.97988924271957e-05
-2.33405404562351e-06
-1.92647837812951e-05
-2.21664950232034e-05
-1.43800971956859e-05
3.08928004263879e-06
-1.30737243464737e-05
-2.39941735409741e-05
-1.95995375195836e-05
-1.68125364572779e-05
7.31049523561679e-06
-2.59944802915672e-05
-2.57790956062751e-05
-2.12539707358651e-05
-3.57691899328852e-05
-1.19145003407818e-05
-1.63038610367478e-05
-2.38311782346474e-05
-5.0971942955162e-07
-7.50125975730415e-06
-7.42112050341913e-06
-1.83591568117848e-05
5.14501212647297e-06
-9.72771125264207e-06
-1.65853512469896e-05
-1.42820494663011e-05
-2.06809242178402e-05
-1.35488425616067e-05
-1.33451038408037e-05
-2.91422803817883e-06
-2.76191093259327e-05
-1.15369649472681e-05
-1.51580065962031e-06
-1.40629583423107e-05
-2.46319763546566e-05
-3.88474659988515e-05
-1.04689290728325e-05
-1.84747175378061e-05
-2.28530988184702e-05
-1.66787621400887e-05
-1.8313566602965e-05
-1.028259554851e-05
-3.63463723502764e-05
-2.90564637072367e-05
-7.37752257733517e-07
-2.32628350037167e-05
-3.59462444507831e-05
-1.62652742784167e-05
-2.01858599786196e-05
-1.83849185820476e-05
-2.85457473153812e-05
-2.63396309736442e-05
-9.11464022831344e-06
-5.54175357146997e-06
-4.58416402537723e-06
-2.34066732526365e-05
-1.89249216524958e-05
-1.11535505879235e-05
-2.12500787668571e-05
-2.28865623380146e-05
-2.38097944676755e-05
-5.97154533100052e-06
-1.83769596228686e-05
-1.84949750293028e-05
-1.88133248645695e-05
-1.20847683763806e-05
4.56681753069463e-06
-4.53183036380514e-06
-2.27004416123157e-05
-1.45960277812801e-05
-3.01295697118937e-05
-1.32728360962515e-05
1.50784191384646e-07
-1.53433243428647e-05
-2.05495178222395e-05
-2.37217515480944e-05
-1.64104050623891e-05
-1.30780131040504e-05
-1.20818248327514e-05
-1.87294102957401e-05
9.74568751823253e-06
-1.77498833455094e-05
-2.57967097245209e-05
-1.01587209410132e-05
-1.44323237398453e-06
-2.94477001195207e-05
-2.26905368358468e-05
-1.37559851542139e-05
-1.92701473663732e-05
-5.70648702346934e-06
-7.89140589134354e-06
-1.45840221615556e-05
-2.13235245913106e-05
-6.24923787477278e-06
-1.87922072453498e-05
-2.60526582224269e-05
-2.15622555504317e-05
-1.02519132875235e-05
-1.64111732684184e-05
-7.93221695025255e-07
-3.0678353923184e-06
-5.39540389358429e-06
-1.54455099503543e-05
-1.41753247773183e-05
-1.57675809518617e-05
-1.47482752432224e-05
-1.64019631841276e-05
-2.19831530832967e-05
-1.57379527321631e-05
-2.90092365224866e-05
-1.61237861129205e-05
-2.13926559642172e-05
-1.20759633411342e-05
-2.38645848802036e-05
-1.43424468758649e-05
-1.37491201643748e-05
-1.88825293107855e-05
-3.73407945192895e-05
-2.58588612809421e-05
-1.1130413348828e-05
-2.08740886439582e-05
-2.9961494073936e-05
-1.96666899050005e-05
-2.10951128125898e-05
-2.18454107958849e-05
-1.45155780520949e-05
-1.47117415997807e-05
-3.00694014783987e-05
-2.03829609044629e-05
-1.8091935179812e-05
-2.21643327716439e-05
-4.33115785066233e-06
-2.22420726706351e-05
-1.27768257688957e-05
-2.08278478517546e-05
-2.09618878386386e-05
-1.21775930228519e-05
-1.18523378427279e-05
-1.55409805857273e-05
-2.18208998865835e-05
-9.17784329814049e-06
-3.72548044134579e-05
-1.11163416230916e-06
-1.76423359903964e-05
-3.17705354720654e-05
-1.19064108981111e-05
-5.18648428076459e-06
-2.20876674994295e-05
-1.7603228396306e-05
-2.84317131440794e-05
1.55458613176743e-05
-2.97010707725916e-05
-7.29995119418918e-06
-2.70042239823879e-05
-3.14471880997982e-05
-2.16492134472815e-05
-5.79788563225362e-06
-3.32831539680764e-05
-2.25718187966696e-05
-3.42568528565963e-06
-2.69716289001755e-05
-8.69353839938525e-06
-1.82500212456305e-05
-2.49460957270858e-05
-2.91232839962478e-05
-1.47943583223641e-05
-8.16617874297317e-06
-2.59888100732451e-05
-1.2849743672699e-05
-2.81260560138395e-06
-4.44186155884374e-06
-1.55971838527848e-05
-3.27150741408086e-05
-1.28161179730472e-05
-1.80801794675805e-06
-1.28879224064295e-05
-1.87043818280372e-05
-1.64308293231358e-05
-2.11474351743183e-05
9.55087487536076e-07
-1.67955920638129e-05
-1.47106562926922e-05
-9.41059577488726e-06
-2.61729198460734e-05
2.86450258080291e-07
2.26942950821673e-06
-2.97146172191078e-05
-8.01139143729844e-06
-1.87171700143612e-05
-2.47693941821839e-05
-3.88313519920109e-06
-9.11449691139437e-06
-2.39501786624363e-05
-1.63175921113653e-05
-2.49222836951924e-05
-9.78922481717141e-06
-1.51091995290035e-05
-1.80117438880171e-05
-2.27514970649184e-05
-2.05478537003218e-07
1.73843873508115e-07
-1.0955593073809e-05
-2.99877376918194e-05
-1.62329110045254e-05
-2.09402798870838e-05
-1.69207143804328e-05
-2.27410394820923e-05
-3.0914368908133e-05
-2.07512765106828e-05
-6.6506141607732e-06
-6.20655315503215e-06
-2.40400414988988e-05
-1.59698688560137e-05
-1.51263214061141e-05
-3.16472732376874e-05
-2.55634479515509e-05
-1.48399796375032e-05
-9.42186532729575e-06
-1.94517491164539e-05
-1.17841710052265e-05
-1.6986812793484e-05
-6.91481141733602e-06
-1.54911219828578e-05
-1.75900398093818e-05
-1.86877212902521e-05
-2.6270274541757e-05
-6.77611807758393e-07
-1.78607837277956e-05
-1.94533866096765e-05
-1.3180197095471e-05
-1.0417459317825e-06
-2.06186853012063e-05
-1.74797476089407e-05
-3.13125565325581e-05
-1.95587885177698e-05
-2.02069909262565e-05
2.59679771558567e-06
-3.03252849468197e-05
-2.77631752991045e-05
-1.1156090938192e-05
-2.56660352515574e-05
-3.57844883756626e-06
-1.02894268787645e-05
-1.28115656293727e-05
-2.07218184052635e-05
-2.7216119342739e-05
-3.72186444926033e-05
-1.65995503842689e-05
-8.66719125125309e-06
-4.4435051433673e-06
-4.13393984303243e-06
-1.33446599303369e-05
-2.69161140279048e-05
-1.69614647733004e-08
-1.16720625587199e-05
-2.92195461157873e-05
-3.43581240060702e-07
-2.20974337222208e-05
-8.14375040296328e-06
-2.04284682209167e-05
-1.50118074834367e-05
-2.08953335210843e-05
-1.39519767787479e-05
-1.78129276536571e-05
-1.56814098539554e-05
-1.09681832888266e-05
-1.93020140543753e-05
-1.26199297155787e-05
-2.6921965602569e-05
-8.57633913349291e-06
-2.9768786158642e-05
-1.84949112615772e-05
1.68122213935996e-06
-2.29336489348169e-05
-2.49859356244966e-05
-1.78472989251132e-05
-2.16827541014686e-05
-1.48357700901088e-05
-1.86187661622816e-05
-1.39580511856745e-05
-1.75586908718842e-05
-3.06813216717262e-05
-4.80868438851893e-06
-2.0669008289549e-05
-3.03664106929268e-05
-1.48517373358122e-05
2.46608829292003e-06
-1.23372008898119e-05
-6.80955750116205e-06
-1.9698661905649e-05
-1.96126261945365e-05
-1.77333846257217e-05
-2.44429477572854e-05
-8.5609865382089e-06
-2.04951097140146e-05
-5.23978421717935e-06
-4.17816912712069e-05
-1.69139199461076e-05
-1.83028182355954e-06
-2.19730538454055e-05
-2.55112212300809e-05
-2.84327498674574e-05
-1.98586002482786e-05
-1.85966041581917e-05
-5.02083232036421e-06
-2.23490201195151e-05
-1.04892677969297e-05
-2.7553106862813e-05
-2.91018584606199e-05
9.8367329029491e-07
-1.2050880339623e-05
2.81168038705573e-07
-1.71079050985357e-05
6.74946201516735e-06
-2.43354017387664e-05
-9.6566891757708e-06
-1.67228738817559e-05
-1.73527876175874e-05
-1.91195114687081e-05
-1.86764894064651e-05
-3.36609125975981e-05
-7.79590189919182e-06
-2.77938085791675e-05
-3.7595365825923e-07
-2.60811125036587e-06
-1.38267161017118e-05
-1.32159978790794e-05
9.44016725637371e-07
-1.19637109917081e-05
-3.66334709317533e-05
-2.15020879375593e-05
-9.60781918206327e-06
-2.08014678313873e-05
-3.52044919607068e-05
-1.7912985428358e-05
-1.35184476435645e-05
-1.24753738207484e-06
-1.22811250756252e-05
-6.39736389161169e-06
-1.39210480803152e-05
-8.05247080973739e-06
-5.6846793473859e-06
-1.72074318707311e-05
-6.40890800307606e-06
-2.2226628451026e-05
-2.88983733395424e-05
-8.40432718624982e-06
-2.05011771587956e-05
-1.42881945298123e-06
-1.09676447856198e-05
-2.46451573712544e-05
-2.48032740785392e-05
-1.40197463800975e-05
-2.63571426003911e-05
-2.16743313998046e-05
-1.81201747230649e-05
-1.28911695116931e-05
-1.71106296945384e-05
-2.08532169066351e-05
-2.47362882052001e-05
-1.05782633339885e-05
-1.67566664141484e-05
-1.35624960237768e-05
-2.94633600377942e-05
-7.40306447337216e-06
-1.42233275703062e-05
-1.55980887170289e-05
-1.38757115723191e-05
-1.12039188469113e-05
-8.63651175827707e-06
-1.81106735237922e-05
-1.6897501228587e-05
-1.32386299921048e-05
-1.5163962551611e-05
-1.77810074468544e-05
-1.9771874669245e-05
-1.91111596344099e-05
-2.1089010749416e-05
-1.44567543932544e-05
-3.70346377745992e-05
-2.7782999318782e-05
-4.86007725852958e-06
-1.71440677657404e-05
-9.22226548113687e-06
1.56247922473324e-06
-7.45244757151654e-06
-3.02334254156714e-05
-8.07024075029535e-06
1.11771723109265e-05
-3.83362316195719e-06
-1.23813776301342e-05
-1.80554504946628e-05
-2.56090501243569e-05
1.19831579630556e-05
-1.80546493342986e-05
-1.03171331472233e-05
-6.94574699145744e-06
-5.76214782870425e-06
-2.5530915615957e-05
-7.3378073973626e-06
-1.50649348096099e-05
-2.62995444003008e-05
-2.14978241221518e-05
-2.3524330995264e-05
5.37971283655854e-06
-1.22974710790051e-05
-1.37088824327391e-05
-6.71322868566777e-06
-3.1702208361582e-05
-6.82167341358576e-06
-2.50168222414327e-05
-3.06179153381902e-05
-1.73359588776991e-05
-3.10282662495173e-05
-1.97846664169165e-05
-1.2861381281961e-05
-1.37223136800969e-05
-1.9610200068874e-05
-1.46138000982574e-05
-8.45338120847202e-06
-2.15640725437107e-05
-2.88238569183395e-05
-1.06912820193727e-05
-7.77179620760891e-06
-1.51169372501687e-05
-2.82704796612134e-05
-1.33929296197793e-05
-1.92536960037099e-05
-1.0940894812626e-05
-2.65040426054516e-05
-3.21197654461704e-05
-1.83469115012933e-05
2.18788391394437e-07
-8.38450321990767e-06
-2.47283560779263e-05
-2.47613049985268e-05
-2.15451684511468e-05
-1.49170319789635e-05
-1.14141672658588e-06
-6.3331632562369e-06
-1.32116863454216e-05
-1.20583594498732e-05
-1.30186594837866e-05
-1.43855164783099e-05
-1.28208966128898e-05
-2.48371733139057e-05
-9.10867043516831e-06
-2.40984731185347e-06
-1.1607425823813e-05
-1.28267513734178e-05
-2.76336406050919e-05
-6.39950352372476e-06
-1.08194597898588e-05
-1.14122061843683e-05
-2.47670143060526e-05
-1.13961389612472e-05
-8.8487746786447e-06
-6.38930899206486e-06
-7.769739525228e-06
-2.53098309601817e-05
-2.06285865503552e-05
-2.25114857387067e-05
-4.18355502051802e-06
-8.11154836180483e-06
-1.87678429365397e-05
-1.92295773672334e-05
-3.92689582016602e-05
-2.75441748499926e-05
-3.24701288970443e-05
-1.67758832311123e-05
-1.63104370429936e-05
-3.23608491055358e-05
-1.89991198468112e-05
-8.9579366151989e-06
-1.20388716987783e-05
-2.13317812407574e-05
-1.84344987651908e-05
-2.20870253967057e-05
-2.04967974241678e-05
-5.63839949119716e-06
-1.84779446536843e-05
-3.1115362615508e-05
-1.9636445533885e-05
-2.32653543068027e-05
-5.09487077339415e-06
-2.820555672763e-05
-2.60365848955633e-05
-2.38630423057989e-05
-1.41715755129325e-05
-2.26143919304289e-05
-1.58281666746661e-05
-3.45082355088435e-05
-2.71509576263933e-05
-1.28588590259102e-05
1.89134456387443e-06
-9.87907867074443e-06
-1.15470583058434e-05
-3.8284046834559e-06
-2.34933236202744e-05
-1.47068321691436e-05
-2.56367509689932e-05
-2.87831574427281e-05
-1.31664694026513e-05
-2.48319809424357e-05
-1.69451173733485e-05
-1.94868657858742e-05
-4.904136873834e-06
-1.19957968970232e-05
8.42501058888162e-06
-1.7144566665561e-05
-1.1112163761846e-05
-1.39444443271829e-05
-6.21090628643701e-06
-2.10098414383122e-05
-2.48239762602163e-05
-3.17066373242723e-05
-2.1043795979352e-05
-6.40160696001603e-06
8.91718738546485e-07
-2.29634006882357e-05
-1.32129243940022e-06
-5.45200694235137e-06
-2.63635764833707e-05
-2.25341101965278e-05
-1.64683507429269e-05
-1.1623945616639e-05
-7.99002201792111e-07
-1.72577190749276e-05
-2.84894576348479e-05
-1.88796114136749e-05
-1.94406917606063e-05
-1.65497639378367e-05
-1.81442338915979e-05
-3.05744126491411e-05
-2.19547600308517e-05
-2.17123832864339e-05
-1.28601785200507e-05
-1.50748400206535e-05
-1.16517208223722e-05
-1.4500768922608e-05
-1.33431678035248e-05
-5.95216424321411e-06
-1.57807423625965e-05
-1.57732267096717e-05
-8.33421603367639e-06
-1.21338338043444e-05
-4.07065018534405e-06
-1.15908405542878e-05
-1.69329612243245e-05
-6.47099017242291e-06
-3.12817658368059e-05
-1.72577615942934e-05
-4.59536382876104e-06
-2.77372814157162e-05
-7.67708154361275e-06
-2.31091433488947e-05
-3.53832033405046e-05
-1.3309725447663e-05
-8.42339522946246e-06
-1.84505588494328e-05
-3.23349687919903e-05
-1.78229342132072e-06
-1.3555292855695e-05
-1.85725085158331e-05
-1.88565096040832e-05
-1.26526918710526e-05
-1.25552687824959e-05
-1.20858496790835e-05
-2.22427180610587e-06
-1.11227115369908e-05
-2.37643241163425e-05
-2.7911238651225e-05
-1.66953223368001e-05
-3.13071089258372e-05
-1.22113137880759e-06
-2.52006049655969e-05
-7.73588440445996e-06
-1.05841166288787e-05
-1.86339642447206e-05
-2.37401411282654e-06
-9.70676167090763e-06
-2.20808198034635e-05
-1.13572171542224e-05
-1.64562127213365e-05
-6.38327548365301e-06
-2.92238856863388e-05
3.00804404981871e-07
-2.21587397581986e-05
-1.30576146582189e-05
-2.57938228213326e-05
-3.14954353266011e-05
-1.45172235339413e-05
-2.52657378952591e-05
-1.16509405166348e-05
-2.31100081138014e-05
-1.19945716765266e-05
-6.74234155658215e-06
-2.97424046690269e-05
-6.90131972455842e-06
-1.73536577090471e-05
-2.74927762755455e-05
-1.9577126458775e-05
-3.49871599132179e-06
-8.17096318150695e-07
-1.65276991041105e-05
-2.75517188915766e-05
-1.25946718096558e-05
-2.9163056670997e-05
-1.52317765132214e-05
-1.38183158621639e-05
-1.09810329402637e-05
-1.69024775262591e-05
-1.55452926527626e-05
-1.17450222811084e-05
-3.17860628600714e-05
-1.45894726233148e-05
-1.23757870053712e-05
-2.29132044503356e-05
1.00452552151714e-05
-1.57816555850133e-05
-1.05029230666584e-05
-9.15782050685939e-06
-1.63131017935005e-05
-1.81610305733387e-05
-3.34627018513646e-05
-2.34658708736578e-05
-1.45093549496935e-05
-3.17261326236188e-05
-2.28334911361059e-05
-2.14115772879796e-05
-3.47889547642222e-05
-2.72593625019967e-05
1.17830034715994e-05
-9.21778215774319e-06
-2.9306570975111e-05
-1.40338932529328e-05
-1.06597665143749e-05
-7.2509427138415e-06
-7.26384087496959e-06
-8.4972215801628e-06
-9.33423999657881e-06
-2.47662044166034e-05
-2.40018005418528e-05
-2.56166294908347e-05
-1.45295109334499e-05
-1.45392545553019e-05
-2.95861672817946e-05
5.96122399579164e-07
-1.36607924680741e-05
3.22350877767238e-07
-1.89421049809595e-05
-2.60428699646037e-05
-1.98343508051756e-05
-1.45452241969191e-05
-1.96735683425747e-05
-7.95889771177098e-06
-2.31192553449176e-05
-8.30416593308146e-06
-1.74837431502192e-05
-3.30463669397362e-06
-2.21653462560994e-05
-2.30936760987072e-05
-1.1639511665475e-06
-1.76315701777732e-05
-9.47203059034404e-06
-2.98105808635937e-05
-2.02160889811946e-05
-2.15894134335531e-05
-1.4187666824447e-05
-1.04278127217742e-05
-1.78978071191342e-05
-1.94387501147151e-05
-2.39762600036964e-05
-1.85974527687173e-05
-1.14292639881406e-05
-1.50843225174073e-05
-2.64711461041595e-06
-1.42229892548642e-05
-2.04093214451051e-05
-1.95171439347447e-05
-9.57539044402846e-06
-2.01282997344332e-05
-9.19168473033782e-06
-1.82100007256669e-05
-1.5092631414103e-05
-2.01605249962247e-05
-1.11702030841043e-05
-8.52627472077573e-06
-1.60298333373048e-05
-2.64644318694468e-06
-1.3077370309583e-05
-2.28394703693693e-05
-1.27211132902142e-05
-1.89583133789925e-06
-3.64021297126938e-05
-1.95729861376195e-05
-2.24053206454537e-05
-2.46406690332413e-05
-1.71181945476243e-05
-6.73736589562343e-06
-8.54706377249244e-06
-3.80072436793568e-06
-2.63803160539889e-05
-1.83040080074976e-05
-5.59682995267121e-07
-1.71793571401569e-05
-1.81014690128395e-05
-2.21223958198468e-05
-6.74497599815797e-06
-4.13155569900356e-05
-1.51946125611946e-05
-2.05325601532972e-05
-2.26967759028654e-05
-1.00243233381233e-05
-1.25851726356929e-05
-1.81506123856876e-05
-3.13623502324978e-05
-1.61624127661637e-05
-4.5281832226826e-06
-1.51456878688902e-05
-1.10359684908138e-05
8.36325568017585e-07
-1.2115002385884e-05
-1.72482528421816e-05
-1.96868665907058e-05
-9.65501311038485e-06
-1.05097781629238e-05
3.098270313812e-06
-3.27467287331057e-05
-2.64484766256912e-05
-3.48498120136047e-06
-1.79635061041654e-05
-2.46932833211606e-05
-5.4177701241753e-06
-1.56480754280923e-05
-2.34568512519791e-05
-1.35696164184175e-05
-2.81637657109681e-05
-2.47198255384763e-05
-2.25943801186329e-05
-1.75137502823155e-06
-1.25120089168443e-05
-1.46469814457662e-05
-1.30634036265721e-05
-2.14554264229969e-05
-1.1025262996679e-05
-2.05217729314146e-05
-1.25918427498889e-05
-1.20722538736654e-05
-2.54271545487857e-05
-2.03369794989251e-05
-1.23066167965374e-05
-2.57245374199653e-05
-1.33485970280614e-05
-1.26228682313886e-05
-2.49302152628092e-05
-2.5588912515049e-05
-2.13684555891794e-05
-1.8888005908045e-05
-3.42893691784748e-05
-1.1930941025173e-05
2.0073151564019e-06
-2.17789393445233e-05
-1.65983207938212e-05
-1.87190982091199e-05
-5.03183795253256e-05
-4.15005757463368e-06
-1.21231049574391e-05
-1.71200414312018e-05
-5.32345536470661e-06
-1.38177750280112e-05
-9.50449772134266e-06
-1.16864233316028e-05
-6.46487246669654e-06
-7.35067806343622e-06
-4.88618578294988e-06
-1.03523132558494e-05
-2.41480837115126e-05
-1.73085110419727e-05
-4.22010182494403e-06
-1.2493630372576e-05
-1.20666237234869e-05
-2.48258044553848e-05
-1.2385718586478e-05
-1.41373862938227e-05
-2.03229017261647e-05
-2.00370457320126e-05
-1.61021065527587e-05
-3.39352769160763e-05
-1.57784496037992e-05
-1.96300688008679e-05
-1.27571669391235e-07
-2.93409960951804e-05
-5.14878662419677e-06
-1.58203198918892e-05
-2.95962744252806e-05
-2.06368193748381e-05
-2.37482941168408e-05
-3.03186495132236e-05
-2.42469518763648e-05
-1.94884537443003e-05
-2.31075968896597e-05
-7.52780959671915e-06
-1.29294069264874e-05
-2.31468346827584e-05
-1.11504324357551e-05
2.03916862797453e-06
-2.04696503346561e-05
-9.12664521657814e-08
3.66789698598685e-06
-2.55988714611021e-05
-2.67065240209325e-05
-1.45594904101414e-05
-1.73400760428994e-05
-7.71247109253649e-06
-2.25352038233603e-05
-1.83244664620921e-05
-2.36424068035487e-05
-1.73563049666491e-05
-5.11447318006502e-06
8.99487553806936e-06
-9.9475990657127e-06
-2.10125233014104e-05
-2.78109876133639e-05
-1.47012935697839e-05
-5.5496861751853e-06
-1.3968212540446e-05
-3.04586430518151e-05
-1.71057793736609e-05
-2.08795301760803e-05
-1.40437457327662e-05
-1.67426452432922e-05
-1.41206795102492e-05
-1.00212821507379e-05
-1.38820113056188e-05
-2.01388640787464e-05
-2.81513538838356e-05
-1.310847405206e-05
-1.8140736460686e-05
-9.37124577604506e-06
-6.74701372362467e-06
-1.60840264948049e-05
-1.65767069733711e-05
-1.91735879271502e-05
-1.49144125139361e-05
-5.4452770021701e-06
-2.72359365615772e-05
-1.94884441201716e-05
-1.15199656230786e-06
-1.27995781107628e-05
-2.40198516524345e-05
-2.97664514603111e-05
-3.44064355217151e-05
-2.02151730758902e-05
-3.24257990883041e-05
6.92202824745487e-06
-1.09531108443768e-05
-2.64253660279927e-05
-1.67099671362658e-05
-2.42691784138654e-05
-1.08417474229367e-07
-7.98769074160698e-06
-4.48426043737476e-06
-3.04435514493724e-05
-2.20172263433868e-05
-1.93136071013509e-05
-1.45352644409682e-05
-1.11162799665061e-05
-5.54572538432831e-06
-5.60698757589429e-06
-1.11640513797409e-05
-1.71324896241153e-05
-1.71162301854968e-05
-1.02540381710151e-05
-1.47964477008654e-05
-1.67701672843678e-05
-3.37112605894933e-06
-1.92177617885675e-05
-9.3938448523804e-06
-2.71729241543331e-05
-1.74773723895063e-05
-2.05454341762374e-05
-9.65758825200979e-06
-2.01335474583607e-05
-2.6594772373511e-05
-2.94391199920659e-05
-1.48456575045837e-05
-5.61300622655849e-06
-1.64420596955697e-05
-2.57102722738212e-05
3.83336142336749e-06
-1.09984334250628e-05
5.57375031294196e-06
-1.66800166919091e-05
-7.63247997203806e-06
-1.30781511768811e-05
-1.11314854092451e-05
-1.63156891621555e-05
-1.42587804149898e-05
-1.71498074601584e-05
-1.8395071072589e-05
-1.6328749145122e-05
-3.18514500059567e-05
-3.11470472789502e-05
-2.0556645323063e-06
-1.7275065639596e-05
-1.8693985871699e-05
-1.09072605074935e-05
-4.28828586017491e-05
-1.89704949212152e-05
-2.54618674222731e-05
1.21369033118373e-05
-1.32610551209078e-05
-1.29644802305692e-05
4.55131053477901e-06
-1.61751103114188e-05
-2.31517146312765e-05
-1.51356393345862e-05
-9.79238939403471e-06
-9.4701507332276e-06
-1.28803129995514e-05
-1.77086239746948e-05
-2.09399707531025e-05
-1.40974900096853e-05
-1.57015227228769e-05
1.6134589958107e-06
-1.22754370073445e-05
-1.37405140488112e-05
-1.3334285049318e-05
-5.02179069590554e-07
-2.15279034605597e-05
-2.13402108652404e-05
-2.96823156933571e-05
-1.45520598989451e-05
-2.81975208917439e-05
-1.00661332747137e-05
-9.42500998411736e-06
-1.32834757830331e-05
-1.18117221790477e-05
-3.23675487201244e-05
-1.97295478388795e-06
-1.18921874352061e-05
-2.3419013639994e-05
-5.55357913559729e-07
-5.05782677526142e-06
-2.24202561243208e-05
-1.92408405038357e-05
-1.60610970383337e-05
-1.76219549837215e-05
-1.92259884260795e-05
-2.2313359582648e-05
-2.02936974338084e-05
-9.95835362497491e-06
-1.23676919958287e-05
-1.18154101922787e-06
-1.35883491422743e-05
-1.2168023167985e-05
-1.49361003437872e-05
-4.75865075872801e-06
-1.11308456948832e-05
-5.81723352034107e-06
-7.75842277194729e-06
-1.24466819105761e-05
-2.13529954569139e-05
-2.32358920994128e-05
-3.3763268109714e-05
-1.37487859285671e-05
-8.92075934706494e-06
-1.88412005696227e-05
-1.76686098970397e-05
-1.95198792748056e-05
-9.44175911946519e-06
-2.53512635716125e-05
-1.52925149470073e-05
-4.79272294191687e-06
-1.49950483949022e-05
-1.55635952508184e-05
-1.78559582844378e-07
-1.38150371160988e-05
-9.75239610722498e-06
-2.59097389936225e-05
-1.44887889089833e-05
-1.30320034818103e-05
-1.54685714715443e-05
-4.4839662349885e-06
-2.03185324250427e-05
-5.02972313945292e-06
-3.53164673317102e-07
-2.94322826470031e-05
-2.76431799741451e-05
-2.89135809868247e-05
-1.42730526434091e-06
-3.62012580618406e-05
-9.3561021956431e-06
-2.80112094757587e-05
-3.31380981999234e-05
-1.39233194039851e-05
-5.65634171858126e-06
-1.32390100999149e-05
-4.18742611340994e-06
-2.91319608611639e-05
-1.33779430585402e-05
-2.17007993728717e-05
-2.45970959874511e-05
-8.18484461162802e-06
-1.79290474382607e-05
-1.47999263577817e-05
-2.52210601005353e-05
-1.76859455490398e-05
-4.4541241552476e-06
-2.4676355931327e-05
-7.7612146626218e-06
-1.43354751846298e-05
2.04515746088328e-06
-1.85269326996299e-05
5.05902003268335e-06
-7.40610090674131e-06
-2.30391954330497e-05
-1.84890933963366e-05
-1.27998312309783e-05
-3.84587543960065e-06
-3.82349602416133e-06
-1.12136217520187e-05
-1.13026763685739e-06
-4.60647050518141e-06
1.29711440803085e-06
-1.17232054745442e-05
-8.46208957451762e-06
-4.9158441292285e-06
-1.68280411762673e-05
-2.44548184816499e-05
-2.0235823651878e-05
-2.5687817440868e-05
-1.19795068379719e-05
-3.08240709463843e-05
1.005521566088e-05
-1.29913306224185e-05
-1.65312165860186e-05
-2.69408053870038e-05
-1.64693725767123e-05
-1.82978473881113e-05
-2.03992699002638e-05
-4.65670445196678e-06
-1.683836021113e-05
-2.89672365153025e-05
-1.4138476770366e-05
5.64858039206446e-06
-3.07144806085233e-05
-1.36447933615793e-05
-2.53941027137431e-05
-1.35507784291614e-05
-2.60282836769717e-05
-9.03280607458785e-06
-8.28140691785595e-06
-3.20347492713967e-05
-2.09412229265953e-05
-1.74454367535053e-05
-1.91498159429972e-05
-2.94215762925161e-05
-1.67065639413075e-05
-1.48483771009655e-06
-1.28785311187512e-05
-2.27747375332478e-05
-9.48595332148638e-06
-1.89138056114744e-05
-1.02456074073865e-05
-8.63000043303252e-06
-1.63518007694917e-05
-8.31436830815866e-06
-2.6582329473023e-05
-6.97082691429306e-06
1.20648487787585e-06
-1.27160693341691e-05
-2.28574451800779e-05
-1.62173403423443e-05
-1.49869675690763e-05
-2.13412351840795e-05
-2.43523849872615e-05
-1.92727369096268e-05
-1.92279691693777e-05
-4.52714362501916e-06
-2.106275856307e-05
-4.29116160340765e-06
-1.57926108439614e-05
1.2071734419061e-05
-1.22675963985431e-05
-2.48426824893548e-05
-4.32891156101459e-06
-8.01674522449806e-06
-2.64273101978453e-05
-1.65127476660337e-05
-1.79680839973092e-05
-1.19654279208042e-05
-1.48009167611681e-05
-2.40280300793421e-05
-2.779556848042e-06
-1.95349788601081e-05
-7.04100160236287e-06
-1.59954234547104e-05
-1.68343010279632e-05
-1.24528495413946e-06
-2.14416169464299e-05
-1.02689350710509e-05
-1.20848468329538e-05
-1.30586531699698e-05
-2.36630471705924e-05
-1.73944981676308e-05
-2.30114269821502e-05
-1.66791349531573e-05
-9.51084326346041e-08
-2.84456160500206e-05
-9.67999064805022e-06
7.1057079284243e-07
-1.64382586999819e-05
-2.90441109701371e-05
-2.20146911287152e-05
-4.06473289693851e-05
-5.73754416401529e-06
-1.37734395600756e-05
-1.45690603507006e-05
-1.3953949573114e-05
-5.85020160448416e-06
-1.83416791760591e-05
-9.76664921038719e-06
-3.75363283800099e-05
-2.57576154870676e-05
-2.40153469941095e-05
-2.03018608014979e-05
-9.46861729288876e-06
-1.94150518762838e-05
-2.001494779771e-05
-2.64565944677653e-05
-1.58108538110628e-05
6.07303782368865e-07
-7.80967117005342e-06
-2.76944203081313e-05
-1.79084539458311e-05
-2.07114555210616e-05
-1.43778273890885e-05
-6.37583027269146e-06
-3.17210836726667e-05
-1.38513832654606e-05
-2.32823186167105e-06
-1.24613710387058e-05
-1.22554810936753e-05
-8.99414207268113e-06
-3.65422209641177e-06
-1.44403077935903e-05
-1.1823919817395e-05
-1.66915785610591e-05
-1.4979899350993e-05
-2.22126010926043e-05
-1.10882706989967e-05
-1.12608851797308e-05
-1.60432502500325e-05
-2.19795742860193e-05
-7.07846134961206e-06
-1.88918881577483e-06
-2.7267827077547e-05
-5.76110546145623e-06
-3.63762315074695e-05
-2.34851538877937e-05
-1.43075259404995e-05
-3.48939165537786e-05
-1.88446240529781e-05
-1.64643100992884e-05
-7.88132543439813e-07
-8.79165491716434e-06
-1.23264531286984e-05
8.40045035565453e-06
-1.95520561567199e-05
-5.91652633716167e-06
-8.30590701685404e-06
4.37028143784364e-06
-3.13946262557315e-05
-1.74263189259944e-05
4.78733726359111e-06
-1.78093683064523e-05
-2.26136843909698e-05
-1.06001344569342e-05
1.59495874472801e-06
2.41206121436816e-06
-2.07640523667755e-05
-2.00901391664982e-05
-1.38038271938835e-05
-9.37192493078662e-06
-7.28381209959534e-06
-1.60262096808537e-05
-2.42281264680387e-05
-2.85767833653625e-05
-1.24460747131203e-05
-6.23236713821721e-06
-1.43675729122747e-05
-2.2736350689551e-05
-2.72880032091045e-06
-1.33286670842112e-05
-2.58869656604756e-05
-2.63357763317906e-05
-2.17809919481408e-05
-2.24146842621708e-05
-1.13343997923037e-05
-2.21237971087962e-05
-9.85472075551275e-06
-1.71989981255681e-06
-7.98918257634707e-06
-2.24980792979412e-05
-3.04134182913418e-05
-6.42198449655909e-06
-1.00832470001636e-05
-1.78060634309881e-05
-1.15604577036768e-05
-2.6230886874754e-05
-2.75284050125058e-05
-1.68761158212705e-05
-1.55264823705058e-05
-5.63177825736685e-06
-1.43545334243623e-05
-1.83109295679687e-05
-3.08268070602281e-05
-3.1297678553574e-05
-1.52140122752e-05
-1.45913795777112e-05
-2.10470438593449e-05
-1.98676532982961e-05
-2.11970408471669e-05
-2.47093317122907e-05
-2.50289029603819e-05
-3.79495841597754e-05
-1.33594831630462e-05
-1.4251872424589e-05
2.09998909658431e-06
-3.74109521600144e-05
-6.64866173820172e-06
-1.23702422156738e-05
-6.14845279876249e-06
-1.89536738600559e-05
3.7728982299642e-06
-7.28059058406609e-06
-9.21092065483081e-06
-1.89238687058491e-05
-1.47410209251364e-05
-2.01867057491202e-05
-1.63928079738582e-05
-2.05599475817468e-05
-9.06038176789344e-06
-5.40362168196838e-06
-1.82741992385985e-05
-1.13276860911824e-05
5.75380013228411e-06
-1.13952710126601e-05
-2.89945837690749e-05
-1.04814012262828e-05
-9.26713328945237e-06
-2.17214641692229e-05
-1.41585627079999e-05
6.39023676724379e-06
-2.34129145586896e-05
-2.06034380770269e-05
-1.40483506741482e-05
-5.12489253158547e-06
-2.74266820184847e-05
-1.23230548220539e-05
-1.74265318094351e-05
-6.99097504284366e-06
-1.37999981523967e-05
-2.33594463938142e-05
-1.29860492213705e-05
-1.46158410731534e-05
-1.6009270018844e-05
-7.53258360614389e-07
-2.59418799382122e-05
-1.71643495710205e-05
-2.26350475716076e-05
-1.38397735609301e-05
-1.56370308897181e-05
-1.72356880160074e-05
-1.27365176024076e-05
-1.28614468670077e-05
-1.56463075014602e-05
-1.59584647723291e-05
2.71090055936471e-06
-2.3855129262298e-05
-2.5375296952763e-05
-2.60959037473207e-05
-1.39095575110995e-05
-2.79946299110411e-05
-1.76269521923114e-05
-1.51314736339775e-05
-3.31295231804789e-05
-1.19816858806921e-05
-3.00935252228333e-05
-2.16174684704425e-05
-2.38855868104424e-05
-7.32970052386116e-07
-2.24451801723733e-05
-3.51687765950391e-05
-1.04612743593677e-06
-2.94691580886233e-05
-3.0211532341135e-05
-6.87531911013819e-06
-2.93419552180418e-05
-2.23039399341814e-05
-1.408860903168e-05
-3.95003836118821e-06
-1.61876319915694e-05
-4.93888426862691e-06
-2.21108263658781e-05
-1.88313119240269e-05
-2.41827628012457e-05
-2.06591318358661e-05
-1.90940114071134e-05
-7.23183375408651e-06
-1.58157841944931e-05
1.14836926779471e-05
-1.7905617612764e-05
-2.64685729168334e-05
-3.16895749291868e-05
-2.22388521770564e-05
-1.54796350887085e-06
-2.55955031799352e-05
-2.42681431416263e-05
-7.79435984618884e-06
-9.61574078487578e-06
-1.17696678979449e-05
-2.63791148291435e-05
-3.45060971372427e-05
-1.42057082952986e-06
-1.8050434618506e-05
-2.48567159298823e-05
-2.41775514245057e-05
-6.40956924247703e-06
-2.94403416861602e-05
-1.10898993931396e-06
-2.07907028280026e-05
-1.37426653606907e-05
-1.44447922084644e-05
-9.71710807938978e-06
-2.51606085403695e-05
-1.03087288806512e-05
-2.85442158580847e-05
-8.77286736543085e-06
-1.79642337760226e-05
-3.84599991235284e-06
4.31184459658562e-06
-2.25004406516307e-05
-1.7144871876676e-05
-1.72044313847736e-05
-1.83992572026255e-07
-1.95091688314916e-05
-2.53955786591676e-05
-2.00693448130376e-05
-1.57315298118181e-05
-2.47668747845751e-05
-1.16745093608237e-05
-1.29807222414632e-05
-1.76970673469261e-05
-1.11066379907911e-05
-1.55981574467579e-05
-1.57684423463163e-05
-1.70983144781209e-05
-6.17373840080309e-06
-2.31727954997094e-05
-1.48010587636241e-05
-7.3579813904205e-06
-3.40941519576346e-05
-2.13191028415231e-05
-9.14409159455566e-06
-2.83527877913635e-05
-1.37886872520962e-05
4.0666555379572e-06
-1.44358128877906e-05
-2.25111625753094e-05
-6.94865708524579e-06
-1.05572286203519e-05
-1.65705705419352e-06
-1.08720886583747e-05
-3.36182975633576e-06
-1.69501599438304e-05
-1.03699571011338e-05
-3.27200713436578e-06
-2.24702736364001e-05
-1.83797904854789e-05
-4.09100298382702e-05
-2.46769308421464e-05
-2.49908001306893e-05
-5.13702777600236e-06
-3.05797795157653e-05
-8.13643980495031e-06
-1.19639885741897e-05
-6.63896360337922e-06
-1.49368441772922e-05
-2.12092109974735e-06
-2.55148190657868e-05
-1.92020050831937e-05
-9.88416711296586e-06
-2.60662782898384e-05
-2.08086238679631e-05
-1.18626795249798e-05
-8.92837476450255e-06
-2.48931122558757e-05
-1.89649875291036e-05
-2.51956060459672e-05
-9.49778324875471e-06
-1.27466635060979e-05
-1.25922213711035e-05
-1.21550748520394e-05
-2.60587184810973e-05
-3.13514858634748e-05
-2.12138492212999e-05
-1.27242941529714e-05
-1.20985853124873e-05
-4.50489437180754e-06
-2.64959148475363e-05
-8.29454419874858e-06
-7.11177437372235e-06
-2.21229770485319e-05
-5.82655835475997e-06
-1.00313306127223e-05
-4.93407892190628e-06
-1.2471486568772e-05
3.41245253243921e-06
-1.79367159006887e-05
-1.87676786606653e-05
-1.45644837075554e-05
-2.91917639833421e-05
-2.54165181377213e-05
-9.52490905014211e-06
-9.46498590171386e-06
-2.08158563368387e-05
-1.89673944644901e-05
-1.35158550574895e-05
-1.00033407215694e-05
-9.14146391035048e-07
-1.48035327673636e-05
-2.15458585577682e-05
-2.51951548742603e-05
-2.07012280937089e-05
-1.62921732468917e-05
-2.64216070848718e-05
2.50403606654996e-06
-1.656681824755e-05
-1.22033427538473e-05
-7.57877430768349e-06
-1.91635650264996e-05
-4.69142986418952e-06
-7.69661863158068e-06
-2.68607954223003e-05
-1.21073926268843e-05
-1.56901729449597e-05
-1.42514837729452e-05
9.59381478904633e-07
-4.28300106717805e-06
5.85003229090643e-06
-1.29963700506375e-05
-1.94615231085755e-05
-1.40993112217267e-05
-1.34061950334529e-05
-2.45531203520338e-05
-2.54193742635346e-05
-2.17201473228406e-05
-1.23315008621435e-05
-1.80019212070518e-05
-6.18619560770589e-06
-3.30179300855759e-06
-9.43138515368255e-06
-1.27009153557798e-05
-2.11698345028395e-05
-2.15007740525665e-05
-1.01010526593241e-06
-2.0435349425153e-05
-1.68087085094293e-05
-1.06640064373825e-05
-1.38394119807536e-05
-1.10363964020814e-05
-1.62977963665102e-05
-2.86497180342212e-05
6.47160156050338e-06
-2.19850060703959e-05
-3.26230025294527e-05
-2.39626366503253e-05
-2.06167941969034e-05
-1.56499383718417e-05
-1.71625896344438e-05
-4.24366137474281e-05
-2.94999024059381e-05
-3.03684831350952e-05
-3.74620126882816e-05
-5.25187731825436e-06
-1.57358525765726e-05
-1.69605257772796e-05
-6.6036224361032e-07
-7.63240332135995e-07
-1.4275078654451e-05
-2.41450511769086e-05
-2.39004988262415e-05
-2.68089809738179e-05
-3.15644106340444e-05
-4.56836420216516e-06
-2.47946941790797e-05
-2.30501712104068e-05
-1.05685327913312e-05
-1.82608856990313e-05
-8.24071301609748e-06
-9.55464433272305e-06
-2.85635118818244e-06
-6.32099583725447e-06
-6.10352114438356e-06
-1.64550778415619e-05
-1.55608883301672e-05
-6.50633705596848e-06
-3.62848530058192e-05
-1.25954655011888e-05
-1.26740593196009e-05
-9.96034854022349e-06
-4.73056944871841e-06
-2.04824923765855e-05
-2.54270360186501e-05
-6.71749148936202e-06
-2.94316099253527e-05
-2.38581410210183e-05
-4.95358696779473e-06
-2.28623955155279e-05
-1.68658630064995e-05
-1.75972589086461e-05
-3.69999858933063e-05
-1.49810323255824e-05
-3.60784298604966e-06
-2.33850134200052e-05
-4.50281319751496e-06
-2.6576680979518e-05
-2.37156257675769e-05
4.64692099865887e-06
-6.27652124649496e-06
-1.58962674716773e-05
-1.86152588204888e-05
-2.67086468014332e-05
-1.52288954792427e-05
-1.76061979435236e-05
-2.12625677360793e-05
-2.58858122931502e-05
-1.97013517531347e-05
-2.86172517402037e-05
-1.60792724655086e-05
-2.38307323088885e-05
-2.54022925620177e-05
-2.28050995360691e-05
-7.91574331570238e-06
-3.07760226146501e-05
-1.61963238498517e-05
-3.87095853144754e-06
-1.7778410060767e-05
-1.31988085801931e-05
-1.48502657809922e-05
-1.97377504177961e-05
2.1586779297386e-06
-1.40472104996705e-05
-5.90038668408208e-06
-3.47166321697962e-05
-1.72087979600225e-05
-1.41315740939787e-05
-1.45525727156794e-05
-2.22330246452995e-06
-2.6119357639157e-05
-3.31453700751929e-05
-2.75078860149752e-05
-2.53139240222002e-05
-1.29785976391575e-05
-7.37175926217364e-06
-4.71813694703408e-06
-2.38791371504262e-05
-1.56508608423517e-05
-1.09624691320557e-05
-1.42473114046286e-05
-1.78850734746324e-05
-2.59408673736615e-05
-1.30241677829533e-05
-1.07940289153479e-05
-1.61957690532279e-06
1.64063573016424e-06
-3.19025345113134e-06
-2.34068953764026e-05
-2.13592386006358e-05
-5.74770122517918e-06
-2.2875824748267e-05
-2.02453348024278e-05
-3.30597698963357e-05
-1.92524943770618e-05
-2.7774119592722e-05
-8.76069096140774e-06
-9.92340812081128e-06
-2.42327958856599e-05
-1.67836069056042e-05
-1.07864308385971e-05
-1.77224856467619e-05
-3.3830394053793e-05
-5.84703106627309e-07
-6.15708809343846e-06
-1.23945870255773e-05
-4.56578021106373e-06
-1.62328573120194e-05
-8.92715219202297e-06
-1.96337934610119e-05
1.19366053887315e-05
-1.16732796996451e-05
-2.50013199123791e-05
-2.16873567653594e-05
-2.52495055256223e-05
-1.83510280778187e-05
-1.02248086482222e-05
-1.38463809549579e-05
-3.36272299637368e-05
-2.62618341157298e-05
-2.74937030500208e-05
-2.82787265012775e-05
-2.58295583692574e-05
-6.79023761112182e-06
-7.09418971286708e-06
-2.30934916968838e-05
-1.46844382096824e-05
-1.23811095793138e-05
-1.46107640205833e-05
-1.0747703278313e-06
-1.9302077957484e-05
-1.29849677882406e-05
-1.77248838612656e-05
-2.30484955385722e-05
-1.81062069564186e-05
-3.67351258337126e-05
-9.85227572585187e-06
-1.42927432049068e-05
-1.09711799068931e-05
-2.39353116750152e-05
-2.11896336726645e-05
-3.237319317094e-05
-1.41551943955384e-05
-2.69188848681245e-05
-2.24957964345657e-05
-1.6672077678478e-05
-3.12628544081024e-05
-2.39966335760764e-05
-1.6610874801249e-05
-8.36329516340274e-06
-3.02722410325664e-05
-1.04988681844534e-05
-2.37776521366868e-05
-1.0718122992106e-05
-3.88937998557006e-05
-1.34059705382663e-06
-1.04961951133061e-05
-2.0211197047922e-05
-8.17199704428384e-06
-1.9024139555739e-05
-1.53498097656541e-05
-2.62068331302677e-05
-2.07569455238754e-05
-1.45484431561036e-05
-5.62595106738322e-06
-9.75439677898319e-06
-5.97466809414779e-06
-2.41972924690385e-05
-2.55438330862659e-05
-5.8614291204647e-06
-8.71363757957826e-06
-1.09903544850596e-05
-1.32050038246315e-05
-1.31999151857994e-05
-2.86841838529555e-06
-1.60049385278212e-05
-8.93606117977466e-06
-3.45216209836077e-05
-2.51579764547785e-05
-1.68609240412493e-05
-1.78636170898034e-05
4.18636445882976e-08
-9.85170262273491e-07
-1.38688313525837e-05
7.68521931699243e-06
-2.62348653181182e-05
-1.49754435983893e-05
-1.57720492153184e-05
-1.98323805242725e-05
-2.22107505990796e-05
-3.05867908460975e-05
-1.9470755562177e-05
-2.29815561236794e-05
-1.50345253791602e-05
-1.44003841534388e-05
-1.75406194499356e-05
-1.67878001001762e-05
-7.18190831351856e-06
-2.75805503953068e-05
-1.38197462430843e-05
-1.80788301218782e-05
1.28653761705293e-06
-2.39318709555382e-05
-1.11349666745666e-05
-1.85932315837064e-05
-1.74351874520452e-05
-1.23626381263611e-06
-6.11750559008484e-06
-2.07565230178999e-05
-4.3660919812192e-06
-1.26820966668159e-05
-2.99459560490312e-05
2.75762614862954e-06
-5.93573164063702e-06
-6.82138383651523e-06
-1.38942455029615e-05
-1.99071279076781e-05
-6.52067101030656e-06
-1.60742677750109e-05
7.23673422035302e-07
-1.97271200112966e-05
-2.54006877683467e-05
-1.37510487987447e-05
-1.24230040737309e-05
-3.21372748893556e-05
-1.63795371268405e-05
-2.04545091040428e-05
-2.77321998970288e-05
-4.91715191945941e-06
-1.50963880749186e-05
-1.78111027215929e-05
2.38847056335452e-06
-9.47062658046708e-06
-9.043469087118e-06
-6.39436901890091e-06
-1.40045790713535e-05
-2.35168372134763e-05
-3.87550016699739e-05
-1.36519035187389e-05
-2.71162292409326e-05
-1.66365350612372e-05
-2.65669557978336e-05
-4.68311483747598e-06
-2.26092787313683e-05
-1.87988825349277e-05
-1.452215614112e-05
-9.50421886867264e-06
-2.14733133442812e-05
-3.35174139475397e-05
-2.27825550601595e-05
-8.3670715208453e-06
-1.94301002445818e-05
-3.68089341879171e-05
-1.07709921235476e-05
-1.00453172469816e-05
-1.78885371259287e-05
-1.63332482565392e-05
-2.25480786325358e-05
-3.44990949251549e-05
-9.43699852578561e-06
-1.36928387722494e-05
-2.37979419486755e-05
-2.14139895292658e-05
-1.17998824245246e-05
-1.58399506337093e-05
-1.56603763286682e-05
-3.0460252210233e-05
-1.55036113979357e-05
-3.30224769509508e-05
-7.01642467364757e-06
-1.18745019796892e-05
-2.85351402891076e-05
-1.02486030275736e-05
-1.62852968495166e-05
-3.60174974729709e-05
-9.19852696471115e-06
-9.89787397624852e-06
-2.0811411840656e-05
-1.76015119248358e-05
-7.22028919307689e-06
-3.05196455036225e-06
-2.2523349722411e-05
-1.74273338430965e-05
-6.94133817345848e-06
-2.3949093626321e-05
-2.31716266911514e-05
-1.90680511582055e-05
-2.07197924201494e-05
-3.24895864742338e-05
-2.04455771418768e-05
9.94831719134941e-06
-1.78656241250305e-05
-1.04044529496813e-05
-2.13080169921734e-05
-2.51673379131283e-05
-1.9993191784048e-05
-1.76617805365883e-05
-1.28391896326332e-05
-1.60295570684908e-05
1.56210284379441e-06
-1.08896759581287e-05
-1.6922088882072e-05
-2.42033936372004e-05
-1.91877085682047e-05
-1.46258896675089e-05
-1.9811358767961e-05
-2.36233831869461e-05
-7.31127835444588e-06
-2.30222860565982e-05
-1.48528640267159e-05
-5.75565413220027e-06
-3.11905733222826e-06
-7.42954774878092e-06
-2.15815646880667e-05
-9.64202772262963e-06
-3.85712987906205e-05
-7.12138246138888e-06
-1.08397742097872e-05
-3.15824277163537e-05
-1.96514262701929e-05
1.45550778242703e-06
-9.36844403883246e-06
-2.67767503355256e-05
-1.79450882108452e-05
-1.4203614906038e-05
-1.41724966159338e-05
-1.823016647505e-05
-9.30839036671878e-07
-7.58834366899616e-06
-2.50962972111343e-05
5.10739875919885e-06
-1.11627680075969e-05
-4.03529670902262e-05
-1.71762646117634e-05
-9.00012547925375e-06
-1.37617099250619e-05
-2.53745971346112e-05
-1.93687379844698e-05
-1.73813528238854e-05
2.40802405389266e-06
-2.4213948441206e-05
-1.45690861999925e-06
-1.31093547643461e-05
-1.66577490594941e-05
-1.2042930932767e-05
-1.5532736436679e-05
-1.39769454074892e-05
2.07865067358485e-06
-1.2421560173511e-05
-2.23293663059051e-05
-2.58985552507585e-06
-2.01530761044543e-05
-1.69005366893545e-05
-3.18716525660113e-05
-8.71010806070355e-06
-7.67060889146215e-07
-2.51225118393555e-05
-2.21465249069937e-05
-3.88052816833066e-05
-1.56089038370606e-05
-2.19190338486867e-05
-1.46796158521915e-05
2.73257461561816e-06
-2.4282978411016e-05
-1.7239420584517e-05
-9.07709429959435e-06
-1.53986761806696e-05
-2.73426921402571e-05
-1.74386150132375e-05
-2.09037977010466e-05
-1.07729837952623e-05
-2.81467360943765e-05
-1.74773738117944e-05
-2.04621254569815e-05
-1.05509802879319e-05
6.93277011653086e-06
-2.0890383518476e-05
-7.43968026625178e-06
-6.25285031621673e-06
-4.3954114311248e-06
-8.3180016457812e-06
-4.50056445180944e-06
-9.25580832137523e-06
-1.80109372511482e-05
1.05048149419748e-06
-7.58156256630701e-06
-2.49571482074609e-05
-1.39367469514715e-05
-1.26762513800927e-05
-2.42527935829675e-05
-8.70028764613375e-06
-6.39590975785613e-06
-8.85134073251106e-06
-3.73192313974225e-06
-2.59951269470673e-05
-1.51048431640688e-05
-1.23606519242636e-05
-1.50864198754284e-05
-2.13804171632169e-05
-3.47714579978e-05
-9.60667087945977e-06
3.20184182648109e-06
-8.84200382183715e-06
-1.71337938561915e-05
-8.66178326026959e-06
-5.60340724081554e-06
-3.55014018306736e-06
-1.53102064111459e-05
-1.45866742639543e-05
-5.09667310246854e-06
-5.46787945650339e-06
-1.33960708540017e-05
-1.86216824696748e-05
-2.68823229104924e-05
-3.12242450521141e-05
-3.30212657830675e-05
-4.49018142688307e-05
-1.16293268997194e-05
-5.23073731629465e-06
-9.06577694350059e-06
-2.00638866168497e-05
-1.08096757861972e-05
-2.61409889069064e-05
-2.43495301804211e-05
-3.28879871773828e-05
-1.65807739332026e-05
8.04792602038959e-06
-3.09118189788771e-05
-1.49149502290794e-05
-3.14411083807687e-05
-1.29623715766662e-05
-8.25746608387507e-06
-1.94170313291289e-05
-2.263052218453e-05
-1.99731498687638e-05
-1.5152835197027e-05
-2.85274188852557e-05
-1.7909012126626e-05
-2.64058224195623e-05
-3.04266106703629e-05
-1.74465077905531e-05
-1.28050258237418e-05
-3.15822805777581e-06
-2.42770878394286e-05
-8.0081910141636e-06
-1.450671027865e-05
-2.81378444370604e-05
-3.51820973669959e-05
-3.10091045870768e-05
-2.24393805078306e-05
-1.95953462523504e-05
-3.81692303114064e-05
-2.39962049442582e-05
-2.21356098178181e-05
-1.76885249264836e-05
-2.09304068143936e-06
-5.83355604014442e-06
-3.70223517377071e-05
-1.90775433489161e-05
-1.04787692081737e-05
-3.23371597024498e-05
-1.83302289944081e-05
-1.70673037600179e-05
-1.43390853685649e-05
-2.16391146056061e-05
-7.4566810182147e-06
-1.33176393325519e-05
-2.76252335713146e-05
-4.33396590210501e-06
-1.55933457766153e-05
-4.05810752239551e-05
-5.80983915036976e-06
-1.70131012380418e-05
-1.61036014859063e-05
-7.16599526090448e-06
-5.64405144501089e-06
-1.99478006813819e-06
-2.07696984540772e-05
-2.0786441838822e-05
-2.638900193872e-05
-1.42838506760076e-05
-1.38966331261658e-05
-2.12464564998228e-05
-2.61060727854455e-05
-1.84150633392856e-06
-4.15856490693788e-06
-2.1141571189818e-05
-5.7450318734323e-06
-4.83842004302617e-06
-1.72306892790967e-05
-9.65253016664294e-06
-1.74498188147526e-05
-2.31454732781661e-05
-1.20049606147434e-05
-2.10019851099101e-05
-2.89157550349628e-05
-1.82733245755657e-05
-2.5969249227336e-05
-2.24338779294817e-05
-2.63566882002531e-05
-1.64071156576017e-05
-1.09958962016804e-05
-1.871790695421e-05
-1.49640823039514e-05
-1.49949437599308e-05
-2.20684291470486e-05
-1.72126317073137e-05
-2.31174691957232e-05
-3.0374209809367e-05
-2.21903214641475e-05
-2.59313013485645e-05
-1.60177516927555e-05
-2.58449174807269e-05
-6.96278043911341e-06
-2.2677909078129e-05
-1.04698534934998e-05
-1.05854907952478e-05
-2.04153443519719e-05
-1.63950879996937e-05
9.02370962119872e-07
-2.29960797053945e-05
1.21245976696009e-06
-1.60738678374982e-05
-4.36835673772243e-06
-2.56051528289508e-05
-2.43249697167251e-05
-1.8545309236205e-05
-7.91638361562867e-06
3.3582972157023e-06
-1.96162630283006e-05
-4.66830307019069e-06
-1.11953519912497e-05
-2.35672241951148e-05
-2.04900148865244e-06
-3.14858537550035e-05
-1.39235801905769e-07
-8.45968229954431e-06
-2.01646416383545e-05
-8.93216668920137e-06
-2.20762293045677e-05
-1.95130521755998e-05
-2.77929479513567e-05
-1.23655769893956e-05
-2.29955341075589e-05
-2.42671246605671e-05
-1.60674040969496e-06
-3.22993101659944e-06
-2.77003816757469e-05
-1.36851417540341e-05
-2.42132559752613e-06
-1.26593031504296e-06
-9.32929192737636e-06
-1.42746946129234e-05
-1.27829363645266e-05
-2.25027914269147e-05
-5.78532954624563e-06
-4.52483075815235e-06
-2.97094922208146e-05
-3.11763966410221e-06
-1.94984942081596e-05
-2.23587374412797e-05
-1.23704214099756e-05
-1.11585523020964e-05
-1.04263842181077e-05
-1.57610022117544e-05
-9.36918682467187e-06
-1.56939404793214e-05
-1.98979728946201e-05
-3.38743904465847e-05
-3.49837554562536e-05
-9.31034028722197e-06
-5.17939174833607e-06
-1.95709513478391e-05
-1.5254580986927e-05
-1.33903171080165e-05
-1.66797617818454e-05
-1.34148833650679e-05
-1.07939703375202e-05
-1.62767883614141e-05
-1.20198298225046e-05
-1.10996431322295e-05
-1.92372244560059e-05
-2.32783437912156e-05
-2.03535984273326e-05
-3.63924733613567e-06
-1.59845605330567e-05
-1.49829391828823e-05
-2.80796992439757e-05
-1.18363593605824e-05
7.4388658222397e-06
-2.20656171146012e-05
-2.56305383212412e-05
-2.1662913515596e-05
-3.02169542746981e-05
-2.82425581010772e-05
-2.5541843622374e-06
-1.30756944097233e-05
-1.48940587566025e-05
-2.07704393093367e-05
-3.78437376153179e-06
-2.41182920029138e-05
-1.24230261111335e-05
-2.40752778799048e-05
-3.33866503924228e-05
-1.95336572029991e-05
-2.44516779107328e-05
-7.13609322700938e-07
-1.85396352738063e-06
-1.96668367016651e-05
-4.12829619018442e-06
9.89661131360267e-06
-1.35234232554924e-06
-2.66161945020658e-05
-2.86096711976437e-05
-2.10091397742969e-05
-1.30555697294465e-05
-6.71753134861544e-06
-2.14093618630635e-05
-4.20990108720455e-06
-2.14347405860604e-05
-1.97243561878357e-05
-2.3327065193745e-05
-2.33708578216003e-05
-1.87167559062566e-05
-2.07074946671187e-05
-1.99555296922759e-05
-3.75312130052312e-05
-4.68479553281774e-06
-8.40254555266212e-06
-1.03976249387709e-05
-1.04080358149813e-05
2.62594762867257e-06
-1.65598472793967e-05
-9.41881272068933e-06
-3.85416201531819e-06
-3.29458822016679e-06
-2.53783213295261e-05
-3.0977827952177e-05
-2.05240206885224e-05
-9.55361994180976e-06
-5.5587869076728e-06
-2.44991658509843e-05
-1.23777928818274e-05
-1.10800664611173e-05
-1.92053941003429e-05
-1.61451749358529e-05
-3.40950909362994e-05
-1.93826515699519e-05
-1.86668634341421e-05
4.66878694737831e-06
-1.54289717453897e-05
-1.76807822829793e-05
-2.12317639800675e-05
-1.37499657364962e-05
-1.44428936438165e-05
-1.3067126435211e-05
-2.25187637436953e-05
-1.25484885716326e-05
-1.27923636500996e-05
-1.84105110634136e-05
1.16975120123507e-06
-1.07530485357263e-05
-2.4411752320697e-05
-1.15005975115024e-05
-1.56658256848431e-05
-6.80099374992791e-06
-5.58301252179018e-06
-1.87986881781901e-05
-6.03324420712584e-06
-5.64653749276853e-06
-2.31949075294111e-05
-6.8057047641469e-06
-2.91069881471983e-06
-2.68065232679751e-05
-2.64989409267202e-06
-2.43072805085344e-05
-1.19503612676581e-05
-1.89445550394735e-06
-1.02530910593175e-05
-1.67068394134724e-05
-1.46672846559397e-05
-2.6855248341724e-05
-1.88587527180165e-05
-1.18407040340831e-05
-2.94076791826529e-05
-1.86297162001177e-05
-3.11881183959175e-05
-4.41096522820031e-05
-1.27400506764276e-05
-8.41965125626485e-06
-1.01096667565968e-05
-2.24627726264289e-05
-2.41209869955106e-05
-2.60422194115685e-05
-2.57835888495676e-05
-2.43478677939298e-05
-2.30453703513179e-05
-1.76478461103862e-05
-6.3844820403134e-06
-1.02237891813542e-05
-3.03628477811333e-05
-8.94703229539789e-06
-1.06471852558419e-05
4.82954789589522e-07
-1.26346936138685e-05
-1.03172701610243e-05
-2.16847126366573e-05
5.93344448895649e-06
-5.43718688295819e-06
-2.42233817574004e-05
-1.05578642293544e-05
3.79378983978146e-07
-1.05038095639512e-05
-1.94161937033568e-05
-1.49452356197449e-05
-1.17967474451753e-05
-1.11558724699519e-05
-1.35043757167616e-05
-2.73637833303689e-05
-6.71091526263089e-06
-1.0068215609891e-06
-1.21769855530837e-05
-1.57932116611963e-05
-1.577493214067e-05
-8.52227664991551e-06
-1.42839200484264e-05
-2.52519687024525e-05
-3.98585111524692e-06
-2.60796816072652e-05
-2.30509833051961e-05
-3.13603216660523e-05
-1.75245956070881e-05
-1.95852387705511e-05
-2.73661568758838e-05
-1.77547131481939e-05
-3.14868473005165e-05
-1.84212621051511e-06
1.62510413912817e-06
-1.21339996021144e-05
-1.5308212235366e-05
-1.66658981017083e-05
-1.77097808951673e-05
-2.37962975452709e-05
-9.644463304788e-06
-3.81852177403196e-05
-9.10006134422715e-06
-9.3976429280112e-06
-1.87060238902652e-05
-1.37949765818534e-05
-1.73874976173513e-05
-2.02953602163861e-05
-1.9379496844768e-05
-1.01594008035566e-05
-9.42728390911085e-06
-1.42918438285087e-05
-1.7699557372772e-05
-3.21931576551819e-05
-2.66486628491468e-05
-1.35539601311625e-05
-4.01776036158378e-06
-1.64816322199381e-05
-5.12539248109661e-06
-2.23010550819207e-05
-1.48110039660255e-05
-2.96190914286433e-05
-6.24437141739025e-06
-2.59931907932032e-05
-1.11580998981096e-05
-1.75104641388397e-05
-7.02556938034851e-06
1.51941486096126e-05
-2.22896846771656e-05
-7.00900105772359e-06
-1.43055327275654e-05
-2.29048323581242e-05
-1.34057250742513e-05
-1.9533793828737e-05
-1.56843603244385e-05
4.49854490370929e-08
-1.85363104937527e-05
-3.52429752554697e-05
-2.33953193861164e-05
-8.60702082652406e-06
-3.68868085260377e-05
-2.20508898164249e-05
-1.07075808112088e-05
-1.73716483885595e-05
-2.04024946485988e-05
-2.16136921360684e-05
-5.54798005847569e-06
-1.3282504148906e-05
-2.72919896742794e-05
-2.50634353474269e-05
-2.0347212062213e-05
-2.07900609448751e-05
-1.45469841265169e-05
-7.81221574380738e-06
-6.87428668553868e-06
-1.28983348140512e-05
-1.26710249307547e-05
-1.50798728344366e-05
-1.92465048825701e-05
-4.63325695944781e-06
-2.97750098459801e-05
-1.94917618011188e-05
-1.93307573810807e-05
-2.28916983576045e-05
-1.71855483442013e-05
-9.7051836875362e-06
-1.37259495611065e-05
-6.04419278048074e-06
-1.11053982014097e-05
-6.16584149215858e-06
-2.09767079664109e-05
-1.37346884452736e-05
-1.33622783582162e-05
-1.48394909165322e-05
-5.27199127058187e-06
-1.44759766920755e-05
-1.52142325776061e-05
-1.18207967392039e-05
-1.49216806663925e-05
-3.52323827304265e-06
-1.55999743987894e-05
-2.87293181078548e-05
-5.5305134196042e-06
-1.11509832285594e-05
-3.19236616911196e-05
-2.6216809546955e-05
-1.33759038242493e-05
-1.64014452330764e-05
-1.44128979629208e-05
-2.5210372966392e-05
-2.24669865664249e-05
-2.2355745635809e-05
-1.42817397217104e-05
-1.84643687622826e-05
-5.44437531390667e-06
-1.66769198281357e-05
-1.09228426069432e-05
-8.979479626183e-06
-1.74389507557269e-05
-1.02642761917472e-05
-2.97198241164679e-05
-2.25083605295586e-05
-1.46645524528224e-05
-1.92239505096787e-05
-2.38641449460256e-05
-1.97496458497298e-05
-2.51104359566327e-05
-2.63806034912718e-05
-9.19966420714667e-06
-2.10527674836215e-05
-1.78993343469534e-05
-1.56636075568321e-05
5.24443109134782e-06
-1.48697511294886e-05
-1.67629437939029e-05
-1.33253416963571e-05
-6.90700389371898e-06
-1.48992943130853e-05
-1.14937694527209e-05
-3.3226220831986e-05
-2.18525987301577e-05
-1.6024158060047e-05
-1.43419518293362e-05
-3.27454396270461e-05
-2.41045916416261e-05
-4.04177865209324e-06
-1.75438146342562e-05
-2.38927571708758e-05
-1.76163774178169e-05
-4.4497601637398e-06
-5.19913498650135e-06
-2.03697553291233e-05
-4.98657940501299e-06
-3.39084833553043e-06
-2.1612773106122e-05
-3.63670414174766e-05
-1.94062616891008e-05
-9.4447413444606e-06
-1.05959092910805e-05
-1.53329043330301e-05
-2.33394620809395e-05
-5.05918845595082e-06
9.58516754257978e-06
1.21985422416509e-05
-7.47730289038787e-06
-1.50198633789341e-05
-3.6808339864802e-06
-1.9228318331977e-05
-2.55268603896291e-05
-2.81414212159097e-05
-1.05576792006189e-05
-1.32890356058057e-05
-1.25604009275322e-05
-2.9391318704893e-05
-6.12139274613253e-06
-2.76185306077776e-05
-1.85847504775265e-05
-1.82231046793196e-05
-1.48791152842077e-05
-1.28774657684572e-05
-4.53790708833237e-06
