# Supplementary material for: Research on computational propagation and identification of mine microseismic signals based on deep learning
Source: PLoS One. 2025 Oct 22;20(10):e0334641. doi: 10.1371/journal.pone.0334641 (PMC12543183; doi:10.1371/journal.pone.0334641)
Supplement: S11 Data — (ZIP) [file pone.0334641.s011.zip › 000101100002698.xlsx_0.txt_24.txt.txt]

-1.67736654945146e-05
-3.02657735388805e-05
-9.32129841557587e-06
-1.24859145771812e-05
-6.81046315005629e-06
-2.81063964729497e-05
-1.51823203927736e-05
-1.86224605774705e-05
-6.28005669048699e-06
-1.88831725757683e-05
-1.97385152900703e-05
-1.39013382789424e-05
-3.2382009079841e-05
-6.28177927212139e-06
-7.45629244047824e-06
-2.78649317122679e-06
-1.79464129694842e-05
-2.30395815112462e-05
-2.81987144307888e-05
-2.05475160067293e-05
-2.16060594115264e-05
-9.02604809909096e-06
-2.10360516521951e-05
-2.51763235725827e-05
-3.11201589950342e-05
-5.62110860307711e-06
-1.30761130037671e-05
-1.16486599676549e-05
-1.00862211235769e-05
-1.27037179747898e-05
-6.2339809855471e-06
-9.30260394327912e-06
-3.07250049968577e-05
-2.42803847249176e-05
-2.74841149562763e-06
-1.73785275803956e-05
-1.18987675993665e-05
4.15157154225096e-06
-1.95308221750903e-05
-2.10932456134631e-05
-1.82908190415355e-05
-8.49566554216368e-06
-1.92830389931025e-05
-1.39117964105961e-05
-2.66901606485383e-05
-2.83088115991069e-05
-1.16842200877244e-05
1.58941017575185e-06
1.94257812600772e-06
-2.41122658193381e-05
-2.7241898529588e-05
1.34619722678027e-05
-1.5011811456439e-05
-1.19464567562507e-05
-1.25169475290812e-05
-2.2721092989288e-05
-7.81307188399165e-06
-1.34287396133983e-05
-1.73107369481934e-05
-1.93832651787015e-05
-1.91194605984533e-05
-6.19960897080868e-06
-1.33283945693994e-05
-1.78418153307496e-05
-1.58217415754416e-05
-1.11861182886492e-05
-2.24886599984841e-05
-3.65746964120251e-05
-1.38837080223278e-05
-5.32661278547579e-06
8.06974480367406e-06
-6.18713615019949e-06
-6.83391354024674e-06
-2.79643929198176e-05
-1.48401769952874e-05
-1.14473534406357e-05
-2.99160820981009e-05
-1.44246234073206e-05
-8.69320684538137e-06
-3.25073411532864e-05
-1.38971867824032e-05
-1.29645740257545e-05
-2.54394155981407e-05
-1.5875757009271e-05
-1.73938182506036e-05
-3.00229180485889e-05
-4.87792646737355e-06
-8.66340571019512e-06
-1.39092741951404e-05
-2.0623760101317e-05
-1.27561864307554e-05
-2.10328008243891e-05
-6.59440559214383e-07
-2.27640303071611e-05
-1.84220966346636e-05
1.38997936564855e-06
-1.52102945760983e-05
-1.31766508563792e-05
-1.3872444795445e-05
-7.63431182641427e-06
-1.5303247195739e-05
-1.12862932738928e-05
-1.56640421990159e-05
-1.41682771591315e-05
-4.02404916102513e-06
-7.93294371397806e-06
1.91457994560538e-06
-3.29337331938798e-05
-7.82226336130556e-06
-8.02287360324476e-06
-5.11197518741328e-06
-1.10040089130519e-05
-2.67920846943604e-05
-9.57967128028779e-06
9.80515459499639e-07
-2.83384905591449e-05
-1.99978649250708e-05
-1.61212986873305e-05
-1.33581522457161e-05
-1.46734466635592e-05
-2.71642466549637e-05
-9.28793711322124e-06
-2.29624496140354e-05
3.51406186061058e-06
-1.93355924252186e-05
-2.82270520637105e-05
-2.32366912285219e-05
-2.47841719788059e-05
-3.53296304329081e-05
-2.97795854957245e-05
-7.73877695879658e-06
-3.02234389592962e-05
-1.95056524405557e-05
-2.33087136711383e-05
-4.82622848881626e-06
-1.37291613158681e-05
-2.25226282395032e-05
-2.39111198495454e-05
-1.53040335277298e-05
-7.83251278477534e-06
-2.91435406497175e-05
-1.30403272552858e-05
-5.12082637876131e-06
-2.00811409812956e-05
-9.99781467547719e-06
-1.7930645207048e-05
-2.31616998440074e-05
-1.03722066304542e-05
-1.16710416306727e-05
-1.99912665520106e-05
-3.56089233686545e-05
-2.19645748951597e-05
-1.28810504371637e-05
-1.15644609260051e-05
-1.27004142151873e-05
-3.33970356399645e-05
-1.03044132110675e-05
3.16281833458696e-06
-2.77138115733267e-05
-1.73308563976127e-05
-2.44129455901026e-05
-3.24248656497143e-05
-2.42105950494007e-05
-2.1772475367433e-05
-1.99319187068289e-05
-1.62609583582051e-05
-2.35358331689986e-05
-4.40706570088553e-05
-2.17729432052099e-05
-2.63634705102868e-05
-1.33372108859992e-05
-2.57795052581869e-05
-1.81803737441325e-05
-3.36037465173106e-06
-1.31490521563584e-05
-2.8825756179723e-05
-1.49978234266939e-05
-1.43634637888855e-05
-1.73748607144012e-05
-3.22960546532277e-05
-1.45772133325847e-05
-5.61334288959068e-06
-1.50373011973911e-05
-2.43106114757375e-05
-1.71633923072049e-05
-1.423055849162e-05
-8.61677895878063e-06
-7.10669532170993e-06
-1.26532233897366e-05
-1.3133067195941e-05
-5.85227920626439e-06
-3.17558455403698e-05
-3.62943488938485e-06
-2.33202901431493e-05
-2.76258962690332e-05
-1.20902456766318e-05
-2.53680042201833e-05
-1.87102444814016e-05
-1.88688929586802e-05
-1.38647280735229e-05
-1.64719915828338e-05
-2.48489019546265e-05
-1.45390554417207e-05
-1.58132124064386e-05
-2.9043328088452e-05
-2.22687576726571e-05
-2.62088921388329e-05
-2.05567810330168e-05
2.30680028288845e-06
-1.89209039260631e-05
-6.89394173398667e-06
-4.16258906351779e-06
-7.49373275631103e-06
-2.90235008877772e-06
-1.32672363622813e-05
-3.72319878032081e-05
-1.50380836414374e-05
-1.10232145600427e-05
-1.15025096025318e-05
-7.97788262952899e-06
-2.42199977187963e-05
-7.32033572442908e-06
-4.12688481004657e-05
-2.18612999936874e-05
-1.5210140602781e-05
-1.75037444026404e-05
-2.64846443714482e-05
-1.69795830061765e-05
-1.13924872104118e-06
-1.88054990579198e-05
-9.70819654355908e-06
-1.25541827838525e-05
-4.13014222244765e-06
-3.16753434105286e-06
-8.61582182633983e-06
-1.07569891967573e-05
-2.69860135326329e-05
-1.93319806506157e-05
-1.95174325862518e-05
-2.69055740998203e-05
-2.08079209368136e-05
-2.34394560881219e-05
2.87392663802579e-06
-1.90214114107994e-05
-2.91658555059104e-05
-1.85297721886343e-05
-4.44639912061289e-06
-1.89152389891799e-05
-2.14354909613324e-05
-2.34267939338716e-05
-9.67185984065544e-06
-1.68444648624625e-05
-8.11688064720373e-06
-1.7840733498837e-05
-2.19853863957994e-05
-2.3128885687906e-05
-2.36126316074389e-05
-1.60561206703199e-05
-3.86213903387997e-06
-1.20979466924356e-05
-8.81562915734207e-06
-2.81528049304318e-05
-2.49517248128693e-05
-2.68345062570306e-05
-1.57878324780963e-05
-1.72362099662258e-05
-1.55784001351638e-05
-3.08515236417835e-05
-2.20530122019985e-05
4.3171080524466e-07
-2.13417109022303e-05
-2.09954703720839e-05
-2.37144605474877e-05
-2.47759957680784e-05
-8.96440925892712e-07
-2.12474230193446e-05
-3.33172819923622e-05
-2.01955207925077e-05
-2.61618459188884e-05
-2.06198523352276e-05
-7.11992700280479e-06
-3.09531894529616e-05
-3.97497422086844e-05
-1.48950036907125e-05
-1.8838352523001e-05
-1.18719558186265e-05
-4.99708194702757e-06
-2.84144502400877e-05
-2.20420011834911e-05
-1.34848688588594e-05
-2.94678932455722e-05
-1.62854553856767e-05
-9.76276528514322e-06
-2.89755510014028e-05
-1.15141009080411e-05
-2.21898261920773e-05
-8.78062947083104e-07
-3.76336397894345e-05
-5.99629308064491e-06
1.26173604884044e-06
-6.80608621053367e-06
-1.42085875894506e-05
-9.78810965342732e-06
-1.44434791555115e-05
-2.69311082230654e-05
-7.73382226809271e-06
-4.83563362446182e-06
-3.15716404353593e-05
-2.83822978898886e-05
-5.45072932042557e-06
-2.10503945350184e-05
-1.6948278160124e-05
-2.06059839595115e-05
-1.66582507073842e-05
-2.52301109686322e-05
-3.87259301957676e-05
-8.25633552400978e-06
-1.06931369667746e-05
-9.06476076328187e-06
-1.93263849169088e-05
-1.48429995258666e-05
-1.62676625102808e-05
-1.69506944468752e-05
-1.69875049583632e-05
-1.82012111668749e-05
-3.1420928187327e-05
-1.04585836852571e-05
-2.6514986762988e-05
-2.74314553782764e-05
-8.65170551817391e-06
-3.43294458782365e-05
-1.71198818131152e-05
-1.53574236203529e-05
-1.83075543315407e-05
1.64417122717843e-05
-3.02072882335316e-05
-1.66880711737052e-05
-1.59946719535351e-05
-3.00849903024999e-05
-7.2074340390717e-06
-8.82955037157994e-06
-1.98918370225028e-05
-3.53035152901364e-07
-1.07317164238165e-05
-2.95349841364519e-06
-2.59312520398354e-05
-7.46666804740541e-06
-3.81969277667035e-06
1.91797480404432e-06
-1.24960364392626e-05
-7.90069053290041e-06
-1.15848534115994e-05
-3.5436420677235e-05
-1.75735491671437e-05
-7.94954599275206e-06
-9.02190213900231e-06
-7.4061778228505e-06
-1.40469187443731e-05
-3.3704956541337e-05
-1.84373858268525e-05
-1.76616152365444e-05
-1.01742947654894e-05
-1.16059381193425e-05
-9.51440168444971e-06
-2.16868837513327e-05
-2.63485715771381e-05
-1.90213496648456e-05
-1.7625643294071e-05
-1.20479708439768e-05
-1.47554547063148e-05
-2.14190781917486e-05
-8.22265970461426e-06
-8.57857536193181e-06
-8.87440136903812e-06
-7.66463431055609e-06
-2.25516769624614e-05
-1.57828835766396e-05
-1.20721316314038e-05
-2.40101285580427e-05
-1.75959599430508e-05
-3.48820289011228e-05
-3.53448821329195e-05
-2.28831030488279e-05
-2.11707396566577e-05
-1.14160512628821e-05
-1.07473204852214e-05
-4.39859665333219e-05
-1.03645299945525e-05
1.41269245963815e-06
-1.01431146003025e-05
-1.36892881551951e-05
-2.79185995813684e-05
-1.3501712000486e-05
-1.01438201140786e-05
-1.66199824016005e-05
-2.27072887258619e-05
-3.06410418477101e-05
-1.16205870697033e-05
-1.12647675688512e-05
-1.89122034668092e-05
-3.12505107072445e-05
-3.47144066027576e-05
-1.63220854302005e-05
-3.49790903172356e-05
-1.69149782745464e-05
-8.17423107952668e-06
-2.61127073173968e-06
-2.97105994216829e-05
-2.99520459917464e-05
-2.05148251625204e-05
-1.16524870053322e-05
-5.435696497227e-06
1.17519203160529e-05
-1.54408136841611e-05
-2.90295955319672e-05
-1.43354783525859e-05
4.42990300992635e-06
-5.17630379747683e-06
-2.39397279414137e-05
-1.00851300659562e-05
-1.32686791379143e-05
-2.27349676547298e-05
-8.1957613858729e-06
2.43098197084719e-06
-3.53644709555538e-06
-4.08050101155919e-06
-1.97122438361936e-05
-2.37576479345591e-05
-1.31453837871641e-05
-1.59243835478003e-05
-2.58088758731968e-05
-1.05872490227832e-05
-1.7750250443781e-05
-1.22891806153241e-05
-1.98574172375301e-05
-3.05544492685796e-05
-2.66296711998406e-05
-2.34968923674614e-06
-1.52538744198482e-05
-8.49869249763465e-06
-1.88671272685423e-05
2.40355801485853e-06
-2.0055617126552e-05
-3.55910735863403e-05
-1.83850507640892e-05
-9.56266103138041e-06
-2.58660182502813e-05
-2.43908734247573e-05
-2.86161455115215e-05
-1.11096338007314e-05
-1.00989274103987e-05
-1.62163794134819e-05
-2.55527495362986e-05
-1.77744922189256e-05
-1.64675475354729e-05
-1.70540059789453e-05
-2.47911717589514e-05
-6.18551866236882e-06
-1.21359464031368e-05
-3.36141209276141e-05
-8.10289974186693e-06
-7.09117010113436e-06
-8.44403461950304e-06
-8.10151703549696e-06
-8.93824170872123e-06
-3.4595065567322e-05
-1.68194723928781e-05
-9.61540936813556e-06
8.13684145918432e-06
-1.15057298230073e-05
-1.72415877484134e-05
-6.37304271042768e-06
-1.48868170318905e-05
-1.72610047397454e-05
-1.6720573556309e-05
-1.42769607693743e-05
-6.4221257821648e-06
-2.91734256822097e-05
-1.20548940704993e-05
-3.87399034661461e-06
-3.24770524230946e-05
-2.56724020523354e-05
-1.26415463362744e-06
-1.20904817797436e-05
-2.54744364400062e-05
-5.26181734686375e-06
-2.79595806917712e-05
-3.58688631664336e-06
-2.16609774407753e-05
-7.29004205966052e-06
-1.38741468119692e-06
-1.21215638154933e-05
-1.43736973903304e-05
-1.34053348007443e-05
-1.28742083794897e-05
-1.06093617847128e-05
-2.12979436059426e-05
-1.3785819715929e-05
-1.45275667331198e-06
-1.22385894760454e-05
-1.17423222773718e-05
-2.85587417900157e-05
-9.19476428440186e-06
-1.32757282302014e-07
-1.96155830395261e-05
-1.69870616373833e-05
-1.23408428879261e-06
-9.54078436767281e-06
-1.17245780610391e-05
-1.90469360016331e-05
-5.73014594160682e-06
-2.18696159906555e-05
-2.00694803729186e-05
7.40884125148525e-07
-1.98865408097474e-05
-1.6080829780382e-05
-1.78899169726154e-05
-1.79096706126937e-05
-1.44175490700597e-05
-2.14621811061503e-05
-2.399672489114e-05
-1.39098157916652e-05
-1.35745282510236e-05
-2.5769026331636e-05
4.38858894250818e-06
-9.87288739608504e-07
-1.4526496572845e-05
-7.25293139230516e-06
-1.70543258839761e-05
-2.6852116530893e-05
-2.04089155855619e-05
-2.23767620015067e-05
-1.28578177956381e-05
-1.6360332065274e-05
-2.90356824080071e-05
-1.73602395146982e-05
-2.20639027707101e-05
-7.66562032760452e-06
-4.67539670793e-06
-1.52807466710179e-05
-9.19778468224531e-06
-1.30548190027533e-05
-7.2411591888034e-06
-2.26451300807935e-05
-5.77447793268558e-06
-4.82829801869503e-06
-1.50094408617249e-05
-2.04524673734931e-05
-2.32124922253134e-05
-1.28136999228489e-05
-2.08853889183063e-05
-2.23047319890084e-05
1.13039851222878e-07
2.55629580707083e-06
-1.59615613344276e-05
-1.43988936379762e-05
-1.69139860917775e-05
-2.43362499723585e-05
-2.41183199412805e-05
1.2737137801826e-06
-1.87147215942131e-05
-4.17209264334658e-06
-2.23061508399271e-05
-1.7583506771465e-05
-2.10323690445387e-05
-3.08175316827911e-05
4.98808656161444e-06
-1.50229396107251e-05
-7.32352259564205e-06
-1.19005721252525e-05
-1.608580161905e-05
-1.2284113998781e-05
-8.06834827268765e-06
-6.99850243133243e-06
-2.71385253221331e-05
-1.17732974351549e-05
-1.70188142243581e-06
-2.68138617425442e-05
-1.38402712939996e-05
-2.77925552553775e-05
-7.26808544112195e-06
-2.5979139913915e-05
-3.3073946829899e-05
-1.48521904073451e-05
-1.21343875234226e-05
-1.97145315930287e-05
-1.17286427102238e-05
-2.14513323775198e-05
-1.51958166586755e-05
-9.30996987223833e-06
-1.00184320909415e-05
-2.03192249777239e-05
-8.1958003478064e-06
-9.02177769799801e-06
-1.98847859900011e-05
-2.69403614379422e-05
-1.83968333101967e-05
-3.49319502682029e-05
-2.68095233852874e-05
-2.28578557380974e-05
-2.91456479007663e-05
-1.51866746626423e-05
-6.72639573004885e-06
-8.18655988878252e-06
-1.14063598750282e-05
-1.3270609836389e-05
-1.177387536774e-05
-1.77139776168351e-05
-1.19857919759606e-05
-1.50023886057487e-05
-2.86954351769089e-05
-7.90118091755768e-06
1.92271393228405e-06
-5.04295621283888e-06
-1.74276740298899e-05
-8.70183158268058e-06
-2.90816612977454e-05
-6.75455596686216e-06
3.62826907733677e-06
-1.22934386088132e-05
-1.74926369569442e-05
-1.76879513684928e-05
-1.15834493789434e-05
-1.97293755865599e-05
-1.79672032383507e-05
-2.01206709936322e-06
-6.83167445606223e-06
-1.90817808692537e-05
1.59183899994261e-06
-2.78871413462902e-05
-1.83211341742155e-05
-3.76797786311228e-06
-1.01669130719429e-05
-1.11392669078576e-05
8.81719620847218e-07
-2.27997865733269e-05
-2.69346820196094e-05
-3.47373088805551e-05
-1.34970748121633e-05
-9.27216773909471e-06
-1.49847549819197e-05
-6.21108699654532e-06
-1.37866488696291e-05
-1.42838172479805e-05
-4.02994710855961e-05
-2.62891782122464e-05
-1.59929374606264e-05
-1.60472441213383e-05
-2.26193593100711e-05
-2.03567620364774e-05
-1.4009995560619e-05
-8.26831567780373e-06
-2.37688320837561e-05
-1.21047213649425e-05
-2.13723382154984e-05
-1.98936274581544e-05
-1.83859350103591e-05
-2.3373823287929e-05
-3.00430466950741e-05
6.39159573860539e-07
-1.97420842209183e-05
-1.02364053867931e-05
-2.23071561158623e-05
-1.02003992731905e-05
-7.70598394190587e-06
-2.5345502880783e-05
-2.75872533949366e-05
2.87958111891615e-06
-1.47291489206639e-05
-3.17951996458101e-05
-3.42485093585728e-05
-2.12714077194543e-05
-1.08705065034331e-05
-8.98573871583021e-06
-2.1960377626482e-05
-9.71058646321393e-06
-2.5223623695969e-05
-2.53510084472909e-05
-2.02705346137602e-05
-3.18577913587564e-05
-4.28122137029108e-06
-1.61420308902213e-05
-2.6631239018532e-05
-1.66077934517778e-05
-2.32158461629469e-06
-1.88163058868245e-05
-8.99858765988343e-06
-9.74531889481833e-06
-3.23269147551802e-05
1.03130685717932e-06
-5.92287884528496e-06
-2.93814731119762e-05
-2.29902842655529e-05
-9.3033260400566e-06
-2.29859318284918e-05
-8.34596171653369e-06
-7.46312742952586e-06
-1.1663316435763e-05
-1.4467819990043e-05
-2.08040171634254e-05
7.96928217336899e-06
-1.57454177575212e-05
1.02123935831814e-06
-1.65517383097387e-05
-1.56591524291995e-05
-1.31938529706199e-05
-2.1684984055864e-05
-2.00197514419145e-05
-1.32269342887467e-05
3.24672570257092e-07
-1.73989984389209e-05
-1.88874582181888e-05
-1.30056059309756e-05
-2.31839561713435e-05
-1.88326797526061e-05
-2.10869046835153e-05
-1.89321849912266e-05
-9.93705150938161e-06
-3.17238712302095e-05
-1.49845123611171e-05
-1.29158685417655e-06
-3.99989345212235e-06
-1.38294001086141e-05
-5.93808644334584e-06
-2.67414846733197e-05
-3.92376669893976e-06
-2.44156227359881e-05
1.0128908508072e-05
-4.02285167822165e-05
-1.16639073224714e-05
-1.35932219363293e-05
-1.15579843227428e-06
-1.9455043764297e-05
-1.61702740564296e-05
-2.26894899067661e-05
-2.74474593651617e-05
-2.02069607233437e-05
-1.55277355937072e-05
-2.13906089244505e-05
-5.73186601316907e-06
-7.02856056242061e-06
-1.4146692025534e-05
4.24274307599453e-07
-1.36268872818715e-05
-2.42356873224161e-05
-2.48321385303575e-05
-1.89601519498929e-05
-1.64273377376614e-05
-2.36164827368079e-05
-1.18896793102247e-05
-3.02056396239479e-05
-1.93233305561419e-05
-9.78487910805272e-06
-2.51899006601585e-05
-3.34437577609702e-05
-2.30401483165099e-05
-6.4252679791723e-06
-2.57196986777608e-05
-5.50747985708841e-06
-8.44280338497867e-06
-3.60838040214072e-05
-3.41744957811709e-05
-1.90382525954322e-05
-1.66206455480555e-05
-7.65380590843447e-06
-2.61699167741044e-05
-2.09944524853361e-05
-1.53611241197137e-05
-8.63068154587648e-06
-1.27996986155995e-05
-9.83436608940949e-06
-2.2832248437328e-05
-6.18264363394725e-06
-2.91621645558738e-05
-3.82452092777694e-06
-8.27136385264516e-06
-1.68987633596011e-05
-4.42938949521111e-07
-1.36333837884559e-05
-1.31127492211245e-05
-3.16033189188209e-05
-6.74251764094026e-06
-2.19749131690586e-05
-1.53572067263504e-05
-1.69143550451373e-05
-1.26521582928016e-05
-3.68630456013455e-05
-2.30505103105464e-05
-7.65240284080499e-06
-2.6088053069114e-05
-1.51005339112417e-05
-9.68424223084534e-06
-4.43955738532731e-06
-3.98569461909201e-07
-5.78416945161451e-06
-1.07211534751997e-05
-9.22909898518154e-06
-1.43038805465783e-05
-1.78009146752789e-05
-2.11544371690452e-05
-1.36077174672881e-05
-9.09739013464478e-06
-1.31217136500546e-05
-2.18857302432972e-05
-2.20048597575306e-05
-1.78670777273566e-05
-2.68721878713888e-05
-6.32309139449331e-06
-6.51947248764998e-06
-1.34237525956762e-05
-1.0726386553154e-05
-1.47288605428417e-05
-1.46748510444491e-05
-1.59324356446579e-05
-6.31450314035389e-06
-5.09141166130352e-06
-8.9476082249094e-06
-1.79957821700203e-05
-1.29686800525913e-05
-1.58314800391743e-05
-1.75356191944189e-05
-3.23518577942398e-05
-1.84039129836665e-05
-6.18319847371077e-07
-5.76595832405353e-06
-8.10256553067534e-06
-1.89571426940361e-05
-1.26192740230837e-05
-2.81939140054484e-05
-1.05578196058877e-05
-1.94742091374408e-05
-4.08154445266334e-05
-2.42341447222121e-05
-1.65607106894255e-05
-1.82135157670428e-05
-6.39313529307264e-06
-3.65506275609533e-05
-1.51394072808701e-05
-8.38038733400859e-06
-2.05567003486928e-05
-1.96275418526173e-05
-6.80449886623876e-06
-1.64552475742594e-05
-1.38279717882704e-05
-3.87068426689619e-06
-1.01643280351334e-05
-2.22222124871104e-05
-1.02257417268121e-05
-2.29299359664593e-05
-6.32889737830304e-07
-1.77799538193812e-05
-2.68051628728571e-05
-3.12906657505872e-05
-4.12619978321018e-06
-3.60587176809981e-05
-3.11215366024924e-05
-6.78122860814992e-06
9.60847585989579e-06
-3.37490374537036e-05
-3.51422929336399e-05
-1.44284421423706e-05
-1.18110468690136e-05
-2.06249875766693e-05
-1.43288371791874e-05
-9.69001233339915e-06
1.55091688763655e-06
-2.89662981118986e-05
-2.11110445878209e-05
7.67198135201159e-07
-1.85653073041144e-05
-2.69313480787344e-05
-4.77746279930357e-06
-2.14727214740556e-05
-6.21825672575485e-06
-1.97136449501849e-05
-1.15137262525133e-05
-5.00538323972669e-06
-1.07368113610437e-05
-7.52630721865572e-06
-2.19701476640957e-05
-1.64614600127261e-05
-2.80785964945677e-05
-1.21525456654316e-05
-1.07242587199711e-05
-1.85296552567787e-05
-1.99396212929135e-05
-1.39025365022533e-05
-5.70100500824578e-07
-2.4399038755136e-05
-2.62525706674084e-05
-2.76127641425242e-05
2.07564446896637e-05
-6.69972908719586e-06
-1.25558693495352e-05
-1.05029411376108e-05
-2.05767599091433e-05
-1.38924880260237e-05
-8.50995426186258e-06
-3.0663580028007e-05
-1.585742703682e-05
-1.69910559374395e-05
-2.20618241750699e-05
-1.1809239760301e-05
-1.87910747701705e-05
-1.24122233069477e-05
-1.87393330499369e-05
1.73545149098177e-06
-3.73121498712613e-05
-1.27922215016564e-05
-1.30689488064855e-05
-2.61782225222822e-05
-2.48620615120401e-05
-2.18762397375045e-05
-2.09609702394572e-05
-2.86581905311329e-05
-2.02495812684907e-05
-2.47412622131807e-05
-2.05272426517743e-05
-2.07854260623275e-05
-1.67194176163237e-05
7.2134499238878e-07
-2.32900728878147e-05
-1.84145028008658e-05
-2.51025966817853e-05
-6.6159858254056e-06
-2.07816286274246e-05
-2.58602645109413e-05
-5.34347846942922e-06
-1.61267348640508e-05
-2.17571878285944e-05
-1.25587814945707e-05
3.7342876069644e-06
-7.52804970204803e-06
-9.74579951603235e-06
-1.36062617376488e-05
-4.20907030141719e-07
-1.60666918459607e-05
-1.91542417453683e-05
-1.72076080980993e-05
-1.71359947092394e-05
1.41096459235828e-06
-1.46443828070368e-06
-1.61413503853279e-05
-4.04208578184624e-06
-2.50835379076329e-05
-1.74978203216882e-05
-1.72539156103183e-05
-1.96123252616329e-05
-1.71487666113291e-05
-1.22300345107064e-07
-3.94276390776478e-07
-2.88391215325586e-05
6.51722558796095e-07
-1.49101891422375e-05
-2.25930311096143e-05
-2.16661059067914e-05
-2.44985541252721e-05
-9.46720122067565e-06
-2.09852503624284e-05
-2.93774260442142e-06
-1.9552570923434e-05
-2.91971897712453e-05
-2.76269120155273e-05
-1.18725894368424e-05
-1.28353328355752e-05
-1.47990898505479e-05
-2.39650668901639e-05
-2.11786153549244e-05
-1.09012473177453e-05
-3.08750383654211e-05
-4.78901068229196e-06
-2.27439396190623e-05
-2.03322991505665e-05
-1.17150094815543e-05
7.46102889599185e-06
-9.23277884348424e-06
-7.81860673992784e-06
-3.01685491652849e-05
-8.88580584620256e-06
-1.11939707040198e-05
-2.27187391188464e-05
-1.90854766082696e-05
-1.91540867324602e-05
-2.68989656448784e-05
8.90082069873236e-07
-6.65156954129519e-06
-1.14491292404315e-05
-1.59089436305751e-05
-1.04520629824309e-05
-2.92828346170092e-05
-3.34944260774035e-05
-8.31185307704274e-06
-3.2173415288066e-06
-7.43138189751332e-06
-1.49464150553284e-05
-1.32971420679143e-05
-3.04121081968247e-05
-3.03538024214438e-05
-9.16587879131479e-06
-6.41851104241157e-07
-2.19090691361643e-05
-7.84279610732342e-07
-2.4019082857014e-05
2.76749179175657e-06
-4.46563794816348e-06
-1.88946916812824e-05
-1.08891350407205e-05
-1.82249451717508e-05
-8.33479015503356e-06
-1.96319913120296e-05
-2.34165543215041e-05
-3.49697311212883e-05
-1.79800658062946e-05
-1.05134269409954e-05
-2.18576657976226e-05
-4.34349157105508e-06
-3.50300808991708e-06
-2.83201909676656e-05
-2.59790579566898e-05
-1.40715701268358e-05
-2.66660496013202e-05
-1.48265381598613e-05
-3.11287858205073e-05
-2.32846188766225e-05
-6.82539853473596e-06
9.38367030984423e-06
-6.1900658161545e-06
-1.80196651848015e-05
-2.60526330897758e-05
-1.95550375856272e-05
-2.34344640764896e-05
-1.99519260253233e-05
-1.08319170317611e-05
5.927157883786e-07
-1.6062614789379e-05
-1.77296895431779e-06
-2.33332883124101e-05
-2.81917455374436e-05
-1.97045379730176e-05
2.10434048572725e-06
1.82577088840429e-06
-8.40381673920534e-06
-2.46005883707733e-05
-3.44044972914203e-05
-8.06329785383827e-06
-2.56219962109191e-05
-1.70479746303095e-05
-1.36927269583359e-05
-3.44679890150603e-05
-1.61552509601565e-06
-2.45804059757698e-05
-1.71614864669338e-05
-2.23349168070291e-05
2.4812110681818e-06
-1.39609168828069e-05
-2.72491773531889e-05
-4.78242578871821e-06
-2.55569905424547e-05
-1.55117771535051e-05
-1.42540844645954e-05
-3.36690076554042e-05
-2.94326494752752e-05
-1.54198089208669e-05
-1.48261702647912e-05
-1.40493916291757e-05
-1.19076492628733e-05
-9.98851092375839e-06
-2.32210929708357e-05
-2.87267126909643e-05
-2.22518230210722e-05
-8.16788609400186e-06
-6.89865758526113e-06
-9.36958756879102e-06
-5.25482566017615e-06
-5.30854791280848e-06
-3.37662930332334e-06
-2.09415197719312e-05
-1.12659734632223e-05
-1.28160313840888e-05
-2.81241066373759e-05
-1.42120109863544e-05
-1.04360355139673e-05
-2.3487393090335e-05
-9.01968292135486e-06
-1.20252992312906e-05
-2.09245208573744e-05
-1.31317281132307e-05
-1.88414230065417e-05
-1.19995466548869e-05
-1.57198811650262e-05
-1.66584413725091e-05
-1.68328576427944e-05
-2.05291453319114e-05
-1.14075366661047e-05
-2.63920734438686e-05
8.06328271476461e-06
-8.74954045475789e-06
-3.32693005247968e-06
-1.01135564212197e-05
-1.93030356778719e-05
7.97050130903297e-06
-1.13091031920135e-05
-3.06000023469864e-05
-1.76338041470945e-05
-1.02034162177659e-05
-1.86293000838224e-05
3.34693131067702e-06
-3.64305969749646e-06
-6.79046996195672e-06
-1.0629613097902e-05
-8.88852319220903e-06
-1.19271351572204e-05
-1.01910202864804e-05
-2.25481142666288e-05
-1.56940172084681e-05
-6.74045023224239e-06
-2.00029937395817e-05
-2.8854050973211e-05
-3.4502976373161e-06
-2.22789313764136e-06
-2.42544249707113e-05
-2.09509218395813e-05
-2.37683761382013e-05
-7.91197109849654e-06
-4.2021512867224e-06
-1.25543248511223e-05
-2.21176073566317e-05
-9.73584111863984e-06
-1.52341283451752e-05
-1.8344977561126e-05
-1.72562735150007e-05
-2.44496647129313e-06
1.27053673903657e-08
-2.64178211721909e-05
1.17164976900388e-05
-8.92302508326557e-06
-7.82441424547501e-06
-1.58083251785714e-05
-1.8903386664982e-05
-3.52488653501342e-05
-2.76407709684302e-05
-1.87449031914437e-05
-6.61672071624771e-06
6.9057164495541e-06
1.00318804980231e-05
-2.54281511005622e-05
-1.72775318763738e-05
-3.30603464112275e-05
-2.90231059575102e-05
2.51533890604495e-06
-2.00748013693308e-05
-1.24552527095261e-05
-1.01415308783948e-05
5.98916076769685e-07
-1.81223651344555e-05
-1.29043784513921e-05
-2.11179968877603e-05
-1.84708970205228e-05
1.9948510453009e-06
-1.8172898485708e-05
9.1577049036627e-06
-1.45919247398456e-05
-2.48829709345751e-05
-1.23712596161636e-05
-2.18369599391842e-05
-2.73372294540424e-05
-1.29087637063059e-05
-1.05547456086151e-05
-1.82748083665304e-05
-7.18822785588166e-06
-2.51676795396465e-05
-1.50568277717096e-05
-5.75461965909981e-06
-2.63804931481413e-05
-2.16220387985271e-05
-2.10296362228585e-05
-1.76717956512749e-05
-1.88593639126796e-05
-2.07342066388439e-05
-3.10674936984739e-05
-2.22511473876226e-05
-2.52176404032774e-05
-7.33193476211622e-06
-1.61165902045994e-05
-1.20827720308578e-05
7.95543090812114e-07
-1.39589878570512e-05
-1.42435076812305e-05
-1.97847302864612e-05
-2.72920619413143e-05
-2.31776000736938e-05
-2.31122110020634e-07
-1.97051814546177e-05
9.61341924469412e-06
-1.45588343927375e-05
-3.2594276521353e-05
-1.61054641119296e-05
-2.40277092374225e-05
-2.13273020496371e-05
-2.40405253906836e-05
4.90528044313563e-07
-9.84492580891895e-06
-8.84205544319363e-06
9.43420124926201e-06
1.10899645904255e-06
-2.1189517842643e-05
-8.95341609482289e-06
-1.00217885697131e-05
-8.13818809797424e-06
-2.85585036599901e-05
-2.3939580910971e-05
-2.49902197014589e-07
-3.62504735068511e-06
-1.59314692459067e-05
6.16703233839871e-06
-9.49803189379954e-07
-8.30361775711218e-06
-1.21566841881513e-05
-1.83005308955612e-05
-2.61474084023415e-05
-1.7057842923789e-05
-9.69720433316146e-06
-3.90155934630891e-06
-1.81453053736328e-05
-2.80125197394912e-05
-6.43253879523493e-06
-7.99847215597595e-06
-2.57656591843951e-05
-6.91872372260337e-06
-2.09100801200485e-05
-5.44759347601988e-06
-2.42003577558889e-05
-3.23213756458369e-05
-6.09942161740889e-06
-1.63879965930602e-05
-9.46870044945279e-06
-2.54429471622113e-05
-2.81341420421397e-05
6.80281648643822e-06
-2.3034304753981e-05
3.58714119868762e-06
-8.41817497546147e-06
-3.24783403311977e-05
-1.33896761817526e-05
-1.58074659347558e-05
-6.14886289392894e-06
-2.86151564170959e-05
-1.08698188600564e-06
-2.02397504577149e-05
-1.45967141531572e-05
-2.29291003906327e-05
-2.82789644872955e-05
-2.07069220812412e-05
-1.16892106349712e-05
-4.51761057346907e-06
-1.72586660250792e-05
-1.3046976911903e-05
-1.8644875888994e-05
-3.20771271397812e-05
-9.67263521762694e-06
-2.41036272310104e-05
-1.66854272482988e-05
2.53912746067391e-06
-5.85758954623654e-06
-1.16200288868081e-05
-1.17105356898863e-05
-1.17154432195149e-06
-3.06441093326667e-05
-9.95243677251308e-06
-3.07001143174997e-05
-1.6486370849135e-05
-1.5861762547434e-05
-1.56106337184104e-05
-3.35571625186779e-05
1.71479671527843e-06
-2.16453259553168e-05
-2.11345205692824e-05
-1.27787354669173e-05
-1.07450586194168e-05
-3.28686931049323e-05
-1.46243216756242e-06
-5.71115315840237e-07
-3.0859036453908e-05
-6.35855997289833e-06
-1.73320931377665e-05
-2.49840231972462e-05
-1.81401683524388e-05
-1.77243193266461e-06
-1.01248603270909e-05
8.36297174168004e-06
-1.70480529960443e-05
-1.72276797245626e-05
-1.51415378071134e-05
-1.67403771727382e-05
-1.85402070531891e-05
-2.06886778840464e-05
-1.03154950427872e-05
-1.21804252298983e-05
-9.28713633917777e-06
-3.03968483539662e-06
-1.03657253119667e-05
-1.87099463871287e-06
-1.85633152256823e-05
-1.48471037522048e-05
-1.54959185926658e-05
-2.33464847845022e-05
-2.6905689207634e-05
-3.8099579522872e-05
-3.68153056315997e-05
-3.10434698289125e-05
-5.61832751192302e-06
-1.70489969165243e-05
-2.78606586283357e-05
-2.14424710829498e-05
-1.36030489211761e-05
-2.12904695002626e-05
-1.62379476780301e-05
-3.21140081332004e-05
-7.10181777602484e-06
-2.22138281596038e-05
-1.64791507004056e-05
-2.2616373503442e-05
-1.4593406057864e-05
-1.15807653985348e-05
-4.79253872584627e-06
-2.04189725995848e-05
-3.13844186982211e-05
-2.87191388798029e-05
-1.7382121544214e-05
-1.11773515248937e-05
-2.2571337163457e-05
-2.39494116074432e-05
-2.4058657203351e-05
-9.8533785822333e-06
-1.25331719420191e-05
-1.59484547638147e-05
-1.21421256947568e-05
1.90734646727122e-07
-8.68973883081452e-06
-2.46744314657324e-05
-1.32773633944837e-05
-2.15988459406751e-06
-5.18777591821259e-06
-1.16985410003821e-05
-4.26106141232505e-05
-2.56810980907539e-05
-1.97060104193348e-05
1.06492589869645e-05
-7.27260994444027e-06
-1.73149657239821e-05
-5.12198216296831e-06
-4.36333152091061e-06
-2.2808593005172e-05
-3.72816093582296e-06
-1.17720736762228e-05
-9.22254741438168e-06
-6.88616159572842e-06
-2.13571838052004e-05
-2.6709812283493e-05
-8.39095203034036e-06
-1.17704709068789e-05
-2.13365196672216e-05
-2.66721248072661e-05
-1.28577132235119e-05
-1.38528617461272e-05
-1.66042804556182e-05
-2.00291035160346e-05
-1.33946949709558e-05
-2.654258598807e-05
-3.00131096390711e-05
-2.08058453114614e-05
-2.2034816963772e-05
-3.61647887536232e-05
-2.58603747646858e-05
-1.39906210466499e-05
-2.0643453502905e-05
-2.20314672355863e-05
-2.22802630055915e-05
-9.38306361902404e-06
-7.45840220181621e-06
-4.18454910286624e-06
-2.90142930772879e-05
-1.45490752764016e-05
-2.27510292766696e-05
-5.95425987954884e-06
-1.89801770254796e-05
-1.0783696720687e-05
-2.29262385591502e-05
-9.91236797391447e-06
-8.69141367076226e-06
-2.46517694605129e-05
-1.2634557737415e-05
-1.306643269329e-05
-9.94917227987611e-06
-1.62526509415665e-05
-2.90612285632578e-05
-2.29502598865744e-05
-1.86768044521382e-05
-1.21024352908663e-05
-1.2170748320445e-05
-2.17068184572007e-05
-7.14484817073552e-06
-1.26852658947985e-05
-1.12007999814943e-05
-2.51239748132187e-05
-2.54904604965957e-05
-1.42677902716071e-06
-3.8654734857923e-06
-2.24641776455361e-05
-2.06314645821288e-05
-6.55884838489066e-06
-3.15491990199869e-05
-1.9360313204524e-05
-6.6924895011013e-06
-1.1259286430107e-05
-3.47979746739914e-06
-2.23305050578034e-05
-2.80371055425872e-05
-1.03762284989548e-05
-1.94938960599689e-05
-2.75811159593504e-05
-1.81199786608963e-05
-2.66145234615475e-05
-2.03295657379771e-05
-1.93756828114298e-05
-1.97741952508678e-05
-6.46973506444106e-06
9.07489902111025e-07
4.75245784697006e-07
-1.05604693864371e-05
-9.88082392832034e-06
-2.21235990096814e-05
-6.85921044898176e-06
-3.74618744243198e-06
-1.18236561923471e-05
-1.04457515202458e-05
-8.5573351736913e-06
-3.6721465438068e-05
-1.52568820684119e-05
-5.06895352050155e-06
-2.89625948751607e-05
-3.81126738892564e-05
-2.86181369286053e-05
-2.0310641122836e-05
-2.05907741088426e-05
1.39099931612502e-06
-1.83673389358781e-05
-9.6469509159898e-06
-2.14399132213909e-05
-2.74483670591257e-06
1.09776262299915e-06
-1.17638356375936e-05
-1.67159414541969e-05
-1.91370740666687e-05
-1.51204247274404e-05
-1.79630179225546e-05
-2.61527127085941e-05
-3.03776138101651e-05
-3.03229002784384e-05
-2.2941170870482e-05
-5.50389880544506e-06
-2.19872535831783e-05
-1.84105319478591e-05
-2.06418168893412e-05
-2.31975089370598e-05
-2.44779008435283e-05
1.03192884857705e-05
-1.48367502390128e-05
-1.96871187015039e-05
-4.85464352191145e-06
-9.91304566921924e-07
-1.36813100552369e-05
-6.07038406480587e-06
-3.15488778957162e-05
-3.0200396612195e-05
-5.89074450066263e-06
-2.37904455133684e-05
-2.10062842525335e-05
-8.83513480708227e-06
-2.16959492530323e-05
-2.9388142404101e-06
-1.56818858993144e-05
-1.87929093179835e-05
-2.0171583463763e-05
-6.00921592517655e-06
-1.22909631416554e-05
-2.84864356629994e-05
-1.32394288794984e-05
-1.4015859114495e-05
-1.19283432874038e-05
-2.94468548084282e-05
-1.8110004619151e-05
-8.18332432578499e-06
-2.60643969097943e-05
-1.28471860654106e-05
-1.14688829407549e-05
-9.76401708282e-06
-2.87962291870902e-05
-4.28376877673417e-05
-1.68575101397558e-05
-8.54193388695162e-06
-1.01742257799175e-05
-3.66552797734204e-05
-1.82191243181547e-05
-1.65369294714529e-05
-1.06363926173541e-05
-1.17171634318636e-05
-3.55231461671706e-06
-1.17411342156907e-05
-2.55218612462446e-05
-1.65459580875108e-05
-9.08679604650299e-06
-2.00561685091194e-05
-7.14876234399877e-06
-7.91024048210757e-06
-5.10686172822538e-06
-5.76349912652931e-06
-1.56556224127849e-05
-3.19235312086363e-05
-1.80153826280028e-05
-1.69458531931e-05
-1.67768246403823e-05
-1.66598680561149e-05
-3.55023743690685e-05
-1.72580263084522e-05
-2.72005355754558e-06
-3.83473995023762e-05
-1.61755606056589e-05
-1.37105515590069e-05
-1.80941256540002e-05
1.74183902758227e-06
-2.48363112144297e-05
-7.6952153148637e-06
-1.70041702813389e-05
-2.24309240462898e-06
-1.8260317532838e-05
-3.94736878675802e-05
-3.15442589458046e-05
-2.50035123782486e-05
-1.24109788178832e-05
-1.70780152027462e-05
-2.56610674030546e-05
-8.00088620117588e-06
-1.31434124037199e-05
-2.63801909799045e-05
-2.33093049537409e-05
-2.92166112734647e-05
-1.74801885273695e-05
5.20519140080043e-06
-1.08156996083245e-05
-2.71186163051185e-05
-2.45494405366616e-05
1.1991823689395e-05
-1.54054871583172e-05
-9.64473359861619e-06
-1.14400168174333e-05
-1.46973814105781e-05
-1.70589743682864e-05
-5.41815115835172e-06
-2.23467153367039e-05
-7.01337382179685e-06
-1.77251061259756e-05
-1.57336044391667e-05
-5.81838833600181e-06
-1.69876213812097e-05
-1.60500864470163e-05
-1.09875194966185e-05
-1.29025590791705e-05
-1.09157258304368e-05
-9.97540577057415e-06
-1.98769914489486e-05
-1.14360715614252e-05
-2.87966082328027e-05
-2.26546910331397e-05
-1.8804336905496e-05
-1.43226296986076e-05
-1.59055242259587e-05
-9.06013334848973e-06
-1.47654502647935e-05
-7.04124963524156e-06
-7.90967900108859e-06
-2.21355964036323e-05
-1.68372910871973e-05
-9.9138371933733e-06
-2.6397404931255e-05
-8.08198116240641e-06
-1.04377653633899e-05
1.01643239141057e-05
-1.19441513205031e-05
-8.95160238858646e-06
-3.84265306152507e-05
-1.04882752117469e-05
-2.83629441161556e-05
-4.56583989471819e-06
-1.11745696630113e-05
-1.21158788920744e-05
-2.93533362692019e-05
-1.75453694040797e-05
-2.35122069545883e-05
1.14011248753853e-06
-1.18196646007207e-05
-2.39834591604013e-05
-1.20144662732163e-05
-6.00308213209399e-06
-3.19512456877682e-06
-1.37948931660286e-05
-2.74035253683832e-05
-2.4981846390587e-05
-9.21099921545005e-06
-2.91092185246849e-05
-1.16144897608794e-05
-1.58553111927877e-05
-1.12392169232304e-05
-1.87919882049507e-05
-1.48579907603492e-05
-2.69424985105445e-05
-1.74456927339477e-05
-3.10620354970802e-05
-1.13162950635394e-05
-1.77734362731115e-05
1.20866940170883e-06
-1.51004629440164e-05
-8.62168748082636e-06
-8.74557486463404e-06
-1.53393332293353e-05
-1.96933592071166e-05
-2.87518260642927e-05
-2.72010981476812e-05
-2.8728819049638e-06
-7.94080963483877e-06
-1.20062494884135e-05
-2.58237045244094e-05
-4.73063463170834e-06
-9.55140895302329e-06
-1.25612475410427e-05
-3.03789845509734e-05
-4.48867472382057e-05
-1.75769991079787e-05
-2.29492733551904e-05
-4.12313282560624e-05
-8.30382733662332e-06
-9.3843446168415e-06
-2.27036302758335e-05
-1.01650502298214e-05
4.07800289756305e-07
-5.79617226176071e-06
-2.28549508586356e-05
-3.06775449565566e-05
-2.39052121556075e-05
-8.08442367976914e-06
-9.13699295379459e-06
-3.54478846820807e-05
-1.94177279502181e-05
-1.29963729058905e-05
7.38906151502608e-06
-1.55368487310817e-05
-1.27225373960497e-05
-1.78581327625477e-05
-8.51937676196873e-06
-1.12439862810254e-05
-7.17607153922359e-06
-2.05985523383032e-05
-2.52208014289602e-05
3.87999675428816e-06
-2.40995336631856e-05
-1.13755202455207e-05
-1.95996494838457e-05
2.96563102960835e-06
-4.94027512704649e-06
-1.06959807165252e-05
-1.8165265138768e-05
-5.50829203259073e-06
-1.52035779738612e-05
-2.69715988897627e-05
-1.91352157797858e-05
-2.11446256647194e-05
-5.22101988207748e-06
-1.32851194123201e-06
-4.99620998088718e-06
-2.29504586963612e-05
-2.0462480193076e-05
-3.19217176328588e-05
-2.87000933748797e-05
-1.3181779862608e-05
-1.55611985104522e-05
-6.99618093583983e-06
-1.88850474245718e-05
-4.04793079765637e-05
-1.11869296603556e-05
-1.8195742991254e-05
-1.18827746210319e-05
-1.10443996684513e-05
-1.99086782444248e-05
-6.60110333706816e-06
-2.33717700452148e-05
-5.87588876929342e-06
-1.63095855937898e-05
-1.27732442436774e-05
-2.6827096064956e-05
2.80150458282708e-07
3.94471357270125e-06
-3.00773850705599e-05
-2.74499909451294e-05
-3.66342657329754e-05
-2.05112830115066e-05
-1.09880054385638e-05
-1.93188779437517e-05
-1.99014111475828e-05
-5.34181276667643e-06
-4.94072301485705e-06
-1.23595683703049e-05
-1.8934743716815e-05
-1.93301037139951e-05
-1.93872215098238e-05
-2.0896268061616e-05
-1.62458849511921e-05
-5.82456422837105e-06
2.59187877753854e-06
-2.68141306562347e-05
-9.11761191681481e-06
-1.94325729868916e-05
-1.07295759242146e-05
-4.29478225211452e-06
-6.68379700957871e-07
3.67897381870838e-06
-2.11891696707621e-05
-1.48253700579166e-05
-1.91473647557105e-05
-8.08579271979334e-06
-1.36196312875705e-05
-1.33248023018498e-05
-2.42346323644336e-05
-1.46039651474916e-05
6.30848705385798e-06
-2.03419434506884e-05
-1.98302251249541e-05
-1.3455334612266e-05
-4.67672023604673e-06
-6.82611766465151e-07
-1.75887538478467e-05
-1.04486373108966e-05
-1.53317640789905e-05
-2.02565129675878e-05
-1.16887766815116e-05
-1.88371567687361e-05
-3.68645606974543e-05
-1.65296792979312e-05
-2.71256789850894e-05
1.96014776591284e-06
-1.49492407057462e-05
-6.85533887118476e-06
-1.53655175182844e-05
-1.56326032509463e-05
-1.70617652180753e-05
-3.8295116908668e-06
-3.31012282289868e-05
-9.1412701231872e-06
-1.12992905098563e-05
-1.83395055395656e-05
-2.6650886225727e-05
-8.15871737682011e-06
-3.05483557584273e-05
-2.20843946084972e-05
-2.29708599193181e-05
-1.38244742566168e-05
-8.61125543960536e-06
-1.84814260190199e-05
-1.02679150339707e-05
-1.86524750049225e-05
3.22629737260153e-06
-2.09413027624767e-05
6.33666692115905e-06
-1.07850858535384e-05
-1.45103440268108e-05
-3.12238801426275e-06
-1.36326903633792e-05
-2.93484556611536e-05
-2.2442481523551e-05
-1.49675851952272e-05
-1.25591198637487e-05
-1.57896488447269e-05
-7.04943958900771e-06
-2.61538266072734e-05
-3.1766301295103e-05
-2.42850977590381e-05
-1.17314041182512e-05
-1.70978316568593e-05
-4.04534541085938e-05
-4.23295468676251e-06
-9.97453407207628e-06
-1.86899954703257e-05
-1.76850696344051e-05
-2.73553914554008e-06
5.84707087966373e-06
-1.86541689087228e-05
-1.12163656348716e-05
-7.53901299036826e-06
-8.07533604889558e-06
-1.95290491638407e-05
-1.90672792760956e-05
-1.60267209022834e-05
-5.70699152265453e-06
-1.43766449182316e-05
-1.0151703922374e-05
-1.79926762280409e-05
-1.59103409865564e-05
-1.88222748579927e-05
-4.02885891963159e-05
-2.49413487376262e-05
-1.82870338711966e-05
-1.56841067638872e-05
-3.75012902129869e-06
-1.3819047983048e-05
-1.31930560909948e-05
-1.61176837714877e-05
-3.41627732541428e-05
-2.11408443741583e-05
-3.72932883991988e-06
-1.63971106740124e-05
-1.60795827855847e-05
-1.70208832107026e-05
-7.0841131295746e-06
-3.21380261397418e-05
-6.54830831771496e-06
-8.36488343951796e-07
-2.54960063224304e-05
-5.03096519085631e-06
-3.6317938501546e-06
-8.06785753970423e-06
-7.75407092543587e-06
-1.95122177950069e-05
1.19069788094728e-06
-6.62435246958628e-06
-2.68420270421697e-05
-5.03876066774615e-06
-2.53604272130399e-05
-1.16101144049458e-05
-1.82614094316288e-05
-1.40911603433686e-05
-2.68299010040086e-05
-2.6164953676067e-06
-4.08420781814943e-06
-2.07195214810735e-05
-1.34971718698174e-05
-2.60817192232346e-05
-2.20150660136669e-05
-1.02836592804872e-05
-9.47214398396521e-06
-1.53753514628255e-05
-1.10990769513916e-05
-2.35204142701296e-05
-3.06981146951444e-05
-3.5605885773398e-05
-1.36303253337571e-05
-1.84750462276699e-05
-2.86265756921406e-05
-1.7455719078981e-05
-2.36549733965229e-05
-1.69658346984252e-05
-2.54600095522801e-06
8.49108896280917e-08
-3.72510932255435e-05
-1.36011899798247e-05
-1.01445419772783e-05
-1.3689486364786e-05
-3.41542361703736e-05
-1.86632654043137e-06
-1.98249031264866e-05
-6.71788630543341e-06
-1.11024913677816e-05
-1.98312252920681e-05
-1.2398274939225e-05
-1.67779077121618e-05
-5.41852626769174e-06
-1.76359142248666e-05
-1.58410187971772e-05
-1.47687542490758e-05
-2.00296258085634e-05
-1.79608960738632e-05
-1.67780522635771e-05
-1.29922222904427e-05
-3.00737274130863e-05
-1.17931717727903e-05
-1.13521994616631e-06
-2.87875590952339e-05
-1.28028865884846e-05
-1.85048754184951e-05
-3.70095640806087e-05
-1.34496415639186e-05
-2.56381677976728e-05
-2.58187169494614e-05
-8.90827751354831e-06
-6.21617555427671e-06
-4.62215241015131e-06
-1.59419431518356e-05
-1.26217108968502e-05
-7.25952664638919e-06
-2.17633348942246e-05
-2.8814824250056e-05
-3.16334288277689e-05
-1.63008621617615e-05
-2.6303509263407e-05
-3.34523972117074e-06
-6.78925702122852e-06
-1.69757423153753e-05
-1.72461834582708e-05
-8.84350463182908e-06
4.79052792913684e-06
-3.39356996950855e-05
-1.1451714419649e-05
-3.52444395333339e-05
-1.96603431882897e-05
-1.02687073163048e-05
-2.0100165059124e-05
1.74756014705082e-06
-2.13492110079944e-05
-2.31794364869704e-05
-1.12111260099005e-05
-1.21278859726819e-05
-3.91718076342464e-06
-1.90061369312103e-05
-1.31690410385286e-05
-7.59240873456124e-07
-1.93666838851487e-05
-2.3722869144218e-05
-8.23999160644008e-06
-1.64268282353433e-05
-1.24063492992228e-05
-1.43086096403361e-05
-2.31661936759828e-05
-1.54004159738433e-05
-3.91202998204771e-05
-6.24963722154054e-06
-8.15581485532029e-06
-1.06049266655703e-05
-4.38811062223018e-06
-1.26492552425091e-05
-1.33048402003472e-05
-1.67393839979113e-05
-1.91034604943094e-05
-3.3245660282808e-05
-6.55565117896294e-06
-1.22660155416265e-05
-1.52702398765329e-05
-1.09009543583241e-05
-1.38618137735258e-05
-2.00885558058166e-05
-1.66562161329767e-05
-6.50493621306353e-06
-1.2648450761156e-05
-7.12645097641905e-06
-2.45057595007142e-05
-2.05551444034658e-05
-7.1791646538396e-06
-3.13274716029146e-06
-2.14217323954856e-05
-1.79863117906432e-05
1.24408803312315e-06
-2.4579815767779e-05
-1.74342735402349e-05
-2.21440153385944e-05
-1.82540333483856e-05
-8.79366228082421e-06
-2.485320128825e-05
-2.13203941455182e-05
-7.72267010784827e-06
6.80486834980569e-06
-1.16829040475844e-05
-8.00225118910416e-06
-1.60107726715057e-05
-2.3915940756123e-05
-1.14780535005439e-05
-1.33202224854666e-05
-3.47998037291541e-06
-6.40805871453011e-06
-2.85125559254807e-05
-2.00542446629276e-05
-8.14021158793589e-06
-1.4000934399039e-05
-2.04861971331941e-05
-9.68179817506726e-06
-1.51232810812747e-05
-8.77033348921619e-06
-1.46140231957825e-05
-1.03232412361293e-05
3.82205635300496e-06
-6.29596844854308e-06
-2.45414452388179e-07
-1.26869537067224e-05
-2.11428947425174e-05
-1.18542836423964e-05
-8.65001227079935e-06
-1.27173067370662e-05
5.89138580497959e-07
-3.13986400267523e-05
-1.89527573560283e-05
-6.58876071734111e-06
-2.15393105273298e-05
-1.57761731765451e-05
-2.58159542384058e-05
-5.00802601802812e-06
-5.99395849585365e-06
-1.32875602930862e-05
-2.16968937303674e-05
-2.65252215458554e-05
-1.99787146540684e-05
-2.63449372805117e-05
-5.45029114272257e-06
-8.13044407285604e-06
-3.08099342490898e-05
-2.43054823745376e-05
-1.79464936902194e-05
-1.96552995563556e-05
-3.82251546917593e-06
-1.53490800564427e-05
-1.20460511238723e-05
-1.85252191484029e-05
-5.91052722372623e-06
-8.19872961017992e-06
-3.75446582933536e-06
-2.35710566506248e-05
-1.57700566517302e-05
-1.52291260421545e-05
-7.9319868230665e-06
-1.20399927170227e-05
4.00530643523619e-06
-3.53803685459482e-06
-1.93987146399073e-05
-1.49945522174463e-05
-6.6250344038721e-06
-5.86353464621515e-06
-1.16611568199531e-05
-1.23241008965696e-05
-1.22119099779839e-05
-2.37079497002134e-05
-8.79095729326564e-06
-1.05679582579412e-05
-4.45897972743336e-06
-1.76125161301423e-06
-3.79069098119651e-05
1.63528719767179e-06
-2.35560799800775e-05
-2.54041937543844e-05
-1.07473956275419e-05
-1.38652586047229e-05
-3.13898366795315e-05
-1.51461075592668e-05
-5.62500304508494e-06
-2.96681237370979e-05
-3.24407322969198e-06
-2.50714093289939e-05
-2.17013641809459e-05
-1.5250516366255e-05
-1.58751401896352e-05
-1.8534234112589e-06
-1.48547637436834e-05
-1.86432991308662e-05
-2.24737109438057e-06
-7.95293690195475e-06
-1.77789937898894e-05
-2.38340459548038e-05
-3.57536163729711e-06
-1.22872646335482e-05
-1.94782099224725e-05
-2.10863381209801e-05
-2.15878237927664e-05
-1.56174739258631e-05
-2.07975740277878e-05
-2.07155857725327e-06
-4.25649815345061e-06
-1.28291176217143e-05
-3.85165427805831e-06
-7.08815291447526e-06
-3.70805925523037e-06
-5.80807077437455e-06
-3.1140860249823e-05
-1.44919260143011e-05
-1.13641223614813e-05
-1.27066015643705e-06
-3.00107119612707e-05
-2.4272396107542e-05
-2.30767403831912e-05
4.91969567172755e-06
-1.08648502725584e-05
-9.01890233149935e-06
3.34487916912812e-06
-1.39077553191716e-05
-2.97787330210427e-05
-1.91389905378852e-05
-3.2496307149162e-05
-3.2986341309846e-05
-1.50319068658712e-05
-1.26056178714253e-05
-2.62424244916505e-05
-2.06475840353236e-05
-1.49125739222262e-05
-1.91107530118254e-06
-1.58952961257361e-05
-7.17523677392945e-06
-6.5232037803618e-06
-2.03461571333581e-05
4.45525396186415e-06
-4.5198522827526e-05
-3.01483490439305e-05
-1.63046967694664e-05
-2.4127968390008e-05
-1.87836831263103e-05
-1.57742178093992e-05
-3.12359558898056e-05
2.17012059154408e-06
-2.07583673454527e-05
-2.61007883410666e-05
-1.6845131448962e-05
-1.42966214883303e-05
-1.55721366778534e-05
-9.11260699342456e-06
-1.81067498507749e-05
-1.22315848925682e-05
-9.07502668337609e-06
-1.14456386759734e-05
-1.62520736960747e-05
-2.47821788591445e-06
-7.58829013307322e-06
-1.94240722989936e-05
-2.96306022441861e-05
-4.2419108132634e-06
-3.11170547104843e-05
-2.45089747726872e-05
-1.64920479791896e-05
-2.92282020666172e-05
-7.1194345460167e-07
-1.86925358203035e-05
-2.04556921831301e-05
-1.14409424649565e-06
-5.27445462174654e-06
-3.86268338260676e-05
-2.37761571561066e-05
-1.22370629299049e-05
-3.10738686073474e-05
-1.92019924512753e-05
-1.2463565438205e-05
-1.99017582159135e-05
-1.72090687778988e-05
-2.76468822263968e-05
-9.52486019211819e-06
-3.01030022747899e-05
-2.15748799426738e-05
-5.24269920153445e-06
-1.98478502082201e-05
-1.80794852579738e-05
-1.31395764877201e-05
-3.36074347166261e-06
-1.54604189834321e-05
-1.75629849636313e-05
-2.08099876104189e-05
-1.94653103517517e-05
-2.09996559323098e-05
-1.27247030264042e-05
-1.15567371564742e-05
3.89810375353071e-07
-2.63075761220712e-05
-2.24588487962954e-05
-2.58037620612284e-05
-1.03747427445559e-05
-2.28973721331958e-05
-2.12808643826838e-05
-1.4050453298629e-05
-4.50690254724197e-06
-1.57838014272098e-05
-3.87575392761399e-06
-2.10050559639423e-05
-6.58054542292508e-07
-1.23615181984186e-05
-2.96067754027936e-05
-9.9321527467989e-06
-4.34224190990034e-06
-6.76663573416269e-06
-1.74644984280387e-06
-1.63133411381444e-05
-2.5504206952708e-05
-1.35372529847591e-05
1.15132689978134e-06
-2.03229189952865e-05
-3.91199973989122e-05
-2.07506763815435e-05
-3.17038505306616e-05
-1.58375494416983e-05
-1.51414539002118e-05
-1.66740242876609e-05
5.1385223282163e-06
-1.69760296077747e-05
-2.85292329791747e-05
-1.43090025689429e-05
-1.43768475650613e-05
-2.28275490642996e-05
-2.04592146289249e-05
5.04502690619723e-06
-8.08384360255457e-06
-7.36271365777057e-06
-1.32213419935111e-05
-1.95843328052394e-05
-9.68599020637296e-06
-2.47648155522678e-05
-2.44806305211035e-05
-3.33182090070095e-05
-1.68605736425116e-05
-2.29553363056484e-05
-3.32234169072863e-05
-1.32641813462263e-05
-4.3338641130457e-06
-3.68108490324178e-05
-1.48651369780016e-05
-4.21337352320942e-05
1.23368631282964e-06
-2.23310748275466e-06
-2.12426469883023e-05
-1.03240419422787e-05
-2.23028606710868e-05
-1.43238281011034e-05
-2.21509155578894e-05
-1.58909156907827e-05
-1.31679116202175e-05
-1.94774441922498e-05
-2.73802413874001e-05
5.83842195596836e-06
-2.61643485025804e-05
-3.24231994794289e-05
-4.45888101955543e-05
-2.73371686242702e-05
3.64554066601172e-06
-2.2148950164677e-05
-1.70430431799485e-05
-7.76675738407863e-06
-1.55676311124581e-05
-7.17596022445851e-06
-7.26551851667055e-06
8.79376893260308e-06
-1.0541685003359e-05
-2.87797812926847e-05
-1.18103272283454e-05
-1.78819592981543e-05
1.7505645091696e-06
-1.25208820650146e-05
-2.25580510183447e-05
-2.81381382268098e-05
-2.58940162123494e-05
-1.65088372976741e-05
-2.00083077958801e-05
-3.1110797859295e-05
-1.93624478720821e-05
-7.59484309226354e-06
-1.16204072084966e-05
-3.17015734215652e-05
-2.14496219494153e-05
-1.00497842777992e-05
-2.54060873627092e-05
-2.10763335358326e-05
-1.7464584466614e-05
-1.33725288887314e-05
-1.18571053498417e-05
-2.42178289229257e-05
-1.39849070523584e-05
-1.44298700579438e-05
-9.17216207563851e-07
-1.70299522158011e-05
-1.39314824799485e-05
-3.02716377708802e-05
-1.94327793958809e-05
2.07192058187938e-06
-2.06217642875223e-05
-1.22888814875041e-06
1.44249893834043e-06
-1.65133280392649e-05
-6.67189720897531e-06
-7.4951906523409e-06
-1.4937544033899e-05
-2.26814225148741e-05
-1.32824747607266e-05
-1.64300470256098e-05
-3.01408696003335e-05
4.28484466851658e-06
-7.56224882046946e-06
-1.66280643977448e-05
-3.22325023407575e-05
-1.27175706462654e-05
-2.54919448776215e-05
1.11881407828095e-06
-8.56188439597075e-06
-7.26910278195396e-06
-8.96916207196465e-06
-1.04708650521224e-05
-1.71274649155808e-05
-1.21106783516212e-05
-2.08276648366246e-05
-2.33087756454546e-05
-2.47875245194524e-05
-1.28921941807707e-05
-6.56355127994923e-06
-2.43469064556949e-05
-3.0071243063226e-06
-1.11080254413722e-05
-2.85075577175697e-05
-1.25111552638882e-05
-1.71541085637552e-05
-1.80582956668947e-05
-7.82972659329607e-06
2.39529211633129e-06
1.41518367126759e-06
-1.270948413264e-05
-2.31200214174678e-05
5.90449657480722e-07
-3.92408908900095e-05
-1.83090241951864e-05
-2.01313740696313e-05
-1.47117506771763e-05
-1.86306039167459e-05
-2.49605566503864e-05
-3.08638430414717e-05
-3.02164786221599e-07
-2.45503414883409e-05
-2.09367564938063e-05
-2.5743931701304e-05
-4.37714752965309e-07
-9.88013182924068e-06
-1.17195888057721e-05
-1.39172170264657e-05
-2.17929440762662e-05
-2.25848040331232e-05
-2.36354210352276e-05
-1.75261086158731e-05
-1.36930718797472e-05
-1.69562639577691e-05
-1.98202387766184e-05
-2.18307708122794e-05
-1.04307007505867e-05
-2.65785892712651e-05
-3.49902336913608e-05
-1.58330253754439e-05
-1.31024899959927e-05
-2.69976240902719e-05
-2.02147200489244e-06
-2.86421598107976e-05
-5.96979858244596e-06
-1.14968679621594e-05
3.60279020963569e-06
-1.67629522539978e-05
-2.0860379468331e-05
-1.48823943785752e-05
-2.07062828574262e-05
-1.87655369058148e-05
-1.49196014819604e-05
-3.620226495328e-05
-1.42446487780409e-05
4.20483050883385e-06
-3.25369692682844e-05
-1.26332198777782e-05
-1.9846180723886e-05
-3.34064228998811e-05
-6.50297312330461e-06
-1.70155511320201e-05
-1.58228343446108e-05
-1.21339250170703e-05
-1.5395508017527e-05
-1.2081834809267e-05
-1.6252959127538e-05
-1.08304758047797e-05
-4.63147982765323e-06
-9.88627428654027e-06
-2.84741619157007e-05
-3.38300734552249e-05
-5.62810270097585e-06
-2.99394492636408e-05
-1.79284747702588e-05
-6.87884555740511e-06
-5.71921631785855e-06
-1.85828474167378e-06
5.77686501976037e-07
-1.64032634039998e-05
-1.50343774446636e-05
-2.79308734981526e-05
-5.82685324555554e-06
-1.19882321497134e-05
-1.76607884999235e-05
-1.39920133406514e-05
-7.37600673238091e-06
-2.00752808379832e-05
-3.22315536885842e-05
-1.06879114182284e-05
-1.08092666270719e-05
-4.23841510903592e-05
-1.13745571304625e-05
-1.92711155439119e-05
-8.54361940818444e-08
-2.23789123678025e-06
-1.85975267770156e-05
-7.77747962311166e-06
-1.54357266302342e-05
-2.081473531868e-05
-2.37308093078397e-05
-1.01895739964768e-05
-1.45321550516712e-05
-1.74812600518993e-05
-2.48919391712245e-05
2.09603924757333e-06
-8.09712132853641e-06
-1.36710530190162e-05
-2.84624907387097e-05
-8.71849931385698e-06
-1.64136141739956e-05
-1.42458452133745e-05
-2.69786469329624e-05
-1.97877798186517e-05
-2.07390916239943e-05
-2.18554966429645e-05
-2.48804612566268e-05
-1.28668281137027e-05
-1.47282292521575e-05
-1.46068466864658e-05
-1.12548089361718e-05
-1.57445663112379e-05
-2.70836614121628e-05
2.90716000131931e-08
-7.24313867946839e-06
-2.37021702971078e-05
-1.85103992162468e-05
-1.57609525382285e-05
-2.88447014132664e-06
-4.09420682344725e-05
-2.73752439042261e-05
-3.33610539495407e-07
-1.26045223179809e-05
-7.11223805312189e-06
-1.24991269228645e-05
-1.86292592875166e-05
-1.74760029458761e-05
-1.84156357753808e-05
-9.97347793236319e-08
-8.07057588319131e-06
-2.22178449720364e-05
-1.7090806433302e-06
-2.63481859172754e-05
-1.78544891877658e-06
-1.54717313574019e-05
-1.13019249308681e-05
-2.9316178167708e-05
-1.05634593469816e-05
-2.15589514322398e-05
-1.97740390559959e-05
-1.5487854617623e-05
-2.63722108892493e-05
-1.5165220497656e-05
-2.74951608332841e-05
-2.68823457497087e-05
-6.30028627266046e-06
-9.24936129296468e-06
-6.72094731650848e-06
-2.68804005430203e-06
-1.2955819057961e-05
-2.80005917532103e-06
-2.50845234257767e-05
-6.71275309558684e-06
-7.06962459637017e-06
-6.13341621855912e-06
-4.64360263401798e-06
-1.17785233592657e-05
-8.20350813707358e-06
-3.27758534537132e-05
-2.45468518523129e-05
-4.57802747819251e-06
-2.37751134409221e-05
-2.04971768373014e-05
-1.21493002027856e-05
-1.31473509757148e-05
-8.50865105184005e-06
-1.50768278408416e-05
-1.6405930458623e-05
-2.08729295610422e-05
-7.80241077983816e-06
-9.36792250775499e-06
-2.60000152209209e-05
-3.13964018503581e-06
-1.45070548286217e-05
-1.87784332840383e-05
-7.20837284008431e-06
-9.81794444813936e-06
-2.44569929179917e-05
-7.85482408419399e-06
-3.77174633445953e-06
-1.69515907789712e-05
-9.71262230340323e-06
-1.77318708805661e-05
-1.58810489919556e-05
-2.6755096852113e-05
-2.37709129960638e-05
-8.64890375244089e-06
-2.09481824808353e-05
-1.52767719355861e-05
-1.50348391582579e-05
-3.17621862949493e-05
-8.7828118492245e-07
-1.85127946616603e-05
-1.4534558438877e-05
-1.66631934208996e-05
-2.75324873414551e-05
-8.53536273900269e-06
-5.90727204395972e-07
-1.0479615783347e-05
-1.96087869378709e-05
-6.97351290463422e-06
-1.6096286949814e-05
-2.58535755705139e-05
-3.77594344490992e-05
-1.04965832880219e-05
-2.31155858250842e-05
-3.12250995490076e-05
-9.72204631611769e-06
-2.12171593988199e-05
-2.42113343178412e-05
-7.70206750882408e-06
-2.73075945368664e-05
-1.9704413032981e-05
-5.88555163155845e-06
-2.58018215203158e-05
-2.58750172852702e-05
-1.14376244478088e-05
-1.98632137852456e-05
-1.54938750465752e-05
-2.10433855838927e-05
-1.12664516830427e-05
-7.75531225230532e-06
-6.97271890989218e-06
-2.10527012427899e-05
-1.82837422827103e-05
-8.65001417930883e-07
3.15317902058619e-06
-3.61868472088207e-05
4.28426434539735e-07
-9.85478733507002e-06
-1.09540971324913e-05
-2.18558075268177e-05
-3.09542176842163e-05
-1.27658456060029e-05
-1.44355870047744e-05
1.70370458459385e-06
-1.77443861118893e-05
-5.42561582660234e-06
-3.13673232879344e-06
-2.46632780634388e-05
-1.68373061153584e-05
5.20327522316395e-07
-6.27665989874702e-06
-1.43088523404107e-05
-2.55534372685239e-05
-1.23649617286321e-05
-1.63731368448682e-05
-1.13905755739651e-05
-7.35541822688407e-06
-7.7078229651407e-06
-1.15547569263305e-05
-6.00811680510628e-06
-1.51869765475085e-05
-2.37389598238596e-05
-2.30777509355622e-05
-1.81190326018817e-05
-5.16046068736126e-06
-3.36845922757484e-07
-3.11175740082988e-05
-1.30237224757166e-05
-6.28553183138875e-06
-4.08267048012388e-05
-1.52161113347968e-05
-3.00395745435265e-06
-3.15290428397884e-05
-1.42068182332499e-05
-1.74848219042028e-06
4.91237918091288e-06
-2.83374768263389e-06
-5.76130657947196e-06
-2.86506115230718e-05
-1.46069200517626e-05
-1.36192018907242e-05
-1.35833900082877e-05
-1.63187591701692e-05
-1.93352656018979e-05
-1.61781726202903e-05
-1.98153337807611e-05
-2.09919317298745e-05
-2.54016133940686e-05
-1.51954997538595e-05
-8.98439701435423e-06
-2.2131716360483e-05
-1.24012932837672e-05
-4.65376560380629e-06
-7.77204560446839e-06
-1.5052998284966e-05
-1.69803332339801e-05
-1.44065812826972e-05
-1.42622361369352e-05
-1.96377183610174e-05
-2.82088721988082e-05
-9.46179076400806e-06
-1.52551613608536e-05
-1.72132452371056e-05
-1.71478234921005e-05
-1.15545709537854e-05
-1.7829880393161e-05
-1.21230740073967e-05
-1.33670297757806e-05
-2.14012858735376e-05
-2.47393739239029e-05
-3.28951011551623e-05
4.76063001863858e-07
-2.23116049812992e-05
-2.8328710051714e-05
-2.69814918947247e-05
-1.64216613348514e-05
-1.49450278641171e-06
-1.50273274703035e-05
-1.20634117402293e-05
-2.75098061512135e-06
-2.0995496939237e-05
-1.68038580353651e-05
-2.48637312916561e-05
-6.33016629592024e-06
-1.61704403484422e-05
-2.43033111291142e-05
-9.96827299623536e-06
-3.05143386657943e-05
-9.99913375041289e-06
-1.69385447516426e-05
-1.85999228224992e-05
-1.34607817262681e-05
-9.11504478286326e-06
-1.62870825223676e-05
-3.86404727858578e-05
-2.16886106212709e-05
-6.70101924870784e-06
-2.64683005728053e-05
-2.68304473422958e-05
-6.79393749179209e-06
-1.07392942292505e-05
-1.35215713259998e-05
-2.97730622877636e-06
-7.35416348145701e-06
-1.07440554619039e-05
-1.69635479048477e-05
-1.41932668816533e-05
-7.0676863055041e-06
5.06153775787004e-06
-2.8355723708218e-05
-1.51441638257513e-05
-1.84241798575546e-05
-5.92022344288274e-06
-2.22126559344382e-05
-7.22533872598126e-06
-9.1642470669097e-06
-1.27329640672239e-05
-1.56085076214986e-05
-2.30830976034881e-05
-5.47842999579168e-06
-3.09160319925688e-05
-1.53624641135072e-05
-1.89798888356528e-05
-9.08442681556035e-06
-2.15258260928117e-05
-1.39622216332413e-05
-5.69031392471995e-06
-7.24521869848768e-07
-1.25748316475633e-05
-2.56493866307558e-05
-3.8026358578222e-05
-1.46344729830448e-06
-2.98050893503232e-05
-1.0246769067702e-05
-1.85048498743178e-05
-4.246463720384e-06
-2.33058428162092e-05
-1.01933765301466e-05
-2.15573414414351e-05
-3.16295052386988e-05
-1.92888413002232e-05
-6.682247003641e-06
-1.52096881908632e-05
-4.54835941906307e-05
-1.14192579611125e-05
-1.99187735466263e-05
-1.29073380876398e-05
-1.02251536051228e-05
-6.86552094666767e-07
-1.94095384527134e-05
-1.46711533895163e-05
-2.2239175242614e-05
-1.18563316195814e-05
-1.00942867188924e-05
-2.67307676330558e-06
-2.05676076109495e-05
3.24851867526653e-06
-1.06166876456218e-05
-5.33324353997064e-06
-2.14679324446104e-05
-1.73756501953693e-05
-1.60144369341707e-05
-2.60545870253819e-05
-1.22556771501057e-05
-1.54215141348768e-05
-2.25937949551411e-05
-2.17700558401108e-05
-7.5934808824605e-06
-1.28160902516892e-05
-7.99442443573846e-06
-1.33941944813194e-05
-1.39253716852112e-05
-2.35179750204827e-05
-2.75541417522545e-05
-1.85771149112058e-05
-3.61220375040754e-06
-2.75039461231355e-05
-5.17121378900577e-06
-2.49540220070913e-05
-7.17780274099191e-06
-2.21120438585651e-05
-4.48619656349123e-05
-2.40463128369527e-05
-9.73354361422566e-06
-1.22011365302409e-05
-2.13252444130005e-05
-1.24597804461595e-05
-2.29585628588902e-06
-1.2220194452221e-05
-2.37867255500529e-05
-2.35741316938893e-05
-2.35454927870236e-05
-1.71345373516554e-05
-1.39750257729118e-05
-1.85421258397584e-05
-3.61313190400077e-05
-1.69033093455696e-05
-7.76061567289517e-06
-7.98800859557954e-06
-8.25015193240492e-06
-1.97586034521678e-05
-3.16747842809355e-05
-1.66644066585801e-05
-8.60097489303207e-06
-2.34966036067239e-05
-1.68625992220572e-05
-2.06091719056685e-05
-1.06861780887437e-05
-1.61037315246963e-05
-2.75816824867668e-05
-2.02106159538289e-05
-2.24726859206929e-05
-1.17684321315812e-05
-8.79110877989383e-06
-2.38953104461906e-05
-2.46702183419443e-05
-2.46594568628083e-05
-6.96751898894425e-06
7.45573789262585e-06
-9.74701602432935e-06
-1.73928007237633e-05
-3.40555513756748e-06
-2.35925785050114e-05
-1.00768065829835e-05
-1.18134312261692e-05
7.59863518693019e-06
-1.74653771708691e-05
-1.34968016908783e-05
-1.84917959794611e-05
-1.66814164160056e-05
-1.82863931700598e-05
-2.51395089127442e-05
-1.51105352733774e-05
-2.35159168497666e-06
-8.61457954488379e-06
-2.46019487991708e-05
-3.66198380747487e-05
-4.09956866165644e-06
-7.70870135980678e-06
-1.90707939025707e-05
-2.7317081571094e-05
-6.77674109766338e-06
-8.16522999393452e-06
-1.39328988674027e-05
-2.26504467605517e-05
-9.56052716385069e-06
-1.83911644449379e-05
-1.44860683441985e-05
-1.16506342664422e-05
-4.38659418958786e-06
-4.86864327243122e-06
-1.20774618411825e-05
-3.29151941833659e-06
-2.94159974238519e-05
-2.13443156060297e-05
-1.7191797223908e-05
-8.88900980326044e-06
-1.19626855530683e-05
-2.12030653894234e-05
-2.29923734154715e-05
-5.5742229483686e-06
-4.65961258040338e-06
-1.72997282612696e-05
-2.19601262865338e-05
-1.13671439824184e-05
-2.27124854755584e-05
-1.68157287885991e-05
-2.73471724970811e-05
-2.10222955832725e-05
3.2275361508701e-06
-1.0411016503457e-05
-2.6189332076141e-05
-2.10431283262747e-06
4.19926546037624e-06
-2.07913260394627e-05
-2.19256517231581e-05
-1.12265040239385e-05
-1.51316594039583e-05
-1.03577416238326e-05
-9.53736590999412e-06
-6.8673280372621e-06
-1.35827114598816e-05
-2.59610590826671e-05
-2.32117620936407e-05
-2.55084616287113e-05
-1.41778059629616e-05
-2.85623690501448e-05
4.80558647991325e-06
-1.18158813908369e-05
-3.04726525064553e-05
-1.94381001950289e-05
-1.09335141817668e-05
-2.03295541423077e-05
-2.08166665168609e-05
-1.5772927103324e-05
-2.01501516088202e-06
-1.16524157727026e-05
-7.07012147829102e-06
-1.32969527207384e-05
-1.89502343609658e-05
-1.99767595634693e-05
-2.10848699188209e-05
-8.07262802833505e-06
-1.30855780624826e-05
-9.77072965700404e-06
2.89453971098069e-06
-3.80301602889451e-05
-2.19369834168836e-05
-4.64140243898329e-06
-2.49041541463537e-05
-1.24411707935542e-05
1.09407236110078e-06
-7.72986572488677e-06
-6.15583909979648e-06
-2.97164800994122e-07
-1.17650300364233e-05
-2.79238610184417e-05
-1.15046901182487e-05
-4.69458788997302e-07
-9.28193867492894e-06
-1.80072353236492e-05
-6.79123726310486e-06
-2.03992084261986e-05
-1.2369810791007e-05
-1.85315276420987e-05
-1.5969426928073e-05
-8.44166736381177e-06
-7.79595564320973e-06
-1.57414632345767e-05
-1.31277864624707e-05
-1.99659791199825e-05
-3.22020166566413e-05
-4.8414420584069e-06
-1.20612397258654e-05
-1.19528112817313e-05
-2.25350980119429e-06
-3.26443773353572e-05
-4.38813442367433e-05
-3.37072300305639e-05
-2.02420212144339e-05
-1.07884523327608e-05
-1.39328909916309e-05
-9.37697563479431e-06
-2.2459218184802e-05
-2.57526663249439e-05
-3.45865949560722e-05
-1.16270986065458e-05
-4.14305353686628e-07
-1.82899223157405e-05
-2.71211739897829e-05
-1.83698981481996e-05
-2.25705380276422e-05
-2.242114656152e-05
-2.66295968563032e-05
-1.21524195329827e-05
-2.06727603826976e-05
-1.67224716007102e-05
-1.34870251435179e-05
-9.54582831055029e-06
1.46777391652839e-06
-1.64328193625455e-05
-5.0306257050876e-07
-2.41415962704955e-05
-2.58067733289405e-05
-1.06196395152825e-05
-2.57706436083469e-05
-1.30723588715578e-05
-7.94455051828778e-06
-1.72660450515641e-05
6.80974991483871e-06
-1.78139854750771e-05
-2.82326452022384e-05
-4.79342365488465e-06
-1.05781148260907e-05
-8.38479889215884e-06
-3.55304496503373e-05
-1.30295467575912e-05
-1.00142178252051e-05
-2.80997525528437e-05
-1.24277355063916e-05
-5.21059835176525e-06
-1.77516664923367e-05
-1.22372021627328e-05
-1.70719680946095e-05
-1.9737383518424e-05
-1.91290236641298e-05
-2.25123473319523e-05
-8.04019139413462e-06
-3.83158871323883e-06
-1.43426852489621e-05
-1.44294017723378e-05
-2.07565195906681e-05
-5.01938545719134e-06
-3.13384120330947e-05
-2.5888087015698e-06
-1.57036295450496e-05
-1.16591949397809e-06
-1.229390350853e-06
-2.68594007199474e-05
-2.08805488771213e-05
-2.14154348405692e-05
-2.43365698052201e-05
-1.76664000209512e-05
-2.19572336378169e-06
-1.85798366758242e-05
-1.47289831107994e-05
-4.48320864640502e-06
-2.23392611602988e-05
-1.73874958684574e-05
-2.01931434502459e-05
-2.06094153049202e-05
-1.3420757214661e-05
-6.9445373361199e-06
-8.68975107400152e-06
-1.29323594073452e-05
-2.02451774897569e-05
-2.5202503372415e-05
-6.31676285555919e-06
1.79874986178733e-07
-8.45053589181184e-06
-1.41376023984682e-05
-8.3278266002356e-06
-2.95142837385593e-05
-2.4345255109321e-05
-9.24314491153671e-06
-3.2808826911135e-05
-6.01894145561718e-06
-3.3977789379662e-05
-8.68641682573714e-06
-3.46788347723912e-05
-6.77582404868423e-06
-3.00118799781638e-05
-8.0065548534699e-06
-1.89148610701846e-05
3.61839713590322e-06
-1.05018527757345e-05
-1.7633781179228e-05
-3.35963180955795e-05
-3.2966818758734e-05
-1.21993532170772e-05
-2.18081173913983e-05
-1.34615295513956e-05
9.45792258217284e-07
-1.47012416775523e-05
-6.61540319385006e-06
-1.34048448511891e-05
-1.99532995757242e-05
-2.23746715635431e-05
-9.29213259266075e-06
-1.17765517802158e-05
-1.09002769538373e-05
-1.69444625235073e-05
-3.17324805555102e-05
-1.54530996581416e-05
-3.03104639520444e-05
-6.80760092307585e-07
-1.2888372135282e-05
-1.78376979048665e-05
-8.23897978568813e-06
-2.45483636368991e-05
-1.0970916344259e-05
-1.44296190449231e-05
-1.34896472971483e-05
-2.97554501817127e-05
-1.69485231770987e-05
3.10920878484319e-06
-1.64563624988151e-05
-1.33742183662799e-05
-2.66162779646017e-05
-2.68957142970282e-05
-1.22663855742963e-05
-6.27590479810197e-06
-1.97754070886285e-05
-1.784941274295e-05
-1.41569030415292e-05
-7.91154842949515e-06
-1.03117835537639e-05
-1.76533060921361e-05
1.12381996368877e-05
-1.29777700410079e-05
-2.49207900983015e-05
-1.30430386493885e-05
-1.81804782871412e-05
-3.29044467973554e-05
-2.88991002474274e-05
-1.58766729497072e-05
-2.73291077482667e-05
-2.85337742664288e-05
-2.68690224546645e-05
-2.04937452240716e-05
-3.67813995844725e-06
-6.93720482534188e-06
-4.9691558994139e-06
-3.9665044680935e-06
-1.16103639068061e-05
-2.32277283837991e-05
2.8765900592621e-07
-2.29895433283984e-05
-3.19698428315479e-05
-4.45621318241331e-06
-8.21243966686476e-06
-1.63905941743176e-05
-2.5501690827465e-05
-1.59089750567809e-05
-1.39644362892912e-05
-1.76009300004381e-05
-2.55786540287428e-05
-2.57992497754975e-05
-1.96134778652638e-05
-1.59841160254599e-05
-2.67937139650244e-05
-3.1721805456454e-06
-3.55669786497945e-06
-4.30038331973987e-06
-2.20213604512773e-05
-7.7343782775168e-06
-1.61955830072842e-05
-1.69230196580752e-05
-1.39524249593141e-06
-2.85580608140502e-05
-4.25324250721652e-05
-2.08509702990586e-05
-1.22011538484895e-05
-1.06984318944032e-05
-3.29754446188261e-05
-3.86176204409428e-05
-1.71973627856079e-05
-2.10351057554244e-05
-1.72369988003634e-05
-2.77209792418122e-05
-2.01003594571513e-05
-9.15745953199649e-06
-2.16390361866622e-05
-1.00692298584376e-05
-1.83826892428623e-05
-2.57217506456695e-05
-8.28961180870239e-06
-3.72662079681811e-05
-2.60742117503784e-05
-1.44233849944702e-05
-1.31469683275003e-05
-1.16637086973628e-05
3.16145179623224e-06
-2.50832168618432e-05
-3.231778764072e-05
-2.69543542149208e-05
-1.55456053307085e-05
-2.22910751904343e-05
-9.89819475550004e-06
-2.2585165650713e-05
-7.65814463374696e-06
-8.18028020105703e-06
-2.42980090290802e-05
-2.7895655336533e-05
-1.42967168438914e-05
-2.85751005119637e-05
-1.43561916899315e-05
-1.33407401965971e-05
-1.07163729955088e-05
-1.52327802362228e-05
-1.40420308661639e-05
-2.81024050419706e-05
-2.14612944762089e-05
-2.20569610535372e-05
-1.23535359651207e-05
-2.07508576849202e-05
-2.34964865686173e-06
-3.02698800191382e-05
4.64952122976499e-06
-1.68093509422884e-05
-5.71330281507891e-06
-1.28423117646724e-05
-8.89424494611127e-06
-4.04456985259504e-06
-1.90709057123416e-05
-2.24584805755691e-05
6.70514702728045e-06
-1.96785546216179e-08
-2.10061559336276e-05
-1.24318022065083e-05
-5.43062359403516e-06
-9.09727674070583e-06
-6.87118357646921e-06
-2.46590556386752e-05
-2.2378652798982e-05
-1.77356998068876e-05
-1.04467461916576e-05
-2.74786281142622e-05
-2.08443412348929e-05
-4.9875686875069e-06
-2.42211669564515e-05
-1.79081805274825e-05
-1.61917011577348e-05
-1.63362584664439e-05
-6.69256887308506e-06
-4.14876614937354e-06
-1.18752000314376e-05
-1.27066607788727e-05
-1.26349254161376e-05
-2.72318653791729e-05
-9.52617574999376e-06
-1.74561954169495e-05
2.76190363925942e-07
-1.56498035385439e-05
-1.50429401795819e-05
-5.27945914152546e-06
-1.22978357103407e-05
-3.29583661804361e-05
-2.56105263668562e-05
-1.0461882705872e-05
-1.02661860234429e-05
-1.05792702990437e-05
-1.02859862168997e-05
-1.12064524077983e-05
5.10888400567814e-06
-2.02840027173551e-05
-1.10397684637386e-05
-7.5102093548474e-06
-9.26403753585329e-06
-1.91086135113697e-05
-1.87737691995266e-05
-1.190435264267e-05
6.05683252461973e-07
-1.50232484468067e-05
-8.15883795520358e-06
-2.12544776594176e-05
-1.67235509484401e-05
-1.21192929390032e-05
-1.31946231553107e-05
-2.68858072506991e-05
-8.58843449565644e-06
-6.80731830547412e-06
-6.54871621006824e-06
-2.54029215944072e-05
-1.61352845037522e-05
-5.87625889439634e-06
-2.04314457481093e-05
-2.52252016088413e-05
-1.63987338676406e-05
-2.04064992558712e-05
-3.18140547152071e-05
-1.24335682875517e-05
-2.366471280657e-05
-8.73789565352546e-06
-9.71839825147197e-06
-1.5618512652657e-05
-1.74592185808379e-05
-2.48120477181549e-05
-9.06879658601226e-06
-2.43241576663879e-05
-2.17503140466411e-05
-1.21735260053698e-05
-6.84821020291744e-06
-5.39470415749444e-06
-1.68588973676436e-05
-2.53330477395055e-05
-2.16585504050104e-05
-1.79382160894901e-05
-2.78110131737938e-05
-1.31876908949454e-05
-2.16449183704491e-05
-7.99776027324608e-06
-2.9892114833464e-05
-2.74954063561123e-05
-1.41888323343063e-05
-2.33566043661538e-05
-2.71687878304918e-05
-2.00088877788711e-05
-8.13728029320904e-06
-1.88705106913626e-05
-1.25666157469377e-05
-2.67773127032981e-05
-1.89383052011865e-05
-7.97317895821412e-06
-7.9227799400213e-06
-1.73346309674606e-05
-6.40690604932057e-06
-1.42630691466813e-05
-1.64566191750629e-05
-1.92014562107391e-05
-9.87546452219479e-06
-2.28850226256337e-05
-1.53158637579472e-05
6.87733555758412e-06
-1.16163264529964e-05
-2.85183884906576e-05
-1.83422746323994e-05
-3.63608348618278e-05
-1.31948472861763e-05
-1.33616719245112e-05
-2.63681670495551e-05
-1.27917971998498e-05
-1.08843344540571e-05
-1.2874165831638e-05
-1.50358771748491e-05
8.04300825806722e-07
-5.73514225095965e-06
-2.82038537148961e-05
-1.01952262404129e-05
-2.45984422426409e-05
-2.92457609434319e-05
-1.21602665262365e-05
-4.64570446032241e-06
-1.95630858430781e-05
-1.39508674975155e-05
-2.1067501857164e-05
-2.17797424849233e-05
-1.73677187380121e-05
-1.96157773266793e-05
-2.50208838838258e-05
-2.60391358027573e-05
-9.10337690377399e-06
-1.17796368277707e-05
-3.20921921852245e-05
-1.50571341739027e-05
-1.44005968023942e-05
-1.49340507203301e-05
-2.06656760079401e-05
-9.48156507166443e-06
-2.124314045096e-06
-9.55897661061163e-06
-2.59336036065382e-05
-1.42822585652414e-05
-5.88485254971908e-06
-8.47694773639729e-06
-2.0817754465162e-05
-3.11446215888731e-05
-2.52115589959904e-05
-6.5974593872812e-06
-6.6323680860692e-06
-9.31612612773781e-06
-2.90433121576295e-05
-1.44144836942399e-05
-1.13440407149221e-05
-1.41259165674925e-05
-2.28351600934989e-05
-1.6330085283821e-05
-2.36659002575073e-05
-5.38036675829265e-06
-1.63652893845079e-05
-1.8032243506462e-05
-1.36059819206659e-05
-2.28274536662959e-05
-1.17113066555999e-05
-1.83741564671672e-05
-2.3053203879974e-05
-1.25080431416662e-05
-3.85091088525017e-05
-8.96950145780721e-06
-1.62483767500603e-05
-1.41636044774094e-05
-1.69815133455899e-05
-7.79570882914438e-06
-1.35659880568715e-05
-1.53017443425694e-05
-1.08404852698803e-05
-1.65589126911737e-05
-1.98532191607509e-05
-8.84764823693412e-06
-5.89110815368604e-06
-2.4738209654464e-05
-1.85061525163223e-05
-1.61105241850619e-05
-6.73455082349971e-06
-2.54931577943365e-05
-1.92896526861238e-05
-1.67667166286822e-05
-2.72097637592808e-05
-7.14188713313862e-06
-8.27273469088135e-07
8.70367711487975e-06
-2.19583534596835e-05
-2.27863820955464e-05
-1.17506763768806e-05
-3.07539611427515e-05
-1.10719840137366e-05
-2.85406353363368e-05
-7.86402300402601e-06
-2.68174427303032e-06
-1.66796355321578e-05
-2.70846772247876e-05
-4.1172891606056e-05
-1.59717547707613e-05
-1.82395519710316e-05
-1.31098965171969e-05
-2.24112719911582e-05
-1.67575077964901e-05
-2.02813322034608e-05
-1.41980110249498e-05
-1.36476927432269e-05
-1.01800442875886e-05
-6.01167138237737e-06
-1.49660204043085e-05
-2.34137873399514e-05
-1.7512486882339e-05
-3.55758148189203e-05
-1.66519376254283e-06
-9.89475354832596e-06
-2.89842802187467e-05
-2.7195391597361e-05
-1.43795915138603e-05
-2.28873863026134e-05
-1.25332182401716e-05
-1.79619478186894e-05
-4.05781492905123e-06
-2.19376642279416e-05
-6.73076625914479e-06
-1.68014550132847e-05
-2.01112313618906e-05
-1.14888928000501e-05
-2.90336356249981e-05
-2.72053668928525e-05
1.78116408460498e-06
-2.1473504131973e-05
-1.19511686195336e-05
-5.68584322743136e-06
-2.61897096270334e-05
-1.84921807583913e-05
-2.34950105083514e-05
-1.12117926023126e-05
-2.92247760234397e-05
-1.5704798156892e-05
4.78889214622097e-07
-2.56024203382736e-05
-2.04418583625172e-05
-8.6438394068412e-06
-1.56504711710686e-05
-1.93687032695511e-05
-1.05368483117063e-05
4.40326560504369e-07
-1.58718896037321e-05
-1.20672916480888e-05
-9.33565413027239e-06
-3.1419097773756e-06
-1.47857167129791e-05
-2.1204206441188e-05
-2.08893962815018e-05
-1.2199584310155e-05
-1.73212285662336e-05
-1.57933910600454e-05
-8.32706544409425e-06
-5.39562380636804e-06
-1.62036237959925e-05
-2.47513701177275e-05
-1.66007048155596e-05
-2.76322241863212e-05
-2.84588543782741e-05
-1.02209083325918e-05
-1.15131653731606e-05
-2.09146611365481e-05
-2.24429090781857e-05
-3.04069149282964e-05
-2.4382194874033e-05
-3.54779230378162e-06
-1.30500852752589e-05
-1.2570198164457e-05
6.87581610794493e-06
-2.55007965536777e-05
-2.82873836972764e-05
-2.65443711043278e-05
-9.00719208906342e-06
-9.97936792458631e-06
-2.46235798662595e-05
-2.02736701548629e-05
-2.26128702141673e-06
-1.36899601565455e-05
-1.8024593350391e-05
4.6142331759249e-06
-5.00507746202107e-06
-1.97830219959962e-05
-2.16621065529321e-05
-9.33848831673535e-06
-1.57730571808384e-05
-1.80939234254325e-05
-7.08849178131238e-06
-8.01938578253889e-06
-1.07042579828559e-05
-2.49650965052248e-05
-1.23757813097233e-05
-2.26582726777941e-05
-1.18860449177528e-05
-5.59387318968298e-06
-1.41839814942166e-05
-1.37908098336613e-05
-1.77459829697295e-05
-1.53148982202486e-05
-7.033683322046e-06
-3.18625799014784e-05
-1.02372423218833e-05
-7.72836244662425e-06
-1.15727974216356e-05
-1.5557693087508e-05
-8.25075318234569e-06
-1.91209872999511e-06
-5.04103552581018e-06
-1.15090932737856e-05
-1.02052846484991e-05
-1.29380156153991e-05
-3.21357558541477e-06
-1.18522952447374e-05
-5.08046757345135e-06
-1.46749647168019e-05
-1.09384981685928e-05
-3.63565818476127e-05
-1.52034432347793e-05
-1.85538970114791e-05
-1.0287158246221e-05
-3.26342123072627e-05
-3.01901667543068e-05
-7.85188402578889e-06
-1.36695368009989e-05
-1.85164121620364e-05
-1.43285465099449e-05
-1.29695277666862e-05
-1.6237110384477e-05
-5.06920965268482e-06
5.43531332191601e-07
-1.63597067759237e-05
-8.56723000122068e-06
-1.81780029109084e-05
4.00136773917948e-06
6.41918084088845e-06
-2.07091206243071e-05
-1.1548738194128e-05
-3.63238854356666e-06
-3.23770470205628e-05
-2.95847581765415e-05
-2.84549977421804e-05
-6.21760251686314e-06
-3.05885575680226e-05
-3.54277042547744e-05
-3.61274074645269e-05
-2.03262031748847e-05
-1.90494124067384e-05
-4.30530645864474e-06
-1.36850930553487e-05
-1.87551480349481e-05
-6.66263688678745e-06
-1.51990716483916e-05
-1.71729859429453e-05
-5.34236432460479e-06
-1.41803229405625e-05
-1.8014594383445e-05
-3.05371309855926e-07
-9.63513143683269e-06
-1.39403858803415e-05
-2.80551885878999e-05
-7.24064422193585e-07
-1.88545955335764e-05
-3.40513112628551e-05
-2.14283379621962e-05
-7.76891687945374e-06
-9.52230392483112e-06
-1.39475932308756e-05
-1.57438564245915e-05
-9.21159862142759e-06
1.51518246974024e-06
-9.38223273605382e-06
-1.5744865852009e-05
-1.18689246565466e-05
-1.72069414248987e-05
-6.24746930864955e-06
9.41654447078269e-06
-1.25910397916096e-05
-1.38120985901038e-05
-2.40844163667674e-05
-1.74969854764418e-05
-1.87560830213703e-05
-2.40832032383219e-05
-2.38415016675823e-05
-1.31840106138724e-05
-2.35253841283153e-06
-1.47910782435339e-05
-1.79277605562103e-05
-3.32705917092002e-05
-2.58706319299659e-05
-2.93333384909688e-05
-2.34542258253364e-05
-2.4452599015689e-05
-3.46584979247241e-05
-1.92826422020144e-05
-1.85826244993571e-05
-2.81794725021392e-06
5.6815921394211e-06
-1.25318626877713e-05
4.39856986998514e-06
-1.55754414164406e-05
-3.72538980109417e-05
-7.20306054189059e-06
-8.97800056170617e-06
-3.53388522764433e-05
1.50474263051106e-06
-3.36425263043092e-05
-2.34629784913139e-06
-2.18974735607574e-05
-2.6523132670141e-05
-2.28396244212326e-05
-2.8336662126237e-05
-8.62381943746536e-06
-9.73088201679004e-06
-1.07991017113192e-05
-2.32836124802675e-05
-1.61791012278859e-05
-3.16459687972564e-05
-1.49293653820135e-05
-1.22174347027817e-05
-1.96988859337801e-05
-9.60566967427575e-06
-2.71453966904003e-05
-1.42538591246068e-05
-2.14828686750987e-06
8.29822246345335e-06
-1.8615046850633e-06
-8.57779912627767e-06
-1.58570678249844e-05
-1.46121880846252e-05
-1.7067724354629e-05
-1.1445964128169e-05
-1.17321140309495e-05
-1.92396361811709e-05
-1.93141966746367e-05
-2.26659727901551e-05
1.95856543452131e-06
-3.53921084277576e-06
-1.55534447826751e-05
-1.50363001814098e-05
-1.81675238133387e-05
-1.43063519384677e-05
-2.74143628099979e-05
-1.78071235647653e-05
-1.21832065735803e-05
-1.69287122149618e-05
-2.43310160082678e-05
-6.60365950346294e-06
-2.34912994272547e-05
-3.30813497577948e-05
-2.17758406364919e-05
-1.72259310218241e-05
-1.1748966001736e-05
-2.08383649698081e-05
-1.22567836881803e-05
-1.0032562779143e-05
-6.68575635655921e-06
-6.47142430165369e-06
-1.87510958852316e-05
-1.85816540219214e-05
-3.39906522897911e-05
-2.43274135666292e-05
-9.23159580051313e-07
-2.68541521487218e-05
-1.34024452746791e-05
-2.40859643563999e-05
-3.4119949306791e-05
-4.35610634580675e-06
-7.32248438264123e-06
-1.0486455434895e-05
-1.64652242048522e-05
-1.3862320497094e-05
-1.29767930613272e-05
-8.07364644391055e-07
-3.24104176856708e-06
4.93110679288065e-08
-1.62336580345259e-05
-2.87557820722026e-06
-1.00747837915674e-05
-9.89056399770775e-06
-3.30384343996015e-06
-1.85366998938722e-05
-2.37911439527205e-05
-1.55087631665874e-05
-1.94933247091575e-05
-1.86877310795925e-05
-1.92383722808264e-05
-3.15753254283874e-05
-3.03565216650611e-05
-1.88079512628475e-05
-8.03470265113875e-06
-1.15793818523624e-05
-2.83818201910271e-05
-2.15258133374215e-05
-8.92665966058434e-06
-2.06012735525998e-05
-2.39647693129305e-05
-1.38276573880278e-05
-1.53653577365802e-05
-1.30140787328393e-05
-1.20590777551757e-05
-1.81367132522917e-05
-1.07068630588473e-06
-1.41932895584206e-05
-2.29521427022751e-05
-3.04722468383937e-05
-9.17493852661523e-06
-1.53868761934691e-05
-2.42508628595163e-05
-2.11766633744625e-05
-2.35924711563034e-05
-3.02207920497756e-05
-3.75372892344254e-05
-5.60175595340648e-06
-2.32115578244912e-05
-2.32515005252484e-05
-2.45304312564598e-05
-7.96032588940728e-06
-4.73830288790272e-06
-8.82175770621401e-06
-2.10203469900002e-06
-2.94447143507785e-05
-2.07417403222071e-05
-2.57014436952415e-05
-1.07221657511543e-05
-2.44927463333836e-05
-3.24918827171702e-05
-2.45688136959706e-05
-2.46371090797782e-05
-1.12941425801602e-06
-2.37968451251738e-05
-6.5109949766797e-06
-9.19563020448122e-06
-3.23719328890115e-05
-2.24423117423214e-05
-1.54099739553823e-05
-5.6870668156358e-07
-3.29898746082074e-05
-4.99656396188762e-05
-5.20149295391223e-06
-9.69660424730143e-06
-1.51889852391427e-05
-2.16106184476026e-05
-8.14768987574692e-06
-2.16183333008709e-06
-2.47571467857709e-05
-1.0671409203813e-05
-2.7271195253169e-05
-2.86763300676806e-05
-2.71666365926674e-05
1.09650135555773e-06
-1.27445229956424e-05
-8.30225834537726e-06
-1.17879460664164e-05
-7.71856245285866e-07
-2.82508180046711e-05
-8.36003868056322e-06
-1.65327569877119e-05
-1.39705550365582e-05
-1.88618135845506e-05
-4.14129061728179e-06
-1.40354065313634e-05
-2.44139558362066e-06
-1.33708178079578e-05
-3.10748537893799e-05
-2.37692786203235e-05
-1.99652543887941e-06
-1.81828710771962e-05
-1.59462193755016e-05
-1.54952320059589e-05
-8.74574910860635e-06
-7.71124389050185e-06
-2.14037352276805e-05
-3.57981599409245e-06
3.7050162658065e-06
-1.65191072375932e-05
-1.39864739053222e-05
-2.02103485770989e-05
-2.52714490145431e-05
-5.69400762136643e-06
-1.9463197832309e-05
-2.82347937092618e-05
-2.07814690396389e-05
-2.35072248677636e-05
-2.43971879987225e-05
-1.46806758649155e-05
-4.50826185452313e-06
-9.88181081268778e-06
-3.88904212210677e-05
-1.48361297750749e-05
-8.57524503530419e-06
-6.42179630687202e-06
-1.38794420145093e-05
-2.72344509794171e-05
-1.45508564277528e-05
-1.87147219675162e-05
-1.35272346611203e-05
-2.24569525875181e-05
-1.49585977585727e-05
-1.21054874488298e-05
-1.84249001918104e-05
-2.1098144423683e-05
-2.43120574512031e-05
-2.5617322595745e-05
-4.76852537259102e-06
-1.88766549126827e-05
-1.43435644003864e-06
-7.95368949015251e-06
-2.10876307239208e-05
-3.30009844339459e-06
-8.03872321446881e-06
-1.48817793322159e-05
-4.54326587890207e-06
-2.39430220842589e-05
-1.68787147337749e-05
-2.03413996772016e-05
-3.01412643739164e-05
-1.42578237546844e-05
-1.02948082110582e-05
-9.27448202044147e-06
-5.9488606497629e-06
-1.52767189681475e-05
-2.39788878460989e-05
-2.23288080832432e-05
-1.47216638273241e-05
-3.54728237390782e-05
-2.01679570071659e-05
-2.41520453584117e-05
-1.35010066735101e-05
-3.08498529975536e-06
-7.66074617116179e-06
-7.96227496834536e-06
-9.17522257659012e-06
-1.57331221480538e-05
-5.04851237646256e-06
-2.80634515204908e-05
-6.11432921706138e-06
-9.20420185323409e-07
-4.23642458189917e-05
5.18352621818795e-06
-5.43292416928283e-06
-1.94022409832994e-05
6.91529098412604e-06
-5.35453922268656e-05
-1.95241746076084e-05
-1.87405285622259e-05
-1.71989530008656e-05
-3.23763444192511e-05
-7.68373651004938e-06
-1.25447506412484e-05
-1.96326435328092e-05
-2.50269816421365e-05
-3.12239659399737e-05
1.13848866722155e-05
-2.09840119760728e-05
-3.58885773343887e-05
-2.11029730898334e-05
-3.61995496549621e-05
-1.48751511499179e-05
-1.28731665623639e-05
-7.78595699648164e-06
-1.57204559580269e-05
1.68011299202988e-07
-1.31844209471025e-05
-3.09469427941571e-05
-2.81249168137813e-06
-2.87630931627876e-05
-1.24176704993962e-05
-2.81407751737919e-05
-1.25513125797745e-05
-1.37930714425429e-05
-2.20686281630517e-05
2.25298120234186e-06
-6.38665905609475e-06
-1.39742932280211e-05
-2.40052047670609e-05
-2.85635775437409e-06
-2.14190668409747e-05
-2.454074678784e-05
-1.50819756267426e-05
-3.06458058312712e-05
-1.26667066274231e-05
-1.36411235103927e-05
-2.3040689027217e-05
-2.02897426094116e-05
-9.78724445190193e-06
-5.89865119291066e-06
-1.62334169301892e-05
-2.80030304567008e-05
-1.96213265631944e-06
-1.02375016014692e-05
-1.25445247388232e-05
-1.80029280968571e-05
-4.32119897814165e-05
-3.06875327705221e-05
-9.73135957105033e-06
-1.38356038168146e-05
-1.89205152911775e-05
-2.10444811876943e-05
-2.58244552173586e-05
-2.91088552497073e-05
-2.11668545046148e-05
-2.20529967266286e-05
1.45963307256275e-06
-4.15750636110108e-05
-1.87556795015976e-05
-1.08927243124705e-05
-9.58759655293941e-06
-7.01797135558686e-07
-6.15802710954821e-06
-2.36941026011865e-05
-3.09284306273869e-05
2.75752258697083e-06
-1.79572177353577e-05
-1.90066541104099e-05
-2.47838440111169e-05
1.16717328990333e-06
1.72560632364267e-06
-7.64791269925753e-06
-1.00198227120988e-05
-9.83421255530324e-06
-1.73338953595838e-05
-2.73685077179396e-05
-1.55894990637954e-05
-2.73860077177716e-06
-2.55875248045709e-05
-1.50948332641237e-05
-1.1980050008888e-05
-1.9975882089676e-05
-1.80459810100024e-05
-9.56773819147426e-06
-1.21692128264662e-05
-2.17605365460886e-05
-1.01340895963059e-05
-1.44747785672661e-05
-2.37265993964551e-05
-1.46424674161316e-05
-4.89870169125811e-06
-2.55489663731192e-05
-4.13453495727018e-06
-1.96813466624293e-05
-4.19902854599538e-05
-1.37545048817469e-05
-2.5089429499563e-05
-1.69662930028487e-05
-2.28420460584727e-05
-1.52607119351755e-05
-2.86339262151868e-06
-1.82878641410971e-05
-1.35758704740368e-05
-1.48851233616075e-05
-7.03195437573309e-06
-1.62566538117378e-05
-1.13180301536508e-05
-6.60043265087678e-06
-1.38494009095813e-05
-3.07050334492226e-05
-1.49910494955794e-05
-1.52241651783233e-05
-1.95308012250341e-05
-1.93367622438163e-05
-1.87390251147219e-05
-1.74117638730428e-05
-1.87864425612204e-05
6.72282446871846e-07
-2.34870916875577e-05
-3.14004659327489e-06
-4.07110109424815e-06
-1.55962393661996e-05
-2.14554946567674e-05
-2.6346035156959e-05
-2.11530205488799e-06
-1.60225329797102e-05
-1.72147907943127e-05
-2.14121822513889e-05
-3.63433297393542e-06
-1.8828370247221e-05
-2.03623732784768e-05
-1.81904463088373e-05
-1.73410550348634e-05
-6.86414469193724e-06
-1.88630506195709e-05
-8.36099121527059e-06
-7.50445027716265e-06
-1.61993341468528e-05
-1.71479693780362e-05
-1.55429832935538e-05
-4.49379695035078e-06
-2.06382544498488e-05
-2.39703458994714e-05
-9.46690670253986e-06
-2.7122163727589e-05
-1.33062396484868e-05
-2.79434393000257e-05
-1.38876328944508e-05
-1.51779739329648e-05
-3.0068743637917e-06
-4.85490115879454e-06
-1.4121876801494e-05
-2.10647915243068e-05
-2.37850613246955e-05
-5.90395556548878e-06
-1.67552143474706e-05
-1.31710850605736e-05
-2.69117603736292e-05
-1.93867363760892e-06
-1.24615051522921e-05
-2.19300325588988e-05
-6.25762336036386e-06
-2.37812302164247e-05
-1.32036306138307e-05
-1.12801935452785e-05
-2.53724700552243e-05
-2.015933486583e-05
-1.32600408636631e-05
-2.42097879373814e-06
-2.33182053285353e-05
-6.15083413216907e-06
-1.72926236718234e-05
-2.28655319984706e-05
-3.16611422783085e-05
-3.96441458164023e-06
-2.7916712408289e-05
-3.18703801656953e-05
-2.01840865494922e-05
-7.83191061724453e-06
-2.92205135105329e-05
-2.41723387592492e-06
-1.377297379965e-05
-3.2911662290569e-06
-6.72110036435655e-06
-9.35561581094788e-06
-2.56748879109797e-05
-2.06225629716006e-06
-3.72088753967831e-05
-1.16564653153583e-05
-1.62809954263745e-05
1.19062657235834e-05
-1.20039222001065e-05
-3.18296160958778e-05
-9.09494978428327e-06
-2.15354974002755e-07
-2.76194555579635e-05
-1.38889363060044e-05
-1.51500178890155e-05
-2.84965303249029e-05
-2.26235655158122e-05
-3.15024559730375e-05
-2.31611823181427e-05
-1.30961950870388e-05
-1.45154718122439e-05
-2.352769641648e-05
-1.30894448161964e-05
-3.23911347385797e-05
-1.65987635465517e-05
1.24572218292564e-06
7.56016146782761e-07
-2.40153228524112e-05
-1.05700613655496e-05
-2.85666877575625e-06
-2.8497266002864e-05
-1.7412091416919e-05
-1.94726353084551e-05
-1.80871092725267e-05
-1.01057760062859e-05
-3.76786106794359e-05
3.66108778520406e-06
-1.56980854584239e-05
-1.27819803006472e-05
-3.34309543278081e-05
-6.76717105953159e-06
-1.02519467307361e-05
-2.11474086673706e-05
-1.83112479072411e-05
-6.10434274952978e-06
-8.85684704054285e-06
-2.22349803949693e-05
-1.40449449715949e-05
-2.00540952896671e-05
-2.39057512020461e-05
-1.33164131305689e-05
-2.30612828430797e-05
-1.51662799625711e-05
-3.66378420391314e-05
1.46701718787862e-06
-3.01309570283656e-05
2.45265787495445e-07
-9.33158529322681e-06
-1.64291868221824e-05
-1.97335685980393e-05
-1.79398104848908e-05
-2.07454196587043e-05
-1.27329160511804e-05
-1.30438914911253e-05
-9.18392412204968e-06
-2.28510736337054e-05
-2.32356656484513e-05
2.37139942208667e-06
-1.23456730146068e-05
-6.23131913167513e-06
-6.64942082897683e-06
5.77803941325295e-07
-2.73820611388333e-06
1.09128678998358e-06
-2.34605829353011e-05
-4.13105619168673e-05
-2.855068690381e-05
-1.74384233707937e-05
-2.39429373479554e-05
-2.44276987512802e-05
-1.33148894513803e-05
-2.00055690162168e-05
-1.77611525733863e-05
-1.09829156749912e-05
-2.9682650478747e-05
-1.95028318968149e-05
-1.75874410217907e-05
-3.00649406748498e-05
-3.03505077914582e-05
-2.39565398717953e-05
-3.00626950828593e-05
-1.08571023412354e-05
-2.76289006230027e-05
-2.02111969886653e-05
-1.21586630525326e-05
7.83098644578732e-06
-9.59252513681521e-06
-3.2764825210518e-06
-1.86549896335202e-05
-2.32996917561914e-05
-1.43736019859232e-05
-3.22762167713952e-05
-1.86476918922982e-05
-1.30987494123161e-05
-2.59437510789191e-05
-1.0290200701729e-05
-1.72320384720461e-05
-7.44437616293477e-07
-2.50362701086574e-05
-2.64149190801575e-05
-1.78261286732651e-06
-2.47325666902587e-05
-1.42821495472477e-05
-3.92993347213563e-05
-6.76275755577077e-06
-7.76345970738383e-06
-2.26852296623988e-05
-2.27886141070983e-05
-2.22007399044583e-05
-1.51774411174723e-05
-1.74876877280169e-05
-1.09827085778276e-05
-2.22488204228709e-05
-8.90006448742452e-06
-1.76486326573845e-05
-1.75978740067088e-05
-5.11815355728742e-07
-7.60701429761599e-06
-1.88269009330327e-05
-5.67475823973895e-06
-9.70371795171033e-06
-8.08860369780508e-06
-3.19198711727423e-05
-1.83256068895932e-05
-3.38709989191231e-06
-1.29156023467425e-05
-2.44106477861008e-05
-1.3257332147658e-05
-1.95649475642743e-05
2.78493870462043e-06
-1.75519199961328e-05
-2.5341400163416e-05
-1.42081078269396e-05
-2.98642442029816e-05
-6.33892120257828e-06
-2.45871255923173e-05
-2.16933096054937e-05
-3.17347244019478e-06
-2.19522087628812e-05
-1.40459356260975e-05
-1.81659088174657e-05
-2.52903360391525e-05
-3.42468504987193e-05
-2.44815298962807e-05
-2.08496054555445e-05
-2.00778271205016e-05
-1.91604984430136e-05
-2.55513561340782e-05
-2.97797091307578e-05
-1.87561354718104e-05
-1.70388239518773e-05
-1.59324975076313e-05
-1.99483464322099e-05
-1.38609802779213e-05
-2.17063141176431e-05
-5.99192537637619e-06
-2.41066704976457e-05
-8.92825643789908e-06
-1.86976442444698e-05
-1.10138065410171e-05
-1.58565080309362e-05
-2.07782863203493e-05
-1.27598685951266e-05
-1.44242834672795e-05
-2.03797591758292e-05
-2.65355799603015e-05
-1.87580475914283e-05
-4.38864137075925e-05
-2.65738078178805e-05
-1.65938956184385e-05
-8.77206743684201e-06
-1.70508891002258e-05
-7.21654440881025e-06
-4.99736621730156e-06
-2.7129311739317e-05
-2.44797774812603e-05
-2.66523819630097e-05
-1.78840787966686e-05
-1.38233892951006e-05
-1.16819477267342e-05
-2.00227473778453e-05
-1.47364510187198e-05
-9.27003659943998e-06
-1.84249583264859e-05
-2.23041933353814e-05
5.29795388793874e-06
-1.19446025588341e-05
-9.61830872086155e-06
-2.53783201927028e-05
-1.02321887449259e-05
-2.29631253652294e-05
-1.05724980381762e-05
-1.27833242615644e-05
-2.31866128790056e-05
-1.47497041138713e-05
-2.41726805372515e-05
-1.90796765929807e-05
-1.58386650153517e-05
-7.18793805711496e-06
-3.2958862489045e-05
-2.37028677743269e-05
-2.09065325498082e-05
-2.10887703941051e-05
3.08989050145838e-06
-8.21371754697746e-06
-1.89670804721095e-05
-2.73653632754076e-06
-1.80234466875979e-05
3.31971271879932e-06
-4.58806769513505e-06
-2.01026793492898e-06
-1.3092150921471e-05
-1.59116625745165e-05
-2.46686025693912e-05
-2.7935316411738e-05
-1.696780947704e-05
-1.60960579927777e-05
-7.25742961213837e-06
-2.46458381516798e-05
-1.08179394194244e-05
-9.29501605681236e-06
-1.60300594652133e-05
-1.66803825253173e-05
-2.00316069455074e-05
-1.67395516646668e-05
-2.94805271388623e-05
-2.12870508546159e-05
-9.92997736904027e-06
-1.40558273163334e-05
-1.08223636308347e-05
-1.0642601437949e-06
-4.06914850615112e-05
-2.5613564260272e-05
-2.34426533650981e-06
-9.12015110785283e-06
-1.84410050614831e-05
-3.56289218392652e-06
-2.20882793211711e-05
-1.20025770573464e-06
-3.97036707676515e-06
-3.02232329743287e-05
-9.88636619877901e-06
-1.31204118398752e-05
-2.05361751891057e-05
-1.20104720666733e-05
-1.0307769238764e-05
-5.4154329138733e-06
-1.80580298193348e-05
2.81404610538499e-06
-2.2819999303097e-05
-1.50007997891627e-06
-1.25805540245555e-05
2.67095810422055e-06
-1.91054526543213e-05
-1.24129276155041e-05
-9.16433470571679e-06
-4.81876292536481e-06
-1.7409070461027e-05
-1.25354461973864e-05
-3.42770743131411e-05
-1.90081714823579e-05
-3.09954980556602e-05
-9.01338661947542e-06
-1.11158909297229e-05
-1.30363177706999e-05
-1.45469500424277e-05
-1.06111379139352e-05
-5.92817819216972e-06
-1.37950232909143e-05
-2.70814008708578e-05
-2.6056965966798e-05
-2.40890851653114e-05
-4.12214629123877e-06
-1.68179220612188e-05
1.76405683119441e-05
2.46430747791129e-06
-9.49948339096884e-06
-1.62667404979345e-05
-3.05632142566372e-06
-1.65241311207304e-05
-4.06472031001533e-06
-2.00089590965837e-05
-1.55252982113145e-05
-1.88173396852284e-05
-3.84084636686779e-05
-2.0686509176915e-05
-1.7000502054396e-05
-3.46311064617703e-05
-2.66339950694871e-05
-2.3161280083546e-05
-1.82733853112932e-05
-2.3835939320442e-05
-1.5597961673761e-05
-3.93999176914432e-06
-1.54350284078843e-05
-1.42110915497022e-05
-2.72394895557345e-05
-1.68956906890507e-05
-4.80808994224283e-06
-1.87589626725628e-05
-3.41340368038588e-05
-1.93653255289418e-05
-1.01902591710922e-05
-2.11062165692628e-05
-1.89458707671974e-05
-1.73269247792393e-05
6.05909791591446e-07
-4.50408810805348e-06
-2.31427982574747e-05
-1.65562580637257e-05
-2.9101593713793e-05
6.8884119732995e-07
-2.66532844263215e-05
-1.51513926154882e-05
-2.94000091452582e-06
-1.63984715512299e-05
1.56419317654346e-06
-1.59651451122958e-05
-1.51821801697864e-05
-1.85349580705197e-05
-1.94878482803574e-05
-1.09152683932774e-05
-2.47960528731519e-05
-1.44211677525752e-05
-2.31646407043167e-05
-2.89711658675988e-05
-1.52615939902979e-05
-1.79453606489097e-05
-2.38953524990473e-05
-2.27661388874262e-05
-6.60503919788167e-06
-1.62817296295943e-05
-1.19902353023396e-05
-5.33678220256949e-06
-1.44236333626779e-05
-1.275708057979e-05
-2.43341323582838e-05
-2.04067990118815e-05
-1.9013269085858e-05
-2.81689099633498e-05
-2.19511484390363e-05
-8.1103392090704e-06
-1.81609545290419e-05
-4.05965439229698e-06
-3.26474582907369e-07
-7.25675598496298e-07
-2.69890688542432e-05
-6.27407003783758e-06
-7.68738564297223e-07
-9.74167262279585e-06
-2.06437023485262e-05
3.06700064181182e-06
9.463621605208e-07
-1.40425588635991e-05
-2.15658671280595e-05
-8.42449020904537e-06
-1.51518549657301e-06
-9.55254661783666e-06
-6.17367001769751e-06
-1.93057793071251e-05
-1.68582568865701e-05
-5.14695321765647e-06
-1.42907808602875e-05
-1.05724749748273e-05
-5.03886386006496e-06
-1.41518684906927e-05
-2.36033887019313e-06
-1.85377032955702e-05
-1.29010838793284e-05
-2.51888449223773e-06
3.6494889390313e-06
-2.55143015060591e-05
-1.3994084184648e-05
7.46920640286539e-06
-1.74097760435408e-05
-1.29727559393983e-05
-2.23299561688838e-05
-1.84664819688739e-05
-2.52829214134096e-05
-2.12091091929582e-05
-1.82428142249926e-05
-2.29654333344501e-06
-1.25953288335188e-05
-1.73844364080563e-05
-2.60422498259403e-05
-2.72918673764732e-06
-2.53384476640431e-05
-2.25684770344915e-05
-1.75286849982628e-05
-1.50365246755146e-05
-3.5437227767491e-06
3.25500294843521e-06
-1.67853160490997e-05
-1.14444296409795e-05
-1.62486774339103e-05
-2.04858226321748e-05
-1.97139195916644e-05
-1.96152207016543e-05
-8.08490431927124e-06
-2.06618569402694e-05
-2.22692008568477e-05
-1.924222444644e-05
-1.35766869891474e-05
-1.54625052704916e-05
-2.68179315836186e-05
-1.41856054367112e-05
-1.52268842640916e-05
-2.72353973036251e-05
-3.79262014765418e-05
-2.49554110605948e-05
-1.0270631831534e-05
-2.14272135250379e-05
-2.150585602346e-05
-3.66123464876724e-05
-8.0701523044791e-06
-2.90081998745651e-05
-1.56599038767947e-05
-3.03795571855392e-05
-1.49335714030971e-05
-2.01142017973441e-05
-2.02085103621901e-05
-1.69130287800996e-05
-1.54392096208684e-05
-1.24569362159913e-06
5.95610811278026e-06
-1.01002440807047e-05
-1.37134607672847e-05
-4.14230438794359e-06
-2.3943328532061e-05
-3.4106484651754e-05
-2.84802786649327e-05
-1.92398642745673e-05
4.14411361927253e-06
-1.66456746717958e-05
-1.62706370879598e-05
-4.26834849101836e-06
-1.40475284715982e-05
1.473339251669e-07
4.08480386669345e-06
-1.36702598974257e-05
-2.22997859104955e-05
-6.19202012308958e-06
-3.49766732701018e-05
-1.39088424620396e-05
-1.50430708596572e-05
-1.76420681945867e-05
-1.49848430874835e-05
-1.952145747173e-05
-3.43875681110949e-06
-1.5990708670765e-05
-1.49441334500434e-05
-3.15014405389614e-05
-8.75331063083258e-06
-2.65166079923997e-05
-3.69616209422231e-06
-1.20897289472244e-05
-1.85551521910517e-05
-9.61981907658499e-06
-1.37896779969683e-05
-2.74893336879919e-05
-3.49943727515324e-05
1.19281989852304e-06
-2.28234912784076e-05
-1.75599859533931e-05
-2.604220334347e-05
-2.9193628802422e-05
-2.57224867471554e-05
-1.71396097412906e-05
-1.95514609759886e-05
-2.6252080248656e-06
1.25431932423237e-06
-1.99573614352674e-05
-4.51242126884995e-05
-3.76573372787803e-05
-3.21708987950603e-05
-1.81335902428587e-05
-1.66753515698033e-05
-1.20473620586367e-06
-1.51568427150896e-05
-3.4895653766444e-05
-1.94651715263394e-05
-1.954118600036e-05
-1.76800332467142e-05
-1.91222260684127e-05
-2.41753395044746e-05
-2.03027975236302e-05
-1.65671689764635e-05
-2.21234062586653e-05
-2.63009795256973e-05
-2.56700619092816e-06
7.68214587563593e-06
-1.98743267582646e-05
-2.37474450544568e-05
-2.20755546761216e-05
-2.11929616974011e-05
-5.298413025613e-06
-2.16947957660936e-05
-2.34915070809426e-05
-3.79573371284943e-05
-1.57303707738319e-05
-1.35807059877801e-05
-1.60189658101915e-05
-2.48933499819539e-05
-1.30283764366701e-05
-3.44235613620336e-06
-4.12255606232159e-06
-4.51927932285738e-06
-1.42648573422655e-05
-1.65914901468007e-05
-1.95314761789889e-05
-4.45001254239104e-06
-2.25638049926336e-05
-1.30851934672891e-06
1.23111776505021e-07
-9.02778129242367e-06
-1.84497891084703e-05
-1.04859570432625e-05
-9.06182544268295e-06
-2.21244637239042e-05
-1.29078089092798e-05
-1.65629025900227e-05
-2.88918938575473e-05
-2.35338795099034e-05
-2.73780521470867e-05
-1.82032282650849e-05
2.07127902006042e-06
-2.29409071570154e-05
-5.8498970261021e-06
-3.23528070000062e-05
-2.20482844405952e-05
-1.46873640520388e-05
-7.76733114754573e-06
-1.01279872757795e-05
-6.61873678620037e-06
-2.75518736748583e-05
-1.03022327572887e-05
-1.5275925861848e-05
-1.09309013642733e-05
-1.60888433547704e-05
-2.71446082952595e-05
-1.1716919914346e-05
-8.30807755130649e-06
-5.76530290109493e-06
-3.10561318113913e-06
-2.43482552515113e-05
-2.65250203561112e-06
-1.50502963254722e-05
-2.56991794768156e-05
-2.56302415405713e-05
-7.57762429144462e-06
2.62173514460858e-07
-2.34574002116306e-05
-1.68353928609602e-05
1.14310162507075e-05
-1.24599395793746e-05
-1.85818928737502e-05
7.6006386478003e-06
-5.68603893189989e-06
-1.99257210109948e-05
-2.90413411306528e-05
-1.81501974867419e-05
-3.38750922100814e-05
-1.21767243662204e-05
-2.79104117051041e-05
-1.09698591033609e-05
-1.70931566489114e-05
-8.63056488230974e-06
-2.92600617918059e-05
-1.45401574737673e-05
-2.16929436554473e-05
-2.55804077251949e-05
-2.85723372837493e-05
-6.7385775873493e-06
-9.5572092612786e-06
-9.6853385394807e-06
-2.06515678498699e-05
7.51756252772408e-06
-5.72099392802089e-06
-1.7792807063889e-05
-8.66402318398113e-06
-3.08649000989657e-05
1.35647531438814e-06
-2.60000210323367e-05
-2.51702361495312e-05
-2.38150645570915e-05
4.11287446468146e-06
6.260173982641e-06
-1.53921072815843e-05
-1.78190549039095e-05
-8.54486421434169e-06
-2.50280189372896e-05
-7.33123633396319e-06
-2.07100355358737e-05
1.32473488289728e-05
-2.50201375879153e-05
4.45347017157086e-06
-1.12867584363057e-05
-4.11530084690263e-05
-1.55521987054957e-05
-2.28362065766828e-05
-1.65226100821298e-05
-7.31664195632587e-06
-2.03237356499515e-05
-1.33325933028231e-06
-8.64843595862013e-06
-2.61562102846556e-05
-1.49721536842685e-05
-2.78368957620681e-05
-3.67050310714381e-05
-2.02195388733284e-05
-9.38268347135997e-06
-1.29272976913277e-05
-3.23740288729793e-05
9.87299084776875e-06
-3.82550286476304e-06
-1.18395708792103e-05
-1.22155720453905e-05
-3.71883892366959e-06
-1.41673203619699e-05
-2.76132051930096e-05
-2.63511475232917e-06
-1.57620575136593e-05
-1.03771752807503e-05
-1.91495916886058e-05
-1.7719280965925e-05
-1.7307832804823e-05
-2.0155801166481e-05
-5.15175417519544e-06
-2.79894236794952e-05
-1.41399674315039e-05
-1.56027348657506e-05
-1.19590720214825e-05
-1.4440539508364e-05
8.62713947665921e-06
-1.3086185398174e-05
-1.54897290614826e-05
-1.38811247883999e-05
-3.02017643293287e-05
-2.50213872212858e-05
-1.81361133107868e-05
-1.55210890051911e-05
-5.24957872365175e-06
-1.91790771908776e-05
-1.52167128423242e-05
-1.58141362135368e-05
-2.92341234999545e-05
-7.49704117266531e-06
-1.71028359047994e-05
-1.64338904868333e-05
-9.35781616541527e-06
-7.48086013168803e-06
-1.84495610186587e-05
-4.52367511478242e-06
-2.62505575558509e-05
-9.54414230508465e-06
-8.09670658842354e-06
-3.47290385325343e-05
-9.61084964078022e-06
-3.25491413640658e-05
-1.66855264212537e-05
-1.50249595370483e-05
-1.06118346072435e-05
-1.58852136881081e-05
-1.31929280256085e-05
-1.57201940613892e-05
-1.25175254039219e-05
-1.50342112202036e-05
-2.20523427038821e-05
-8.93511307094427e-06
-2.56504022431203e-05
-1.0040543489503e-05
-2.18012643161557e-05
-1.52392250268926e-05
-9.93002730973573e-06
-5.84055838117467e-06
-2.17665347591562e-05
-7.77734882592994e-06
-1.30142246230872e-05
-1.25053975101312e-05
-9.36270633247206e-06
-3.16261108497368e-06
-1.63431580545234e-05
-3.11468887444341e-05
-4.93559322189086e-07
-2.10671602258682e-05
-1.27731216753265e-05
-1.38515916911109e-05
-1.83768182311026e-05
-2.52823708237296e-05
-1.30847887948511e-05
-3.71261307200785e-05
-2.4569041826634e-05
-2.35250246556292e-05
-1.93056717154697e-05
-1.03251702083629e-05
-1.72383766926263e-05
-1.70185431026957e-05
-2.38069228505418e-05
-2.1020626846029e-06
-1.99474684441749e-05
-2.1114199064878e-05
-1.65835614042017e-05
-1.84393244411906e-05
-1.85130068166946e-05
-1.20815925322875e-05
-1.95409686098812e-05
-2.44735871193217e-05
-2.50086380067688e-05
-6.27453100172468e-06
-2.11860336020721e-05
-1.71919553478355e-05
-7.93053733577781e-06
-1.5408160239413e-05
-8.42499507071521e-06
-9.41396061393272e-06
-1.17900275173955e-05
-6.32904562855637e-06
-1.96832020128179e-05
7.9992093138139e-06
8.22097680760449e-06
-1.01546461617791e-05
-1.12642868452146e-05
-1.67048242724747e-05
-2.91802025332488e-05
-1.84422015096911e-05
-2.04967859990063e-05
4.46954062428951e-06
-3.20424402066685e-06
-1.27882442351749e-05
-2.27634780925068e-05
-2.42740754022181e-05
-6.2957520649658e-06
-1.87029387584601e-05
-1.35104265929547e-05
-2.08019906415703e-05
-1.76196802977591e-05
-1.35358746720546e-05
-2.35461937756323e-05
-2.8043242451682e-06
-1.28637053110284e-05
-1.59239438984146e-06
-2.55157915675983e-05
-2.1020782927103e-05
-1.83178895329552e-05
-1.98483291231722e-05
-1.42486701704133e-05
-2.02581752850054e-05
-4.36471114203295e-06
-1.87788857439435e-05
-1.52284970775057e-06
-3.00611119081093e-05
-1.23376419704698e-05
-1.02612906173434e-05
-3.13479977543934e-05
-3.46401304454385e-05
-3.71434935006899e-05
-1.22480584713589e-05
-3.3931068719233e-06
-2.49296573630643e-05
-3.25026009532485e-06
-3.22401419910037e-05
-2.19710737079381e-05
-3.00496967927344e-05
-4.2936210417225e-06
-7.96340501458377e-06
-1.50680320904331e-05
-1.57160110365182e-05
-5.63693952119889e-06
-1.92656948242064e-05
-7.59972285161949e-06
-2.28008975501101e-05
-1.22303073245364e-05
-2.30584168754351e-05
-3.76366339329514e-05
-4.25330986356786e-05
-8.65242138660996e-06
-1.47655427955367e-05
-1.51511977769507e-05
-8.54519542211935e-06
-1.00839249683147e-05
-2.69823105545021e-05
-8.02855458608081e-06
-3.98957844633223e-06
-7.94340598307575e-06
-2.01663997997569e-05
-2.28545315829468e-05
6.40753310015186e-06
-1.21444945230022e-05
-3.33616620478115e-06
-1.55211289047283e-06
-2.07442997222971e-05
-6.59828997724297e-06
2.62713005833888e-06
-6.03170407409203e-06
-2.4165802910894e-05
-3.45191245505701e-06
-2.15814590291147e-05
-1.57155868427671e-05
-1.95529530793151e-05
-2.27965088266997e-05
-3.19228227156136e-05
-5.53429916387953e-06
-1.32606732414505e-05
7.45958578959039e-06
-8.07707066195166e-06
-2.57874016475308e-05
-9.01161862043825e-06
-3.2551184647162e-05
-1.69924077819203e-05
-2.44054539821074e-05
-1.84459465474135e-05
-3.35584257077518e-05
-3.4973755861683e-05
-2.09318473362689e-05
-1.86068170337893e-05
-1.58393272004012e-05
-1.84272554876983e-05
-7.60612519699873e-06
-1.60724836478811e-05
-1.02086626656631e-05
-7.00690115269743e-06
-7.19599595925241e-06
-1.0633309153186e-05
-2.17052854452059e-05
-2.09816417793895e-05
-2.24314389482358e-05
-2.97646643439214e-05
-1.86008877061486e-05
-2.26374168108905e-05
-1.47854462564885e-05
-9.52541340501205e-06
-2.67658417415752e-05
-4.61554164680778e-05
-1.10508069957945e-05
-1.9481663736303e-05
-1.5102189457683e-05
-2.87203890542882e-05
-1.73186495087407e-05
-1.24213098885348e-05
-1.58909817661476e-05
-9.44134572291462e-06
-2.75756837591366e-05
-2.44339598338664e-05
-7.41744817080362e-06
-2.22665415479787e-05
-2.65164085567245e-05
-2.11310341141309e-05
-2.76188639636416e-05
-2.00886580606092e-05
-2.47408806062791e-05
-1.40969707347009e-05
-9.29556588614854e-06
-1.42964511873585e-05
-7.14078428767187e-06
2.03218863452745e-06
-2.2631917353189e-05
-1.91685990033533e-05
-1.08391335363812e-05
-1.90825947248747e-05
-9.41820732529385e-06
-1.08160025775655e-05
-2.36679577590287e-05
3.0944995175022e-06
-2.17182430380709e-05
-2.29460475855331e-05
-9.08798083988733e-06
-1.07017234332856e-05
-1.13042824175676e-05
-1.24972818136715e-05
-3.004708795664e-06
2.29498447359566e-06
-1.20675118652567e-05
-3.65065237454916e-06
-1.71863785064065e-05
8.05057546275216e-08
-1.60556876831777e-05
-1.11007197637028e-05
-2.43603083412283e-05
-1.13369838301067e-05
-2.21609681810767e-05
-9.34754496088817e-06
-1.90439273756889e-05
-1.16495720911875e-05
-1.02618371486887e-05
2.44956567303817e-06
-7.44239914617585e-06
-2.65714103796189e-05
-8.16556492685072e-06
-1.17409994123326e-05
-8.8008974728932e-06
-8.62032649219913e-06
3.58014783524057e-06
-7.60348700733772e-06
-2.93238456684205e-05
-2.41059892513712e-05
-1.63412404288351e-06
-1.68357421643914e-05
-1.46992196977995e-05
-2.27894930465788e-05
-1.32867541314856e-05
-9.97870192049341e-06
-2.6548934410464e-05
-2.55832708364125e-05
-1.39097680132657e-05
-1.1663621878856e-06
-1.2384398692396e-05
-1.04618560285363e-05
-3.47920731678229e-07
-2.5568239721339e-05
-3.56813924237371e-05
-8.0422995354053e-06
-2.19294179288437e-06
-1.77812415291759e-06
-2.3252829360493e-05
-6.72053241364088e-07
-2.12941934813393e-05
-2.00277310400094e-05
-1.91240669555711e-05
-2.68527196904457e-05
-1.19486036057945e-05
-5.81120250918417e-06
-1.26617958289691e-05
-2.79882354984382e-05
-2.89749865969535e-05
-1.24305378706985e-05
-1.93799202157959e-05
-1.19307152108602e-05
-2.36541467629341e-05
-1.05752040246341e-05
-1.72660070265495e-05
-1.54964042136152e-05
-1.31357468169184e-05
-2.74444438194816e-05
-1.18125360693681e-05
-2.23817739674026e-05
-2.30195497643097e-05
-2.10852728978434e-05
-2.71674534795262e-05
-7.10325014529177e-08
-1.37331711166429e-05
-2.4635963709304e-05
-1.36557118201262e-05
-2.97457675154522e-05
-1.46162292675938e-05
-1.01759838507718e-05
-1.51143978393337e-05
1.11464733871656e-05
-2.20808573513473e-05
-1.77166909184074e-05
-1.40267485855878e-06
-1.34047547079768e-05
-2.31594301125386e-05
-1.90574748736395e-05
-1.58341684712187e-05
-2.46390178382416e-05
-1.7633371504451e-05
-1.47774684873975e-05
-9.09072777480269e-06
-1.22467933858175e-05
-2.20227662449325e-05
-8.35917142771688e-06
-1.53794170234569e-05
-2.7642559457681e-05
-2.93095692229589e-05
-2.7454548855747e-05
-2.02430783721485e-05
-1.9965702856085e-05
-1.13603259239366e-05
-1.48615408875346e-05
-3.65083679623836e-05
-1.90569015237759e-05
-2.32550968113502e-05
-4.94609419069476e-06
-2.63104849878312e-05
-3.90156785150704e-05
-2.97982929842954e-05
-1.39018654593763e-05
-1.32294458424458e-05
-2.03031620812661e-05
-3.22849434159353e-05
-6.02712936070618e-08
-8.59608338589044e-06
-2.59746385020855e-05
-6.51839289564967e-06
-1.34317095728402e-05
-1.7390294030755e-05
-3.58718394124382e-06
-1.19872989841241e-05
-1.25908832752222e-05
4.94498381976183e-06
-1.71107840035235e-05
-1.66235210849065e-05
-1.27568594924411e-05
-2.96856403163154e-05
-2.69250935133647e-05
4.55886110464477e-06
-2.37459997593939e-05
-1.96114816434513e-05
-2.84017388736352e-05
-1.31696421947102e-05
-2.05021199540407e-05
-1.83131640899972e-05
-1.64814058453857e-05
-1.43274670114933e-05
-2.901539564973e-05
-2.30511661353274e-05
-2.03671150040142e-05
-1.95075536631354e-05
-1.15679015246522e-05
-1.79775244558574e-05
-2.98545043156168e-06
-1.82197121137144e-05
-2.28579363100802e-05
-5.65456692799968e-06
-2.24483832097399e-05
-2.34158902678989e-05
-2.87342310207803e-05
3.58180194171484e-06
-1.81779126465224e-05
-2.96217199171089e-05
-5.98839746831838e-06
-1.83801740586671e-05
4.14266363107621e-07
-8.15854771267721e-06
-1.55310424369548e-06
1.07823473993685e-05
-1.30599096583682e-05
-2.45901728728906e-05
-8.8336841990162e-06
-1.39075484509066e-05
-1.37050984118411e-05
-1.00537417794176e-05
-1.30073428236999e-05
-3.04695379199159e-05
