# Supplementary material for: Research on computational propagation and identification of mine microseismic signals based on deep learning
Source: PLoS One. 2025 Oct 22;20(10):e0334641. doi: 10.1371/journal.pone.0334641 (PMC12543183; doi:10.1371/journal.pone.0334641)
Supplement: S11 Data — (ZIP) [file pone.0334641.s011.zip › 000101100002699.xlsx_0.txt_24.txt.txt]

-3.30850145079559e-06
-1.7423902912669e-05
-1.94759053738956e-05
-6.97768967080702e-06
-1.15382888592142e-05
-2.24740787243926e-05
-1.64049989891069e-05
-2.39581354411689e-05
-3.23282767935457e-05
1.30703260805388e-05
-6.83569966946122e-06
-1.57117270420058e-05
-9.1501444863482e-06
-1.72026469241662e-05
-1.2058852552131e-05
-2.22933168980876e-05
-1.68770605453584e-06
-1.32424270034765e-05
-1.39253347256503e-05
-8.58693366338615e-06
-7.19203165519454e-06
-3.21567072401504e-05
-1.39327200398536e-05
-2.39254235378884e-06
-1.73681821091993e-05
-1.88169728902311e-05
-2.26543626541246e-05
5.58169179428146e-07
-1.91506642708908e-05
-3.299680325514e-05
-1.36689998180577e-05
-9.41659899202164e-06
-1.16794360274902e-06
-1.6531893738781e-05
-1.89893872586773e-05
-1.69189801100307e-06
-2.6482223000689e-05
-1.13373445906436e-05
-2.12151424324673e-05
-2.96001265382537e-05
-1.10245150267146e-05
-7.76325551465286e-07
-2.27953805481685e-05
-1.04739268129545e-05
-8.9799809400213e-06
-1.1607415040798e-06
-2.04588009574934e-05
-2.15601809520671e-05
-1.59614072721335e-05
-1.62534699873836e-05
-7.72659208752086e-06
-1.2183425929251e-05
-2.16000392099358e-05
-1.94824296891548e-05
-1.2108680415391e-05
-2.04199239940545e-05
-1.41014627712367e-05
-2.84817875604597e-05
-1.99144733047468e-05
-2.11506592807454e-05
-1.1981148250729e-05
-2.03169776073104e-05
-1.73410496599272e-05
-2.17677077170762e-05
-1.75817074425031e-05
-2.58245652004835e-05
-1.99320702134798e-05
-4.57274928840325e-06
-8.68149738047927e-06
-1.60804655186697e-05
-4.1423770734887e-06
-2.92970504673156e-05
-9.97041761425661e-06
-2.67150401390414e-05
-5.62965830390386e-06
-4.44353097710637e-06
-1.35733326098175e-05
-1.10473963782706e-05
-2.45461941157113e-05
1.34921537986992e-05
-1.7028686958718e-05
-1.7076226803769e-05
-1.33002466008227e-05
-2.23001788922078e-05
-1.17012420549611e-05
-3.17972107730833e-05
-1.3494588547072e-05
-2.07750635014206e-05
-1.17731237876327e-05
2.82050969373633e-06
-2.82402080814819e-05
-1.5733666103765e-05
-7.94893436829059e-06
-1.11654952660769e-05
-7.81812434199e-06
-3.02212007551994e-05
-2.15907070624985e-05
-4.93753638848397e-05
1.81816932256704e-06
-1.36507589338567e-05
-9.12745226667679e-06
-1.08797238261431e-05
-1.77632726262601e-05
-1.70931410685996e-05
-1.81974103647005e-05
-6.24207556157868e-06
-2.14526158577932e-05
-3.95890494322041e-05
-6.63396930864575e-06
3.98119824791449e-06
1.54033546321254e-06
-1.74181902561257e-05
-2.0220770551265e-05
-1.10065173022233e-05
-1.0167811577476e-05
-1.54300844032112e-05
-2.78577383638526e-05
-1.0621522828419e-05
1.54573915065858e-06
-2.01632671611397e-05
-2.63212473598263e-05
-1.87986317185585e-05
-1.91047744009407e-05
-3.46228128019317e-05
-3.32744827933724e-05
-1.8108545682631e-05
-1.49820891960363e-05
-1.50810176205735e-05
-2.64123025575645e-05
-6.31317707015105e-06
-1.67325342828539e-05
-1.33181534748187e-05
-1.39093417364326e-05
-2.79683063773243e-05
-2.7604598444491e-05
-1.20090881259898e-05
2.01486550463345e-06
-1.46740134607989e-05
-1.14445178754072e-05
2.10093491635114e-06
-3.98105864790759e-05
-1.67107019349677e-05
-2.17663136271927e-05
-2.57135516037099e-05
-2.18139823764318e-05
-2.23832354480955e-05
-1.19803079800191e-05
-1.05300784569214e-05
1.13790111438716e-06
-1.53548078974917e-05
-3.12836091130833e-05
-1.84357054657105e-05
-1.72081018914814e-06
-1.47732157377746e-05
-5.06676699337658e-06
-4.11929645560803e-05
-2.05757904916046e-05
-1.52999376705223e-06
-2.20843578688627e-05
-1.9917197302341e-05
-1.07096643245672e-05
-1.02847576710986e-05
-1.94358683475526e-05
-7.24107751335535e-06
-1.36414715689033e-05
-1.42639744292879e-05
-1.72806770128405e-05
-2.58212557694941e-05
-2.59814971905122e-06
-9.73667990413657e-06
-2.07419781412289e-05
-2.13673120836319e-05
-1.83622858762122e-05
-2.50443387590487e-05
-1.56541121852319e-05
-1.3467677482794e-05
-1.61571498353113e-05
5.20524288433952e-06
-2.44949504285446e-05
-1.45565323042505e-05
-2.82317598546657e-05
-3.53557542362736e-06
-3.16877713389896e-05
-1.56165735480613e-05
-1.10619082542379e-05
-1.29713685606702e-05
3.60098882190483e-06
-1.95271797918018e-05
-1.30448374200017e-05
-1.15248875694732e-05
-1.08181276294797e-05
-7.53785261209559e-06
-7.27657212529712e-06
-7.77326854808123e-06
-4.32332506750293e-06
-1.45348322863265e-05
-1.91259237292611e-05
-2.65893437201723e-05
-2.65879716017614e-05
-1.93708525146758e-05
-1.78833841162763e-05
-2.11752486564488e-05
-1.53859100900994e-05
-2.60634861466637e-05
-3.55457332307024e-05
-4.11757230779708e-06
-2.0447817393751e-05
-2.31633156959553e-05
-4.05204397509778e-06
-5.53407555783098e-06
-2.61618008543936e-05
-3.90651215180927e-05
-1.84850779683661e-05
-1.92270534724179e-05
-1.10897721436129e-05
-1.2914577950127e-05
-1.68864004869433e-05
-1.91848406546753e-05
-1.97420654521257e-05
8.93316480212897e-06
-1.30469177871217e-05
-9.2523851344753e-06
8.41568788756526e-07
-3.04117161535882e-05
-2.59813144228697e-05
-1.85450186218049e-05
2.06471094827625e-06
-2.31304941158946e-05
-9.40287874501634e-06
-1.09209861022065e-05
-2.28706957716753e-05
-2.88451010259259e-05
-3.13199439644227e-05
-1.50291560127927e-05
-1.81288694823687e-05
-2.86664203478336e-05
-1.97656351507271e-05
-1.85693721891642e-05
-2.61519062917175e-05
-2.49870702698239e-05
-2.76855353861366e-05
-2.11092558729065e-05
-2.48767635907576e-06
6.79044714388986e-06
-3.59985577504744e-06
-1.53975504010193e-05
-9.33835648782043e-06
9.16932339065895e-07
-7.33053259360813e-06
-7.58162538826079e-06
-9.57827575495166e-06
-1.63563229509994e-05
-1.57145448968851e-05
-8.24746925654162e-06
-8.28010870296953e-06
-1.19302164529851e-05
-1.73614771103873e-05
-2.1382942602454e-05
-1.32715431272948e-05
-4.86044616294414e-06
-4.06980096895912e-06
-7.88747462732494e-06
-1.48260090528901e-05
-1.26213712782298e-06
-1.9635636350695e-05
-2.29228489090141e-05
-5.90658869154787e-06
-1.07727646611085e-05
-1.15295577738549e-05
-5.99367399435137e-06
-1.74114240474649e-05
-1.5152416106868e-05
-9.1804847477937e-06
-2.74470942085548e-05
-2.1670956600491e-05
-2.1453312269214e-05
-9.00984820603642e-06
-1.50563869811977e-05
-3.74397632972419e-06
-2.91842803072543e-05
-4.19472204589566e-06
-1.49180836855866e-05
-1.00132421923701e-05
-7.7451464383606e-06
-3.42617872782256e-07
-9.34056964663773e-06
-3.272028966778e-06
-4.60041434237818e-06
-7.28133800251062e-06
-1.59118183995407e-05
-1.34097658406946e-05
-1.27658541826055e-05
-3.80332180299192e-06
-1.30806408239927e-05
-2.96062016403094e-05
-9.9684662600705e-06
-3.50490032980342e-05
-1.3424902404353e-05
-1.22560603549382e-05
3.95338329466076e-06
-2.48932692655806e-06
-1.79280304685495e-05
-1.56828006389192e-05
4.79523949894624e-06
-1.13019900802428e-05
-7.2212740046923e-06
-3.10817044051971e-06
-1.05246227372688e-05
-1.8668633831116e-05
-1.876879859715e-06
-2.12229522407716e-06
5.68041659614157e-06
-6.33610772894447e-06
-2.38674240417568e-05
-2.03507425745984e-05
-3.02594044729037e-06
-2.18114579014192e-05
-1.33345513575015e-05
-1.83894685923739e-05
-1.85332907522166e-05
-6.25639130802852e-06
-4.09671654762979e-06
-2.17380476908641e-05
-5.06855628429698e-06
-2.2122297225563e-05
-2.17726004502551e-05
-1.23260628976172e-05
-4.77176994359561e-06
-5.09373119543804e-06
-8.34329321569541e-06
-1.15565931821833e-05
-2.67262512173132e-05
-1.66021230982519e-05
-2.16365060927852e-06
-1.40637614955774e-05
-6.87701843845464e-06
-1.73476756541299e-05
-1.61301417913917e-05
-2.49325498693214e-05
-1.44551515552438e-05
-1.94766227936022e-05
-9.01409549020257e-06
-8.17838628065708e-06
-1.59967558001731e-05
-2.46008310607765e-05
2.03690527304285e-07
-5.02104190791296e-06
-1.25443390691939e-05
-1.26387536394678e-05
-1.16182410214452e-05
-1.76725343694193e-05
-1.11518806591815e-05
-1.5491985453859e-05
-6.70870516711354e-07
-2.09261210869241e-05
-2.47828187069832e-05
-2.38429325585098e-05
-3.02636064906297e-05
-1.81807177098255e-05
-1.88339195570063e-05
-2.74873687231438e-05
-2.12931577094481e-05
-7.37019317396013e-06
-1.87063616647625e-05
-1.50872032934167e-05
-7.38020117672537e-06
-5.79574903178299e-06
-2.00668563450877e-05
-2.85068519421126e-05
-1.81348276671005e-05
-5.11526042842994e-06
-5.96353010153024e-06
-8.72394893304582e-07
-1.56127455803169e-05
-1.68338428340634e-05
-1.84204609865586e-05
3.7111223001739e-06
-2.08211804382121e-05
-4.66465599632804e-06
-1.19774592962088e-05
-3.38759730656865e-05
-3.41754137607886e-06
-1.72145748444033e-05
-3.54998056791697e-05
-4.31175586346529e-06
-2.62681963172833e-05
-1.5041427429256e-05
-1.9788237067938e-05
-1.36957272379203e-05
-6.70311603898506e-06
-2.24880643247574e-05
-2.28536164639699e-05
-2.51623859429769e-06
-2.24158051844142e-05
3.76871958763351e-07
-1.22983595356542e-05
-1.61516665919394e-05
9.5300789456825e-06
-3.21542289639732e-05
-1.37599051104245e-05
-1.04252897856148e-05
-2.56586275511709e-05
5.39640614606604e-07
-7.14460388156882e-06
-2.4172284441913e-05
-2.85387996918888e-06
-2.62307400537611e-05
-1.07462545320541e-05
-8.0472262746737e-06
-1.44836065220252e-05
-1.52516389458361e-05
-2.35908338612736e-05
-2.2881956993623e-05
-9.88990353922387e-06
-1.3889257042941e-05
-2.52286744884964e-05
-2.16424995588064e-05
-9.9122297803872e-06
-9.65961886976453e-06
-2.65706322479893e-05
-1.40102228173533e-05
-9.10701182298875e-06
-2.81590067513097e-07
-8.14070413268915e-06
-1.78149820514951e-05
-9.70744692683742e-06
-1.46655911307026e-05
-2.79176419631757e-05
-4.55718967110706e-06
-2.71689825776423e-05
-1.04864619023577e-05
-9.41365784314924e-07
-7.61810963038476e-06
-2.15034215953365e-05
2.48055130155445e-06
-1.95607311775768e-06
-2.80311957519357e-05
-1.47731681384931e-05
-2.01127799951046e-05
-2.35111590133365e-05
-4.75600960287534e-06
-1.43999126454559e-05
-2.37902224090014e-05
-1.85987304712468e-05
5.86543710528629e-07
-1.51666224584838e-05
-2.45506234914587e-06
-1.65384074925164e-05
-2.96171250085977e-05
-1.96822353132935e-05
-1.78829435883629e-05
-2.42126914229983e-05
-1.94820185535925e-05
-4.9590779378328e-06
-9.8531754932222e-06
2.16878921857904e-06
-1.94440575649107e-06
-1.70460586243101e-05
-1.06440222858019e-05
-3.59041523041754e-05
-6.31506304267681e-06
-1.90185470608144e-05
-3.42262280753505e-05
-3.35900931953088e-05
-8.68300146472264e-06
-1.93259410513067e-05
-2.18517340869128e-05
-3.38710705082597e-05
-1.63185010670533e-05
-1.6688354894903e-05
-6.8412428219348e-06
-1.14396302793406e-05
-6.09447361695345e-06
-2.5158023999573e-05
-2.360130246163e-05
-1.74963695288042e-05
-1.64157351161142e-05
-1.22729591815811e-05
-3.02467308058924e-05
-1.16459934202772e-05
-5.53722212568633e-06
-2.5465398950685e-05
3.1705363672796e-06
-1.22868486852881e-05
-7.34222771661596e-06
-1.42371990945053e-05
-5.90086286362408e-06
-2.72252185360157e-05
-2.65721079522615e-05
-1.03860065340646e-05
-1.15502521633666e-05
-1.71065509433814e-05
-2.73588197756871e-05
-1.97661542138278e-05
-7.84629142547009e-06
-1.21128005939599e-05
-4.82924057368381e-06
-1.07539483344767e-05
-7.09033252207322e-06
-5.80209694340339e-06
-2.98671172496006e-06
-9.29955058756432e-06
-1.42988010360874e-05
-1.32682226468264e-05
-1.58067255570817e-05
-1.33661739988121e-05
-1.88757269549105e-05
-1.89036338501225e-05
-2.06593520987652e-05
-2.68479970083461e-05
-1.16928969783137e-05
-2.31030184786983e-05
-1.35835556172122e-06
-1.58915184248747e-05
-4.18059417428021e-06
-2.39233188352652e-05
-1.95882487779351e-05
-2.26901732127044e-05
-5.24132674469058e-06
-8.52832455586704e-06
-2.8796455291827e-06
-9.97585733860015e-06
-7.91422363983912e-06
-1.33461662201631e-05
-1.70862421309545e-05
-1.86382191653018e-05
-8.37500547981933e-06
-6.27901179551873e-06
-2.16777058218305e-05
-3.88399317372537e-05
-1.66133150764941e-05
-2.25153741522561e-05
5.59496746566882e-06
-1.9352127615425e-05
-1.24111509383141e-05
-9.01804305350493e-06
-1.2650255260298e-05
-1.65873102845443e-05
-3.6418692527931e-06
-2.9647107473816e-05
-1.61691994313185e-05
-2.5063543833106e-05
-2.93218330503964e-05
-1.65043459083437e-05
-1.35026615446335e-05
-6.23036215080962e-06
-2.29766196301364e-05
-2.00285697984986e-05
-1.8872125392262e-05
-1.44630503484959e-05
-3.15552762920178e-05
-8.01122109262095e-06
-1.65835686566552e-05
-3.61519863610029e-05
-1.05359138426666e-05
-1.52453045285187e-05
-6.46809557780628e-06
-5.96622198724744e-06
-1.25323075858075e-05
-8.9742480064513e-07
8.47454013700262e-06
-1.97124278661652e-05
-4.05372292421632e-05
-2.33172097060353e-05
-1.55351718292651e-05
-4.77684405119418e-06
-2.84178459473299e-06
-6.46038308714197e-06
-1.7674815099463e-05
5.69896233645916e-08
-2.69309273604614e-05
5.41853106982428e-06
-2.25122483708354e-05
-7.29447096435228e-06
-1.31611028521648e-05
-2.54003485737882e-05
-1.14389214933828e-05
-2.546313013993e-06
1.98947095379474e-06
-1.26671359275796e-05
-1.56424663326702e-05
-1.04161534107289e-05
-1.70605071499253e-06
-2.1088337099754e-05
-7.48883925390691e-06
-2.34361425100486e-05
-2.86442068469569e-05
-1.35848077604723e-05
-3.1531160526967e-05
-1.83180928098437e-05
-1.63683726479887e-05
-1.54406232289861e-05
-3.35144916902618e-05
-3.02470740976284e-06
-3.70833439949318e-05
-1.89608997816742e-05
-2.18091186215028e-05
-3.89869732114955e-05
-2.80805182538336e-05
-3.78826104586198e-05
-1.43934852072975e-05
7.99201484416117e-06
-1.93813207033717e-05
-1.24296264737975e-05
-2.44646016285932e-05
-1.08976024972139e-05
8.34432458284807e-06
-2.67281607890141e-05
-1.72921845963326e-05
1.05087744036068e-06
-2.20099792695163e-05
-7.35023701483947e-06
-1.34653694034316e-05
-1.37302965141666e-05
-2.6086891133129e-05
-2.02037503957888e-05
-2.6508826976206e-06
7.47273644722291e-06
-2.34527324219236e-05
-2.11097135199934e-05
-3.36898897425707e-05
-1.05602473510414e-05
-2.35155635167069e-05
-3.10292994764307e-05
-2.77115630076703e-05
-2.39254439534936e-05
-2.93966298361465e-05
-1.24828219329253e-05
-4.76300343418664e-06
-1.63786952042831e-05
-8.40132445647471e-06
-9.92953195036677e-06
-1.47593927534254e-05
-4.98668864354967e-06
-1.50174858321742e-05
-1.72135998276438e-05
-2.41504808253043e-05
-1.71968756276746e-05
-1.87723221545447e-05
-3.5939733956706e-05
-2.12622656010354e-05
-1.38311554927983e-05
-1.10441489720347e-05
-1.75959819291656e-05
-2.23738146701978e-05
-2.32253151358708e-05
-2.1509591913777e-05
-4.52288081337497e-06
-2.54803903481877e-05
-2.47161400518114e-05
-1.48011444178091e-05
4.61851988256058e-06
-1.01410105795356e-05
-2.1601806872366e-05
-1.82332897394537e-05
-2.33116211033082e-05
-1.27782541663517e-05
-1.9229584317498e-05
-2.62747128383492e-05
-9.06954710041508e-06
-5.67678879704268e-06
4.66418110145506e-06
-2.74951603363836e-05
-2.10766646351561e-05
-1.52319960033436e-07
-1.4908953043065e-05
-4.62092510563329e-07
-1.69509389817322e-05
-1.08855415654693e-05
-8.39271219814676e-06
-2.88916541164656e-05
-2.12011739157116e-05
-2.45431835990099e-06
-2.74491168236906e-05
-2.03253117275642e-05
-2.63854489394934e-05
-2.36564586269443e-05
-1.62670571021506e-05
-1.21282585686595e-05
-2.08350007552024e-05
-1.83047569951708e-06
-1.22269754827655e-05
-2.53434379144628e-05
-1.30413322730458e-05
-2.17996587227558e-05
-6.41246366821251e-06
-1.67398711982717e-05
-9.49900839327523e-06
-2.19050523020446e-05
-1.95946899855903e-05
-1.64827477470151e-05
-2.11680936588196e-05
-1.64333311186385e-05
-2.642573439075e-05
-2.09763844249587e-06
-1.07476670786662e-05
9.74382771266449e-07
-3.43241475486006e-05
-1.17110263698526e-06
-1.74624398090382e-05
-7.13170972992621e-07
-9.54285414261918e-06
-2.03537684283851e-05
-1.16199991811476e-05
-1.03082682768553e-05
-2.18677443221481e-05
-2.64042519489885e-05
-3.46448057866643e-05
-2.73414519593793e-05
-6.61282446799401e-06
-2.31840528126898e-05
1.16260168203157e-05
-1.14171819782812e-05
-1.65452433829738e-05
-1.09718541008257e-05
-1.36200509487164e-05
-3.13762868051837e-05
-2.22011791966953e-05
-1.37924277282625e-05
-1.88295455774414e-05
-1.39659508713943e-05
-1.29402067238926e-05
-2.03824142819706e-05
-8.97578232457796e-06
-1.17041912562183e-05
-1.51402893111091e-05
-1.86784203189316e-06
-7.59129274000212e-06
-1.30761616514947e-05
-3.0612008451872e-05
-1.66910273804819e-05
-2.7192892341961e-05
-1.18428635777131e-05
-9.05674861835485e-06
-5.03049246109074e-06
-1.60051441214438e-05
-2.16539089996997e-05
-1.61872965169882e-05
-1.14956509942224e-05
-7.74421399951475e-06
-1.19501101566735e-05
-6.23443171510342e-06
-1.2396731260766e-05
-1.42026741695911e-05
-2.56324445988342e-05
-1.78080170140871e-05
-8.38180240671267e-06
-1.22465629416983e-05
-4.37808110117428e-05
-1.55700124928999e-05
-3.81956230275146e-06
-1.53894136470404e-05
-1.73816322172127e-05
-1.45068225789267e-05
-2.73150899973765e-05
-1.96859286945619e-05
-1.4915123803121e-05
-2.58153958538532e-05
-1.90458723687209e-05
-1.91757889724898e-05
-3.30331948021328e-05
-1.3404527130612e-05
-2.01375002552959e-05
-5.77224770509154e-06
-2.14005050046704e-05
-1.6592194393823e-05
-2.18124685590518e-05
6.68808380627869e-06
-2.53323140482158e-05
-1.74902196357736e-05
-1.40171163477872e-06
-2.63551174005418e-06
-1.42657020156842e-05
5.02999723556099e-06
-1.00815027592739e-05
-1.86100488833235e-05
-1.8644488195309e-05
-1.98560108946255e-05
-1.24023156312255e-05
-2.51703198078965e-05
-2.55812631738284e-06
-5.9266079688872e-06
-2.36338420306723e-05
4.26865389023528e-06
-1.40030779324512e-05
-1.72099100868591e-05
-2.00350559439343e-05
-1.66745378858455e-05
-1.50588832282437e-05
-1.43105897721965e-05
-2.88870799836994e-07
-1.62086731259794e-05
-2.13484390515326e-05
-2.44314719250409e-05
-1.80839443922013e-05
-2.81742065454515e-05
5.05112548527816e-06
1.12721834383175e-05
-1.74066417924795e-05
-2.39596723778777e-05
-2.27418807437899e-05
-1.29164870342799e-05
-2.66080043083525e-06
-2.66205133993334e-06
-2.01125863286883e-05
-6.82246003112298e-06
-3.27349007988884e-05
-2.80955747280237e-05
-1.67617811507066e-05
-1.4853400392478e-05
-2.82848966252564e-05
-1.19173608673423e-05
-8.47999075520586e-06
5.3969924602302e-06
-2.46586700335034e-05
-1.2231401088352e-05
-3.33501657036398e-05
-7.83327571617865e-06
-2.92301104925111e-05
-3.04873506862059e-05
2.03631279905339e-06
-3.48728835746005e-05
-2.52425455092433e-05
-1.72534972463532e-05
-1.13498196281882e-05
-3.60950833948002e-06
-1.2286304643277e-05
-3.79632315138235e-06
-1.09956930441473e-05
5.07094644291948e-06
-2.01167154649651e-05
-8.47055821827296e-06
-1.17259658763134e-05
-1.3918413278634e-05
-3.36949110357688e-05
-1.64317785491363e-05
-2.53815987814063e-05
-2.17016140946872e-05
-1.0793513257658e-05
-2.39890189083283e-05
-1.11855044700586e-05
-1.58573370018043e-05
-3.15049374242028e-06
2.54312855322983e-06
-2.69237689315274e-05
-1.74808710817839e-05
-1.80782109986875e-05
-1.36246661721523e-05
-2.49057570753689e-05
-2.76056185406738e-05
-1.10716470549857e-05
-3.02211263391582e-05
-1.14908400584177e-05
-2.89601524948495e-05
-2.03565922996471e-05
-1.17940086097228e-05
-1.57295195859741e-05
-1.34146863264758e-05
-1.53925327690395e-05
4.19862363130864e-06
-1.19519731397895e-06
-7.24686198634072e-06
-1.55914570091723e-05
-8.05170656171628e-06
-8.72804668290903e-06
-2.25673041515925e-05
-9.33567593842259e-06
-6.34115415744915e-06
-1.7351240667248e-05
-2.35283780032516e-05
-2.54965441478368e-05
-1.39643382452035e-05
-2.02376783540518e-05
-5.5931174620191e-06
-4.0235834652785e-06
-1.01769187188174e-05
-9.21340326772406e-06
-2.72979593802307e-05
-1.5715454711982e-05
-2.47980473671038e-06
-2.63416589206207e-05
1.39276381432077e-06
-1.86969226397863e-05
-2.1507528995584e-05
-3.24222139064971e-05
-1.05232206482979e-05
-1.62081465245668e-05
-1.07795218960841e-05
-2.75423473822488e-05
-2.29537090789058e-05
-2.2937453520466e-05
-2.11333041544332e-05
-1.12904523115175e-05
-5.86688386294423e-06
-1.5132985751135e-05
-8.59829874606921e-06
-1.67361585241327e-05
-2.1428323311844e-05
-2.65959475623421e-05
-3.10241819954617e-05
-1.38258422973051e-05
-1.8472971975131e-05
-1.20677215668505e-05
-2.0741205718539e-05
-2.34979406451838e-05
-1.87640016370295e-06
-1.35743072269025e-06
3.13490187365989e-06
-2.8228762204738e-05
-2.70772558058472e-05
-1.7754950257026e-05
-1.00642040937078e-05
-1.43105985392476e-05
-1.29613508083839e-05
-2.14440081406117e-05
-2.42130509205858e-05
-2.65904150244428e-05
-2.33617222388672e-05
-1.24759895682829e-05
-5.45217540126808e-06
-1.89074879885449e-05
-1.99179089841895e-05
-2.02068667281392e-05
-1.6515559937949e-05
-1.54133478202376e-05
-1.28306371618803e-05
-2.04459278479393e-05
-1.24985605947502e-05
-1.08703041034861e-05
-2.04771842196569e-05
-2.39435156172558e-05
-5.5139132116354e-06
-4.45085177724692e-06
-8.6772545743149e-06
-2.22719656854445e-05
-1.35795838585262e-05
-2.29279442570488e-05
-4.80215623914603e-06
-2.6329271542498e-05
-1.88213637733887e-05
-1.4890667662351e-05
-1.12450058020653e-05
-2.90966445594713e-05
-2.27703505856578e-05
-1.99004334113785e-05
-8.47166449579582e-06
-9.07344337227551e-06
1.88084367434516e-06
-3.07402794330888e-05
-1.58942625476126e-05
-1.84197056937999e-05
-2.65077410445923e-05
-1.51980240681243e-05
1.24030312222563e-05
2.65621484944879e-06
-2.85882455251168e-05
-2.03823623145792e-05
-1.77151506669801e-05
-2.08249357090465e-05
-7.16609931446054e-06
5.66373363076232e-06
-2.66809537799082e-05
-7.79946156308373e-06
-3.60265411500674e-05
-2.71377477656877e-06
-1.79290089413204e-05
-1.01897873631967e-05
-1.23977131713095e-05
-2.31651008677049e-05
-3.87644704829365e-06
3.2987540342682e-06
-3.20329079080767e-05
-3.24586486756166e-07
-1.78871093375426e-05
-1.47238278475269e-05
-1.30651870467668e-05
-2.11956412935746e-05
-2.27329590573913e-05
-9.27561857565847e-06
-1.57704868158165e-05
2.95447506314323e-06
-2.30792567726347e-06
-1.07771098972546e-05
-2.86175490384379e-05
-2.63885755574319e-05
-6.38250855687961e-06
-1.73548327165842e-05
-2.16206923956194e-05
-4.06080305950621e-05
-2.55919292733975e-06
-9.88366400163979e-06
-5.55821184326439e-06
-1.51225714353251e-05
-1.0618858309523e-05
2.35922693590967e-06
-4.22815650625082e-06
-8.74243016540777e-06
-8.15586892310154e-06
-2.15038585725734e-05
-2.70198605951752e-05
-3.1561143823689e-05
-5.88852414479235e-06
-1.68961913760623e-05
-1.92508573044408e-05
-2.50127820450717e-05
-3.14691944736516e-05
-1.06001602484353e-06
-2.44022322920905e-05
-2.67024687156052e-05
-1.43077322349056e-05
-8.0378216068696e-06
-5.03757710751574e-06
-4.14388407742783e-06
-2.93125848310317e-05
-2.15447917586628e-05
-5.24541507570038e-06
-6.54794312547664e-06
-6.70527532179193e-06
-1.60148025644418e-05
-1.4254766276016e-05
-2.94307309048552e-05
-3.68111210801108e-06
-1.09818298604809e-05
-2.26003499138704e-05
-2.09945872906644e-05
-1.82051513937554e-05
-1.12013677645431e-05
-2.80952872900632e-05
-1.98473380753075e-05
-7.03645532505877e-06
-1.26205281506741e-05
-1.95010378372106e-05
-1.06849241122977e-06
-7.73170335607595e-06
-1.8055467546624e-05
-2.16219074061798e-05
-3.15593828059346e-05
-8.89370098084314e-06
-2.27347902510023e-05
-2.67237715742443e-06
-2.11688371767749e-06
-2.21197181202597e-05
-1.15569459220358e-05
-2.16096437103084e-05
-2.00618610626235e-05
3.79383895004382e-06
-2.00188373048908e-05
-2.0343421508233e-05
-2.94538644323791e-05
6.45604865302165e-06
-1.33164948466164e-05
-2.38515354349005e-06
-1.01769118606349e-05
-1.10153798894587e-05
-2.09523001284703e-05
-1.3338232220829e-05
5.90824854011122e-07
-1.19832495419325e-05
-9.36445221374765e-06
-2.80967836316325e-05
-7.09549765017743e-06
-8.17553986198098e-06
-9.4934743739822e-06
-4.09554739753533e-06
-1.26646011489579e-05
-1.96794245049816e-05
-1.01771899346776e-06
-1.17902759658172e-05
-3.30964241289638e-05
-1.03689794508001e-05
-1.42503618109007e-05
-1.59483792913664e-05
-2.93008638999188e-05
-1.43600591555496e-05
-6.28851233491215e-06
-1.96271162142765e-05
-2.01127113997665e-05
-9.09846173558344e-06
1.09570689926642e-05
-1.4744249941182e-05
-2.08103932241175e-05
-1.80350801549109e-05
-1.16674738141502e-05
-8.9081328165922e-06
-2.84041063437642e-05
-5.20242772349352e-06
-1.63115037173004e-06
-2.17126694058574e-05
-2.10746709448336e-05
-2.1014783016836e-05
-6.22317351629494e-06
-1.62656279791419e-06
-3.19775172220348e-06
-1.27877284421961e-05
-1.55844984854079e-05
-3.01991930363206e-05
-1.54235442636978e-05
-1.4399082573317e-05
-2.04553667337974e-05
-1.66941763947421e-05
-1.99898799294793e-05
-6.76188239294408e-06
-3.34408421085851e-05
-2.55971636837842e-05
-1.80574854048091e-05
-6.56269495400426e-06
-1.62505125704191e-05
-1.83597184317865e-05
-3.56355799664995e-05
-2.18422814413903e-05
-1.85877755771693e-05
-1.41030843494295e-05
-8.43897776503189e-06
-3.47606747736077e-05
-3.49710681979403e-06
-5.74061694526305e-06
-7.44825433141246e-06
-1.491262996253e-05
-1.81374983530564e-05
-3.4941787151083e-05
-9.7961984430385e-07
-3.27026753819849e-05
-1.25246040258366e-05
-3.32576528663946e-05
2.50004448821892e-06
-3.59841600666148e-06
-3.18162055035148e-05
-1.39882591336608e-05
-5.79904290729925e-06
-6.66978323949428e-06
-1.91493394880809e-05
-2.77984867788133e-06
-4.1778618914517e-06
-2.59947289996873e-05
2.48336455089606e-07
-4.32961882977752e-06
-1.4955003251803e-05
-3.49062180404038e-06
-1.18744873475504e-05
-5.21155075301233e-06
-1.05284610427514e-05
-2.00764221780527e-05
-9.13728548057064e-06
1.7292449676552e-07
-5.32094136435854e-07
-4.81467582512708e-06
-1.73307934733954e-05
-2.70537338435837e-05
-1.37042146232346e-05
-3.63216490713936e-05
-1.43789880897564e-05
-1.56347639651091e-05
-1.34863019494985e-05
-2.71714757320114e-05
-5.55885014037865e-06
-8.98527933168678e-06
-2.38205800785724e-05
-8.30309635560428e-06
-3.06032807693325e-05
-2.07522010346057e-05
-9.43920371440363e-06
-6.7486796800788e-06
1.09602996847956e-06
-2.59065785751689e-05
-2.87307816761851e-05
-1.66384501189137e-05
-9.37921270458174e-06
-1.49425096172322e-05
-1.19688431153435e-05
-1.32855710850826e-05
-2.73298954847797e-05
-1.95069205135981e-05
-1.92805630705834e-05
-5.40973901867834e-06
-1.00291497401268e-05
-9.75845360439029e-06
-2.51182442344847e-05
-5.84917819791478e-06
-5.73820144736621e-06
-8.49381512581693e-06
-2.30110148314136e-05
-3.18024658474187e-05
-2.18139428593918e-05
-1.68306844231506e-05
-2.08577218070693e-05
-2.47624350087289e-05
-5.96129786155426e-06
-2.11804405053375e-05
-2.1761627679623e-05
-1.00617149083839e-05
-1.08226663953417e-05
-1.73620237057187e-05
7.37985236461545e-06
-2.71093982851201e-05
-1.79105546714944e-05
-3.90483209959193e-06
-1.83564708631374e-05
-2.64211550185404e-05
-2.46448421252668e-05
-1.06028453856575e-05
-1.24342401538683e-05
-1.33532901900529e-05
-1.17837122111825e-05
-1.1482125298746e-05
-1.58444750824543e-05
-2.58891512910044e-05
-1.87393593882799e-05
-1.55494830212125e-05
-2.99267568325285e-05
-1.64566841460817e-05
-7.81537501402714e-06
-2.93939355790591e-05
-2.39007158528017e-05
-5.84513602536953e-06
-2.36400048063225e-05
-2.64581326829994e-05
-8.50170571498557e-06
-7.82527721920964e-06
-1.65334584382665e-05
-2.76316470713066e-05
-1.58922347178697e-05
-1.32955034663351e-05
-1.80625790502504e-05
-3.16241047753735e-05
-8.82572175283135e-06
-1.9888969219482e-05
4.06645896167457e-06
-2.16993611832123e-05
-2.12471064186972e-05
-2.49419573342808e-05
-1.36781462871035e-05
-1.58607550342512e-05
-1.83257336543727e-05
-3.36417928844163e-05
-1.77059552009427e-05
-6.5779701735228e-06
-1.16815996757171e-05
-2.00443624614054e-05
-1.23252887368282e-05
-2.50717758654892e-06
-1.23072567708827e-05
-2.17071477615461e-05
-3.39335586208934e-05
-3.05049045444878e-05
-2.0916155803818e-05
-2.71932770277645e-05
-2.7860869728341e-05
-3.22302667671308e-05
-2.49002196697754e-05
-8.54301136551685e-06
-1.10892244951888e-05
-2.61066695914844e-05
-3.36452858040274e-05
-1.20732775283422e-05
-9.71961953559678e-06
-1.86364573411714e-05
-3.36520840732167e-05
3.49826874783028e-06
-2.30715402022118e-05
6.69895879653484e-06
-3.68350930562482e-06
-3.58693206081196e-05
-6.43602218537775e-06
4.54586457696022e-06
-1.08124642196558e-05
-7.49031104169659e-06
-1.72952854342196e-05
-2.38976595855639e-05
-1.74140606484e-05
-1.98357614225971e-05
-2.92442393915969e-05
-6.95280160351001e-06
-2.78969260262772e-06
-1.44186583446272e-05
-2.64220118503644e-05
-3.47805256386335e-06
1.56700181779229e-06
-1.54646226254586e-05
-1.3912233663223e-05
-7.27233539471858e-06
-2.3559567963232e-05
-8.13036093570509e-06
-2.11099985126507e-05
-1.75851077748597e-06
-7.437013342978e-06
-1.70946137105131e-05
-1.38354187334824e-05
-3.9049608413452e-06
-3.43866411224227e-05
-6.52994672181052e-06
-3.88176536165739e-06
-1.45057748826458e-06
-1.26794410386981e-05
-1.62864212922722e-05
-1.41490677751041e-05
-2.17155536656173e-05
-2.30603701412938e-05
2.79930889223805e-06
-2.20445855287874e-05
-1.27174827630542e-05
-5.62213547593372e-06
-1.42270294218463e-05
-3.3696428288799e-05
-1.76327370731482e-05
2.08605154656321e-06
-7.01641765301314e-06
-3.6937666164299e-06
-1.73459723340792e-05
-1.14196522940051e-05
-3.06491950410864e-06
-2.13154076971235e-05
-1.63895659281243e-05
-8.37626979575963e-06
-3.35117214323342e-06
-5.57431407144893e-06
-2.58319554233054e-05
-2.30320796208785e-06
-3.16694192113484e-05
-1.9053770985947e-05
-2.78679241861879e-05
-6.82543688150466e-06
-2.58951118713885e-05
-5.3428994955288e-06
-1.17774123499523e-05
-2.90440621107279e-05
6.52182684709639e-06
-9.82051312529719e-06
-1.25230046553978e-05
-1.78893312405657e-05
-2.42277377563892e-05
-3.31863152817697e-06
-1.44173260470904e-05
-1.68104542280722e-05
-2.68459567106741e-05
-6.72710071039345e-06
-2.38985623623539e-05
-1.49950593194983e-05
-8.46400693148603e-07
-1.94465085448783e-05
-2.99290941006963e-05
-1.93789362046004e-05
-1.05898783519372e-05
-7.68219262663092e-06
-2.2243979643825e-05
3.67145705383693e-06
-1.41275625342092e-05
-2.50110666817656e-05
-1.2703427029917e-05
-1.52412267546335e-05
-2.21431731345031e-05
-2.09067537150342e-05
-1.73854807332718e-05
5.73225224998437e-06
2.02227969590554e-07
-1.07095053411287e-05
-2.85140603046685e-05
-1.64911133739052e-05
-5.48583434854185e-06
-1.64895349473813e-05
-3.82893826180996e-05
-9.6779050105177e-06
-4.4527306754175e-06
-1.5459692467116e-05
-2.04380276247057e-05
-3.82637601166033e-06
-1.94530576582773e-05
-2.43520229015254e-05
-2.75094127378426e-05
-5.29675521418667e-06
-1.27038159691561e-05
-2.43901268724652e-05
-1.19800059971624e-05
-2.16487760705917e-05
-2.71684455258006e-05
-5.84535101218644e-06
-3.37138531854408e-05
-2.82368357474211e-05
-2.95197201249562e-05
-1.52478020311853e-05
-8.2133222956772e-06
-2.09292976288957e-05
-2.04148197503058e-05
-2.49099440870963e-05
-3.4572790665805e-05
-2.55635281771776e-05
-4.88847934616896e-06
-3.16702825810053e-05
-1.79463506154402e-05
-1.13301672374174e-05
-3.6001656381959e-05
-1.65918646665275e-05
-2.21997652058012e-05
-6.65121042517515e-06
-2.37116388937108e-05
-2.62213002282806e-05
-7.12699300957392e-06
-1.16241490807005e-05
-1.90906523906203e-05
-1.826842994286e-05
-1.79570154236444e-05
-2.39073780019553e-05
-1.65650671079107e-05
-1.00216289548549e-05
-1.47326022368384e-05
-9.28350050206389e-06
-2.15438270418413e-05
-2.65971216346413e-05
-1.47144360148135e-05
-2.10823337504498e-05
-1.9504025053543e-06
-1.79068911040928e-05
-8.47915865514634e-06
-1.85479310859244e-05
-2.52889738547933e-05
-3.55037133516981e-05
2.8783139474004e-06
-1.65445387115655e-05
-9.88144965250879e-06
-1.98462218532969e-05
-1.58672055768008e-05
-1.70743946550211e-05
-1.16357822942994e-05
-3.43412722393549e-05
-1.81384001229859e-05
-1.2928566734102e-05
-7.43403102624947e-07
-1.76734521406115e-05
-1.32732758800789e-05
-3.45071798170271e-05
-3.53274725682932e-05
-2.27481968671249e-05
-8.46116839738038e-06
-1.16134503504529e-05
-8.29430684549006e-06
-3.06881297022524e-05
-1.30953562678895e-05
-1.47916994468876e-05
-7.06698889740824e-06
-2.75129694527772e-06
-2.30222787497845e-05
-2.20069704160786e-05
-1.90196459563036e-05
-1.02738198773975e-05
-2.16833751789646e-05
-5.8925146795418e-06
4.66146738052012e-06
-1.84655691860299e-05
5.02224538236432e-06
-1.03526922497054e-05
-1.02294999665542e-05
-3.00454412258635e-05
-7.0533873487936e-06
-9.97628582139944e-06
-1.47963736356525e-05
-9.99295522949024e-06
-1.50518131303272e-05
-8.8468571554844e-06
-1.9958996685343e-05
-9.5716849091686e-06
-2.60471834318109e-05
-2.0318075729493e-05
-1.76132941099623e-05
-6.23046930193672e-06
-3.39905408850823e-05
-1.37669562467049e-05
-2.33956988549909e-05
-3.21709042514178e-05
-2.10625749285712e-05
-2.53362313473513e-07
-1.35267195634635e-05
-8.86094665721725e-06
-3.69339521468897e-06
-1.71597115756615e-05
-1.42760017470445e-05
-2.69596017714904e-05
-1.5249450940447e-05
-4.02168759767677e-05
-2.68563858035696e-05
-4.92517848447944e-07
-2.1912276105164e-05
-1.75952530644911e-05
-1.71625765978806e-05
-3.36513269488907e-05
-8.60549825097462e-06
9.12884465286213e-07
5.7155260927352e-06
-2.62378885576404e-05
2.0254749443301e-06
-2.21986875523902e-05
-1.09040190509519e-05
-2.06693103892828e-05
-2.12905469862416e-05
-1.898571177203e-05
-2.18459801377555e-06
-2.69688790667236e-05
-1.2944091007637e-05
7.80438827897496e-06
5.37640975600259e-06
-2.71980527078113e-05
-9.2604139812712e-06
-1.12023309610035e-05
-3.34825509737687e-05
-1.8055320525504e-05
-3.33379251223702e-05
-1.23242848610507e-05
1.32588506075214e-05
-1.08487753913056e-05
-3.4538286279582e-05
-1.99960616633186e-05
-6.05876740027177e-06
7.06964509534601e-06
-1.12489191217129e-05
-4.4175926876127e-06
-3.40476123522564e-05
-1.2620632581372e-05
-2.36601181582692e-05
-7.29676524453394e-06
2.27767427572755e-06
-2.84260153760489e-05
-6.05161271009758e-06
-4.83484752116951e-06
-2.71303370258436e-05
-3.28281627592479e-05
-1.25302711937401e-05
-1.40300562413693e-05
-1.71165216327083e-05
-6.7543319504366e-06
-2.04611696758245e-05
-2.0118237551821e-05
-8.76580496949081e-06
1.85514630186472e-06
-1.66178562398304e-05
-1.8205741428733e-05
-1.16901540121113e-05
-8.22661962835816e-06
5.85920527884796e-06
-2.5193398996133e-05
-3.09610159009206e-05
-2.7593687951007e-05
7.40976364298425e-06
-1.88814897493544e-05
-4.86531012389351e-06
-1.55420328137525e-05
-3.25230555361759e-06
9.18974130420877e-06
-1.23794718935068e-05
-1.27162334625581e-05
-6.37717747880863e-06
-2.40078390915874e-05
-1.36007198379342e-05
-1.61701499659621e-05
-2.03086026261471e-05
-1.57480010378795e-05
-2.87510939018937e-05
-1.68429132343912e-05
1.96478914517126e-06
-1.53441810540067e-05
-2.70170953377643e-05
-1.03342823950781e-05
-8.01850869184515e-06
-2.4576884474128e-05
-8.34321255844345e-06
-7.36663999968414e-06
-3.11635350707322e-06
-1.5544347604653e-05
-1.30537541937031e-05
-7.49593551908018e-06
-1.14368011058798e-05
4.07963726052125e-07
-2.73249015797091e-05
-2.18940148959772e-05
-2.0649511531388e-05
-1.30665128096238e-05
4.91800072704869e-07
-1.13902887902592e-05
-2.6365745425368e-05
-2.07865595937897e-05
-1.14769830106712e-05
-2.7338006128865e-05
-2.13740471094054e-05
-4.18342761785832e-06
-2.73658470368206e-05
-5.18607008087475e-06
-1.8614554083918e-05
-6.04101287492154e-06
-2.17266138304109e-05
-2.40994770868226e-05
-8.3228257860651e-06
-3.6555718512256e-06
-1.99297467853712e-05
-3.30747245588567e-05
-3.50670178291014e-05
-2.2797695980277e-05
-9.37332925340704e-06
-1.64906888395441e-05
-1.96049570028437e-05
4.9889632673933e-06
-2.56675800044442e-05
-5.22227837037712e-06
-1.99746378620427e-05
-7.37664412713014e-06
-3.23279826094637e-05
-2.4316279237032e-05
-1.7765463919249e-05
-1.27979092814349e-05
-6.6770388830211e-06
-1.35794951497749e-05
-1.26367664674386e-05
-2.11866878815199e-05
-1.0266397356514e-05
-1.17025317185184e-05
-1.07329596269603e-05
-3.14525154082744e-05
-2.30671375863129e-05
-8.00782251551443e-06
-1.71295679422348e-05
-3.32442179945964e-06
-1.74089849353032e-05
-2.72737131097219e-05
-1.49717876265267e-05
-1.30817826897667e-05
-2.53709535396265e-05
-2.06206975724128e-05
-1.85367482409512e-05
-1.25385069212708e-05
-4.42941274483218e-07
-3.1653001223357e-05
-8.06102550555321e-06
-1.28313275112448e-05
-4.24397687616003e-05
-1.1233053080985e-05
-9.38516067875312e-06
-1.15103123877711e-05
-7.95211387944101e-06
-1.38235943999867e-05
-1.36174174423869e-05
-3.04702540286513e-05
-2.73372105587165e-05
-7.2231003328746e-07
2.72702117481561e-06
-2.10079158158162e-05
-1.10514177762992e-05
-1.62050110736168e-05
-1.42950400883086e-05
-2.25819733087299e-05
-2.37117026804798e-05
-8.92371334942448e-06
-1.93342150078035e-05
-7.81771719731183e-06
7.5508040778302e-07
-1.51642443222664e-05
-5.61786559129105e-06
-1.30363214130821e-05
-2.28957300315886e-05
-4.21721144582996e-05
-2.17276259185214e-05
-2.39293545613296e-05
-1.72539583132525e-05
-6.90183117213486e-06
-1.60980032618003e-05
-1.6939459275331e-05
-1.7963871352368e-05
9.25894046814946e-06
-1.32187848718409e-05
-6.85365829251437e-06
-2.05718983975763e-05
-2.55275469755377e-06
-7.89733744622711e-06
-1.45291930908226e-05
-1.13834960759123e-05
4.75503357427586e-07
-1.39165908799216e-05
-1.81215407481713e-05
-2.90974871693937e-05
-2.92914731926272e-05
-9.46580957620752e-06
-1.50730882715985e-05
-2.0285878026775e-05
-1.19750837910074e-05
2.49038868785359e-06
5.43029013317212e-06
6.43755165359157e-06
2.83238527195181e-06
-1.82597905698842e-05
-2.12008313587208e-05
5.14693254964178e-06
-3.00498494334716e-05
-3.73413750314472e-06
-1.84129575439163e-05
-1.50597269202956e-05
-5.7283295768659e-06
-5.94682070267643e-07
-1.98674560773504e-05
-1.23157899437449e-05
-1.48095615164093e-05
-2.2456826357504e-05
-2.22838818936847e-05
-1.9195401408308e-05
2.33579278416052e-06
-2.24180676485766e-05
-2.43934928181175e-05
4.17865536872983e-07
-3.19025837411864e-05
-2.19891820038316e-05
-1.71712972431945e-05
-1.85254102311021e-05
-1.9009265595066e-05
-1.16173779008721e-05
-2.46147495538886e-05
-1.32691484574852e-05
-2.06831571255538e-05
-2.37581118771799e-05
1.00668795577823e-05
-1.61441179491693e-05
-2.46567586832079e-05
-3.25893005581269e-06
-1.33096494055079e-05
-1.34453390415787e-05
-4.06898866294706e-06
-1.83357977548361e-05
-2.24547038037684e-06
-1.98167637852925e-05
-3.4223691500919e-06
2.72878521488345e-06
-1.24095204537465e-05
-3.79705632092446e-05
-1.96046910664154e-05
4.37298960711421e-07
-1.93434840663739e-05
-1.04802494992616e-05
-9.90762884150878e-06
-1.01922233087409e-05
-2.166043642482e-05
-1.72907819152534e-05
-5.95850008349693e-06
-2.08679476998184e-05
-1.22527618749163e-05
-3.35209598290149e-05
2.20779428613097e-06
-1.73309469464101e-05
-1.32280946485818e-05
-1.12834529836144e-05
-1.68630029614182e-05
-1.00814578427801e-05
-1.77912780850663e-05
-8.82977040920538e-06
-3.51283346672994e-05
-2.27290752957439e-05
-9.98373680897529e-06
-9.63485406184716e-06
-3.15491866714347e-05
-1.17539238668105e-05
-1.44923769843255e-05
-2.6565266294039e-05
-2.76397595253038e-05
-1.29538412597392e-05
-1.64402021080182e-05
-1.57855540953694e-05
-4.96822028405376e-06
-1.59630083398973e-05
-2.47465993282281e-05
-1.46054124652457e-05
-7.72511437102587e-06
-1.24029428700632e-05
-1.27192625075837e-05
-2.5242333180336e-05
-3.25009874355532e-05
1.63281182691177e-07
-1.38076196061522e-05
-1.15503373094639e-05
-2.68669755085538e-05
-7.97682501378186e-06
-1.66922321475928e-05
-1.75834393874496e-05
-1.96699429526847e-05
-1.08293927404654e-05
-1.41237032442163e-05
-7.78698613752236e-06
-8.86493630638171e-06
-2.23321205005763e-05
-8.14777772742594e-06
-1.6113300250792e-05
-2.46988358478946e-05
-9.31130041520472e-06
-3.32123721104354e-05
-2.08557581015688e-05
-6.89913541372205e-06
-2.22858853439725e-05
-2.25906788510234e-05
-1.10302642677602e-05
-2.53231018322515e-05
-1.13980545778316e-05
-7.26156532302063e-06
-1.62472872390428e-05
-2.68483180667926e-05
-2.15729099615991e-05
-2.95677853818692e-05
-8.70796658590188e-06
-1.882342456328e-05
1.16222580450466e-06
2.54152463809381e-06
-1.98337185991055e-05
-2.2188242891462e-05
-1.90858767465857e-05
-2.45223574735975e-05
-3.44314322202575e-05
-1.55824237983611e-05
-2.68754600225529e-05
-3.51135669321483e-05
-4.42389410821334e-06
-1.3062841020379e-05
-2.45272140324184e-05
-4.56121533197277e-06
-1.62254571606919e-05
-1.76833617723747e-05
-2.15607764453967e-05
-3.32994871141418e-05
-2.55487050838517e-05
-1.94072088803767e-05
-1.83620714057787e-05
9.76972016439127e-07
7.86133607303456e-07
-5.07649569613725e-06
-3.54390316624913e-05
-2.2594743595696e-05
-2.16389648117298e-05
-2.50842438579002e-06
-7.16218764662656e-06
-1.28103188130393e-05
-2.63990567283391e-05
-3.11924516049701e-05
-1.92632756797517e-05
-1.68438094757724e-05
-7.54040884050596e-06
-1.46772690272147e-06
-2.71601957034927e-05
-3.5216683149078e-05
-7.25254629290765e-06
-7.80763004217945e-06
-2.39383093234666e-05
-2.12504437407416e-05
-9.65594854316119e-07
-3.96009820228208e-06
-1.01269456441141e-05
-2.28821456788575e-05
-1.90000641618412e-05
-4.82898161039599e-06
-1.8327068871672e-05
-1.54838550170076e-05
-3.07277068884234e-05
-2.59352300138804e-05
-1.28901323536195e-05
-1.88794582089011e-05
-3.87488884859962e-05
-4.55106894013989e-06
5.11057008082254e-06
-2.6936211662603e-05
-1.2270333026085e-05
-2.73693713687669e-05
-5.13623564469429e-06
-2.03196441760124e-05
-5.45496896752228e-06
-2.19928108578741e-05
-1.22296698858048e-06
-7.10470638385619e-06
-7.97356924672431e-06
-1.14034836674875e-05
-2.71330610092149e-06
-1.40466351904395e-05
-2.8582452424776e-05
-2.4713914445166e-05
-2.2590208201743e-05
-1.98168592417023e-06
-1.08272236891374e-05
-1.87302504524135e-05
-1.16363345765326e-05
-1.12909177339079e-05
-3.29833618883241e-06
-1.31841817351093e-05
-2.74251081309931e-05
-2.04307653705858e-05
-2.07673647753795e-05
-2.15085661462285e-05
-1.22245951232475e-05
-8.64262765657732e-06
8.48822591828354e-07
-1.69758733996047e-05
-5.20430786659085e-06
-1.85068524564386e-06
-2.64315405701841e-05
-1.58289023365243e-05
-1.70052106083001e-05
-2.48700323886336e-06
-6.40629086650266e-06
-1.78509313747452e-05
-6.98891392884618e-06
4.87690228782876e-06
-2.19959125415315e-05
-1.91683663603349e-05
-3.01062427415929e-05
-1.98614659473298e-05
1.32803212257431e-06
-1.23235082956121e-05
-3.18416954283443e-05
-3.45974368970419e-05
-2.16550309482318e-05
-1.72399313838013e-05
-9.26855692957937e-06
-8.32980111461225e-06
-2.24024382269385e-05
-2.39417231374252e-05
-1.5794253770673e-06
-9.64517091686528e-06
-1.05865846912776e-05
-2.11514182491789e-05
-1.52595372586988e-05
-1.67016622334975e-05
-6.00468765789058e-06
-1.87743643989293e-06
-1.54553922986172e-05
-5.45173767150991e-06
-2.59010571822789e-05
-2.31538342800397e-05
-1.13745056243572e-05
-1.73230183781151e-05
-1.59838975268633e-05
-1.03668050324222e-05
-2.19440795686745e-05
-1.83302769735921e-05
-1.36235489347241e-05
-2.65391279380775e-05
-1.36247895464905e-05
-2.8674075086199e-05
-1.79960150881819e-05
-2.29903646556765e-05
-1.71662626059827e-05
-1.8845106105685e-05
-3.32137225671054e-07
-1.67131158427324e-05
-5.06547330738104e-06
-8.42046059709255e-08
-9.90836511571382e-06
-9.75352579778306e-06
-1.61738037090657e-05
-9.00255461102374e-06
-9.22092107089799e-06
-1.37295688652796e-05
4.26033313645082e-06
-1.1865196677949e-05
-1.03561757912728e-05
-3.69296549271291e-06
-1.70424693269382e-05
-2.19119893719946e-05
-2.80977965866861e-05
-1.17418406871844e-05
-1.90624288977275e-05
-1.70750393061458e-05
-2.64322876321052e-06
-2.40556499805474e-05
-2.43861386091342e-05
-1.14366464384573e-05
-3.49780789039709e-06
-1.67151703094527e-05
2.2098993871974e-06
-2.29992659965265e-05
-1.80084939480268e-05
-2.99219220712309e-05
-1.79313636606109e-05
-3.57516576735449e-07
-4.48492272216643e-06
7.33888976858398e-06
-1.62195997274948e-05
-1.36375967150328e-05
-1.60761467034007e-05
-2.2236247266236e-05
-2.18516773733413e-05
-2.00286331283383e-05
-2.20917744826942e-05
-1.35124461737212e-05
-2.27206680344322e-05
-2.96029422369694e-05
-2.47124074929694e-05
-2.65635087264343e-05
-1.47621653084378e-05
-1.47546859234631e-05
-2.10559175670739e-05
3.93107319253471e-06
-2.71008487211298e-05
-1.97940184675295e-05
-1.97898370400856e-05
3.87937443064448e-06
-1.01770141110558e-05
-9.78291640364978e-06
-2.47024977557581e-05
-1.72544297469201e-05
8.09911331699572e-06
-2.54079080662233e-05
-5.65259624632234e-06
-1.57299617056055e-05
-1.07880567364109e-05
-1.85421206040179e-05
-1.81759482529289e-05
-2.67072473342366e-06
-1.79988035741576e-05
-1.24665042886648e-05
-1.63384118019477e-05
-1.35250086108142e-05
-1.3251578038586e-05
-1.33685640782339e-05
-2.32467964910813e-05
-2.01334877309701e-05
-1.94217592690382e-05
-1.10275826028014e-05
-1.11826015258227e-05
-6.93097852993952e-06
-1.81522944988844e-05
5.48347078493698e-07
-1.16846527924428e-05
-2.29809247209656e-05
-7.4754115660663e-06
-2.40797977551048e-05
-1.22803679720806e-05
-8.36846335853409e-06
-2.27066576026933e-05
-1.82126663942066e-05
-9.08017510269327e-06
-1.75915873215222e-05
6.50643122470172e-06
-1.56230921545927e-05
-1.83180882770337e-05
-2.54089638313648e-05
-1.7490862982082e-05
-5.00371669285514e-06
-3.03919021046154e-05
-2.60234625114108e-05
-1.06968854128798e-05
-1.28333303491295e-05
-9.166824060081e-06
-1.98348294780235e-05
-2.30959866293032e-05
-1.35572075635832e-05
-2.22404052159062e-05
-1.51124487635429e-05
-1.84043042417885e-05
3.66042170890667e-06
-6.97963887688703e-06
-1.75170811101625e-05
-1.85425607349183e-05
-1.39757658869748e-05
-2.24690622125078e-05
-2.26379672508262e-05
-1.46582846245607e-05
-1.4583434126377e-05
-2.24034219575172e-05
8.11461350677626e-07
-1.40584300273487e-05
-2.02779489978854e-05
-2.03756626302849e-05
-4.38482311429615e-06
-5.73240951917628e-06
-6.02826446662293e-06
-3.81863164407807e-05
-7.94938896705845e-06
-4.21632348970355e-06
-2.60536541837044e-05
6.73827028861579e-06
-1.81611985273819e-05
-1.11922318913446e-05
-1.34762230220455e-05
-2.28308446152717e-05
-2.54030796854356e-05
-1.48564756630388e-05
-1.72257015659388e-05
-1.64918625108229e-05
-2.46616826093489e-05
-1.54660949871215e-05
-2.0560248400717e-05
-1.39998197124918e-05
-3.18957078173956e-05
-1.58236317423454e-05
-3.05557081104125e-06
-3.26103324701771e-05
-6.55199916903497e-06
-2.14915313282657e-05
-1.34538629639956e-05
-1.35056111644568e-05
-1.96850962636912e-05
-2.30427973744052e-05
-9.95375120086876e-06
-1.43761881013885e-05
-1.59045857975823e-05
-1.31188074608811e-05
-2.61511478002713e-05
-1.10421132322062e-05
-1.87041556667784e-05
-1.59942053094924e-05
-2.36268988677676e-06
-5.66116266026896e-06
-1.68649285512398e-05
-5.48710459903756e-06
-1.96505785094144e-05
-6.61456697789757e-06
-3.2646915050339e-05
-1.63572007063853e-05
-1.74080357808115e-05
-1.23850614814561e-05
-9.78214960274873e-06
-1.33355108550843e-05
-1.87070642507772e-05
-3.44336424616411e-06
-1.1797741623538e-05
-2.90641032473e-05
-1.99120056349732e-05
-5.754091703249e-06
-2.55176719639167e-05
-7.59044348030488e-06
-1.94994198875883e-05
-1.13784028459465e-05
-9.60803833955101e-06
-4.30869747168825e-06
-5.71228420206409e-06
-2.63303908137686e-05
-1.93371605572402e-05
-2.58077154231837e-05
-1.27256049405356e-05
-7.61267686248675e-06
-2.75605831995992e-05
-9.62617373441203e-06
-1.35594687415568e-05
-1.14881614761756e-05
-7.11233324982964e-06
-1.41538404821872e-05
-1.96520989720124e-05
-2.60041896637756e-05
-2.45169831226287e-05
-1.29886841139589e-05
-5.18393366009719e-06
-1.21009287085523e-05
-9.0820714038146e-06
-8.03231898517555e-06
-2.5894000283381e-05
-1.21513031797018e-05
-5.79148129861794e-06
-1.20389933164493e-05
-3.5669543213147e-05
-3.17910944016691e-05
-2.66214374802267e-05
-1.75597828517431e-05
-6.51837705213364e-06
-8.59498673308058e-06
-4.6872301131672e-06
-1.60159179640575e-05
-9.98556140311906e-06
-1.89030215615632e-05
-1.92896956309044e-05
-1.91212137955624e-05
-1.48759755779725e-05
-1.12530365761407e-05
-4.41611384563578e-06
8.74570990443113e-06
-1.24606459155561e-05
-3.2823077078581e-05
-2.16651583675479e-05
-1.88433536682756e-05
-2.23062848056739e-05
-1.38448941417071e-06
-2.91265559533989e-05
-2.24794278232076e-05
-1.80391740077431e-05
-1.44530131562576e-05
-1.18343888404422e-05
-9.15973511535784e-06
-1.84673919882729e-05
-3.52150301436556e-06
-2.64375428298235e-05
-1.90169854587647e-05
4.93018544973592e-06
-1.67259971908441e-05
-2.61728367793972e-05
-1.20749393074344e-05
-6.36070971236266e-06
-4.69085733398167e-06
2.28486588715547e-06
-1.7569461294916e-05
-9.86920766008929e-06
-2.84846440276506e-05
4.3643782111605e-06
-1.57390464363458e-05
-1.82793215788414e-05
-5.42311214478467e-06
-2.55090952991319e-05
-2.0428030588257e-05
-3.16657927454546e-05
-1.29046699168013e-05
-3.04544821732645e-05
-3.12815929780558e-05
-1.24196695043527e-05
8.15408665607514e-06
-2.41144252267814e-05
-3.11236178698681e-06
-9.75043306738567e-06
-2.97272314380452e-05
-1.49499863224629e-05
-1.13541314608563e-05
-1.6376834387991e-05
-3.70769266928882e-05
-7.42275565260284e-06
-2.34437582928504e-05
-2.05678056151921e-05
-2.59022352239821e-05
-2.31101744191323e-05
-6.97862674041804e-06
-1.42274079601918e-05
-1.59205598978212e-05
-6.23395689343092e-06
-7.74288728610426e-06
-2.09924772054225e-05
-1.58246344090448e-06
2.02654398610926e-06
-1.94856648652606e-05
-6.34776456376497e-06
-5.55659480133163e-06
-8.87790474705859e-06
-1.60047236333468e-05
-1.91775568355322e-05
-1.60144723132912e-05
-3.8204210384722e-06
8.66104741338917e-07
-2.38147021297611e-05
-1.63075154148189e-05
1.02773249492216e-05
-1.11110979316142e-05
-1.97428588560016e-05
-1.75616440135063e-05
-1.90846601888594e-05
-2.10222537504719e-05
-5.80544351546523e-06
-5.74702211845332e-06
-1.40350755959406e-05
-1.53291878563466e-05
-1.02560291768634e-05
-1.00311553923638e-05
-1.32581822355824e-05
-1.46279668364421e-05
-1.14166340664166e-05
-1.96182386732591e-05
-5.2050088513212e-06
-5.25156418760772e-06
-2.76002877534206e-05
-1.6206771954657e-05
-1.4893937825862e-05
-2.7864094408749e-05
-2.02469243737469e-05
-1.60807342175058e-05
-1.39614551974e-05
-1.70418661439312e-05
-1.95739783931924e-05
-2.84473295904441e-05
-2.36774502178514e-05
-2.11760655604654e-05
-1.43132735536078e-05
5.29590907693088e-07
-8.50177311322138e-06
-2.65442298509899e-05
-2.20205612954237e-05
-1.87179913989151e-05
-1.72749437211186e-05
-1.56709093605698e-05
-1.08829918250882e-05
-2.41657711875958e-05
-3.22322061886117e-06
-1.96892542784769e-05
-2.66600946987493e-05
4.93297263233173e-06
-3.98703314820111e-05
-2.10812890157925e-05
-2.77639191514889e-05
-2.17493793175799e-05
-1.1315175862475e-05
-1.68826448619347e-07
6.72198163561136e-06
-1.40931897392301e-05
-2.81144275381917e-05
-1.86492967776184e-05
-2.23487949702772e-06
-1.15638963707416e-05
-2.43593989515489e-05
-1.39967976252212e-05
-4.84734931995049e-06
-2.15319456462404e-05
-9.61413245431696e-06
-1.76893874019745e-05
-2.43000444419398e-05
-2.72219495650081e-05
-5.67284203852265e-06
-2.39820104724111e-05
-1.61118887646116e-05
-1.62042719054245e-05
-8.06996397912263e-06
-1.46903055189999e-05
-6.51500042712753e-06
-8.71137622749183e-06
-1.05560980911877e-05
3.50713035978787e-06
-2.26212226585815e-05
-2.43355172203064e-05
-2.50654339112766e-05
1.20068678683583e-06
-1.18142053232621e-05
-1.496985059848e-05
-8.00152677628963e-06
-1.03021795886376e-05
-2.16526837034688e-05
-1.97047862243435e-05
-1.57783359010323e-05
-2.79387504943042e-05
-1.33217883293127e-05
-1.0231355345033e-05
-2.1024885553955e-05
-1.92125627991056e-05
5.30115499830896e-07
-1.36089679646898e-05
-2.98909285406762e-05
-3.98753604369323e-06
-2.2944321924248e-05
-8.44768292319993e-06
-9.34742560959347e-06
-6.29090164426697e-06
-4.61212487053646e-06
-5.03992421234896e-06
-1.56928176455044e-05
-1.80086575044502e-05
-2.74141184374517e-05
-2.12965898298968e-06
-2.42697231320247e-05
-2.02648779748033e-05
-7.54184912405338e-06
-1.15100279534461e-05
-2.53707455091429e-05
-7.07635456926179e-06
-1.09681084739852e-05
-2.51479212388735e-06
-2.90296695221584e-05
-1.06428658648265e-05
-2.39671855468263e-05
-2.2052773144008e-05
-4.55977530012274e-06
-1.80855671582244e-05
-1.28574592159597e-05
-8.00873634078845e-06
-1.57386710352669e-05
-1.88400194879969e-05
-2.68759481342599e-05
-1.93202803293727e-05
2.58340694969269e-07
-2.46331694998521e-05
-9.22629344802259e-06
-2.16282274809528e-05
-9.49779022490104e-07
-2.23007423620137e-05
-2.23144408966977e-05
-2.05975395569589e-05
-1.29943418862082e-05
-1.81216293487936e-05
-3.0043939659454e-05
-1.12553368412783e-05
-8.09916219602478e-06
-1.31927296458689e-05
-3.2225425752072e-05
-2.71534141623182e-06
-2.12563239047583e-05
-1.09299941053259e-05
-2.57707801078533e-05
-8.29275716387248e-06
-6.09041143239756e-06
-7.34749882882106e-06
-1.27496592006815e-05
-2.40720656440199e-05
4.00167673104233e-06
-2.16851117417446e-05
-2.15778851683382e-05
-1.24769920528029e-05
-1.39096316555643e-05
-2.38091391823431e-06
-1.17489350346882e-05
-5.02996570697609e-06
-1.39926398209588e-05
-1.42190927940703e-05
2.05797417972273e-06
-1.90944521160086e-05
-2.08809685261695e-05
-4.40730532249275e-06
-5.52910016652172e-06
-1.8310809202804e-05
-8.65132649322763e-06
-1.50559225988357e-05
-4.92792277815023e-06
-9.25121449383185e-06
-1.97892709849051e-05
-1.76490852339531e-05
-1.80901776122508e-05
-7.38324663536e-06
-1.14130839946825e-05
-1.38702105626487e-05
-3.70944529206782e-06
1.81373936099721e-07
-1.1913645233959e-05
-1.23059056102281e-05
-1.48301754273911e-05
-1.86698953100132e-05
-1.60962958157343e-05
-8.95003470183635e-06
-1.41987776740631e-05
-4.29486522713609e-06
-2.55627343554013e-05
-5.52978512041237e-06
-2.12286028056522e-05
-1.83251971608445e-05
-1.66546103702801e-05
-2.71336997490266e-05
-2.04347798078372e-05
-8.15437203395314e-06
-8.77151452406955e-06
-3.12864560249389e-05
-3.32316344264536e-05
-6.75406158959226e-06
-1.72154499033106e-05
2.60649562056426e-06
-2.76629869565887e-05
-2.84785050069719e-05
-8.53808601478869e-06
-1.49939096342449e-05
-2.48929157084242e-05
-2.59844997018901e-05
-1.21758841940304e-05
-1.85197571283971e-05
-1.21479464234962e-05
-7.55055059817323e-06
-2.52546199097317e-05
-1.81277855441055e-05
-1.42060130220084e-05
-1.42473407678437e-05
-1.5241199839253e-05
-2.23135381303827e-05
-6.48840379323175e-06
-7.26251150476067e-06
-3.3980715276295e-05
-1.05462380156414e-05
-6.30479240443717e-06
-1.36356294101955e-05
-9.84747003476737e-06
-1.6029433142776e-05
-6.55015071586856e-06
-1.78444058992741e-05
-8.79321047409494e-06
-2.1414703087829e-05
-1.9454639343157e-05
-1.36880349682547e-05
-2.75010488520603e-05
-2.9030649300587e-07
-2.12558977925573e-05
-3.0510155294747e-05
-2.05574006638038e-05
-6.80229776618114e-06
-1.4762936725283e-05
-8.91597231122004e-06
-1.37605978693681e-05
-2.67968879435924e-05
-2.17263897985119e-05
-2.04908415053809e-05
-1.75117280829883e-05
3.35417956813723e-07
-1.75767885999157e-05
-3.79174462248295e-05
-2.27164889130422e-05
-2.96858671687056e-05
-9.40625828937986e-06
-9.40470667249582e-06
2.51388324876065e-06
-2.43846173893009e-05
-2.29536934137396e-05
-1.0704719661617e-05
-2.94590953553145e-05
-3.64857437982868e-06
-4.16214458760568e-05
-1.72578539754143e-05
-2.35630197939207e-05
-2.40072382836988e-05
-3.13112728211122e-05
-4.13183585261266e-06
-8.6607919642646e-06
4.90343788268175e-06
-2.14816146434088e-05
-1.78078606700739e-05
-1.00527990467689e-05
-8.85729570943135e-06
-1.1617986812317e-05
-2.14418083676554e-05
-2.649699709026e-05
-2.07018428616321e-05
-1.9861803059045e-05
-2.20911475683952e-05
-2.28403666322279e-05
-1.27751433178157e-05
-5.54501430833485e-06
-2.21497602554435e-05
-1.21493025758772e-05
-1.07496102516221e-05
-1.22136158575338e-05
-1.24390038399238e-05
1.59102673186571e-05
-8.00723942499721e-06
2.23343127624877e-06
-2.46637453891933e-05
-3.10675900138836e-05
-1.47842809843746e-05
-1.06665112097167e-05
-4.1290660077424e-06
-2.91311496848157e-05
-2.10427067602392e-05
-1.66404661398871e-05
-2.06842561537096e-05
1.60974878986148e-07
-1.16318907411519e-05
-3.54141108281364e-05
-1.41209062777349e-05
-1.46165147535072e-05
-5.03565819638706e-05
-1.69628738797138e-05
-2.14518949005074e-05
1.0266985155269e-06
-1.57523354263609e-05
-2.02151406125697e-05
-7.98278910923225e-06
-3.5066373306725e-05
-1.29042966426587e-05
-2.64302502253677e-05
-2.23267778237744e-05
-2.25204270128865e-05
-2.15425915725152e-05
-2.33492386570996e-07
-2.46747462977841e-05
-1.10518498656584e-05
-2.56756131849327e-05
-1.65837134483369e-05
-1.26577270982589e-05
-1.0337798949325e-05
-1.85847152047677e-05
-1.79005188548563e-05
-7.68412830764815e-06
-1.75020471491685e-05
-1.08335184538704e-05
-1.03840294785663e-05
-2.11112085362426e-05
-6.86767456636316e-06
-2.52341508389786e-05
-3.06000304755234e-05
-4.79502511512829e-09
-1.47607617894085e-05
-1.18821467105683e-05
-2.86433930290714e-05
-2.21743249629403e-05
-1.29368752735763e-05
-2.19206011779983e-05
-1.41931479303706e-05
-1.64216276952082e-05
-1.46222482818041e-05
-3.05423711994191e-05
-2.56099734788505e-05
-2.0095341930158e-06
-1.87789922428469e-05
-2.20196187550076e-05
-1.0510630341344e-05
-1.8342276060984e-05
-2.57199536768959e-05
-9.23614182412819e-06
-1.01652697439461e-05
-5.16823771456793e-06
-4.06113222827393e-06
-2.84311246246076e-06
-4.05468517556846e-05
-3.12403461020265e-05
-1.82929774404386e-05
-1.44037763696073e-05
-1.74921288270624e-05
-1.87071766665197e-05
-1.44532243666672e-05
-8.123339759939e-06
-5.08528723053155e-06
-8.37670232436665e-06
-2.4075610206181e-05
-5.98120349862085e-06
-2.24614232997167e-05
2.01953863359616e-06
-1.64163900282407e-05
-1.43286453423034e-05
-3.55332257218905e-06
-1.45380250388886e-05
-1.58474430445916e-05
-2.19944095890904e-05
-1.92132229881869e-05
-4.22009299135349e-05
-1.57107934263788e-05
2.22828144817025e-06
-1.74945102997286e-05
-2.5390631015398e-05
-1.27548314737071e-05
-9.27784172757815e-06
-2.79676698284766e-05
-2.01359976582673e-05
-2.42978424063182e-06
-1.43896798461266e-05
-1.80672525371519e-05
-1.3381776554588e-05
-2.57808955583348e-06
-2.91123453077305e-05
1.76119001051827e-07
-2.31723054786605e-05
-1.34995716846046e-05
-2.50867742038281e-06
-1.01211531798979e-05
-1.86286699271939e-05
-3.27764626487161e-05
-2.50684964405407e-05
-1.27421872212663e-05
-5.70616718531084e-06
-2.57347593848885e-05
-2.44323018528339e-05
-2.12577124706623e-05
-1.36024767809828e-05
-2.17250718755936e-05
-2.8528263840513e-06
-2.45191422013846e-05
-7.90934283388272e-06
-3.80848169794371e-06
-1.29486151069144e-05
-2.92440370475521e-05
-6.21512324582572e-06
-1.24746081941398e-05
-1.63096791814972e-05
-1.94771570323459e-05
-2.42505780794344e-05
-1.01544527320418e-05
-9.798799169131e-06
-2.13862621878861e-05
-2.66778317984549e-05
-1.7370871405857e-05
-3.67425018369411e-05
-1.99327893657872e-05
-8.84007888115732e-06
-1.59119368489821e-05
-1.9990532005621e-05
-2.19253726615517e-05
-5.25384255091002e-06
-1.27567459035974e-05
-2.2685563687651e-05
-2.6657166527116e-05
-9.35786269551565e-06
-7.20257198930814e-06
-2.2454061925588e-05
-1.40305594859689e-05
-2.57449811008412e-05
-7.2891188805108e-06
-1.71673822300558e-05
-2.27490830531724e-05
-2.57860949905611e-05
-2.6859672390005e-05
-9.20560743092659e-06
1.31260400374117e-06
-1.57751100243621e-05
-2.02855324103386e-05
-1.63604319844445e-05
-1.48350373387195e-05
-2.63759338352517e-05
-7.99065109513137e-06
-1.33575292298717e-05
8.68043344958264e-06
-1.84314873727559e-05
-1.92168655587755e-05
-1.06970673203195e-05
8.75150408077929e-07
-3.87312251757488e-06
-1.54010441315663e-05
-1.19122613918988e-05
-1.02541463552956e-05
-2.1436505819996e-05
-1.26524935866611e-05
-2.24872999893077e-05
-2.24707577955238e-05
-1.34310795799182e-05
-1.88670781898306e-05
-1.28365236797094e-05
-2.26842509619864e-05
-1.41702788942714e-05
-1.04916193252589e-05
-1.68999742495769e-05
-1.37197334234965e-05
-2.55040346625844e-05
-2.35512671724749e-05
-1.89566680485516e-05
-1.13065568185442e-05
-5.47156894973923e-06
-1.61673902010666e-05
-1.12258338080705e-05
-1.1086370690892e-05
-3.28725516963182e-05
-4.25824296715667e-06
-4.7107446993846e-06
-1.79143207812669e-05
-2.50444207810605e-05
-1.8521200978108e-05
-2.47086344295516e-05
-2.09945975805333e-05
-1.31433955049314e-05
-1.79739892191471e-05
-1.70541666285725e-06
-1.28778288714523e-05
-1.2751116599032e-06
-2.86004155309924e-05
-1.34590472611192e-05
-2.5857645196913e-05
-2.00500088720163e-05
-1.61012980206728e-05
-2.0152300375483e-05
-7.45878163250903e-06
-1.44803786276936e-05
-4.43327172254098e-06
-1.42285669374934e-05
-5.51371083912935e-06
-1.83242664822567e-05
-2.35865629938583e-05
-1.37906652975899e-05
-2.3005649933936e-05
-2.62517905623668e-05
1.15231088074917e-06
-8.97547370943438e-06
-1.64640456615667e-05
-1.03368510867134e-05
-3.27615130207863e-06
-1.65651367618971e-05
-3.0859192655623e-05
-1.79433469475902e-05
-1.83324132238362e-05
-4.06600085179697e-06
-1.62032452480325e-05
-1.86898306226484e-06
7.66439547672328e-06
1.0242821583655e-05
1.74861051449057e-06
-7.56673777439631e-06
-2.93869586793333e-05
-1.01991395141236e-05
-2.26762615729496e-05
-5.91649892696171e-06
-1.25618089520037e-05
-1.08404065585907e-05
-1.17795928494714e-05
-1.57612848363375e-05
-2.79965651360808e-05
-2.9609805029316e-05
-2.581573134906e-05
-2.43996383472367e-05
-2.85197295846371e-05
-7.02064340204799e-06
-3.01486324419749e-06
-4.373597219885e-06
-3.04421860402114e-05
-1.33638838702252e-05
-1.1444180516719e-05
-5.45998796029903e-06
-4.9828645847202e-05
-7.54383829762149e-06
-1.33705522737124e-05
-1.83430390353863e-05
5.04475110073679e-06
-1.60154270186623e-06
-1.86065375521771e-05
-3.96245526376097e-06
-1.46745950272877e-05
-1.81050389878561e-05
-2.9102318637697e-05
-2.20574114164989e-05
-1.93170063092847e-05
-2.31908870626095e-05
-3.36227751812322e-05
-6.50836399986957e-06
-1.11318648717807e-05
-2.67745559002375e-05
-1.21311751933482e-05
-2.12832302007721e-05
-2.46915851328708e-05
-1.30187556293246e-05
-1.21864127026341e-05
-7.80415847218362e-06
-2.99751797385414e-05
-2.27100974613691e-05
-1.27560610715555e-05
-3.13362771447173e-05
-7.41097975260534e-06
-1.80753548997906e-05
-1.48986224413241e-05
-1.51541112033207e-05
-1.53134831062687e-05
-1.34773320552011e-05
-1.57420259433686e-06
5.00892052598701e-06
-5.3711152688343e-06
-8.01606135904392e-06
-1.17630972335491e-05
-1.07290956555647e-05
-2.03098138951219e-05
-1.97866323970584e-05
-1.97723388530052e-05
-1.53112006250636e-05
-1.11658475451952e-05
3.91407124647733e-06
-1.75710905999651e-05
-1.10331756531839e-05
-1.1967661499097e-05
-2.93631071911985e-05
-7.00104024185194e-06
4.0991266028055e-06
-4.48619378844512e-06
-8.25812456076402e-06
-1.30879845311318e-05
-1.36267316942565e-05
-2.22111782679774e-05
-1.41477674451165e-05
1.04550886740413e-06
-1.55080570691938e-05
-2.15903708300789e-05
-2.06596166741116e-05
9.16309875393577e-06
-5.64464958093706e-06
-1.67603558880414e-05
-1.8805061324821e-05
2.79658505233219e-06
-3.5199271211633e-05
-9.66667592407729e-06
-8.52377735981301e-06
-1.05213424225839e-06
-1.67538134150174e-05
4.10461740591689e-06
-2.81452571885267e-05
-8.32829732687395e-06
-2.17055502847835e-05
-2.66632820814554e-05
-8.3518117360854e-06
-1.76519150235132e-05
-3.56563932895842e-05
-1.62137016407924e-05
-2.06028873164526e-05
-2.7923134852278e-05
-1.54988495946965e-05
-8.73206296238457e-06
-3.24228089293993e-05
-2.18825172549839e-05
-1.5508125979592e-05
-1.05747664268733e-05
-1.89979919886644e-05
-1.62835703706276e-05
-2.89984406974731e-05
-8.6470944952241e-06
7.82834240464477e-07
-2.1723712952307e-05
-2.07185235045342e-05
-5.3729429466456e-06
-3.07359240640203e-05
-2.85309642431837e-05
4.37818103727227e-06
-1.53234782029999e-05
-7.66624075980154e-06
-5.69431306465386e-06
-3.57738107500572e-05
-3.64446027322182e-05
-2.40999156770772e-05
-1.10856486149742e-05
-2.04642193645576e-05
-9.58111994344565e-06
-2.4974941744249e-05
-2.13572321584954e-05
-3.01753415702569e-05
-9.81782105541931e-06
-7.64251804985266e-06
-1.96318986106756e-05
-7.83858237387756e-06
-2.90008232947742e-05
-3.7741115132011e-05
-2.36151276498292e-05
-2.08996385166354e-05
-1.68479513664707e-05
-1.76542933415698e-05
-1.38510043373413e-06
-1.61089946542736e-05
-2.3839509131518e-05
-1.92348145636804e-05
-7.87820873369657e-06
-4.70329750283234e-06
-1.00918735616299e-05
-1.11209699149918e-05
-2.20920642440372e-06
-1.39302144313399e-06
-1.30042313613234e-05
-7.38331072830826e-06
-2.91512332465018e-05
-3.64893157579548e-06
-2.04385411991979e-05
-1.56902090339092e-05
-8.18623312416133e-06
-3.13059552452674e-06
-2.1716800082814e-05
-1.01623891306179e-05
-3.69003349544816e-06
-1.24799024789712e-06
-7.48929097968416e-06
-2.90565417216037e-05
-1.91300424403864e-05
1.1752419705107e-06
-3.45470639285006e-06
-1.23354156157908e-05
-2.49790927723011e-05
-1.6702226170543e-05
-2.05579804664458e-05
-7.83258002246193e-06
-2.1881907176063e-05
-2.29535574821721e-05
-1.0101920418436e-05
-7.72276449562095e-06
-9.50058903456409e-06
-2.98846353365883e-05
-1.87151196175736e-05
-1.56315012685809e-05
-1.27439570368142e-05
-5.84354144563228e-06
-1.89561901869641e-05
-1.07550186734288e-05
-2.70422824269414e-05
-1.99543341777416e-05
-3.0876752704367e-05
-2.08466444608152e-05
-2.94137250832828e-05
-2.36921190785049e-05
-1.6225512823504e-05
-2.51831509474871e-05
-1.99691217321669e-05
-1.85200924272626e-05
-1.21448135286456e-05
-1.86331653934531e-05
-5.01136082675209e-06
-3.96762512111339e-06
-3.85078954526984e-05
-1.76383958030925e-05
-4.21047651815283e-06
-1.89579077430517e-05
-1.19015172170004e-05
-1.19614385660186e-05
-2.55393223618928e-05
-7.32990990927476e-06
-8.93743523254512e-06
-3.24311308198189e-05
-2.33933449013102e-05
-1.83895253253886e-05
-1.00148625824566e-05
-2.66045946968609e-05
-1.20867955419e-05
-1.54438229267182e-05
-1.44921616559785e-05
-2.54184155929861e-06
-5.11970277699984e-06
-2.24556289671905e-05
-1.16209896174968e-05
-1.24932727128441e-05
-1.94013414105263e-05
-1.43241633628135e-05
-2.41868702983613e-05
-2.20125396322354e-05
-4.98049773185684e-06
-1.9802385519672e-05
-1.30663748039281e-05
-3.66834001747093e-05
-2.38532040043957e-05
-1.52044139076052e-05
-2.15896595496458e-05
-1.08037771065769e-05
-2.54621362353003e-05
-2.55523537589769e-05
-1.08346982747615e-05
-1.10078220457323e-05
-1.31838616920692e-05
-1.72897941549826e-05
-1.67710073881296e-05
1.93584861492624e-06
-3.80497994922336e-05
-1.39060742255264e-05
-2.2649462467481e-05
-7.25549440248623e-07
-1.62744779103814e-05
-1.77415303978525e-05
-2.46308006572652e-05
-3.65097557112959e-05
-1.74292362209146e-05
-2.62003488723131e-05
-2.37894522004299e-05
-1.03566546780636e-05
-7.58916822801499e-06
-2.06102490453881e-05
-2.39920181113177e-05
-4.03712294374363e-05
-4.53138210986126e-06
-1.86681441259083e-05
-8.20601025650908e-06
-1.41547729201602e-05
-1.04439429677584e-05
-1.32622187262324e-05
-2.58683821862435e-05
-1.7268443114866e-05
-2.48116552738959e-05
-2.20981835928666e-05
-1.36071547714896e-05
4.85312682519679e-07
-1.09631246725452e-05
-1.56449055224605e-05
-7.9233613589242e-06
-2.36041544365351e-05
-2.75845453339374e-05
-8.54818122475007e-06
9.05461090926591e-06
-4.72396340353256e-06
-4.89137406082405e-06
-6.20708774143472e-06
-1.82730311817606e-05
-1.28740744347637e-05
-1.68147928623593e-05
-9.85244299735645e-06
-1.25124496096955e-05
-8.65324577710275e-06
1.00111541731794e-07
-1.89409293229582e-06
-1.2909174024257e-05
-5.36230717895541e-05
-2.0980809735934e-05
-1.71742189944554e-05
-2.00055664265212e-05
-1.8327516408057e-05
-2.131830021154e-05
-6.11411150270806e-06
3.90437344113335e-07
-2.17968131606573e-05
-2.517331512645e-05
-3.1159181360704e-05
2.54409103449683e-06
-2.50656896582634e-05
-1.60103033640869e-05
-2.9466288382756e-06
-2.17125658301653e-05
-1.7770061477842e-05
-2.56900071580862e-05
-3.87757144839022e-06
-2.20031230456491e-05
-4.06146822521101e-06
-2.0146990285258e-05
-2.55165618470213e-05
-8.87122343512671e-06
-4.55326374973127e-06
-2.90725490591481e-05
-9.23914498050994e-06
-1.6396937672227e-05
-2.69839981810046e-05
-1.62821470740029e-05
-2.20142688807716e-06
-2.5587165664857e-05
-2.7441759736826e-05
-2.16922201560488e-05
-1.39965560569024e-05
-3.16824398958963e-05
5.70141849455165e-06
-1.39557381549239e-05
-1.08419856414192e-05
-1.4669751710986e-06
-1.25111884479203e-05
-1.54181282791057e-05
-2.8416163765868e-05
-2.27984613758764e-05
-1.79738732699719e-05
-1.32484482022271e-05
-1.62751795298497e-05
-1.95378802583627e-05
9.37340677070299e-07
7.50117094912925e-06
-1.09963856953886e-05
-1.80379098767834e-05
-1.21784044141653e-05
-1.11684502699108e-05
-1.29170766053221e-05
-1.64213168339682e-05
3.9274992481573e-06
-1.47085902806166e-05
-1.03389854837564e-05
-2.20315918041876e-05
-1.3510217972222e-06
-1.43465461382576e-05
-2.20629108816434e-05
-3.0891872131153e-05
-6.16535396320731e-06
-9.9160849849643e-06
-7.90579581220864e-06
-8.32552112931873e-06
-8.23347881061007e-06
-2.28195036205009e-05
-3.02827481295373e-05
-2.38352013340674e-05
-6.16458082141861e-06
-1.71365156735555e-05
-9.03272009301346e-06
-1.13934151890399e-05
-2.98553655032838e-05
-3.15061538241613e-05
-1.30624147515207e-05
-1.89235657674418e-05
-1.13103414088734e-06
-9.39889630228025e-06
4.84918278808431e-06
-5.42464825231169e-06
-1.9904815186781e-05
-8.78415708694613e-06
-6.17998338176767e-06
-1.56099177181698e-05
-5.05019499376462e-06
-1.78215792492537e-05
-3.58658216458224e-05
-1.10812677625655e-05
-2.67794644111384e-05
-1.79220659456969e-05
-2.58366807165147e-05
-2.17747646949894e-05
1.67979615177428e-06
-2.17080546461114e-05
-1.52696101791016e-05
-1.89693170342438e-06
-1.46868002590849e-05
-1.89140810630802e-05
-1.06857497639471e-05
-6.65477947541023e-06
-2.25825419822217e-05
-1.00823536693127e-05
-6.39549733167412e-06
-1.27420133504737e-05
-9.01346378639749e-06
-2.86726815017849e-05
3.45174483651881e-07
-1.3522966021431e-05
-2.75943471229782e-05
-2.71558560637742e-05
-9.62012605754409e-06
1.86665354590792e-06
-1.2020622979731e-05
-2.04647412201004e-05
-1.73822073051293e-05
-3.20397487638106e-06
-1.34178870858489e-05
-1.69066149662679e-05
-5.20922100739619e-06
-1.52737850247254e-05
-1.73407268390214e-06
-2.63863203734592e-05
-1.31124343738053e-05
-2.1586935114845e-05
-1.44427410719445e-05
-3.40497811489461e-05
-6.70305041864332e-06
-7.58592437840781e-06
-2.46607031597924e-05
-8.07873009714113e-06
-1.27150640448818e-05
-2.01150657841904e-05
-1.33272177579605e-05
-2.29408991044036e-05
-7.60587421166001e-06
-1.04680942639287e-05
-2.13179378581363e-05
-1.95608333548904e-06
-1.93445734446712e-05
-2.13630286300092e-05
-1.01932366242815e-05
-6.11500813814515e-06
-2.38622816524871e-05
-7.6354855969032e-06
-9.17175807545399e-06
-3.11632540864062e-05
-1.43978622539883e-05
-2.14858965917302e-05
-1.004511885085e-05
-2.04776831225173e-05
-1.30432732357236e-05
-2.27489571472113e-05
-2.9206824249958e-05
-8.30920986077414e-06
-1.25037514785317e-05
-2.0543195462433e-05
-2.75017583725104e-05
-2.71057117647192e-05
-1.40263260840274e-06
-8.62771435891518e-06
-1.77848100394608e-05
2.39656126197922e-06
-2.04306874679065e-05
-1.78672697567364e-05
-6.86800165789898e-06
-1.15221403711974e-05
-7.75401372570892e-06
-1.13997703904428e-05
-1.39600930380941e-05
-1.8136221821483e-05
-8.72086517973157e-06
-2.68832534641222e-05
-8.68487282785626e-06
-3.73916093917612e-05
-3.06901144901227e-05
-1.58566580262355e-05
-1.87945792982685e-05
-3.02010394173245e-07
-1.72058683171905e-05
-9.80519536522869e-06
-2.28705148534704e-05
-3.20376557635115e-06
-3.49175456477947e-05
-2.16874766044063e-05
-8.45363590394368e-06
-1.34367125045807e-05
-3.61501403453234e-05
-2.77670443417402e-05
-2.00953475704126e-05
-2.10703606724451e-05
-2.32788573957784e-05
-1.94910421953183e-05
-5.74767463677361e-07
-2.42787497140494e-05
-1.67553048471438e-05
-1.38167823855636e-05
-4.50660301475481e-06
1.53410109509366e-06
-1.43546335040114e-05
-1.05373662335401e-05
-2.32731023180652e-05
-1.73462238623808e-05
-1.24993667746491e-05
-1.99136644233127e-05
-3.41457623019049e-05
-2.43816241385489e-05
-1.03967698608206e-05
-1.37090418486419e-05
-2.66333733335156e-05
-1.22470670072325e-05
-1.81984967701184e-05
-3.50227537844613e-05
-2.36653810338834e-05
-2.05665043587532e-05
1.41882421610872e-07
-1.59825590659748e-05
-2.57629091226584e-06
-9.04743569223769e-06
-1.20415371319476e-05
-1.65749886304098e-05
-3.14545277761341e-05
-2.66070065370097e-05
-3.57427879909074e-07
-9.68058910318923e-06
-1.94063026005605e-05
-2.72306336468066e-06
-2.65441870845712e-05
-1.14964689284287e-05
-3.07822284901504e-05
-1.94361125124032e-05
-2.17695555678228e-05
-1.09433673885843e-05
-1.21469182062861e-05
-2.53933664948954e-05
-1.56423664931912e-05
-1.15060962734087e-05
-3.04547788435534e-05
7.30679412344929e-06
-1.32466527747336e-05
-2.85493109005704e-05
-1.8687257718834e-05
-2.27897793148622e-05
-1.96812111617033e-05
-3.06492106425297e-05
-2.15837172179007e-05
-2.08683334221255e-05
-1.65881764828472e-05
-3.69677200753743e-05
-8.16285233933454e-06
-9.99470474127671e-06
-2.56068761529724e-05
-2.64720031087184e-05
-1.71559147335597e-05
-3.64981518948769e-05
-1.55661218447669e-05
-1.99542393243424e-05
-2.2444653571843e-05
-1.85997338755329e-05
2.74095579307127e-06
-1.30473685895796e-05
-2.10145587782747e-05
-6.86936741741806e-06
-2.19610983361346e-05
-2.32952548739247e-05
-1.63605219738829e-05
-1.55193063526775e-05
-1.77624391339166e-05
-1.58610005028144e-05
-3.67122278154051e-05
-1.92933506635893e-05
-2.9236096600397e-05
-2.38500043495936e-05
-9.60689519060959e-06
-1.68427645676944e-05
6.66082939422832e-06
-7.52517435866994e-06
-4.80881118867426e-06
-1.09526274777746e-05
-3.6361324634791e-05
-3.87800685404159e-06
-2.21684931036541e-05
-6.22871241334357e-06
-1.10994033529768e-05
-6.52185892852207e-06
-2.05137197747328e-06
-1.3512204754061e-05
-1.7998394776036e-05
-1.92230566121604e-05
-1.66238651151821e-05
-9.87692875606748e-06
-1.52237751895029e-05
-1.33380654677268e-05
-1.98814172991897e-05
-8.71733707408751e-06
-8.14660707695256e-06
-1.89267892918287e-05
-2.50341276364584e-05
-1.29459992244488e-05
-2.20856358829344e-05
-2.2273295805904e-05
-1.90071549834846e-05
-1.37648507375944e-05
-2.14659505498979e-05
-1.65463240834339e-05
-3.98855523047775e-06
-1.53709299921162e-05
-5.82769173997055e-06
-2.27965181475977e-05
-1.0460853625127e-05
-2.044365583184e-05
-7.78292303189352e-06
-2.38582155427898e-05
-1.04172898309632e-05
-1.10119455285524e-06
-6.46988099830519e-06
-2.48384549312795e-05
-1.63185558144193e-05
-1.3597224078691e-05
-1.23304361843185e-05
-1.93366121640253e-05
-6.17415045447207e-06
7.78834551636408e-06
-2.39104510175889e-05
-1.61412365608813e-05
-1.84224384013623e-05
-4.12681653381956e-06
-1.50888876820919e-05
-2.58945260517146e-05
-2.84287879210368e-05
-2.09878244505581e-05
-2.010601543873e-05
-1.82878548677294e-05
-1.5316093567435e-05
-1.31730921075716e-05
-2.99860112529779e-05
-3.410701742567e-05
-1.77411083750751e-05
-3.08566960075551e-05
-2.39256238214452e-05
-1.49749489351773e-05
-1.88522238247359e-05
-3.23524698040768e-06
-1.82508284335266e-05
-1.07900196483844e-05
-1.24193220972298e-05
-7.27138581313821e-06
-4.80985531944541e-06
-9.56413432428264e-06
-2.15539282427473e-05
-1.7083224756123e-05
-2.51583209724081e-05
-1.15862872279518e-05
-1.59224089709489e-05
-2.09983285791509e-05
-1.79042923150731e-05
-1.8856476404728e-05
1.00519255868532e-05
-2.80549126258438e-05
-2.226933246389e-05
-4.40506622189046e-05
-1.72614267359391e-05
-3.08280193025383e-05
-2.12300558068015e-05
1.39869608699681e-05
-2.27950572278688e-05
-2.11269517129806e-05
-1.71731065824446e-05
-3.09003498918793e-05
3.26801934886411e-06
-1.8771532925454e-05
-2.44247530980074e-05
-1.77053772562104e-05
-4.79700075999743e-06
-1.50320290697635e-05
2.69843572373686e-06
-1.05185187357065e-05
-2.8783659166482e-05
-1.66876407749414e-05
-2.15026453684599e-05
-2.84433475875656e-05
-1.12065526286572e-05
-1.73348759131484e-05
-2.39672025127929e-05
-2.35769043291629e-05
-2.6149905422749e-06
-3.3930550100568e-05
-1.33034594814e-05
-3.7220255608076e-06
-2.49598790954136e-05
1.61385948470812e-06
-1.67763067664871e-05
-1.71937060733803e-05
-1.36336806179479e-05
-2.46370124767056e-05
-2.19856726089442e-05
-6.22117493111328e-06
-1.67024725047286e-05
-1.73562035214229e-05
-1.95958487590332e-05
-9.00762422212708e-06
-2.70086325173718e-05
-2.69571008628948e-05
-1.69516907964042e-05
-9.59783639571806e-06
-2.53593509769665e-05
-3.50074306427393e-05
-9.313219387088e-06
-1.13786051703089e-05
-1.88023886089824e-05
-1.50596461068277e-05
-1.31571123336436e-05
-2.75296915905427e-05
-6.44455983660514e-06
-1.99897953690067e-05
-2.25280496821106e-05
-1.45461080385447e-05
-1.10855136045153e-05
-1.6065979872355e-05
-1.92712199805332e-05
-5.04518542380627e-06
-1.63463058422671e-05
-1.42026052263155e-05
-1.58331915115193e-05
-3.33299107485644e-05
-2.10202333761293e-05
-1.58955087135817e-05
-2.21936592879094e-05
-8.52558673090493e-06
-8.70342884884935e-06
-3.03437635275656e-05
-3.52956322251084e-06
-1.83999029275111e-05
-2.54267165037837e-05
-2.31370006705082e-05
-1.10273149276022e-05
-7.9640939146734e-06
-2.07737735208907e-05
-2.20663678454099e-05
-1.35380145735685e-05
-1.46441494548788e-05
-1.99996674349823e-05
-3.43195468959387e-05
-9.88412963014778e-06
-1.8303681761403e-06
-1.00305230782386e-05
-1.84154150304768e-05
-4.55133789016155e-05
-9.78571944504223e-06
-3.31446932627725e-05
-1.62356977993167e-05
-1.31632006364225e-05
1.05929823827613e-06
-6.57823269433453e-06
-6.87806254705342e-06
-1.20230101307843e-05
-3.28339218975442e-05
-1.44630283689447e-06
-1.5121594338886e-05
-2.86617388894761e-05
-1.86948584284102e-05
-1.71954207347009e-05
-2.01999634861724e-05
-1.05313934765621e-05
-1.69060338370477e-05
-1.75828317148749e-05
-8.17954202832492e-06
-2.32797945416286e-05
-1.3272793568616e-05
-1.32997413301566e-05
-5.14803995923698e-06
-1.4368521498163e-05
-2.67992711076406e-05
-2.74341778672221e-06
-1.82484126853369e-05
-2.00498890186196e-05
-1.78020673245071e-05
-9.98413832172109e-06
-4.20763098427144e-06
-2.49334638021873e-05
-2.94602391767369e-05
-2.45701210070132e-05
-2.0001653034339e-05
-3.09971297736808e-06
-1.46011259765577e-05
-1.8844290211742e-05
-3.190432900424e-05
-1.78432777895117e-05
-9.18543332131009e-06
-2.04214627087693e-05
-2.8839916504569e-05
-4.40954592396415e-06
-1.81900314049181e-05
-1.72397875772502e-05
-2.32368471839717e-05
-2.15353167149957e-05
-2.06595446015835e-05
-3.44268687012443e-05
6.892060141887e-07
-2.69891453927821e-05
-2.98877803722131e-05
-3.02236298463545e-05
-2.71443417628832e-05
-1.02488522429022e-05
-2.8947367924494e-05
-1.72365924883536e-05
-2.67039861456211e-05
-4.68167438035203e-06
-5.2328390162357e-06
-1.52104598046561e-05
-3.11067144205007e-05
-1.33192964736111e-05
-1.13629548865772e-05
-1.32599308518111e-05
-2.41481397956671e-05
-2.93975860038935e-05
-1.95929029229866e-05
-3.05885106146826e-06
-1.25991724985382e-05
-3.12609775966803e-05
-3.71856210466444e-05
-1.5529445390142e-05
-8.48847976046213e-06
-1.99795160758557e-05
-5.39416381868163e-06
-1.12812475149213e-05
-2.62198931292619e-05
-3.29832437210703e-06
-2.59891149729894e-05
-1.13736385717909e-05
-2.3846091565566e-05
-1.09058738422646e-05
-1.22225060496359e-05
-7.72814882817624e-06
-6.56616818232717e-06
-1.53123350859668e-05
-2.04200671713005e-05
-1.64289923745444e-05
-1.41879054946704e-05
-2.26946667768016e-05
-1.85707939872264e-05
-1.25451032353139e-05
-4.17627873424548e-05
4.26142224728094e-07
-4.83426885544749e-06
-2.06775136860957e-06
-1.6654077304606e-05
-3.0276750958872e-05
-3.64483996405325e-05
-8.04283466802638e-06
-1.31980784855826e-05
-2.84218039477255e-05
-1.80031223956762e-05
-4.88549611640109e-06
-1.82590753801775e-05
-2.61076747400346e-05
4.23346245736366e-06
-3.18142001709546e-05
-1.55059828004386e-05
-1.78400341203184e-05
-2.09779086905259e-05
-1.34766784148751e-05
-2.0063696555084e-05
-4.12427337600194e-06
-2.61993119136247e-05
-3.17755914399329e-05
-2.73282903372982e-05
-3.33884892758912e-05
-1.00446202066101e-05
-1.42899992908377e-05
-2.69019458625925e-05
-2.1503800475964e-05
-1.84230749021884e-05
-1.24534645811289e-05
-1.12390744513237e-05
-1.72810607800372e-05
-1.59318928882001e-05
-1.56564694328623e-05
-2.50048514814256e-05
-9.86463310932882e-06
-1.41780721392681e-05
-2.20373911365301e-05
-1.57683763144814e-05
-1.42647470985064e-05
-5.46552327141233e-06
-1.98267592680695e-05
-2.25422454154459e-05
-1.49474295401627e-05
-1.38457531977779e-05
-1.51258477544864e-05
-1.35943480523244e-05
-2.49768652461528e-05
-2.07098100413778e-05
-1.35662445908605e-05
-2.63338642406944e-05
-4.44423232450682e-06
-7.41522266127997e-06
-3.11706686469409e-05
-2.82695828924056e-05
-5.94146512695047e-06
-1.44134415477957e-05
-1.50361451042134e-05
-9.29620602563485e-06
-1.96444924845274e-05
-2.27418123897086e-06
-2.11523399525696e-05
-1.16120483183557e-05
-1.72974619225369e-06
-2.95486367687845e-05
-2.76717870852995e-05
-2.69016526629974e-05
-1.05098528796385e-05
-1.01305604565967e-05
-6.40317260761356e-06
6.23460385175598e-06
-1.75016604448801e-05
-2.13995667340244e-05
-1.78613267701675e-05
-2.52763936139907e-05
-1.12113981086677e-05
-9.97805569427605e-06
-1.87836050873771e-05
-2.43149885948434e-05
-2.26888618377062e-05
-2.69380895390719e-05
-3.89959833797618e-06
-8.21252709238566e-06
-1.9708850345715e-05
-1.74458370370789e-05
-2.75869597570996e-06
-9.86945850639037e-06
-1.52795162757152e-05
-3.05087738099428e-05
-1.65697766071529e-05
-1.91545554808241e-05
-2.3877797880011e-05
3.49430526358515e-06
-1.11124934103488e-05
-1.70248003077677e-05
-1.05560032072017e-05
-8.84907640722217e-06
-1.79421318170151e-05
-8.92723465376498e-06
-1.16360879893985e-05
-1.99679778347375e-05
-9.49836692612178e-06
2.32340811712729e-06
-3.03638185637671e-06
-1.52384435254398e-05
-1.96416346877862e-05
-1.50363265506524e-05
-1.94662651096637e-05
-1.64537043449471e-05
-2.46326172733142e-05
-1.10330825445091e-05
-1.33134699668361e-05
-1.90372266898865e-05
-2.21307847195792e-05
-2.30833371876842e-05
-2.3808548834927e-05
-2.28300057436662e-05
-5.67574449972108e-06
-1.13929983838254e-05
-1.54474261961219e-05
-8.98689903866792e-06
-6.68529481482777e-06
-9.66504984430025e-06
-3.38091433613332e-05
-6.40279087818458e-06
-1.55132882863821e-05
-2.20119782678234e-05
-2.72668271399255e-05
-1.52667908298394e-05
-1.79791562583784e-06
-2.18736814336777e-05
-1.45110995056546e-05
-1.18533242318256e-05
-2.45394794696241e-05
-1.48265659810248e-05
-2.74285985006857e-05
-2.70471991829293e-05
-6.32139753242676e-06
-2.10147263896954e-05
-6.33812663975271e-06
6.33806450894054e-06
-2.1237128114471e-05
-5.34066156577238e-06
-2.06303608445645e-05
-1.10358097133705e-05
-4.84192902749375e-06
-6.85454632685257e-06
-1.69171039002299e-05
-2.2044713744819e-05
-2.01355132971449e-05
-4.37157753266473e-06
-2.85024585741371e-05
-6.23510555358155e-06
-9.89215773025509e-06
-9.76025400519449e-06
-5.83080100702004e-06
-2.16990020149902e-05
-4.06237744963313e-05
-1.48554083589006e-05
-7.14294237992216e-06
-2.35926802701585e-05
-2.12386815929149e-05
-1.08359329827783e-05
-1.27271354140546e-05
-4.1306890693507e-06
-8.4248377163914e-06
-1.81200852409593e-05
-2.47194976447563e-06
-9.33806615198132e-06
-2.41788662778059e-05
-2.58028068518796e-05
-1.75401012225372e-05
-1.90069936077159e-05
-1.35473485565885e-05
-1.04850314826003e-05
-6.22886003787406e-06
-1.13263866570616e-05
-1.55899507146026e-05
-1.65852958639672e-05
-2.50229807702864e-05
-1.06053804827295e-05
-5.26346649238257e-06
-2.97314177007295e-05
-2.85394719265899e-06
-9.0342261454165e-06
-2.01908098003584e-05
-3.23601668431831e-05
-1.61605275082141e-05
-5.37039453322209e-06
-2.34413063576404e-05
-1.55898991319658e-05
-1.45120478291463e-05
-1.20276385351959e-05
-1.3009991499973e-05
-1.79229494371837e-05
-2.94272443490624e-05
-2.61476667584306e-05
-1.93149323052886e-05
-1.16993882249423e-05
-1.82164429363682e-05
-1.85825772428957e-05
-1.2103725359679e-05
-2.91803280901444e-05
-2.77903428595862e-05
-2.51706580159619e-05
-7.19700624348749e-06
-1.3865596676615e-05
-1.35719634320664e-05
-1.40483035566998e-05
-8.49149281330894e-06
-5.01235907372905e-06
-1.54446950029008e-05
-6.4804412954431e-06
-1.7654069750912e-05
-1.16922652736644e-05
-3.51125736816981e-05
-2.69090603613058e-05
7.63232127181002e-07
-1.70760888344773e-05
-8.98940896076207e-06
-1.31420980909592e-05
-1.2986231472701e-05
-1.9207611467001e-05
-1.86095083133322e-05
-4.60744473498209e-06
-8.8863803929859e-06
-1.80564264354206e-05
-1.6623319518294e-05
-1.67008762658736e-05
-8.56310986932241e-06
-1.05429398681439e-05
-1.57130646956097e-05
-8.91229303477206e-06
-1.9326996994944e-05
1.80907232535979e-06
2.43945261666304e-06
-1.96535410021782e-05
-3.7328596688641e-05
-1.43173871517415e-05
-2.71239153903458e-05
-1.605409343258e-05
-2.53019200039786e-05
-2.11738487572496e-05
-3.80967084287472e-06
-1.80966220171171e-05
-1.97237164538879e-05
-1.02559183538766e-05
-3.73974975158489e-05
-8.89922538360772e-06
5.65340045285803e-06
-3.29340130965978e-05
-2.57714717956653e-05
-1.16527230333082e-05
6.34835073895851e-08
-6.96792042692085e-06
-1.64283774851683e-05
-2.25607187065304e-05
3.99042214253969e-07
-1.20135048398004e-05
-2.96957244754178e-05
-1.31524072697873e-05
-4.68013623893354e-06
-1.89701929524055e-05
-1.45714183428726e-05
-1.59598191907095e-05
-2.08941510763706e-05
-1.16436999582097e-05
-8.87667151608229e-06
-1.24775372262912e-05
-1.548839393603e-05
-3.77689616166534e-06
-2.50654181118407e-05
-1.97305475200616e-05
2.21168352603303e-06
-2.18909840906417e-05
-5.3115285157438e-06
-2.06036599233825e-05
6.63151061482015e-07
-3.25799890683057e-05
-1.34163120403629e-05
-2.19760436359e-05
-1.24822269673279e-05
-2.67767399658893e-05
-9.95838446566314e-06
-2.75045482060544e-05
-1.56926242678187e-05
-2.6543948458879e-05
-2.27700568710778e-06
-1.31728909134039e-05
-6.52055201227301e-06
-2.76233936725063e-05
-7.86973753493169e-06
-8.88799100200963e-06
-7.38460312837451e-06
-2.24881923107299e-05
-1.67029749548865e-05
-3.17628236621706e-05
-1.4833441981648e-05
-1.13232367186323e-05
-1.48106754794907e-05
-9.12525296209898e-06
-1.42422336730596e-05
-1.80162156743963e-05
9.53043334426164e-06
-1.76922583260885e-05
-1.15621781254152e-05
-2.2466653732256e-06
5.1276913110153e-06
-3.25243037495866e-05
-1.87218068258739e-05
-3.12154680686342e-05
-5.05812928411143e-06
-1.03514448274784e-05
-2.01959993125946e-05
-2.47861962789219e-05
-2.16538796111795e-05
-1.79905357528634e-05
-1.30559018197004e-05
-2.93774264705891e-05
-1.7670969324844e-05
-5.32957688970525e-06
-1.73945662433414e-05
-4.74433169085015e-07
-1.01015661677522e-05
-3.53797880511233e-05
-3.09686200774625e-05
-1.98406087102875e-05
1.2829231916945e-05
-1.48103456558543e-05
-2.12618883130756e-05
-3.29323263913514e-05
-2.71677899711435e-05
-1.53170875327575e-05
-7.22383895112174e-07
-2.92157684458425e-05
-2.13833314519303e-05
-5.02364404019806e-06
-9.37158890623423e-06
-1.34545504023955e-05
-2.97335621301443e-05
-6.03493369467203e-06
-5.31550211814456e-06
-1.29839253103647e-05
-2.0723976393785e-05
-2.94658629333684e-05
-1.44291525606006e-05
-1.16615518516879e-05
-2.42500723580066e-05
-1.2140473205221e-05
-1.41006932241928e-05
-2.65495568546824e-05
-1.44088124630466e-05
-1.58305676612844e-05
-8.81080443766339e-06
-1.50786278828858e-05
-2.44990510667478e-05
-1.35719415154106e-05
-1.12969958911832e-06
-1.6689286332852e-05
-2.25364119337193e-05
-6.66791627286971e-06
-1.93812886208121e-05
-1.68944138483802e-05
-1.17239283189236e-05
-4.7345835162321e-06
-1.2625300956212e-05
-3.33877969137901e-05
-2.26225414933528e-05
-1.54830714371598e-05
-1.29516759309876e-05
-1.14970371768976e-05
-3.6460602125162e-05
-1.84599013815069e-05
-1.09528985194334e-05
-5.38351879642876e-06
-2.37975390995117e-05
-2.49900590325602e-05
-2.20965927116754e-05
6.96432509031863e-07
-2.16842117869313e-05
-1.06338697037602e-05
-4.02079577777504e-06
-2.14465622554657e-05
-2.3494261702163e-05
-9.72654352458096e-06
-2.2045532459024e-05
-1.72468416822892e-05
-1.0405493908472e-05
-2.32139549310165e-05
-2.21942013081963e-05
-3.12886625657299e-05
-1.97201173304963e-05
1.27355485555009e-05
-4.05454897263818e-06
-2.09715658304517e-06
-1.78871216968293e-05
5.34879205520897e-06
-3.10547612816667e-05
-7.40386274287548e-06
-1.99495921584247e-05
-9.37162253701188e-06
-7.04536246374224e-06
-1.85329625795952e-05
3.95279129995655e-06
-3.05194223110403e-05
-2.68624427303947e-05
-1.55080984309167e-05
-1.55283925507157e-05
-1.98015856321524e-05
-1.86185692967259e-05
-1.27570261669856e-05
-1.78818619309411e-05
-2.3225082526949e-05
-1.16987337289204e-05
-1.89383561843877e-05
-1.62943739707894e-05
-3.45856078992626e-05
-2.0225729065178e-06
-6.24497043394542e-06
-2.83728375180886e-05
-1.93630282340406e-05
-3.50518075768426e-05
-1.98139260365665e-06
-1.48843768371172e-05
-2.57909247384705e-05
2.57515767195092e-06
-2.54461958327062e-05
-1.35723081622311e-05
-1.03102585092217e-05
-2.23947338746301e-05
-2.02532609775267e-05
-2.38439150399666e-05
-1.77458467726739e-05
-2.17372138694922e-05
-1.92288426454134e-05
-1.88273348900648e-05
-1.68086504100414e-05
-1.42472894425722e-05
-1.32055088684583e-05
-3.9761598697375e-05
-1.82507874297388e-05
-4.62125598859858e-06
-1.53897178387268e-05
-1.71827992560004e-05
-2.70045784806319e-05
-6.19151216907433e-06
-3.6909369277524e-06
-1.93182770763186e-05
-1.33504111307045e-05
-9.68835588887648e-06
-2.55149533236757e-06
-1.79230572594723e-05
-2.92263468892037e-05
-2.8104374133122e-05
-5.19929732925293e-06
-2.15430352332839e-05
-2.32731927161337e-05
-1.25261427646324e-05
-1.21856315309989e-05
-3.79974972257648e-06
-3.89203992576529e-05
-2.89926401452522e-05
-9.51325196145617e-06
-3.15094382253112e-05
-2.6958867195741e-05
-1.70301019296183e-05
1.21176970773574e-09
-1.81691337036699e-05
-1.48881549418092e-05
-2.81862647374631e-05
-2.16407245019046e-05
-3.17201195765644e-05
-2.79726634570868e-05
-2.99941867841934e-05
-3.49219605338371e-05
-3.61951302091224e-06
-1.44377107020494e-05
-1.38208576681845e-05
-2.55957932159712e-05
-1.33917826758415e-05
-1.60281588638273e-05
-1.86942269164671e-05
-1.29033536205017e-06
-1.98720282820261e-05
-1.34504478517402e-05
-1.11753848300917e-05
-2.18333130240334e-05
-2.36579848535597e-05
-2.56462452417055e-05
-1.53538479781979e-05
-2.48631554017627e-05
-1.85462975907437e-05
-1.55196031468327e-05
-1.92053533123119e-05
-3.51071312751427e-05
-3.36374658684786e-05
-1.73031648170088e-05
-2.30101463908139e-05
2.04558524131721e-07
-3.45641740266034e-05
-2.94872203199791e-05
-2.87546826640047e-05
-4.80226573590928e-06
-1.03660384358836e-05
-2.0252021327333e-05
-2.03137847795343e-05
-9.00680949123061e-06
-1.05241961251265e-05
-1.02109940721301e-05
-5.72370284447278e-06
-1.13032463607577e-05
-1.93791264121539e-05
-1.08931742809337e-05
-1.10327755620548e-05
-1.31395907312919e-05
-1.17437769975936e-06
-1.24149116126426e-05
-8.38731404677051e-06
-4.28180860390058e-06
-9.45673604724919e-06
-7.79511254178007e-06
-2.62373162336755e-05
-9.74712724766194e-06
-2.16161347511282e-05
-3.05313769798523e-06
-2.08229763290551e-05
-1.95454015144573e-05
-3.07448986368586e-05
-2.62727096685815e-05
-1.37218511241685e-05
-4.69259562908061e-06
-2.07913874262211e-05
-1.06250130789706e-05
-1.38833116032186e-06
-1.6507110914078e-05
-2.82965534722457e-05
-7.75042670744984e-06
-2.50362693043063e-05
-4.08122328822704e-05
-2.73274061122309e-05
-1.88029233690327e-05
-1.08543567328617e-05
-3.09446226160714e-05
-8.28222672554422e-06
-1.58483065067536e-05
-2.66756132302658e-05
-2.65714498461651e-05
2.44922432627105e-06
-1.11449155666319e-05
-9.83958689135164e-06
-1.04308567303222e-05
-1.76123758693453e-05
-8.15885782471693e-06
-3.32402130738271e-05
-2.05443671981503e-05
-1.25200071476527e-05
-2.66345121425906e-05
-1.97069468881955e-05
-2.35416348358151e-06
-2.13579958734919e-05
-1.83611853274431e-05
-1.62025163857967e-05
-6.98475455081803e-06
-2.0196392251483e-05
-2.83598233427987e-05
-2.37516317112102e-05
-1.79309590622675e-05
-3.4611076896961e-05
-1.21365262887121e-05
-1.14356697438567e-05
-1.59907863392302e-05
-2.47005418031287e-05
-8.16632985322303e-06
-1.89293273250729e-05
-2.44288448161042e-05
-1.09923195125712e-05
-1.07295838394642e-05
-1.10152984444183e-05
-2.78731864279136e-05
-9.60705372846603e-06
-2.21653468608279e-05
-2.14460845121797e-05
-2.61759656332865e-05
-1.57735245909716e-05
-1.36273499371194e-05
-9.00359953070381e-06
-6.5456916226213e-06
-1.9761306185751e-05
-1.34162821332366e-05
-3.06186287888219e-05
-1.49765359330252e-05
-5.94497618452532e-06
-1.82254755419786e-05
-3.07521711538791e-05
-1.25569531255477e-05
-1.88118018442956e-05
-7.26478004365403e-06
-2.59244967469363e-05
-1.82400319681011e-05
-7.16888129046861e-06
-1.77180834451815e-05
-1.34729152328605e-05
-2.09599720060943e-05
-3.94958758545802e-05
-2.36708238307059e-05
-1.48540764623967e-05
-3.40078323125666e-06
2.87203719859431e-06
-2.05548336851509e-05
-1.7242264132874e-05
-3.68816916728324e-06
-1.0823640349422e-05
-2.3694658104222e-05
-2.34844166124002e-05
4.01936608362651e-06
-4.90324272890355e-06
-3.611645823522e-05
-1.50963592629965e-05
-1.49141217176302e-05
-1.98438146598153e-05
-2.48620820467595e-05
-9.93833284942024e-06
-6.64359781138101e-06
6.86574799520376e-06
-6.29498965123157e-06
-3.74805527667554e-06
-8.59230234813655e-06
-1.07651384291596e-05
-1.2199464342125e-05
-1.70999388605875e-06
-1.96278922791238e-06
4.01188374980509e-06
-5.81294481366051e-06
-1.33101225293215e-05
-7.36655661419259e-06
-1.81186542675629e-05
-2.8604449408102e-05
-8.25030206115774e-06
-2.09499598672926e-05
-2.08431750008362e-05
-1.49505688935686e-05
-2.18445517881705e-05
-1.84189614671801e-05
-2.42007769755382e-05
-2.09027645889597e-05
-8.27362457115268e-06
3.77638025107767e-06
-1.96552056944094e-05
-7.33144389288363e-06
-6.99142913409674e-06
-1.70889811552796e-05
1.63678782076782e-07
-4.09784098695202e-06
-2.9222044114469e-05
-6.50280806922766e-06
-8.19609904552669e-06
-2.57646471783303e-05
-1.5134221203833e-05
-3.26933546851439e-06
-2.1361561096676e-05
-1.3063630191406e-05
-2.72537796303385e-05
-1.75975095317003e-05
-1.30446736554066e-05
1.35680547481555e-06
-1.68172318730401e-05
-3.49136469396497e-06
-1.92648720930397e-05
-3.03972457802511e-05
-1.33278730053983e-05
-1.37035028510821e-05
-2.96114216568397e-05
-1.26686453615719e-05
-1.88890883610962e-05
-6.89269167718729e-06
-6.34702707068386e-06
-1.35453169190589e-05
-1.50238791639648e-05
-2.34076356822118e-05
-2.26193011160071e-05
-8.25175340410635e-06
-1.24976325831086e-05
-2.0467305166917e-05
-1.4428939203881e-05
-1.21048797980219e-05
-1.02165450933481e-05
-6.02883101874076e-06
-1.0749744582164e-05
-2.43467391585153e-05
-1.27856531087242e-06
-2.71454242126267e-05
-1.26892929280158e-05
8.07389283442812e-06
-1.61872354912699e-05
-1.96634208382931e-05
-1.37638419789564e-05
-2.83646729681218e-05
-4.09491929873836e-05
5.09161554983195e-07
-2.20987609003886e-05
-1.72422454027986e-05
-1.89814010262332e-05
-8.21731699070728e-06
-1.83930016232081e-05
-1.25583317672639e-05
-9.02321764012048e-06
-1.59105361867695e-05
-1.66451058908006e-05
-2.86149954150177e-05
-9.56744765195767e-07
-2.12678234614017e-05
-7.49788224151981e-06
-1.52275132145499e-05
-1.40627845285211e-05
-6.72658127626389e-06
-2.80239946432972e-05
-2.11832747440719e-05
-5.65550725072116e-06
-1.40226945391163e-05
-2.9949388367769e-05
-3.03643759563181e-05
-1.25212910213337e-05
-1.58256968176706e-05
-2.00074855348602e-05
-1.7310488100191e-05
-6.41617365819203e-06
-1.15600737363907e-05
-1.89044101465918e-05
-1.11836728049705e-05
-2.9987460806104e-06
-2.34889799957783e-05
-1.63100428232475e-05
-2.35930723627007e-05
-1.64605853472966e-05
-3.21732671947151e-05
9.12692243655023e-06
-1.32427255600376e-05
-1.82058048511986e-05
-1.65852104872478e-05
-2.88268216494838e-05
-2.85555486497143e-05
-8.91083022965502e-06
-9.77425522080029e-06
-8.97147535861327e-06
-1.21712853993498e-05
-9.58971048604991e-06
-1.94774915146402e-05
-7.37952208048886e-06
-2.2438895690949e-05
-1.4351024748538e-05
4.21244367704215e-06
-2.03356895954063e-05
-1.46708276470873e-05
-1.98882643544922e-05
-2.85946651187533e-05
-3.5347653474521e-05
-2.21005376424029e-05
-2.8945257173256e-05
-5.24334380494806e-06
-1.82553289458355e-05
-2.35457116383684e-05
-9.52664101605519e-06
-1.50360002217091e-05
-2.36092320311077e-05
-2.07880617763112e-05
-2.18424413952618e-05
-2.01887673388209e-05
-2.08793779171153e-05
-3.7697770312989e-07
-1.37554649174385e-05
-1.26305044903615e-05
-2.04603725786765e-05
-2.27835749858604e-05
-2.90897575006695e-05
-9.40601695135689e-06
-9.50450806896732e-06
-1.42315390476336e-05
-1.54327317502751e-05
-1.06530391689675e-05
3.36331498745939e-06
-2.5839423816921e-05
-2.51985902837568e-05
-2.42821633634747e-05
-2.00247345800533e-05
-3.1248595380095e-05
-7.69471452555501e-06
-1.38641292006619e-05
-1.92079948874565e-05
-5.28721649314573e-06
-2.39582910604641e-05
-2.19677901723355e-05
-1.7388214062681e-05
-6.04659707999483e-07
-1.57473946853649e-05
-1.31993051275026e-05
-1.74019065094982e-05
-1.05298757695261e-05
-2.70799302020957e-05
-5.71549029515947e-06
-9.87979820854663e-06
-1.29134562427507e-05
-3.94515259239904e-06
-1.32326256687055e-05
-1.4732882606525e-05
-2.63478397887085e-05
-6.6581595747618e-06
-1.00603236075344e-05
-1.82786668506784e-05
-6.73913508892203e-06
-1.24312418949814e-05
-2.34737995517473e-05
-2.34948221192088e-05
-1.73281482403743e-05
-2.79596305358805e-05
-1.66292797094365e-05
-7.80136289594066e-06
-1.99485319786678e-05
-3.18365462624543e-05
-5.242808072761e-07
-2.36759819935424e-05
-6.32294136701524e-06
-2.69192691500215e-05
-4.69688847627481e-06
-1.19026724828695e-05
-1.02547553421542e-05
-1.07053618270837e-05
-1.15220091190597e-05
-7.09151576891151e-06
-1.33763707892255e-05
-6.20431561154534e-06
-1.96451563304722e-05
-1.06273568329309e-05
-6.26928597123027e-07
-3.61410195047909e-06
-1.00222494849645e-05
-1.81192170195711e-05
-5.7534785617756e-06
-2.5858194065977e-05
-2.26751850128061e-05
-1.36353916158333e-05
-1.76634759380984e-05
-1.25523875928651e-05
-1.62489125643095e-05
-1.49376851826542e-05
-2.22997151559849e-05
-2.52197391888196e-05
-2.04380488049417e-05
-1.58843987117575e-05
-1.25250584290405e-05
-2.02795691025278e-05
-1.01269186924363e-05
-1.55429992049793e-05
-1.95368805312601e-05
-2.32475067373898e-05
-2.84032257394088e-05
-2.39545010336178e-05
4.96723559547974e-06
9.91433128146494e-07
-2.77261856722041e-06
-2.12612954357277e-06
-1.23039144818201e-05
-3.66849531054741e-05
-7.70279343243694e-06
-1.14786686582535e-06
-1.70288004498152e-05
-2.19024558954098e-05
-3.62458222218933e-05
4.09584050942614e-06
-1.24435819012457e-05
-1.77330018240233e-05
-2.25943738144562e-05
-2.54740267904202e-05
-1.39344329539192e-05
-1.82422356065069e-05
-2.4267159535817e-05
-2.06742528051733e-05
-7.12531505000264e-06
-9.23424134025689e-06
-2.30408282861073e-05
-1.25607282774672e-05
-4.69217641695526e-06
-9.58107710273191e-06
-6.84771198154939e-06
-2.39019964230117e-05
-2.70074051976316e-05
-1.18154511835552e-05
8.18465775203507e-06
-8.50190717775204e-06
-2.19027411306199e-06
-1.89990070558487e-05
-3.08655212787669e-05
-1.19717143024682e-05
-2.52929378910349e-05
-1.58442353498465e-05
-1.431863376388e-05
-3.21319879717378e-06
-2.55647250931943e-05
-1.91035930118452e-05
-1.28530637649512e-05
-9.14792126420943e-06
-1.271776108983e-05
-2.90589208989099e-05
-2.6227484191563e-05
-8.53957725833179e-06
-2.52630039171044e-05
-9.77550811766609e-07
-7.47109554273286e-06
-2.2695055883586e-05
-1.87786914368332e-05
-1.46393567094008e-05
-9.06201870445636e-06
-9.42451136570432e-06
-1.24671484225388e-05
-6.18975143463307e-06
-7.69094750803672e-06
-2.89761461899559e-05
-3.01688915926114e-05
-2.36606583640695e-05
-2.11438399111e-05
-1.46997830104891e-05
-4.85269591116782e-06
-1.52572943025371e-05
-2.21367823682011e-05
-3.32758562526954e-05
-6.91359120703726e-06
-1.56027441718044e-05
-7.692355969076e-06
-8.15641818927219e-06
-2.28857414370457e-05
-1.29593618123832e-05
-2.03898771467948e-05
-2.28675802242388e-05
-4.62012779710512e-06
-1.33341717206507e-05
-2.18331476054809e-05
-1.24360295185169e-05
-1.94367434735148e-05
-8.15041112799731e-06
-1.59983641880851e-05
-1.87993745720694e-05
-2.45558350712038e-05
-1.40213794164882e-05
-7.3376243630347e-06
-1.35670623047615e-05
-3.31352481045684e-05
-2.1695392736125e-05
-4.73626566778293e-06
-1.04614734121636e-05
-3.32114835262122e-05
-2.11014479928111e-05
-1.57471611752757e-05
-1.57546612145299e-05
-1.64000181496358e-05
-2.67563172615897e-05
-1.0061135017669e-05
-2.11545203825333e-05
-1.98333895091742e-05
-1.08877929443681e-05
-2.50610022329262e-05
-2.15977265330436e-05
-2.93861470863338e-05
-1.51737290822331e-05
-2.13977411088379e-05
-5.08538282120344e-06
-1.36478066639286e-05
-2.96283347239788e-05
-1.17690309899961e-05
-7.83742703518951e-07
-3.04449132301991e-05
-3.51830666985796e-05
-1.14818245386583e-05
-2.56558222077736e-05
-1.29870557060014e-05
-2.40022062263527e-05
-1.83912001412395e-05
-2.02179148996576e-05
-2.34287945884594e-05
-1.72583910055157e-05
-6.45842232713871e-06
-1.37266261758365e-05
-2.21977013674991e-05
-2.4069015902731e-05
-1.27024331246012e-05
-3.12395640676466e-05
-2.21383777343281e-05
-9.77504942499514e-06
-4.58213225949347e-06
-1.71232366975585e-05
-2.92815558702414e-05
-1.4128865645862e-05
-2.20015234780227e-05
-1.98737240845128e-05
-9.3638436588028e-06
-2.02609741566561e-05
-2.14160917288018e-05
-3.36304100424591e-05
-2.5858237578102e-05
-1.45397937208356e-05
-1.49437708980299e-05
-2.42069228828828e-05
-2.60027291704631e-05
-1.77783677157946e-05
-3.52726074505101e-05
-1.80234231604695e-05
-1.60893617336902e-05
-1.66953146156586e-05
-2.9615211083142e-05
-5.52392013580252e-06
-2.78418580838418e-05
-1.18238971734225e-05
1.41819396229522e-06
-1.25990012453127e-05
-2.66599103734488e-05
-8.87846831717696e-06
-2.06226374241032e-05
-1.60229367004685e-05
-1.83507595761871e-05
-7.76942253842941e-06
-1.92672662794952e-05
-1.75944265481822e-05
-2.20086174499555e-05
-2.51137474725898e-05
-1.16563125232932e-05
-1.67046253514549e-05
-6.38410577382215e-06
-3.81669768502424e-07
-2.35916582502894e-05
-1.34643518986524e-05
-1.91169491305341e-05
-4.4636717897491e-06
-3.21300016182482e-05
-1.3651316723635e-05
-4.68209250450389e-06
-2.93751267936509e-05
-8.24241573671181e-06
-5.52395142404119e-06
-1.7313601221895e-05
-3.43030059943747e-06
-2.04917870870952e-05
-1.52630056269701e-05
-2.00556440954477e-05
-1.08687601707343e-05
-1.09215758748451e-05
-2.28326976399641e-05
-1.26418219977612e-05
-1.11721288955042e-05
-8.89607547547664e-06
-1.28277571361625e-05
-2.30498999177472e-05
-1.04488616324737e-05
-1.14256922974871e-05
-5.86732558326203e-06
-1.95459000210447e-05
-2.64922234901315e-05
-1.56191039864723e-05
-2.77526025004168e-06
-3.5313459615438e-05
-8.72510089321059e-06
-3.09940207854981e-05
-1.21859808557613e-05
-4.58611475893937e-06
-4.57662074942838e-06
-1.9304306543586e-05
-1.33977358887959e-05
-1.43802029105592e-05
-2.46018213160802e-05
-2.12065654338501e-05
-1.70113644138673e-05
-7.2761718977614e-06
-1.32789161393597e-05
-2.61266362974272e-05
-2.2746809525026e-05
-1.58193663636016e-05
5.22963245260551e-06
-8.41687318284698e-06
-1.28047051620093e-05
-4.43842570299236e-05
-2.46120874182291e-05
-1.41378595557998e-05
-9.51636963248062e-06
-2.58829665763101e-05
-2.92052372686377e-06
-2.3211385223728e-05
-1.1955859486633e-05
-2.82292098180552e-05
-3.04277218146994e-05
-6.68895011810477e-06
-1.50578815326392e-05
-2.21549290810625e-05
-1.17444382211906e-05
6.04359556678444e-07
-1.18231795127437e-05
-8.03824738881661e-06
-2.64350048395797e-05
-2.03346140837848e-05
-2.33818957629455e-05
-2.95432914739212e-05
-2.05091639085621e-05
-1.46170458780074e-05
-2.23303228648914e-05
-2.51540788047492e-05
-2.95791233902302e-05
-2.15307694470483e-05
-2.31763573561466e-05
-2.12377181052882e-05
-9.69207224125096e-06
-1.6013615761881e-05
-1.14594183908249e-05
-1.97465366025331e-05
-1.79342210072252e-05
-1.51207171698963e-05
-1.31936222034088e-05
-1.98371656722698e-05
-2.97143050365086e-06
-1.54129657911181e-05
-1.00335491288695e-05
-2.350561352322e-05
-6.5457374338793e-06
-8.2207063736963e-06
-2.83761866991175e-05
-2.79354209368638e-05
-2.24289603543457e-05
-2.47929898997378e-05
-1.70545434157375e-05
-3.3954303771719e-05
-1.03004160903353e-05
-2.52224079044057e-06
-1.67210053944944e-05
8.38930359479084e-06
-1.75941451675213e-05
-1.85120771009143e-05
-4.52833408322497e-06
-9.87786222212183e-06
-2.43534767885874e-06
-2.78119776797596e-05
-2.91693034902971e-05
1.46119443583728e-06
-1.07134864715641e-05
-1.65850304810774e-05
1.58799593818741e-05
-4.21889601955553e-06
-2.10928337031938e-05
-2.42711529889968e-05
-2.8096370521815e-05
-4.07182471450315e-06
-2.91550340616664e-05
-1.76640219019092e-05
-8.66246317325645e-06
-1.25659713628041e-05
-2.47066326255713e-05
-2.33971176879637e-05
-2.31571724666245e-05
-3.30653665901037e-05
-8.62287316314421e-06
-7.38358232108311e-06
-1.95942092494819e-05
-1.04321929768146e-05
-2.1781662882311e-05
-3.17055734591521e-05
-1.85625326651648e-05
-5.56480519783296e-06
-1.12140837203754e-05
-2.49871236871162e-05
-2.57838722867765e-05
-1.69012679991896e-05
-1.63207355415441e-05
-1.43123509002807e-05
-2.2576389167123e-05
-1.73248753156791e-05
-6.77745418292794e-06
-1.25167397368448e-05
-1.745504103453e-05
-2.52932741310337e-05
-2.01909464474164e-05
-6.0786826460614e-06
-2.42975481508346e-05
-2.0700981811836e-05
-1.09700027574061e-05
-1.46530793969162e-05
5.11739376835076e-07
-8.37409873205518e-06
-3.57002587882584e-05
-2.18736061303811e-05
-3.30922552507031e-06
-1.54176844099569e-05
-1.26614550314227e-05
-2.54689424468641e-06
-1.28752192716744e-05
-2.39775160883521e-05
-1.46169394433557e-05
-1.0403738788853e-05
-1.65148362719694e-05
-2.5814934181385e-05
-2.67277720423498e-05
-1.92509783913668e-05
-8.54008783257369e-06
3.32596938103977e-06
-3.82782933068373e-05
-2.67275786742e-05
-1.88436529081125e-05
-2.28863737473507e-05
-2.23222064205937e-05
-1.90457205611352e-05
3.15642291991972e-06
-1.8054866096925e-05
-1.99086963437522e-05
-9.98886675227434e-06
-3.57182385026645e-05
-1.20409069832708e-05
-9.23755060322366e-06
-1.90723652011381e-05
6.1100261083147e-06
-3.5124431214108e-06
-3.42820999155535e-05
2.90044728129208e-06
4.06063536331626e-06
-1.23168774807701e-05
-1.701968364479e-05
-1.55481339104469e-05
-1.97857713629796e-05
-3.55024918616802e-05
-9.06146592324668e-06
-3.06883697085472e-05
-5.50777213989884e-06
-4.25651702725075e-07
-1.27703049633523e-05
-1.70038336939299e-05
2.31745718787923e-06
-5.78994532720044e-06
-4.62690023081803e-06
-3.45981284466295e-05
-1.03369107880418e-05
-5.08798374711699e-06
-2.49242572456686e-05
-3.28603401230719e-07
-1.87343535906052e-05
-1.32824425670945e-05
-2.10662511449184e-05
-2.44931628684213e-05
-3.5663901911879e-05
-2.21348403828611e-05
-1.83115721442723e-05
-1.81682564701612e-05
-2.90900275663576e-06
-2.41934284251408e-05
-1.18551379281346e-05
-2.23211025509602e-05
-3.06293772756607e-05
-1.10826069581369e-05
-3.66284741909979e-06
-2.62532365285666e-05
-1.49154421042728e-05
-1.65389258863983e-05
-4.81825921407709e-06
-2.89190426155083e-05
-1.67110291693528e-05
-3.05985503043485e-05
-1.16129679117779e-05
4.08460633407523e-06
-1.02496017785835e-05
-1.68791623840081e-05
-1.53154071059312e-05
-9.80061995031046e-06
-1.65998686082029e-05
-2.75314730755966e-05
-1.24326472660587e-05
-3.6238481310847e-05
-1.05071575992162e-05
-2.1772199063935e-05
-2.51009234900941e-05
-1.23939680299969e-05
-1.31156999482653e-05
-1.15677387374802e-05
-2.15198196222971e-05
-3.12914349360048e-05
-4.49936454060434e-05
-1.99225334623808e-05
-2.21364974323426e-05
-1.74203782788074e-05
-2.14731384850262e-05
-1.50447845706309e-05
-2.47146706756265e-05
-2.7632190513624e-05
-2.37482525687423e-05
-1.73840077489881e-05
-2.7602382105656e-05
-1.67854788442226e-05
-1.48111231507946e-05
-2.23590886765931e-05
-1.91400001586649e-05
-2.31288849661886e-05
-7.53685279285548e-06
-5.22176881237482e-06
-1.48210165533797e-05
-8.94843980159913e-06
-3.49015154643602e-05
-2.05836818640582e-05
-1.23219557489767e-05
6.85087934900422e-07
-1.32878993532065e-05
-1.83363609702969e-05
-1.84570830019245e-05
-1.70785496656025e-05
-3.46969677545039e-05
-5.06336539161796e-06
-1.01001897017406e-05
-1.34043323619881e-05
-1.09052646926765e-05
-1.72527266704312e-05
-1.11445741817748e-06
-2.5403571331167e-05
-9.94820374094618e-06
-2.43946493022171e-05
-1.7515151784829e-05
-1.36749718079549e-05
-2.01931650929377e-06
-6.1978881243849e-06
-2.10159175359529e-05
-1.81999877197366e-05
-9.61311643080766e-06
-2.05798668289289e-05
-1.66334007122e-05
-2.69159962898066e-05
-1.2676977826046e-05
-1.38695468201962e-05
-2.62249538718782e-05
-9.69401326729227e-06
-2.22333078480953e-06
-8.06168713892298e-06
-1.20506075601875e-05
-1.37161080395161e-05
-2.7346436031174e-05
-2.23336865917106e-05
-1.02664647350748e-05
-1.73162957252778e-05
-7.01902806343375e-06
-2.58767580315642e-05
-1.17474802298396e-05
-1.39889866056032e-05
-9.97774951471738e-06
-7.05888770113046e-06
4.4468577300354e-06
-1.2942955819587e-05
-9.13832131406526e-06
-1.6341525278147e-06
-9.25028010258341e-06
-2.33063572407997e-05
-2.00536426548173e-05
-1.68391452540322e-05
-4.15038223876431e-06
-2.25774150159365e-05
-8.52449937263393e-06
-1.51556900690989e-05
-2.01273938633758e-05
-1.93647650609202e-05
-2.50847761950264e-05
-2.66870688586416e-06
-1.36106166432242e-05
-3.02801119728468e-05
-2.05600028775982e-05
-1.05206756861259e-05
-1.90538781136648e-05
-3.0709221960247e-05
-1.76130981211544e-05
-1.57663832045326e-05
-1.18784882406877e-05
-1.01535784248874e-05
-2.14564363591484e-05
-2.05955386726379e-05
-2.0960162094215e-05
-1.41829708609086e-05
-6.80149363866977e-06
-1.44142253676686e-05
-2.54722753044507e-05
-1.58277343083459e-05
-1.2007043544861e-05
-2.8397035099004e-05
-1.24429755748573e-05
-7.7155582470105e-06
-1.15475310929369e-05
-2.72504368737425e-05
-1.0391523595668e-05
5.38077336354649e-06
-1.40014483753504e-05
-1.07477017753936e-06
-6.54164192103516e-06
-1.33992120068984e-05
-1.37537651813416e-05
-7.80487468160307e-06
-1.94104323449221e-05
-2.24366177668724e-05
-2.08071864444935e-05
-2.20853044565683e-05
-8.02465680518936e-06
-1.23916376494387e-05
-1.591159673927e-05
-3.81449396903873e-06
-2.54264181396556e-05
-2.21677466128952e-05
-3.85490329405236e-06
-1.82200352989836e-05
-1.91979754221051e-05
-1.35789652337761e-05
-2.81014247202289e-05
-1.51991689406101e-05
-5.50086757360931e-06
-1.59456949390179e-05
-1.65096811359529e-05
-2.21731712055378e-05
-1.13647008185315e-05
-9.68227196884782e-06
-1.47764317157355e-05
-1.66141050259217e-05
-2.42843854376063e-05
