# Supplementary material for: Research on computational propagation and identification of mine microseismic signals based on deep learning
Source: PLoS One. 2025 Oct 22;20(10):e0334641. doi: 10.1371/journal.pone.0334641 (PMC12543183; doi:10.1371/journal.pone.0334641)
Supplement: S11 Data — (ZIP) [file pone.0334641.s011.zip › 000101100002700.xlsx_0.txt_24.txt.txt]

2.59576788966079e-06
5.07433746449414e-06
-1.91181619528003e-06
-2.15374933114887e-05
-1.98752671076703e-05
-7.71205222019765e-06
-1.25381749913546e-05
-1.14354527762921e-05
-1.92149728150791e-05
-5.34348460003284e-06
-1.55343626944976e-05
-1.81606030311757e-05
-2.1922883489906e-05
-2.93292318954955e-05
-2.42210662202673e-05
-1.44223235209319e-05
-2.42341831026984e-05
-1.52145904718209e-05
-8.64739282832422e-06
-3.89388669409637e-05
-1.95333201767198e-05
-3.37897812593905e-05
4.25581120791496e-06
-1.14050475297167e-05
-2.75371831489199e-05
-3.21221522824085e-06
-2.67680453887079e-05
-2.97864808553297e-05
-3.41867691575621e-05
-1.17961219279211e-05
-8.84127850394595e-06
-6.28968920255862e-07
-1.68599966005029e-05
-2.61268940442885e-05
-1.70728143033479e-05
-1.22354584067e-05
-1.9709117020571e-05
2.84109678142244e-07
-1.49744525971038e-05
-1.21620314542808e-05
-1.49759337990404e-05
-1.52720696658837e-05
-2.49421990887734e-05
-1.7000109318908e-05
-1.4829066583598e-05
-1.3628539699657e-05
-4.95426170003585e-06
-2.10650512137099e-05
-1.07627126093959e-05
-1.83940813005898e-05
-5.63645938638044e-06
-1.08058507543607e-05
-1.44891029675016e-05
-2.46477647657597e-05
-1.95711017586959e-05
-5.62559269126369e-06
1.15142716454833e-06
-1.73282801364927e-05
-5.16992800370264e-06
-1.18925256294775e-05
-7.70221062310005e-06
-2.55461657000124e-05
-2.33083200203791e-05
1.78504892443306e-05
-1.45389473003772e-05
-2.72515328034263e-05
-1.66432384277257e-05
-7.40152067878989e-06
-1.60006464143542e-05
-1.40013368872683e-05
-3.76347807218049e-05
-2.32339082158699e-05
-2.45786479233565e-05
-1.88318626708389e-05
-1.41887110043772e-05
-9.72185040228457e-06
-3.34413029533465e-05
-3.01666728387792e-06
-3.12618145207049e-05
-2.94336414289713e-05
-1.94848596744852e-05
-4.35240606304458e-05
-2.38188867773959e-05
-1.6372052519295e-05
7.1510003824766e-07
-3.20456172458592e-05
-3.15717544732269e-05
-2.43319298587667e-05
2.66116279572311e-06
-2.78044833925938e-05
-2.29122817072996e-05
-9.5539943854151e-06
-1.08746868081818e-05
2.27723989496324e-07
-8.37618503646803e-06
-5.64580426723683e-06
-1.49097931331861e-05
1.10218711617395e-05
-1.35885424895455e-05
-8.06404189071365e-06
7.12832983178063e-06
-5.91440532771631e-06
-1.78600945317747e-05
-1.66108825467914e-05
-7.92557302492994e-06
-6.36105490676713e-06
-7.70121083632614e-06
-1.26983083789616e-05
-6.01244062816364e-06
-5.56256800466684e-06
-1.77300891667388e-05
-3.06850005375213e-05
-1.15926079903046e-05
-1.87506505324909e-05
-2.0653702875985e-05
-1.54439437063999e-05
-1.70364218712644e-05
-3.71031880943668e-06
3.60015002153961e-06
-3.76276423344962e-05
-2.08207192660219e-05
-2.3742476927112e-05
-1.51498140886481e-05
-2.18033873782469e-05
-2.24542061020361e-05
-1.25207295515851e-05
-2.74676225911195e-05
-6.27331470375353e-06
-9.50819274013837e-07
-2.31541958018654e-05
-2.72458194972451e-05
-2.31171092978817e-05
-8.16842906913059e-06
-8.9135890726916e-06
-8.87619988057542e-06
-1.24001898438687e-05
-1.10673189136501e-05
-1.8900661637877e-05
-1.91514797414706e-05
-1.1270448554478e-05
-8.53331041897391e-06
-1.20329845948637e-05
-1.18529614364404e-05
-7.74244324295122e-06
-5.38167708519711e-06
-1.12102319691479e-05
-2.62107927894277e-05
-2.32797787101458e-05
-2.64511824322577e-05
-1.82241768494222e-05
-2.924099677927e-05
-2.83006488311955e-05
-2.87526045805432e-05
-2.31885263316534e-05
-8.89115845594488e-06
-1.09758584701329e-05
-2.35346687680781e-05
-2.85436511645901e-05
-1.52207922949685e-05
-1.79157070010288e-05
-3.64103534674167e-05
-1.38193805981873e-05
-1.81848130000628e-05
-2.67415540559652e-05
-1.27327161461258e-05
-8.59622353972689e-06
-1.06956849403824e-05
-2.2479039995625e-05
-1.53395343263804e-05
-1.51577707128328e-05
-2.20323998066649e-05
-2.08679872378773e-05
-2.04136416709175e-05
-2.11633230472876e-05
-1.65556512712475e-05
-6.90804036370188e-06
-2.49449506525539e-05
6.0578791201e-06
-1.46649231271699e-05
-1.0667136941059e-05
-1.41841984654524e-05
-5.99938220350449e-06
-1.28116283313503e-05
-1.31302570631209e-06
-6.10549612379302e-06
-2.24714290611218e-05
-9.4541685213681e-07
-1.4879603768599e-05
-1.52701791778729e-05
-1.344749178663e-05
-2.55948837221072e-05
-1.54559475928687e-05
-2.75058728260909e-05
-1.57657401519372e-05
-3.39194719836354e-05
-1.91701362887452e-05
-5.72805811273202e-06
-1.50239939070886e-05
-2.54953929433258e-05
-1.59414022568926e-05
-6.56342088916846e-06
-1.59994500671625e-05
-2.1303825218754e-05
-2.45915229419561e-05
-1.16527719306859e-05
-1.12015240814116e-05
-1.87002891777349e-05
-6.81929871939116e-06
-2.8710139673338e-05
-1.77629208038331e-05
-4.28264595438982e-06
-8.20609589555846e-06
-1.10599274757903e-05
-6.60425555128786e-06
-1.14590343393631e-05
-2.33803360048046e-05
-2.0661352470511e-05
-1.37307323718986e-05
-1.75662690482968e-05
-3.87666093104727e-06
-2.76708485298877e-06
-2.33149667886241e-05
-2.36784812715707e-05
-2.31828371702584e-05
-2.52882445838763e-05
-1.481669964565e-05
-2.55075076491702e-05
-2.00513427488847e-05
-1.11556821818892e-05
-7.91597392649765e-06
-1.32018190331037e-05
-3.16920840586274e-05
-7.56256466957097e-06
-2.35873502985998e-05
-1.5815229953235e-05
-1.14108066340452e-05
-1.6628327541919e-05
-2.08586639986583e-06
-3.55324340501222e-05
-1.82549720630555e-05
-1.50990421981645e-05
-9.19273978415257e-06
-1.41393161485173e-05
-9.84989440815693e-06
-9.88226632240941e-06
-2.66559321655045e-05
-5.4152627860351e-06
-1.23170181763465e-05
-1.09232897288622e-05
1.96113572644696e-07
-1.14931632564522e-05
-1.95484837867214e-05
-3.16432805417857e-05
-1.61580342267644e-05
-1.78565869884148e-05
-2.07844407020725e-05
-1.35465318470858e-05
-1.27105730726592e-05
-2.64426647306017e-05
-8.72265940642356e-06
-5.90322474396418e-07
-1.0992356806809e-05
-8.80277362733597e-06
-2.56996634151557e-05
3.40223783222249e-06
-1.5231512395256e-05
-3.72279357418796e-06
-1.76260696462539e-05
-1.59723167370515e-05
-3.26635583327097e-05
-8.31697290657732e-06
-1.69820209195354e-05
-3.79501194441526e-06
-2.03046639899327e-05
-1.650976349775e-05
1.9963669493234e-06
-1.52115906484026e-05
-2.47384683951716e-05
-2.40021706864596e-05
-1.40126436838096e-05
-2.08486755369904e-05
-1.38599923743058e-05
-3.76266805027856e-06
-1.09641711698602e-05
-3.18226791926223e-05
-1.65146440205261e-05
-1.55506289928404e-05
-1.20372339206627e-05
-3.30566230757339e-05
3.68037951678525e-06
-1.71271597800269e-05
-2.03625267894074e-05
-1.09676843274649e-05
-1.36849467087129e-06
-1.59071703661179e-05
-1.86105248396879e-05
-1.86543380090508e-05
-2.79053276792739e-05
-4.32635818877921e-06
-3.35749649046609e-05
-1.80392475156981e-05
-1.83927981572274e-05
-1.44176959144018e-05
-3.27939200580377e-05
-1.70888870922856e-05
-1.75655751116446e-05
4.97756622862153e-07
-2.78961310011942e-05
-2.85470652885748e-05
-3.30314618116971e-05
-6.57763361446277e-06
-4.04913456030013e-05
-2.14329420343463e-05
4.40423185929028e-06
-9.66048150271706e-06
-9.0288135064985e-06
-1.60671173000171e-05
-1.86208949541117e-05
-2.38856879996433e-05
-2.35255725911588e-05
-1.57124859941105e-05
-2.89775492706952e-05
-1.37418105782776e-05
-2.44307589976889e-05
1.99397312677447e-06
-2.23025265633293e-05
-1.33839832568962e-06
-2.00117107643069e-05
-1.44899413419527e-05
-1.91033435625219e-05
-5.49551718481829e-07
-1.46353537700057e-05
-1.32235936422639e-05
-2.72863220784949e-05
-2.44887291263904e-05
-2.72889274820924e-05
-8.83090053693756e-06
-2.7318770225652e-05
-1.06775883340628e-05
-5.78792012746377e-06
-1.8746119875648e-05
-2.19332395820512e-05
-1.81957545758068e-05
-3.32865851597632e-05
-1.59553938930816e-05
-1.52128886887811e-06
-2.48206669421204e-05
-2.76013562230769e-05
4.70188916149831e-07
-1.68851776375717e-05
-1.45213359773929e-05
-1.19223503912457e-05
-2.90602761849992e-05
8.57503425880202e-07
-2.38137073865219e-05
-1.53138973812962e-05
-1.63389641754383e-05
-1.87281859781843e-05
-1.6617759281194e-05
-2.2433702932157e-05
-3.59038686620718e-05
-3.00879618315912e-05
-2.96832031457515e-05
-1.64039185963593e-05
-1.30419691809094e-05
-9.87812260819399e-06
-5.99562655712654e-06
-3.8577140693109e-05
-1.19591104067317e-06
-8.7541992637074e-06
-9.65543797816443e-06
-1.27811580104829e-05
-2.06023577117305e-05
-6.46602924510538e-06
-1.56640729980983e-05
-1.58890614523085e-05
-1.23954968861199e-05
-1.26094074746243e-05
-1.21911131285083e-05
-2.39367311865713e-05
6.63838246634474e-06
-2.63294620650391e-05
-1.46578555036234e-05
-2.88424974155939e-05
-2.15929618502698e-05
-2.04271368147961e-05
-2.22669055800978e-05
-7.87623180053621e-06
-9.1951494924128e-06
-1.16862015784537e-05
-1.55129476049919e-05
-1.20213139496731e-05
-1.9127314100554e-05
5.15267073985772e-06
-2.66262443339737e-05
-5.43501148362662e-06
-3.75313670547505e-05
-1.39379800158788e-05
-1.95377090892013e-05
-7.40998989175689e-06
-2.12928925743679e-05
-4.25946227468596e-06
-2.85461271765309e-05
-4.06270853619563e-05
-1.30306881769109e-05
-2.26539229367302e-05
-1.47524420867754e-05
-1.40698451290176e-05
-2.83446754411966e-05
-1.05078237145047e-05
-6.92038227017234e-06
-1.58347658553942e-05
-4.96464344804316e-06
-2.60551831150875e-05
-1.10508277011639e-05
-2.78232290004361e-05
-2.47607345098054e-05
-2.60345157273971e-05
-6.02845362440339e-06
-8.92118607017786e-06
-1.90030590275887e-05
-2.20586382921053e-05
-7.33788824066941e-06
-4.09217584088042e-06
-2.37935297975731e-05
-2.22949236662229e-05
-2.69724314474991e-05
-1.73410320443858e-05
-7.227150231217e-06
-1.87825846107776e-05
-3.13669991615358e-05
-1.75526507730435e-05
-8.72573988226441e-06
-2.25450553339545e-05
-1.61825777673742e-05
-2.49212383858936e-05
-2.29811188854965e-06
-1.26127802417255e-05
-9.12886235661874e-06
-1.31392872600246e-05
-2.2760320632638e-05
-2.51228907325163e-05
-1.1786390393166e-05
2.36342007016818e-06
-1.2500898860168e-05
-9.58865267360962e-06
-1.66535331590534e-05
-3.28856772169179e-05
-1.38712439980131e-05
-2.43631455002282e-05
-3.48616891586064e-05
-1.50459515883413e-05
-9.1849303142435e-07
-2.43760014604055e-05
-1.49658076263455e-05
-9.07705486953536e-06
-1.32498013470069e-05
-9.63376649242345e-06
-3.34538977679722e-05
-7.32354707084941e-06
-1.59078554052897e-05
-1.19458162421477e-05
-1.57485652851125e-06
-2.88180081327559e-05
-3.21027142643565e-05
-2.09584509965616e-05
-1.28271517827981e-05
-1.08476580269692e-05
-2.49794747982661e-05
-3.12308522668179e-05
-1.84509797285738e-05
-1.59363833381767e-05
-3.15002524928125e-05
-1.12483300532478e-05
-8.75329754143548e-06
-8.2277605034348e-06
-1.02542039280235e-05
-2.12930916822581e-05
-2.17281038599877e-05
-5.92192956300015e-06
-1.60604073061042e-05
-2.61521509742331e-05
-2.95668274046801e-05
-8.39705868374713e-06
-2.59248082233081e-05
-3.72309897932029e-05
-1.38721518997533e-05
-1.72716800790297e-05
-1.93257452902195e-05
-3.04158576096736e-05
-6.06204916071389e-06
-1.57593514197034e-05
-7.15298168246442e-06
-1.65000360348368e-05
-1.7357388562781e-05
-2.07551697027449e-05
-3.2139637778303e-06
9.33198621362539e-06
1.17627540756791e-05
1.65760021913705e-05
-1.6560485156284e-05
-1.72600748525115e-05
-1.78740845942115e-05
-1.11684495854275e-05
-2.62924758489201e-05
-1.55265272216903e-05
-9.76322664164964e-06
-7.10456111819323e-06
-1.30414843778401e-05
-1.31023973178123e-05
-9.74835934215241e-06
-1.02639196241046e-05
-1.65740696853089e-05
-1.27729549175213e-05
-9.44193889130991e-06
-6.97904662309931e-06
-1.08061254248904e-05
-6.59667305357778e-06
-1.67230897779928e-05
-2.27942966879797e-05
-2.88413121401677e-05
-2.13010101732309e-05
-2.02532273694933e-05
-1.12046728954331e-05
-1.76143787821881e-05
-1.51425072855059e-05
-1.34505099907273e-05
-7.28995651426438e-06
-2.26389426813007e-05
-2.29935869101867e-05
-3.02755681925232e-05
-2.57253406503324e-05
-1.39039860102334e-05
-8.38378353296926e-06
4.6722038609772e-07
-1.6570940870755e-05
-3.75219365370905e-06
-1.65785701101191e-05
-3.15685640881095e-05
-2.68109850282577e-05
-8.84633160298658e-06
-1.04170748182823e-05
-2.97018570407354e-05
-1.13622064516113e-05
-7.53717995846903e-06
-2.7217512801684e-05
8.01165031877108e-06
8.11801838493601e-07
-1.35596210888758e-05
-1.80742926650765e-06
-1.78101454968269e-05
-2.27491526629168e-05
-2.20524559932512e-05
-1.38938614918509e-05
-7.55128848675758e-06
-9.86929059257621e-06
-3.10607058440926e-05
-1.90295426078479e-05
-2.13797142947658e-05
-1.47102934777212e-05
-3.57528239061285e-05
-1.11224931170258e-05
-3.13439502264888e-05
-1.7220521575145e-05
-7.39948066665131e-06
-1.67233098840177e-05
-1.00370786582468e-05
-2.08443976718682e-05
3.24993833700037e-06
-6.91944459741577e-06
-2.44552322730174e-05
-1.37013646172416e-05
-2.8542341263218e-05
-3.17120323803991e-05
-3.62208888567859e-06
-5.11736622209818e-06
-2.40635859336519e-05
-2.84814769083111e-05
-1.50841691127838e-05
-1.94361141527255e-05
-2.07607620157127e-05
-1.02163016333734e-05
-1.65490534345931e-05
-6.63829183216824e-07
-1.95706601711904e-05
-2.39593296398937e-05
1.14230355520586e-06
-1.50850453213325e-05
-1.14200678959251e-05
-1.02777786215175e-05
-1.92449229367903e-05
-3.43811750503447e-05
-1.39545853215419e-05
-2.70023709774144e-05
-2.325073506717e-05
-1.37520568093078e-05
-2.22842881564595e-05
-1.77021785928098e-05
-1.76707094746271e-05
-8.89214747816254e-06
-3.3249590701221e-06
-1.69858358356873e-05
-2.17294352728779e-05
-1.68079937632817e-05
-6.20705589235563e-06
4.96248285662105e-06
-1.12048412309106e-05
-2.05912092951473e-05
-7.86779625790412e-06
-2.70847108426476e-05
-2.15995716541417e-05
-2.20261787084844e-05
-7.56749091415639e-06
-7.03691465106478e-06
-1.52622030839979e-05
-4.30145130310633e-06
7.30432146946918e-06
-1.04497121867808e-05
-7.20587381977119e-06
-2.16391584164926e-05
-1.20846856154041e-05
-1.02420539101034e-05
-2.27829874203592e-05
-1.26366106283311e-05
-3.04865874441339e-05
-1.11079241776818e-05
-6.16862617938902e-06
-3.3323936375545e-06
-1.98174114580037e-05
7.50347504017499e-06
-2.64012292050079e-05
-1.09342915616e-05
-7.51966976262093e-06
-3.21259295693266e-05
-1.8960870441048e-05
-3.80801246087466e-05
-8.87478528453333e-06
-1.0732061185583e-05
-3.812442332385e-06
-3.07658117026613e-05
-2.97803626821542e-05
-3.53735509363405e-06
-7.36316593253415e-06
-2.31179510192651e-05
-1.00669730910385e-05
-5.81774020288884e-06
1.50665481423057e-06
-4.28948411751923e-06
-1.1865937404072e-05
-1.794872926186e-05
-2.06004922293363e-05
-1.39591488321362e-05
-1.23600765678506e-05
-1.15908713779541e-05
-1.84474567322217e-05
-1.67597482656717e-05
-1.63254322434691e-05
-1.60580159837656e-05
-1.26706068089353e-05
-8.34070863850826e-06
-5.75262544639503e-06
-1.00590368760857e-05
-1.39819038332908e-05
-1.4283741293238e-05
-8.66093428396783e-06
-1.0162270180188e-05
-2.63511191028137e-05
-2.76923633513892e-05
-2.10000560283738e-05
-6.98119763158424e-06
-1.8978623622134e-05
-1.68368204748031e-05
-2.90504797675126e-05
3.07548617455356e-06
-1.57419499753059e-05
-2.83959041527301e-05
-2.50511157612553e-05
-3.58531125403351e-05
-1.59745152650093e-05
-1.04613279941895e-05
-1.87322397714475e-05
-4.20033870939123e-05
-2.45315806807939e-05
-2.10583635473596e-05
-1.44577744156253e-05
1.80079470264925e-06
-1.69314421916657e-05
-1.53265288273719e-05
-1.60050994108403e-05
-4.10210000362386e-06
-3.09130574998283e-05
-3.23554022750749e-06
-1.24177852009687e-05
-9.90975636733649e-06
-2.36109796851425e-05
-1.67424791837603e-05
-1.82028506871668e-05
-2.12927955386314e-05
-2.5730260362808e-05
-3.50995565556984e-05
-1.40574775121621e-05
-1.04449620600663e-05
1.8498507301548e-06
-2.26979098080641e-05
-8.30960780749211e-07
-6.22987369497386e-06
-1.20272423134456e-05
-1.42895685580938e-05
3.65622081519271e-06
-2.6976201607314e-05
-1.66527629949634e-05
-1.92432761921082e-05
-1.53642370992763e-05
-2.4817442984958e-05
-2.22682291342945e-05
-1.88851996292087e-05
-7.66010142163072e-06
-1.68501813506192e-05
-1.30899704072136e-05
-6.5936292428116e-07
-1.72232096249499e-05
-2.17057594164189e-05
-1.77270199093018e-05
-1.44199654510292e-05
-1.21133991307831e-05
-3.14541152977841e-05
-3.28271703016844e-05
-1.05050843918651e-05
-1.73673781114401e-06
-1.22235253912269e-05
-2.83903699636449e-05
-2.06622460102721e-05
-1.81839403438211e-05
-2.32849691737328e-05
-1.02340296984669e-05
-4.94048560727138e-06
-3.68753307122627e-06
-1.06081283733612e-05
-1.86901469250372e-05
-1.10756761751353e-05
-2.16438436715735e-05
-2.0169057051047e-05
-2.2498148608378e-05
-2.79706100742749e-05
-1.76502915553356e-05
-1.00941402054729e-05
-2.38649851431354e-06
-1.15405672100676e-05
-2.384488829258e-05
-2.35257895453139e-05
-1.75723853040834e-05
-4.48868943828195e-06
-5.0913763092829e-06
-3.06790688058966e-05
-2.60546009079477e-05
-1.27528271035555e-05
-2.0199844865063e-05
1.24445619419987e-06
-3.28487778117282e-05
-2.53965530680667e-05
-1.06326159461107e-05
-1.95029694778172e-05
-5.88837050299275e-06
2.17790365356526e-07
-2.63550881528943e-05
-1.36749237934778e-05
-2.16172482244967e-05
3.71791839505102e-07
-4.40389131808825e-06
3.63254194387751e-07
-8.48342594077776e-06
-4.09121628877501e-06
-1.30613252724927e-06
-3.79757251637971e-05
-8.29645587000378e-06
-2.66734420314482e-06
1.13300990415328e-05
-1.29620304511881e-05
-8.68279663460752e-06
-3.99212863457381e-06
-2.31081158036006e-05
-1.14182892823778e-05
-6.14421643088403e-06
-1.21741002700756e-05
-1.1052063707291e-05
-4.17248289443715e-06
8.38468336100205e-06
-1.37498080679557e-05
-6.54347949380383e-06
-6.27027626666843e-06
-3.83287417365127e-05
-4.73805921585007e-06
-8.55118378051243e-06
-1.85085089150661e-06
-1.69635438164738e-05
-7.32532127657734e-06
-2.07886233561929e-05
-1.27693335640627e-07
-1.99005760620563e-05
-2.6743134606238e-05
-2.9067098078266e-05
-2.09721607149101e-05
-1.74108389225813e-05
-2.12906154792963e-05
-2.54179313217158e-05
-1.69605820083827e-05
-6.0668660582273e-06
-6.18666138816007e-06
-2.72181304017738e-05
-5.11285151520911e-06
-1.83255739152564e-05
-1.88817255786766e-05
-9.5162676569365e-06
-3.30518992066254e-05
-1.57370239021066e-05
-1.17934371774634e-05
-7.71395794567953e-06
-6.41142518060813e-06
-1.49122302066574e-05
-1.7639531940323e-05
-1.36378179111314e-05
-1.52814658165971e-05
-1.45004122989217e-05
-2.56166195874758e-05
7.03933448025438e-06
-2.29676330078502e-06
-1.77359386236183e-05
-2.91997597244959e-05
-1.74140814212801e-05
-8.68519736721384e-06
-2.59682492045625e-05
-1.03158743666325e-05
-1.09583009679509e-05
3.36802663928749e-06
-1.01377970633582e-05
-3.45140034037668e-05
-1.75997220543444e-05
-8.93297159064311e-06
-2.01255654194661e-05
-1.84537733326651e-05
-1.91629249254561e-06
-6.51321847338751e-06
-7.55493914454199e-06
-2.18061368352308e-05
-2.63888532453059e-05
-1.03271296654408e-05
-2.35896601578055e-05
-1.71073915528201e-07
-7.77152333712142e-06
-8.39470398979578e-06
-8.8726556455022e-06
-3.12477599467384e-05
-3.24066634689244e-05
-2.40187477631358e-05
2.89308957597828e-06
-2.30308493137115e-05
-1.49582589170778e-05
-1.14347841947745e-05
-2.21553118383996e-05
-1.72412509322528e-05
-1.79274012524843e-05
-2.2471122088503e-05
-1.66784549767294e-05
-3.02793609911611e-05
-1.4848278331697e-05
-2.08572388729287e-05
-3.05585155145837e-05
-1.84900789067272e-06
-1.30537703155596e-05
-2.00299191476643e-05
-8.88816728953769e-06
4.30642624048558e-06
-1.58908581474326e-05
4.26662407037021e-06
-7.72239017912858e-06
-1.63692957661858e-05
-2.3454371658145e-05
-1.97638392604304e-05
-1.12847139443729e-05
-2.57315028585352e-05
-1.42957352847596e-05
-2.01390195270743e-06
-2.07535992588181e-05
-1.97224945221665e-05
-1.42761734105556e-05
-1.65032364961336e-05
-3.29965715544868e-05
-1.68621360318276e-05
-6.83201854758833e-06
-2.14426457603619e-06
-1.74409367724806e-05
-8.71571953228647e-06
-2.54364094072857e-05
-3.43994002549953e-05
-1.54827886069914e-05
-2.08607888633071e-05
-3.26333744706405e-05
-1.15904189667869e-05
1.38935576494753e-06
-7.01475593926069e-06
-5.23900255692933e-06
-1.05847957143274e-05
-2.22111610945807e-05
-1.86489750370249e-05
-2.21055237269131e-05
-2.65430330758822e-05
-1.02185102965396e-05
-3.33754478284323e-05
-1.2579870488531e-05
-1.45972182519378e-05
-2.13629339963749e-05
-1.40474476139427e-05
-1.53103073123472e-05
-1.89295431688995e-05
-2.66576638279183e-05
-1.5726195348198e-05
-1.6282472218958e-05
-2.2103118074614e-06
-3.27788019619322e-05
-5.36017330578839e-06
-2.65746009556838e-06
1.24326853504931e-06
-1.72347562033437e-05
-2.59407761079979e-05
-1.84879895991816e-05
-3.49733877318074e-05
-3.13691823497634e-05
-1.00277102118422e-05
-1.24278346540394e-05
-2.68466327407257e-05
-1.04084837951249e-05
-2.22162589508442e-05
-3.10387971574057e-05
-2.37602544052316e-05
-7.21699140288925e-06
-2.29013422887877e-05
-1.39983817841408e-05
-1.27418502548323e-05
-2.67526792563461e-05
-1.85916974005211e-05
-1.66302943327048e-05
-1.72583523095473e-05
-1.38790623684503e-05
-1.44617062819857e-05
-1.81928622358506e-05
-2.8372236836293e-06
-1.67489158539253e-05
-1.85560378923122e-05
-3.11009255853459e-05
-2.62500026574283e-06
-1.53704134721686e-05
-4.46449100105449e-06
-1.8085409964119e-05
-3.52528018666754e-05
-2.22122482323137e-05
-1.93677399630926e-05
-1.29056448390409e-05
-2.24491800248902e-05
8.78762205815667e-07
-1.67517366547691e-05
-1.46479208442414e-05
-1.23346499710285e-05
-2.25226284102843e-05
-2.77409204466913e-05
-2.95059642451218e-05
-1.50535928158564e-05
-1.40333173743406e-05
-1.29364616953612e-05
-1.22026310242362e-05
-2.63470755004122e-05
-1.62105941036201e-05
7.74349659999793e-06
-9.39809349532648e-06
-1.35469248784693e-05
-2.3981469912066e-05
-2.18842135381512e-05
-2.3209199163653e-05
-8.87006298430955e-06
-1.62588144882401e-05
1.30913324442675e-06
-1.73746876406743e-06
-1.57497488335471e-05
-7.09255379583114e-06
-1.49338078454063e-05
-1.44427568382102e-05
-9.75628813975799e-06
-2.70278166928636e-05
-1.77764297924976e-05
-1.92680750920619e-05
1.17994606673681e-06
-2.68775281584578e-05
-2.25810011273015e-05
-2.67376960411605e-05
-2.16848926760052e-05
-1.08575432595901e-05
-1.14423786488613e-05
-1.27310414029162e-05
-2.1088891539762e-05
-1.52687304985833e-05
-3.5937137260418e-06
-3.98434565386547e-06
-1.80700372453995e-05
-2.34184397661283e-05
-3.78430140729221e-06
-1.42781828232568e-05
-1.68410237187905e-05
-2.17141927383737e-05
-2.27818560375286e-05
-2.11033663518285e-05
-9.86202263526971e-07
-1.43640612739095e-05
-1.43067784401517e-06
-1.45753382231641e-05
-1.35116586361346e-05
-8.3577498370496e-06
-1.66950242806043e-05
-1.43677445420337e-06
-1.6727153670613e-05
-2.19324037179807e-05
-3.29235234821002e-06
-5.20017671346266e-06
-1.79111187928665e-06
-1.75059222457908e-05
-1.00292875249121e-05
-9.08366666297881e-06
-8.06867821547578e-06
-1.1390561548257e-05
-3.90394016444707e-06
-2.16902754475677e-05
-1.24754912021031e-05
-5.90259894296351e-06
-1.5275308840034e-05
-9.94758100448758e-06
-1.44489618728934e-05
-2.74342914586164e-05
-2.30801849087169e-05
-1.91112703352005e-05
-2.33281525396026e-05
-2.98728052307451e-05
-1.71214749536415e-05
-1.23277404069103e-06
-1.43784935175374e-05
-2.54907724612872e-05
7.58627639806523e-06
-5.58192784842379e-06
-6.33823355430053e-06
-1.56079450654499e-05
-1.97837556804121e-05
-1.56001384340655e-05
-3.34430769120754e-05
-1.67467412538662e-05
-2.12570162831418e-05
-2.46552254482662e-05
-2.27883228653398e-05
-5.36600648857911e-06
-2.35010770900523e-05
-1.56480627358868e-05
-1.85237630929297e-05
-3.50649200109796e-05
-1.21028087303978e-05
-2.93991430164524e-05
-2.31909818469546e-05
-6.19323551754225e-07
-9.78668157724405e-07
-1.29458614519334e-05
-1.5838981569085e-05
-1.95524961589214e-05
-2.45360418119157e-05
-6.56201515805351e-06
-4.56530812758136e-05
-1.12291108404554e-05
-1.03038304476889e-05
-1.57651379755521e-05
7.00772317223959e-06
-3.15085146002298e-05
-1.55892744823944e-05
-1.56754620150936e-05
-6.18871075935576e-06
-1.49772303148975e-05
-1.53352130099565e-05
-3.72775460255574e-05
-3.02584236512673e-05
-1.67458598007072e-05
-9.77803303618557e-06
-3.73908066482253e-05
-1.66147788578949e-05
-7.66518307174601e-06
3.13160046565769e-06
-1.5374995973636e-05
-2.38821870838923e-05
-1.72087958652423e-05
-1.24857041491177e-05
-8.95176014486067e-06
-1.45937624334166e-05
-3.93628274884042e-06
-2.93566874687879e-05
-1.5990688283407e-05
-3.15111467284642e-06
1.40421554334696e-06
-2.62021584254766e-06
-2.0373305581042e-05
-1.59812760870836e-05
-1.50111470896043e-05
-1.98587967475079e-05
-1.5294825576512e-05
-3.60538160027424e-06
-3.26612621721846e-05
-1.51895760538674e-05
-2.45536420688008e-05
-2.70128412619256e-05
-1.82548354721688e-05
-1.00276338173868e-05
-2.33363796459229e-05
-1.51460327324703e-05
-3.08906018748974e-05
-3.21029071859406e-05
-1.02857693848451e-05
-3.25971641146545e-05
-8.08438022864008e-06
-1.23586123459193e-05
5.48081911605217e-08
-1.42586926093404e-05
-7.77015056916133e-06
-1.66782287898944e-05
-2.8233068066316e-05
-2.64151584236459e-05
-1.56132646294575e-05
-2.02370850733123e-05
-3.50979753630279e-05
-1.23002416884259e-05
-1.34331602060088e-05
-2.28591481448287e-05
-2.83943751529208e-05
-2.78671639240884e-05
-3.7632230688455e-05
-2.38582297354592e-05
-2.69852861082978e-06
-1.50414600014754e-05
-1.07413673553615e-05
-2.88992020963088e-05
-1.12617756393909e-05
-1.02696155715907e-05
-8.48172898053102e-06
-6.86592988528635e-07
-7.95185909620175e-06
-2.41655343593484e-05
-1.05359344114637e-05
-1.2028789056503e-05
-1.61136270131091e-05
-1.50778517327081e-05
-1.08123722226585e-05
-8.19273629817959e-06
-3.75187306563431e-05
-2.2812592963049e-05
-9.45368232812186e-06
8.61388103348154e-06
1.93435217171696e-06
-3.09735709581177e-05
-2.10934511326846e-05
6.89302444264868e-06
-1.16575534511154e-05
-3.06491666653692e-05
-7.04788623511239e-06
-2.28661499763042e-05
-8.60190930261353e-07
-4.59426772951686e-06
-1.80822004039302e-05
-1.28191183011269e-05
-1.89588426548053e-05
-2.17658427283795e-05
-1.04204526655698e-05
-5.53020846236826e-06
-1.62362986182274e-05
-3.03490378497268e-05
-8.58004313809728e-06
-4.03964163223115e-05
-1.56180481394412e-05
-2.23808442092685e-05
-2.03886235292702e-05
-1.58194533661011e-05
-2.02543334416383e-05
-2.09146463107376e-05
2.13482958814714e-06
-6.36144903695774e-06
3.5087072914838e-06
6.01992652088544e-06
-7.24362358017871e-06
-1.8278641829617e-05
-7.63679605961668e-06
5.5682464139062e-06
-1.05149900475552e-05
-9.54127017569548e-06
2.84664230215505e-06
-1.45529220852271e-05
-2.31516498992158e-06
-1.58624021749976e-05
-2.84307995679719e-05
-1.31698775480147e-05
-1.36576907100494e-05
-2.43818541417113e-05
-2.03393101092409e-05
5.57476789912632e-06
-2.96348542396312e-05
-1.68799178191713e-05
-2.06835495657155e-05
-2.04530649005929e-05
-2.0162491002905e-05
-2.78741533483025e-05
-2.31792564221525e-05
-1.97627469337096e-05
-2.18477241841635e-05
-2.04728112742909e-05
-2.00611727835662e-05
-2.99503988046093e-05
-4.66912918195501e-06
-2.01061109241405e-05
-2.81921519174184e-05
-2.62363929914018e-05
-2.88638212665029e-05
-1.9369141522256e-05
-2.29726886449443e-05
-6.89804122475212e-06
-5.28489399030801e-06
-1.32372999660735e-05
-1.63721240707444e-05
-9.45717616858097e-06
-9.05238998045513e-06
-1.23089235489301e-06
-1.13087139946267e-05
-4.02509110747019e-05
-3.03787558283821e-05
-1.14996326544591e-05
-2.16593893376991e-05
-1.4845778685254e-05
-2.63268688179824e-05
-2.70868048320423e-05
-2.77289405620541e-05
-1.34121383144914e-05
-6.26539152519614e-06
1.36000990547265e-06
-2.56572969731606e-05
-1.17923415956399e-05
-1.7668276915241e-05
-7.12672885577058e-06
-1.71173143559164e-05
-1.39242384940725e-05
-1.54691638580108e-05
-3.50132319077594e-05
-1.45592655979913e-05
-1.31029710988006e-05
-2.29634627518486e-05
-2.62540048850777e-06
-1.3375944498515e-05
-5.19153546856062e-06
1.86480871580816e-06
-3.54903799628177e-05
-1.9266330075994e-05
-9.74018012001321e-06
-3.37495683795565e-06
-1.71724262769672e-05
-8.30486721410283e-06
-1.40739423401543e-05
-2.72731866442082e-05
-1.60363383922252e-05
-5.70387774706401e-06
-1.27737592780923e-05
-1.57107394358827e-05
-5.94653556549762e-06
-1.30701944388773e-05
-1.81046818246765e-05
-5.50539033052445e-06
-8.85056836331214e-06
-2.5029375857473e-05
-1.33056525491208e-05
-1.18266064791393e-05
-1.62239000914826e-05
-2.37091874730179e-05
-5.39110770174497e-06
-3.00805063443161e-05
-2.25791620425302e-05
-2.33122788757941e-05
-8.95157527401155e-06
-8.35079424188784e-06
-9.23540854570363e-06
-9.6223974474117e-06
-8.43492431420635e-06
-8.34919171661955e-06
-1.79096734097934e-05
-2.41910998810572e-05
-1.22231713913869e-05
5.83276368268136e-07
-4.38899517995064e-06
-2.87199016185892e-05
5.84245949069934e-07
-3.63337368605684e-07
-8.28775745331145e-06
-2.02489981934072e-05
-3.85387440315168e-05
-1.6165933918794e-05
-8.19653678236816e-06
-2.57595696213888e-05
-6.35569748736142e-06
-2.05765360810822e-05
3.04454765639843e-06
-2.74303169359044e-05
-2.24914266462887e-05
-2.87994346588744e-05
-7.21750083576351e-06
-2.14548206534517e-05
-1.5338076001874e-05
-9.80972612307329e-06
-9.91145025231692e-06
-1.94368751740314e-05
-2.19815100490748e-05
-2.69253342626592e-05
4.70440242385804e-06
-1.46154746587314e-05
-7.70081669111621e-06
-2.59421480925461e-05
-3.14442303003702e-05
-8.61899478113807e-06
-4.69385772820418e-06
-1.32799813515163e-05
-7.41016593587976e-06
-2.09261353948834e-05
-1.2952962314769e-05
-8.8142227278319e-07
-1.77498376539505e-05
-1.30941164134565e-05
-1.0511195243042e-05
-8.0771291967228e-06
-2.54810366135231e-05
-2.18984328931372e-05
-1.05753103513833e-05
-2.06820209266708e-05
-6.43322996235669e-06
-2.51503894845663e-05
5.23977568829447e-07
-5.58191341117413e-06
-2.20336528060913e-05
-1.33005202229056e-05
-1.06799788379293e-05
-2.0384427323945e-05
-2.58110916583488e-05
-6.61667880418352e-06
-9.40078347325392e-06
-6.07448371772046e-06
-2.21757561671472e-05
-1.3453392168845e-05
-1.46638620578753e-05
-2.12017861242155e-05
-2.42416653872778e-05
-1.44327436889763e-05
-6.66557622028595e-06
-9.55327869287091e-06
-2.68713309220382e-05
-9.96664434622018e-06
-1.0908205271819e-05
-2.03188435552359e-05
-1.07738006098623e-05
-6.33330678610773e-06
-1.80808888263455e-05
-3.4901659159325e-05
-1.97905724694948e-05
-1.72863519746949e-05
-1.91408014790264e-05
7.54413320346753e-06
-1.33715312117871e-05
-2.23206628185852e-05
-2.03762974511744e-05
-1.65303911101221e-05
2.75913990051768e-06
-6.37773186312165e-06
-1.63327408901407e-05
-1.02587096970155e-05
-8.13727276435571e-06
-3.19712384383941e-05
-2.08316389832927e-05
-3.14501557007137e-05
-1.45252006415767e-05
-1.58656155184544e-05
-1.79738361013494e-05
-6.08561328742393e-06
-3.97041086687307e-06
-2.3064480743897e-05
-3.19465860320381e-05
-1.33964201688784e-05
-7.22812713315727e-06
-4.63086663835444e-06
-2.07322670445929e-05
-1.97093880168918e-05
-4.31378207936824e-06
-2.78030916075314e-05
-2.23957890628034e-05
-2.57850063719374e-05
-2.91325847268093e-05
-2.63665815289312e-05
-3.41640043334265e-05
-7.94308901783919e-06
-2.4068516996921e-05
-8.60277420942796e-06
-2.95451077537333e-05
-5.70003045478952e-06
-1.68957770368714e-05
-1.26735379264188e-05
-2.35337240336921e-05
-2.58078233158758e-06
-7.8521050379916e-06
-1.51026950835672e-05
-9.93029657846588e-06
-1.19305035341562e-05
-8.44465107846457e-06
-6.35541888518181e-06
-1.37765841099773e-05
-3.06088613383355e-06
-1.77165873341788e-05
-4.89433295057999e-06
-3.982078402712e-06
-7.17346711434521e-06
-2.5238316135739e-05
-5.74658978698218e-06
-2.69626401643302e-05
-2.95565820811011e-05
-4.81511100997201e-06
-3.71837220564221e-06
-1.89655946186355e-05
-3.22491450718014e-05
-2.58782586861876e-05
-1.60470581344641e-05
-2.27323406563167e-05
-3.22592681156092e-05
-3.25873711336001e-05
-7.75810546593746e-06
-1.58988449941845e-05
-3.07869905961168e-05
-1.28423965570339e-05
-5.61416502786261e-06
-1.65709707031254e-05
-1.74409842227705e-05
-2.3625142581597e-05
-2.30601501338061e-05
-9.75385982520565e-06
-2.47844868764174e-05
-2.29464080269035e-05
-5.90902663227558e-06
-1.79004903023264e-05
-8.1121364199266e-06
-2.66633421542541e-05
-1.03327871445343e-05
-8.57758382242882e-06
-1.03273120887803e-05
-2.23593687292976e-05
-2.66459034625226e-05
-1.19428604532256e-05
-1.78332166080475e-05
-5.48691968552692e-06
-1.92727862793047e-05
-1.53150962641868e-05
-1.68068040606065e-05
-2.40655246766566e-05
-8.13800267527103e-06
-1.62050880571439e-05
-9.23633739375105e-06
-9.49101074393901e-06
-6.91513918954576e-06
-2.39818620416514e-05
-1.70744122737979e-05
-7.09324377606236e-06
-2.13650953219037e-05
-2.40248418022453e-05
-2.08201118729444e-05
-1.96571806344702e-05
-3.62869171425311e-05
-5.00683053641903e-06
-3.14318721604324e-05
-2.32704344697768e-05
-1.19728678648983e-05
-1.95091704647534e-05
-1.13063367935699e-05
-6.16948783899508e-06
-2.75153767693866e-06
-7.09460151437112e-06
-2.21820756384026e-05
-1.5972713636088e-05
-2.71017680099262e-05
-1.86226563730369e-05
-1.3880382062639e-05
-2.53918620786219e-05
-9.83724591413546e-06
-7.70494700390503e-06
-1.97504173412403e-06
1.91143946725255e-06
-2.32742856355255e-05
-1.6157210754985e-05
-1.27466018049287e-06
-3.11965867111104e-06
-1.98457010506309e-05
-2.26180497266918e-05
-2.66852720831991e-05
-2.73623798112859e-05
-2.4528898135578e-05
-1.31895787776977e-05
-2.12093876136249e-05
-2.92633124660327e-05
-2.62333217188647e-05
-1.84893992521974e-05
-2.47153261414654e-05
-2.99415407467663e-05
6.09852360306773e-06
-2.9011268905199e-06
-5.41416365585533e-06
9.37002045841915e-07
-8.46330903525455e-06
-7.02142848995535e-06
-2.1241533436624e-05
-1.99556914723188e-05
-1.24938055402728e-05
-1.09239552403307e-05
-8.06911736270278e-06
-2.9647036400965e-05
4.10987954337501e-06
-2.12765650996484e-05
-1.62565205601291e-05
-2.1425397689572e-05
-2.47411451157577e-05
-9.92323451384029e-06
-2.15108412486018e-05
-1.90570428804226e-05
-1.13621643377886e-05
-5.8360414248191e-06
-2.07507365529689e-05
-7.40719647016295e-07
-2.12510272196068e-05
-9.15033390129466e-06
-3.13277808165321e-05
-1.96063331355291e-05
-3.07182835861205e-05
-2.44435006910315e-05
-2.15263470509343e-05
-1.0784109715765e-05
-3.11730328610794e-05
-3.73796827471406e-06
-2.15092396454136e-05
-4.17542803059526e-05
-3.23833737586751e-06
-6.7059997540553e-06
-8.25412213008353e-06
-3.01678283560416e-05
-1.34916475127389e-05
-1.14608694976437e-05
-1.64362249687313e-05
-4.9837174580755e-06
-1.23030028626279e-05
-1.40920501837623e-05
1.84195111020026e-06
-1.6587556204298e-05
-6.63993174921734e-06
-3.30610102782228e-06
-1.62728590999476e-05
-2.56942489776331e-06
-2.09286457912018e-05
-6.23768380297167e-06
-1.80481192564448e-05
-2.16646572839168e-05
-3.1953636081862e-06
-2.02265002274111e-05
-2.53599891979444e-05
-1.80566300336231e-05
-1.24357583746848e-05
-9.76433442710197e-06
-9.55058704743756e-06
-3.15442193418548e-05
-3.35084679856831e-05
-4.16607348978029e-06
-1.53118869462079e-05
-2.16623118646771e-05
-4.86049321976831e-05
-1.50086135814339e-05
-1.95629759589129e-05
-6.55299968919771e-06
-2.16718558072455e-05
-1.44966864174039e-05
-2.1552055609123e-05
-6.83147979613301e-06
-2.1889062820483e-05
-2.74323089697247e-05
-8.24283036027663e-06
-3.98860852254571e-06
-2.96717717091208e-06
-2.00637255327382e-05
-1.77060345881687e-06
-3.38511603394123e-05
-2.14547253753606e-07
-1.64718597421054e-05
-1.52441315911391e-05
-9.96682084569697e-06
-3.29371560313979e-05
-2.45613919312566e-05
-1.41767377468001e-05
-2.42842181672299e-06
-7.94395198622928e-06
-2.88219877741628e-05
-9.25987719464658e-06
-8.72248907462908e-06
-2.03620389239312e-05
-2.6938652742003e-06
-9.64575835827259e-06
-1.59323819686143e-05
-1.88846600713942e-05
-1.03099975055004e-05
-1.20042519092404e-05
-1.15422254286734e-05
-2.5105050476297e-05
-1.60634267692161e-05
-1.47706860161322e-05
-1.76522076496328e-05
-2.32031378732817e-05
-9.5415791541672e-06
-1.73414356206428e-05
-1.37218304103245e-05
-1.07134168978666e-05
-6.44526909334619e-06
-6.28016263242186e-06
2.02497343662044e-06
-1.95281389609005e-05
-1.79165466526073e-05
-2.10987400525025e-05
-1.05052837129209e-05
-1.18114902560008e-05
-3.19712895450633e-05
-2.09724052271349e-05
-1.39584773907574e-05
-2.14901311781286e-05
-2.31525036924516e-05
-1.16285465972115e-05
-4.76950758490908e-06
-9.20781207321593e-06
-3.75630040775388e-05
-1.90978111952105e-05
2.12790469135059e-06
-2.44703399495626e-05
-1.11546756632519e-05
-1.60470649011168e-05
-1.72200740265192e-05
-1.52261238231793e-05
-2.69232696046145e-05
2.76384631537073e-06
-4.76541089247569e-06
-1.8815915085227e-05
-1.30147929976679e-05
-3.16103368105294e-05
-2.20883946542035e-05
-1.90213857299321e-05
-1.53307984687085e-05
-2.31197523360935e-05
-1.06302735509222e-05
-7.31090032098548e-06
-1.94468450517831e-05
-2.42044627353629e-05
-1.62440099642442e-05
-1.64405748300916e-05
-1.12865527631148e-05
-1.06231422644359e-05
-2.7408133363592e-05
-1.08035660337942e-06
-2.63859000999371e-05
-2.32511120467936e-05
-2.30537885197086e-05
-3.38857477053987e-05
-2.25341824647988e-05
-9.52501810629917e-06
-1.15957025754582e-05
-3.02259572585991e-05
-1.96026162049601e-05
-8.45427254570605e-06
-2.59565737769825e-05
-1.61208005698101e-05
2.63433210500794e-06
-3.63600452364263e-05
-8.75383613568275e-06
-1.80759033771777e-05
-1.81010588694809e-05
1.22129633639326e-07
-1.25324045411548e-05
-2.15411358368011e-05
-9.22345202266833e-06
-6.19451788525163e-06
-1.00991248713291e-06
-2.38663849378273e-05
-6.1176915467945e-06
-2.96452611623683e-05
-1.0776897908778e-05
-1.1680492583874e-05
-5.20769265647557e-06
-2.67268323578704e-06
-1.44818304334504e-05
-1.51746228464432e-05
-1.5430508184685e-05
-1.18091585475457e-05
2.85925902726227e-06
5.29839037070118e-06
-1.34522482570774e-05
-9.52715167910479e-06
-2.49258066453778e-05
-1.7891253510974e-05
-1.99926969319597e-05
-1.0597004040501e-05
-1.08961376170696e-05
-1.31619375549759e-05
-1.32944775958759e-05
-2.35803780110207e-05
-1.50638837736955e-05
-5.12248156522386e-06
-2.2823448846655e-05
-1.45506203784799e-05
-2.00311422288796e-05
-2.50571573683493e-05
-8.26818924493048e-06
-2.24204927646654e-05
-1.96198426550719e-05
-1.08309657144431e-05
-1.51455164765923e-05
-1.30465433833934e-05
-4.77766665093788e-06
-2.17016526890683e-05
-9.37535163060235e-06
-2.03341965247537e-05
-2.95863740984353e-05
-2.2696778158795e-05
-1.57929649953114e-05
-1.13893485619024e-05
-3.77300649607205e-05
6.34338152291442e-06
-3.97920044922583e-06
-2.08096048123793e-05
-1.2395413209708e-05
-1.98793665922959e-05
-2.41893555516259e-05
-7.33364615544289e-06
-1.5073304561917e-05
-1.13749952847394e-05
-2.70764252917753e-05
-1.38236339037263e-05
-3.64877137997261e-05
-4.43697393576697e-05
-2.36839313309752e-05
-5.85539264569274e-08
-2.28179407925668e-05
-2.82295267323879e-06
-4.88642645560085e-06
-2.91787084472376e-05
-1.35793797310435e-05
-1.64447424480603e-06
-2.67866641723721e-05
-2.05596207170102e-05
-1.62966783942082e-05
-1.28384994167756e-05
-6.78000916527342e-06
-3.11038853685281e-06
-2.25094099204929e-05
-6.7747221576915e-06
-2.13895664815028e-05
-1.61955180067895e-05
-2.8262225596575e-05
-2.42413810935964e-05
-2.69833095073226e-05
-2.71170401385934e-05
-2.39255333351283e-05
-1.65250468078243e-05
-1.45309303180606e-05
-7.32017880370502e-06
-1.19974934124195e-06
-8.33398223528775e-07
-1.06016689172631e-05
-1.03743082507445e-05
-8.8923731055575e-06
-2.03405825211009e-05
2.27941905518539e-06
-3.20773679585715e-05
-1.36722761117906e-05
-4.23453837815551e-06
-2.19442775817449e-05
-3.36701663380132e-05
-2.16127649887434e-05
-1.26487950969913e-05
-7.43024638599561e-06
-1.02420820876596e-05
-1.7871092801267e-05
-3.1855105264857e-05
-1.72360306199166e-05
-5.58417002055956e-06
-2.65658584847723e-05
-2.58889895743438e-05
-3.02142964709377e-05
-2.84435319791201e-05
-8.40540482806328e-07
-1.57217593455167e-05
-2.79246733793713e-05
-1.7912867432586e-05
-3.81451045537538e-05
-2.017683185505e-05
-1.74384879719275e-05
-2.3447731477285e-05
-9.90147022510745e-06
-1.66439948472756e-05
-1.69090437980941e-05
5.17515668306704e-06
-4.27119413262521e-05
-3.31742643027617e-05
-1.63203771674582e-06
-1.22468843649216e-06
-2.44774599654195e-05
-2.85118790430362e-05
-1.98939437187053e-05
-1.82181035172819e-05
-3.17701988715566e-05
-2.94001378975798e-05
-1.77965949086492e-05
-8.05884587630264e-06
-1.24496920481892e-05
-1.97660298323392e-05
-3.26808593263768e-05
-1.65331981267306e-05
-5.99409846817735e-06
-2.93682162096438e-06
-9.53895328662199e-06
-2.07395995833628e-05
-2.17409246527243e-05
-6.21363775395317e-06
-2.27063704757489e-05
-2.28961487683318e-05
-2.01612319506394e-05
-1.4862483917267e-05
-5.79174511731494e-06
-2.48080593975284e-05
-2.99787273430878e-05
-9.68286908809027e-06
-1.50509077045718e-05
-1.31530779127469e-05
-1.68275756085069e-05
-3.36423570011614e-06
-3.57495847899258e-06
-9.31363827095261e-06
-1.87764972039556e-05
-2.48047253945677e-05
-4.27089775376802e-06
-3.68830264484481e-05
-9.51253716744985e-06
-1.96015401569695e-05
-8.99004244546308e-06
-2.11489825848598e-06
-2.73465986229022e-05
-2.18751750275518e-05
-8.50513775182152e-06
-1.90340188822653e-05
3.03426419077793e-06
-3.09491675027857e-05
-1.23085775265922e-05
-2.53726996891885e-05
-4.05750168554292e-06
-1.93335702286446e-05
-2.18721479574561e-06
-3.85865357674775e-06
-1.81398275094676e-05
-2.2345694349234e-05
-5.9476351472954e-06
-8.1532179142536e-06
-2.5763849951804e-06
-6.41754272051294e-08
-1.32200667165595e-05
-2.04809639473439e-05
-1.370224603992e-05
-2.26619966690724e-05
-2.16140252495213e-05
-2.51942477167602e-05
-2.07393037408217e-05
-2.5667097136515e-05
-9.2187555719137e-06
-7.52587773475193e-06
-1.35387121264228e-05
-2.23326385129525e-05
-2.48729213779276e-05
-1.25993483080334e-05
-1.46631004224776e-05
-4.56804356809227e-06
-1.68109390852053e-05
3.39163632355619e-07
-1.24524048551097e-05
-1.34826362623498e-05
-1.0529759070081e-05
-2.01700090518648e-05
-1.05588976222808e-05
-2.77327803229429e-05
-2.21807587818799e-05
-1.49338134317e-05
-2.53012714796824e-05
-1.9119510065443e-05
-2.43491770813481e-08
-1.46594099229624e-05
-1.97131154487944e-05
-4.21305033757009e-06
-1.85200869737291e-05
-2.05061611679373e-05
-1.23254990323413e-05
-1.94650470411946e-05
-1.7272732427613e-05
-7.94146515486813e-06
-2.18434147268357e-05
-1.55638875349242e-05
2.86876594478135e-06
-1.43422582973398e-05
-1.16614476713896e-05
-1.64974034489963e-05
-1.14546824098551e-06
-1.90172446898503e-05
-1.72970608317549e-05
-1.98028514207343e-05
-4.95258329546508e-06
-9.43160147817508e-06
-2.10525634533066e-05
-2.44992861367497e-05
-2.06359925372125e-05
-3.82984184870181e-05
-1.51706232128597e-05
-2.33881798265588e-05
-1.50172416100693e-05
-1.16896829925035e-05
-7.93069653854469e-06
-2.83464662001043e-05
-1.62209095371793e-06
-9.78366579770531e-06
-6.2408386905549e-06
-2.02445237611562e-05
-2.02592223480734e-05
-1.76641000428541e-05
-1.56602744924561e-05
-1.04454180116566e-05
-1.62396546384067e-05
-2.53459234419971e-06
-1.05448108396721e-05
-1.52709054782127e-05
-1.05581826319753e-05
-1.58076227545903e-05
-1.79470152701156e-05
-1.91400087321159e-05
-1.11945867834809e-05
-1.93710124335222e-05
-2.438622569938e-05
-1.05446201117199e-05
2.52033907630068e-06
-1.17725620991029e-05
-2.27724644744229e-05
-2.82189811877455e-05
-1.10913288104424e-05
-2.21714464971836e-05
-3.05132486197118e-05
-5.73159809599521e-06
-1.31714104329411e-05
-2.03908903182056e-05
-3.34946779071721e-06
-9.26549976073045e-06
-2.82657150656025e-05
-1.70729366958284e-05
-2.68647310761907e-05
-3.79822801721822e-05
-1.04418106907625e-05
-1.69891925631328e-05
-2.44899008850012e-05
4.05816704389381e-06
-1.66584867516912e-05
-1.36113174580398e-05
-2.81941778354614e-05
-1.43483369056115e-05
-1.67844279730476e-05
-2.00361017965596e-05
-2.32445198130164e-05
-1.61031716745384e-05
3.26277769592945e-06
-2.93271861219316e-05
-2.84980135514483e-05
-3.65769831718746e-06
-2.12751810345808e-05
-1.80669157672129e-05
-3.36977058060418e-05
-2.1739308556579e-05
-1.33504367149613e-05
-4.01328708777977e-06
-2.34216556393469e-05
-2.22788204135104e-05
-3.18758756476076e-05
-2.38406877800705e-05
-2.52559077925099e-05
-2.425119575728e-05
-1.64535265206381e-05
-9.23784181089435e-06
3.19328448068226e-06
-7.33394245904902e-06
-1.37313871066781e-05
-9.70167108755924e-06
1.25228385668233e-05
-1.19692161484652e-05
1.42849346649807e-05
-2.11900334955053e-05
-2.00508429349091e-05
3.34075160485355e-07
-1.74113880390968e-05
-3.0845515088742e-05
-2.26389777607157e-05
-1.51713262217715e-05
-2.60927741879104e-05
-3.18777648015232e-05
-2.20897152203724e-05
-1.32919458561773e-05
-1.87220616951812e-05
-2.7678927569234e-05
-1.40531782191828e-05
-1.3724837986906e-05
-1.48101066577171e-05
-1.65614034621479e-05
-1.75805858248013e-05
-2.13792466716674e-05
-1.41819365111963e-05
-7.18155914026875e-06
-2.04547589288104e-05
-1.61589214728224e-05
-2.00627156857907e-05
-8.92710427692193e-06
-2.17886468709543e-05
-1.25915712761086e-05
-2.62540942942046e-05
-1.66228307327075e-05
-1.84446068465103e-06
-6.5072739399177e-06
-1.36239977412615e-06
-1.7811459499246e-05
-1.64090820827595e-05
-4.62434375962367e-06
-1.83200985424614e-05
-6.32934928198635e-06
-1.10910607444433e-05
-9.69390825958461e-06
-1.25798856495709e-05
-2.21093255736983e-05
-5.70063859763952e-06
-8.00611659302915e-06
-1.69970151503255e-05
-2.20214682991085e-05
-9.98580099844392e-06
4.46756768560299e-06
-7.75241488746179e-06
-1.27598986997559e-05
-9.48230998972231e-06
-2.42545865570234e-05
-9.76898352281906e-06
-3.9808433429168e-05
-8.97563267419218e-06
-2.01516458226107e-05
-1.54821435567903e-05
-1.17578611908711e-05
-3.07295897069415e-05
-3.05901756276521e-05
-6.82796032782468e-06
-1.47082886198203e-05
-1.60162775099262e-05
-2.82476624895687e-05
-6.27281381581542e-06
-1.29855674304265e-05
-1.4491064610612e-05
-2.37027353106776e-05
-3.21908811030813e-05
-1.33897511207504e-05
-3.40617635643693e-06
-7.35566195371077e-06
-1.70221463394281e-05
-6.30323306337747e-06
-1.96828433703974e-05
-1.66999539820302e-05
-1.7148604277137e-05
-2.04608636490471e-05
-2.13074036441307e-05
-1.20771247430073e-05
-2.59364681118285e-05
-1.10193670516974e-05
-9.17267914836307e-06
-1.92650548600268e-05
-9.06682590889411e-06
-2.87965932651191e-05
-2.08204427703307e-05
-3.03506892637956e-06
-5.02170856604871e-06
-1.15468651426235e-05
-3.92376081102622e-05
-1.13424264043652e-05
-4.92094846304882e-06
-2.42160032983774e-05
-1.25914181183144e-05
-3.83620548009774e-05
-1.55708790625531e-05
-2.09390335736188e-05
-2.20885282580177e-05
-2.64509590615011e-05
-1.62345895361993e-05
-1.88889151728139e-05
-2.16006885249627e-05
-3.08130192919065e-05
-2.32984542405821e-05
-2.08190851698533e-05
-3.11131475490719e-05
-1.06350427626646e-05
-2.13276245512117e-05
-1.83209369557636e-05
-1.54246828918226e-05
-2.96299203354665e-05
-1.76301219686116e-05
-3.20265604776278e-05
-1.88968487421431e-05
-2.0407877459161e-05
-3.85620339832931e-06
-1.33582274800416e-05
-1.87217484038717e-05
8.43623834540498e-07
-9.11898538863194e-06
-3.56676394430716e-05
-1.48336298073794e-05
-3.03116638608216e-06
1.4632808766837e-06
-1.6727408074199e-05
-1.34440491595554e-05
-1.73942613661376e-05
-2.63298326351537e-05
-1.22097190669334e-05
-1.4472663933099e-05
-7.83381920266047e-06
-8.10831968064055e-06
-1.78360925167653e-05
-2.53150297560118e-05
-2.6196711679646e-05
-2.23565315543579e-05
-1.57569838037524e-05
-2.10213106411767e-05
-1.51495414941568e-05
-1.05974449141399e-05
-2.60147501909483e-05
-4.20738245806006e-06
-1.70781203608201e-05
3.08685884611896e-06
-5.18460114564565e-06
-1.60817839630459e-05
-1.89024070337885e-05
-2.33148259565062e-05
-2.0652439675693e-05
-5.11264455430947e-06
-2.71262068300896e-05
-2.22960264612309e-05
-5.09336278635871e-06
-3.26374273219446e-05
-2.60689174771933e-05
-8.53656639144312e-06
-2.37549888865291e-05
-2.17972883943674e-05
-1.90387889153731e-05
-2.48041677661721e-05
-1.93944586124421e-05
1.83084521913313e-06
-8.28643791812212e-06
-3.384191463421e-05
-3.18912740563626e-05
-1.17978169414741e-05
-2.72500486148907e-05
-2.34208638833836e-05
-2.25416326283021e-05
-1.34466826556621e-05
-8.24939812492971e-06
-1.16396738637455e-05
-1.53713477243068e-05
-3.935134710386e-06
1.13205578807974e-05
-3.15455597655818e-06
-3.16731214163602e-05
3.96921867971516e-07
-1.09506375897009e-06
-1.65860723883229e-05
-1.37929213395307e-05
-7.69406793890931e-06
-2.27411074387471e-05
-1.63617555722479e-05
4.07568367708837e-06
-3.61528683501523e-05
-2.71321148851758e-05
-2.03515632598955e-06
-2.46688490065583e-05
-1.31396252920523e-05
-6.09473712742492e-06
-1.17468227372294e-05
-3.03537234166993e-05
-1.53763551394387e-06
-1.49379908919596e-05
-9.37975183773009e-06
-2.24238156235516e-05
-8.50647998292745e-06
-2.02919198518671e-05
-2.25668389713493e-05
-2.53837439138096e-05
-4.77979814694586e-06
-3.02926741041863e-05
-2.43048114679306e-05
-1.84658962582498e-05
-1.31803657707086e-05
-2.9010146867287e-05
-4.61339338010915e-06
9.47061378275905e-06
-1.88607897628436e-05
-1.64691403016287e-05
-2.34455448483586e-05
-1.79363526027205e-05
-1.51221409124758e-05
-1.84714903274829e-05
-1.39058968999483e-05
-1.61999604307689e-05
-2.1233501279563e-05
-1.36396141382665e-05
-2.31768981707197e-05
-1.78504807147038e-05
-3.63111784512962e-06
-1.63419623127253e-05
-1.48821693420038e-05
-1.99150189503707e-05
-1.37523538242131e-05
-2.23648368940837e-05
-3.50818213633761e-05
-1.39087644271028e-05
-1.01699584728821e-05
-1.9598827425588e-05
-3.17186651076258e-05
-1.29973361594683e-05
-1.49989620282849e-05
-2.14447448012126e-05
-9.832250441427e-07
-1.33624846722046e-05
-1.83687288060436e-05
-3.17647598814314e-05
-1.39522379715936e-05
-3.02317127539109e-06
-2.69358980785359e-05
-2.97802886128875e-05
-1.39885006531812e-05
-8.57007827887558e-06
-1.24454248272757e-05
1.74204923047648e-06
-1.96385576227665e-05
-2.03357368182492e-05
-1.34809292106602e-05
-3.11506977011646e-08
-2.16709266370351e-05
-2.42797520812939e-05
-2.08040450922406e-05
-2.94945484037143e-05
-1.16594342380371e-05
-8.26471207017326e-06
-2.08493181991531e-05
-1.28296169615538e-06
-1.84187047846491e-05
-2.96959536771925e-05
-2.37479149849035e-05
-1.67010247297511e-05
-2.44197359712959e-05
-3.04842675893034e-05
-2.00097282509611e-05
3.45541903644954e-07
-2.72791735191555e-05
-2.18904662096045e-05
-7.09959964971258e-06
-3.02569598970446e-05
-1.265493828783e-05
-1.84168845750555e-05
-1.01097865698696e-05
-1.15690373751492e-05
-2.39734399094426e-05
2.17646086892041e-06
-1.86697482442203e-05
-1.81732252137423e-05
-8.85228694508975e-06
-1.42685386133289e-05
-1.13158638142975e-05
-1.66986485046143e-05
-2.01838528981639e-05
-2.53523148150049e-05
-2.09836121004492e-05
-2.49543904645329e-05
-1.05328483171044e-05
-1.9861074614346e-05
-3.14967325756131e-05
-3.25391422468326e-05
-2.24920588029709e-05
-1.88681301692667e-05
-2.45158442723605e-05
-1.17183125099343e-05
-1.17356346128354e-05
-2.60394624461202e-05
-1.21447172785015e-05
-2.8979781091916e-05
-6.34564803378262e-07
-3.56221331945432e-05
-8.07125544207893e-06
-2.15238930919728e-05
-1.3628614047334e-05
-1.4374734733508e-05
-2.27090252579173e-05
-1.39270143852184e-05
1.21031790737359e-06
-1.36507573757958e-05
2.04723952849021e-06
-2.65900149335614e-05
-2.22077106247971e-05
-4.18903392904291e-06
-2.41968512619808e-05
-1.92912576910942e-05
-1.62997136885703e-05
-3.50409276731026e-05
-1.53272641811e-05
-1.87023437085236e-05
-2.88416536064311e-05
-3.25854732003179e-05
-1.92234373555022e-05
-1.09238696334298e-05
-1.96895519829678e-05
-1.01244404521864e-05
-1.33340621066469e-05
-3.34181365998398e-05
-3.24224078398768e-05
-2.35848382196118e-05
-2.32817537400382e-05
-5.61148576848005e-06
-1.09298063207579e-05
-5.09536968392336e-06
-2.1992552435992e-05
-1.33453309705559e-06
-1.60313380536598e-05
-3.0027281812359e-05
-2.11008060675517e-05
-2.11730274993871e-05
-1.99058060998915e-05
-2.55352130345497e-05
-3.04933307078146e-06
-1.00138996509762e-05
-7.48676362914137e-06
-6.38172319160897e-06
-2.66271033739782e-05
-2.19690660164574e-05
-1.85863837171309e-05
-2.10349818257076e-05
-1.6410255214421e-05
-2.5286939385247e-05
-2.18093863064125e-05
-2.1838277629649e-05
-1.88544724176323e-05
-1.29215939084788e-05
-1.26275513253928e-05
-3.02909427116181e-05
-1.33841210102804e-05
-2.97337057368866e-05
-3.21233419687357e-05
-1.32938102125196e-05
-2.49082002694399e-05
-1.72852895945841e-05
-1.91956719975049e-06
-1.31535760555583e-05
-1.3944493727194e-05
-5.36630640427108e-07
-1.25137828280756e-05
-1.27904637922885e-05
-8.70891338360428e-06
1.05075907130624e-06
-1.3185987978758e-06
-1.41736532485383e-05
-1.79667079730214e-05
-3.77536900867992e-05
-2.93665306965101e-05
-2.88275006028206e-05
-2.95974372976279e-05
-3.42034747295448e-05
-3.43108591842891e-05
-1.73273462853737e-05
-1.00597235212631e-05
-2.3762103725707e-05
-9.18154799777617e-06
-2.12307626538773e-05
-1.80527887232877e-05
-1.4988867498927e-05
-2.11460794534279e-05
-2.17089956069003e-05
-1.26166665694351e-05
-1.76468018960974e-05
-2.58449990065872e-05
-6.97807543015431e-06
-2.61147080191864e-05
-3.91508108437384e-05
-3.4531538348397e-05
-1.15279424267444e-06
-1.43377239825566e-05
-1.64660804818013e-05
-2.70293853356603e-05
-1.88990715742745e-05
-7.53381972747762e-06
-1.09989871474629e-05
-2.53209447155121e-05
-9.48548337035479e-06
-1.81868367876644e-05
-7.7869510760126e-07
-5.71812045783432e-09
-9.79096623106085e-06
-2.1826130559408e-05
8.2497771662384e-07
-9.51607129685013e-06
-1.23797048004542e-05
-2.50148414034793e-05
-3.9163267498453e-06
-1.35535028766003e-05
-1.79700487967775e-05
-1.59884046252027e-05
-1.2958194216132e-05
-9.20542461291834e-06
-2.93473692318911e-06
-1.20674738929149e-05
-6.47260171578895e-06
-1.33338628123493e-05
-1.15545304543883e-05
-2.7034587099393e-05
3.81571085511093e-06
-7.45944668421037e-06
-1.16708270268407e-05
-2.73206532358381e-05
-3.1869925761243e-05
-2.38136900607751e-05
-1.13242388861461e-05
-1.0890445941098e-05
-1.04361829797742e-05
-1.08728394126758e-05
-3.15269876860443e-05
-1.43318367977378e-05
1.56077977801227e-05
-3.05254782110012e-05
-2.51552986262426e-05
-1.59886399952696e-05
-2.61864833368773e-05
-2.02903591107312e-05
-1.71698366664725e-05
-2.60985061125302e-05
-1.31706125990111e-05
-1.60521953375854e-05
-1.78485888908111e-05
-2.0605063576252e-05
-8.30370702666988e-06
-1.57656295271663e-05
-2.37675554348973e-05
-2.49493795471667e-05
-1.2197073753092e-05
-1.9338562891727e-05
-2.06303484531071e-05
-3.18586229550505e-06
-2.91363582848439e-05
-2.17872456265987e-05
-1.45265071112102e-05
-2.14872842447807e-05
-2.0182055599251e-05
-1.17373696803741e-05
-1.4136924362994e-05
-8.11094383960773e-06
-1.9963776095398e-05
-2.01238489023129e-05
-4.01583493630697e-05
-1.60739837574362e-05
-7.9168004525775e-06
-2.73513921114181e-05
-1.87924540307604e-05
-2.41632347948285e-06
-1.97308344277467e-06
-9.89479352402736e-06
-7.2058540762313e-06
-1.11953624758905e-05
-1.98335553745796e-05
-1.45250125804639e-05
-8.6045108079977e-06
-1.79222675848386e-05
-2.54866972853582e-05
-9.03031455790032e-06
-2.98648170150254e-05
-2.77147307827143e-05
-1.83190667503771e-06
-2.47110512159673e-06
-1.425441841251e-05
-3.28302776660833e-05
-2.27417304662615e-05
-2.60812065370523e-05
-1.97559771136481e-05
-1.72422423684774e-05
-4.06159580051789e-06
-1.9119248352777e-05
-1.28870103563497e-05
-1.00585627733744e-05
-1.0285365714245e-05
-2.15649988048166e-05
-9.12597461537758e-06
-1.97156628748777e-05
-1.50070934943579e-05
-1.16364638943404e-05
-3.95709042097705e-05
-1.30329865459649e-05
-9.84353240568054e-06
-1.35029903928677e-05
-2.31396749208267e-05
-2.0542526099788e-05
2.6869470476882e-06
-1.32004925678238e-05
-6.19776940480839e-06
-1.28181785158701e-05
-1.60890961815973e-05
-2.6458122555019e-05
-2.51721920342171e-05
-8.798226699094e-06
-1.86967143899009e-06
-1.43529198994649e-05
-8.94433012102967e-07
-1.93179358378137e-05
2.12084304432463e-06
-1.84384479071506e-05
-2.12721998138361e-05
-8.6654096336911e-06
-2.83873208941872e-05
-1.60716211486582e-05
4.47417045653081e-06
-2.6494883722146e-05
-1.09576204064452e-05
-7.88841775395753e-07
-3.24573596575923e-05
-1.55763431316063e-05
-1.41902992003904e-05
-9.61006107855906e-06
-2.39603872600922e-05
-4.04889819562014e-05
-2.15236908222066e-05
-1.04210867961636e-05
-5.47067951399807e-06
-1.52734370402395e-05
-1.33176844322994e-05
-5.05762278033837e-06
-3.11308645729197e-05
-1.02867354425683e-05
-1.21077172406067e-05
-9.85820536245166e-06
-1.54045376795547e-05
-7.31800857284826e-06
-1.04576380853035e-05
-1.25179264594575e-05
-4.7163843844312e-05
-2.07742625270109e-05
-2.0195340592649e-05
-2.25185732269532e-05
1.5532906302531e-06
-1.87439992281079e-06
-1.82990501764786e-05
-1.74112565630786e-05
-2.24653840512613e-06
-2.71832426086421e-05
-1.99655843822604e-06
-8.25198722869429e-06
-2.49608775798277e-05
-3.37807269729215e-05
-8.00992398978449e-06
-1.73366744997346e-05
-1.71873123867271e-05
-1.96541838663536e-05
-2.75158754163662e-05
-2.54503300521789e-05
4.30757242901464e-06
-9.19892467614301e-06
-5.9403008965029e-06
-2.14547225582901e-05
-1.72201899132959e-05
-1.27546684144446e-05
1.50391127051039e-06
-7.96743782050142e-06
-6.54741453094346e-06
-1.73561022265204e-05
-2.46158821309955e-05
-6.28406168488512e-06
-1.84878198167806e-05
-2.67301767652139e-06
-2.96157140093993e-05
-2.21613699725859e-05
-2.90144215333538e-05
-1.80178221560028e-05
-1.61164118914114e-05
-2.58026087110833e-05
-4.73217369566432e-07
-2.7602434702854e-05
-2.44440776771112e-05
-1.15309027781617e-06
-2.78574757537181e-06
-1.39143727095217e-07
-1.71881966321913e-05
-2.16905941108022e-05
-3.66146367291037e-05
-1.48463147902518e-05
-1.17275477737757e-05
-1.46646212782351e-05
9.30016563363091e-06
-9.69329792845189e-06
-1.93313105314263e-05
-2.16271569959865e-05
-2.31621908885279e-05
-7.61446028535203e-06
-1.13236746108474e-05
-1.58035878198831e-05
-8.58785138788291e-06
2.02519169208186e-06
-1.06469794054432e-05
-1.20992048717724e-05
-2.27695162968716e-05
-1.25766981418287e-05
-4.08052483276379e-05
-1.6214608549647e-05
-1.88831104855832e-05
-1.27170962153457e-05
-1.37871519091584e-05
-2.08837268515808e-05
-1.20479528761399e-05
-3.37343387133054e-06
-2.02342038036456e-05
-3.61981371612159e-05
-5.33130416756256e-06
-2.11431654303153e-05
-2.60090675734342e-05
-2.48521137452333e-05
-1.43561272361579e-05
-1.81797881346902e-05
-2.44654874237564e-05
-9.68561340804117e-06
-1.87758213327515e-05
-7.66490196963539e-06
-2.07822516600128e-06
-2.68257220708108e-05
-9.95235791030539e-06
-7.29415828967081e-06
-9.19521011163705e-06
-1.87996460033471e-05
2.60616639937422e-06
-2.98285656755046e-05
-9.72177352413859e-06
-5.97532864503879e-06
-1.86599387093504e-05
-2.2158032896409e-06
-1.38692551396522e-05
-2.58120958501277e-05
-1.6610961824353e-05
-1.40228438749817e-05
-9.27970408503335e-06
-2.06112219523691e-05
-2.54335628301254e-05
-4.75784190683457e-06
-7.12618474180952e-06
-1.30160991066321e-05
-1.32792893812962e-05
-7.67060216581767e-06
-2.03700805812051e-05
-1.10465005604602e-05
-9.3232228086337e-06
-2.186090003071e-05
-1.97943051314152e-05
-1.24381225748268e-05
-1.04428045842931e-05
1.79875518542895e-06
-2.87603601273723e-06
9.71215313982977e-07
-4.21691997100774e-05
-2.88030939739696e-05
-1.4124666452833e-05
-3.92215753485559e-06
-9.89812072232829e-06
-2.25298477970659e-05
-1.28296842751438e-05
-2.49420243744928e-05
-2.28539102763466e-05
-7.08752849152914e-06
-1.69850197533326e-05
-9.85530454097371e-06
-1.63418632442862e-05
-2.22745795789064e-05
-2.52337117663822e-05
-2.64488284298528e-05
7.04219412510791e-06
-2.49463432687495e-05
9.00851928672157e-07
-4.5599863364294e-06
-1.94716693482485e-05
-1.27534081384879e-05
-1.76308505044376e-05
-9.59348930360377e-06
3.14665923121257e-06
-2.23786565929103e-05
-1.26073059963319e-05
-1.34302590048433e-05
-3.17058991330237e-05
-9.24919581885594e-06
-9.57039536313171e-06
-9.80347744815817e-06
-3.01513566568681e-06
-2.69402110317768e-05
-3.66285948941271e-07
-1.60649456524282e-05
-2.09612385574978e-05
-1.38592988054955e-05
-1.29017550166841e-05
-1.43470703071647e-05
-1.66336701248005e-05
-4.55641837665665e-06
-1.89093196460327e-05
-2.056574865925e-05
-6.46211809161728e-06
-1.17673042727055e-05
-2.44556334584024e-06
-2.1727821211476e-05
-1.89814993927281e-06
-2.97453981851279e-05
-1.11602455129499e-06
-1.56292257276832e-05
-1.96830733913414e-05
-8.59786187584668e-06
-2.46963799280442e-05
-3.03891826690577e-05
-2.09511056170891e-05
-1.7158820030611e-05
-2.00187825199327e-05
-1.26105601265402e-05
-1.34006294696507e-05
-1.5973736498745e-05
-2.58229991599245e-05
-2.42487788313039e-05
-5.55557594471856e-06
-2.20260850434767e-05
-7.5093312211578e-06
-2.98925839419983e-05
-2.26716585820566e-05
-1.05486022187961e-05
-9.67297210088667e-06
-2.7560235326309e-05
-1.32461062399954e-05
-1.26875027560035e-05
-2.63693690829496e-05
4.54655518335548e-06
-2.42390610311597e-06
-2.40050449440735e-06
-7.6680579469338e-06
-1.49145116734211e-05
-1.82535952582198e-06
-1.19074561727449e-05
-1.35644586765187e-05
-2.95464441822459e-05
-3.17503959285341e-05
-1.34298779234668e-05
-2.2691909088995e-05
-1.44708595355289e-05
3.03995973856959e-06
-4.75299109100855e-08
-8.49372842033199e-06
-1.64426625634924e-05
-1.96128561764063e-05
-2.02233650312378e-05
-2.55482824222359e-05
-1.18615373217299e-05
-1.64965945532786e-05
-1.56031500772103e-05
-1.39580228758033e-05
-1.79656832729653e-05
-3.50143773796152e-05
3.47417441378412e-06
-1.38479856306053e-05
-3.88863329885493e-06
-1.75556233743871e-05
-2.61874950787477e-05
-1.64013639357395e-05
-1.94906224596672e-05
-1.17226063597473e-05
-2.74731879492368e-05
-2.16075953776833e-05
-1.38687941109847e-05
-6.04332325731564e-07
-2.22789516363122e-05
-1.70316023435361e-05
-5.05832688744101e-06
-1.57877982712347e-05
-2.54718369514801e-05
-9.1196993464481e-07
-2.06622231948892e-05
-1.98254797013124e-05
-6.18083015404983e-06
-7.23640202570413e-07
-1.83557879505315e-05
-1.38247571088717e-05
7.42463169565493e-07
-1.45426299249336e-05
-1.89957976596895e-05
-2.94068756305692e-05
-3.28977134289074e-06
-1.79006220477148e-05
-2.21528720221809e-05
-1.17971176259287e-06
-1.52403179187907e-05
-2.50022923181568e-05
-2.33244549139011e-05
-3.01423424063327e-05
-5.95500395632327e-06
-2.52657471102352e-05
8.26454487053076e-07
-1.43247228532852e-05
-2.35138154908363e-05
-1.22510989685362e-05
-1.4111359146396e-05
-1.63361976716546e-05
3.19450913601694e-07
-1.43335445577086e-05
-2.79464443552987e-05
-2.44096341121999e-05
-1.47961072987978e-05
-3.49544874858411e-05
-1.51469807264146e-05
-1.37689613034415e-05
-1.19607910042971e-05
-3.95276381218736e-05
-1.64098930250826e-05
-3.40168708162745e-05
-6.07566179792226e-06
-2.04168645572875e-05
-2.55772966081977e-05
-1.59120341563949e-05
-1.91462356035896e-05
-2.4341121475111e-05
-2.38483530944869e-05
-2.44523308313264e-05
-7.42772957703001e-06
-5.62672147942063e-06
-1.60458200855224e-05
-1.88107194125511e-05
-1.97577045827568e-05
-5.10444380553138e-06
3.77937196008489e-06
-2.39391690858361e-05
-1.23765690661849e-05
-2.40872395760619e-05
-2.18248118913037e-05
-1.6503514829335e-05
-1.49498927952446e-05
-1.00546201343136e-05
-2.3943159831138e-05
-1.26165849812046e-05
-1.86266647328167e-05
-5.55944661914165e-06
-1.49456674065619e-05
-9.63469393885964e-06
-1.42858424914462e-05
-3.03473270136117e-05
-1.77629561224552e-05
-1.34416337430988e-05
-2.66572427209993e-05
-1.069173473955e-05
-1.09687605192274e-05
-1.48211521083861e-05
-2.12878849770035e-05
-1.98588159216207e-05
-2.82981503787708e-05
-3.29990837524611e-06
-3.78183138868938e-05
-6.25987301706454e-06
-2.24730643190535e-05
-2.14792875122276e-05
9.51118806266923e-07
-6.06127847359096e-06
-2.07219013604934e-05
-7.86965010999778e-06
-1.96224657275054e-05
-1.40113255037989e-05
-2.06022408939775e-05
-4.2714083027245e-05
-1.35737970021582e-05
-2.13760789141432e-05
-1.99147995714454e-05
-1.40366040087076e-05
-2.09048519779389e-05
-5.00624666933802e-06
-1.2476426883983e-05
-2.61311412117566e-05
-5.99038822548236e-06
-1.54892101696881e-05
-3.49028245819396e-06
-3.99657196548346e-05
-2.34780478654614e-05
-8.4535632272057e-06
-7.45705222897805e-06
-2.77024266804002e-05
-2.87865139930523e-05
-2.12693701049641e-05
-2.43660803865732e-05
-1.53336578699171e-05
-1.69197735509617e-05
-1.70206052634023e-05
-1.91327935729934e-05
-1.1078711411765e-06
-1.59079935182913e-05
-1.87478040660624e-05
-1.33779441143609e-05
-6.08846022067409e-06
-1.34638758670468e-05
-1.91863695356459e-05
1.06938248725656e-06
-1.09459969863443e-05
-1.24032554167433e-05
-2.02972720854014e-05
-3.16017849406471e-05
-2.15739720461017e-05
-1.34310319582496e-05
6.8738948184413e-06
-9.0172774747884e-06
-2.67119357454616e-05
-1.6727716190386e-05
-2.63004811876422e-05
-2.01902950524247e-05
-2.54537101786527e-05
-2.24148772438214e-05
-4.44112797207582e-06
-2.66984551718406e-05
-4.39970528687322e-06
-1.03827299301881e-05
-1.167858788247e-05
-1.43657781951151e-05
-1.98664234155098e-05
-1.40214768017228e-05
-1.62265989044344e-05
-2.17751666479988e-06
-9.47014905142094e-07
-2.33978688117487e-05
-2.49736369712482e-05
-2.18167880233837e-05
-2.14586204819311e-06
-2.24378763410817e-05
-9.16208549060665e-06
-1.05772512852908e-05
-1.37596195766105e-05
-2.40277528294227e-05
-3.10595380409843e-05
6.48176809551408e-06
-1.74256408633795e-05
-3.26240411119379e-05
-3.12518472445952e-05
-2.691671403452e-05
-3.81217643608928e-05
-1.19833301746627e-05
-2.74286576030503e-05
-1.75837018853597e-05
-2.29741835135241e-05
-3.0800378847646e-05
-1.24045438199975e-05
-9.4344852526864e-06
-9.13428242841724e-06
-1.6760476524472e-05
-5.06520179593529e-06
-2.50313166563554e-05
-2.23333791450213e-05
-1.78607150281954e-05
-1.61869548509134e-05
-4.27162359913349e-06
-2.62654037401445e-05
-1.27501608961594e-05
1.4209421375383e-07
-9.61273357883403e-06
-2.19923888393397e-05
-1.72668042641038e-05
-2.53892256990262e-05
-2.41896530568042e-05
-1.65276744181729e-05
-9.43969780907311e-06
-7.2631453274038e-06
-1.26086700729611e-05
-1.04968435822635e-05
-1.29885479916523e-05
-9.9565992261684e-06
-2.28048074400077e-05
-7.49013882114819e-06
-1.36932372502059e-05
-3.46004635578206e-05
-2.9853911201295e-05
-1.50967817669275e-05
-1.65166427308196e-05
-2.42728425623984e-05
-1.60196092610693e-05
-3.35757936186676e-05
-1.32899999208765e-05
-6.95295481098923e-06
-2.38930331370323e-05
-1.22969466224793e-05
-2.45312158021055e-05
-1.50417801913431e-05
-2.99780364290242e-05
5.65564627831374e-06
-2.76784064440769e-05
1.3137763440081e-05
2.84448438362758e-06
-8.37964330429778e-06
-1.25190762739799e-05
-2.67548220533156e-05
-2.52731029660761e-05
-1.44197812031392e-05
-1.73716661606825e-05
-1.49756515110407e-05
-1.40793783990081e-05
-1.09887847716815e-05
-2.65424695582748e-05
-1.59367103664896e-05
4.80684734227539e-06
-2.99895912822011e-05
-3.23834504350824e-05
5.54554389482479e-07
-5.49923682290846e-06
-3.27748675605168e-05
-2.54103860658958e-05
-3.99109780386656e-05
-9.50470593119626e-06
-1.50896390939408e-05
-3.28274778824871e-05
-1.67374251181785e-06
-2.59717526364093e-06
-1.67952219519533e-05
-1.78107079083075e-05
-2.19749679263969e-05
-3.03347586854279e-06
-8.26001382724158e-06
-1.65342766490496e-05
-3.00368513427949e-05
-2.32388070249902e-05
-2.42307480183792e-05
-6.67088904153151e-06
-2.30333374263648e-05
-2.89835558107455e-05
-1.07896754277173e-05
-8.34986337634416e-06
-1.87144366147101e-05
-1.91554369067085e-05
-1.66916887931704e-05
2.65296784938832e-07
-1.20924023026146e-05
-2.77037479438117e-05
-1.39826018196192e-05
-1.90629416462755e-05
5.72836126424271e-06
-2.28081591178606e-05
-1.05279088498157e-06
-2.2991956354568e-05
-2.3174049417239e-05
-1.87213185323371e-07
-2.49249481608976e-06
-2.7928713799994e-05
-1.38549933352484e-05
-2.79679387203466e-05
-2.19867071479291e-05
-2.32568472208844e-05
-1.45273143641309e-05
-1.06513795988454e-05
-1.01506415462368e-06
-3.3486129329045e-05
-1.3516760336106e-05
-1.38898478244477e-05
-3.25094091080092e-05
-2.09037997415191e-05
-1.41215617593469e-05
-6.47314177377562e-06
-2.74242918107563e-05
-2.23518138463218e-06
-8.30618611396073e-06
-3.24162315511247e-05
-3.11641777536594e-05
-2.24035797785078e-05
-2.83205809010103e-05
-1.0259159291104e-05
-2.38102662855118e-05
-6.15567825644276e-06
-1.42685301663314e-05
-6.11355799482689e-06
-1.84146343575163e-05
-4.3085382298547e-05
-3.0110799156779e-05
-1.39401652552095e-05
-2.44674307252514e-05
-2.91856000632142e-05
-6.27621579069143e-06
-1.03046421469874e-05
-1.03144300976908e-05
-1.79239503068991e-05
-2.16253768916256e-05
-2.56100162883068e-05
-1.25029877139133e-05
-1.42003859436517e-05
-6.65220407283965e-06
-2.43369626261122e-06
-6.31763347650007e-06
4.65557088560882e-06
-1.28961007241144e-05
-9.82391890353766e-06
-2.39453164040055e-05
-2.73284327556886e-05
-1.6871289611642e-05
-1.06108887809036e-05
-2.10454485352063e-05
-3.44542183210571e-05
-5.84257518983358e-06
-1.18616886746796e-05
-1.41520961310769e-05
-3.6850044053229e-05
-1.44320111216146e-05
-1.20601725385779e-05
-7.01497892194645e-06
-1.95652271088714e-05
-3.78732365610532e-05
-8.44312678091551e-06
-2.15747474062092e-05
9.13704640459074e-07
1.4934343968208e-06
-2.40291805153721e-05
-2.81092026553961e-05
-1.56582561743452e-05
-2.88621213035085e-05
-1.29256695461474e-05
-2.77307011897274e-05
-2.00821701843355e-05
-2.32540126425137e-05
-2.01474857949575e-05
-1.88024556354551e-05
4.16168550892983e-06
-1.11079835804627e-05
-2.09358189350954e-05
-2.80142132688942e-05
-5.59845874394107e-06
-2.07066246503996e-05
-1.85885824122603e-05
-1.66449445046549e-05
-7.54999669753272e-06
-1.60112278247526e-05
-2.312917422751e-05
-3.35923645627316e-06
-6.65353146265139e-06
-2.21679917400889e-05
-1.5374651910881e-05
-1.56900530629453e-05
-1.88521215428401e-05
-2.08896057269292e-05
-1.55062221302754e-05
-1.69160864697246e-05
-8.21199558084914e-06
-1.2136900009076e-05
-2.89425510584703e-05
-1.12622469040826e-05
-2.66003931370668e-06
-1.5491174806343e-05
1.36676438260357e-05
-2.97230404434953e-05
-1.45759663677992e-05
-2.4453177679064e-05
-2.01067728469172e-05
-2.15171417710084e-05
-1.43263550780412e-05
-5.97834830937443e-06
-8.97650654095803e-07
-1.62257657987723e-05
-1.01135909360036e-05
1.2901788898399e-05
-1.12097055620826e-05
-2.81581186787866e-06
-6.18592615288e-06
-1.53962237399643e-05
5.23945639004149e-07
-2.94178436698511e-05
-1.08695096718785e-05
-1.12726843504503e-05
-7.28668648138139e-06
3.45345659432144e-06
-6.79851621751064e-06
-2.1213038272094e-05
-8.76134937228412e-06
-2.13115214418237e-06
-4.40443552452598e-05
-1.43509077319445e-05
-1.0796386125067e-05
-2.17387135700724e-05
-2.59792922282684e-05
-2.05356918347726e-05
-3.00014610934684e-05
-2.6815699120388e-06
-6.76779991867501e-06
-2.42786137783327e-05
-1.36919808420379e-05
-5.56401753888578e-06
-1.19947323371785e-05
-1.24055228586651e-05
-7.33524391606729e-06
-1.49433377973064e-05
-2.5554261572738e-05
-2.16455180936936e-05
-7.90617745580105e-06
-1.04550359889359e-05
-2.13731280020105e-05
-2.4738432925308e-05
-2.71615646159537e-05
-3.04560586765915e-05
-1.7126196649806e-05
-1.67356090237293e-05
-1.47160432105753e-05
-2.83406846121033e-05
-7.19621165965755e-06
-1.94988503447369e-05
-3.2286413642092e-05
-1.24086130780895e-05
-3.43367903601895e-05
-1.27484205317523e-05
-2.54113867775607e-05
-2.80945025699073e-05
-8.15431063231238e-06
-1.57032908283823e-05
-1.77966513287478e-05
-1.84356573954302e-05
-1.59144257144214e-05
-2.86620710087985e-05
-8.12448194524392e-06
-2.17706228315857e-05
-1.24744886846613e-05
-1.82155996580313e-05
-1.12507952783067e-05
-1.14513795271857e-05
-1.13225311043269e-05
-2.65617577766186e-05
-1.55904861794089e-05
2.87675968403997e-06
-1.01776510205186e-05
-1.29480118090889e-05
-2.6070211343219e-05
5.86155545834977e-06
-4.5723829394243e-06
-1.89467133577213e-05
-7.25451921903036e-06
4.96290701291629e-06
-1.64557659077909e-05
-1.69427594142481e-05
-1.75689682171329e-05
-2.87521558793682e-05
-1.12365458397166e-05
-2.06328271574791e-05
-1.86390900253863e-05
-1.95022955364719e-05
4.44028470108245e-06
-2.82827426811006e-05
-1.61855721312374e-05
-1.43894888353237e-05
-2.25814806948619e-05
-1.40151890834408e-05
-9.42039857831336e-06
-5.29709913274067e-06
-1.82399087591661e-05
-2.91203553785142e-05
-1.35872362572738e-05
-1.25808456642699e-05
-2.70249177936047e-05
-2.08087223609453e-05
-2.9453872742835e-05
-1.89601729808709e-05
-2.51385085198038e-05
-2.44504679751594e-05
-8.03606684022475e-06
-1.33690349497498e-05
-2.40825899308021e-05
-7.58466229488165e-06
-1.50964515828486e-05
-1.23147197321089e-05
-3.42333137717315e-05
-2.15865471245807e-05
-1.12251292238072e-05
-3.00661569006097e-05
-7.44401353443394e-06
2.09114494910227e-06
-1.66324714243671e-05
-3.10683502494564e-05
-2.79856936168686e-05
-2.20493662750716e-05
-1.92780172092819e-05
-1.94153073794293e-05
-2.11160687195586e-05
-6.0484946961601e-06
-1.32239304674183e-05
-7.03815956123418e-06
-2.75549432222126e-05
-1.81242562767123e-05
-1.19691629804333e-05
-1.74432399654081e-05
2.47249852781957e-06
-1.27911205084591e-05
-1.4589790303763e-05
-1.14686408331767e-05
-1.01995678120343e-05
-1.21217670394456e-05
-1.83205842218277e-05
-7.43104913992966e-06
-1.00515557679505e-05
-1.2980190777484e-05
-1.27655851048098e-06
-1.14947069136573e-05
-2.3021303783046e-05
-1.96640593357247e-05
-1.75234455943176e-05
-1.82135999498984e-05
-7.57809289888954e-06
-1.88688947382342e-05
-1.55577698476009e-05
-2.15130137202551e-05
-2.57860305768481e-05
-2.35203329782754e-05
-2.78846127765798e-05
-8.75898564334146e-06
-2.67803819206768e-05
-3.04898109572004e-06
-1.85242750222022e-05
-2.60548859668252e-05
-2.11448466838164e-05
-3.09604972333385e-05
2.63972942495902e-06
-1.36703991686873e-05
-1.62306753401878e-05
-9.98405737035865e-06
-1.46513171247311e-05
-2.22413009861419e-05
-2.85332163537739e-05
-2.59604919277983e-05
-9.87459849241306e-06
-1.17741603785998e-05
-1.48891042563415e-05
-1.82752557600234e-05
-2.97615817695661e-05
-2.99587488200212e-05
-1.89041505015777e-05
-2.42144501127882e-05
-9.24487572261278e-06
-1.25982554827006e-05
-3.72912644002711e-06
-3.07553429249272e-05
-7.45681691725907e-06
-2.45777007189116e-05
-1.73514331917775e-05
1.75334294886794e-06
-1.72566312917136e-05
-2.08192136548683e-05
-2.66576519914865e-05
-6.82979773415863e-06
-2.3770004850282e-05
-2.66161505499706e-06
-1.9234580899943e-05
-1.06807582013443e-05
3.05470854734352e-07
-2.7489548500938e-06
-1.12775419926192e-05
-2.48946779356021e-05
-1.62167919062364e-05
-2.58066805068109e-05
-1.59934349955783e-05
-2.43111915904239e-05
-1.03800607751812e-05
-1.65391420256142e-05
-4.70445323397135e-05
-9.16513291824615e-06
-3.04259033789591e-05
-2.21798547504888e-05
-2.98570674950324e-05
-2.61475261033234e-05
-2.3411109895774e-05
-1.59834539365294e-05
-9.20937299937262e-06
-3.13880286710843e-05
-9.50189521359425e-06
-9.0561517851033e-06
-1.54936332450997e-05
-2.68047759015669e-05
-6.13764897260907e-06
1.15023465401764e-05
-1.40643158794902e-05
-4.958745205763e-06
-2.86553298936356e-05
-3.52008820325478e-05
-8.17420887307567e-06
-1.11334566235395e-05
-9.68817480596846e-07
-8.5022694115934e-06
-5.34983783919336e-06
-1.50714516052641e-05
-9.39950840803212e-06
-8.90556077641284e-06
-5.88051710100519e-06
-1.73960334221569e-05
-2.71209239924675e-05
-1.74278828694304e-05
-1.26392556971256e-05
-3.27780383949125e-05
-5.66645505182554e-06
-1.60027146966775e-05
-3.44454719604928e-05
-1.37971589728603e-05
-1.09872766686857e-05
-1.98931702693452e-05
-2.56851558236482e-05
-1.53430813695358e-05
-1.37543692499514e-06
-3.21478145355974e-05
-2.05560777500573e-05
-2.54792029621239e-06
-3.34782850975629e-06
-3.20094915570933e-05
-3.5436436357987e-05
-3.42129140164705e-05
5.27223629694735e-06
-3.02970823711654e-05
-9.86731164817487e-06
-1.75471819035839e-05
-5.16367357906515e-06
-3.15058441294096e-06
-1.68951123122569e-05
-1.85873817595171e-05
-1.88716102658701e-05
-1.25570226796352e-05
-3.32527759934363e-05
-1.24974849879292e-05
-1.37594425528521e-05
-2.26190644828581e-05
-1.38264923256017e-05
-2.92071401268434e-05
-9.77636336125388e-06
-1.82550372521159e-05
-2.18578195238726e-05
-1.04534214841789e-05
-6.85369593781435e-06
-1.62087278710507e-05
-2.11944817118329e-05
-1.92144437333142e-05
-3.23252029524165e-05
-2.51348140922402e-05
-7.43131961114584e-06
-1.36241940105697e-05
-1.39687359150462e-05
-8.44376588332005e-06
-8.27766179674879e-06
-1.9845238843311e-05
-1.59024996869799e-05
-8.55136246717718e-06
-1.42266193756311e-05
3.35675096495397e-06
-1.83829105199034e-06
-1.39806931224156e-05
-2.73032235702789e-05
-2.12292871092763e-05
-1.03644852941206e-05
-2.56376329235116e-05
-1.99360398897858e-05
-1.8255107159183e-05
-9.3057789105937e-07
-1.19862683094254e-05
-8.59161568911504e-07
-1.75641947774431e-05
-3.66645079844052e-05
-2.1877008803372e-05
-2.81431197895782e-05
-1.55750880046768e-05
-1.78957869689369e-05
-2.34575888253885e-05
-2.13371692704396e-05
-2.15695995116052e-05
-2.07639140409978e-05
-1.45929236877346e-05
-1.976208385793e-05
-2.14822238716751e-05
-1.37155868101346e-05
-1.94159377363557e-05
-2.48759333632384e-05
-1.0326733994589e-05
6.25106888503509e-06
-1.3524930689748e-05
-1.5754915641431e-05
-3.04085047293744e-05
-1.70964795174971e-05
-1.30921822945522e-05
-1.87510672540198e-05
-1.35822737776503e-05
-2.24273635032178e-05
-4.78193286729586e-05
-3.16834709981964e-05
-4.96849091530923e-06
-3.32975651970247e-06
-1.74960518712393e-05
9.44592470788145e-07
-5.59658749248546e-06
-8.71525307957467e-06
-1.38494452551878e-05
-1.47871721641554e-05
-2.0820124459899e-05
-1.07816120582026e-05
-2.00359352716332e-05
-1.51644247198896e-05
-1.78840772866602e-05
-1.38020647453742e-05
-9.05633518993577e-06
-2.75654200735549e-05
-2.00227004902258e-05
-2.64169169643871e-05
-1.51426016265847e-05
-3.42652424124094e-06
6.93594905838078e-06
-2.0748032705755e-05
-1.74028573339269e-05
-1.93131649033581e-05
-2.10537732021448e-05
-2.93062828818977e-05
-3.76541674955239e-05
-7.14705305956347e-06
-1.84055644975197e-05
-8.43088899544222e-06
-1.54195420354817e-05
-2.04140204372872e-05
-2.13690737145587e-05
-3.27319132762522e-06
-1.39702225839269e-05
-1.76701379627751e-05
-2.66484543992982e-05
-8.54064163748556e-06
-1.89269628229212e-05
-1.6775797215015e-05
-3.06018655285298e-05
-2.28367979169866e-05
-2.0010287910555e-05
-8.31518140859737e-06
7.60408270347085e-07
-2.49001376641335e-05
-2.8472447875384e-06
-2.29849792560961e-05
-3.08768877090212e-05
-2.45889743336605e-05
2.09076810751274e-07
-1.80142161576269e-05
-1.08320809827763e-06
-1.94621586920741e-05
-7.14897890458335e-06
-1.62939900361463e-05
-1.64985287053044e-05
-1.99138590328401e-05
-2.1528721224805e-05
-1.22978106769318e-05
4.81244791626089e-06
-1.34323871079488e-05
-2.7420836824308e-05
-1.28013526553309e-05
-2.11598375175079e-05
-1.69225573904011e-05
-1.88466457105507e-05
-1.23780490095615e-05
-1.96923810744791e-05
-3.05555884637894e-05
-2.18256655097894e-05
-1.98922091137118e-05
-1.34882472524207e-05
-1.17800423217748e-05
-3.06323000581928e-05
-2.89286455971128e-05
-1.5474560615467e-05
-1.43848837648535e-05
-2.18138160304368e-05
-2.7848047766064e-05
-1.30207081945546e-05
-8.99981492438579e-06
-6.19576516592386e-06
-2.03531895807443e-05
-2.84871692356866e-05
-1.19419999519292e-05
-1.61190475614639e-05
-8.85678301647065e-06
-1.20576966611846e-05
-3.62548376044568e-05
-2.45786342956648e-05
-1.13788430348854e-05
-1.8506929684284e-05
-1.71452612428972e-05
-2.55034376718123e-05
-8.5330937030261e-06
-1.52477955124479e-05
-1.82931079715695e-06
-9.74814940215336e-06
-2.61286641169845e-05
-3.00400196181467e-05
-3.01887535665282e-05
-3.2088814154938e-06
-1.29523515458335e-05
-1.93066146791692e-05
-2.1517898784467e-05
-2.14610809239105e-05
-1.40633779937288e-05
-6.35416117859145e-06
-2.67641711112963e-05
-6.50469778282923e-06
-2.82923892477316e-05
-2.9615223678093e-05
-1.84080026635353e-05
-3.51397930592542e-05
-1.8537809735714e-05
-2.18849100665261e-05
-2.56960006542987e-05
-1.60634901074348e-05
-8.43766666867996e-06
-9.28373367953617e-06
-1.27552139022278e-05
-2.14817253049096e-05
-1.5695442554497e-05
-2.38178281865432e-05
-2.08084056927856e-05
1.43897451406062e-06
-1.74392727575629e-05
-2.13617317268972e-05
-1.79196829386192e-05
-2.7431988994535e-05
2.09171228748392e-07
-2.35992840311912e-05
-3.27622321759017e-05
-2.36196747318574e-05
-2.46541045941535e-05
-1.37410007116112e-05
-3.08773629924185e-05
-8.5230051889748e-06
-1.12139160212355e-05
-1.77369178559073e-05
-2.19630693425962e-05
1.48983364940134e-05
-1.40560514271919e-05
1.01594324573707e-06
-1.23490315060695e-05
5.02319414316065e-07
-1.47972628403703e-05
5.76113978022225e-06
-1.31794403921049e-05
-1.85218363483907e-05
-4.17529044486524e-06
-2.77586177973473e-06
-2.4908607355252e-06
-1.95113166475728e-05
-1.07575119104959e-05
-1.2730382023655e-05
-4.22147885199791e-06
1.15363064253576e-06
-2.07181208087612e-05
-3.03954836899376e-05
-2.46604660240999e-05
-2.31205657301745e-05
-1.77257919473752e-05
-2.33586575418941e-05
-7.57007210868703e-06
-1.81095614453254e-05
-4.76988930157861e-06
-1.88990333997638e-05
-6.10261012847993e-06
-1.48423557164659e-05
-9.2044157804497e-06
-7.07262272283842e-06
-2.12720911844903e-06
-9.04059368112752e-06
-1.77196442564353e-05
-3.40873840337771e-06
-9.96062126544887e-06
-1.36388731477218e-05
-1.06456828530317e-05
-1.40469701576051e-05
-2.64428928366013e-05
9.62778319401349e-07
-8.22154166447908e-06
-8.82451716974181e-06
-5.76949585855145e-06
1.19132263392913e-06
-4.03299044416694e-06
-1.27478813996993e-05
-7.04356871844179e-06
-3.1693148878836e-05
-7.05132945304726e-06
-1.65024658617234e-05
-2.94735806474003e-05
-6.6584145868606e-06
-1.5994430364355e-05
6.93597863028339e-06
-3.2026722409274e-05
1.94499472849211e-06
-1.51372121349773e-05
-1.8644599146108e-05
-1.54903434628288e-05
-2.54341477576009e-05
-3.43934981473809e-05
-5.43213826989965e-07
-8.07465675239306e-06
-2.75620408439878e-05
-2.46985234796845e-05
-2.15347795768472e-05
-9.33762323826175e-06
-1.82703221065239e-05
-9.16850337649217e-06
-1.76826337400465e-05
-1.7175989890584e-05
2.51035758490921e-06
-2.72532930281815e-05
-1.37396151576996e-05
-1.69248897332668e-05
-8.21781560124819e-06
-3.52319052967386e-05
-1.44444929274704e-05
-3.02728784105697e-06
-9.89769693269969e-06
-3.14007486145137e-05
-1.80936682532172e-05
-1.60988902211083e-05
-8.31594526830764e-06
-2.55264331185713e-05
-2.03008544994478e-05
-1.63892034507374e-05
1.20400470561814e-06
-2.1364664816468e-05
-2.61645737413772e-05
-2.32500303183492e-05
-8.28816598436557e-06
-1.02101468216595e-05
-3.14609830879946e-05
-9.62420858557696e-06
-2.09304316628504e-05
-3.23321716761404e-05
-2.37784722869219e-05
-1.82250754384026e-05
-4.28962032509846e-05
-8.86683391476335e-06
-2.11077919161173e-05
-9.86149649635764e-06
-1.98477178564987e-05
-3.18843555907356e-06
1.06156830925219e-05
-2.95249324685753e-05
-1.55253906338321e-05
-1.99049896833146e-05
-4.88312022740692e-05
3.58029772921961e-06
-2.71118675498389e-05
-3.1268081877891e-05
-1.92506453266882e-05
-1.27571404228577e-05
-8.29531521339399e-06
-3.25213017688879e-05
-1.04847589958756e-05
-5.57459227260971e-06
-1.38941342827936e-05
-1.09438548068601e-05
-1.92609054906286e-05
-1.77282291340885e-05
-1.57973845247139e-05
-2.08111916630868e-05
-1.62732375677601e-05
-1.90950475493915e-05
-9.98125226941876e-06
-2.56929487311654e-06
-1.8741270448306e-05
-1.4157762505357e-05
-1.6179384192294e-05
-1.81910435171624e-05
-4.84983246055321e-06
-1.34785979508742e-05
-2.32748237517373e-05
-1.45016326050076e-05
-2.26822247540933e-05
-9.51591932266927e-06
-1.6880567422004e-05
-3.25050628343101e-05
-2.56075901661404e-05
-1.70812716397827e-05
-8.81883620375334e-06
-4.22510593803796e-06
-1.07843739635063e-05
-1.55205266913812e-05
-9.43118660190828e-06
-1.60213446982903e-05
-2.3716348311533e-05
-2.11739458085714e-05
7.11769518900458e-06
-1.13798228139941e-05
-1.31102234656728e-05
-1.87089271291493e-05
-1.83114561556916e-05
-2.61163996534421e-05
-8.99864532904131e-06
-1.22777381518702e-05
-1.15221191092415e-05
-3.74507149726188e-05
-2.20156198923781e-05
-3.47150323951542e-06
-6.08080435670475e-06
-9.61221705535468e-06
-1.69298720703056e-05
-1.07048707786376e-05
-2.88459099281064e-05
6.31570886626277e-06
-1.56797112369564e-05
-1.48319546456121e-05
-1.81772413147189e-05
-2.01974699575705e-05
-3.21391540139128e-05
-4.15856818416287e-06
-2.43521088323005e-05
-4.07268211996689e-06
-1.42701943191887e-05
-1.77729637872479e-05
-1.34656400227465e-05
-5.78647995894385e-06
-2.23483117886643e-05
-2.95286767849921e-05
-1.75918176147954e-05
-1.83691140480665e-05
-2.478868548439e-05
-2.59476162721156e-05
-1.96832770199636e-05
-1.28402053658855e-05
-5.97458329880143e-06
-6.41014857573663e-06
-2.21914565609955e-05
-9.15752912285957e-06
-3.67799941767684e-06
-1.49740372819457e-05
-8.15455714996133e-06
-2.37478760152287e-05
-2.06298303613032e-05
-1.90359612559669e-05
-2.07661446245538e-05
-2.18804595376785e-05
-1.55569471444966e-05
-1.36570668821353e-05
-2.1605107929586e-05
-1.31055885449523e-05
-3.74880572293021e-06
-2.80236354071673e-06
-2.65586504202547e-05
-3.00132244983394e-05
-6.08127572722872e-06
4.01976584428146e-07
-1.23637693371625e-05
-1.79791953072026e-05
-1.22215173748738e-06
-2.65064185090492e-05
1.41719941533393e-06
-7.84136925144935e-07
-2.1634014816466e-05
-5.88817385135963e-06
-2.14206728962072e-05
-3.84302972594472e-05
-6.22323437621653e-06
-2.64789973339254e-05
-1.02003999241674e-05
-1.90325443673758e-05
2.13421334875781e-06
-1.85382489092268e-05
2.19720877537721e-06
-1.58666476098421e-05
-8.25331858340661e-07
-7.29022455654419e-06
-2.41118373031239e-05
-1.49929589755935e-05
-2.25137440581036e-05
-7.26660873122427e-06
-3.20294751122823e-05
-1.08334687511174e-05
-3.0100315048286e-05
-1.9188355530642e-05
-1.49219259169461e-05
-9.62234437402383e-06
-2.46307589660668e-05
-1.90724022936483e-05
-1.38325804789874e-05
-2.21540426691136e-05
-2.54465618426318e-05
-2.8188096688527e-05
-3.33002315060487e-05
-9.9390390560343e-06
-4.67740526356904e-06
-2.37580555796472e-05
-3.40953716515474e-06
-1.64242686637562e-05
5.8834369215926e-06
-1.84446035648478e-05
-1.0017723934156e-05
-1.43348784828831e-05
-7.87164926127288e-06
-1.36468281940235e-05
6.24176607697375e-06
-2.35750778510172e-05
-2.67581864322217e-05
-2.86534971045706e-05
-1.39737187525361e-05
-8.11442925379519e-06
-1.99999094405009e-05
-1.89195868582198e-05
-1.2428394184992e-05
5.26178848488822e-06
-9.38653368854908e-06
-2.02282484734121e-05
6.31713271137278e-06
-1.09655456384548e-05
-8.29746801133876e-06
-2.0916084082705e-05
-1.31136771766443e-05
-2.0258120376581e-05
-1.50635669557522e-05
-4.49812247467913e-06
-2.16365398597744e-05
-2.43212881119192e-05
-3.04195236027422e-05
-1.64378046736521e-05
-1.94709537615276e-05
-1.83473161603979e-05
-1.12902047336446e-05
-1.86972110156224e-05
-2.42359024655219e-05
-1.70793619540462e-05
-1.74537392093787e-05
-4.53330875908711e-06
-1.72901860267133e-05
-1.01188230051249e-05
-1.33427533227788e-05
-5.8962355467518e-06
1.10288865756442e-06
-7.88867796307492e-06
-2.19359608989241e-05
-1.5027628084624e-05
-2.6435438571448e-05
-1.46898846970015e-05
-1.22696349316521e-05
-1.24966816042103e-05
-6.90371799306546e-07
-8.35061970895757e-06
-6.38604690880904e-06
-3.3583114969055e-05
-3.65269022344707e-05
-1.52759598352777e-05
-1.88431176910058e-05
-1.91088322982667e-05
-8.61880435250494e-06
-3.09895002896883e-05
-2.37951760838162e-05
-7.99449574836825e-06
-3.15521659525697e-05
-1.3052206251249e-05
-2.80087747355079e-06
-8.73132578655068e-06
-2.27392346777339e-06
-1.88262404635453e-05
-2.41955339315827e-05
-1.9827036632188e-05
-1.58474177054145e-05
-9.66891397062104e-06
-1.02814309297833e-05
-9.65737015189392e-06
-1.22512106142588e-05
-1.40887812210826e-05
-8.792937594538e-06
-2.40234974783601e-05
-2.42165115247617e-05
-3.15328380047036e-06
-1.68038678363887e-05
-2.42380844156766e-05
-9.56276572587305e-06
-1.40737942996394e-06
6.65767136239365e-06
-2.48584205299739e-06
-1.96762605811969e-05
-2.51791572832778e-05
-2.59153405793504e-05
2.09742843031795e-06
-1.41659826521969e-05
-1.29043607080592e-05
-1.03720149220682e-05
-1.74556527123146e-05
-4.57634924503536e-07
-2.12404723367616e-05
-2.89469877490477e-05
-3.40096114203823e-05
-1.98866757256669e-06
-2.31340455707004e-05
-2.32577184752221e-05
-4.90911242102479e-06
-9.76915194267504e-06
-1.75817414641048e-05
5.08453342409849e-06
-6.38853684999491e-06
-2.12760518150396e-06
-1.551970654415e-06
-1.32568206425526e-05
-1.14428112571869e-05
-2.08510978066175e-05
-1.40657020328415e-05
-1.91461075013268e-05
-1.36289584606124e-05
-1.20358563858564e-05
-2.05367194453856e-05
-2.94188519036738e-06
-1.74365658103817e-05
-9.87435323675989e-06
-2.24129791399596e-06
-2.14884379161741e-05
-1.78718921575474e-05
-8.39109227623517e-06
-5.15027214244452e-06
-2.9163253639105e-05
-2.32081397264062e-05
-1.03723188379924e-05
-2.19073773731154e-05
-1.42466171831837e-05
-1.84808096030051e-05
-9.95420450408663e-06
-1.74344322680862e-05
-2.50121953816972e-05
9.41131922074022e-06
-3.01979731030787e-06
9.55089984638439e-06
-2.54850753580395e-06
-1.28004087166522e-05
-1.9015859597081e-05
-6.79941955004508e-06
-6.78724113013087e-06
-1.79597930117318e-05
-1.74470956495286e-05
-1.70549311234717e-05
-3.47614387833994e-06
-1.20137454172678e-05
-2.35626525139157e-05
-2.09644677841094e-05
-6.8386454064088e-06
-1.17045738468952e-05
1.94647221291345e-06
-2.87185011077067e-05
-1.89079793493738e-05
-2.75042263902449e-05
-3.40324466403642e-05
-2.77798274462254e-05
-2.2048287945516e-05
-6.41869701641742e-06
-1.89494207893984e-05
-1.04904201072883e-05
-1.13227754809503e-05
-1.89859344154528e-05
-7.65529462677046e-06
-1.51632313273603e-05
-2.98378410994978e-05
7.09152671849991e-06
-1.67519926550314e-05
3.88952418287215e-06
-2.84822060790156e-05
-1.43880906024766e-05
-3.28341763148249e-05
-1.39842925946833e-05
-4.17897543801691e-06
-1.36739705809377e-05
-2.47763795728472e-05
-1.24188316905287e-05
-2.61921336029641e-05
3.25147309989999e-06
-1.2863339552185e-05
-2.60964515134087e-05
-1.6490834905386e-05
-1.79362015274113e-05
-3.03454369544057e-06
-2.81447159687649e-05
5.61322777244803e-06
-2.68995449122331e-05
-1.15974053261397e-05
-1.49139115787565e-05
-9.35507373316485e-06
-1.41776993340447e-05
-2.64679785234024e-05
-6.42377975238793e-06
-1.18685504910503e-05
-9.84646163829097e-06
-1.25589922785442e-05
-1.60146496033236e-05
-1.75996795003955e-05
-2.6053533387622e-05
-2.29646133581094e-05
-1.84582195614296e-05
-2.71704628879454e-05
-1.04376300482838e-05
-7.08983450977033e-06
-2.82845022576253e-05
-2.33914360373961e-05
-2.71212200043405e-05
-3.10501324124285e-06
-2.62606181778661e-05
-1.94777407336739e-05
-2.18532264581737e-05
-1.19588719539279e-05
-3.29849125014988e-05
-2.16490403102473e-05
-4.24387584737357e-06
-2.27649059300076e-05
-1.84784683127355e-05
-1.03636249584681e-05
-4.4895625772717e-06
-1.16787324684159e-05
-1.11773493575918e-05
-6.27562514623642e-06
-6.9603335508367e-06
-1.361065898537e-05
-7.66880295026627e-06
-2.70515631628478e-05
-1.13182536535349e-05
-3.81267019556407e-05
-1.92866298159707e-05
-2.64852308213547e-05
-3.1261490683836e-05
-2.18690413958451e-05
-2.28946065352776e-05
-1.32526102704382e-05
-2.06272474992548e-05
-2.53302370222542e-05
-3.35478050689562e-05
-1.24915080943651e-05
-1.5480563209478e-05
-1.30815381977555e-05
-9.64903149988825e-06
-1.87710540812737e-05
-2.33763262005438e-05
-1.25853514545166e-05
-1.28491036090977e-05
-1.08170500000033e-05
2.59783616631775e-06
-2.61021354060855e-05
-9.46763603517029e-06
2.30686088069753e-06
-1.06281535338423e-05
-1.43794990431175e-05
-2.92910148836094e-05
-3.05446206510365e-05
-1.62643810472002e-05
-1.20800856505686e-05
-1.71807694678767e-05
-1.6945077453816e-05
-7.57769168092098e-06
-1.92810634278058e-05
-1.02743394880762e-05
-1.01610654067213e-05
-1.74288426151176e-05
-8.04110416951057e-06
-2.09827353839152e-05
-2.31099820087979e-05
-1.28578164744739e-05
-7.1179714633994e-06
-1.77701705439354e-05
-3.14954173022073e-05
-1.81385604378076e-05
-2.22801081436789e-05
-2.08522268996734e-05
-5.70173586066471e-06
-2.75571274736648e-05
-2.68342110561482e-05
-2.18248486946203e-05
-7.17061303270361e-06
-1.97071352848699e-05
-1.14105213011603e-05
-1.29951050623522e-05
-2.20555415485793e-05
-1.11118337743539e-05
-1.28792344254246e-05
4.50434746615438e-06
-2.46871341520213e-05
-1.61389428939304e-05
-1.52821601321372e-05
-9.83372498251937e-06
-1.24591261606708e-05
-1.17989096417778e-05
1.45824750035479e-06
-1.20855203642708e-05
-1.47167384819805e-05
-9.22468037779499e-06
-8.44035665499375e-06
-1.82969154010285e-05
-5.09850828911795e-06
-1.12037448568733e-05
-2.52461403765705e-05
-1.84598669951777e-05
-1.10435357739494e-05
-3.6713647857842e-05
-1.54748579343344e-05
-3.63272846039839e-05
-3.25581761602369e-05
-3.55820393488054e-05
-1.61991323778251e-05
-5.85344820475326e-06
-5.12803444553548e-06
-1.67792852019293e-05
-9.35626593694481e-07
-7.84115475370486e-06
-1.20542101783648e-05
-2.1945505277692e-05
-2.66454235951863e-05
-1.43654779275649e-06
-1.71703225548346e-05
-8.1435460239885e-06
-9.94959066788501e-06
-4.06005691461053e-06
-1.60879175855278e-05
-2.89332589062847e-05
-2.15184464727827e-06
-1.16288594853448e-05
-1.09189802836643e-05
-2.2222143737523e-05
-1.13462893637437e-05
-1.65985041603551e-05
5.82521909414051e-07
-1.60084508801774e-05
-6.89393672236616e-06
-1.70073215240415e-05
-2.55265900252762e-05
-8.75820408198713e-06
-1.65994695300509e-05
-3.09993700347483e-05
-1.11687162531553e-05
-4.2374837945148e-06
-1.18381393186877e-05
-2.92401850804689e-05
-1.85388029570589e-05
-1.41373647991197e-05
-9.05690140981317e-06
-1.20453754795373e-05
-3.99656088040841e-06
-1.50431012342597e-06
-1.78847926338863e-06
-2.10073908140356e-05
-8.71964900690746e-06
-2.11461737109244e-05
-2.25882799417903e-05
-1.1229612950168e-05
-3.2335067211725e-05
-3.33649554990587e-05
-2.20373880037053e-05
-1.97643374852574e-05
5.58902232393487e-06
-8.57595670285102e-06
-5.77564147857652e-06
-2.03138933561894e-05
-5.84838069989337e-06
-5.01410502692692e-06
-5.66413064953881e-06
-1.31658395721162e-05
-2.95128766261703e-05
-1.02593230745423e-05
-1.71050677031901e-05
-1.56168043665779e-05
-3.15552525537705e-05
-1.69768580387217e-05
-2.26121578878844e-05
-1.35998736931953e-05
-2.34501073419858e-05
-3.66768013296419e-05
-2.23569196100273e-05
-4.48434560114806e-06
-3.27652910958673e-05
-2.90325448974914e-05
-1.05154500057805e-05
-2.30402171031325e-05
5.88040624007075e-06
-8.60693953783367e-06
-1.83745391837083e-06
5.60008877575331e-07
-2.53937387264458e-05
-1.16844122600241e-05
-2.72124017379651e-05
-9.39629921933366e-06
-2.11931931514047e-05
-2.87894944414274e-05
1.45835535103781e-06
-1.71629278083617e-05
-5.10659431521971e-06
-1.47319883084914e-05
-9.85003461559134e-06
-1.34416657400097e-05
-5.59639810097588e-06
-2.73276395030884e-05
-8.05557485099909e-06
-7.38382898823357e-06
-2.56568733117459e-05
-1.34881675557898e-06
-4.37330620976621e-06
-5.52393531518221e-06
-4.0448740270049e-06
-8.5220657953409e-06
-1.30945246523278e-06
-1.86567420994123e-05
-1.66305009002816e-05
-4.48652822954439e-06
-2.66621707225153e-05
-1.87726584576256e-05
-1.39352340749438e-05
-1.92634986121359e-05
-8.22516130397479e-06
-1.13443747291503e-06
-5.88512077882823e-06
-6.55795102472339e-06
-1.21642467826187e-05
-2.16302033332812e-05
-3.53913859182618e-06
-1.02267793021052e-05
-1.0180619668662e-05
-1.25999519069128e-05
-3.10175568278231e-05
-1.15673797340148e-06
-3.09592712814699e-05
-1.52409105997264e-05
-1.85797835668336e-05
-2.29574863835325e-05
-1.26282514061253e-05
-5.76987674198875e-08
-6.61263390596711e-06
-2.77041453739978e-05
-1.29356237372984e-05
-1.18703394794495e-05
-1.44074179013359e-05
-1.6282739622864e-05
-1.47808151969625e-05
-2.32216799594807e-05
3.89876254435927e-06
-2.41232647537685e-06
-1.71122850790328e-05
-1.07709954250291e-05
-1.67809141439406e-05
-3.68677754320016e-06
-1.42126470598714e-06
-1.49219804238943e-05
-9.39280332661389e-06
-2.30650458481356e-05
-1.29820423537593e-05
4.70665874619431e-07
-2.07852192494565e-05
-1.26980076382297e-05
-1.9102725155957e-05
-1.64512639009332e-05
-1.51486911170331e-05
-2.99246725327827e-05
-1.6874667875165e-05
-1.20149285873231e-06
-2.35300450865383e-05
-1.65950208299182e-05
3.92054335695315e-06
-8.07014261851041e-06
-1.05256965850295e-05
-2.25231426518019e-05
-2.20702981102388e-05
-1.73716008315722e-05
-2.84042131338875e-05
-9.93296643519278e-06
-2.44597765606326e-05
-1.87177762994305e-05
-5.74230175538833e-06
-9.2209883903398e-06
-1.29816847735735e-05
-2.64090028230889e-05
-8.74435356624038e-06
-1.41965718045619e-05
-1.82689960399724e-05
-1.23824964047148e-05
-7.76475985967705e-06
-2.58718609246747e-05
-1.66861490371356e-05
-8.06875050819162e-06
-2.96605473256296e-05
-2.32535631499738e-05
-1.377582885099e-05
-3.39542452306755e-05
-9.92288226625135e-06
-5.4600112421158e-06
-2.41731967090336e-05
-3.09121372466296e-06
-2.84898241455386e-05
-1.83496162100308e-05
-1.27533115213514e-05
-7.19789925517424e-07
-2.18114791907661e-05
-1.73399064319814e-05
-1.41407864845541e-05
-1.64764064928417e-05
-2.24640081232754e-05
-1.29326838763175e-05
-9.45951597894848e-06
-1.22577163958385e-06
-2.11966401950309e-06
-3.01767419916051e-05
-3.31113918457738e-05
-2.15127447937529e-05
-1.84536451930417e-05
-5.72628314817261e-06
-1.01694590450071e-05
-2.14162010745673e-05
-1.08636872237588e-05
-1.9891232151187e-05
-3.45133169970778e-05
-3.75923633520735e-06
6.98873445813586e-06
-1.79667988018015e-05
-1.64095622828864e-05
-2.48807674545108e-06
-6.76677361128363e-06
-6.67759132168116e-06
-1.42365057084593e-05
-1.47629553511437e-06
-2.9492119271537e-05
-2.76895707490032e-05
-2.95828765187155e-05
-2.31543932326006e-05
-1.65389110862652e-05
-2.23888086368632e-05
-1.0845065024128e-05
-6.8091574013145e-06
-1.30590961164753e-05
-1.36922246332984e-05
-2.92780813498364e-05
-2.20402186884292e-05
-9.87017963106694e-06
-3.65512149840208e-06
-4.49660184217956e-06
-1.84603083276711e-05
-1.0992192225267e-05
-2.19497484200716e-05
-1.88807680380408e-05
-2.46880850569184e-05
-1.80212671140524e-05
-1.99825776120595e-05
-2.78994424704199e-05
-1.29725590203017e-05
-2.92089322463969e-05
-4.09645984380249e-06
-4.76097243084291e-06
-2.51708789244457e-05
-1.31341505730053e-05
-3.55544035965118e-05
-2.26310264489857e-05
-1.52387047181824e-05
-1.11978983994479e-05
-2.8105425349281e-05
-1.2930750161207e-05
-1.47077801386551e-05
8.94000164061742e-06
-1.09763126017175e-05
1.50201786952077e-06
-7.52869394496433e-08
-1.49029147103994e-05
-8.65918838913083e-06
-1.39575641002241e-05
-1.67470104902931e-05
-1.37661403647831e-05
-2.40905701468557e-05
-1.9587871520995e-05
-1.5155122232385e-05
-1.70846085786304e-05
-2.15444656259098e-05
-4.61091733893249e-06
-2.4475471754468e-05
-2.15094093148133e-05
-5.33964869574518e-06
-4.02165295722228e-06
-1.9706901881117e-05
-1.52819030663046e-05
-2.4667397103137e-05
-3.1927925451337e-05
-2.485709825163e-05
-1.76405034999868e-05
-2.09251891173631e-05
-2.44857444797442e-05
-2.73904515664593e-06
-3.26516083911028e-05
-1.74282088253169e-05
-2.33711462053147e-05
-2.1415773752382e-05
-2.48869446135945e-05
-1.95517286452991e-05
-1.57476628650122e-05
-1.20098397416199e-05
-2.02116477782983e-05
-2.41318578047449e-05
-2.52130291611658e-05
-1.67461172432363e-05
-1.80815655835807e-05
-2.39192670489337e-05
-1.39670337408004e-06
-1.07573183883589e-05
-3.23366671915476e-05
-5.92413605089763e-06
-3.00944331741993e-05
-1.92752989602788e-05
-2.88408839582227e-05
-1.71579849765202e-05
-2.4604172454395e-05
-3.14004122355334e-05
-2.52070833740061e-05
-2.34345768374905e-06
-1.4662597398875e-05
-1.14069430668507e-05
-2.13418837077943e-05
-8.44488750786022e-06
-2.57399520391186e-05
-3.43525397394518e-05
-2.44033528494834e-06
4.96097204626801e-07
-3.08827336065134e-05
5.77429437548565e-07
-2.18995711129175e-05
2.37800944546311e-06
-7.62620457960691e-06
-3.18100210840041e-05
-1.42907247839786e-05
-1.08363937209604e-05
-2.39245832540275e-05
-7.40204708519035e-06
-6.42970551941281e-06
-1.78426198388088e-05
-2.4027356159785e-05
-2.11940169649782e-05
-1.68338046033783e-05
-1.791239995099e-05
-3.29301758223385e-06
-9.31958143304449e-06
-1.66798062586297e-05
-1.3782850735568e-05
-1.16229190631094e-05
-1.51244090814236e-05
-1.53306653767477e-05
-7.09595959697989e-06
-1.98786712477404e-05
-2.54793165565573e-05
-1.96069766618145e-05
-4.58271739496674e-06
-9.26239193290946e-06
-1.3618578009101e-05
-1.86345118783217e-05
-2.09791772214765e-05
-1.07176499492897e-05
-3.37987753899257e-05
-1.12325065793122e-05
-3.47244360894283e-06
-2.70122020594595e-05
-2.55835279955705e-05
2.86595946377737e-06
-7.65311630701959e-06
-1.99960762249494e-05
-1.0045400069607e-05
-5.25579843831491e-06
-2.06935438760631e-05
1.38407033331005e-06
-1.03784134756971e-05
-8.53329331333167e-06
-2.1992177034987e-05
-1.43964591461365e-05
-1.69058769513262e-05
-1.43314115548879e-05
-2.24921853970139e-05
-9.55635218172032e-06
-1.26587259760867e-05
-1.82070954036044e-05
-1.75074121701103e-05
-7.71662883039684e-06
-7.14619765751179e-06
-1.73861637086821e-05
-2.32743136444429e-05
-9.43128167098687e-06
-1.89977250222351e-05
-2.50855145083369e-05
-1.94319915806933e-05
-3.86074317666447e-05
-1.50693530788902e-05
-2.31588572252783e-05
-6.79515437874052e-06
-1.67612336835527e-05
-1.84646878543724e-05
-8.95020745864449e-06
-9.8142185241659e-07
-8.09747413567996e-06
-2.66907920592546e-05
-1.26702983650588e-05
-9.27963984888978e-06
-3.89920421075412e-05
-2.32664423399731e-05
-3.54789278449803e-05
-2.29866124516047e-05
-1.52689739747558e-05
-1.59668717414427e-05
-6.76060489125661e-06
-2.41063517418508e-05
-7.13141584889417e-06
9.27547890242689e-07
-4.50499296382905e-06
-3.12683956124511e-06
-1.4975612261527e-05
-1.02177104343171e-05
-2.67263997479658e-05
-1.0475718544832e-05
-3.28255343074873e-05
-3.05545909732073e-05
-1.60764664742998e-05
-2.92070885440082e-05
-1.24990150775663e-05
-1.20874692768018e-05
-1.42939791131527e-05
-1.96449743817074e-05
-1.6983261242244e-05
-2.01818335992077e-05
-8.05705603575609e-06
-7.89030745336871e-06
-5.97355806427111e-06
-1.65140310529218e-05
-4.95159765432129e-06
-1.70882240579779e-05
-2.43750966610711e-05
-8.41529247224521e-06
-7.96463840570049e-06
-3.59279924728193e-05
-1.08710900369837e-05
-1.93609377543974e-05
-7.68101513855731e-06
-1.66765523352278e-05
-3.17788589070304e-05
1.81893003390439e-06
-2.71915105152711e-05
-1.01310944708796e-05
-2.24302531665631e-05
-7.36039797029305e-06
-1.37307312012408e-05
-7.46279716217729e-06
-1.25889481757287e-05
-2.83697763797847e-05
-4.26941924792789e-06
-1.23938636111022e-05
-1.6727324019189e-05
1.10332548581172e-05
-1.5217771465176e-05
-2.1282876503111e-05
-2.92950912040981e-06
-1.42102465207088e-05
-2.12935331285474e-06
-9.02891606750753e-06
-5.27941086070901e-06
-2.5722756171851e-05
-2.95208219049267e-05
-1.30161889820595e-05
-1.99874884617864e-05
-7.13836040759808e-06
-1.66518769926809e-05
-7.51851939738603e-06
-1.42134856938008e-05
-3.31010526971475e-05
-7.06277315773929e-06
-2.05684889345636e-05
-2.16807386858537e-06
-1.85653677315225e-05
-4.05591424178738e-05
-1.70809446397161e-05
-6.82657897794192e-06
-1.32909282833769e-05
-1.50297578763311e-05
-1.39756849995262e-05
-1.60833611942731e-05
-1.36797041714173e-05
-6.1125896400097e-06
-1.87973653165578e-05
-3.91967547112711e-06
-2.11928661273995e-05
-1.64999282038988e-05
-8.58135135006172e-06
-1.229287320736e-05
-6.46134520762749e-06
-1.87033343886639e-05
-9.37431442830123e-06
-2.88054942177967e-05
-2.22719082305384e-05
-2.16825147696528e-05
-5.06167078270318e-07
-7.4620511108985e-06
-2.33952950599305e-05
-1.47024787093487e-05
-9.52808914795152e-07
2.13759484065576e-07
-2.17586288599555e-05
-2.83489590901712e-05
-2.44961661613823e-05
-9.55489824599098e-06
-5.95921437771542e-06
-1.75109322528679e-05
-1.43893831525078e-05
-1.02799635634829e-05
-8.97757331017315e-06
-1.88360443825364e-05
-2.03285557330863e-05
-3.45068202221252e-05
-2.06583914645489e-05
-1.5773240184883e-05
-3.85677116156026e-06
-1.30796153223261e-05
-1.04720450312183e-05
-2.66691635744238e-05
6.00995699552008e-06
-1.37345690368805e-05
-8.74593474966158e-06
4.15524872098819e-06
-2.70031929797369e-05
-2.40374580117609e-05
-2.28168916405055e-05
-1.73129952147486e-05
-8.83351580050223e-06
-1.09675297199522e-05
-2.75523842842898e-05
-9.49210960239755e-06
-1.68699203990228e-05
-2.50049988804977e-05
-3.28924783324214e-05
-2.51895639649447e-05
-2.62691682909149e-05
-7.23332858412836e-06
-1.17226866115187e-05
-1.4018072069346e-05
-1.35726256300956e-05
-1.66768733051168e-05
-2.77525343745193e-05
-1.11228991689604e-05
-2.59732343655713e-05
7.42823429357384e-07
-2.13716453784514e-05
-1.23526871135143e-05
-9.45021227011743e-06
-2.33408648936114e-05
-3.04335167370503e-05
-1.20349028882907e-05
-2.16335832482012e-05
-2.39562638611581e-05
-2.12648443493492e-05
-3.30084553259467e-05
-8.5099603150586e-06
-9.57719965506714e-06
-1.64988765175008e-05
-1.5687921662012e-05
-2.21951068231897e-05
-2.110609891277e-05
-1.28977258400036e-05
-2.65834705767695e-05
-1.8781296207627e-06
-1.28567377921591e-05
-9.31632629962867e-06
-1.51791201750709e-05
-1.22555346782427e-05
-5.46672514205313e-06
-1.29327369269892e-05
-3.46729606677156e-05
-9.38209020910207e-06
-1.24241343027293e-05
-1.21161072510857e-05
-1.59387531442278e-05
7.6072574445449e-06
-2.33753720072905e-05
-1.04468568164393e-05
-1.19309773782803e-05
-9.2224909026954e-06
-1.05234247967342e-05
-1.05851024047039e-05
-1.0846006592046e-05
-2.86686579359603e-05
-4.46907979306925e-05
-1.51445032005342e-05
-1.96334852513853e-05
-2.2662757720543e-05
-1.5486294346984e-05
-2.33645128068553e-05
-2.10015199258602e-05
-4.17848153073865e-06
-2.11070417240449e-06
-2.05722248114068e-05
-4.03702948445686e-06
-1.63741450946549e-05
-1.04241755072192e-05
1.13745656011057e-06
-2.6801951661313e-05
6.21208899883546e-07
-1.83271221842755e-07
-1.83105874606024e-05
-2.35384328533505e-05
-3.32307998111854e-05
-2.04197842845699e-06
-9.82906490128195e-07
-3.69817906046417e-05
-2.14401288126433e-05
-1.51996051567763e-05
9.30627539415678e-07
3.62715153767903e-06
-2.61418703653878e-05
-1.66844918487736e-05
-2.11363356953835e-05
-1.86228488678222e-05
-3.35615751234552e-05
-2.82691079074901e-05
-2.5026389458912e-05
-1.27133551149328e-05
-1.27465963614481e-05
-3.88939351711627e-06
-2.14885072806379e-05
-9.55385611780469e-06
-2.20007124458087e-05
-1.03611505811415e-05
-7.34785213334101e-06
4.00275873643921e-06
-2.7343557559135e-05
-1.65293363824757e-05
-2.86494012143646e-05
-2.19597212592003e-05
-1.96529304843895e-05
-2.44213386543783e-05
-1.92228943849824e-05
-9.94917990146037e-06
-6.77424776098041e-06
-3.76848032844739e-06
-2.87711986811736e-05
-2.69030218726825e-05
-2.30687505244894e-05
-1.35325781792871e-05
1.04822255451594e-05
-3.73159417568367e-05
-1.07290501444519e-05
-8.37634765310657e-06
-1.48091267408586e-05
-2.52857075119184e-05
-3.4186638113608e-05
-3.65490853646152e-06
-1.62740536909165e-05
-1.86220821337652e-05
-7.16138823173503e-06
-1.56766337155711e-05
-5.18218411701275e-06
-2.69963614006165e-05
-1.97425115533371e-05
-1.93832824287164e-05
-2.7873578103129e-05
-2.68782131036318e-05
-2.9517793013852e-05
6.30244257095845e-06
-1.96941259756601e-05
-1.9296064264772e-05
2.01928375982175e-06
-3.04186495783234e-05
-1.39499999678389e-05
-8.74482174435696e-06
-1.84525185376842e-05
-3.89660639734314e-06
-1.73626572704881e-05
-2.07061125112154e-05
-1.3469987227904e-05
-8.20080161536054e-06
-4.33008563518358e-06
-2.99899274518056e-05
-7.74980181342777e-07
-3.17750166455283e-05
-1.01396870148276e-05
-2.25260817941631e-05
-5.61106497416114e-06
-1.55292792787358e-07
-1.63175703832183e-05
-3.32007249143827e-05
-4.05142295866216e-06
-1.16516967576325e-05
-9.15531353004424e-06
-1.70448532296086e-05
-2.4194522230195e-06
-3.51542417277207e-06
-3.08705145152156e-05
-2.51279324343344e-05
-1.96424843467896e-05
-7.61227643100061e-06
-1.60685282423861e-05
-3.46133972447856e-05
-8.4985247399925e-06
-2.57204439236474e-05
-1.75859989673429e-05
-2.70464580472323e-05
-3.21716676708475e-05
-2.3639993735114e-05
-1.02454457808781e-05
-1.50671108797712e-05
-2.79595004068748e-05
-4.20707500707452e-06
-8.54135324893854e-06
-1.27645441695244e-05
-2.04153049670416e-05
-3.07314722687653e-05
-1.1095365045848e-05
-1.70633911432453e-05
-3.17349610136858e-05
-2.41582895558134e-05
-1.36033445401249e-05
-1.44286745853964e-05
-8.43950639490996e-06
-2.19405898425074e-05
-1.62573475589302e-05
-9.79455374163737e-06
-7.29509162494958e-06
-2.65749911284861e-06
-2.47324653793809e-05
-1.83132531337147e-05
-3.21721975233941e-05
-1.64081423143004e-05
-2.70994538450485e-05
-1.5981397695674e-05
-1.38297921132227e-05
-2.04377944669934e-05
-1.37173998778898e-05
-1.09593057437548e-05
-2.19785995992634e-05
-6.53438333456673e-06
-1.39262556171093e-06
-1.03443756035908e-05
-1.76162682554383e-05
-6.34067751800964e-06
-2.8145733647489e-05
-2.52837879804074e-05
-1.70546645020812e-05
-5.62271029066318e-06
-2.02327875487012e-05
-3.50470196336545e-05
-3.21252566612525e-05
-1.61386832719202e-05
-1.8479011442434e-05
-6.70240476388785e-06
-9.24143228030029e-06
-9.62841045479534e-06
-2.04363853718363e-05
-2.0890481152036e-05
-3.06640158821913e-05
-1.8130819389167e-05
-5.5771410529919e-06
-3.48731706725923e-05
-4.19203003812016e-06
-8.07117886055822e-06
-2.01677129954702e-05
-7.68080813841666e-06
-7.71313724354178e-06
-8.2717071772926e-06
-2.3408475548869e-05
-2.7433032084222e-05
-2.0710607941526e-05
-1.22122896434749e-05
-1.92057255614006e-05
-1.15569724442855e-05
-2.78379396261205e-05
-4.06065624484653e-06
-1.41535333154424e-05
-3.85093404507899e-05
-2.33072477016476e-05
-1.36242499057254e-05
-4.69688982767739e-06
-1.8827769985897e-05
-9.01877860597849e-06
-1.45518533279756e-05
9.84814101716875e-06
-2.13129904179244e-05
-1.56986712947131e-05
-2.56359247975e-05
-1.81065236704711e-05
-1.19713750782326e-05
-2.42145801463134e-05
2.30613187991724e-06
-2.0929328431842e-05
-1.26936354735074e-05
-1.47886243220046e-05
-2.69619040821379e-05
-3.84364019750989e-06
-1.66887780807574e-05
-9.57543145209203e-06
-1.5495905903356e-05
-5.07635985376724e-06
-2.16159177573466e-05
-1.63918246665148e-05
-2.10231966355367e-05
-8.12687984526213e-06
-1.29629341951165e-05
-1.37434292718237e-05
-5.49221660723083e-06
-5.55742143223483e-06
-3.01077144889128e-05
-3.52027301250881e-05
-1.28302589090224e-05
4.97124236383878e-06
-1.25950767950025e-05
-2.18685139247722e-05
-2.72784363821194e-05
-2.49083789537764e-05
