# Supplementary material for: Research on computational propagation and identification of mine microseismic signals based on deep learning
Source: PLoS One. 2025 Oct 22;20(10):e0334641. doi: 10.1371/journal.pone.0334641 (PMC12543183; doi:10.1371/journal.pone.0334641)
Supplement: S11 Data — (ZIP) [file pone.0334641.s011.zip › 000101100002701.xlsx_0.txt_24.txt.txt]

-9.69342300396435e-06
-2.01499627095696e-05
-2.04873500830732e-05
-2.0064265047829e-05
-2.25278596487482e-06
-8.97934257573008e-06
-1.27525326939273e-05
-1.56610922993754e-05
-2.39421788304684e-05
-2.8001873382309e-05
-1.50056149240683e-05
-1.71605310374304e-05
-9.42137568976772e-06
-2.70213289243875e-05
-1.29716688292509e-05
-2.91262141331465e-06
-1.63511679578496e-05
-7.89203723946902e-06
-3.10363752236312e-05
-4.54913148925765e-06
-5.04995435128121e-06
-1.94770077919141e-05
-1.60319710200871e-05
-2.04836097507316e-05
-8.3996438120048e-06
-2.34131535588076e-05
-2.4666247103342e-05
-5.40881796438461e-06
-4.47461103787799e-06
-8.76606381345583e-06
-1.25711987673927e-05
3.87962106654655e-06
-1.903367204884e-05
-2.81463187100532e-05
-2.53685955709076e-05
2.8290040422269e-06
-1.87749151810341e-05
-2.15530064504592e-05
-2.06303784575675e-05
-7.76583947418604e-06
-2.31650071082059e-05
-2.85024462899224e-05
-4.5565916598017e-06
-1.29168253879767e-05
-1.68559351108767e-05
-2.84664330295934e-05
-1.91127247178175e-05
-3.99978104704763e-05
-8.37166630289881e-06
-9.01027151033616e-06
-2.20353152328437e-07
-2.33029464338109e-05
-1.16293020478871e-05
-2.14168360314655e-05
-2.32758627979045e-05
-1.87196895451574e-05
-1.41492681353005e-05
-3.03632399050358e-05
-1.16433635794004e-05
-1.1036410952733e-05
-2.62288478894878e-05
-1.33452596886318e-05
-1.91384145918153e-05
-2.77031114668213e-05
-2.49247665978658e-06
-1.77595885708095e-05
-2.0072179358681e-05
-8.27323603430603e-06
-1.17818118955375e-05
-1.93587024783607e-05
-5.92507992499853e-06
1.79342678481649e-06
-3.01241812994303e-05
-1.01551662788157e-05
-3.46796492005001e-05
-2.55848416692241e-05
-3.42485810938151e-05
-1.78568760654749e-05
1.42727654541946e-06
-1.19660217394053e-05
-2.26662484247727e-05
-4.59224530301534e-06
-1.7022101307053e-05
-4.36874869786721e-05
-7.17676811896888e-06
-1.08224622461643e-05
-1.71738450877805e-05
-2.77505584432221e-05
-4.54235729419968e-06
-3.42929187494947e-06
-2.27246646683316e-05
-1.24767756904844e-05
-2.58295487048594e-05
-2.00321899796736e-05
-1.14787879972239e-06
-5.98202396773099e-06
-1.02966805951586e-05
-2.6060299734261e-05
-3.28038338735765e-05
-5.0976261181967e-06
-1.43775137081907e-05
-1.45594829291313e-05
-1.89535380265518e-05
-2.09904146603723e-05
-1.70455953956534e-05
-1.29829908804732e-05
-5.1458489935676e-06
-1.18058510581104e-05
-1.42834717948683e-05
-1.78356192992309e-05
-2.43220324110619e-05
-2.89877455749538e-05
-8.14188498928645e-06
-5.43753391998127e-06
-2.50754513851742e-05
-1.25320555056462e-05
-1.79140778109324e-05
-7.97227012853469e-06
-2.44501943038533e-05
-2.58899798219302e-05
-2.658060616603e-05
-4.1730651888107e-06
-1.65495025132923e-05
-1.80982109152114e-05
-1.35833861454575e-05
-1.0251563823131e-05
-2.05084809918775e-05
-8.06328441108267e-06
-2.40496777203866e-05
-3.54965753935803e-07
-2.44521676287493e-05
-5.60210905395694e-06
-5.39268168594695e-06
-1.81620640329762e-05
-7.5344782112434e-06
-1.53187683672025e-05
-2.55783507802973e-05
-1.16853719924813e-05
-2.19234072760478e-05
-1.64432405448203e-05
-3.01153050594814e-05
-5.39450784516334e-06
-2.09241666317063e-05
-1.33402972689662e-05
-1.67703301316969e-05
-2.6478153014474e-05
-1.45763644332908e-05
-8.96405930613796e-06
-2.71927039487205e-05
-1.42492103636775e-05
-3.27402885525812e-05
-3.16680472711608e-05
-2.37642976406881e-05
-1.00129066322916e-05
-3.69855115333312e-05
4.18987692824468e-06
8.11061587823892e-07
-3.12133196852631e-05
-7.09380274027125e-06
-2.2264442521302e-05
-8.3843177478522e-06
-2.1554978075602e-05
-1.04181648817908e-05
-2.83141348711826e-06
-1.72351350769583e-05
-3.13269378867504e-06
-2.73282716566806e-05
-1.49838336957812e-05
-3.01751978321608e-05
-2.01078318217678e-05
-1.10917806953286e-05
-1.39984804568562e-05
-2.66504154113011e-05
-1.20280480570205e-05
-3.81644554919283e-05
-8.2085205827277e-06
-3.04411757718408e-05
-2.14707392582133e-06
-2.54200916247495e-05
1.28654847012219e-07
-1.28281898892344e-05
-1.19632200333693e-05
-9.0833798351746e-06
-1.84271499810846e-05
-1.26451900672827e-05
-2.88244800987484e-05
-2.53208634783252e-05
-2.05800107303031e-05
-3.21040871194152e-05
-2.48495646504236e-05
-1.38522880562978e-05
-2.46295802693336e-05
-1.76448887794773e-05
-1.8639475762141e-05
-4.15879011346807e-06
-7.19517276687609e-06
-2.19126413443245e-05
-4.16659555518973e-05
-1.38885113435439e-05
-7.33902202454123e-06
-2.69267433400146e-05
5.59603968990032e-07
-2.3221439542768e-05
-2.53299962173591e-05
-1.89177335322148e-05
-9.8903832646556e-06
-1.73378546513698e-05
-8.2219037521725e-06
2.10738747904465e-06
-1.44155634690241e-05
-1.44462080726716e-05
-1.90997346363775e-05
-2.42943471756849e-05
-2.95282225117911e-05
-2.98972029764689e-05
-9.02144357396354e-06
-1.93086451474078e-05
-2.29070715016977e-05
-2.47411684299936e-05
-2.7771411657675e-05
-1.58156921242128e-05
-2.93727501770359e-05
-2.1805236940786e-05
2.67272080624692e-06
7.59278416069356e-07
-1.98542569936202e-05
-2.03068227926428e-05
-1.33702773638562e-05
-1.92796718016452e-05
-1.2343781885975e-05
-4.59957590479626e-05
-2.05363018582242e-05
-2.59977021772732e-05
-9.0020722535932e-06
3.69799875669527e-06
-2.32389171533128e-05
-2.54276304434916e-05
-2.62100871548068e-05
-1.56669615833478e-05
-3.21935248746796e-06
-1.11975847554212e-05
-2.46950547064452e-05
-1.00046363964035e-06
-1.74973670009414e-05
-2.64499525269417e-05
-3.45959731537957e-06
-2.42029254631582e-05
-1.72634691570979e-05
-3.90895564191171e-05
-2.73221835571004e-05
-1.48590757314096e-05
-3.70747068295361e-05
-2.08771609512408e-05
-7.2461303357827e-06
-3.71600009452223e-05
-1.9553696390814e-05
-9.40809257847009e-06
-2.28020752183286e-05
-1.36212970750364e-05
-1.95214388099646e-05
-1.38332507403895e-05
6.94442097074822e-06
-2.73564292376352e-05
-2.18840532555272e-05
-2.54160811399746e-05
6.84870613398997e-06
-1.93537190053909e-05
-1.93692616623924e-05
-2.76927614580929e-05
-9.79536272528142e-06
-1.8857598494954e-05
-2.67770179833093e-05
-1.92178069204903e-05
-6.32441844993097e-06
-1.1754499079091e-05
-2.88088325728885e-05
2.83988447158708e-07
-3.34440322520131e-05
2.81907217243379e-06
-2.39958991606893e-05
-1.7600165175948e-05
-1.50784681250112e-05
-2.78823210259494e-05
-2.52554628731938e-05
-2.59492796929483e-05
-3.22437305275305e-05
-7.56249611491658e-06
-2.66502061633598e-05
-1.6788887622167e-05
-3.2845342375293e-05
-9.02034070266829e-06
-3.05245569978179e-05
-3.00163514459386e-05
-1.56310961950088e-05
-2.49262818561886e-05
-8.4200393529e-06
-1.63256152895107e-05
-1.31258591366471e-05
-1.28972929782716e-05
-2.13342463120365e-05
-1.82079274623734e-05
-2.99580022385516e-05
-2.92297194648231e-05
-2.49762732089732e-05
-1.73068059138958e-05
-1.92478724476003e-05
-3.03234051951438e-05
-1.26378601587291e-05
-5.73409667472575e-06
-2.04689245362572e-05
-8.84128993669847e-06
-4.37452488286827e-06
-1.50682676230757e-05
-2.07947525618425e-05
-9.28581279993911e-06
-1.47707444288223e-05
-1.27168403369445e-05
-2.53346240609965e-05
-8.97404626085469e-06
-8.20858593898655e-06
-2.0351036940242e-05
-1.94339434829581e-06
-2.57019049064934e-05
-1.82577361036188e-05
-1.52550634012349e-05
-2.22589814740088e-06
-1.88844586015368e-05
-2.07201062517113e-05
-1.82144397490216e-05
-2.95923448587041e-05
-2.24132876796833e-05
-1.38181008417743e-05
-1.63848268258185e-05
-1.55113606471525e-05
-7.23249571184397e-06
-8.72971988212151e-06
-4.31597600925853e-06
-5.37941325525967e-06
-2.27118596717711e-05
-1.9184912576183e-05
-6.70156734721916e-06
-1.88402857600507e-05
-1.91104159401055e-05
-2.95221950653575e-05
-2.06738566350981e-05
1.09142026156987e-06
-1.77991501032727e-05
-2.4472448997192e-05
-7.88934871919844e-06
-2.40783836242058e-05
-1.22926292417555e-05
-1.39099797807341e-05
-2.10662877609253e-05
3.7741520394644e-06
-1.95420714833808e-05
-8.81404729615624e-06
-1.94552801628706e-05
2.29210059886406e-06
-2.26455681371411e-05
-3.22600815657846e-05
-1.52743599457268e-05
-3.99910675760151e-06
6.81582261000375e-06
-1.02768988630135e-05
-4.09785577472175e-05
-1.85364689871408e-05
-1.6081164015808e-05
-2.82881036000121e-05
-1.59256691207533e-05
-1.80914195087093e-05
-2.74261969071111e-05
-2.13487081804131e-05
-2.47869388800572e-05
-9.70277852588483e-06
-5.62404926037866e-06
-2.47113679640198e-05
-1.2108038696846e-05
-2.93525811484359e-05
6.33429765974911e-06
-1.39183621093932e-05
-1.94460271817137e-05
-1.56800681578519e-05
-5.85856571251027e-06
-3.16323624372246e-05
-1.58449268881186e-05
-2.58859923501931e-05
-1.93880240647378e-05
-2.42840749905793e-05
-2.36666030077705e-05
-2.26223124479687e-05
-2.63922608195377e-05
-1.65162930649099e-05
-1.06226262868512e-05
-5.36378889559951e-06
-3.68320333071305e-05
-1.8405885213418e-05
-3.78866255164386e-05
-5.25264265387058e-06
-7.30250728417438e-06
-1.69048618807985e-05
-1.11388686862627e-05
-1.33744011771699e-05
-2.0641289978672e-05
-4.5501622792501e-06
-8.56379714655089e-06
-2.2450022432211e-05
-1.68046853403863e-05
-1.49332999414198e-05
-9.04873828850292e-06
-8.39679244578324e-06
-2.97429194026825e-05
-1.27940229538009e-05
-1.2086353471929e-05
-1.88766538545549e-05
-1.85062401695699e-05
-1.41842331751874e-05
-1.1968178051544e-05
-1.78407188133047e-05
-2.81464177445792e-05
-1.50055584206904e-05
-2.04213969684331e-05
-1.72744000479048e-05
-1.63307360229534e-05
-5.87120939418364e-06
-2.0622886989616e-05
-2.14993122261382e-06
-1.80084796693712e-05
-9.44602032769301e-06
-2.69520638209787e-05
-2.07668018662863e-05
-2.18632482605573e-05
-2.04793695206723e-05
-2.32297799002682e-05
-1.25441554870177e-05
-5.4559328334046e-06
-1.28744118207209e-05
-2.67089667119974e-05
-2.90488144762182e-05
-1.53989126313974e-05
-2.68049900808975e-05
-1.45335743797118e-05
-2.23433576767054e-05
-1.48301614190591e-05
-2.67650798720747e-05
-2.18367326249338e-07
-1.47790191953838e-05
-9.91967769183712e-06
-2.94501249048943e-05
-3.22135027895368e-05
-1.37147756193018e-05
-1.52970453338722e-05
-8.94769099385515e-06
-8.75505295581542e-06
-1.56909235325974e-05
-1.72473464202213e-05
-7.39204675658533e-06
-1.69931743423742e-05
-2.22932843622488e-05
-8.74509974826305e-06
-1.19687745608251e-05
-1.1898815644555e-05
-1.26139344317697e-05
-1.73749574569911e-05
-1.88900739100708e-05
-1.35191573849101e-05
-1.89230216692099e-05
-1.36566971205288e-06
-5.55255624056135e-06
-1.83449119203127e-05
-1.12558634748997e-05
-1.25828876019304e-05
-1.22732077148509e-05
-4.1586761183581e-05
-2.97541276594468e-05
-7.40153188189508e-06
-2.02737160292744e-05
-2.66395692182308e-05
-7.81011493872013e-06
-1.77783572638092e-05
-2.60647937242867e-05
-2.96181799913644e-05
-3.16747904112003e-05
-3.501753703026e-05
-7.60685177450533e-06
-8.65404197368756e-06
-1.4254146358861e-05
-2.48882390721746e-05
-9.03641096996472e-06
-1.41167896819099e-05
-3.35261003598049e-06
-7.39153927144364e-07
-2.48698016278721e-05
-2.53436212467214e-05
-1.00284937296771e-05
-5.13316681615381e-06
-1.95707610940098e-05
-1.92024685512759e-05
-2.76982382843619e-05
-1.89650371730434e-05
-5.24252133999832e-06
-1.58731055830758e-05
2.23241164814384e-07
-6.319335952973e-06
-4.14499404996026e-05
-7.429775916537e-06
-2.94074626426495e-06
-8.40146859195545e-06
-1.80689359436429e-05
-2.24553149225002e-05
-1.21737052681154e-06
-1.31306475718873e-06
-1.07792270692311e-05
-1.88879537019377e-05
-2.46081244361769e-05
-1.78239484429198e-05
-2.1499851474183e-05
-2.46898615575565e-05
-2.1626168629488e-05
-1.52524993337767e-05
-6.00125966162639e-06
-1.09648325951416e-05
-2.36078131077931e-05
-2.78490924350752e-05
-9.50279715353042e-06
-2.61494057237058e-06
4.87881725176095e-06
-1.53805760359707e-05
-1.80032894189948e-05
-2.57919486631452e-05
-1.97740779483272e-05
-1.38689067962013e-05
-2.33491573484466e-05
-5.81416213091346e-06
-2.38133097703541e-05
-1.22624784225988e-05
-2.06478936236156e-05
-1.80203745698413e-05
-6.93988558788884e-06
-1.61863618325222e-05
-1.08843732759243e-05
-4.36249613942859e-06
-1.77163110988407e-05
-3.16329997089929e-05
-2.56650107357047e-05
3.60543863355433e-06
7.49162038905765e-06
-4.42929662060679e-05
-3.19080358032242e-05
-2.85272130817717e-05
-2.05984965636422e-05
-1.55562510046934e-05
-1.91722962773654e-05
-1.83943317428088e-05
-6.85225487860882e-06
-1.28091058828872e-05
-1.72353802000579e-05
-2.85489668207557e-05
-2.70900597494374e-05
-3.17491734407431e-05
-1.66618955547008e-05
-1.90242557310247e-05
1.97006964981894e-06
-2.28347955865052e-05
-6.74983776920117e-06
-1.24157859284766e-06
-3.5016143541611e-05
-9.8687020253961e-06
-1.30075028025332e-05
-4.40082506416282e-06
-8.32715339361825e-06
4.32584531327819e-07
-1.3515189641285e-05
-2.84137680601284e-05
-5.28368481052627e-06
-3.30901631843846e-05
8.27362153155147e-07
-4.92841145491043e-06
-1.68996299909425e-05
-1.76331433374969e-05
-2.86888957913368e-05
-2.47703249351732e-05
-5.38039487074758e-06
-7.20422517085126e-06
-2.0607060247899e-05
-1.70467725500799e-05
-1.42519357922686e-05
-1.47988800058598e-05
-2.72159609862033e-05
-1.02218933249899e-05
-5.58829750914349e-06
-2.08552966782878e-05
-2.35356125952596e-05
-5.10988199413758e-06
-2.18864793716321e-05
-2.01556012542449e-05
-1.07080476845982e-05
-1.91744234326297e-05
-3.37083564339049e-05
-2.91943897657887e-06
2.07376293874641e-06
-1.97660499251829e-05
-1.82433381145707e-05
-1.76316370839983e-05
-8.34042280323361e-06
-1.13467480333211e-05
-2.33922900041767e-05
-1.32472326901433e-05
-2.16417519725974e-05
-1.76899595160938e-05
-1.47424122662981e-05
-1.83032240461006e-05
2.11500125714273e-06
-2.59170134983415e-06
-1.91336728952422e-05
-2.35000543969825e-05
-3.65054037283264e-05
-1.67962473609566e-05
-1.74897016564043e-05
-1.94087312638685e-05
-9.64900612342031e-06
-2.13583667494772e-05
-9.4441198455553e-06
-1.65368679772947e-05
-2.93768814095021e-05
-1.00798815922546e-05
6.18276800992384e-06
-2.50993712459296e-05
-5.25732765928523e-06
-3.19691637832281e-05
-2.45272409438293e-05
-1.42959857626193e-05
-8.90696325985245e-06
-1.99922051101883e-05
-1.55322284950498e-05
5.23195793441975e-06
-5.46998502540838e-06
-1.72237815083098e-05
-8.63447974109147e-06
-1.48483251689583e-05
-2.78259905261082e-05
7.52632427593143e-07
-2.50523233142176e-05
-1.58399353158498e-05
-8.38296452216382e-06
-1.36026061896984e-06
-1.9144064285766e-05
-2.96970957686065e-05
-2.88753802902021e-05
-3.62582779689912e-05
-1.38685827499726e-06
-2.24221751114781e-05
2.55682256555786e-06
-1.99911408751719e-05
-1.33087770141905e-05
1.44290161985489e-06
-1.56892534236113e-05
-7.41212001437792e-06
-1.85431737050281e-05
1.82724746785775e-06
-3.94334278994346e-05
-1.08581200281837e-05
1.96831045215766e-06
-1.41647138902871e-05
-1.37337764651234e-05
-1.37551702121349e-06
5.2031655980052e-06
-1.88984232941148e-05
-2.28803786639418e-05
-1.28733044480935e-05
-2.93136679062607e-05
-2.67079518563816e-05
-8.14357130493835e-06
-2.13607086171926e-05
-2.29203977634168e-05
-2.91542076789438e-05
-2.59803153365172e-05
-1.04940578270647e-05
-2.74888389434125e-05
-1.49692652894341e-05
-1.88600544200844e-05
9.19596577122271e-07
-1.41046268379799e-05
-1.77828461834539e-05
-1.69738341848212e-05
-5.45521179063874e-06
-2.13536915469716e-05
-3.80573269722321e-06
-2.37989670834716e-05
-2.16160921745654e-05
-1.15825568236059e-05
-3.27251063922281e-06
-3.65286003594234e-05
-3.3110828680949e-05
7.58580330195622e-06
-3.63579770641967e-05
-4.11024405064942e-06
-2.84025581454896e-06
-2.52209052864741e-05
-1.54196461195177e-05
-1.42947187568845e-05
-1.49231556864676e-05
-8.52881396880783e-06
-2.91504244843271e-05
-1.12660738334542e-05
-1.01257863869713e-05
-2.26483103418723e-05
3.17562452361287e-06
-1.75061020978395e-05
-3.01574062700247e-05
-9.70825270830911e-06
-2.45598982456101e-05
-5.53130943132242e-07
-1.29412466430396e-05
-5.27266161899165e-06
8.33640756166011e-06
-1.54506194844226e-05
-5.36508227411538e-06
-1.76675965922398e-05
-1.53118339308973e-05
-1.20570225386868e-05
-2.32369727645037e-05
-2.54942561861766e-05
-1.47844010046839e-05
-5.78272823490624e-06
-2.23472309799326e-05
-4.95111356250813e-06
-2.58365072036221e-05
-2.42226554423533e-06
-1.98562569881678e-05
-2.62218160807726e-05
-1.06192934594576e-05
-3.56358560853811e-05
-1.40444213882264e-05
-2.66910197907498e-05
-9.81832706486531e-06
-1.03603152577809e-05
-3.30119427400144e-05
-2.85114968073466e-05
-1.81485414745593e-05
-1.8610033266063e-05
-4.29585790148243e-05
-9.36544477891188e-06
-8.99439727306058e-06
-3.46143935388158e-07
-2.24330063943333e-05
-2.60447217072228e-05
-2.67143114276464e-05
-2.04423220777184e-05
-1.62529720309634e-05
-1.32679447757529e-05
-6.90839846501712e-06
-1.32609509755426e-05
-1.47463732562656e-05
-1.61136406541799e-05
-1.0669174035544e-05
-3.13873038141328e-05
-1.35535114039653e-05
-2.2484914284105e-05
-1.71333539845293e-05
1.61153784671708e-07
-1.1175098260563e-05
-1.90049611457197e-05
-1.36822740605881e-05
-3.00056284811663e-05
-1.95880139093522e-05
-2.32861162687198e-05
-1.30232171512552e-05
-1.94528088728802e-05
-2.27476684643393e-05
-1.1881990445047e-05
-3.7859019164564e-05
-5.5561286596098e-06
-8.54265571955202e-06
-2.17509396513844e-05
-2.25122759990003e-05
-8.14753237423526e-06
-1.50881624212377e-06
-2.24713658681555e-05
-1.3657472885641e-05
-1.55612292732527e-05
-2.18146131434404e-05
-3.278529814229e-05
-6.15783457473249e-06
-1.97602320191791e-05
-9.58064858557703e-06
-1.28743731218664e-05
-2.24557304263735e-05
-5.84619174628088e-06
6.2296792501444e-08
-5.84866692654667e-06
-2.90293369033084e-05
-2.69972784843178e-05
-1.8929115518781e-05
-5.56860915682235e-06
-1.20855162353832e-05
-2.68178796856832e-05
-2.87406078334009e-05
-2.47509637202114e-07
-1.06813493290458e-05
-5.26715623418258e-06
-9.11282008375032e-06
-1.61675658252565e-05
-1.16513227796555e-05
-7.81582364131423e-06
-8.41671268613063e-06
-2.63269631413839e-05
-1.79721734392369e-05
-1.24268717418372e-05
-1.33054086760465e-05
-1.6664715798841e-05
-1.95215820542553e-05
-1.52124643867973e-05
-8.96431585895124e-06
-1.9261831626144e-05
-2.22502692219091e-05
-2.34349830691965e-05
-2.47727303965764e-05
-1.48798134514998e-05
-5.03705842939031e-06
-1.33924517334144e-05
-1.65103999762904e-05
-7.1142264878576e-06
-2.61168843528586e-05
-2.33400034382941e-05
-4.15362828101465e-05
-2.03263627244476e-05
-3.69964656973946e-05
-2.77984337957606e-05
-1.06079294184839e-05
-2.26405432775383e-05
-1.96613834429435e-05
-1.85328489200761e-05
-2.06685605815556e-05
-1.24501840726393e-05
-2.55346707712818e-05
-1.96145421067448e-05
-2.43104610805418e-05
-2.39723212105544e-05
-1.23411582839163e-05
-2.40377697674254e-05
-1.91238924989286e-05
-2.52575202064186e-05
-1.14959274393218e-05
-3.26331521051702e-05
-2.2029488615397e-05
-1.46182089814748e-05
-1.32574796423803e-05
-1.96735845626221e-05
-2.48557410244631e-05
-1.6981167730744e-05
-1.69616054019547e-05
-5.49361761382996e-06
-1.68976404994288e-05
-1.10457914613953e-05
-1.77885877655116e-05
-1.65131723502519e-05
-1.57968367322797e-05
-2.58600691921927e-05
-1.38880536997913e-05
-3.59549745867199e-05
-3.09521478150648e-05
-2.25680246880194e-05
-3.80357717290913e-05
-1.61050702170835e-05
-1.41890156585315e-05
-1.69441598458132e-05
-1.63664956709421e-05
3.07874428803031e-06
-1.68571919766379e-05
-2.18914164904568e-05
-9.24963246811465e-06
-1.79723112909665e-05
-1.59035440706277e-05
-1.21271616083726e-05
-6.4398976538043e-06
-2.2438846078933e-05
-3.57752553576599e-05
-1.0946178749685e-05
-7.97188876290585e-07
-1.85590964440487e-05
-1.78341591006445e-05
-2.64074508718156e-05
-2.18336361792237e-05
-4.36306639794893e-05
-2.70323074149538e-05
-1.24243537414711e-05
-3.36734495243578e-05
-2.55935890462136e-05
-1.00444053353712e-05
-2.77659485825713e-05
-3.26103339491656e-06
-2.6857934095081e-05
-2.43770268837315e-05
-1.76317625410388e-05
-1.55732383653699e-05
-8.78858871751814e-06
-2.08963403332159e-05
-3.06571101829925e-05
-2.64516391706994e-05
-3.73862777702356e-06
-3.20196544748893e-05
-5.30228226314168e-06
-2.45045800383008e-05
-9.55208008298548e-06
-1.01414816742384e-05
-2.20235625915269e-05
-6.56735809339622e-06
-2.44723050477565e-05
-1.27293402684466e-05
-2.09257344650404e-06
-1.09963369954864e-05
-2.05138450750027e-05
-1.75013707782018e-05
9.20159983214354e-08
-6.02222177861199e-06
-1.8793176127227e-05
1.29618099910119e-05
-1.29565205293984e-05
-2.38467477405441e-06
-1.0619380353582e-05
-2.5264289123837e-06
-1.64116405905616e-05
-1.8565512848891e-05
-1.20671094004778e-05
-1.68055586118557e-05
-3.91186862831372e-06
-1.82774047490125e-05
-1.2778913787045e-05
-3.80529898490421e-05
-1.56080639532828e-05
-9.54718639158688e-06
-2.54698255101778e-05
-2.32118775959229e-05
-3.24767555624862e-06
-1.82598549703235e-05
-1.3680540803668e-05
-2.43429316218862e-05
-3.04865915403812e-05
-7.58307744599192e-06
-1.95497097341559e-05
-1.37666915207731e-05
-2.69523161923432e-05
-1.98281918129517e-05
-2.1451153162958e-05
-1.63732177779677e-05
-2.81238696099484e-05
-2.12070098211916e-05
-1.5662285891771e-05
-7.28794163396738e-06
-7.66250514866091e-06
-1.9746434642849e-05
-2.48335461139535e-05
-2.08646803690485e-05
-1.7952905365653e-05
-1.80857777021699e-05
-5.16043346860695e-06
-4.06420986523389e-06
-3.0925495536377e-05
-8.79868249742919e-06
-2.50461971410309e-05
-1.29833953185663e-05
-2.38313994377952e-05
-2.00342874454095e-05
-9.77356374356222e-06
-9.72657720904597e-06
-2.25635329834362e-05
-1.98845424919203e-05
1.56752910822493e-06
-3.54521681402024e-06
-2.64242091736175e-05
-4.5429245550479e-06
-1.42421174354399e-05
-2.91164094075528e-05
-1.35344653698915e-05
-6.20078149160891e-06
-2.07799922946375e-05
-6.02761200900733e-06
-9.66240126570729e-06
-3.46575669160414e-05
-9.29284191178534e-07
-9.66444814487116e-06
-4.24741067652102e-05
-4.17701720698091e-06
-6.61447113842237e-06
-1.91105309058386e-05
-2.41033607101234e-05
-9.44266867335e-06
-1.7614214484146e-05
-1.56886145834537e-05
-6.05969522722955e-06
-2.27593313366298e-05
-4.79479357988686e-06
-1.73771271526626e-05
-8.99436704117363e-06
-1.04429817408628e-05
-7.79613630515948e-06
-2.12179211074089e-05
-2.65252729650379e-05
-1.9247796845237e-05
-4.24160244810943e-06
-8.56420729932093e-06
-2.08295564515479e-05
-3.48443191563238e-06
-9.86637471570496e-06
-9.3331380103267e-06
-2.00432149489644e-05
-1.10687064727811e-05
-1.76823200545319e-05
-1.79438568651986e-05
-1.60764771014721e-05
-6.86690087176178e-06
-1.23773702677295e-05
-1.70116645191164e-05
-3.06598712961389e-05
-1.90899627077026e-05
-1.4399816845719e-05
-2.18429475901339e-05
-2.5452092132032e-05
3.94820172896835e-06
-2.21215003150501e-05
-4.16526655773459e-05
-2.66379925890106e-05
-3.7509223081419e-06
-3.26359264935223e-05
-9.67942746069994e-06
-2.7023230376212e-05
1.42851172762954e-06
-9.87086485406482e-06
-3.0542836777342e-05
-1.35035620634597e-05
-1.67702692140799e-05
-1.22033948174174e-05
-2.15428943046918e-06
-3.35841239453959e-05
-1.24475469069807e-07
-1.01546513413286e-05
8.40102501584623e-06
-2.08655392088872e-05
-2.23811514992746e-05
-2.67684428278721e-05
-2.65999283709567e-05
-1.64248981359723e-05
-1.08707491332624e-05
-1.03078963582932e-06
-1.22898461615182e-05
-3.30541584120765e-05
-4.00629416356787e-05
-7.52170621252227e-06
-9.59240059011497e-06
-3.01751489213965e-05
-8.36877500339075e-06
8.42392464257243e-07
-3.63683857062782e-05
-1.51283331381715e-05
-2.40814617803464e-05
-2.03469831444779e-05
-2.76517570072033e-05
-1.5109225225048e-07
2.74637632013815e-06
-3.49582341081136e-05
-2.53526575994755e-05
-2.03458392980891e-05
-1.85865649089054e-05
-1.68487732279947e-05
-2.36282408584694e-05
-1.44605196971108e-05
-1.20989027604326e-05
-1.91668154231197e-05
-2.67965730208451e-05
-9.5124412003078e-06
-2.5507982555537e-05
-9.85956705033708e-07
-2.31222948538572e-05
-2.01694287233206e-05
-2.15667344932153e-05
-5.69246758378987e-06
-1.31548573437421e-05
-1.52045857591429e-05
-4.87611767953957e-06
-2.35812626352651e-05
-1.22519820571806e-05
-1.46500907402184e-05
-3.08850667557018e-05
-1.8746678367953e-05
-1.46253803796111e-05
-7.65523965805564e-06
2.68716719832304e-06
-1.81231208950819e-05
-2.18570474779226e-05
-1.47073142732935e-05
-3.50130253234503e-06
-2.30318766920514e-05
-2.56127178682137e-05
-2.66249628006947e-05
-1.65720101467073e-05
-2.28296279818295e-05
-1.53686566228821e-05
-2.18559593356238e-05
-1.8615560021662e-05
-1.83412450529158e-05
-2.60660368468961e-05
-3.01512587774891e-05
-1.76605523893501e-05
-7.9905294399614e-06
-3.53981412671503e-05
-7.59460554455026e-06
1.35016737338784e-06
-8.80264480760067e-06
-8.2213518628375e-06
-1.55728360033225e-05
-1.54651324134659e-05
-1.47459569084911e-05
-3.6492054164924e-05
-3.18115340520406e-05
-1.24970143778819e-05
-1.39534804706684e-05
-1.80129135490181e-05
-1.53630654951945e-05
-1.00249043640431e-06
-2.19835788707119e-05
-1.62734992809909e-05
-9.11770229947689e-06
-2.75961254334994e-05
-1.18641711828032e-05
-2.4504887518671e-05
-2.41752503354487e-05
-1.99924020160667e-05
-1.53035760229289e-05
-7.32287016537043e-06
-1.02238408759058e-05
-1.59686037090671e-05
-3.97991102284722e-06
-9.06532358054306e-06
-9.88725329861387e-06
-8.38163308142325e-06
-1.95178022252222e-05
-2.01026321657284e-05
-1.96173518456108e-05
-1.61807434276322e-05
-2.23185604029341e-06
-2.6414664898701e-05
-1.21575768287347e-05
-2.09461453362154e-05
-3.08938188429816e-05
-3.58793620342484e-05
-2.44880100573854e-05
-2.99883497433503e-05
-2.86003201150404e-05
-1.08922950967497e-05
-7.98430701667978e-06
-1.82748173271743e-05
-2.18165966378918e-06
-2.0795624122784e-05
-1.06770116878159e-05
-1.63884162532633e-05
-8.01072032209275e-06
6.09871346057044e-06
-1.70875493718714e-05
-1.24958031962313e-05
-2.59908115373861e-05
-2.32568210104361e-05
-8.64675235448506e-06
-3.70182452972922e-05
-6.49529137894644e-06
-9.64062140619268e-06
-1.67047774376322e-05
-2.32040252227471e-05
-2.75744514047586e-05
-1.25515605800979e-05
-5.46812396346154e-06
-2.8772751954173e-05
-1.88905873708271e-05
-3.64881039749502e-05
-1.12810587032505e-05
-9.91670129697986e-06
-2.54312225809492e-05
-6.80738705008643e-06
-3.31893278055859e-06
-3.88605883768706e-06
-3.9100433324955e-06
-8.49451468123739e-06
-1.70297644116075e-05
-1.07308310842935e-05
-1.39043911507549e-05
-6.23940116962074e-06
-2.34668558675508e-05
-3.20635355658862e-05
-9.76213805075322e-06
-1.72971500658822e-05
-1.36914840301517e-05
-6.43561527430591e-06
-2.11084380654504e-05
-4.02583570519906e-06
-1.75600633927208e-05
-1.14498124310759e-05
-3.15293777996381e-05
-2.40412311091108e-05
-1.17485566588658e-05
-1.88734146807505e-05
-1.80971816739779e-05
-4.55413899436392e-06
-2.76948309248318e-05
-9.86348777181996e-06
-2.06734779999265e-05
-2.81468426678709e-05
-1.75836688390775e-05
-2.77716034905485e-05
-2.80638902800885e-05
-9.02426925562131e-06
-1.95477179593949e-05
-2.10434571539103e-05
-1.42445153167638e-05
-1.47665313092506e-05
-2.25754921205027e-05
-3.87318315664672e-05
-2.78847150283663e-05
-2.39774472618568e-05
-7.75709676603772e-07
-3.2076687631315e-05
-2.20076345567504e-05
-2.73885212620395e-06
-1.94324454306698e-05
-3.66929199226437e-05
-1.78056936534264e-05
-1.21345425963694e-05
-1.48730850621965e-05
-4.0202533806753e-05
-1.88534939098555e-05
-1.6538351436913e-05
-5.84615563109215e-06
-1.82820591690106e-05
-1.14786417100723e-05
-2.01448631805311e-05
-1.54717394306374e-05
-2.13951732704337e-05
-1.15118705951737e-05
-1.37407126212311e-05
-1.39593393389608e-05
-1.27335619929179e-05
-2.60998117201627e-05
-2.3008762660943e-05
-9.55850731037477e-06
-1.45214784624658e-05
-1.84204133046954e-05
-2.81286435831499e-05
-1.91524969443078e-05
-1.33112999909358e-05
-3.49107643317937e-05
-1.12261301525034e-05
3.23190690022256e-06
-2.486550118633e-05
-3.07325969585095e-05
-1.57997796733029e-05
-2.7206052550333e-05
-5.13897770194799e-06
-1.39833567576569e-06
-3.56217476802644e-06
-8.13817435356817e-06
-1.72407142029546e-05
-2.32347469101671e-05
-1.66206660339857e-05
-3.10931203623804e-05
-1.41730859523199e-05
-3.17612485716669e-06
-1.92485231285389e-05
2.12010123465867e-06
-1.97827842548249e-05
-2.30799386434955e-05
-1.08991924347275e-05
-6.37618511054097e-06
-3.18420986308043e-06
-5.02414212651945e-06
-1.83592008137994e-05
-3.30646623265535e-05
-2.93960841219694e-05
-3.46491764802116e-05
-1.35591128867776e-05
-2.55741118794833e-05
-5.36890445922512e-07
-1.73895481520109e-05
-2.25345534461328e-05
-4.13549665936589e-06
-1.31667648139915e-05
-8.0188099179234e-06
-4.59115602686659e-06
3.71019617483297e-08
-1.48418740815327e-05
-1.24563784381184e-05
-2.78429855539856e-06
4.7465838127949e-06
-2.22542008559414e-05
-8.4970941369824e-06
-3.55442347154538e-06
-2.12259453005126e-05
-9.52863429921203e-06
-8.67464247599563e-06
-2.37097347956003e-05
-2.98518154264533e-05
-7.81994700693148e-06
-1.91990980221167e-05
-1.80634396769053e-05
-1.62825347137672e-05
-3.67313080646343e-06
9.77792791626375e-07
-2.6190367425877e-05
-2.94431801595218e-05
-1.7319056588885e-05
-3.0083012981914e-05
-2.06327971468239e-05
-1.75012722199617e-05
-1.58804234888281e-05
-1.28457336523247e-05
-3.4007096202933e-05
-2.93404491570316e-05
-1.66482509771698e-05
1.44395580394509e-06
-1.09571936497958e-05
-1.78874820485712e-05
-9.07362672971022e-06
-3.03319881840486e-05
-2.52758486895518e-05
-2.19042924881956e-05
-1.39213172888193e-05
-1.02294788588838e-05
-1.14958658010427e-05
-2.51504988435837e-05
-2.36330015986032e-05
-3.61531015307822e-05
-1.66246729133447e-05
-3.98521035364141e-06
-2.94547278704827e-05
-1.66125696260344e-05
-8.35886876410078e-06
-7.94133683963223e-06
-1.22595996759134e-05
-1.14598663370195e-05
-1.07346372050144e-05
-2.45499234177206e-05
-1.82993748426036e-05
-2.52925495766538e-05
-3.76854342903665e-05
-1.21318785178544e-05
-1.35024469174181e-05
-1.43678935114749e-05
-2.40636403092237e-06
-1.21143882164322e-05
-2.63840313026033e-05
1.11689620158327e-06
-7.03878246628668e-06
-3.0724415756383e-05
-2.28996346081573e-05
-1.26835768632166e-05
-9.02694301124195e-06
-2.57001335476815e-05
-2.87083263015808e-05
-1.14944422493356e-05
-4.0242950884041e-05
-4.5940200231364e-06
-2.11238020458068e-05
-8.93515815364806e-06
-4.60586399039055e-06
-2.7496178406438e-05
-2.65270331041603e-05
-2.17302485318136e-05
-6.9436019176731e-06
-8.13577834361818e-06
-3.18724878905895e-05
-2.24551197429767e-05
-2.90231333044604e-05
-7.33404445190169e-07
-2.16583549601441e-05
-2.22613057807393e-05
-2.45385420545716e-05
-1.55316814399158e-05
-2.86279174624138e-05
-6.58067008077518e-06
-5.98647873172034e-06
-3.19836447298609e-05
-1.48428361744482e-05
-3.52811086564638e-05
-3.11431914485235e-05
-2.33101067256795e-05
-6.55781502860692e-06
-1.46656246289693e-05
-1.43661887612972e-05
-2.38163771835186e-05
-6.02541205494229e-07
-1.19195653821935e-05
-1.43168083340404e-05
-1.47410609921202e-05
-1.5945495691138e-05
-2.47004905090785e-05
-5.77999925210448e-06
-3.29729543296909e-05
-4.92344658107177e-06
-1.38240984076387e-05
-2.3467987145328e-05
-7.48046085926188e-06
-1.12939599798617e-05
-3.3474896640922e-05
-9.14389477450181e-06
-1.77424916554247e-05
-2.16959631361858e-05
-1.90849580482927e-05
-1.78142756644553e-05
-1.31667835579402e-05
-2.14930939551926e-05
-9.01512577253039e-06
-2.69596756246915e-05
2.58957154832442e-06
-2.52879534576675e-05
-2.85494703404598e-05
-3.4235034339812e-06
-2.44099797389913e-05
-2.95485478665494e-05
-2.80410938305895e-05
-2.39503384427873e-05
-9.00571934324062e-06
-5.04398472048533e-06
-4.06613072369392e-05
-4.94010634516716e-06
-2.79268221336212e-05
-2.23277516157337e-05
5.88248756069965e-06
-3.24910954258775e-05
-2.25574750003265e-05
-1.64744942399709e-05
-1.65168728836758e-05
-1.95788588409958e-05
-1.09587705671416e-05
-7.44877197202879e-06
-1.5978807894753e-05
-1.28266318258176e-05
-6.33425200647162e-07
-2.09493796036778e-05
-1.2669574435646e-05
-1.93283509563954e-05
-1.9649933501775e-05
-2.5930366226706e-06
-2.30601830141364e-05
-1.81723124016105e-05
-2.15797991100341e-05
-3.30464144779641e-05
-2.2933409196915e-05
-1.24300612893288e-05
-1.00794147972946e-05
-1.01813082203678e-05
-1.62893298141138e-05
-1.40826729106224e-05
-1.32949862411173e-05
-7.18741389331049e-06
-2.41203051192682e-05
-2.44222278048194e-05
-2.46679600935846e-05
-1.85905504823279e-05
-7.67614380057779e-06
-1.76920758300322e-05
-1.97450095784122e-05
-2.78389218428393e-05
-1.60833685559647e-05
-2.95352768581768e-05
-1.99335676915022e-05
-2.6309587801851e-05
-1.23033834071328e-05
-2.2780428001621e-05
-4.89515154084802e-06
-2.03182996368309e-05
-2.5059934347485e-05
-1.27305494880426e-05
-2.26900565689899e-05
-9.79849321295453e-06
-1.39321639931809e-05
-6.33423596665982e-06
-2.4202877516874e-05
-1.26283314118755e-05
-1.51657640407017e-05
-3.88669275665863e-07
-2.61760830182119e-06
-1.26290995800838e-06
-2.66902433810832e-05
-8.93827938503366e-06
-1.26919207410521e-05
-2.77257108233074e-05
-1.42511822172055e-05
-2.29613753531596e-05
-1.6736380194548e-05
-1.0709228336702e-05
-3.57047136726048e-06
-1.77321876939263e-05
-1.61989044293677e-05
-1.83117314514752e-05
-6.60322423438566e-06
-1.85696326067727e-05
-1.85685713675712e-05
-1.28326527146098e-05
-2.19994144713062e-05
-2.00695704194482e-05
-1.74795922288034e-05
-9.60499240159134e-06
-2.44821572989124e-05
-6.70222524871639e-06
-2.95891139499178e-06
-1.66322127301217e-05
-1.03460969136154e-05
-1.05487994814119e-06
-3.51933618065968e-05
-1.88680935667413e-05
-2.34382347109266e-05
-2.28814930691156e-05
-1.75407856144564e-05
-1.51464258567167e-05
-4.03642597834937e-05
-2.71679129886021e-05
-3.15817287213461e-05
-1.67739524522112e-05
-2.87210761997318e-05
-2.06342244610027e-05
-2.98795685324278e-05
-2.8665004672819e-05
-3.19728380608177e-05
-6.58707606651265e-06
-4.30436624896537e-05
-2.3265849369553e-05
-3.31922539878602e-05
-1.59624722196317e-05
-9.10870594408636e-06
-1.19412169876466e-05
-1.04412984554472e-05
2.89780614050618e-06
-1.825776891172e-05
-8.7493545789402e-06
-2.56839935959875e-05
-1.12753078022169e-05
-2.01828404975622e-05
-2.15714953742228e-05
-5.28237842642036e-06
-2.74175540373459e-05
-2.18517196866669e-05
-1.97303346631497e-05
-2.40337607753424e-05
-2.70792120283027e-05
-6.85444694784468e-06
-1.86283320283909e-05
-1.92500084191095e-05
-1.96250453010318e-05
-3.6905543635666e-05
-1.1579310433693e-05
-3.34185015590694e-05
-2.12275372094973e-05
-2.46657042303812e-06
-3.31412479256229e-05
-2.07491877413586e-05
-2.23130303494612e-05
-6.02541753942401e-06
-1.89659279730106e-06
-2.89074202690255e-05
-2.21446990215966e-05
-1.7514294515433e-05
-2.1555628122396e-05
-2.24388374412839e-05
1.62308553897171e-05
1.91938151874986e-06
-2.90413359534701e-05
-2.6331170230331e-05
-1.27496859956937e-05
-1.04733013516648e-05
-2.75805139327856e-05
-2.55745755233395e-05
-2.84861831152896e-05
-3.34316881916297e-06
1.42200743893506e-05
-2.70184572218408e-05
-9.46360975680365e-06
-1.76687687717843e-05
-2.55786253851807e-05
-1.06585800858329e-05
6.4852581454854e-06
-2.25047079940517e-05
-1.26162494021063e-05
-1.86705516254042e-05
-2.83495991470121e-05
-1.51038891865738e-05
-1.08756813228926e-05
-3.82020301366483e-06
-1.94468214226861e-05
-1.25317965478418e-05
-2.74038489925086e-06
-1.81553511424477e-05
-1.19060785351458e-05
-1.91432123735434e-05
-5.25752732167633e-06
-2.50243033735911e-05
-1.9692759595241e-05
-4.85547939709389e-06
-2.88859310368915e-06
-2.44867454286251e-07
-2.52300723541736e-05
-9.49141476348798e-07
-9.07467417703084e-06
-1.36664259720758e-05
-2.97404384969337e-05
-1.25734017386865e-05
-1.64118134949613e-05
-6.93278489971111e-06
-8.69295735498223e-06
-2.50936418889956e-05
-7.80343129903749e-06
-1.27161019293167e-05
-1.30650220881696e-05
-1.90998408649007e-05
-2.37694772830942e-05
-1.44882773224717e-05
-4.12779823452028e-06
-8.18960272921862e-07
-1.39678445899438e-05
-1.0018368770427e-05
-2.45401751857689e-05
-2.29079245735945e-05
-1.78106755212201e-05
-1.81308300649381e-06
-3.85322369756614e-05
-4.13344068295217e-05
-1.93847893773419e-05
-8.07158709506301e-06
-5.29605663042079e-06
-2.56606724532219e-05
-2.39729147869747e-05
-3.04054359307083e-05
-6.28542384127035e-06
-8.86500171387305e-06
-2.73320276631973e-05
-1.91637504709805e-05
-1.73086612162484e-05
-1.16739649085095e-05
-1.93723987366219e-05
-3.48984416530837e-05
-6.4918761043776e-06
-1.14743424786442e-05
-4.92424510228954e-06
-1.1651896713897e-05
-3.14067584237407e-05
-2.87381038463769e-05
-1.05486727885351e-05
-1.2240512669172e-05
4.18300788439577e-06
-2.91731618449655e-05
-2.39376720880618e-05
-1.56480627523717e-05
-9.93868450037268e-09
-2.30954963780379e-05
-1.29832174878279e-05
-1.02929234117768e-05
-1.31235982278673e-05
-2.52301292959216e-05
-1.56275009433216e-05
-9.78887072902979e-06
-8.72518504835953e-06
-8.59820378113118e-06
-2.18413371034355e-05
-2.44297052912265e-05
-8.78012933121647e-06
-3.46748577375509e-05
-3.97066704349077e-05
-2.76590235456749e-05
-3.03603280933663e-06
-1.09571953353033e-05
-2.08340139333399e-05
-1.73108817162485e-05
-5.96219629673691e-06
-2.19565418019191e-05
-2.22808991340212e-05
-2.12135090982503e-05
-1.63635427616674e-05
-2.54111283407413e-05
-2.99488989290156e-06
-2.10787949742161e-05
-6.97643678763371e-06
-2.16879378610925e-05
-1.12839975814563e-05
-1.73866811931084e-05
-1.46997067641752e-05
-5.98044967288889e-06
-2.28458919931251e-05
-3.73650076389907e-05
-7.67306997686416e-06
8.18397863312107e-06
-2.0851633978639e-05
-2.53512658316747e-05
-1.53626577003759e-05
-1.3788805992614e-05
-7.83865269312914e-06
-3.98377103494908e-06
-1.98612067231777e-05
-1.95725096615632e-05
-1.18821080492646e-05
-1.43616276146823e-05
-1.06698064375747e-05
-1.17808872707845e-05
-2.78335235298108e-05
-1.43215443204161e-05
-9.78323839841595e-06
-2.58568420541631e-05
-1.73612966356965e-05
-2.57672538814341e-05
-4.06764135936047e-06
-1.03348293334459e-05
-6.09005215463799e-06
-1.4214158341008e-05
-7.08236841428359e-06
-6.31959629969459e-06
-2.18630150299359e-05
-1.24981951052059e-05
-1.23038318273786e-05
-1.85143291218378e-05
-2.06656165697314e-05
-3.12065690875949e-05
-1.41933338456616e-05
-3.20926257420407e-05
-1.58261998123768e-05
-1.89843923730485e-05
-5.65739629367814e-06
-1.74028240412968e-05
-1.23306230504578e-05
-1.83626637234469e-05
-1.55959645523999e-05
-2.18657318953036e-05
-3.60303525676269e-05
-1.63592164752671e-05
-1.55592465619535e-06
-1.64976997086028e-05
-1.56324958998078e-05
-1.65361013283931e-05
-7.58949998891961e-06
-1.29197664866924e-05
-1.03507639186716e-05
-2.17711879480948e-05
-3.11673273437182e-05
-2.13550752323323e-05
-1.91218944729245e-05
-2.76872860243253e-05
-1.8744794939377e-05
-1.08869815268861e-05
-1.63727534254705e-05
-2.58197339368576e-05
-2.18707333268753e-05
-1.37932069119801e-05
-1.16978286176726e-05
-2.01396460996675e-05
-6.32553723139599e-06
-1.12540304704656e-05
-3.60600381106285e-05
-2.31601386424333e-05
-1.47508342330472e-05
-8.5080684555291e-06
-2.00965744982738e-05
-1.96927233553591e-05
-2.30833769514696e-05
-9.01200997229683e-06
-2.89332565608065e-05
-4.786124865509e-06
-9.38482691325885e-06
-2.20748858315618e-05
-1.75278777954805e-05
-7.96029880095803e-06
-1.8535768592098e-05
-1.5923737368457e-05
-2.37436744590462e-05
-2.35757422859456e-05
-1.89600117991664e-05
-1.31757068321172e-05
-1.77607308614177e-05
-2.15266718202294e-05
-1.86573718281722e-05
-2.81729141720082e-05
-3.2641457778698e-08
-1.41577581258028e-05
3.20673482999213e-06
2.11164980851418e-06
-2.14178529939191e-05
-1.87225746326518e-05
-1.59445419100944e-05
-2.01103107331754e-05
-2.17390714102284e-05
-3.87413816491214e-05
-1.50010194856788e-05
-1.45469941940377e-05
-4.59464621744783e-06
-4.21436358789441e-06
-7.64164178637345e-06
-2.85746072156598e-05
-1.07517032219247e-05
-1.09142049165954e-05
-2.02773495076594e-05
-1.11045845245083e-05
-1.03179222850642e-05
-2.66446641756921e-05
-5.52719269773002e-06
-2.82567852464035e-05
-2.85384403337622e-05
-1.20319324952601e-05
-1.02551997185312e-05
1.94794610031046e-05
-3.29180449379517e-05
-1.35355195205564e-05
-2.6647228687906e-06
-3.05674590815247e-05
-1.59996279334818e-05
-2.70741722376554e-05
-2.05880682560925e-05
-2.06484715391021e-05
-1.35683306808572e-05
-2.43871395375542e-05
-1.51600261217783e-05
-1.49202759050535e-05
-1.72898281703929e-05
-1.37237532394208e-05
-5.17296716096871e-06
-3.03377694895487e-05
-1.3568233288765e-05
-1.40124996676681e-05
-1.59283634655413e-05
-8.66155224926871e-06
-1.26647411722853e-05
-1.81268697993241e-05
-1.79937704020861e-05
-1.4291125859003e-05
-1.6774437531025e-05
-2.04598409648562e-05
-1.94613681850102e-05
-1.82113706697661e-05
-5.87049476398985e-06
-8.24013140921201e-06
-1.04877412376466e-05
-2.34450678457599e-05
-2.41390863367602e-05
-2.24281040901312e-05
-3.34766183812364e-05
-6.03469976596338e-06
-1.99012879355084e-05
-1.12006239168377e-05
-1.5566575242361e-05
-5.40860909448059e-06
-1.95508697482439e-05
-3.19066159389415e-05
-1.80169695725834e-05
-2.32021539087528e-05
-2.37235427805974e-05
-1.84935092924619e-05
-1.08009577318782e-05
-1.76142743358867e-05
-2.42369909760857e-05
-1.59469465773084e-05
-8.24424849291639e-06
-2.44052358267044e-05
-1.67735792737954e-05
-1.57975765581691e-05
-2.15186651104187e-05
-1.30375482269372e-05
-2.7445418554058e-05
-2.89091846662519e-05
-1.46058076888792e-05
-2.24530437918108e-05
-6.73749554931159e-06
-2.33462100295613e-05
-9.82727746210304e-06
-7.97018580212444e-06
5.22426995781245e-07
-2.3790335448445e-05
-4.72421929829847e-05
-2.17434453881545e-05
-1.47837475017373e-05
-1.61638677426377e-05
-2.78837671366935e-05
-2.07840457204041e-05
-7.81601067706267e-06
-3.09564717592445e-05
-1.05459374840427e-05
-2.50266730292006e-05
-2.13294441504908e-05
-3.56659556248562e-05
-2.61854584497124e-07
-2.17428205225192e-05
-2.15604506998441e-05
-2.87595603031598e-05
-1.72062314831792e-05
-8.35044241873146e-06
-2.147395787066e-05
-2.66127040090355e-05
-2.22440879072604e-05
-2.17492097623964e-05
-2.15404372550904e-05
-1.9779441783579e-05
-7.87086943031726e-06
-1.06935663548381e-05
-1.76248278785372e-05
-2.55271766203368e-05
-8.1943286347635e-06
-1.2489685884942e-05
-2.20642687191722e-05
-1.45017457004265e-05
-1.62497444577557e-05
-9.74273577504917e-06
-1.51509039802271e-05
-2.20305822459114e-07
-8.67734533583087e-06
-3.30450464094248e-05
-8.58754819281748e-06
-1.87259244670122e-05
-1.29100824136007e-05
-2.70543607642508e-05
-3.24065150915171e-05
-5.74011863741068e-06
-1.60873106949359e-05
-1.36657324574313e-05
-7.6842123745891e-06
-1.81962324937368e-05
-7.71261059902616e-06
-1.91160076915635e-05
-1.90770098823088e-05
3.41424925137839e-06
5.58812282956404e-06
-1.97475863188136e-05
-1.59405359033144e-05
-1.34624503622574e-05
-2.30986793100611e-05
1.13582469769539e-06
-3.18861784131529e-05
-1.48407652638609e-05
-1.55208693581019e-05
-1.51754483611259e-05
-1.38666820101964e-05
-6.54240035059594e-07
-1.35560673087792e-05
-1.64835989228092e-05
-1.46777434852263e-05
-2.6907680971171e-06
-8.97334565287782e-07
-2.95357685087645e-05
-1.92459919784257e-06
-7.03648481809698e-06
-3.81632979577878e-05
-1.58667622015552e-05
-2.68536594119136e-05
-2.32121184597602e-05
-1.68437422338218e-05
-1.3065381393702e-05
-2.43142587143968e-05
-2.67186348955965e-05
-9.29244141823119e-06
-1.38133633734432e-05
-2.64331419432194e-05
-2.26523555530591e-05
-2.38545268984656e-05
-1.20689698627504e-05
-2.09995628357254e-05
-1.66840592042539e-05
-2.36739156089437e-05
-2.5800125624099e-06
-1.72035602078526e-05
-2.30283085786479e-05
-2.70778349205437e-05
-2.41246668521906e-05
-2.10704182841937e-05
-1.80521713055685e-05
-8.079465670023e-06
-1.39737487420629e-05
-3.65219653514721e-05
-3.37720778442576e-05
-9.26627703048388e-06
-2.27158216001613e-05
-2.97839635044297e-05
-1.37411348745813e-05
-7.76358551809544e-06
-3.27245990868143e-05
-1.48080488335806e-05
-3.67153271133317e-05
-7.07617422727712e-06
-2.50896811636923e-05
-1.32283316441318e-05
-1.65614743819014e-05
-2.93462066645628e-05
-1.12090791401341e-05
-4.79203671693191e-06
-5.36948120778465e-06
-1.48016617786626e-05
-1.04604989125561e-05
-9.46774937170933e-06
-1.7336887367799e-05
1.60063521478749e-06
-6.41538788203378e-06
-5.43502292677246e-06
-1.538604810336e-05
-2.27729678321996e-05
-1.47237734252036e-05
-2.41007019849195e-05
-1.75869843043507e-05
-2.74387060958171e-05
-6.05029417542146e-06
-9.06186230039506e-06
-1.31181359121042e-05
5.15637262954278e-06
-8.72806569087851e-06
-2.62885948941929e-05
-1.39194394465853e-05
-2.11690133603627e-05
-2.57047017288166e-05
-1.41711243437861e-05
-2.22479941363468e-05
-5.55057683813242e-06
-2.1850362685609e-05
-3.48041747163433e-06
1.63441918566565e-06
-3.00709613568761e-05
-1.94921768144685e-05
-1.00601281738483e-05
-1.15455962935386e-05
-2.09486351920766e-05
-1.44134983643961e-05
-2.53098122675395e-05
-1.79481476051114e-05
-2.14366019070842e-05
-1.62972579773333e-05
-1.46635673903183e-05
-2.02131224412413e-05
-2.09619275478158e-05
-1.51387310873694e-05
1.43563251682267e-05
-1.2354624141919e-05
-2.48861773500675e-05
-3.6495655549066e-06
-1.48405519081776e-05
-1.97699147910562e-05
-1.80617067326008e-05
-1.22080700650022e-05
-1.06400196628588e-06
-2.4549397233149e-05
-1.76568552860102e-05
-1.2804401929532e-05
-1.855040382558e-05
-2.73249391684913e-05
-3.08925106346465e-05
-1.09495644685723e-05
-2.47167875603741e-05
-1.97075555339065e-05
-2.16282705950286e-05
-1.2998059995659e-05
-1.47322242426104e-05
-2.74332475546052e-05
-1.9759030480854e-05
-1.71172981241867e-05
-3.5756469296208e-06
-2.6718427498042e-05
-8.77348460621041e-06
-7.10340441019252e-06
-2.53746073424016e-05
-2.94018547863929e-05
-9.75009153765941e-06
-9.42737628293713e-06
-3.70138532418423e-05
-3.43254247586413e-05
-5.92436877473639e-06
-1.99231870269778e-05
-2.65793341612641e-05
-2.21883217256064e-05
-1.015783950118e-05
-5.30453517977205e-06
-1.44352436747572e-05
-1.24643008639813e-05
-8.61951209458647e-06
-4.02365962470851e-06
-3.1230289403934e-05
-1.55771423000175e-05
-1.92566406944148e-05
-3.88551712213022e-06
-1.71969876337498e-05
-7.61325549131339e-06
-1.43803448605335e-05
3.27763531680695e-06
-2.02548392408875e-05
-1.08028511635708e-05
-1.92158075481606e-05
-2.42632504944933e-05
-2.8512616015968e-05
-1.17326567597656e-05
-3.31011636632829e-05
2.4781469914433e-06
-2.46046320401461e-05
-2.15417859496071e-05
-3.550561255736e-05
-3.20743462712998e-05
-1.513706653131e-05
-3.94731600505765e-05
-1.84073345801271e-05
-1.91078999047401e-05
-1.39153950387362e-05
-1.94874451196944e-05
-1.08176584790555e-05
-1.63757893591663e-05
-1.03796211448134e-05
-8.445821090048e-06
-1.37790382500008e-05
-1.14626929625049e-05
-3.4785147670073e-06
-1.49629744982359e-05
-1.93817011589561e-05
-8.03885985075246e-06
-8.22441717438435e-06
-1.98561174139529e-05
-1.90239905502975e-05
-1.00842235846485e-05
-2.01035059528731e-05
-7.61638149679891e-06
-2.22751067121334e-05
-1.62775387859258e-05
-9.57409148025924e-06
-6.81173066284398e-06
-1.56158280069481e-05
-6.83675090617032e-06
-1.43270507045998e-05
-4.98095373123937e-06
-1.63016051595864e-05
-5.59682288488734e-06
-1.48987067379518e-05
-1.86911303861749e-05
-9.34138539628565e-06
-3.7267189505665e-05
-8.00166561972123e-06
-1.65709660898231e-05
-1.80920549165795e-05
-1.21812638657828e-05
-2.55787746673173e-05
8.36601862017069e-07
-1.17084188365858e-05
-2.07106588234698e-05
-2.49635468843851e-05
-1.77610765216932e-05
-1.38188352900108e-05
-2.94848723793562e-06
-9.12212625646185e-06
-2.28443917100171e-05
-5.64950151584604e-06
-8.10681699904244e-06
-9.93010911867733e-06
-2.18118982837824e-05
-1.13150442087169e-05
-9.59882895371953e-06
-3.00592866074067e-05
-1.47450412356147e-05
-1.18418479926799e-05
-1.57666667215585e-05
-9.40775986830112e-07
-4.98187402106983e-06
-2.55435631184798e-05
-1.25314839471553e-05
-9.37831450096635e-06
3.12559109561891e-06
-7.95058755998784e-06
5.37644667865104e-06
-2.10655720345999e-05
-1.67312664173206e-05
-1.49394375386281e-05
-1.43386770261855e-05
-1.48532171634732e-05
3.61356100487344e-06
-2.71010319450231e-05
-1.93766475262884e-05
-2.79605484710733e-05
-1.93653276798015e-05
-1.20715484892017e-05
-2.95383398060626e-05
-1.54288181685956e-05
-1.44155620834947e-05
-2.06128502626526e-05
-8.24622804871087e-06
4.17240111584317e-07
-1.95446867740289e-05
-1.91754148417639e-05
-4.8171232261156e-06
-1.87368441098533e-05
-2.37919427970032e-05
-7.2608116848503e-06
-1.37193462045317e-05
5.8239422950837e-07
-2.01608153279163e-05
-2.18133863430904e-05
-1.83130741344793e-05
-1.3213944991419e-05
-1.36798724552401e-05
-1.41801347018902e-05
-1.76741295958605e-05
-2.73844506093865e-05
-2.58773875505762e-05
-2.07130855475214e-05
-1.74852973293577e-05
-1.41926579243317e-05
-4.07982187642958e-06
-2.50609010739608e-05
-1.30507655882662e-05
-1.25961637770927e-05
-1.47730959087002e-05
-5.28337984633223e-07
-6.87793223503369e-06
-2.33634453843795e-05
-2.60804083258552e-05
-1.74955679278537e-05
-2.27061873385815e-05
-2.61738879896184e-05
-1.35214991368438e-05
-1.64400916008121e-05
-1.91916155861695e-05
-2.72889085294637e-05
-9.272013242016e-06
-1.65822064748161e-05
-2.04676641335589e-06
-1.18186878805798e-05
-2.54636182268353e-05
-2.43332605369613e-05
-6.77831333824225e-06
-1.73776638382543e-05
-4.50798786315528e-06
2.34230237048513e-06
-1.06995330334595e-05
1.35443761231379e-07
-3.90615751579795e-06
-2.04445133207573e-05
-3.14695901172758e-05
-3.11483655486357e-05
-2.81468911767506e-05
-2.31071668146316e-05
-2.23525135470213e-05
-6.63670323086746e-06
-1.89868964083722e-05
-1.47452629609868e-05
-2.29448769490494e-06
-1.68678637757412e-05
-6.43732310110633e-06
-7.20988999152814e-06
-3.98053870271528e-06
-9.77495584796936e-06
-2.36943273829283e-05
-7.36535951996048e-06
-1.22027174003558e-05
-1.00065305905038e-05
-2.69784929807888e-05
-1.86363784946811e-05
-1.81622792838353e-05
-3.35195925539622e-05
-9.49728606895205e-06
-2.57764253406252e-05
-2.04818791400602e-05
-2.36171452437287e-05
-1.708800995941e-05
-2.86216746966224e-05
-1.57654756324124e-05
-1.85940500980387e-05
3.40776454432477e-06
4.91750249382478e-06
-2.60703770284707e-05
-1.14441294093836e-05
-1.25640990699644e-05
-4.41936777689007e-06
-1.44064705396287e-05
-1.48947070709742e-05
-2.06409085998088e-05
-1.55080037278818e-05
-2.14820640033579e-05
-3.51005167667279e-05
-1.89213306496315e-05
-1.06526870478591e-05
-3.11677057273736e-05
-1.52556623000186e-05
5.97231339274983e-06
2.31429465281806e-06
-1.80035531155565e-05
-1.0657503426791e-05
-1.6676451010396e-05
-1.84586050615393e-05
-1.08725089089964e-05
-1.58263169169358e-06
-9.57487531036338e-06
-4.02353509192561e-06
-2.36685669690053e-05
-5.53448940165741e-06
-2.50097787285786e-05
-2.36952102354684e-05
-2.88241288010898e-05
-2.46501523637498e-05
-2.37390623627475e-05
-6.489340355505e-06
-4.72341083184972e-06
-1.37012597895439e-05
5.86873421182496e-06
-1.37437699274821e-05
-1.3620863489351e-05
-1.95877063247886e-05
-1.9023344866667e-05
-1.84136299759235e-05
-5.24771824152155e-06
-9.68702266474866e-06
-1.79662034694397e-05
-3.86539851782065e-06
-4.68286312100921e-06
-2.54305527721045e-05
-2.00035562842854e-05
-1.22108376564119e-05
-1.3146681143284e-05
-1.72561482660163e-05
-2.68495752490132e-05
-1.50420642380705e-05
-1.11665639174707e-05
1.10228182966728e-05
4.98770455571348e-06
1.72684848036221e-06
-5.82540145605577e-06
-9.32934604308484e-06
-2.27450009958776e-05
5.95826405134374e-06
-2.54348959337571e-05
-2.07677420326812e-05
2.94544123596769e-06
-5.41559235373404e-06
-1.37519723651381e-05
-1.76921652778807e-05
-1.76337414658702e-05
-5.92283434177193e-06
-9.20752941463647e-06
-1.0275448899317e-05
-3.97469033936696e-06
-3.32601274949553e-06
-1.76727489304035e-05
-6.52627870245888e-06
-1.34745350250778e-05
-1.70948981038507e-05
-1.83177100057772e-05
2.73650212045205e-06
-2.11313333947859e-05
-2.00403377626121e-05
-2.15539500876675e-05
-2.79574901640686e-05
-1.06083089729944e-05
-1.49050238072423e-05
-2.30246947985541e-05
-1.67156871648988e-05
-1.39745238347648e-05
1.22985251629835e-05
-2.65688031092807e-05
-1.97339565780947e-05
-1.29872272965127e-05
-1.62309993437945e-05
-1.62659871587105e-05
-6.45893613400279e-06
-1.28981698031441e-05
1.04360960398073e-05
8.61524740844961e-07
-2.15103917907379e-05
-2.4175003961823e-06
-1.51374169717569e-05
-1.98766141832588e-05
-1.00156262332599e-05
-2.98781087642084e-06
-2.00712402566618e-06
-6.80614386561418e-06
-2.7850478677374e-05
-1.07743681575005e-05
-2.86649735666046e-05
-6.97549605186741e-06
-2.19351780427932e-05
-2.32035646306674e-05
-4.82915954310924e-06
-1.64344531694958e-05
-8.08085536018611e-06
-1.37237322078363e-05
-1.1632330847594e-05
-1.67688548064949e-05
-1.11255247948376e-05
6.89926187292559e-06
-9.60515650762805e-06
-1.39881028637068e-05
-2.02254534320535e-05
-5.74170987685098e-06
-1.92607321310498e-05
-3.24022466548064e-07
-8.94621957762304e-06
-1.54031213755419e-05
-6.76548459339247e-06
-1.00595947410903e-05
-8.52741198229243e-06
-1.93679796456025e-05
-1.10150169940015e-05
-2.55413365833288e-05
-1.42140652572464e-05
-1.797188354324e-05
-1.77900200466488e-05
-1.29063411765719e-05
-1.86780846078667e-05
-1.66150957439219e-05
7.61813290981654e-06
-2.83878263179613e-05
-2.97948569491473e-05
-2.26781766783074e-05
-1.90241819760861e-05
-1.55118045375495e-05
-2.02713971443282e-05
-1.25368443243862e-05
-1.55542780906251e-05
-8.83129574437377e-06
-2.23672471666293e-05
-1.17262571468632e-05
-2.01153201776497e-05
-6.11549159448948e-06
-1.05493022942024e-06
-1.86156724718173e-05
-1.05466441406181e-05
-2.23976450249376e-05
-1.561438734371e-09
-1.0580996861804e-05
-1.78453888452988e-05
-6.48503172016783e-06
-2.88913261045554e-05
-1.18060712648232e-05
-2.80065361429228e-05
-8.58627509830133e-06
-7.51656893067822e-06
-1.59985354627662e-05
-1.50757071533867e-05
-2.29190834115514e-05
-1.37766063875521e-06
-9.97539635613114e-06
-3.12568773929259e-06
-8.13164162128741e-06
-1.99770514383852e-05
-1.98355243584736e-05
-2.42351690174254e-05
-6.63462625852305e-06
-7.99084245766597e-06
-2.24071286574421e-05
-1.67068521190461e-05
-3.33348520331143e-05
-2.89225083874066e-05
-1.8126214084974e-05
-2.36475138249641e-05
-1.88342445459642e-05
-2.22629162328475e-05
-6.36531448956474e-06
-2.44420434300906e-06
-2.76832879743664e-05
-6.88274804725869e-06
-1.14986930915935e-05
-1.28525219595337e-05
-9.07067918632552e-06
-3.41007685319919e-05
-3.11098842184519e-05
-1.89909318150946e-05
-3.18863478241176e-05
1.78126845787716e-06
-1.62115092581903e-05
-7.61785640662143e-06
-2.9128175379095e-05
-1.75521770263591e-05
-9.50285053197075e-06
-1.39359342991927e-05
-6.83092384225527e-06
-1.36367725458584e-05
-2.11551289746906e-05
-2.84226855059888e-05
-2.1372577249769e-05
-1.24904481288877e-05
-2.98021285385156e-05
-1.33243902026774e-05
-2.5323688430401e-05
-2.27379427270628e-05
-1.23989494958341e-05
-1.26329408958025e-05
-2.76981116799507e-05
-2.5378244631842e-05
-5.59127251514688e-06
-1.39216434936139e-05
-2.30171802307586e-05
-9.04071864555943e-06
-1.80607869083475e-05
-1.73512558453383e-05
-1.39710457818051e-05
-1.58933887936367e-05
-8.12665188912398e-06
-2.64939264977728e-05
-2.4671833858405e-05
-1.38296410343193e-05
-2.33687176946284e-05
-1.56717315261475e-05
-1.96913423159138e-06
-2.46708124899089e-05
-2.64792654455853e-05
-1.30810908814547e-05
-1.77452041470789e-05
1.93356200218868e-06
-2.07897694016336e-05
-1.00737785058572e-05
-1.73338866095599e-05
-2.16614212829723e-05
-2.50574606020143e-05
-4.11120477349821e-05
-1.83374573486604e-05
-8.64660182283353e-06
-1.34312303623839e-05
-2.86185205914375e-05
-1.73996164681569e-05
-1.49694314183305e-05
-1.77395502905298e-05
-2.15868999942526e-05
-5.76294752287672e-06
-2.60930867124251e-05
-1.66440073379108e-05
-1.51770787557593e-05
-2.1645698495609e-05
-2.12297178969957e-05
-1.0869747552659e-05
-1.88112260277233e-05
-2.1746873220309e-05
-1.36424509590707e-05
-7.03866810890707e-07
-1.4309595326144e-05
-3.15473909767623e-05
-1.73025857018073e-05
-1.48207736342681e-06
-3.03573525779962e-06
-2.41249176716382e-05
-1.02168606614373e-05
-1.62831511361327e-05
-2.51686941566998e-05
-2.40919044301353e-06
-1.04877727566884e-06
-5.45197768753667e-06
-9.4343959365923e-06
-5.81327549021178e-06
-3.04016179213395e-05
-1.89908424055319e-05
-2.88427412739085e-05
-1.16925774877872e-05
-1.48810191215373e-05
-1.72960322914876e-05
-1.88677220467482e-05
-9.14900065151547e-06
-2.25101336750555e-06
-1.14328153881924e-05
-2.40686076819098e-05
-3.46382660182179e-05
-2.19538240242125e-05
-2.88234909174836e-05
-2.00276400839794e-05
-1.9134900580379e-05
-1.21321956239606e-05
-1.74935658811081e-05
-2.83126041663264e-05
-1.29627215653316e-05
-9.6650223958628e-06
-1.50687164140384e-05
-2.2910083172884e-05
-2.86405332292894e-05
-3.87440198914618e-06
-1.85464307818212e-05
-3.22907008385963e-05
-1.79563584206359e-05
-1.00510543246865e-05
-2.19473899485878e-05
-3.52566927500697e-05
-6.21101826837328e-06
-1.57946750743922e-05
-1.27097917179694e-05
-2.08543446830487e-05
-2.1576536917315e-05
-2.19682681458891e-05
-1.65204367011993e-05
-8.64966813844103e-06
-6.3179944447199e-06
-9.73234613756746e-07
-9.944351137458e-06
-2.08006546025492e-05
5.88861866296652e-07
-1.60332481347847e-05
-1.79249331234942e-05
-3.20104375525866e-06
-1.66625943851332e-05
-5.97024013908744e-07
-1.55101549612419e-05
-1.72193963499547e-05
-7.44959318754402e-06
-1.15491107061355e-05
-1.86864872279815e-05
-1.83965771692289e-05
-2.21405994491571e-05
-4.4678926985786e-06
-2.49096175082246e-05
-1.66108249506993e-05
-1.78329925478525e-05
-2.14216376685309e-06
-2.49216892676569e-05
3.89866942894845e-07
-2.02008255995373e-05
-1.87597252139091e-05
-2.28164159142029e-05
-4.51327882413128e-06
-4.6173534665533e-06
-1.51522234591777e-05
-1.30312450638789e-05
-1.57850604334573e-05
-2.48827201796435e-05
-2.15922296587266e-05
-1.74968788159102e-05
-1.78744597082145e-05
-1.57898151566654e-05
-1.95444279216532e-05
-1.19849973574322e-05
-1.32751581591565e-05
-8.4190255090683e-06
-1.53044595855072e-05
-1.95682439173581e-05
-2.46601330916628e-05
-2.55291875589091e-05
-1.75787292783065e-05
-1.74676694353646e-05
-2.29523272125435e-05
-4.68555566206262e-06
-1.34458347909214e-05
-1.42411942391984e-05
2.18986250063817e-06
-5.89296643201624e-06
-2.56995131088567e-05
-2.62767951815514e-05
-6.52182875640439e-06
-7.84531143160708e-06
-1.61989753719787e-05
-2.34800582436922e-05
-7.66338135642984e-06
-2.58423156860569e-05
-2.20603928415802e-05
-1.11379676236989e-05
-2.73094537936535e-05
-1.15923811662652e-05
-2.54913642744821e-05
-1.10016027795619e-05
-2.57470666152939e-05
-1.10704064996137e-05
-1.75035548544924e-05
4.53658251654409e-06
-2.4194963222014e-05
-2.40680603303265e-05
6.8958651919476e-06
-1.30927849676842e-05
-2.65829621956212e-05
-1.72274089951629e-05
-2.79613419052487e-05
-1.14981224825755e-05
-2.15343565272827e-05
-1.14980824760558e-05
-5.83781834681821e-06
-2.34565774912115e-05
-3.63706113554423e-05
-1.03014646448508e-05
-1.9143618660114e-05
-5.36652980794963e-06
-1.68790742032926e-05
-2.3138936429925e-05
-2.47043564450548e-05
-1.0730638712035e-06
-2.48509129581724e-05
-5.82951426066065e-07
-1.1593070076378e-05
-2.52400085810344e-05
-4.44961497183873e-06
4.88053314926071e-06
-1.86066318098663e-05
-3.31577164819114e-05
-2.40457127672536e-05
-1.5191006268271e-05
-1.31871193411501e-05
-2.25817784842785e-05
-5.58008639415549e-06
-1.66516079089905e-05
-2.10210976667722e-05
-3.20843953470454e-05
-1.3321945330561e-05
-2.66225355548301e-05
-1.65412408449614e-05
-1.55284370492013e-05
-1.37897336733421e-05
-1.83827907908034e-05
-1.83283784695047e-05
-2.26210881583557e-05
-3.43996617156276e-05
-1.91533506682208e-05
-7.46806244002201e-06
2.12106119215943e-06
-6.61779126399386e-06
-1.8688439947128e-05
-2.12507045465128e-05
-1.38479796866933e-05
-2.54630066389726e-05
-1.39780824279691e-05
-2.83540462733626e-05
-2.11648583811084e-05
-8.3258996547299e-06
-2.0239086427e-05
-2.71626486851001e-05
-1.38497992473907e-05
-1.57677960005797e-05
-1.2105710742003e-05
-1.46173163604587e-05
-5.00444018932667e-06
-1.40946650395848e-05
-1.49282196374275e-05
-1.07392242078872e-05
-2.03285473644746e-05
-1.55796658038784e-05
-4.82862138482155e-06
-1.85901008078601e-05
-1.74047760239945e-05
-2.83398004822939e-05
-1.48344974445162e-05
-5.53646209376515e-06
-1.51942766076826e-05
6.29895543753411e-06
-1.2461985968596e-05
-2.56005527473829e-05
-3.17098611493674e-06
-1.66071268372361e-05
-2.97160462293452e-05
-1.2340018760941e-05
-3.71848319969639e-05
3.06589741285807e-06
-1.78845815453974e-05
-4.35251573467048e-06
-1.28526901188359e-05
-2.51043129671615e-06
-2.12033522161448e-05
6.00672994066976e-06
-2.666176147874e-05
-6.85940237206832e-06
-2.30023429752362e-05
-6.57057470333704e-06
-2.29604411149948e-05
-1.05452571854077e-05
-6.88745161170379e-06
-1.62082674395071e-05
-1.90473727143328e-05
4.2866385105619e-06
1.33876030180692e-07
-3.27346594161715e-06
-1.24935442462859e-05
-1.02911820731183e-05
-2.09393954129863e-05
-1.27625431410172e-05
-1.56211671411645e-05
-2.47228240504453e-05
-3.66912567045217e-05
-2.10678102549167e-05
-1.25615920498765e-05
-3.07049636446212e-05
-7.39018765076652e-06
-1.07219627500425e-05
-9.13093596525266e-06
-9.2692847675534e-06
-1.38017718029079e-05
-6.03252168580829e-06
1.3119954408919e-05
-1.91186004233148e-05
-3.84730016068736e-05
-2.31581480266054e-05
-7.4952384827118e-06
-7.5142937537567e-06
-8.28034604623843e-06
-2.67819022804569e-06
-5.88243896589064e-06
-2.41409682956859e-05
-7.68098066273131e-06
-2.87268765477177e-05
-1.90807371376762e-05
-3.28098605203771e-05
-1.27227329430433e-05
-1.46055115194813e-05
4.79529626227336e-07
-1.65912780993669e-05
-7.74329764174181e-06
-2.49719371080966e-05
-9.05484948433319e-06
-4.70351527813377e-06
-2.06019422410653e-05
-2.5837584166526e-05
-4.37665207034347e-06
-6.82023041162745e-06
-2.49812791411749e-05
-6.40913955917538e-06
6.48817376583962e-06
-1.82384454938706e-05
-1.03862544262863e-05
-1.95555166791392e-05
-3.64720329615553e-05
-2.32722079352155e-05
-9.02951223302927e-06
-1.21980702622384e-05
-8.68686340856108e-06
-1.71685123958503e-05
-1.81567588741057e-05
-3.49099146759474e-05
-2.15926596818546e-05
-2.03564069659676e-06
-4.18492037765341e-06
-7.59245046489978e-06
-1.34898887249651e-05
-1.53479219547818e-05
-1.80775877222177e-05
-2.34332332950017e-05
-8.13028880920016e-06
-2.23224194877716e-05
-2.33410491732355e-05
-9.10270606212082e-06
-2.1955386130167e-05
-3.29931129744822e-05
-2.64681916684065e-05
-7.27121272220881e-06
-2.60835030161302e-05
-1.10706608671208e-05
-2.04055801884337e-05
-2.64634578996807e-05
-1.70833764530365e-05
-1.9656667880287e-05
-2.2126779356909e-05
4.92044610658837e-06
-2.47793460878263e-05
-2.22969752511893e-05
-2.58141803759684e-05
-1.95493632878602e-05
-1.36401338513169e-05
-1.1360046809623e-05
-8.9842844296702e-06
-2.24901369700547e-05
-8.62243819801641e-06
-1.20089218391426e-05
-2.22774966840532e-06
3.42809597915361e-08
-2.28973291584748e-05
-3.20592583343472e-05
-2.27319237544466e-05
-1.45170692811688e-05
-1.35489152531542e-05
-2.60751381321672e-05
-6.66168577303419e-06
-2.92168089911689e-05
-1.72722679378967e-05
-2.30648628933468e-05
-2.08129766163875e-05
-2.53510955617523e-05
-6.32092399116034e-06
-1.27541369458233e-05
-1.49649323211779e-05
-1.07771000355665e-05
-2.2409769965965e-05
-2.85706408706932e-05
-4.31824062109808e-06
-2.36112187402818e-05
-2.27706546829244e-05
-2.25974206421244e-05
-3.33176629613356e-05
-2.51755154207729e-05
-1.85804835454006e-05
1.39853712566804e-06
-2.00793656240853e-05
-2.34415909633873e-05
-7.0438511864991e-06
-2.32731908785087e-05
-3.21476955342126e-06
-2.61251517605827e-05
-2.15797931801945e-05
-2.07101088251543e-05
-8.88356696636184e-06
-9.4602740407535e-06
-1.35913828970776e-05
-2.13779122321457e-05
-2.34987245002556e-05
-1.67367025337952e-05
-1.87034778970858e-05
-5.2649142421659e-06
-8.78017772775718e-06
-8.28719738633016e-06
-2.29789683339051e-05
-1.80891959510136e-05
-6.86173541555239e-06
-2.09037453185374e-05
-1.1238955344043e-05
-1.87618820249631e-05
-1.35236418267847e-05
-5.21206331688868e-06
-1.75229102346013e-05
-1.54243208889539e-06
-1.34220292183675e-05
-1.20616337089369e-05
-1.81775833602267e-05
-1.16991539467018e-05
-2.87321308320676e-05
-7.51100176574517e-06
-9.83468777210561e-06
-2.10318423757825e-05
-2.33199468632204e-05
-1.59302955877737e-05
-2.39079895464544e-06
-1.45321828906694e-05
-2.77096251511287e-05
-2.28376352592019e-05
-2.08193256815323e-05
-1.47141392491625e-05
-3.19662324247603e-06
-2.88929841787461e-05
-2.37127971259682e-05
-1.28671609767325e-05
-1.20452280794424e-05
-2.60943224573253e-07
-1.17061583711407e-05
-4.47429337951403e-05
-1.53285555440648e-05
-7.83743014129908e-06
-1.39923162621953e-05
-2.470641300434e-05
-1.26694912946344e-05
-2.14325936041058e-05
-3.49075010979281e-05
-9.60881718713792e-06
-1.64747862262373e-05
-9.47708006375448e-06
-9.12750268205946e-06
-2.5307732211159e-05
-3.11558375884767e-05
1.97607523517313e-06
-2.09997389205214e-05
-1.12136118894633e-05
-1.77950981522554e-05
-9.3918983369498e-06
-1.1918819941862e-05
-1.74641548107875e-05
-4.80701901919471e-05
-3.51567520518206e-05
-1.31460247427383e-05
-8.9787698408626e-06
-1.69078654190196e-05
-1.97430233408296e-05
-1.20945911176799e-05
-1.45815941540806e-05
-2.77744985793098e-05
-1.94674320254355e-05
-7.59874016337835e-06
-1.51788521509447e-05
-2.51838900060423e-05
-2.46540249359592e-05
-6.92758384872706e-06
-1.25548097212664e-05
-1.41067024342138e-05
-9.72985987729228e-06
-2.28894401907026e-05
-2.38922261160507e-05
-2.22616830412651e-05
-1.52089702205982e-05
-2.07847051399943e-05
-2.91946577613285e-05
-8.64605992547486e-06
3.37838360262267e-06
-1.02771737756968e-05
-1.2607646332242e-05
-2.1100560642528e-05
-7.77359991285114e-06
-1.11867650095522e-05
-9.84381862240553e-06
-1.22331295793827e-05
-2.26476350681967e-05
-1.30519349803916e-05
-2.21747193116795e-05
-2.03849050543309e-05
-1.03158861975935e-05
-7.5028510604107e-06
-1.47821449175242e-05
-4.18127318805862e-07
-3.76126488307518e-05
-1.8887359781659e-05
-8.67608981648101e-06
-2.84457744836466e-05
-1.02994722713618e-05
-5.44475199547545e-06
-9.21980394243466e-06
-8.28033668755198e-06
-1.31597818985524e-05
-2.86348134244543e-06
-9.12206265084684e-06
1.09688764461266e-06
-2.31808583578886e-05
-1.58153995617883e-06
-5.72466682147335e-06
-2.30171085960308e-05
-2.05951381848191e-05
-1.6235058860334e-05
6.01380244571737e-07
-1.0027664167699e-05
-1.8516030970209e-05
-2.2967746540743e-05
-1.25388391123044e-06
-2.24313611090615e-05
-2.22131184452515e-05
-2.13911222297957e-05
-8.31486297329498e-06
-1.48483848122497e-05
-2.56558980325888e-05
-3.04511104153682e-05
-1.49226035108435e-05
3.1282197296137e-06
-2.51366423402688e-05
-1.59469497608614e-05
-2.30569210633898e-05
-2.95621701495821e-05
-1.88122258294392e-05
-7.43275261949329e-06
-2.05022020732585e-05
-9.00152625416825e-06
-1.79952228966741e-05
-1.00332332551232e-05
8.0089664307524e-07
-1.32888436789787e-05
-1.2488568705422e-05
-3.08566747578151e-05
-2.46065598330609e-05
-9.09540078658664e-06
-1.74896872326357e-05
-7.92613133655282e-06
-1.19815991824839e-05
-7.63081403956652e-06
-3.82382020634014e-06
-2.55195900582217e-05
4.90550231173969e-06
-1.78401563791232e-06
-3.60605792406926e-06
-3.21031899542018e-05
-1.80147366842573e-05
-1.02745212145482e-05
-1.68519021662636e-05
-1.16030032294771e-05
-4.86850288063171e-07
-2.14525442739277e-05
-8.75113135121185e-06
-3.35747460036276e-05
-8.34999741985733e-06
-2.88502512093982e-05
-7.89029358680365e-06
-2.53906761849647e-05
-1.81992925067284e-05
-2.80909370117828e-05
-8.62776625008812e-06
-9.93766218473343e-06
-2.71019348565059e-05
-2.60588838575036e-05
-1.40798224600615e-05
-3.53805006166462e-05
-1.24314119586636e-05
-2.69406860434394e-05
-2.04058667454607e-05
1.27960160885566e-05
-9.90966789766749e-06
-5.77189807908879e-06
-1.03086836185957e-05
-2.4925864129797e-05
-1.74126364149473e-06
-2.61086470649975e-05
-1.99777524168061e-05
-1.20813512247503e-05
-1.51105110830442e-05
-1.14852457036427e-05
-1.21258302061197e-06
-3.15514226922249e-05
-1.15698277074736e-05
-2.34399293621663e-05
-2.95041294221788e-05
-1.65900583225555e-05
-1.61498699632858e-05
-8.8909824785627e-06
-2.98268586134692e-05
-1.34689156457646e-05
-9.72849678743302e-07
-3.55642050651789e-05
-9.19905052005415e-06
-4.27967456763748e-06
-1.66418203532686e-05
-1.63117929321738e-05
-2.51350222491439e-05
-2.83077999752487e-05
-1.97515789163309e-05
-2.71547726562028e-05
-1.28426481728586e-05
-2.14624318750535e-05
-2.4858827558181e-05
-1.88096099564063e-05
-1.5940929552798e-05
-9.24884929383492e-06
-1.8561806498709e-05
-9.29626291488588e-06
-1.78406067936595e-05
-2.71179294844501e-05
-1.79770814248139e-05
-1.57728166275886e-05
-1.50837200072422e-05
1.80104288691007e-06
-1.95192965649762e-05
-6.51393251150748e-06
-5.35189638295506e-06
-2.20409620694681e-05
-1.21786455803546e-05
-1.57709604507921e-05
-1.18379639024625e-05
-2.55822261963193e-05
9.12971257460825e-06
-1.76697657558372e-05
-1.24638657723503e-05
-4.97724701120559e-06
-2.05114976752179e-05
-8.55138066799004e-06
-1.42344927225697e-05
-1.83253358914788e-05
-2.67884239042493e-05
-1.48697863374279e-05
-2.67961164338916e-05
-1.35906835186129e-05
-1.19035691443556e-05
-1.72683469044008e-05
-2.60161524621905e-05
-2.55096216127479e-05
-1.59329415100935e-05
-1.22089571549678e-05
-1.04624374397143e-05
-1.45659671773633e-05
-1.61653677479083e-05
-2.06988401360232e-05
-1.48755019030387e-05
-1.72716056322733e-05
-6.14955788273159e-06
-3.94779143750154e-05
-1.58827151255826e-05
-4.96355172864109e-06
-7.05923563946783e-06
-3.03049336128809e-05
9.56017778351678e-07
-1.8827500611638e-05
-2.8600461170099e-05
-8.46040113624641e-06
-1.68416807022141e-05
-2.21084221453841e-05
-1.99498636888043e-05
-2.46501793854928e-05
-1.32114198456106e-05
-1.80916648379658e-05
-2.20829450384149e-05
-1.43592760762457e-05
-1.92909772176567e-05
-1.37271838463724e-05
-1.15943424075571e-05
2.3168267652545e-06
-2.90433266546335e-05
-1.05806356168022e-05
-8.1927335103406e-06
-3.04814084770486e-05
-2.63180318731065e-05
-1.12465566468534e-05
-1.53551642363846e-05
-3.17081860569071e-07
-9.87282469624156e-06
-1.93145361348739e-05
-2.18615570152517e-05
-8.74923684076321e-06
-1.89942444866468e-05
-2.40965857568816e-05
7.45301985818175e-06
-1.35596193423401e-05
-2.02927281748347e-05
-3.29170278829445e-05
-1.80379691546292e-05
-1.69676592672498e-05
-4.62582526089052e-06
-8.42124911974195e-06
5.464448172647e-06
-8.09770102711099e-06
1.46112477240438e-06
-1.02134906555877e-05
-9.88354539869283e-06
-8.68804805807639e-06
-3.54039710054813e-05
-1.11488905534141e-05
-1.02389786322367e-05
-1.11764408236998e-05
5.12583547791755e-06
-9.70785040228084e-06
-1.03673394067193e-05
-3.01809890635048e-05
-2.30644979248045e-05
-3.25664663593373e-06
-1.28113295119811e-05
-2.61711936707071e-05
-1.8748855666691e-05
-3.35042667391375e-06
-1.11507060691684e-05
-1.23755260663651e-06
-2.43153702825842e-05
-4.56651968991853e-06
-5.07305781484157e-06
-1.37941793209471e-05
2.55361844690695e-06
2.40353952262762e-06
-1.69116897940861e-05
5.3325169627592e-06
-1.49950393056169e-05
-1.64939641661893e-05
-1.54393214346438e-06
-1.62031191204248e-06
-1.32677691803138e-05
-2.66503971576848e-06
-2.7928096445647e-05
1.37546700415999e-06
-1.8954074469474e-05
1.15245367092087e-06
-3.28701515519232e-05
-1.27495924918077e-05
-2.38435070431418e-05
-2.41484858306435e-05
-1.47265953897225e-05
-8.26003390211289e-07
-2.59894954487408e-05
-1.76045944272408e-05
-1.74967674694089e-05
-1.51461880256043e-05
-1.55664760652409e-05
6.00530329981647e-06
-2.57176928770312e-05
1.75821432081556e-06
-1.58005483861873e-05
-1.36246375049391e-05
-1.71766065852408e-05
-9.0872205996303e-06
-2.26404985294093e-05
-2.36632091082258e-05
-8.2688994581815e-06
-1.82270268168921e-05
-1.33286793231442e-05
-1.84082461162534e-05
-1.9230443081853e-05
-1.98972611241071e-05
-2.35926748260982e-05
-2.00172547803229e-05
-5.03272760673681e-06
-1.66509682309698e-05
-1.23293180449754e-05
-2.12096003502357e-06
-2.55163746310126e-05
-1.26482943337343e-05
-6.48722653457243e-06
-2.57442679750327e-05
-2.78600783544038e-05
-2.23335952235797e-05
-1.86142925074598e-05
-6.37687294975912e-06
-6.28719275390238e-06
-1.97271303334026e-05
-1.70482938362059e-05
-3.87534219422069e-05
-1.92836376836219e-05
-3.35425328751795e-06
-2.66071718329575e-05
-1.76312629386779e-05
-1.28057636297184e-05
-1.58742122857931e-05
-8.12656703149336e-06
-1.63474967300845e-05
-1.55710086324069e-05
-2.24549477604477e-05
-9.88553467919106e-06
-1.8941243522971e-05
-1.64135317079564e-05
1.68146583920227e-06
-1.49918332416057e-05
-9.61450300470044e-06
-6.11744311206845e-06
-1.85090077639574e-05
-5.70371203557268e-06
-1.71759766816523e-05
-8.1797667432091e-06
-2.65538717432964e-05
-1.58180630089346e-05
-1.39186007949779e-05
-1.11827304020852e-05
-8.26544363163837e-06
-2.76464245455171e-05
-1.78693730294309e-06
-1.52320028197771e-05
-8.16784552210633e-06
-7.90131243966436e-06
-2.65688407742377e-05
-9.2955376075556e-06
-2.85035939704368e-06
-3.24962691559202e-05
-1.73591258861552e-05
-7.16897210160311e-06
-1.14460832992759e-05
-1.63068872045349e-05
-2.62936045242616e-05
-1.25323733657895e-05
-1.10454553088474e-05
-1.26040233177626e-05
-1.55631209677154e-05
-1.07732986094737e-05
-2.70287197446471e-05
-1.91731042042699e-05
-1.16645170476012e-05
1.1424616293124e-05
-2.34513395753242e-06
-1.62883645939589e-05
6.93081488841547e-07
-1.03785681996135e-05
-3.66029668946802e-06
-3.06503628122735e-05
-7.01850971091739e-06
-3.04446844484133e-06
-3.20868217727562e-05
-1.91108882372352e-05
5.75150283193429e-07
-1.90743798029243e-05
-2.6664504601692e-05
-2.09510993478444e-05
-1.22994936902189e-05
-2.46630359324767e-05
-3.22819920031289e-05
-1.88688762375853e-05
-7.15879983930327e-06
-1.51080010571155e-05
-6.99521411205918e-06
-3.42765352359473e-05
-5.10561327993322e-06
-1.36432269806212e-05
-8.77001724831671e-06
-3.45284730030244e-05
-3.72466677764072e-05
-1.71045494704326e-05
-1.57559083712492e-05
-1.91687935097112e-05
-1.26767493580812e-05
-2.62750132142275e-05
-2.60444739595736e-05
-1.30793339868606e-05
-2.55482409263769e-05
-1.96539187044682e-05
-3.12522566778858e-05
-7.71551923620441e-06
-2.00526596507306e-05
-2.53261447560376e-05
-9.79218522724347e-06
-1.06804769315573e-05
-1.65771104536582e-05
-3.01345069590903e-05
-2.07553799076521e-05
-2.22884954539918e-05
2.1099861173228e-06
-2.04141676492188e-05
-2.78018852177933e-05
-3.25392610686948e-05
-8.83541107052157e-06
-1.34302641753044e-05
-7.27776704649877e-06
-1.31054258504987e-05
-8.38086627670287e-07
-2.15636692992728e-05
-6.3173932470071e-06
-9.67378131392932e-06
-5.0060879959387e-06
-1.52916938656264e-05
-2.25602066990411e-05
-1.07035380074945e-05
-2.86505770373378e-05
-1.98039123241966e-05
-1.65216488973768e-05
-3.37382863733522e-05
-2.06080174837377e-05
-2.15646541127993e-05
-6.71166043020625e-06
-1.33120667305127e-05
-1.44546684129146e-05
-2.33885899876701e-05
-3.1943647948468e-05
-1.72185675291786e-05
-1.35710066036672e-06
-3.67786070595053e-05
-5.07419378919141e-06
-1.73087391825738e-05
-1.60596067941248e-05
-1.65246397767667e-05
-3.12215182042998e-05
-8.66856048576497e-06
-7.37035161304607e-06
-6.12518580164229e-06
-4.19806750820143e-06
-1.24796335727595e-05
-2.77809071695605e-05
-2.96488365335528e-06
-1.24413939567357e-05
-1.40215480941758e-05
-1.04103970805863e-05
4.29900032832843e-06
-5.44762241469779e-06
-9.99996088404995e-06
-9.40372143311118e-06
-2.49573204021863e-05
-3.26234717318913e-05
-3.00536958096195e-06
-1.97458162243591e-05
-2.10892647698471e-05
-1.95890709268807e-05
-7.0827093507604e-06
-2.05869373160573e-05
-2.98294921742007e-06
-2.3709621653911e-05
1.3819987875425e-06
-1.48199946119908e-05
-2.37223703854914e-06
-8.27672856537054e-06
-6.81952333766935e-06
-2.81381300346986e-05
-2.12836603203568e-05
-1.60743745428253e-05
-1.84824416679774e-05
2.35607753262513e-06
-3.31077952466989e-05
-1.97819962167845e-05
-1.25713759651252e-05
9.15314722729916e-06
-1.43126829482231e-05
-7.97195443058722e-06
-1.62296675028578e-05
-9.77962098960687e-06
-1.86254651613742e-05
-8.79263917320123e-06
-1.62719178905013e-05
-1.58673146499507e-05
-3.49487118331515e-06
-1.69441942396492e-05
-8.14786825257227e-06
-1.6891859143172e-05
-3.31722058556711e-05
-1.00008117936926e-05
-9.82409577495941e-06
-1.78366584041803e-05
-1.16035184144836e-05
8.72699988795146e-07
-1.76908538770042e-05
-8.85132578531903e-06
-1.0457122950987e-05
-2.22576866640161e-05
-3.14136486589463e-05
-1.93008009804468e-06
-2.48821644738829e-05
-8.1912643453718e-06
-1.28122295512955e-05
-9.60216588380877e-06
-2.41500235639331e-05
-2.28928796535335e-06
-3.86695965960302e-06
-1.51113959307279e-05
-9.0383780668852e-06
-2.20697002276531e-05
-3.51514774147506e-06
-2.49359195790341e-05
-2.03914641339031e-05
-1.26949634327821e-05
-1.76177920302619e-05
-1.21664041994871e-05
-1.43435681265756e-05
-1.22511092243703e-05
-2.06649477396292e-05
-8.96559917880785e-06
-1.50757902209136e-05
-1.7292056255371e-05
-2.15319928635044e-05
-3.30808677280672e-06
-1.67162617343537e-05
-1.78007214022356e-05
4.40007660971809e-06
-2.3429464874056e-05
-3.51513128785302e-05
-1.5568779715514e-05
-1.73734711564863e-05
-2.07675913643968e-05
-1.26974916221617e-05
6.71872615254192e-06
-6.12769875806094e-06
-1.28861301203434e-05
-1.55721662274593e-05
-1.22844914397813e-05
-2.14379724666709e-05
-1.9920984936354e-05
-1.97829866846558e-05
-8.29843562871771e-06
-4.78037405094392e-06
-9.10882991480372e-06
-1.10054105493222e-05
-2.69467089865322e-05
2.05595550864098e-05
1.52797555452489e-06
-1.33535530716012e-05
-2.04463845675831e-05
-8.69764979808887e-06
-2.0391809538811e-05
6.0933187358184e-06
-1.53973423228367e-05
-1.07084927057181e-05
-1.24646294235958e-05
-1.99484004105683e-05
-1.23822037080413e-05
-2.62143088313121e-05
-1.99141022996085e-05
-3.27403683915706e-06
-9.34068061615002e-06
-5.0143074689443e-06
-1.74001560846711e-05
-2.62366752352786e-05
-1.37245807381344e-05
-1.33167308439244e-05
-1.42028756619185e-05
3.79577641036144e-06
-3.15285632937689e-05
-1.47248737001781e-05
-8.77499604009461e-06
-6.46062182629513e-06
-3.14569179593751e-06
-1.44451907424715e-05
-1.04126728452426e-05
-1.23642205871939e-05
-8.86153428222346e-06
-4.74510548492213e-06
-1.40926888723661e-05
-2.48171692169519e-05
3.49871725289754e-06
-1.25149356376335e-05
-1.04847333640386e-06
-2.76451650169292e-05
-6.87282928564563e-06
-2.35623730066894e-05
-1.63481418849755e-05
-2.74703097361067e-05
-2.08156633059302e-05
-2.71419501817621e-05
-2.32557422932377e-05
-3.93257237179644e-06
-1.89760088873087e-05
-1.65123315636281e-05
-1.12746151017161e-05
-8.30871525752583e-06
-1.0505812536221e-05
-3.20074466320728e-06
-2.80611620192771e-05
-6.67208012794439e-06
-1.78608005614861e-05
-1.10041199918943e-05
-2.56726464930574e-05
-8.13632649460194e-06
-3.12896437287633e-05
1.47597024469541e-06
-4.16336375533907e-06
-4.77713780714586e-06
-1.17949190930496e-05
-7.21374709099533e-06
-1.04124033036541e-05
-3.40859776308113e-06
-3.98380146131435e-05
-6.47002579034725e-06
-2.95112569181797e-06
-2.98762742743571e-06
-2.04549161531612e-05
-2.34952571475203e-05
-3.19483636528041e-05
-3.81186858935007e-05
-1.95156927718254e-05
-1.86393388605093e-05
-5.38540545154552e-06
-1.88532008949378e-05
-1.33495004005221e-05
-2.12256865533896e-05
-2.75567028491937e-05
-1.42840656383212e-05
-2.3596164554499e-05
-1.69570635036122e-06
-2.15809356827749e-05
-9.45942985490565e-06
-1.49355464434448e-05
-1.66294809887377e-05
-3.87403330610489e-05
-2.90455110892465e-05
-3.51279586430716e-05
-3.06371235207937e-05
-2.36712953871989e-05
-2.62224974788081e-05
-2.26251727573861e-05
-3.83719349344773e-05
-1.58595400912038e-05
-2.29905814194288e-05
-1.36168248415367e-05
-1.66241817187876e-05
-1.22406666586524e-07
-3.24945965922648e-05
-2.05583545695265e-05
2.19409261105221e-06
-7.90292429941668e-06
-4.86068237886443e-06
-1.493482986023e-05
-1.94997134655581e-05
-1.87350628479094e-05
-3.33678990538024e-05
-2.33232443941329e-05
-2.28389532479452e-05
-1.74086742572707e-05
5.85716411291728e-06
-2.71207657476137e-06
-1.22113707864282e-05
-1.33140340714253e-05
-2.37866048506791e-05
-4.26260896439763e-06
-1.97258402767691e-05
-2.41130761290039e-05
-1.80048818767813e-05
-3.39907788286425e-05
-6.23616832350322e-06
-2.19582156447931e-05
-3.7364962883139e-05
2.39219573083051e-06
-3.42058688187259e-05
-1.55399083483096e-05
-6.66257208900678e-06
-1.9572274073774e-05
-1.17646783268165e-05
-3.04565040909648e-05
3.24769054965955e-06
-2.25383810052006e-05
-1.06963583213025e-05
-2.0077144721179e-05
-6.56686222391416e-06
-1.41760028733529e-05
-8.08692841270802e-06
-2.70303113258284e-05
-2.75745464925614e-05
-2.94221376659346e-05
-2.0367541755603e-05
-9.2518107721967e-06
-3.74751899845987e-05
-2.15499370571751e-05
-1.75349679553564e-05
-2.23357723491451e-05
-1.89772837886901e-05
2.44947677868754e-06
-1.77196699229473e-05
-1.61367721818916e-05
-2.99116549398126e-05
3.03711280489885e-06
-1.8090946126441e-05
-1.34914526629595e-05
-1.60474586092265e-05
-9.73546312330863e-06
-1.80020753015886e-05
-7.514697804006e-06
-5.83148570524296e-06
-8.67480267390059e-06
-1.15714525658683e-05
-2.32697002224848e-05
-3.38191717332536e-05
-2.96983912860376e-06
-1.79222434018989e-05
-6.71963538515985e-06
-2.06710357770109e-05
-3.9884047990493e-05
6.93813344087223e-06
-9.37979820563643e-06
-8.5598021468021e-06
4.23311862196034e-06
1.496340964142e-05
-2.90744371560774e-05
-2.72044102528118e-05
-1.63235978899343e-05
-8.4815649939942e-06
-3.09735722488959e-06
-1.65963723570523e-06
-2.24060964371585e-05
-1.65990462748297e-05
-6.84538922567863e-06
-1.72118507083e-05
-3.27333944796127e-05
-2.27343670831694e-05
-4.42646856105037e-06
-2.83607400860318e-05
-8.88282835895252e-06
-1.43716860733515e-05
-1.85295850361701e-05
-1.12051320037966e-05
-1.0442586419267e-05
-1.15772596028606e-05
-2.61757739479447e-05
-1.24307213468103e-05
9.14849120728527e-06
-3.02332172815252e-05
-1.11673911885993e-05
-1.67022608122094e-05
-2.54446949132587e-05
-1.7204810354862e-05
-1.84487185478353e-05
-1.63994771098953e-05
-1.86803376983576e-05
-2.0562052117728e-05
-2.48541047827132e-05
-1.1234422445703e-05
-1.90945054938405e-06
-2.56798110989525e-05
-7.47661872724861e-06
-1.40535278334571e-05
-2.36370209205559e-05
-2.60350235342273e-05
-9.32389677492179e-06
-1.64539777744054e-05
-3.68143849039209e-06
-2.21175270025015e-05
-3.31292382575177e-05
-1.21139773488855e-05
-2.04190281574495e-05
1.24645250630967e-05
-1.92353947080156e-05
-2.35870716376073e-05
-1.56692830307279e-05
-2.28552903714241e-05
-1.54768496127006e-05
-2.77772768074587e-05
-1.67757518505677e-05
-1.84823091412163e-05
-2.18769245305386e-06
2.2414989516208e-06
-3.50935300370318e-05
-2.24143273403168e-05
-4.35081355465628e-06
-2.88650879086736e-05
-1.86851445527278e-05
-1.19397300177475e-05
-9.25146888383451e-06
-2.72749302651499e-05
-9.65725153812814e-06
-1.82368849868861e-05
-3.89621063016094e-06
-2.32580824663319e-05
-2.88669879789822e-05
-9.83027430083749e-06
-1.7400138997889e-05
-2.05909784000612e-05
-1.78897713752427e-05
-2.96612117353759e-05
-3.17624730744267e-05
-1.52439075773458e-05
-2.18558770390575e-05
-1.60668504006225e-05
-1.74846755934e-05
-3.01503899490293e-05
-3.10302258749602e-05
-1.9106730176856e-05
1.60793949312597e-07
-2.01150881714132e-05
-1.23760075332691e-05
-2.12513604016537e-05
-1.95178120597475e-05
-2.84301740756199e-05
-1.64530220005274e-05
-1.3670037383813e-05
-8.89991463737425e-06
-1.65377583049294e-05
-2.20600921807752e-05
-1.27444222487616e-05
-1.9391501826522e-05
-2.53414530906472e-05
-1.83741180589899e-05
-1.36109595367895e-05
-1.51968646213041e-05
-2.46931589721189e-06
-2.92290590406519e-05
-1.70929002610413e-05
-1.22783436536546e-05
-1.71626758935881e-05
-1.13445920552446e-05
-4.37120840494105e-06
-1.02091426033517e-05
-1.64918920708912e-05
-1.77933572564602e-05
-2.68641226772302e-05
8.06214223151603e-06
-2.37165208499614e-05
-2.37185249590263e-05
-2.66119720361543e-05
-1.59820593855079e-05
-2.28073216464684e-05
-1.93579547464682e-05
-7.9393963517242e-06
-2.28664801721976e-05
-4.62542270401537e-06
-1.30321383166442e-05
-1.83246692335942e-05
-2.66537313412356e-05
-1.66551714161863e-06
-4.1906335651408e-06
4.80596816561588e-06
-1.11799698069689e-05
-2.61722672794175e-05
-2.75065189672696e-05
-2.03342593029813e-05
-4.02554249000484e-06
-1.71945299210928e-05
-2.48160959046341e-05
-2.95909091953583e-05
-2.21308658453975e-05
-2.07247215905011e-06
-6.54970501087927e-06
-1.52480182641313e-05
-8.89485998127488e-06
-1.21049349397445e-05
-2.91865005854625e-05
-2.13692368010915e-05
-2.34028448128375e-05
-2.46235784133752e-05
4.14804800456805e-06
-1.49499899101809e-05
-2.97996588305905e-05
-2.52505998101133e-05
-1.53854996915872e-05
-3.71239625629365e-05
-1.65720978034886e-05
-1.68610587258918e-06
-7.7890141960843e-06
-7.36300126428154e-06
-9.33546884524858e-06
-2.53564360079944e-05
-2.86203852838516e-05
-1.42156063877415e-05
-2.89361133638005e-05
-2.43438773547169e-05
-1.24332993667085e-06
-8.7456701708446e-06
-1.1012369558436e-05
-2.32204668813705e-05
-3.45088987425573e-05
-4.63213288385393e-06
-2.03025764460844e-06
-2.27920417281518e-05
-8.2844044632596e-06
-1.92403678657236e-05
-2.44898032754083e-05
-8.59723633575817e-06
-1.97339224932923e-05
-4.16084137068929e-05
-2.02235523993081e-05
-1.02321093140111e-05
-2.28749513526365e-05
-1.16075676968709e-05
-2.16196094049425e-05
-5.30466326014808e-06
-1.79541532524525e-05
-1.84738482391249e-05
-4.20208264842157e-06
-2.93580510841192e-05
-1.61013340267186e-05
-1.84940507537744e-05
-5.33158808036192e-06
-2.92793722477894e-05
-2.6582761466886e-05
-3.67194153989703e-06
-1.45027502339942e-05
-1.63727276334774e-05
-1.74666995619866e-05
-1.82452614888089e-06
-7.38897854434647e-06
-2.05646728741962e-05
-3.26570927669976e-05
-2.4598549324612e-05
-8.30587809552083e-06
-5.79830806389114e-06
-1.74773715971556e-05
-3.28921120845995e-05
-1.85569437618734e-05
-6.47316311566994e-06
-1.89536654141916e-05
-1.81463040169282e-05
-2.59928241892865e-05
-1.28365085779668e-05
-1.85741839922438e-05
-2.67171674747781e-05
-1.1759113104794e-06
-2.82748657934953e-05
-1.04917072446362e-05
-8.86651226868711e-06
-5.77428176890383e-06
-1.4826823194445e-05
-1.12802841288884e-06
-7.7670936559745e-06
-1.00008175840404e-05
-2.39202681962268e-05
-3.11466183674675e-05
-1.50675826453934e-05
-3.50752229588642e-06
-2.05768232704098e-05
-6.45305839044994e-06
6.3493212323766e-07
-2.19676079851677e-05
-1.25850009151156e-05
-1.06658876743967e-05
-9.95770648071767e-07
-8.0487765616108e-06
-1.4601679740245e-05
3.5661606969847e-06
-1.15230023775442e-05
-1.79109306537665e-05
-1.56845280274363e-05
-4.80324394678473e-06
-1.54578965185672e-05
-2.8572926144239e-05
-1.34920166403818e-05
-9.77947445142643e-06
-1.12045307096227e-05
-1.65120885673631e-05
-1.21085929765723e-05
-1.01928176718137e-05
-1.86684881699016e-05
-1.73956938330752e-05
-2.75047427453262e-05
-2.24804788758417e-05
-1.81098270932597e-05
-8.80522836382107e-06
-2.57331468215037e-05
-1.9243784467554e-05
-1.32913959814943e-05
-1.94605496669671e-06
-1.47564644018882e-05
-1.26605407264609e-05
2.08194629464071e-06
-1.25946536533077e-05
-8.31217319717557e-06
-2.52317269396648e-05
-1.65653401858846e-05
-2.13732238311845e-05
-2.03060784335683e-05
-3.21011855889095e-05
-3.39633042237284e-05
-1.48081479353742e-05
-1.82172750938713e-05
-1.83396390685014e-05
-2.0635985581694e-06
-1.78660938794887e-05
-1.53222424174558e-05
-1.90596542547375e-05
-1.67027361605563e-06
-6.68920223275974e-06
-1.80957130388479e-05
-1.57708643264474e-05
-1.40785650856508e-05
-2.85485121055397e-06
-4.14136349541584e-05
-1.05877172776625e-06
-1.10279319389089e-05
-2.21824316538337e-05
-3.3615501676874e-05
-1.16425581580718e-05
-1.15067825391424e-05
-8.73716241512348e-06
-1.20135653113574e-05
-1.35227234905677e-05
-1.78373872113483e-05
-1.80640256531534e-05
-3.15861585850137e-05
-7.44048393617397e-06
-2.23019613317497e-05
-3.25474054934965e-05
-3.52795919199293e-05
-3.12467578494524e-05
-1.11108373224668e-05
-1.65398480029771e-05
-2.51692665768476e-05
-1.32512621476989e-05
-1.95437010281709e-05
-1.36425905531168e-05
-1.6004226814942e-05
-1.3022455763921e-05
-2.08392825216313e-05
-2.27301830621682e-05
2.53240452646274e-06
-1.82826954124892e-05
-2.48830348216979e-05
-1.46165193838925e-05
-1.17024859291413e-05
-2.01870932661242e-05
-1.4840559422956e-05
-5.89293630688395e-07
-2.36192809378991e-05
-2.08573240700122e-06
-4.71528593889666e-06
-5.01951582013227e-06
-1.20572563579059e-05
-3.47449192088059e-05
-1.91830684183933e-05
-1.05742295713602e-05
-1.49865986637999e-05
-3.54582408231999e-05
-1.11573386774428e-05
-8.70604811070334e-06
-2.71268641318717e-05
-1.53880016332136e-05
-2.09449566063936e-05
-1.92300513852826e-05
-6.25944457848028e-06
-2.3701419626977e-05
-1.08129597851948e-05
-1.44447383581657e-06
-2.65958177459783e-05
-1.25172984744373e-05
-1.01615063064866e-05
-1.69712943865796e-05
-1.45205219318812e-05
-2.53244652743819e-05
-2.7004397958383e-05
-1.0538825768838e-05
-1.73837845241112e-05
-1.15011088948398e-05
-1.78816506288856e-05
-1.31081813917073e-05
-1.49203287757788e-05
-3.31950654050886e-05
-3.41847768919417e-05
-1.45518632774532e-05
1.28605923730922e-05
-1.39018345303258e-05
-1.52119124502236e-05
-8.67789185639908e-06
-2.07121057579507e-05
-2.08940395782863e-05
-2.37331585472143e-05
-2.436283562943e-05
-3.7714005543421e-06
-2.02038878080496e-05
-5.83411934810737e-06
-1.34040317653328e-05
-1.73086503085488e-05
-3.02368199654104e-05
-3.05601825066748e-05
-1.13526786443296e-05
-4.76286514976385e-06
-2.55665180910002e-05
-1.36525669654871e-05
-2.33889433946507e-05
-2.9747664752356e-05
-1.21391137932488e-05
-2.8965424013797e-06
-1.2424718825214e-05
-2.84955600006223e-06
-5.98757116365197e-06
-1.17437261690819e-05
-8.23217453661584e-07
-1.07447695104673e-05
-4.95889161475606e-06
-8.01600499036264e-06
-2.36282679784347e-05
-1.80720220062024e-05
-1.48715377459689e-05
-5.86919342689289e-06
-2.19575304207362e-06
-9.15510453890923e-06
-8.90117977457904e-06
-3.79261241992564e-06
-1.29748256588983e-06
-1.29299252066552e-05
-3.21045503572949e-05
-9.84340125851219e-06
-4.45241457004778e-05
-1.54563979394437e-05
-1.58603236357334e-05
-2.75197915905621e-05
-2.952459780604e-05
-1.03938296065817e-05
-1.60012726669165e-05
-2.5170531304192e-05
-3.29067120764016e-05
-1.08517063928165e-05
-6.63393398488247e-06
-7.33443587261326e-06
-1.74281259320088e-05
-9.99519310553241e-06
-3.01886047517417e-05
-1.55550804758399e-06
-1.90926524974223e-05
-1.62236532700637e-06
-1.41981024584792e-05
-1.15791665893058e-05
-1.47076388714513e-05
-1.58182304064121e-05
-1.04736323559286e-05
-4.53043824604819e-06
-2.1011277593491e-05
-2.29717888199693e-05
-8.31193625555584e-06
-1.44402338096589e-05
-9.48001709559692e-06
-4.61138039161033e-06
-2.88414841238909e-05
-9.2268362766585e-06
-1.77392032808325e-05
1.29755529002782e-05
-3.95778866067821e-05
-2.02187309838228e-05
-1.09769896295482e-05
-2.31363115864608e-05
-1.03747086766568e-05
-4.35291179440283e-06
-1.19212976178125e-05
-1.042919857763e-05
-2.33196290287933e-05
-3.32238167206713e-05
-1.64036512068826e-05
-3.46841364210438e-06
-1.74254895399688e-06
-1.35751774605153e-05
-9.65968986258645e-06
-1.29463701877331e-05
-2.54148239540514e-06
-8.99124606446468e-06
-1.71330535477613e-05
1.19674111427066e-07
-7.45057698733575e-07
1.1539109560056e-05
-1.37132239095794e-05
-2.68057371297666e-05
-1.10509408002798e-05
-5.42395304471713e-06
-1.4433025446806e-05
-2.07742064275606e-05
-1.55534918303324e-05
-1.47963378915254e-05
-9.02373567294496e-06
-7.60560550893032e-06
-9.5134390645956e-06
-3.19439576803157e-06
-9.78115193761309e-06
-2.49985263068277e-05
-3.83586996739188e-07
-4.66205921792412e-06
-1.2288221584159e-05
-2.32088770503929e-05
-6.54030355267696e-06
3.10022283994915e-07
-6.27606271746688e-06
2.52583071883428e-06
-1.30337624734691e-05
-8.9916340967601e-06
-8.14369394616045e-06
-8.7345585511952e-06
-6.2469696341542e-06
-1.29679173248249e-05
-1.95967913495217e-05
-1.39470776801156e-05
-1.39556829264422e-05
-1.26738293423606e-05
-1.7461985339565e-05
-1.36105033626517e-05
-1.55175596367517e-05
-6.92496432551494e-06
-1.46301666177994e-05
-9.57053292829159e-06
-3.01947062436117e-05
-3.51619811469844e-05
-2.85922474520286e-05
-1.85964209030866e-05
-1.36824781627696e-05
-1.47296395206906e-05
-2.44863112493745e-05
-2.05213499877877e-05
-9.51859611877773e-06
-9.60856397406949e-06
-9.87294059956537e-06
-1.71676922734992e-05
-1.46204935576328e-05
-1.03564555064231e-05
-9.19130674872722e-06
-3.33543851406313e-05
-2.77282902676865e-05
-1.55603243044792e-05
-2.91817011448157e-05
-7.66504405654676e-06
-3.26836375987471e-05
-1.13226257096618e-05
-5.73903916895905e-06
-3.20810173283164e-05
-1.11810831995959e-05
-8.36021527327289e-06
-5.64692767052853e-06
-2.16964862286678e-05
-2.17139211422804e-05
-1.05719423143935e-05
-1.67658890484625e-06
-3.59097801965877e-06
-2.68988818576326e-05
-1.94775427702024e-05
-3.30955144048182e-05
-6.62010929093706e-06
-1.43606543116303e-05
-1.45165706508753e-05
-2.46513096005276e-05
-2.89781520914384e-05
-1.18264242056669e-05
-4.29708916179097e-06
6.23780605457603e-06
-1.30712049059282e-05
-1.94499673258843e-05
-1.44897636333411e-05
-1.66448117389728e-05
-1.26430936598553e-05
-1.53747946887418e-05
-3.73101390000833e-05
-2.06587274302059e-05
-1.9597832766996e-05
-1.16008444840053e-05
-7.87304535651532e-06
-7.77947519807961e-06
-1.89900261399951e-05
-1.47036057049015e-05
-1.88245755779184e-05
-2.14178758021421e-05
-2.42666495793966e-05
5.87279405986056e-06
6.75456245987605e-06
-1.90161934968034e-05
-2.4894335441172e-05
-5.9908083760976e-06
9.46279076248893e-07
-2.46999977964081e-05
-1.42704786315302e-05
-8.16856266714328e-07
-3.12212684188061e-06
-3.18025049424401e-06
1.01398676622993e-06
-2.13030441044632e-05
-2.68679739228159e-05
-2.08332177364827e-05
-2.40280029450363e-05
-2.06060764833109e-05
-3.54099848727341e-06
-1.69206001796621e-05
-1.10793814038718e-05
-2.56933158150641e-05
-1.39317928110864e-05
-8.75615184317549e-06
-2.39586777678505e-05
-1.33774014892895e-05
-1.36401978709375e-05
-1.43878137698479e-05
-2.20863545908572e-05
-1.45026719910268e-05
-7.4865225293559e-06
-2.68769112477496e-05
-1.50450517943865e-05
-1.007201825434e-05
-2.29145256017416e-05
-6.58770738410286e-06
-3.76289143935752e-05
5.69789083719266e-06
-1.3182461510328e-05
-2.37750910552682e-05
-4.50464773515308e-06
-2.10049848780302e-05
-6.24109541893581e-06
-1.5406227627029e-05
-1.94270279242472e-05
-1.33263446142745e-05
6.55502129616986e-06
-6.93292082006958e-06
-1.30194121810257e-05
-9.23809514702348e-06
-2.45049447807787e-05
-1.86693444051336e-05
-3.25082375446058e-05
-5.27345467930624e-06
-1.84815156465889e-05
-1.73380699013286e-05
-1.62516330342182e-05
1.96109123935568e-06
-2.27637689044257e-05
-1.83433187212321e-05
-1.41542956491508e-05
-1.79080506251394e-05
-2.74382403232932e-05
-7.02447807920178e-06
9.94978269980042e-07
-9.98938251865624e-06
-2.20604670877286e-05
-1.70228369790431e-05
-2.25277667529181e-05
-1.95402411571392e-05
-2.67431703542619e-05
-3.97426467662378e-06
-4.67711784938037e-06
-1.9482423132082e-05
-2.75199636905554e-05
-1.09933698487914e-05
-3.16017858867845e-05
-2.65763581271709e-05
-2.75707991511503e-05
1.03000673571536e-05
-2.1511394719239e-05
-1.27212050648882e-05
-1.36494695507234e-05
-4.4547532227941e-06
-1.52033661325348e-05
-3.40778860442783e-05
-1.93542785916441e-05
-2.59188831421813e-05
-1.33416845786828e-05
-1.77053887186822e-05
1.76657279106187e-06
-9.71288809329696e-06
-1.49944032346487e-05
-3.22847527721087e-06
-2.30615199698762e-05
-1.58216165900827e-05
-2.69453592145902e-06
-4.30087204221502e-05
-2.03313711424901e-05
-2.05884892076201e-05
-2.71499423163987e-05
-3.35688432305103e-05
-3.0573003232248e-06
-1.90316419467886e-06
-2.84232539611131e-06
-3.03423603313831e-05
-2.02362042132742e-05
-8.39266281278518e-06
-1.17727456595346e-05
-3.52280459166909e-05
-1.41661552870295e-05
-1.71661575252498e-05
2.53248757345542e-06
-3.5963057595473e-05
-1.85877736493809e-05
-9.43722143681921e-06
-1.70997958901339e-05
-1.47431847426321e-05
-2.39331482509407e-06
-7.3813301336352e-06
-1.00605346862005e-05
-1.74146981238615e-05
-2.05610061015796e-05
-2.41630635382145e-05
-2.22387372215547e-05
-2.12454983243762e-06
-3.27817273110069e-06
-1.59549763873783e-05
-9.93800221615491e-06
-2.3417786603858e-05
5.53091187556962e-07
-1.05031523723867e-05
-1.81672668430452e-05
-1.48464476981562e-06
-3.02947063530683e-05
-2.2200315936491e-05
-5.90125753255132e-06
-5.10180922679381e-06
-2.01188451597182e-05
1.36945407413308e-05
-2.77261704320805e-05
-3.15528462201327e-05
-1.93807209037768e-05
-1.68119346894587e-05
7.11548011992217e-07
-3.70954556093983e-06
-1.92708592998455e-05
-1.73253462673557e-05
-1.51242256689786e-05
-1.39812123625347e-05
1.50553661312842e-06
-1.05421550858231e-05
-1.11022684634918e-05
-1.60388276883311e-05
-6.03519448111239e-06
-1.4819303214637e-05
4.96009076454679e-06
-1.02850245292557e-05
-1.35362287295287e-05
-7.1632282884684e-06
-2.10081796880524e-05
-5.22967987602714e-06
-1.98091089883133e-05
-2.74714123744784e-05
-1.38657313687888e-05
-3.92073533798288e-06
-8.85272305751991e-06
-1.17366312996435e-05
-4.78263825361422e-06
3.57822756729997e-06
-2.04231810428006e-05
-8.09428596396081e-06
-2.58898496296947e-05
-3.29430152058313e-05
-2.47447257557972e-05
-3.2400528120677e-05
-1.66562073136087e-05
-1.22795141209002e-05
1.728978358759e-06
-1.02678495052859e-05
-1.23866556035867e-05
-1.89111312478703e-05
-1.67799001028038e-05
-3.06332082854244e-05
-2.86488288450015e-05
-1.36440570087487e-05
-8.33857490307052e-07
-2.90237720974649e-05
-2.20707977134727e-06
-1.99700555124642e-05
-2.45679493678582e-05
-1.35590260461452e-05
-1.66527468393825e-05
-3.57100215854355e-06
-2.60023755739852e-05
-1.72429734998941e-05
-3.51081772931849e-05
-1.46049254227541e-05
-8.76867234167903e-06
-1.063275263282e-05
-8.49000063748891e-06
7.57458225014614e-06
-1.40397302119654e-05
-1.61996027171027e-05
-6.2711779086707e-06
-1.57820129748993e-05
-1.32904210767709e-05
-2.77145791673919e-05
-2.74740185196632e-05
-2.76278067530118e-06
-1.94336760994113e-05
-5.2078787822128e-06
-8.94148971579578e-06
-6.68030577623067e-06
-1.23267451190867e-05
-1.47612771061342e-05
-2.12252410310935e-05
-2.22171256424533e-05
-7.58321865735994e-06
-4.21034211238235e-06
2.59178161634749e-06
-9.11043633464881e-06
-2.25550525386037e-05
-1.35239138644851e-05
-2.4600183115412e-05
-2.49703826488802e-06
-1.89332040135705e-05
-2.19750199266952e-05
-1.26686349803525e-05
-1.22851033480303e-05
-1.99251913964399e-05
-8.69771175086082e-06
-2.19984717670554e-05
-8.17180791583222e-06
-1.72321291991263e-05
-2.39623943260262e-05
-1.70151250305749e-05
-8.31729434168826e-06
-8.96182212951839e-06
-2.34674385930549e-05
-2.47667860851727e-05
-1.67363303845165e-05
-1.07171506349276e-05
-8.47588639043232e-06
-1.68099988563137e-05
-6.75214773149612e-08
-1.90093922948959e-05
-2.37968890828957e-05
-1.57207069130262e-05
-2.41301512603472e-05
-9.61314661835532e-06
-2.56694002665821e-05
-2.59845921467781e-06
-1.64361387221396e-05
-2.23492875592477e-05
-8.75951778688699e-06
-3.56071397903706e-06
-4.62057608403047e-06
-1.37096996670174e-05
-2.19242864274626e-05
-2.1432719943823e-07
-1.6808233806878e-05
-9.84915958102964e-06
-1.30306207967396e-05
-1.47785341601493e-05
-1.53361889019273e-05
-9.0419328581049e-06
-1.6193689468234e-05
-3.80026372874387e-06
-4.43099645544903e-07
-3.30546697376779e-05
1.61574447670605e-06
-1.77504662898876e-05
-3.98203526653537e-05
-1.66367090810094e-05
-1.57635391957068e-05
-1.51519511019831e-05
-3.62203325162985e-06
-1.07600068402508e-05
-5.68316594802382e-07
-2.18692207760806e-05
-9.98908085801006e-06
-3.27597609908932e-05
-9.29475874023063e-06
-1.79479994175035e-05
-1.01686246841557e-05
-3.43322430398545e-05
-2.21945019565978e-05
-1.09013837375186e-05
-7.31153732304788e-06
-1.97358908272461e-05
-1.81158148060223e-05
-9.86683210865347e-06
-1.93745286834579e-05
-2.03694510699936e-05
-2.50700254712576e-05
-2.04098358198556e-05
-1.41874435475305e-05
-2.39545985861327e-05
-3.8775467588447e-05
-1.29121912316005e-05
-8.83293866467277e-06
-1.59540484446876e-05
-1.02624553135954e-05
-2.22731004804028e-05
-1.97228746029076e-05
-1.24702682301934e-05
-7.98774550328369e-06
-1.27972616649286e-05
-1.48635792927445e-05
-9.17714560451714e-06
-2.3775888258653e-05
-1.40694738672069e-05
-3.5826633191136e-05
-2.18048914237104e-05
-1.44599115534539e-05
-9.15189421182584e-07
-2.82282284181591e-06
-1.35896171993951e-05
7.96147310605436e-06
-4.87037394956883e-06
-1.83266623056402e-05
-1.92041614142966e-05
-2.09207022886304e-05
-2.95995428245713e-05
-3.01809692079908e-05
-6.47239357862795e-07
-3.50979884711454e-05
-9.17973667839144e-06
-2.52075717849702e-06
-1.34050473849063e-05
-1.02421862808613e-05
-1.53950437776728e-05
-2.01251550043634e-05
-2.82193528021084e-05
-1.41761933625923e-05
-3.01921353097208e-05
-4.71632799073982e-06
-1.1580052316807e-05
-1.34211854633795e-05
-8.66121337856585e-06
-3.73204194025283e-05
-2.39718312468399e-05
-1.62989664587466e-05
-2.05328151872468e-05
-1.15155114867617e-05
-2.01277721345903e-05
6.52762341408362e-06
4.61149211943871e-06
-8.30583778169229e-06
-1.69648056522596e-05
-1.71443682366778e-05
-2.28634483716949e-05
-1.795147108196e-05
-6.7340205800014e-06
-1.33589509339805e-05
9.86952389070328e-07
6.94673562418582e-07
-1.23526781655397e-05
-1.7028236538902e-05
-1.30395800370809e-05
-2.15950145914744e-05
-2.71841358555538e-05
-2.70208064376913e-05
-2.20439886487653e-05
-3.25488926340509e-05
6.55581285396627e-06
-6.67168893856925e-06
-1.82765509087612e-05
-1.67369430978223e-05
-1.89623306667432e-05
-1.65895986023598e-05
-1.44544054682751e-05
-1.75182701561339e-05
-7.18323577792351e-06
-1.16529115903947e-05
-2.5590802333066e-05
-2.2264079598947e-05
-1.1804159996023e-05
-2.18689286916115e-05
-2.21095903026654e-05
-1.97519565830245e-05
-1.34589135281612e-05
-9.59474553223373e-06
-2.49205578440422e-05
-1.61889279020058e-05
-1.99164837812958e-05
-1.44810341388261e-05
-2.11986675280116e-05
-1.41383291468566e-05
2.00783481346652e-07
-1.16898836521613e-05
-1.42456506050863e-05
-1.00541887752917e-05
-9.30807802148937e-06
-4.53378591200407e-05
-1.94808322241504e-05
-1.75293024634718e-05
-1.78902330057014e-05
-8.83927136766201e-06
-5.77379563733388e-07
-3.41013635097554e-05
-1.28629753114225e-05
-7.27536518560134e-06
-2.63313088341381e-05
-1.3439554961363e-05
-2.99829717838056e-05
-2.18258555819062e-05
-9.58138687423905e-06
-1.79083853574609e-05
-1.75445397351495e-05
-2.33783695276664e-05
-1.32773887442632e-05
-1.59071438534944e-05
-6.94991318602392e-06
-1.89089174704919e-05
-1.73908841752247e-05
-3.77522078276318e-06
7.14839353195618e-06
-1.14204243237587e-05
2.49093605300314e-06
-4.31337209639389e-06
-1.61916207716192e-05
-3.20627305184594e-05
-2.47101758802582e-05
-1.85128454730075e-05
-4.17256094927053e-06
1.6725774757961e-06
-5.65971138249721e-06
-1.24815816848869e-05
-1.83250486544781e-05
-2.09317350237848e-05
-3.22573183725503e-06
-3.22480812244228e-05
-2.77951686534951e-05
-1.84467273402737e-05
-2.94468438746184e-05
-1.05962718935418e-05
-1.05734771581399e-05
-1.26416437107785e-05
-2.29263728668563e-05
-2.3941222346359e-05
-1.85729603487045e-05
-1.86492288602582e-05
-9.28209065950937e-06
-4.00561401143537e-06
-1.13251289181058e-06
-7.60719607185102e-06
-2.96423966177184e-05
-2.98771608178139e-05
-2.00385779642787e-05
-1.47403270068828e-05
-1.07773125829414e-05
-3.08462968805268e-05
-3.03058645786294e-05
-4.35586086098475e-06
-1.19589475373903e-05
-9.55813139056254e-06
-1.62515429584288e-05
-1.96792446510611e-05
-1.07114353924055e-05
-1.87559860381884e-05
-1.8000517943902e-05
-1.72233207044742e-05
-2.6981696738209e-05
-1.57803022881238e-05
-9.07839787934822e-07
-1.03295841481306e-05
-1.29455483922164e-07
-1.91625193536987e-05
-1.60384149337604e-05
-1.31252919398322e-05
-1.73597204064003e-05
-5.0144637154032e-06
-1.0262960847858e-05
-1.90116601309785e-05
-1.76837968780182e-05
3.66627389746684e-06
-1.58573820328906e-05
-1.1372626317567e-05
-1.47008868382662e-05
9.90778906922731e-07
-1.88270382787115e-05
-1.66579258780949e-06
-3.89795488787986e-06
5.14255216609756e-06
-6.65211723125563e-06
-7.66141486921943e-06
-1.80840409270618e-05
1.46215834623802e-06
-4.99336006915075e-06
-3.4583213506413e-05
-2.01128991080472e-05
-9.29429780886704e-06
-2.0279139300429e-05
6.11864280818856e-07
2.39579836716418e-06
-3.45379681927616e-05
-1.92087187401604e-05
-2.75205390904367e-05
-1.14784157368755e-05
-6.12171303964751e-06
-1.29745436290439e-05
-1.90160575876991e-05
-2.09592000501513e-05
-4.80486547190937e-06
-3.35950766025923e-05
-6.51622945137089e-06
-1.76309446701835e-05
-6.23732537642709e-06
-2.09570191627544e-05
-1.78985791875095e-05
-1.674838601045e-05
-1.40199568342082e-05
-3.3159082596241e-05
-9.8780221582576e-06
-8.03806396623448e-06
-1.04706300082489e-05
-1.95059462774957e-05
-1.25926111643548e-05
-1.02302407766822e-05
-2.80175188281937e-05
-2.11843533133451e-05
-1.19404786410129e-05
-7.59920375449107e-06
-1.59049705269424e-05
-5.67243114191333e-06
-2.29905431030303e-05
-1.12825210186071e-05
-7.56187894093474e-06
7.69778723319813e-06
-2.73268229834067e-05
-1.35998881311938e-06
-1.12286027133122e-05
-2.14020963061831e-05
-2.16763578980772e-05
-1.90182752977801e-05
-2.13303049763753e-05
-1.74289133957023e-05
-2.34762843789163e-05
6.04213928423616e-06
-3.23111938047915e-05
-3.65816082381927e-06
-1.18803629936627e-05
-7.92831529302904e-06
-3.44666762590959e-06
-6.12512434695759e-06
-3.3786543265864e-06
-1.44266219765141e-05
-1.93958733307527e-05
-2.67668779212427e-05
-2.49237218780463e-06
-3.2394487706673e-05
-2.78580227238463e-05
-2.96170005979285e-05
-6.84268509686515e-06
-6.53075112097902e-06
-1.00165119457226e-05
-8.92526393490035e-07
-2.19419800551205e-05
-6.89300127070279e-06
-1.56887707455896e-05
-1.7303727819615e-05
-2.11465857973821e-05
-1.80338130123708e-06
-1.85560037769192e-05
-3.15695529844139e-05
-1.20166268500655e-05
-1.31546495598015e-05
-2.12014413573087e-05
-1.61247766475372e-05
-1.48258281393661e-05
-5.55763501306441e-06
-4.87297051780785e-06
-3.44159177228064e-06
-1.59649578030828e-05
-2.17743723575779e-05
-2.1049807982959e-06
-1.84928569174063e-05
-1.66882286734224e-05
-3.36302895483865e-06
-3.01061712823496e-05
-2.32599533821054e-05
-2.85229199407266e-05
-1.91456986326425e-05
-2.54487041356972e-05
-5.80036615452883e-06
-8.27482104248821e-06
-1.17876775752611e-05
-2.94588494132816e-05
-1.32726614784127e-05
-2.1572993158915e-05
-1.16234328269538e-05
-1.9007774656315e-05
-1.34437670263416e-05
-1.7252554087137e-05
-3.10098297526315e-05
-1.29351071249876e-05
-1.89832005331488e-05
-1.75212943546735e-05
-1.99392481650006e-05
-8.25277841410659e-06
-2.57646154362106e-05
-1.4537329275204e-05
-5.03813506504421e-07
1.09132716589413e-06
2.47495560990566e-06
-2.92769299479721e-05
-1.02207152491149e-05
-1.38583682241e-05
-1.50717316869697e-05
-7.37183571961743e-06
-8.14850570297174e-06
-1.34916975803368e-05
-2.42736969384941e-05
-1.72956508031899e-06
-2.29626501685299e-05
-1.19057523945049e-05
-1.55700511696731e-07
-2.44268197882192e-05
-7.21224193222266e-06
1.36153299339964e-06
-9.62715155675956e-06
-1.61922985767578e-06
-1.02645227229722e-05
-2.03974879016234e-05
-2.13985025161312e-06
-9.90053906170183e-06
-1.90097639616635e-05
-9.73287573496674e-06
-2.92135857418831e-05
-7.08322912631222e-06
-4.46919530921145e-07
-2.43669452899654e-05
-1.63511557310817e-05
-3.08849432534214e-05
-2.84144267138002e-05
-8.71962847368094e-06
-4.88525511794217e-06
-1.336342708376e-05
-1.09257573252419e-05
-2.63022277523006e-05
-1.37298239750467e-05
-5.31503040077219e-06
-2.91094189008314e-05
-2.02563811159694e-05
-1.09087711998462e-05
-4.50807547244954e-06
-1.93366100495974e-05
-3.25247082185533e-05
-2.09787721902964e-05
-4.82504756108499e-06
-1.9639880964742e-06
9.19425738749674e-06
-2.40463566384671e-05
-2.17308667733134e-05
-2.5782101121301e-05
-1.3470079188159e-05
-1.99242952158229e-05
-1.26599590300273e-05
-6.50375246205273e-06
2.0092288569301e-06
-5.21454926045302e-06
-5.85746396937762e-06
-1.69587363882491e-05
-1.97410194133513e-05
-2.91368829553521e-05
-3.33770955951885e-05
-1.67475646535092e-05
-2.5464262343764e-05
-9.54884156817166e-06
-1.13981646865783e-05
-2.776704213484e-05
-1.34999433019271e-05
-2.11550328500665e-05
-2.85361092457214e-05
-2.19395853074316e-05
-1.5749458017092e-05
-3.66044391755074e-05
-2.11784540337127e-05
-1.04715955590161e-05
-1.44745568204495e-06
-1.64258457655451e-05
-1.81825515728095e-05
-2.41920831310023e-06
-2.75708375280765e-05
-2.14636701454083e-05
-5.28485882475106e-06
-1.92645304610925e-05
-1.89918429706209e-05
-1.63714308253099e-05
-1.98181447774754e-05
-2.63960122073292e-05
-2.29110434155137e-05
-3.10908065350963e-06
-1.4277799442956e-05
-7.68624711387115e-06
-1.79075907260742e-05
-1.81845068578096e-06
-7.83994119758929e-06
-3.37746317465599e-05
-7.48948383023139e-06
6.01589433501157e-08
2.35917010065719e-06
-9.03834678658064e-06
-2.05197325114022e-05
-3.43391845013108e-06
-5.27143026631584e-06
-1.16955647894571e-05
-2.21800761224051e-05
4.61675766615045e-06
-2.69152345703801e-05
4.86055864139303e-06
4.40237462036607e-07
-8.1526257227586e-06
-2.20117655966742e-05
-3.52304907526652e-06
1.06211068066048e-05
-1.76142743876534e-05
-2.67491669598041e-06
-2.10174071537201e-05
-1.17274932530386e-05
-1.45850314962208e-05
-1.93799549735218e-05
-2.40489728427968e-05
-1.74299022653913e-05
-5.24699572005816e-06
-2.07799114888203e-05
-1.42632139734336e-05
-7.56224872694856e-06
-1.85870699044069e-05
-1.52265210005268e-05
-3.58739718521969e-05
-4.31836775778773e-05
-1.52642995965912e-05
-2.31432667390006e-05
-1.15598132087635e-05
-1.78843430895773e-05
-5.06856169855264e-06
-1.94894132061796e-05
-7.2964378664789e-06
-3.53404752544115e-05
-3.06921346568e-05
-1.89941229191394e-05
-2.93812708607232e-05
-1.66737112223893e-06
-2.16421092511358e-05
-2.60178983600369e-05
-2.61850087094654e-05
-2.34949821160815e-05
-5.40377410585159e-06
-2.4253600130874e-05
-3.14390787377976e-06
-1.01861905101821e-05
-1.43045670914183e-05
-2.2282347412011e-05
-1.12771252458108e-05
-1.6965109741995e-05
-2.189713227621e-05
-2.16897973510145e-05
-1.39508690106405e-05
-1.52069734347262e-05
-2.46279434428125e-05
-2.31914262478342e-05
-2.11779215638203e-05
-3.36997056879443e-05
-2.42180736766175e-05
-2.57658809480849e-05
-9.43355300157899e-06
-1.4838396218116e-05
-3.27894121701152e-05
-1.14540940122469e-05
