# Supplementary material for: Research on computational propagation and identification of mine microseismic signals based on deep learning
Source: PLoS One. 2025 Oct 22;20(10):e0334641. doi: 10.1371/journal.pone.0334641 (PMC12543183; doi:10.1371/journal.pone.0334641)
Supplement: S11 Data — (ZIP) [file pone.0334641.s011.zip › 000101100002702.xlsx_0.txt_24.txt.txt]

-1.8151812083761e-05
-1.80871683701505e-05
-1.17531579534802e-05
-1.55450139233958e-05
-2.32926797202398e-05
-8.96007109103213e-06
-1.8363522370992e-05
-4.92012817699366e-06
-1.8977189916403e-05
-8.25537354508019e-06
-1.73847092203188e-05
-4.1160862773331e-05
-2.9059126362531e-05
-8.81217145241232e-06
-1.45796719164833e-05
-2.06115787441464e-06
-1.37910029499272e-05
-2.05265166322533e-05
-1.85438528633705e-05
-6.53020943097387e-07
-1.94786088226472e-06
-1.55262048191855e-05
-1.9376442163221e-05
-2.54845041413119e-05
-1.98065297925534e-05
-2.13319345345019e-05
-1.64543562079029e-05
-2.12504668999509e-05
-9.39085766687762e-06
-6.56240744531807e-06
-1.60272970823346e-05
-3.24001080825526e-05
-9.93074354996538e-06
-1.35091592612532e-05
-2.05657407494103e-05
-1.45684420931235e-05
-2.22560381658915e-05
-2.19557522122338e-05
-5.33678206836867e-06
-8.83064437062335e-06
-4.25304881263802e-06
1.94698985878164e-06
-9.90448048884829e-06
-1.32010038790244e-05
-1.68079811897747e-05
-2.19594617519648e-05
-1.96863799466988e-05
-5.75537712445347e-06
-2.4660878933306e-05
-2.47843130170596e-05
-1.058182470796e-05
-1.38968728915155e-06
-1.22846086287392e-05
-1.19319925428335e-05
-8.02915297928881e-06
-1.08348010583416e-05
-1.02863647297372e-05
-1.41145991312711e-05
-6.41760507347415e-06
-1.5981823340882e-05
-1.5462797138543e-05
-4.81029349277e-06
-2.16227452538781e-05
-1.49277087166004e-05
-5.33746685099976e-07
-1.61093593918275e-05
-9.71278861479439e-06
-2.7645593418448e-05
-7.16953268411016e-06
3.34748179558893e-06
-1.72570002841458e-05
-1.99029785857217e-05
-2.07360112373444e-05
-2.99622203078803e-06
-1.25690521262119e-05
-2.5146079998406e-05
-2.16572892853413e-05
-1.51141774522769e-05
-6.47273017371959e-06
-2.34740866463841e-05
-1.90433646957273e-05
-7.52191223472234e-06
-3.95590738135051e-05
-1.85376855554566e-05
-1.82688006272399e-05
-3.4271800533373e-06
-1.92247574598028e-05
-3.82975249072611e-06
-9.89994683717136e-06
-2.0021738010329e-05
-1.65203309008224e-05
-5.31660455298571e-06
-1.60994484602238e-05
-5.59910413094593e-06
-2.73316944505297e-05
-2.19913258827474e-05
-2.30490531600881e-05
-2.71291247285432e-05
-2.35201866773927e-05
-1.98786709469792e-05
-2.2398087452444e-05
-2.2215826100558e-05
-6.33244913565311e-06
-3.00353918764718e-05
-2.96753080502947e-05
7.95880854137214e-06
-1.66198079131843e-05
-2.49846825530076e-05
-1.37822834481834e-05
-6.44127093406066e-06
-3.47649040223584e-05
-1.74816893055769e-05
-8.6811339681073e-06
-1.98205897126242e-05
-2.22309317822788e-05
-2.00973488796506e-05
-1.91933296672678e-05
-1.11438340430934e-05
-2.28494489603608e-05
-6.80270568547598e-06
-2.44507188018205e-05
-1.30984743892239e-05
-1.60923128309805e-05
-1.82419694326102e-05
-2.02856026987807e-05
-5.49191005184126e-06
-3.40130075143667e-05
-6.02731512067672e-06
-1.57868238911354e-05
-1.46362766078661e-05
-1.21145012397864e-05
-1.24900603985088e-05
-1.49185407936096e-05
-1.04680559336626e-05
1.39516909330976e-06
-4.04710834802145e-06
-2.39487255263699e-05
-1.75987460235107e-05
-1.17702419231967e-05
-2.17023512453898e-05
-6.54976767524539e-06
-1.45688371683036e-07
-3.35646129389437e-05
-3.01383803681266e-05
-2.42519088459119e-05
-2.90477178174925e-06
-1.97298632487551e-05
-2.24528999358915e-05
-1.80472481216544e-05
-1.16730564360875e-05
-9.71760530123811e-06
-3.01583279413323e-05
-7.55492635343308e-07
-2.13231711055122e-05
-8.51622132243209e-06
-1.9823862233128e-05
-3.05907844768647e-06
-2.3233140730406e-05
-4.04010656832698e-05
-2.18143243278635e-05
-3.77301497987419e-06
-1.66683209979e-05
-1.89860154646207e-05
-3.47403159181231e-06
-2.09748639726963e-05
-1.0232942823584e-05
5.49205834399731e-06
-8.80247189742182e-06
-1.34175824486018e-05
-1.13649494165221e-05
-2.94048719001987e-05
-2.13582185450805e-05
-2.39326326078798e-05
-1.04247917365971e-05
-2.22573544548988e-05
-2.65122387173951e-05
-1.74756813676509e-05
-1.36904072605199e-05
-3.64181413802819e-05
-2.44974316427543e-05
-1.64667047283766e-05
-9.1193608339595e-06
-3.01788037576965e-05
-1.85957316836698e-05
-1.98719630732587e-05
-1.74253647070728e-05
-5.18573906102095e-06
-1.25377661276598e-05
2.46758473564078e-06
-4.22089876229356e-06
3.75735825643113e-06
-1.62289718470097e-05
-2.07845633134612e-05
-2.34745740016213e-05
-1.4467097049895e-05
-1.94818445086765e-05
-1.62693525275662e-05
-1.41557121114013e-05
-1.06870265434788e-05
-3.78005419740183e-05
-1.07220087496123e-05
-9.18557655647981e-06
-2.71089170456042e-05
-1.98201184644024e-05
-5.58493433018083e-06
-7.11508218132103e-06
-1.75759863108883e-05
-1.3771651510579e-05
-5.53559678928114e-06
-2.80030876828614e-05
-4.76488998296895e-06
-1.63365518457163e-05
-1.46837961747146e-05
-5.76303573552991e-06
-1.23061202791271e-05
-2.31847970290413e-05
-5.63569363456549e-06
-5.23192142813663e-06
-1.50363237879322e-05
-2.03315864185251e-06
-6.47735678118087e-06
-2.39881977485191e-05
-1.54436593080871e-05
-2.95701689282969e-05
-7.19930011145777e-06
-1.27469598181957e-05
-2.86004141509259e-05
-2.92084799215967e-05
-1.96385358616762e-05
-1.12119705063202e-05
-1.43765327245178e-05
-2.06025713452313e-05
-5.07370640259588e-06
-1.73778228624224e-05
-2.38361530235822e-05
-1.37467699879582e-05
-9.11018954401106e-06
-1.25973843869811e-05
-1.90060937462817e-05
-1.65900980695964e-06
-1.22728213812996e-05
-6.66445327840502e-06
-1.61150286831936e-05
-6.80932820056707e-06
-1.25967210748734e-05
-5.64860676283803e-06
-3.3928099261108e-06
-9.57219102006135e-06
-9.93107153540213e-06
-2.04458546631819e-05
-1.96734304886643e-05
-2.04413003501083e-05
-1.34102077059315e-06
-2.5834151528032e-05
-2.68626162801627e-05
-1.07069912948603e-05
6.36407721916745e-06
-1.29862529282875e-05
-1.56024507983196e-05
-1.72676075435529e-05
-1.56242435093019e-05
-1.56148681811571e-05
-1.16061463669919e-05
-7.99195388816442e-06
-5.47316740310797e-06
-1.05683309472129e-05
-1.87529590218683e-05
-3.35660960676071e-06
-8.50701346448476e-06
-1.09244780655672e-05
-7.22022994332735e-06
-1.95740068672998e-05
-7.01853921310632e-06
-1.33067147071056e-05
-1.29499047958997e-05
-1.28491725835016e-05
1.98046644982964e-06
-2.81359432282242e-05
-1.09222509099512e-05
-4.01651078348222e-06
-9.14609388800245e-06
-9.2257111643081e-06
-7.88599390012857e-06
-5.36753500215019e-06
-2.63437881681947e-05
-2.87200380620668e-05
-5.87610418634627e-06
-1.34647457458199e-05
-1.05313953108985e-05
-1.34774954851331e-05
-3.19233028337243e-05
-1.28510489875547e-05
-3.04290704762021e-05
-1.65998717643757e-05
-3.04933626260154e-05
-5.47571987029804e-06
-1.75956471172095e-06
-1.90879775803003e-05
-1.24712201562392e-05
-1.02415960365215e-05
-1.5190169729301e-05
-3.15791112273793e-05
-4.36683475209215e-06
-1.89486196426995e-05
-2.56276094660631e-05
-1.80069652759891e-05
-6.32376374369638e-06
-1.31403028499956e-05
-1.45800004486727e-05
-6.09017988819406e-06
-1.89514220179641e-05
-3.16936416066686e-05
-1.80638907362078e-05
-2.19626484899422e-05
-1.88899842423976e-05
3.17973156083384e-06
-1.95926687426059e-05
-1.90248640947595e-05
-3.13487971841116e-05
-2.3957199096251e-05
-9.95340994902877e-06
-1.84230281830712e-05
-1.39701943014978e-05
-8.94599181077061e-06
-1.55379465348499e-05
-1.18488701652868e-05
-1.66007493988357e-05
-2.45179988996664e-05
-1.63602701343858e-05
-9.32568133804153e-06
-1.77855971441312e-05
-1.05580987343664e-05
-9.9408688975849e-06
-1.32305873951869e-05
-1.93902527277244e-05
-7.59226053616428e-06
-2.67238282193996e-05
-2.2226919953389e-05
-8.17714221128363e-06
1.3335464343122e-06
-1.07815225711623e-05
-2.22538520976705e-05
-2.73814632081768e-05
-2.01886200436526e-05
-8.48706095491958e-06
-3.35650146295203e-07
-3.17813753238065e-05
-1.53004371508266e-05
-1.28340175683768e-05
5.8750523837881e-06
7.9025333785186e-06
-5.44019488701841e-06
-2.02026373737004e-05
-2.40182413020879e-05
-1.2838400799174e-05
-1.05430789911826e-05
-2.516111849617e-05
-1.43020864550895e-05
-2.54188923151837e-05
-1.39440945650005e-05
-1.76297935127647e-05
-2.93982636931329e-05
-2.65976305382747e-05
-7.19139859556822e-06
-1.76008175849176e-05
-2.41956892907563e-05
-8.60740161590363e-06
-1.66499169954902e-05
-1.78000047614382e-05
-1.19229092264891e-05
-1.10098367644331e-05
-1.255026187213e-05
-2.64682199072353e-06
-8.18947103180055e-07
-1.98609285899716e-05
-3.1947707528545e-05
-5.99827108390445e-06
-1.74552053110354e-05
-1.36466038032113e-06
-1.70270175841816e-05
-1.2580896012262e-05
-7.32714753100896e-06
-8.6402443354477e-06
-1.41759487128595e-05
-2.07974947767571e-05
-1.89247947830666e-05
-1.5046617572664e-05
-6.77819704562037e-06
-2.54578102230585e-05
-1.90872581340901e-05
-1.21995773111046e-05
-2.65404185920203e-05
-9.57738097955759e-06
-6.38491706856185e-07
-3.10346925464032e-05
-3.66799856686074e-05
-1.53777776722465e-05
-8.39602777252462e-06
-2.10106041901878e-05
-2.82982852517486e-05
-2.25175557536261e-05
-1.12844971344879e-05
-2.86800994091917e-05
-1.30553591305596e-05
-1.53248084522428e-05
-5.3262503688836e-07
-1.31213775039098e-05
-2.45787676018307e-05
-2.61672851978212e-05
-2.39480196728674e-05
-7.42692306635469e-06
-3.90361497396367e-05
-1.19135486361769e-05
-7.60668440638195e-06
-1.59324329116386e-06
-1.55519456342039e-05
-8.72123526856852e-06
-7.48872481476642e-06
-5.1099901415059e-06
-1.06954060737684e-05
-1.27640900491212e-05
-1.91196284301441e-05
-1.83302573113157e-05
-5.42377749829331e-06
-1.9362409838118e-05
-1.02836665410953e-05
-1.53880222823302e-05
-1.72178596617197e-05
-1.62284325725736e-05
-1.21648875781618e-05
-1.21241945042839e-05
-1.406660278973e-05
-1.62147023483226e-05
-9.39127679238189e-06
-1.24734067096717e-05
-1.2596661816446e-05
-1.91420373212386e-05
-1.11539629002673e-05
-1.03916490684562e-05
-2.87503230845565e-06
-1.65088191536927e-05
-1.82164179897796e-05
-1.37917600207076e-06
-2.75926637235375e-05
-2.78527679012809e-06
-1.26329067457145e-05
-2.21491126394766e-05
-3.54287070651284e-06
-3.13704982362943e-05
-2.09895964659954e-05
1.56957890419291e-06
-2.60957297317152e-05
-7.28888682660985e-06
-1.93322625832637e-05
-9.07425722807845e-06
-1.72420548016841e-05
-1.49539771626343e-06
-3.488628708017e-05
-1.67485511150912e-05
-2.01373874432139e-05
-1.90311329321481e-05
-9.998315022287e-06
-2.38951812476928e-05
-9.98045486305137e-06
-1.57228480086614e-05
-1.16399795547182e-05
-1.58956975294452e-05
-2.3095034615093e-05
-1.33964770324899e-05
-9.47312347696559e-06
-2.61813983205621e-05
2.08239840244508e-05
-1.67359821151997e-05
-2.42763966790381e-05
2.34165520229858e-06
-2.27161126270152e-05
-1.67391128134583e-05
-9.64576964850235e-06
-1.43641993213165e-05
-1.85734973550409e-05
-1.76116461714039e-05
-5.71226097873597e-07
-1.12438504551891e-05
-9.61838831636362e-06
-2.01788705455654e-05
-1.7687619752176e-05
1.5745593446066e-05
8.82192815894799e-07
-9.54382424030694e-06
-1.08788831422201e-05
-5.7529622085443e-06
1.06886862553581e-06
-8.78143889723017e-06
-1.79147866238126e-05
-3.69402393136596e-06
-1.01223713268431e-05
-1.74210775967002e-05
-1.74146401844402e-05
-1.93503076256333e-05
-2.53370831863704e-05
-1.71400144636084e-05
-1.47651280569574e-05
-2.00519967289718e-05
-1.21319222589883e-05
-1.10892500586046e-05
-4.43588072264079e-06
-6.68220094755566e-06
-2.49031486678516e-06
-5.9433409704512e-06
-4.76129785796776e-06
-2.95883558691758e-05
-2.11853643193569e-05
6.24329003183395e-06
1.01399846303201e-05
-1.72097819012371e-05
-9.60102733455842e-06
-1.03481152349993e-05
-3.17227627726974e-05
-2.45377294663576e-05
-5.98313043520192e-06
-3.47252719589504e-06
-2.19367739804666e-05
-1.04641170975659e-05
-1.38202760202791e-05
-5.85260894779318e-06
-1.22978444358089e-05
-1.88748443993307e-05
-2.83701689468699e-05
-7.08593505066469e-06
-9.83452791880267e-06
-3.71248144586474e-05
-2.08701419254254e-05
-2.91532307337339e-05
-8.92398400147246e-06
-1.55644278316385e-05
-2.49708440772263e-05
-8.95396548825755e-06
-6.7329015649363e-06
-1.61685849230602e-05
-6.00191939489691e-06
-1.25173277764298e-05
-1.54198135334569e-05
-8.79832506700603e-06
-1.35622263469023e-05
-9.283378244471e-06
-1.59311972231462e-05
-1.04202497960287e-05
-1.78914714286033e-05
-1.59611934446836e-05
-1.7584639042552e-05
-2.13610886186048e-05
-2.93199302508516e-05
-9.32093189048302e-06
-2.82685791054696e-05
-1.65384931998137e-06
-1.74721434106354e-05
-1.5416542931245e-05
-2.64052972027518e-05
-6.84120271695069e-06
-9.62808303566225e-06
-3.31748297609453e-05
-1.0835878814905e-07
-2.80161078501363e-05
-7.47975900690057e-06
-8.43555346684131e-06
-8.22952773791338e-06
-3.38313813687492e-05
-2.80316211005547e-05
-8.2843157673253e-07
-4.98786448659405e-06
-1.08610320817054e-05
-3.02863633685936e-05
-3.15858180899108e-05
-1.72465167251639e-05
5.71358491498787e-06
5.51461004558995e-06
-1.36191501631623e-05
-1.87813401812475e-05
-1.7104696129015e-05
-2.19151974338088e-05
-1.30779167850891e-05
-1.00285555105516e-05
-3.10445416601247e-05
-3.00011642381573e-07
-1.26726643458223e-05
-1.03791847550585e-05
-3.4027906220053e-05
-1.04570586928683e-05
-1.07688637922253e-05
-5.43092071789763e-06
-7.46683822787747e-06
-1.13048369336389e-06
-1.26883373575593e-05
-1.75946616664029e-05
-2.97384808403733e-05
-8.23039458083111e-06
-7.9626131328075e-06
-2.60619121903822e-05
-3.14044384831945e-05
-3.46364404048379e-05
-1.73822675912495e-05
-1.50830634984175e-05
-3.28721060551361e-05
-1.16071536846854e-05
-1.40078640389851e-05
-1.58611640409968e-05
-1.51892987333748e-05
-1.37465086511142e-05
-1.65102217648136e-05
-9.80685636926321e-06
-2.92329842437942e-05
-1.21534158658625e-05
3.98189311255112e-06
-2.14007678928316e-05
-9.86847122220724e-06
-2.34039600760685e-05
-1.50470254647697e-05
-1.30706319740451e-05
-1.66667621931176e-05
-1.74115325567677e-05
-9.91206871333235e-06
-1.96635750854915e-05
-1.32831468890852e-05
-2.49458149557657e-06
-2.54727311826424e-05
-1.8404969499317e-05
-9.72751604928505e-06
-2.57883825176933e-05
-3.1682367758247e-05
-2.52096881202063e-05
-3.10178124552957e-05
-1.96915599717565e-05
-9.61254147311074e-06
-2.29249323656053e-05
-4.66914493247692e-06
-3.60107403406225e-06
-6.7662418075916e-06
7.38377898169751e-07
-2.27844190622522e-06
4.79360330620276e-06
-6.09020714130893e-06
-1.96851723493265e-05
-9.92572133382581e-07
-2.25522942677585e-05
-2.61616635610098e-05
-1.44483417046676e-05
-2.73539664776652e-05
-1.60686639103441e-05
-1.55802166353071e-05
-1.87675233916022e-06
-1.43404993722321e-05
-6.33195686462312e-06
-6.20903604919496e-06
-2.45386451447379e-05
-9.29805378055883e-06
-1.04393757592375e-05
-1.85381992740965e-05
-2.9289955744945e-05
-1.0047377392852e-05
-2.41347170340414e-05
-8.27759140537092e-06
-7.33761732587761e-06
-1.07018579589617e-05
-1.76309678750152e-05
-2.82669472027396e-05
-1.60401731805703e-05
-2.07261668232351e-05
-9.64005467243951e-06
-5.92429191032298e-06
-2.9444321885999e-06
1.74482082586767e-05
-1.28418419278456e-05
-2.41177679682723e-05
-1.1942030666864e-05
-1.29734525435556e-05
-1.65550301159246e-05
-5.73694508671865e-06
-2.30110517937518e-05
-7.98333824249736e-06
-9.12546726325044e-07
-4.82704788535639e-06
-2.68326776636498e-05
-2.6828418788881e-05
-2.93748431524157e-05
-1.08919891553552e-05
-4.53275575104625e-06
-6.36297256150735e-06
-3.28620474350727e-06
-9.13996807259926e-06
-4.89537360086908e-06
-1.13695941315752e-05
-4.41629050526899e-06
-2.25915965344394e-05
-1.67192813940568e-05
-9.76275860762429e-06
-5.9121676605378e-06
-1.44291630532715e-05
-9.09596518552848e-06
-5.34375332487659e-06
-1.21506571543892e-05
-1.02107632720413e-05
-1.03097728233396e-05
-2.50913664480719e-05
-2.04358522699982e-05
-1.66529967030114e-05
-1.64388152757098e-05
-4.22698026368144e-06
-1.49804656387118e-05
-3.97509040346833e-06
-1.57971326447338e-05
-2.07662232187817e-05
-2.6888427773717e-05
-2.84903082368107e-05
-2.13768449969524e-05
-3.63926845913001e-05
1.43881784728817e-05
-1.86132286741118e-05
-2.16818847119268e-06
-8.79113355660051e-06
-1.02281871635755e-05
-8.94883729166344e-06
-9.75231951652941e-06
-1.18248601755576e-05
-1.94646235403987e-05
-3.99847355188168e-06
-1.77608901278166e-05
-2.37236865450238e-05
-1.27612675202759e-05
-2.93457727808988e-05
-2.37897492178606e-05
-2.3270575034966e-05
-2.04405821862578e-05
-1.06986903887992e-05
-1.35628834480242e-05
-2.02703545815655e-05
-1.36410504460914e-05
-1.88594153919128e-05
-9.31404798842916e-06
-5.48686176721531e-06
-2.18831855660888e-05
-3.25256669758171e-05
-1.20075484963125e-05
-1.69929846937146e-05
-2.52251237646422e-05
-1.65890743327461e-05
-1.96585707081615e-05
-1.00011859876123e-05
-1.2151965003473e-05
-2.33229186128229e-05
-9.29469859015761e-06
-3.84134500265945e-05
-1.59420911336949e-05
-6.03680579724627e-06
-3.06282108037345e-05
-2.19346680394001e-05
-4.08744768105607e-06
-1.38856639201131e-05
-7.32769411136143e-06
-1.52325746849594e-05
-1.2563382881614e-05
-1.97136920793573e-05
-9.84298376721766e-06
-2.13670532082383e-05
-3.49843530408063e-05
-2.07838412843261e-05
-1.78782957713763e-05
-8.06493652724961e-06
-1.59583301125137e-05
-2.92167158822536e-05
-2.06570465371268e-05
-2.45393569984853e-05
-3.48272602231842e-05
-9.70060885082179e-06
-2.3165782303801e-05
-8.61347378950433e-06
-3.0715481299623e-05
-1.75374529311812e-05
-1.97745549341499e-05
-2.95398106768566e-05
-3.26933098017165e-05
-1.72688505827966e-05
-1.39958553889275e-05
-2.11585603443416e-05
-1.99903998518889e-05
-1.91538534121269e-05
-2.61935936182191e-05
-1.6865171877199e-05
-1.92909547680885e-05
-2.37827070711125e-05
-9.23928405417412e-06
-1.74288739426229e-05
-1.25390017820034e-05
-2.62615653415309e-05
1.22778007899144e-06
-4.82836564171379e-06
-9.82944142649962e-06
-1.92927346355428e-05
-1.19122549903869e-05
-1.66793570249019e-05
-1.0124797622831e-05
-7.84216858091958e-06
-2.89954876017243e-05
-9.87282085627647e-06
-2.96406489115853e-06
3.02269060267571e-06
-1.78235736609817e-05
-3.47988821629956e-05
-1.9241544661508e-05
-1.74070880099142e-05
-2.47648272896653e-05
-2.32121438992993e-05
-1.28771658012778e-05
-2.88023123496653e-05
-6.40313378520206e-06
-1.56809366816459e-05
-1.25470645416365e-05
-2.3987732753842e-05
-4.2408941766274e-06
-2.20742099201054e-05
7.88630116503861e-06
-1.37905269862065e-05
-2.33613908588109e-05
-1.06815567839736e-05
-2.72980072195891e-05
-1.37161196273901e-05
-1.41962035738242e-05
-1.67933636596815e-05
-2.26987756367895e-05
-1.67720841033198e-05
-2.11470206020214e-05
-3.57506475006178e-05
-2.10039448578655e-05
-4.97482812947532e-06
5.91230056846177e-06
-1.93275389972891e-05
-3.241183931252e-05
-5.2641737462279e-06
-2.2919327085687e-05
-7.95558745189367e-06
-5.9591296590611e-06
-2.52708771841627e-05
-1.91123416869354e-05
-1.420410792603e-05
-2.56600112041017e-05
-4.43473510889126e-06
-2.36990331933402e-05
-2.16442720520999e-05
-1.17927402747638e-05
-1.2853800634947e-05
-1.59136631700918e-05
-1.58432935598397e-05
-1.24615833132973e-05
-3.3044092538912e-05
-1.66084800049729e-05
-2.33054578401856e-05
-6.8572165179974e-06
-1.50826045072562e-05
-1.60799094722344e-05
-3.06826960945191e-05
4.31865390960499e-07
-2.65140407429891e-05
-1.31616324199078e-05
-3.82798014894823e-06
-1.75238631267468e-05
-2.22201808904178e-05
-3.65633603706205e-05
-1.8445493127056e-05
-1.78371518983957e-05
-6.79892551601479e-06
1.58433213253202e-06
-3.24297205096008e-05
-1.50097147092071e-05
-3.34971250316431e-05
-7.48944297644543e-06
-2.38151526739504e-05
-1.82106910313999e-05
-1.93623481540608e-05
-5.48747920829977e-06
-1.09140758063428e-05
-2.64591837703153e-05
-2.06472640126097e-05
-2.22481200450885e-05
-8.74978508673826e-06
-2.30595929304074e-06
-9.88589222988472e-06
-2.2557758749106e-05
-1.28743303530059e-05
-1.27004946702321e-05
-9.90225453405467e-06
-2.67316003660545e-05
-2.18046526080008e-05
-1.61591457732974e-05
-1.11152020121872e-05
-2.06784949159272e-05
-2.17852430274099e-05
-1.33304624328171e-05
-2.04472864078328e-05
-6.82576902815261e-06
-1.05065678926679e-05
-1.58568580989645e-05
6.20201435916847e-07
-8.59767092403729e-06
-6.24648002692383e-06
-1.58233847229012e-05
-1.66651555523342e-05
-7.28871383921901e-08
-3.77902167259971e-05
-1.95905939139647e-05
-1.02853187471559e-05
-1.61538424971131e-05
-1.89677853544078e-05
-4.36232337525815e-06
-1.91009340533781e-05
-4.35824964527857e-06
-5.94226761729583e-06
-9.61889819720275e-06
-1.75412116772731e-05
-2.48988192690986e-05
-1.08594443023926e-05
-1.22873492145881e-05
-1.7229358696242e-05
-2.33993762917819e-05
3.9798257710919e-06
1.6238059634582e-06
-6.89423062199072e-06
-2.89871729830555e-06
-6.47415291780941e-06
-2.2583120684461e-05
-1.36040189233749e-05
-1.60518851563441e-06
-2.17720347280198e-05
-5.83020906500606e-06
7.36786094984882e-06
-2.32006876176756e-05
-3.23739273796427e-05
-1.59384428707681e-05
-2.75652204033977e-05
-2.38446531978298e-05
-1.20001203662939e-05
-1.10632407519582e-05
-5.88244117702531e-06
-1.31592019136896e-05
-1.08165593668559e-05
-1.53003853770191e-05
-2.70632920493462e-05
-2.34648523538985e-05
1.75284654645184e-06
-1.25222612848051e-05
-9.40985454704508e-06
-8.94715273805769e-06
-2.00443532455319e-05
-1.1992798253782e-05
-1.89599091254029e-06
-1.76748347296957e-05
-5.35599072147078e-06
7.36347434504089e-07
-2.29284415673966e-05
1.46335864239359e-07
-9.28457482217981e-06
-3.288492442639e-05
-1.33661361457163e-05
-8.74103356255999e-06
-1.81976701623328e-05
-2.51657830025717e-05
1.72266451756296e-06
-1.89029023051278e-05
-3.81001740206737e-06
-1.48410771973744e-05
-1.03189531782722e-05
-1.97704040501493e-05
-1.47422938095426e-05
-1.9408554214596e-05
-7.91753944468615e-06
-5.99610151820546e-06
-1.90075512676283e-05
-2.72296268275216e-05
-1.84275846229888e-05
-1.2396693254569e-05
-7.73909108053474e-06
-1.40684983242442e-05
-2.20117541174883e-05
-1.48815355320395e-05
-5.33082886985382e-06
-1.57212951480067e-05
-7.174629041647e-06
-2.37847084900173e-05
-2.6792224671211e-05
5.20101605985564e-06
-1.25162285913732e-05
-1.04123186275727e-05
-4.19740264714199e-07
-2.68953550534671e-05
-2.24413068629505e-05
-2.03182591920243e-05
-1.92100755325327e-05
-1.22451276227361e-05
-3.25631040888173e-05
-3.10221317764578e-05
-1.6503391198481e-05
-2.04960406326791e-05
-2.62038487899699e-05
-1.95053967519532e-05
-1.14336320983542e-05
-8.051557022664e-06
-9.00410537798632e-06
-3.44552580977309e-05
-3.26669971034447e-05
-1.67034030982193e-05
-8.29505954377636e-06
-1.84687002374898e-05
-1.41355851170663e-05
-1.6916266720376e-05
-1.50957273852569e-05
1.90660317979483e-06
-8.16437886531601e-06
-1.32884061650899e-05
-2.71774593574608e-05
-1.99617424370175e-05
-8.0592059997272e-06
-1.48443546142943e-05
-1.30984953167368e-05
-2.1774015652426e-05
-2.25651618884506e-05
-3.34992105735207e-06
-3.92070789299065e-05
-2.90765790003678e-05
2.29596340162811e-06
-5.53325987742951e-06
-1.8784698972801e-05
-2.8839947101845e-05
-2.33015392327344e-05
-1.14217701049231e-05
-3.77267754050702e-05
-1.35672218938632e-05
-1.322490801244e-05
-2.76726993095523e-05
-9.5960247086265e-06
-6.93350722299715e-06
-1.68675752435627e-05
-2.76142741706127e-06
-2.15136920845102e-05
-1.03277174969333e-05
-1.96052910005524e-05
1.09989558920053e-06
-7.57315679955555e-06
-7.53528078227227e-06
-1.65259996519485e-05
-1.3939916251873e-05
-3.1954356642493e-05
-1.20006291945269e-05
-1.48472378936468e-05
-3.11578755202216e-05
-4.22017422126346e-06
-1.26027111181583e-05
-1.70591695605778e-05
-1.91673571135205e-05
-1.51817735559721e-05
-2.54558545600265e-05
-1.52535551695417e-05
-1.00200047392266e-05
-2.76130703381097e-05
-1.84825473195139e-05
-2.69907146815126e-05
-2.37442846161883e-05
-5.18462586865939e-06
-2.02331385594806e-05
-1.22775369189416e-05
-3.40092594904505e-06
-1.70718492824939e-05
-2.47082575464557e-05
-1.74664125800308e-05
-3.29554014692053e-05
-1.01941634263287e-05
-1.4524859949735e-05
-7.55428871891228e-06
-9.76125774065764e-06
-2.07406324052462e-05
-2.32005292204535e-05
-8.42897196382388e-06
-2.56595608342687e-05
-1.68471155877622e-05
-6.84159768403957e-06
-1.62357060978397e-05
-2.15352318999962e-05
-1.74745894555228e-05
-3.22439586240235e-05
3.68113562478747e-06
-1.72308992907636e-05
-2.33616843352452e-05
-1.28916014903045e-05
-2.76877422898673e-05
-1.28763266076141e-05
-9.83784002144213e-06
-6.74275521373188e-06
-1.89801817032644e-05
-3.8340439029626e-06
-1.3396314099512e-05
-2.82582178595963e-05
-2.07236675433584e-05
-9.43332932124127e-06
-1.41851701862024e-05
-2.24714842678838e-05
-1.31840926258973e-05
-2.06421509858456e-05
-2.77820250025853e-05
-1.74334952780552e-05
-1.79208156980689e-05
-2.64054382241303e-05
-1.19930643370324e-05
-2.47364519259486e-05
-2.35873447080162e-05
-1.36053063660073e-05
-2.19197365931709e-05
-6.60205811497796e-06
-2.24534272321217e-05
-6.15047252622953e-06
-8.11464621824143e-06
2.68297332877452e-06
-1.46457745231646e-05
-2.95393742968149e-05
-3.30377307238767e-05
-2.25265791767269e-05
-1.17349661305542e-05
-2.13941104137516e-05
-1.5895088768825e-05
-2.1788262992373e-05
-2.12681318152545e-05
-1.12052846494821e-05
-2.42915194155958e-06
-1.11899809842849e-05
-1.46330897673833e-05
-6.1797876823656e-06
-1.36971549988713e-05
-7.90054159691954e-06
-1.67919132735914e-05
-1.50362020382756e-05
-1.49182583934033e-05
-9.96178299612045e-06
-2.92049073013634e-05
-1.37206197498102e-05
-7.9591754415725e-06
1.34510069722607e-06
-1.3932208193346e-05
-1.8240047101511e-05
-2.61885289683569e-05
-1.00002896332073e-05
-1.81176949511872e-05
-2.55824509339654e-06
-1.52205893130708e-05
1.95888854397908e-06
-1.55918688968554e-05
-1.31837528103657e-05
-2.04119707906419e-05
-2.38697559320676e-05
-1.33475690289967e-05
-1.03301511713399e-05
7.51182567613107e-07
-2.65681123023095e-05
-1.84502076017652e-05
-1.41295595698483e-05
-1.85292326065239e-05
-1.53443079131805e-05
-8.03276869425135e-06
-1.90194629136879e-05
-2.85242450936001e-05
-2.72331113853015e-05
-3.48588333077742e-06
-2.825932416505e-05
-2.03343703799217e-05
-2.98226658044458e-05
-1.02990107437173e-05
-1.10090621437679e-05
-3.24090909740604e-05
-2.46389857018152e-05
-2.07016395359279e-05
-7.35525380984233e-06
-1.16839899978847e-05
-2.77788550912579e-05
-1.04633528576215e-05
-1.84479333934486e-05
-1.82746212689142e-05
5.94898519298189e-06
-1.31578198717579e-05
-3.26235562758431e-05
-2.01804983095288e-05
-3.26777424855118e-05
-2.85860573274512e-05
-9.45172097060549e-06
-2.99207315768259e-05
-1.47890023570305e-05
-3.40635962262303e-06
-1.16357438599224e-05
-2.08292452002604e-05
-3.08189369278308e-05
-1.73580237578575e-05
-3.96901497352851e-06
1.10017147595205e-05
4.97248653647171e-06
-1.50358836542439e-05
-1.98997733121749e-05
-4.55313143235868e-06
-1.17885216432325e-05
-2.12542806017054e-05
-3.3054352969193e-05
-1.38542626313467e-05
-1.35010208807534e-05
-2.21498717662131e-05
-2.62698690646168e-05
-2.65116247649149e-05
-6.62401121544501e-06
-3.54795838118225e-05
-3.58815583549108e-06
-1.92115554929573e-05
-1.78215363984956e-06
-2.18823526061042e-05
-1.56271538096528e-05
-1.30234402880585e-05
-2.36592053258378e-05
-8.88099242973001e-06
-1.40564208634852e-05
-1.34926056832419e-05
-8.49484985694566e-06
-1.91401464116552e-06
-1.23504445190967e-05
-5.32736947633286e-06
-2.35335744443235e-05
-2.07770081281033e-05
-8.62503292036033e-06
-1.90992302037805e-05
-1.45776341069209e-05
-1.89247610452523e-05
-1.61509729955036e-05
-6.48331070033081e-06
-3.24690842672828e-05
-3.32822897264271e-05
-5.69990320268438e-06
-1.06439248816391e-05
-2.64604503481745e-05
-1.6580428179407e-06
-1.90569026747549e-05
-1.34582739585465e-05
-9.18057910285507e-07
-1.86433609822998e-05
-1.03615111093194e-05
-2.00242918376357e-05
-1.1846667119743e-05
-2.80140656637885e-06
-1.40562600314799e-05
-3.08020069093545e-05
-2.47909083178336e-05
-1.55214103674122e-05
-2.94870390200008e-05
-2.91176062458393e-05
-4.34529778193074e-06
-2.83880091840194e-05
-3.21201934006237e-05
-6.72340298164162e-06
-2.47855153159316e-05
-1.62618414235662e-05
-2.17172131798726e-05
-2.4695011941662e-05
-1.31395603542862e-05
-2.69517649681893e-05
-1.32917507109383e-05
-1.26136895294515e-05
-1.03245011534783e-05
7.01137035452476e-08
-1.86069685745216e-05
-1.59946299059584e-05
-9.82801137000961e-06
-2.48345252844811e-05
-1.93668222673806e-05
-2.53454724476466e-05
-3.22049628415458e-05
-1.73373459890743e-05
-2.30542897507862e-05
-3.36454964106663e-06
-1.61159166723966e-05
-2.23500437261307e-05
-6.87543820800667e-06
-3.59310046538315e-06
-3.68926577523183e-05
-1.59534718375834e-05
-1.57638326108149e-07
-1.52210666749964e-05
-2.88437390408004e-05
8.1674420715626e-06
-3.07222485600637e-05
-2.69882783912519e-05
-1.9899930179889e-05
-1.01321146992042e-05
-2.1226241528057e-05
-9.11021113367024e-06
-1.70758850942973e-05
-1.95750764275021e-05
-3.0872014008986e-05
-6.5829489676469e-06
-9.71045719083146e-06
-2.32864267010397e-05
-1.41086281440048e-05
-1.91083494143141e-05
-2.63538700929539e-05
-4.42046826601657e-06
3.48124666316511e-07
-9.48919906999838e-06
-2.37536853753183e-05
1.65428717983059e-06
-9.7170257423692e-07
-2.81980201419017e-06
-1.33125393770989e-05
-2.63846754352301e-05
-2.94342294927459e-05
-1.74260840403172e-05
-9.68001895184308e-06
-7.83571952505203e-06
-2.6554264656924e-05
1.50775479898446e-05
-1.5179256281183e-05
-3.0443762550815e-05
-7.87542816687853e-06
-3.19803642224221e-05
-4.30113274979313e-06
-4.59565631325743e-06
-1.7002248979662e-05
-1.23158352283164e-05
-2.19513033023883e-05
-1.89314169781541e-05
-1.9720859445317e-06
-1.53424720664062e-05
-8.57952712012467e-06
-2.04639037358429e-05
-3.17840662615654e-06
-2.0703099383682e-05
-1.67468180961997e-05
-1.06796416850353e-05
-9.2651589112303e-06
1.33203238101975e-06
-1.06535763603813e-05
-1.76714617307565e-05
-2.20941501700449e-05
-6.99092464884577e-06
-3.49768689480315e-05
-1.68903762931853e-05
1.05134500408985e-06
-1.50545399443405e-05
-1.69250036596942e-05
-1.54916816677525e-05
-1.63215362216084e-05
-1.16351632179081e-05
-2.90379491599147e-05
-1.11966634708798e-05
-2.92443805736821e-05
-1.50593937348872e-05
-1.19238524812727e-05
-2.9117618937914e-05
-1.13377371586342e-05
-1.54839857944697e-05
-2.27508142602199e-05
-2.09159593275891e-05
-8.45999328375346e-06
-2.80919952097977e-05
-1.75751027626031e-06
-6.56007329757955e-06
-7.80715478038832e-06
-7.52196940898554e-06
-1.46263960438652e-05
-1.54657866291325e-05
-2.35335431927827e-06
-8.37103513695934e-06
5.36332153735738e-06
-2.15062654543822e-05
-1.67115025143494e-05
-1.80909074059923e-05
2.89559073534444e-06
-3.58231764660075e-05
-1.31925952352161e-05
-2.35235558642322e-05
-1.98188421383068e-05
-1.81266042867623e-05
-3.44877280419546e-05
-3.05840819441615e-06
-8.78725784651053e-06
-2.91136867395864e-05
-2.14938078693008e-05
-2.39020952913675e-05
3.16402535318957e-06
-1.89799505452691e-05
-1.79570247852295e-05
-1.86692277699307e-05
-4.22247559689707e-06
-1.00820637786828e-05
-2.13185454981369e-05
-1.17794026749751e-05
-8.61977106104992e-06
-4.43610616111974e-06
-1.50969367097691e-05
-4.28304964480024e-06
-2.47712645542304e-05
-1.44303122942808e-05
1.30474329379123e-05
-1.36825969143821e-05
-1.33914291421121e-05
-1.22771780107426e-05
-6.6911132104619e-06
-6.62676505205633e-06
-2.27132917626301e-05
-1.96276995101543e-05
-3.90907363681309e-05
-1.19965631709518e-05
-1.69869017386357e-05
-1.54924901133666e-05
-1.47006233670151e-05
-4.40686339569097e-06
-1.14982766411054e-05
-1.96288870519794e-05
-3.5605498315829e-05
-3.52390197103822e-05
-1.91493976576119e-05
-7.46822675899892e-06
-4.79119782135972e-06
-2.34056892188167e-05
-1.71041834354761e-05
-3.75819544639539e-05
-2.15385513436166e-05
-1.44916393894495e-05
-2.41126520707991e-05
-3.97523488392559e-06
-1.92017035606375e-05
-1.614723342374e-05
1.33757089445006e-06
-2.42950040476799e-05
-1.20421277055642e-05
-1.79561416687522e-05
-1.66372785487873e-05
-6.96983526009295e-06
-1.27997456437665e-05
-2.49636305468671e-05
-1.92740779711641e-05
-2.55193181410429e-05
-3.03821819071098e-05
-6.20661316613812e-06
8.20611546461853e-07
-2.88805602855172e-05
-4.00952186436834e-06
-1.36120843180289e-05
1.60611899703508e-06
-4.27926902399387e-06
-9.12551824877567e-06
-2.71414600802227e-05
-1.54123164123923e-06
-2.3479493001184e-05
-6.62625128589373e-06
-1.18126695622405e-05
-2.95236241894552e-06
-2.67494724166029e-05
-3.47560786935653e-06
-2.41136406806751e-05
-1.05615567307682e-05
-1.4094593801919e-05
-3.01401615351366e-05
-8.20949160015517e-06
-1.43358788676385e-05
-1.83467796802589e-05
-2.61225705600086e-05
-2.45517960771995e-05
-1.12471802106531e-05
-3.26766878763546e-06
-1.78153377394305e-05
-2.17082745294044e-05
-1.82378170285325e-06
-1.816960351337e-06
-2.69960110422604e-05
-1.77501400700494e-05
-1.29995938988568e-05
-2.88895426863842e-07
1.82444908945445e-06
-3.83709429222661e-05
-1.87204141884997e-05
-2.92633383618759e-05
-1.55392336759855e-05
-4.27794618227652e-06
-9.20586468410605e-06
-2.32028301326841e-05
3.33997969726723e-06
-1.59149017957485e-05
3.858558807218e-07
-1.81540717715564e-05
-3.37777789970542e-05
-3.48866863356699e-06
-1.22026365904418e-05
-2.23792856460646e-05
-7.21357909108395e-06
-1.75425226885158e-05
-1.15503929888608e-06
-2.38924703800975e-05
-6.72845764785589e-06
-2.6208691395031e-05
-2.54390827006059e-05
-1.12274597777898e-05
4.1957020277307e-06
-1.38218537615751e-05
-1.12017292266127e-05
-5.89152344576823e-06
-7.63410765562594e-06
-1.68700082572859e-05
-1.43892842476623e-05
-1.20866222319836e-05
-1.69444042871834e-05
-7.60590331755549e-06
-1.40927701641965e-05
-1.92335442136387e-05
-2.28749798828332e-05
-1.33199587302184e-05
-3.43040438144648e-05
-2.74642037202218e-05
2.16637042128924e-06
-1.75527186509119e-05
-1.36023523527424e-05
-3.82843641529762e-06
-1.93693768989145e-05
-2.0837998047564e-05
-6.08472284295554e-06
-1.35164423624906e-05
-2.76206182982255e-05
-2.50510018104392e-05
-2.77167812913098e-05
-1.06650186484082e-05
-2.27789322491369e-05
-1.42802432897621e-05
-3.41002555342458e-05
-1.99283152306535e-05
-1.68192682530411e-06
5.95277480996011e-06
-2.09993806114485e-05
-8.58082007097725e-06
-6.5497841044467e-06
-1.17943875113807e-05
-2.47724182669746e-05
-1.7818425788069e-05
-2.60799468032976e-05
-2.06769570654752e-05
-2.17076891634785e-05
-1.7692967445374e-05
-1.82479355467526e-05
-1.6162309820105e-05
-3.06040215480766e-05
-9.00733459461488e-06
-1.23066648862496e-06
-2.90321842900259e-05
-1.18474311521205e-05
-2.64731418464312e-05
-7.85522698322023e-06
-2.28365012189936e-05
9.2600855472367e-06
-1.04720504955384e-05
-2.3408225894653e-05
-1.64905661160498e-05
-2.76862234848789e-05
-1.10090421748257e-05
-5.92606248309036e-06
-1.13555980035678e-05
-1.74318053486677e-05
-2.17646905676671e-05
-2.03985017211639e-05
-1.43085231657124e-05
-2.09659598340744e-05
-1.31021863561564e-05
-1.30086920558898e-05
-1.79214464108933e-05
-1.55070026197453e-05
-1.32566528143516e-05
-1.97169323101524e-05
-2.22750027504695e-05
-1.26154171135542e-05
-1.45081165719542e-05
3.75762877908315e-06
2.91491915883322e-06
-3.86081441617593e-05
-1.57068392068888e-05
-1.93957778847639e-05
-1.26676792156443e-05
-1.01354566642392e-05
-7.92785107226271e-06
-8.67817160120308e-06
-2.22445105718922e-05
-2.67816806365198e-05
-1.9651112541537e-05
-2.30218897635183e-05
-6.58497342558749e-06
-8.53312935553359e-06
-1.50105965048872e-05
-2.58716703731213e-06
-1.66858646844402e-05
-2.90298483163641e-05
-3.43494260757663e-05
-3.29127644815965e-05
-1.40028826582135e-06
-2.41458079738972e-05
-2.62417195357164e-05
-1.57232108332661e-05
-1.08975071101717e-05
-1.75101459238042e-05
-5.78380456059873e-06
-1.93865148066377e-05
-1.78385651699347e-05
-2.07455294933999e-05
-1.35700216230313e-05
-1.32606435620486e-05
-5.05719745155205e-06
-1.20989963898023e-05
-1.33297852160521e-05
-1.44201172363435e-05
-1.570419514694e-05
-2.33613987476674e-05
-1.43955192413844e-05
-9.87220293610028e-06
-2.5058188218287e-05
-2.66839809376189e-05
-1.31843184309882e-05
-1.75869328986169e-05
-1.00674653180654e-05
-1.63857445082422e-05
-2.64809899051877e-05
-1.70741403275667e-06
-6.60855735288925e-06
-2.09468058986982e-05
-5.99510338826353e-06
-1.21810337038486e-05
-3.94933146602749e-06
-1.35786009714951e-05
-3.10419504095495e-05
-5.04922736900082e-06
7.50915575434463e-06
-2.4876328485915e-05
-1.2490694436865e-05
-2.19333422141362e-05
-1.78627354208002e-05
-1.0581574028249e-05
-2.78437957612906e-06
-1.6093162218293e-05
-1.82380007334979e-05
6.09423397244471e-06
-1.62418087584398e-05
-2.71534126263507e-05
-5.71111808411202e-06
-1.5887159051056e-05
-1.99442028923951e-05
-2.56275435880746e-05
-2.86029306109424e-05
-2.72842834786419e-05
-1.65265943855463e-05
-8.92957247726358e-06
4.29560379624694e-06
-1.7345903991309e-05
-1.62631013406955e-05
-1.89284015459611e-05
-2.24654095963504e-05
-9.72256894394831e-06
-1.92316860747284e-05
-2.42938126877826e-05
-9.77359508216166e-06
5.49861767361043e-06
-6.55951832129461e-06
-1.02021805859832e-05
-2.14759829057667e-05
-9.76376135745238e-06
-1.92747210208789e-05
-2.02502280326112e-05
-3.05526086470045e-05
-1.57331318846393e-05
-1.43452695343611e-05
-8.31371165136103e-06
-1.7142677227398e-05
-3.04696032651452e-05
-1.49913082482272e-05
-3.67470329935482e-05
1.32620878275093e-05
4.34048703367368e-06
-1.87205643374314e-05
-2.57966173287349e-05
-2.39452497132139e-05
-1.52147178036679e-05
-2.42825124361269e-05
2.98063132241532e-06
-1.53863666750602e-05
-7.91578526064838e-06
-1.79781604642041e-05
-1.81474097371745e-05
-1.08245896903708e-05
-2.30953491059557e-05
-5.36510750664298e-06
5.06354720429948e-07
-2.045300415546e-05
-1.57096766646114e-05
-2.24633913188367e-05
-2.29359319416757e-05
-2.0632604047194e-05
-9.53948306448872e-06
-3.15118724111161e-05
-1.70530614195272e-05
-2.1573552556257e-05
-1.27703612619102e-05
-1.25730888527284e-05
-1.82294459469911e-05
-1.42325188757553e-05
-1.51426714312084e-05
-2.4016771570617e-05
-1.84952132464149e-05
-2.16555290835855e-05
-7.26932850115466e-06
-1.12223714655608e-05
-1.35027923176809e-05
-7.63566554525456e-06
-1.43895703446016e-05
-1.00915381228238e-05
-3.14165889914051e-05
-2.33523574977019e-05
-2.54328066730641e-05
-2.2063448788405e-05
-1.35493959543939e-05
-2.42658136966909e-05
9.81099562737515e-07
-2.01126874473608e-06
-9.20381832281343e-06
-2.37310642543769e-05
-2.61123064618329e-06
-1.34852009090783e-05
-1.93969252803772e-05
-1.16720378424512e-05
3.96022791692598e-06
-1.87297840881943e-05
-2.93479919981556e-05
-1.78579541128991e-05
-1.44160166891235e-05
-1.79930469865691e-05
-1.38786139863442e-05
-4.45709371086917e-06
-1.60028621085478e-05
-1.97075461564904e-05
-8.40570838347584e-06
-2.38729320393382e-05
-2.73006274097435e-05
-8.27078461502863e-06
-2.87509446699978e-05
-2.12136155732531e-05
-1.11491732981518e-05
-2.4203843785011e-05
4.44882465515078e-06
-1.36748792016021e-05
5.76187147973701e-07
-1.05347910827631e-05
-4.13178291056272e-06
-1.42559372421874e-05
-2.94700170303399e-05
4.95803908722546e-06
-6.29674654936143e-06
-1.90665135939768e-05
-5.06493722705086e-07
-1.37836031970897e-05
-3.23730255219695e-05
-5.32678116968746e-06
-1.349764260393e-05
-1.93797322043436e-05
-1.59166734223726e-05
-1.85456434391974e-05
-1.89230940644706e-05
-1.99054158353166e-05
-2.3621290804933e-05
1.50315838511947e-06
-2.09147346174126e-06
-2.39242240412523e-05
-6.00957899449999e-06
-4.05160041835094e-06
-9.6177221522081e-06
-1.57127300317192e-05
1.20690800400873e-06
-4.46864325348968e-06
-1.17543951937841e-05
-1.83620358721713e-05
-7.0338048799656e-07
-6.29769185161053e-06
-1.28741135012587e-05
-1.59111509408374e-05
-3.53708238426804e-05
-1.96015930858811e-05
-3.74891940224123e-05
-2.72188035693308e-05
-7.91173116485835e-06
-9.85804232811353e-06
-1.00503797733117e-05
-1.70629773236187e-05
-4.55693244251442e-06
-6.59805016512059e-06
-2.32823630345666e-05
4.46975068301455e-06
-9.3559112677188e-06
-1.39649722086275e-05
-1.82593103594663e-05
-9.63830576306968e-06
-1.53115395798699e-05
-2.46857140639188e-05
-1.38185258073417e-05
-1.62094738896867e-05
5.92606460799126e-06
-1.39909753061926e-05
-2.3232629795014e-05
-2.05573947332843e-05
-1.59340936228615e-05
-1.69915111717081e-05
-2.9908424033372e-05
-1.21437826409607e-05
-1.01557115798712e-05
-1.89526496224359e-05
-1.9613076597039e-05
-6.91082787696989e-06
5.06063003209543e-06
-2.49509623701177e-05
-2.79067555750828e-05
-2.9000918663382e-05
-3.41645825504596e-05
-6.40638005976611e-06
-3.31119919384635e-06
-2.44519054629182e-05
-5.92175649456957e-06
-2.34749419870165e-05
-2.86126619982566e-05
-1.70337348252502e-05
-7.97435806229505e-06
-2.73162158195783e-05
-1.6787266521092e-05
-1.13058258201817e-05
-2.22585081193142e-05
-1.33967645106354e-05
-2.68042365842549e-05
-1.97543106662472e-05
-1.42056937337341e-05
-1.44346106476778e-05
-3.64479686012958e-05
-2.31611695124241e-05
-1.41450765131997e-05
-2.85450932658909e-05
-1.7362281917988e-05
5.90868584893395e-07
-2.49961586811488e-05
-2.11435528581885e-05
-2.98235963303928e-05
-2.46455740510276e-05
-1.62333060297143e-05
-1.52546258390779e-05
-2.6757207300959e-05
-1.44716822079085e-05
-1.59995919384179e-05
-3.48234324283619e-05
-2.26865875812352e-05
-2.40428069737389e-05
-1.19250101181792e-05
-7.45804519727004e-06
-3.1199238661084e-05
-1.22024959790176e-05
-6.75707943368034e-06
-1.45130643835784e-05
-1.61129612013297e-05
-3.78756319407521e-05
-2.94020689009402e-05
-2.66472881176377e-05
-1.41915100359157e-05
-2.39155350693088e-05
-9.3095009202615e-06
-2.12036740002543e-05
-2.79199539959277e-05
-1.29008872853017e-05
-2.09947225873616e-05
-1.68729389166088e-05
-1.77594040309191e-06
-1.67475338326187e-05
-1.67948402313516e-05
-1.35128278690306e-05
-2.04420327432388e-05
-2.03106272208815e-05
-9.48601813668797e-06
-1.25276810947006e-05
-3.69797136758752e-05
-1.70237245415381e-05
-3.27815965170038e-05
-4.54062919656649e-06
-2.80197273565298e-06
-1.7588158419682e-05
-2.30588658298637e-05
-1.41380318787998e-05
-1.66794234684464e-05
-1.50171815823149e-05
-1.86249482207879e-05
-1.61229623217692e-05
-3.27631585067076e-05
-1.8442258741937e-05
-2.92514356779208e-06
-1.80178629135853e-05
-1.0875507277506e-05
-9.57469324287712e-06
-1.59872555880526e-05
-6.68073683031009e-06
-1.77387255428112e-05
1.00613207076672e-05
-1.87437802340366e-05
-1.19348257015815e-05
-2.26450537607065e-05
1.89349495154016e-06
-5.94525739439736e-06
-6.51705754165414e-06
-1.05516570313784e-05
-7.64614705499479e-06
-1.44808385939361e-05
-1.25959407107486e-05
-2.77956661102034e-05
-1.09195735502064e-06
-1.99010500765918e-05
-2.67996320449177e-05
-9.66380495749241e-06
-2.74788722245774e-06
-2.79407224282606e-05
-1.59840579371753e-05
-3.08113946615529e-05
-1.63314068777621e-05
-1.76570029999939e-05
-7.44801801069319e-06
-3.05607758208395e-05
-9.34851678919853e-06
-1.11785435580831e-05
-2.2410959112067e-05
-1.45854591057013e-05
-2.79315788267084e-05
-4.11049955913738e-06
-1.52526695472071e-05
-2.09392049143045e-06
-6.79460063158318e-06
-2.18433564655462e-05
-2.23662893961089e-05
-1.39638865399119e-05
-1.23696357201654e-05
-2.78141402036135e-05
-1.761940196977e-05
-2.28933416264427e-05
-1.71017410542067e-05
-3.75006369294667e-06
-9.67855337836548e-06
-2.27729057405449e-05
-1.90043892136023e-05
-2.52071918240482e-05
-2.26254548556644e-05
-4.22594979001057e-06
-1.48154012504346e-05
-2.55182446696556e-05
-1.50979868748127e-05
5.76555858808915e-06
-1.59172873827056e-05
-3.1626088058641e-05
-2.65458736842594e-05
-1.17301173337629e-05
-2.39690380811429e-05
-9.51546650075608e-06
-8.96458359089319e-06
6.01091737198285e-07
-8.72977474483226e-06
-1.78286807014759e-05
-1.0217617973959e-05
-7.90919518310554e-06
-4.36927445524035e-06
-2.05407672291411e-05
-2.01238448753534e-05
-1.99152446386531e-05
-1.84693584852005e-05
-1.98033786149626e-05
-2.44578047063177e-05
-4.97634098500851e-06
-1.52828992067139e-05
-1.31619084168153e-05
5.78677204751328e-06
2.3939729002208e-06
-2.95055712019686e-05
-1.07487156097462e-05
-2.37097186125126e-05
-1.53077016232571e-05
-9.56017385805105e-06
-3.05761626630079e-05
-1.06209369787573e-05
-1.41296326693515e-05
-1.51217226942482e-05
-1.37011166558935e-05
-1.76660248752068e-05
-2.41161012610344e-05
-1.20134871504821e-05
-2.4517236889989e-05
-1.27620710862857e-05
-2.46175756140766e-05
-8.96943942503617e-06
-1.38103405209953e-05
-2.08079164040384e-05
-1.15469026947655e-05
-1.86957365211744e-05
-1.20879053228728e-05
-5.98225428338057e-06
-7.26305336280496e-06
-1.75672817020565e-06
-9.76144645660543e-06
-1.78498690008071e-05
-2.24413314465308e-05
-9.54998840932262e-06
-1.23381049715217e-05
-1.87185757111926e-05
-9.84038808530631e-06
-1.97711316087861e-05
-2.36812756554047e-05
-3.06860386742369e-05
-5.66521225174823e-06
-2.32136086043993e-05
-1.34839189595322e-05
-1.85238871124379e-05
-3.22148464484446e-06
-1.89505330344804e-05
-3.30804184880451e-06
-3.71835818241685e-05
-2.47399868884552e-05
-1.06515766978941e-05
-7.98983542161519e-07
-2.51363838050091e-05
-9.62449807049617e-06
-1.81897906877242e-05
-1.56492811506311e-05
-5.13191760464653e-06
-3.27403425010065e-05
-1.14156694160999e-05
-4.76082030566185e-06
-1.31514152930838e-05
-2.00814170664223e-05
-1.30229859350428e-05
-1.75211039596464e-05
-1.70103774766142e-05
-2.31250248589871e-05
-1.11238204705583e-05
-2.67309361165952e-05
2.63449061372955e-06
-2.7979048275652e-06
-2.49350213371778e-05
-1.50550239656405e-05
-1.92337720285953e-06
-2.53784124342269e-05
-6.25383145546088e-06
-7.97754607156793e-06
-2.07587373971166e-05
-8.692285272969e-07
-4.02723867136228e-05
-2.85407146077339e-05
-9.91174486426858e-06
-2.17441764728028e-05
-1.34156619232583e-05
-2.35566494074837e-05
-2.50403778018314e-05
-6.60492382345577e-06
-2.26320331549084e-05
-2.17415047425094e-05
-8.14587982530993e-06
-9.83430280903443e-06
-2.76349779236119e-05
5.71330942879975e-06
-7.9517578249216e-06
-2.29306642799875e-05
1.84820543407585e-06
-9.81655700892016e-06
-1.55567972479433e-05
-2.00471689923281e-05
-9.35238771274578e-06
-1.73769398057232e-05
-2.63415929134969e-05
-1.37949425704718e-05
-1.46633454689326e-05
7.51872051877648e-07
-1.10089641616589e-05
-2.17071975037579e-05
-1.13192622661451e-05
-5.34627244758212e-05
-2.77961436383102e-05
3.35370655652376e-06
-3.01304816812297e-06
-1.33999679313762e-05
-1.2935341998572e-05
-2.10875046684539e-05
-1.45718812744903e-05
-1.25913156905586e-05
-6.62357209242228e-07
-1.31347653774029e-05
1.47863660883862e-06
-1.37698706092151e-05
-2.56468071365523e-05
-2.78201582181136e-06
-9.81792860269153e-06
-2.15160008909306e-05
-2.16227567150557e-05
-9.34486128595479e-06
-5.20873862866116e-06
5.87694464982346e-06
-2.09121397012211e-05
-1.35187922118531e-05
-5.01555600399529e-07
-1.15252973941416e-05
-6.04836655254205e-06
-3.79146073160728e-06
-6.40049907846149e-06
-1.14450994958472e-05
-1.91606939474409e-05
-1.51943105288818e-05
2.71012429683111e-06
-2.80249576039059e-05
-1.31801275434668e-05
-1.48408204949429e-05
-1.67808335138952e-05
-1.75302600535936e-05
-2.80328437289213e-05
-2.28035402997762e-05
-2.56606159685587e-05
-1.60569756578461e-05
-3.24378034638844e-05
-1.10493545927779e-05
-3.48689878888779e-05
-1.20019085022673e-05
-6.93174913948202e-06
-2.75481400300093e-06
-1.034315348094e-05
-1.31787517457681e-05
-1.67973653372272e-05
-2.25654290302147e-05
-4.99377034188731e-06
-2.04432602134513e-05
-2.78347710801163e-06
-1.28327136077729e-05
-1.8929484727024e-05
-3.33037566682276e-06
-7.23349286128939e-06
-2.75353704280623e-05
8.90164092075411e-07
-2.40462028374161e-05
-3.42328644122393e-06
-2.52862679140009e-05
-1.21483950589284e-05
-1.3380692631323e-05
-1.91020142201141e-05
-2.19582841032864e-05
-9.92899003968233e-06
-3.32829129128026e-05
-1.5742185799828e-05
-1.32222423952345e-05
-3.58159922695136e-05
-2.11505769585294e-05
-1.30475166997769e-05
-3.81873871009546e-06
-8.77691062942451e-06
-1.90781537792325e-05
-1.50332007668461e-05
-2.24950690172828e-05
-2.39783331967151e-05
-1.66196432727214e-05
-2.12655510081613e-05
-1.27644354683907e-05
-3.11168747930795e-05
-3.05418646790025e-05
-1.59583683469158e-05
-5.49395606369955e-06
-1.344421223495e-05
-1.94341796616504e-05
-1.74280842738965e-05
-1.26374731515807e-05
-1.79830704191829e-05
-1.45441600471966e-05
-2.13543408856041e-05
-1.77680189140141e-05
-1.88305721055356e-05
-1.98075413795719e-05
-3.00546463287923e-05
-1.29461478464348e-05
-2.32355383652686e-05
-1.0152742448086e-05
5.77069805115638e-06
-3.73919884159308e-06
-2.4047434818987e-05
-1.24545720244388e-05
-1.40333730603473e-05
-1.65200021151736e-05
-2.50369053096752e-05
-1.71813084133317e-05
-8.77933302065455e-06
-3.93213181480512e-06
-2.03586307200661e-05
-2.31133675398219e-05
-6.14736388903332e-06
-1.16673768548631e-05
-1.00544005829761e-05
-7.70297737091913e-06
-2.75841157085992e-05
-2.17760326665905e-05
-1.80530835748422e-05
-1.40521696559044e-05
-1.83684527771349e-05
-5.79835145879881e-06
-2.10040319990867e-05
-1.74391807154079e-05
-1.50608276521966e-05
-1.29803460307468e-05
-1.67048681533483e-05
-1.67771814077515e-05
-1.57035987784953e-05
-1.78822044528436e-05
-9.61359074836766e-06
-1.56915809316389e-05
-2.08484076376765e-05
-2.35396199255245e-05
-9.74865140832257e-06
-1.03072200087178e-05
-1.61034783922835e-05
6.12551990338205e-06
-1.60659767430481e-05
-1.90218197512775e-05
-1.91355699745119e-05
-1.23505551551277e-05
-1.50236934451251e-05
-2.63308537365592e-06
-1.57152523330163e-05
-2.47923258416913e-05
-1.51503695743289e-05
-7.56565051070761e-06
-5.22794194872784e-06
-1.27960368544889e-05
-2.38263899733296e-05
2.26624249993052e-06
-1.68480899887276e-05
-2.30592876652319e-05
-2.18168816613589e-05
-1.90840296674034e-05
-1.61808311879339e-05
-1.85152726410218e-05
-1.682803535444e-05
-1.33119698706894e-05
-2.17795464461021e-05
-2.98852009197788e-05
-9.65267133737461e-06
-2.14934376720758e-05
-2.41067757228028e-05
-2.35511902278681e-05
-9.57682626829528e-06
-2.01765085122165e-05
-2.54507553626224e-05
-2.85954387243617e-05
-1.60161349157303e-05
-2.03754806292512e-05
-2.13263708730737e-05
-2.17303444125307e-05
-1.65641894453361e-05
-5.89140713027994e-06
-2.08499808588073e-05
4.55016023998639e-06
-2.63477961074624e-05
-2.38286902277087e-05
-2.03744997407985e-05
-4.90896670291671e-06
-1.12325400626769e-05
-1.27583233713583e-05
-1.81014149790026e-05
-1.34333883075867e-05
-1.25928182160502e-05
-1.3246403423136e-05
-1.22753755762338e-05
-2.437364432646e-05
-4.62957817490349e-06
-1.62867942233314e-05
-9.68354104999892e-06
-5.54119889116336e-06
-2.67250187017375e-05
-1.62907367271697e-05
-7.32547922367409e-06
7.56480447095031e-06
-2.61677306570958e-06
-3.15711408134667e-05
-1.02110075244494e-05
-2.99383423908011e-05
-2.61948132426486e-05
3.00365999499057e-06
-9.27983161526938e-06
-3.56345392725024e-06
-2.25214936697832e-05
7.61557501460473e-06
-1.17213512330745e-05
-2.46190223340539e-05
-1.27106154079059e-05
-8.31917600428754e-06
-6.47006423182511e-06
1.09899460148307e-06
-3.85411232866348e-05
-2.7993247817254e-05
-2.09555682849778e-05
-3.80569857948027e-05
-2.45512887171519e-05
-1.32279917298272e-05
-2.76074811786189e-06
-1.53811321064895e-05
-3.19231684660328e-05
-2.28800660246972e-05
-3.3456007122461e-05
-2.33333561637682e-05
-2.33091143561787e-05
-2.07400643187854e-05
-1.17763053752471e-05
-3.15480197207979e-05
-7.67750604989569e-06
-2.16251006304213e-05
-3.00925652347706e-05
-7.47600230216268e-06
-8.68274407854504e-06
-3.23918681475508e-05
-7.72254707405493e-06
-5.40835103605295e-06
-1.28797389101577e-05
-9.5741105507639e-06
-2.96564779435094e-05
-1.15263225470856e-05
-1.84518982431092e-05
-2.49944756656122e-06
-3.09151020457769e-05
-2.6529766814852e-05
-2.85707256520738e-05
-1.96948670113174e-05
-3.18609619191504e-05
-6.71843461250613e-06
-1.49437473764408e-05
-2.70305428593481e-05
-1.53735193232872e-05
-1.3965813745038e-05
-1.34368214681533e-05
-1.02405103663828e-05
-1.81023022269756e-05
-1.90271744821766e-05
-8.21608246133321e-06
-1.82907351104559e-05
-6.27733516095443e-06
-2.10985097171234e-05
-2.39724441795219e-05
-2.55900108749911e-05
-1.47995177186721e-05
-1.86416355624554e-05
-9.88784051324593e-06
-2.10933230413514e-05
-3.05421087903566e-06
-1.83859559964119e-05
-1.0802926935975e-05
-2.01720745282944e-05
-1.78233120572694e-05
-7.93344719530918e-06
-2.23159168124124e-05
-1.36600838916019e-05
-1.04047013259901e-06
-1.26814582173627e-05
-6.91078527806697e-06
-1.26877673978952e-05
-3.69747036486671e-06
-1.56272150512507e-05
-2.13614057471385e-05
-1.36726586440757e-05
-1.79677287475809e-05
-2.39444810731692e-05
2.39981268554939e-06
-3.12387180497142e-05
-1.47147338845901e-05
-5.7721925146243e-06
-1.64189494495586e-06
-6.87936985957019e-06
-9.41686319055723e-06
-1.33245593457565e-05
-1.83598279402918e-05
-2.92418826885306e-05
-1.28131640169552e-05
-2.52026832564225e-05
-9.03198449994815e-07
-9.27395922337695e-06
-6.38870527898985e-06
-5.73571180832565e-06
-1.11883872290551e-05
-1.53100246256215e-05
-6.7201788785045e-06
4.83364422817698e-06
-2.10911693410861e-05
-7.81729055290988e-06
1.05692533197746e-06
1.8328073601559e-06
-1.63559224977625e-05
-2.41446075147145e-05
-8.33529801033983e-06
-7.21813949379756e-06
-1.1676958436602e-05
-2.35731339320189e-05
-1.09848776269021e-05
-2.70030787379485e-05
-5.63879715479034e-06
-1.73110524069588e-05
-5.88403801822773e-06
1.21728869783004e-06
8.57844888599689e-07
-2.52124744643385e-05
-1.79817960676324e-05
-3.01757174095941e-05
-1.20010710475491e-05
-1.79836263721142e-05
-1.84912638083517e-05
-2.07214555035166e-05
-1.32201390154277e-05
-2.91450320903763e-05
-1.32281768450269e-05
-3.71739147751113e-07
-1.63825382214479e-05
-2.59503012948337e-05
-2.65867581859314e-05
-1.45612403366748e-05
-2.15848278298115e-05
-2.21994158319899e-05
-1.36517247348284e-05
-2.23190576167591e-05
-7.1948856348686e-06
-8.71672686617767e-06
-1.24745000308813e-05
-3.27109089793822e-05
-2.91436337400263e-05
-1.4821750517349e-05
-3.5405596111617e-06
-2.6935938494354e-05
-2.23309276437859e-05
-2.05329007240796e-05
-9.14275344065855e-06
-1.26238913217746e-05
-3.70530170405511e-05
-1.75601481473517e-05
-3.69180350014586e-05
-8.29404274152798e-06
-2.57562720983445e-05
-4.4913214952086e-06
-3.66538854880722e-05
-1.79134714019474e-05
-1.3054584946399e-05
-4.8146832687535e-06
-2.31576441933659e-05
1.00752194947737e-05
-1.28123556170491e-05
-6.93504553199197e-06
-2.53982494760301e-05
-1.72231929527121e-05
-2.0017650076188e-05
-1.7530004927268e-05
-7.46350099557524e-06
-1.18323162544509e-05
-2.90520876859329e-05
-1.28296517010693e-05
-1.67161063118855e-05
-3.38940958980496e-05
-1.92469399051228e-05
-7.07347481399422e-06
-2.10685623108452e-05
-1.17165594521857e-05
-2.48878599258821e-05
-1.5852184900606e-05
-2.31692531189419e-05
-2.40625622274334e-05
-1.0691360233937e-05
-1.21830462776922e-05
-2.03636659653553e-05
-1.27479261361111e-05
-2.08047284042298e-05
-1.78063418150529e-06
-1.88077189153714e-05
-2.81554264922312e-05
-5.70578997381518e-06
-3.02847786284865e-06
-1.35402840410599e-05
-1.24473162790549e-05
-1.33439894823035e-05
-5.9140854725746e-06
-1.47832935995883e-05
-1.16311437429135e-05
-6.01514634161812e-06
-2.29565247815472e-05
-2.44854920393695e-05
-2.20725384413941e-05
-1.19704522400166e-05
-1.32324114972448e-05
-1.36613442120898e-05
-3.55257844080438e-06
-4.28915833758792e-06
-9.1924987333958e-06
-7.81031767913089e-06
-1.05130381267942e-05
-1.40838825505167e-05
-6.91108732344736e-06
-2.27907381079695e-05
-2.71579940894718e-05
-1.03410152108538e-05
-1.68041075672954e-05
-2.03813948132293e-06
-1.40443369305555e-05
-4.61795601701639e-06
-9.11878673831951e-06
-1.14433187052437e-06
-5.01392337584673e-06
-2.56838241209312e-05
-7.22567259354455e-06
-1.56359678514082e-05
-1.97343518683367e-05
-1.70384221622102e-05
-6.84951889390999e-06
-1.99316687081798e-05
-1.67761619895699e-05
-1.38835767908182e-05
-2.45927539275021e-05
-3.22846625764441e-05
-1.209935678971e-05
-6.1580918783578e-06
-2.73340404067015e-05
-1.8521274193693e-05
-1.36074179546497e-05
-1.01077930081782e-05
-5.69629021165644e-06
-1.62438250473707e-05
-1.2317624512273e-05
-8.53266667258262e-06
-9.78224350559801e-06
-3.62256236903549e-06
-1.78647670065791e-05
-8.90242102795908e-06
-8.88175502024095e-06
-9.54569899458618e-06
-1.99603587965465e-05
5.63875529164821e-07
-1.68192893324363e-06
-6.33093864933785e-06
-1.05766399028231e-05
-7.62438974855594e-06
-2.13419669663636e-05
-1.34456084886739e-05
-7.96130905168799e-06
-2.51353514015963e-05
-1.17557589462829e-05
-1.76817928722213e-05
-2.93901454175883e-05
-1.21831013166668e-05
-3.16559049976796e-06
-1.92321281410358e-05
2.68356587275012e-08
-3.61616035682268e-05
-2.56110475273363e-05
-5.56500789897737e-06
-1.43148402080588e-05
-1.45042668731869e-05
-1.21657911193693e-05
-2.55024940894456e-05
-1.92217082498409e-05
-2.93164833895111e-05
-2.48765800253064e-05
-2.166938471241e-05
-2.17043465861648e-05
-4.91319087733926e-06
-1.1012172470495e-05
-1.64473294702067e-05
-2.44785609090732e-05
-2.3814623211263e-06
-1.02825015503012e-05
-2.14708386279271e-05
-3.33359348518934e-05
-7.98777717545526e-06
-2.28080765749507e-05
-1.29370040087226e-05
-1.4999751405254e-05
-1.35339766824883e-05
-3.72581466220283e-05
-2.94402082085901e-05
-1.21048989460227e-05
-2.63744986978625e-05
-2.27036505257578e-05
-8.46886878033316e-06
-1.39698715888471e-05
-2.47032346162036e-06
-1.92185755475016e-05
-3.13785797309729e-05
-2.21537354069589e-05
-2.62058714618161e-05
-2.88727301638361e-06
-2.56237493357827e-06
-2.19684315843944e-05
1.51731587800598e-06
-2.04737134510265e-05
-2.02289807878523e-05
-2.49112601177697e-05
-1.54549078157515e-05
-1.93035680993907e-05
6.57969730299389e-06
-2.10219038528914e-05
-1.90759990501103e-05
-1.86418139601999e-05
-1.67946892860256e-05
-3.64763594110459e-06
-1.76519610946157e-05
-1.03430825271463e-05
-8.68728460519129e-07
2.9837271720536e-06
-3.33204597693696e-05
-1.096571418511e-05
-2.07287879577054e-05
-1.45420732382951e-05
4.23919374689369e-06
-5.03753209885733e-06
-2.66326572327263e-05
-2.16406574763757e-05
-1.91943127263759e-05
-2.49567151103719e-05
-1.69475490789039e-05
-3.5910623146265e-05
7.55842083266236e-07
-2.35262719533432e-05
-1.39361701261677e-05
-1.86123912837405e-05
-2.01680748516356e-05
1.88279149519178e-06
-1.05958172840839e-05
-2.39580142932067e-06
9.02989672162915e-07
-2.00363035355217e-05
-1.69522634243835e-05
-1.40944636953711e-05
-2.15575591803513e-05
-2.76751628373221e-05
-1.00329672276182e-05
-2.33491932600114e-05
-7.77080371022925e-06
-3.02964769279268e-06
-1.21639719206637e-05
-8.56675307132993e-06
-9.68720103514789e-06
-2.87502904895724e-05
-1.77962724094272e-05
-1.53252963670477e-05
-1.88288739138859e-05
3.86526570148491e-06
-2.07513162819563e-05
-1.05425223793471e-05
-1.68021618302838e-05
-9.34566231593608e-06
-5.9476168044888e-06
-2.06896727072623e-05
-1.4100091737472e-05
-7.94256365750066e-06
-1.69037496724765e-05
-2.31498733277097e-05
-1.25066532852359e-05
-1.13112404931291e-05
-2.58345579989952e-05
-1.74017634919694e-05
-6.25150170047236e-06
-2.47972128570054e-05
-1.7008442868712e-05
-2.40925547563691e-05
-1.41310442457657e-05
-3.33118855516654e-05
-2.60134294743162e-05
-5.81824632099656e-06
-1.17297636430115e-05
-8.73629587383951e-06
-2.45412051360366e-05
-2.38319651423355e-05
-1.31736843430357e-05
-2.07178478746554e-05
-1.26706089308459e-05
-1.71712087848312e-05
-1.0227040848327e-05
-3.0739507212311e-05
-7.03689308831243e-06
-1.60150122883666e-05
-3.11882482456713e-05
9.58511757056412e-06
-1.25803403044038e-05
-4.05808465973711e-07
-1.72647451785261e-05
-3.70024291177645e-06
-1.55473687962006e-05
-2.25613552429093e-05
-8.70747955596777e-06
-5.68776177975607e-06
-1.82114770197421e-05
-1.17404918946484e-05
-5.48981815130938e-06
-1.77990855916284e-05
-4.15066206875484e-06
-1.105353219191e-05
-3.87830625138419e-06
-5.32482152534095e-06
-2.06031433093459e-05
-1.33940059086032e-05
-2.49469763616171e-05
-1.7855064128518e-05
7.58966503107248e-06
-1.61704487458228e-05
-1.44022749245205e-06
-1.73330103174e-05
-7.87957892409457e-06
-2.95900105580105e-05
-1.85160475630627e-05
-4.22838532425041e-06
-1.99659115187066e-05
-7.78629976859015e-06
-1.47052521759723e-05
2.95515781247987e-06
-2.83069510983244e-06
-3.19026865660954e-05
-1.52026830349857e-05
-2.51574170516836e-05
-1.89109681909785e-05
2.22661170649678e-06
2.91294520235813e-06
-1.23004720814597e-05
-5.82963464405719e-06
-1.69375314364037e-05
-5.07073073670334e-06
-1.21135851183164e-05
-3.44562485266894e-06
-1.09549408902517e-05
-2.30597777272654e-05
-1.93615405116707e-05
4.75041142008224e-06
-1.74636737909493e-05
-6.75946690187088e-06
-1.35834814988643e-05
-2.71785114397561e-05
-1.41759221495655e-06
5.72450096342163e-06
-1.64782455289306e-05
6.02648510924036e-06
-1.29205327368392e-05
-2.68665135604816e-05
-1.28208576318346e-05
-3.19363318556889e-05
-2.8915714643463e-05
-1.62546003881127e-05
-1.99601093730136e-05
-1.2937561042882e-05
-1.23707278773353e-05
-6.8383910419994e-06
-2.66160222763996e-05
-1.38446565362788e-05
-1.88326977912773e-05
-1.38469834609289e-05
-1.30607465544661e-05
-1.67172989791752e-05
-2.42169608852701e-05
-2.14788501279949e-05
-9.73153424569747e-06
-1.8046950103352e-05
-2.8170115075344e-05
-5.58325251534396e-06
-1.83420363589944e-05
-1.79405320576207e-05
-1.15540632910053e-05
8.53619463148973e-07
-2.34260683431975e-05
-1.74589025651009e-05
-1.50376325718106e-05
-2.09376967451151e-05
-2.64003119108454e-05
-2.27029060708753e-05
-2.03387819335256e-05
-1.92386439893796e-05
-5.57888493295825e-06
-2.328574409423e-05
-5.03623603262367e-06
-2.19412621869053e-05
-6.35568941221506e-06
-1.56367947096083e-05
-2.70124946856041e-05
-2.68312890519079e-05
-1.72412606548167e-05
-4.10210256144142e-05
-1.68258891439374e-05
-7.2735423782265e-06
-2.18656336171284e-05
-2.45702096647434e-05
-2.45792170788777e-05
-9.49822973703704e-06
1.49877836647393e-05
-1.41406466762967e-05
-1.34005495390337e-05
-1.49030955810856e-05
-2.29126430385917e-05
-9.20914587713972e-06
-7.05643563378497e-06
-5.50008834538565e-06
-1.06427556984002e-05
-1.77166746526023e-05
-3.37601065817265e-05
-2.27561161106499e-05
-3.40501378313041e-05
-1.24711357121453e-05
-8.70306790118123e-06
-2.21018912706394e-05
-1.58766709599114e-05
-3.09083626216805e-05
-1.67528461966328e-05
1.02455125195943e-05
-8.43719415732168e-07
-2.09829976521849e-05
-1.96125535387538e-05
-2.66190949798228e-05
-5.3284944118659e-06
-1.08835865720347e-05
-1.44490366398717e-05
-1.9874495517895e-05
-2.13094851192899e-05
-3.07370928689536e-05
-2.12621676541385e-05
-1.6935417412174e-05
-1.21733672863763e-05
-1.1239074099516e-05
-2.10707010068914e-05
-9.32482770303941e-06
-2.3614983420554e-06
-1.8900975548705e-05
-2.11735045187455e-05
-2.10808322703714e-05
-1.71013869191604e-05
2.30084036036786e-06
-1.21012824921388e-05
-2.05706152033768e-05
-8.5021412507116e-06
-9.62793555387721e-06
-2.56599007059499e-05
-8.45042639936813e-06
-1.98510479555714e-05
-3.62529737700375e-06
-1.76174649907018e-05
-5.86596684940531e-06
-2.4670440014756e-05
3.42422779741184e-06
-1.51927971087258e-05
-2.16111412771482e-05
-1.78900004614012e-05
-8.43379227963377e-06
-1.09805457125052e-05
-2.73040108698871e-05
-1.49035573836216e-05
-5.96807247746318e-06
-3.17472471469983e-05
-4.44197118001252e-06
-1.33561570606974e-05
-8.97632593599284e-06
-9.91474413565131e-06
-1.38189890612829e-05
-2.1133246187946e-06
-5.49321693129511e-07
-1.0435139832452e-05
-2.15756978579819e-05
-2.22319924501132e-07
2.67977988847552e-06
-2.25777470820714e-05
-4.55572388515782e-06
-1.16529809874977e-05
-2.62306363329775e-05
-2.96780767137342e-05
-2.0791891675677e-05
-1.50759464049789e-05
-1.19949340933222e-05
-3.82819850268118e-05
-1.23608419412078e-05
-6.81399406667525e-06
2.79764003844437e-06
-5.43440256014267e-06
-4.16469723284416e-05
-1.80300615519249e-05
-1.98321981707124e-05
-8.06664731081803e-06
-2.70235454329012e-05
-7.43732601652403e-06
-1.47638104237402e-05
-2.10727116797924e-05
-1.10577021380493e-05
-2.1595910801891e-05
-3.81687535503215e-05
-2.72234004522088e-05
-3.83079631628591e-05
-2.51859412822288e-05
-1.699749108172e-05
-2.4406500927353e-05
-2.28841441149983e-05
-2.79538769925699e-05
-1.47943827377671e-05
-1.83066642555754e-05
-1.30368290043582e-05
-2.87075408897255e-05
-1.06225153161513e-05
-1.96494471485002e-05
-2.70134280547935e-05
-1.87208171708321e-05
3.84475293254012e-07
-1.70103669886048e-05
-2.38066570657494e-05
-1.18020139488314e-05
-1.98667131861288e-05
-2.13315305320246e-05
-2.63474899064804e-05
-1.49931559685337e-05
-3.8146597241189e-05
-4.43479523743784e-06
-1.22375168135757e-05
-7.71012297531042e-06
-1.73893756760892e-06
-1.68835251738955e-05
-2.25405062741847e-05
-1.18539717660031e-05
-2.68382351225196e-05
-2.45794983463318e-05
1.43298298356348e-05
-2.68159815870711e-05
-1.80792446779094e-05
-6.58681111238627e-06
5.85010033166111e-06
-4.12516917580465e-06
-3.43021189359011e-05
-1.02697080032581e-05
-1.51524351547862e-05
-1.6706532424578e-05
-8.66723472967083e-06
1.93933480017536e-06
-2.94651958173845e-06
-2.16037201101664e-05
-2.2596591345855e-05
-6.63101293213986e-06
-1.33649580704309e-06
-8.94490040960388e-06
-7.62708824265333e-06
-1.53754291479444e-05
-2.08305441228901e-05
-1.25429669375709e-05
-1.84717848989388e-05
-9.9463892319819e-06
-3.10077760721279e-05
-1.28060073693909e-05
-1.46806579929842e-05
-2.92248693054901e-05
-2.61740212269073e-05
-1.51642370080651e-05
-3.08376039739241e-05
-6.52198055565404e-06
-3.54622727063497e-05
-2.38855244728621e-05
-3.0270142940995e-05
-4.95229825001967e-06
-5.68627745203044e-06
-1.10063670984711e-05
-2.67393662131697e-05
-2.66660311740871e-05
-5.35265578981516e-06
-5.04234679658945e-06
-2.14884902176664e-05
-1.72839737275361e-05
-2.6535928372072e-05
-1.63465437244008e-05
-1.05262024599647e-05
-2.1902248448009e-05
-2.00987656820147e-05
-1.81629480457359e-05
-1.0625828379103e-05
-2.00242685246731e-05
-1.22525312539615e-05
-1.46551602228883e-05
-1.40220163210109e-05
-2.01825929898399e-05
-1.87008549091477e-05
-1.4441519507224e-05
-8.559566873142e-06
-1.30569529718812e-05
-2.91950785609137e-05
-7.07258963874928e-07
-1.97547686068658e-05
-1.01159301067541e-05
-6.10695623660806e-06
-3.64798483885275e-05
-8.14491386176855e-06
-1.49024538703223e-05
-1.75601089157196e-05
-2.02083217616222e-05
-2.46632048876337e-06
-8.86134837429558e-06
1.46317493292509e-05
-1.78187844424915e-05
-8.43122647120806e-06
2.05950661176725e-06
-1.6376031985629e-05
-2.70849526262418e-05
-1.87018570348716e-05
-1.33774113913241e-05
-3.2317199371214e-05
-2.8638476437353e-05
-6.06462551774227e-06
-2.36240678286351e-05
-1.24929435507964e-05
-2.46548802884254e-05
-8.57224425308153e-06
-5.927382580834e-06
-5.80795635348032e-06
-2.18506426896826e-05
-2.72528589373159e-05
-7.4166060617908e-06
-1.63937240361053e-05
-2.86161926150711e-05
-3.1065222970407e-05
-5.14561980519483e-06
-3.66556962992641e-05
-1.14448917253622e-05
4.43790926354726e-06
-3.77972484042887e-06
-1.32612923989207e-05
-1.92266408158637e-05
-1.69666839235305e-05
-5.21611151496668e-06
-2.28012219609005e-05
-2.40589387872785e-05
-1.52857955746884e-05
-6.88008665022455e-06
-2.77249322019198e-05
1.38289726038872e-05
-1.2987677673292e-05
-1.70447822199274e-05
-1.43035153394031e-05
-1.70717236656744e-05
-1.76188523606606e-05
-2.74738824654599e-05
-8.82764207836373e-06
-2.59692960009975e-05
-1.89205384996632e-05
-1.45438275464304e-05
-6.91516217684031e-06
-1.45006332466132e-05
-1.46786185713529e-05
-2.11988528901931e-05
-9.59790474697274e-06
-9.09733682891284e-06
-2.01204044703656e-05
-1.6910222648635e-05
-9.22530696680134e-06
-1.31259743221987e-05
-1.14612738141183e-08
-3.59346484883677e-05
-2.71654456218382e-05
-2.60504053550007e-05
-1.45720325209596e-05
-2.19621200223214e-05
-2.13140119514166e-05
-1.72417711522728e-05
-2.01470287588066e-05
-1.03061768799106e-05
-2.38595788680155e-05
-2.2070247791886e-05
-3.13596999308627e-05
-2.01335298450339e-05
-2.03793425306276e-05
-2.9741560494196e-05
-1.99159486148162e-05
-2.21305359786087e-06
-9.43326523550892e-06
-4.75755811075492e-06
-3.36134222107852e-05
-2.0527558352747e-05
-1.11400686729882e-06
-3.61169333045795e-05
-6.4823162271099e-06
-1.8301927901627e-05
-1.5677273892737e-05
1.69137173335673e-07
-8.65046033833195e-06
8.67213047535417e-06
-1.21110298053408e-05
-1.65911280522286e-05
-1.29876402047366e-05
-1.59244765322871e-05
-1.00086266840039e-05
-1.06299765315319e-05
-1.16071793976008e-05
4.75239239547317e-06
-3.18766748193447e-06
-1.22675058869996e-05
-1.18877031233393e-05
-9.33567887978255e-06
-1.65922638780854e-05
-8.6182706639097e-06
-3.48095801561693e-05
-2.49080590935821e-05
-2.126603210006e-05
-1.54669846057757e-05
-3.00752734641546e-05
-1.27344467526271e-05
-1.01772139412935e-05
-2.31914960391721e-05
-1.80939502703344e-05
-1.00246954630582e-05
1.34808339363334e-06
-8.39227008534715e-06
8.13549101956411e-07
-1.13128790995307e-06
-9.65205615466579e-06
-2.98520549599388e-05
-1.09341472540438e-05
-1.72653461920941e-05
-1.12825974813618e-05
-1.51059982066628e-05
-1.01113719081689e-05
-1.98340569375552e-05
-5.50136563880743e-06
-1.40890843414098e-05
-1.55442220018489e-05
-2.25069758064528e-05
-4.46451745959918e-05
-2.07818870890736e-05
-2.45887854683133e-05
1.25473739489773e-06
-1.45019892646925e-05
-3.3480034438822e-05
-8.43166459044015e-06
-6.55885097516111e-06
-2.98605185922939e-06
-2.54870350450071e-06
-1.37397205370298e-05
-7.89967038328801e-06
-2.32840152140264e-05
-2.20976727928805e-05
-2.58521502018501e-05
-4.32645528896529e-06
-2.15178708787305e-05
-1.38445188754982e-05
-4.37431136424181e-05
-2.75533676546847e-05
-1.21257996118161e-05
4.02973212699983e-06
-1.81253126014806e-05
-2.52371930375596e-06
-1.48801425186999e-05
-2.51684479189996e-05
-2.22412778917293e-05
-2.21991465878975e-05
-2.6543383153022e-06
-1.84642856261752e-05
-1.09448981246384e-05
1.36284832080765e-05
-3.14941957856431e-05
-1.85516547889383e-05
-1.9163714962977e-05
-1.67342562977072e-05
-2.34646481845252e-05
-3.04951315285024e-05
-5.50928373797776e-06
-7.26314399799865e-06
-9.37382296932155e-06
-2.67123047540253e-05
-1.35299373486418e-05
-1.55840940712631e-05
-1.25925307695935e-05
6.83524969685202e-06
-6.07288357411983e-06
-1.01134822150826e-05
-1.03162829055273e-05
-9.68128533600836e-06
-3.01883469094637e-05
4.11501156627347e-06
-7.61488594328727e-06
-2.13918179984318e-05
-2.08287953889921e-05
-8.98080508232418e-06
-2.09695844955222e-05
-2.04471052516679e-05
-1.16170403567746e-05
-1.34559722558905e-05
-2.71133381416712e-05
-1.78754660295441e-05
-2.10827871625912e-05
-1.98348945954514e-05
-2.36036730559941e-05
-1.98996125507268e-05
-1.46445277115753e-05
-1.78955402053939e-05
-1.38715692534421e-05
-6.05957740268704e-06
-1.01560098474173e-05
-1.66212516672284e-05
-2.33326428652244e-07
-1.70473672491483e-05
3.27875588539734e-06
-1.74894593041569e-05
-8.90785430977242e-06
-2.08360571434953e-05
-2.4437872250044e-05
-9.95384245193165e-06
-2.24317489783877e-05
-2.32283217088992e-05
-2.05886941432469e-05
-2.41874519636108e-05
-1.01573884693121e-05
-1.11005527647752e-05
-1.79089611077461e-05
-1.10245031516003e-05
-7.56563500763693e-06
-8.96609264823999e-06
-6.88166437211856e-06
-2.14200491999809e-05
-8.7519555389974e-06
-4.10830630241375e-08
-2.06357993019571e-05
-2.96555893816077e-05
-1.98110676815583e-05
-2.87175013477736e-05
-2.30730325190622e-05
-1.54188560878062e-06
-7.77597975899952e-06
-1.47595628912683e-05
-1.65224426048188e-05
2.31895792959037e-06
-2.77853187652713e-05
-1.82141828183647e-05
-1.28365663481364e-06
5.92528970633745e-07
-1.70170553009386e-05
-5.81152150935525e-06
4.11981351245361e-06
-1.39126106743173e-05
-2.08502899360663e-05
-2.66581749889651e-05
-1.69828439432012e-05
-1.81067983308925e-05
-2.41414133860496e-05
-2.77909860910418e-05
-2.30411768376815e-05
-1.22194881006774e-05
-1.79903757432823e-05
-2.74252978708794e-05
6.57948265528407e-06
-9.67268996052704e-06
-1.16458344648528e-05
-1.58552079475175e-05
-4.96902726036783e-06
-2.10942221753818e-05
-1.0404279996223e-05
7.73900251100504e-07
-1.8989833847611e-05
-1.81633921678139e-05
-1.57607049194805e-05
-2.66875035456212e-05
-1.87069010632826e-05
5.75997239189618e-06
-1.9730434918451e-05
-1.63701531006688e-05
-2.59459191278836e-05
-2.57839065527052e-05
-1.2738344034365e-05
-2.41909501248716e-05
-1.76566926804428e-05
-1.84569222161683e-05
-1.19091192515125e-05
-1.27801673943849e-05
-4.28421001507471e-06
-1.58575207735632e-05
-1.34010414134511e-06
-2.85206360082297e-05
-9.4824668175688e-06
-3.41507163998723e-06
-4.5209398514795e-06
4.99944774033144e-06
-2.15794901139568e-05
-1.660707182511e-05
-1.40829240347929e-05
-1.4988855817729e-05
-2.8200643400661e-05
-2.87541994352805e-05
-4.18127950375875e-06
2.72886845230755e-06
-7.44796258767177e-06
-1.52871338356082e-05
-2.19450737814505e-05
6.88560770014173e-06
-1.66339833199631e-06
-2.83053882174263e-05
-9.88022214035248e-06
-2.6758078581505e-05
-1.395897023609e-05
-1.44911286572421e-05
-1.03237850440421e-05
-1.68253801025596e-05
-5.98656328082735e-06
-2.47832279199564e-05
-7.18256258716707e-06
-1.24658396394568e-05
-1.5886259207385e-05
-5.30160881208574e-06
-1.65540937831416e-05
7.08078746762969e-06
-1.69364419043987e-05
-7.53085749754639e-06
-1.63146202907535e-05
-1.42381774992511e-05
-1.34443106003139e-05
-1.37158047909758e-05
-1.55626415937438e-05
-2.08031862684623e-05
-9.82533959516255e-06
-2.72105549825023e-05
-1.84392003114694e-05
-1.49901113781293e-05
1.416225808819e-06
-1.91620168174026e-05
-2.27655620521927e-06
-1.49102671878639e-05
-1.99527754290064e-05
-9.3549898849163e-06
-2.30485162894877e-05
-9.13400314589871e-06
-1.43569880299164e-05
-2.20926091947556e-05
-2.76747072682133e-05
-1.93651876769376e-05
-2.77094178692217e-05
-1.90062984455961e-05
-2.80133991721724e-05
-2.16456616983352e-05
-4.74214323125542e-06
-9.5642205037193e-06
-1.29279837144227e-05
-2.44399643569434e-05
-1.64690489600493e-05
-2.22642327849749e-05
-1.20621842154189e-05
-1.00091812973076e-05
-2.88533621593658e-05
-2.57133674342643e-05
-1.46381797114712e-05
-1.89879320570347e-05
-1.05839656423992e-05
-1.54785980739342e-05
-2.0624188044081e-05
-2.02969571142975e-05
-2.02348755565384e-05
-2.59809195356888e-05
-2.42522037453271e-05
-1.73894724622813e-05
-1.48952978298029e-05
-1.01245057395715e-05
-9.33680318454457e-06
-1.43968539611936e-05
-1.49445330745228e-05
3.75976242229143e-07
-7.42809681430969e-06
-1.65174873523983e-05
-3.52932053705676e-06
-1.56614426699653e-05
-1.20364819972338e-05
-1.91023253727332e-05
-1.17502966105616e-05
-1.66217113475953e-05
-3.78514169629101e-05
-2.38156294978577e-05
-1.07075530665284e-05
-2.00105191755601e-05
-2.09960052745456e-05
-1.10620006883041e-05
-2.45385470531465e-05
-3.41527114717701e-05
-2.64825390924247e-05
-3.65993469780202e-05
-2.62556633833332e-05
-1.87178155787481e-05
-1.46605532815219e-05
-1.27290710581413e-05
-1.95000402157256e-05
-1.83867119491676e-05
-5.77333557982076e-06
-8.76762011246141e-06
-1.71525646397266e-05
-2.11862878767547e-05
-1.87929520096291e-05
9.89705203237039e-06
-2.85052147551033e-05
-2.16124306803604e-05
-1.12037756777033e-05
-2.05037379712992e-05
-2.21520091668184e-06
-1.56496614012202e-05
-3.87196928909747e-05
-5.45858152448524e-06
-3.39421550070957e-07
-1.95743653153767e-05
-6.21855012326447e-06
-1.78418629798397e-05
-1.409894478274e-05
-1.56006827545685e-05
-2.01382955886279e-05
-2.49654778160472e-05
-1.49514818349876e-05
-1.75157673888222e-05
-6.03189874739271e-06
-1.46988861964211e-05
-2.6294001133666e-05
-3.04886130855177e-05
-2.08967338935457e-06
3.29540847782718e-06
-5.44369683698317e-06
-2.09511015750228e-05
-1.42002969660434e-05
1.08581884130489e-05
-1.20922363513029e-05
-1.88279821882604e-05
-1.01498759420191e-06
-7.4521720236328e-06
-1.7034448841005e-05
-1.79619971806992e-05
-2.71045882764733e-05
7.58726605886948e-06
-3.86371564787366e-06
-1.07066444290803e-05
-5.53062603411346e-06
-2.94123334225559e-05
-1.19077061029622e-05
-3.07842401541447e-05
-2.32220413411041e-05
-3.56403558243649e-05
-1.95659730283343e-05
-2.29414679218922e-05
-2.03072238930845e-05
-1.83495067265345e-05
-1.18611945036345e-05
-8.92218694020836e-06
-1.58887424453834e-05
-3.6047397036944e-05
-1.43082760026565e-05
-2.92152053224007e-06
-6.3312342097524e-06
-1.52929709746511e-05
-4.40223205900436e-06
-8.29647487312776e-06
-1.20947853988349e-05
-2.30645314110805e-05
-1.95597913794274e-05
-1.35323101588596e-05
-1.91528021910756e-05
-2.30477453105302e-05
-1.25229309093267e-05
8.2519669730761e-06
-2.44208041299666e-05
-1.26510175965371e-05
-1.31092860496884e-05
1.9893564482076e-06
-1.03928189873698e-05
-1.58014927399376e-05
6.76330984377462e-06
-2.53940229607396e-05
-1.30648210026592e-05
-2.20553157241235e-05
-6.16454444755706e-06
-1.46049503398448e-05
-1.15988349999837e-05
-1.33680011976943e-05
-1.5980708224684e-05
-3.42820504346532e-05
-2.21235676090809e-05
-6.91340474100179e-07
-1.46712731222795e-05
-2.99020592317086e-05
-2.77437886234181e-06
-1.16184756950531e-05
-7.97318700519046e-06
-2.42865485811464e-05
-3.92919521277855e-05
-2.60944654701717e-05
-1.63446929748446e-05
-2.26841667129884e-05
-1.27966284235554e-05
-3.07825812743282e-05
-2.08752671456282e-05
-1.65414335951129e-06
-1.54018242801505e-05
-1.38570282041235e-05
-1.87176790187484e-05
-1.86533879538808e-05
-9.41269993596739e-06
-2.73104333080619e-05
-1.44672864696712e-05
-1.79378207804834e-05
-2.13851142253846e-05
-1.43793322217329e-05
-1.43821073106861e-05
-2.8707099837864e-05
-7.84123681224176e-06
-1.12352129635622e-05
-2.05842713185593e-05
-1.72758393147084e-05
-2.26561747782147e-06
-1.15067886577768e-05
-9.38378744372371e-06
-1.58520313718624e-05
-2.01616673325974e-05
-2.39110136443557e-05
-1.93402989861647e-05
-1.04758012402114e-05
-1.26028941469455e-05
-9.39664468480804e-06
-3.62227242679668e-05
-2.10269181984132e-05
-1.32928936940818e-05
-3.6775992131775e-05
-2.28971682766158e-05
-1.48578724250737e-05
-1.49036915728696e-05
-1.14989859747609e-05
-2.3803216295612e-05
-8.21952628384285e-06
-2.97092344286373e-06
-2.03420763166631e-05
-1.64164447216951e-05
-1.1452318282808e-05
-2.47517522445977e-05
-1.85845713285393e-05
-2.19974030578204e-05
-9.45354294100643e-06
-1.13717450424756e-05
-9.61533183307885e-06
-1.2575341359539e-05
-1.49383721729161e-05
-2.30223860467648e-05
-2.29915493718504e-05
-3.29940073916381e-05
-1.30189241240184e-05
-1.87889699683266e-05
-1.21150764059357e-05
-1.91083698961133e-05
-1.3275174486828e-05
-2.68303638411441e-05
-5.52861777101537e-06
-4.15083514730575e-05
-9.83962590783935e-06
5.97508086737167e-06
-1.27571072148211e-05
-1.04424038543915e-05
-1.65078453765369e-05
-2.59230219992146e-05
-3.61473953704011e-05
-1.64158481226155e-05
-1.58935891213096e-05
-1.20640811559486e-05
-8.31938856334006e-06
-1.60255773950617e-05
-2.04182466788337e-05
-1.7902790411789e-05
-1.54197101258667e-05
-3.28442729128061e-05
-6.6050792294747e-06
-1.65026503442175e-05
-4.29423188942512e-05
5.62323267475518e-06
-1.49655400970601e-05
-2.61364530797094e-05
-1.60897219610375e-05
-7.21667260755021e-06
-1.17446045078416e-05
-1.54136766230533e-05
-3.67814914123101e-05
-2.96123937548769e-05
-7.1320831780306e-06
-5.64226526741289e-06
-1.51783613007865e-05
4.53496723374968e-06
-5.81457834827357e-06
-2.3911954987747e-05
-2.74666780013892e-05
-1.49375948901176e-05
-1.03455263370408e-05
-2.48553144963351e-05
-7.77963659224133e-06
-1.23652992507709e-05
1.00052014021929e-06
-2.16271613644718e-05
-2.35979190383265e-05
-9.73576995793452e-06
-1.73991587761121e-05
-2.44890576752327e-05
-1.94718694690758e-05
8.88885429890889e-06
-3.35467985856105e-05
-9.61442043640784e-06
-1.8134128709713e-06
-6.45350647789867e-06
-3.7870516404522e-05
-4.50996330548516e-06
-1.81435463398568e-05
-1.74522133143568e-05
-1.77247415150116e-05
-1.35443013453718e-05
-6.72860026852986e-06
-9.46713042996616e-06
-2.30406731480364e-05
-1.01932010025273e-05
-7.46063406399789e-06
-9.49311344957669e-09
-1.03188871736443e-05
-2.07832639771629e-05
-1.95053216644192e-05
-1.82164111030408e-05
-1.36117160937297e-05
-1.268002409721e-06
-2.70658977316485e-05
4.28817861319742e-06
-4.46382104678797e-06
-1.32872082514602e-05
-1.42563279636649e-05
-2.89030737070541e-05
-1.05266322161625e-05
-4.09464229787378e-06
-2.10229801490368e-05
-1.35096162054611e-05
-1.71410448434925e-05
-1.88246569226406e-05
-2.66758936239223e-05
-1.08802396460118e-05
-1.65719359676964e-05
-2.25202682683914e-05
-2.78741558744478e-05
-2.56420011682806e-05
-1.74896420425365e-05
-6.77211704898666e-06
-1.64420301530678e-06
-1.65586936565673e-05
-8.95273516677609e-06
-9.79339381785664e-06
-1.5000359551083e-05
-1.75871944695659e-05
-9.97044194220424e-06
-3.42784717317569e-05
-3.22252826480743e-05
-2.04031078604489e-05
-9.83723287827736e-06
-1.94000031769397e-05
-2.67393444490544e-05
-2.31769443566671e-05
-2.26669878100922e-05
-1.68737251588762e-05
-2.30090609504767e-06
-1.31547712899455e-05
-2.49599513042167e-05
-2.1347559904879e-05
-1.89608015914552e-05
-1.66417284733078e-06
-2.79512879419016e-05
-1.5569407605077e-05
-1.56710809755312e-05
-1.61959615913397e-05
-2.37730848744579e-05
-2.16661624031207e-05
-1.09526207258644e-05
-6.59024144881987e-06
-3.52889556609948e-05
-1.62817050895906e-05
-1.72404580276617e-05
-8.82676095174256e-06
9.26002978596262e-06
-2.32644431934974e-05
-1.50387876170433e-05
-2.17072949874369e-06
1.01902954590117e-06
-2.05926803725152e-05
-1.06001667680244e-05
-2.00332892248627e-05
3.7040509797604e-07
-1.29408254135093e-05
-5.69290656750733e-06
-9.84554436529983e-06
2.0743574692087e-06
-2.03332232925346e-05
-7.9485002080903e-06
-1.21528190117168e-05
-6.18270093267345e-06
-1.21823783360281e-05
-1.55733377387172e-05
-1.32447373406801e-05
-2.11604867101339e-05
-2.31490139537566e-05
-1.23292529270316e-05
4.22122132440142e-06
-2.46707281546155e-05
-1.52412177783819e-05
-2.1716238677531e-05
-6.00900513672488e-06
-7.14826182347331e-06
-2.69126741993683e-05
-2.2829621171319e-05
-2.26039885872221e-05
-5.16681971799733e-06
-4.48888514088861e-06
1.50721935552919e-06
-2.6504104129836e-05
-2.57597704798035e-06
-2.15921164415818e-05
-1.60250994005469e-05
1.52226706369732e-06
4.82703825950761e-06
-8.50272248330683e-06
-1.39875250739224e-05
-1.85967933143943e-05
-2.7700193265573e-05
-1.55787945113122e-05
-3.98788984013644e-06
-1.35395834993704e-05
-2.81124414729795e-06
-1.44181378678529e-05
-1.15699596591876e-05
-1.61702218325518e-05
-6.17284805333602e-06
-1.5794166324417e-05
-1.73771191563438e-05
-2.21050590477328e-06
-7.90397221241803e-06
-2.25654671950851e-05
-1.30981246205954e-05
-1.64512613128487e-05
4.11385224303303e-06
-6.97051527948158e-06
-2.19375056689236e-05
-2.25313888462282e-05
-8.36186190459144e-06
-1.00920295646592e-05
-1.93756249987808e-05
-1.25285415634546e-05
-1.02795087729363e-05
-1.04062785667285e-05
-1.16976169776392e-05
-1.40891962871347e-05
-1.44529473609271e-05
-2.30324705493254e-05
-6.87388950180472e-06
-2.17096015165669e-05
-2.12818069923597e-05
-1.11939359774927e-05
9.79536466478684e-06
-8.79450149079829e-06
-9.13688905726924e-06
-1.27994989076204e-05
-1.75522098679119e-05
-2.04006615012979e-05
-1.09049826805457e-05
-7.77344375788429e-07
-8.33864737811871e-06
-1.23416066012687e-05
-2.4841023601123e-05
-9.93619569590447e-06
-1.09194015951718e-05
-1.01854644853071e-05
1.67870163281824e-06
-1.44712331191075e-05
-5.90857791802774e-06
-1.80503714246705e-05
-1.58864152876334e-05
-3.53913755957964e-05
-1.71450577912837e-05
-1.68765063440416e-05
-1.83807139935576e-05
-2.75071144350741e-05
-1.27601480735192e-05
-3.2352094129525e-05
-3.14451886629195e-05
-1.39671717542383e-05
-1.73103740333392e-05
-1.4628922751123e-05
-1.79607038137802e-05
-2.7550058524492e-05
-1.22639912858655e-05
-2.53017611448221e-05
-2.1993133651724e-05
-2.01243807261845e-05
-2.35901143754459e-05
-2.6625153574638e-05
-1.30167099088638e-05
-3.76324623222898e-05
-2.32473155838386e-05
-1.84303386983132e-06
-2.23878121983174e-05
-1.38527857939546e-05
-1.253598954081e-05
-2.86074006764657e-05
-4.82868248432821e-07
-1.14243387501845e-05
-1.11934429385814e-05
-2.79612227809762e-05
-2.23089370450988e-05
-2.07394699578555e-05
-1.29218420107394e-05
-1.53871309120677e-05
-1.98620127331464e-05
-1.88061603196249e-05
-2.04963807872481e-05
-1.92376952886561e-05
-2.07178846648237e-05
-1.63102225752973e-05
-1.52850203748961e-05
-3.17478140386752e-05
-2.32073952276964e-05
-1.40787893072313e-05
-1.84324731294265e-05
-3.92358999433508e-05
-2.93102139596958e-06
-1.1883007265955e-05
1.74863542425483e-06
-1.25051512788464e-05
-2.09631349594713e-05
-5.16729145884786e-06
-1.04430241534047e-05
-1.54312903208673e-05
-1.39180255013044e-05
-1.13284093657312e-05
1.57473204692101e-06
-1.93153851962156e-05
-2.59447795171788e-05
-3.47065784280874e-05
-3.43909923508455e-05
-5.54863718320974e-06
-8.06550308334146e-06
-1.64652438056488e-05
-1.80206307066499e-05
-1.95100385303886e-05
-9.70103299073817e-06
-2.42652188082027e-05
-2.04929078482077e-05
-2.79350161541301e-05
-2.2549954285068e-06
-2.78479539195631e-06
-2.45802872792922e-05
-2.10093114115906e-05
-2.27039714575478e-05
-1.5009828346064e-05
-2.16974988041765e-05
-1.5502769990347e-05
-1.09083596439248e-05
4.16719771013994e-06
-2.37207663128668e-05
-2.83425591630854e-05
-2.51352677098303e-05
-8.45339311341949e-06
-2.30685440539434e-06
-2.29881679892737e-05
-1.70409036965274e-05
-9.77734588375917e-06
-2.26757266035684e-05
-1.03584926228916e-05
-2.4987897464282e-05
-5.68819551477403e-06
-4.92887440572916e-06
-1.00808857929519e-05
-8.50250418352073e-06
-2.69258855874379e-05
-1.43209368064915e-05
-2.08576594305803e-05
-3.36111516365674e-05
-2.49005354788873e-05
-1.57254021377438e-05
-3.4256701788395e-05
-5.57997107237883e-06
-2.12730930702048e-05
-1.41342121768448e-05
-3.24675855689074e-05
-1.16592759749329e-05
-2.91287940656344e-05
-1.24759081017389e-05
-2.1042973634765e-05
-8.55013938307425e-06
-2.21340369370783e-05
-1.54581468525305e-05
-1.77394577350449e-05
-1.85213249607538e-05
-2.71010837021931e-05
-1.66532116753224e-05
-3.10462572881626e-05
-2.4602309169572e-05
-2.42679365440709e-05
-2.42507397639686e-05
-7.20815246033804e-06
-1.63975406597169e-05
-3.84398382884374e-05
-5.58850270534185e-06
-2.02970629834396e-05
-6.55800007286951e-06
-8.1922761080323e-06
-1.57796312135655e-05
-2.97845249370714e-05
-1.01112411247413e-05
-9.04367375522324e-07
-4.34375388859686e-06
-2.91411905361041e-05
-1.63492306202348e-05
-7.23215899191316e-06
-4.32323460999336e-06
-2.52568860592094e-05
-1.92707990719055e-05
-1.30944253920796e-05
-2.74236205879044e-05
-1.69453125073865e-05
-1.08579172418078e-05
-2.8933967394486e-05
-1.48363576109185e-05
-2.42082138242327e-05
-2.1110371414647e-05
-2.90420794802901e-05
-1.78910868694835e-05
-2.95365233574219e-05
-2.13533748972433e-05
-1.66670259351074e-05
-4.25757619792492e-05
-1.2403421736581e-05
-1.69055699302582e-05
-1.60654173921547e-05
-2.0825248637505e-05
-1.57177996170481e-05
-1.92919479435769e-05
-1.9042651677736e-05
-1.78189554983252e-05
-6.3395339131504e-07
-9.48845165570661e-06
-1.96641108403113e-05
-2.37091147712847e-05
3.87636949838303e-07
-2.31273192066916e-05
-2.25730715215458e-05
-1.17457197671787e-05
-5.66329304230259e-06
-9.06458234738399e-07
-2.90426323891989e-05
-1.60763064164061e-05
-1.98272759513092e-05
5.93102901677541e-07
-1.01865897415592e-05
-3.13246515772651e-05
-1.29373631168385e-05
-9.17291904676455e-06
-2.18142137282466e-05
-4.86642734910797e-06
-2.15768597576952e-05
-1.15802737509427e-05
-2.18457731161264e-05
5.69572037698349e-06
-1.28933282308491e-05
-1.44413001489509e-05
-1.05223825547372e-05
-2.76141537843997e-05
-1.32015138344903e-05
-5.28937834278199e-06
-1.08761366548081e-05
-9.83336575835372e-06
-1.05329723564898e-05
-2.06386799648765e-05
-1.56942776840001e-05
-2.23008822402354e-05
-1.11724876030448e-05
-1.15983015975935e-05
-1.98969679606744e-05
-1.61958641756643e-05
-4.63743413792572e-06
-2.73348246859353e-05
-1.31810677346501e-05
-2.9373789336349e-06
-2.30077773188427e-05
-9.80421881872349e-06
-2.28717685550801e-05
-2.2117281429557e-05
-4.84426028552905e-06
-2.06551115973035e-05
-1.98155620952198e-05
-2.0288375085665e-05
-6.23757206870415e-06
-5.55723788983095e-06
-1.54583820353925e-05
-1.09566773377275e-05
-1.79466172538358e-05
-4.70044890482195e-06
-2.39257749338524e-06
-3.87063669278635e-06
-2.27670696052293e-05
-1.6209608342876e-05
-2.19955367705126e-05
-1.8753344009956e-05
-1.02708007694718e-05
-1.54181488523312e-05
-2.48326403751422e-05
8.38099445267743e-06
-8.90263970441514e-06
-2.02645417305017e-05
-2.03451038371846e-05
6.51214364446805e-06
-1.5202807139182e-05
-2.99978876349561e-05
-1.22895281276635e-05
-3.01509664095783e-05
-1.43497216067078e-05
-2.33611386281678e-05
-1.56486478591814e-05
-1.7537012960355e-05
1.10273332938796e-06
-1.80809649307986e-05
-1.70690594681685e-05
-8.70103654366309e-06
-1.13527770864787e-05
-1.09847487208527e-05
-1.67221943428704e-05
-3.59249959873727e-06
-1.48936326103829e-05
-1.53642715968982e-05
-1.76264211688484e-05
-1.11830023605562e-05
-8.89887841056364e-06
-8.71129076230486e-06
-1.54768979040114e-05
-3.56412797857061e-05
-9.06600203984319e-06
-2.4099646880918e-05
-1.67004258869857e-05
-7.57712560164012e-07
-2.65342882257647e-05
-2.11549852087257e-05
-2.05883094604157e-05
-1.32076044045245e-05
1.39752529701428e-06
-2.41652733873776e-06
-1.96951965497885e-05
-1.59622567626592e-05
-6.69300292584191e-06
-1.63773420844745e-05
-2.46363557292616e-05
-9.85627634706692e-06
-2.27472713142408e-05
-1.8338798427242e-05
-3.83301190325966e-06
-1.88489870818193e-05
-2.07652312082814e-05
-1.9787784329025e-05
-2.02486283814798e-05
-1.66286179904233e-05
2.61460399306154e-07
-8.7306074872363e-06
-2.30936250364004e-05
-3.53450848505612e-05
-1.33548286577154e-05
-2.10651262347184e-05
-1.39724166218359e-05
2.10534012882055e-06
-2.88011872106035e-06
-1.81912317348481e-05
-1.30781598000137e-05
-3.72301313314183e-06
-1.75526805890532e-05
-2.1057282645584e-05
-5.57413370792898e-06
-1.86110550007046e-05
-1.66404503800693e-05
-2.25945207780746e-05
-1.29501664315164e-05
-1.54730289260119e-05
-1.41089546474878e-05
-1.9407535428821e-05
-1.62338468100794e-05
3.0768983298957e-06
-2.31810491565618e-05
-1.77159980870947e-05
-2.24021957303953e-06
-2.31366756284112e-05
-1.95600679235053e-05
-2.32823781013812e-05
-1.3688571480899e-05
-6.45430592659465e-06
-2.39534058391641e-05
2.09020227540139e-06
-1.4223389153244e-05
-2.16144384276184e-05
-1.35974592767792e-05
-6.46589969249608e-06
4.49948950364746e-06
-2.12815574084052e-05
-1.00686772994958e-05
-2.60591408903371e-05
-2.76809749884494e-05
-7.81867349767683e-06
-8.02440416747732e-06
-1.3035180932419e-05
-2.30329356992377e-05
-6.37145721909396e-06
-6.93909970072849e-06
-7.85117957868062e-06
-1.24492240462569e-05
-1.50434191596297e-05
-1.81491598596849e-05
-2.68857324385961e-05
-3.02187839986182e-05
-1.979852002729e-05
-1.82614576666964e-06
4.48195735470291e-06
1.46454501182486e-06
2.6386552239533e-06
-1.13001836155667e-05
-1.45735811480156e-05
-4.25020686100416e-06
-9.72544983198134e-06
-1.10059523656183e-05
-1.12266682679463e-05
-7.23366305107523e-06
-9.7940167115101e-06
-2.33864248150341e-05
-1.5436301683339e-05
-1.13064799372074e-06
-7.12540736426615e-06
-1.16260410413317e-05
-2.70898962987962e-05
-3.17753615617651e-06
-2.40912132218608e-06
-1.99089079578882e-05
-1.13035894479414e-05
-8.33882778059578e-06
-2.12666074831752e-05
-1.60958258161135e-05
-1.02571533122344e-05
-4.3817484800843e-06
-2.37259527951694e-05
-6.76541186489438e-06
-9.68793632343522e-06
-5.04885350151934e-06
-2.18613857357134e-05
-5.32895576163235e-06
-1.99023626037694e-05
-1.87386269803044e-05
8.69148222348611e-06
-1.6920877475387e-05
-1.81014369335135e-05
-5.51090221745423e-06
7.90833844649601e-06
-7.8479682804717e-06
-1.58493086638575e-05
-7.33608615725547e-06
-1.41075091576865e-05
-1.38335679614544e-06
-1.9658927236842e-06
-1.34032658871789e-05
-2.08747082786039e-05
-3.05177795096182e-05
-3.74807709707673e-05
-1.88521481360781e-05
-2.78623093759645e-05
-9.19266840910451e-06
-1.95631259777081e-05
-1.22258795001676e-05
-2.12112406994942e-06
-2.84139813935225e-05
-4.41720751537516e-06
-1.21252907363345e-06
-1.19897509213816e-05
-3.3641434271093e-06
-1.30768290565583e-05
-1.13170613623644e-05
-1.1089131516419e-05
-2.06417433478406e-05
-5.80554636127066e-06
-1.34620274501636e-05
-3.80449480224536e-05
-7.79307195976617e-06
-1.31633898878538e-05
-9.36198910723993e-06
-1.41739270735485e-05
3.87769118050763e-06
-1.74326452465196e-05
-2.1452615613412e-05
-2.24123633865787e-05
-1.16196948670648e-05
-2.31365369138656e-06
-1.73494797165019e-05
-2.81030474416851e-05
-1.31739021183255e-07
-6.47618926583761e-06
-6.80964007045317e-06
-1.23779451482385e-05
-2.99671821988703e-05
-2.23370548205219e-05
-8.02606775108151e-06
-3.18605885416025e-05
-2.35614635124132e-05
-2.08991266294089e-05
-2.66443046945564e-05
-1.97669030192394e-05
-2.75679826628258e-05
-1.07384900671672e-05
-9.35192251253558e-06
-3.15262272909272e-05
-3.01295914236507e-05
-2.13044762459674e-05
-2.66372905179903e-05
-1.96499710022628e-05
-1.03270810576454e-05
-1.86206706122249e-05
-1.0102739268273e-05
-2.04810377296123e-05
-9.71853218141414e-06
-7.58009191850559e-06
-2.67368227123394e-05
-8.19010385698162e-06
-1.06323243984824e-05
-1.95561404665433e-06
-2.43489686298445e-05
-9.0530215017904e-06
-1.29322456574388e-05
-1.33248454580764e-05
-1.23839098001805e-05
6.20529953634024e-07
-1.24571861858961e-05
-1.70900486874407e-05
-1.95958550992845e-05
-8.02422380887599e-06
-1.70293724024536e-05
-1.17915509549698e-05
-5.43955094206666e-08
-1.65839181959718e-05
-2.11825353241938e-05
-1.56583763071592e-05
-2.65608904103046e-05
-1.91964930212514e-05
-4.58858678393871e-06
5.41112705971092e-06
-1.76476192409441e-05
-3.74541134148874e-06
-3.2668103200961e-05
-1.81648329945337e-05
-1.15715612734755e-05
-3.71174280576911e-05
-2.64500548629244e-05
-1.99381382339553e-05
-1.5583582575004e-05
-1.44707981883696e-05
-4.62640122059582e-06
-1.64683387577687e-05
-9.48247826535891e-06
-1.34504546314597e-05
-1.83098740478796e-05
-1.97829382867076e-05
-1.09494960073733e-05
-1.52429737398422e-05
-3.38186367105407e-05
-1.73978315591924e-05
-1.40246353991026e-05
-1.54008214448698e-05
-1.24754665163541e-05
-1.63332837867288e-05
-1.74251249452127e-05
-9.70614895661741e-06
-1.32708776552141e-05
-6.54908087497223e-06
-2.23333599920422e-05
-5.72673203538349e-06
-2.05706360259466e-05
-1.53861024626203e-05
-3.07175799251189e-05
-1.29007847563996e-05
-8.43895767774141e-06
-1.9630300476256e-05
-2.22434699193783e-05
-1.15803655964235e-05
-1.07947181871777e-05
-1.20237881409589e-05
-1.54187508280656e-05
-7.02551742994032e-06
-2.00960629637823e-05
-2.06897464438541e-05
-3.78276951772927e-05
-1.75955567107066e-05
-2.14619437267762e-05
-9.40074570590879e-06
-1.12274758690839e-05
-8.0442285732921e-06
-2.31228937575847e-05
4.42092166181934e-06
-1.06196504546858e-05
-1.62052297105687e-05
-4.16168288308095e-06
-1.32202607847951e-05
-2.23098601204323e-05
-3.3252173109672e-06
-1.01318898234896e-05
-1.19683833480778e-05
-3.04520935490592e-05
-1.42463016621739e-06
-1.76804358895928e-05
-6.57620707515468e-06
-7.39438033822821e-06
-1.54157322636037e-05
-1.71339726809124e-05
-1.08992774992659e-05
3.01014873939495e-06
-2.43061209318798e-05
-4.60895238824175e-06
1.74828099145788e-06
-1.57680374876519e-05
-9.94381543200587e-06
-1.72958367834267e-05
-2.36946916157063e-05
-1.47163759687903e-05
-1.33840326919393e-05
-2.02578552451813e-06
-8.10119841794185e-06
-1.47851379443527e-05
-1.92984273183072e-05
1.46853807146872e-05
-1.02533846616637e-05
-2.14084299382597e-05
-2.04464943866454e-05
2.67706041699594e-06
-2.63773287401857e-06
-1.60038678040001e-05
-1.36053430789963e-05
-3.20288423208684e-05
-1.45806627076008e-06
-1.68175282147906e-05
-1.41766065721529e-05
-3.71538912040215e-06
-1.46705164740366e-05
9.67932886260773e-07
-1.11637514054877e-05
-2.50856936294411e-05
-1.83861793242275e-05
-1.78004490363708e-05
1.07858635110164e-05
-2.56537305105541e-05
-1.94918519513504e-05
-1.68462428903837e-06
-2.73748426509544e-07
-1.95449494040173e-05
-1.26970580368212e-05
-2.86636587844077e-05
-1.70102939908705e-05
-7.5797814816811e-06
-1.65061708315951e-05
-1.41338046008619e-05
-3.67965421166272e-07
1.36138359528194e-09
-1.41109950171497e-05
-1.55309560886388e-05
-4.04769518457283e-06
-7.2485010645192e-06
-2.33048105956184e-05
-2.3967079128805e-05
-2.13818073134743e-05
-5.50106828715805e-07
-7.42108772651156e-06
-1.22786881658513e-05
-2.41209740554673e-05
-1.42374934529396e-06
-2.13921495368575e-05
-2.17957467495022e-05
-1.90086907511367e-05
-4.74608158533866e-06
3.3843653341963e-06
-7.58355730012485e-06
-5.25434975259329e-06
-1.51898256149238e-05
-1.46074016447013e-05
2.02113719836637e-06
-5.1067659903295e-06
-1.15536279249048e-05
-6.75090319981779e-06
-6.93550833556255e-06
-3.36026861952494e-06
1.01331466727846e-05
-3.00410537001371e-05
-2.23057696869019e-05
-2.24066732896131e-05
-3.38210155360911e-05
-1.16786830404545e-05
-1.99992710351971e-05
-2.00721758895469e-06
-1.48357509477874e-05
-1.95944502509584e-05
-1.70052974666912e-05
-1.37341553527643e-05
-2.45779355037586e-05
2.99619106810356e-06
-1.06022251017267e-05
-2.18244354934921e-05
1.87557839197779e-07
-2.53815727959132e-05
-2.08043511804125e-05
-1.50955770594747e-05
-5.1733033916422e-06
7.02683215469726e-06
-2.26925316776678e-05
-7.85125898996939e-06
-4.53937225075119e-06
-5.88795608503127e-06
-9.38381197017398e-06
-2.12364394355657e-05
8.49412147799055e-07
-1.39436817846847e-05
-2.77976170221873e-05
-1.86243060135172e-05
-3.14407994999823e-05
-1.13179556974339e-05
-2.03191562705586e-05
2.68086074433144e-06
-1.30986108685903e-05
-1.28251462171348e-05
-1.05726688402275e-05
-1.92864753140305e-05
-1.815022191419e-05
-1.46925166765919e-05
-2.0319618903493e-05
-2.37546027101886e-05
-2.42221703318172e-05
-1.78959432662239e-05
-2.11841542262447e-05
-1.56963551245027e-05
-1.73415425650843e-05
-2.7656390890018e-05
2.11138860052302e-06
-9.55049122010652e-06
-1.65222344669365e-05
-1.92880752090772e-05
-5.60415295550673e-06
-5.34173512669425e-06
-1.87725050096257e-05
-3.11332867902372e-06
-1.43188353727739e-05
-2.42431153406004e-05
-1.46947085406645e-06
-1.4171137961683e-05
-2.94130947271865e-05
-1.13575402668689e-05
-6.45238377252983e-06
-5.72188528415061e-06
-2.53094956067534e-05
-1.54023263709654e-05
-2.43975978549455e-05
-1.5019083164765e-05
-1.56958856921239e-05
-5.03333559937436e-06
-1.30113820784706e-05
-9.67389691273817e-06
-1.21466282587626e-05
-1.05226898361392e-05
-2.13135644486236e-05
-2.26635898425032e-05
-8.8910329936354e-06
-1.80625554534569e-05
-4.40563679117677e-06
-5.87415250039775e-06
-1.31648296669205e-05
-2.9352628759751e-05
-7.93353494197828e-06
-1.35144848488617e-05
-9.16317142709678e-06
-1.90869829184204e-05
-3.07110540997599e-05
-2.51678612541051e-05
-1.12773933696543e-05
-6.9126795302506e-06
-1.9053408598021e-05
-1.53357459139848e-05
1.48233542211872e-06
-1.62643102139816e-05
-4.88405202435057e-06
-2.87268971898034e-05
-1.98911662626297e-05
-2.03012957866761e-05
-1.04511822730735e-05
-1.20955025967149e-05
-7.31265802145492e-06
-2.02871124463285e-05
-1.91440489484568e-05
-2.37322768651082e-05
-1.27838204237949e-05
1.43266877314493e-06
-2.4081866984285e-05
-1.74374422922401e-05
-9.53569628628372e-06
-1.62174584750945e-05
-1.30913749102831e-05
-2.3068614016542e-05
-1.31553633592615e-05
-2.79414212363497e-06
-2.43923907623949e-05
-1.40929780530334e-05
-1.30054653506278e-05
-2.92994088619229e-05
-2.06002346860581e-05
-3.19399055364492e-05
-7.69036798197495e-06
-2.07238122638504e-05
-2.16168867370261e-05
-2.94718435524101e-05
-2.12169310660496e-05
-2.17161330830246e-05
-2.39896670102067e-05
-8.40468795205503e-06
-2.38873478818299e-05
-2.28844286937924e-05
-1.38952912654555e-05
-2.25589625680383e-05
-1.85604164472491e-05
-9.94914169159056e-06
-1.4222636318914e-05
-1.36100886182068e-05
-1.2571715025219e-05
-1.35800567106321e-05
-1.78042678397689e-05
4.28721382936854e-06
-1.97592346215497e-05
-1.2723146945633e-05
-2.30131955122581e-05
-2.36829962782493e-05
-3.6841056607594e-05
-1.45132260700463e-05
-1.42119636364746e-05
-2.57447393007575e-05
-2.49335930948392e-05
-4.18235630842813e-06
-2.27597041802908e-05
-2.65043160333444e-05
-2.77896724044209e-05
-2.3344824848293e-05
-1.69145821377627e-05
-2.74273943764906e-05
-6.12534781685092e-06
-1.59705966810377e-05
-1.88570745658843e-05
-6.05690650131654e-06
1.22161098257676e-06
-1.30768441093977e-05
-2.6393562393179e-05
-1.62686252390623e-05
-1.25833132911625e-05
7.7130466775581e-07
-2.90762399113083e-05
-2.73061116290776e-05
-2.15753101522892e-05
-2.73319809370791e-05
-7.44167578224641e-06
-1.07084169747446e-05
-1.51085903978725e-05
-6.7944980498211e-06
-1.43046299246063e-05
-1.47231236204501e-05
-3.19759372289453e-05
-8.05584201429905e-06
-2.7048475662193e-05
-1.93315477279978e-05
-1.88313356678419e-05
-2.38012178625954e-05
1.82443640925246e-06
-4.34843435280791e-06
-1.35867989530109e-06
-1.5157381273558e-05
-2.8378098032856e-05
1.31111044821014e-06
-1.12758996955489e-05
-9.45134438632551e-06
-1.86422252793436e-05
1.25375305824886e-06
-3.0852652169361e-05
-3.20081483377368e-05
-3.22191132596737e-06
-9.6497040254137e-06
-1.16935692925591e-05
-8.20368682293419e-06
-1.57648333500028e-05
-2.08274208348026e-05
-1.34523772638901e-05
-1.8287297547751e-05
-1.99840086429538e-05
-1.30528952115347e-05
-2.07107199791671e-05
-1.66248089089174e-05
-1.65940001308401e-05
-2.28733728876852e-05
-1.86079130028614e-05
-1.8286782584141e-05
3.2998521977014e-06
-2.26325937798375e-06
-7.05321153664105e-06
-1.24092257004781e-05
-2.39582349027152e-05
-2.43786796144046e-05
-1.53141076668303e-05
-1.79561804609054e-05
-1.18351211550429e-05
-2.05079309330567e-05
-1.39287117878885e-05
-3.70975067792091e-06
-2.42639401960393e-05
6.82946019278161e-06
-2.06314900112706e-05
-1.45089207055394e-05
-1.35372442887175e-05
-9.50125479537611e-07
-1.51333421542157e-05
-1.02556002112694e-05
-4.5744300234707e-05
-4.0525648860696e-06
-1.07688860743648e-05
-1.57202357036109e-05
-1.02312311197451e-05
-2.86025079902105e-05
-3.28222044099366e-05
-3.44547454680158e-05
-2.67441562587217e-05
-1.31803804164233e-05
-2.08677651528195e-05
-2.68547575816289e-05
-2.73842312076159e-05
-1.94284891704323e-05
-5.64993200965302e-06
8.67834435935265e-06
-1.57736840731098e-05
-8.20462691724873e-06
-1.52834664471421e-05
-1.6206490213405e-05
-1.63048314985333e-05
-9.58699487142829e-06
-1.03856734621502e-05
-1.96253281688802e-05
-3.41519915120456e-06
-2.738351281269e-05
-3.27088659094095e-05
-4.49275275431221e-06
-4.16186422059713e-05
-1.80405389737746e-05
-1.0533648348496e-05
-2.05974523436418e-05
-3.22598909055349e-05
-1.80507613581869e-05
-2.31294397182428e-05
-2.74355181068428e-05
-1.21728140549842e-05
-1.74724432158269e-05
-1.67953460255226e-05
-2.42786930471985e-06
-2.32886000618164e-05
-1.22175687931168e-05
-4.05828308158179e-06
-4.38325050053714e-06
-2.69981248739545e-05
-1.96571809153223e-05
-1.83409233817438e-05
-1.91108964201574e-05
-1.57344423553634e-05
-2.14334957283373e-05
-1.22840011912931e-05
-7.79588198505641e-06
-7.97664239845208e-06
-1.52166373726641e-05
-8.84393334946099e-06
8.01824890831186e-06
-2.56347612445353e-06
-1.82619808940327e-05
-1.26809721909541e-05
-3.12615302702931e-05
-1.6953781301695e-05
-2.02996817594545e-05
-2.53929302848451e-05
-2.13161442706586e-05
-2.7729737413767e-05
-1.28365033434996e-05
-2.76739742986045e-05
-2.33009880927377e-05
-2.10151338709112e-05
-2.80176992838842e-05
-8.92561528250956e-07
-1.78610092285689e-06
-8.18136726173659e-06
-2.6313886128053e-05
-2.1633265107554e-05
-4.75913649138622e-06
-2.28381382706246e-05
-1.61125906610473e-05
-2.47066082794107e-05
3.58490946494835e-07
-2.63555388763695e-05
-2.3815025392878e-05
-1.13191541392364e-05
-1.61718896201087e-05
-3.45318422475625e-05
-1.05805943853109e-05
-1.75358741389657e-05
-3.21472999928372e-05
-4.78917874022187e-06
-6.12546924146077e-06
-1.60634313891527e-05
4.62418183441277e-07
4.5082293694934e-06
-6.67350884484082e-06
-2.38579715005375e-05
-7.64630253773213e-06
-4.08701377822438e-05
-2.45382277681208e-05
-1.37839586074922e-05
-1.93359291030177e-05
-1.15847062040129e-05
-3.98901632114306e-05
-1.76102934896644e-05
-1.38573100344249e-05
-5.32605408281878e-06
-1.94382559778329e-05
-1.59847401772782e-05
-3.8394143401912e-05
-2.51008961943553e-05
-1.52238961514706e-05
8.57859933861619e-06
-1.90907788132745e-05
-1.42778485219432e-05
-2.81230412222226e-05
-2.37265757151797e-05
-8.70107249476477e-06
7.26367736767823e-07
-1.53307063108406e-05
-3.30611133813066e-06
2.31769033837748e-06
-1.19211462502925e-05
-7.78025259706853e-06
-1.46539232047454e-05
-2.87432440514724e-06
-1.38248668439315e-05
-8.83154052480005e-06
-7.49043240847372e-06
3.22969180993896e-06
5.84241366251413e-06
-1.20059693063021e-05
-9.15637896680516e-06
-2.54059131902973e-05
-1.12759289728256e-05
-2.65435807935278e-05
-2.81590511549152e-05
-1.93967242056677e-05
-1.02080342935057e-05
-1.91672099765177e-05
-2.47333225898478e-05
-7.69115551611839e-06
-1.06099223280692e-05
-1.3162656554281e-05
-1.41621988821078e-05
-2.45769644405264e-05
-2.03444219506558e-05
-2.99593166789323e-05
-1.31247519808964e-05
-1.24838241440243e-06
-1.60721548971635e-05
-1.48610467722765e-05
-8.65865345751019e-06
-9.54810214218445e-06
-1.61062962601092e-05
-2.8652624802451e-05
-1.35470293551876e-05
-1.04931524292555e-05
-2.31199842126043e-05
-5.57348637587995e-06
-6.8978215862844e-06
-1.07594897443051e-05
-9.02295842915687e-06
-9.36802098490284e-06
-2.71105262204228e-05
-2.22530347238177e-05
-1.03894791039938e-05
-1.9771478769723e-05
-2.93230329303029e-05
-6.59942796960631e-06
-8.14272716477316e-06
-7.98039221077399e-06
-1.23258243141404e-05
-4.47569923374154e-06
-1.37953980531627e-05
-2.37257291595673e-05
-1.40258704320342e-05
-1.60488486015001e-05
-1.86629606446806e-05
-9.54962707603182e-06
-1.48430008412252e-05
-1.78651185501843e-05
-1.22512410322262e-05
-2.73220248872477e-05
-1.944676611615e-05
-1.2146067701933e-05
-3.64421484030808e-05
-1.57869804957784e-05
-2.52987478833339e-05
-4.18635181704835e-06
-1.9272127380324e-05
-1.48833884761326e-05
-2.49018118392397e-06
-1.24552212219802e-05
-1.68549598314962e-05
-7.418341502484e-06
-2.33580400863256e-05
-1.30065036418633e-05
-1.01379986996459e-05
-1.07264005546481e-05
-9.8542535736019e-06
-1.89620913026114e-05
-1.74602770166761e-06
-2.01103943199989e-05
-3.52899520804499e-05
-4.86563479155721e-06
-7.69132841636734e-06
-1.31470790728431e-05
-1.80059231522743e-05
-9.26031248255344e-06
-2.20247169875268e-05
-2.56196530250799e-06
-6.10720628033648e-06
-1.52288612127019e-05
-1.83164829167671e-05
-2.98491731080383e-05
-1.64409051447742e-05
-2.88119509501314e-05
-1.78254409433396e-05
-2.54713802766032e-06
-1.98701138083382e-05
-1.94066566710889e-05
-1.20113653859961e-05
-1.30818838626513e-05
-1.51259371178219e-05
-1.87694993109441e-05
-1.44902234938926e-05
-2.06313941228055e-05
-1.36494335544519e-05
-8.92272909324467e-06
-2.10505389360148e-05
-2.40263336116162e-06
-8.90216150997109e-06
-1.21114302395003e-05
-3.75694354437998e-05
-1.7353313852219e-05
-1.74910672234497e-05
-4.1777480794928e-05
-1.39468315089506e-05
-1.45658047360414e-05
-7.77603546257154e-06
-8.73832371440155e-06
-2.8576600226941e-05
-2.36291640490671e-05
-1.41937571772249e-05
-1.6166394109699e-05
-1.69772668714971e-05
-1.66655422436824e-05
-1.22033408153974e-05
-1.53406781344306e-05
-5.69683225242396e-06
-2.64993996260862e-05
-2.84561091892339e-05
-1.16139367563798e-05
-2.17842463030748e-05
-1.74374358502996e-05
-1.05449540216169e-05
-4.91462488375506e-06
-9.58150798883899e-06
-1.60458544168001e-05
-2.22237027966249e-05
-2.58801717197569e-05
-1.1227932093915e-05
-5.20857983476173e-06
-6.24701656773015e-06
-1.61729566630013e-05
-2.10557550579556e-05
5.59181567360834e-06
-2.10166430231275e-05
-2.59546796829609e-05
-1.56428646785599e-05
4.07967853599231e-08
-6.78456267661955e-06
-3.19283188763817e-07
-1.47133704333325e-05
-1.21496362387001e-05
-7.60456279065905e-06
-2.4669252999315e-05
-2.14970280102967e-05
-1.21305596104135e-05
-1.04356238516672e-05
-2.87569932436676e-06
-1.97469817792488e-05
-2.2507406344355e-05
-3.0412252582544e-05
-1.66550863179778e-05
-1.7811317285491e-05
-4.35477098417541e-06
-2.02936610659347e-05
-2.61107838758007e-05
-2.44094270775334e-06
-1.50020094346568e-05
-1.30731568096875e-05
-8.16727519483564e-06
1.1884652948243e-05
-1.06634072832945e-05
-2.08556467168859e-06
-2.13739933964181e-05
1.90904078682776e-06
-2.0945612885602e-05
-1.78095764206049e-05
-1.56909802405027e-05
-1.1115497850593e-05
-1.84097400094326e-05
-1.39265641366296e-05
-3.49253796568371e-06
-5.77057705969417e-06
-6.7137222266492e-06
-1.65222184810455e-05
-5.71161234291425e-06
-1.57613428583548e-05
-8.33319250987083e-06
-1.97979143756449e-05
-2.07308356952889e-05
-1.74149989061232e-05
1.84226118502518e-07
-1.54704727892902e-05
-1.69270710915302e-05
-6.16297783754216e-06
-2.14242687669644e-05
-1.93824655821473e-05
-1.48412077846712e-05
-2.31723461106243e-05
-2.42941535492449e-05
-6.05032421334216e-06
-1.14706126825331e-05
-1.64452550539671e-05
-2.66211973370042e-05
-1.52989336037051e-05
-2.25102114178748e-05
-6.75140216688214e-06
-2.10195206483489e-05
-5.70269455153737e-06
-1.936026507206e-05
-2.35486422781031e-05
-2.0275944365218e-05
-2.68933337023479e-05
-2.04645609443693e-05
-2.39666908909325e-05
-9.23334454792233e-06
-6.26113562033483e-06
-1.91075356695514e-05
-1.78386087217766e-06
-2.20546267289769e-05
-2.08594123185279e-05
-2.87551569102044e-05
-3.74028710956897e-05
-9.5545538291436e-06
-2.81312019215315e-05
-1.24533581354016e-05
-1.76944703450176e-05
-1.3448025178043e-05
-1.26777582594631e-05
-5.29508497745302e-06
-2.58482726333289e-06
-1.78519818107889e-05
-3.22520316715282e-05
-5.9781319842613e-06
-1.41189924583239e-06
-1.77567992726694e-05
-3.42367571455884e-05
-2.25878085877383e-05
-2.60528202019663e-05
-2.63945572112259e-05
-2.98196109766134e-05
-1.83291166775561e-05
-2.79487368249525e-05
-2.82487465936642e-05
-1.73106824574984e-05
-2.09943596299826e-05
-2.0645458845992e-05
-1.79530240329028e-05
-1.27691180789576e-05
-2.43725816754704e-05
-2.65991395653848e-05
-2.13819804112018e-05
-2.16888799957572e-05
-2.27379277947276e-05
-3.86792649108436e-06
-2.27743433683089e-05
-2.15052980292246e-05
-2.14587139407418e-05
-1.98121195328738e-05
-2.58275375816517e-05
-1.65575520079383e-05
-7.93338513566575e-06
-2.06698423793115e-05
-5.74153444463181e-06
-7.48660881393158e-06
-1.30323739604743e-05
-1.17696320273592e-05
-1.6488297762266e-05
-9.74057864633658e-06
4.16155503547013e-06
-6.37496408456656e-06
-9.75509785767767e-06
-8.14547997349767e-06
-3.04724246967947e-05
