# Supplementary material for: Research on computational propagation and identification of mine microseismic signals based on deep learning
Source: PLoS One. 2025 Oct 22;20(10):e0334641. doi: 10.1371/journal.pone.0334641 (PMC12543183; doi:10.1371/journal.pone.0334641)
Supplement: S11 Data — (ZIP) [file pone.0334641.s011.zip › 000101100002703.xlsx_0.txt_24.txt.txt]

6.08017502894675e-06
-1.15743127196581e-05
-1.54875133282702e-05
-5.92496964651153e-06
-2.17259316412247e-05
-6.31144777698044e-07
-1.2700517475661e-05
-1.45242175500012e-07
-3.48021126616247e-05
-1.54455085635663e-05
-1.91064823546932e-05
2.55557859701328e-06
-2.2027915599027e-05
-2.07627582340265e-05
-2.44784583600363e-05
-1.14172178215656e-05
-1.77462453094474e-05
-1.95862415104312e-05
-3.09959543298888e-05
-9.67471134653125e-06
-3.03448153193797e-05
-2.08256038844244e-06
-1.52429206727649e-05
-3.3341150365916e-05
3.88372417030311e-06
-1.22673237847066e-05
-1.30844515953537e-05
-1.3740648109687e-05
-1.75307587160039e-05
-1.89645683097665e-05
6.13406536268259e-06
-4.81343981924832e-07
-1.46972958693803e-05
-2.80423870222711e-05
-1.82504584599892e-05
-1.21446322112433e-05
-2.95039047843827e-06
-5.86637949488758e-06
-1.79048370111018e-05
-2.73099097255718e-05
-1.79846624940997e-05
-1.79093142055448e-05
-2.2859606018901e-06
-1.08908311003207e-05
-2.49742123224854e-05
-2.03211444477155e-05
-2.92730713122935e-05
-1.08649543905473e-05
-1.62701573693044e-05
-3.29118930193742e-05
-9.41750618751141e-06
-1.85118673304742e-05
1.29357960408631e-05
-6.23590048009239e-06
-2.44399202024705e-05
-2.0087090236274e-05
1.2247396211017e-06
-8.46671260806651e-06
-2.65047855888793e-05
-2.51969273182713e-05
-2.21104265653861e-05
-3.44559730422349e-05
-1.48806202683633e-05
-2.06053872490536e-05
-2.83831740021353e-05
-4.89970260355401e-06
-9.07115537710707e-06
-1.84762232376321e-05
-6.74597952722482e-06
-1.05932396450721e-05
-2.85605144928069e-05
-1.41333186308912e-05
-1.9816815657286e-05
-1.9559549356072e-05
7.54349045289449e-07
-4.99935679548662e-06
-2.49911093300083e-05
-1.08740262100681e-05
-2.42785664251398e-05
-1.65113248071042e-05
-1.57970041020986e-05
-2.29358926831145e-05
-2.42059495262984e-05
-1.50255899286442e-05
-1.64876734121881e-05
-2.27957528573767e-05
-2.12640531776615e-05
-2.14062358519479e-05
-1.02419634353331e-05
2.44969082533111e-06
-3.05209513853786e-05
-8.53567728867924e-06
-1.51702793101624e-05
-8.16840197072428e-06
-4.53135843831151e-06
-1.78786487675294e-05
-4.14990438636676e-06
-3.6049047558634e-05
-1.07307653946948e-05
-1.05260429860115e-06
-1.22101296275684e-05
-1.76153400510359e-05
-2.34152364766969e-05
-2.75751465205183e-05
-6.56908438545535e-06
-9.84091572287972e-06
-4.32705877382189e-06
-1.51597600550613e-05
-1.97432588122465e-05
-8.02340678354425e-06
-1.89656535099699e-05
-1.80632163570223e-05
-2.30542838729411e-05
-1.28303680226667e-05
-1.81520658289702e-05
-3.46807729446778e-05
-1.50379096523245e-05
-2.54145974318861e-05
-4.85338126369683e-06
-1.45139896502144e-05
-1.58831642763811e-05
-5.390033836981e-06
4.71335879023135e-06
-2.16473574178867e-05
-2.04416364854704e-05
-1.10290307775894e-05
-1.82055230741496e-05
-2.26082891767163e-05
6.25898190015536e-07
-2.72616285485247e-05
-2.46631537090766e-05
-2.39116107947292e-05
-7.66964728958736e-06
-1.4893576856945e-05
-2.33089796821816e-05
-6.32570852313706e-06
-1.68949341190568e-05
8.09325190237458e-06
-9.84249738968441e-06
-2.09578863642274e-05
4.65574642513745e-07
-1.31961609261965e-05
-1.19151559077005e-05
-1.5320861529497e-05
-2.30416630207092e-05
-9.57098412784699e-06
-9.87668641798497e-06
-1.36877776458061e-05
-3.39784474801123e-06
-9.66819455619493e-06
1.91712369802377e-06
-7.61828517466684e-06
-2.77679992849133e-06
-9.05343588097307e-06
-3.55568085743981e-05
-1.56601046933482e-05
-2.94429882245802e-05
-2.59596120012221e-05
-1.17448386690856e-05
-1.68887259838556e-05
-1.79553265415582e-05
-1.47675725997746e-05
-1.98579666547285e-05
-1.49566900816507e-05
-1.97169458143681e-06
-5.47085676578876e-06
-1.35703725864775e-05
-1.14100518568225e-05
-1.03312588735033e-05
-9.08713425472755e-06
-1.82450852310616e-05
3.3039794246508e-06
-1.53186456812809e-05
-4.13447266668747e-06
-2.84765802422724e-05
5.27860870874923e-06
-7.34857170826492e-07
-1.24457327155519e-05
-2.11634762187179e-05
-1.48545614005977e-05
-1.71972668368052e-05
-1.07612169978254e-05
-2.77638079381112e-05
-3.90184742368825e-05
-4.59599504087395e-06
-2.20317083883948e-05
-1.37334956325754e-05
-7.14330126242398e-06
-2.70118419015231e-05
-2.1303806982714e-05
-8.52641785545857e-06
-2.92268540785477e-06
-2.14840715217265e-05
-3.80604370714722e-05
-2.48407610958398e-05
-4.00218861311112e-06
-2.14155153108207e-05
-1.85894724421061e-05
-7.88013124343998e-06
-1.1133966714985e-05
-4.66526747441377e-06
-1.49062995453322e-05
-1.39125574060736e-05
-8.03018070926758e-06
-2.56320228674554e-05
-8.68337623370214e-06
-2.77432725712686e-05
-1.66692868000545e-05
-9.86334683881127e-06
-1.64635298528465e-05
-2.38717817007808e-05
-2.96495844026016e-06
-3.42965115614128e-06
-1.90728828619572e-05
-1.79037706465907e-05
-1.21383891688127e-05
-2.1956672937807e-05
-2.3574628118869e-05
-2.31990393707046e-05
-3.23528249367863e-05
-7.67205975077554e-06
3.68780239801787e-06
-1.28296843015787e-05
-2.05724146978895e-05
1.02454357104827e-06
-3.10813316495948e-05
-2.90978943649656e-05
-7.7562996981002e-06
-2.45000363133007e-05
-1.53509533999224e-05
-1.75394783766776e-05
-1.61242092455717e-05
-2.0875570712375e-05
-1.48576428873308e-05
-2.38150052619778e-05
-2.17944199596751e-05
-3.90051082361297e-05
-1.42855685199779e-05
-1.26485098273522e-05
-1.04539110605844e-05
-9.27728730498091e-06
-2.55191404261781e-05
-1.43934966257464e-05
-2.71619118846594e-05
-3.05946226271712e-05
-2.36030866711027e-05
-1.07207641743578e-05
1.13787769163245e-05
-7.64407237033194e-06
-8.16609588242039e-06
-6.22373664696066e-06
-1.56070171509828e-05
-5.13134896061503e-06
-1.07580996886633e-05
-2.83138934790211e-05
-1.01709971497098e-05
-9.30052166587304e-06
-2.21532264955553e-05
-1.96825449567886e-05
-4.45264914548758e-06
-6.37500474580163e-06
-5.6650291090928e-06
-1.38144657795347e-06
-7.23411814963035e-06
-2.1586064153367e-05
-1.29826790167586e-05
-1.42976514414564e-05
-1.2238703095247e-05
-1.97342795855316e-05
-9.27201276322707e-06
-2.67435824046272e-05
-2.52695302102518e-05
-1.92474595935399e-05
-1.17605112862288e-05
-1.21510032793652e-05
-1.79696066446268e-05
-1.62240060809058e-05
-2.79245711753501e-06
-1.94668674934724e-05
-3.54962604563569e-05
-1.76808718884265e-05
-1.576885286907e-05
-1.08347839333022e-05
4.30907928918332e-06
-2.7608980333904e-05
-2.55706854794341e-05
-1.50674348578064e-05
-2.79529545386481e-05
-9.75892801462518e-06
-2.55387898099688e-05
-2.99992466818852e-05
-2.50103735374278e-05
-1.39804470606274e-05
-1.12854507001007e-05
-2.60166041229594e-05
-9.29293504528194e-06
-2.45672687312828e-05
9.60076650140247e-06
-1.23607880508354e-05
-2.04911578179014e-05
-6.94944727455008e-07
-8.89778299669332e-06
-2.15217239541295e-05
-8.23363135850679e-06
-7.61274010669367e-07
-2.59040368444233e-05
-1.97290947785585e-05
-1.04183992722585e-05
-2.59823362190838e-05
-3.33828307614239e-05
-1.42735005748448e-05
-1.26763540622008e-05
-1.73361035222942e-05
-7.10908726108571e-06
-2.80995796349801e-05
-8.51053936602809e-06
-1.25354649093805e-05
-9.50938379891283e-06
-1.03792783800926e-05
-1.78790320683319e-05
-1.25267455089551e-05
-7.24273502001294e-06
-1.25240373012768e-05
-1.67960164163348e-05
-3.41045101409979e-05
-1.34688707184353e-05
-1.94466495285691e-05
-1.95880342728251e-05
2.15934254769508e-08
1.38586873087596e-05
-9.67039972822715e-06
-1.79805067627863e-05
1.94625191080835e-06
-2.46283257158061e-05
-1.14174711329292e-05
-1.05007728980863e-05
-1.13562029030153e-05
-6.49124667596241e-06
-1.26545780039521e-05
-1.11006279539441e-05
-1.03348398342554e-05
-7.39343503490464e-06
-2.53366527935815e-05
-1.56491861920625e-05
-1.46328683119982e-05
3.50912596579604e-06
-2.97198168993748e-05
-1.23350504591987e-05
-3.58505477288423e-05
-1.63586046179375e-05
-2.10540739173885e-05
-1.07711383947163e-05
-3.33014320810223e-05
-6.48794372499516e-06
-1.0499068679359e-05
-2.2322299635427e-05
-1.43083108419322e-05
-3.58025635722853e-05
-3.03804442583796e-05
-5.85876590202514e-06
-2.72405473889756e-05
-1.92190526792429e-06
-1.03054315910045e-05
-1.03441029668673e-05
-1.3437673152364e-05
-2.71132822120626e-06
-1.9265386229192e-05
-1.52403662468322e-05
-2.21341577718256e-05
-8.3663974589683e-06
-1.26998647422522e-05
-1.76240017348781e-05
-1.46149072668601e-05
-8.87093098202556e-06
-1.17809407899066e-05
-9.16253781445741e-06
-2.26085925812296e-05
-1.37012711169523e-05
7.19279704167974e-06
-1.55687364597303e-05
-2.67567038202565e-07
-2.62112404133236e-05
-2.19323374446159e-06
-2.41623840898716e-05
-1.86855978406641e-05
-3.49767994083144e-05
-1.34518966746935e-05
-6.26537437686883e-06
9.54897659419514e-06
-1.17172985122479e-05
-7.38273721091635e-06
-9.50625262875858e-06
-2.47632643687029e-05
-1.79809485366872e-05
4.86754327806985e-06
-1.07191313600085e-05
-9.77436502744167e-06
-7.94908106194561e-06
-1.64893087772133e-05
-2.13904760404779e-05
-3.26316180806697e-06
-2.81577855237898e-06
-3.04675761842034e-05
-1.58386457543171e-05
-2.5825163752639e-06
-7.56617155002005e-06
-1.25827793391947e-05
-1.86037426674023e-05
-7.22991593750185e-06
-1.77013794369267e-05
-2.45730377184543e-05
-2.87776921075383e-05
-1.99493155740214e-05
-3.0242545370171e-05
-1.26332853558729e-05
-2.64470557738268e-05
-9.49482988186564e-06
-1.29950765213978e-05
-8.71273954223387e-06
-3.26123115074038e-06
-8.509578020053e-06
-6.27895343869564e-06
-3.99169832376653e-05
-1.47634737053598e-05
-1.30147921676597e-05
-1.69918232313451e-05
-1.70808047281606e-05
-9.21786363793282e-07
-2.08072268704234e-05
-1.18735957371057e-05
-2.76712639726965e-05
-1.3367285895302e-05
-1.14145008615499e-05
-2.02942036165557e-05
-2.37439789467697e-05
-7.29415931796787e-06
-1.21324330916783e-05
-1.73560327083753e-05
1.81385801909435e-06
-1.48407760656318e-05
-9.75123031181336e-06
-1.43645233372176e-05
-1.65409991905096e-05
-5.96973765603096e-06
-2.5239675618982e-05
-1.77706218665395e-05
-2.09484752909588e-05
-2.60769768530684e-05
-8.48945606705548e-06
-3.03848069126158e-05
-2.44233573358928e-05
-3.34317403631265e-05
-2.97415707579399e-05
-9.79670986467639e-06
-2.41716689491772e-05
-2.21232204437751e-05
-1.05183517344754e-05
-1.88486023263443e-05
-2.61148293853181e-05
6.4064295661334e-06
-3.64495806306058e-05
-1.78375571602446e-05
-2.79305152810048e-05
-1.43312817435813e-05
-1.22525064189655e-05
-1.25608178045995e-05
-2.37921282075827e-05
-1.36822779260914e-05
-8.75573719927969e-06
-7.65774519876176e-06
-7.87724107504002e-06
-2.52897945400823e-05
-9.23792338847407e-06
-1.34021597347611e-05
-4.85763157122284e-06
-1.39202160606094e-05
-2.06776886083191e-05
-1.14765854452266e-05
-1.75137405193717e-05
-2.36700525699707e-05
-3.27195161622634e-05
-3.18372146584422e-05
-1.7308545267691e-05
-1.43329248980546e-05
-1.90343640284435e-05
-1.62187425668122e-05
-2.1215145801003e-05
-3.01484915515721e-05
1.40492021760766e-06
-1.61813761108177e-05
-1.52396440856046e-05
-2.08237680429939e-05
-2.254167843403e-05
-1.34801836749336e-05
-2.30628189988395e-05
-1.8122093575977e-05
-1.89208583805798e-05
-8.7354406441734e-06
-1.77990637632791e-05
-1.73374826824645e-05
7.75659989769125e-06
-2.09478101862122e-05
-1.66254085131492e-05
-4.24662084619643e-06
-6.86126137223033e-06
2.18277689594222e-06
-2.1175271561164e-05
-8.16980559720369e-06
-1.16483069320394e-05
-1.47354296907461e-05
-6.90345320762765e-06
-1.0302936679788e-05
-3.74842875768861e-05
4.88125630594216e-06
-3.29383903472459e-05
-1.0828830639605e-05
-1.84019267039311e-05
-1.42229169737994e-05
-1.10742094312283e-05
-1.24064094625842e-05
-5.50312184214698e-06
-2.75177003331987e-06
-1.61784773076408e-05
-2.7320776498517e-05
-9.08363192636399e-06
-1.23959308568772e-05
-3.88072779091207e-06
-5.81447693450247e-06
-1.27061298873821e-05
-2.41924855075501e-05
-2.52473737951526e-05
-1.5416133207224e-05
-7.47479124308513e-06
-1.55651947971452e-05
-2.89264248192474e-05
-4.23751960915369e-06
-1.50956146661047e-05
-1.30823443786239e-05
-5.13576771218775e-06
-2.00201273556283e-05
-1.34363486229781e-06
-1.06264668442394e-05
-2.37214153681935e-05
-2.70934014310142e-05
-1.20432151819573e-05
-3.07853045938387e-05
-5.5716616046494e-06
-2.28879027181415e-05
-1.56125207191774e-05
-1.7047621200007e-05
-1.32970419835709e-05
-1.34975495451781e-05
-4.17761403538794e-05
-2.94246340462606e-05
-1.1973187707055e-05
-2.15505926771325e-05
-1.82932979706272e-05
-1.24454127020466e-05
-2.01379622955622e-05
-2.38978098387748e-06
-1.71366916679117e-05
-2.77244417206397e-05
-1.79656005966577e-05
-1.38814433732178e-05
-1.62911401675624e-06
-1.2015568509407e-05
-1.40264062343568e-05
-1.70937960797852e-05
-2.54265453229169e-06
-1.80060556154681e-05
-3.62193564037682e-05
-7.89996263292472e-06
-1.22323171833599e-05
-4.83136546848856e-06
-6.12781523012869e-06
-3.74169346476404e-05
-1.77780867435536e-05
-1.65920177479853e-05
-1.96352579368505e-05
-2.09544432791519e-05
-2.35098651248623e-05
-3.22167631220986e-05
-2.13892887254444e-05
-9.15690281289348e-06
-4.18569432705507e-06
-2.59214333957632e-05
-1.89105377091641e-05
-1.84106532214061e-05
-1.83654563708504e-05
-9.84541869195399e-06
-1.13952032509351e-05
-2.54912999976968e-05
-1.86073352190687e-05
-2.70323470819477e-05
-1.4519882840924e-05
-1.33850230687717e-05
-2.38467919255636e-05
-1.35145214108779e-05
-2.3613802137464e-05
-1.228767270501e-05
-4.16446154701402e-06
-8.81411651441916e-06
-1.05569221897494e-05
-1.88947155589873e-05
-1.42748633519746e-05
-8.42618548375051e-06
-1.09707263890827e-05
5.12381707755342e-07
-1.92363678748685e-05
-2.41885163746836e-05
-1.65599575221654e-05
-1.22400883873415e-05
-2.86207550039875e-05
-2.18521399539024e-05
-4.77282534721597e-06
-1.41243677784693e-05
-9.36918503406304e-08
-9.86772489314739e-07
-1.75736467385271e-05
-1.52199548993987e-05
-3.1179146392876e-06
-1.0063505379509e-05
-2.0543467444529e-05
-4.65970094110364e-06
-7.89095421485526e-06
-1.2249382135826e-05
-1.75505646222241e-05
-1.99458720426769e-05
-1.6636255698134e-05
3.52512884676906e-06
-1.82669025313049e-05
-5.00503740746014e-06
-1.30041243633749e-05
-1.76350913017077e-05
-2.87854573541313e-05
-1.39969497640685e-05
-2.13935922082508e-06
-1.01163104153319e-05
-3.40919157286803e-05
-2.48387250288559e-05
-8.32516018418627e-06
-3.2037997944856e-05
-2.22943470028932e-05
-1.2705657094147e-05
-2.54698594234347e-05
-1.81596334527522e-05
-2.67586319817039e-05
-2.01793969065496e-05
-2.38705644999994e-05
-7.68800969538374e-06
-2.59340983549106e-06
-1.43294576776418e-05
-2.1339472359949e-05
-1.69189644566962e-05
-7.96943195899615e-06
-3.11027155681698e-05
1.03328974354539e-05
-9.29978696920652e-06
-3.58038766895693e-05
-2.10526424265276e-05
-1.35672614985581e-05
-2.99837788982372e-05
-1.30648556621001e-05
-2.27090345661858e-05
-1.78616504934622e-05
-5.27953543459315e-06
-1.8480266295788e-05
-3.58527050729445e-05
-1.23693789439621e-05
-1.84303423601591e-05
-1.87292181069967e-06
-1.01867372265427e-05
-2.09101757528337e-05
-1.01684234435647e-05
-3.19853966433844e-05
-1.42575659505912e-05
-1.45118198108204e-05
-2.1130875175757e-05
-1.21949808119919e-05
-2.70141102446631e-05
-3.12226208578971e-05
-2.36412177172772e-05
-1.96020504842148e-05
-2.32100723911707e-05
-1.92470237037704e-05
-1.87510024451299e-05
-8.15065018588822e-06
-1.38654585140762e-05
-5.78294625895622e-06
-2.28114831407694e-05
-1.52386087943443e-05
1.1483960930128e-06
-1.29721806587222e-05
-1.24996838795355e-05
-2.58801262217784e-05
-2.85231158315564e-05
-1.22477797492408e-05
-4.80841641778855e-06
-2.39141635677722e-05
-2.02975349853044e-05
-1.5902157761002e-05
-2.49341653504689e-05
-9.2838870004991e-06
-9.41075583632499e-06
-1.36451991873078e-05
-1.96616118936058e-05
-1.83712419337648e-05
-1.31571632279966e-05
-1.14637777355646e-05
-1.78672372406255e-05
-2.40841590040412e-05
-2.48654939850385e-05
-1.30469293374078e-05
-2.03347866992803e-05
-1.81063844423063e-05
-7.58291900354992e-06
-2.94197735783187e-05
-2.80683806622522e-05
-6.26342975828072e-06
-2.51711315236186e-05
-1.88918182709669e-05
-1.0349779352618e-05
2.20169858317144e-06
-2.26943452437096e-05
-5.0400646568919e-06
-1.10631834705723e-05
-1.83618804896318e-05
-2.12981347086599e-05
-1.24349435969324e-05
-3.80817478141586e-06
-1.80517244516472e-05
-2.20798341965048e-05
-2.8027351765128e-05
-1.86900710106561e-05
-1.29141997669699e-05
2.8043240199058e-06
-2.42423304121791e-05
-1.58220311293105e-05
-1.51080332699013e-05
-2.01336955180261e-05
-3.63378261955538e-05
-2.36509475581359e-05
-1.44160384133485e-05
-2.41850940722916e-05
-1.77314128146894e-05
-2.03763025826565e-05
-8.33502680465877e-06
-8.92565234511912e-06
-1.43658681602223e-05
-2.95335083394096e-06
-1.43035072373405e-05
-2.79165224054076e-05
-1.87860216502976e-05
-1.54240195920106e-05
-2.50141414930481e-06
-1.93244581204044e-05
-2.56483233154694e-05
-6.60344214212223e-06
-8.70645478368086e-06
-2.74988363520109e-05
-3.2166137530193e-05
-2.93225334500405e-05
-1.45338933036447e-05
-7.20789420417774e-06
-1.05040370326894e-05
-2.20812130888107e-05
-4.75647758891096e-06
-2.00021735697788e-05
-1.60543741551288e-05
-2.01148215980731e-05
-1.30957710358646e-05
-2.33602021732249e-05
-1.31973893292522e-05
-3.19714374985131e-05
-1.91105979079486e-05
-1.83872084063893e-05
-1.56144261126015e-05
-1.12934013729333e-05
-1.12585253620142e-05
-1.2848108741945e-05
-1.91764946518844e-05
-5.665308411561e-06
-1.85238475990068e-05
-1.16566959821346e-05
-5.30260933584807e-06
-1.93757676991922e-05
-4.04677316600035e-06
-2.05391368465596e-05
-8.1884284245914e-06
-2.52282474524073e-05
-1.08165375033666e-05
-1.38788340087626e-05
-4.13240684960642e-06
-2.54680035157319e-05
-3.61373839216399e-06
-2.91704596519424e-05
-2.86114181040422e-05
-1.33704367795939e-05
-1.86129964805929e-05
-3.67195368855464e-05
-1.67474068829694e-05
-2.11328684933759e-05
5.58426860066025e-06
-5.19603003110284e-06
-3.04492039189998e-05
-2.22708966938495e-05
-1.7145712635911e-05
-2.27286573075738e-05
-2.53147722038338e-05
-9.40602386094142e-06
-6.15060606793391e-06
-4.34869729596103e-06
-5.19577329310744e-06
-1.21706214098615e-05
-1.13739966211232e-05
-2.61968164103194e-05
-1.11887586889243e-05
-1.99874343171539e-05
-2.32403816410199e-05
-2.17606903754906e-05
-1.7414958022332e-05
-1.31215386138317e-06
-1.76400813777412e-05
-1.22236610270719e-05
-8.52144954690498e-06
5.43342866288155e-06
-1.49438671041718e-05
-5.60917158928395e-06
-3.12721121256341e-06
-2.50944097547038e-05
-1.31544196994559e-05
-2.12517912386516e-05
-2.10068353861798e-05
-1.49022974464834e-05
-1.43189548191028e-05
-8.19641895696829e-06
-1.25077481017037e-05
-7.99442218477295e-06
-1.63291970089615e-05
-1.67741505644415e-05
-4.10091852862255e-06
-3.24045528635693e-05
-3.03774989936204e-05
-4.28197628384292e-06
-1.17613538783748e-05
-1.74580149036416e-05
-1.78196900334987e-05
-2.74278740164694e-05
-3.71985048291283e-05
-1.2884127841849e-05
-4.70854517402062e-06
-3.18531277160179e-06
-2.43975350717839e-05
-1.79299238346829e-05
-1.97609874396013e-05
2.49241013242325e-06
-1.67014509403979e-05
-2.13697941655935e-05
-1.09992458494764e-05
-1.1675878510989e-05
-1.2427181287377e-05
-6.27913087618559e-06
-2.19773992620267e-05
9.50262795772908e-07
-1.82418314190447e-05
-1.3726162134135e-05
-1.34031617434175e-05
-2.9915019754676e-05
-9.18051415271728e-06
-1.39274638495917e-05
-3.00900543047867e-05
-1.56233743463297e-05
-2.0930582060481e-05
-9.00752576168325e-06
-6.12143211791001e-06
-1.87766946579478e-05
-4.6705798037441e-06
-1.16815455424155e-05
-1.50419062818099e-05
-2.07614637787451e-05
-3.40120131856079e-05
4.52306141673882e-06
-3.89851782550911e-05
-1.15325268275949e-05
-9.75230724593314e-06
-2.27613141546112e-05
-1.76287295346291e-05
-2.94426344575446e-05
-2.37459960916396e-05
-1.53187899865095e-05
-1.16369273971426e-05
-2.41139678896434e-05
-4.23061870516596e-05
-3.84981678064676e-06
-2.73262867652277e-05
-1.13809403053515e-05
2.15739849543168e-06
-6.7188960788809e-06
-1.52428514542145e-05
-3.2939140750318e-05
-6.75824876248435e-07
-7.81213489179482e-06
-8.49407525213947e-06
-1.10862143029162e-05
-2.85384611599911e-05
-7.89650864889211e-06
-1.12947088408383e-05
8.07278747604709e-06
-2.4721603472654e-05
-3.16071272539188e-06
-1.12725672480932e-05
2.67560388888301e-06
-2.28087202162716e-05
-2.52271634462313e-05
-1.48777172284823e-05
-1.41951591554652e-05
-3.27235455794886e-05
-2.71118449823792e-05
-2.2277017888887e-05
-2.13754781387921e-05
-8.71318287635095e-06
-1.64740611263752e-05
-2.13586014621949e-05
-1.96490182045924e-05
-1.95012315943412e-05
-1.31713080460007e-05
-2.020255411934e-05
-1.62202291222698e-05
-1.38958557785003e-05
-1.4658892759572e-05
-5.35353403496635e-06
-2.06258128973105e-05
-1.76282720454243e-05
-2.11618224118937e-05
-1.75710470072374e-05
-1.37755702688279e-05
-1.7309732202197e-05
-1.15120275160769e-05
-1.52381868904002e-05
-2.08036144586661e-05
-1.73178130481576e-05
2.80082497351967e-06
-1.07706115257711e-05
-1.89334563052884e-05
-9.28111991632614e-06
-2.21887919149184e-05
-1.48155143980682e-05
2.85933496892219e-06
-2.56122123565534e-05
-1.53074236742162e-05
3.23160909720691e-06
1.00667556060282e-05
-3.32613850976025e-06
-8.13406170421118e-06
-8.78506956076139e-06
-2.50090380296601e-05
-1.52255024807475e-05
-1.85843476432224e-05
1.07896832297914e-05
-1.22082272639299e-05
-2.39246969017807e-05
-2.63942206946433e-05
-1.9048232556864e-05
-1.89719567620912e-05
-1.88471495995977e-05
-8.25310187389817e-06
-9.12511144283816e-06
-2.4317307847572e-05
-2.88191113848622e-06
-1.92609595325175e-05
-2.07521319826618e-05
-1.28345473665363e-05
-4.21708070208294e-06
-1.7795663022413e-05
-3.42003546354778e-05
-2.29746698731192e-05
-1.71701719721296e-05
-1.21225957667186e-05
6.31660607408785e-06
-1.40070292695037e-05
-1.69752614220068e-05
-2.7908347466279e-05
-5.00026337219425e-06
-1.73154498306523e-05
-1.60182751403984e-05
-2.06167394615599e-05
-1.52254879408461e-05
-1.29584899706732e-05
-2.85991872283279e-05
-2.13181869017586e-05
-3.59353174814592e-05
-6.78167300945911e-06
-9.77760074243912e-06
-1.48689736767258e-05
-3.16136729564167e-05
-6.23389589711146e-06
-8.39443350495503e-06
-2.06038445814715e-05
-1.24729051284286e-05
-2.81762294642872e-05
-2.30634129078041e-05
-3.18603990529257e-05
1.2317021138864e-06
8.91953402208922e-06
-1.33244806600279e-05
-8.28073098708242e-06
-1.06665318494341e-05
2.64311353794425e-06
-1.6424776305834e-05
-1.53434151192727e-05
-1.63546410091573e-05
-2.58165734146483e-05
-2.75490190243661e-05
-1.19756216598732e-05
-1.06698418190088e-06
-7.1590275186656e-06
-1.86631350890793e-05
-1.86133853333759e-05
-1.45932248244519e-05
-2.34414360840836e-05
-5.02847209903346e-06
-9.26132798838984e-06
-1.68887448427933e-05
-1.08694173888549e-05
-2.12087157343761e-05
-9.08710111863388e-06
-2.92961866710465e-05
-2.0841154691784e-05
-2.54205371978082e-05
-1.68477173436038e-05
-4.16527504224352e-06
-1.80813097264747e-05
-2.99989744324056e-05
-2.36347003995768e-05
-1.57304360033265e-05
-1.46060943023051e-05
-1.65949901868995e-05
-4.04626265822257e-06
-2.13494727518669e-05
-6.07782776889032e-06
-1.31900186989476e-05
-1.42250531547355e-05
-2.86198091406562e-05
-3.86839988621314e-06
-1.13225802496641e-05
-1.28734823112398e-05
-1.23327798687657e-05
-3.522236597874e-05
-2.16624518106505e-05
-2.57079626077441e-06
-1.52570321903975e-05
-1.08220599532186e-05
-1.51230327097626e-05
-1.65430624056645e-05
-1.04051565956324e-05
-1.96699548265745e-05
-1.54089445376369e-05
-1.93626805095563e-05
-1.95139076438872e-05
-1.38587454653732e-05
-1.49299100679114e-05
-9.84711255769377e-06
-1.11297203718552e-05
-1.22928547609917e-05
-8.41599319593579e-06
-1.5428095552358e-05
-2.27330239560977e-05
5.21620186742521e-06
-2.93170749324059e-05
-2.14128662596149e-05
-4.04250272801219e-06
-1.38457266343904e-05
-1.16167136977179e-05
-1.50976171062055e-05
-2.31555178674122e-06
-3.2816928650112e-05
-2.57426062707295e-05
-6.03881611783421e-06
-2.46680623118602e-05
-7.48396441402911e-06
-2.49805683026145e-05
-2.46753831878739e-05
-2.64807463968542e-05
-1.35053682577047e-05
-2.19677444078631e-05
-1.27550019104439e-05
9.86107719235303e-06
-1.09984576164538e-05
-2.37962552393482e-05
-1.02995572211388e-05
-1.78491530774238e-05
-5.18537737351193e-06
-1.398621811318e-05
-6.79560561532637e-06
-1.62863683309715e-05
-2.14724569457284e-05
-2.13838710826199e-05
-1.27626142198954e-05
-2.42694129353104e-05
-6.74910558133223e-06
-1.4119694277477e-05
-2.87096202624445e-05
-4.29478648803547e-05
-2.12793381573257e-05
-1.3131239179776e-05
-1.56460559779587e-05
-2.81899492584421e-05
-1.77499233736133e-05
-1.4234721900187e-05
-2.676182870513e-05
-1.65415469025967e-05
-9.09789168797691e-06
-3.21416928526736e-06
-9.77092840804751e-06
-2.17902039467261e-05
-2.59167062683757e-05
-2.22140248478763e-05
-2.61935953240186e-05
-2.20329007068849e-05
-9.06346123153907e-06
-5.28990610667214e-06
-1.42104433348278e-05
-1.02915059224681e-05
-1.60969372611179e-05
-3.99787660021416e-06
-1.28241145907741e-05
-2.93176188046803e-05
-2.40069565294595e-05
-5.45594719798904e-06
-8.50365531686715e-07
-2.24292836177015e-05
2.20683823935579e-06
-1.34784910690628e-05
-6.9125387953153e-06
-2.52379411723243e-05
-1.51859061758789e-05
-3.07117351482576e-05
-2.66157558428737e-05
-3.59639796109164e-05
-1.06109642182166e-05
-7.59424887057937e-06
-1.65106923948283e-05
-1.69589158946416e-05
-2.85086758511939e-05
-1.14985618378169e-05
1.29399662486787e-06
-2.14722784247957e-05
-1.50723069519869e-05
-1.1145947498194e-05
-1.9486407729575e-06
-1.33288179077212e-05
-2.96859067382385e-05
-2.31447829969531e-05
-2.65198833295882e-06
-2.90797381063883e-05
-1.9372952226939e-05
-8.27103408808345e-06
-1.68537158430936e-05
-3.08985585239876e-05
-1.77271025961093e-05
-1.82548412685716e-05
-1.63673662056696e-05
-4.64047565337085e-06
-2.86845486849004e-05
-2.06154671011391e-05
-2.13996763448485e-05
-6.02679729029018e-06
-1.18958128928459e-05
-2.83668907595359e-05
-2.53788109153615e-05
-3.25827840612627e-05
1.10085356243776e-06
4.96775399723336e-06
-1.16506089074964e-05
-1.01791229637229e-05
-2.06258758391672e-05
-2.52233044333153e-05
-9.73459981985081e-06
-1.10848516000575e-05
-1.51734895560988e-05
-1.5560496122091e-05
1.05599624052816e-06
-2.01996496449743e-05
-7.01506353484902e-06
-1.96292603789767e-05
-7.56994244837062e-06
-8.2038747141053e-06
-3.17417507659337e-06
-2.22252565104827e-05
-2.1326417584948e-05
-1.23531191850048e-05
-8.07079861444286e-06
-1.90930631157531e-05
-8.37283774827318e-06
-1.38111548916681e-05
-1.40524020311004e-05
-1.26828289928475e-05
1.2681589819176e-05
-2.41441418056988e-05
-1.57554323127227e-05
-7.76065946369364e-06
-8.96121504731776e-06
-1.06491497285857e-05
-9.73686598970211e-06
-2.95527834970685e-05
-2.29638824912811e-05
-1.44798191319107e-05
-1.93521515514127e-05
-1.59501241947747e-05
-1.51701028095801e-05
-1.19210073032942e-05
-1.11647296929374e-05
8.15728663312272e-06
-2.04041723770368e-05
-2.28092417358657e-05
-3.29479409685539e-05
-1.59657067534614e-05
-5.0436183607737e-06
-9.05455001445198e-06
-1.92909974526921e-05
-3.35864233002107e-05
-6.83785349371362e-06
4.1466880892094e-06
7.07976085907755e-06
-1.70318018654897e-05
-8.99123124644123e-06
6.26670170186736e-06
-3.30876501569826e-06
5.62333386285303e-06
-1.67587864308114e-05
-1.26283903602247e-05
-1.79030061887832e-05
-1.68311665911299e-05
-1.8803361652457e-05
6.45862928888624e-06
2.16522254372028e-07
-2.16062018493131e-05
-2.20702956604892e-05
-2.63358217120542e-05
-8.75302473784964e-06
-1.38692081965996e-05
-4.34042617450374e-06
-1.31847596832009e-05
-5.53449243552383e-06
-2.70447813445298e-05
-8.44848909981756e-06
-1.63252803224309e-05
-1.3859696231175e-05
-6.81362410895504e-06
-3.63222892805358e-06
-1.44961498246433e-05
-2.2694072454912e-05
-3.70200649601499e-05
-1.28278901586346e-05
-2.25411757701706e-05
-3.40209588513573e-06
-1.24516023892127e-05
-1.01489026610509e-05
-2.34640442971158e-05
-1.77892934122052e-05
-2.362547230782e-05
-1.60840904675759e-05
-1.0576124081903e-05
-2.71357259562248e-05
-1.46728167799741e-05
-8.67135650457791e-06
-3.1856376696799e-05
-1.34491982108475e-05
-2.04528081118705e-05
-6.80162847960821e-06
-1.31868538936953e-05
-1.53813479203132e-05
-1.31906185705686e-05
-9.12117862979522e-07
-2.04059745342517e-05
-7.83710296246896e-07
-1.12247276861248e-05
-2.74646264648193e-05
7.12684428913781e-07
8.27425300674247e-06
-2.49956121799104e-05
-1.54383688721241e-05
-7.7840373694654e-06
-3.17345458060183e-05
-3.00870987194461e-05
-1.75961108349094e-05
-1.63716713961264e-05
-5.31564698671578e-06
-1.96700290037932e-05
-8.25342040714969e-06
5.37648228349408e-06
-1.66710740432474e-05
-1.38674089183021e-05
-2.7647662212243e-05
-1.90995018090915e-05
-1.11103804558731e-05
-1.29432414375708e-05
-2.09170464972069e-05
-2.79409996169642e-06
-1.90345130267364e-06
6.1566279270579e-07
-2.37893501947112e-05
-1.27783425801689e-05
1.93052529769041e-06
-2.40601129285397e-05
-1.39536335988253e-05
-1.21756728149446e-05
-2.26049624570337e-05
-2.00466656612058e-05
-2.00254111431153e-05
-2.22789721444823e-05
-1.07184917470031e-05
-3.24580718290747e-06
-2.99705188477822e-05
-2.01532400356486e-05
-1.13851329337423e-05
-2.20640655787496e-05
2.59314212842574e-06
-1.11792211693796e-05
-6.43975131436862e-06
-2.22946369339871e-05
-7.0406171184627e-06
-1.45628469453144e-05
-8.55957633669242e-06
-1.7230057963031e-05
-1.18916418235419e-05
-2.06910195538536e-05
-2.95068231048071e-05
-1.11867788644328e-05
-2.15565746364048e-07
-2.98787985326805e-05
1.79636012547673e-06
-1.31357082723844e-05
-2.62334243762073e-07
-3.66765987039954e-05
-2.8417384551447e-05
-1.85491886504075e-05
-3.21359933579861e-05
-3.23587965939896e-05
-2.43586241410734e-05
-8.98219472431974e-06
-1.75013824754525e-05
-3.14588579256575e-05
-1.50560936556189e-05
-9.33066442229105e-06
-1.2734527557559e-05
-1.74346016227313e-05
-5.29404479361131e-06
-1.53319634049113e-05
-1.74064324363447e-05
-3.38455108263862e-05
-2.28782945828779e-05
-8.34502725114253e-06
-1.8625111647557e-05
-1.90619018096461e-05
-2.31288408936347e-05
-2.29678973556319e-05
-1.63197117960984e-05
-1.27745025998162e-05
-1.12938406681462e-05
-1.93391762486062e-05
-2.07494157937932e-05
-8.84114192874701e-06
-7.05630638454946e-06
-3.927650397732e-05
-3.26578576541854e-05
-1.73105666262478e-05
-9.13633186265453e-06
-1.66059953367911e-05
-2.63692413922965e-05
-1.44242974395982e-05
-1.85675988493789e-05
-6.45196769087679e-06
-1.15648111876176e-05
-2.23763357259185e-05
-2.51461843020229e-05
-4.75045004488334e-06
-1.80145112372351e-05
-1.10096935457185e-05
-2.18682392090857e-05
-1.68453741189259e-05
-1.37877932530737e-05
-8.10290012976825e-06
-5.5870214713258e-06
-2.14307356661682e-05
-9.57947397946319e-06
-1.77892858945379e-05
-1.92091865538613e-05
-2.45558079945145e-05
-1.99799692475744e-05
-1.99853673458505e-05
-1.97983458872449e-05
-2.68566418685136e-05
-2.66126946872427e-05
-2.9426289490676e-05
6.8223305394626e-07
-6.17418301390047e-06
-7.83976902528201e-06
-1.69256707950211e-05
-1.97465897618515e-05
-7.28816637368709e-06
-1.2919566342401e-06
-1.48113231481525e-05
3.79330931531945e-06
-3.4879778663737e-05
-2.8596506072343e-05
-2.16524038958462e-05
-1.65556555073078e-05
-1.21254432649691e-05
-3.28083160581832e-06
-1.95614912004733e-05
-1.71343237977065e-05
-2.22693975718721e-05
6.25305167058383e-06
-1.22206349315728e-05
-2.47680089274099e-05
-1.47371298926225e-06
-2.29548530966202e-05
-8.01008502778897e-06
-9.95561735859813e-06
-1.90015243829754e-05
-9.91427435735735e-06
-2.22190558315021e-05
-1.21708057782121e-05
-2.45164212706562e-05
-1.11993575727138e-05
-1.74415745778923e-05
-3.28353989843087e-05
-1.21749549206714e-05
-3.3358261422264e-05
-2.53184511900018e-05
-1.35615831073148e-05
-1.21306411442439e-05
-2.40766798551941e-05
-2.03429379922224e-05
-1.1182369167195e-05
-2.50287297249426e-05
-2.22076177814398e-05
-1.69246309453846e-05
-1.772648832862e-05
-1.72425515243883e-05
-2.10528030357904e-05
-1.68695842486442e-05
-8.27854464641965e-06
-3.17493904898775e-05
-6.65272113119922e-06
-9.89264220590221e-06
-2.89428496058812e-05
-1.04809792989772e-05
-2.04706381851944e-05
-1.36837077532558e-05
-2.10465960140019e-05
-7.84991157199727e-06
-2.42501585417083e-05
-9.97302003937682e-06
-2.47153508217473e-05
-1.88538927007956e-05
-2.49907809854862e-05
-1.88988637213783e-05
-1.7827073226817e-05
-2.00459461890446e-05
-1.5252824113824e-05
-1.7829158701133e-05
-2.15668410414727e-05
-2.87190578772212e-05
-2.34644507502568e-05
-4.79566083451207e-06
-5.89191384925523e-06
-3.48297797366818e-06
-4.35596625329876e-06
-5.24099654188767e-06
-9.75749169576291e-06
-5.75202801598211e-06
-4.92022895402155e-06
-2.17834442121804e-05
-7.60266432855487e-06
-2.02921946187692e-05
-1.7982122764295e-05
-1.45804271280304e-05
-2.54158119271416e-05
-1.02734596091468e-05
-1.80869765593337e-05
-2.36845298386718e-05
-8.30491026695552e-06
-2.65190759630639e-05
-1.88589031145219e-05
-2.15820109908392e-05
-3.04096362289614e-07
-6.9231042362067e-06
-2.22837056298083e-05
-7.79771236233835e-06
-1.17331660781475e-05
-1.14540748580898e-05
-2.34104616683814e-05
-3.33077073801273e-05
-2.50686259797066e-05
-2.17482589226404e-05
-1.12504301312165e-05
-4.53317875647232e-06
-1.74950597263522e-05
-1.56311819874778e-05
-2.50832452342873e-05
-1.8849144864375e-06
5.75076975634357e-06
-2.29360902904476e-05
-3.00444765851128e-05
-2.29234302835813e-05
-8.71889660304837e-06
1.23017359831149e-06
-1.03345537707e-05
-5.5736193450888e-06
-1.43156789641057e-05
-1.83379169961463e-05
-1.86340514342222e-05
1.39382490329689e-07
-1.35838124395329e-05
-2.16664504849362e-05
-1.83563437067841e-05
-1.22979327921116e-05
-1.27395676048197e-05
-2.12070368472514e-05
3.28810683514288e-06
-9.41505138159677e-06
-8.03754985365063e-06
-9.12617519952472e-07
-1.2347383365228e-05
-1.00463587150793e-05
-1.6419209425288e-05
-1.39253397860525e-05
-1.75365823741469e-05
-5.78733528614166e-06
-3.68369553127686e-06
-6.89527122595521e-06
-8.36577602701164e-06
2.1314919789313e-07
-2.88555583301104e-05
-1.30302340052695e-05
-8.35342490419402e-06
-2.02479317942585e-05
-1.11193554822052e-05
7.80032246170577e-06
-2.53048935449862e-05
-6.79799333902543e-06
-1.96091733906276e-05
-7.46654913474238e-06
-1.6895920281846e-05
-1.50100051308073e-05
-1.2457976153773e-05
-6.64835439291587e-06
-1.02874078618519e-05
-1.76591870908432e-05
-2.59498680036031e-05
-1.93949351439313e-05
-2.80378604131361e-05
-1.72859357740227e-05
-2.26591466624988e-05
-9.07510038876509e-06
-1.2803648830227e-05
-1.79693709150741e-05
-8.82884769107055e-06
-2.52002579197321e-05
-2.30106279517093e-05
-1.28995323968609e-05
-6.32102194575863e-06
-9.58823645858202e-06
-3.45113419825303e-05
-1.09638023634172e-05
-1.46854065124726e-05
-1.96204996574584e-05
-1.82011246762317e-05
-1.09701800525634e-05
-3.26280859921779e-06
-2.05536625663017e-05
-7.47016632800472e-06
-1.78965520939333e-05
-2.67114421426114e-05
-2.46675142426311e-05
-1.08855073682539e-05
-1.06770552348363e-05
-2.20094387305512e-05
-2.80307020031884e-05
-1.69404784973092e-05
-1.53316556108503e-05
-2.03266378689134e-05
-1.46468081281392e-05
-1.37110735513544e-05
-7.20880770017887e-06
-2.19648224455096e-05
-1.35945207012582e-05
-2.24309351543063e-05
-2.09911226719319e-05
-8.0496995114097e-06
-5.85644285461583e-07
-1.64709510520798e-05
-2.37078858717805e-05
-1.45943504569542e-05
-8.67530054785737e-06
-2.14864198693392e-05
-1.54576124140696e-05
-1.59268961377857e-05
-2.63081178172766e-05
-8.9595616362371e-06
-3.11097191452826e-05
-1.41092666020692e-05
-2.05830970348131e-05
-2.88047493767021e-05
-1.55613515980837e-05
-1.85594110299743e-05
-1.31940355019322e-05
-1.10074435590008e-05
-4.21568031227179e-05
-1.20891460800086e-05
-2.3065754557342e-05
-1.84429143574857e-05
-2.21327673425228e-05
-1.48360367973319e-05
-8.75543355985547e-06
-2.84293129582111e-05
-1.57844420058667e-05
-6.07140002424628e-06
2.27325365956424e-06
-1.02664124755811e-05
-9.06005801186469e-06
1.53742456307715e-06
7.61238992799627e-06
-1.57741924595616e-05
-3.5854106255681e-06
-6.23997041421813e-06
-7.42431192789044e-06
-2.68514493067373e-05
-4.5555283807049e-07
-2.25799169920997e-06
-2.60281853691607e-05
-4.2456614904524e-06
-1.82385078209522e-05
-9.38865428503893e-06
-6.73458188357651e-06
-1.06761220891543e-05
-1.39883245165575e-05
-5.66673701143663e-06
-6.92736103726907e-06
-1.08113071872121e-05
-1.60136954996165e-05
-1.98087753579544e-05
9.40543653878503e-07
-2.47096420411474e-05
-2.11057402266504e-05
-9.1851041834472e-06
-1.43564132260786e-05
-5.92976703969957e-06
-1.70290569601306e-05
-1.09775946157116e-05
-1.37377352273592e-05
-1.41939871177759e-05
-9.45691875291584e-06
-8.07137901254871e-06
-2.24639645448442e-05
-3.57862461483988e-05
-1.1000743469695e-05
-2.43550279756124e-05
-3.08712933574929e-06
-1.27175491646055e-05
-2.42190314840247e-05
-2.88393746930036e-05
-1.98227081656914e-05
-3.25009718119484e-05
-2.04028161775428e-05
1.53850289682909e-06
6.28639707763488e-06
8.72963889193739e-06
-1.88340924847572e-05
-1.89913505014351e-05
-8.99080127644941e-06
-3.01501760435665e-05
-1.96539039945767e-05
-2.49987087705841e-05
-1.41105391030023e-05
-1.55068202812123e-05
-2.89046486718192e-05
-3.35982510986792e-05
-2.20118211685919e-05
-1.35157235477584e-05
-1.5047544261474e-05
-1.72310858370564e-05
-2.72449783724837e-05
-1.84134809510176e-05
-1.85764589644137e-05
-5.4624628394804e-06
-2.02397682062746e-05
-3.96683388189762e-06
-2.04512826698218e-06
-1.43046902843563e-05
-2.07106733679004e-05
-1.25702940237304e-05
-1.44100551693561e-05
-1.42214006662413e-05
-8.17119682854585e-06
2.40471360201466e-06
-4.08034800010706e-06
-3.13251078232744e-06
-1.03040225668677e-06
-2.25434532256132e-05
-1.4675999541028e-05
-5.43438873437008e-06
-7.87084986717472e-06
-1.2903170317129e-05
-1.1648416307114e-05
-1.59936317446259e-05
-7.96300541105235e-06
9.59075941819398e-06
-2.23201876615922e-05
-3.16760172007516e-05
-9.64274046243026e-06
3.11755787733892e-06
-3.46062582463635e-06
-1.64416904656368e-05
-2.66924169164322e-05
-1.71937472734481e-05
-1.60392006002744e-05
-1.39465164511086e-05
-1.32501107357756e-05
6.63828974647915e-06
-1.9355483885679e-05
-6.09240994204303e-06
-9.71725330828988e-06
-1.10261249124853e-06
-1.84030643601273e-05
-5.49556508346906e-06
-2.33134769157839e-06
-1.13681018811397e-05
-1.24030806949982e-05
-2.53134724447202e-05
-1.21492072562515e-05
-1.16374336351035e-05
-1.13643846795488e-05
-2.85050825285547e-05
-2.19284527363892e-05
-6.34497493680012e-06
-1.62846765809866e-05
-1.71814684062258e-05
1.5697307696986e-06
-1.13190750010917e-05
-7.44531500552859e-06
-2.87788756594353e-05
-8.72466898426614e-06
-2.65986242828113e-05
-2.32379408592297e-05
-1.32441346311328e-05
-1.29265480653087e-07
-2.48742176074025e-05
-7.08068610275243e-06
-1.35195295060886e-05
-1.03797346615394e-06
-2.65755768911782e-05
-2.17923352998281e-05
1.10804157715338e-05
-2.01955519547024e-05
-2.19733663070682e-05
-1.54090463476318e-05
-2.45526988641099e-05
-8.4812595071664e-06
-1.12743996919366e-05
-3.26827792061831e-05
-3.53373508507392e-06
-1.84770138114032e-05
-1.20741109285654e-05
-5.43499305396361e-06
-1.87139791529621e-05
-1.18412064317293e-05
-1.02826063885452e-05
-2.9082479722881e-05
-4.85981570192522e-06
-1.21911366161672e-05
-5.72073369397577e-06
-2.40947816104773e-05
-1.95094162682618e-05
-1.84897241187188e-05
-2.75620015083798e-05
-2.81519033308332e-05
-1.14003284326125e-05
-1.2760650385095e-05
-1.16443409880899e-05
-1.54937690033523e-05
-2.35061029482024e-05
-1.40959729264354e-05
-1.04874425074857e-05
-1.35869133397798e-05
-1.16517797281257e-05
-2.71395235207441e-06
-4.74127909532863e-06
-6.31395920891221e-06
-2.58831753556627e-05
-2.74784614739695e-05
-2.66708194486524e-05
-2.30321278847062e-06
-3.27774496550088e-05
-4.24992541462223e-06
-1.49337177989718e-05
-1.04578963507751e-05
-1.66858256347985e-05
-5.47779788873542e-07
-1.89632172250567e-05
-3.34690367251246e-05
-9.90904593661667e-06
-2.59068221385918e-05
-3.83014952098189e-05
-2.91161287176903e-05
-1.35467682549254e-05
-1.93222137516992e-05
-2.86499967653379e-05
-2.07732136133291e-05
-1.72066192582092e-05
-2.2234136284447e-05
-6.66314877735926e-06
-1.4089327935788e-05
-3.43398545321711e-06
9.5332222401524e-06
-1.09561025162753e-05
-1.41562932116349e-06
-2.42476733765338e-05
-1.68034218286258e-05
-1.12062912696338e-05
-1.64832502052722e-05
-3.04348495747858e-05
-1.2096194706328e-05
-1.32532033728958e-05
-2.31910973233264e-05
-2.39902311749675e-05
-1.79042552179537e-05
-1.66234457983958e-05
-1.78304295354994e-05
-6.47712180063652e-06
-2.16491428101111e-05
-1.34962113035787e-05
-7.77772316313092e-06
-1.03273664713624e-05
-7.47363192902242e-06
-1.31708259770391e-05
-2.15009328325739e-05
-1.84504509687153e-05
-2.00853263319685e-05
-2.4447535620276e-05
-2.24564411457878e-05
-1.40730476035886e-05
-2.65473916898793e-05
-1.21940225011211e-05
7.01920712917315e-06
3.97439417891256e-06
-1.58952996925613e-05
-6.26611011042136e-06
-1.81953430029802e-05
-2.3559441228114e-05
-2.64157922940637e-05
-7.79858541196007e-06
-1.68249076566367e-05
-1.50738205159635e-05
-1.80851647170117e-05
-1.93259708995382e-05
-3.78822576820014e-06
-8.66839757576794e-06
-2.57975313524624e-06
-1.4109857424651e-05
-7.68419507890093e-06
-1.14655710923127e-05
-1.58005139568191e-05
-3.7148445740026e-05
-2.40163068901387e-05
-2.27960180765046e-05
-1.90937513928506e-05
-9.79803888250069e-06
2.86701465795678e-06
-2.18048989449547e-05
-1.0660304182184e-05
-2.25999958621357e-06
-1.67278663847862e-05
-1.20139204450862e-05
-1.3225961602486e-05
-1.26309148437255e-05
-2.52066263371636e-05
-5.02540307226811e-06
-1.8103809672186e-05
-1.03337655452904e-05
-1.23507498104191e-05
-2.44706348056859e-05
-1.11146526935606e-05
-1.85963372626666e-05
-1.53381718606714e-05
-2.8198073359324e-05
-6.54470387247505e-06
-3.54227237902976e-05
-7.49732245781945e-06
1.22287884112367e-06
-1.45112075298258e-05
-3.25495253975829e-05
-1.55014552740123e-05
3.51418738669765e-06
-4.18651148592752e-05
4.96012400403967e-06
-6.72627395978411e-06
-1.2862663109197e-05
-2.44068439086441e-05
-1.23864705130356e-05
-1.15028051562024e-05
-3.02787018434525e-05
-2.10536008216025e-05
-9.80463898068245e-06
-3.42067548397621e-05
-3.51637746753025e-05
-2.93628311154686e-05
-1.12885808576466e-05
-1.99333843003948e-05
-5.0561934374411e-06
-2.67138998022957e-05
-7.11726698307934e-06
-2.0452687840826e-05
-1.89489462969972e-05
-2.44650146986065e-05
-8.31390605161045e-06
-2.14464678778319e-05
-2.18465994286205e-05
-2.21443654135661e-05
-3.05822231893686e-05
-2.05237581202781e-05
-2.28147698514428e-05
-3.23791128720485e-05
-1.39862140940752e-05
-1.13120008808342e-05
-1.36500285486945e-05
-8.64816954988489e-06
-2.26945401847362e-05
-2.04269377717651e-05
-2.11847676551238e-05
-2.60631822557953e-05
-2.459517522397e-05
-2.4762697202773e-05
-6.46747664172854e-06
-9.07493162981081e-06
-1.14895710447206e-05
-2.24070667333422e-05
-1.92403882310368e-05
-2.28342098538068e-05
-3.55699406182776e-05
-3.0217222579693e-05
-3.10738073789481e-05
-9.95325863141333e-06
-2.19489425277846e-05
-1.43253582915231e-05
-2.1037744854651e-05
-1.23825562976965e-05
-2.56849305117203e-05
-2.15225010909067e-05
7.69277599385158e-06
-2.7357105815035e-05
-1.39866876582417e-05
-8.40121576706836e-06
-2.02195245300967e-05
-3.32351935547991e-05
-1.31746908154218e-05
-8.35052048209918e-06
-1.75951726586156e-06
-8.66091615682206e-06
-3.06930108718508e-05
-7.24132894001523e-06
-1.8710072144113e-08
-1.98575334725772e-05
-1.75368480895338e-05
-1.29230829603272e-05
-1.65173170344374e-05
-7.02809948199836e-06
-6.81301058307873e-06
-2.02848982124033e-05
-1.84809656508478e-05
-1.14768989935747e-05
-2.075548171703e-05
-1.48077824937847e-05
-1.44283399524668e-05
-2.00310889022441e-05
-1.45722405675318e-07
-9.84195090083461e-06
-1.61547371564248e-05
-9.09933778337991e-06
-2.79299423808784e-05
-2.57964752118535e-05
-4.17804584161021e-06
-2.8985565623339e-05
5.64379835043076e-06
-4.08607022404889e-06
-2.3126991910687e-05
-1.8240548587749e-05
-1.87990248304993e-05
-7.88591216064395e-06
-5.97475868578922e-06
-1.18087430869691e-05
-8.55001606941623e-06
-1.05491832479651e-05
-2.23364718038655e-05
-2.73228933098119e-05
-1.70102613404713e-06
-9.48078195603276e-06
-1.63562742848835e-05
-2.38393201916432e-05
-1.3048145965736e-05
-7.35043055856936e-06
-2.43067761826812e-05
-3.51879141998993e-05
-2.35141978852833e-05
-9.43103815232414e-06
-9.37092956557776e-06
-2.15293582397165e-05
-2.05049576126912e-05
-3.52696138584766e-05
-1.29000750545988e-05
-1.82443739645995e-05
-1.151632839563e-05
-2.52279582240285e-05
-6.57121304624359e-06
-1.69740940256267e-05
-2.91547341788701e-05
-2.65507351007708e-05
-1.70834690147726e-05
-1.53415390739165e-05
-1.06257740690374e-05
-4.55554550597074e-06
-6.64221982521187e-06
-3.26353368070781e-05
-2.8014894737192e-05
-2.35551584425953e-05
-1.68754123544959e-05
-1.18391667988309e-05
-4.56884026693595e-06
-6.98206130660793e-06
2.53259459586061e-06
-1.95849973092623e-06
-1.50652784549302e-05
-2.26615405040301e-05
-8.76098010128219e-06
-1.45804601584597e-05
-2.47222845486944e-05
-2.04485841026163e-05
-1.43821958697568e-05
-1.89853789563076e-05
-8.53543182522053e-06
-1.80522390461268e-05
-3.26353611776396e-05
-1.56494436550577e-05
-9.19029566063826e-06
-6.38421735203135e-06
-2.10945216131057e-05
-1.4546586281509e-05
-8.79149038706932e-06
-1.63906477051285e-05
-2.11859278188793e-05
-1.66957613369007e-05
2.33931348272582e-06
-1.94948067265296e-05
-2.89233484014158e-05
7.80661904538951e-06
-3.11124745478977e-06
-9.41361207409935e-06
8.95777532605186e-07
-1.19277711956596e-05
-3.08413767288971e-05
-1.58265288618931e-05
-6.49698661544828e-06
-1.59855188824553e-05
-1.74032653502797e-05
-1.83624512526736e-05
-2.2446189327843e-05
-2.23722429429256e-05
-3.03300096301233e-05
2.79096452077113e-07
-1.81544770970032e-05
-1.9503167092996e-05
-1.43071234253784e-05
-3.47589374985351e-06
-1.03451975634917e-05
-9.6237922222738e-06
-1.13525472557532e-05
-2.29929282370434e-06
-8.18959461839069e-06
-8.98559473533948e-06
-1.20461439935447e-05
-3.73920312458779e-05
-2.22988147720983e-05
-3.34701510427182e-06
-1.00105884951948e-05
-3.49572707205396e-05
-2.11544825990717e-05
-7.39548915618932e-06
-2.55633966903542e-05
-1.75898037725426e-05
-8.43956442204973e-06
-5.17805810246041e-06
-8.95215089863524e-06
-1.24621695770688e-05
-2.02328260819093e-05
-8.55493658661107e-06
1.53598457569468e-06
-3.19049379034701e-05
-1.82619745176374e-05
-2.07874978631961e-05
-2.21172305970098e-05
-1.38602765493764e-05
-1.93451318553286e-05
-3.12355803234575e-05
-1.36245785945523e-05
4.87990560649369e-06
-9.53153063709017e-06
-1.64911938428318e-05
-2.08128775850164e-05
-2.12968878852283e-05
-7.3447378383908e-06
-2.39022027088066e-05
1.37461774885578e-06
-2.62650176769504e-05
-9.98818358210907e-06
-2.41275849219541e-05
-3.54405507980298e-05
-1.80316420907974e-05
1.88147262176674e-06
-1.98890570672391e-05
-3.04984075470798e-05
-2.49684637892707e-05
-1.74199541745993e-05
-2.52508653430403e-05
-1.88688144264402e-05
-2.04594628685026e-05
-2.42313614649902e-05
-5.73643985509125e-06
7.76948374419114e-07
-8.5656193899705e-06
-1.56471789108516e-05
-2.66902251179281e-05
-1.80604429300679e-05
-1.53545470854214e-05
-1.74344056126583e-05
-1.81229000081533e-05
-1.66909859343396e-05
-1.37377568622576e-05
1.4203740080787e-06
-1.30851050021372e-05
-1.17035844473972e-05
-1.29380470994105e-05
-3.18988048173646e-06
-1.06728036056305e-05
-1.28753209845683e-05
-1.80378989184586e-05
-1.27911070862486e-05
-1.63280502688211e-05
-2.60060873535094e-05
-3.04200221238002e-05
-1.37775697600814e-05
-1.60985056135152e-05
-2.29852829794653e-05
-1.15756325544072e-05
-1.08352228786135e-05
-8.36257818618042e-06
-2.5147771923008e-05
-1.15526658285267e-05
-2.09617065395648e-05
-2.10880280481424e-05
-2.77914844853835e-06
-8.87022984474227e-06
-1.62074063600682e-05
-2.91533473806267e-05
1.30496893535683e-06
-1.0299740683634e-05
-1.33095279195788e-05
-1.8998576328233e-05
-1.76037851804543e-05
-2.37984149002521e-05
-5.59910257565977e-06
-4.12078390271529e-05
-1.35875164614231e-05
-1.7146964164807e-05
-2.38273051383529e-05
-3.82270001985658e-05
-1.68776890249734e-05
-1.98612496746632e-05
-1.16374408504824e-05
-7.47738283389806e-06
-1.52676779920619e-05
-1.93458333923546e-05
-2.65893355861909e-05
-1.84765979483512e-05
-1.20472032731566e-05
-8.99505882952178e-06
-2.14085706972774e-05
-1.79742296850395e-05
-2.21038531486462e-05
-1.23807770625241e-05
4.68654045046563e-06
2.03678597171659e-06
-4.36689023701437e-06
-6.83184374670242e-06
-1.44449291214575e-05
-6.40357832060495e-06
-1.15908712176771e-06
-1.70772359179268e-05
-3.44633387990238e-05
-1.63288152267895e-05
-1.48496953297563e-05
-1.31721456929959e-05
-1.86128710072665e-05
-1.71628664404553e-05
-8.96352479918392e-06
-1.78268948534097e-05
-1.07605299621929e-05
-7.23063968002566e-06
-2.24657969221698e-05
-2.86166163396197e-05
-3.43864233285883e-05
-1.46139595813778e-05
-2.36833797252061e-05
-1.51737283028694e-05
1.44750740061768e-06
-1.80867756709566e-05
-2.16348982635578e-05
-1.98471516102016e-05
-1.15076848054055e-05
-5.27156864904212e-06
-2.18338196878084e-05
-2.30133164082041e-05
-1.98091421149199e-05
-1.24245675835686e-05
-2.94284250688302e-05
-2.13084822182914e-05
-1.66822391061284e-05
-6.18456723535655e-06
-1.01861642062533e-05
2.14180304630788e-06
-2.05116636189156e-05
-1.52082518767995e-05
-2.32333865536029e-05
-1.88173877801845e-05
-2.12668017787338e-05
-2.80814706613603e-05
-7.73506830806373e-06
-3.04140713231046e-05
-3.53071508376871e-06
-2.02084519437493e-05
-8.89395576878359e-06
-1.14526020682363e-05
-2.13483489676091e-05
-2.51631426746408e-05
-1.6142691358985e-05
-2.9860662887765e-05
-2.23617974280715e-05
-1.53352519529873e-05
-2.16437714393674e-05
-1.8104706620527e-05
-5.20303076368445e-06
-1.66936126794274e-05
-1.54012248264371e-05
-1.81789815954986e-05
-1.91659186587284e-05
-9.96308899876182e-06
-2.2123925326265e-05
-1.98029209907973e-05
-5.56386359295553e-06
-7.51617920933132e-06
-1.55309604744967e-05
-6.18045517982906e-06
-3.37669702808622e-05
-2.10382470949324e-05
-1.54750294056827e-05
-1.11999199729141e-05
-1.78803099039083e-06
6.37845448618578e-06
-1.03406481473156e-05
-1.7687530235447e-05
-2.06729589511144e-05
-3.45001575318982e-05
-1.04306160071453e-05
-1.69890258868515e-05
-3.13427730729374e-05
-2.60410929080627e-05
-1.00124313027786e-05
-1.74326823578197e-05
-6.36678182394838e-06
-9.25071892839959e-06
-1.90107678123007e-05
-7.30555246558792e-06
-7.38278694955189e-06
-2.44902619744041e-05
-2.07206898870491e-05
-2.35411077210843e-05
-4.03150955695823e-06
-6.86499073898613e-06
-2.57515408403101e-05
-3.37653718621707e-05
-1.58616519543786e-05
-5.23306306270212e-06
-3.23136753824132e-06
-2.49764339505146e-05
4.78287493101178e-06
-1.75372017504564e-05
-1.61175936952659e-05
3.40370388070879e-06
-2.25260924539801e-05
-2.102351565503e-05
-7.56273719001188e-06
-1.45986834354818e-05
-2.28291828391991e-05
-1.59725920164007e-05
8.17031166719089e-06
-1.07394198857228e-05
7.18729876992841e-06
-2.11773510998875e-05
-4.72437399835484e-06
-1.85487692680647e-05
1.50107346067064e-06
-1.29588365080596e-05
-1.2295372438658e-05
-1.19808588421049e-05
-1.9980836069135e-05
-2.41732897330669e-05
-2.83639718320481e-05
-1.57279942622602e-05
-1.19775352621596e-05
-1.69271033737454e-05
-9.67445023476205e-06
-1.39897764648295e-05
-1.63947568419165e-05
-2.80273481797179e-05
-6.30383238235668e-06
-3.04409843471932e-05
-2.18659043560917e-05
-5.45204813914935e-06
2.31879033201946e-06
-9.62716585080242e-06
-2.39866269342148e-05
-1.34963130973035e-05
-1.44055298076957e-05
-1.57897840590348e-05
-2.7796915140166e-05
-1.74540214292745e-05
-2.50248417521353e-05
-8.05873396587938e-06
-5.67909245576847e-06
-3.1813934705552e-05
-1.6471132732585e-05
-1.57601257540164e-05
-2.67853879352283e-05
-2.19685135918625e-05
-1.23923081586721e-05
-2.3384418541509e-05
-1.3299271718057e-05
-1.66661106460057e-05
-1.58520434872512e-05
-2.29099201964689e-05
-1.62036794017506e-05
-1.67142301448841e-05
-4.0490138328446e-06
-1.46382302719485e-05
-1.62852696379396e-05
-2.50326842221467e-05
-2.02288075208158e-05
-2.39177784065923e-05
-8.34199876239979e-06
-1.4050493648253e-05
-1.46909962215826e-05
-1.51349159314062e-05
-2.60445206377181e-05
-2.41874585056619e-06
-1.18356658019462e-05
-7.60228461096733e-06
-3.42951777171665e-05
-4.05803924265571e-06
-1.95046569258551e-05
-1.16937630475789e-05
-6.91409822964796e-06
-1.83014265742527e-05
-2.17601401960582e-05
-2.46561850141083e-05
-5.69234401028474e-06
-4.55873819811469e-06
7.18305821877143e-07
-2.66292463118971e-05
-3.16816429997911e-05
-6.64723282945376e-06
-8.7594406860932e-07
-1.0394123311018e-05
-4.18316188747533e-08
-8.395406413628e-06
-3.1523443531948e-05
-2.83856672655249e-05
-1.52888172576297e-05
-4.27253610877737e-07
-2.19620829330704e-05
-8.95904977599704e-06
-1.45654917472036e-06
-1.58594454507084e-05
6.20452109267574e-06
-1.5739916145644e-05
8.58249157461623e-06
-9.22794335102721e-06
-2.36475095936171e-05
-3.3620598457218e-05
-3.72872708322925e-05
-1.04715269158403e-05
-2.51506016632216e-05
-2.41162302725205e-05
-5.23899961466589e-06
-1.17636680696243e-05
-4.35086709686763e-06
-1.57768770787177e-05
-1.95044603618382e-05
-1.64348895201382e-05
-1.27818629531057e-05
-1.2990555629537e-05
-5.92560574744184e-06
-7.29386196605597e-06
-2.23359818488446e-05
-2.28857534812701e-05
1.346697133921e-06
-1.40085249634723e-05
2.7263277897791e-06
-1.21806799153311e-05
-8.48419375879976e-06
-1.55607105878384e-05
-3.15249407780312e-05
-2.21157179239876e-05
-2.96388772145229e-05
-1.85172433411419e-05
-2.1561119244632e-05
-1.06868938283076e-05
-8.53438816351339e-06
-1.58666360975764e-05
-9.78657766259214e-06
-1.18834953063547e-05
-7.18102257951611e-06
-3.78467903217482e-06
-1.01304024414441e-05
-7.64378093578081e-06
-1.2846764072278e-05
-1.46806947598687e-05
-6.68223277317561e-06
-1.27305448038552e-05
-1.74760742083429e-05
-2.07476396595958e-05
-3.30859748006203e-05
1.82963810250886e-06
-1.45025957657743e-05
-1.98900957783019e-05
-1.31214624999437e-05
-5.21353377187101e-06
-4.24383373442659e-06
-3.26516016223914e-06
-2.87188260570773e-05
-2.39712020632538e-05
-4.18921135798221e-06
-1.29358168106911e-05
-4.99836714186301e-06
6.63260693366992e-06
-1.77722669413547e-05
-1.14502221502185e-05
-1.96949140182648e-05
-3.83375301663863e-05
-1.47862080878528e-05
-1.55565497565416e-05
-2.82526713530661e-05
-1.23947720307107e-05
-9.78714941709443e-06
-1.96262156638981e-05
-2.5197472511466e-05
-2.89124700721332e-05
-6.93062662109276e-06
-1.48708441091029e-05
-1.38104077685909e-05
-4.51271509211174e-06
-2.10655622775716e-05
-3.00185696699918e-05
-9.17783855073286e-06
-2.28398049953283e-05
-1.50442067344108e-05
-2.03355571743464e-07
-8.93062075043946e-06
-1.29881089449627e-05
-1.011734377754e-05
1.19804308087661e-05
-2.62161803667075e-05
-7.63947916594449e-06
-7.44901741901255e-06
-1.67791507286807e-05
-6.10330953747616e-06
-8.30673307787762e-06
-3.31538856142388e-05
-2.36140599863588e-05
-1.41158734630278e-05
-1.21250460446075e-05
-2.47215987748873e-05
-6.84076849953699e-06
-1.19052202889309e-05
-1.36053437588291e-05
-7.13946719156636e-06
-7.0345673528401e-06
-1.1430765032727e-05
-2.47370857415946e-05
-1.59723589223271e-05
5.61074388774282e-08
-1.57072051222701e-06
-1.98021062750501e-05
-2.06304900983785e-05
-1.92041015007551e-05
-1.73182317138631e-05
-2.00361363903659e-05
3.9720838209719e-06
-1.68517917506602e-05
-9.56200425747204e-06
-1.18548734629496e-05
-4.57022779259124e-05
-2.76998829944864e-05
-3.13712788389438e-05
-3.56707172279614e-05
-3.27657875002438e-05
-1.77792243600465e-05
-2.03971198272747e-05
-5.98028203755527e-08
-1.04871471813544e-05
-5.54131342358139e-06
-2.02984168696596e-05
-2.2199690539584e-05
-2.01232609525355e-05
-3.06357716944326e-05
-1.3899003619515e-05
-2.56085405054874e-05
-1.49200781954837e-05
-1.12535004195693e-05
-1.9134172046242e-05
-3.02292646176306e-05
2.10553213756448e-06
-1.72399445491317e-05
-1.67235587102458e-05
-3.02960119182115e-06
-1.83905073583375e-05
-1.99196768117766e-05
-5.84701166966464e-06
-1.80865524561486e-05
5.34646030523979e-06
-3.78761928592553e-06
-1.19273177684219e-05
-1.00884817600181e-05
-1.51633579051099e-05
3.14095531606155e-06
-4.33966324568674e-06
-3.33702626207264e-06
-1.61052391521539e-05
-4.80507806357579e-06
-8.14840714431253e-06
-2.73455350848816e-05
-2.69525819168836e-05
-2.59057302648699e-05
-1.91161929046252e-05
-5.23030229860294e-06
-1.25772056838794e-05
-2.66707261621057e-05
-2.21190299760587e-05
-1.42355148441907e-05
-9.52166517990342e-06
-2.23096710863119e-05
-1.88037564905288e-05
-3.41952585154787e-05
-2.0912963290028e-05
-3.07180122181324e-05
-2.04887060267815e-05
-7.39335133997032e-06
-2.79755836562208e-05
-7.08106637848634e-06
-1.60119720339511e-05
-4.58461526918944e-06
-1.65999211247197e-05
-1.69632279576223e-05
-3.44917160584828e-05
-1.00070174041948e-05
-2.116502406271e-05
-3.92749571137504e-06
-2.08480446962272e-05
-2.50097591265354e-05
-3.05281104247785e-05
-1.52021754160708e-05
-2.12135173369899e-05
-3.43872450787338e-06
-5.98587216922695e-06
-2.61123381211695e-05
-2.32577099443971e-05
-1.47973198328364e-05
-1.2435390208628e-05
-8.87886901816339e-06
-2.80745296328119e-05
-2.73790738801055e-05
-2.27422001430017e-05
-1.85650255885739e-05
-2.36710994728286e-05
-9.51234167371899e-06
-1.83245208984429e-05
-3.96396345460809e-06
-4.35811724405628e-06
-1.04164451417464e-05
-1.42687073221303e-05
-2.55931384018868e-06
-1.72102530825252e-06
-1.57846005166701e-05
-2.34915912702498e-05
1.01562995771268e-06
-6.45904843266246e-06
-2.51075262895265e-05
1.14236039189499e-06
-2.25421489528371e-05
-1.53100233486216e-05
-2.39427789959319e-05
-3.78525451132695e-05
-2.68336789945738e-05
-1.17505970826428e-05
-9.28854193282782e-06
-1.05918882955639e-05
-2.13370393552339e-05
-2.52114937936329e-05
-2.55265025984572e-05
-2.02556983843222e-05
-1.78459513576128e-06
-3.14263251455089e-06
-9.52314520285697e-06
-2.35428031154363e-05
-1.74203545656828e-05
-4.70447003300298e-06
-9.8507783663957e-06
-1.40920465643077e-05
-2.08987286922808e-05
-2.54498392147483e-06
-3.28131366133885e-05
-2.09508023911612e-05
-3.6752619450797e-05
-1.22880598518122e-05
-8.93254652184226e-06
-2.79874125383027e-06
-1.08020264751104e-05
-2.45371706742491e-05
6.62943086174575e-07
-1.07676131397165e-05
-1.07503814022132e-05
-1.82309066139186e-05
-1.21253738072298e-05
-1.99441737973844e-05
-1.60036119150621e-05
-7.36293561518627e-06
-9.19139137611993e-06
-1.99139781326046e-05
-1.43942606605326e-05
-6.58079900676611e-06
-4.45422362281895e-06
-8.28862329886935e-06
-1.33918930372874e-05
-6.18635407665891e-06
-2.30876661858932e-05
-2.43105040132282e-05
-3.6697443280022e-06
-6.14349673963803e-06
1.19526009005087e-06
-2.78616681161544e-05
-2.02027243080739e-05
-3.41439118808252e-05
-2.61450163494841e-05
-1.77645987142457e-05
-2.47336885342989e-05
-2.57065782475092e-05
-5.75479290642505e-06
-2.77164031108122e-05
-5.18429345411633e-06
-2.69591223337578e-05
5.16855115082314e-06
-3.03664746317829e-06
-1.48531239972234e-05
-1.0096687728002e-05
2.72583560783209e-06
-1.98757313924621e-05
-1.43731645619519e-06
-1.2302834873238e-05
-4.24785622351514e-05
-2.89793669166876e-05
-2.83464117386012e-05
-2.35452916234776e-06
-5.01278190687262e-07
-2.23248023494347e-05
-3.39308033335958e-05
-1.45139611288476e-05
-2.90333488101661e-05
-1.53936856209819e-05
-1.04255030020183e-05
-1.22292108360645e-05
6.29008572072844e-06
-1.65537636081193e-05
-1.9105029988966e-05
-1.13480021927637e-05
-2.29641486781924e-05
-3.27413793016033e-05
-2.10329957719267e-05
-1.53742434819759e-05
-3.10563458213648e-05
-1.97339398106759e-05
-1.99769703028514e-05
-3.12846130347824e-05
-2.47388227820963e-05
-1.34088932296964e-05
-2.14642064479815e-06
-2.33340495026304e-05
-1.17991455567309e-05
-1.42744842113923e-05
6.52593241686671e-06
-7.93481214492077e-06
-1.41255556079059e-05
-5.9554234281897e-06
-2.31795388191656e-05
-1.7253600833154e-05
-1.12281491838998e-05
-1.09145193517935e-05
-3.1078295497562e-06
-9.44136973305138e-07
-1.52328330096703e-05
1.51431682490269e-06
-2.44234372438537e-06
-1.43282611814478e-05
-2.45319677456794e-05
-3.84872726254177e-05
-1.35760117476847e-05
-1.71407599109622e-05
8.38077261684363e-07
-2.14219677169952e-05
-1.35737563299138e-05
-1.7088161172186e-05
-1.02831737435372e-05
-5.78385736876541e-06
-1.53783576285869e-05
-1.79777245599714e-05
-1.98011893037919e-05
-1.15164734794698e-05
-1.44717679150363e-05
-1.42794609290269e-05
-1.7304307043356e-05
-9.15973637962416e-06
-1.39030588452297e-05
-1.21477471477353e-05
-8.58536363912071e-06
2.03269522429831e-06
-2.57174678413256e-05
-1.98301310831695e-05
-1.81413864557638e-05
-2.01002210124624e-05
-1.38633061736395e-05
-1.53832629840771e-05
-6.09101444981959e-06
-9.37849461057664e-06
3.51953440235518e-06
-1.76779570942906e-05
-1.37281258193809e-05
-3.80818625640809e-05
-5.88871563220892e-06
-1.23960097776821e-05
-1.26985102013978e-06
-2.10945730119094e-06
-1.4143824357162e-05
-2.12694051698668e-05
-1.21836056412878e-05
-6.31342645759653e-06
-1.55777733409783e-05
-5.23575530418152e-06
-1.30541695168936e-05
-9.03543999193042e-06
-1.72757816534398e-05
-1.87790891424347e-05
-6.69537754182411e-06
-2.49897252574813e-06
-1.66351776091754e-05
-2.14680740502306e-05
5.94842366484131e-07
-1.62189855849734e-05
-2.95907018143883e-05
-4.06561378825985e-05
-1.86722418850682e-05
-1.11983337119245e-05
-6.23454423627656e-06
-2.67674560717119e-05
-1.88452881279011e-05
-6.61755722518431e-06
-3.62836352606938e-06
-2.53152975152242e-05
-9.9632808380333e-06
-2.34147830863663e-05
-3.59398596251578e-06
-2.35470539486863e-05
-2.08073122425343e-05
-6.36089401547932e-06
-2.98355879945842e-05
-9.38631057564759e-06
-5.99695744930791e-06
-2.00572021382147e-05
-3.87730605704078e-06
-3.29122395617505e-06
-6.62408037815695e-07
-1.99988465370632e-05
-3.73447683892571e-05
2.25587308537565e-07
-1.58882972586272e-05
-3.89233224313808e-05
-1.26310757851282e-05
-1.99128825596502e-05
-2.31684596768784e-05
-1.01917860229851e-05
-2.13310531703794e-05
6.98027085124332e-06
-4.48059813347401e-05
-2.03842660333629e-05
-3.72780800839075e-06
-1.78330283992947e-05
-1.72472242064662e-05
-1.52317447804644e-05
7.49348579938012e-06
-4.1442006737971e-06
-3.554347478029e-05
-7.33894514927892e-06
-6.85460928604738e-06
-6.21131883606467e-06
1.36901312784217e-05
-2.17622105426075e-05
-3.66795317874003e-06
-1.75414644824835e-05
-1.60977925672399e-05
-1.93202841512437e-05
-2.30606617361612e-05
-1.10989166600739e-05
-1.52954922251363e-05
-4.21421737796635e-05
-1.28221439126831e-05
-1.44984473792089e-05
-1.67925188189917e-05
-1.22120615939601e-05
-2.04939688508892e-05
-3.57319073943719e-05
-2.14301856468073e-05
-1.26489838394393e-05
-8.8590380900545e-06
2.50847019795598e-06
-1.35085505563089e-05
2.5519731953955e-07
-1.66657430238787e-05
-2.12382568205745e-05
3.38286967954017e-07
-3.64015477983893e-06
-2.17487164723482e-05
-1.65936006054193e-05
-6.01028761378181e-06
-2.48104852162186e-05
-2.33942412194809e-05
-3.63948377023902e-07
-1.22079058193898e-05
-1.0184740528832e-05
-8.22039515242013e-06
-2.11382011552587e-05
-3.00405718226546e-05
-1.46886041477408e-05
-9.24361196859367e-06
-1.70078866422674e-05
-1.11599951746697e-05
-2.55860335694291e-05
-2.5667412618258e-05
-5.76328062317323e-06
-4.083646064546e-05
-3.14263064334748e-05
-1.90575272673598e-05
-1.62568458566082e-05
-2.57056393183074e-05
-2.16098532877453e-05
-4.57994051731073e-06
-1.81128347305041e-05
-2.75659069576955e-06
-8.63061429258917e-06
-1.25521770206781e-05
-1.12575741469298e-05
-7.42264413161048e-06
-2.07708124336459e-05
-1.29569590079743e-07
-9.10949978790132e-06
6.65987796474267e-06
-6.47464494206412e-06
-2.97436102444396e-05
-2.24235199067216e-05
-1.04902597620716e-05
-1.24135356466811e-05
-2.49827798220419e-05
-9.59086300007035e-06
-3.0565149891762e-05
-1.02311345384962e-06
-8.85833972011853e-06
-2.31725042758495e-06
-3.61349219113362e-05
-2.03784797543099e-05
-1.92969166651074e-05
-2.26853063020467e-05
-2.01359828741932e-05
-2.78300748455188e-05
-1.4674724057579e-05
-2.33580467780115e-05
-1.34791728253852e-05
-2.11595146578763e-05
-2.4312154888285e-05
-2.61090755812117e-05
-1.70038686791682e-05
-1.09660381737741e-05
3.10130564071481e-06
-1.3646552962315e-05
-1.68845749726101e-05
-3.30441572340008e-06
-1.36146640221251e-05
-2.27971045347919e-05
-6.15764397685151e-06
4.70838449801786e-07
-1.6409440862522e-05
-1.39932868835815e-05
-8.23693048144889e-06
-1.38816639308138e-05
-4.10418703878777e-06
-9.42299543700269e-06
-2.81652204332813e-05
-1.46151908523298e-05
-2.07292328622749e-05
-3.35810145189712e-06
-1.05921667820225e-05
-3.16125646526846e-06
-1.23690030187279e-05
-1.40017073463706e-05
-1.70523323392453e-05
-5.91855026966809e-06
-2.39135468380449e-05
-2.08130587346975e-05
-2.17452445522187e-05
-1.47740263719374e-05
3.70784207744456e-06
-9.85042535020225e-06
-6.06133118193004e-06
6.9530300118935e-06
-2.03028891411563e-05
-2.28939792571991e-05
-1.30429042064098e-05
-1.69998404536315e-05
-1.65665560042782e-05
-1.32875687262578e-05
-1.30815456809441e-05
-1.67870869324713e-05
-1.95431047382776e-05
-1.87682534399697e-05
-2.19242044073826e-05
-7.07775721756526e-06
-1.32361708447491e-05
-9.62789790416321e-06
-2.16159280966014e-06
-1.8813862786637e-05
-3.3003497295711e-05
-2.08016305708545e-05
-1.74391046604281e-06
-2.01577303540795e-05
-9.8646148919062e-06
-1.69695613880343e-05
-1.68983302469076e-05
-2.59660289630557e-05
-3.6830473759917e-06
-9.43045962271645e-06
4.76333451292307e-06
-2.75005147028171e-05
-1.44430835114459e-05
-3.1192791486241e-06
-2.64302073272067e-05
-2.41577458155329e-05
-1.39391733012831e-05
-1.1499417608666e-05
-8.01576904314925e-06
-7.12769440387355e-06
-7.34855331067467e-06
-1.25920733395269e-05
-3.94505633995341e-06
-1.46416833849009e-05
-2.01607268831857e-05
-4.0921534084861e-06
-2.24838026437984e-05
-1.11317860827729e-05
-4.39503951469844e-06
-8.9882304834441e-06
-2.29147173214053e-05
-1.28241349393076e-05
-1.67322813079946e-05
-2.16834194104462e-05
-1.41722158893221e-05
-5.68199256340759e-06
-2.67076591280895e-05
2.56576869256987e-05
-2.04815106686774e-05
-2.76823630867884e-05
-6.60399431700593e-06
-1.97482639844157e-05
-8.28654560999203e-06
-1.35796172837351e-05
-2.06617959180786e-05
-2.12259826618565e-05
-6.41503861190811e-06
-1.74893706092113e-05
-8.81388188349775e-06
-1.21613083012529e-05
-3.07178619692332e-05
-2.6356211626968e-05
-3.37953080918677e-05
-9.94738946876411e-06
-2.20362900400274e-05
-2.84609374521692e-05
-1.30233919660247e-05
-1.84539374932368e-05
-1.41872393338611e-05
-3.44433292577707e-06
-1.3681959022424e-05
-2.83397072843622e-05
-9.50315081465096e-06
-3.067545440934e-05
-2.78439562955338e-05
-1.09426957674876e-05
-1.56084714091317e-05
4.59404424310579e-06
-1.69837981013508e-05
-1.7424711119142e-05
-1.31788451458319e-05
7.18482166983374e-06
-5.90385779384654e-06
-2.33083912031264e-05
-1.62114780231281e-05
-2.33103803222054e-05
-9.55507173081354e-06
-2.34774324201994e-05
-8.06924682707676e-06
-1.27718392732122e-05
-2.3267131825967e-05
-1.94209656255911e-05
-1.65769877979151e-05
-1.80740429184162e-05
-1.49929543098423e-05
-2.64492079242232e-05
-9.97123447545181e-06
-1.54656639256577e-05
-1.76670222763159e-05
-1.19180449916166e-05
-2.05386021755818e-05
-3.47157968597194e-05
-1.6394029047944e-05
-3.59141179873715e-05
-2.44708980208875e-05
-1.14646346068015e-05
-4.8442751793434e-06
-2.5913479720124e-06
-1.96628173375304e-05
-1.41911575272746e-05
-5.65964586327337e-06
-1.66809156488429e-05
-3.02446050055366e-05
-9.26706180107341e-06
-1.50395935520951e-05
-1.72642807956109e-05
-1.61415761279197e-05
-2.7656516905567e-05
-9.22031940372965e-06
-2.37703681527486e-05
-1.56490433666995e-05
-1.64052264049614e-05
-8.40757213116705e-06
-1.83741203749689e-05
-8.45245331993456e-06
-1.04355262660582e-05
-1.44539246651635e-05
-9.67547229755022e-06
-1.18510774897556e-05
-5.88567416610754e-06
-5.65081182522234e-06
-1.55520456044825e-06
-1.84753205700902e-05
-5.68761752588086e-06
-1.27196230986218e-05
-1.40956623888544e-05
-1.33806736502807e-05
-3.11912694304516e-05
-1.78580599431699e-05
-2.31065354377297e-05
-5.32080457654752e-06
-8.70178826427046e-06
-2.44235565623373e-05
-1.73131594767485e-05
-2.13709024604986e-05
-2.00804466062299e-05
-2.66978218814567e-05
-2.836970330764e-05
3.12596780622961e-06
-2.47367866545696e-05
-1.04951387330703e-05
-1.29630169888529e-05
-8.70084202757107e-06
-1.77656353560514e-05
3.19870093256837e-06
-3.51562686063119e-05
-1.82250800862432e-05
-2.64024170669664e-05
-1.38600663217003e-05
-2.15938476793553e-05
-7.71754864432826e-06
-6.62592274893516e-06
-1.32266337822161e-05
-2.84610328406524e-05
-2.02540336946892e-05
-2.32507242465214e-05
-1.17638944494439e-05
-2.43409721315848e-05
4.15708315614223e-06
-2.638857738853e-05
-1.3646758350759e-05
-2.1248122183963e-05
1.50868776085776e-06
-7.065957544635e-06
-9.67924026273138e-06
-1.35925053410136e-05
-2.12647815342546e-05
7.25583175729532e-06
-1.65485278369829e-05
-4.14180263229514e-06
-2.48572771331614e-05
-1.87063719510387e-05
-1.99669297849014e-05
-1.71416844258054e-05
-3.05176212150336e-05
-2.48446526197226e-05
-2.53676628035258e-05
-3.01089745905519e-05
-1.67555451003093e-05
-1.15599122496538e-05
-1.7168270069837e-05
-4.12583466436964e-06
-1.96815892099454e-05
-1.08747852842662e-05
-1.07847005405913e-05
-1.35932226700152e-06
-1.2767751698864e-05
-1.86411470175406e-05
-7.22824987372523e-06
-2.3838928068233e-05
-1.39199889749087e-05
-4.12702663672391e-06
-9.30435370025843e-06
-1.14769992737423e-05
-3.5982681500196e-05
-2.66684746041687e-05
-1.66306358062063e-05
-2.01847347987174e-05
-1.85166866347962e-05
-2.61589621582074e-05
-1.5206988470463e-05
-9.44109506201337e-06
-1.37101263945701e-05
-3.60774934481071e-05
-1.43403242431338e-05
-1.99754956335104e-05
-1.27645940266855e-05
-2.853941658349e-05
1.81989075084839e-06
-1.84420230763532e-05
-1.19141997855658e-05
-2.39186787949508e-05
-1.4286399907175e-05
-1.04549264933922e-05
-1.51332570636564e-05
-4.95466039280272e-06
-9.41361356937669e-06
-1.02715224031506e-05
4.60196887879616e-06
-2.11818133276225e-05
-2.24186834149578e-05
-2.04679382225324e-05
-3.27257071753749e-05
-1.63914483135107e-05
-6.92201759161966e-06
-2.31387000113083e-05
-2.23962273218561e-05
-1.81241257383752e-05
-1.5994431202405e-05
-3.85443265131696e-05
-2.74831292505554e-05
-2.0266765342806e-05
-1.5458588090961e-05
1.5387800549893e-05
-2.02755731408434e-05
-2.41427991548677e-05
-2.72632832047771e-05
-1.2269821414309e-05
-1.32008802929547e-05
-8.87021867726343e-06
-1.17426497374839e-05
-2.49301829615633e-05
-1.99008197708132e-05
-2.80906120109064e-05
-3.48142316729797e-05
-3.62965782386139e-06
-6.89981046186935e-06
-2.74569354090707e-05
-1.53052843653231e-05
-1.26461734486446e-05
-1.87275164693509e-05
-1.24547755854611e-05
-2.28189271854907e-05
2.68152876602904e-06
-3.18956179260089e-06
-2.12755596187272e-05
-2.75700544614222e-06
1.848993683717e-05
-2.45987410507019e-05
-1.26852762572746e-05
-1.36784627692667e-05
-1.46671711304978e-05
-2.31767527982496e-05
-8.55736770264296e-06
-1.04031869029696e-05
-2.07386462883095e-05
-1.77172345309787e-05
1.91517506289198e-06
-7.27297220419842e-06
-1.9283851395095e-05
-1.96931616960148e-05
-1.94448441375162e-05
-1.52943297234045e-05
-1.84056296608853e-05
-8.38277486417137e-06
-2.11468140649861e-05
-1.12608811703777e-05
-7.69703134636334e-06
-6.72497919647435e-06
-9.50632805424153e-06
-1.89481785763092e-05
-8.58331201686657e-06
-3.13405504526076e-05
-1.48703016644372e-05
-2.34729400653306e-05
-8.24039048802587e-06
-2.78955829986222e-05
8.75328027243264e-06
-1.53612129264554e-05
-1.8716437352443e-05
-1.23519225321908e-05
-1.67792719504387e-05
-1.75806907663279e-05
-1.01975751786621e-05
-5.78825800967044e-06
-2.09159284359644e-07
-8.57785556052024e-06
-9.51887128916116e-06
-3.71250109615223e-05
-1.20416530240294e-05
-1.76461011789373e-05
-2.51539148627301e-05
-2.28676256799267e-05
-1.45626486225699e-05
-3.27007558892277e-05
1.14150351534249e-05
-1.4459694154294e-05
-1.77208666619202e-05
-2.73587803619764e-05
-1.04950649754626e-05
-2.79153273057816e-05
-6.38202339061326e-06
-9.30438023935491e-06
-2.40057283140964e-05
-1.04958622899171e-05
-8.77126097940009e-07
-2.79092528816074e-06
-2.16551807782693e-05
-1.51369667874795e-05
-5.05763434094757e-06
-2.61694603338704e-05
-1.7656089946718e-05
-3.0667172250745e-05
-7.96441778933744e-06
-1.47425460297526e-05
-2.11664475477547e-05
-1.93517017293693e-05
-1.8824500381264e-05
-2.58515248082789e-07
-1.67621162552222e-05
1.85618279640659e-06
-2.47806066906987e-05
-2.19080498010887e-05
-2.03917324801162e-05
-2.39850239163308e-06
-2.43026342826171e-05
-2.83646734181204e-06
-1.29919894231009e-05
-1.05424910457468e-05
-1.74437779373861e-05
-2.98595232724441e-05
-1.6182866231158e-05
-2.02406273162564e-05
-2.54126164464047e-05
-1.74505147006199e-05
-2.29469888708418e-05
-2.91919291457167e-05
-2.28425484699385e-05
-2.24503023125532e-05
-1.4913008535959e-05
-1.22627889814048e-05
-2.62021961827435e-05
-7.81413469928759e-06
-2.04983041458537e-05
-1.58276590912387e-05
-2.27821043491048e-05
1.49065537619974e-06
-2.10633127671603e-05
-1.62390085606895e-05
-1.99633233574505e-05
-1.37833447195978e-05
-1.37665098127827e-05
-3.74089032017754e-06
-1.42822090654767e-05
-9.32369661981814e-06
-2.22630589103326e-05
-1.63942948110919e-05
-1.4756669009404e-05
-3.93666338043168e-05
-1.08941113384805e-05
-2.11117197640475e-05
-1.03391680896086e-05
-2.86882249000711e-05
-8.54076060772532e-06
-4.45433833493297e-06
-1.6357006666735e-05
-1.21242239782269e-05
-1.66930760580329e-05
-1.76815257098563e-05
-2.40107605341941e-05
-2.14114032817824e-05
-4.56173547639405e-06
-2.34066453571492e-05
-1.66412553368585e-05
-1.67566281878042e-05
-2.20457026683677e-05
-9.23596221636858e-06
-4.67485786967165e-06
-3.82902803737977e-06
-2.68163181747514e-05
-2.26108889931765e-05
-1.14711119524927e-05
-1.66419394604829e-05
-1.32751710317949e-05
-2.03940409942475e-05
-2.18784094134462e-05
-1.05441609907835e-05
-8.67593425621995e-06
-1.71112572431399e-05
-2.26555786492796e-05
-1.23679284413089e-05
-6.40569266256961e-06
-1.4846035830846e-05
-2.69343827238878e-05
-3.20303631355184e-05
-1.99616496471505e-05
-6.10765452308915e-06
-2.49781847169039e-05
-1.46036821554902e-05
-1.47376266757526e-05
-1.06424258909562e-05
1.30572055380827e-05
-9.45768556580786e-06
-1.12463609857275e-05
-3.21669126195559e-05
-1.43199714248647e-05
-3.91814721696711e-05
-3.73037372447438e-06
-2.3728982119352e-05
-2.42083413462793e-05
-1.15107252976774e-05
-1.58175095379453e-05
-1.62443853120358e-05
4.21632025613547e-06
-1.89209385798447e-05
-1.16406393196801e-05
-2.04525293106746e-05
-1.92179041571929e-05
-9.9199620798228e-06
-1.31303748352237e-05
-2.56671758559198e-05
2.304671664597e-06
-2.75465161103008e-05
-1.45518677166962e-05
-1.61721989504698e-05
-1.70585529536489e-05
-1.54924308653177e-05
1.95281686760012e-06
-7.1030832995961e-06
-1.68848172855312e-05
8.12604035020359e-06
-2.84356004757384e-06
-9.38544490951177e-06
-1.06157470187742e-05
-3.25443405367868e-06
-6.79043096205665e-06
-2.02412776808699e-05
-2.74451781558772e-05
-1.9207560273953e-05
-2.50421488128969e-05
-1.1775931877752e-05
-8.69334793138254e-06
-1.32791772052457e-05
-3.69609724408206e-05
-8.21562743313962e-06
-9.62960384803783e-06
-7.64801524023951e-06
-2.08658607159601e-05
-1.44954514381207e-05
-7.86953899165851e-06
-1.05295957451098e-05
-1.11783047355946e-05
-2.56754207307095e-05
-1.41594104488743e-05
-1.68694692211597e-05
-1.60327869010181e-05
-1.20423461508767e-05
-3.14257313111736e-05
-3.57572434045843e-05
-2.60036529522723e-05
-2.40261881135284e-05
5.90925994935298e-06
-2.43689954497071e-06
-2.60759750829183e-05
-1.65001150152741e-05
-1.08649768785349e-05
-1.11283638917249e-05
-1.02144109481626e-05
-2.31588823733065e-05
-7.38686721402157e-06
-1.29305978523502e-05
-2.30266018383347e-05
-2.41988678236216e-05
-1.75513826274296e-05
-2.89026371225831e-05
-7.27735590275602e-06
-1.91202058343832e-06
-2.02558311579897e-05
-1.50890428880626e-05
-1.20881321100652e-05
-2.19111770037195e-05
-1.60171383122184e-05
-2.63951303993947e-05
-4.95151130414071e-06
-1.54858457964002e-05
-2.20929848878206e-05
-1.16546162801478e-05
-1.53860164443643e-05
-1.9849881106284e-05
-5.51034296546666e-06
-2.89163441794289e-05
-1.45822890391928e-05
-2.45236422962534e-05
-1.56131078178369e-05
-1.11399651936156e-05
-2.77435578082256e-05
-1.61556140701204e-05
-9.68514899838842e-07
-3.07110030314078e-05
-1.978774183678e-05
-1.64413397565115e-05
-1.82606209184762e-05
-1.68233278511583e-05
-2.66772026375341e-05
-1.44671765062017e-05
-1.10616630682343e-05
-2.0922066620799e-05
-2.12137172796043e-05
-6.67671787979375e-06
-9.89170606281955e-06
-2.3297209215613e-05
-2.18815342699095e-06
-2.84555402172654e-06
-1.37471954658216e-05
3.67397464020592e-06
-7.07247731900458e-06
-8.63485462200235e-06
-3.36793636561767e-05
7.86773994703433e-06
-2.00997824654334e-05
-1.79971942603075e-05
-1.5411175111806e-05
-7.86992950432653e-06
-2.11377642764489e-05
-2.49736137846232e-05
-2.14808468644477e-05
-2.51280898036112e-05
-1.41672238038008e-05
-1.76311050413388e-05
-1.79165338099513e-05
-1.38369032825975e-05
-1.71111036778567e-05
-8.28421510572226e-06
-2.42196314008168e-05
-8.85003267503738e-06
3.06351664014991e-07
-2.28093102555267e-05
-3.53075350081905e-05
1.95806558850832e-06
-1.37703906709759e-05
-2.48373842715421e-05
-1.6006889911269e-05
-1.31629961779122e-05
-2.4272806895425e-05
-1.45041024629327e-05
-2.79436798685376e-05
-1.92861534925817e-05
-2.367245907751e-05
-3.07420319462062e-05
-1.19321917694986e-05
-1.87671853684939e-05
-2.07107957951732e-05
-1.91904465921596e-05
-7.8458966527549e-06
-6.22293559213719e-06
-4.6913447169345e-06
-9.84662911387488e-06
-1.61066858499495e-05
-2.28421503755172e-05
-2.71637792446576e-05
-2.69776988992391e-05
1.18662488802396e-05
-7.01954197181423e-06
-4.31001696577432e-05
-2.39712562792033e-05
-1.9626903174238e-05
-1.71678774862178e-05
-2.72616258661404e-05
-2.84773912997466e-05
-9.54344652276135e-06
-4.02585214344096e-06
-6.91981177141245e-06
-1.65044740375007e-05
-2.20745113732454e-05
-2.46280338482102e-05
-2.05969800305904e-05
-1.99932066922938e-05
-1.87662581610818e-06
-1.6614061239789e-05
-1.12086564184321e-05
-1.07609804419167e-05
-8.01028621352268e-06
-1.19594724765965e-05
-2.39877633383299e-06
-3.13508137692012e-05
-1.84061301433776e-05
-9.25631130469497e-06
-1.70141709850629e-05
-2.15128616309661e-05
-2.16368697780294e-05
-1.94694022568844e-05
-1.26288321486588e-05
-1.8036573018087e-05
-2.79444499267384e-05
1.32836500121664e-06
-1.58183293228923e-05
-2.19258320578911e-05
-1.77249442714044e-05
3.76260144631219e-06
-1.0800015380672e-05
-3.00492579578564e-05
-2.12056073885544e-05
-1.90444114157819e-05
-1.60460142717298e-05
-2.42081645136257e-05
-1.92898263408206e-05
-3.14523678615044e-05
-1.89775748163155e-06
-1.39033434964393e-05
-2.52058181587832e-05
-1.49443206644957e-05
-1.30184265648993e-05
-1.03455263534411e-05
-1.71940008166383e-05
-2.69449000213022e-05
-2.68224117158843e-05
3.54253952023096e-06
-1.47252869893813e-05
-2.11489859769203e-05
-1.43035026856967e-05
-5.97558449611379e-06
-3.55324284532682e-06
-1.16588446233351e-05
-3.55023572199743e-07
-3.05126445441789e-05
-2.00002089334159e-05
-3.46135200525216e-06
-1.19899626003498e-05
1.71086606282414e-06
-1.26513951670706e-05
-1.04028932818947e-05
-1.0103100475033e-05
-1.24807753168484e-05
-1.33352754571657e-05
-1.99052051921445e-05
-2.2888952978447e-05
-2.72023794991257e-05
-1.48924334689339e-05
-1.01965864597065e-05
-6.71065161922757e-07
-1.38964760031275e-05
-2.58662947289556e-05
-1.59281819866612e-05
-1.87809801619696e-05
-9.56028449543101e-06
-2.80984740560063e-05
1.97582973439695e-06
-1.10628791496284e-05
-1.82666680885914e-05
-1.16372664187693e-05
-1.82032491960127e-05
-4.49146440404222e-06
-2.75865328172433e-05
-2.11962747205285e-05
-1.65281296011094e-05
-6.60035128955564e-06
-7.40704634283872e-06
6.09655790215565e-06
-1.8186466669732e-05
-3.11225533551434e-05
-1.88166673692671e-05
-1.5794157944761e-05
-9.86106856896e-06
-1.490105482137e-05
-1.74623970056079e-05
-1.94244296945492e-05
-1.77927062267071e-05
-1.96547284230477e-05
-1.6504308536867e-05
-1.44108289209812e-05
-1.9371721449505e-05
-1.98036220765408e-05
-2.76872620126573e-05
-2.13635724660998e-05
-1.94922115615939e-05
-1.6702568047925e-05
9.15114993331535e-08
-1.7290478330522e-05
-2.81928703782003e-05
-2.06202489927224e-05
-1.29333176469968e-05
1.75580683686072e-06
-6.99054913919057e-07
-2.78795846216466e-05
-6.95810989509145e-06
-2.48286914085833e-05
-1.70893887507661e-05
-1.9886479999986e-05
1.46533198770458e-06
-1.02482515629926e-05
-1.84283746917842e-05
-1.60477391601995e-05
-1.71681698541757e-05
-2.68867223910524e-05
-6.49117597858531e-06
-1.86985270274032e-05
-2.83373330158757e-05
-1.15693336483892e-05
-1.56232730379625e-05
-2.61605613475419e-05
-1.56524607649634e-05
-2.27577681784311e-05
-3.58134352734478e-05
-1.87910245101908e-05
-1.5302827573529e-05
-2.81334176510428e-05
-2.73659120621225e-05
-2.7482990678211e-05
-4.23898897792744e-06
-1.00372884406565e-05
-1.06525348801916e-05
-2.18232744051937e-05
-8.67179321102743e-06
3.83121496166253e-06
-2.2125149425627e-05
-1.17411261192305e-05
-1.41014126800827e-05
-9.62862438825129e-06
-3.22401284341235e-05
-1.6155249187711e-05
-2.34164949261237e-05
4.76411917993323e-06
-4.19988946962087e-06
-1.78689384606329e-05
-2.82190250132393e-05
-2.90334961918874e-05
-5.5864597532773e-06
-2.91459638321826e-05
-1.4472841643483e-05
-2.00527492608242e-05
-3.41821260754182e-05
-2.08395002328127e-05
-1.08200198771031e-05
5.03481536285282e-06
-9.39300817094001e-06
-1.99079607377083e-05
2.45391139862683e-06
-1.07415475652861e-05
-9.7494328460853e-06
6.0031241238798e-06
-2.7996546812756e-06
-1.54918366030292e-05
-1.35257555911337e-05
-2.03454981122436e-05
-2.36811263540374e-05
-1.76341876945195e-05
-1.73149719430664e-05
-1.29608060471188e-05
-2.5654654006854e-05
-1.90894164698205e-05
-1.71125346800996e-05
-1.21710401979056e-05
-1.2861805391526e-05
-2.17405922200102e-05
-2.86931803224692e-05
-1.46193074162421e-05
-8.27156021651593e-06
-1.73123139167757e-05
-2.41606270708392e-05
-2.00166993825986e-05
-2.65461932842249e-05
-2.0379298251105e-05
6.76800580290772e-06
8.24282253608001e-06
-6.48076058054994e-06
-1.13616051348529e-05
2.87349342559744e-06
-1.72738751137889e-05
-1.0192747205729e-05
-1.2705677477003e-05
-9.78816211045495e-06
-1.21734518778891e-05
-2.83343718251275e-05
-2.7842814506433e-05
-8.11107059014037e-06
-2.14720605133003e-05
-1.65409730900042e-05
-2.16956598097578e-05
-2.02720394594298e-05
-2.67626396277061e-05
-1.33815912385383e-05
-1.71630923717593e-05
-1.51698594387333e-05
-1.19612616225309e-05
-1.22902810392896e-05
-2.52667813832574e-05
-1.35206939887535e-05
-9.18169975318277e-06
-1.31129498260176e-05
-1.80222636039431e-05
-2.31784720378903e-05
-1.75237534131126e-05
-2.11852165639246e-05
-1.21913486742954e-05
-1.05047960987727e-05
-2.84375127538832e-05
-1.96423783728465e-05
-3.2081983376078e-05
-2.2865874299038e-05
-2.185083267904e-05
7.8121458084416e-07
-1.97838663200322e-05
-7.30842695459043e-06
-1.44691858068827e-05
-1.42175376547222e-05
-2.12145111003465e-05
-1.08132021741576e-05
-3.7539300714764e-06
-2.69364076993049e-05
-2.41420246354324e-05
-7.61523721938391e-07
-2.88746812580012e-05
-9.59212952518963e-06
-8.82237730674135e-06
-1.69099568935521e-05
-2.27150992147414e-05
-3.81225792520329e-05
-1.85775816836847e-05
-1.16249289274383e-05
-4.49120615896697e-06
-1.17890983374133e-05
-2.51971842639665e-05
-2.22733143161438e-05
-2.12065143222854e-05
-1.01356324573548e-05
-3.51223265444953e-06
-3.90503330876449e-05
-1.69974443470356e-05
-1.24084402921116e-05
-1.62516297553859e-05
-7.78602712698652e-06
-3.54178274985111e-05
-1.06572193828341e-05
-2.03379163446065e-05
8.13724148013283e-06
-1.1213182819933e-05
-2.05779074082812e-05
-9.58613727106789e-06
-2.25490500440663e-05
-2.12134235728176e-05
-2.78999678644379e-05
-1.32427491378014e-05
-1.76730582456116e-05
-1.72176473848504e-05
-1.35744155206868e-05
-1.51135192035916e-05
-2.17759933595961e-05
-8.4730340960366e-06
-1.11535508973137e-05
-1.39626620159445e-05
-3.18308199126367e-05
-1.0623128500751e-05
-1.8524075696848e-05
8.14534044263234e-06
1.72028520746743e-06
-2.6652317240147e-05
-2.39269232909362e-05
-3.28699794946127e-05
-1.9516088502023e-05
-1.0794197446308e-05
-1.05619441103241e-05
-2.15385239227654e-05
-1.99187734316526e-05
-1.50690411073305e-05
-1.04188236913819e-05
-1.16959486440967e-05
-2.6834670065041e-05
-1.24261115364615e-05
-2.02131271397101e-05
-2.12984021786564e-05
-2.9857155596769e-05
-2.07251426996193e-05
-2.23690696764671e-05
-5.42730742719718e-06
-1.92458992486249e-05
-1.16224821766002e-05
-2.00244176407632e-05
-3.05358071762311e-05
1.54330538039784e-06
-1.22921315812931e-05
-2.29581009806665e-05
-1.81942777152756e-05
-1.25191891650486e-05
-1.54746427156978e-05
-1.78245511603495e-05
-2.01266676880105e-05
-1.56908559176643e-05
-2.53704333550339e-05
-8.45405410903108e-06
-1.12271104264661e-05
-2.69975173719459e-05
-4.83431671130371e-06
-2.06386465938678e-05
-1.60531973628751e-05
-2.44198442732044e-05
-1.01566427033718e-05
-1.33024853765538e-05
-1.32189044217683e-05
-2.67081068428151e-05
-1.82289066324392e-05
-1.47900889909437e-05
-7.21595001804841e-06
5.84955876199787e-08
-1.71163238848402e-05
-3.9877669542847e-06
-1.17065962558103e-05
-2.65705912573863e-05
-1.15450755757546e-05
-2.12980654207215e-05
-3.04636160972781e-05
-2.82945012581055e-05
-1.21742606146031e-05
-4.02090847014778e-05
-6.19070121646683e-06
-1.96837759600476e-05
-2.28018984716141e-05
-1.66889352118279e-05
-1.5579699031441e-05
-1.43605215243027e-05
-1.17620352537657e-05
-1.9498064627454e-05
-2.93411691877674e-05
-4.17663388311185e-06
-1.197151275694e-05
-2.63311238417347e-05
-2.01074236725371e-06
-1.5890190107017e-05
-1.30469439537313e-05
-8.82071815956753e-06
-1.81808733476521e-05
-8.54532931634891e-06
-1.6953147875071e-05
-7.8155134922478e-06
-1.80382025312082e-05
-3.17312465046042e-05
1.49164541383714e-06
-2.08926815579622e-05
-7.08156521494932e-06
-7.00425674770395e-06
-1.77459467084693e-05
-2.36303984417727e-05
-2.04511265917972e-05
-1.92333987315947e-05
-3.90370232145514e-06
-7.66424902443029e-06
-5.94569823341484e-06
-2.338295800183e-05
-1.73943197070044e-05
-3.05816613624883e-05
-1.90827730737495e-05
-3.36315097240032e-05
-2.12748571182645e-06
-2.63178024766919e-05
1.5787594044383e-06
-1.48102054794079e-05
-4.73188687598419e-06
-2.40096960184194e-05
-2.88492242563376e-05
-1.81755288213515e-05
-2.97342721626001e-05
-6.78649765173974e-06
-2.5708074112354e-05
-2.79198572090488e-05
-2.30783353876343e-05
-3.63225695084732e-05
-1.05801637550206e-05
-1.2157767018459e-05
-1.50132135255423e-05
1.34641679408562e-06
2.43291636636091e-06
-1.28093648789003e-05
-1.55946708367437e-05
-1.98143211269641e-05
-1.54156311064403e-05
-3.40507958795059e-06
-3.05770617670178e-05
-1.27023472832828e-06
-4.00155547146959e-05
-1.66197113764304e-05
-2.18390611717137e-05
-1.97979122572208e-06
-6.64469282655058e-06
-2.49829889389246e-05
-1.73974342868514e-05
-2.66205473688179e-05
-2.05188634908227e-05
-7.60696755148542e-06
-1.71071202622332e-05
-3.88125460020905e-05
-2.21790579854446e-05
-5.44988440406675e-06
-1.4816394433466e-05
-1.07496827471248e-05
-7.80564440631706e-06
-9.4054607870289e-06
-9.04430022061058e-06
-2.09668645367098e-05
-1.11901290935347e-05
-3.22027552243104e-05
-1.82130279703864e-05
-8.51937536893498e-06
-1.67651309575182e-05
-1.54495427857073e-06
-3.0368106706225e-05
-3.18119416206388e-05
-1.40415044293889e-05
-1.40265778512094e-05
-8.01049709759992e-06
-1.34807491855891e-05
1.71283748316561e-06
-2.15069974352557e-05
-2.89296600562363e-05
-1.93536350936819e-05
-2.45711344511838e-05
-2.1636896364418e-05
-1.37512981602419e-05
-2.89670788332375e-05
-1.52461101173068e-05
-1.97276308398221e-05
1.57690932537484e-07
-1.47023227388825e-05
5.90116288886402e-06
-1.85578197340655e-05
-1.632577654648e-05
-7.79386296613109e-06
-6.15500944895187e-06
-1.28334413135355e-05
-4.33180691747938e-05
-2.21282622233264e-05
1.16138863949135e-05
-2.1728503161591e-05
-1.33763029139197e-05
-4.3936058988224e-06
-1.07417190188495e-05
-1.68203021245001e-05
-2.65878043107772e-05
-1.83158435597499e-05
-2.54763546452511e-05
-1.16243820303033e-05
-1.34268368372707e-05
-1.27521030134221e-06
-1.44773399104102e-05
-9.09150070327965e-06
-3.06073402373943e-05
-1.91914718803354e-05
-1.17907616683609e-05
-2.41597778107071e-05
-1.91043296714384e-05
-1.57796835253245e-05
-2.61281544009359e-05
-2.06602947301621e-05
-8.00351277083272e-06
-2.24905207169881e-05
-2.05589296528339e-05
-1.43103345745857e-05
-2.78357913037875e-05
-7.21758991650013e-06
-7.68053791854669e-06
5.14836615036277e-06
-2.30557407069259e-05
-1.51446718249342e-05
-1.31363121774396e-05
-1.35316450681551e-05
9.86383944521394e-06
-2.33233186723414e-05
-3.91102332866076e-05
-1.0604405064803e-05
-2.21016760890915e-05
3.76254867575609e-06
8.89755214948261e-07
-8.74896693853192e-06
-2.79872687493035e-05
-1.97454664959318e-05
5.81248835635119e-06
-1.13932722282727e-05
-2.09764676890364e-05
-1.06984708522483e-05
-2.56029019607127e-05
-3.16366032579377e-07
-9.33708038124835e-06
-1.82698824052011e-05
-1.4244684826758e-05
-2.05543815176583e-05
-8.88532802194792e-06
-2.15470003605748e-06
-1.91145767244919e-05
-3.17784965910558e-06
-2.44122250515755e-05
-1.72398557453497e-05
-4.69398645453555e-06
-1.77300112626208e-05
-1.98314119412837e-05
-1.00964833401974e-05
-2.45857809101652e-05
-1.83462432019054e-05
-2.27192972780766e-05
-1.80183906174977e-06
-1.97243639780158e-05
-2.12269501487243e-05
-2.14588370117612e-05
-2.55692032873135e-05
-1.67073222211302e-05
-2.5344092520201e-05
-6.57088416159669e-06
-9.38972199106891e-06
-3.44155658606995e-05
-2.33570544435037e-05
-2.19117759770797e-05
-2.00205095767197e-05
-1.44068231675753e-05
-1.31963088748473e-05
-1.01616099253125e-05
-9.96291589933231e-06
-3.0368542627106e-05
-1.80423846650268e-05
-9.06127066812272e-06
-4.87455223344635e-06
-2.89630179391067e-05
-2.40018139302641e-05
-1.4842300863782e-05
-2.6758564352711e-05
-1.0036313918133e-05
-2.24086115069203e-05
-2.77993760696283e-05
-8.31351838759436e-06
-2.69802927101406e-06
-1.93122351564553e-05
-5.03230451449066e-06
-3.14656411009346e-05
-1.52665152307089e-05
-1.27039231192722e-05
-9.23305216672915e-06
-9.91702080147009e-06
-2.53483710304044e-05
-2.09264679647024e-05
-2.06212226779084e-05
-3.3471658321929e-05
-4.21406295137957e-05
-1.86766983505316e-05
-2.09906884500982e-05
-2.15657502803284e-05
-1.72894460349156e-05
-1.93633611484051e-05
-1.76284112639092e-05
-4.81110538970212e-06
-2.54710333614489e-05
-1.78229228472955e-05
-2.65903871852304e-05
-1.36693775915154e-05
1.18581822008294e-05
-2.63664188806701e-05
-2.41425720314449e-05
-3.20957664374437e-05
-5.61748386937631e-06
-4.37902762652168e-06
-1.29994629606859e-05
5.88493495759667e-06
-2.04193987355283e-05
-1.09202821241097e-05
6.30055877681218e-06
1.10041673950043e-07
-6.03987927593147e-06
-9.54928776694715e-06
-9.38315281626488e-06
-1.68730610009088e-05
-8.73093620133615e-06
-9.28303126858297e-07
7.68080405907835e-06
-1.25393935484821e-05
-1.82408020121912e-05
-5.63835167756843e-06
-2.23592512909146e-05
-1.72586662078593e-05
-2.28098217067803e-05
-1.31728736837661e-05
-5.12774868727842e-06
-7.51216585194872e-06
-1.90060443828114e-05
-2.84917375983301e-05
-2.42124822747794e-05
-2.55187695082534e-05
-1.73760934144387e-05
-1.55016596034178e-05
-1.41331513053732e-05
-1.2571064965526e-05
-1.30158020787497e-05
-1.51860466636246e-05
-2.18499344935281e-05
-2.03495430594193e-05
-1.23512947252427e-05
-2.18993381718748e-05
-9.10091611028947e-06
-1.95760732204786e-05
-2.18147106555107e-05
-2.28975707326518e-05
-9.77058164229138e-06
-1.26302600167401e-05
-9.64834293338943e-06
-2.42487653276654e-05
-5.41118932995105e-06
-1.42720341411991e-05
-5.32184961381482e-06
-3.06873192020987e-05
-1.21670664732115e-05
-2.00373019449079e-05
-1.51680199272455e-05
-2.32538627899607e-05
-2.56059089904081e-05
-2.6108760062033e-05
-1.88592371193536e-05
-1.08833714564293e-05
-2.8767287383218e-05
-2.14651692567033e-05
-1.66237732377766e-05
-2.6278841854799e-05
-1.05200466132933e-05
-2.15725013608054e-05
-2.69132436024036e-05
-2.38249898710383e-05
-1.81856615886375e-05
-1.03354915417708e-05
7.92990387081995e-06
-1.74183393563543e-05
-4.23483869893865e-06
-2.24683763815454e-05
-1.93624784051979e-05
-2.39059453235613e-05
-7.72563354079408e-06
-7.84066715543402e-06
-1.39367949539781e-05
-1.78631957999534e-05
-1.36743513463218e-05
-8.45320808441701e-06
-1.52082775781751e-05
-2.239404219902e-05
-3.21386213025038e-05
-6.74239803288105e-06
-1.20547967729111e-05
-9.27621224438888e-06
-1.65168367528177e-05
-1.54711221491263e-05
-1.7341258750738e-05
-1.7895063814208e-05
-2.03818786862815e-05
-3.4051517765247e-05
-1.7509527299551e-05
-2.14182141027452e-05
-2.12059046780466e-05
-1.77717348542222e-05
-1.87708755563592e-05
-5.02353953599913e-06
-2.63358280257319e-06
-1.18437711828482e-05
-3.23965571121385e-05
-2.77887711391404e-05
-1.48000203192873e-05
-1.56332328666082e-05
-1.583863985885e-05
-5.79853140900566e-06
-8.91282877006253e-06
-2.45911274449816e-05
5.14087623686073e-06
-1.17313055869653e-05
-2.7774352113103e-05
-2.30205532861831e-05
-3.36932306157432e-05
-1.68248712747319e-05
-2.31832126088703e-05
-1.79619467673498e-06
-2.0029828979567e-05
-3.32608092371383e-05
-4.98147638053855e-06
-7.62413095465552e-06
-4.19113801460201e-06
-6.07005402839985e-06
-6.82574067768531e-06
-1.78753636255793e-05
-7.55226302249704e-06
1.07353976143811e-05
-2.45882253655599e-05
-3.78715617723937e-05
-1.03421906901044e-05
6.07585873799881e-06
-2.28908093137253e-05
-2.72139283512186e-05
-1.0861129752913e-05
-1.39530667518507e-05
-1.73533107418956e-05
-5.77218387121232e-06
-3.79923873515848e-05
-1.5646869637984e-05
-9.09187244247092e-06
-1.59090429735069e-05
-1.4386958913848e-05
-6.5825238937415e-06
-2.91236157116817e-05
-2.45581237367475e-05
-2.07259784553538e-05
-1.19854808083784e-05
-4.00803459121219e-06
-8.29578471590405e-06
-2.34940338304231e-05
-1.47958411635909e-05
-3.34575591888427e-05
-2.10190886424269e-06
-8.19378946794159e-06
-2.4624020263965e-05
-3.37864973068461e-06
-2.70744090394465e-05
-3.8176205736782e-06
-7.27546518547144e-06
-1.88324923837571e-05
5.75693414155649e-06
-4.41912198439772e-06
-2.48960539817047e-05
-1.56139622956087e-05
-1.54257109610484e-05
-6.39265260942584e-06
-2.76409536163008e-05
-1.17547730562531e-05
-1.23790220617102e-05
-1.19129430277073e-05
-2.23008455385331e-05
-1.64651100057614e-05
-2.97462058892814e-05
-1.05175956815329e-05
-9.6877146042214e-06
-8.40911912091287e-06
-1.25162737376154e-05
-2.57598022920662e-05
-1.85070045090414e-05
1.27396226419836e-06
-8.12029515157387e-06
-1.94998033667842e-05
-3.18755166674376e-05
1.17227606408736e-05
-2.12756860934418e-05
-3.22321738090478e-05
-1.06066550008178e-05
-1.93334978261021e-05
-2.14098209315428e-05
-1.51066554916145e-05
-9.23225983648793e-06
-8.9066194090582e-06
-2.3311019653005e-05
-1.34903641426066e-05
-2.20539914142611e-05
-2.38130905641018e-05
-1.10177323336607e-05
-3.31635913834727e-05
-1.11995500799163e-05
-1.97747696182282e-05
-1.86883479704773e-05
-3.30001555760162e-05
-1.97519459911607e-05
-2.4475113292404e-05
-5.44904395040257e-07
-1.72695040343726e-05
-2.53498166931445e-05
-1.7538331946345e-05
-1.3652889497371e-05
-2.04970665415631e-05
-2.80498271904769e-05
-1.97831537042884e-05
-2.16727429445004e-05
5.47300491241019e-06
3.39173576589617e-06
-2.43712316568361e-05
-1.85637833385971e-05
-2.47943801674666e-05
-1.06136180642406e-05
-1.10444327265969e-05
-3.79624113573821e-05
-1.74678531017146e-05
-1.02643859846829e-05
-8.07057424267945e-06
-1.10065666029343e-05
-2.1536003457076e-05
-1.21778579057002e-05
-1.11252757830437e-05
-1.71994746023054e-05
3.07653294068782e-07
-6.27638079219043e-06
-1.40474085182839e-06
-4.06711231105566e-05
-8.57953823524092e-06
-1.47450628117073e-05
-3.58192183009691e-06
-2.03497684548137e-05
-8.95036441096042e-06
-2.10413502961848e-05
-3.36850866443436e-06
-2.83730625966816e-05
-7.87078466997958e-06
2.3007378232519e-06
-2.6800749789032e-05
-2.69757005775936e-05
-4.66599448755123e-06
-1.56947557101015e-05
-2.40201384484394e-06
8.32641491706822e-07
-2.77936570340922e-05
-1.70815330942901e-05
-1.93415195086265e-05
-1.91135339074293e-05
-1.41693542586481e-05
-8.03878660569882e-06
-1.30751118053012e-05
-9.08540482824335e-06
-1.30376795163694e-05
-1.09184527436072e-05
4.7153476350583e-06
-1.84660890184229e-05
-1.03139447971319e-05
-2.50111190199119e-05
5.25128318683351e-06
-2.68249542423752e-05
-2.2348194686243e-05
-1.45658156068982e-05
-3.82956766634221e-06
-2.82316131863709e-05
-1.14187665941598e-05
-1.15332674028828e-05
-5.6361790272241e-06
-1.2850750476098e-05
-1.93877966740225e-05
-5.39014585571704e-06
-1.24538961741979e-05
-2.03490345161308e-05
-2.57624932960277e-05
-3.23835198664863e-05
-1.12532601455349e-05
-2.67154475601562e-06
-1.2285156816565e-05
-1.59774322132989e-05
-1.13381174917507e-05
-4.10257218806035e-05
1.05101877955429e-05
-1.46252795976023e-05
-3.23985482012363e-06
-3.87886697164991e-06
-2.49136758565704e-05
-2.5764815767907e-05
-8.96559941872903e-06
-2.11730977751579e-05
-2.35139434058311e-05
-2.70671701868856e-05
-2.37776217582202e-05
-2.06500899973606e-05
-1.59503869714427e-05
-2.13988211499858e-05
-9.33250561298936e-06
-9.79263435897228e-06
-1.66019233959731e-05
-2.52923369694954e-05
-3.15862051191026e-05
-1.92773880960634e-05
-2.25114015639751e-05
-3.35205504239616e-05
-5.6347278235739e-06
-3.72647429600243e-06
-2.10194885748123e-06
-1.92969918312132e-05
-2.63325027625071e-05
6.2429235986414e-06
-2.27056737276425e-05
-1.19356953628323e-05
-1.64246241171596e-05
-1.37400343958977e-05
-1.91595931856106e-05
-2.52324878591946e-05
-1.08069568862314e-06
-1.20548232152189e-05
-1.46831497479227e-05
-6.60072890344686e-06
3.85765773429934e-06
-6.46389578646506e-06
1.35623492671111e-06
2.47193380559193e-07
-1.31822110599419e-05
-2.87638386988225e-05
-1.31523060913928e-05
-7.65777879609337e-06
-1.19477273909358e-05
-3.14076173310737e-05
-1.61200712447343e-05
-2.32859056459587e-05
-2.14809332738646e-05
-8.98357306442752e-06
-1.92002091393766e-05
-1.53210987972927e-05
-5.46413196425021e-06
-1.32410487512603e-05
-2.58213810480255e-05
-2.28425921784765e-05
-8.54240417337491e-06
-3.07633711472745e-05
-7.99126039242458e-06
-8.36565067532501e-06
-1.15459905895524e-05
-1.40570055736463e-05
-1.7221284011641e-05
-6.19241266926881e-07
2.9078264460445e-06
-1.47117471201007e-05
-2.32855484800629e-05
-3.4196046552523e-05
-1.95392738000375e-05
-2.22787288523537e-05
-1.53163256077671e-05
-2.34226588258278e-05
-2.4377095046738e-05
-1.50103516166053e-05
3.41529983172523e-06
-4.32821393330204e-05
-1.3354524751989e-05
1.7765411582168e-06
-1.68232029589136e-05
-7.76916818862093e-06
-1.49293264799489e-05
-5.3067719291289e-06
-2.72809343885215e-05
-1.71232139806704e-05
-1.68361422242563e-05
-8.58162773351599e-06
-3.28214785686853e-05
-2.00043943196488e-05
-3.54131296209916e-06
-8.40707241540069e-06
-4.1549664563795e-06
-2.30409800788164e-05
-3.55714839720845e-05
-8.37798396812859e-06
-2.13207334006367e-05
-1.35403505311429e-05
-2.52903289030868e-05
-3.56960315328838e-05
-1.53701071588705e-05
-1.38548368825862e-05
-2.43743081162008e-05
-5.46939815903317e-06
-1.79207046379414e-05
-1.31150316253883e-05
7.1169047488289e-07
-8.82010077901963e-06
1.58061336016999e-06
-2.57693203885424e-05
-5.44119267617932e-06
-3.7267172310491e-05
-5.8723380808739e-06
-7.77362295814806e-06
-1.91146928609787e-05
-1.78456901827859e-06
-9.40672471504968e-06
-1.5211685890941e-05
-1.14492479842545e-05
-1.32965471460472e-05
-1.95188315871108e-05
-7.44192843073879e-06
-1.52721878364303e-05
-1.76605888128505e-05
-1.88502274120699e-06
-3.24810206034591e-05
-1.26029897546903e-06
-8.1140932294401e-06
-1.47814322713042e-05
-1.1423109349466e-05
-1.47553085194041e-05
-1.94397602268122e-05
-2.22514023110208e-05
-2.11574375125957e-05
-2.30397175942657e-05
-5.65504047399347e-06
-1.16325904660576e-05
-1.6564627860036e-05
-1.42604135541437e-05
-1.46694173450412e-05
-5.71081079169207e-07
-2.30156816156865e-05
-3.65073023481925e-05
5.73260634022358e-07
-2.2709950135637e-05
-1.49805540476074e-05
-8.94039192969117e-06
-6.32438855051937e-06
-2.63574508121866e-05
-2.10929336850226e-05
-2.31763571493049e-05
-1.44622445116541e-05
-1.73150904327733e-05
-8.52908736522875e-06
-4.84738667010575e-06
-1.78046903080861e-05
-3.32772944147855e-05
-1.38426836417967e-05
-1.34136993967802e-05
-2.94462806027932e-05
-1.06389075531561e-05
-8.26564566638109e-06
-4.05303043500949e-06
-1.59972285266758e-05
-1.89065897438996e-05
-1.63795104551288e-05
-1.69424022173822e-05
-2.39387221742964e-05
-1.38688170248756e-05
-1.58554596361409e-05
-1.96965420129275e-05
-2.11910428011605e-05
-4.89489501260771e-06
-3.09095989201784e-05
-2.10935942791042e-05
-1.86453185318349e-05
-7.77918904561526e-06
-1.01120759050657e-05
-2.58387236810606e-05
-1.00470582960972e-05
-3.31788869206403e-05
-1.03658370723794e-05
-1.45704618320526e-05
-3.48351157734555e-05
-2.41723298187245e-05
4.33814400414192e-06
-6.98767264896152e-06
-2.3500102049716e-05
-2.75059671791616e-05
-2.8767271732208e-06
-1.01741419932311e-05
-3.29457678042253e-06
-7.16387042091487e-06
-3.5626449057675e-06
-1.92250151617146e-05
-1.98229775041411e-05
6.45340413299398e-06
-5.29624721539086e-06
-2.64811621416122e-05
-2.21323537621266e-06
-2.6975906985353e-05
-1.69816114807881e-05
-2.04416784180625e-05
-2.4080710354236e-05
-1.04196744488047e-05
-3.26906221634552e-05
-2.42835690914055e-05
-2.56521425313336e-05
-1.41860484614271e-05
-9.46831915308529e-06
-8.86263703250412e-06
-2.45714099547085e-07
-5.03631307755262e-06
-2.13216723909115e-05
-1.76729718519476e-05
-8.91961205730067e-06
-2.79832275262255e-05
-2.06276368063237e-05
-3.43469514415766e-06
-1.51835653224495e-05
-1.94664817038071e-05
-2.75777132364229e-05
-3.15360827913155e-05
-1.81459622527167e-05
-2.50870703154447e-05
-1.75550332005444e-05
-1.74017513507318e-05
-1.70029717932e-05
-2.12702711363865e-05
-1.0519363086821e-06
-1.24097351252774e-05
-3.08245700662457e-05
-1.37088516517811e-05
-3.42234445367776e-05
-1.30736319604965e-05
-1.73662824485832e-05
-2.29241777862052e-05
-2.63233842555222e-05
-9.85801235039287e-06
-9.05556840122852e-06
-6.71451353474702e-06
-3.33767880132217e-06
-8.22716441417358e-08
-1.3274806603197e-05
-1.40113673644525e-05
-5.42140757910153e-06
-1.93111642199088e-05
-5.67660248462613e-06
-1.97338492838366e-05
-1.96843571197093e-06
-9.01279637652592e-06
-4.38165233753009e-06
-9.99101682046726e-06
-9.27254723094255e-06
-1.37922391248379e-05
-9.3001011406452e-06
-9.02911961845761e-06
-1.27466280385492e-05
-6.54070807229824e-06
-1.9056540348996e-05
-9.04857993439409e-06
-1.31258757480068e-05
4.92974080534024e-06
-7.73292344821387e-06
-2.16070223251892e-05
-2.8053770690154e-05
6.33224701898274e-06
-1.09726498391687e-05
-1.37328213894077e-05
-2.51702711518171e-05
-2.69958943918511e-05
-9.85027739747895e-06
-1.74912843987976e-05
-1.98163237354923e-05
-3.1303536576542e-05
-8.42003603554033e-06
-1.75262846907308e-05
-1.19902427438076e-05
-2.2063797625876e-05
-1.21500123749896e-05
-1.72839763854065e-05
-1.87758168658717e-05
-3.18935917561021e-05
-1.45087363282462e-05
-2.77437529983402e-05
-1.37341575840742e-05
-1.62437634397066e-05
-1.74620852115641e-05
-1.72227654109859e-05
-9.1602599137639e-06
-1.44327977317984e-05
-7.16827913106041e-06
-1.24611055819839e-05
-1.06141161518969e-05
-2.63409817677252e-05
-2.05054315969539e-05
-2.02429120817259e-05
-2.29683822015391e-05
-6.89210940628932e-06
-3.36695937550463e-06
-2.20906587447781e-05
-7.30841693101026e-06
-1.67875757107107e-05
-2.27717449869416e-05
-2.08401855173755e-05
-1.53215529359026e-05
-1.76708459463414e-05
-1.58814934385243e-05
-1.6951316188371e-05
-2.15416916915788e-05
-2.82988182786071e-05
-1.08527215455149e-05
-2.54275725688266e-06
-2.49001538602776e-05
-2.39996159942278e-05
-1.029683060244e-05
-2.14340955070605e-05
-2.86096995720152e-05
-5.44457256284643e-07
-8.26059758415298e-06
-1.15646751687192e-05
-2.13314808291707e-05
-3.83652355444499e-05
-2.2038718002952e-05
-1.37912587300352e-05
-1.54727258399208e-05
-1.33023271238113e-05
-2.07380507733961e-05
-1.95238022938506e-05
-1.11960530548594e-05
-1.13941071603278e-05
-3.36476999484516e-06
-1.97583924730686e-05
-1.70741412022067e-05
-2.03336996861766e-05
-6.14855627952e-06
-2.4473131216006e-05
-1.0788598174241e-05
1.1027699134157e-06
-1.44710639342226e-05
-1.06815337161705e-05
-9.1931255697864e-06
-1.11656112434073e-05
-1.46794054641633e-05
-1.88027586446959e-05
-2.82500677579633e-05
-3.68747303310572e-06
-2.39967719145679e-05
-7.28585159185955e-10
-8.62956805219227e-06
-2.09100139431972e-05
-2.12041167747832e-05
-5.85737775463163e-06
-2.32172937459022e-05
-3.21006344356226e-05
-2.20303998869206e-05
-1.35619032442846e-05
-1.62591099243734e-05
-1.66431914946226e-05
-1.67165777979437e-05
-1.15445891610635e-05
-1.75090009465138e-06
-1.15843969487148e-05
-3.92114110446492e-06
-1.96155254554777e-05
-1.69563125529965e-05
-1.83685006690317e-05
-2.46311533917907e-05
-6.89582935385358e-06
-2.09237191806471e-05
-1.1684219150038e-05
-1.96348329453984e-05
-1.36472653754026e-05
-1.31188124116231e-05
-1.54346060412262e-05
-1.23494934728385e-05
-2.7502340070719e-05
-2.46848974588576e-05
-1.98775322186383e-05
-2.58918204255056e-05
-1.23807262495747e-05
-7.92070794807271e-06
-1.01978750684537e-05
-1.10721643919622e-05
-7.45545799368669e-06
-2.7244744280451e-05
-1.85399173254117e-05
-2.67022083531143e-06
-2.40465391597303e-05
-1.45396021436998e-06
-1.01776107145807e-05
2.70304132117279e-06
-2.22549179596078e-05
-3.12403934098346e-05
-5.43964216416953e-06
-2.65560739821323e-05
-1.35222783898868e-05
-1.05421709626064e-05
-1.80682613377584e-05
-3.50179638908799e-05
-1.55841217555257e-06
-2.0758287961198e-05
-3.49754369442714e-05
-7.44427248386679e-06
-2.72389298784783e-05
-2.83628736537818e-05
-1.62678778548383e-05
-1.32672431124498e-05
-1.19672807069435e-05
-6.74476193303342e-06
-2.29388755836607e-05
-4.10619204612561e-06
-4.72041496473926e-06
-1.49782522123253e-05
-1.39778162853639e-05
-1.8508483165042e-05
-1.12130931745641e-05
-3.83089903530263e-05
-1.30101416073883e-05
-1.78974668451695e-05
2.2578469533301e-06
-9.16920393253788e-06
-3.36446505546887e-05
-1.63931677042637e-05
-2.05854129682996e-05
-1.05127648967961e-05
-1.56069462790815e-05
8.12411944258248e-06
-2.89195964529408e-05
-7.46443860727203e-06
-2.50194304494022e-05
-2.27848475932092e-05
-2.37570374315686e-05
-2.36099704212375e-05
-1.54467509490016e-05
-1.64729848080887e-05
-2.3925117904837e-05
-2.64012642003113e-05
-1.4950310548558e-05
-1.54316352639831e-05
-1.37694359863688e-05
-7.30689592903824e-06
-2.07818130908536e-05
-4.45301634929068e-06
-2.48440302237755e-06
-2.58015267136962e-05
-2.43877277499165e-05
4.35495740739492e-06
-2.95809383298095e-05
-1.6028236033856e-05
-9.40989680963916e-06
-2.47953147160639e-05
-1.37238013326276e-05
-3.07199764523632e-05
-6.4639502508368e-06
7.14383852783138e-06
-3.52897223331271e-05
-2.88353658536878e-05
-2.06448428362221e-05
-3.20853352538651e-05
-2.43680975329697e-05
-9.00731022703801e-06
-1.70762910005581e-05
-1.92366718669203e-05
-2.31479011171531e-05
2.23951425188976e-06
-2.51420487079756e-05
-1.59869888054133e-05
-1.21068345335393e-05
-8.38527763987152e-06
-1.45875126663632e-05
-7.13090933938958e-06
-1.76417005423727e-05
-2.34830054832523e-05
-1.63600533451333e-05
-6.35443680704689e-06
-2.66403583379048e-05
-2.50529244044558e-05
-2.22504073001939e-05
-1.02962380574537e-05
-2.1588201235206e-05
-2.24254023172345e-05
-3.53062043132925e-05
-3.06904255726823e-05
-1.49236809486328e-05
-1.78998217595121e-05
-1.03768269694426e-05
-1.70546177257778e-05
-2.55683848818148e-06
-1.65591911261913e-05
-3.33441497676598e-05
-8.22844271986924e-06
-1.0863618195736e-06
-2.06424919875726e-05
-1.84039869756404e-05
-3.74020630375075e-06
3.02496981076164e-06
-1.96315174496065e-05
-1.17311305622278e-05
-4.51981148982355e-06
-9.6525580692078e-06
-6.04995527945311e-06
-1.19519266524778e-05
-1.25475772050461e-05
-2.00636586923491e-05
-1.87717865033583e-05
1.79256933008952e-06
-2.30289184748488e-05
-3.05513240527296e-05
-2.51699767865848e-06
-2.07869030972711e-05
-2.39389260721342e-05
-1.24585763483327e-05
-2.49759905064581e-05
-2.49466757019715e-05
-8.39372034455213e-06
-1.31270444610982e-05
-1.82097580283168e-05
-2.94061698449991e-05
-1.3930846287577e-05
-1.46803389456483e-05
-1.73757746985036e-05
-5.65060922748602e-06
-3.59191491718852e-06
-4.87140263554802e-06
-6.01594210548453e-06
-1.26155497627915e-05
-8.66006210791408e-06
-1.98594317212059e-05
-3.31648907738358e-05
-3.62741542654884e-06
-6.85862364259492e-06
-2.26971567555904e-05
8.38454956429147e-06
-1.37534788239469e-05
-2.59131861486408e-05
-1.27133103586364e-05
-2.30592395786579e-05
-1.73249570717341e-05
-2.38535592690059e-05
-4.23759925964144e-05
-1.70451044536223e-05
-1.76795605492085e-05
-1.82382408211568e-05
-2.03542551733439e-05
-1.84062128242866e-05
-1.58532642154462e-05
-3.31483739056005e-05
-1.9341718281563e-05
-2.1909305689636e-05
-1.19872457675167e-05
-2.05687940542471e-05
-1.71268123242083e-05
-1.32157454385436e-05
-1.10308720299728e-05
-1.66473896174635e-05
-1.18320297630024e-05
-1.74906960847398e-05
-1.60404005652896e-05
-2.93263072467238e-05
-2.24004223153162e-05
-1.90652808074375e-05
-3.70798121002771e-05
-2.95567906419735e-05
-1.35431514910371e-05
-2.0016849523343e-05
-2.26752700865656e-05
4.15823730059198e-06
-2.23592129281178e-05
-1.96380187074366e-05
-1.60839473745827e-05
-2.61245749425576e-05
-1.10451457982148e-05
-2.28018017258726e-06
-3.37425192970553e-05
-3.53223152311897e-07
-2.02861860676156e-05
-1.39371164476109e-05
-3.37037690278431e-05
-2.91345119416603e-05
-1.63869792796091e-05
-1.32185475375447e-09
-8.33678974627398e-07
-7.90473335836515e-06
-8.09319415187988e-06
-2.96407082399534e-05
-1.00516828263685e-05
-2.21791345966663e-05
-1.25182350034756e-06
-4.38368458505893e-07
-2.08430182279944e-05
-2.44885257027302e-05
-1.71963150790838e-05
-3.17474177890065e-06
-9.04988864014215e-06
-2.66045375926975e-05
-2.16047593371244e-05
