# Supplementary material for: Research on computational propagation and identification of mine microseismic signals based on deep learning
Source: PLoS One. 2025 Oct 22;20(10):e0334641. doi: 10.1371/journal.pone.0334641 (PMC12543183; doi:10.1371/journal.pone.0334641)
Supplement: S11 Data — (ZIP) [file pone.0334641.s011.zip › 000101100002704.xlsx_0.txt_24.txt.txt]

-1.36718194345685e-05
-1.12073048589724e-05
-1.62714762688942e-05
1.83771955298206e-06
-2.57882781458357e-06
-1.81698956995509e-05
-9.00980555351406e-06
-1.08920536746811e-05
-2.4617847303389e-05
-1.7446422409338e-06
-8.03318257039805e-06
-2.63651030563433e-05
-8.06355856573692e-06
-4.09739414690491e-06
-1.3024081639233e-05
-2.39115960523093e-05
-1.42108945919353e-05
-1.65145291261785e-05
-7.13223645230526e-06
-4.56234902483766e-06
-3.08950018069874e-05
-3.05889667764548e-05
-8.82924547263718e-06
-8.81844111210329e-06
-2.10957244413501e-05
-2.28693220480365e-05
-1.93620252907685e-05
-2.55457732407732e-05
-2.79578176461801e-05
-1.50182030803042e-05
-2.22110034943266e-05
-1.3292946664918e-05
-4.23372895676414e-05
-1.88384002538743e-05
-6.71954257198627e-06
-3.30938789026842e-05
-7.85952965534036e-06
-4.11688917096033e-06
-2.45644573870941e-05
-2.56084772195694e-06
-1.66105401170819e-05
-2.26971185891872e-05
-2.11301742957851e-05
-3.47089342817701e-05
-2.60026862415599e-05
-2.77261971371218e-05
2.01979776812341e-06
-1.34149926086171e-05
-1.77721086260192e-05
-2.37561753592128e-05
-7.62985080027302e-06
-2.53356958222814e-05
-3.49736883208467e-05
-1.24535947010016e-05
6.05991723535953e-06
-3.11535364323963e-05
-2.09217993509838e-05
-8.76213974041975e-06
-1.20756344641685e-05
-1.37937120540889e-05
-2.61985897539128e-05
-1.83737437273116e-05
-6.98779377396589e-06
-1.17827491891362e-05
-9.99096727511216e-06
-1.4934996643149e-05
-1.37088946415999e-05
-2.00531137427254e-05
-6.95398232369964e-06
-8.8960170692021e-06
-5.54422714016601e-06
-1.69230894202655e-05
-7.1272680081102e-06
-1.03626038006489e-06
-4.48766636826798e-06
-1.79687437229881e-05
-8.08584426655161e-06
-8.64563254677095e-06
-1.50390463232323e-05
-1.21340645636052e-05
-6.72221494162748e-06
-1.13904202844862e-05
-1.16104510230892e-05
-1.26567645594715e-05
-1.89851869036426e-05
-4.89933511407076e-06
-1.13550527806048e-05
-1.81135174049735e-05
-3.60298170787991e-06
-1.87691036525451e-05
-1.64568636108609e-05
-2.26855362039882e-05
-2.0490304230446e-05
-1.93555016545031e-05
-2.64232798711179e-05
-5.83127864746921e-06
-1.93521989584413e-05
-2.03708973988495e-05
-2.14466097652685e-05
-1.49069022162981e-05
-1.41706172739259e-05
-1.83935361573628e-05
-2.08522838253779e-05
-1.86421693805496e-05
-1.48613033011429e-06
-1.17602937350295e-05
-9.77732639109942e-06
-1.61966188426072e-05
-1.13778310351494e-05
-1.48489452709728e-05
-1.57984996182763e-05
-2.2252748747982e-05
-2.12866290507747e-05
-2.19277350705972e-05
-2.48131157580128e-05
-2.41544061195552e-05
-3.10626953871953e-05
-2.53881029306409e-05
-1.5745050062192e-05
-7.03824155440418e-06
-1.9214656298929e-05
-1.33565390308558e-05
-1.77190878875219e-05
-1.77855593548496e-05
2.26914375239531e-06
-2.01282314945924e-05
-2.96473953968118e-05
-3.0133620903289e-05
-1.72407325654551e-05
-1.42279679321318e-05
-6.10750108567367e-06
-7.32020546347658e-06
-1.76176661022805e-05
-3.3905064269722e-05
-1.07165080247993e-05
-2.62876639124156e-05
-1.38461310405682e-05
1.35152111130413e-06
-3.02267016160638e-05
-2.44412345695912e-05
-2.67295288938456e-05
-1.93494492521573e-05
-1.98233395084469e-05
-2.17277243614102e-05
-1.23538378771115e-05
-1.47843191395395e-05
-3.40999414114306e-06
-1.43995216748484e-05
-6.12573040464527e-06
-8.64401968173703e-06
-1.37048395943801e-05
-8.70119431064382e-06
-2.45430534740614e-05
-7.33464795976275e-06
7.01624147531692e-07
-1.34314928309781e-05
-1.20747940666913e-05
-2.11189245715355e-05
-1.49623946655189e-05
-1.97325302391157e-05
-8.39107135907202e-06
-1.95455738478184e-05
-2.03470970907197e-05
-2.94609777417324e-06
-7.71409575404428e-06
-1.4918206230608e-05
-2.98844210385225e-05
-2.41728443199334e-05
-8.22293396076127e-06
-1.76461569127776e-05
-7.55985734732837e-06
-1.7789572575079e-05
-1.29972633997576e-05
-1.90156881283142e-05
-9.84271793242968e-06
-1.56235392444131e-05
-2.4031020904771e-05
-1.57171650735417e-05
-4.29376802908953e-06
-2.50586841500516e-05
-3.76193737426592e-06
5.01397718973385e-07
-9.86373876977627e-06
-1.11879069206501e-05
-1.77597109625719e-05
-1.67140857527017e-05
-3.05363713164534e-05
-7.26620446660773e-06
1.74066306442067e-06
4.34936629069973e-06
-1.08048404196012e-05
-2.0518604686446e-05
-1.62998724933726e-05
-1.63473038555036e-05
-1.91639608664366e-05
-1.88240790305661e-05
-9.70997899509207e-06
-7.80941776088732e-06
-1.64516705312979e-05
-6.92500123234107e-06
-2.20923739227068e-05
-1.5815862668125e-05
-2.22753262290247e-05
-1.0592642070432e-05
-1.85660213403715e-05
2.99843418906251e-06
8.62981418027331e-06
-1.04440068124063e-05
-1.05472098740887e-05
-6.90372677447939e-06
-2.12923399672145e-05
-1.50067121184134e-05
-1.01221309469998e-05
-4.13510467153802e-06
-1.30734506599746e-05
-6.03344132748591e-06
5.80213337327434e-06
-1.17088385322758e-05
-1.61490060837099e-05
-3.27916778949961e-05
-1.01426689696146e-05
-2.74694774369225e-05
-1.93393820311039e-05
-6.22555869839676e-06
-8.75432188491776e-06
-1.7840271545341e-05
-2.65032122452641e-05
-2.54890642408149e-05
-1.40908324384239e-05
-1.63800189926387e-05
-2.69601553789191e-05
-8.18978120358784e-06
1.52222874665349e-06
-2.51870320161489e-05
-1.66651858282729e-05
-3.11428462789295e-05
-1.08459170028622e-05
-3.36252374940437e-05
-1.41877424496566e-05
-1.63656918806093e-05
-2.96452570912315e-05
-2.62684699205954e-05
-1.5877822877982e-05
-6.09903447105702e-06
-1.62202351681272e-05
-1.15968195288281e-05
-1.77002494698395e-05
-1.31815833727396e-05
-1.21033617104203e-05
-1.5775788003378e-05
-4.8792216128018e-06
-1.26929309635714e-05
-1.72576042082992e-05
-1.28360187255377e-05
-1.99724339554103e-05
-4.18611810747787e-06
-2.0185082580182e-05
-2.10950136009371e-05
-4.22393448498153e-06
-1.26762571785373e-05
-3.00673108721499e-05
-9.08010641608222e-06
-8.80454764469916e-06
4.16593754586666e-06
-8.76810386204389e-06
-7.29817002956535e-06
-1.31181666540794e-06
-1.44122133558506e-05
-1.35899638906666e-05
-1.22801654395443e-05
-1.33257086140557e-05
-3.52804898949364e-06
-7.06134869715494e-06
-2.87852750623171e-05
-4.70469795475197e-06
-1.17333731162907e-05
-1.76458206684606e-05
-3.44071525927962e-06
-1.52466896870242e-05
-1.74275953764598e-05
-2.08560083622981e-05
1.49763427326891e-06
-2.1776945246958e-05
-1.21528910931436e-05
-8.22841728254656e-06
-7.62139670575249e-06
-5.46367214650491e-06
-1.10409114595298e-05
-1.91615888540042e-05
-1.39652806093813e-05
-4.99349062568444e-06
-3.52252430806866e-06
-7.34400747103756e-06
-3.11665167973942e-06
2.883393013445e-06
-2.49393645359743e-05
-2.31608082230127e-05
-1.98707761567673e-05
-2.15046220895571e-05
-2.18061478757172e-05
-1.69401910598214e-05
-4.14299123600096e-06
-1.24471089187688e-05
-7.76938041866877e-06
-1.43431036700484e-05
-2.73979885401542e-05
-3.94457172298937e-06
-1.57260931595042e-05
-2.83029578971436e-05
-1.67341041740493e-05
-1.10894730532069e-05
6.67067086818421e-06
-2.06302826650876e-05
-1.78154661622448e-05
-9.02058340061374e-06
-2.88393958046663e-05
-2.01759809262041e-05
-1.30618195931774e-05
-1.39373789631398e-05
-1.55456983579401e-05
-6.11457824837215e-06
-1.96944568167684e-05
-1.25694603472076e-05
-5.48243191877507e-06
-2.6501693693475e-06
-1.81842162904223e-05
-2.73451031870573e-05
-2.05008011364382e-05
6.67464499686465e-08
-3.01711537178266e-06
-2.78987982250971e-05
-2.47765595295266e-05
-1.97798112600814e-05
-1.72677084750883e-05
-2.03580907677659e-05
-6.78296434142021e-06
-5.98839825717606e-07
-1.06461358337388e-05
-1.83074074405388e-05
-1.20108489470384e-05
-1.36469147905909e-05
-6.23862440001305e-06
-1.54146438031837e-05
-1.32074688577489e-05
-1.57699805602564e-05
-1.37155651870064e-05
-2.67861559848816e-05
-1.98718060558275e-05
-3.05150196621941e-05
-1.69408434473925e-05
-1.0409145052117e-05
-7.32843995796999e-06
-1.40222932122362e-05
-2.9181461692358e-05
-1.29758987298705e-05
-1.79070891312959e-05
1.49328647728812e-05
-1.15738281473809e-05
-1.0388214729568e-05
-2.3800132630154e-05
7.87648048236368e-08
-1.59495919482401e-05
-2.12493430589324e-05
-2.55202359310285e-05
-1.88447589345352e-05
-1.68454655897392e-05
-1.4074885778931e-05
-9.35507076632764e-06
-2.27175187591291e-06
-5.42041537997038e-06
-1.09176810740754e-05
-2.30111433388749e-05
-9.08671682983262e-06
-7.28425363013522e-06
-7.09310439086737e-06
-2.72835287839697e-05
-1.76407935254487e-05
-3.5858352914943e-05
-1.25709005084696e-05
1.30939133779711e-06
-8.8888253797291e-06
-2.55869845412079e-05
-1.19332750635909e-05
-3.86068501465717e-05
-2.90228933457535e-05
-9.73193227636929e-06
-2.12178068154074e-05
-1.60748535140261e-05
-4.80525887224458e-06
-1.85423712148915e-05
-2.81582444362744e-05
-5.43039031398472e-06
-1.44065608430385e-05
-2.13138877147056e-05
-2.92066582610887e-05
-6.36420875835766e-06
-1.12995129484546e-05
-9.7879065340575e-06
-5.24826956926254e-06
-1.84877752747561e-05
-2.02632725599672e-05
-3.04121626820692e-05
-7.4889203659145e-06
-1.41013466402212e-06
-1.88385243879895e-05
-1.75810112402873e-05
-2.61413012667817e-05
-2.43874621775565e-05
-2.75110999247903e-05
-7.6002778883528e-06
-1.34704499528942e-05
-1.40606116667259e-05
-2.47522336494484e-05
-1.90204466916351e-05
-3.64954866151857e-06
-1.55134470618974e-05
-1.1930459556559e-05
-7.92110749339221e-06
-1.76750416173365e-05
-1.2653193398465e-05
6.9911702143724e-08
-1.66777484168548e-05
-1.79844690615369e-05
-5.95288988333071e-06
-1.17618526130091e-05
-1.42089423764949e-05
-1.98296012445754e-05
-2.39969794342152e-05
-2.81943563022811e-05
-2.9461649118668e-05
-9.5328823005344e-06
-1.51764118493146e-05
-2.91399535557946e-05
-2.19122698194983e-05
-1.43655347788728e-05
-2.81883305200746e-05
1.66878094783148e-07
-2.79993602232563e-05
-1.85552216039949e-05
-1.89209633187245e-05
-2.44481821646225e-05
-2.53330785204433e-05
-1.76934167241373e-05
-8.08982708153103e-06
-1.37196682396067e-05
-2.46880072599282e-05
-2.87794791492587e-06
-2.24456229008363e-05
-3.20267117110002e-06
-1.56752642433619e-05
-1.14809252677483e-05
-1.00441587930634e-05
-1.61998941206538e-05
-1.77363314863689e-05
1.2149824848015e-05
-5.49438525373492e-06
-1.24678256772608e-05
-8.90425222128439e-06
-1.0628341413373e-05
-2.40775169164902e-05
-1.08943209514888e-05
-2.58634898042539e-07
-2.19269503427638e-05
-2.23215120364031e-05
-6.77338150628159e-06
-6.54934007048259e-06
-1.93821929749902e-05
-1.30230995035679e-05
-1.92808158051134e-05
-1.40934450514934e-05
-1.92113977357721e-05
-2.02699353282223e-05
-1.94829503067888e-05
-2.23129949726631e-05
-3.4183111726523e-06
-2.44451598357897e-05
-2.50719603727697e-05
-7.34868751353947e-06
-1.70887067897072e-05
-2.17178721982399e-05
-1.36911740978135e-05
-1.77588085218802e-05
-1.56075853436897e-05
-1.43013233471887e-05
-6.46296058874143e-06
-1.03439383987255e-06
-1.72152246238633e-05
-3.0549914679814e-05
-6.01052600239683e-06
-1.25776372992844e-05
-3.09897591127176e-05
-1.9370483302502e-05
-8.82893212154795e-06
-1.77580992414982e-05
-1.42951322280589e-05
8.32947136857136e-06
9.27172332186066e-06
-3.03234358606165e-06
-1.54884708471902e-05
-2.87880161396979e-05
-1.27165704779516e-05
-1.81642087222511e-05
1.48425361435679e-05
-1.80142001918828e-05
-9.69877213945067e-06
8.22284677428378e-06
-2.32711261711152e-05
-1.43478740870787e-05
-9.66944144926333e-06
-1.90415376828317e-05
-1.66074309188503e-05
-1.02094432146673e-05
-7.699129100051e-06
-2.33973632524551e-05
-1.42004645213448e-05
-3.20260731697852e-05
-2.6661202888504e-05
-2.22892377997132e-05
-1.16418930048737e-05
-1.94660601271559e-05
-1.71654383458767e-05
-2.30005176779566e-05
-1.4404254268488e-05
-9.98160557794518e-06
-1.62076739014599e-05
-1.18466131525166e-05
-3.89424383522298e-06
-3.05780923961429e-05
-2.06071613429072e-05
-9.32338921824465e-06
-3.4669457195605e-05
-1.94286161893274e-05
3.90769586895468e-06
-1.50349936371881e-05
-3.20729896425474e-05
8.1802064498118e-07
-8.35100693701928e-06
-2.38008415103252e-05
-1.04009068690308e-05
-2.29281045400145e-05
-2.18877506479368e-05
-2.36190148250836e-05
-3.1010034188176e-05
-1.27151917677573e-05
6.76271048664101e-06
-2.63578848891282e-05
-6.43718336320821e-06
-7.81397691449496e-06
-1.49479539573804e-05
-3.75170512710429e-05
-1.35397707791367e-05
-8.48783250141745e-06
4.84571722495014e-07
-2.33136787712032e-05
-3.41032810277549e-06
-2.5031015228843e-05
-2.91626689388801e-05
1.33405912134848e-06
1.33581244750415e-05
-1.35410230487775e-05
-1.64734794728721e-05
-2.54277486137154e-05
-6.6147421989774e-06
-1.15806404364769e-05
-2.48519728616554e-05
-1.41955135406757e-05
-2.73352755993034e-05
-1.02392482715932e-05
-1.84143123950721e-05
-2.71308189614458e-05
-1.92668626948723e-05
-1.37806676037333e-06
-1.57053762845515e-05
-2.30763746906406e-05
-1.52224309740931e-05
-1.57132665036007e-05
-2.05177740804563e-05
-1.98233917638054e-05
-2.21693620276638e-05
-1.21014162908576e-05
-2.01011507867066e-06
-4.97005918973003e-06
-1.14766336934651e-05
-4.70271613976206e-06
-9.46384005503909e-07
-7.83425291813001e-06
-9.94442632824753e-06
-2.07534246078206e-05
-2.59310130241958e-05
-2.32102750566031e-05
-1.05050052072086e-05
-6.23825198713605e-06
-5.11631956566939e-06
-2.25020623886541e-05
-1.92675738628582e-05
-1.57817660021291e-05
-1.46020193500102e-06
-1.16387068379354e-05
-8.38990070661655e-06
-9.65959214786518e-06
-1.40764426197069e-05
-1.83404966468281e-05
-2.62225999442078e-06
-1.99354719609024e-05
-1.54320854314699e-05
-1.46758036948861e-05
-1.37043041880033e-05
-2.47829559974362e-05
-2.16741864731531e-05
-1.47388893047239e-05
-1.20879261518768e-05
-1.55685956923166e-05
-1.39466246811922e-05
-3.24181573665526e-06
1.92552148484133e-07
-4.5261892231181e-06
-1.33960690036313e-05
-2.0789416233595e-05
-5.0064756672997e-06
-2.15600417659137e-05
-1.23553501694786e-05
-2.22313871747163e-06
-2.32243683962306e-05
-2.16031640437814e-05
-2.91068573849003e-06
-1.07022305788271e-05
-1.94198869772208e-05
-2.54080589439743e-05
-2.39922539346217e-05
-2.79491966178264e-06
-2.2119346539179e-05
-2.11084125767198e-05
-8.75648178397957e-06
-2.64298046589698e-05
-2.07772845369997e-05
-2.1693226805028e-06
-9.26363142874258e-06
-1.635573553172e-05
-1.51915381475107e-05
-6.52111938829485e-06
3.69199339179235e-07
-1.67032801107112e-05
-1.30354527431056e-05
-3.04379354406053e-06
-3.32265062135768e-05
-2.38816704747695e-05
-1.95821515471738e-05
-2.33723190503633e-05
-1.85789629591532e-05
-1.08198448374818e-05
-9.47111346317548e-06
-2.59864245481109e-05
-1.26761267646688e-05
-1.99581831509496e-05
-5.3324481922252e-06
-8.87211018598477e-06
-1.52286233506613e-05
-4.60258601155787e-06
-1.1743053445668e-05
-2.29298582574074e-05
-2.88702750162355e-05
-2.00410559829986e-06
-1.03632285353341e-05
-1.27909085111598e-05
-1.59620387652179e-05
-1.52603446794915e-05
-2.00634745740771e-05
-3.04917093434361e-05
-1.85272743998215e-05
-2.45031262383073e-05
-3.32511748187709e-05
-2.69325413001786e-05
-5.27854340553894e-07
-8.86003986496748e-06
-2.90425753653164e-05
-1.57702847240301e-05
-1.51990055985826e-05
-1.23633146178e-05
-9.29634573977293e-06
-2.97264141616639e-05
-1.37730480271963e-05
-2.00246032066062e-05
-2.07041306157202e-06
-1.02463644728906e-05
-7.79391443588103e-06
5.63540612003697e-06
-1.77802094032732e-05
-3.04590022887537e-05
-1.36091960358985e-05
-2.12455760067012e-05
-1.35424790219978e-05
-1.37559835765831e-05
-1.22750210862813e-05
2.27317163251262e-06
-1.7994455792897e-05
-2.45749831498441e-05
1.55187410495817e-07
-1.35361778202422e-05
4.24029972324604e-06
-1.1810457760978e-05
-1.75009539995391e-05
-2.69110131703343e-05
-1.52238866888825e-05
-2.41814832025519e-05
-1.97119682955589e-05
-1.78716723334827e-05
-2.68307401106281e-05
-1.75926297023446e-05
-2.80349005948439e-05
-2.90024377965094e-05
-5.32026172106762e-06
-2.46984858881666e-05
-1.5640350241939e-05
-1.07198689080751e-05
-1.56427498912573e-05
-1.76965673649755e-06
-1.32345701863969e-05
-2.3187407609492e-05
-5.56692511460758e-06
-9.48710888928053e-06
-1.01101826383378e-05
-1.60720639745632e-05
-4.21432749340966e-06
-4.13957079692208e-06
-2.19565619800514e-05
-1.70609023484732e-05
-2.21880920365658e-05
-2.46600542947425e-05
-2.74185431839793e-05
-1.13949810710781e-05
-1.66026425521573e-06
-5.81953613616628e-06
-6.72455230777286e-06
-1.07329528863878e-05
-6.27125596636679e-06
-1.29679651638642e-05
-1.59846585934078e-05
-9.29262280399893e-06
-1.61504949508601e-05
-2.29549841873897e-05
-9.8223423944676e-06
-1.6002323770331e-06
-1.25322585570058e-05
-9.56331189246524e-06
-7.92519838878726e-06
-1.60797739925285e-06
-2.7661360092112e-05
-1.84195931022879e-05
8.60472686316576e-06
-1.09865917626578e-05
-3.16242360442154e-05
-1.29134055974762e-05
-1.40363194856215e-05
-9.07788186813302e-06
-1.96522629640608e-06
-5.36458044135913e-06
-5.13907373074733e-06
-1.49295513093545e-05
-1.87834187342561e-05
-2.3515805615919e-05
-1.92466066479122e-05
-1.25479267082363e-05
-1.69532878778646e-05
-1.78825495787711e-05
-2.0317505166621e-05
-1.49008965902028e-05
-1.58839834207853e-05
-5.5656691861781e-06
-1.40783423920999e-05
-6.44300142216851e-06
-2.04197136102781e-05
-6.54367269087097e-06
-1.29076798554101e-05
-1.87904586237231e-05
-4.88043534875677e-06
-2.13784950702435e-05
-2.16994141411309e-06
-2.71822247788169e-05
-6.40447489009382e-06
-2.28731885385767e-05
-1.08393547620428e-05
-1.69756714414031e-05
-2.39309212677881e-05
-1.48298665165326e-05
6.23305023518161e-06
-4.26293166552566e-05
-1.54151435117028e-05
-7.13107888785254e-06
-2.15491875821367e-05
-1.69827811033465e-05
-1.85105820947634e-05
-1.52096786230441e-05
-9.63000148117967e-06
-1.72255072201786e-06
-1.85002271910242e-05
-3.98521656895221e-06
-8.39155206284909e-06
-1.74298846570953e-05
-2.89963033695189e-06
-1.44390105690807e-05
-1.90169841097449e-05
-3.78971918455468e-05
-1.97030522468167e-05
-2.44599425635637e-05
-2.03386676452463e-05
-7.8067224597237e-06
-1.80359046034406e-06
-1.92105225408836e-05
-4.40978929622059e-07
-1.09556606215778e-05
-1.55057266115502e-05
-1.1691583892264e-05
-1.29741136105053e-05
-3.32270489195419e-06
-1.85160333580186e-05
-2.57408144800988e-05
-2.11327203907799e-05
-1.92615203029783e-05
-1.56821389697959e-05
-3.20437034306873e-05
-2.54905050715865e-05
8.499206941951e-06
-3.05780138795995e-05
-1.02079957208122e-05
-2.53010264390376e-05
-1.9668770254089e-05
-3.45858273949009e-06
-2.70983165433715e-05
-1.39664812162062e-05
-2.44662497777248e-05
-1.73785208016975e-05
-3.25761304110741e-05
-1.83106223893465e-05
-1.29456668095287e-05
-7.94008797427768e-06
-2.22210139431589e-05
-8.52808157422022e-06
-2.41247857461589e-05
-1.57770368181667e-05
-2.21628553158722e-05
-6.88667260722617e-06
-7.79636209377118e-06
-1.97530408832967e-05
-2.38280137728917e-05
-1.08080194698134e-05
-2.70361391229119e-05
-3.56992296703874e-06
-1.40988691173573e-05
-1.65687343355861e-05
-3.16596026929907e-05
-1.51101967489866e-05
-1.79889734574905e-05
-1.25168252708154e-05
-1.97829558320068e-05
-7.46920430518311e-06
-1.8561957817808e-05
-5.38199981213086e-06
-1.15093193841791e-05
-5.75067439402528e-06
-1.72194164178054e-05
-2.52953721198493e-05
-1.57999324111091e-05
-2.12158130980683e-05
-2.96748081614684e-05
-2.18021193505104e-05
-2.60613738652752e-06
-2.36321120853086e-05
-1.45510325966746e-05
-2.43478043646718e-05
-1.03500797500969e-05
-1.83783261366832e-05
-2.11096322184508e-05
-2.47065991368023e-05
-2.24851227367462e-05
-2.06328219239935e-05
-1.33438801616919e-05
-8.55414433409744e-06
-5.51910108133014e-06
-5.727452391509e-06
2.5458078101475e-07
-1.68657524829088e-05
-4.53448910082335e-06
-2.3587785327604e-05
-1.37846971043016e-05
-1.68332467285522e-05
-2.3292978596939e-05
-1.93581384126114e-05
-2.50976426803003e-05
-1.53402795327726e-05
-1.63415635828107e-05
-7.25579402175259e-06
-2.40610817865045e-05
-2.02542811581781e-06
2.93396498704511e-06
-2.10272266613387e-05
-2.59077765529253e-05
-3.046753325308e-05
-3.25304016940312e-06
-1.26166487407172e-05
-1.54461433357745e-05
-1.45176110283454e-05
-2.07878910265573e-05
-1.41899179227638e-05
-1.83147786899703e-05
-3.33332953743143e-05
-6.09117586649363e-07
-1.23927854830967e-05
-1.95890505016609e-05
-3.24040813836996e-05
-5.13523608239117e-05
-1.77522052561042e-05
-1.66399502182482e-05
-2.29287947303796e-05
-1.65033053543857e-05
-2.09816342505242e-05
-9.62536388562155e-06
-1.62383936973386e-05
-1.09379696813208e-05
-6.6076919342127e-07
-1.30176264122008e-05
-2.4349237490893e-05
-1.36292363069199e-05
-2.55811880389818e-05
-1.90331597958703e-05
-1.43435035543329e-05
-1.93162315520328e-05
-1.06035572790297e-05
-3.20159870639482e-05
-1.80549785928176e-05
-1.12617481733144e-05
-8.14288160454847e-06
-9.3363704158278e-06
-8.69144229890804e-06
-1.48942456005187e-05
-4.23747507704821e-06
-1.33954823681883e-05
-2.4365871659295e-05
-9.71687484332689e-06
-1.83950402324617e-05
-2.11193256273199e-05
-2.07040736020037e-05
-1.95893829593893e-05
-3.6123601353544e-05
-1.24016757905142e-05
-1.10366294954295e-05
-9.18445879713979e-06
-1.99056481703069e-05
-3.60209709198075e-05
-1.88011722119765e-05
-2.30078565387262e-05
-1.81834255496767e-05
-1.52697040246621e-05
-1.3198417926691e-05
-1.13984234971785e-05
-1.37224610388374e-05
-1.31678793061179e-05
-3.75016750201522e-05
-1.76168903269264e-05
-1.01999266078226e-05
-2.14587597571848e-05
-2.09394683869457e-05
-6.01233667562721e-06
-3.00942292003426e-06
-1.51111663013348e-05
-2.15178826182153e-05
-7.88994374029092e-06
-2.36100796182962e-05
-1.05464856862596e-05
-3.40477065601556e-06
-1.51550830557571e-05
-1.78176872229809e-05
-2.35013647207229e-05
-1.72581436116963e-05
-6.68057384111954e-06
-1.3369366852546e-05
-8.82042233610095e-06
-1.99178716966981e-05
-1.81787712614356e-05
-1.31719662778285e-05
-1.59795899636319e-05
-2.38265862693383e-05
-2.62296399498053e-05
-1.9519630850574e-05
-1.57635328111713e-05
-7.5780791778567e-06
-1.93608472522306e-05
-2.28200942383903e-05
-1.87827937358059e-05
-3.43454927406407e-05
-2.02200385898418e-05
-2.1047395087079e-05
-5.06078703264155e-06
-2.82460455465601e-06
-7.40201603801367e-06
-2.0660778412063e-05
-2.43039222428787e-05
-2.2123962064145e-05
-2.34852819484955e-05
-2.57005700082697e-05
-2.35091964552328e-05
-6.73130799469287e-06
-2.63557491897987e-05
-1.36325942732287e-05
-2.13995489419505e-05
-9.83502521122473e-06
8.25253518607481e-07
-3.00251931824734e-05
-1.86289661731456e-05
-9.65196012445349e-06
-7.73539003171359e-06
-1.28222360397365e-05
-3.68403329630521e-06
-1.71996130368791e-05
-2.31616957072061e-05
-1.52353464737116e-05
-2.77003242214298e-05
-1.88075152914964e-06
-3.88637767796834e-06
-2.54632957748563e-06
-1.94544173845939e-05
-9.72669811383536e-06
-1.95844199712596e-05
-2.1608928905267e-05
-1.43631181356482e-05
-1.46824993185133e-05
-1.85232571728386e-05
-3.41631633282755e-05
-2.19985716758498e-05
-1.25206577961652e-05
-1.85252651419314e-05
-1.34702448155886e-05
-2.41873837032817e-05
-1.67080006392415e-05
-6.80341755079841e-06
-8.11059539068728e-06
-2.01217612659913e-05
-2.04415601019373e-05
-2.08285107892716e-05
-1.50434344873041e-05
-2.3647520418852e-05
-8.09718088651273e-06
-1.46749812384079e-05
-4.44584958892263e-06
-1.45702134748065e-05
-1.83028661992648e-05
-1.74188898153211e-05
5.54499030815006e-06
-2.31488082325626e-05
-1.31272187862598e-05
-2.88020552968677e-05
-4.65601333405821e-06
-6.77964560913167e-07
-6.3802154016872e-06
1.99111243501837e-06
-1.84352281034176e-05
-2.14981903453918e-06
2.63694218858182e-06
-2.58787109624772e-05
-2.87409543259769e-05
-1.71851341996547e-05
-1.60672418564142e-05
-1.67941531999803e-05
-2.65304387036058e-06
-1.57774399783025e-05
-1.56236178462886e-06
-1.41291532827273e-05
-2.09016650227013e-05
-2.29908392784183e-05
-3.06827738466381e-05
-1.59016428019668e-05
-1.96059447492758e-05
-4.56809328713346e-05
-4.27009083712921e-06
-1.25799310094142e-05
-5.92528308409113e-06
-1.6464633779291e-05
-3.19636463408353e-05
-1.38203415231598e-05
-1.40020102354395e-05
-1.78959228124886e-05
-3.09024797849056e-07
-2.99643062340042e-05
-2.03106679783841e-05
-2.35729900786476e-05
-2.25420845676301e-05
-2.74193066408198e-05
-3.11835147773116e-05
-1.3973078213065e-05
-7.66661793230285e-06
-1.41566586698245e-05
-4.38950060290362e-06
-1.10642847995666e-05
-1.27882009269776e-05
-1.62572297144111e-05
-1.50628345353543e-05
-3.38908941766754e-06
-1.8299720482792e-05
-3.25839474248798e-06
-1.24036364837516e-05
-3.74672017572538e-06
-1.89982576090297e-05
-1.0779958437029e-05
-8.75575684807111e-07
-1.58184795110717e-05
-1.77538674317516e-05
-2.72615572337881e-07
-1.55906717283737e-06
-1.9268667565395e-05
-1.5128894243795e-05
-2.15091177993713e-06
-9.66676275601807e-06
-8.89949907281194e-06
-1.7356628325199e-05
-1.66754003873514e-05
-7.32399401986962e-06
-1.20695101112618e-05
-2.37293686489514e-05
-9.59067822043548e-06
-1.95500718164269e-05
-1.61693384198115e-05
-7.3788824903292e-06
-1.04935702121743e-05
-1.10751021384406e-05
-1.67750866957454e-05
-3.12210345737096e-05
-8.91723859482435e-06
-2.71291427321812e-05
-1.43350625273678e-05
-1.79022552321405e-05
-1.74944262160606e-05
-6.4873122012003e-06
-1.60982724751435e-05
-2.46220991872523e-05
-5.95764872266116e-06
1.0385957066994e-05
-1.37476236070854e-05
-3.36804654266766e-05
-2.47229599226652e-05
-2.59747390989275e-06
-1.90763961963103e-05
-2.35732451663095e-05
-3.50205375772278e-05
-1.38119002696344e-05
-3.92436037074453e-06
-2.91696328730249e-05
-3.41024502475329e-06
-2.50531407602072e-05
-1.49659917807436e-05
-2.09663639040984e-05
-2.64715324715436e-05
-9.00164196013604e-06
-2.3531042435579e-05
-1.40882579067962e-05
-2.44044343570113e-05
-2.13808466615436e-05
-4.29883020315353e-07
-1.11916603701564e-05
-2.17413052975761e-05
-2.48298053131513e-05
-1.08806923802501e-05
-1.3242014908944e-05
6.63223902958362e-06
-3.3054047436015e-05
-2.07513620925083e-05
-1.08612679402011e-05
-1.11398581206976e-05
-1.02613577000409e-05
-2.14287038798231e-05
-2.03022900849583e-05
-9.06920516884798e-06
6.4798235626935e-06
-2.35809999647892e-05
-2.36958370349851e-05
-1.3794292548633e-05
-7.72437071561134e-06
-3.43261365745432e-05
-3.60840446769933e-06
-4.64846254212185e-06
-1.63710540970695e-05
-2.308491651353e-05
-2.51735005067639e-05
-1.19294447937543e-05
-1.34660732969766e-05
-2.12601603544837e-05
-1.87454019685505e-05
-2.76606220342401e-05
-2.33927848942523e-05
-3.18968639194399e-05
-9.33332208145498e-06
7.32106048604383e-07
-8.19994969176042e-06
-1.13516007033746e-05
-8.54695506855267e-06
2.18349444131861e-06
-1.59865262904103e-05
-1.42652564610858e-05
-7.9699505840728e-06
-6.24438045511234e-07
-3.22200018227856e-05
8.18895153954848e-07
1.55171065905279e-05
-2.71230953896143e-05
-1.33740948584834e-05
-1.00036779483167e-05
-2.26483578296852e-05
-9.90319452061315e-06
-1.91386904411458e-05
-3.79256065293671e-05
-3.77311871732291e-06
-1.73433525823816e-05
-2.19828676245522e-05
-1.01901752191706e-05
-1.15048009194491e-05
-3.39637163508364e-05
-1.41089641481994e-05
-1.66725729481066e-05
-1.06479645990193e-05
-1.8377993446058e-05
-3.71935420446092e-06
-1.06913792388726e-05
2.84222860182601e-06
-2.57812558128274e-05
-4.80903476651739e-06
-6.75455725916959e-06
-2.95637314237866e-05
-1.29158380443396e-05
-1.8697508861008e-05
-2.04470906559246e-05
-2.29027758745441e-05
-1.01088393551963e-05
9.49896322192299e-07
-1.43205101555002e-05
-1.18109399548852e-05
-2.67145935813693e-05
-1.28909400014457e-05
-8.02579019460157e-06
-1.99909131731053e-05
-2.00292016153809e-05
-1.96376753254325e-05
-1.20423246037565e-06
-1.79596138649899e-05
-2.46014027097954e-05
5.41966489260026e-06
-9.66989662232978e-06
-6.80709031786287e-06
-7.66964363425752e-07
-1.72072359548276e-05
-1.26426293803906e-05
-2.1296995386022e-05
-2.38501343759665e-05
-1.23740047425163e-05
-2.1107640213113e-05
-1.92466888793284e-05
-4.03475814877513e-06
-7.9334637359542e-06
-2.04736101419872e-05
-1.96393934798098e-05
-2.38946695677163e-05
-6.22091325775973e-06
-5.23497247017302e-06
-3.87266837358033e-05
-1.85703991118282e-05
-4.95259360670034e-06
-4.05945139214352e-06
-2.73500237828987e-05
-1.53966602240037e-05
-1.5318535924379e-05
3.47451138547907e-06
-2.05094498678906e-05
-8.23083610273331e-06
-1.49369231125895e-05
-1.23927870053595e-05
-7.89021258988138e-06
-1.10813963384749e-05
-1.48499703355631e-05
-1.36907150734255e-05
-2.51667256795448e-05
-2.76370991870071e-05
-1.0870866628352e-05
-2.12764553271564e-07
-2.35070361580566e-05
-1.64882740665224e-05
-2.13371305536732e-05
-2.97123340980224e-06
-9.38588673136609e-06
-3.12211121512775e-05
-8.45619727930586e-06
-3.71420499899241e-05
-5.91688615954052e-06
-2.61714048091274e-05
-2.93871099641093e-05
-7.9091413521995e-06
-1.69038892092108e-05
-2.32184159472304e-05
-8.70866192740367e-06
-7.06601493623245e-08
-2.24890332191016e-05
-1.71577788110752e-05
-1.47079630796764e-05
-8.08551024077415e-06
-8.08728989818806e-06
-1.73880622456248e-05
8.66235857681583e-06
-1.92115247721243e-05
-1.23482404424659e-05
-1.0262499923361e-05
-1.39488374912621e-05
-6.82418745731512e-06
-2.48510544031866e-05
-2.51493521852377e-05
-1.18183768999649e-05
-2.69586022777489e-05
-7.93072191443859e-06
-2.15639149594947e-05
-3.18467338031826e-05
-1.26188321800317e-05
-1.2637712632826e-05
-2.83699190966445e-05
-1.41686727155875e-05
-2.6366792037402e-05
-2.09519983066582e-05
-1.71591714037699e-05
-2.67239505096651e-05
-1.54592027143971e-06
-9.06653803678939e-06
-2.37932216744093e-05
-1.18801549060842e-05
-8.35528236149694e-06
-2.60881554675658e-05
-9.91992817664196e-06
-4.07381302772233e-06
-2.56965436122803e-05
-1.40352441508216e-05
-1.01434002506435e-05
-1.45841726265346e-05
-7.19525877535492e-06
-9.02041219314824e-06
-7.50449011665687e-06
-1.56234205496079e-05
-1.43174133504305e-05
-3.3975082857306e-05
-2.2988526592174e-05
4.99228521709117e-06
-2.47071160561245e-05
-1.12508213790512e-05
-2.07870723529985e-05
-1.66070125915826e-05
-2.44986377513176e-05
-2.84626030091004e-05
-1.67233642641029e-06
-2.43601676066454e-05
-2.70284027355383e-05
-7.98937723090761e-06
-2.40570301031592e-05
-9.18591742527717e-06
6.14235463167024e-06
-1.76504227052392e-05
-2.82888699533793e-05
-1.30580243675946e-08
2.57196727118e-06
-1.21682417713921e-05
-2.60855114095328e-05
-1.85411460269469e-05
-1.16504966097578e-05
-1.51051002477483e-05
-1.58376829238409e-05
-2.72688831658072e-05
-1.57228710821868e-05
-7.1900974274441e-06
-9.80862019426654e-06
-2.70717581217242e-05
-2.56310986863538e-05
-3.19286756969301e-05
-2.79860319058093e-05
-5.58935190126451e-06
-8.81062343374966e-06
-1.65055315139547e-05
-3.05630256481489e-05
-3.27161769110864e-06
-1.96507520253849e-05
-1.50987049435981e-05
-1.47695567992357e-05
-1.1206923160242e-05
-1.42430118969384e-05
-9.27124607817293e-06
-2.48587600068537e-05
-1.54436312161559e-05
-8.95251400574124e-06
-4.76870687687186e-05
-4.38823087381804e-06
-7.64486185330279e-06
-7.08905896634324e-06
-3.42829896948621e-05
-2.90943522860554e-06
-6.95455894775159e-06
-1.86898213468851e-05
-1.3435151005709e-05
-1.62222367124517e-05
-8.28924031445906e-06
-2.41940264439097e-05
-2.63846656799754e-05
-2.56796332658919e-05
-2.1097163739408e-05
-2.04629814077479e-05
-1.23475239921271e-05
-1.10282383755628e-05
-1.15015981206971e-05
-1.38180069208231e-05
-8.20126486088216e-06
-1.50661380752734e-05
-1.0097796800013e-05
-2.52771196155942e-05
-2.01634633504832e-05
-8.65991802686839e-06
-9.6907702465231e-06
-2.47716620002978e-05
-1.34652540915427e-05
-1.74175763128775e-05
-1.86352844521986e-05
-6.33827744819641e-06
-2.61497740289666e-05
-1.32923992133825e-05
-4.1588990207662e-06
-7.47751007616148e-06
1.65415270896233e-05
-1.81218669822994e-05
-1.38858549182403e-05
-1.65425046220084e-05
3.43826221721265e-06
-1.69674519228461e-05
-9.22330132959261e-06
-2.06855423521897e-05
-2.03899977632061e-05
-1.08003561292962e-06
-1.53864291210186e-05
-1.13995489661327e-05
-1.05347154369003e-05
-1.43494877374509e-05
-3.16561853186012e-05
-7.56337713477755e-06
-1.23287404478277e-05
-8.31352170061588e-06
-8.48519211768481e-06
-5.22634910405594e-06
-2.71689879700688e-05
-1.60683856937141e-05
-3.16118499894078e-05
-1.7944171937471e-05
-1.29468731889256e-05
-3.19747786703846e-05
-2.21478389952873e-05
-4.83242095496041e-06
-8.00603046068267e-06
-3.69829791588177e-05
-1.53650682860599e-05
-2.1097109292394e-05
-2.6892139405571e-05
-3.50294041434603e-06
-7.33542776809364e-06
-1.92142614887913e-05
-2.36884627574967e-05
-7.78852026870794e-06
-5.55031957901075e-06
-6.54040105123073e-06
-2.64320778482751e-05
-7.91097898854211e-06
-2.81556057895699e-05
-1.21729820282774e-05
-1.11729339304921e-05
-1.63659197934803e-05
-1.7489330333467e-05
-9.40533037761369e-06
-2.95953896527806e-05
-1.96425083512887e-05
-2.07922234972215e-05
-1.15599828339573e-05
-1.96220895143727e-06
5.09433003971541e-06
-5.00574008907653e-06
-2.18972675787419e-05
-4.51714520730937e-06
-2.61512954475087e-05
-1.87920288333485e-06
-2.27247560429966e-05
-2.20777148465107e-05
-1.73913979125075e-05
-1.47350916610516e-05
-1.79237458689728e-05
-2.40805793425735e-05
-1.73681135479282e-05
-2.09336667453321e-05
-2.43754404871775e-05
-5.61127850526549e-06
-6.96257502662428e-06
-2.50890590033425e-05
-3.97152657342624e-05
-3.04959951118811e-05
-3.86727683843408e-05
-1.16667085589963e-05
-1.99257651167543e-05
-1.4353827770419e-05
-2.28852011009275e-05
-4.10637357798685e-05
5.21323730445687e-06
-1.42245937480846e-05
-5.00711578149648e-06
-2.52733089914398e-05
-6.63419258958334e-07
-1.11670429160256e-07
-3.49642688056331e-05
-1.17294221567871e-05
-1.18509152822387e-05
-1.38716610085916e-05
-3.61402583765654e-05
-1.64882828031231e-05
-1.03618514693204e-05
-4.86365743410186e-06
-2.75282798176312e-05
-2.07321985218055e-05
-1.3902922305985e-05
-2.93749958528039e-05
-2.52215006996155e-06
-1.94597381382832e-05
-1.57870849333697e-05
-4.02704900793506e-06
-7.89775710380231e-06
-1.94677866633163e-05
-2.35668156596136e-05
-2.37200464667869e-05
-2.04309024342077e-05
-1.81011039949512e-05
-1.16329176876365e-05
-1.39526702013605e-05
-3.20831019885126e-05
-1.54107363448702e-05
-2.41272167864698e-05
-9.97863545544316e-06
-1.3232771666728e-05
-1.49333758113097e-05
2.65908114603782e-06
-2.57568565117847e-05
-4.59408527301861e-06
-3.14395079742888e-06
-2.41625427956119e-06
9.6633877808508e-06
-2.96476599178913e-05
-2.05683158467211e-05
-7.46599017717096e-06
-1.9368418105386e-05
-1.60522631509629e-05
-1.33719493694061e-05
-8.12893885295656e-06
-4.83166269507648e-06
-1.10142460477951e-05
9.76337891359922e-07
-2.2573967956182e-05
-1.95020427979341e-05
-1.65011982619532e-06
-9.99415728351413e-06
-9.41624098568539e-06
-1.60498670617416e-05
-1.62949819332442e-05
-7.37345647703638e-06
-5.39656460173636e-06
-2.05423518247075e-06
-2.60204206720687e-05
-4.9185446797033e-06
-1.30494695471232e-05
-5.8058012757834e-06
-1.28267938564257e-05
-1.45070996822424e-05
-8.37533909241814e-06
-1.88601886239432e-06
-2.21366155866031e-05
-2.97542998577374e-05
-2.59824933196688e-05
-2.35081616162393e-05
-2.03775225256252e-05
-3.41676193529733e-05
-6.85983423259271e-06
-1.75963115050485e-05
-1.78078143001582e-05
-2.47764014559837e-05
-1.83656853225834e-05
-1.94358557883706e-05
-2.18820500970502e-05
-2.25223266104218e-05
-7.61525090790652e-06
-1.84387791308769e-05
-9.41037684152158e-07
-1.31025412416863e-05
-5.82146215689871e-06
-1.12956448012647e-05
-2.19470638319798e-05
-1.72395834050245e-05
-3.57622657427271e-06
-8.66321240782654e-07
-3.31805539682505e-06
-1.74185075553362e-05
-7.22322339049965e-06
-1.67293858748207e-05
-1.85846236086918e-05
-3.98506013761737e-06
-2.16403682227953e-05
-2.2616329417412e-05
-7.4512798764215e-06
-2.27966518137325e-05
-1.70921960172033e-05
-1.22404278451071e-05
-3.04267234458453e-05
-5.05771444907165e-06
-3.57957888815598e-06
-1.39687742347811e-05
-2.51440606255037e-05
-1.41200623107817e-05
-4.66626095417236e-06
-1.48339296286131e-05
-1.80006913866518e-05
-2.97507496570259e-05
-2.62654394268061e-06
-1.95951662516395e-05
-1.45451670221756e-05
1.8673683290329e-07
-1.26430478747182e-05
-5.35521163508621e-06
-2.41073057049525e-05
-9.91040360477635e-06
-1.3177238510764e-05
-1.64199295254957e-05
2.32119086468079e-06
-2.49971387852991e-05
-4.97427723431968e-06
-2.09344497507831e-05
-7.1446563261019e-06
-1.83391414005247e-05
-6.87102386035232e-06
-2.23515632406075e-05
-2.20384222483374e-05
-1.04281268827169e-05
-1.67182944287759e-05
-4.82251142225644e-06
-1.75996433944346e-05
-2.18098447583369e-05
-1.15730535995208e-05
-1.3110781558036e-05
-2.26498307679714e-05
-1.14249861682337e-05
-2.33644709090883e-05
-6.48177497840563e-06
-9.86485017285335e-06
-1.72588831288401e-05
-1.19263590330293e-05
-2.56810919407555e-05
-1.04079935303196e-05
-1.75160375292167e-05
-1.97830968272807e-05
2.66314866585906e-07
-7.13217749618657e-06
-7.75024122640929e-06
-1.85941227318321e-05
-5.38453583323738e-06
-1.73443907638023e-05
-1.87944925593505e-05
-2.18153031580148e-05
-1.12070203545984e-05
-4.81639638329423e-06
-2.74972651295602e-05
-7.7400106018046e-07
-1.14524008853716e-05
-2.55829454133386e-05
-1.94631956117256e-05
-1.16335292329999e-05
-1.57261843402892e-05
-5.19518046075599e-06
-1.02218200719307e-05
-3.38830381727454e-05
-2.56144660252151e-05
-2.64790735835371e-05
-1.85272104086652e-05
-1.48852384981943e-06
-2.160392956011e-05
-2.5465988616098e-05
-3.1189690714793e-05
-3.64502623792201e-05
-2.45898094123049e-05
-3.07396043750393e-05
-1.04122721050813e-05
-1.45603332747819e-05
-1.31784519243087e-05
-2.70336982272725e-05
-2.54227509903072e-05
-2.359298622679e-05
-2.09332092869205e-05
-2.14727403774266e-05
-1.72963070116523e-05
-1.92670412479762e-05
-1.71691911362642e-05
-1.28970049525812e-05
-1.37932466744689e-06
-1.26048743226358e-05
-1.56143792801168e-05
-2.10793044231597e-05
-9.42041768687395e-06
-3.30982399861085e-05
-1.38718368954214e-05
-2.87138274822465e-05
-9.18042958922083e-06
-2.39964751878083e-05
-1.20747583567911e-05
-1.67405032669423e-05
8.31512272307662e-07
-6.38514186819787e-06
-6.77089809635068e-06
-1.73114414739215e-05
-1.36885213539607e-05
-1.81032828020966e-05
-2.54536625870636e-05
-1.56833236095061e-05
-1.32120701540177e-05
-1.63221842035349e-05
-1.86240969816601e-05
-1.52764797993927e-05
-1.62447313099884e-05
-2.20137912084564e-05
-6.05075845847394e-06
-1.15053390086331e-05
-2.49091768670753e-05
-1.72275606073754e-05
-2.33305432465953e-05
-2.24563576240126e-05
-1.5494529242173e-05
-4.05903665469162e-06
-7.81759171641943e-06
-2.25250731862901e-05
-1.43890669942721e-05
-1.51270409118019e-05
-1.29463916421442e-05
-7.55244045642009e-06
-1.75042004003097e-05
-1.05339991290121e-05
-4.00802197364187e-05
-3.03158885990967e-05
-1.45825646511801e-05
-1.11852135331558e-05
-1.79532892130202e-05
-3.03817654394825e-05
-4.18373860768744e-07
-8.20621708170517e-06
-3.55271147254019e-05
-2.03893364362456e-05
-3.17626311915254e-05
-1.0919137627027e-05
-2.40088157188753e-05
-2.21261711078282e-05
-1.13128995938801e-05
-1.43783944562969e-05
-7.57531388795368e-06
-9.66904554198281e-06
-2.86146758188342e-05
-1.78525328078249e-05
-2.85867249097496e-05
-2.60668970258927e-05
-8.01642358066017e-06
-1.27156815324391e-05
-1.91972212559478e-05
-9.76892300174849e-06
-3.28311518303652e-06
-1.69432638627526e-05
-3.21091338069809e-05
-1.83328295433174e-06
-1.41631900549286e-05
-1.70317046429188e-05
-9.29356430436119e-06
-5.61435630198215e-06
-1.24739784601026e-05
-3.86543403132875e-05
-1.82420794760576e-05
-1.68255133400754e-05
-1.03877663319988e-05
-2.14450614713958e-05
-2.1728232880393e-06
-1.9110200572667e-05
-2.01070858980283e-05
-1.41977975610009e-05
-9.99193293322766e-06
-9.61608372553611e-06
-1.8103562571e-05
-1.58814946691396e-05
-3.68919688400395e-05
-1.36176208748754e-05
-7.54822316822656e-06
-1.64749301273281e-05
-3.04008016809993e-05
-9.38028506272106e-07
-1.08205232693636e-05
-1.26234401813189e-05
-2.57220696950994e-05
-2.26505936338356e-05
-2.08888870236591e-05
-1.51874125657029e-05
-1.37706837385835e-05
-8.94463773251069e-06
-1.85475600144112e-05
-1.46662976028906e-05
-5.58414029080016e-06
-2.26973661330236e-07
-1.41088918915044e-05
-2.96090221012777e-05
-2.38351319758806e-05
-7.73227153350566e-06
-1.13572339993692e-05
-1.01689670741003e-05
-1.76625412913051e-05
-1.25578341970563e-05
-1.73443433441989e-05
-2.84982790371728e-05
-1.88390251865756e-05
-1.33171123859037e-05
-2.03192906748866e-05
-1.66595572223787e-05
-5.57028242163853e-06
-3.36066699062438e-05
-1.8397696465196e-05
-8.46741160773058e-06
-5.53689176898444e-06
-2.27882198266553e-05
-4.27069027002511e-06
-1.46510792036151e-05
-1.40606163070485e-05
-1.45173345839868e-05
-1.81796344434899e-05
-1.44796903682244e-05
-1.40025400709565e-05
-3.27047549135839e-05
3.99318936989999e-06
-7.7247017971904e-06
-6.35178443790319e-07
1.25055116479412e-06
-8.08149583297435e-06
-5.71393840823532e-06
-1.9859141207331e-05
-1.79241188345561e-05
-1.72319875803075e-05
-3.67908845259408e-07
-5.55237530867937e-06
-2.20966094406526e-05
-1.04638205914676e-05
-1.03630555371662e-05
-1.78451248360014e-05
-7.63922420839531e-06
-2.93594083882951e-05
-1.37533914945339e-05
-1.6438841144509e-05
-7.61729275614343e-06
-1.85755648140866e-05
-1.64150075431671e-05
-2.19547397324676e-05
-2.11879130594181e-05
-4.3885760186933e-06
-2.37824987816786e-05
-3.40341952993948e-05
-4.97611740157881e-06
-1.58991310247708e-05
-1.98048215004428e-05
-2.30888693861196e-06
-2.30628055652503e-05
-1.96016070117158e-05
-2.1903667000875e-05
-2.71204790786304e-05
-1.49116461198442e-05
-6.30236632291802e-06
-1.27647837763617e-05
1.70466984073218e-06
-1.07253955675212e-05
-3.25635133299909e-06
-4.27445615420298e-05
-5.36423640795675e-06
-2.34924021616776e-05
-1.69987918907751e-05
-2.71466419324052e-05
-1.58943899057364e-05
-6.07948873441476e-06
-7.69088434808133e-06
-2.13603545994854e-05
-2.98813233190053e-05
-1.23451019922649e-05
-1.77043568291237e-05
-1.97128302090834e-05
-2.13989055461653e-05
-2.46185689719164e-05
-2.03766454662758e-05
-3.8933793743494e-06
-8.56457624651388e-06
-2.87029371599992e-05
-1.44310004248893e-05
-1.49150727050239e-05
-1.31267120777943e-05
-1.71777599767473e-05
-3.49471981444482e-05
-2.56179894795382e-05
-3.55892930290452e-05
-3.16290456959214e-05
-5.77432993765941e-06
-2.32838325563042e-05
-1.28909649354428e-05
-4.00593618794547e-06
-1.10082334980755e-05
-1.6421368345508e-05
-2.16813320023362e-05
-2.37172824647998e-05
-2.91125615254687e-05
-1.06516270263558e-05
-1.55295453167057e-05
-2.04504379003029e-05
-2.3819148993066e-05
-2.64694403795454e-05
-2.27359385201624e-05
-1.15937824925449e-05
-2.20238209441846e-05
-8.88120624832273e-06
-1.74882846969825e-05
-2.31724548773281e-05
-1.91390489262467e-05
-8.75632843566358e-06
-2.84653166455982e-05
1.90341502232118e-06
-8.60872608306519e-06
-2.01882806923265e-05
-1.6989642894333e-05
-1.61001485737592e-05
-7.63252622139968e-06
-1.53264142296494e-05
-1.51887542493572e-06
-1.49366804201743e-05
-8.65489561719605e-06
-2.74526117058408e-05
5.97910612019327e-07
-2.15028492122478e-05
-1.51797149309823e-05
-2.40971872886696e-05
-2.88668127980119e-05
-1.77950562941774e-05
-4.29934153740859e-06
-2.51882763893242e-05
-1.3141189121826e-05
-3.27778784259419e-05
-1.80817668223968e-05
-5.18223386803746e-06
-1.22039459151822e-05
-1.53628112350441e-05
-1.28771662241539e-05
-6.98926114297923e-06
-6.82039207629689e-06
-3.51644915967713e-05
-7.97872454408397e-06
-6.30665824732512e-06
-2.16103225181046e-05
-2.49456552273156e-05
-5.84155490756446e-06
-9.80985756361386e-06
-2.73476067896416e-05
-2.78928539645141e-05
-2.09178809121958e-05
-2.35994299332821e-05
-2.75246593493158e-05
-2.48587541102108e-05
-2.17829809861371e-05
-1.75746253624441e-05
-8.01271505027005e-06
-1.2343358642126e-05
-1.2213288357591e-05
-2.23473938481545e-05
-1.2378369166752e-05
-3.0649558884138e-05
-3.15196473368844e-05
-1.03584119079059e-05
-1.56429447757579e-05
-2.05824714817511e-05
-1.24481728555093e-05
-2.44915020293336e-05
-2.09100661557616e-05
-2.06185179385052e-05
-9.44154971580066e-06
-1.38096174892804e-05
-1.11088826815978e-05
-2.52017282613644e-05
-2.40024741417994e-05
-1.28040438879072e-06
-8.22844242256295e-06
-7.92593293386913e-06
-1.85720621886859e-05
-1.27926029721492e-05
-7.79550680889979e-06
-8.27865649715819e-06
-2.03899342892752e-05
-1.22067951679827e-05
-6.74867417466509e-06
-2.88414311981605e-05
-2.78360414670641e-05
-1.61412065438582e-05
-4.08797429845621e-05
-4.65273251082636e-06
-1.85463956605057e-05
-1.13480559341658e-05
-1.92997034014225e-06
-9.4622959199096e-06
-8.54524124648415e-06
-1.1021149180825e-05
-1.93770944255518e-05
-9.55746534496079e-06
-1.27788081369771e-05
-2.73655986186912e-05
-1.13854234189637e-05
-1.58769397057756e-05
-1.81818321178692e-06
-3.06877272093771e-05
-1.41110595579626e-05
-2.01224353879204e-05
-1.97320618021745e-05
-1.21643980578505e-05
-1.07521299381283e-05
-6.82594087245432e-06
-6.36098405638091e-06
-4.65724961857671e-06
-1.20730763972935e-05
-1.02406115893405e-05
-8.60140906464876e-06
-1.53013455115448e-06
-3.60218891785337e-05
-1.84669637303477e-05
-5.30885523104515e-06
-1.74750791803108e-06
-1.97299534883626e-05
-2.42829944243574e-05
-1.46893354598689e-05
-1.51341127439336e-05
-1.70965656948611e-06
-1.52061932649992e-05
-2.71617936150663e-05
-1.87749087127944e-05
-6.09544274394021e-06
-2.8087075057989e-05
-2.39243214385633e-05
-1.72595244963767e-05
-1.48345440913558e-05
-2.2325601471116e-05
-2.40635458948185e-05
-1.00741636581572e-05
-4.05497728317655e-05
-1.51800668825949e-05
-6.33026832734991e-06
-2.04143819364669e-05
-2.70499633117476e-05
-1.59868640924128e-05
-2.61937080134938e-05
-1.09115283113532e-05
-7.84719366537227e-06
-6.1402235654565e-06
-7.61584225591974e-06
-1.0482162516684e-05
-6.00265370953393e-06
-1.91494326548065e-05
-1.3972231814885e-05
-1.14128191047365e-05
-6.87477179047095e-06
-2.05918462923816e-05
-2.87925617553848e-05
-2.7002123408039e-06
-1.7526723436454e-05
-1.14798727752477e-05
-3.43241679628004e-06
-1.30851492258712e-05
-7.40722680961861e-06
-2.77375182372792e-05
-1.61418911646984e-05
-1.57155071018593e-05
-1.85682309405774e-05
-2.42294101668979e-05
-3.01264166243817e-05
-2.66745732478748e-05
-2.04694541161325e-05
-6.3122787160049e-06
-1.18572386133362e-05
-1.9074429546132e-05
-1.60423331513868e-05
-2.29806759939973e-05
-1.93687447216315e-05
-2.07756510394037e-05
-2.10106159545044e-05
-2.93400990012322e-06
-2.40159810145396e-05
-8.45222857891056e-06
-1.47550870139353e-05
-2.13761442662892e-07
-2.0177206477866e-05
-4.95584053281874e-07
-2.75497601093053e-05
-1.64885243070261e-05
-4.16042232527681e-06
-1.71943139901523e-05
-1.60870793825925e-05
-2.69132110420312e-05
4.59793017296516e-06
-1.66358365498463e-05
-3.70584272915632e-07
-3.19144902034308e-05
-1.75027032040788e-05
-1.32455209241268e-05
-1.59783796369202e-05
-1.18545321399814e-05
-1.54217290603e-05
-1.34551317468601e-05
-1.83345374979199e-05
-3.92020037312132e-05
-1.12964535934765e-05
-1.59411530411655e-05
-1.65879887757725e-05
-1.50323053285392e-05
-3.59828514238388e-05
-6.41228471277088e-06
-1.32117658284142e-05
-2.78652486619578e-05
-2.02831431773009e-05
-2.15110659303207e-05
-2.23725921969129e-05
-1.14051537736851e-05
-1.22029415333634e-06
-1.01827094516911e-05
-1.5698231912745e-05
-2.410883451154e-05
-6.14547294439745e-06
9.51576425073142e-06
-1.62917930168714e-05
-1.12949836854683e-06
-2.3722667301316e-05
-2.30870370836128e-05
-8.72657929253268e-06
-4.20899437327742e-06
-1.23303526947859e-05
-1.58763368912319e-05
-1.41947463605621e-05
-9.79392756390356e-06
-3.22624911025178e-05
-2.75520375322108e-05
-1.5245706272184e-05
-2.22668561498819e-05
-1.00091378714476e-05
-9.058698925665e-06
-1.972138653264e-05
-2.3496623355899e-05
-2.07602076134063e-05
-7.70485979553318e-06
-1.05925433782839e-05
-2.43154759682285e-05
-1.09126163494204e-05
-3.55849897326191e-05
-4.06909025967443e-06
-1.37070592391977e-05
-1.72417903589869e-05
-3.17849630122106e-06
-2.05716869374221e-05
-2.60242078384186e-05
-3.02749723450569e-05
-1.21938431932674e-05
-1.95331885602101e-05
-9.70687552231936e-06
-2.70439739357202e-05
-1.28230641839995e-05
-2.97630048373584e-05
-8.7824842528409e-06
-8.21614992710446e-06
-2.58152213862385e-05
-3.19365234640563e-06
4.50691586601003e-06
-1.25928397815318e-05
-1.31549157482821e-06
-1.194136484911e-06
-2.949342417412e-05
-1.87801952741526e-05
-1.66289260534449e-05
-1.88019623190657e-05
-1.72768864525191e-05
6.60011622706988e-06
-2.3456577855318e-06
-7.57845336533826e-06
-2.4093379264075e-06
-3.13557511340323e-05
-2.40464384533246e-05
-1.28664630196856e-05
-1.43659916578715e-05
-1.19876519697256e-05
-2.09154695437107e-05
-2.10317774278041e-05
-1.83746355566163e-05
-1.3081235102657e-05
-5.60285988218289e-06
-1.6947153269059e-05
-2.70116883218833e-05
-3.0902368344197e-05
-2.12409405169753e-05
-1.20315552671046e-05
-1.22926136984966e-05
-2.26085689579289e-06
-1.01796439926372e-05
-2.17097176538582e-05
-2.24663702108716e-05
-1.89713420254238e-05
-1.34036881094834e-05
-2.76357935357203e-05
-3.57300300806054e-07
-8.84147502284994e-06
-2.80256851443252e-05
-1.00293323848705e-05
-9.36457006326346e-06
-1.57367993090017e-05
-1.03271870542912e-05
-1.73811331279745e-05
-2.21227873363121e-05
-2.68357553839074e-05
1.36711042276719e-07
-2.05366726528383e-05
-8.87420592888275e-06
-6.67431342505434e-06
-1.75249122948296e-05
-4.88508065220077e-06
-1.45002474407326e-05
-1.66442781048145e-05
-1.38961037809664e-05
-3.83509399802549e-06
-1.60701476321159e-05
-7.70409217239397e-06
8.14848934435645e-07
-2.62900792852302e-05
-1.76877947374416e-05
-3.10199690720142e-05
-1.11187306315464e-05
-1.26569866076192e-05
-1.3323044494679e-05
-1.19590667351535e-05
-5.5591816976963e-06
-1.59648783070677e-05
-1.20124618192277e-05
-1.99753067500353e-05
-3.26484216863847e-05
-2.98504720272806e-05
-1.27759647420281e-05
-2.54783176108625e-05
-1.60234167288675e-05
-9.04903766529657e-06
-2.25750037513357e-06
-2.0887268110088e-05
-2.29196656263001e-05
-7.97753416444359e-06
-1.12036971535622e-05
-1.11895294253925e-05
5.82729232755804e-06
2.42152471799468e-06
2.48928629708268e-07
-2.49839133179303e-05
-9.4780567349577e-06
-3.75305254275569e-06
-1.53988760735455e-06
-1.97542749817715e-06
-3.34352346273332e-05
-2.41292142435381e-05
-9.46808836540978e-06
-1.52865932450535e-05
-1.56281594678869e-05
-8.08423582303962e-06
-3.0489632089065e-05
-4.26242367453038e-06
-1.742842332126e-05
-2.64728719944521e-05
-2.32107774919698e-05
-3.65449714825995e-06
-9.6696602868035e-06
-1.19912327960834e-05
-1.55112895357061e-06
-1.6099214104441e-05
-2.10427106804989e-05
-4.99190161547072e-06
2.8964833063699e-06
-1.45098303783581e-05
-4.51614088344117e-06
-8.4578109092102e-06
-1.40355724913161e-05
-1.19168407529708e-05
-2.24273425488952e-05
-6.16888103238166e-06
-1.81458835544352e-05
5.95459688683205e-06
-1.63336091685585e-06
-2.47522672886783e-05
9.12715004430069e-07
-2.78496385532851e-06
-1.30764148275617e-05
-9.64566336265893e-06
-2.89474350097474e-05
-3.37168196385794e-05
-2.17960138278338e-05
-2.5264600375301e-05
-9.02932142714078e-06
-8.11539493086131e-06
-1.36295049210951e-05
-2.49743620613252e-05
-3.49830147972814e-06
-4.34257296281556e-06
-1.51857506804723e-05
-1.50337420957767e-05
-1.29147246415999e-05
-3.04246693027182e-05
-2.00801712715315e-05
-9.83823392174664e-06
-3.75230813182574e-05
-2.14445677138512e-05
-3.28596962459817e-05
-1.49365382120299e-05
-1.40826196591417e-06
-1.19072647837206e-05
-2.59694823050299e-05
-2.3481740430959e-05
-1.83885186536e-05
-1.83944950697906e-05
-1.26318458021199e-05
-8.26240498575209e-07
-5.0837885800432e-06
-1.9341493425964e-05
-6.97300521626112e-07
-1.67667625017621e-05
-2.22472422515832e-05
-8.15006471852711e-07
-1.92987591367746e-05
-8.27660136036124e-06
9.1001030523728e-06
-2.64698620807508e-05
-2.72825775726944e-05
-1.50011622499055e-05
-1.7247773141149e-05
-2.47799417524567e-05
-2.58711828481707e-05
-1.31486935685314e-05
-9.23694494537952e-06
-1.05285114513157e-05
-1.98065530999981e-05
-2.438424922606e-05
-1.8604855664137e-05
-9.45895569203704e-06
-1.32020126898748e-05
-1.29706304246816e-05
-2.63950172067052e-05
-2.51305274690363e-05
-2.43381393728512e-05
4.60681433402201e-06
-2.02912192844956e-05
-1.33824904179387e-05
-2.44812742233509e-05
-2.80874740170871e-05
-2.31003764393927e-05
-1.84543214746286e-05
-3.80894649582334e-06
-2.66517124104616e-05
-5.86112769992083e-06
-1.17610512475328e-05
-3.68956823026163e-05
-1.89608969852753e-05
-2.46474127211033e-05
-2.20655979159129e-05
-2.27827078424805e-05
-1.85961961406579e-05
-1.02216328806135e-05
-1.78761697685182e-05
-1.49394116080823e-05
-1.64211976806007e-05
-2.45112114868294e-05
5.29832861183883e-06
-2.72066343817524e-05
-3.6236089346048e-06
-2.22414181881542e-05
-2.01550271798323e-05
-1.66009352717215e-05
-1.65745412528449e-05
1.50382331734713e-05
1.1945158541047e-06
-1.3865209829751e-05
-2.13676030606533e-05
-3.1640269512443e-05
-2.55873051153019e-05
-4.31179627133193e-06
-2.0916179219269e-05
-1.22972758301029e-05
-2.2118199057527e-05
-1.16565412569167e-05
-8.66793032083895e-06
-1.38096708068459e-05
-2.83100728357184e-05
-1.97980821236939e-05
-1.62475519105716e-05
-5.37484707941181e-06
-4.06709443730504e-06
-2.45456540095188e-05
-1.89873300307591e-05
-4.57209257305556e-06
-1.87217509025599e-05
-1.68637930154248e-05
3.19954699968299e-06
-3.01492406346688e-05
-3.62879802218462e-05
-1.14013028151106e-05
-4.92185772698687e-06
-1.98433319018631e-05
-2.71303596416762e-05
-1.6159281399594e-05
-1.7211900982302e-05
-8.02428038095837e-06
-1.81539646212554e-05
-2.01371431023289e-05
-1.13076620054283e-05
-2.39038322556287e-05
-1.38096096924607e-05
-1.4970431915356e-05
-2.15858277581592e-05
-8.0058659956145e-06
2.59570947276968e-06
-2.17896089199675e-05
-2.5237904916673e-05
-1.90923138423041e-05
-1.28894594376573e-05
-1.53420246490681e-05
-3.3330165134023e-06
-7.95188784691134e-06
-1.23673179132907e-05
-1.55227720916163e-05
-1.08772639306648e-05
-2.1300306127293e-05
-9.12621358625561e-06
-3.19148721259943e-05
-2.72299980830048e-05
1.31114621213357e-06
-2.75067983108492e-05
-2.88580945213867e-05
-1.90526733953025e-05
-2.10546316136651e-05
-4.16516038738861e-06
-2.46089603647738e-05
-2.63273425411312e-05
-6.6788369890584e-06
-2.15654591917391e-05
-6.77995362589608e-06
-1.12959360154984e-05
-6.67897831082788e-06
-2.05683779621817e-05
-3.08309626358511e-05
-3.47745666371282e-05
-1.47209481982169e-05
-2.28143614218055e-05
-2.54758427689577e-05
-1.50906895798478e-05
-1.57721924283296e-05
-1.98676235692753e-07
-7.20969716733887e-06
-7.21207876883251e-06
-2.39070749858408e-06
-1.96552315335271e-05
-1.50646118287116e-05
-9.25337972677778e-06
-9.90035718159691e-06
-1.01044285319339e-05
-7.3143818691412e-06
-2.76997671161519e-05
-1.02220771139129e-05
-1.39552917054482e-05
-1.57076535636431e-05
-9.30370975466455e-06
-3.32891744491696e-05
-2.49242798910941e-05
-1.66445524205073e-05
-7.79194047631259e-06
-7.73360581325915e-06
-1.61145323798672e-05
-6.29050976352268e-06
-2.13135416100464e-05
-1.85047882360923e-05
-1.0092111300623e-05
-9.83583691641453e-06
-1.93492523875486e-05
-1.26572982607531e-05
-2.25863552677487e-05
-1.46087464347439e-05
-2.30018008866766e-05
-2.16091744840097e-05
-4.86655405385698e-06
-1.83377847851891e-05
-2.00944781890338e-05
-2.30946020328517e-05
-1.58931712454341e-05
-1.95485123876065e-05
-1.36929202448248e-05
-8.17074549095436e-06
-1.26400282094378e-05
-9.42585008039092e-06
-7.31928853246113e-06
-3.06185559215488e-06
-2.20891928938054e-05
-1.5412921725828e-05
1.08983557206632e-05
-3.67651759560203e-05
-4.57040987117535e-07
-2.09405399179218e-05
-1.73682040933031e-05
-1.38302186821591e-05
-4.77898603912503e-06
5.94432041975214e-06
-1.85143584320582e-05
-9.21042914566576e-06
-1.91738244760102e-05
-2.28862912203815e-05
-2.13779064365606e-05
-1.69287449321699e-05
-1.7797642840279e-05
-2.79676910842218e-05
-4.85914602296075e-06
-2.14061655107628e-05
-7.00330491819438e-06
-1.0315708389115e-05
-1.98661474355838e-05
-1.24772008510112e-05
-1.6993002998327e-05
8.35292921948088e-06
-3.7255100035444e-06
-8.7948938534e-06
-7.40942194602376e-06
-2.44884993531806e-05
-2.09908540996293e-05
-2.15445396509385e-05
-2.57826717871001e-05
-2.27463470441079e-05
-1.34543866391407e-05
-1.63504868236065e-05
-1.42815817928244e-05
-1.74717186804888e-05
-2.30346245767681e-05
-2.83823798664178e-05
-1.32362856059788e-05
2.08443657313729e-08
-1.53406895082741e-05
-1.89324101908529e-05
-2.04134861156336e-05
-3.69454861917157e-05
-2.60262509344471e-05
-4.32705898279403e-06
-1.45169072505698e-05
-4.83445548784192e-06
2.19047836962747e-06
-1.12075401250868e-05
-2.53762248156117e-05
-8.71429860832147e-06
-2.61105700705484e-05
-9.81787183952614e-06
-1.60346832685757e-05
-5.71036379406953e-06
-8.73849134236872e-06
-1.49913082280291e-05
-2.38819281399282e-05
-2.41553862868116e-05
-6.40633405718664e-06
-1.77732663640908e-05
-1.60768566804955e-05
-1.45158809839718e-05
-1.49106612373156e-05
-1.51759948278348e-05
-5.90314747831805e-06
-9.37957229928344e-06
-7.03042686624539e-07
-1.97183359622932e-05
-1.90415092311872e-05
-2.10115619983103e-05
-2.52767737186092e-05
-3.51324684488848e-06
-3.10581160733417e-05
-1.45189715351456e-05
-5.11169477573416e-06
-2.66823470842823e-05
-1.92440694762092e-05
-1.88700751216049e-05
-2.19504288469554e-05
-1.39463016778251e-05
-1.77762813886321e-05
-1.04747728499805e-05
-1.58476889797359e-05
-2.32166616266561e-05
-7.49744765471942e-06
-2.13999436379184e-05
-1.08447547916869e-05
-5.83305773732419e-06
-1.01025245901544e-06
-9.11183552154918e-06
-1.79894786419918e-05
-1.08784029586845e-05
-9.40155755875545e-06
-2.03468295377747e-05
-8.70434846468104e-06
-8.05673520301929e-06
-2.57185818495299e-05
-6.52183255252399e-06
-1.81666172504207e-05
-8.93173983937159e-06
-1.92406973878362e-05
-1.64619527828007e-05
7.1256920415432e-06
-1.60667002137381e-05
-7.88124097499542e-06
-1.84575343538462e-05
-2.30523548612144e-05
-1.66508949106609e-05
-1.59843749857224e-05
-2.12257630457769e-06
-1.11836979993935e-06
-1.96196526680376e-05
-1.76778985318841e-05
-7.60581968781352e-06
-2.11320663372627e-05
-1.02534416709383e-05
-1.53171473406103e-05
-1.11954202418918e-07
-9.4434713732067e-06
-1.18811020856416e-05
-1.07434235802283e-05
-1.71603859339404e-05
-2.02690064443582e-05
-2.82601961354415e-05
-1.29408913314023e-05
-2.62345788769841e-05
-2.20425196255871e-05
-1.91270587914083e-05
1.5532150442743e-07
-3.61064957473807e-06
-1.9698098055129e-05
-2.20938192521417e-05
-1.29582200494495e-05
-7.1193455677626e-06
-2.0345406560638e-05
-2.12217078459386e-05
-1.15368257486845e-05
-1.54420689528235e-05
-3.13256636831939e-05
-9.63211963750972e-06
1.87067403305573e-06
-5.50069256436393e-06
-1.36362104993397e-05
-2.45307716766037e-05
-1.37128475567427e-05
-9.92280405970217e-06
-2.53149458209235e-05
-1.5549608272053e-05
-4.69426608456419e-06
-1.47334914654366e-05
-3.7221128090896e-05
-1.95259337276437e-05
-1.21239830256677e-05
-2.88705332009236e-05
-1.29518324677701e-05
-1.70688729041884e-05
-2.34238035459424e-05
-8.22401978906384e-06
-9.93141693241927e-06
-1.83213597077292e-05
-1.75476732576141e-05
-2.35118234240814e-05
-8.83316420109574e-06
-9.19516272602311e-06
-1.78247085914129e-05
-2.69438422712258e-05
-4.24726743924085e-05
-6.28420373694489e-07
-1.66837024967463e-05
-1.20081703618335e-05
-2.25084779582636e-05
-1.57745592778961e-05
-1.84258667513721e-05
-2.23422025062637e-05
-1.64813897947676e-05
-6.54465852699703e-06
-2.7920239603856e-05
-4.50224608883231e-06
-1.69564462199925e-05
-9.93575373100339e-06
-2.73097904409608e-05
-2.98998456576699e-05
-6.28514321945268e-06
-1.30628527501849e-05
6.36906166431439e-06
-2.81975320364768e-05
-8.24765093680382e-06
-1.07983442134663e-05
-1.39749404781894e-05
-1.72066558014889e-05
-1.46252318661361e-05
-1.47906299135984e-05
-1.89647672762699e-05
-2.64945248978717e-05
-7.10330989562518e-06
-6.20972805871627e-06
-2.47520190512285e-05
-1.64409181697991e-05
-2.52855700927172e-06
-2.4656337228592e-05
-2.14838872541544e-05
-2.57732417083789e-05
-1.78198169428822e-05
-1.04339473185622e-05
-1.19420285975331e-05
-2.51860234371438e-05
-2.50859863846827e-05
-1.82492463137591e-05
-3.58175684985965e-05
-5.71159165251758e-06
-9.04128974402943e-06
-1.43508717640536e-06
2.26334167362951e-06
-7.14474288001994e-06
-1.90500855675057e-05
-1.40063569612862e-05
-1.19660261225417e-05
-4.72222301269175e-06
-2.86308170541699e-05
9.61616391125061e-06
-2.3878149906515e-05
-1.49517893486527e-05
-1.38164308244273e-05
-1.39760392298521e-05
-1.22033065601271e-05
-1.98572983449417e-05
-1.78637080956529e-05
-1.48265014177764e-05
-2.41899891864402e-06
-1.0034281645387e-05
-1.9591689025335e-05
-2.64158344161624e-05
7.05069422869203e-07
-2.20200310293049e-05
-1.91367339409013e-05
-1.4178671636461e-05
-4.99845516968888e-06
-1.00768200490001e-05
-1.14559729803104e-05
-1.3985029417971e-05
-1.88210471483973e-05
-2.24688048004576e-05
-1.17403037564156e-05
-8.34041616462345e-06
-1.04119612496021e-05
-1.102695998709e-05
-3.13979584735014e-05
-5.41308283292252e-06
-1.7452757772534e-06
-2.1546346679485e-05
-2.1067514301529e-05
1.5305883566491e-06
-1.19086789733292e-05
-7.26063807484857e-06
-8.66060593017953e-06
-9.00783307131592e-06
-3.14645838701757e-05
-1.3868031117043e-05
-9.59916731941205e-06
-1.02440094713375e-05
-4.6766160579334e-06
-2.2797142004891e-05
-1.66825554138736e-05
-1.43695588177928e-05
-1.31090072250843e-05
-1.67180712408634e-05
-5.17699533997096e-06
-1.2202381436392e-05
-4.90385424855558e-06
-1.29470008364074e-05
-1.1684447845894e-05
-2.00319780829253e-05
-6.54628036792995e-06
-2.1867559884089e-05
-2.39689837025239e-05
-2.51484795058494e-05
-1.57412139075417e-05
-2.76197598332112e-05
-1.60374709332444e-05
-2.56454728400167e-05
-2.24205162797663e-05
-1.86648685846826e-05
-1.20234290282236e-05
-1.00556057629821e-05
-1.49501367483547e-05
-2.48762285684117e-05
-9.11095855323753e-07
-1.13823148298215e-05
-1.3703637319162e-05
-1.96983536138428e-05
-1.01874464094665e-05
-2.12774423044877e-05
-1.91235952881707e-05
-2.99325466648698e-05
-2.84794213193257e-05
-2.03592453537483e-05
-2.05980090434786e-05
-1.69944858300266e-05
-1.94715324888402e-05
-1.9668869079747e-05
-1.34342952277776e-05
-1.50334477059972e-05
-1.64250980885822e-05
-8.88601465459633e-06
-7.55890785973406e-06
-3.13979615415843e-05
-1.02000267037565e-05
-1.69709306864008e-05
-1.97398097808789e-05
-2.79411933352346e-05
-3.24090164008941e-05
-9.50877310747961e-06
-1.97796150021121e-05
6.60582607991297e-06
-6.65257726987321e-06
-1.87541085038322e-05
-3.13551919451871e-06
-1.72783016603035e-05
-1.67356274809765e-05
-1.84179397169767e-05
-2.83319361106135e-05
-2.85178017951976e-05
-1.44979523859821e-05
-1.97346014693834e-05
-1.56008545544996e-05
-6.568974341126e-06
-4.29851256040361e-06
-1.63962705671505e-05
-2.24313277901414e-05
-2.08920079535109e-05
-1.36539016378799e-05
-2.39882253585572e-05
-1.80209782724934e-05
-2.25308672874663e-05
-1.06470149726994e-05
-1.15451566213511e-05
-1.21769027299666e-05
-1.25247770463605e-05
-1.88230690769328e-05
-1.75031651380232e-05
-2.57046323047473e-05
8.48349441052893e-06
-2.89003243634915e-06
-2.64466617340157e-05
-3.50903361379496e-05
-1.44868002679372e-05
-1.94699500526242e-05
-2.84379976893651e-05
-2.94476825085546e-05
-1.90138351404874e-05
-2.24212198414471e-05
-2.18803720839743e-05
4.59941626999253e-06
-3.65860691415219e-05
-2.47098821058419e-05
-7.80761946287843e-06
-1.58277301698828e-05
-1.12341252450886e-05
-8.07102579616894e-06
-8.3970793353358e-06
-2.88474786477156e-05
-2.63389345787268e-05
-1.51092471591096e-05
-2.64841595113166e-05
-7.33792628524184e-07
-1.451954780156e-05
-2.82134745336522e-05
-1.7239083427457e-05
-1.945331169249e-05
-2.27877464162483e-05
-1.9504454217704e-05
-1.9663625524226e-05
-1.65445136262879e-05
-3.29498445189343e-05
-1.17089171298441e-05
-4.30556229271502e-06
-1.86537981625475e-05
-1.41735437511528e-05
-1.40781877496481e-05
3.17713777012976e-06
-5.78635788120244e-06
-3.23490760420321e-05
-3.12637836521971e-05
-1.6831771634901e-05
-7.62710994269511e-06
-2.74877571946955e-05
-2.15297409756912e-05
-1.42306400959597e-05
-1.58316048535675e-05
-1.85206690499747e-05
-5.68353856155504e-06
-1.64962812308537e-05
-2.35475809901545e-05
-3.12050615143372e-05
-2.38014893528999e-05
-1.39983042480514e-05
-1.36382743510376e-05
-1.76973801859583e-05
-2.98926763305341e-05
-1.97798679193063e-05
-2.94211700797008e-05
-1.99652506123103e-05
-1.59665412877688e-05
-1.54610707421549e-05
-6.62111128254987e-06
2.06464618671667e-06
-2.56705872223715e-05
-2.36428444141103e-05
-3.56575340220085e-06
-1.48824263215687e-05
-1.57075900962621e-05
-1.68230322294884e-05
-1.66888474909646e-05
-1.56247931675493e-05
-2.65364890805796e-06
-2.22012208027361e-05
-2.58904572144443e-05
-1.29696468801384e-06
-3.03193557963282e-05
2.44977088970672e-06
-2.97595125696954e-06
-5.33365243011994e-06
7.92651795637238e-06
-2.62573786821838e-05
-1.82648818759826e-05
-2.06103838735081e-05
-2.1453342632923e-05
-1.63368776557539e-05
-1.51856012381804e-05
-9.70641385357649e-06
-1.57718698902928e-05
-2.11821177381258e-05
-2.67015707349727e-05
3.39785374465001e-06
-6.6780425407833e-06
-3.2325204113028e-05
-2.2353316050345e-05
-1.90836524405716e-05
-1.58653424959787e-05
-1.70342065236437e-05
-2.01478286583533e-05
-2.25427818727623e-05
-1.01296390111057e-05
-2.03747365746117e-05
-1.81701460725607e-05
-4.48222894542678e-06
-2.74139003266469e-05
1.42265348740969e-06
-1.18742318589799e-05
-3.23079068382873e-05
-2.79755108153149e-05
-1.75021426761837e-05
-1.60013016737019e-05
-6.06748532052419e-06
-1.07307784465807e-05
-3.12692628435583e-05
-7.38049308758137e-06
-1.82512033731669e-05
-3.36728271779358e-05
-3.27357911372478e-06
-9.00133011289194e-06
-2.93479660909461e-05
-1.69991332766463e-05
-9.70233904865469e-06
-3.10404353072919e-05
-8.25770724815966e-06
-2.16103643140084e-05
-1.08662314481009e-05
-6.96637295127597e-06
-1.05565592457579e-05
-1.54864721176441e-05
-2.42517168664425e-05
-1.85566630416635e-05
-2.90201578474083e-05
1.71014672356241e-07
-2.67422622265921e-05
-7.56650029693942e-06
-1.36925353407909e-05
-2.00743473698716e-05
-1.17435238858318e-05
-3.17592230865954e-05
-1.30397790435667e-06
-2.1675350891105e-05
-1.91311506736258e-05
-1.99004529622024e-05
-1.84098283107958e-05
-1.91484880418096e-05
-1.65076558805977e-05
2.12880905329554e-06
-1.64125252076683e-05
-1.91285830824436e-05
-1.37846104347348e-05
-1.36412823501097e-05
-1.86221762120898e-05
-2.23905091583007e-05
1.8655281790127e-06
-1.14381623730946e-05
-9.05709074872515e-06
-2.04848715284571e-05
-9.84787442538309e-06
-2.03457094454885e-05
-9.70196254249025e-06
-1.69406040315839e-05
-1.80295963988166e-05
1.1440248594926e-05
-7.36306341790342e-06
-7.89204193111197e-06
-9.2117103419169e-06
-1.09150498295164e-05
5.25205785531261e-06
-2.25164975850651e-05
-3.04742214040395e-06
-1.80075494815432e-05
-3.40349968618541e-05
-1.07363733913736e-05
-2.01792125683383e-05
-2.20449780045925e-05
-1.44360547433896e-05
-1.31051375702276e-05
-8.41972977252714e-06
1.98335438265264e-06
-2.51775900819522e-05
-1.83804725972682e-05
-1.3684415533606e-05
-2.07556653040083e-05
-2.56572655061556e-05
-1.03957314312572e-05
-2.21102262888345e-05
-1.18465683964267e-05
-3.17428312771973e-05
-1.75445599783677e-05
-1.88313207294099e-05
-2.97693792363091e-06
-2.74363314528436e-05
-1.91411708747257e-05
-2.10979976442789e-05
-2.11453044059682e-05
-1.77946491534375e-05
-2.00577190490657e-05
-2.41279070165378e-06
-1.8505873376496e-05
1.05398899464791e-06
-1.70305597265416e-05
-1.71947954422579e-05
-3.16493845449312e-05
-1.28258827253776e-05
-1.57541105783923e-05
-3.69535977050855e-06
-2.64474240311811e-06
-2.15607991110784e-05
-2.06358643995384e-05
5.55943268256123e-06
-2.47513952227881e-05
-1.30384259236703e-05
-2.52360641238102e-05
-1.17396325711872e-05
-2.55170767067853e-05
-1.55729489468494e-05
-1.94211010964398e-05
-1.45429934553881e-05
-2.05270992133349e-05
-1.87141996887794e-05
-2.14833295099449e-05
8.76676288963e-06
-4.17194825314624e-06
-2.76294451344273e-05
-3.45552114785676e-05
-5.14171657369421e-06
-9.89317707024616e-06
-2.71318081485819e-05
-1.12337345653516e-05
-1.79430624661231e-05
-1.13104036570642e-05
-1.76813418094143e-05
-1.22235239844732e-05
-2.02459710375507e-05
-1.01682191987386e-05
-1.6489414880227e-05
-2.64963894751749e-05
-1.64291388654455e-05
-3.59993112677394e-05
-1.40177761672892e-05
-1.25174440920743e-05
-2.21051036864145e-05
-1.37724397741953e-05
-1.08466137687408e-05
-2.84423836253076e-06
-3.12200069884746e-05
-1.22319987516465e-05
6.58926482214377e-06
-1.69740135918417e-05
-7.05386223780883e-06
-1.97446996963018e-05
-2.68299844183009e-05
-2.19241376372594e-05
-2.13433363193646e-05
3.58383033704819e-06
-3.42084579014855e-05
-4.99990981411204e-06
-1.27452784807091e-05
-1.07101191042012e-05
-9.37771188616139e-06
-2.81228063993934e-05
-1.33358162480937e-05
-6.2395351912086e-06
-3.1751575252749e-06
-1.16369612038117e-05
-1.16773558759983e-05
-1.76778343210415e-05
-8.14693411635502e-06
-1.90804297706459e-05
-7.76386506718027e-06
-1.05095145822309e-06
-1.65024404541463e-05
-2.22861125030583e-05
-4.46921864834877e-06
-1.20193915198763e-05
-1.22974253405656e-05
4.08651019368774e-06
-1.39480392670126e-05
-1.65022746358013e-05
-4.45292686101285e-06
-8.65318799435841e-06
-2.86071528550298e-05
-1.30021693653371e-05
-1.92443864939977e-05
-1.19897712638443e-05
-1.68125382697806e-05
-5.6056072070699e-06
-3.13491676661483e-06
-6.34479224944299e-06
-2.2888930414482e-05
-2.20752946888003e-05
-2.49611117198899e-05
-2.01392554828593e-05
-2.52124481658021e-05
-1.15466746620469e-05
-1.40128941698698e-05
-9.9250341532247e-06
-7.31981456958285e-06
-9.46927203263705e-06
-1.17415938511221e-05
-1.29450545308773e-05
-6.5808713707513e-06
-1.15355230103918e-05
-2.0084301639884e-05
-1.80797216868128e-05
-9.68826160163045e-06
-3.02405236116148e-05
-1.70561362335744e-05
-2.38843301984793e-05
-1.45439749074816e-05
-2.16959992190446e-05
-1.31014594421909e-05
-6.90072305251059e-06
-1.75602368320367e-05
-1.69384064277033e-05
-2.50410952351621e-05
-8.449056695155e-06
-2.49561202486522e-05
-2.39834254918e-05
-1.8092149610687e-05
-1.14526298698659e-05
-1.39302655903324e-05
-1.0594961812949e-05
-3.90952479362361e-05
-2.80534628154306e-05
-6.88039290498948e-06
-1.95902567540625e-05
-8.51500275148488e-06
-9.5715748299714e-06
-2.49321902753464e-05
-8.61594637731836e-06
-2.7614980188008e-05
-2.54111840041869e-05
3.09451831804118e-07
-2.05682403492116e-05
-2.86968536517549e-05
-1.44688546578719e-05
-1.11201332244627e-05
-2.48064002855248e-05
-2.4117588647055e-05
-8.98007920416808e-06
-1.2141935894821e-05
1.98690313515786e-06
-1.6230169259666e-05
-1.43099774960891e-05
-2.05215657798505e-05
-2.09890964802527e-05
8.73873761890288e-07
-1.5757043581868e-05
-1.42752515564112e-05
-1.23705695172605e-05
-2.30418519926391e-05
-2.11424031953721e-05
-1.28670087169561e-05
-1.91263491373521e-05
-8.13484760785699e-06
-1.72311427379816e-05
-2.13827027736177e-05
-1.88823225168993e-05
-7.55610484654451e-06
-3.25048603132265e-06
-1.83871301392546e-05
-2.63769241572976e-05
-2.52298160360151e-05
-2.40542199980419e-05
-4.08672518228368e-06
-1.9647795874351e-05
-2.29161678307896e-05
-2.88620463303457e-05
-2.55711829042726e-06
-4.31328974618223e-06
-6.16711362398607e-06
-1.12401073326993e-05
-1.25613433617768e-05
-1.49183943107181e-05
-6.28878122489479e-06
-1.31715138222028e-05
-1.54363609261557e-05
-1.38353186568822e-06
1.29156903615109e-06
-1.41868357196099e-05
-3.74478113865332e-05
-2.95004556948307e-05
-6.0344283664528e-06
-2.37061271996127e-05
-1.76855022138358e-05
-1.57165550710815e-05
-2.02846020622083e-05
-5.24553647512913e-06
-1.41718809015162e-05
1.14463551725983e-05
-5.3083323577289e-06
-1.97875446816843e-05
-1.19900195936974e-05
-1.93780212923915e-05
-2.82640373412169e-05
-2.75048147176556e-05
-1.44888178550602e-05
-7.15869480376851e-06
3.14035414929183e-06
-1.55606507856305e-05
-1.96951598084827e-05
-2.57956313024357e-05
-7.27297544391408e-06
-6.7884177035723e-06
-1.6598870080834e-05
2.17077954841832e-06
-8.32560273230435e-06
3.79638090549981e-06
-1.681017884012e-05
3.63300537308366e-06
-1.14347207160433e-05
-3.27399834557811e-05
-3.43517201692908e-06
-1.8645580108748e-05
1.1684144560142e-06
-1.42229079843081e-05
-2.87349756695997e-05
-6.62058762522489e-06
-3.15094354293679e-05
-1.44661268012245e-05
-2.05993474589539e-05
-2.38809037107405e-05
-2.03822666975214e-05
-1.66742057963764e-05
-1.52640266323823e-05
-6.63204340524471e-06
-1.05352091216996e-07
-2.44189761946153e-05
-1.51221536793608e-05
-1.65307993332655e-05
-9.61087857003598e-06
-1.06104978056625e-06
-2.03236506972468e-05
-1.5622441153519e-05
-8.5282595757905e-06
-1.6103299579408e-05
-1.88432052396618e-05
-1.0780988193339e-05
-6.94329978382221e-06
-8.78315075666972e-07
2.61569141099689e-06
-1.78862148449235e-05
-9.25268315503515e-06
1.72371749596178e-06
-2.68619736197027e-05
-1.71214307802755e-05
-1.29703170563924e-05
-1.97851092731755e-05
-1.1510063247784e-05
-1.0881797759467e-05
-4.74076165593911e-06
-2.12769036102239e-05
-2.95504608796559e-05
-1.88949220629049e-05
-7.66070575941522e-06
-1.24972179496228e-05
-1.60412217239182e-05
-2.18679116140591e-05
-1.64107194248497e-05
-2.15067910891428e-05
-1.48018434611692e-05
-1.64420429750864e-05
-2.73926455441271e-05
1.54969204157392e-06
-1.61218002168207e-05
-2.04650925097983e-05
-1.10895644797376e-05
-5.7383037290882e-06
-1.24965212339277e-05
2.96514090233464e-06
-1.84203047838288e-05
-3.83894631595714e-05
-2.7166811621693e-06
-1.9016341969916e-05
-2.26224507916946e-05
-1.55305594498392e-05
-1.50038301874997e-05
-1.67605909271546e-05
-9.33711956089256e-06
-3.52506160992495e-06
-1.88754720502371e-05
-1.34530655838824e-05
-1.58944008756709e-05
-1.71800193226556e-05
-9.76167154100197e-06
-2.00024979771228e-05
-1.75877086637458e-05
-5.59724344536034e-06
-1.74487948333256e-05
-7.58338499157288e-06
-2.74663389965687e-05
-2.89727485659384e-06
-1.13888150337267e-05
-2.28566948304742e-05
-3.57349688091148e-05
-1.74276703434055e-05
-7.54313373481224e-06
-8.2992531500569e-06
-1.67641361838995e-06
-1.06527291358652e-05
-2.84019023157792e-05
-1.32035978755752e-05
7.86133726189585e-06
-3.4129956911056e-06
-3.23187630235101e-06
-1.35331556993738e-05
-3.29363424360247e-05
-1.51580828384633e-05
-3.39669971543894e-05
-2.54883109376174e-05
-1.3945283728547e-05
1.42187591299677e-06
-9.49226676707135e-06
-1.23112057331784e-05
-6.29242437520607e-06
-1.64440625997436e-05
3.11174321311627e-06
-2.65010195652482e-05
-3.28467471170483e-05
-1.15533928003602e-05
-1.83715112778903e-05
-1.55920344849861e-05
-3.70196145175087e-06
-1.1993484761548e-05
-2.04852169487298e-05
-1.01067689714711e-06
-1.98142427932357e-07
-2.78876987661417e-06
-1.11375991597741e-05
-1.90327582844834e-06
-1.45917599594264e-05
-3.27412310595967e-06
-1.42212775945733e-05
-1.71035574870605e-05
-9.25485506229794e-06
-2.34806716077443e-05
-1.60108512804327e-05
-7.18666221353458e-06
5.89993152685948e-06
-2.38427972249089e-05
-1.46778200460876e-05
-5.21710596980689e-06
-7.81028991179847e-06
-2.63911842974599e-05
-9.21611707559953e-06
-1.80732902110281e-05
-2.80244069344907e-05
-6.70504504032331e-06
-1.54933840539442e-05
-2.76739498285043e-05
-2.3061007296031e-05
-2.30843936843078e-05
-2.98128991641586e-05
-1.80658881275376e-05
-1.80432830454168e-05
-6.73681707014779e-06
-2.19751408430642e-05
-1.59693524053053e-05
-2.26653385745632e-05
-2.38693561941774e-05
-2.04694614579683e-05
-1.26919342790371e-05
-4.61603255938028e-06
-1.36629509479131e-05
-1.43245190906814e-05
-8.51530152068323e-06
-2.97508901791565e-05
-2.91836415121765e-05
-8.16379108941622e-06
-2.63131520484311e-05
-1.30720427322363e-05
-5.88166378244967e-06
-2.36225647081557e-06
-3.91161301878808e-06
-2.02746826846155e-05
5.98322853336583e-07
-9.70836265671197e-06
-1.07790890067535e-05
-2.06666675098408e-05
-1.34222909097113e-05
-1.1809249867773e-05
-2.50993671184237e-05
-4.80147695624974e-07
-1.03760369588465e-05
-1.34860970238746e-05
1.2126403181465e-06
-2.92553286240234e-05
-2.2118986283323e-06
-1.27347605721532e-05
-1.40999733826542e-05
-2.62986625017908e-05
-2.80611812339503e-05
-2.28921733970034e-05
-1.10823797667221e-05
-2.43729368685e-05
-2.28471629311717e-05
-8.44456191218083e-06
-2.3527070115434e-05
-7.87246549484428e-06
-1.08459384831557e-05
6.88418627356842e-07
-1.83982077749812e-05
-7.50244586409278e-06
-2.03212011868829e-05
-1.282126372036e-05
-1.67101624533849e-05
-1.27776753384755e-05
-9.3582157266042e-06
-3.22924376585265e-05
-1.51669112445652e-05
-2.06058498333711e-05
-1.61420339795928e-05
-1.75760210031385e-05
-5.89456127294913e-06
-1.44004824040742e-05
-4.95290906259955e-06
-3.00171609587755e-05
-8.90825894577322e-06
-1.24804680252309e-05
-3.04261194477913e-06
-2.94888563649398e-05
-1.78326128646466e-05
-9.23768712194228e-06
-2.03095353500618e-05
-2.39064000348103e-05
-1.27640355658584e-05
-1.41092205034269e-05
-1.99429422858777e-05
-1.34807405018737e-05
-7.18201357189353e-06
-1.64972450738426e-05
-5.96240471781155e-06
-1.76682692048175e-05
-4.70866063105934e-06
-7.8180767623722e-06
-2.34884833435346e-05
-2.68880482580818e-05
-1.19763008631507e-05
-2.23429039183651e-05
-1.79535390175784e-05
-1.95333838188935e-05
-1.08673687519918e-05
-1.72284950007998e-05
-1.62081919904238e-05
-1.67286822855351e-05
-7.27107437674314e-06
-8.37172097307909e-06
-1.490979414692e-05
-2.82358351850726e-05
-1.83325389233803e-05
-6.2456521550819e-06
-2.70380663210666e-05
-1.53326544755472e-05
-1.77179040798827e-05
-1.36075219978117e-05
-1.04210377087299e-05
-7.99442283887497e-06
-1.35484898478658e-05
-2.20612815690966e-06
-1.16974763874561e-05
-1.67597626563102e-05
-1.87255242587842e-05
-1.58164308588961e-06
-2.67313720681609e-05
-2.03655584668214e-05
-1.84817120452521e-05
-1.95577318994737e-05
-1.36468243866205e-05
-6.08960899609522e-06
-2.51651772450344e-05
-1.88728344185539e-05
-2.1086226980344e-05
4.19051193135164e-06
-1.75404919333457e-05
-8.34799679747324e-06
-2.3554481222629e-05
-1.55764066529017e-05
-2.4297762540904e-05
-1.5148658540738e-05
-1.94055833650496e-05
-1.55779904677069e-05
6.96738802395649e-06
-1.68635461630409e-05
-1.81065945512752e-05
-5.2404251603937e-06
-2.65056876270203e-05
-1.82610372307313e-05
-2.52058917825491e-05
-1.76703551213703e-05
-2.10060874767542e-05
-2.60409465082104e-05
-2.32135419380508e-06
-2.28441070368836e-05
-3.22327359948076e-05
-6.84225793713599e-06
-2.42391499176341e-05
-3.37037444251062e-05
-1.28766497343257e-05
-2.61841046591133e-05
-1.5355885188803e-05
-1.62013961050491e-05
-2.17324673260152e-05
-8.01606206463359e-06
-2.3804263861951e-05
-2.66641698149393e-05
-1.90164200732961e-05
7.97440551670981e-06
-1.00983883135929e-05
-2.04226481939347e-05
-1.26306653151468e-05
-8.29451451235048e-06
-1.64461895186631e-05
-1.07859769979686e-05
-4.67335882763684e-06
-2.1615322061553e-05
-9.73469535025047e-06
-1.2939522905247e-05
-1.05864660735354e-06
-6.41785181345784e-06
-1.1796085750553e-05
-7.66463542065949e-06
-9.62509969154009e-06
-1.23256565044577e-05
-2.2119777090302e-05
-1.01028145300353e-05
-1.99069615281781e-06
2.36869053339194e-06
-1.21562005531643e-05
-1.51642585061222e-05
-1.095764776652e-05
-2.16239566991364e-05
-1.3717228760259e-05
-8.48791732798922e-06
-3.21520473914956e-06
-1.32811646550853e-05
-1.57807510938297e-05
-1.10326040800037e-05
-1.08939572989611e-05
-6.83920557991882e-06
-1.81691592676406e-05
-3.83052768317396e-05
-2.14503797054449e-05
-5.8545841928669e-06
-6.94780166384666e-06
-1.48477564467851e-05
-1.06676465492289e-05
-1.21893155030625e-05
-1.931152424446e-05
-2.17696328550604e-06
-2.87915503504541e-05
-3.00568757196219e-05
-5.11901966030369e-06
-2.25509193136572e-05
-1.55762872425565e-05
-7.74916621032471e-06
-1.56968121041025e-05
-1.93709921127101e-05
-9.66342694408354e-06
-2.71482895393894e-05
-2.15459475084533e-05
-1.89684923661721e-05
-2.94540410225208e-06
-9.27673405046542e-06
-1.85187252340918e-05
-2.31916164316228e-05
-2.79904334206329e-05
-2.18969178303076e-05
-6.46230002388684e-06
-2.30264395008941e-05
-2.17715509365773e-05
-2.21682886515528e-05
-4.59158054056656e-06
-6.12841333286024e-06
-3.03796473945471e-05
-7.08352333339194e-06
-4.50679214910104e-06
-1.31426420877661e-05
-1.90669345968244e-05
-2.53053335152113e-05
1.6801999955673e-06
-2.2053865630511e-05
-1.54237532102691e-05
-1.79141934424181e-05
-6.44094481041016e-06
-1.11439669317278e-05
-1.8429592197785e-05
-2.77386019657618e-05
-8.902291306346e-06
-1.94899524518091e-05
8.36042155866439e-06
-1.42741840829779e-05
-7.57194014510061e-06
-3.45965308587063e-06
-1.41730779616059e-05
-3.14285771347137e-05
-2.71040888840786e-06
-1.33995200643396e-05
-1.01018644094186e-05
-1.35135512359809e-05
-2.54569021085268e-05
8.67745272985038e-06
-1.52761566573783e-05
-7.52051114822944e-06
-1.04230198436098e-05
-5.52060716092678e-06
-2.17116360834219e-05
-1.99774894994974e-05
-2.04986406737786e-05
-1.78057012015504e-05
-7.53435674244885e-06
-2.16646647402643e-05
-1.08765312330124e-05
-2.55623847513047e-05
-3.50091037815182e-05
-3.59520427763394e-06
-1.59316989415637e-05
-1.78042186699222e-05
-1.60095150598784e-05
-1.88084185080702e-05
6.37984823452658e-06
-8.41202503200979e-06
-9.9086730221213e-06
-1.48043608519759e-05
-8.69848641771332e-06
-2.56877242086468e-05
-4.62019757413971e-06
-2.27234857178772e-05
-1.15453308753436e-05
-1.43590334369436e-05
-1.53511850491878e-05
-1.72513342848973e-05
-8.8812956161579e-06
5.01598893097594e-06
-3.01152453637694e-06
-2.78049256229492e-05
-1.10906803258489e-05
-1.54784072175063e-05
6.02092231515419e-06
-1.32091879714817e-06
4.20212774431416e-06
-1.2987705751804e-05
-2.46233606960322e-05
-2.66134727046639e-05
-9.7759014655249e-06
-1.81856172065679e-06
-1.4166113270593e-05
1.87605998205074e-06
-2.07180728135907e-05
-1.74200643829052e-05
-1.7615470121094e-05
-1.08237105179001e-05
-1.08030899468216e-05
-6.4405599165435e-06
-1.49798936436653e-05
-3.5181922510653e-06
-1.56021063998724e-05
-1.61686811663622e-05
-5.10824408251126e-06
1.23668701933185e-06
-2.13466652849617e-05
-2.38916109279419e-05
-2.1031436605204e-06
-2.34553040948233e-05
-1.41783686853983e-05
-1.53659715385594e-05
-1.7173106754589e-05
-3.05460789531234e-05
-1.8384787554167e-05
1.11379787663842e-06
-8.14998791167812e-06
-1.7470410122983e-05
-2.30068747216172e-05
-2.23559918110437e-05
-2.80228831472844e-05
-2.51776910493094e-05
-1.15900262510552e-05
-2.06528633380504e-05
-1.44315357417333e-05
-1.97051903225434e-05
-1.12061848722444e-05
-2.84109207305709e-06
-1.29244217041545e-05
-2.56062155421356e-05
-6.07702576913108e-06
-8.6381777731805e-06
1.35998411073824e-06
-8.98715791818923e-06
-1.03210594420997e-05
-1.01085275566677e-05
-1.63032730736175e-05
-1.71610761949779e-05
-1.22786431404303e-05
-1.99910140287061e-05
-5.89158320089264e-06
-3.37972543807729e-05
-1.35168086926671e-05
-1.08955922893499e-05
-1.99190639242863e-05
-5.34225912150685e-06
-1.90082274544735e-05
-1.20113618711677e-05
-1.85450200919715e-05
-1.14589263862668e-05
-4.93907881245601e-06
-2.53708768644664e-05
-9.81901604416447e-07
-3.28631529267855e-05
-2.05827491176045e-05
-1.8637125546245e-05
-8.37404857161319e-06
-2.81361137730482e-05
-1.85451783032216e-05
-3.00866776178045e-05
-1.90084033182619e-06
-2.22345197127939e-05
-9.53233787352463e-06
-1.86534093003938e-05
-3.60413687897767e-05
-9.76312360258812e-06
-2.81336317136247e-06
-1.25679912273548e-05
-1.7757973251955e-05
1.84312861212411e-06
-2.63080808123818e-05
-1.92745035250373e-05
-1.20815097448752e-05
-2.30793975497989e-05
-2.33612345021046e-05
-2.0360378555357e-05
-2.31836773445329e-05
-1.12195610851614e-05
-1.58932609898633e-05
-2.07773579487563e-05
-1.0134249305763e-05
-1.34328914063659e-05
-1.55454653364906e-05
-2.64394209603347e-05
-9.08375013081729e-06
-1.49004053401306e-05
-2.40348121108927e-05
-2.00899843024623e-05
-1.62027509488856e-05
-1.18678569426691e-05
-1.6533074848454e-05
-1.68061132638739e-05
-1.85531971670102e-05
-2.64108926158721e-05
-2.36650062543995e-05
-2.63256264948103e-06
-2.20321793687104e-05
-3.80966687992894e-06
-2.29972237432573e-05
-9.40375893623063e-06
2.07404397640109e-06
-2.69477983479089e-05
-2.08053760904031e-05
-5.26127765081678e-06
-2.03094708866121e-05
-2.41557150899753e-08
-2.17506668881793e-05
-2.31112115040955e-06
-9.97722574934874e-07
-1.31591894772433e-05
-1.44227408483706e-05
-1.57746036341576e-05
-2.88315779667291e-05
-8.33465998648163e-06
-1.58786863554415e-05
-4.02070471859911e-06
-2.60229043917336e-05
-5.56416555794313e-06
-2.36243430467311e-05
-1.74518524134826e-05
-1.41011327665799e-05
1.39357589809024e-06
-8.67465095716379e-06
-1.21576721919789e-05
-1.76391975102504e-05
2.30113317403923e-07
-1.82281339778976e-05
-2.02618366375648e-08
-1.07837833112001e-05
-2.25132799502051e-05
-5.26103936802582e-06
-4.02911148670593e-05
-8.20681146662233e-06
-1.94376617714031e-05
-1.53730739899016e-05
-1.10730663987684e-05
-4.01917928371365e-06
2.31396913371517e-06
-1.35344552206944e-05
-1.14624408186444e-05
-1.91177315372133e-05
-2.66716721813581e-05
-1.81101381470102e-05
-1.08816725095386e-06
-1.47162804609794e-05
-5.28751843963134e-06
-2.90130646648787e-05
-6.80488147656485e-06
-6.03906607388252e-07
-1.37539428154779e-05
-1.29551814843301e-05
-5.61880564018903e-06
-4.83585951094901e-06
-1.86544793149555e-05
-2.05763161633736e-05
-1.73374144677824e-05
-1.12278184295637e-05
-8.67682057413518e-06
-1.15024187714822e-05
-1.85574868720108e-05
-6.31000879814226e-06
-6.84525603101496e-06
-1.67494037314636e-05
-1.13036315058781e-05
-3.19316040279432e-05
-2.34743583965394e-05
-1.38477774605938e-05
-2.04584981043836e-05
-5.97341284853523e-06
-1.27235134287088e-05
-2.4628278857172e-05
-1.05662173194019e-05
-4.17566378119238e-06
-1.99133622259327e-05
-1.27361221239805e-05
-4.32231201364502e-06
-1.16883385064306e-05
1.64302744859105e-06
-1.37166166930095e-05
-1.51006615875744e-05
1.06101162801759e-05
-1.88805229519974e-05
-1.84801185429275e-05
-9.58691633948902e-06
-3.21755434644073e-05
-1.43133876258093e-05
-3.85772318479012e-06
-2.78348570224868e-06
-2.98137261321346e-05
-1.52177453345084e-05
-2.65506313884231e-05
-2.15279939629312e-05
-1.9607076377948e-05
-6.26998577344502e-06
-2.79839937867931e-05
-1.15827999916511e-05
-2.3374734575137e-05
1.95647002800667e-06
-1.92555084230729e-05
-1.76097950744999e-05
-2.67603976490796e-05
-7.84170723883218e-06
-6.3866658148294e-06
-1.29721560322396e-05
-1.30058891487316e-05
-1.04579962187752e-05
-3.54854605581674e-06
-1.4205558408894e-05
-8.51775951231439e-06
-3.69132932621209e-05
-1.27258649313063e-05
-6.72594809300773e-06
-2.49067117223557e-05
-2.09774331595968e-05
-1.25135483135811e-05
-8.28697361011658e-06
-3.50430487039664e-05
-1.18439436478846e-06
-1.51071061899098e-05
-1.67952646861188e-05
-1.69118589982663e-05
-1.68789025220424e-05
-2.25817539945569e-05
-9.48424154378699e-06
-1.16555746015477e-05
-2.01107737540781e-06
-3.91176012696616e-06
-2.12373551310334e-05
-1.15325044853138e-05
2.8766097996344e-06
-3.14755684609086e-05
-1.59921391094911e-05
-2.90316663370419e-05
-2.31262356001534e-05
-1.95759306764354e-05
-9.86054949234129e-06
-2.14427741275978e-05
-1.52387620193928e-05
-1.14704372206967e-05
-1.13225041631328e-05
4.49479243506207e-06
-2.63561335626896e-05
1.82962339217622e-06
-3.4654762115632e-05
-9.49590231345952e-06
-1.54797448365153e-05
-6.48017131427419e-06
-1.87726885273473e-05
-6.41501270009394e-06
-1.64995672332199e-05
-4.49807673989966e-06
3.44491362514239e-06
-1.29017455312239e-05
-5.89428666221261e-06
-1.75556821556926e-05
-1.75986991113904e-05
-2.07144869585565e-05
-9.35205624310224e-06
-2.73777504859964e-05
-1.44295134321973e-05
-7.9126926017817e-06
-6.54317937205484e-06
-5.83629830858767e-08
-2.34490768666579e-05
-1.41568910790546e-05
-2.70591061761497e-06
-2.50356598917554e-05
-2.42601106547418e-05
-2.28128101741445e-05
-1.00976631445764e-05
-1.23544155401562e-06
-1.58218098247603e-05
-2.03252660629038e-05
-1.21914829929143e-05
-2.38930457688078e-05
-1.59034592059622e-05
-2.85002911131334e-05
-4.810182815703e-07
-1.76961232696068e-05
-1.31380306111973e-05
-1.05202661717744e-05
-7.82649203964938e-06
-2.32610954820781e-05
1.16928410234791e-06
-4.8353783419514e-06
-7.01350313242811e-06
-1.1641791467137e-06
-2.58296126104993e-05
-1.506849573871e-05
-2.18097437110905e-05
-1.07840896375691e-05
-1.76794335920196e-05
3.57610270446973e-06
-1.45527794344866e-05
-1.00431173718731e-05
-1.94700118745949e-05
-1.008327055516e-05
-3.23758361196825e-05
-1.08540021584255e-05
-1.19642749272051e-05
-2.9169792400269e-05
-2.87061898381241e-06
-2.10434178158055e-05
-1.70681262731423e-05
-1.79695893290318e-06
-1.51916337216237e-06
3.07400731392868e-06
-5.65490973334097e-06
-1.58005126018844e-05
-1.58092735586563e-05
-1.39272421801472e-05
-1.80078023350491e-05
-2.365152675044e-05
-1.00982482835483e-05
-9.41390776956096e-06
-1.95759772576303e-05
-1.83131088945618e-05
-2.63738657728182e-05
-2.05526810609666e-05
-1.70559513891339e-05
-1.71807180015475e-05
-2.69442530489312e-05
-2.22261262077589e-05
-1.02510755893544e-05
-3.41860806810528e-05
-6.47242642648661e-06
-1.1922012438085e-05
-1.14687017705148e-05
-1.28680884958356e-06
-2.18883699062166e-05
-1.08302054302838e-05
-1.11651720265132e-05
-1.86503558778456e-05
-1.92591267275251e-06
-1.70486007377336e-06
-1.22469415084321e-05
-1.69657764767607e-05
-1.90785721568636e-05
-4.59919579899056e-06
-4.25123463433039e-05
-1.59719140366457e-05
-1.94232438581077e-05
-2.5009613545595e-05
-1.05453783498475e-05
-6.03668932294978e-06
1.11198621636173e-05
-1.52726253926068e-05
-1.54754348419833e-05
-1.75564091600877e-05
-1.07063225243808e-05
-4.78727401936743e-06
-2.08556700557861e-05
-2.36533948950087e-05
-1.47806763178975e-05
7.47391580993733e-07
-1.13888555548335e-05
-1.75586828336141e-05
-2.42847191372454e-05
2.17149351750273e-06
-1.81940846166704e-05
-1.92684361647679e-05
-9.51069822889945e-06
-2.17206233384043e-05
-2.90094348214445e-05
-5.02150241927359e-06
-3.72144883605486e-05
-7.4034377087832e-06
-4.68582748974841e-06
-1.21248958136304e-05
-1.5872452888852e-05
-3.39841335153102e-05
-1.04813947275288e-06
-2.41655333968102e-05
-9.65791822734672e-06
-1.70667562121592e-05
-2.34982349016132e-05
-1.64803228918506e-05
-3.81505032033303e-06
-2.86089438157849e-05
-1.87601391383533e-05
2.52332771437905e-06
-2.0059079339204e-05
-1.00114730572116e-05
-2.97598383629615e-05
-1.19025182538508e-05
-1.31660540004167e-05
-7.83056350521398e-06
-2.86881633979062e-05
-1.67231987291724e-05
-2.09177708998258e-05
-1.17320201468607e-05
-7.33489200584738e-06
6.39605300396899e-06
-8.27413383082182e-06
-1.74067004448776e-05
-1.1032680109353e-05
-1.39965223718517e-05
-1.33191507156874e-05
-1.60118150907899e-05
-1.44138330471125e-05
-1.9284084847097e-05
-1.29030647609183e-05
-6.92399003313951e-06
-2.06200170820296e-05
-1.05034589427622e-05
-2.1829538569348e-05
-2.62224653391876e-05
-1.78493374407859e-05
-9.19758029818116e-06
-2.08432138570941e-05
-3.56919643903259e-05
-1.4700162372008e-05
-2.6779457723749e-06
-2.08706794336532e-05
-1.97026254099793e-05
-2.04168048759716e-05
-2.14364433391828e-05
-1.34893278487943e-05
-1.82346648228343e-05
-1.02525494808769e-05
-3.25818917943153e-05
-1.63093555632109e-05
-3.55555313673958e-05
-2.55887495440458e-05
-1.99217913328648e-05
-1.1187090397175e-05
-8.41692499566295e-06
-2.85448833503245e-05
-1.40649671920223e-05
-2.64733437453988e-05
7.82626748654943e-06
-1.8538879974015e-05
-3.05731603414775e-05
-1.83846087568366e-05
-2.65133699458256e-05
-1.96648104282154e-05
-2.97971994169054e-05
-2.57217008623332e-05
-5.53619036557716e-06
-9.02628049775417e-06
-1.71615732946163e-05
-2.31863605586851e-05
-1.27221390079863e-05
-1.76929190316535e-05
-1.23585527433232e-05
-2.30146416199148e-05
-1.65482564508075e-05
-2.10178042167229e-05
-1.49753996026341e-05
-1.11927916089272e-05
-8.4836751695634e-06
-2.5553058194342e-05
-9.42370912833005e-06
-2.06654232236053e-05
-1.21433814386732e-05
-2.22568906896389e-05
-1.70707044044487e-05
-9.45909620294393e-06
-2.07753008538718e-05
-1.42880168311836e-05
-2.04790356834325e-05
-1.49380162271994e-05
-1.67665257435213e-05
-1.14045700424671e-05
-4.14118019336188e-05
-6.75010532871312e-06
-2.66099138483661e-05
-9.74958246652786e-06
-1.10174696005931e-05
-2.3875832534711e-05
-1.02818646118079e-05
-2.7624032724623e-05
-5.3762676008497e-06
-1.65651979478226e-05
-2.82460160976885e-05
-3.32951005931474e-05
-2.30381420125492e-05
-3.12066301335087e-05
-1.52376246960241e-05
6.33811286693718e-06
-1.87758089924142e-05
3.74350122946365e-06
-1.42410346371561e-05
-1.18080603900043e-05
-9.90708320882038e-06
-3.00105362269304e-07
-2.86729851831749e-05
-2.3775631499002e-06
-2.65892903717913e-05
-7.93031103248364e-06
-2.2267410436577e-05
-4.34545375330432e-06
-1.5028187359347e-05
-2.81138460734456e-05
-3.23036098939623e-05
-2.03909741384933e-05
-6.88819176149243e-06
-6.2952815044697e-06
-6.99245525870645e-06
-1.1398315704246e-05
-2.57974685119471e-05
-1.73790349624705e-05
-6.28318292733987e-06
-2.16986955426125e-05
-2.05127873012371e-05
-1.65638979972234e-05
-2.92422379555127e-06
-1.64044534868141e-05
-2.27695798378053e-06
-1.38847907801252e-05
-1.66764317181818e-05
-1.18733416268493e-05
-1.97670704551344e-06
-1.12969349827424e-05
-2.10821289565081e-05
-2.60692443220352e-05
-2.01117903236053e-05
-1.49855991196266e-05
-2.13697323414071e-05
-2.69649621215593e-05
-3.42884903851881e-05
-2.13003382334701e-05
-1.95121534310802e-05
-1.96129373368223e-05
-1.46335505593352e-05
-9.01440871991568e-06
-2.52983035258423e-05
-4.31083936121467e-06
-3.50869688462699e-06
-6.02089861431501e-06
1.89819465837705e-07
-1.1870466208829e-05
-4.61295874288348e-06
-1.78006403797155e-05
7.11569401193907e-07
-1.11220676006814e-05
-3.15397067198187e-05
-2.7294755487738e-05
-6.87544559678622e-06
-1.93121367669783e-05
-2.5175896071745e-05
-2.19888098452396e-05
4.7778866578638e-06
-2.2823690239668e-05
-2.24011161999219e-05
-1.54268606145846e-05
-1.94376370878154e-05
4.6100970211318e-06
-2.87869547062557e-05
-2.61344851966057e-05
-1.66004305912241e-05
-3.0705062077829e-05
-9.50024183037059e-06
-2.25520850572128e-05
-2.54208635952572e-05
-9.80710134917042e-06
-2.92688916703956e-05
-1.95146728684246e-05
-2.22319944281722e-05
-9.45286510216124e-06
-1.80325804808935e-05
-2.85421264641706e-05
-9.57948649198272e-06
-1.14492164696323e-05
-1.71787543937335e-05
-2.08603853118986e-06
-1.4447804002888e-05
-8.63731988266571e-06
-2.41238989553256e-06
3.65684405734195e-06
-1.22930239434254e-05
-2.90291672477009e-05
-2.01421359323843e-05
-2.58229340895505e-05
-9.37367859563133e-07
-4.59372739799086e-06
-1.86941352039209e-05
-1.46673661288719e-05
-2.46865778551936e-05
-4.35109414935303e-05
-1.40414990198286e-05
-2.52046818215235e-05
-1.10228045616184e-05
-1.88541822769148e-05
-5.99445667207533e-06
-1.8576364323623e-05
-1.80467913820504e-05
-2.4695176940273e-05
-4.78075732824725e-06
-1.80467803008469e-05
-1.14949636131362e-05
-1.46693343355212e-05
-2.55429846372392e-06
-7.10853213492063e-06
-7.20575721551768e-06
-2.06944447095932e-05
-3.04665058319775e-05
-5.41513341487211e-06
-1.03415835966568e-05
-2.9199330875053e-05
-2.00606131409839e-05
-1.22217109783285e-05
-1.27275666462649e-05
-1.94592537889307e-05
-1.29751119290678e-05
-1.22272414598011e-05
-1.39524859993179e-05
9.5146567167722e-06
-1.50490123466152e-05
-2.35575077436385e-05
-1.24076362724791e-05
-1.03154949351798e-05
-7.71761108551129e-06
-5.61792471458565e-06
-1.66713269678449e-05
-1.6897001049601e-05
4.447711598385e-07
-1.04086881157609e-05
-1.79131642350354e-07
-2.15433752439649e-05
-1.43522611628126e-05
-1.52250249150003e-05
-1.03833301901694e-05
-1.5056149970177e-05
-8.96761048930032e-06
-6.75272213289723e-06
-2.28289091252099e-05
-1.33134839369989e-05
9.81604429020253e-07
-1.84142955301921e-05
-7.58017470300981e-06
-9.84170938718834e-06
-1.25122569308469e-05
-2.462024704004e-05
-2.24666016546405e-05
-4.49811029330337e-06
-1.16666544863932e-05
-2.42770979388927e-05
-2.80689197150389e-05
-1.22089685235881e-05
-2.29791769729549e-05
-6.28641944159643e-06
1.37165722334057e-06
-6.16920091276574e-06
-2.55579348499649e-05
-9.08440491936913e-06
-1.8157214398084e-05
-3.55886430144323e-05
-1.01322939555946e-05
-5.01896904338512e-07
-1.55941973386898e-05
-8.99203239028757e-06
-7.57954045788346e-06
-1.72546798581742e-05
9.86106011805062e-06
-1.44182599674596e-05
-2.00282495729609e-05
-1.41184171481449e-05
-3.08135387573843e-05
-1.75608598352837e-05
-2.03980678768989e-05
-9.03759822743739e-06
-9.30677043477923e-06
-1.55299328264703e-05
-1.22168926407843e-05
-1.24040853490377e-05
-1.47416276560519e-05
-2.88061387016296e-05
8.09776520186976e-06
-1.67544251250229e-05
-1.96475570625034e-05
-1.42213908649988e-05
-2.44892476740432e-05
-3.00462834789381e-05
-2.21708919983249e-05
-1.92793365326115e-05
-2.99661485850005e-05
-1.21784810801974e-05
-7.0228399439428e-06
-1.2008738151364e-05
-1.04407707104956e-05
-7.45537830293775e-06
-1.56630487569502e-05
-1.68762201404837e-05
-1.69193419482109e-05
-9.37200203148245e-06
-1.96146638127831e-05
-2.0176340447949e-05
7.11598000983043e-06
-1.84840786052066e-05
-2.68600623806365e-05
-1.63080501913608e-05
-2.22270564411314e-05
-3.07161077601452e-05
-1.82144117931998e-05
-1.8319401379362e-05
-1.48512747456445e-05
-1.81577607447246e-05
-1.82729743365128e-05
-3.28461737285318e-05
-2.53534372863902e-05
-1.15143987158148e-05
-5.92188296358737e-06
-1.43270161517255e-05
-2.30732721635879e-06
-1.80691365382778e-05
-6.58936871392549e-06
-2.21999336679541e-05
-1.57630043701162e-05
-3.40351313706243e-05
-1.78829731504528e-05
-1.19464686923621e-05
-2.13384539311297e-05
-3.39349848394881e-06
-2.34484972863912e-05
-5.76921339512808e-06
-1.77378487535683e-05
-7.15440223302644e-06
-2.48896265864619e-06
-1.49497253792977e-05
-2.61291583642128e-05
-2.04100557246249e-05
-2.69333515184859e-05
-7.84309942880015e-06
-3.41372114065257e-06
4.84539415261527e-06
-1.0360503327741e-05
-1.55088165191609e-05
-2.48040060132718e-05
-1.10233028223781e-05
-2.46342188481325e-05
-7.72130905571196e-06
-3.22828027505695e-05
-2.50531932924823e-05
-5.76189517418275e-06
-3.05255720211046e-05
-1.05026843098727e-05
-7.64205040865196e-06
-4.24919245449459e-06
2.68471650548441e-06
-1.52577718862349e-05
-1.02168631430289e-05
-1.12842791995327e-05
-1.31020120534173e-05
-1.32347394976882e-05
-3.19456839185103e-05
-1.49840012626518e-05
-7.72107825301569e-06
-2.72371812597666e-05
-1.71052182917029e-05
-2.87214325862816e-05
-1.75749231965051e-05
2.20743552353945e-06
-5.72352004648878e-07
-1.44280982921083e-05
-2.4022140913549e-05
-1.47786733096344e-05
-2.89550148772613e-05
-1.29899557201802e-05
-3.79908390858662e-06
4.64377655578963e-08
-3.24734930525473e-05
-1.81430975253551e-05
-9.82217052924384e-06
-1.79946696839099e-05
-1.80832902686571e-05
-1.05368995478885e-05
-4.83515162878532e-06
-2.43179898355565e-05
-2.59397856196152e-06
-1.33615011112044e-05
-5.00567992705153e-06
-2.59256517249536e-05
-3.0243796252777e-05
-2.4546946560615e-05
-1.70713934964468e-05
-1.47364760752407e-05
-1.76073430996678e-05
-1.71705183021598e-05
-4.44442107724914e-06
-1.02689994356964e-05
8.47278663141006e-07
-2.07115291279127e-05
-2.83530036010799e-05
-1.03607616593162e-05
-1.51767296302951e-05
-1.0955567466348e-05
-7.14656000156425e-06
-6.9931803109855e-07
-2.54507350490313e-05
-7.15053778145748e-06
-1.06363815829219e-05
-1.79686227057991e-05
-1.68747933513073e-05
-1.07702896668684e-05
-2.58849084053369e-05
-2.72328255108083e-05
-1.78118003526392e-05
-3.05521663749253e-05
-1.27449278144467e-06
-1.80831889660318e-05
-8.1580058175394e-06
-3.25005680191372e-05
-3.01359794816642e-05
-5.44588425848289e-06
-1.20809113527424e-05
-1.67348862193611e-05
-5.04210928756756e-06
-2.00719334249185e-05
-2.51754658492942e-05
-2.26114698735168e-05
-3.11271862888768e-05
-1.79196298048773e-05
-2.89903502077526e-06
-4.78954921372745e-06
-3.43381525772644e-06
-2.41551093729065e-05
-2.32962380671232e-05
-6.15546567595149e-06
-1.87948431544686e-05
-1.77169256797705e-06
-2.22015115452881e-06
-1.94571920435193e-05
-1.01862670893381e-05
-1.19151070190389e-05
-1.09208912868917e-05
-1.34247261281754e-05
-1.32901532311068e-05
-2.14922304359561e-05
1.36439089713581e-06
-6.44374676748578e-06
-1.05779135768796e-05
-1.44475228408059e-05
-1.36826092898129e-05
-5.21090869290209e-06
-3.00849069899713e-05
-2.50324300953658e-06
-1.32266059526136e-05
-2.27058057078968e-05
-2.74313407355413e-05
-3.09510285257527e-05
-2.90541462254987e-05
-6.09060395906104e-06
-1.00772018347302e-05
-9.72962275552756e-06
-2.20610792745968e-05
-1.69946872578085e-06
-1.96115873563863e-05
-1.70930378635795e-05
-9.28934931394272e-06
-1.84235311792002e-05
-6.96579932097834e-06
-1.51219789575343e-05
-1.22188618934732e-05
-2.20348038792171e-05
-1.95831504845151e-05
-1.25135815651954e-05
-3.99041574526252e-05
-2.98082865204672e-05
-1.38301001234e-05
-1.79867231087652e-05
-1.48792131148763e-05
-1.52049908279215e-05
-1.75483783267951e-05
-2.34982115783774e-05
-2.36738952634448e-05
-1.82605649316481e-05
-1.18066751171179e-05
-4.84897941916175e-06
-2.53068369596879e-05
-5.91066134936091e-06
-3.57617750162692e-06
-1.33612400868538e-05
-1.48284395662275e-05
-1.54582029294444e-05
-1.57306265842274e-05
-2.66061077068463e-05
-3.26365113319101e-05
-5.28719926040177e-06
-1.56749053564671e-05
-1.45277226647288e-05
1.92236385061796e-06
-2.61163790541109e-05
-3.39156932152534e-05
-1.20042166437347e-05
-2.14985023444531e-05
4.35988868201313e-06
-2.22383850404184e-05
-2.46177198329836e-05
-9.64773272570797e-06
-8.25700401855694e-06
-2.55819457321906e-05
-2.41510153242075e-05
-2.24742756169683e-05
-5.62162441484685e-06
-7.96907888809698e-06
-2.52417469789483e-05
-2.58956062390237e-05
-2.19031670498187e-05
-2.67613708553991e-05
-3.75191768397164e-05
-1.18561548982419e-05
-3.2404654051062e-06
-1.02689883017719e-05
-1.45691581479535e-05
-2.59829431728003e-06
-1.22041467842297e-05
-1.69658480569597e-05
-1.21401707496422e-05
-1.9998022831487e-06
1.401498683521e-06
-1.25282620250992e-05
-1.92894265336995e-05
3.53261481419022e-06
-3.09089399352692e-05
-1.53862889957665e-05
-1.59789416917808e-05
-1.87069775270529e-05
-2.54607391772822e-05
-1.16683514150324e-05
-4.62493409553432e-06
-1.47349653799427e-05
-3.90856598672676e-05
-3.11602180775778e-05
-2.62607038566434e-05
-9.6576422995675e-07
-1.73171668910936e-05
-9.46563287010265e-06
-2.94082573467603e-05
-6.03897174617672e-06
-9.05519800914489e-06
-4.60822802206003e-06
-1.02003536400069e-05
6.8700090130446e-06
4.30736809806628e-06
-1.98360258755607e-05
-3.17503116726798e-05
-1.02389122553442e-05
-2.4879524238954e-05
-3.47859833360785e-05
-2.10467802879759e-05
-1.14437037195072e-05
-1.50657747038837e-05
-1.74337430095597e-06
-4.60090262862755e-06
-8.64253321778247e-06
-1.19506054721145e-05
-2.63192706697256e-05
-1.31586064794773e-05
-1.45847772498176e-05
-2.09767508622228e-05
-1.92177040532035e-05
-1.03039951812506e-05
-3.66146296402377e-05
-1.10237502939353e-05
-1.56641449126819e-05
-1.30841332212768e-05
-2.09602122293707e-05
-2.04216575742675e-05
-3.61927308930899e-05
-6.41163472008838e-06
-1.9908140707395e-05
-1.19660252369895e-05
-1.57296097940328e-05
-2.69753342794046e-05
-2.22496199814672e-05
-1.87653878860921e-05
-2.46002327053852e-06
-3.47061488687934e-05
-1.35651876349084e-05
-1.73399891711166e-05
-1.55805333413564e-05
-1.89737762532679e-05
-2.10173240291346e-05
-7.8448543822812e-06
-2.64696052069766e-05
-2.60772909364643e-05
8.86944064066736e-06
-1.97707541034885e-05
-4.1063278003098e-06
1.01749838530098e-05
9.70093267108843e-07
-1.0734687291047e-05
-1.28394726191013e-05
-1.56773768077724e-05
-2.43748767102762e-05
-2.41383601258306e-05
-1.34930568929419e-05
-1.91538144420061e-06
-1.66511617327206e-05
-1.40219651222112e-05
-2.40259750985517e-05
-1.59604351725104e-05
5.2807256085085e-06
-6.87560911492824e-06
-1.68434759726339e-05
-1.09018288431536e-05
-1.67189898190142e-05
-2.94666775750092e-05
-1.70802011623335e-05
-1.08485156002832e-05
-1.10997515621858e-05
-2.21323340533608e-05
-1.54586253353476e-05
-4.15830120382228e-06
-1.92930262994178e-05
-1.47557046433691e-05
-1.40413833315293e-05
-2.63238756346582e-06
-1.08539310807207e-06
-1.30119771795742e-05
-6.83842074513438e-06
-1.63876751668948e-05
-1.77170252503286e-05
-2.56727293040081e-05
-2.19248837866841e-05
-1.55315690081215e-05
-1.74003194935328e-05
-1.24655475887167e-05
3.20225190537992e-06
-1.0266421321871e-05
-1.38191679024289e-05
-6.46612219837101e-06
-3.03550055312985e-06
-2.11763514468637e-05
-4.80606219826718e-06
-1.29544788647046e-05
-2.08928296830087e-05
-4.9173548493467e-07
-2.85621838772782e-05
-2.10777699611256e-05
2.2450316351467e-07
-1.85263304671021e-05
-7.61147550934221e-06
-2.05113727389674e-05
-2.29559559330674e-05
-1.85858029953342e-05
-3.18686221490432e-05
-1.1479805132686e-05
-1.2270215797923e-05
-7.78797143427825e-06
-2.22508231554759e-05
-1.30220090416269e-05
-1.47613891348529e-05
-1.06979781364103e-05
-2.4844189171571e-05
-1.31658505283101e-05
-1.38019408365038e-05
-6.70259922177974e-06
-2.25421738737805e-05
-1.37497455938317e-05
-7.33645872324398e-08
-1.39199317440669e-05
-2.05082245905525e-05
-4.82971145260676e-06
-2.18605171909503e-05
-1.61344167169369e-05
-2.83198721796758e-05
-1.67516987559187e-05
-4.51617316770208e-06
-1.15529906896971e-05
-1.36020249906772e-05
-3.36482040014572e-05
-1.90031614202257e-05
-3.57861638105156e-05
-1.57856942442597e-05
-2.34129550503442e-05
-4.98246034229368e-06
-1.00547744247223e-05
-1.85102141030803e-05
-6.93840052060145e-06
-4.88783835587479e-06
2.4386641661552e-06
-1.9157772627627e-05
-2.6165112314528e-05
-1.44877720209957e-05
-2.6800831121088e-05
-2.43899431352345e-05
-2.68170806894881e-05
-1.48766147529033e-05
-1.67196184563533e-05
-1.82522509111655e-05
-7.61851042207254e-06
-3.03762427458211e-05
-1.70291784970967e-05
-8.00887725188047e-06
-7.38835689188729e-06
-1.84580725568145e-05
-1.30576281452704e-05
-1.36148785266525e-05
-2.30548804558069e-05
-9.33103733413027e-06
-7.77040917020931e-06
-1.09772011866717e-05
-9.87044993352803e-06
-1.32290976396916e-05
-8.95675469445747e-06
-1.52494417179778e-05
-2.05377723250191e-05
-6.78183506353925e-06
-1.36890846730109e-05
-3.64812308264673e-06
1.83685736620287e-06
4.05926295816984e-07
-1.65988155149452e-05
-2.25803856483146e-05
-2.338698958493e-05
-4.29888837395678e-06
-2.97014536458134e-05
-1.34515916409356e-06
-2.58741107790377e-05
-2.11877630145572e-05
-2.0533534937866e-05
-1.07844051145833e-05
-1.50115261386719e-05
-2.09096785829176e-05
-2.66958839500367e-05
-1.17316736571997e-05
-1.70016793293569e-05
-3.12489209067384e-05
-1.34646818975032e-05
-1.09256057112768e-05
5.0335529601391e-06
-9.71631114747057e-06
-1.63133060640527e-05
-2.9937870336717e-06
-9.95459958985206e-06
-1.58087518263893e-05
1.88394673102375e-06
-1.69955655797712e-05
-1.4566770200663e-06
-1.09699869553797e-05
-9.81436392312361e-06
-1.18410167499774e-05
-3.66619229662698e-06
-1.14917712900316e-06
-1.12444479578319e-05
-1.10924037045829e-05
-4.23635110657682e-06
-1.52926802688978e-05
-2.91551969015501e-05
-2.09916443395765e-05
-3.44443617940919e-06
-1.5199378827319e-05
-1.19714304576893e-05
-9.06982963671527e-06
-1.79054884673112e-05
-9.59193505112545e-06
-9.3023066236439e-06
-2.00512646227974e-05
-3.95543956577209e-06
-2.0153302143518e-05
-1.27211270589243e-05
-1.10077194750902e-05
-6.42792430504711e-06
-8.60881297698034e-06
-2.27224830024765e-05
-1.5480415062995e-05
-1.18654741294821e-05
-9.45906931207498e-06
-1.69802152516466e-05
-6.57899130099148e-06
-1.75118261206755e-05
-1.34958246553888e-05
-2.89244120585601e-06
2.01216062561113e-09
-2.54678459038672e-06
-1.70364349147896e-05
-3.03229547384378e-05
-1.86248933352659e-05
-2.0474522802711e-05
-1.80583143584541e-05
-2.35499468669969e-05
-1.52205566791456e-05
-2.46653864617665e-05
-7.6180058570814e-06
-2.56099308457371e-06
-1.26761980070535e-05
-9.05365514843668e-06
-2.65534315889677e-05
-1.64855373889757e-06
-1.99106788201836e-05
-1.44142391852252e-05
-2.97818020971713e-06
-1.39801666418184e-05
-1.35691191446195e-05
-4.15811667084005e-06
-1.77974123961809e-05
-2.19643562770289e-05
-2.5531140644393e-05
-7.67688636507984e-06
-2.38733437843872e-05
-1.86487683850719e-06
-2.4703492689271e-05
-1.67253163761785e-05
-1.98563307232665e-05
-3.76975914446097e-05
-2.24984747125893e-05
1.37698327569702e-06
-8.07714683755289e-06
-2.64123157196941e-05
-2.52985248009283e-05
-5.50486414712173e-06
-1.58287766419469e-05
-1.80537424122658e-05
-3.47237557177325e-05
-2.92549004234593e-05
-2.66165845725971e-05
-1.57123854745436e-05
-2.22988593785184e-05
-1.50610917563936e-05
-1.15660694132066e-05
-1.1098718074231e-05
-2.05700674947937e-05
-2.51221442145025e-05
-1.53134435381749e-05
-1.85158695254062e-05
-1.34032522958566e-05
-1.27892586334737e-05
-2.19264751386849e-05
-1.17675707818777e-05
-7.6100436117663e-06
-1.93104533687174e-05
-1.85230946833125e-05
-1.27426473468911e-05
-3.33823770721334e-06
-3.1218908174259e-06
-7.11891904934844e-06
-1.74482650245277e-05
-1.22684469395643e-05
-9.00227434341539e-06
-1.42580996182612e-05
-7.86662035887576e-06
-1.15135928554973e-05
-2.77563898733142e-05
-1.20569787077455e-05
-1.55853626701716e-05
-1.14379643464683e-05
-8.59002211349945e-06
-3.25748524930396e-05
-9.88987026555321e-06
-1.28539717277056e-05
-1.24202714828937e-05
-5.12206324506781e-06
-1.7192200578811e-05
-1.23565833403052e-05
-2.30591002582828e-05
9.95283646389527e-07
-1.32605919653647e-05
-2.25071931204489e-05
7.37330056364218e-06
-1.74377212324799e-05
-1.90832952533211e-05
-6.25588533161756e-06
-1.90099282779609e-05
-1.5336280322636e-05
-1.12400319454469e-05
-8.13025678709496e-06
-3.71554437869701e-05
-6.06764886878777e-06
-8.32855172851819e-06
-3.54611215748005e-05
1.67293139994234e-07
-4.14094267290063e-05
-2.35012462985457e-05
-2.10382302884359e-05
4.75408212385324e-06
-1.05134843322578e-05
-3.12341249969572e-05
-1.86209978183672e-05
-1.96513490846148e-05
-1.3040120518408e-05
-1.09507967320611e-05
-5.8950729069522e-06
-1.42536091593197e-05
-2.00501861422238e-05
-2.37948021979379e-05
-9.61636762389347e-06
2.86300252638577e-07
-1.52928935455685e-05
-1.9118008016099e-05
-8.43857285308967e-06
-2.00397478205916e-05
2.85067463648807e-06
-1.97476125948406e-05
-1.2038506628194e-05
-8.71657809607151e-06
-3.73019990667677e-06
-3.51018911615909e-06
-7.14491866883179e-06
-1.14907321808541e-05
-1.07613521445966e-05
-1.59394654073947e-05
-1.64758702712363e-06
-1.87970515060009e-05
-1.5786664795109e-05
-1.19549108853031e-06
-2.49504325033371e-05
