# Supplementary material for: Research on computational propagation and identification of mine microseismic signals based on deep learning
Source: PLoS One. 2025 Oct 22;20(10):e0334641. doi: 10.1371/journal.pone.0334641 (PMC12543183; doi:10.1371/journal.pone.0334641)
Supplement: S11 Data — (ZIP) [file pone.0334641.s011.zip › 000101100002705.xlsx_0.txt_24.txt.txt]

-1.85139962672969e-05
-8.89434290055087e-06
-1.08982154563259e-05
-2.77580758353571e-05
-2.61582740463393e-05
-3.7140038992465e-05
-8.23254714124255e-06
-1.82945845463653e-05
-2.5949105589456e-05
-2.2014646891622e-05
-2.49479405802695e-05
-1.9459698434828e-05
-4.65868100388184e-06
-9.35523897390779e-06
3.06795901076059e-06
1.61102992340352e-05
-2.14667817571069e-05
-3.99405738560915e-06
-1.27968469588833e-05
-1.44598532556442e-05
-2.63943201133216e-05
-1.95554905946487e-05
-6.02190705715987e-06
-1.98089215053852e-05
-3.54554228612442e-05
-9.01842101274528e-06
-9.05263445166655e-06
-1.13255327274351e-05
-1.81327997284893e-05
-2.02483231919045e-05
-8.99751482858045e-06
-7.20082275562329e-06
-8.4918333354466e-06
-2.57136020508211e-05
-2.2084874354826e-06
-3.67876002246125e-05
-2.69017583765678e-05
6.78273829412762e-06
-2.58855493789103e-05
-1.99698782961591e-05
-6.49514763796383e-06
-1.88675577602751e-05
-6.97353413800619e-06
-5.16862549671137e-06
-1.50035174094505e-05
-6.60543446862776e-06
-1.70588957882236e-05
-2.53843625290255e-05
-1.73331573467358e-05
-1.31271430023145e-05
-1.48082425537672e-05
-1.53584695296428e-05
-8.28017507752825e-06
-1.16746093527644e-05
-1.52976430942618e-06
-3.21617374420501e-05
-2.91498111529103e-05
-2.60451681355753e-05
-1.75192210288731e-05
-1.56059464826404e-05
-8.29997975127486e-06
-2.00487946685462e-05
-4.08705046814447e-06
-2.86298094149668e-05
-3.90119441871157e-06
-2.41612427207359e-05
-6.83839165726696e-06
-7.71829783972247e-06
-1.0981839216218e-05
-1.05854508510852e-05
-2.21424427235293e-05
-1.22757317699286e-05
-1.66119028494628e-05
2.56947757839177e-06
-5.68613818963897e-06
-1.34703491175067e-05
-1.01175801568346e-05
-3.51610590500338e-05
-1.98950171549302e-05
7.52419659945953e-07
-1.58352503917821e-05
-1.02505524430275e-05
-1.99475813837476e-05
-1.83631011632609e-05
-2.27061801648873e-05
-1.77951511284165e-05
-3.22172824566374e-05
3.18206836979338e-06
-1.99654426608089e-05
-1.8724442183111e-05
-1.46398183943991e-05
-7.36938205556717e-06
-2.11756423877005e-05
-3.15702254818074e-05
-1.12611956973984e-05
-1.97921100812622e-05
-2.38709909951519e-05
1.28650154894382e-07
-1.37095415437881e-05
-2.51472153198415e-06
-1.03786465189751e-05
-1.12957451081749e-05
1.55654077968597e-07
3.3705058549212e-06
-1.31692021906808e-05
-1.10202600379793e-05
-9.13008285044048e-06
-1.4528368384024e-05
-5.47599754327219e-07
-1.69115606529723e-05
-2.06996183444439e-05
-1.71262789380901e-05
-8.14847212267697e-06
-1.51555938022523e-05
-1.25906749693593e-05
-1.57555635845355e-05
-4.66269625950347e-06
1.09780209526079e-06
-9.01291498755256e-06
-2.36280363593904e-05
-4.16365355162228e-06
-3.52994383898279e-05
-2.59150207868222e-05
-2.59544451236405e-05
-3.11638750177991e-05
-2.11543181343356e-05
-1.31001496174613e-05
-1.67872263493835e-05
-8.80587985332874e-06
-2.67348154076281e-05
-1.41647957096126e-05
-2.03331882943263e-05
-1.37851264432882e-05
-3.20382611706959e-05
-7.68261440965213e-06
-1.25470530976227e-05
-6.28842915006882e-06
-1.39953453888151e-05
-2.3753923123272e-05
-3.54063646306181e-05
-1.89067168299949e-05
-3.03560791718238e-05
-2.24002642894572e-05
-1.79264461278496e-05
-2.6291550372551e-05
-1.84034478565897e-05
-1.572900172201e-05
-1.0533355735523e-05
-2.32247649146559e-05
-1.0302349279456e-05
-2.66684174446193e-05
-1.73571677362448e-05
-1.57383680522791e-05
-1.58774003071621e-05
-2.88392029641166e-05
-4.52226776658904e-06
-1.56466661706987e-05
-2.92357361822909e-05
-1.41299892665323e-06
-1.16591052534612e-05
1.94087728090412e-05
-1.09845812439657e-05
-2.09198909517834e-05
-1.6652673562367e-05
1.55444993356434e-06
-2.06521320637093e-05
1.42018387531053e-06
-2.64329307346457e-05
-1.72259630328639e-05
-2.07097529976365e-06
5.46549957503536e-07
6.06437833126761e-06
-2.8602756833488e-05
-2.22682853379959e-05
-2.97368904848616e-05
-2.04615451541536e-05
-3.14788870687666e-06
-2.74731649983979e-05
-2.87409012080744e-05
-2.04834707587148e-05
-9.94344504335668e-06
-5.65884255233982e-06
6.57254518323138e-06
-2.07773348905019e-05
-1.46264379393342e-05
-1.4255692501577e-05
-1.02282142578716e-05
-1.46170102823714e-05
-2.86753063073639e-06
-1.10207290308589e-05
-5.30485048333724e-06
-2.30832786055903e-05
-2.7711114106874e-05
-1.59632733968117e-05
-1.6813371538025e-05
-2.29278889103653e-05
-2.11333682648166e-06
-2.15256489591484e-05
-3.08747649363173e-05
-9.6115633899434e-06
-7.09024635854665e-06
-2.45965269078999e-05
-2.88714244333633e-05
-1.18535791543937e-05
-4.19138239677183e-05
-1.43650027931546e-05
-5.74902312593128e-06
-2.05271668327678e-05
8.79650765998439e-06
7.58858328312875e-06
-3.49063980791353e-05
-2.20650715974255e-05
-1.50740431277737e-05
-1.62650946592636e-05
-2.08959492853937e-05
-1.12022087751448e-05
-3.63468980915949e-05
-3.17350159740599e-05
-1.96579129687713e-05
-1.51370560970181e-05
-2.03702898464242e-06
-6.17044404757267e-06
-1.25350658604023e-05
-5.86201246396996e-07
-2.25452618444595e-05
-3.37715482896513e-06
-4.54238935402147e-06
-2.40399069500255e-05
4.98893261671741e-06
9.98052070464282e-06
-2.23190452058845e-05
-1.02822392105611e-05
-7.66086855870949e-06
-1.42989953640747e-05
4.05541998545795e-06
-1.01665070941203e-05
-1.87972944460007e-05
-1.61409751616931e-05
-2.14341956539751e-05
-8.91813985260049e-06
-2.953544122184e-05
-2.59007987026432e-05
-1.63462732806989e-05
1.07167393306836e-06
-2.43055330240994e-05
-1.45062557239879e-05
-4.05919194573047e-05
-1.2213236544096e-05
-3.06116019839028e-05
-6.73358870304746e-06
-6.2736221244931e-06
-2.05033560625048e-05
-2.12227798831361e-05
-2.22348321780739e-05
-1.54072170460938e-05
-6.94091024561493e-07
2.40419745063401e-06
-3.53621592025155e-05
-2.48584128681314e-05
-1.59025270797412e-05
-2.89656507431766e-05
7.78034915265469e-06
-2.34715860067621e-05
-1.1655196936346e-05
-1.32827771647312e-06
-2.33992336750254e-05
-3.5243141035521e-05
-1.20395171721759e-05
-8.3486079405183e-06
3.12495377474095e-06
-2.30831438718474e-05
6.3874236625935e-06
-3.49921562253317e-05
-1.21477660346173e-05
4.20507150986669e-06
2.1621519863333e-06
-1.07366218702444e-05
1.28618981702182e-06
-1.14849497047625e-05
-1.85632474784599e-05
-1.36981232767096e-05
-1.81668310641025e-05
-9.64413365093565e-06
-3.05153843586558e-05
-2.49141461931147e-05
-2.25269768472617e-05
-5.85011681578272e-06
-1.41447825732036e-05
-1.83075097588677e-05
-1.7081693351325e-05
-1.23425745635274e-05
-1.17876042219719e-05
-7.09995661614976e-06
-2.13016468775855e-05
-2.28403638738103e-05
-7.09115963421013e-06
-1.44026214379369e-05
-8.78199105091597e-06
-2.40953187487071e-07
-1.569063399413e-05
-1.02447200509238e-05
-2.89115766283456e-05
-1.02831330830994e-05
-1.72962199417789e-05
2.88377575541428e-07
-1.8791348633573e-05
-1.04904710206636e-05
-2.75268314225227e-05
-1.46923225763971e-05
1.43485459595019e-06
-2.16757818405172e-05
4.62633037281367e-07
-1.50934161979011e-05
-8.28426973787043e-06
-2.08159461592359e-05
-3.1695606477333e-05
-1.68050235564183e-05
-1.77488171613657e-05
-3.14651584437857e-05
-1.93224017694806e-05
-1.31867620838195e-05
-1.12836620714331e-05
-3.2403583938249e-05
-3.45757698356583e-05
-8.56336194686161e-06
3.3470176520578e-06
-4.27494080559045e-05
-2.6147881478786e-05
-3.7773551266987e-05
-1.29204310794592e-05
-4.4281103170176e-06
-1.71843100507573e-05
-4.43898819472839e-05
-2.60157222059911e-05
-1.68390241020882e-05
-1.62312800696685e-05
-2.22209808966825e-05
-1.77280991204869e-05
-1.48830916664681e-05
-3.07095019621049e-05
-7.72055203342723e-06
-1.90991902195771e-05
-8.36896748287014e-06
-2.50157308915289e-05
-2.73120985042173e-05
-1.72735331949317e-05
-2.36496724567489e-05
-2.94571994347406e-05
-1.07563878888264e-05
-1.80355980764731e-05
-3.72187275324486e-06
-1.26688702856294e-05
-2.89089968345413e-05
-1.24276447340104e-05
-2.22152614408973e-05
-2.99924748342314e-05
-1.24359937631859e-05
-1.37171135670718e-05
-2.25039070369935e-05
-9.4993767008046e-06
-1.12250462475074e-05
-1.0792644068802e-05
-1.28765164857247e-05
-5.94096629050972e-06
-1.42548199218176e-05
-2.12856024640598e-05
-3.16172721045543e-05
-2.8422285402292e-05
-1.0469916629115e-05
-2.67610295197716e-05
-2.50260767154793e-05
-3.49107636282583e-06
-1.08098025323463e-05
-3.29047279264838e-06
-1.80328687978981e-05
-2.32381790316998e-05
1.42239820948415e-05
-3.25473762538923e-05
-2.55253290960299e-05
-2.59962922464653e-05
-5.08201688758556e-06
6.59488846486273e-06
-2.03127312877271e-05
-1.1431138890823e-05
-8.21071485190103e-06
-1.70875982620262e-05
-1.20484582396131e-06
-6.52577364072761e-06
-2.68680237218867e-05
-2.11536277899307e-05
-1.12545970219398e-05
-7.94745616353476e-06
-1.40917890371944e-05
-1.68013325181082e-05
-1.01065691567934e-05
-1.39882913758809e-05
-1.33432494402155e-05
2.90461270366125e-05
-1.92148518363012e-05
-2.53282748171883e-05
-1.63365800254672e-05
-1.42415936034677e-05
-9.40655691828695e-06
-2.09888186177454e-05
-1.4687541252465e-05
-2.56424485731749e-05
-1.68094967903748e-05
-2.27678258099506e-05
-5.10923785311262e-06
-1.20891234155278e-05
-2.20565935297106e-05
-2.98718835130629e-05
-2.91087574622418e-05
-2.23864505314846e-05
-2.00671992518981e-05
-1.0769667313887e-05
-2.42628824053325e-05
-9.60931011501002e-06
-4.67667021779953e-06
-1.68767192863912e-05
-2.83274918878456e-05
-1.65879496085594e-05
-2.19033595699346e-05
-6.49090291016698e-06
-1.49235807907574e-06
-7.58487574279843e-06
-1.79032648872226e-05
-1.43274998250366e-05
-2.15021311517948e-05
-7.91456273624902e-06
-1.01101137008649e-05
-2.86238803798831e-05
-3.61100587580889e-05
-2.0293067382011e-05
-3.32772930263298e-05
-1.26333926138927e-05
-1.45085921340873e-05
-1.26792783904546e-05
-1.41756494875542e-05
-2.37954026762562e-06
-4.9780131344319e-06
-3.9813385374442e-05
-3.74273831810786e-06
-1.57965073771804e-06
-1.64141437668553e-05
-5.93645048631821e-06
-8.1614523469417e-06
-1.15933546114568e-05
-2.74300764824265e-05
2.34265905567867e-06
-9.6390798953431e-06
-2.21938261260745e-05
-1.53259300277462e-05
-1.11834212110989e-05
-1.63977197677992e-05
-2.19746315091292e-05
-2.39251144360074e-05
-1.24918697301814e-05
-2.84670108707354e-05
-5.2612111299298e-06
-2.64915162666976e-05
-2.07572583259037e-05
-2.6710522710957e-05
-9.03243742049566e-06
-5.38695481397075e-06
-3.06416645789626e-05
-5.39261823772359e-06
-4.42505935674089e-05
-1.01694557638017e-05
6.82215218042734e-06
-4.37528532433434e-06
6.42209518270392e-07
-3.50168587029129e-05
-2.15143701959921e-05
-2.52843501665546e-05
-2.41259735183533e-06
-1.81596789549055e-05
-9.32543275716464e-06
-2.55057165439735e-05
-2.2504089011143e-05
-2.23039445994213e-05
-3.58701084418531e-05
-1.44271276364261e-05
-2.6091616041835e-05
-9.1340423718178e-07
-2.93800200462058e-05
-2.48603947925859e-05
6.8489717870742e-07
-1.21655144402928e-05
-1.55887531928143e-05
-3.70746185327784e-05
-2.57457420171068e-05
-1.95381455221428e-05
-1.36600750037723e-06
-4.22967305357045e-05
-8.84066787875826e-06
-2.18933543544234e-06
-1.73713329577031e-05
-4.29802611314644e-06
-1.73006069512773e-05
7.99756207396968e-06
-1.52811548875916e-05
-5.69904327535052e-06
-2.85233059562272e-05
-1.1120296728885e-05
-1.9264334102423e-05
-7.1737754730054e-06
1.2079898148356e-05
-1.52095096080688e-05
-1.49965776893544e-05
-1.16314425618231e-05
-1.42297907990643e-05
-2.97874227573349e-05
2.98830455626344e-06
-1.38166065783017e-05
-2.34809072773184e-05
-1.23529443685328e-05
-9.68973345280565e-06
-2.93675011672515e-05
-1.48946339091976e-05
-7.6038040718728e-06
-1.57842709823774e-05
-1.36830626495364e-05
-1.89807589623271e-05
-1.32625582068689e-05
-3.32682377850916e-05
-1.26530635411906e-05
-1.47603009107734e-05
-5.88320726962065e-06
5.36984785566558e-06
-1.1681105129628e-05
-1.14686755714502e-05
-2.98968082296275e-07
-2.8241104011035e-05
-7.20706455093122e-06
-1.14461773825565e-05
-1.14780072111204e-05
-2.65833608782477e-05
-5.68746667724803e-06
5.6596734577491e-06
-9.83710052216993e-06
-1.20255655531844e-05
-1.72995009062021e-05
-2.85867522689606e-06
-1.86654045711969e-05
-3.85311113354199e-05
-1.28482023553643e-05
-1.02867463406251e-05
-1.91685339092088e-05
-1.63777722608976e-05
-1.20612237071459e-05
-2.97783364908386e-05
-2.51467548054937e-06
-6.34492215528966e-06
-2.07946676592219e-05
-2.57495472872622e-05
-2.51335233567779e-06
-5.24414584299008e-06
-3.61170477095223e-05
-2.57998809159107e-05
-2.43299920315838e-05
-1.26668931711378e-05
-3.77199445940145e-05
-2.41158755568426e-05
-2.31505772557581e-06
-8.76217635599501e-06
-1.68042059185755e-05
-1.42184357793597e-05
-3.15309181146294e-05
-2.44724454080713e-05
-1.75378774668853e-05
-1.95448577380185e-05
-1.24156843486151e-05
-2.61661655043769e-05
-1.209543304673e-05
6.6583989571781e-07
-3.21391205709656e-05
-2.9760787432065e-05
-3.07437837177945e-05
-1.53709797390569e-05
-7.30615860824918e-06
1.87902237933747e-06
2.68610754709716e-06
-2.6202360695292e-05
-8.12737191366316e-06
-1.09371886897717e-05
-7.32709802207023e-06
-2.09294414790883e-05
-2.47160266807693e-05
-4.14076608300863e-05
-1.28699930782728e-05
9.58146937077109e-06
-1.55046988921614e-05
-9.08432460512147e-06
-1.6926143330683e-05
-1.00964588747405e-05
-1.31468134952429e-06
-1.35888606731244e-05
-9.14722338527663e-07
-5.68828496187711e-06
-1.06571768706606e-05
-5.77491970595629e-06
-1.89348652267086e-05
-1.43780380643539e-05
-9.52018064511975e-06
-2.17278296942358e-05
-2.68556929985419e-05
-2.10999354611335e-05
-8.14164359896921e-06
8.07731048769146e-08
-2.37994502877243e-05
-8.00736987734275e-06
-1.19247299979592e-05
-1.51526321980153e-05
-1.03625065363786e-05
-1.92985617476507e-05
-1.88840447456414e-05
-1.85948554485425e-05
-3.08144239985133e-05
2.1666838300809e-06
-6.8988845855311e-06
-1.57263295083445e-05
-2.08518222120732e-05
-1.07731684319769e-05
-1.85320209339248e-05
-1.14794146189052e-05
-8.78486487435106e-06
3.5171761503156e-06
-4.41684504659073e-05
-8.39455114280188e-06
-1.1355736977066e-05
-1.02436974860813e-05
-2.3465865941939e-05
-2.6518254359881e-05
-1.03487845730909e-05
-1.5626298876991e-05
-6.71619471388184e-06
-1.86949893435222e-05
-1.45686306818248e-05
6.32217445974109e-06
-3.57720312378859e-06
-1.71224532917368e-05
1.33324727563763e-05
-2.28633700028438e-05
-1.60424430654197e-05
-1.70803435240816e-05
-8.71706683393332e-06
-1.93622385420974e-05
-1.37193692193885e-05
-2.00162655059943e-05
-3.07330718329693e-05
-1.07745132230016e-06
-1.565413817447e-05
-1.65055269828153e-05
-1.96990958527376e-05
-1.90385123052707e-05
-6.45970550051845e-06
-1.04505478951345e-05
-7.82585577984963e-06
7.51354764192209e-06
-1.82366369952894e-05
-2.58420217024199e-05
-2.34178574359043e-05
-9.11428955927349e-06
-6.71564474335557e-06
-1.74877646516964e-05
-1.10034108058733e-05
-5.18287770847094e-06
-7.84668830464422e-06
-2.10617718097308e-05
-2.63047505349723e-05
-1.10071911315678e-05
-2.52874109363242e-05
-7.39900177779995e-06
2.19092577142106e-06
-1.14126355228524e-05
-7.40687445216924e-06
-2.35046230183217e-05
-1.67388081356618e-05
-1.98089398367426e-05
-3.51079155530403e-05
-2.06859249565552e-05
-3.15057876323143e-06
-3.61938420622605e-06
-1.66186134242451e-05
-1.86410340650629e-05
1.10634269962362e-06
-1.87548819809847e-05
-2.36877444357939e-05
-1.04875961975178e-05
-2.92680003923944e-05
-9.54226457588115e-06
-2.19600757414333e-05
-7.3043625576019e-06
-1.49794807608942e-05
-2.02114759258832e-05
-4.5803706418828e-06
-2.861721173998e-05
-3.38303774787727e-05
-3.03609635250924e-05
4.85095787203322e-07
1.79232879685925e-06
-1.45580562156114e-05
3.03368037476587e-06
-4.77842765908832e-05
-2.12148997336331e-05
-8.82855381653956e-06
-2.38822341090935e-05
3.62385472096814e-06
-1.74078118120066e-05
-4.91237169500203e-06
-5.46599790434986e-06
-1.01224527087255e-05
2.37177613851064e-06
-1.60779884961086e-07
-6.53005550227944e-06
-1.5309231801133e-05
-1.49577122433649e-05
-1.63572084256212e-06
3.2047494364107e-06
-3.18947083936384e-05
-3.49781292406691e-06
-6.04869041134225e-06
-5.28043951553679e-06
-3.10485755300066e-05
-1.88793905095182e-05
-4.04853359511876e-05
-1.55351752918419e-05
-2.15230630133626e-05
-2.30511726511743e-05
-1.81861431620038e-05
-9.01697728706909e-06
-3.02596378605486e-06
-1.04108360543291e-05
-1.30786926119319e-05
-3.1941230254813e-05
-2.04977906566929e-05
-2.68068108584353e-05
-2.83521690471906e-06
5.53933387885344e-06
2.44616566675314e-07
-2.58114538563345e-05
-1.2821163070854e-05
-2.19657846821096e-05
6.40651895179245e-07
-8.80239953558911e-06
-3.30036010462669e-05
-1.53510102417877e-05
-2.54400693306495e-05
-1.90703599565117e-05
-2.19250876072671e-05
-1.31536750624585e-05
-1.15489969760488e-05
-9.0555081299446e-06
-5.06643794784186e-06
7.57116658617989e-06
-3.91545184230568e-06
-4.38503534423612e-06
-1.44328674696971e-05
-1.67649606112751e-05
-3.26288206373032e-05
-2.44076763912147e-05
-1.08537094971675e-05
-7.33476213096251e-06
-1.96166348856743e-05
-1.79156095976362e-05
-1.80374502912473e-05
-2.85636336139239e-05
6.77854292239306e-06
-1.44363286689255e-05
-1.16896123883856e-05
-1.57686132496568e-05
-8.59176367372885e-07
-1.84629804503302e-05
-3.14426190424113e-05
-3.67558931050492e-06
-1.40079558983338e-05
-4.70755865811125e-06
-3.8258918534469e-06
-2.36702796587571e-05
-1.58746947180811e-05
-2.32628034441143e-05
-3.95621176128606e-05
-1.94544720531134e-05
-3.09806214993963e-05
-8.04416858400172e-06
-7.02226684939532e-06
-2.92350284030975e-05
-8.04945185623218e-06
1.34041773072281e-05
-1.71259103096783e-05
-8.69780362900058e-06
-1.32002510628524e-05
9.2438273351167e-06
-1.25568372287036e-05
-1.57052670693226e-05
-2.78122050760819e-05
-6.91906835001097e-06
-2.47657678012759e-05
-1.74727912923563e-05
-6.61541799321769e-06
-6.71149938006105e-06
-1.87031812304362e-05
-1.39959406763971e-05
-3.14207550876072e-05
-3.66377717842605e-06
-1.86284740818746e-05
-2.87024498959898e-06
-1.12345289450578e-05
-1.70002064381897e-05
-1.35190544364842e-05
-2.44181382212583e-05
-7.19292079039123e-06
-1.84510323049434e-05
-2.76054597306808e-06
-1.67616683471371e-05
3.50542104153923e-06
1.07016362627663e-05
-1.99098220332226e-05
-2.18506605016715e-05
-2.58848827750323e-05
-1.9595408558044e-05
-1.21796736889039e-05
-1.17139314803002e-05
-1.99345534527978e-05
-1.05175605685199e-05
-1.96258653683368e-05
-1.2298544099184e-05
-3.70231234165931e-06
-1.69804467356375e-05
-2.32888861229798e-05
-1.23288326164594e-05
-1.62112235924082e-05
-1.51452383460459e-05
-3.70409786279519e-06
-1.06144256193223e-06
-1.27234096184218e-05
-2.85417338717787e-05
-2.52617610097275e-05
-8.24957517276054e-06
-1.67056234322035e-05
-9.34461910344936e-06
-2.96635773411469e-05
-1.57317114419261e-05
-2.24591950902971e-05
-3.00974392561092e-06
-1.21671199690628e-05
-1.63520792957652e-05
-2.01369822078065e-05
-8.44611264947658e-06
-1.67747079325065e-05
-3.04337542002295e-05
-1.27456503098893e-05
-8.61099355105664e-07
-4.32347203025007e-06
-2.95212277578434e-05
-1.40781448783817e-05
-1.51832153568715e-05
-6.08073141516813e-06
-8.2957985807322e-06
-1.32879025479098e-05
-2.30306845507178e-05
-2.03498701557068e-05
-2.48319072137958e-05
-6.4850900741909e-06
5.90596781809757e-07
-3.72841280940402e-05
-4.14226723295461e-05
-2.44946635464355e-05
-2.11355044121139e-05
-2.09100777646739e-05
-3.10358987739572e-05
-1.03408709761576e-05
-8.7788172204047e-06
-2.37428446509606e-05
-8.39341586427104e-06
-1.88096506369218e-05
-2.13130835329477e-05
-1.9485627243474e-05
-5.82363611597302e-06
-2.27128295932068e-06
5.44337133214351e-06
-1.52530076657502e-05
-1.69678783537899e-05
-2.90194584886046e-05
-2.28160602016488e-05
-1.81170505975665e-05
7.70112511422835e-06
-4.13599892955954e-06
-1.68127268762839e-05
-1.85371632813713e-05
-1.23606171717459e-05
-3.07901250754703e-05
-2.68934364184665e-05
-1.48772223394891e-05
-2.8609556606478e-05
-3.77190431337438e-06
-1.13703012202189e-05
-7.81139318613242e-06
-6.88304084079171e-06
-3.39231470144296e-05
-1.1251388235316e-05
-2.22064639761325e-05
-3.71966342790769e-05
-3.09228682564905e-05
-1.08694573679234e-05
2.64661399043544e-06
-1.36023269825693e-05
-4.68826872148252e-06
-3.02095791757868e-05
-2.5357601636969e-05
-1.13512810725361e-05
-2.00334591427346e-05
-1.41920801376771e-05
-8.74728680327072e-06
-1.68998685633481e-05
4.81867465988016e-06
-1.50697935313151e-05
3.28410242768792e-06
-1.75964268510335e-05
-7.06406576247674e-06
2.40331809450172e-05
-8.58426169544728e-06
-4.73694451056466e-06
-1.97706781022716e-05
-1.13536461719679e-05
-2.3362249343158e-05
-3.83749748653165e-05
-6.24093592136135e-06
-2.554346746423e-06
-2.18600126470552e-05
-1.69592057072262e-05
-1.85334331127417e-05
-9.12827226204059e-06
-2.54302801285599e-05
-3.96301099184936e-06
-2.03990010974718e-05
8.24038759075387e-06
-9.17845390815902e-06
-5.14689785684304e-06
-1.25894058875186e-05
-1.05594865512631e-05
-3.29322969610322e-05
-1.20558855675244e-05
1.35348530034983e-06
-1.34055237043802e-05
-2.72299756297356e-05
-2.32092303219772e-05
2.30687692597338e-06
2.06088785794268e-07
-1.17201520675631e-05
-2.11660084748553e-05
2.13790168711526e-06
-2.75222801171105e-05
-2.41374328080029e-05
-1.49822435397521e-05
3.10502990212301e-06
-3.21345672000135e-06
-1.03155494950668e-05
-2.20189750660259e-05
-2.82436855826144e-05
-1.09601351013133e-05
-1.05455476073221e-05
-4.95649210922649e-06
-2.53672004313968e-05
-8.07053039984381e-06
-4.56023695616726e-06
-1.50709141834842e-05
-3.02260406879373e-05
-4.20672252414119e-06
-1.5313657759127e-05
-8.40915934994212e-07
-1.43690967548971e-05
-1.38810959557629e-05
-6.74660290982166e-06
-9.1260463516289e-06
-2.20852932608629e-05
7.97148472428603e-06
-2.23757480533902e-05
-1.81964212284348e-05
-5.20542132014895e-07
-1.52771346132519e-05
7.45436164452088e-06
-6.62934063437466e-06
-7.71087116989494e-06
-2.04944155083319e-05
-1.2691202292676e-05
-2.1282633556314e-05
-5.44583443264495e-06
-5.54920686914074e-06
-1.95673546514939e-05
-6.32973622828365e-06
-2.29753859853005e-05
-2.14393363139187e-05
-1.28717891523998e-05
-1.32925349570835e-06
-3.09282105456477e-05
-1.12570712615632e-05
-2.44044855667696e-05
-1.06585452964439e-05
-1.35280802315467e-05
-1.75623319230851e-05
-1.52265627800196e-05
-7.22064334160361e-06
-2.10772939113076e-05
-3.64772680872459e-05
-1.46641194917161e-05
-1.36304354634513e-05
-1.93944616598867e-05
-1.55046396038389e-05
-1.76952436316185e-05
-1.05337898157829e-05
-1.59670599712475e-05
-2.29619742276864e-05
-1.14556347504651e-06
8.88651533405703e-07
-1.2441193466918e-05
-1.65756994112111e-05
-2.456880689455e-05
-3.15289256605006e-05
-3.23512969822493e-05
-1.95719521314026e-05
-1.83835828225245e-05
-2.29546497594837e-05
-2.4344654023842e-06
-2.75043362109526e-05
-3.25974397712675e-05
-8.53781513321228e-06
-7.14991648645753e-06
-7.37367809436852e-06
-7.55813333272199e-06
-1.13259314674656e-05
-6.92297653471315e-08
-6.19299604203665e-06
-3.30820693865761e-06
-3.23131327937161e-05
-1.53428612595407e-05
-2.83385022656149e-05
-2.97316516159114e-05
-1.51591932419412e-05
-2.74652267674863e-05
-2.35348429275129e-05
-5.57814568159913e-06
-2.25384421567604e-06
-1.72881042350092e-05
-3.31239768882074e-05
-1.52466486285109e-05
-2.10005144651351e-05
-2.26412354947251e-05
-6.0027369817619e-06
-1.74447713396584e-05
-4.54562147013084e-06
-5.36272039492735e-07
-1.7989224439884e-05
2.31907988033885e-06
-1.4466053328274e-05
-2.72306651669417e-05
-5.12575196911831e-06
-3.7511714793285e-05
-3.34456376374331e-05
-1.8589039665034e-05
-2.31367854330065e-05
-1.84138951350909e-05
-3.13428103921964e-05
4.0378360130528e-06
-6.11112132667529e-06
-2.43401820875725e-05
-2.77285816096063e-05
-2.45774998602839e-05
-1.37870007331173e-06
-1.65868566030477e-05
-1.64763654024865e-05
-2.02098124844546e-05
-2.62456768387917e-05
-1.06052339361711e-05
-7.22587652709243e-06
-6.99119846838855e-07
-1.79044631558417e-06
-2.06014993787002e-05
-1.07807372358265e-05
-2.74200321869224e-05
6.54606414779425e-06
-2.47139863578698e-05
-2.53029907383884e-05
6.3733654102115e-06
-2.96056838152035e-06
1.01984880342884e-06
-1.08784322142709e-05
-7.53443870562548e-06
-5.56727169370351e-06
-1.7163450661526e-05
-1.71344248731614e-05
-3.56217792179588e-05
-1.03990630215255e-05
-3.17327036494853e-05
-1.76311864113894e-05
-1.28786104592894e-05
-7.49777788121178e-06
-1.8613928110223e-05
-2.02932221132675e-05
-7.45019087666871e-06
-1.63500946701599e-05
-3.64975166826579e-05
-2.30713744453633e-05
-1.19222372211145e-05
-2.48756311594907e-05
-2.13389124491804e-05
-2.26977053530885e-05
-1.56732557507608e-05
-1.61347490890084e-05
-3.34780458220021e-05
-1.62391048721812e-05
8.97430191257878e-06
-2.07119096286581e-05
-1.99583574050383e-05
-1.77200505310416e-05
-2.15831256566983e-05
-1.71521221165565e-05
-1.22223282939615e-05
-2.19286216711067e-05
-1.33550361180024e-05
-2.20842293106679e-05
-1.51396441839911e-05
-1.37473647703563e-05
-6.8609697949545e-06
-2.25840672284624e-05
-1.71347133714579e-05
4.64744344765999e-06
-1.79470326962258e-05
-3.75448063179605e-06
-2.10037218208681e-05
-5.64811497728187e-06
-6.35267563633799e-06
-1.4746155081105e-05
-1.28934222961967e-05
-1.06035563457088e-05
-1.23560431264686e-05
-2.7809858036222e-05
-2.44995822056893e-05
-1.10764725815577e-05
-1.11414983529862e-05
-1.31221352306417e-05
2.79638758595688e-06
-3.36856901144804e-06
4.56241880101437e-06
-9.09439845332347e-06
-1.03754455131832e-05
-2.18198161243242e-05
-1.42960122040584e-05
-2.17184230236329e-05
-4.54140133747506e-05
-2.50266855740851e-05
-1.99776829837474e-05
-1.1458572642592e-05
-1.80345214025661e-05
-8.64702720617293e-06
-2.99178497216954e-05
-1.49058569926313e-05
-1.00418323092635e-05
-3.53141867805773e-05
-2.77435602053585e-05
-2.04010372303772e-05
3.22155354304955e-06
-1.16383540993091e-05
-8.57583340030069e-06
-2.21032557092666e-05
-3.66568682134345e-06
-4.21681277480468e-06
-1.66862290905013e-05
-1.03584539172764e-05
-1.81945259495181e-06
-1.43673343740518e-05
-2.03210352814158e-05
7.19712254789837e-07
-1.94979198789234e-05
-1.02358671454907e-05
-2.30433509579313e-05
-1.83664447356153e-05
-1.26097047401415e-05
-4.65809051962296e-07
-4.89936356700324e-06
-1.03656650549956e-05
-4.66963636157481e-05
-1.57899225830762e-05
-1.38083516295816e-05
-2.24704761400448e-05
-2.64028598275053e-05
-3.21514467498691e-06
-2.8310342714829e-05
-9.20929155841843e-06
-5.58766103376784e-06
-2.37094380976464e-05
-5.19162349170844e-06
-1.60115344026208e-05
-2.0200469058198e-05
-1.55059099605519e-05
-2.3503736883396e-05
-1.1154963279686e-05
5.10012866930958e-06
-1.09041566904296e-05
-5.92231740712975e-06
-2.76711825006921e-05
-1.45810304557524e-05
-1.75276206057598e-05
-1.75809653560693e-05
-5.37599713400812e-06
-2.85468524249885e-05
-1.60464827198612e-05
-1.66958399152527e-05
-3.01075384336583e-05
1.0555943408981e-05
-1.21211803709455e-05
-2.0340161699335e-05
-1.6570669561817e-05
2.87515860555397e-06
1.52895144187408e-07
-2.82261590257462e-06
-3.98993953780334e-06
-2.0870035648942e-05
-2.78738627371328e-05
-5.43134643414701e-06
-3.90361920869336e-05
-1.40475801297687e-05
-4.7611758761769e-06
-1.201705492651e-07
2.78096438910508e-06
-2.05995888850593e-05
-1.69001434489672e-05
-4.40461056608734e-05
-3.24775976868254e-05
-3.26029512325846e-05
-2.01673422705165e-05
-2.07823467060699e-05
-4.13787374428166e-05
-1.58296007559646e-05
3.57567477518883e-06
-5.08343377182582e-06
-2.8950154878388e-05
-2.64176137604327e-06
-2.01298399111256e-05
-1.39784447231438e-05
-2.06420277870444e-05
3.35425937340331e-06
-1.93183823867349e-05
-3.30998850927262e-05
-6.54788418042735e-06
2.58902131627318e-06
-7.79706781940992e-06
-4.18395141010252e-06
-2.58330973266558e-05
-9.14155189205261e-06
-2.224035063131e-05
8.47610924143376e-06
-2.36906750428282e-05
-7.40162389294773e-06
-1.01916574861397e-05
4.21836973830272e-06
-2.4021748726775e-05
-9.10145701112934e-06
-9.7434261573311e-06
-3.32795269754611e-05
-2.0240221743479e-05
-2.78817280122001e-05
-1.49709131900583e-05
-1.98936400328757e-05
-2.25304101157894e-05
-1.79060679995848e-05
-1.85594918057261e-05
7.73269397171174e-07
-2.5937704351506e-05
-1.12219351569743e-05
-2.63281994533408e-05
-8.84620602936426e-06
-2.69640311455555e-06
-9.83544116421675e-06
-1.47598809428566e-05
5.64002887110331e-06
7.66586515447643e-07
-1.85420921192299e-05
-5.34016476428464e-06
-8.22357453748066e-06
-5.45874819950021e-06
-3.55352043751555e-05
-1.79401206631497e-05
-2.62500054617574e-05
-2.06476699895781e-05
-2.35624688103638e-05
-2.92406254129821e-05
-2.59710001832569e-05
-1.66876567911415e-06
-6.86190608246709e-06
-1.89802027960394e-05
6.29976656187007e-06
-3.50043515153006e-06
-8.88732217322137e-06
1.23811842908511e-06
-1.09992527430366e-05
-3.14533897223734e-05
-6.31093614023211e-06
-6.17962613412067e-06
-2.06541959518597e-05
-1.23244882352962e-05
-3.05314284033503e-05
-1.6489760937266e-05
-6.94705199009573e-06
-7.36386887716181e-06
-2.2307694587199e-05
-7.6752600489639e-06
-1.29523385142704e-05
-1.97841317025033e-05
-3.7735558670655e-05
-3.19232677330189e-05
-1.4420673196351e-05
-1.14789516404041e-05
-3.01962528462634e-05
-2.34135284565835e-06
-1.34022566707968e-05
-4.39804372935554e-06
-1.8710343441217e-05
-1.33941438346139e-05
-1.55933873659339e-05
-7.73746463769807e-06
-1.39575249794823e-05
8.85508483652884e-07
-2.20900593636066e-05
-2.19392322412834e-05
-1.03955904593833e-05
-1.64739993150886e-05
-1.17089786968367e-05
-1.54800927709947e-05
-1.66285859940216e-05
-1.73598170986757e-05
-4.86348508711018e-06
-6.46578115401273e-06
-8.5175099343029e-06
-7.59892522378563e-06
-6.9137675123769e-06
-4.33043275288897e-05
-2.85183613121973e-06
-1.67518918006077e-05
-9.20144015039058e-06
-1.6196434656391e-05
-2.33518387075681e-05
-2.56524898605443e-05
-2.88836397643986e-05
-1.21470540744532e-05
-1.49733864736698e-05
-1.72397120598363e-05
-2.18160204898152e-06
-1.43902988412066e-05
-1.78577610169924e-05
-2.5182022847316e-06
-1.95661581785133e-05
-3.38002625298377e-05
-1.55137144403481e-05
-1.90073417396591e-05
-1.35598518221331e-05
-3.28094005208853e-05
-6.41707827770483e-06
-1.67648221728702e-05
-6.08607627921958e-07
-1.13829590216628e-05
-5.09849587558208e-06
-6.60771058572216e-07
1.21461352694419e-06
-2.4438837297572e-05
-3.13245459414963e-05
-1.00396766428792e-05
-2.04063971771392e-05
-2.4934904101285e-05
-6.09709736295404e-06
-2.33773074180355e-05
-1.21693645246239e-05
-1.44148003880483e-05
-1.96648200094864e-05
-3.06659975133595e-05
-2.71473295150958e-05
-6.83412640668514e-06
-3.04186064303396e-05
-4.06452467097342e-05
-2.79964467392481e-05
-2.21185557171226e-05
-1.95990041290212e-05
-2.37360348954058e-05
-2.28034601265289e-05
-2.66028478573466e-05
-2.7012900665221e-05
-1.52166953403151e-05
-2.00143260077889e-06
-3.42816568404744e-06
-2.25304671081236e-05
-3.10941807538982e-05
-8.32074816753941e-06
-1.2930381121004e-05
-2.68610901951406e-05
-1.17446724324518e-05
-1.69405461635206e-05
-1.87714281961496e-05
1.09382611115606e-06
-8.50123759760896e-06
8.43783751664981e-07
-1.87818049099919e-05
-1.62943682818816e-05
-3.10304708528073e-05
8.26239580066873e-06
-1.31875947533293e-05
-2.0961491153749e-05
-2.44888111285245e-05
-1.14003082402261e-05
-2.36829808627798e-05
-2.07108076425625e-05
-2.83658873428284e-05
-7.95943203624134e-06
-1.62812076095027e-05
-1.93423316336112e-05
-3.3903321226456e-06
-2.78790365801488e-05
-3.73859746654484e-06
-1.10338941596304e-05
-1.40850338925059e-05
-1.17248491526522e-05
-3.76046525967769e-05
-2.3469203054603e-05
-1.64200712181412e-05
-1.11715228262212e-05
-1.41676691755685e-05
-3.15680990416268e-05
-2.09628928577503e-05
-9.71253317864201e-06
-1.23393747385576e-05
-9.11208735606693e-06
-8.19540542417505e-06
-6.87436530765865e-06
-6.44581461664662e-06
-1.58011520096228e-05
-1.14655139210561e-05
-1.49822279191649e-05
-3.48779288524345e-06
-8.53818795239111e-06
-1.25473930662831e-05
-4.05641216143854e-05
4.97448942602771e-06
-7.36270769018089e-06
-1.36359354040565e-05
-2.45204436117131e-05
-1.76116274445389e-05
-1.49879933315532e-05
-3.28709743505011e-05
-9.06643687637179e-06
-1.26864242889231e-05
-1.68924204169773e-05
-2.12066017879404e-05
9.94148491224299e-06
-6.03958198612202e-06
-1.1335045452671e-05
-1.20007306624421e-05
-1.78330247834022e-05
-1.42541560045162e-06
-1.02213425401686e-05
-1.21652047784062e-05
-8.55149759833855e-07
-3.88539542636354e-05
-1.72928918831892e-05
-2.79569872428037e-05
-3.01773559321277e-05
-3.80279478305307e-05
-4.49924172416527e-06
-3.07880039280517e-07
-1.98146857415873e-05
-1.89561404071606e-05
-1.57978029340438e-05
-2.20559455852005e-05
-1.96164520433898e-05
-2.11802981218507e-05
-3.05562337262597e-05
-2.24500429538179e-05
-8.42273725585104e-06
-3.18106096099889e-05
-4.46201686771147e-06
-2.5892371202446e-05
-2.51126233729803e-05
-1.55693033723558e-05
-1.07114590405241e-05
-3.55736420891438e-05
-1.3972392137249e-05
2.69729008463699e-06
-1.78173475539321e-05
-1.32364954574077e-05
-2.06590763123226e-05
-3.49971030258823e-05
3.76304991258776e-06
-2.02618880609414e-05
-1.59955659918486e-05
1.33362541931845e-05
-9.75999042968737e-07
-2.62026841756566e-05
-2.18793599249152e-05
-2.87009855079132e-05
1.4270993120524e-05
-2.75656392541507e-06
-1.76353806440816e-05
-3.15852993836143e-05
-1.41692485965889e-06
-2.9505489042871e-05
-1.51700901243623e-06
-4.01051645595171e-05
-1.61203910203451e-05
-1.45822325326239e-05
-1.52209604750226e-05
-7.30174126555461e-06
-2.98057412320088e-05
-1.44928947486236e-05
-1.25375126478617e-05
-1.47836985322234e-05
-1.79601432194964e-05
-9.20305925721345e-06
-4.82031111374178e-06
-2.99896087843861e-06
-1.98640855447791e-05
-2.73186323237096e-05
-2.45578415061197e-05
-2.81328536808224e-05
-8.78547300164821e-06
-2.13632602939759e-05
-1.8644605660641e-05
-1.49439025897565e-05
-1.86188926180757e-05
-1.27966667905241e-05
-2.80942924781565e-06
-2.06423650757602e-05
-1.01475611622958e-05
-2.97165609205943e-06
-1.35495105639672e-05
-7.50857782319225e-06
-1.93541108116231e-05
-5.64183781151027e-06
-1.46937813284871e-05
-9.45587973967466e-06
-2.44412254755904e-05
-3.98678049310432e-05
-3.2200374671316e-05
-1.00660324171481e-05
-1.88833665775434e-05
-3.34963728460543e-05
4.74120997539979e-07
-2.47666354270856e-05
-1.39868184793076e-05
-9.61706293655926e-06
-4.31716442029094e-06
-8.72331228937739e-06
-2.09630530060701e-05
-5.1449348377475e-06
-1.59262219154799e-05
-2.02225560092693e-05
-1.8754299347415e-05
-2.88305310412512e-07
-2.63314394393757e-05
-2.42737552743659e-05
-2.87336504049996e-05
-1.762938898324e-05
-9.47641068739639e-06
-9.66701125956047e-06
-1.31104142961626e-05
-2.50688103721188e-05
-1.65777340908508e-05
1.04953940485632e-06
-1.19333424341283e-05
-2.88321795581348e-06
-2.47639267233661e-05
-3.09071420769044e-05
-7.87225634278391e-06
-1.84868609718561e-05
-2.88417290098193e-05
-7.22725771810116e-06
-5.74614698160173e-06
-1.21083720451975e-05
-2.81642669718246e-05
-1.69877301128541e-05
-1.91603661513323e-05
5.43917224220455e-07
-1.89538521326378e-05
-1.05378984155872e-05
-1.75423838984294e-05
-4.12431564699335e-07
-1.33858767568603e-05
-2.36344658034553e-05
-1.4369189025315e-05
-3.1946968191726e-05
-2.61690274946805e-05
-2.53250089037884e-05
-1.42185597008623e-05
-1.67031160392568e-05
-1.07737601760516e-05
-1.22553494648003e-05
-1.45534535671568e-05
-4.23486112008338e-06
-2.31907571926363e-05
-2.02851971563841e-06
-1.26775623846409e-05
-1.85529074290032e-05
-2.29099924470176e-05
-1.84753080261477e-05
-1.88230842375307e-06
-3.37651089385302e-05
-1.27577261671715e-05
-1.09300850354605e-05
-2.6028898452379e-05
-2.6562575296687e-05
-3.28116390892925e-05
-2.57486928305783e-05
-6.18272514003023e-06
-3.59070935800241e-05
2.3301468257943e-07
-8.64153862241422e-06
-6.51711539506029e-06
-1.27808553307023e-05
-7.08187783722495e-06
5.69044724807151e-07
-5.46827969546163e-06
-5.33641621968483e-06
-1.96892680827001e-06
-3.0157267502681e-05
-1.64966099587525e-05
-5.04235566314807e-06
-4.2186977129425e-05
-3.44949213055429e-06
-2.87883275037476e-05
-1.04130946137301e-05
-1.60283177245337e-05
-2.45363142865929e-05
-4.30000454522603e-05
-1.38509517573148e-05
-1.82835535579182e-05
-2.01454969056129e-05
-2.6009372764427e-05
-1.68168095455252e-05
-1.87966963354312e-05
1.73561821197323e-06
-3.65975533734768e-06
-2.63797933684099e-05
-1.93720848589081e-05
-1.18808759226077e-05
-1.7204665224767e-05
-3.00233670029786e-05
-1.64171903975889e-05
-1.43093848812576e-05
-2.13414059227618e-05
-2.59797881288331e-07
-1.80165775613744e-06
-2.50900431732448e-05
-3.47191991182047e-05
-1.10213517557231e-05
-7.0707989149039e-06
-1.65052315325833e-05
-2.66305524669592e-05
-2.5519914584634e-05
-1.07374109109377e-05
-2.19682822459891e-05
-2.04768535784553e-05
-2.28040084315809e-05
-2.41165978971096e-05
-1.79347338205071e-05
-2.00753688178579e-06
-2.26719409103252e-05
-1.80731395713961e-05
-1.95589933507711e-05
-5.65605132917363e-06
-1.94975111288144e-05
-1.84523050909154e-05
-2.49088351648239e-05
-1.83982021357018e-05
-1.55893437667153e-05
-2.8498658163303e-06
-1.1026591578469e-05
-8.89302863607935e-06
-1.56210303767037e-05
-1.5918421036536e-05
-4.13442483096324e-05
-2.53856153939612e-05
-1.4632008408147e-05
-2.96012441108131e-05
-6.94955145452511e-07
-6.07043582026104e-06
-1.97228992608326e-05
-2.82687292430718e-05
-1.134354688777e-05
-2.95072978497756e-05
-3.67817473815749e-06
-3.81059459940317e-06
-1.25883290307081e-05
-1.37674878646564e-05
-1.19877059850873e-05
-2.3852294198401e-05
-3.47566673687854e-05
-3.16354667308953e-05
-8.60660895660399e-06
-2.91320016911917e-06
4.79954253445164e-06
-3.30134817196552e-05
-1.37922845400475e-05
-5.94550948309964e-06
-3.48452875784354e-06
-2.59468386600767e-05
-1.84405934353742e-05
7.36402282169907e-06
-4.7515414716575e-06
-3.39179000474333e-05
-5.99519944659166e-06
-3.41008174515556e-05
-2.49470990822268e-05
-3.72870574573093e-07
-1.7975872724837e-05
-1.2636895228166e-06
-2.18237297160525e-05
-4.42429591848671e-06
-1.04815910136818e-05
-2.80851687389341e-05
-9.15996247558269e-06
-2.26220529459652e-05
-9.96195907610133e-06
-3.59519273001591e-05
-7.56059064101341e-06
-2.19989709112786e-05
-2.18892073534981e-05
-3.71072310814611e-05
-3.83684397065946e-06
-3.21899190197482e-05
-5.19542584698987e-06
-2.56112970552046e-06
-3.04128037593396e-05
-1.88649134239652e-05
-1.87093389997046e-05
-2.8443081818898e-05
-1.93188130803913e-05
-1.33494936487432e-05
-3.68239910008904e-05
-1.121987833654e-05
-2.8925804829507e-05
-3.61527750377573e-05
-4.51871120878424e-06
-5.55026706656744e-06
-2.45605385927445e-05
-2.66826292969405e-05
-3.0251037633125e-05
-1.52447782764167e-05
-2.72791425373129e-05
-2.17361488745509e-05
-6.44118063317447e-06
-2.07838332966391e-05
-1.53220393228576e-05
-3.38351417728035e-05
-1.1723200873096e-05
-1.87759545068183e-05
-2.68604665072004e-05
-1.90324869040915e-05
-1.74249503972208e-05
-2.5176801277092e-05
-2.10402493191077e-05
2.94671600574399e-06
-1.43695388519729e-05
-1.53471045474253e-05
-3.27527765773976e-06
-1.11530544595184e-05
-2.78849715374388e-05
-5.30531053748985e-06
-3.19934448597929e-05
-3.17539090849811e-05
-2.27760948558522e-05
1.22912023531818e-05
-2.26567475650409e-05
-8.40855332388958e-06
-1.38601393716844e-05
-2.9852551148873e-05
-1.46715440636324e-05
-1.09688509614702e-05
-2.66020852898928e-05
-9.71710612340366e-06
-1.69245217323736e-05
-1.18316824195705e-05
-2.2954431002041e-05
-8.60402970294563e-06
-1.52372719497391e-05
-1.62710203552024e-05
-1.36345363608224e-05
-2.60686702188385e-05
-1.08589252609146e-05
-1.26119233645998e-05
2.14991928036583e-06
-1.95144707213832e-05
-1.27485620440929e-05
-8.85200151516682e-06
-1.6634697849709e-05
-2.68279135150258e-05
-2.66095533979991e-06
-2.1252298366929e-05
-2.29956710040619e-06
-1.15544984771222e-05
-1.53570073546e-05
-2.19631177232922e-05
-1.10198200653589e-05
-3.48508089707425e-06
-2.59579419373733e-05
-2.23390449689322e-07
-1.05933996823141e-05
-2.88814790126658e-05
-2.88976943806517e-05
-8.71553173293258e-06
-1.88262447864214e-05
-1.04874158920016e-05
-1.32079532760998e-05
1.22294166103969e-05
-2.34234241963387e-05
-2.02853608856079e-05
-9.61000901144625e-06
1.48223265781539e-06
-2.79125387999392e-05
-1.06821904357216e-05
-1.79693716645102e-06
-2.30795103992155e-05
-5.937893307028e-06
-2.7059344195842e-05
-2.49728046197479e-05
-2.73352837089592e-05
9.23812406644021e-06
-2.33287140059433e-05
-1.10166197947757e-05
-5.60707885925056e-06
-1.9154422419798e-05
5.73427017891697e-06
-1.62998796618857e-05
-1.55802011005645e-05
-1.53355956207113e-06
-2.40121582331405e-05
-1.24571942585095e-05
1.1212691001401e-06
-2.28959478647002e-05
-1.1154164196957e-05
-3.87810589186687e-06
-2.2547837101288e-05
-2.21903267861807e-05
-2.12118501726551e-06
-9.08241807441134e-06
-3.02721079626719e-05
-8.32112731427109e-06
-1.94662185519961e-05
-1.73318647390103e-05
-2.1360446436937e-05
3.26424951221272e-06
-9.93235693385894e-06
-1.32178356671929e-05
-7.73117758420556e-07
-4.85103927554352e-06
-3.26016742278928e-05
-6.80891344316733e-06
-7.42221375990587e-06
1.04224801833423e-07
-8.94651137698081e-06
-2.21280331320232e-05
-1.38177979031847e-05
-8.19489328380843e-06
-1.40752061524432e-05
-3.14481092411457e-07
-2.15960937379377e-05
-1.05972702565385e-05
-2.28317510451771e-05
-1.05703412003586e-05
-8.00377851183334e-06
-3.31288904815332e-05
-3.60551488158874e-05
-2.06351223746951e-05
-1.96472103103631e-05
-2.58403760453128e-05
-1.04798266459614e-05
-2.59969180393503e-05
-2.38527468097473e-05
-2.96506216153837e-05
-1.540333392669e-05
-2.2564592869062e-05
-1.29135387870221e-05
-7.70534024855103e-06
-3.01283796862977e-05
-1.69214308787886e-05
-3.15502644815266e-06
-4.53951896323627e-06
-2.04313089215404e-05
-1.64473721896455e-05
-8.01390357622439e-06
-3.19761124645757e-05
-1.5486650500981e-05
3.12921783886701e-06
-1.13876917486359e-05
-2.07055441250154e-05
-2.67312787080278e-05
-1.96861582205954e-05
-1.02043307728369e-05
5.88851939617537e-06
-1.77750922451606e-05
-1.55828652785168e-05
-1.02083605852777e-05
-7.49345916167667e-06
-2.43334062410541e-06
-1.07285961968611e-05
1.51567347150124e-06
-1.7843358407256e-05
1.01804093536991e-05
-2.17647956600403e-05
-1.25479225999628e-05
-1.91639441279918e-05
1.02927526211203e-05
-3.47218871575141e-05
-7.58184218083035e-06
-2.11784998475971e-05
3.16728859468935e-06
-2.86933821391714e-07
4.85753714628613e-06
-1.56338194811146e-05
-2.44117230944324e-05
-4.94714315670311e-06
-9.30008536369488e-06
-1.04400681579865e-05
-1.546270300755e-05
-1.81971139064616e-05
-3.15562700342153e-05
-3.33526101356468e-05
-1.94570486030164e-05
-2.760715557024e-05
-1.5879189643087e-05
-1.83977256875043e-05
-4.28642460355035e-06
-9.71662888268618e-06
-3.72223528121771e-05
-1.44526901907089e-05
-9.87897789144864e-06
-7.27061853412111e-06
-1.59393060514083e-05
-2.05128125086493e-05
-1.69111639286444e-05
-1.11515910935444e-05
-1.05672754222906e-05
-1.53055339044331e-05
-3.25779815731296e-05
-2.69586283912814e-06
-1.08469761593982e-05
-1.41749882952475e-05
-2.68565380420872e-05
-1.56920563765879e-05
-2.44248913873888e-06
-5.5878585223926e-06
-7.80050155292112e-06
-1.1106768684053e-05
-2.50067220099065e-05
-1.29540802211805e-05
-1.05097340902853e-05
-2.04068059340111e-05
-8.24376298603481e-06
-8.79343160334968e-06
-3.58240426409479e-05
-4.65139812326043e-06
-3.3237769922295e-05
-2.28118966019719e-05
5.66913115144001e-06
2.32524547470872e-06
-1.59428378516715e-05
-3.06055743355867e-05
-2.52625636081269e-05
-5.90973217371754e-06
-2.7062534297101e-05
1.9600077435157e-06
-3.65232114919243e-05
-1.77255311849995e-05
5.41387974346151e-06
-3.87112321590999e-05
-2.60536348003052e-05
-1.56929363928073e-05
-2.3469219650526e-06
-8.61130792161724e-06
-6.90925059652552e-06
1.33188648124991e-07
-1.75487029713492e-05
-1.20543005089336e-05
-5.98652065309852e-06
-4.56013606041246e-06
-2.19233865546645e-05
-1.25248348193063e-05
-1.09037716640556e-05
-1.70479558964171e-05
-5.12819504394696e-06
-2.0647607325627e-05
-2.93661704225886e-05
-1.3622344420627e-05
-1.56702205852585e-05
-1.6800964516775e-05
-3.40365041632522e-05
-1.62749976221039e-05
-1.04789008273111e-05
-1.6255702678058e-05
-1.33916472443711e-05
-3.46109264692687e-05
-3.43091826096531e-05
-7.35734982797609e-06
-2.28128415633701e-05
-1.61343557129066e-05
-1.99466357967956e-05
-3.91400990522214e-05
-4.86086833610398e-06
-2.12831426511805e-05
-2.53062596575518e-05
-1.07563764107175e-05
-5.4799251359001e-06
5.59887513929953e-06
-9.20110620725741e-06
-9.20228940008723e-06
-2.23872625595561e-05
-1.07058916456323e-05
-1.46623305251907e-05
-7.07041597779521e-06
6.22070393834355e-07
-2.70292540915518e-05
-8.72446046729001e-06
-7.24217401371731e-06
-2.27360821964059e-05
-2.2203167852048e-05
-6.64875633315323e-06
-1.54774511328085e-05
-9.91659759385155e-06
-2.41223384692307e-05
-3.49028748488872e-05
-2.17500552098526e-05
-4.92851377305669e-06
-9.60462060068318e-06
-1.16083615846367e-05
-2.10951617013235e-05
-1.38893403409046e-05
-3.35732275311492e-05
-1.98465867440115e-05
-4.6761939679693e-06
-2.52126976830846e-05
-3.85585105359562e-05
-3.59583568729472e-05
-2.22825211679536e-05
-1.45800086827682e-05
-1.3780371506909e-05
-8.35430636001763e-06
-2.35953190609036e-05
-2.00560868498959e-05
-2.70186637506915e-05
-1.9743943440913e-05
-7.7536542927836e-06
9.81976989915114e-07
-2.70971348350676e-05
-7.10965231083725e-06
-2.10872925540953e-05
-7.25401121118837e-06
-1.66407982471332e-05
-3.04888585448836e-05
9.9078567077223e-06
-1.55778069697965e-05
-2.63360637658511e-05
-8.78001767996115e-06
-2.38109299690311e-05
-2.26332368301e-05
-1.11269369681569e-05
-3.4251460874624e-06
-2.78413897962998e-05
-1.33131979860013e-05
-1.40878960240044e-05
-2.16064664211421e-05
-2.4971257525575e-05
-3.41839127754674e-06
-6.63917502213348e-06
-2.44015211336237e-05
-3.39263502936557e-06
-6.42684121541555e-06
-3.17036551640509e-05
3.10778374485892e-06
-6.00165377064253e-06
-1.19292184691366e-05
-2.32901638790616e-05
-1.7355270271525e-05
-1.8375656832608e-05
-3.10421143683265e-05
-5.76264499664747e-06
-1.60706208415299e-05
-1.67788692599544e-05
-9.62836172591115e-06
-8.67077360062518e-06
-2.42879344737611e-05
-1.88172625291946e-06
-7.1137235590448e-06
-2.46342069839339e-05
-1.54956173144385e-05
-1.19750232820534e-05
-3.09853437910701e-06
-3.83032902906585e-05
-1.37387799483076e-05
-1.31407453128816e-05
-2.5317703055433e-05
-1.60622579597138e-05
-3.02203541417546e-05
-8.74371096453114e-06
-2.06201730828043e-06
-1.06773456549418e-05
2.44827366777721e-07
1.98564648531777e-06
-5.96327825070594e-06
-2.18934902413322e-05
-3.09786677262941e-06
1.45188524486049e-06
-1.00575248222863e-05
-1.87200591645124e-05
-7.14740734326113e-06
-5.92687036441143e-06
-1.51049592872683e-05
-1.01464163847174e-05
-3.32261349458656e-05
-1.99105334618774e-05
-1.31188187470449e-05
-7.69480266459904e-06
-2.21196776941332e-05
-3.16390882908532e-06
7.97871632371886e-06
-6.88799756188507e-06
-2.54539298860789e-05
-1.43092957614664e-05
-1.50285609395596e-05
-1.93482478591472e-05
-1.22209059020761e-05
-3.51552815178307e-05
-2.68665622446821e-05
-6.14988552063179e-06
-1.91661939116547e-05
-2.53185135144645e-05
-1.3434142009897e-05
-7.14741976152401e-06
9.82900493140502e-07
-1.85475904922847e-05
-1.68839277767366e-05
-1.75053469080994e-05
8.3390015773408e-06
-1.55826155094775e-05
-1.33287028427317e-05
-2.70077604669406e-05
-2.21306607620304e-05
-2.22019713252149e-05
-1.9821449545033e-05
1.40890718017125e-05
-6.22511672214243e-06
8.63752384437379e-06
-1.60492711276811e-05
-2.02078590648356e-05
-8.67503772441133e-06
-9.96985307963291e-06
-1.62736443484267e-05
-3.14189207606337e-05
-3.15939900720399e-05
-3.81754191477524e-06
-5.90430042515568e-06
-3.14620467542704e-05
6.46525875971183e-06
-1.2116247873644e-05
-2.93108892778058e-05
-3.05128563068737e-06
-1.26648678440747e-05
-1.50683942937831e-05
-1.23714610430586e-05
-2.33131439490831e-05
-7.2039170025829e-06
-1.09267208974403e-05
-1.81471468690427e-05
-2.68977740045436e-05
-2.26846307479217e-05
-2.59929318529852e-05
1.05589687775989e-08
-2.26504415082766e-05
-4.32301292159147e-06
-1.22980951301075e-05
-1.40368790949877e-05
-1.39879262311771e-05
-3.12775250589854e-05
-1.11829958954747e-05
-1.71081543591562e-05
-1.65978740830173e-05
-1.80566916344816e-05
-6.7970538581892e-07
-2.80662141624821e-05
-2.20963285815818e-05
-1.27774756075183e-05
-1.70503819520644e-05
-3.31884043272026e-05
-1.20801042782034e-05
-1.19644693124202e-05
-4.84367336742431e-06
-1.36856327589325e-05
-1.68577224270956e-05
-1.99865846222916e-05
-1.86185957594613e-05
-2.47032934001603e-05
-1.69320110300235e-05
-2.27439523855097e-05
-1.34043447104162e-05
-2.77212461510201e-05
-2.20935627363605e-05
-1.72076067495195e-05
-1.76104316852892e-05
-3.36192522392263e-06
-1.84182241423206e-05
1.37435222143273e-06
-2.76241108197163e-05
-1.42678573907479e-05
-7.46588498111232e-06
-1.52829634343001e-05
-1.326689793562e-05
-1.62536063526702e-05
-2.53014672355477e-05
-1.37256926273883e-05
-1.3134024930046e-05
-3.23469696281439e-05
-1.0817257483695e-05
-2.07299247161133e-05
-4.42133140853508e-06
-2.31341694028457e-05
-2.32388788744196e-05
-8.57091825152913e-06
-2.69849441969365e-05
-1.0190225654797e-05
-1.21469124523106e-05
-1.58294947851578e-05
-4.40381490368028e-06
-1.7329717278428e-05
-1.15079730954644e-05
-1.76679610448422e-05
-3.03906501874909e-05
-1.97940452777037e-05
-1.98302831822559e-05
-1.80438222931847e-05
-2.73324759881424e-06
-1.32940950976197e-05
-2.34995979754208e-05
-8.20217365658813e-06
-1.37719387519388e-05
-5.27718804577259e-06
-1.85563968624229e-05
-1.41012090209707e-05
-2.65087945259625e-05
-1.44870182666328e-05
-2.46224278317863e-05
-2.81082703362594e-06
-1.34067889345147e-05
-7.9953623947791e-06
-6.4979040863452e-06
-7.39076909112421e-06
-1.80484080129985e-05
-2.14253062016475e-05
-4.89410485061555e-06
-1.20057112596091e-05
-3.47018403071283e-05
-1.95057496721699e-05
1.69871909927423e-06
-2.99593132754914e-06
-9.83161175901792e-06
-1.5648492463117e-05
-7.630952945926e-06
-5.3970690419201e-06
-1.47202647046369e-05
-1.56859083216919e-05
-3.13092427300769e-05
-2.42928934266949e-06
-2.49014966079718e-05
-1.30939482979875e-05
1.54712145563055e-06
-2.44972207440231e-05
-2.334526572877e-05
-1.8420109506655e-05
-4.92087141790785e-06
-3.44826278254973e-05
-3.11119740903756e-05
-5.17313310851185e-06
-3.21599495626209e-05
-3.56912483651533e-05
-2.00166388306778e-05
-1.81508743142525e-05
-1.49108221502598e-06
-2.24303973080131e-05
-1.69280084430688e-05
-1.76745302151911e-05
-8.52361919804955e-06
-8.56331557177485e-06
-1.9923356815901e-05
-2.59559995806619e-05
-3.68934287578653e-05
-1.67876870971011e-05
-2.23395850597093e-05
-2.87165407267186e-05
-1.50608114900939e-05
-6.76569440058769e-06
-2.03020011645964e-05
1.08559407852256e-06
-1.21491359441751e-05
-3.44711878788096e-05
-1.99737519013602e-05
-3.57075580226274e-05
-1.51804279985089e-05
-5.99805491291003e-06
-2.30139743195173e-05
4.0127239915412e-06
-1.68084888324309e-05
-1.93867600076529e-05
6.7149154420336e-07
-1.36989340961094e-05
-1.65013430406514e-05
-2.98689636708023e-06
-6.24896406607876e-06
-1.18183996282721e-05
-4.11023071763559e-05
-2.44993899461482e-05
-1.30220992176712e-05
-6.65209481096244e-06
-2.290397752126e-05
-2.18692783102386e-05
-7.68933034815848e-07
-1.94475403399818e-05
1.99604682382967e-06
-5.3791632988539e-06
-7.83631271430866e-06
-8.6093113805228e-06
-5.69928178528065e-07
-1.97510107082745e-06
-8.22138441751988e-06
-1.42757527665067e-05
-1.01562592531991e-05
-1.41299281916773e-05
-1.09237958453874e-05
-2.69903171113514e-06
-2.35360069450659e-05
-1.43944250904871e-05
-3.0862749359321e-05
-3.80711666925497e-06
-9.07457011282986e-06
-1.51957847410732e-05
-2.00196384800875e-05
-2.69997093077239e-06
-1.31907170423526e-05
-1.7792650838646e-05
-1.94305406474277e-05
-6.16696569172028e-06
-1.45560397924588e-05
-2.79713761254041e-05
-3.26768658060112e-06
-2.18592310310143e-05
-1.10057786443647e-05
-8.96832590540529e-06
-2.10690347962398e-05
-3.20824419444398e-05
-1.09341563591672e-05
5.22475165592822e-07
-2.61118325142598e-05
-1.82342509820554e-05
-2.53379724498119e-05
-1.40890146801571e-05
-5.6214291037147e-06
-2.03526129092942e-05
-1.05473122163913e-05
-2.33976271825248e-05
-6.729385336967e-06
-5.54188917818139e-06
2.59734554068823e-06
-2.341790264488e-05
-1.84922421028953e-05
-2.91967822243221e-06
-5.03788047179054e-06
-3.95022589339796e-05
-1.09663377197271e-05
-2.7420118491117e-06
-1.56821504167947e-05
-2.56374111401321e-05
-1.31340281573554e-05
-1.66916710522981e-05
-2.41258939837584e-05
4.30483320787859e-06
-2.35430402325248e-05
-5.53889211932048e-06
1.73221176655115e-06
-1.92152912066714e-05
-4.21314483430882e-05
-1.96014878021361e-05
-3.43682682126167e-05
-1.11700071462118e-05
-3.30471287399505e-05
6.14481504894216e-06
-1.17283571553718e-05
-2.30909421932576e-05
3.70301520019503e-06
-1.26048339327741e-05
-1.74905578645802e-05
-2.45081082888813e-05
-1.86739738475711e-05
4.55469243287525e-06
-1.95555551805534e-05
-6.52552473588884e-06
-2.64356542277217e-05
1.57865043738596e-06
-1.18105013030018e-05
-1.61229541831188e-05
-2.55028998040626e-05
-1.28895618656184e-05
-1.17903275476134e-05
-2.1820045356837e-05
-1.89570249256899e-06
2.19535333773181e-06
-5.26087610721548e-06
-3.75001462288078e-05
-2.16148734552268e-05
-9.12025380619203e-06
-6.51730097663246e-06
-2.57008018634022e-05
-9.81561404063596e-06
-2.47742077433922e-05
-3.78836779972899e-06
-2.47068513482517e-05
-2.57329172212972e-05
-1.48076132386266e-05
-7.28311423571132e-06
-1.04462220016524e-05
-1.15384710417915e-05
-8.22781913942029e-06
-1.10050316743192e-05
-9.15257377561799e-06
-2.73720625775569e-05
-2.03304143519414e-05
-7.21100861796442e-06
-7.39226517211441e-06
-1.01978488207854e-05
-2.36156948569066e-05
-2.08663830390789e-05
-1.28073590362105e-05
-9.62246970608104e-06
-2.96634793101647e-05
-6.88425652664523e-06
-8.70389994401239e-06
-1.68323235151373e-05
-1.28442465588324e-05
-1.09390550935835e-05
-1.26226232123653e-05
-1.617595820225e-05
-6.21803084452692e-06
-8.95483629703557e-06
-3.66845281416924e-05
-5.29633955259703e-06
-3.10118418548496e-05
-2.83442796963719e-05
-1.76882913609522e-06
-1.72210172480525e-05
-1.74537840219912e-05
-1.26706819294475e-05
-3.08972257771181e-06
1.6690521625147e-06
-2.85992999197748e-05
-2.16630767309954e-05
-2.62336574605822e-05
-1.8958926056765e-05
-2.04468531456716e-05
-2.00088613847601e-05
-3.72099382781735e-05
-6.16182195724996e-06
-2.61612999580265e-05
-7.19801428674925e-06
-1.4629277263139e-05
-1.1298357624199e-05
-2.20388948457996e-05
-7.09967578231458e-06
-1.67399807712076e-05
-5.99948746910704e-06
-1.71956507649416e-05
-1.94383103612542e-05
2.21604798925338e-06
-1.03721492145454e-05
-3.01392861687318e-05
-9.99749353251813e-06
-1.8322389652275e-05
-1.9765638799676e-05
-1.17484256190012e-05
-1.14483909602494e-05
-9.79058144465562e-06
-2.06057648429249e-06
-2.7695745662975e-05
-3.0996239304318e-05
-3.42175826573496e-05
-1.96194331062415e-05
-2.20751704790964e-05
-4.63055999190715e-06
-1.30486246286479e-05
-1.60773432481118e-05
2.30743398435864e-06
-2.25250851584676e-05
-1.87495567366369e-06
-1.8617889756036e-05
-1.43482070635707e-05
-9.48297655141905e-06
-2.1794242670074e-05
-5.28467906211612e-06
-2.03105197024481e-05
-1.53951658643401e-05
6.01432153916686e-06
-4.25669458920205e-05
-1.96030922312048e-05
-1.78117190393634e-05
-2.58112696113097e-05
-1.76483850125322e-05
-8.48393336235563e-06
-4.24657208993039e-06
-3.95790025082296e-06
-8.15146264081362e-06
-1.05463397965077e-05
-2.08885444143102e-05
-2.78859195252431e-05
8.23264742000326e-06
-1.9760930652696e-05
-2.82134810932786e-05
3.27997336414882e-08
-1.15153601070538e-05
-2.59072071355837e-06
-9.49731985594593e-06
-2.1056645661541e-05
-2.57462347185086e-05
-2.00524031955739e-05
-1.74494110452604e-05
-2.4820455913331e-05
-1.13443302545489e-05
-1.62904108777919e-05
-4.23870793164343e-06
-3.75540949756163e-05
-2.95122124224285e-05
-1.18212808908979e-05
-1.18295962282614e-05
1.69132132176795e-06
-1.03083342936817e-05
7.22986356352998e-06
-1.61742464128761e-05
-1.16625281070284e-05
-2.98847825315302e-05
-2.21532207513273e-05
-1.00589376727208e-05
-1.06733843217317e-05
-1.44635242215206e-05
-2.50616669938436e-05
-1.35791505939263e-05
-1.34840678677928e-05
-1.41090761257185e-05
-8.12082639228814e-06
-3.38405995507436e-06
-1.02521189171992e-05
-3.86992937577394e-06
-1.74047324398248e-05
-2.03947057928633e-05
-4.99260950999599e-06
-2.10134360681733e-05
-2.8245675290809e-06
-1.08663809884241e-05
-1.28631393716113e-05
-1.91825250937888e-05
-1.91152059111023e-05
-1.91961801910433e-05
-5.93278139095805e-06
-1.26513314170348e-05
-1.65402134752007e-05
-3.68720002460018e-06
-1.49198921716718e-05
-8.54326734726503e-06
-1.97695715348024e-05
-3.90044091236464e-06
-1.78838060517003e-05
-1.5452411146002e-05
-2.6538387116992e-05
-1.95795200434994e-05
1.38237606594839e-06
-4.58809118898355e-06
-5.29212684989444e-06
-1.64946429630794e-05
-1.76267666279407e-05
-3.58501278887049e-05
-1.44947970235741e-05
-2.08517541101879e-05
-2.28414890522474e-05
-1.02422005842127e-05
-2.56786757088625e-05
-2.2817512563333e-05
-4.061016726762e-05
-1.58692352950403e-05
-1.25982465593873e-05
-2.25300374551383e-05
-1.19939115649151e-05
3.93667851557507e-06
-1.92156789389417e-06
-1.38123969325092e-05
-1.16530305507483e-05
4.72276931071477e-07
-6.95892292800602e-06
-3.19194389171308e-05
-2.91189823504284e-08
-8.12146279852354e-06
-1.76610236509879e-05
-1.23813912886221e-05
-6.89056502931005e-06
-4.84698978206616e-06
-9.54392745279149e-06
-9.84970908969616e-06
-1.89214581707361e-05
-1.59185232711253e-05
-2.76602921562477e-05
-2.15375430585584e-05
-9.03960517670251e-06
-1.27313096638163e-05
-1.04362177780408e-05
7.28458130523689e-07
-2.21133494749987e-05
-1.58160969362199e-05
-2.62826544219229e-05
-8.10208834485704e-06
-1.20940856409432e-05
-6.73325599546099e-06
-4.16910874100909e-05
-1.90934716355997e-05
-1.8718820638141e-05
-1.81175275360473e-05
-7.64600809816711e-06
-1.55605949819921e-05
-1.63157585713918e-05
-1.49049726734042e-05
-3.37295783151595e-05
-1.5771169274442e-05
-1.2011864057361e-05
-1.1778356610657e-05
-1.78692491898054e-05
-2.1873051549615e-05
-3.0981178836911e-05
-6.09523402013717e-06
-1.3548591528016e-05
-3.30477939404258e-05
-9.78350185840288e-06
-9.87040202836441e-06
-3.73757293354293e-06
-1.92999017295191e-05
-6.90196296527068e-06
-2.13336473661075e-05
-2.22114239124282e-05
-1.40751654650418e-05
-1.59743228100179e-05
-1.8732055555003e-05
-1.61673338332388e-05
-7.83749441330174e-06
-2.33904864638905e-05
-2.32399434560431e-05
-9.21914465558028e-06
-1.71273196313961e-05
-2.50592563517514e-05
-4.10368228681148e-05
-1.61319912080639e-05
-1.68302949706948e-05
-2.31734699558753e-05
-1.69878060474007e-05
-1.47305459347273e-05
-3.78757241113265e-06
3.21078017503076e-06
-6.14865045678298e-06
-2.6943263122939e-05
-1.89678827274932e-05
-1.21193536556867e-05
-9.25604925577638e-06
-2.19479823478757e-05
-1.98306385683292e-05
-8.45489554716509e-06
-7.56250276161545e-06
-3.01781905387421e-05
-1.77536391189972e-05
-1.1005063915221e-05
-1.6362448236131e-05
-1.09761967664371e-05
-1.39107485669459e-05
-7.57226120930173e-06
-2.00045213180267e-05
-1.75748464147843e-05
-2.55250821085652e-05
-1.18938209773773e-05
-2.41935681923687e-05
-2.00190121066014e-05
7.3279308122281e-06
-1.81602743673849e-05
-3.47426380751025e-05
-1.52070688609566e-05
-1.65975314384449e-06
-4.08103524530917e-06
-6.85244737914414e-06
-1.46783722979597e-05
-1.5146186466467e-05
-7.69687975730254e-06
-7.00750012725897e-06
-1.16782560459714e-05
-1.83340376955805e-05
-2.95415735454307e-05
-1.35135208405355e-05
-3.48593994488335e-06
-8.75432382379354e-06
-2.3954228489012e-05
-7.57835694198416e-06
-3.56422039202161e-06
4.49018494354125e-07
-2.3286573401738e-06
-1.34228641688853e-05
-1.61744956608092e-05
-1.58294716664452e-05
5.3971426858595e-06
-2.70014744341313e-05
-1.40059678830264e-05
-2.49215366611883e-05
-3.39939848552184e-05
-3.39668752347991e-05
-1.7753798134327e-05
-3.20776321403907e-05
-7.58575955170993e-06
-4.67998548236612e-06
-1.45966241164233e-05
-1.44024706814993e-05
-8.75687423045794e-06
-1.0719906954049e-05
-6.66014680193648e-06
-2.95146098635584e-05
-2.05594973302903e-05
-1.54823372260776e-05
-4.89252270757263e-06
6.09468793005431e-07
-1.67586463422736e-05
-4.06217002878171e-05
-1.93291208649899e-05
-3.41317587994192e-05
1.24341662471832e-05
-7.5230872869787e-07
-1.09946140068881e-05
1.4039705156091e-06
-2.86881134412951e-05
-4.73266048571261e-05
-4.71728435067821e-06
-4.35843431164861e-05
-1.68673826268107e-05
7.45181363935504e-06
-3.8584186777223e-05
-3.17013123229298e-05
-2.16519987786388e-05
-1.21030177826632e-05
-2.71596664866656e-05
-1.36080807206627e-05
1.01923106934296e-06
-1.1861223857231e-05
-2.91813805043122e-05
-2.33725499270977e-05
-2.04170387523186e-05
-2.79956407558754e-06
-2.64342377886878e-05
-6.01518732951888e-06
-4.21522111687676e-06
-3.34078439043613e-05
-2.34039055425939e-05
-2.20010069482049e-05
-1.67672469656339e-05
-1.68420662417688e-05
-1.39692737089283e-05
-1.4155947356179e-05
-2.28386882066945e-05
-9.58324820231755e-06
-1.18871344240783e-05
-1.64094169621404e-05
-2.50297846304618e-05
-2.84378556719227e-05
-2.64060070772315e-05
-1.18345083781801e-05
-1.31427319590931e-05
-7.45193274120652e-06
-4.33535629858238e-05
-2.04376964841078e-05
-3.2859018837171e-05
-2.63774364533919e-05
-1.38723562098248e-05
-1.09777079545526e-06
-3.21470241048698e-05
2.78821056195067e-06
-2.70159578824427e-05
-2.29596949592767e-05
-2.97971367035484e-05
-1.95563401902339e-05
-1.67725625391425e-05
-6.42535429771932e-06
-2.47273022248342e-05
-1.28076159249869e-05
-8.07145644952414e-06
-1.93305591852304e-05
-3.44650211726293e-05
-7.48838685828325e-06
-1.82138581168623e-05
-1.49525314272752e-05
-6.04366309507163e-06
-1.4457476893305e-05
-7.22686081154647e-06
-1.16018363806096e-05
-1.69623975798553e-05
-2.25334833197029e-05
-3.02659970165338e-05
-1.70252673682513e-05
-1.65375153351109e-05
-5.52859073312446e-06
-2.73101472200683e-06
-4.33135847615876e-06
-1.22150864512972e-05
-3.38660231451315e-05
-8.45339733955475e-06
-2.84460629568124e-05
-1.49028886207543e-06
-5.58935542129055e-06
-1.37867730053459e-05
-1.63634649995137e-05
-1.9150660417026e-05
-1.46149940350476e-05
-1.58750302877967e-05
-1.30483573163321e-05
-1.01660964188687e-05
3.00444643910005e-05
-4.66059670200296e-06
-5.90583843566339e-07
1.21053006070099e-05
-1.01137803481161e-06
-1.62257031646654e-05
-2.91273713637137e-05
-1.7942409030882e-05
-1.29173860972418e-05
-2.1811972439156e-05
-1.32464172916892e-05
-1.05594688126193e-05
-7.80877346870091e-06
-6.4018300119207e-06
-4.3376898186342e-05
6.57752715741042e-06
-2.09320496697737e-05
-3.35675673956173e-05
-2.60270460104256e-05
-1.89609609930138e-05
-2.17879562952001e-05
-2.02128949587586e-06
-1.4243038587345e-05
-3.17854216775476e-05
-3.29431137708989e-05
-1.2967846516927e-05
-2.60421537936102e-05
-1.23566256217082e-05
-2.39500990102497e-05
-4.71045061578251e-06
-1.16656662106344e-05
-3.61947227292175e-05
-1.84898476987374e-05
-1.68229138038253e-05
-5.18985497201179e-06
3.28960602740551e-06
-2.40834170888263e-05
-2.79122576995281e-05
-1.74057261239331e-05
-2.94364252627888e-06
-8.2915152874941e-06
-2.54898331932469e-05
-1.45596833185174e-05
-1.82401283060772e-05
-1.64891101139491e-05
-4.31728404713572e-06
-2.09024118530525e-05
-2.97518187608634e-05
-2.03180220670827e-05
-3.82863827115972e-06
-1.74400731748093e-05
-1.4287719808677e-05
-2.43132030589039e-05
-1.13425451748948e-05
-2.45427722770123e-05
-3.29646455250997e-05
-1.87125220730375e-05
-2.0571828676045e-05
-2.04556126693111e-05
-1.30281893776421e-05
-1.7667613483524e-05
-3.09001945854083e-06
-1.68480667445647e-05
-2.55790312264235e-05
-2.68690700130352e-05
-6.09261182219619e-06
-1.69813956824598e-05
-3.32791745747301e-05
-1.99419700089914e-05
-1.92590876801998e-05
-1.08466225466476e-05
-2.21717376151362e-05
-1.81759656361524e-05
-1.08363108072607e-05
-1.04716208518341e-05
2.65811407049805e-06
-3.31311095718553e-05
-4.89435415153519e-05
-1.68006645646762e-05
-2.64055306575345e-05
1.48314523263575e-06
-1.95845804065763e-05
-9.21629324191516e-06
-3.19268582494242e-06
-1.94135537786462e-05
-2.35808223560869e-05
-1.0339304397288e-05
-2.14045456156213e-05
-3.33251228655766e-05
-2.43852767791258e-05
-1.38860487268568e-05
-2.47629209941736e-05
-1.13179771281278e-05
-2.14248164393897e-05
-1.79330303919551e-05
-2.24015070400404e-05
-2.06148459725175e-05
-1.91162750477713e-05
-3.97412132496663e-05
-7.01480765938575e-06
-1.22122947896161e-05
-2.12752810566854e-05
-1.33482337702402e-05
-3.19154299203089e-05
-3.74618069893217e-07
-1.18238973582849e-05
-1.59676644980725e-05
-1.59027606780396e-05
-1.98158038479261e-05
8.95946533595551e-06
-2.09515681486168e-05
1.4337845319064e-06
-6.61115751606298e-06
-6.48095050401604e-06
-1.54189263745919e-05
-1.55720719578649e-05
-4.63493089794597e-06
-6.59855917382987e-06
-1.6333988057329e-05
-9.08668013012171e-06
-9.70507845501022e-06
-2.22854952453488e-05
-1.58943327659005e-05
-1.98378037274804e-05
-9.64414079954319e-06
-1.28646975344701e-05
-3.17319692075862e-05
-1.70344107110328e-05
-5.06605381863808e-06
-2.41500868472727e-05
-8.01118233209572e-06
-2.38037519059895e-05
-1.28937836320114e-05
-1.22522222335825e-05
-1.60520713163322e-05
-2.03790585842798e-05
-2.42042458844138e-05
-1.50530472678392e-05
-1.4105589274322e-05
-4.05032886025431e-06
-3.22727356720659e-05
-1.28871372459901e-05
-3.89237401545772e-06
2.90867884849745e-06
-9.73544884324745e-07
-2.45939308771179e-05
-1.6039726689901e-05
-2.42504305976103e-06
-2.11469436294544e-05
-3.86243061494251e-05
-2.21429030936958e-05
-1.99805159011818e-05
-8.15370755207977e-06
-2.91276819670247e-05
-1.43082227564313e-05
-2.58848789103814e-05
-2.05605648056191e-05
1.01598756252283e-05
-7.81858918248947e-06
-7.25576872481e-06
-1.7810133538336e-05
-2.44250899927935e-05
-1.871903762357e-05
-2.1069562836602e-06
-1.66470220351524e-05
-2.31176698542702e-06
-1.59822634215656e-05
3.32728458197339e-06
-2.9358772774257e-05
-4.23631390765777e-06
-2.71519217786552e-05
-8.15486425131484e-06
-3.14381728221196e-05
-3.29706308698475e-05
-5.16323778354995e-06
-1.44460378948696e-05
-1.7739597065547e-05
-6.22045851485361e-07
-2.96181245372506e-05
-1.88281793476137e-05
-4.66022051699289e-06
1.69637343482087e-06
-3.74869983898421e-06
-1.8558666083175e-05
1.49073996148139e-05
-1.57277614500791e-05
-1.60105740817346e-05
-3.55304995122519e-05
-1.0032747506944e-05
-2.18037120266045e-05
-1.80552743788564e-05
-2.27782280070813e-06
1.11658664600893e-05
-1.81807404378004e-05
-5.77253939453549e-06
-2.52189545154478e-05
-2.55327598399989e-05
-9.75555420643472e-06
-7.79080705036103e-06
-1.21471870662467e-06
-2.6572385364177e-05
-6.42178995436521e-06
-1.24163555814286e-05
-2.8998488799532e-05
2.47977487561984e-06
-3.88474368485026e-06
-2.34600528958207e-07
7.04567212307946e-06
-1.09408845720439e-05
1.13626174051955e-06
-1.56072347858767e-05
-1.88531309177437e-05
-3.45858990314198e-05
-2.92146906806277e-05
-2.35511070331496e-05
-3.01092921135377e-05
8.66280676057056e-06
-3.59511134289719e-06
-1.91789468617086e-05
-1.91337404499401e-05
-2.76023416422411e-05
4.53642575992985e-06
-9.45880109834641e-06
-2.95714489280309e-05
-2.5665795424485e-05
-2.43138411209677e-05
-1.55479000398869e-05
-1.6964020401536e-05
-1.12957983466302e-05
-1.42278379597318e-05
-9.11473730801812e-06
-8.45538707106267e-06
-1.4366447659552e-05
-3.39757247230603e-06
-1.15308953487284e-05
-2.1230018434214e-05
-2.8033484064751e-05
-4.03312562003053e-06
-2.36763300285249e-05
-1.01213172146822e-05
-1.41152993449744e-05
-3.17391788865521e-05
-2.41425674707797e-05
1.62168495378639e-05
-9.58171496978041e-06
-7.80582572240163e-06
-1.88928920063856e-05
1.05425074946667e-05
-2.47634307629335e-06
-3.71585334703794e-05
-1.12607064647581e-05
-1.32336132939376e-05
-3.39231450998195e-06
-1.6684520700994e-05
2.81790155202406e-06
-3.35047540506889e-05
-1.52986512908271e-05
-3.07167239857568e-06
-1.39058228719027e-05
-1.9881362663451e-06
-8.12802306138785e-06
-9.70277160124648e-06
-3.66549168844563e-06
-2.45263649106572e-05
-2.07947299543394e-05
-1.3700242331771e-05
-5.22011486086975e-06
-5.9993812067505e-06
-2.47923837902438e-05
6.39345691742788e-07
-3.86294700285393e-06
-2.39334273473743e-05
-1.97115050792811e-05
-1.06592632485795e-05
-3.70863753024553e-05
-2.46636524595813e-05
7.32165530708709e-07
5.46467548271341e-06
-2.0375191242327e-05
-1.51242798140901e-05
-1.71982357541799e-05
-7.58642343241898e-06
-1.73052517372969e-05
-1.35162185419868e-05
-1.82120856175466e-05
-2.10764977210027e-05
-4.41351506505871e-06
-6.74691866503938e-06
-1.13557544411832e-05
1.10525144648196e-06
6.02812068294282e-06
-2.30269946045714e-05
-1.5641727424852e-05
-1.82035129375556e-05
-1.96771452482656e-05
-1.85368947795465e-05
-1.2165950457091e-05
-2.75030182244967e-06
-3.28363897466955e-05
-1.22021725147636e-05
-2.28733934771582e-05
-8.16598842789826e-06
-9.25857807268943e-06
-1.52390506755202e-06
-1.51529437037395e-05
-2.17184956397895e-05
-2.90507982835437e-06
-2.26439058719068e-05
-4.04447444380048e-05
-2.99818825500231e-05
-1.16852201055595e-05
2.52468826734233e-07
-2.95460407522913e-05
-2.7296039182974e-05
-1.70314913730785e-05
-7.43906528360619e-06
-5.14702000047666e-06
-3.40253004459883e-05
-2.69137814877207e-05
-1.95063574355684e-05
-1.04549638333106e-06
-3.04149446420893e-05
-1.06084314547116e-05
-2.02103763206008e-05
-4.8941058966982e-06
-7.19678083119723e-06
-2.06512538594864e-05
-8.7079378958845e-06
-2.62310866571753e-05
-2.87100223942562e-05
-2.35948305997785e-05
-1.15873470823591e-05
-1.58404077236042e-05
-3.34981154032145e-05
-2.01683951084323e-05
-1.2483492627109e-05
-2.16324746519449e-05
-2.38371439707388e-05
-1.26851374516661e-05
-5.67146426730268e-06
-5.54925342590704e-06
-2.85700408353646e-05
-2.47301954378711e-05
-2.46789596109435e-05
-4.77198937879664e-06
-2.56908176218278e-05
-3.91668055630501e-06
-1.11467364724958e-05
-1.98708359510927e-05
-2.02286983129706e-05
-7.0956432576355e-06
-1.4848373377643e-05
-9.64451684708017e-06
-1.29922150682734e-05
-4.7804121672774e-06
-2.02288177874529e-05
-5.53935242856772e-06
-2.06083662293362e-05
-6.45559848815072e-06
-2.12605115324175e-05
-3.21022508133798e-05
-1.70957622633851e-05
-2.62085471671933e-05
-9.85902692939035e-06
2.33318977630644e-06
9.29913767521021e-06
-1.50195186250265e-05
-1.81280983778352e-05
-1.8679728043489e-05
-2.14952601976134e-05
-2.69943047431193e-05
-1.68397916095049e-05
-3.26347416973701e-05
-3.12179745485131e-06
-1.4411642396615e-05
-1.08732267310819e-05
-6.66417292346947e-06
-1.66015788800629e-05
-1.32539711279741e-05
-1.23294964638811e-05
-1.35120061516048e-05
-1.36752990800224e-05
-1.01884980505198e-05
-9.25540703617185e-06
-9.90668714904333e-06
-2.13787518056791e-05
-2.62122142424923e-05
-1.18476765681201e-05
-4.31491794101169e-06
-9.31433218933065e-06
-2.13749365053077e-05
5.70043452921112e-06
-3.91350394751944e-06
-1.78627124760399e-05
-2.91502404701108e-05
-1.50939569481364e-05
2.0921718445107e-06
6.76966883455892e-06
-1.81138062219641e-05
-3.30029483546016e-05
5.04601058211339e-07
-4.64307805838804e-06
-1.23695975615274e-06
-3.57689954841621e-05
-7.14219052063239e-06
-1.94986832610906e-05
-1.25774704994018e-05
-1.96953379956963e-05
-7.78257327843108e-06
-7.04572541892036e-06
-3.86343825957272e-05
-1.40697923648545e-05
8.66538669891466e-06
8.25380224103324e-06
-2.42801489990607e-05
-1.96212508845664e-05
-2.86237122752726e-05
-3.69822938053399e-06
-3.11606948211338e-05
-1.84031473680746e-05
-7.74499721941236e-06
-9.10811948858015e-06
-1.55095733301846e-05
-9.74674518053542e-06
-1.57661253986237e-05
-3.18762606583976e-05
-2.69789620714884e-05
-1.33115653481074e-05
-3.14734224562701e-05
-1.96947139317314e-05
-1.43230802870675e-05
-2.92796307374175e-05
-1.99538860719564e-05
-1.45476516903394e-05
-2.27645461538187e-05
-2.92366489674865e-05
-6.31660123729409e-07
-1.84550944699967e-06
9.08987974956651e-06
-1.24691101056525e-05
-3.12928712253687e-05
-2.75706843756117e-05
-3.92600465558429e-05
-2.06780473605942e-05
-1.72545162756191e-05
-3.1289134850119e-05
-2.09319024050897e-05
-2.10765615668192e-05
-4.00857433111146e-05
-4.34080941498722e-05
-4.46981946652068e-05
-3.24532727675722e-05
-2.20104173730184e-05
-2.81368168257557e-05
-2.98205177894243e-05
-2.00810820646604e-05
-1.97749957468996e-05
-2.35039116743039e-05
-2.51756583849422e-07
-2.64013520207651e-05
-1.99483932225803e-05
1.79729890264877e-06
-1.64888717034532e-05
-4.36233226389838e-06
-5.96995056283012e-06
-3.55567161468361e-05
-9.65864083543161e-06
-1.85672013615784e-05
-1.14302645073865e-06
-1.80355712114894e-05
-1.45083833499763e-05
-3.13723221382984e-05
-3.3972593574602e-05
-3.74758386402196e-05
-2.50782319169252e-05
-3.83729324208358e-05
-2.93232208811037e-05
-9.79596441180567e-06
-2.375006961917e-05
7.15650974710011e-06
-3.01389943726918e-05
-1.2680361268048e-05
-4.6005351864735e-06
-2.17638016078633e-05
-5.40864822839721e-06
-2.38502352869057e-05
-2.09297350433162e-05
-3.25217788542531e-05
-1.58535931864313e-05
-1.77597779876986e-05
-1.83584919145667e-05
-2.40596728669784e-05
-1.84760416561022e-05
-2.61051848326683e-05
-3.98835982753776e-05
-1.87934727917519e-05
-1.56620631029882e-05
-3.3833302680925e-05
-2.37948915646515e-05
-2.73295025600712e-05
-2.68889283197359e-05
-9.70699369884377e-06
-2.6113405059001e-05
-1.76826226798961e-05
-1.82235832484698e-05
-1.66908202658248e-05
-3.61641191554067e-06
-9.62773603421897e-06
-3.22181650521444e-05
-2.22588774390439e-05
-5.00729382767651e-05
-3.24494522479259e-05
-3.57270576315473e-05
-1.73227160997981e-05
-3.74740770669252e-05
-4.22408872992776e-06
-3.54909801765626e-05
-4.26290300194109e-05
-4.17652029803452e-05
-3.17621639254897e-05
-3.05832286946543e-05
-1.47712981319967e-05
-3.40970088225674e-05
-2.24075446085763e-05
-2.46214037818404e-05
-2.94729872779077e-05
-2.44502640279355e-05
-1.61420273883747e-05
-2.44332437005114e-05
-2.03919931319481e-05
-3.04176770848612e-05
-2.48158568527649e-05
-2.10387086499532e-05
-1.72092873253163e-05
-3.48560599760106e-05
-2.60804400669163e-05
-9.98323529667664e-06
-1.52847011289256e-05
-4.00743398236263e-05
-2.3956340368332e-05
8.5201066598449e-07
-1.07689215455075e-05
-1.60823732573253e-05
-3.51113467275452e-05
-1.78355606828013e-05
-1.47914252467508e-05
-1.16367782552003e-05
-3.40017444296353e-05
1.06603788013138e-06
2.00398327254877e-06
-1.44846203690186e-05
-1.56191986012342e-05
-8.40747607686949e-06
-3.76398065644545e-05
-2.82682831300526e-05
-3.1295272439572e-05
-2.08125423677186e-05
-2.60277957472339e-05
-2.54769943693382e-05
-3.3008681110642e-05
-1.05476231899951e-05
-1.79743330422323e-05
-2.64304851110989e-05
-2.5659172049541e-05
-1.61206760500449e-05
-2.85762506989043e-05
-1.22019192734476e-05
-1.17668036193632e-05
-2.49606749306331e-05
-1.5754491232098e-05
-3.98675549182042e-05
-1.3391019355063e-05
-2.9741827771523e-05
-3.42789355180072e-05
-2.12788873403618e-05
-3.55430411560073e-05
-1.4142654087536e-05
-1.80451426340036e-05
-8.35072762642919e-06
-1.62581778056452e-05
-9.83655109552565e-06
-2.43116274784149e-05
-2.78636166314968e-05
-9.97781628757581e-06
-5.2070559460341e-06
-3.70729420166882e-05
-2.81030450038048e-05
-2.02202581226314e-05
-1.62509633406749e-05
-2.30643283967514e-05
-1.6730648487344e-05
-2.73729214938643e-05
-3.14901613076688e-05
-1.76652638765991e-05
-2.40242293197328e-05
-8.94637601335284e-06
-1.98338835317584e-05
-2.48350309115933e-05
-1.93114457607091e-05
-2.25128155164948e-05
-2.09062094777553e-05
-2.30653036470256e-05
-8.34706768023317e-07
-3.19067479289782e-05
2.19679082122588e-06
-5.09546190279534e-06
-1.75294175571611e-05
-3.1816321134117e-05
-2.3741286561826e-05
-5.42004763055996e-06
-6.34647302300094e-06
-2.5255660372587e-06
-1.15548247874087e-05
-1.77608251947361e-05
-2.52749406085885e-05
-2.21736491636881e-05
-2.82445822338709e-05
-9.59226277472757e-06
-1.60617921022248e-05
-4.00591489010143e-05
-2.8810296701397e-05
-1.86037905318269e-05
-4.50779056040171e-05
1.4941408339757e-07
-2.57241578806656e-05
-3.04335391397083e-05
-2.15030772955209e-05
-1.44104863896671e-05
-3.22722908154641e-05
-2.34308199501449e-05
-1.97482938340098e-05
-2.13710937660701e-05
-2.40727980901258e-05
-1.91680102712196e-05
9.32680578294722e-06
-2.79836482422154e-05
-1.49187294516213e-05
-3.02017182791958e-05
-4.21592556219457e-05
-1.44293798422331e-05
-2.93454418808011e-05
-2.06135415761756e-05
-2.80098752662285e-05
-4.26528439077841e-05
-2.63157750574757e-05
-1.57098556165107e-05
-1.73555261480405e-05
-3.05068038151877e-05
-3.19687544157989e-05
-4.11304081056613e-05
-2.51500457829949e-05
-3.23869140710492e-05
-1.44284916448558e-05
-1.87373566338847e-05
-6.17353843493257e-06
-2.77143903866213e-05
-2.98658808039547e-05
-7.55619779277241e-06
-1.70668834366359e-05
-2.31580633208009e-05
-2.43862133175e-05
-2.22785634332709e-05
-3.00499814350482e-05
-3.09736220217396e-05
-1.97842552375232e-05
-7.07406654654885e-06
-9.83907264823794e-06
-2.33452882065484e-05
-1.4263975713789e-05
-4.2750464947517e-05
-1.94352204249562e-05
-2.28540123907569e-05
-7.93051130742606e-06
-1.72244141946958e-05
-4.5159979069532e-05
-1.46374152173586e-05
-1.29090101619699e-05
-3.34772527210346e-05
-7.24482591551413e-06
3.87783179756964e-06
-1.81940969136645e-05
-1.73113725690284e-05
-6.00249498082808e-06
-1.1380703601789e-05
-2.57725566035313e-05
-2.20816866823346e-05
-3.38525953663549e-05
-1.58495344682907e-05
-1.33664547278122e-05
-1.57773339439017e-05
-3.39721749239406e-05
-3.12492769936899e-05
-1.97588694154672e-05
-1.95095312517045e-05
-9.26445408584901e-06
-2.32772917509109e-05
-3.50265649754713e-05
-2.54167528316641e-05
-3.56812057633038e-05
-3.23697830146729e-05
8.63370145486101e-06
-4.12377102551932e-05
-2.83403878106709e-05
-1.80846504697676e-05
-3.74174629895363e-05
-1.63358352694896e-05
-2.7826016571694e-05
-2.6484756309258e-05
-6.04202743187074e-06
-2.8108525365567e-05
-2.44770817069535e-05
-2.93622740130747e-05
-3.76841475609093e-05
-4.76862708118256e-05
-4.23955144667748e-06
-1.38074725627812e-05
-4.43285759155284e-05
-3.46870267733024e-05
7.07766034218538e-06
-1.89546255507663e-05
-2.2719971233182e-05
-4.69786864149853e-06
-1.15579357275708e-05
-1.38486866887598e-05
-9.98578597180231e-06
-2.20662966847361e-05
-5.1044560102807e-06
-1.61957994938096e-05
-1.92895155853838e-05
-1.5497397478768e-05
-2.72110058641385e-05
-1.53536163980507e-05
-3.29834156571949e-05
-2.72726913466997e-05
-2.23169896989346e-05
-3.18682883909268e-05
-3.81615713957809e-05
-1.46101544608787e-05
-2.54662004134788e-05
-2.40413457934201e-05
-2.03119201261802e-05
-4.02394416831225e-05
-3.43831701482323e-05
-1.06782107644259e-05
-2.81032600400808e-05
-1.75177536538261e-05
-4.43118957904915e-06
-2.38049868371217e-05
-1.11592701808763e-05
-1.43635485087957e-05
-2.76761158027721e-05
-2.42826446294225e-05
-1.95387699147779e-05
-2.09764140374178e-05
-3.42488212607361e-05
-1.81800037225813e-05
-1.30271814050846e-05
-1.45485235490295e-05
-2.01050954439816e-05
-3.5308538074792e-05
-3.21696791282709e-05
-3.4055940368497e-05
-2.08161205373869e-05
-1.82409917234303e-05
-1.51641518272417e-05
-2.98739753054656e-05
-1.9176655629296e-05
-2.08658868249546e-05
-9.60623066628875e-06
-1.55464022210989e-05
-2.8887250573794e-05
-1.9865993890311e-05
-1.59506007868131e-05
-1.21909523218665e-05
-6.89845848683114e-06
-2.15087387420302e-05
-1.58162340621496e-05
-1.2357850077057e-05
-5.91878485595572e-06
-3.08576184039598e-05
-4.04721043278219e-06
-1.45170322934764e-05
-7.16389231097218e-06
-1.07108200611824e-05
-5.42895037057406e-06
-1.57063583166143e-05
-1.88830247563922e-05
-2.08566728715054e-05
-1.21750324491834e-05
-2.86091039257824e-05
-2.25049645460522e-05
-2.69911051770663e-05
-1.42524460322908e-05
-3.06557803099947e-05
-1.27848098479275e-05
-1.71460941047759e-05
-8.8283123882065e-06
-1.87126312175161e-05
-3.37012184289832e-05
-3.79963110307421e-05
-1.22397730770116e-05
-6.90080501964146e-06
-2.36962051784881e-07
-2.36030112528327e-05
-2.0482574680386e-05
-3.62231681228119e-05
-2.02341065888019e-05
-1.78697465788571e-05
-2.2544148869509e-05
-1.58176360797002e-05
-5.79058940833496e-06
-1.14507293762302e-05
-1.15429283417909e-05
-4.32943542464318e-05
-5.69351977177337e-06
-2.31747135732516e-05
-1.2861943560152e-05
-2.31355038482191e-05
-2.31250984775572e-05
-1.68087771242613e-05
-2.94727111275071e-05
-3.57480121507902e-06
-2.783157443649e-05
-1.84691509666433e-05
-1.42233898971359e-05
-3.32125057498326e-05
-2.26921329187078e-05
-1.58642083081128e-05
-1.66530202378707e-05
-1.40445426343181e-05
-2.06702312115478e-05
-1.9844445291167e-05
-3.43817187864768e-06
-2.94625001210224e-05
-3.35448441304883e-05
-1.36564037300665e-05
-3.78099387108543e-05
-3.19661772376171e-05
-4.04427809160243e-05
-3.17891458232943e-05
-2.27362200343379e-05
-2.00618729130101e-05
-1.71058135408113e-05
-7.92663903110053e-06
-2.56034789761138e-05
-9.21307186557781e-06
-2.50470778086763e-05
-3.02221252029742e-05
-1.49262745369933e-05
-1.90611610779616e-05
-2.62762080271538e-05
-1.50145643045168e-05
-2.14027538194609e-05
-2.33716829073244e-05
-2.84622914611627e-05
-2.23115250888506e-05
-2.90539926126479e-05
-3.34793369733456e-05
-1.23630189953442e-05
-3.27622588660784e-05
-2.58109883562492e-05
-2.30030636822242e-05
-1.24806489359227e-05
-3.38582018273316e-06
-2.5123586030296e-05
-3.13534774797283e-05
-3.56020154168938e-05
-1.45239071483838e-05
-2.00081025099414e-05
-2.84924971199122e-05
-2.51711344299666e-05
-2.01436322063762e-05
-1.45745237462789e-05
-2.73722480531001e-05
-1.83710346211216e-05
-1.68369080165551e-05
-3.04677928636739e-05
-3.34935650662266e-05
-3.33064916589416e-05
-2.80855138395649e-05
-1.80519153441461e-05
-2.99055875764238e-05
-1.42137776491089e-05
-2.59459067593445e-05
-2.57533416965478e-05
-3.51137645208717e-05
-2.86038080476996e-05
-3.56198638660249e-05
-1.17099423720103e-05
-1.73230480120676e-05
-2.65754206706845e-05
-5.89630510536423e-06
-1.55439784918805e-05
-3.02103774982007e-05
-1.31215314212286e-05
-2.44683560691546e-05
-6.76411387353733e-06
-3.47604403293263e-05
-3.66614584932114e-05
-2.18562673531201e-05
-2.64679676975792e-05
-1.67963677991009e-05
-1.65274670566458e-05
-2.20776860798429e-05
-5.9273210708717e-06
-2.27870322158945e-05
-1.90269982072106e-05
-3.59806980231128e-05
-3.30937072682627e-05
-3.22050078593939e-05
-1.40249073988081e-05
-1.97455243257685e-05
-1.2999316394057e-05
-4.53786583399807e-05
-2.48678303959177e-05
-9.21115615296e-06
-2.94393229757279e-05
-1.16785468931529e-05
-2.17659846779516e-05
-2.91488425001794e-05
-1.76573443038621e-05
-2.58981973843975e-05
-1.21900946435339e-05
-3.37255327012532e-05
-3.05571890012408e-05
-1.32756931855259e-05
-8.67984986741824e-06
-2.78292163536857e-05
-8.20758906511503e-06
-1.56521041194167e-05
-4.12263959839979e-05
-1.89130658715211e-05
-3.56600560322204e-05
-3.52163512174839e-05
-2.10056917132732e-05
-2.65095224353106e-05
-2.78404635364593e-05
-3.41317918581033e-05
-3.66303249798604e-05
-1.67825906275747e-05
-2.47400829242679e-05
-3.50965279619808e-05
-2.16087522439604e-05
-1.98169466496718e-05
-3.11868427072628e-05
-4.20739850727517e-05
-3.2769264715719e-05
-1.93179759637396e-05
-2.540046571751e-05
-3.85466544213659e-05
-2.50939098631102e-05
-2.66223998245035e-05
-3.31038429011561e-05
-4.01799115627336e-05
-2.16784856874891e-05
-2.90838119743818e-05
-2.31963600430225e-05
-2.56667632726781e-05
-3.31647262634086e-05
-2.1075538149125e-05
-1.90269590967418e-05
-2.46886978603909e-05
-2.10792481427984e-05
-2.25639849315846e-05
-2.88384722434033e-05
-1.90846788482134e-05
-9.30689610316062e-07
-2.33550500071228e-05
-4.20259099208788e-05
-1.03632933928916e-05
-2.63136790809217e-05
-2.14539669616435e-05
-2.79325111487692e-05
-6.74140220883215e-06
-2.13119406890513e-05
-5.48187124906036e-06
-1.67877451484255e-05
-3.10810393072945e-05
-2.67542313873665e-05
-1.96125484458209e-05
-9.41487141785207e-06
-1.62951917589717e-05
-1.97787064703258e-05
-4.64021805561815e-05
-3.49631923849368e-05
-3.61367564424994e-05
-2.48578647299321e-05
-2.27843964965101e-05
-5.50228636851472e-06
-3.43532154152563e-05
-1.5746821780228e-05
-9.27007435562716e-06
-1.76901088729173e-05
-6.38086498329945e-06
-1.44334846935632e-05
-1.12142556198248e-05
-1.71338378469782e-05
-2.64469243797028e-05
-7.13146175854487e-06
-3.24369020071155e-05
-1.39563992481324e-05
-6.1566802443e-06
-2.6139507407032e-05
-2.22738739140183e-05
3.05679460840193e-07
-2.48395052392945e-05
-2.50689909526971e-05
-1.90399961009378e-05
-1.22540116876657e-05
-1.02366940309641e-05
-1.50349434698612e-05
-2.71107758145265e-05
-7.34978149863861e-06
-2.12723474230816e-05
-2.62459693262261e-05
-2.3130975863434e-05
-1.94228368327828e-05
-3.26554475676527e-05
-2.87435485381249e-05
-1.87358306398555e-05
-1.22961055735627e-05
-2.91715911040279e-06
-1.73133697127608e-05
-2.7682977813465e-05
-3.0545941322033e-05
-3.39287407296895e-05
-2.77430101638694e-05
-2.45098205413649e-05
-2.19985317829092e-05
-5.80883211408029e-06
-2.14543507619344e-05
6.37722311457656e-07
-2.49606714790331e-05
-3.99860447743921e-05
-1.72811196584602e-05
-3.46282467113578e-05
-1.94347154982003e-05
-3.04880478420384e-05
-2.83260569241821e-05
-3.36946778379038e-05
-1.27758389917476e-05
-2.90530404703025e-05
-1.15005162942083e-05
-1.5379517580666e-05
-2.45995862690781e-05
-2.56956901884981e-05
-1.78710736125905e-05
-2.73269946967631e-05
-1.66605578715029e-05
-3.98108227289659e-05
-3.18200743532555e-05
-2.68811715181032e-05
-2.95599189060324e-05
-2.20693011641277e-05
-2.84231669148313e-05
-1.54806693307353e-05
-2.12189027127126e-05
-1.83556215227569e-05
-4.74119663460777e-06
-1.61841376245286e-05
-2.79605400686013e-05
-2.80698574460509e-05
-3.41099729004126e-05
-3.15063143001627e-07
1.01724567878795e-05
-2.35601383357518e-05
-2.36188699781073e-05
-2.0545285751778e-05
-1.88768262618776e-05
-3.21692891879873e-05
-2.35491495471823e-05
-2.48566509296629e-05
-1.37358843152087e-05
-3.28706266640196e-05
-1.13948331393603e-05
-1.57399757489991e-05
-2.89278004195335e-05
-1.70815759709566e-05
-3.05793696965726e-05
-1.38095392437021e-05
-1.94522923015459e-05
-1.78406022977882e-05
-1.85785481862501e-05
-3.39151893313867e-05
-4.06594313206275e-05
-7.91027490236954e-06
-1.00313200960535e-05
-7.53547923226449e-06
-2.26948530471217e-05
-1.45830161725725e-05
-1.9315612795264e-05
-1.56791539313003e-05
-1.80117840903992e-05
-3.37486000501636e-05
-4.9285805994361e-05
-2.98428774158475e-05
-2.01201661447054e-05
-1.65240229674964e-05
-9.93452240882329e-06
-1.6662339607268e-05
-7.77247812064077e-06
-1.74048408753408e-05
-2.84801994329027e-05
-1.91542699644505e-05
-2.0966924336717e-06
-6.48833504448962e-06
-1.52240345847679e-05
-1.33866432584197e-05
-4.90123413566283e-06
-2.97162801493994e-05
-2.92073136410563e-05
-3.11800033145875e-05
-3.56984823960742e-05
-1.08786893073452e-05
-1.88536736804289e-05
-2.91262330619353e-05
-1.68575995625062e-05
-6.39856502197748e-06
-2.80029653402227e-05
-1.53156055088595e-05
-2.13894703364111e-05
-8.14784883440284e-06
-3.97352013845196e-05
-1.24033834909845e-05
6.53181363845886e-06
-2.59183012931066e-05
-1.84493936015764e-05
-2.32622267884088e-05
-1.37660325866379e-05
-1.5853811140174e-05
-8.15247513982655e-06
-2.96506291727831e-05
-9.73514892430435e-07
-1.79913840672453e-05
-2.35744880776157e-05
-1.59273370234291e-05
-2.29031764189802e-05
-4.27335393521899e-05
-1.15548825345629e-05
-9.21452094711518e-06
-2.81406229952102e-05
-1.70002865790201e-05
-5.7112333961206e-05
-1.9469335494752e-05
3.05975670654122e-06
-3.41201031363884e-05
-2.69339314021936e-05
-1.81353308411386e-05
-3.07598817172997e-05
-1.80588998658016e-05
-3.3385879398106e-06
-1.82691902510122e-05
-3.21080704473436e-05
-3.01318078614769e-05
-3.21368767500998e-05
-1.75148685618285e-05
-2.57145828403537e-05
-3.4438643805394e-05
-2.57253755014783e-05
-3.29833948626261e-05
-2.51400510745565e-05
-1.66651691950804e-05
-2.95190681451421e-05
-3.01086042809195e-05
-2.50804932983815e-05
-1.06671736621776e-05
-3.34454240406127e-05
-2.02294863065224e-05
-1.71572524650364e-05
-3.03346701446063e-05
-2.0791098388225e-05
-3.66261959855884e-05
-1.54206297597389e-05
-5.00420433010844e-06
-2.373213792153e-05
-9.57643242816146e-06
-1.82693329934704e-05
-3.41190018913618e-05
-2.69593549929147e-05
-3.00658633039703e-05
-1.63704683276172e-05
-2.52975659324664e-05
-3.06351126064453e-05
-1.48279904199539e-05
-1.14375852599372e-05
-2.14092297530783e-05
-1.68714718233094e-05
-1.81795099466456e-05
-2.01844398739156e-05
-1.40721798754944e-05
-3.0995704701299e-05
-1.77034035700869e-05
-4.08944431335312e-05
-1.98953229755188e-05
-2.12333897913555e-05
-1.9747303041036e-05
-1.4353283479606e-05
-2.58861674250726e-05
-8.3247799252278e-06
-3.05319840923643e-05
-2.38646085034954e-05
-2.372393736602e-05
-3.20505927498114e-05
-3.17275696716512e-05
-2.9103197377192e-05
-3.35630392119729e-05
-3.47471537519044e-05
-5.98173511825261e-06
-3.47032271479969e-05
1.55665968216335e-06
-1.59502572399765e-05
-2.95683738835218e-05
-1.81074679737518e-05
-1.52747446218183e-05
-3.35689118207095e-05
-1.01419859150007e-05
-1.12204923106895e-05
-3.41296877367271e-05
-3.23738222662687e-05
-5.85987082452749e-05
-2.390945202685e-05
-2.06282194309012e-05
-1.93044635784161e-05
-3.21263618328666e-05
-3.03249780655795e-05
-2.15491773578801e-05
-3.61920412960088e-05
-1.32792369291402e-05
-2.56589835780434e-05
-2.65037332777583e-05
-1.91341524785711e-06
-2.2127951446382e-05
-2.39695852938231e-05
-3.66777017671293e-05
-4.98406600813552e-06
-1.04598368159956e-05
-3.88358339448073e-05
-3.11024629755862e-05
-2.51383436944254e-06
-1.23869705800969e-05
-9.04322041397991e-06
5.80026294739182e-06
-2.34378739519571e-05
-1.64183661985862e-05
-2.50307688433111e-05
-2.98938183660603e-05
-1.38911463534044e-05
-1.0837130551178e-05
-2.0875797852992e-05
-4.50323573482009e-05
-2.52331048945713e-05
-3.18943789570035e-05
-1.82360319794645e-05
-2.93004741033818e-05
-1.95813305444484e-05
6.76004016114858e-06
-2.02165771342745e-05
-1.86068885678936e-05
-3.24560912091705e-05
-8.33129432363281e-06
-3.42371343968022e-05
-1.78848946260929e-05
-3.45753490989779e-05
-2.45556114301931e-05
-4.01757986373581e-05
-1.82429962204342e-05
-2.10279670976525e-05
-3.9363653192472e-05
-2.13354403097945e-05
-1.26852469876756e-05
-2.60031410187056e-05
-2.89894034509702e-05
-1.29757550957225e-05
-1.82678732517748e-05
-2.93797708027598e-05
-1.98650335839587e-05
-1.98596972750958e-05
-5.97135608765397e-06
-1.56473712396304e-05
-2.59188998146061e-05
-1.56092617457755e-05
-2.25148261916327e-05
-3.02795839722058e-05
-3.17356018797572e-05
-1.99510709905585e-05
-2.65667611237224e-05
-5.9407620669767e-06
-8.40159799195064e-06
-3.76964531025921e-05
-1.6661376242564e-05
-4.42742693590901e-05
-2.35398673291337e-05
-1.64751138462487e-05
-2.99281448002237e-05
-1.4195837741567e-05
-4.0842854686034e-05
-4.20443624720498e-05
-1.76517337354623e-05
-2.44107615126501e-05
-2.99213501771471e-05
-3.66817139906858e-05
-4.14436067979136e-05
-2.24351844643703e-05
-2.28884100141113e-05
-1.39027667465741e-05
-1.34853192941828e-05
-2.38142050844866e-05
-2.85595073315792e-05
-2.94643824117318e-05
-3.3101415697269e-05
-2.74065447881974e-05
-3.06088981970645e-05
-2.96119648331763e-05
-2.23956807534262e-05
-2.00260232447787e-05
-2.9009882302509e-05
-1.07014918460387e-05
-9.94640765456173e-06
-2.61891359573925e-05
-1.60355835358621e-05
-1.95069050843398e-05
-3.19390771532365e-05
-3.11663003577114e-05
-1.56446902544357e-06
-2.59708087223663e-05
-1.65617930537799e-05
-1.32941804614921e-05
-1.41981182012782e-05
-1.31902395102199e-05
-3.47749641816541e-05
-2.33078315247766e-05
-1.53700962278736e-05
-9.63177019181823e-06
-3.90603772977125e-05
-3.14275150158283e-05
-2.14693771761123e-05
-3.17593896920749e-05
-7.81053818822168e-06
-2.71910543633912e-05
-3.49877761251267e-05
-3.31887879537519e-05
-2.69421050207651e-05
-1.89612012860881e-05
-3.299253311334e-05
-1.13519082003209e-05
-2.12099983789362e-05
-3.19008719811066e-05
-3.5015399004834e-05
-1.49574043587301e-05
-2.87737539623914e-05
-2.38020828490072e-05
-1.95930364326642e-05
-3.00998365611995e-05
-4.41984074942426e-05
-2.41306140631235e-05
-2.52658951074613e-05
-1.2060080426942e-05
-2.08637614221064e-05
-2.93362738064107e-06
-1.84724802635411e-05
-1.34043441095008e-05
-2.45115997363252e-05
-2.60689975273302e-05
-3.5880520020641e-05
-1.99530422578727e-05
-5.41102287681655e-07
-3.74107420137928e-05
-1.49630258036732e-05
-1.67772850458236e-05
-2.45781306610234e-05
-3.37397184888681e-05
-2.41303620370841e-05
-2.51352051715983e-05
-1.02559035665977e-05
-1.29591707906707e-05
-1.24864478163449e-05
-2.83139613759399e-05
-4.8879886023853e-06
-3.38362571754274e-05
-2.95419586588797e-05
-3.66549882566537e-05
-1.36793637740407e-05
-1.15081105172173e-06
-2.61391544280043e-05
-2.79482603537301e-05
-2.53336256524292e-05
-2.53834874332381e-05
-2.2576901887504e-05
-2.29752869563286e-05
-2.47510556666426e-05
-1.23967929568125e-05
-3.94543570163051e-06
-1.58071694508732e-05
-4.00953257423785e-05
-2.29886946233948e-05
-3.10719469395464e-05
-2.89473478522287e-05
-3.8265662750061e-05
-2.23431396280537e-05
-2.89151528618416e-05
-2.16679080171518e-05
-1.02997079768929e-05
-2.23644649795917e-05
-2.21358617934623e-05
-1.98276201041585e-05
-2.05884313556088e-05
-1.9605820763862e-05
-3.10741721293635e-05
-2.88170250454074e-05
-9.09383268984436e-06
-3.7037398777225e-05
-3.15826283640321e-05
-1.99621263921823e-05
-1.93891574271751e-05
-3.24622845953878e-05
-1.2521224816687e-05
-2.05042683633242e-05
-2.77891482554342e-06
-1.26740843742444e-05
-1.38089921265547e-05
-1.22863127871851e-05
-2.07894833940835e-05
-1.4098932433489e-05
-2.85011223665088e-05
-3.26485295473892e-05
-1.84841215443052e-05
-2.39429798054945e-05
-1.57115690331092e-05
-1.12778666836866e-05
-1.37467933415166e-05
-2.51363822891141e-05
-1.48855660336998e-05
-3.06862892927478e-05
-2.53150355393522e-05
-8.56296175654776e-06
-2.01037236485111e-05
-1.66400124375784e-05
-6.14660736885109e-06
-1.71171103263742e-05
-1.94292054473078e-05
-1.68143185959792e-05
-3.03884946326741e-05
-1.38574270279315e-05
-1.77765818224859e-05
-8.37279407069128e-06
-3.41502654883084e-05
-1.78557833463431e-05
-1.74311790971511e-05
-1.6286334550263e-05
-3.00957492043928e-05
-1.49972298706278e-05
-2.62012649701958e-05
-3.52253792997199e-05
-1.60873413590753e-05
-3.64234463168505e-05
-2.42782874628919e-05
-2.74117880786825e-05
-3.05834001323267e-05
-1.41335667647377e-05
-1.01584751659433e-05
-2.71643920787767e-05
-2.23624870267754e-05
-1.13268601283069e-05
-7.29626780854633e-06
-6.62403731523964e-06
-3.27908256956947e-05
-2.37513192494382e-05
-3.39755345776267e-05
-2.69189794805991e-05
-2.38925413512662e-05
-2.80492585075379e-05
-1.95744494483162e-05
-2.53878662656157e-05
-2.35951226256472e-05
-2.16396054834776e-05
-1.75324452875817e-05
-1.28959833319624e-05
-1.31845047221444e-05
-1.84532651189889e-05
-1.45653038127052e-05
-6.27937131612988e-06
-3.75658847900898e-05
-2.32496482681904e-05
-2.62791543711142e-05
-2.74816436848636e-05
-3.20705629498636e-05
-3.24573398067907e-05
-1.63780762277567e-05
-2.4619952421482e-05
-1.70901113859274e-05
-1.09483598557159e-05
-1.55882010771558e-05
-1.47959019763435e-05
-2.97843990405399e-05
-2.39295062378635e-05
5.35024508165442e-06
-2.62862687303002e-05
-2.92213958248837e-05
-3.80959573639543e-05
-2.45224210286359e-05
-8.31186682646815e-06
-4.013820176811e-05
-3.75628826307837e-05
-2.95198404924973e-05
-1.43539704525924e-05
-1.79069690052848e-05
-2.40542472354136e-05
-1.36408798210049e-05
-2.73350352190184e-05
-7.21149299325223e-06
-1.47565839097108e-05
-2.66331926259545e-05
-3.5471586332826e-05
-2.94516504424845e-05
-8.79567335135412e-06
-1.48694006778193e-05
-1.91197637397561e-05
-4.00465522613641e-05
-2.87838726861686e-05
-4.46392127964097e-05
-2.07992302891542e-05
-4.68449506550731e-05
-9.16111212752419e-06
-1.36449209569633e-05
-4.76270703262503e-06
-2.32776356547171e-05
-2.90359728540517e-05
-3.80115700602323e-05
-3.69995092797553e-05
-1.99083815530128e-05
-2.14757432679096e-05
-1.74832548927399e-05
-1.961159193749e-05
-1.55598690271775e-05
-2.21516688217274e-05
-3.0200874138175e-06
-1.39711807769209e-05
-1.02108726173547e-05
-2.00821582719209e-05
-2.35097905257652e-05
-3.67139451545053e-05
-5.28237968131492e-06
-1.61133745385566e-05
-2.07678976824311e-05
-3.39031192865143e-05
-2.44132173996537e-05
-2.19635443306887e-05
-1.96394825653469e-05
-8.87120481633231e-06
-8.5232413965557e-06
-3.28378069139001e-05
-2.90337063296268e-05
-1.04574234426491e-05
-1.53255432547987e-05
7.79504576891537e-08
-1.40071192741882e-05
-1.81511831125055e-05
-2.26251397211311e-05
-1.78422928930969e-05
-9.98377298258878e-06
-2.58620514061029e-05
-1.10809168373155e-05
-1.39097400330938e-05
-1.32569025952379e-05
-4.37573854434981e-05
-2.79895409299434e-05
-2.03158461301735e-05
-4.00678802485544e-05
-2.40768619398981e-05
-2.3539634484915e-05
-5.34549341718709e-07
-2.2479072465089e-05
-1.13174259325596e-05
-2.66556638142168e-05
-1.42502089782689e-05
-2.30234854965723e-06
-3.43298268951401e-05
-2.60933009462909e-05
-2.28190923681291e-05
-1.01030326363429e-05
-1.89762533152851e-05
-3.88802786502082e-05
-2.41816995449724e-05
1.55568058045454e-06
-5.53736357302054e-06
-1.77507743752583e-05
-1.16899676421395e-05
-2.17054539894315e-05
-2.38865129283144e-05
-2.01048022123037e-05
-4.89201533956721e-05
-3.84216228457029e-05
-4.33414927613247e-05
-1.72799453534824e-05
-2.35415786723354e-05
-1.19296816341025e-05
-3.15162948553669e-05
-1.04795065988531e-05
2.42429605275477e-06
-3.05113561706499e-05
-2.07955197898192e-05
-2.41208971446656e-05
-2.15706361867675e-05
-3.62806595212559e-05
-1.80763380312963e-05
-2.72223547512927e-05
-8.43964583922545e-06
-1.66450522182775e-06
-1.33563010884142e-05
-2.88212697864631e-05
-2.03154642907752e-05
-2.13846887336995e-06
-1.69964702454647e-05
5.19302463253578e-07
-2.1918252005104e-05
-1.81394390613608e-05
-1.46373951746055e-05
-1.07847645205161e-05
-1.53417157701085e-05
-2.3529275380874e-05
-2.95015073585868e-05
-3.27602574940996e-05
-2.19524937398553e-05
-2.88583976208574e-05
-3.94499715869149e-05
-2.50011780609685e-05
-2.51208711420821e-05
-3.00876611098244e-05
-1.35676382599614e-05
-1.86048514079121e-05
-3.77981732934778e-05
-3.40490675875591e-05
-7.74796042126799e-06
-1.56523358610783e-05
-1.26413655119764e-05
-1.53246532868177e-05
-2.85005020350207e-05
-1.78850872301677e-05
-1.4344560139726e-05
-1.86488176686334e-05
-2.15046200376938e-05
-3.68430673237279e-06
-1.31696403228333e-05
-1.25524602987153e-05
-3.09344208082101e-05
-2.10593219783269e-05
-4.54093522853664e-05
-2.39412822898054e-05
-2.75837022225999e-05
-2.58917825819478e-05
-1.54487945340927e-05
-2.13845504561168e-05
-2.96597092235332e-05
-2.48676121511731e-05
-3.09646175199229e-05
-1.8879854655909e-05
-1.599391144041e-05
-5.63930257994853e-05
-3.30381864851882e-05
-2.83436236103021e-05
-1.95627866338797e-05
-2.40216786415646e-05
-3.46832673486029e-05
-3.2799677214977e-05
-2.29629901202544e-05
-2.46812326539021e-05
-1.09950372368329e-05
-3.0118193451802e-05
-2.24127420577096e-05
-2.34416573515067e-05
-2.89631160533061e-05
-3.27788596633121e-05
-3.93057240819507e-05
-2.72778633803421e-05
-1.72221152102181e-05
-3.19390465123071e-05
-9.64601854287516e-06
-1.14821379208038e-05
-2.67675205631598e-05
-6.68804915055497e-06
-1.45280827463013e-05
-1.94458736910932e-05
-4.28361214824265e-05
-2.35561098433247e-05
-2.73082323487614e-05
-9.94015174109132e-07
-2.53767014665728e-05
-7.93315081884087e-06
-1.25917379115508e-05
-2.62339881704951e-05
-2.70180742089835e-05
-6.0813007392296e-06
-3.98915714757478e-05
1.53655391298271e-05
-7.89362118717961e-06
-1.09297685091323e-05
-1.57529820390044e-05
-2.9772963962184e-05
-2.72785773772248e-05
-2.06428376762152e-05
-1.96876291753851e-05
-1.98856087400999e-05
-1.43781969299366e-05
-2.24160598400501e-05
-1.0083056187648e-05
-1.60598442584654e-05
-1.9006761667027e-05
2.39814847376416e-06
-2.80000362075845e-05
-4.067360289479e-05
-3.10519623712512e-05
-1.04088447742729e-05
-2.32290351430036e-05
-3.4314513304275e-05
-8.88419386695094e-06
-3.38798719323914e-05
-2.33649436728367e-05
-1.17326481221388e-05
-2.40865503989092e-05
-9.25463714835964e-06
-2.86043249414723e-05
-1.68835966290739e-05
5.98369495532067e-06
-2.36315891877745e-05
-4.62703238041346e-05
-3.16355136449482e-05
-4.37094203254028e-06
-2.01527464985221e-05
-1.5984462468439e-05
-2.41285673442708e-06
-3.77039790814239e-05
-1.82785375658224e-05
-1.5388699634777e-05
-2.52671224379906e-05
-2.27400608171312e-05
-2.53461190404277e-05
-2.29392327217479e-05
-2.04363875356766e-05
-1.48405464927828e-05
-2.70445231596539e-05
-1.24348150287339e-05
-1.52478640541388e-05
-1.5322649463325e-05
-2.29437135552373e-05
-1.62000120118017e-05
-2.88139781591023e-05
4.35988440302831e-07
-1.24397414154864e-05
-2.23124513988223e-05
-5.32733714075829e-06
-2.54960029731317e-05
-2.24324573579366e-05
-1.94786226236751e-05
-2.79307488476214e-05
-2.26739187004699e-05
-1.80889492674465e-05
-2.58328156023559e-05
-3.24792029534189e-05
-2.99648448712446e-05
-1.90351632910701e-05
-1.55791074375154e-05
-1.78194771757424e-05
-2.83157949526429e-05
-1.38694798985767e-05
-1.84020268935496e-05
-2.97429089159908e-05
-3.36857971277116e-05
-2.57257382741759e-05
-2.35681323773003e-05
-3.00254235847039e-05
-2.15291483576371e-05
-2.96351021585389e-05
-3.17033478698292e-05
-2.47453893859196e-05
-2.12507696158004e-05
-2.22450503452583e-05
-1.5057273755066e-05
-3.33622611854496e-05
-2.04202040877773e-05
-2.87144606582135e-05
-3.59359739794738e-05
-3.37972044822768e-05
-1.5035837480053e-05
-1.25040317970006e-05
-7.33853109787848e-06
-2.11604852555741e-05
-2.9510803591812e-05
-2.27996595386054e-05
-2.9055968973822e-05
-3.16170610542427e-05
-3.46902988531547e-05
-2.36587051588566e-05
-2.13780506340834e-05
-3.48417964755664e-05
-1.60808382445615e-05
-4.10616863463838e-05
-7.63071363373452e-06
-2.26306804335405e-05
-1.8822229309536e-05
-2.77311118165536e-05
-2.32336336838588e-05
-1.94144145548745e-05
-8.4327706825604e-06
-2.83389053448595e-05
-1.7089463513406e-05
-2.24663987559187e-05
-1.47856369270083e-05
-2.20727371671488e-05
-2.27882672310947e-05
-2.37075216705767e-05
1.60348382267456e-06
-3.6840384786894e-05
-4.28450278459124e-05
-2.86023467947691e-05
-2.5149484836949e-05
-2.71611985207093e-05
-7.29430164169271e-06
-3.60621055441939e-05
-2.01948960943706e-05
-2.16620928221342e-05
-1.7257830974389e-05
-9.56143430465125e-06
-2.52132625563217e-05
-1.40050694492659e-05
-2.64483978712424e-05
-2.96383081239772e-05
-3.62687528905324e-05
-1.58168992274736e-05
-1.93629155598643e-05
-2.95784227960751e-05
-1.95418545300196e-05
-7.03444718870803e-06
-3.09394127669999e-05
-3.36565741574808e-05
-3.46589301022669e-05
-1.65188138854984e-05
-2.67687171243438e-05
-1.70720253619756e-05
-3.09559726631512e-05
-1.46878042017163e-05
-9.59231969334549e-06
-2.95209209110317e-05
-2.12117218859961e-05
-1.15163197174387e-05
-2.65453447544839e-06
1.62973711609106e-06
-3.38980360452277e-05
-1.55115042930911e-05
-6.11020986484891e-06
-8.50622174445239e-06
-2.22565122255859e-05
-1.76065330350594e-05
-1.67245684430285e-05
-2.40603083354067e-05
-3.57612685187883e-05
-1.00599982232775e-05
-4.34157543391304e-06
-2.45864505412651e-05
-3.72299933063673e-05
-2.5698877463554e-05
-4.53841423185079e-06
-5.08154788222918e-06
-3.40046955756019e-05
-2.50711594641803e-05
-5.60843870398729e-06
-1.69444383462115e-05
-7.37300482522017e-06
-2.34925067315921e-05
-1.82226060834096e-05
-2.05569288874927e-05
-2.82604622703724e-05
-4.41144937263579e-06
-9.00574978055317e-06
-1.44254029528662e-05
-2.4674119948713e-05
-2.15323943649207e-05
1.70052742221642e-07
-2.98646879888893e-05
-4.04878429068603e-05
-2.1015558936842e-05
-1.0261916375563e-05
-2.32428603847976e-05
-2.52978398793248e-05
-2.91402613394103e-05
-5.05252461809534e-05
-2.7191451604968e-05
-3.22674591800316e-05
-2.82394217841843e-05
-9.24612559015773e-06
-3.71950827789936e-05
-2.73730547830381e-05
-2.32560197658957e-05
-2.61127296896709e-05
-2.57510200716001e-05
-2.79627706566171e-05
-2.31580381172587e-05
-2.06521399032334e-05
-3.04523049845657e-05
-1.71115506379837e-05
-1.0718077663816e-05
-1.42070187241512e-05
-1.33849551643532e-05
-1.09750706894685e-05
-4.14400188708474e-05
-3.31510439095716e-05
-2.64737620645862e-05
1.17773585934174e-06
-2.86072158164118e-05
-3.52098121114841e-05
-2.91892930870996e-05
-2.58426640587828e-05
-1.35253073621226e-06
-2.09501844977223e-05
-2.69014435116856e-05
-2.11312523760102e-05
-7.7507762435832e-06
-2.06984137519861e-05
-1.83136255537037e-05
-1.38235975159013e-05
-7.60117304443008e-06
-2.44528771013973e-05
-1.6359651915802e-05
-3.40880113258049e-05
-1.8921497717443e-05
-2.95454784078321e-05
-7.81194896721416e-06
-5.79734486085892e-06
-3.92449438884519e-05
-1.16017828795181e-05
-1.83529339806475e-05
-2.24584369301223e-05
2.19094900758879e-06
-1.28169668794576e-05
-2.19626581764428e-05
-3.58698590174488e-05
-1.6074214375259e-05
-2.75122530662159e-05
-3.11963598425948e-05
-2.21035589742451e-05
-2.19572181738675e-05
-4.65812929079663e-05
-2.04965063410947e-05
-1.91395670768199e-05
-2.6626518240954e-05
-2.34199891009932e-05
-1.36247438695403e-05
-2.42957613606122e-05
-1.93547103160083e-05
-3.41160783227193e-05
-2.57034972019923e-05
-7.58198369183232e-06
-1.23190034914229e-05
-3.01774291337589e-05
-1.47354774822538e-05
-3.23196694001819e-05
-1.03061277419401e-05
-1.00098282614817e-05
-1.3254856631964e-05
-3.1436983056277e-05
-2.64388050223243e-05
-4.55289349795181e-05
-1.419299408108e-05
-3.4162149418355e-05
-3.19331403723437e-05
4.72396008103578e-06
-1.99335750352999e-05
-1.22722870118342e-05
-3.14534461055299e-05
-3.16640924620115e-05
-3.12878951965624e-05
-2.26858002271638e-05
-1.39372954226464e-05
3.1900254233107e-07
-1.65793140274563e-05
-3.11254351362894e-05
-2.44753382255299e-05
-1.94480405211577e-05
-4.59458494720291e-06
-1.32481862410095e-05
-3.57947802157557e-05
-1.98941669174992e-05
-3.9782253635379e-05
-9.26121698931757e-06
-1.76680598086822e-05
-1.97067120980624e-05
-4.44242617974646e-05
-2.61097926332295e-05
-6.83436240979046e-06
-2.31448387671231e-05
-1.10657658573125e-05
-4.27860946449618e-05
-4.90250421147054e-06
6.5602022347444e-06
-2.76100706761027e-05
-5.70695236388834e-10
-4.40650276869952e-05
-2.34235655506226e-05
-2.2464208034623e-05
-1.83225960561665e-05
-8.56258022162532e-06
-5.06622335986076e-05
-1.93664329419783e-05
-4.35272094224573e-05
-4.79563328829492e-05
-3.28371697268136e-05
-2.29577047942441e-05
-5.34327309785705e-06
-1.37208277361094e-05
-2.0630062089523e-05
7.30094095009703e-06
-2.34855564945263e-05
-3.43995423573693e-05
-2.74896970045179e-05
-1.449558201539e-05
-1.72273626562267e-05
-2.10007158166628e-05
-2.38385494724553e-05
-1.63673051551182e-05
-1.29712196770505e-05
-1.04463500934077e-05
-3.98875194820773e-05
-1.26734690920377e-05
-2.97767278184329e-05
-1.02587877009288e-05
-3.42934909673082e-05
-2.75965065334652e-05
-2.69171058150763e-05
-1.79822887164107e-05
-3.66017345931424e-05
-3.86301658784821e-05
-3.28499482533765e-05
-6.40153432885066e-06
-3.13331096783652e-06
-1.94465215386475e-05
-3.0580270935136e-05
3.6614618371904e-06
-2.66419558526843e-05
-2.26627115120976e-05
-3.67124546787891e-05
-1.92120710484806e-05
-8.6499399315377e-06
-3.0020868549945e-05
-1.69430503150276e-05
-2.93602436748705e-05
-3.2512090504705e-05
-8.1721365074367e-06
-3.97340944474632e-05
-2.21707515506378e-05
-7.22127386518868e-06
-1.51967614762914e-05
-1.74008624452269e-05
-2.5828474036243e-05
-2.89170141913652e-05
-1.91916417025756e-05
-8.47102103684341e-06
5.31866121531536e-06
-2.46095441130993e-05
-4.00423879748551e-05
-1.65804248736743e-05
-1.76559646878864e-05
-1.95535381711687e-05
-2.5657097203795e-05
-1.65242579786052e-05
-2.89282729385363e-05
-4.80803418024708e-05
-2.59843062589482e-05
-2.29627167148891e-05
-2.50493976797512e-05
-1.07619675831345e-05
-1.78426896140242e-05
-2.00285147549768e-05
-1.36815441249279e-05
-2.24229518201712e-05
-2.19728968536919e-05
-3.95070174604408e-05
-1.99171833187001e-05
-2.1859779923913e-05
-3.75286786602873e-05
-2.68899420055623e-05
-3.10267474058542e-05
-3.16334025237839e-05
3.38559603281954e-06
-1.64436780339979e-05
-3.32049072630958e-06
-4.12407618715807e-05
-8.32941511466488e-06
-1.09210062698676e-05
-4.15221597697182e-05
-3.95155938402088e-05
-9.27798303872244e-06
-2.32970423465716e-05
-2.4992769769021e-05
-5.98484425843295e-06
-2.50543459492352e-05
-4.15177822177559e-06
-2.12663477750069e-05
-2.53558875919687e-05
-4.61202825580384e-06
-1.96032931576785e-05
-2.34838148807154e-05
-9.55236202349093e-06
-2.00642699012793e-05
-2.71852890090422e-05
-3.48406665902963e-05
-3.0155179417972e-05
-2.83297809102717e-05
-3.1577335847229e-05
-1.54295658275391e-05
-1.80745055239752e-05
-2.63395889303686e-05
-2.86634797194814e-05
-1.78721345131288e-05
-2.4498657978849e-05
2.32751971187812e-06
-1.46082038268392e-05
-2.17874772375297e-05
-1.81069112553792e-05
-3.63366382205625e-05
-9.35400070886329e-06
-1.36931322315223e-05
-1.75464487560365e-05
-2.47397572223228e-05
-2.75778176523069e-05
-2.16010430509554e-05
-2.92051569402311e-05
-1.63618506498318e-06
-2.16478654286035e-05
-4.43577454531095e-05
-1.51574185341886e-05
-1.97821116798173e-05
-2.7327275480052e-05
-1.89167127372162e-05
-1.56450928127943e-05
-1.88472446085144e-05
-4.17158096129906e-05
-2.01822835278975e-05
-2.98835041906611e-05
-3.59355136980433e-05
-2.00766697716728e-05
-3.3232209827457e-05
-2.09142606816795e-05
-9.05906233655246e-06
-3.69743215894468e-05
-2.44340424608502e-05
-1.11729147562478e-05
-5.33046164811475e-06
-2.05311932015924e-05
-1.68068166365244e-05
-3.04310628600142e-06
-4.16448491767392e-05
-1.91340908292621e-05
-2.12777777163099e-05
-3.00271681668277e-05
-2.42445834506994e-05
-1.78966112106291e-05
-2.57412094304227e-05
-1.69568369517189e-05
-2.99046037407131e-05
-2.83498892958308e-05
-2.77437544801511e-05
-7.35681685000435e-06
2.36220753344668e-06
-2.58498632136829e-05
-3.85674411722154e-05
-1.69259403972174e-05
-1.0848407380118e-05
-1.35513555079787e-05
-9.25274579909773e-06
-1.8898235352733e-05
-3.08738432891439e-05
-5.35168789012587e-06
-1.02858197995209e-05
-3.03833671572462e-05
-7.16035897883263e-06
-1.20914518352328e-05
-3.04135445024034e-05
-1.11889397439329e-05
