# Supplementary material for: Research on computational propagation and identification of mine microseismic signals based on deep learning
Source: PLoS One. 2025 Oct 22;20(10):e0334641. doi: 10.1371/journal.pone.0334641 (PMC12543183; doi:10.1371/journal.pone.0334641)
Supplement: S11 Data — (ZIP) [file pone.0334641.s011.zip › 000101100002706.xlsx_0.txt_24.txt.txt]

-1.92426685569476e-06
2.25437450706937e-06
-3.0628282918578e-05
-4.36647328280486e-05
-1.46136765938551e-05
-4.99617756945008e-06
-8.78458432584535e-06
-2.21951093749641e-05
-3.24178251347256e-05
-3.94794110700522e-06
-2.98330335963568e-05
-1.98619224134086e-05
-2.68010645720831e-05
-1.728749543744e-05
-3.03201079347792e-05
-4.38270110010843e-05
-3.18134523217979e-05
-1.84771367937981e-05
-2.8563340914469e-05
-3.03300141644799e-05
-1.75192170218444e-05
-2.78873968767482e-05
-7.48741406730308e-06
-3.85133347732305e-05
-3.27400511319134e-05
-6.74398600008594e-06
-3.45627861596822e-05
4.98203465271643e-07
-1.19082197999069e-05
-3.34128027489916e-05
-1.07479494566055e-05
-3.44657760252983e-05
-2.93707488789243e-05
-4.33185322764248e-05
-2.87507193055708e-05
-1.44249336463124e-05
-7.65051285894358e-06
-1.10620945081036e-05
-3.12178406534969e-05
-1.33849820209401e-05
-1.35537955191696e-06
-1.43890154816813e-05
-2.55700940933361e-05
-3.61976302666686e-05
-3.27274619181706e-05
-1.61585786349254e-05
-1.33525883294863e-05
-2.94910670230244e-05
-1.72621156779631e-05
-3.35522186771325e-05
-2.75772039449393e-05
-2.67640549469021e-06
2.47689511548358e-06
-2.18337093132064e-05
-3.58992562578332e-05
-4.30953989293639e-06
-4.74595023961427e-08
-3.18828052168191e-05
-1.1925451539058e-05
-1.98320358573594e-05
-3.09001029431353e-05
-1.34670579639925e-05
-1.48759127879649e-05
-2.12773683692602e-05
-1.19842549020048e-05
-2.10309872738016e-05
-3.5756632754649e-05
-1.57452747772227e-05
-2.65342500657489e-05
-2.13930749761483e-05
-1.61987140173749e-05
-3.01547855078703e-05
-3.54363625672396e-06
-9.50984594132127e-06
-1.83726507097367e-05
-7.12000224144628e-06
-2.34626913156519e-05
-1.58509141214526e-05
-3.0171859492877e-05
-3.25429143435913e-05
-1.96702518928795e-05
-4.85755249743657e-05
-2.85212541856669e-05
-1.79674980529284e-06
-1.88561463074004e-05
-3.18480770485223e-05
-3.53649132215736e-05
-1.11301733243503e-05
-1.26401120917639e-05
-2.62413080058324e-05
-2.13949849105474e-05
-2.48388271807245e-05
-2.75358451531653e-05
-3.6385592633127e-05
-1.23879810128031e-05
-2.84166875209137e-05
-1.15666177900566e-05
-5.34363454428485e-05
-2.5377779123275e-05
-4.85224794011783e-05
-3.81536068214062e-05
-3.93377765624432e-05
-3.56470121198769e-05
-2.64671563858409e-05
-2.18249734131984e-05
-2.95162648653141e-05
-1.91536031637359e-05
-1.64522442976051e-05
-1.4052908410514e-05
-3.21771628760976e-05
-9.16075986306021e-06
-2.42750509482635e-05
-3.35781974067538e-05
-1.39077071312816e-05
-4.1334856374328e-05
-1.00484366900018e-05
-4.45503681239516e-05
-2.53289879246819e-05
-1.81713524486047e-05
-3.56940566389903e-05
-2.69227824859938e-05
-1.63161089407134e-05
2.35420795305146e-05
-2.43910638972152e-05
-2.19181340207973e-05
-1.00654133282497e-05
-4.35617222988144e-05
-3.44673433990861e-05
-1.35462995139075e-05
-3.67858001493868e-05
-1.3361570076199e-05
-1.46048662930554e-05
-4.46760237536888e-05
-2.34841115408753e-05
-2.20111185823849e-05
-1.92264337114402e-05
-1.60913058190424e-05
-3.55226782820537e-05
-1.27938029214611e-05
-1.88278719859356e-05
-2.6369478021753e-05
-1.68241479255439e-05
-2.67833093128201e-05
-2.75651289572168e-05
-2.52946805722427e-05
-3.29361912489136e-05
-1.66421878462125e-05
-1.97454978297371e-05
-1.09645696971549e-05
-3.38846606069641e-05
-4.20834011490555e-05
-2.66872195659186e-05
-1.00549213458403e-05
1.47383567718509e-05
-2.56511322379313e-05
-1.79998115083162e-05
-2.00479505387642e-05
-6.07579911123398e-06
-5.01586494482396e-05
-2.69183500314209e-05
-5.2154792527439e-05
-1.64091113348554e-05
-2.39774348309553e-05
-7.02942979184694e-06
-2.36495000330903e-05
-1.43703136953539e-05
-3.41312040575835e-05
-2.3609041847761e-05
-2.50617449944681e-05
-4.8631260364393e-06
-4.73641043842106e-05
-7.02086258610986e-06
-2.4518448024808e-05
-1.75973426092966e-05
-2.21274391700456e-05
-1.94489689449421e-05
-2.55966893242314e-05
-2.8323560748825e-05
-1.83547629501011e-05
-2.26779224699909e-05
-2.04551774360708e-05
-6.15615651015859e-06
-3.35453672524276e-05
-2.49505229167157e-05
-8.115158942401e-06
-2.05708330409261e-05
-2.72581569908976e-05
-6.80722400046368e-06
-3.3119584765425e-07
-1.87178416274288e-05
-6.04468348593499e-06
-2.03397378715861e-05
-3.40573528936778e-06
-1.38756627502456e-05
-3.41062648259826e-05
-6.91416751067222e-06
-5.30204117646744e-06
-2.97996095468551e-05
-1.74705168403857e-05
-4.46956706063362e-06
-2.91249730383033e-05
-8.73913482262109e-06
-3.4109544241176e-05
-2.52263498238527e-05
-2.17243718311829e-05
-3.14269617903738e-05
-2.2768985971394e-05
-1.03714279138867e-05
-1.9626279663096e-05
-1.859535787977e-05
-3.55803292184597e-06
-2.37995815657018e-05
-1.4946015954801e-05
-2.02723743371169e-05
-4.2798853029481e-05
-3.20108048770622e-05
-2.11029838333182e-05
-8.86168958810305e-06
-2.40092989087378e-05
-3.06065751583403e-05
-2.89708706173039e-05
-2.73867522279809e-05
-2.95467923305254e-05
-5.10537544549634e-05
-9.42291406073805e-06
-1.69916527076377e-05
1.25229877108334e-05
-4.54774122314064e-05
-3.57725081258999e-05
-1.86751094074245e-05
-2.96066585962887e-05
-7.18355991646691e-06
3.93208483461519e-06
-2.79777310298883e-05
-2.52819098133894e-05
-1.00183746165805e-05
-2.60071883369273e-05
-3.93691107269893e-05
-9.09105068017417e-06
-3.87992765933294e-06
-1.95781958186963e-06
-6.52573836295954e-06
-3.28332197807558e-05
-1.62242819355663e-05
-2.25931356182056e-05
-4.2671038236946e-06
-3.76179001746815e-05
-8.05321068103465e-06
-3.07346662348991e-05
-7.39829242360889e-06
-3.43538633156351e-05
-1.79247540335206e-05
-1.98488943753612e-05
-1.37028101971511e-05
-2.4746860744056e-05
-2.29461369856334e-05
-2.22543367061948e-05
-2.87048863450436e-05
-3.7889259681886e-05
-1.66343165885508e-05
-2.55930185073221e-06
-9.51730082395684e-06
-3.22771864359018e-05
-2.35729298273416e-05
-3.34920182275085e-05
-1.32401030435563e-05
-1.24942544327453e-05
-2.9104719808316e-05
-3.43537522596851e-05
-2.03676988421839e-05
-2.5509980329917e-06
-3.41714000186189e-05
-2.2137255425927e-05
-1.1428482724695e-05
-1.41815533471425e-05
-1.18667452654539e-05
-1.31773743597758e-05
-2.93638950210801e-05
-1.20141489865431e-05
-1.58599730684852e-05
-5.75785061026588e-06
-6.10994242837291e-06
-1.70508902807103e-05
5.81620352153142e-06
-4.35049022406132e-05
-2.88694135085045e-05
-9.68623318730447e-06
-2.03572396625191e-05
-1.87879007011745e-05
-1.47622698077411e-05
-4.49761968014491e-08
-2.83003163200551e-05
-4.09060045669774e-06
-1.80853127460368e-05
-3.38494089269777e-05
-1.48194704397854e-05
-5.86634629863213e-06
-1.65497416340776e-05
-3.75954235985801e-05
-5.54037097751509e-05
-1.50061461923474e-05
-1.61743975236749e-05
-2.65015872021918e-06
-2.23022312614671e-05
-3.31725745909138e-05
-2.25956406996123e-05
6.73413345537656e-06
-4.89406424821047e-05
-1.30355204421998e-05
-2.62575034457078e-05
-1.61636849511069e-05
-4.26681900419715e-05
6.40915379321242e-06
-2.26779791985974e-05
-1.95859862861091e-05
-2.12285937372939e-05
-2.94680220911455e-05
-2.98695616127289e-05
-5.21188951913266e-06
-2.66697386925027e-05
-1.50665670824052e-05
-2.37855618643564e-05
-1.31478343462239e-05
-2.74154477699339e-06
-2.00614943777297e-05
-3.74542556932383e-05
-2.55925620730713e-05
-1.01998057420851e-05
-2.66439069672437e-05
-3.03455233501341e-05
-4.87048968713038e-06
-2.94989467306574e-05
-7.7684435024789e-06
-1.06257317076487e-05
-2.18041483260485e-05
-3.18520796662855e-05
-1.0437683718769e-05
-2.3119898524381e-05
-5.4441093639795e-05
-3.81638974406073e-05
-2.61102399945155e-05
-4.28851583225886e-05
-1.16672518926439e-05
-3.84974033978602e-05
-2.24054871794008e-05
-7.16112329814515e-06
-1.40038559980257e-05
-1.35342894327297e-05
-4.00352744327962e-05
-3.13593354504774e-05
-1.88123890720255e-05
-1.93890577115427e-05
-6.71834767154278e-06
-1.51584373485178e-05
-2.67595756413537e-05
-3.83191623613564e-06
-1.29209362720583e-06
-2.49754032648899e-05
7.04959750133268e-07
-9.88752809913592e-06
-1.25001439637663e-05
-1.91975812084725e-05
-1.03201445984097e-05
-2.33751838348743e-05
-9.09482353779232e-06
-3.34189667988699e-05
-1.62093688894167e-05
-3.55968280272424e-05
1.0437166178298e-05
-3.73031613297033e-05
-3.54406084652031e-05
-1.83660221611968e-05
-2.46052027168525e-05
-1.43845068155362e-05
-1.17526422891778e-05
-1.87402021247283e-05
-7.81868328063555e-06
-1.56539866589412e-05
-4.34031337301113e-05
-1.94125536665253e-05
4.87112213009502e-06
-1.40898802937246e-05
-3.50329673944704e-05
-5.87702073027337e-06
-6.17952928783362e-06
-1.31591909790603e-05
-1.97123425066311e-05
-2.79872918045523e-05
-2.90171128345546e-05
-1.40153954762563e-05
-1.36413112118513e-05
-2.68343584994466e-05
-1.0257841871231e-05
-1.41025542656178e-05
-1.92312156841085e-05
-1.94505512146293e-05
-1.53281736481483e-05
-1.65594733238659e-05
-9.30520991778679e-06
-2.12691440182266e-05
-2.27251998430324e-05
-5.9508150273818e-07
-8.5637906209197e-06
-3.17736052031467e-05
-3.1340785666776e-05
-1.765175828772e-05
-1.62078493881587e-05
-1.25839246784092e-06
-8.96333237054162e-06
-1.99770603229252e-05
-5.10139575337168e-06
-2.39286991420566e-05
-1.43567896053915e-05
-3.02789813498675e-05
-1.248624742065e-05
-9.84511383610544e-06
-4.63751740200974e-05
-2.92707662270492e-05
-2.39131550424604e-05
-2.09025530692437e-05
-7.46443034299443e-06
-1.57417728032138e-05
-4.05956444097011e-05
-3.62496884394391e-05
-3.49553995544573e-05
-2.60039269420429e-05
-1.20421143262512e-05
-1.22569319227545e-05
-2.83269091656173e-05
-2.51781869459235e-05
-1.68860577225651e-05
-7.00066680896699e-06
-2.06642625568555e-05
-2.60946725067659e-05
-1.99978185806773e-05
-1.83027401615076e-05
-2.23654762811737e-05
-2.33111387511259e-05
-7.95816738127793e-06
-3.32793059731162e-05
-2.34427334315877e-05
-3.50675832467735e-05
-1.3877237748817e-05
-3.16874773655221e-05
-1.98243738272221e-05
-4.03494599104656e-06
-2.03783052904866e-05
-2.90746536989074e-05
-1.73795656672792e-05
-1.50777142804296e-05
-3.74310787849673e-05
-2.33165845296788e-05
-3.14121360219684e-05
-1.89193650157954e-05
-1.96234839934471e-05
-3.75186667479363e-05
-1.93562598009127e-05
-1.63998179582191e-05
-1.89279782557531e-05
-2.89158919153094e-05
-1.4928246824993e-05
-4.37276472167655e-06
-4.00191288063066e-05
-1.54054670428807e-05
-2.61890750167117e-05
-2.02380239862538e-05
-1.22776393913947e-05
-3.33433987048886e-05
-1.81047783824392e-05
-2.48402867056762e-05
-3.69562769696029e-05
-1.14993413813049e-05
-3.46973754089831e-05
-1.60613517504008e-05
-3.77764770561417e-05
-1.17733810895758e-05
-2.72093258666257e-05
-2.76579839249879e-05
-1.95520912264593e-05
-2.14408322897347e-05
-3.75638706727513e-05
-4.28085145274052e-05
6.40501404064924e-06
-2.38071491063873e-05
-1.70937012549702e-05
-2.71870565721344e-05
-3.14341891656937e-05
-2.6957635656693e-05
-2.26183018389756e-05
-2.73317458732753e-05
-2.53805465370203e-05
-4.66518611541495e-06
-1.12220405789449e-05
-6.81820893695597e-06
-4.00481492295168e-05
-3.43272460814359e-05
-3.17895681509385e-05
-1.70062390865156e-05
-1.59291332045103e-05
-1.68569352346218e-05
-1.65308771156359e-06
-2.52550461841608e-05
-2.89825674487048e-05
-4.06000636076692e-05
-1.21071286415403e-05
-3.79764700637609e-05
-1.46218436330044e-05
-1.61865034820795e-05
-2.86734983007607e-05
-1.68398184895858e-05
-1.58225553345335e-05
-2.67547776813049e-05
-2.62570780697716e-05
-1.10124582530427e-05
-7.78327437968069e-06
-1.42893224583661e-06
-2.65552436090296e-05
-3.88072040057398e-05
-3.52492306972265e-05
-9.01800086583283e-07
-1.91340527958999e-05
-1.01353768838656e-05
7.3385221186205e-06
-4.45393645177564e-05
-1.72045408199617e-05
-1.77242603385684e-05
-3.31368156986773e-06
-3.56641659700744e-05
-2.86578118719072e-05
-1.88724858209178e-05
-1.45278221795747e-05
-9.51394391429078e-06
-1.11077009347217e-05
-2.32907754557338e-05
-2.97409016235713e-05
-2.26128989101599e-05
-5.78941122493337e-06
-2.20943485063903e-05
-2.4714688322688e-05
-2.90878469788533e-05
-3.81875494612113e-05
-1.15467180137321e-05
-3.79952716596723e-05
-3.08641464202013e-05
-3.35140112270069e-05
-3.47324500434955e-05
-2.07924667550903e-05
-6.80334105546415e-07
-2.88496839375968e-05
-2.97481295032497e-05
-3.41343345078528e-05
-2.50844662659613e-05
-4.19323258761873e-05
-2.86210538746855e-05
-3.64552911400115e-05
-3.6742157719795e-06
-3.11042052499967e-05
-2.99066732201508e-05
-1.91531109262065e-05
-5.584801850929e-05
-4.7145695747519e-05
-6.19258249741345e-06
-2.76909925219374e-05
-3.27331293779475e-05
-1.60858503211636e-05
-1.82971040896909e-05
-5.52218619282123e-06
-1.32210595690741e-05
-1.05781110507331e-05
-2.38509398602407e-05
-3.4433144260314e-05
-4.15981511175462e-05
-2.70300666468234e-05
-1.58560869018467e-05
-3.10730654807981e-05
-2.99573688686998e-05
-1.65809094450052e-05
-1.74223740355638e-05
-1.96778412472358e-06
-2.26462094055401e-05
1.33036973910094e-05
-2.1000516215613e-05
1.4872978895508e-05
-1.82810156874585e-05
-3.32085374844446e-05
-4.44534874340182e-05
-2.92555746223909e-05
-4.90960070133026e-05
-2.12061013586521e-05
-1.4549195090766e-05
-3.76383293965229e-05
-1.73850276441052e-05
-2.93876529542452e-05
-1.45018814821793e-05
-2.62239584043589e-08
-3.18387515142541e-05
-1.0141941553658e-05
-2.36261529288947e-05
-1.73707346501838e-05
-2.15056067423665e-05
-1.60736999137742e-05
-1.81714733379386e-05
-1.95013496666632e-05
-4.13644290499663e-05
-2.22625634546433e-05
-1.80816850247935e-05
-4.12019156040659e-05
-8.22044350857392e-06
-3.54475549660553e-05
-2.7885144263644e-05
-2.72704112208638e-05
-1.7730728845324e-05
-7.1518307350505e-06
-4.95441518924373e-05
-2.06923038406178e-05
-2.08358418831591e-05
-1.11712228229919e-06
-2.74826885622099e-05
-2.6565490816166e-05
-5.41072835255692e-05
-2.53800595385946e-06
-1.19828778796268e-05
-2.66396837466997e-05
-5.60732787876193e-06
-4.21227578416241e-05
-2.38668663588033e-05
-4.47865846787154e-06
-2.40948386035987e-05
-2.1307733413623e-05
-9.31902898049511e-06
-2.74347181105424e-05
-3.21717815831998e-05
-2.48366029205548e-05
6.1158358233138e-06
-3.84121665998404e-05
-2.74239489568449e-05
-2.26627874583076e-05
-1.58340478853467e-05
-2.0019682743157e-05
-2.93054112081758e-05
-5.96602009296025e-06
-2.87418097105091e-05
-1.50706741724928e-05
-2.92179956173255e-05
-4.20072374714766e-05
-7.4112194628867e-06
-4.07232957349706e-05
-1.26772501362973e-05
-1.98549058091552e-05
-2.35496571002776e-05
-2.50187715911963e-05
-1.55305404242011e-05
-3.72139376534987e-05
-5.61167246998777e-06
-1.34348157354738e-05
-1.46964953998566e-05
-6.59189973602868e-06
-3.67374860487177e-05
-2.71395745793174e-05
-1.31519453521353e-05
-2.02851585176948e-05
-5.85123546074203e-06
-1.02127942182088e-05
-1.73258848085214e-05
-1.1272461683822e-05
-9.96156055015889e-06
-1.13106558523822e-05
-6.22454041221488e-06
-1.37455244913765e-05
-2.26740964062552e-05
-1.03587651578577e-05
-1.07607261116316e-05
-3.06437001989677e-05
-1.07721094263082e-05
-1.88644349245414e-05
-2.61184259196823e-05
1.30882519602238e-05
-1.62084027837314e-05
-1.32550569290895e-05
-6.15317328158437e-07
-1.3846093416012e-05
-2.04547753845246e-05
-2.27015715607786e-05
-4.35736402368905e-05
-2.57020976535503e-05
-3.04378570595364e-05
-3.00397142616191e-05
-1.48390843017774e-05
-2.53245954613921e-05
-2.84464765075621e-05
1.77486128264545e-06
-1.65579393010788e-05
-4.28825822776504e-05
-3.37145654199673e-05
-1.92775987258589e-05
-3.13885638315983e-05
-1.47652213399563e-06
-9.18931807361088e-06
-2.33913018435303e-05
-2.02889927963224e-05
-1.37287264009997e-05
-1.9419506144682e-05
-2.39219473724548e-05
-1.69250587419148e-05
-1.56373645611517e-05
-8.88444981917503e-06
-1.25936877908092e-05
-1.27632105698834e-05
-1.93818124312816e-05
-3.85224308913256e-05
-2.53458988574941e-05
-3.70364852806738e-05
-3.59390497098242e-05
-3.47126838155055e-05
-3.35998506194726e-05
-1.59402886196572e-05
-1.16477911683709e-05
-2.40968369411895e-05
-3.16503656350037e-05
-1.86023105279236e-05
-1.82852284437375e-05
-2.05074447568717e-05
-3.14538271453101e-05
-3.73424195417339e-05
-1.54669760700245e-05
-2.48294533158581e-05
-3.62267852061363e-05
-2.06811237159083e-05
-2.70636445614166e-05
-2.71728349762056e-05
-3.17467837383473e-05
-9.95656637476789e-06
-2.91089548645511e-05
-1.66308092658464e-05
-3.60690625690005e-05
-1.67927865022334e-05
-1.99479352114814e-05
-2.12423480678792e-05
-6.55794657888122e-06
-1.34560564261532e-05
-1.36562077596006e-05
-2.74431772929187e-05
-6.8031362339237e-06
-3.95665966979294e-05
-1.74758618312105e-05
-3.09162250894592e-05
-1.75681989587629e-05
-1.89896171897257e-05
-2.57189151161454e-05
-2.14634045987413e-05
-1.86195782331377e-05
-1.13409246146445e-05
-1.83616653116279e-05
-3.32489351687979e-05
-3.23812137935898e-05
-4.51302951984453e-05
-3.60546080915178e-05
-3.14921211369452e-05
-2.46902855082888e-06
3.42890524659999e-06
-2.04694641407708e-05
-3.82000245365747e-05
-2.38810304477667e-05
-2.60087654432848e-05
2.23350176697603e-05
-1.37212219448167e-05
-2.14897699644178e-05
-2.08299747075334e-05
-1.32617803438178e-05
-2.9348024280681e-05
-1.85269963346817e-05
-1.41825346787207e-05
-3.02240769526286e-05
-2.46637739868668e-05
-8.25124683717561e-06
-2.29693628389977e-05
-2.87824433317821e-05
-1.68919394511424e-05
-1.56108097229167e-05
-2.18279024268285e-05
-2.28944972538864e-05
-2.51751608186345e-05
-1.53381471206052e-05
-9.97530084348185e-06
-2.97922371219448e-05
-2.23337407826815e-05
-2.11615150239366e-05
-4.21802710149945e-06
-6.05655728941778e-06
-4.41493487797161e-05
-8.46200949714289e-06
-2.39817057249511e-05
-9.23184351949218e-06
-4.76547780166727e-06
-2.09736337798841e-05
-3.20812628742444e-05
-5.10528438063137e-05
-1.30649511309708e-06
-1.43448108945431e-05
-2.90540654940958e-06
-8.09340478371341e-06
-2.26961164630539e-05
-4.64939883175134e-05
-4.49336345892632e-06
-3.07855458191782e-05
-1.98181418618056e-05
-1.65313081878183e-05
6.36020361754759e-06
-1.56326925349527e-05
-2.83617929659598e-05
-2.01321001826117e-05
-3.94354635875377e-05
-1.98022251957467e-05
-5.10973790480905e-06
-8.17144995151053e-06
-3.28464548453265e-05
-2.36988062250731e-05
-1.66061459918059e-05
-4.47740717097197e-05
-3.69555261456214e-05
-2.73283571085585e-05
-2.72674428745668e-05
-3.68184945987434e-05
-2.00102016989929e-05
-1.71680139663862e-05
-3.83060259566539e-05
-3.62851307104852e-05
-1.94224721786207e-05
-5.50482501421119e-05
-4.50717490776334e-05
-2.55697185055477e-05
-4.2843007489864e-05
-2.57207861023663e-05
-1.90185043656781e-05
-4.02149201941315e-05
-2.31278368739342e-05
-1.07746044393326e-05
-2.38927754532832e-05
-4.46676068195029e-05
-1.69115345798641e-05
-3.3999139824309e-05
-2.135413878389e-05
-9.97261584513785e-06
-1.27220436375356e-05
-2.91759893432822e-05
-1.95043672225565e-05
-2.73296588117536e-05
-2.76047310668482e-05
-2.39794585654124e-05
-1.95972016604976e-05
-1.96334752891982e-05
-2.54817599626997e-05
-2.15425139361621e-05
-1.73311539218744e-05
-3.23330582051981e-05
-3.53252453932582e-05
-1.09355846846087e-05
-1.92048008501545e-05
-4.92306607926851e-05
-2.1468593548033e-05
-2.70082102446209e-05
-2.42908839819969e-05
-3.57018231586414e-05
-1.168285027548e-05
-1.22462204805515e-05
-2.04055664319483e-05
-2.91646433644642e-05
-3.02821938346765e-05
-1.17813399903062e-05
-2.17311335556085e-05
-3.66123843019054e-05
-1.53313163662327e-05
-1.03806604354372e-05
-6.01817311689733e-06
-2.20748396650186e-05
-3.92954756027887e-06
-2.06621109856916e-05
-1.49862726652423e-05
-2.30677233868111e-05
-2.8427439128039e-05
-3.71061086979689e-05
-1.9414385855115e-05
-1.26411435663453e-05
-2.56573833035989e-05
-1.94813694596685e-05
-5.93713868708924e-06
-6.14303090041236e-06
-1.83358349544655e-05
-5.77231017962327e-06
-4.56709413266678e-05
4.58351246430298e-06
-1.50299656763018e-05
-1.54841674824598e-05
1.03735118536707e-06
-1.85765134407705e-05
-7.44877827186936e-07
-2.69411928488494e-05
-7.99994082661268e-06
-3.27527171469609e-05
-2.92950694985051e-05
-4.70897226790314e-05
-2.40566262556219e-05
-1.44159266910795e-05
-2.69916404506855e-05
-1.48363914614002e-06
-1.47819597314491e-05
-9.41784239441482e-06
-2.68436752987486e-05
-9.24778810225852e-06
-1.4721353441837e-05
-4.39841175890574e-06
-7.57650428817293e-06
-2.46501567912088e-05
-3.25271742246653e-05
-1.75491122128968e-05
-6.66810633754793e-06
-1.35089465899535e-05
-2.82814241516207e-05
-1.69075224765037e-05
-2.52625964638887e-05
-5.04819910266555e-05
-1.83481252529372e-05
-2.62884573162065e-05
-1.44177004379686e-05
-2.9063582297759e-05
-1.24877306918418e-05
-1.63504369084264e-05
-3.23307651134759e-05
-2.52163158768009e-05
-2.77819397551525e-05
-4.2203688936184e-05
-1.76356938663496e-05
-1.06906026877985e-05
-7.98070029786748e-06
-1.20152648850999e-05
6.8554826578895e-06
-4.80993572224761e-06
-6.11207644964567e-06
-7.44841015048426e-06
-3.08066339959501e-05
-5.31414061466903e-05
8.72143748449849e-06
-1.98115810283037e-05
-1.28797133721752e-05
-1.48508240225581e-05
-1.64737016809148e-05
-3.54300936212166e-05
-3.61458743581171e-05
-2.12956362985886e-05
-3.66639785180555e-05
-1.55511491922791e-05
-2.71460957714202e-05
-1.54310409932e-05
3.31571050782314e-06
-1.36227717794582e-05
-2.62553556299272e-05
-4.57510043074503e-05
-1.49744694185191e-05
-1.79100474770483e-05
-2.0720782189541e-05
-2.2546118785483e-05
-3.06890557411294e-05
-2.07437939608026e-05
-4.55632074900268e-05
-2.00805581924894e-05
-1.03862204425162e-05
-1.76942058308264e-06
-3.73491846178091e-05
-3.04352765361356e-05
-2.16255003914333e-05
-1.18478516328927e-05
-1.80278373582729e-05
-1.8343942393116e-05
-1.71311569850411e-05
-3.72372542541153e-06
-2.9765745405048e-05
-2.38249929677294e-05
-1.65019591995322e-05
-8.41413938082645e-06
-1.62712255418048e-05
-3.18232353667029e-05
-1.46002549098981e-05
-1.01296035682832e-05
-1.73816004102688e-05
-6.22949240959495e-06
-2.1909951087816e-05
-3.37784211736732e-05
-2.93895166391499e-05
-1.9376987376956e-05
-1.79726219754103e-05
-7.13300130014179e-06
9.57746124319921e-06
-2.03787743207943e-05
-3.15775866514254e-05
-1.93069038926313e-05
-1.67007484749872e-06
-2.10658513202222e-05
-2.8972687365734e-05
-3.07759724351642e-05
-2.67498054356251e-05
-1.88564647243739e-05
-1.53898337298275e-05
-2.33978985672607e-05
-1.47082986369231e-05
-2.44716242564923e-05
-2.02688924833032e-05
-2.35497364053948e-05
-2.6573604921807e-05
-1.82392098057906e-05
-1.84597539981041e-06
-3.77915352904844e-05
-2.63803520270318e-05
-6.68382141463994e-06
-3.03713054869538e-05
-4.06189702978677e-05
1.15688542119023e-06
-1.29711192224711e-05
-2.15451855720967e-05
-5.9288776887927e-06
-1.19373604154319e-05
-2.66358198906483e-05
-9.68102241580205e-06
-1.80010242452447e-05
-2.62178700849801e-05
-1.85529488272801e-05
-2.26518404508174e-05
-2.86381346496901e-05
-1.5223755733259e-05
-3.07660036229432e-05
-2.67311457337535e-05
-2.53200785748629e-05
-2.89364147391849e-05
-1.96219473359271e-05
-1.93346564206215e-05
-3.4105248315903e-05
2.70780573943667e-06
-1.56490174120594e-05
-2.39638246469926e-05
-2.42221870766942e-05
-3.930900031058e-05
-1.41404542850462e-05
-3.75337608950194e-05
-4.283878541847e-05
-2.36477858168231e-05
-2.64856354938622e-05
-1.02733829893032e-05
-4.53538084573701e-05
-1.06340903457971e-05
1.10879758124603e-05
-1.93510174791589e-05
-2.01525522192245e-05
-2.62688245675996e-05
-1.85445882638647e-05
-1.45373513430908e-05
-2.50967186840696e-05
-7.87398120023324e-06
-1.19042225938258e-05
-4.00947972643452e-06
-1.09594005584095e-05
-1.1188491424888e-05
-1.87191904497919e-05
-3.03636309710284e-05
-2.45993559767752e-05
-1.78606130809484e-05
-1.49086023586526e-05
-2.08294097716762e-05
-1.21058409301139e-05
-3.17279827946174e-05
-1.63401808389411e-05
-2.25938657433315e-05
-1.95210590678399e-05
-3.03125902670881e-05
-3.63295117616302e-05
-2.72251435810114e-05
-1.27207407184367e-05
-3.60047930670557e-05
-1.74890247672308e-05
-7.08217887567325e-06
-1.13962476577655e-06
-3.67434113579636e-06
-2.73827328699959e-05
-2.06136557154739e-05
-3.99190417963718e-06
-1.95914858298226e-05
-2.34517896167598e-05
7.31158021657665e-06
-3.83861248087361e-05
-3.33602776169422e-05
-1.97608483971228e-05
-4.97375478202134e-06
-3.38676578792787e-05
-1.33721336805343e-05
-2.41947647519455e-05
-5.0091650094949e-06
-3.32439553384197e-05
-1.08460574387834e-05
-2.46974662052078e-05
-1.6884353358664e-05
-5.84943063875779e-06
-1.36554168114981e-05
-3.95242777201323e-06
-2.11870741536049e-05
-3.17385412656896e-05
-2.35013177546755e-05
-2.23852673747566e-05
-9.30670961359855e-06
-1.72949879904202e-05
-1.15650669122268e-05
-2.40029875742388e-05
-2.93839901171e-05
-3.57982480987215e-05
-3.06086726542569e-05
-2.47337353628133e-05
-3.201895061551e-05
-1.95503139356872e-05
-3.60584996899262e-05
-2.6015532347902e-05
-8.63699033644538e-06
-1.06896918047904e-05
-3.279554706633e-05
-3.19517718248251e-05
-2.77774909938204e-05
-5.72672522294706e-06
-1.72733349844383e-05
-2.7946187450606e-05
-2.66421496209395e-05
-2.25208234923118e-05
-3.50139078346631e-05
-1.07365951675778e-05
-2.69280564772209e-05
-2.5224452102558e-05
-1.0065896936394e-05
-1.45089166429399e-05
-2.92850659238959e-05
-7.16933527283679e-06
-4.36349331108161e-05
-3.92194721352036e-05
-1.49090581052766e-05
-5.82218773566345e-06
-3.87944972506927e-05
-2.33200086291904e-05
-5.4793544720938e-05
-1.05172359662926e-05
-2.03526053662716e-05
-2.57946816868785e-05
-2.86989132066541e-05
8.74945535451733e-06
-1.2702541358713e-05
9.73464964036666e-06
-3.95119555399696e-06
-1.79512966987142e-05
-1.57925953705566e-05
-2.16823574804718e-05
-6.24143836214728e-06
-9.00450473858752e-06
-3.20031696097228e-05
-1.71282921333521e-05
-1.35032474590553e-05
-2.36801215983293e-05
-2.1521093604634e-05
-3.12491183813709e-05
-3.20616452206577e-05
-7.65850412162876e-06
-1.61842034828787e-05
-2.89025051072523e-05
-1.45380918581515e-05
-4.39581058157058e-06
-2.44349784732178e-05
-1.3515969768949e-05
-3.13967556098288e-05
-1.49891963105455e-05
7.04144856599544e-06
-3.19301733388276e-05
-3.82219374924206e-05
-2.20850606381865e-05
-1.34259476205276e-05
-2.45317616590982e-05
-8.6293252532214e-06
-3.11071556380619e-05
1.07402559050026e-05
-1.25566026672123e-05
-1.31713467229908e-05
-2.68958350943005e-05
-5.50989888417632e-05
-2.21663718371777e-05
-3.03643754342657e-05
-3.56572215763559e-05
-2.00599048862403e-05
7.94997293464654e-06
-2.04981880695021e-05
-8.85896529353395e-06
-1.25087418695874e-05
-1.94988009131389e-05
-2.60378699460356e-05
-1.35285693723849e-05
-3.60779193125257e-05
-2.47918225779793e-05
-2.46555101757566e-05
-5.00625639034279e-05
-4.35355139979908e-05
-2.46052721446395e-06
-2.64152991822387e-05
-2.55595397651507e-05
-2.7287692534337e-05
-2.79590371732534e-05
-1.45431117529981e-05
-1.13859244015243e-05
-2.41014066201605e-05
-2.09720741275386e-05
-1.69031088277237e-05
-4.36020337052408e-05
-2.42736008335037e-05
-1.10326672223129e-05
2.2560815309667e-05
-2.11374210117793e-05
-3.10715913943889e-05
1.86976573614112e-05
-1.95097047334606e-05
-1.69850969929796e-05
-2.03030821680518e-05
-1.63453749250267e-05
-4.32230236693121e-05
-1.57731991042059e-05
-1.11752995863269e-05
-3.66428592816408e-05
9.67655721912969e-06
-3.01612910487891e-05
-1.40501519266782e-05
2.35210937440953e-06
-3.76396362413065e-05
-2.01377809916807e-05
-1.29886581811089e-05
-2.32297251740535e-05
-2.79061450300277e-05
-2.79859298736679e-05
-2.6496936234484e-05
-1.01959932678607e-05
-2.73568009975915e-05
-1.92461581815643e-05
-3.181075673035e-05
-2.88453183279447e-05
-3.03092413569083e-07
-2.84639540959493e-05
-3.28971329732249e-05
-2.29195360433137e-05
-2.04432885179546e-05
-3.68241398791335e-05
-1.71572605298499e-05
-2.66234809848863e-05
-2.9544299069525e-05
-1.44131244819401e-05
-5.00647444913903e-05
-2.35307592879586e-05
-1.34900112961029e-05
-3.65819040455443e-06
-1.31863883259563e-05
-2.24735638947731e-05
-3.99121875032696e-05
-2.15371234001657e-05
-2.07425235322807e-05
-1.71082840079238e-05
5.54124932384025e-06
-3.92327928568664e-05
-2.53938338940373e-05
-8.93835219526538e-06
-1.65562785264097e-05
-2.25893781513888e-05
-2.3570641391825e-05
-4.27946566420853e-05
-8.21942558368323e-06
-1.7937237248894e-06
-3.92594954473626e-05
-1.24992209981133e-05
-4.2269212587618e-06
-1.78651024839452e-05
-2.64739612886457e-05
-2.32347328049793e-05
-4.10174770879601e-06
-1.44326032531471e-05
-4.41283142687177e-05
-2.38745922107546e-05
-1.66366983291222e-05
-1.43857083710284e-05
-1.60586777568114e-05
-2.73172688599888e-05
-4.40133615927523e-05
-3.45717058202902e-05
-7.3126437109984e-06
-1.38772207514059e-05
4.74172253955445e-06
-3.42753600981738e-05
-1.82518855065917e-05
1.633101196876e-06
-2.41039396120175e-05
-3.16772729486226e-05
-1.17310838849405e-05
-2.00288726148074e-05
-6.84825609409589e-06
-1.31807532513409e-05
-6.2462834066783e-06
-3.23211778782686e-05
-1.99354701371867e-05
-2.02230634345013e-05
-2.83955902659087e-05
-1.9502109984177e-05
-4.75238893051527e-05
-1.68576165609377e-05
-1.23345119354298e-05
-1.53084984628713e-05
-1.92937776538083e-05
-9.27497635845935e-06
-2.37536111529455e-05
-3.21059886973008e-05
-3.13407496401571e-05
-3.93766438409632e-05
-3.25349704269809e-05
-2.00156920181485e-05
-1.85744767198577e-05
-8.96439837685912e-06
-1.40759271939191e-05
-2.74986338195236e-06
-1.94973682986135e-05
-2.05662756735196e-05
-3.66669281510985e-05
-2.17989808085056e-05
-2.54368886665959e-05
-4.8601350304811e-05
-3.90874801397663e-05
-3.61583087732437e-05
-1.48870711058479e-05
-2.77217214478769e-05
-1.9094616118766e-05
-1.50828608826786e-05
-1.28761080946765e-05
-3.72480305373843e-06
-4.12178431019418e-05
-3.60555937927471e-06
-1.52475399927936e-05
-2.12498906066707e-05
-1.86805558868863e-05
-5.51043679901676e-06
-1.06255233849583e-05
-3.83616623208401e-05
-2.33912168639009e-05
-3.38130359280859e-05
-3.85610731291936e-05
-2.69492747801996e-05
-1.50867866945705e-05
-3.31467106764391e-05
-2.60368245206957e-05
-9.17388984412189e-06
-3.37015811969663e-05
-2.87618156641725e-06
-7.00962415726853e-06
-5.25327172941034e-05
-4.80617063168261e-05
-3.10520438724532e-05
-1.77151908460977e-05
-3.16239996815841e-05
-3.54492714160703e-05
-1.18493735862017e-05
-2.33409735402221e-05
-1.56860889810842e-05
-2.35560255275473e-05
-1.38039173754661e-05
-4.34912313526192e-06
-2.50384753056337e-05
-6.92516427920862e-06
-1.20799422739039e-05
-2.62246964517751e-05
-1.41583744678924e-05
-1.28713534205105e-05
-2.32200121863123e-05
-2.59282796434886e-05
-6.36782832579531e-06
-2.56323941935149e-05
-2.47296952965796e-05
-1.39319443795641e-05
-3.8551880727906e-05
-1.75760767782572e-05
-2.85421704751974e-05
-1.83700483700672e-05
-3.52769859883721e-05
-4.50502878637238e-06
-3.19315584163425e-05
-1.52213385363526e-05
-1.65793180289515e-05
-1.46668421152637e-05
-1.98706882911647e-05
-2.67965236631409e-05
-3.40854881831671e-05
-2.01332030474311e-05
-2.97241611151696e-05
-2.0636372024691e-05
-2.3786917173662e-05
-1.88992584045307e-05
-1.44327044898792e-05
-2.43848338183649e-05
-1.80353289831794e-05
-2.23121650653159e-05
-3.30790279687454e-05
-2.71235684694117e-05
-2.44228765992554e-05
-8.64478646272963e-06
-1.86915463970191e-05
-1.09982520065221e-05
-3.64510573127805e-05
-4.43779919924487e-06
-2.57634409302544e-05
-1.40507233747859e-05
-2.91500102658587e-05
-3.44627912522286e-05
-2.8317600768187e-05
-1.42447934859073e-05
-1.48511219155293e-05
-3.4234841298843e-05
-1.86257185147154e-05
-2.78621398169882e-05
-2.37474145055499e-05
-2.77549490924113e-05
-1.10440981812789e-05
-1.59249795989432e-05
2.05101660740048e-06
-2.11857525209876e-05
-7.85408580273541e-06
-1.77643057171768e-05
-3.40427279778087e-05
-1.29305131001981e-05
-2.71779620725686e-05
-2.77356264084002e-05
-2.74751196977217e-05
-1.454826514758e-05
-2.28946503537858e-05
-1.08821142611709e-05
-3.15764922248328e-05
-2.59398398977023e-05
-1.95743185189028e-05
-2.42283459595955e-05
-2.76246554183118e-05
-4.78078741773332e-06
-1.94336584209517e-05
-1.7544328093256e-05
-3.08765875691441e-05
-2.9245688962992e-05
-2.99550123736265e-05
-1.06776244995444e-05
-3.06163197515714e-05
-4.27861693026847e-05
-1.8336494700837e-05
-1.28009731477401e-05
-9.36120140510428e-06
-3.65785068932886e-05
-1.88898897792532e-05
-4.59146628936648e-05
-2.29447987600485e-05
-2.66234328930566e-05
-4.18302115913677e-05
-1.92078280604596e-05
-1.79622319690736e-05
-3.27599820239632e-05
-1.82748851032931e-05
-3.29259583519471e-05
-3.12246060097754e-05
-1.9667782856772e-05
-2.62605039169362e-05
-3.05437003368601e-05
-2.5003140387013e-05
-2.39174281476707e-05
-1.02228735696828e-05
-4.19332022771218e-05
-1.28398240244363e-05
-1.47494486598119e-05
-1.95147078994401e-05
-1.72689840651369e-05
-1.9851399303459e-05
-5.20216464448338e-06
-2.60234811690446e-05
-1.52951274117292e-05
-2.8018188075842e-05
-1.60006809373931e-05
-2.31696738499707e-05
-2.72346635619516e-05
-1.51298071608335e-05
-2.72962840595814e-05
-4.25545094675631e-05
-3.60912225271899e-05
-1.17930734826618e-05
-3.29710754055915e-05
-2.22896462672714e-05
-2.00750532476863e-05
-1.30135157576814e-05
-1.90244013382054e-05
-2.71103855882128e-05
-4.35255154903096e-05
-3.43966871124655e-05
-2.20857606063359e-05
-2.80960735889409e-05
-1.34079513879679e-05
-3.39160665492207e-05
-8.29330042920884e-06
-2.61275112221855e-05
-1.72110576502741e-05
-3.0070451075449e-05
-1.30869609299413e-05
-2.12134557363733e-05
-7.07421806125175e-06
-1.08059279219957e-06
-3.24979782723965e-05
-4.49234332230072e-05
-2.948967401492e-05
-1.1032254321975e-05
-1.42589564959429e-05
1.68146348809664e-05
-1.83183965371105e-05
-3.04782745898599e-05
-3.8032280032437e-05
-1.76333910544815e-05
-2.62304244486738e-05
-3.74719976467995e-05
-1.65777990670583e-05
-5.72832387913352e-06
-1.82737414672464e-05
-2.46163842857082e-05
-1.48024014266318e-05
-3.42432596704795e-05
-3.08421209036177e-05
-2.60451093473609e-05
-2.62378256481812e-05
-7.02823125773408e-06
-1.41281998164216e-05
-2.01302431930645e-05
-1.53396180906865e-05
-2.40202703957274e-05
-2.32927292519605e-05
-3.03176404493668e-05
-2.66205577518515e-05
-2.11908190902865e-05
-3.19487655369255e-05
-2.04713837055007e-05
-2.8355934608298e-05
-2.70599777553593e-05
-3.55792227684602e-05
-7.56560483338426e-06
-1.65630919757856e-05
-9.87160747298474e-06
-2.34015576776904e-05
-8.63515275713691e-06
-1.65120103157674e-05
-3.79522613023893e-05
-1.62987881487553e-05
-1.83943501881711e-05
3.42905274578496e-06
-3.13538669689864e-05
-1.42785008425877e-05
-2.38024624634602e-05
-1.62889095379386e-05
-2.52010387650458e-05
-9.39158188885895e-06
-2.59415908899935e-05
-2.34125252891852e-05
-3.43794519152424e-05
-1.22879408878902e-05
-5.13501033338408e-06
-1.86272521023886e-05
-2.47128555995688e-05
-2.07645587009782e-05
-3.63614048212621e-05
-2.19874063054391e-05
-2.44542533896829e-05
-2.7592321267646e-05
-4.34875683829012e-05
-1.20191180663672e-05
-3.9573161213652e-05
-2.55519686214569e-05
-1.68803359979814e-05
-3.2897730122788e-05
-1.35728761062525e-06
-1.51573118253635e-05
-2.78540708054399e-05
-9.6560127303415e-06
-1.84364701312176e-05
-3.55368623425709e-05
-1.46235637857042e-05
-1.20456926258292e-05
-9.89749762577345e-06
-2.59477887014196e-05
-3.22252883473507e-05
-2.70176419834489e-05
-3.04360088603449e-06
-2.09601870516858e-05
-1.26040877104464e-05
-9.41812652963241e-06
-2.227580451036e-05
-5.77389177058962e-06
6.60852496502912e-07
-1.26490524169856e-05
-3.10540642769417e-05
-9.94248251793012e-06
-4.73186769894825e-05
-2.87441292736508e-05
-1.67047444000228e-05
-8.96371818491584e-07
-2.12080633713517e-06
6.78403730041115e-06
-1.08572605810474e-05
-1.76117859988984e-05
-3.40834390484644e-05
-1.80726023190671e-05
-2.1067927322794e-05
-2.75448532446458e-05
-2.48124955278449e-05
-3.00057944308323e-05
-1.88671647884522e-07
-1.35679183652835e-05
-1.93756540340841e-05
-3.04457367553275e-05
-3.59116254151815e-05
-2.49889872520885e-05
-1.57461900626172e-07
-1.36885178747802e-05
-3.54954537983356e-05
-1.36887489876189e-05
-3.35261962959968e-05
-3.41194674401719e-05
-2.90736278452576e-05
-2.37166756777425e-05
-2.23055341083818e-05
-1.35134309884635e-07
-2.71781854064134e-05
-1.42093862884986e-05
-4.73866788257498e-05
-2.64203875139298e-05
1.4308198776832e-05
-1.71191538946908e-05
-2.38014934197305e-05
-2.29725532335205e-05
-1.79286397826678e-05
-2.78049603358619e-05
-1.49431911815022e-05
-4.90298103285931e-05
-2.43953344622626e-05
-1.16905072639961e-05
-3.57114908855885e-05
-2.49915517018782e-05
-2.61786026692945e-05
-2.14867708931141e-05
-2.20307468283669e-05
-3.36338439268443e-05
-6.96546465905568e-06
-3.33475949724293e-05
-6.94964901273812e-06
1.10884407467043e-06
-2.52718845298898e-05
-3.33753797688026e-05
-1.33596744055479e-05
5.45173761935087e-07
-9.82380529709892e-06
-2.24259477233378e-05
-2.00125029061274e-05
-2.71210307819687e-05
-1.3203995499338e-05
-3.50105491519495e-05
-2.8184265813997e-05
-1.38090141807293e-05
-2.55913048032106e-05
-1.63522447665114e-05
-9.68805205739318e-06
-1.41597943156023e-05
-2.22014800632244e-05
-3.46440824989972e-05
-1.47204505358816e-05
-2.07785512417461e-05
-2.47908515477974e-05
-3.24577959205637e-05
-8.71048455683577e-06
-1.08725159403008e-07
-2.88146709253965e-05
1.56131460452273e-06
-7.6162623106469e-06
-3.54359151551727e-06
-3.13624165220299e-05
-9.0785206514178e-06
-2.83546968588815e-05
-4.58805738113413e-05
-3.62232372104766e-05
-2.14876342342943e-05
-2.25869458533359e-05
-2.83122433835623e-05
-3.99498973740324e-05
-1.70953219506032e-05
-3.68522908599242e-05
-1.54542290861847e-05
-7.45479942443416e-06
-3.82098045271266e-05
-3.00219289481826e-05
-1.64895372001425e-05
-5.14506461978328e-06
-6.64923633852688e-06
-1.42136237238038e-05
-4.45311092249024e-05
-8.52559767992123e-06
-4.03991643177347e-05
-3.65662867771391e-05
-1.14492905674421e-05
-2.10539283619026e-05
-2.07736081355564e-05
-2.5964729328057e-05
-4.16766718862341e-05
-2.24871410678374e-05
-2.32910689499283e-05
-2.44658502231367e-05
-2.35558047145357e-05
-1.30827205535269e-05
-1.74119484720106e-05
-1.29026579625012e-06
-1.25938922059661e-05
-5.22974232540725e-06
-1.08049430141765e-05
-1.85970691119078e-05
-2.02546681856861e-05
-1.8894965775533e-05
-3.32704497548945e-05
-2.8376772166355e-05
-3.67367486567653e-05
-8.17883624346554e-06
-1.48065135865528e-05
-3.04353374418972e-05
-1.09925177144319e-05
-3.33055645785287e-07
-3.94154653345228e-05
-2.01506082072505e-05
-1.95289001196041e-05
-7.38168428275431e-06
-1.80442581560674e-05
-8.00769441730694e-06
-3.39190664875931e-05
-4.98322161765073e-06
-3.37783490682837e-05
-2.27344020819509e-05
-3.79885914392803e-05
-3.12652865441415e-05
-2.82493090615234e-06
-2.08570860278393e-05
-1.10517712054839e-05
-1.57427095295511e-05
-1.47063485399166e-05
-2.47884697319976e-05
-4.47691510695456e-06
-1.53984286695367e-05
-3.66039769414289e-05
-2.47940281634505e-05
-1.95020209509799e-05
-1.01129394699739e-05
-5.48040290089254e-06
-2.95735078893279e-05
-1.43046161140004e-06
-3.0387888554488e-05
4.05815194242093e-06
-2.89438838742586e-05
-2.25956083310437e-05
-2.09045312855458e-05
-1.41526572129475e-05
-6.20531066378751e-06
-1.52397162435751e-05
-4.05588633923109e-05
-1.43051526172332e-05
-3.95125449546706e-05
-7.28291531905029e-07
-3.7518197622758e-05
-3.2724754369774e-06
-1.44739051266024e-05
1.13146861749388e-05
-2.90658928547513e-05
1.66934765411195e-06
-2.5878460004884e-05
-2.94903487498308e-05
-9.97590518043439e-06
-1.91365888936866e-05
-3.54755317121881e-05
-8.45069999484986e-06
-7.23624027503886e-06
-1.29828939957362e-05
-5.28511708257413e-06
-1.25753815949446e-05
-1.63085429537335e-05
-1.80273084668327e-05
-1.11016909177049e-05
-9.68532341147929e-06
-1.73979341992478e-05
-9.52087833010499e-06
-3.47034332680313e-05
-3.29353288357403e-05
-3.32317513094018e-05
-4.64590935753131e-05
-1.61856974419187e-05
-4.96372633116871e-06
-2.49898753426236e-05
-2.34269555046602e-05
-2.47364935452022e-05
-2.58421594611527e-05
-1.1597598938439e-05
-4.56923988052536e-06
-4.43722020548851e-05
-3.69602984833296e-05
-7.95074703078958e-06
-9.47142500790135e-06
-1.95552724306227e-05
-1.7907361909935e-05
-2.31886470117098e-05
-2.82910650467651e-05
-1.0357004841231e-05
-2.53483761109477e-05
-2.7384712066568e-05
6.72021479243283e-06
-3.09277840651321e-06
-3.41939705378402e-05
-2.44324472318094e-05
-2.12903267575191e-05
-8.81964848965231e-06
-2.96649226785064e-05
-7.8606218544874e-06
-9.45743178163616e-06
-2.04524465384157e-05
-1.31530514390975e-05
-3.3958115791564e-05
-2.2141326520682e-05
-1.08699355048835e-05
-6.09175657241333e-06
-2.74810850101262e-05
-3.69621935234356e-05
-2.60223592337625e-05
-2.7770187648592e-05
-3.01283557737754e-05
-3.12940323032947e-05
-1.81845957711335e-05
-3.84514117111132e-05
-1.77754246407692e-05
-6.60201180747506e-06
-2.02791986300811e-05
-2.69621845748914e-05
-2.59255712209542e-05
-1.84532318592182e-05
-3.94540889732621e-05
-1.63419741330049e-05
-2.34374266475427e-05
4.9429204745838e-06
-2.02864026907496e-05
4.89663368301033e-06
-7.63613489151716e-06
-1.07890698674189e-05
1.93168244878283e-06
-1.5771894657198e-05
-2.4611468845261e-05
-2.37704506466714e-05
-1.34792512816061e-05
-1.66508585237488e-05
-1.26956248221478e-05
-3.3326434453617e-05
-1.76645956684188e-05
-6.33971266392005e-06
-1.57743881324762e-05
-3.75375761261908e-05
-3.76128148166238e-06
-3.9896667290021e-05
-1.95055828881773e-05
-3.77882146306802e-05
-1.5271129772336e-05
-2.37856878115425e-05
-1.62552350975175e-05
-2.58653480934085e-05
-1.01586886119571e-05
-1.46001784341818e-05
-1.15245587004002e-05
-1.81898775044949e-05
-9.38825468114581e-06
-4.28544649404472e-05
-5.54581871471099e-06
-2.43845350889644e-05
-1.60364056596837e-05
9.40730092209792e-07
-1.44868323563361e-05
-4.41040557070152e-06
-6.75792002164745e-06
-1.17806262698532e-05
-4.07863400218925e-05
-2.0204516394536e-05
-2.25845297163979e-05
-3.87034354049189e-05
-1.16982124959064e-05
-1.53762152151292e-05
-3.02816199599584e-05
-1.87154424313683e-05
-8.7806293204778e-06
-2.33250814472768e-05
-1.45242771249926e-05
-7.96449177470142e-06
-2.99774061659751e-05
7.12101799007662e-07
-5.56702620490689e-06
-1.52322354317757e-05
-2.09840883385362e-05
-1.06393169660198e-05
-2.41491032865264e-05
-2.7004218494468e-05
-2.40648722771026e-05
6.1333847604859e-06
-1.80065484862768e-05
-3.37880150931237e-05
-2.50528035676244e-05
-1.63184820042242e-05
-1.99955116829524e-05
-3.3785211525732e-05
-5.03133511857527e-06
-2.18600582672074e-05
-1.10364394626674e-05
-2.26150425883657e-05
-8.46037922387922e-06
-4.79482933485985e-06
-1.5052053613932e-05
-1.56838502305523e-05
-4.05292227222829e-05
-2.00705708769447e-05
-1.71269450260632e-05
-9.45206229476124e-06
-1.18404916335708e-05
-3.27258946641549e-05
-2.74441262070518e-05
-2.06237537497106e-05
-4.2814696746868e-05
-9.24832732907497e-06
-8.82078830359041e-06
-2.24158884241349e-05
-6.97415059737931e-06
-2.0638798012973e-05
-2.89751068379841e-05
-3.41753382066107e-05
-2.00101219005981e-05
-1.41541350185868e-05
-2.25181530161877e-05
-2.14668258661022e-05
-4.46641115816632e-05
-3.85942382273489e-05
-3.08397388132475e-05
-2.91801244415091e-05
-2.14266728209028e-06
-2.53473678330495e-05
-4.11547114442565e-05
-3.03045573649465e-05
-1.41543053971674e-05
-4.13285769513459e-06
-3.37389291908515e-05
-2.80932387831383e-05
-1.52488613202255e-05
-2.2038031505111e-05
-2.34381354333018e-05
-2.47145160473763e-05
-2.82057649795226e-05
-2.21811047726994e-05
-5.93596751827935e-06
-2.71746476320806e-05
-2.98570991122464e-05
-4.49018362215441e-06
-7.27677573991049e-06
-3.66739998802507e-05
-1.29594866955917e-06
-4.01827498045831e-05
-2.79920780234147e-05
-1.10902498391457e-05
-1.33983644615554e-06
-2.46864801660674e-05
-2.50835305015979e-05
-6.22444579081096e-06
-3.58877733055065e-05
-3.39994669416613e-05
-9.5762425703601e-06
-2.55812268672045e-05
-2.49181784809212e-05
-2.23838942366345e-05
-2.90794402345479e-05
-2.13856621334931e-05
-2.65761394748526e-05
-4.1839515830842e-05
-3.01113086209728e-05
-3.82395360103256e-05
-2.99484638134739e-05
-3.26017387442342e-05
-1.45032081610146e-05
-9.10151121160027e-06
-1.4437954624703e-05
-1.36183564375116e-05
-2.41552316855998e-05
-3.17567374256746e-05
-1.84056378756469e-05
-1.94755187144869e-05
-3.15939233902712e-05
-2.18081098738352e-05
-2.29534619056175e-05
-3.68983086531059e-05
-1.87495671538987e-05
-1.21822969821196e-05
-2.10035700848388e-05
3.14636928510118e-06
-1.2441278496643e-05
-9.26038624660091e-06
-4.18438084743038e-06
-2.61437554722511e-05
-4.35211662217679e-05
-3.99361695404821e-05
-4.3495862755037e-07
-2.32479475023334e-05
-1.31021641712465e-05
-1.80357314007871e-05
-8.05679068153211e-06
-8.12188058349163e-06
-1.06985082000627e-05
-2.70199041339978e-05
-3.44544497521474e-05
-2.72021589349825e-05
1.30057953975249e-05
-4.52172066180511e-05
-2.63226788835017e-05
-3.67506484297412e-05
3.602669003758e-06
-3.46441652503434e-05
-2.01716982812251e-05
-6.29086319263053e-06
-2.01910764861191e-05
-1.73778239798774e-05
-3.33569828793647e-05
-4.4946171119183e-05
-2.37277631261236e-05
-8.27465588823252e-06
-5.16747326853308e-05
-2.81021205229915e-05
-8.49189136893934e-06
-1.99978104452603e-05
-1.9527803401033e-05
-3.45864572392906e-05
-2.03218391221063e-05
-1.50279720706255e-06
8.57840645519567e-07
-3.0534472938048e-05
-4.05215223082762e-06
-1.98922129693562e-05
-2.68089775413153e-05
-4.28358012930949e-06
-1.48205885316288e-05
-1.09716343537167e-05
-2.3733883069861e-05
-3.01320867419453e-05
-1.40505415039645e-05
-2.79459263572612e-05
-3.11105470245114e-05
-1.97867863326288e-05
-1.79659693028868e-05
-2.42996215035143e-05
-2.29929788539313e-05
1.97539225489706e-06
-1.36718360555031e-06
-4.34424778975029e-05
2.69062589039052e-06
-2.52794378841911e-05
-1.12116028130324e-05
-3.68957827253104e-05
-3.07386326868087e-05
-2.13261467041426e-05
-4.09544762485825e-05
-2.19623146009179e-05
-1.29202232572422e-05
-1.81468236470131e-05
-4.02929565159982e-05
-6.33944082458662e-06
-1.00020758855533e-05
-2.9591269915834e-05
-1.15601988880351e-05
-2.21321540651244e-05
-3.43544465592872e-05
-1.23977393865351e-05
-8.38385183767105e-06
-3.17917258947068e-05
-2.84418480361593e-05
-2.33531130443073e-06
-2.62014841234537e-05
-2.51186667022679e-05
-2.65997579616163e-05
-3.24606071652986e-05
-2.23337977390273e-05
-3.50369702856948e-05
-1.52529448414746e-05
-2.77021340142456e-05
-2.20931794587805e-05
-1.54037699766185e-05
-3.96696548256636e-05
1.08175209952217e-05
-4.06394377727499e-05
-1.72672161939063e-05
-2.38674401203337e-05
-3.37153245598351e-05
-2.46962178672549e-05
1.09290793315274e-05
-2.5050453744046e-05
-1.68251441632283e-05
-6.25421397081203e-06
-9.33276631065598e-06
-2.08652109138014e-05
-9.70803011468963e-06
-9.13698783667903e-06
-3.01859200116534e-05
-3.12938352053483e-06
-2.43707362855973e-05
-3.48451118462401e-05
-1.81648716825491e-05
-3.07584189461334e-05
-2.11834306822309e-05
-5.95421141697186e-06
-1.40815545738433e-05
-1.00634959336187e-05
-3.37723315042936e-05
-1.43308784506854e-05
-1.29980118161155e-05
-9.74225099937821e-06
-3.77737562983599e-05
-2.91256969391959e-05
-3.01309512213391e-05
-2.94282056471089e-05
-2.75805291822112e-05
-4.00817668045119e-06
-2.51486271009197e-06
-3.39907584298918e-05
-9.17860267106212e-06
-4.12771546308199e-05
-9.5224073469853e-06
8.13455135151801e-06
-6.84682585439692e-06
-2.43685258174923e-05
-4.22907608695607e-05
-4.35793957672856e-05
-3.5698076417207e-05
-2.19937732269546e-05
-2.67581152387702e-05
-4.02571430241999e-05
-1.9178877359449e-05
-3.01373852860245e-05
-5.16544194265617e-06
-3.68273260312392e-05
-1.29688713948013e-05
-2.68723087902701e-06
-1.88263944658584e-05
-2.70637169045528e-05
-1.8311111318501e-05
-3.48392419631446e-05
-1.51043452115603e-05
-1.47112075049813e-05
-3.76064904170076e-05
-2.19547197564684e-05
-1.2454881521732e-05
-9.96779745402237e-06
-3.23433896171359e-05
-2.74458884374174e-05
-1.17592711618119e-05
-4.56993316213644e-05
-1.62573248560814e-05
-2.63919541028802e-05
-3.33268420355888e-05
-3.45825761473806e-05
-9.67324172229509e-07
-2.50381687865775e-05
-2.52638953537179e-05
-5.78057511999143e-06
-2.34035260932467e-05
-1.60327097813728e-05
-4.42495470739432e-05
-4.45665081064524e-05
-1.59634786874826e-05
-2.66320690574256e-05
-3.37297717515325e-05
-1.9785672192971e-05
-2.62898661019817e-05
-2.53593997904036e-05
-3.26452485462882e-05
-2.69727536319087e-05
-8.95917974119596e-06
-3.07037096351578e-05
-1.72118291964361e-05
-2.07740760955945e-05
-1.50296343648694e-05
-2.06539038166649e-05
-1.76301019938385e-05
-1.69132702388684e-05
-2.13260441737062e-05
-1.11482423135568e-05
-2.4628238298437e-05
2.52525325739815e-06
-2.1647739523113e-05
-1.64427165547177e-05
-1.90508667975089e-05
-1.15081699787909e-05
-6.47613817403824e-06
-3.14067492268768e-05
-2.29900976088324e-05
-2.26211343646835e-05
-1.95234881365684e-05
-3.57563268189289e-05
-4.8361004162101e-05
-1.23347573967074e-05
-3.07602562520067e-05
-2.43572247422782e-05
-4.4692732608845e-06
-1.64218548903844e-05
-3.99853195389281e-05
-3.1700109118895e-05
-4.84218815962861e-05
-1.355316120487e-05
-9.23439376497044e-06
-2.42475340326024e-05
1.31006258857255e-06
-1.96463634540447e-05
-1.79820921345896e-05
-1.34423685038223e-05
-2.25610352623255e-06
-5.11965356289586e-05
-2.39291225064697e-05
-1.65827020953902e-05
-3.63815079536607e-05
-3.34478460228736e-05
-3.08260194419094e-05
6.34785122875444e-06
-2.78476298459381e-05
-2.82726936694516e-06
-2.65546695068902e-05
-5.18417132504615e-05
-1.79762323100816e-05
-1.94821366219281e-05
7.61926629520104e-06
-2.48668199652593e-05
-3.10879787649782e-05
-2.3384888236712e-05
-4.7678330653026e-06
-2.20298237329244e-05
-6.53786642210196e-06
-1.76121060796832e-05
-5.41887674936656e-06
-1.36548637519276e-05
-2.61006851463765e-05
-1.83644545932998e-05
-1.50419904260228e-05
-3.04487477460255e-05
-2.60451529086269e-05
-6.48147368227553e-06
-3.53911335991037e-05
-3.68933202966107e-05
-3.31745008988695e-05
-1.35239520469018e-05
-3.60412793790927e-05
-2.48192532943073e-05
-3.82700257283854e-07
-1.66588082663649e-05
-1.99534757729185e-05
-2.38060212755434e-05
-2.37215451404862e-05
-1.93436788724638e-05
-2.20710200802213e-05
-3.60220315656714e-05
-2.83386641592274e-05
-3.2537161754506e-05
-1.77759333084455e-05
-7.90659368220211e-06
-1.09225664767787e-05
-2.18626066086722e-05
-3.01443844084328e-05
-4.34162416080207e-05
-3.84600798522033e-05
-1.93526173703647e-05
-2.23849747278126e-05
-2.23116580561821e-05
3.9661996892895e-06
-1.65618955258712e-05
-3.94401581535892e-05
-1.47238669485561e-05
-1.84175744493613e-05
-1.69007604491136e-05
-3.42511131922175e-05
-4.36752862425117e-06
-1.46665508843019e-05
-8.3095827852243e-06
-1.80759146826178e-05
-1.5253561403811e-05
-5.1369209298924e-05
-3.0244783500732e-05
-2.34956063621894e-05
-2.20985261464532e-05
-3.74243208596993e-05
-1.87426089411099e-05
-6.69812980198818e-06
-3.50044857095207e-05
-2.83662815063135e-05
-3.77655867525597e-05
-3.14590413461384e-05
-3.35777638546963e-05
-9.35791914474211e-06
-2.29608311957527e-05
-2.19456203182595e-05
-3.78131813437499e-05
-2.02016802959953e-05
-3.38175964739304e-05
-1.52737814597691e-05
-4.10209369977831e-05
-2.44927689848007e-05
-1.55118256036636e-05
-3.0535449813395e-05
-2.46368911295018e-05
-2.13877345922919e-05
-3.42755282859063e-05
-2.83263247439792e-05
-2.50725532711185e-05
-1.89964204520761e-05
-2.1782666897242e-05
-2.46925994475289e-05
-3.75607601586374e-05
-2.82284687122711e-05
-1.29695474507047e-05
-2.26438726803539e-05
-2.7903650917536e-05
1.59634209801232e-06
-2.04279794599264e-05
-4.24794164176488e-05
-1.91442646763017e-05
-1.37614060686714e-05
-4.24234096193816e-05
-1.31687301718661e-05
-1.21589112049829e-05
-3.38694552311085e-05
-1.64643529196095e-05
-1.29301234672185e-05
-1.80707448505689e-05
-3.25613211752233e-05
-3.94658555861192e-05
-1.87982015473335e-05
-2.05256155580559e-05
-1.27423854539067e-05
-1.99460122446616e-05
-2.63752632926574e-05
-3.61892469668715e-05
-1.83971823607474e-05
-3.60280654446194e-05
-4.16277441063904e-05
-2.19647251467368e-05
-1.69643999747126e-05
-1.53829506284956e-05
1.24715150188905e-06
-1.26632550833755e-05
-2.23069221703437e-07
-3.15384957009793e-06
-2.43267483095118e-05
-2.39879085573975e-05
-2.41493741300746e-05
-2.7763698459719e-05
-4.12466664653338e-06
-1.69738637570994e-05
-2.2699458314608e-05
5.0967701456503e-06
-1.57327586689905e-05
-2.27106413268735e-05
-4.40829815730249e-05
-2.67726198385943e-05
-1.21586823975713e-05
-3.5359296913715e-05
-4.56007605416319e-05
-2.42587257663575e-05
-2.4783722173983e-05
-1.27373561633551e-05
-2.23664626066621e-06
-1.5813306050593e-05
-1.24881109265558e-05
-4.89353933465931e-06
-1.74701646925895e-05
-7.39590456365863e-06
-2.08401607754757e-05
-1.184150817612e-05
-7.72068343964316e-08
-1.72097527685035e-06
-3.6132817800277e-05
-6.13203805511975e-06
-2.77322314605043e-05
-1.15294262926266e-05
-1.42205499548579e-05
-2.50235830579959e-05
-8.18152444302421e-06
-1.17470562679393e-05
-1.67095698454064e-05
-3.8943983758948e-05
-2.37581252302614e-05
-3.7305103288783e-05
-4.66160083798816e-06
-8.47309262409376e-06
-1.34406902550074e-05
-2.91439208557508e-05
-2.99611181615021e-05
1.80708194788788e-05
-1.2429413724183e-05
-4.23123915889887e-05
-3.30649347655184e-05
-2.23032217965475e-05
-3.3088685852645e-05
-1.69185924668697e-05
-9.55441073433317e-06
6.62904474714464e-06
-2.72144657803594e-05
-1.61525907929642e-05
-1.51438546054917e-05
-1.37979405918934e-05
-1.40528433791236e-05
-2.06677582367225e-05
-2.19073937415398e-05
-2.69114619968691e-05
-3.91570873946818e-05
-3.11945399954133e-05
-1.60836117566108e-05
-3.16160184710658e-05
-2.28132316372978e-05
-3.01661517073405e-05
-4.12067309020611e-05
-2.11846195896149e-05
-3.01476749718189e-05
-8.87914135750205e-06
3.43689448409604e-07
-9.61049414316164e-06
-2.86805172413461e-05
-1.69810121625566e-05
-3.20736671879595e-05
-2.66413109052112e-05
-2.44718312212907e-05
-5.64379764528101e-06
-8.06214230468684e-06
1.02748053457881e-06
-2.15969006488268e-05
-1.88159642954256e-05
-2.1092184313945e-05
-2.57918247392474e-05
-3.67540530232649e-05
-2.27839827649619e-05
-2.50687122487259e-05
-3.14171751613627e-05
-2.65716680777533e-05
-3.94106591528273e-05
-2.48610940303527e-05
-2.84544085596543e-05
-4.50424960965871e-05
-4.72317476167561e-05
-2.14350528553866e-05
-3.47299872940741e-05
-8.28052008681417e-06
-4.36801136856525e-06
-1.88941342939128e-05
-2.67300649539949e-05
-3.25826936726613e-05
-2.08017815751426e-05
-1.66499845551993e-05
-3.59216405693945e-05
-1.85595005504942e-05
-2.39640773637924e-05
-4.65526179070106e-05
-3.48814165077501e-05
-1.68899625148195e-05
-3.49287612741671e-05
-1.21085195264017e-05
-2.08901136121118e-05
-4.30536566132061e-05
-1.45379839147763e-05
-8.79922944016526e-06
-2.11859518469267e-05
-2.78769526048214e-05
-1.23718920249606e-05
-2.54301213129264e-05
-2.73926093482219e-05
-1.80898041606338e-05
-1.91382366964754e-05
-1.9215110159922e-05
-4.23146582347747e-05
-1.61115569578207e-05
-9.52296534164449e-06
-1.6275305891377e-05
-2.75785392105297e-05
-1.50441342299545e-05
-2.8507999787349e-05
-3.72367173049657e-05
-2.02306980306424e-05
-2.2180914518438e-05
-8.78426668072562e-06
-1.93013051804699e-05
-2.8541433488144e-05
-2.86042129171534e-05
-2.86532067832333e-05
3.11517998351114e-06
-1.51123447004511e-05
-1.75301466303533e-06
-3.117195229838e-05
-2.55343728191885e-05
-9.48818555040799e-06
-2.51088916121013e-05
-2.56447384578146e-05
-8.58040177807661e-06
-2.52686311543114e-05
-1.9635418886532e-05
-1.41189708770568e-05
-1.19649443907574e-05
-1.65168187374814e-05
-1.5593708583772e-05
-1.56518432933478e-05
-2.11616860945089e-05
-1.15465961156811e-05
-2.76225223195794e-05
-3.26223728943009e-05
-2.57712371894627e-05
-2.47622632538114e-05
-4.49934274390082e-05
-3.27841523797092e-05
-2.8009396666238e-05
-2.09870256930322e-05
-2.47896011635682e-05
-2.08966421946818e-05
-2.34128043392389e-05
-2.10430313408467e-05
-1.64649072347706e-05
-8.35428980112944e-06
-3.04293084111896e-05
-2.84251657849623e-05
-9.13157628116923e-06
-1.96564599357267e-05
-1.56938109454638e-05
-2.86847988102114e-05
-1.93564715858481e-05
-2.49072965277539e-05
-2.8699476154096e-05
-1.81352052003411e-05
-2.00398729041063e-05
1.79153294251493e-05
-1.41350931586695e-05
7.28461135731494e-06
-3.1226982056258e-05
-2.15934874752022e-05
-1.46297227001025e-05
-1.79852306427076e-05
-2.28450303252119e-05
-2.67194851645259e-05
-1.86708988531956e-05
-3.17969768957622e-06
-1.49792977423675e-05
-2.81716458190819e-05
-3.39536973192396e-05
-2.20803587385068e-05
-2.90398445608113e-05
-1.09696102241062e-05
-9.99911381480087e-06
-1.11973053401383e-05
-2.70621462774837e-05
-4.82705231237544e-06
-1.95589726524844e-05
-1.72785350138566e-06
-3.49199581954301e-05
-2.58980539232316e-05
-8.2256845559175e-06
-2.39841962539984e-05
-7.86388386152179e-06
-2.84438096123799e-05
-3.66826948795462e-05
-2.69851364305911e-05
-3.02666519773865e-05
-1.41311477355184e-05
-7.54533908995577e-06
-2.86107880362978e-05
-2.07931835599176e-05
-3.51059220266497e-05
-3.62493328391067e-05
-2.69752046154977e-06
-6.64678508264507e-06
-3.38905543447969e-05
-2.66492697830935e-05
-3.08796113261316e-05
-1.13315934717205e-05
-2.23860856245182e-05
-1.32934534214782e-05
-3.60133836772726e-05
-2.20372093416721e-05
-2.04779189571072e-05
-4.63559444227808e-05
-4.22404319103409e-05
-3.26081256093033e-05
-3.19766289201902e-05
-2.6431337036026e-05
-3.22726151470096e-05
-1.20768962411738e-06
-9.01965315117824e-07
-1.13216534332262e-05
6.10084691283978e-06
-4.19492299442876e-05
-4.39035449189356e-05
-2.03610092279684e-05
-1.65139416138648e-05
-5.14382741296764e-05
-2.82005654993319e-05
-2.17732724006624e-05
-1.75848510306149e-05
-2.34958613996447e-05
-2.20885601606239e-05
-2.9255177157337e-05
-2.6760819516533e-05
-2.06595257722918e-05
-2.85678776802163e-05
-2.75890396668948e-06
-2.66571058995116e-05
-2.23108105731056e-05
-3.10821363949149e-05
-3.52156228757046e-05
-1.01344806398872e-05
-1.80606420101704e-05
-1.52848314950309e-05
-3.65873161708864e-05
-2.75090044506198e-05
-1.9801650156371e-05
-1.33771254456576e-05
-3.57912279428104e-05
-3.37562606993198e-05
-4.27811774135131e-05
-3.49641326358753e-05
-3.39558841315685e-05
-1.2856387760569e-05
-1.72880186376639e-05
-2.23005800559754e-05
-1.26704497636972e-05
-1.42633926075321e-05
-2.87351820133145e-05
5.91178607591022e-06
-2.43032783587441e-05
-1.67743035661919e-05
-3.19745666945058e-05
-1.83387508188592e-05
-1.60788893223287e-05
-2.81154930908074e-05
-2.17329281211642e-05
-5.44190558683997e-06
-2.37205226183801e-05
-1.70180751583025e-05
-7.88243623477824e-06
-2.77489398789264e-05
-1.22784215811409e-05
-2.00970433591766e-05
-1.36240288329943e-05
-2.70888815506428e-05
-2.66872747231732e-05
-2.28229187150388e-05
-2.33033507635713e-05
-2.13348238109828e-05
-2.09072232753675e-05
-1.98950371751575e-05
-2.6681983025462e-05
-9.71369944077241e-06
-2.10526286826266e-05
-2.81965334588907e-05
-1.38590867365076e-05
-1.54119873652074e-05
-2.80614341820408e-05
-8.53385830722338e-06
-2.70753730782532e-05
-2.92256149463832e-05
-1.14883649938969e-05
-2.72258681336726e-05
-2.10610333606195e-05
-8.14474125485201e-06
-2.75281036994469e-05
2.9464959252565e-06
-4.53075300693061e-06
-2.58344950518353e-05
-8.22421703213852e-06
1.38188757184935e-06
-3.11184227842571e-05
-2.00895666962317e-05
-2.49898835997022e-05
-2.0217893827336e-05
6.89472521624026e-06
-3.22334939329815e-05
-1.26320561889828e-05
-1.10526641579894e-05
-1.50168631517501e-05
-3.60108979199188e-05
-2.45813493834324e-05
-3.77178814596219e-05
-1.57176177402672e-05
-7.46424037349884e-06
-6.12759864120722e-06
3.99992863326643e-06
-2.71899330327208e-05
-1.68228196466309e-05
-1.31071712995263e-05
-2.05672790945544e-05
-2.2332918183225e-05
-3.69079742919829e-05
-1.91794842823649e-05
-2.20730194652944e-05
-2.0938927693066e-05
-3.1482379550655e-05
-2.32588873112004e-05
-2.46772759207408e-05
-3.27891202144116e-05
-3.27965869967906e-05
-7.52112319376269e-06
-3.48449679921107e-05
-1.3813665556498e-05
-2.26643612317094e-05
-5.35546023449984e-06
-3.01868149102926e-05
-1.83291195518241e-05
-1.36242250933995e-05
-2.13711800605688e-06
-2.76193663805067e-05
-5.12738257868e-05
-1.55107460204e-05
-3.09234926376514e-05
-3.21138854400564e-05
-2.09199250135198e-06
-3.3465524461763e-05
-2.20359695528233e-05
-9.63406103598292e-06
-2.78061271147073e-05
-2.25360592381982e-05
-8.64933184286533e-06
-1.86037590221881e-05
-1.57583820214163e-05
-3.35454869877531e-05
-1.98787706207542e-05
-1.03146018096734e-05
-2.16273141006199e-05
-6.82616438264617e-06
-1.27590344475522e-05
-1.58734691808079e-05
-2.75853250108672e-05
-3.96934898643576e-05
-1.77605306746918e-05
-2.26759472987174e-05
-3.95819458450614e-05
-1.49031450209393e-05
-1.9157614292976e-05
-4.39854407211339e-06
-2.64735454340466e-05
-3.79639197924922e-06
-1.16246673778363e-05
-4.21075779296216e-05
-3.56374377494245e-05
-6.96182405642992e-06
-2.11957678201162e-05
-1.81378935215491e-05
-8.93048234213184e-06
-1.5444363904057e-05
-1.72520061407656e-05
-4.22854545696152e-05
-4.98315176714838e-05
-4.18494910548387e-05
-4.10006207415748e-05
-9.43053799335418e-06
-2.78808920541779e-05
-2.64255098669599e-05
-3.83376748042276e-05
-4.20356117514117e-05
-3.15318583309674e-05
-5.72130983470781e-07
-9.34163675795625e-06
-2.02063926380405e-05
-8.24440275408353e-06
-3.04689744523117e-05
-2.60156856280064e-05
-2.74674512531283e-05
-3.79145165998906e-05
-2.41527803217127e-05
-2.20404391725164e-05
-1.85007093652765e-05
-3.86902809169108e-05
-1.90964276353136e-05
-1.56877296855156e-05
-3.99408422079656e-05
-3.49028973125421e-05
-8.7989808337438e-06
-5.08703759859105e-06
-8.49969045332189e-06
-1.14997304634014e-05
-2.80503599434387e-05
-1.58955697352382e-05
5.96881955950221e-06
-3.23035688777706e-05
-2.05254105430541e-05
-1.10126322805342e-05
-1.03478895955631e-05
-1.94916507120966e-05
-4.35628257517728e-05
-3.31835857173779e-05
-1.38051267298789e-05
-3.21601436042861e-05
-2.21244905872827e-05
-1.06526048318813e-05
-2.68947591245113e-05
-1.69842072781138e-05
-2.43798273332437e-05
-4.85974250719902e-06
-4.88717733530624e-05
-4.49376610673201e-05
-3.39864964049608e-05
-4.85003703881992e-05
-5.71927046355775e-05
-2.47047778311566e-05
-3.55721580616726e-05
-3.16643138429217e-05
-3.26739645340722e-05
-2.4752292293462e-05
-3.07090472341636e-05
-3.40532614333603e-05
-3.92728036980991e-05
1.33318703872054e-06
-3.03408567624585e-05
-8.99703756337734e-07
-5.93263304930083e-05
-2.21337953899496e-05
-3.58815033900094e-05
-1.71991064585938e-05
-1.57775121412133e-05
-6.87397195389956e-06
-7.46830235154374e-06
-2.27212048738259e-05
-1.09228841480795e-05
-4.3076290175026e-05
-2.97993785284327e-05
-1.232510506059e-06
-1.79047842002223e-05
-2.27863981965063e-05
-2.04964953797759e-05
-2.89592428741161e-06
-3.4221351568237e-05
-1.40084211570812e-05
-2.53444890928555e-05
-3.14788841391435e-05
-2.35985930782563e-05
-1.49533268219989e-05
-1.44957398548868e-05
-2.68663642382198e-05
-2.81760382338678e-05
-9.76915759028808e-06
-1.78001621608289e-05
7.57980722656954e-07
-1.90859315412351e-05
-8.54587874018185e-07
-3.33056149603944e-05
-2.51559503484952e-05
-1.67929691248293e-05
-2.88064608846565e-05
-3.42110266981636e-05
-8.61037754371763e-07
-2.44088909935175e-05
-3.0165531781468e-05
-1.53498227778206e-05
-1.83053947022067e-05
-2.24450487405964e-05
-1.93854696160512e-05
-6.97464582480816e-06
-1.61080739920766e-05
-6.86732927966919e-06
-2.38099164887064e-05
-2.22865521962138e-05
-3.31873729962963e-05
-1.92203823896394e-05
-3.92428931031698e-05
-2.15405030344882e-05
-1.80400997999851e-05
-1.16342553515244e-05
-1.39018625389238e-05
-3.27663421707625e-06
-2.61949805175889e-05
-3.14546823906792e-05
-2.59498725665498e-05
-1.95408489060744e-05
-2.57003597200261e-05
-1.62011885403092e-05
-2.54868213574734e-05
-2.36035573369436e-05
-2.76215741703982e-05
-2.69514817328706e-06
-2.50772836795757e-05
-4.37351766738454e-05
-3.02911164504567e-05
-2.22591982331842e-05
-1.09561859578089e-05
-1.85914558252597e-05
-1.13676903316395e-05
-1.91451329222618e-05
-2.12635930553713e-05
-1.50508257120198e-05
-7.95058443626772e-06
2.06045489975401e-07
-3.09285331134482e-05
-3.83425301355782e-05
-2.06038174068449e-05
-5.63523133357095e-06
-1.62203184299018e-05
-1.07614878409185e-05
1.06390339449162e-06
-2.60497549480477e-05
-1.05040176655903e-05
-8.63187056730917e-06
-1.81703278474003e-05
-3.56892078609436e-05
-1.36179193136782e-05
-1.74414619920022e-05
-2.45471905916575e-05
-3.98685780530084e-05
-2.58718320303284e-05
-7.37592205979336e-06
-7.32185739678773e-06
-8.11892053187185e-06
-2.84057089544163e-05
-1.75119166129902e-05
-1.60510347498764e-05
-4.49731670527624e-05
-1.88940005571377e-05
-2.11767485322744e-05
1.84640084465378e-05
-3.50080019883485e-06
-1.97960789694407e-05
-1.56130260363967e-05
-1.32895231126795e-05
-2.62036645925914e-05
-2.43727095973141e-05
-1.74032790161626e-05
-4.17138260988232e-05
-1.51671348139978e-05
-2.27106639106616e-05
-3.23310590590406e-05
3.60908904420555e-06
-2.00253205724072e-05
-2.13960760340577e-05
-5.80000078705572e-06
-2.07669385156259e-05
-9.43639723430985e-06
-1.3758623415443e-05
-2.82647095284935e-05
-2.32154645905e-05
5.4031747166105e-06
-1.10829527313716e-05
-2.78814338186746e-05
-3.21187590851186e-05
-2.54162617779786e-05
-1.52603814346681e-05
-1.18949857916087e-05
-1.45307217415663e-05
-1.52730229046847e-05
-2.60431199613233e-05
-2.59229626037063e-05
-1.31796469948374e-05
-4.03685578684308e-05
-1.2552109149685e-05
-1.43942256339658e-05
-4.31949013482809e-05
-3.88739573585971e-05
-1.6302471413859e-05
-2.72604467454624e-05
-3.41745417453052e-05
-4.28202095804673e-05
-2.92917889692946e-05
-2.57076659285306e-05
-1.66639927846951e-05
-2.90546713831102e-05
-4.09516972157439e-05
-2.91989323433216e-05
-1.8339836421976e-05
-1.2713499209315e-05
-5.21721506681994e-06
1.47543039115128e-06
-6.35086538672444e-05
-1.66077010223661e-05
-2.72710215723834e-05
-1.55125374571277e-05
-1.93637947869638e-05
-1.6799707540895e-05
-2.80007510422028e-05
-1.34688816137447e-05
-2.75453036548889e-05
-1.18163437454898e-05
-1.15280833095128e-05
-2.83150371772962e-05
-2.3977894879253e-05
-3.78290032643284e-05
1.11358430282118e-05
-2.99336778201024e-05
-1.55056419235145e-05
-1.8045360111625e-05
-3.26402292543676e-05
-3.86380343709533e-05
-1.33837784148458e-05
-2.44878606023648e-05
-4.69086607847283e-05
-1.83557739044729e-05
-3.84430615768985e-05
-5.83388408804392e-06
-2.9888963636981e-05
-2.73436177544897e-05
-2.80348108413557e-05
-4.29444035515359e-05
-1.9936468986008e-05
-3.14287539047712e-05
-3.37864136701969e-05
-3.77919911187269e-05
-4.0027574183872e-05
-1.08750752683309e-05
-2.23096718070772e-05
-3.25973314603514e-05
-2.42589927222084e-05
-3.86836474144177e-06
-1.00399687355478e-05
-3.07251754368872e-05
-1.49504878038265e-05
-6.25002042540313e-06
-1.76244491876941e-05
-1.37716139568561e-05
-1.76795103772644e-05
-2.76906021372399e-05
-2.56759558107658e-05
-3.14996476607688e-05
4.6051483864626e-06
-8.70424640747301e-06
-2.15029802606509e-05
-1.92870966609006e-07
-1.99286765651798e-06
-1.00719293273237e-05
-1.34540414026907e-05
-2.00991550525097e-05
-2.52958008442272e-05
-6.65311933298591e-06
-3.09456031135306e-05
-2.10543571408651e-05
-2.88644415781519e-05
-1.94126881623132e-05
-3.29783584278041e-05
-7.77767223656683e-06
1.80071693657609e-06
-4.34477666630237e-05
8.77531985176825e-06
-2.35965519180208e-05
-1.40862003988416e-05
-1.43204650069513e-05
-4.028545734339e-05
-4.10664875134902e-05
-2.63343736172758e-05
-3.20330739899752e-05
-2.1477108155081e-05
-2.14781533442218e-05
-3.31340152088451e-05
-3.07174120276191e-05
-3.90986912045768e-06
-2.94264496440386e-05
-1.89809851888258e-05
-1.46784614667138e-05
-3.43653614287073e-06
-1.01357262815411e-05
-3.34330160470645e-05
-4.7956332516005e-06
-9.33815242903706e-06
-3.01267409792662e-05
-1.63643866628876e-05
-1.08383852030336e-05
-3.50006425157942e-05
-2.60492248332211e-05
-2.55307075398753e-05
-3.60037328093396e-05
-2.88706126301655e-05
-1.92905177738589e-05
-2.13225364662662e-05
-3.579582244473e-05
-2.54685690835564e-05
-4.43044020471295e-05
-1.81451674923016e-05
-2.73460074635381e-05
-2.06681644608923e-05
8.54588299142465e-06
-2.39857034078134e-06
-2.35500413176073e-05
-3.94980386044129e-05
-3.85653158915503e-05
-3.07401613265541e-05
-1.89674016594603e-05
-3.15346894927155e-05
-4.10059729318518e-05
-4.12679048852428e-05
-9.03793890870555e-06
-5.42098631532895e-06
-1.6972619952189e-05
-1.05291171257885e-05
-3.59405199606398e-05
-4.16007821010326e-05
-1.6083699310564e-05
-1.25994954089212e-05
-1.34075477141974e-05
-1.96431617127194e-05
-3.21242056477084e-05
-1.48936456202969e-05
-1.60121042157087e-05
-2.90231099513956e-05
-3.17190602631076e-05
-1.67931477677763e-05
-2.88084901976385e-05
-1.11712654451197e-05
-4.80710856504885e-05
1.92532140867172e-06
-2.19011826702534e-05
-2.56657392427152e-05
2.00885684577e-06
-3.7225041479768e-05
-7.63405108039587e-06
-2.05773056325585e-05
-2.94820285077663e-05
-3.12421429397411e-05
-4.869804810904e-06
-2.6581949488942e-05
-2.01703204944958e-05
-2.88924374417152e-05
-5.5784483085632e-06
-1.87499360870592e-05
-2.12148871893996e-05
-3.00694389768242e-05
-1.95568464349643e-05
-1.8595463493979e-05
-1.86827301263947e-05
-1.17888908339932e-05
-4.67638606645446e-05
-1.96536106495841e-05
-2.39854454404881e-05
-2.41287544613733e-05
-1.57362335612969e-05
-5.47487469263738e-06
-2.04805912965162e-05
-2.86829641958582e-05
-2.24139539361402e-05
-3.65655833315933e-05
-6.79851459801329e-06
-3.03139894678439e-05
-1.9544343035098e-05
-2.26473126781415e-06
-2.10385528713233e-05
-1.84076797832355e-05
-2.26917526540423e-05
-1.36509798079054e-05
-2.37140334866684e-05
-1.32726620371648e-05
-2.53097695758637e-05
-1.41670983393443e-05
-4.121340707898e-05
-3.43330407524962e-05
-2.35468353470767e-05
-2.70927352053913e-05
-2.96987015052601e-05
-3.11080460656211e-05
-1.81857485702178e-05
-2.4289844442568e-05
-2.76160447930166e-05
-1.85527033191311e-05
-1.94678802109784e-05
-2.9103337570264e-05
-1.26762896626752e-05
-5.62613407506921e-05
-1.99749687912078e-05
-2.0564528710898e-05
-2.94542177541831e-06
-2.89721417372245e-05
-2.13853698351005e-05
-3.43426907740732e-05
-2.58752762131175e-05
-1.33135792640559e-05
-9.53604040631332e-06
-2.06897295830423e-05
-4.29381995857896e-05
-3.12333355220104e-05
-3.24607585766981e-05
-2.21913269701253e-05
-3.14093038926701e-05
-2.96206290934179e-05
-7.4949467929368e-06
-1.80532089413127e-05
6.23164210308092e-06
-2.18606889167781e-05
-3.54117946772486e-06
-1.12677878777924e-05
-3.25930491677534e-05
-5.30370260284721e-06
-2.01436787880336e-05
-7.25524382355142e-06
-2.79853226641432e-05
-3.51782526115007e-05
-1.25147467481709e-05
-2.92453577304043e-05
-9.68505906957692e-06
-1.74302229566356e-05
-1.91680856906845e-05
-3.78864437032196e-05
-3.9028925728794e-06
-2.8496309625901e-05
-2.60388996049513e-05
-3.67305425511174e-05
-6.76103034387483e-06
-2.84739143782422e-05
-1.97703638304063e-05
-2.76388603718334e-05
-2.52313852627238e-05
-1.78385090756715e-05
-4.08074104986151e-05
-5.18917810544849e-05
-3.0629377321087e-05
-2.51691265834542e-05
-1.51928456422226e-05
-2.97350301593845e-05
-2.60227286752776e-05
3.7220064086402e-06
-3.45620959512711e-05
-4.055849106532e-05
-1.91261837019989e-05
-1.73176033154964e-05
-3.75914401787652e-05
-1.8973671970778e-05
-3.16265861174832e-05
-7.51434418098411e-06
-3.37119463369504e-05
-2.66276332245076e-05
2.24796862270954e-06
-1.024451071532e-05
-2.60629673994952e-05
-2.187939280629e-05
-1.43077832084367e-05
-8.59823948675005e-06
-3.02623216851153e-05
-1.90532714381728e-05
-1.97677358656035e-05
-2.24592784767397e-05
-1.98052875715936e-05
-2.06206443992046e-05
-8.9250619598022e-06
-2.30590956701239e-06
-3.93705665473839e-05
-1.76880461150617e-05
-2.71507238332045e-05
-1.9373458951636e-05
-3.25097260581518e-05
-3.82842395180407e-05
-2.92166424271434e-05
-4.33431797290715e-05
-8.54353271514189e-06
-1.86976559005836e-05
5.44159754675004e-07
-3.35085983659078e-05
-2.38494702447036e-05
-3.73782924081261e-06
-4.61419330722773e-06
-1.15144158778653e-05
-2.21061881567562e-05
-1.93955778023031e-05
-3.02169689005729e-05
-4.06218777489667e-06
-2.89149394408504e-05
-1.38124331206577e-05
5.1765038198451e-07
-2.11961516152592e-05
-1.24266221922991e-05
-6.8545621416641e-06
-2.11851515096479e-05
-3.51009154848382e-05
-2.69027436642563e-05
-1.60113386555647e-05
-3.68639097135749e-05
-3.58237381494892e-05
-2.18778084998738e-05
-2.34820271581378e-05
-2.56853668931628e-05
-2.54361035187011e-05
-3.20524352717467e-05
-2.65293809260469e-05
-3.56424687349722e-05
-1.61375575732888e-05
-2.71605984638242e-05
6.78949396938127e-07
-2.98522404095225e-05
-3.54067365000945e-05
-1.66069106395863e-05
-3.91343270068998e-05
-1.34071124769847e-05
-9.42665384260237e-06
-2.59910923018989e-05
-3.56326696298072e-05
-3.39565961876272e-05
1.46633653845289e-05
2.95505852444483e-06
-2.11718083659588e-05
-3.36491145765695e-05
-8.36503091220906e-06
-3.03891575809721e-05
-3.07382052853062e-05
-2.0380561496602e-05
-2.47339708928241e-05
-1.47652352680414e-05
-1.70601022307386e-05
-2.08447635440535e-05
-1.03093317900881e-05
-1.46515892471535e-05
-3.6395208697086e-05
-3.65512629397649e-05
-3.09902470871889e-05
-2.46280054726488e-05
-1.67057008740068e-05
-1.16463001740233e-05
-1.91259699457979e-05
-7.83138699609895e-06
-3.87595291646315e-05
-2.89250404560252e-06
-2.83179808026776e-05
-3.30544556209809e-05
-3.04012784117878e-05
-3.82741691517394e-05
-2.29375713791166e-05
-1.68590371075903e-05
-3.96584944609149e-08
-1.5287972256072e-05
-4.27035642399511e-07
-3.74571268917544e-05
-1.79133444538246e-05
-1.25369743297424e-05
-3.24399380717795e-06
-2.12832955871064e-05
-2.62613833506369e-05
-1.91010992937868e-05
-9.02031721362507e-06
-2.13310627616758e-05
-2.84418877339626e-05
-3.68612702269258e-05
-2.38129268423937e-05
-2.71749576202379e-05
-2.08099576667045e-05
-3.57992116941951e-05
-3.79681764561665e-05
-1.32366539440748e-05
-3.37137159617812e-05
-8.45842259117946e-06
-3.33166107908592e-05
9.21525655846208e-06
-8.35304144894918e-06
-1.23730817390293e-05
-2.1965194575655e-05
-2.33992535549943e-05
-8.62098893146886e-07
-3.21014158366472e-05
-4.3633158627591e-05
-3.94371614708745e-05
-1.16149616104245e-05
-8.69102376830891e-06
-3.77503353675251e-05
-4.38823554073486e-05
-1.56991438083956e-05
-2.44392927379926e-05
-1.08198047970615e-06
-1.8747505791141e-05
2.62269785499545e-06
-1.14474691740049e-05
-2.29989097248584e-05
-1.2941481295457e-05
-3.69837143322873e-05
-5.54362314274763e-06
-8.57597494756392e-06
-1.36548812469223e-05
-1.20571483965478e-05
-3.31510657567788e-05
-3.5028623128814e-05
-8.95833404369759e-06
-1.86145740732635e-05
-5.16288812901856e-05
-4.53331818529919e-06
-2.36202377785723e-05
-1.21633456527053e-05
-3.16864189615988e-05
-2.69046882424073e-05
-2.64740650308916e-05
-2.43329445840171e-05
-8.64699452493858e-06
-1.79377950055233e-05
-1.43915503820108e-05
-3.1105070663636e-05
-4.37341463714865e-05
-3.36842416502702e-05
-2.20573288909599e-05
-3.45872362891665e-05
-1.97367017157963e-05
-3.4525767598651e-05
-1.89223444757756e-05
-2.59860000667317e-05
-2.86086768939801e-05
-3.5898374364843e-05
-1.36047350809596e-05
-1.7978304696982e-05
-1.55342588400381e-05
-1.93696226552066e-05
-1.32416231682831e-05
-2.03362914420318e-05
-2.84198936538135e-05
-1.07578854036236e-05
-2.30752651663946e-05
-1.19045118106245e-05
-3.87740601570232e-05
-3.41416397125245e-05
-1.60843834152301e-05
-4.55277269930505e-05
-2.02660738602291e-05
-4.7631047374435e-06
-3.00515254184787e-05
-2.0707761435264e-05
-4.03580110118036e-05
-1.6046834954716e-05
-4.22554507819273e-05
-3.09628086329535e-06
-3.03660071923248e-05
-3.79267602688043e-05
-3.91350378239889e-05
-2.67191074600106e-05
6.06181351629215e-06
-3.03347919280636e-05
-3.00261542906008e-05
-1.62617661587908e-05
-3.00300566318898e-05
-2.20425763252135e-05
-2.32795891968025e-05
-2.4841651698533e-05
-2.61327063813476e-05
-2.02702573305373e-05
-2.16018426153566e-05
-3.53083868840368e-05
-3.55525286595661e-05
-1.68426467966922e-05
-4.11414116634194e-05
-2.55698268332864e-05
-4.51845895003279e-05
-6.79290133492611e-06
-1.98138793311101e-05
-1.75377848089816e-05
-2.49687965059379e-05
-2.39057586752348e-05
-2.91340663812402e-05
-1.32014636305546e-05
-4.54173550596625e-06
-1.95459343053931e-05
-4.04175037766951e-06
-5.95001305569443e-06
-1.41817831613391e-05
-3.43716773125914e-05
-2.15899579450981e-05
-1.8987199925594e-05
-2.01223889575388e-05
-2.5043417139093e-05
-1.24454184145442e-05
-1.39616098639374e-05
-2.13429174139962e-05
-1.68951325289122e-05
-3.37931000890409e-06
-2.87200525548215e-05
-9.94604345527416e-06
-1.99736400642101e-05
-7.35239896822688e-06
-2.08740028661229e-05
-3.17921114163355e-05
-2.70344972757506e-05
-5.59717400206413e-06
-2.53578296693051e-05
-5.11657743614861e-05
-1.26887299463695e-06
-3.79633277616851e-05
-2.00649072231501e-05
-2.83173934116551e-05
-1.05269523640741e-05
-4.62860576547189e-06
-2.32135720963681e-05
-2.8327934268361e-05
-2.33525881986325e-05
-1.67139203740645e-05
-3.30641571038196e-05
-3.13673038633954e-05
-2.77955636282119e-05
1.10497848208846e-06
-2.09184625415387e-05
2.90299382053959e-06
-1.97999462294547e-05
-1.59888515143162e-05
-1.63616403489049e-06
-8.76765535627828e-06
-1.6881643740823e-05
-6.96543341480236e-06
-1.88090266316922e-05
-4.7762854954676e-07
-2.90281708532147e-05
-3.97824044435206e-05
-1.4249386360114e-05
-2.41663851413065e-05
-1.29974726087269e-05
-1.87270841575912e-05
-7.78190151723472e-06
-2.25258173969657e-05
-1.00766896481363e-05
-1.71416929010016e-05
-2.81134246487408e-05
6.95519963194205e-06
-2.41989369539969e-05
-3.8373655220002e-05
-2.94615225012798e-05
-3.72347303640297e-06
-1.27148837390061e-05
-1.05041436789246e-05
6.74768981535134e-06
-1.73783577000805e-05
-3.99207075987572e-05
-4.39507876210438e-05
-2.78035949364294e-05
-4.48038326792902e-05
-1.23605085775519e-05
-2.46614560500517e-05
-1.92259328081693e-05
-2.8122812429377e-05
-1.91755241207433e-05
-8.72403842181699e-06
3.06477151946642e-06
-1.81313497080402e-05
-6.56942646914251e-06
-2.68603061321006e-05
-4.84970625980939e-06
-9.96817731104091e-06
-2.05633464287725e-05
-9.82751724415584e-06
7.61731698723057e-06
-4.19080971893391e-05
-3.06277423192985e-05
-2.978426343487e-05
-1.50180510856094e-05
-1.51879856878349e-05
-1.944309348207e-05
-6.59884486446833e-05
-2.68994438889033e-05
-2.29577500534164e-05
-3.04055759664141e-05
-3.39107098993248e-05
-1.74397794884154e-05
-5.5536623902775e-06
-1.93236157417969e-05
-1.44644512870731e-05
-3.17794807919772e-05
-1.83215404661602e-05
-2.42266553618394e-05
-1.44004081860946e-05
-1.05666191295345e-05
-4.86127231786563e-06
4.03812587849867e-06
-2.08483253933118e-05
-2.87190285098785e-05
-1.21581502826472e-05
-2.4248698558615e-05
-1.12995555582081e-05
-2.91124348292995e-05
-2.82341494756173e-05
-3.27369310680077e-06
-2.64363466397926e-05
-2.78501033004772e-05
-1.03809857352219e-05
-3.24778124676652e-05
-1.06506683519826e-05
-5.12625999095146e-06
-1.7443403524322e-05
-4.3707243542422e-06
-1.71764781767328e-05
-4.8554134560659e-05
-1.4401385042906e-05
-1.26968668513562e-05
-2.56443199837418e-05
-2.93116754098711e-05
-3.73787587551057e-05
-1.83232808152773e-05
-2.00392841191995e-05
4.13658826464473e-06
-2.37380488059998e-05
-3.36024195195533e-05
-1.13684847092525e-05
-3.32539096535361e-06
-3.36265872341881e-05
-1.35201706933743e-05
-1.14302672859788e-05
-1.60266429476268e-05
-3.02874195378498e-05
-3.42250756087115e-06
-1.15844436240231e-05
-3.49847119754095e-06
-2.1301455617322e-05
-1.14101040036577e-05
-4.34684115519456e-05
9.29543830229145e-07
-2.90253129654098e-05
-2.60679642660596e-05
-7.61278470880598e-06
-1.02982507185755e-05
-1.2378909640841e-05
-2.49734317550126e-05
-4.98462797631602e-06
-3.70560766115702e-05
-2.12296270667954e-05
-3.45231201903649e-05
-2.29263829631599e-05
-3.37564498824918e-05
-1.59171119501307e-05
-1.95144527767012e-05
-1.76444436517101e-05
-1.1993609591871e-05
-2.38619400408452e-05
-1.04817407378787e-05
-1.70145009115034e-05
3.5746506655067e-06
-2.7937679244388e-05
-1.88500981394282e-05
-1.67422367921812e-05
-1.52632190862792e-05
-3.68045660247008e-05
-3.00510524749465e-05
4.68435776319645e-06
-1.48249442837527e-05
2.3182825534475e-06
-2.80366431325971e-05
-2.27913514854134e-05
-2.4885728603874e-05
-7.54907955743072e-06
-6.6123154120752e-06
-8.64851614419763e-06
-1.92439882470719e-05
-1.80195270669633e-05
-1.28780487396039e-05
-4.75245758287073e-05
-2.78204035114239e-05
-1.61425791948562e-06
-2.55652381281332e-05
-4.3894353626498e-05
-5.56902845541265e-06
-4.99217589722168e-06
-3.21949491123194e-05
-1.360548437503e-05
-2.01756536112134e-05
-2.08391824853205e-05
-1.80974831635247e-05
-5.96468529944543e-07
-1.75227581234922e-05
-2.7474565913365e-05
-3.61043504796127e-05
-2.0268319581828e-05
-3.16654265838007e-05
-1.1649606432593e-05
-6.20307665436959e-06
-1.36601383206392e-05
-3.16953448563984e-05
-2.79113696647151e-05
-1.98071748393547e-05
-1.92804830504239e-05
-5.604927232154e-06
-3.37016039926744e-05
-1.89515883945991e-05
-1.12630702015463e-05
-2.23987744854455e-06
-1.35959234149313e-05
-2.46716084384643e-05
-3.37641922088337e-05
-1.77005212215241e-05
-3.10142360218333e-05
-1.79962341840967e-05
-3.49616167080838e-05
-2.33028233748601e-05
-1.84877570461348e-05
-3.01273030652864e-05
-3.44881974896949e-05
-2.68349176390974e-05
-2.99173096962164e-05
-1.61923878049967e-05
-1.20615751800966e-05
-1.34187990988691e-05
-1.95011216870347e-05
-8.85967303219308e-06
-3.17377507596002e-05
-2.72705830894913e-05
-2.22155979460121e-05
-1.9630386719885e-05
-1.29938662777051e-05
-7.20691505870393e-06
-1.10067970414645e-05
-2.62067111724095e-05
-1.82931692844585e-05
-4.09570128499501e-05
1.96707851059663e-05
-1.60035328528383e-05
-5.935979347392e-05
-1.85529394826425e-05
-3.47878148868642e-05
-3.49641600269652e-05
5.44811149536843e-06
-4.29566544145911e-05
-2.86151329648041e-05
-1.58244881832716e-05
-9.60631241349691e-06
-3.05450324215574e-05
-2.44520502664276e-05
-1.04857491012273e-05
2.34677883744029e-07
-3.36427507391347e-05
-7.55504135271855e-06
-1.69704671400505e-05
-1.43522961002228e-05
-1.69245410890268e-05
-2.46225020845926e-05
-2.79455262266344e-05
-3.1294545565834e-05
-1.94549398622217e-05
-2.44807712170348e-05
-2.75341639615992e-05
-2.429631538826e-05
-1.70335962191264e-05
-2.60095963590686e-05
-1.3134432983568e-05
-1.74774593182327e-05
-6.51438439050188e-06
-1.45775549359671e-05
-1.33507439248573e-05
-2.12884646938222e-05
-3.98657796179403e-05
2.44288151267894e-06
-2.74388553000039e-05
-1.37229313515629e-05
-1.77493231234791e-05
-2.21883603696245e-06
-1.76733862368142e-05
-4.72723523327115e-05
-8.54350435481511e-06
-3.35112267650485e-05
-5.96244589701166e-06
-3.80362100371954e-07
-3.78949729486196e-05
-3.34897332012823e-05
-1.83011383619775e-05
-2.63396053585155e-05
-2.10734146385556e-05
-2.44172979189655e-05
-2.29715038503653e-05
-3.11474990785853e-05
2.05290356591248e-06
-1.78409735155792e-05
-8.31883309367698e-06
-4.12512629497579e-05
-4.77690830876077e-05
-2.87880878796414e-05
-1.99446843044976e-05
-3.36279473692958e-05
-1.53800922914181e-05
3.96138074797029e-06
-3.37706860140073e-05
-2.69687183201644e-05
-1.58609609389101e-06
-3.05331261824243e-05
-8.59368510092456e-06
-1.81329403068088e-05
-2.34411182696482e-05
-2.92894952849919e-05
-3.48661304772535e-05
-2.84566317632571e-05
-4.86788656579605e-05
-1.94205921134095e-06
-3.16314050937531e-05
-2.42526299884907e-05
-3.78865232671571e-05
-2.2861939880945e-05
-2.3611116777309e-05
-1.05738085157071e-05
-3.68049266711722e-05
1.47805984843803e-06
-1.12449431105477e-05
-4.17667260891551e-05
-2.25493721990006e-05
-7.26656200139104e-06
-1.84934045902289e-05
-2.00256976064706e-05
-1.82565359386745e-05
-1.44562707732328e-05
-3.58966329654018e-05
-3.83327582184666e-05
-7.82478745312547e-06
-2.42887739913291e-05
-1.86339700572991e-05
-2.52329074648646e-05
-3.92794727840526e-05
-9.02704632097861e-07
1.18112151834279e-05
-2.91247788659115e-05
-1.15377622057732e-05
1.68435344909899e-06
-1.52875211845397e-05
-1.04278490619896e-05
-1.17122049082501e-05
-4.24088303615448e-06
-2.18341137013154e-05
-2.97740368408683e-05
-8.78425601880105e-06
-1.71237883099119e-05
-2.39605801453908e-05
-2.49474768666731e-05
-2.03876132031274e-05
-2.06437628058756e-05
-1.4399367023526e-05
-3.10560736600299e-05
-3.17319450322727e-05
-2.35427284732549e-05
-1.42757539922801e-05
-2.41693795325884e-05
-2.22227441516663e-05
-1.52890731142699e-05
-3.33247954071206e-05
-4.20476223529102e-05
-1.0208080383178e-05
-2.43062695169235e-05
-2.42021771642238e-05
-8.76622606485572e-06
-2.71247027462474e-05
-3.62821353938049e-05
-6.64088693297714e-06
-2.81238931807713e-05
-3.38294628067485e-05
-3.21141989465421e-05
-3.65983402322739e-05
-3.64641787420809e-05
-1.94075878319403e-05
-2.31834297663339e-05
-2.80931280332541e-05
-3.00654560204538e-05
9.25980494433893e-06
-1.59094798567219e-05
-2.69465306597232e-05
-2.68365681641308e-05
-1.60288718965892e-05
-4.12898293308603e-05
-1.05823269374473e-05
-3.48762368833202e-05
-2.8370802942094e-05
-3.1969406903683e-05
-1.97648373900315e-05
-9.32506750637442e-06
-2.79601291848029e-05
-1.86798212915084e-05
-3.56015291325609e-05
-2.70740167553707e-05
-2.23890955826095e-05
-1.64114549837837e-05
8.09356772536012e-07
-1.28969148291988e-05
-2.68645541512874e-05
-3.96316745548648e-05
-1.57214143310394e-05
-1.61808801648765e-05
-1.4891838517209e-05
-2.64604770987125e-05
-3.86623818265634e-06
-1.39815926445058e-05
-3.79383787949643e-05
-4.05478720266147e-05
-4.57194463367397e-05
-4.95239358980661e-05
-1.67232873914217e-05
-1.56709727172961e-05
-1.09797640054275e-05
-2.14779649619034e-05
-9.22602273992219e-06
-1.46799752103984e-05
-5.51181726909654e-05
-1.12988415666125e-05
-1.12222206944846e-05
-1.71702713001614e-05
-3.33326474131926e-05
-4.93734040946635e-06
-1.8928461493011e-05
-2.40533563222975e-05
-1.66783888830534e-05
-1.22624462843536e-05
-4.45773204059473e-05
-1.33883799793787e-05
2.68980640747139e-06
-3.31691086325176e-05
-3.24510923845013e-05
-2.43229601585677e-05
-4.12208103833401e-05
3.66861395225403e-06
-9.11150797855759e-06
-1.62073125694835e-05
-2.98560171336022e-05
-1.16520224236057e-05
-2.63187261934544e-05
-2.78383952454155e-05
-2.08335462237548e-05
-4.2007042364425e-05
-2.07779155357187e-05
-6.88453156403054e-06
-2.03228132917001e-05
-3.72000405188347e-06
-2.37895246373395e-05
-3.10190249583852e-05
-1.70559958058922e-05
9.62159217527293e-06
-2.35066688520445e-05
-3.27807253353037e-05
-1.88259551918545e-05
-2.68061366720251e-05
-2.47945573779843e-05
-1.40348726059318e-05
-3.08669845877668e-05
-1.57209863433124e-05
-2.05752817060068e-05
-1.79684900056677e-05
-3.80748402642329e-05
-2.1751507901397e-05
-7.28999019594356e-06
-2.03386260484052e-05
-3.46945524497574e-05
-3.87746113490717e-05
-1.61550542094924e-05
-3.58509072218713e-05
-3.07318940139217e-05
-1.32259948848427e-05
-3.77758275950097e-05
-4.76766190093316e-05
-2.73589075910164e-05
-1.8320247887947e-05
-1.98740852069667e-05
-2.97695073362054e-05
-2.58349027014181e-05
-3.11817454754324e-05
-2.05347086631815e-05
-2.95535158635329e-05
-1.12036941204908e-05
-7.53225212216091e-06
-4.20443466152782e-05
-2.54789359358172e-05
-6.21372931961027e-05
-6.32660479145853e-07
-2.97589486224786e-05
-2.17667730777686e-05
-1.55871185763542e-05
-2.50232801632301e-05
-1.55860297843465e-05
-2.30527190063559e-05
-1.20421018415826e-05
-1.46710730424283e-05
-3.8241697945804e-05
-2.36853022925755e-05
-1.97023396287685e-05
-1.97336210245449e-05
9.42812239545849e-06
-2.88833872845377e-05
-1.78814893785005e-05
-2.33657060865232e-05
-2.39509349190704e-05
-4.69435464915048e-05
-1.01617352009702e-05
-3.25256340532944e-05
-1.56183630282238e-05
-2.2046330342335e-05
-8.51965493881962e-06
-3.02366100669322e-05
-3.47129893321134e-05
-1.7666761509644e-06
-2.6332640431718e-05
-2.79657074172939e-06
-2.58820014029922e-05
-2.50139753815777e-05
-2.56322536469497e-05
-2.54592207902441e-05
-3.7793499958944e-05
-1.24748411411019e-05
-9.22711525160523e-06
-2.23247246528294e-05
-3.29929634611772e-05
-1.7872351711215e-05
-2.94642095593167e-05
-1.99787356660048e-05
-1.58988782082501e-05
-3.65331425546021e-05
-1.6630149163676e-05
-7.05399439741925e-06
-1.96826196308618e-05
-1.5114815825125e-05
-1.86095991207867e-05
-2.99354167858566e-05
-2.17934198985558e-05
-2.47115516183005e-05
-2.91448970220864e-05
-2.13588887532017e-05
-6.968678651317e-06
-2.85901255069857e-05
-2.88419214043227e-05
-2.75358858638421e-05
-3.03228809007071e-05
-2.18703942697548e-05
-5.79127048817017e-06
-3.81056206207097e-05
-2.00777794233592e-05
-9.9915210556066e-06
-2.49689861833456e-05
-2.15361594652483e-05
-2.40664896480435e-05
-2.8527711458806e-05
-1.51135728756048e-05
-7.90685967064699e-06
-2.31176591689491e-05
-6.70944088849004e-06
-8.32681480887797e-06
-1.53544543962111e-05
-1.93986814854699e-05
-4.8395586571962e-06
-2.15504362130787e-05
-1.72360246162875e-05
-2.03571718025542e-05
-1.61198951772839e-05
-2.37962516520038e-05
-3.29103069808161e-05
-2.37826902155334e-05
-1.95062832250963e-05
-3.74456294131447e-05
-1.01040541554432e-05
-1.85680851641728e-05
-1.70382031358623e-05
-2.24919681573946e-05
-4.4335559325743e-05
-1.11558471269682e-05
-1.19416977060244e-05
-3.07629235837358e-05
-9.2949547289097e-06
-1.9081486600772e-05
-3.42796624118304e-05
-4.15256549070633e-05
-1.13847654553045e-05
-1.01425424553079e-05
-6.39885643295042e-06
-2.71782235382152e-05
-3.53219781198744e-05
-1.79804137870171e-05
-1.22009311925502e-05
-3.38299504132793e-05
-1.69392497052964e-05
-8.14324295918201e-06
-3.50280940646925e-05
-1.84241889179997e-05
8.77180247065591e-06
-3.86330354135672e-06
-2.05572189799472e-05
-2.92142603584092e-05
-1.9219016816258e-05
-1.93899939579837e-05
-2.91593805260086e-05
-8.38841439711146e-06
-1.80834844390085e-05
-1.47705384399461e-05
-3.10053365744976e-05
-2.74793892775191e-05
-2.08721177528258e-05
-2.08504915811746e-05
-2.26257862872638e-05
-1.58932393083114e-05
-2.24480151129076e-05
-2.984109892246e-05
-1.24886036064905e-05
-1.22549753300365e-05
-1.65524610182918e-05
-1.59712003231469e-05
-5.49931232566934e-07
-3.705488760801e-05
-3.40996876147946e-05
1.05685370080599e-06
-6.92568758468632e-06
-3.30625203808782e-05
-2.58339899575286e-05
-3.67659020799104e-05
-9.86743361067986e-06
-6.48894312018355e-06
-1.27183111060352e-05
-1.82287087526623e-05
9.38224905676954e-07
-1.96919622081625e-05
-1.37393557220005e-05
-1.99900090213531e-05
-9.68181355374367e-06
-2.91904657288097e-05
-3.84181208270605e-05
-1.08685942020624e-05
-1.50696144347588e-06
-2.16488540427698e-05
6.14672494335493e-06
-8.97412101431685e-06
1.64320507169608e-06
-1.41261504778547e-05
-1.81516044174757e-05
-3.22168111596646e-05
7.49016299938678e-06
-2.39840823555141e-05
-2.92475382505438e-05
-2.5723551703808e-05
-1.20223274860799e-05
-2.84026389844682e-05
-3.59273529803948e-05
-5.87007720924836e-05
-1.20614489121077e-05
-1.40403656279912e-05
-5.70494017883913e-06
-3.12951540542746e-05
-4.61019415926015e-06
-2.3179613050804e-05
9.02712580060414e-08
-8.94867935999771e-06
-5.29425027459267e-06
-1.48221548135722e-05
-1.64438977076978e-05
-4.17491033587701e-06
3.22132605075086e-07
-3.98924042226422e-06
-1.02366072263664e-05
-5.88995586872999e-06
-1.78196925495857e-05
-1.67953342238603e-05
-2.92278489222042e-05
-1.54511919427446e-05
-3.19815968512035e-05
-1.83461462010927e-05
-3.64651978954586e-05
-1.30769053683918e-05
-1.46179310068103e-05
-8.60484906818704e-06
-3.15442157399935e-06
-1.65362618828431e-05
9.73914042350589e-06
-3.95688315711759e-05
-6.18570536447514e-06
-1.21235236110365e-05
-8.04319068111263e-06
-2.50925566641135e-05
-2.37089101524777e-05
-2.21499963368062e-05
-1.6054252889539e-06
-8.68053915664782e-06
-3.34096695957538e-05
-1.40013495580391e-05
-1.24079707781576e-05
-1.86423108492712e-05
-2.63317988116909e-05
-8.93885552224959e-06
-9.62294016070622e-06
7.63375688931974e-06
-6.56641625823744e-07
-2.49835306339725e-05
-3.97776022353189e-05
-5.73249120447665e-06
-9.87984457688083e-06
-3.84110563994667e-05
-1.09704301485949e-05
-4.51895834864086e-05
-4.88060030316452e-06
-1.7356680651771e-05
7.15803531065742e-06
-1.48549096301167e-05
1.00725727218945e-05
-1.15756637614652e-05
-1.41791872562042e-05
-3.24466518676493e-05
-5.34865261857039e-05
-1.42116548511733e-05
-1.55920038286693e-05
-3.886048090619e-06
-1.50805019817152e-05
-1.2556328931885e-05
-6.61623602995837e-06
2.06273177102699e-06
-1.92538185579556e-06
-2.92558908168366e-05
-1.3369603524038e-05
-9.3390886758479e-06
-1.90283667401658e-05
-1.40596174563709e-05
-1.77892987547575e-05
5.03055361885768e-06
-2.70380004210526e-05
-1.8558617767717e-05
9.32312535798062e-07
-2.23223502374402e-05
-4.44325181944443e-05
-1.67146672350957e-05
-2.09714190374352e-05
-4.6699091589924e-05
-3.10150843942837e-05
-1.12905753916879e-05
-2.3662552086772e-05
9.01053480205504e-08
-3.95846509376219e-05
-1.87581736820345e-05
-3.00267067937609e-05
-7.33312080595083e-06
-1.49164942816407e-05
3.36005269215746e-06
-7.19327780437647e-06
-1.65527122851656e-05
-1.24021984545819e-05
-9.51793956292047e-06
-2.91624634637123e-05
-1.15095733845138e-05
-1.35156191730764e-05
-9.16313300723813e-06
-1.67015830161389e-05
-2.22510384457784e-05
-3.17846699594597e-05
-9.80203387577722e-06
-3.09968668120469e-05
-4.22813524141287e-05
-9.4063053303254e-06
-1.3287122218767e-05
3.58624595640205e-06
-1.81348267932391e-05
-1.34213061431345e-05
-3.11040399963046e-05
-3.03080848642473e-05
-3.65225460211183e-06
-1.82453563447911e-05
-5.58177306422235e-06
-2.69622607758282e-05
-2.51726777559596e-05
9.88438933315303e-06
-2.67190998455419e-05
-2.05125175691213e-06
-2.46475814727345e-05
-2.15263773854712e-05
-1.84350796746619e-05
-2.17459760929612e-05
-2.8001904131082e-05
-1.46898738291653e-05
-1.68797780281133e-05
-6.37293550000737e-06
-1.59123585700419e-05
1.57323160980693e-05
-9.03335961701299e-06
-2.25698211263607e-05
-2.27031041822046e-05
-2.8280686176873e-05
-2.38923410799586e-05
-2.00785802303858e-05
-2.99253884680325e-05
-7.31101991526233e-06
-3.01754727240317e-05
5.36998494014423e-06
-7.75902789773267e-06
-4.74997477245956e-05
-3.67206772436129e-05
-2.82026853025634e-05
1.21793083054463e-06
-1.24892465134767e-05
-4.0972495078985e-06
1.8375859717978e-05
-2.73756207561989e-05
-2.82825397009482e-05
-2.73345745066426e-05
-3.1452241558076e-05
-9.84931694519934e-06
-3.51629243346822e-05
-1.79931757158345e-05
-1.38076739996425e-05
-2.03953634769388e-05
-2.75118314100662e-05
-2.0139952663697e-05
1.2097020222854e-06
-2.70795648898214e-05
-1.67750288373529e-05
-2.62382413487038e-05
2.54776020772065e-06
-2.09438966764141e-05
-5.02449504146314e-06
-1.85881279345458e-05
-2.38496636724941e-05
-1.17895367272946e-05
-2.29748865758135e-05
-1.71289305318407e-05
-1.83695358913364e-05
-1.9881642467421e-05
-5.94955114266582e-06
-1.86818852430905e-05
9.1269735613192e-07
-2.87888793381029e-05
-1.53495196778472e-05
-2.02126848519824e-05
-1.26151914896581e-05
-9.39345376792285e-06
-8.02981907988958e-06
-2.10278596679395e-05
-6.19874777908385e-06
-1.24057294312695e-06
-2.62410215997242e-06
-2.01788994927134e-05
-1.55075893497884e-05
-3.594462346952e-06
-4.18321282888353e-06
-4.35173006240033e-06
-2.72207712702547e-05
-1.23069138354541e-05
6.41842693662632e-07
-1.4842617615345e-05
-7.71810398621353e-06
-6.86323762329361e-06
-2.84158651480884e-06
-1.37905387282677e-05
-2.24939391018866e-05
6.07739240696641e-07
-1.35535147173296e-05
1.20197266578837e-05
2.55819170110312e-06
-1.93885279550104e-05
-1.26804246373862e-05
-1.20712570298894e-05
1.27921355616044e-06
-2.95292330227109e-05
-2.00937041037645e-05
-1.89802735776411e-05
-2.11420454144497e-05
-2.34717716147226e-05
-1.93530343704892e-05
-4.01721407370124e-05
-2.32136676706413e-05
-2.44287628727857e-05
-3.17452190276643e-05
-2.52154780330278e-05
-1.24450524753011e-05
-2.17530285017165e-05
4.76010315575847e-06
-7.25534096697337e-06
-2.64652424050281e-05
-1.74828874891485e-06
-2.16442139458311e-05
-4.00473950645853e-06
-2.4330922071144e-05
-1.01116228353911e-05
-1.36185574143161e-05
-1.38832132930892e-05
-1.75192870837886e-05
-3.26797035232386e-05
-1.92075436618792e-06
-3.93220215728936e-06
-3.02005510569097e-05
-6.70935350705582e-06
-2.00601094134347e-05
-2.7964306293658e-05
-2.71987022844862e-05
-4.1497686062116e-05
-5.66682003902856e-06
-3.54475878454965e-05
-2.41428113783847e-05
8.05728125692293e-06
-6.23975027732616e-06
-3.91865782021746e-05
-9.51376542315863e-06
-9.24665268653195e-06
-2.30513802068307e-05
-2.47026760752367e-05
-8.0786385894544e-06
-2.51233297002734e-05
-1.89800320407123e-05
-3.30086226924613e-05
-1.59398890512593e-06
-1.0260979405375e-05
-1.41100098622469e-05
3.90333570252799e-07
-3.45722270703921e-06
-1.44681089013307e-05
-1.76487564363135e-05
-1.9761868122877e-05
-1.08771529352743e-05
-2.18515490104688e-05
-1.85963105680099e-06
-2.54911555366337e-05
-4.54869534903767e-05
-1.39885337504363e-05
-3.05674743423966e-05
5.23950799054938e-06
-7.38132319853059e-06
-1.30929669986718e-05
-2.14170220066253e-05
-2.72977656585774e-05
-1.94258831113468e-05
-3.72940974881302e-05
-2.90371733973766e-05
-2.31613363378093e-05
-2.78070519637185e-05
-2.14861298426346e-05
-9.79587077787877e-06
-2.11402747720582e-05
-1.10988488957735e-05
-2.48040353021624e-05
-1.53561116907723e-05
-2.96814846093186e-05
-3.31042497983487e-05
-1.3577126301899e-05
-3.11258376453127e-05
-1.29328678338991e-05
-1.8249488494145e-05
-5.06559489313354e-06
-1.84768427869812e-05
-2.62506769605932e-06
-2.28038381200786e-06
-2.83211542707071e-05
-2.22221326126457e-05
-1.93730783298157e-05
-3.48769072173125e-06
-1.29907904713089e-05
-2.28488859915883e-05
-1.83506487758078e-05
-2.55670891568933e-05
-1.15023789740104e-07
-1.54506499504532e-05
-1.09171844186198e-06
-1.86330993563583e-05
-2.42468006007853e-05
-1.62202965240237e-05
-1.50835115674558e-05
-2.63248872706178e-06
-1.070844297615e-05
-2.49550736020293e-05
-3.48718057698357e-06
7.77944429474656e-06
-3.4930651203737e-05
-2.98069663946595e-05
-8.41936287217391e-06
4.20589554518868e-06
-3.27382813004575e-05
-1.48138893937109e-05
-2.64398853964411e-05
8.22792373932138e-06
-2.6230467476467e-05
-2.54130296616865e-05
-2.25559342989159e-05
-3.37346838526291e-05
-2.17455009280937e-05
-7.14835971269299e-06
-1.86583197727448e-05
-3.82423690979737e-05
-1.34494172902784e-05
-4.14631957258003e-05
-1.76043700228876e-05
-2.78596159410661e-06
-2.56963376283797e-05
-1.61603274132387e-05
-8.8455774182254e-06
-2.44859759827284e-05
-3.59617657809365e-05
-1.90836377141505e-05
-1.57373942827865e-05
-1.01280162260662e-05
-3.16149301333351e-05
-2.57955038260181e-05
-3.68882313761447e-05
-2.72232671849065e-05
-3.36122583784659e-06
-1.22281012329132e-05
-1.49466889219549e-05
-3.12510949491049e-06
-1.97282790344114e-05
-5.88705209167508e-06
-1.96530610264328e-05
-2.86469740927853e-05
-2.37359570800576e-05
-3.38189781386879e-06
-1.61932516351114e-05
-1.8550063375291e-05
-2.86754207896076e-05
-1.46219888065613e-05
-2.81750986614343e-05
-9.04504910617044e-06
-1.63413226016361e-05
-3.69232662776879e-05
-9.9559070715135e-06
-6.09785361305394e-06
-3.28597185953337e-05
-9.95858213307063e-06
-3.54980664258502e-05
-8.30503710384503e-07
-1.0098907384753e-05
-2.764327951682e-05
-1.30203439948952e-05
-1.79641156638059e-05
-1.83882626061904e-05
-2.96952593793013e-05
-2.14970828617589e-05
-2.9797588992181e-05
-1.75079987853388e-05
1.17813094181661e-05
1.2442233080909e-06
-1.56735689375874e-05
-3.84078898623569e-05
-2.43086369732774e-05
3.1366705751885e-06
-2.21432306618682e-05
-4.00066111754336e-06
1.47980158236709e-06
-2.62210682436522e-05
-2.04466432345847e-05
2.77971922342992e-06
-1.77439823712005e-05
-1.23225694446071e-06
-3.40950672721916e-05
-3.32655256100826e-06
-2.89325824798132e-05
-1.31947628250376e-05
-1.91753101254263e-05
-1.45719534428594e-05
-1.0932240421542e-05
-2.16573450230645e-05
-1.52727959779499e-05
1.92352866661344e-07
-3.27130481154586e-05
-5.79236468765043e-06
-3.39541967524169e-05
-2.48554347146548e-05
8.41301166489672e-06
-2.55759772066947e-05
-2.07932343549438e-05
-8.11202928796281e-06
-1.02835271869706e-05
-2.82652979377404e-05
-1.26690637844926e-05
-9.85743257265011e-06
-4.24961544908559e-05
-1.17696974357357e-06
-1.10589062670068e-05
-6.42279331815377e-06
-1.47110552134648e-05
-3.47506662154292e-05
-1.88101060141936e-05
-3.69327599451174e-05
-5.05021122670641e-06
-1.6375580126825e-05
-9.8698519262476e-06
3.03530984369351e-06
-1.63603649998472e-05
-1.57469203739161e-05
-2.28311117734612e-05
-2.53514529276142e-05
-2.0186747023031e-05
-1.15266818488401e-05
-3.4774307047583e-05
-2.50695850665444e-05
3.87639261817149e-06
-1.88650557487137e-05
-5.26967519559253e-06
-2.18896301441226e-05
-1.77125641449284e-05
-2.12097600525901e-05
2.48511723800494e-06
-5.61464324797354e-06
-5.0729748244096e-07
-3.27332499386061e-06
-2.12621280760325e-06
-2.51162852680764e-05
6.59936399335236e-06
-1.98114075059909e-05
5.33475319134172e-06
-1.99627961355411e-05
-1.26889428006574e-05
-6.32606464789291e-06
-1.8928679000793e-05
-2.61115202563672e-05
-1.28186761284581e-05
-3.16183491564787e-06
-1.07380790076714e-05
-1.74549559542293e-05
-3.44011738302865e-05
-1.76888081837945e-05
-1.44592701786137e-05
-5.77225716559487e-06
-1.80234263464185e-05
-3.5675125174888e-05
-2.8538987206536e-06
-1.03858922818375e-05
-2.47903641013837e-05
-4.13165091321263e-05
-4.77340978557998e-05
-2.62566482934782e-05
-1.38537222163798e-05
-6.45102705675267e-06
-3.95999497447711e-05
-9.63634671020825e-06
-3.5898722958526e-05
-1.7092085131352e-05
-4.90584947246449e-06
-5.34459395240335e-06
-2.13643775495492e-05
-2.34117414329056e-05
-5.0279007086082e-06
-3.61428293134101e-05
-2.20080619683233e-05
1.15083009137248e-05
-1.31658549712847e-05
-2.05706140138361e-05
4.26595382667345e-06
1.48938856087609e-05
-2.1945279006919e-05
-1.86046600551803e-05
-2.35678316689741e-05
-3.15943988283143e-05
-8.34893401339567e-06
-9.37155765663245e-06
-2.3183092739062e-05
-3.22838718060498e-05
-3.56462988356454e-06
-8.49484472016566e-06
-4.08839160680899e-06
-8.57646526167787e-06
-3.78254442355143e-05
-2.72945213090124e-05
-1.21330478545059e-05
8.72272000626928e-06
-1.31424164121616e-05
-2.38750967681408e-05
-1.05976133418638e-05
-2.00692542420804e-05
-2.1600248392008e-05
-1.07406183162027e-05
-2.71073738639282e-05
1.32334413648572e-06
-5.65617788546977e-06
-4.17691193283483e-05
-5.94900091073633e-06
-2.76423140126048e-06
7.36561229940106e-06
-2.3547788010621e-05
-3.21494428399485e-05
-7.53564867596754e-06
-5.49004967078478e-06
-1.08163033149391e-06
-7.96835603841175e-06
-1.13171791941224e-05
-1.2490325163709e-05
-1.6995898500457e-05
-2.7091985992888e-05
1.46582045614043e-06
-1.14680988090624e-05
-1.36006995580469e-05
-7.91712007005698e-07
-1.25264466432425e-05
-7.70513071754351e-06
-1.39456992984523e-06
-1.68050842183711e-05
-2.01123947775343e-05
-9.00138553189736e-06
-1.07449396107127e-05
-3.15352743631459e-05
-1.13958009994242e-05
-1.47837469844856e-06
-8.0707698635003e-06
-2.47270863357709e-05
-3.99634779581785e-06
-2.70802374154568e-06
5.603206952219e-06
-3.61639128404196e-05
-2.92121618432819e-05
-2.01031597365415e-05
-2.22117159379277e-05
-8.60612388049705e-06
-3.99158291423634e-06
-2.16149511770947e-05
6.07691765465462e-06
-2.29208254769753e-05
-2.93966713019762e-05
-2.45167265278922e-05
-4.0358769570028e-05
6.42525455521243e-06
-3.58762443622809e-05
-4.57652476626103e-05
-2.33550919013543e-05
-1.08227648277894e-05
-2.86267914227477e-06
-2.2398493587292e-05
-1.20315728346715e-05
-3.85485538075428e-05
-2.82296942027091e-05
-2.57087659044436e-05
-1.38552658172845e-06
-5.48848051291781e-06
-1.3356395788937e-05
-1.62415623099944e-05
-1.23703134306789e-05
-1.90128995337297e-05
-9.70035700173106e-06
-1.74469238168281e-05
-1.03349649946644e-05
-2.46960628896631e-05
-4.35640592039707e-05
-2.36038262926567e-05
-8.91125607675042e-06
-1.02630052625182e-05
-8.0829040088516e-06
7.77828760431668e-06
-6.62958109442378e-06
-3.20081858856425e-05
-2.94853004174021e-05
-3.31063244869313e-05
-4.62700575584237e-06
-1.34409840617954e-05
-1.69608619296717e-05
-2.4233006019074e-05
-2.62767934115455e-05
-2.76938551631949e-05
-1.61980127724178e-05
-1.4258599314146e-05
-2.36865993815715e-05
-3.24638061158563e-05
-2.08450482973854e-05
-9.15851054671125e-06
-2.11181117163344e-06
-2.10603139478039e-05
-2.55940117792721e-05
-1.54400332636535e-05
-2.51621748210083e-05
-4.44982362260423e-05
-1.0396913462349e-05
-1.36476828432888e-05
-4.27490304137557e-05
-2.15203177308029e-05
-1.6241795801159e-05
-2.34818822919073e-05
-2.28844798284642e-05
-3.36659778412888e-05
-2.18361338792783e-05
-2.59198534400816e-05
-6.19628224925082e-06
-2.09302359977175e-05
-3.39077215612431e-05
-2.75825475427364e-05
-3.69775612459596e-05
1.69995415786581e-06
-2.59399042267556e-05
-2.66440366874431e-05
-1.50873342140175e-06
-2.7459164399793e-06
-3.75369130658991e-05
-1.38438318347154e-05
-2.04862451077995e-05
-1.72744538767857e-06
-3.80394823447759e-05
6.98086133110626e-07
-2.91418126553037e-05
-7.78657909710219e-06
-1.78185249644726e-05
-1.73284610524458e-05
-3.46991049349289e-05
-5.00825906990076e-06
-4.5205662657137e-05
-4.60618402880364e-05
-2.69016183946442e-05
-3.0307917256273e-05
-1.75051176662315e-07
-1.25378800942381e-05
-9.5456555012484e-06
-2.61258146144695e-05
-1.30499521256281e-05
-2.64201442152316e-05
-1.7170773337859e-05
-1.06761370064991e-05
-2.79289208402629e-05
-1.48083982842435e-05
-4.17056478266246e-05
-1.03084285825051e-05
-2.99976847421952e-05
-4.17460935146601e-05
-2.63929981641231e-05
-2.46724601048366e-06
-8.6638603433664e-06
-4.11806129133482e-05
-2.15145586726812e-05
-4.38578850174221e-06
-1.91349736558899e-05
-2.00977821085213e-05
-2.34005436047081e-05
-1.57765289323924e-05
-8.79938049510269e-06
-2.49211531053118e-05
-1.1027411705977e-05
-1.64069989201478e-05
-1.38313442760684e-05
-1.57691616540623e-06
-9.74845609434771e-06
-1.78783171135655e-05
-9.53258853845083e-06
-3.19965015842962e-05
-1.73617191859992e-05
-3.78779430798127e-06
-1.02527123760102e-05
-2.95700807355507e-05
-2.78765934630279e-05
-1.87423128578033e-05
-2.30238906282345e-05
-1.21876811134271e-05
-1.59534619472183e-05
-1.66505369937723e-06
-1.72892488264728e-05
-2.86708091777343e-05
-1.1485613590738e-05
-2.17467935012862e-05
-3.84269950774889e-05
-1.67150059224507e-05
-2.15016259410364e-05
-2.41571754707817e-05
-2.25751204182364e-05
-2.65787076571318e-05
-1.40070443813948e-05
-1.55768462090381e-05
-3.58350725277208e-05
-1.34010644243155e-05
-1.77298837271983e-05
1.56356682168976e-05
-8.45499890508942e-06
4.43464165215944e-06
-3.00447717631286e-05
-2.44670709678638e-05
-1.99474509307964e-05
-1.34589075034282e-05
-2.12986272894965e-05
-1.15917105828019e-05
-7.26378769727828e-06
-2.18914515674327e-05
-3.11823875873952e-05
-1.84207282207661e-05
-1.8924740487933e-05
-3.11083238359132e-05
-1.93607526439314e-05
-3.22663393807045e-05
-1.97254396846004e-05
-3.90499737769356e-05
1.16424512081304e-07
-1.22318771870949e-05
-4.04743700325522e-06
-2.15999583509338e-06
-1.36852848331527e-05
8.56419460920582e-06
-2.15426336644751e-05
-1.75500293840658e-05
-1.76485783453688e-05
-1.85580889940335e-05
-2.07476985413012e-05
-1.19973379790494e-05
-1.17103289385073e-05
-5.64512760062807e-07
-2.43597183611971e-05
1.73946855863241e-05
-6.26052143619503e-06
-2.75299185956701e-05
-3.16508363072524e-05
-2.00659982095403e-05
-2.30436228507272e-05
-3.4332935119856e-05
-4.0053702654917e-05
1.98601620849898e-05
-1.5686434498139e-05
-6.74554224437999e-06
-3.10257980179309e-05
-4.80843166756675e-06
-1.87821899778521e-05
-1.86054486611512e-05
-1.80543026654327e-05
-1.99745329743733e-05
-1.99440004659976e-05
-5.92841958285976e-06
-8.81112737327953e-06
-1.21174082220771e-05
-9.81936485356017e-06
-1.87793873714113e-05
-1.1084286501026e-05
-2.68929429188446e-05
-1.05755098823413e-05
-1.88100130929053e-05
-3.82610758719644e-05
-1.48301767342039e-05
6.51880640449055e-06
-1.70417850168487e-06
-1.51239551424096e-05
-3.46940080873803e-05
-1.70450100071726e-05
-2.13621396631143e-05
-3.5274216071901e-06
-1.19139910248749e-05
-1.30415880695394e-05
-8.93290987465679e-06
-2.01193034126121e-05
-4.24248742651388e-05
-1.2661650932955e-05
-1.81431075353831e-05
-4.65424743116612e-06
-1.63526327169114e-05
-2.51147182521521e-05
-2.75735599642785e-05
-1.17851813942095e-05
-3.39764137786151e-05
-1.37923329522802e-05
-1.07558257902384e-05
-1.16627004194163e-05
-6.61790781242259e-06
-3.66596644376661e-05
8.42920302277133e-06
-2.46627003106379e-05
-1.73715509135386e-05
-9.36462173438932e-06
-9.22587588725415e-06
-1.50414572572689e-05
-1.27182133263351e-05
-7.3895053200784e-06
-1.92873936791177e-05
-3.031464866592e-05
-1.92165725070342e-05
-9.16834501100851e-06
-3.67872752731675e-05
-1.43310292433984e-05
-3.07033499811978e-05
3.3259933892802e-06
-6.34125499156552e-06
-3.60075931316301e-05
-1.79577570009202e-05
-1.16581339637463e-08
-1.80047596871118e-05
-1.91543791962941e-05
-1.19876463429692e-05
-2.54239566811143e-05
-3.25463624499243e-05
-1.10781273294869e-05
-2.03382502310436e-05
-2.66129577409853e-05
-5.90828278037278e-06
-3.12184839040385e-05
-1.93947246152431e-05
-1.08506290722677e-05
-1.55128019687113e-05
-3.93525026970059e-05
-1.07931970601861e-05
-3.70647169296742e-05
-1.38187061315647e-05
-6.33823328145264e-06
-2.40101169831242e-05
-6.17490240555443e-06
-1.74488604818813e-05
-1.57895560743814e-05
-3.00858290957945e-05
-2.12970972353614e-05
5.91665764120587e-06
-3.4895832788596e-05
-2.28185184215785e-05
-1.47580778814256e-05
-3.42704064515896e-05
-1.5457126263917e-05
-2.68449227911979e-06
-1.66249704620019e-05
4.36033361155242e-06
-2.24797992053685e-05
-1.54688692651218e-05
-2.2065259040179e-05
-1.50381715811434e-05
-7.54907277199071e-06
7.46942358383521e-06
-2.33152080757326e-05
-2.84837336839869e-05
-3.81458617149264e-05
-2.23965090984069e-05
-1.43452288734942e-05
4.94735047801282e-06
-2.57359053411603e-05
-1.71173840194339e-05
3.74494337801247e-06
-1.22013562904996e-05
1.0203311751063e-05
-1.31201394643756e-05
-4.35711194174528e-05
-4.55552038595651e-06
-2.55332040729212e-05
1.28797747595245e-06
-2.41065492486931e-05
-3.11477222830708e-05
-1.81270077947689e-05
-2.91780881361435e-05
-2.28153931323259e-05
-2.93300047571891e-05
-4.13107147866973e-05
-9.10691753940369e-06
-3.10308751264521e-05
-1.13176875615194e-05
-1.42227541492233e-05
-7.04919314285853e-06
6.59687120352074e-06
-1.07535256368921e-05
-1.87183911274455e-05
-1.89992300052919e-05
-3.5694816666951e-05
