# Supplementary material for: Research on computational propagation and identification of mine microseismic signals based on deep learning
Source: PLoS One. 2025 Oct 22;20(10):e0334641. doi: 10.1371/journal.pone.0334641 (PMC12543183; doi:10.1371/journal.pone.0334641)
Supplement: S11 Data — (ZIP) [file pone.0334641.s011.zip › 000101100002707.xlsx_0.txt_24.txt.txt]

-1.83719165337392e-05
-1.03615693005742e-05
-3.12752234615086e-05
-2.29913116853188e-05
-9.77190764914321e-06
-1.69553553552939e-06
-4.60695475683623e-05
-2.27973247274833e-05
-3.48916603355582e-05
-1.3151129294794e-05
3.05051970279044e-06
-2.57955853754835e-05
-8.73047814974722e-06
-1.55501739120817e-05
-7.56065020877127e-06
-3.09676329176213e-05
-1.02590523955592e-05
-3.7364970073557e-06
-1.60126051942985e-05
-8.25145245625365e-06
-7.17465206815382e-06
-1.84499208056507e-05
-2.69193877309951e-06
-2.84773454214902e-05
-1.04829915045556e-05
-2.96279490871509e-05
-9.34238754513678e-06
-2.47895615029749e-05
-2.33064792896068e-05
-2.27875066406803e-05
-2.55064123202441e-05
-1.83505057312246e-05
-1.290081717166e-05
-1.20981364353561e-05
-3.22083243617928e-05
-1.44455706703406e-05
-2.33014170449569e-06
-1.90227290387407e-05
-3.33482887510737e-05
-1.10479104392585e-05
-2.40852938305542e-05
-2.14104291854341e-05
-1.20456942526464e-05
-2.09583656706657e-05
-6.17657194194889e-06
-1.65643320280884e-05
-2.56040634309272e-05
-3.0739362492174e-05
-1.25015306504226e-05
-1.60263866380936e-05
-4.93313922281023e-06
-2.20104512863693e-05
-1.86585059764747e-05
-2.4143018789757e-05
-2.13741853277516e-05
-1.41931450042735e-05
-2.06419771105379e-05
-1.77977634516493e-05
-1.54172636911753e-05
-1.75579197673735e-05
-1.87816218707551e-05
-9.25258063674995e-06
-2.02957122524546e-05
-1.65144205671666e-05
-2.85725707324811e-05
-3.17700900667632e-05
-1.15961543949128e-05
-2.58534048185346e-05
1.16795636039786e-06
-3.08911399751411e-06
-2.23766593316983e-05
-2.08036607052661e-05
-2.56262705622752e-05
-4.36189186048651e-05
-2.66718478794751e-05
-2.94250910385967e-05
-5.99353632079752e-06
-1.97364097353414e-05
-2.15388005331676e-05
-1.42425152563237e-05
-1.87593921642565e-05
-1.65976195809787e-05
-5.29408379609145e-06
-5.53025757405965e-06
-8.41620776718249e-06
-3.67367168451624e-05
-2.81601393558237e-05
-9.47599995500815e-06
-1.486607383369e-05
3.51591528225919e-06
-3.1922893108925e-05
-6.77767943988721e-07
-2.07874287941701e-05
-3.36073737992817e-05
-2.1680479316216e-05
-2.45327377763504e-05
-2.6552898754273e-05
-1.66754192121336e-05
-1.98009527194488e-05
-2.98439162847471e-05
-3.81800282685647e-05
-1.78111675969589e-05
-5.44242054666142e-06
-2.36932715201637e-05
-3.22561663016931e-05
-3.59004974079842e-05
-2.73868625889887e-05
-1.55601955894769e-05
-3.48604124201335e-05
-3.18155262016368e-05
-1.843095503907e-05
-1.83674851930312e-05
-1.41552659559078e-05
-2.3442974965574e-05
-2.0172011918473e-05
-3.46051476153019e-05
-6.34592042248082e-06
-1.11600111887414e-05
-8.33670762321641e-06
-1.1651640544662e-05
-2.38412695153771e-05
-3.91567776690846e-05
-2.50428445755048e-05
-9.09028638506615e-06
-3.92839845492859e-05
5.91627314439926e-06
-2.52480898276221e-05
-3.05381250757869e-05
-5.60064746812485e-06
-2.60166830089781e-05
-3.78354726353257e-05
-2.46165218141386e-05
-3.85407287369534e-05
7.33142665225814e-06
-1.66062944580308e-05
-3.15483367905362e-05
-1.48222500182274e-05
-1.45596376332318e-05
-2.67706143956186e-06
-1.95686673781324e-05
-4.16848926444475e-05
-3.91133595937661e-05
-3.23058916969941e-05
-1.88663907850302e-05
-2.97163867806946e-05
-2.80619403487006e-05
-8.86804765824683e-06
-2.54909200441804e-05
-1.77223735099853e-05
6.80765823363194e-07
-3.08925819016333e-05
-3.53022125500822e-05
-2.92377380776839e-05
-2.82928966853427e-05
-6.48019304738736e-06
-1.61547423889885e-05
-2.79142179581475e-05
-2.88578529567195e-05
-1.14014321192983e-05
-1.47169652549101e-05
-3.77355120072489e-05
-1.99759009208999e-05
-1.53364614469882e-05
-2.62173866459938e-06
-3.67090500989316e-05
-3.79379185590897e-05
-2.23689175089052e-05
-2.44562715197802e-05
-3.02605556700413e-05
-1.42048025710903e-05
-9.78272260030246e-06
2.37070257281242e-06
-1.40728494258555e-06
-4.05398015823034e-06
-3.09541239782001e-05
-2.38600494193892e-05
-2.50691207360241e-05
-3.19072079135872e-05
-3.08441139502524e-05
-1.76776692658055e-05
-9.35016481630594e-06
-3.1322723567961e-05
-4.23021678580725e-05
-3.17822351734788e-05
-2.38267777930432e-05
-1.86233884742836e-05
-2.14259990270427e-05
-8.89785526163647e-06
-4.16813826832101e-05
-3.77744539508905e-05
-6.53566742140114e-06
-2.81539723885953e-05
-2.36909963604766e-05
-9.70881558252842e-06
-1.8423880054226e-05
-1.47230909264174e-05
-3.19113476588389e-05
-2.29898167995186e-05
-2.09561829239133e-05
-2.10372333775969e-05
-1.45859605229305e-05
-1.31397186923501e-05
-1.74178204129382e-05
-2.14979222216822e-05
-2.71742928251917e-05
-1.57572357883983e-05
-2.36313121767655e-05
-4.55501691588864e-06
-2.92242774477968e-05
-1.28531310060749e-05
-2.95654595006738e-05
-1.87961621783767e-05
7.61275182645706e-06
-1.31545540765333e-05
-1.29326535524589e-05
-5.97806137964997e-06
-2.55487910925623e-05
-2.23450348809894e-05
-2.01716770965299e-05
-1.26773072980127e-05
-1.30128468623561e-05
-3.35454088588293e-05
-9.33167160816294e-06
-2.55034506621631e-05
-2.86558047423929e-05
-1.58877752452537e-05
-3.18812400815796e-05
-1.75992936658222e-05
-2.28323423555909e-05
-1.82967651041639e-05
-1.47780546432787e-05
-4.13093983282378e-05
-8.44256454454924e-06
-1.89150260857206e-05
-1.78262257589489e-05
-8.14974741167582e-06
-2.13589380491959e-05
-2.08819309966911e-05
-9.55828863396951e-06
6.09610739401501e-06
-4.22967326773547e-06
-1.52430024939807e-05
-1.25554761662128e-05
-1.93300970578211e-05
3.50681850776142e-06
-1.87842432147854e-05
-3.84821185927802e-05
-3.00206756645262e-05
-2.1694309914417e-05
-1.34020925803835e-05
-7.54581558914849e-06
-3.06566199160332e-05
-5.61521617396345e-06
-2.90894165811879e-05
-1.33165016298756e-05
-3.9846140373859e-05
-3.53508628743447e-05
-1.64933957876307e-05
-2.78354112128828e-05
-3.19932607884976e-05
-2.49934578727496e-05
-2.0782333592002e-05
-1.49569609655513e-05
-1.7842186723706e-05
-3.20750894685757e-05
-2.25853336722054e-05
4.6268091973495e-06
-2.72156312403257e-05
-2.59995753694676e-05
-1.61691372658208e-05
2.79075540010323e-06
3.22103627891518e-06
-2.04325993250307e-05
-3.80407659905965e-05
-2.00419203663857e-05
-2.00085178531184e-05
-5.12604694104166e-06
-2.26514774171196e-05
-7.29853295006441e-06
-2.07393224851283e-05
-1.73761327523025e-05
-2.70627873955915e-05
-1.76606062134663e-05
-2.11681006673293e-05
-2.66260477923573e-05
-1.64107341643662e-05
-2.16741250827949e-05
-9.51573591205009e-06
-2.08981573045869e-05
-2.44215176444233e-05
-2.72690599921149e-06
-1.22199624030653e-05
-2.57857541320025e-05
-1.77525018269707e-05
-8.56487092270146e-06
-7.35877873198988e-06
-2.54972382384039e-05
-2.82476193851687e-05
-2.60031644071096e-05
-2.71299297409038e-05
-8.50230145766782e-06
-1.72841465052421e-06
-1.87432666076322e-05
-6.56474504955734e-06
-1.65232154810669e-05
-1.99993935963291e-05
-2.30116848467785e-05
-7.02756606864211e-07
-1.68355995194577e-05
-3.82835940857518e-05
-4.0929282070712e-05
-2.69429769482025e-06
-2.92039948560332e-07
-1.10054587242341e-05
-6.51078210259135e-06
-1.94780437528993e-05
-1.12723652053964e-05
-1.44456688561163e-06
-7.96660962656354e-06
-2.89204323330843e-05
-1.60658258893412e-05
-1.01736558366408e-05
7.91151363158757e-06
-1.20274268078592e-05
-1.7653240062896e-05
-3.85184798067509e-06
-3.6693875168816e-06
-3.50672364689381e-05
-1.90620208898203e-05
-1.28997053237316e-06
-3.90214667803338e-05
-2.26582947700366e-05
-2.76114518809854e-05
-2.66070675245511e-05
-3.5850531094035e-05
-4.19056899314956e-05
-1.38720054742077e-05
-3.71530968040662e-05
-1.25874861984917e-05
7.20302869661832e-07
-1.82960282192049e-05
-2.92482920607567e-05
-6.7334715540251e-06
-3.05971368242545e-06
-1.57150849153907e-05
-1.54530842893725e-05
-2.42759268448845e-05
-4.51366690490329e-06
-1.42149230823287e-06
-6.30396896558937e-06
-1.04356188083235e-05
-3.31345952492852e-05
-1.90577529601219e-05
-1.964912414141e-05
-2.98756840714982e-05
-2.37541016365793e-05
-3.64273261060086e-05
-7.63245311665713e-06
-2.10097035758811e-05
-2.86174816089955e-05
-2.81323287729894e-05
-2.83225913013938e-05
-2.9271575379202e-05
-4.27808350526433e-05
-4.7039802505183e-06
-2.51778549263906e-05
-4.20629350478462e-05
-7.09677337879475e-06
-1.52278482100763e-05
-3.2498357330087e-05
-2.75760549121729e-05
5.93703603673546e-06
-8.51008158941627e-06
-1.38205274138195e-05
-2.38515475259534e-05
-2.65522708473576e-05
-1.95033202734128e-05
-7.59863608195324e-06
-3.32977238173911e-05
-1.75422262274525e-06
-9.16634476258124e-06
-2.31069774782258e-05
-1.23505476625743e-05
-1.62981144547403e-06
-3.03669033870087e-05
-2.16212639482484e-05
-2.45811023242651e-05
-2.70676884814896e-05
-2.15165533527616e-06
-1.86659922995843e-05
-2.84118534969086e-05
-1.58873022009536e-05
-2.00172300129828e-05
-1.5917302316815e-05
-5.03591410102352e-05
-3.16611846223018e-05
-2.03255272652769e-05
-1.43571054505175e-05
-2.18581546014926e-05
-1.9244182159264e-05
-2.64614849226849e-05
-4.41162439902692e-05
-3.08839286077603e-05
-1.5592244550085e-05
-3.68668967412214e-05
-5.764424337431e-07
-1.7272721002589e-05
-1.83974555296902e-05
-1.99687398735521e-05
-1.82460646441962e-05
-2.27428369165921e-05
-4.96825535709102e-06
-1.89773199950908e-05
1.33217375975388e-07
-1.99156721609369e-05
-4.52216323485565e-05
-2.88671500493589e-05
-1.32797899006908e-05
-2.00700378020916e-05
-1.18362342094927e-05
-1.2352114618083e-05
-1.41842037974961e-06
-1.90982957222371e-05
-3.34907043993072e-06
-1.88914197071651e-05
4.14007552439734e-06
-2.51635890990876e-05
-1.34354000398346e-05
-1.78265757450318e-05
-9.70978870690712e-06
-2.52166067207342e-05
-1.78324850868304e-05
-8.02899810937521e-06
-1.76593904063891e-05
-1.17216838124649e-06
-2.09134915495596e-05
-3.01061981590763e-05
-7.84317940071774e-06
-2.33352584381061e-05
-1.95689709332977e-05
-2.8710332283939e-05
-1.36953267862463e-05
-3.07741695670777e-05
-2.9363642548013e-05
-2.57731884650062e-05
-2.41608040861175e-05
-2.90030835756545e-05
-4.16217071710027e-05
-1.60566122756602e-05
-2.51395536078823e-05
-1.43249201729564e-05
-1.0627735597329e-05
-3.91594446371239e-05
-1.75240692319987e-05
-2.01837938989098e-05
-2.80625781980868e-05
-9.36298216302525e-06
-3.10446245822106e-05
-3.60689812489917e-05
-1.48876246237844e-05
-1.45667775133062e-05
-4.11805485609675e-05
-1.96531661673274e-05
-3.48527695919515e-05
-1.82440696331537e-05
-2.80154557449758e-05
-1.50754384509034e-05
-1.10969887878355e-05
-4.05031259310764e-06
-1.11097917849293e-05
-1.82227118001093e-05
-1.00584966553196e-05
-1.38080286199616e-05
-1.73782616441025e-05
-2.76435266986001e-05
-6.1682288854101e-06
4.28314176419976e-06
-1.70798617382078e-05
-3.19102253617941e-05
-1.54169495347201e-05
-2.67393260832309e-05
-1.74912427286059e-05
-5.39724540287771e-06
-3.76726877783727e-05
-1.23775152371147e-05
-3.23837544235933e-06
-2.90308144895432e-05
-9.99297949349145e-06
-2.85099755677136e-05
-3.1144257230994e-05
-3.82494708079282e-05
4.63884860880263e-06
-2.94943922742148e-05
-1.04538665978738e-05
-9.82549923329942e-06
-1.02136506620923e-05
-1.27277262833332e-05
-7.94564748736829e-06
-5.11786135613737e-06
-3.12244076803973e-05
-2.36564894519559e-05
-2.51854303633622e-05
-3.13719662988292e-05
-2.79677758976598e-05
-1.762993875129e-05
-1.76193657423607e-05
-2.20386063786051e-05
-2.93866868655392e-05
9.08708472012473e-06
-2.05963757342533e-05
-3.26094507604806e-05
-1.35654900836875e-05
-1.97406759090657e-05
-2.14806833185964e-05
3.60397648882397e-06
-2.30433885992772e-05
-6.07157093168223e-06
-3.42674238791189e-06
-1.98346038713573e-05
-2.5272902236716e-05
-1.95618604343304e-05
3.16144922562424e-06
-2.83791271597432e-05
-1.18303912404697e-05
-1.5232514373309e-05
-1.03833218112125e-05
-2.04836851097516e-05
-3.20663990670496e-05
-1.58723885042462e-06
-2.63012088534288e-06
-2.88839486700566e-05
-2.9154881064171e-05
-3.22248010717731e-05
3.68190844203912e-07
-2.11019619093541e-05
-2.65967741283725e-05
-3.38547072271156e-05
-1.14356874960084e-05
-1.84291150570074e-05
-2.01072562591413e-05
1.97970381133292e-06
-8.77686517463927e-06
-2.26079803542212e-05
-2.92634182293668e-05
-2.68982136766894e-05
-8.5441574099628e-06
-2.42104268949249e-05
-3.11605282116605e-05
-2.425169675384e-05
-1.57879002054754e-05
-7.65010405352692e-06
-3.07270812908865e-05
-2.75023919023931e-05
-6.20507985402028e-06
-1.83893257547284e-05
-2.91040668120437e-05
-1.03119568888564e-05
-3.15944941811306e-05
2.66691596202912e-06
-1.92233144159704e-05
-1.13588191712103e-07
-3.42502066267864e-05
-3.25912694548474e-05
-7.67863767549718e-06
-2.48937099942767e-05
-2.44969207755668e-05
-2.05350387852891e-05
-1.12338830748285e-05
-2.5572432505105e-05
-3.02485198958375e-05
-3.11328566429775e-05
-2.55174375485145e-05
-3.52238830635253e-05
-1.86213593791939e-05
-1.13797139346381e-05
-1.59368654405647e-05
-1.45769604042205e-05
4.54040694773396e-06
-1.70592179674628e-05
-2.00027106626941e-05
-1.11260095470301e-05
-1.67577702269537e-05
8.05404137147457e-06
1.00713430716909e-05
-5.2760205670303e-05
-9.25114597874641e-06
-1.21672515865969e-05
-1.7894290026311e-05
-1.35660525992646e-05
-2.48132101218882e-05
-4.66241070327985e-06
-1.73111725713676e-05
-1.46056206409168e-05
-2.52608316631722e-05
-1.45492627443818e-05
-2.02689618172209e-05
-1.25296107761342e-05
-3.25926277141857e-05
-2.29600794166894e-05
-1.5763944402087e-05
-6.7592664760227e-06
-1.69734031564548e-05
-2.8023717729689e-05
-2.59768758611489e-05
-1.54952018502624e-05
-1.01231513003109e-05
-2.86611413871071e-05
-2.04713338773511e-05
-1.32640519143605e-06
-4.24954811717433e-05
-2.22261306106543e-05
-1.48113492817193e-05
-1.79552847787784e-05
-5.0102723858516e-05
-1.74521802408722e-05
-3.03063019139045e-05
-3.56905163870621e-05
-2.37861130073566e-05
-1.02604037789165e-05
-2.44875197260279e-05
-1.58654250170039e-05
-1.91483004759051e-05
-1.89495295478952e-05
-3.41470367497276e-05
-2.32994937468942e-05
-4.25553645172835e-05
-1.93870824504203e-05
-2.34123552852693e-05
-1.67337769362148e-05
-1.25111527571116e-05
-2.10299004818177e-05
-1.8765128333774e-05
-2.11268495857704e-05
-1.60284030785559e-05
-2.77692716905625e-06
-2.68538536345127e-05
-2.29501931058043e-05
-1.88215271189237e-05
-9.55136185735478e-06
-8.4104935406173e-06
-2.20488926148053e-05
-2.49169260788438e-05
-3.14413744055987e-05
-2.20150897416526e-05
-1.20354358947359e-05
-2.49188818597435e-05
-1.98841295917463e-05
-2.36065418816988e-05
-2.79704200799768e-05
-3.94261532383649e-05
-2.74536892179937e-05
-7.60051328237096e-06
-2.42719368512507e-05
-3.03246459965173e-05
-3.52435445129524e-05
-1.4799953196454e-05
-3.67182049964302e-05
-1.86674022659442e-06
-1.33533481045033e-05
-1.00074450994793e-05
-3.66979033787483e-05
-3.30730482346482e-05
8.60069236892429e-07
-3.12913991889686e-05
-4.24019027741859e-05
-2.94892935251474e-05
-7.88062117043422e-07
-3.14557817478514e-05
-1.2783004090692e-05
-3.53733227188518e-05
-1.78985987949557e-05
-2.50774744493827e-06
-2.0272030606261e-05
-1.78018756281444e-05
-2.48946065786735e-05
-2.9887341205858e-05
-4.47614033017933e-05
-2.91400588619525e-05
-1.90238821287532e-05
-1.53730344144309e-05
-1.7279052657421e-05
-1.52134379485168e-05
-3.85845132230195e-05
-1.60135218333187e-05
-2.09285637817335e-05
-3.12903098284902e-05
-3.95974779106504e-05
-3.18303265847186e-05
-2.05232836472516e-05
-3.15044719448027e-05
-3.567336190782e-05
-2.39393393502414e-05
-1.15258715962777e-05
-1.18107771566487e-05
-4.8086242422057e-06
-1.49146331022303e-05
-1.80123038568813e-05
-1.38361500620081e-05
-4.60011741067675e-05
-1.29426458590964e-05
-1.92635145009573e-05
-1.13383081653511e-05
-1.25903621740602e-05
-3.06285195729768e-05
-1.76458188594279e-05
-1.09587964467461e-05
-1.44771263168703e-05
-1.46587308799215e-05
1.09925317149809e-05
-7.0499747572997e-06
-1.81339918730475e-05
-2.52936005592209e-05
-1.26581440734026e-05
-1.74093721639553e-05
-2.12498257780088e-05
-2.15381614376472e-05
-1.66872597760279e-05
-4.54642033186666e-05
-1.63237975723801e-05
-6.76205249211607e-06
-3.25259004260707e-05
-1.27323418895526e-05
-1.27093432903502e-05
-1.27410893814581e-05
-5.77566127364248e-06
-2.49390340840557e-05
-1.04268390202781e-05
-1.34108967479213e-05
-1.13777980329836e-05
-3.34723074865631e-05
-3.06155710103313e-05
2.82275877652142e-06
-1.81669992717782e-05
-2.53093095873062e-05
-3.82621194541945e-05
-2.45413591837316e-05
-3.52736647109478e-05
-1.06415805439665e-06
-2.2119277104578e-05
-2.47047902653424e-05
-2.00143587001853e-05
-2.40414843108193e-05
8.8614033271234e-06
-2.27103765074245e-05
-1.76118533102585e-05
-2.66531560954772e-05
-2.32738750340898e-05
-1.80099473463979e-05
4.10891688395826e-06
-3.31989413730217e-05
-2.27305538494887e-05
-1.83966668519006e-05
-2.74008092994028e-05
-2.05845506530263e-05
-1.31194547745624e-05
-2.83893990059796e-05
-3.29288486643519e-05
6.44536019455627e-07
-1.27439807514633e-05
2.58521915449867e-06
-2.27041640529907e-05
-1.60148893871067e-05
-8.9774620740547e-06
-1.80813027255451e-05
-1.20449672434863e-05
2.35698259844454e-06
-3.1616926120128e-05
-2.75551685946924e-05
-2.90437724865154e-05
-9.74462501244477e-06
-2.42542914496855e-05
-1.16374950183757e-05
-2.73688355364304e-05
-2.38770173673375e-05
-3.66945594689085e-05
-1.87913971694666e-05
-1.62400429704904e-05
-3.51280406588081e-05
-6.01661115646884e-05
-3.70800439647502e-05
-1.86752505537808e-05
-1.94315094636938e-05
-1.29600193383865e-05
-1.81776367588663e-05
-1.16447104877206e-05
-3.52493636287708e-05
1.35638774584443e-06
-9.91568615957934e-06
3.99863738297186e-06
-1.16242976998684e-05
-2.73096889527132e-05
-3.01762211699857e-05
-1.68216006594014e-05
-9.38274840930023e-06
-5.87951658379973e-06
-9.98024745808773e-06
-2.29963896971038e-05
-3.47491670286732e-05
-2.20972467980286e-05
6.97592028268017e-07
-1.90338659418445e-05
-8.59164980612396e-07
-1.56585246854407e-05
-2.04660565117248e-05
-1.73173627470116e-05
-4.09081002474461e-05
-2.22671020009551e-05
-1.60135435886192e-05
-2.90615480638426e-05
-2.18409736439535e-05
-1.86860433102724e-05
-3.41905023298862e-05
-1.30866837035802e-05
-8.42842629011773e-06
-4.44581124434138e-06
-3.80880453046191e-05
-1.59102258784066e-05
-3.41039977464705e-05
-5.08510614861914e-06
-3.02545831808073e-05
-1.68162308518813e-05
-1.98083631391646e-05
-8.33323099104626e-06
-3.82636658457359e-05
-9.46658891674006e-06
-8.19363641775424e-06
-2.63598864854364e-05
-7.01633909240782e-06
-2.95540134211286e-05
-1.10941756331964e-05
-3.8180640908541e-05
-1.76758397981116e-05
-1.29101264021675e-05
-1.13387079823413e-05
-1.8015675098544e-05
-2.47739293895642e-05
-2.41164441640849e-05
-2.54642278726791e-05
-9.58793522359545e-06
-1.34740027723669e-05
-1.70757680391217e-05
-2.31920690898572e-05
-6.623904733513e-06
-1.0304262752779e-05
-2.01016923146118e-05
-3.24427132691488e-06
-3.84272661131112e-05
-4.0595570839224e-05
-4.80164008596539e-05
-3.86684500098058e-05
-3.87207668364187e-05
-1.53382614427272e-05
-1.5348528907111e-05
-1.79452598642472e-05
-1.56294051539964e-05
-2.41482288188351e-05
-2.86795041025452e-05
-2.71798704986348e-05
-1.01189280719552e-05
-2.84689614231925e-05
-1.30261500280646e-05
-1.90969401083463e-05
1.33780243523521e-07
-2.80352021786976e-05
-1.56928207811801e-05
-1.84184681379426e-05
-2.72783097946255e-05
-2.17834958764686e-05
3.86253773313841e-06
-2.81722956088348e-05
-1.5332228195605e-05
-2.88965078383589e-06
-2.65141877191509e-05
-8.62792944625751e-06
-8.31279608880947e-06
-1.06164000627767e-06
-2.19265754727249e-05
-2.85361288591993e-05
-3.69632395090316e-05
-1.17768059533944e-05
-1.98690900788352e-05
3.82700536556889e-06
-2.2124990812243e-05
-3.59999921645127e-05
-2.75394830021781e-05
-2.80433501002066e-05
-1.6186179001899e-05
-6.62234958380811e-06
2.95649086236344e-06
-2.04020125590585e-05
-1.46374903105749e-05
-2.54503794875552e-05
-3.57421583080493e-06
-3.01687570648245e-06
-3.68909801036821e-05
-9.9710637188184e-06
-1.97506429335231e-05
-2.14758901181086e-05
-2.11639139109484e-05
-2.73796182838301e-05
-1.54714507369784e-05
-1.52455759831826e-05
-3.02696923464987e-05
-3.19092543597623e-05
-2.89727785022133e-05
-1.28911314697466e-05
-4.41691683292746e-05
-1.54002969754169e-05
-1.44467976865773e-05
-3.48656529772796e-05
-1.21620526367578e-05
-2.04615702907856e-05
-3.19407182843762e-05
-2.34707505014961e-05
-2.09604424159173e-05
-3.02086415722036e-05
-2.9657128951121e-05
-1.35305812824763e-05
-1.92760094383804e-05
-2.41108006590048e-05
-2.27050015942685e-05
3.14675151203402e-06
-2.9647873655049e-05
2.94777109598407e-06
-1.70475855087071e-05
-3.02195145686639e-05
-3.82646930309194e-05
-1.95843522760844e-05
-3.16028786396191e-05
-2.94415611572192e-05
-1.54863853155342e-05
-1.28822244875588e-05
-1.5653598665673e-05
-3.3099888252797e-05
-6.7057357410565e-06
-2.79079440244274e-05
-1.0768724137387e-06
-1.1041132192595e-05
-3.09565476141503e-05
-2.19066092301971e-05
-3.94491364078264e-05
-6.63060650096241e-06
-2.22873753747452e-05
-2.31985413424479e-05
-1.8086930521627e-05
-1.75747906054813e-05
-1.26186426762261e-06
-2.06821549559036e-05
-1.8010044274282e-05
-4.08165966408361e-05
-1.93873382379132e-05
-1.18890921228239e-05
-1.88881076803147e-05
-3.18628925042096e-05
-1.5336278155204e-06
-1.54508171888928e-05
-1.81093745802541e-05
-2.76293362226817e-05
-1.93618918682082e-05
1.55508720836221e-06
-1.73778905741703e-05
-1.94889590724658e-05
-1.01655184549328e-05
-2.05760541220479e-05
-4.08497645103144e-05
-3.49804436023702e-05
-5.34125566094127e-06
-1.51598944133425e-05
-2.19887444683306e-05
-1.37647435874446e-05
-1.16494191135432e-05
-2.00924606888617e-05
-3.32729685090038e-05
-1.42257331737891e-05
9.18635470611497e-06
-3.09393351680438e-05
-7.30124216956063e-06
-1.26657018073427e-05
-2.09650884629831e-05
-6.86307595104991e-06
-1.98093648282177e-05
-1.92757975240964e-05
-3.49308060783713e-05
-1.00948919139803e-05
-2.73873643227364e-05
-8.72296381981106e-06
-2.83914811342887e-05
-2.62402064963139e-05
-1.62903380260069e-05
-1.6274400288145e-05
-8.37440922285782e-06
-2.15513022271491e-06
-2.7281925692063e-05
1.70327052048444e-06
-7.49629336166228e-06
-2.67310360077581e-05
-1.86985302216036e-05
-2.06207055981858e-05
1.11291574052217e-05
-2.48866403963446e-06
-3.1749750576747e-05
-5.53045497983223e-06
-2.98242987880196e-05
-3.19132645594829e-05
5.54118078288283e-06
-2.73489502720621e-05
-1.05611253947547e-05
-2.67661629163236e-05
-4.10280456993552e-05
-2.29796556421561e-05
-2.09033597058526e-05
-1.87388706100353e-05
-2.76383358968467e-05
-1.86590480068348e-05
-1.80520712910368e-05
-3.38895709568957e-05
-1.48914062832351e-05
-2.66652978336348e-05
1.26338299686571e-05
-2.93843689334208e-05
-2.78429124141461e-05
-1.50995720610622e-05
-2.86147504485174e-05
-2.78463086679824e-05
-2.51971929215006e-05
-3.08233100648616e-05
-1.99759507586159e-05
-2.99600760047809e-05
-9.03945054571461e-06
-2.0776927033265e-05
-2.02725123498095e-05
-5.22856349142927e-06
-3.90005521480232e-05
9.0372538072537e-07
-6.27776555157579e-06
-3.01284796752506e-05
-1.73302187352125e-05
-4.77057800656747e-06
-3.85017012934149e-05
-2.76153358101618e-05
-5.28664122714219e-06
-5.32971706753618e-05
-7.43131506552422e-06
-6.03991331212995e-06
-1.10097653059741e-05
-2.66810712390414e-05
-2.86663683449731e-05
-3.92644722935353e-05
-2.02092702856753e-05
-2.06290041382764e-05
-2.76009007997237e-05
-1.44902002439524e-05
-1.26696300641218e-05
-3.79503844011629e-05
-2.31923745531975e-05
-6.16826019569644e-07
-2.66943692817626e-05
-2.04018457054592e-05
-2.87192247318382e-05
-1.70860434978696e-05
-1.47015298218484e-05
-1.2874522670265e-05
-2.56321662746178e-05
-2.42803154295778e-05
-3.31475991872319e-05
1.76316281521683e-05
-4.90800247350116e-06
7.84246297986288e-06
-6.68271615562759e-08
-3.09469247892719e-05
-1.70584240734643e-05
-1.91895685274728e-05
-2.34830844037322e-05
-1.00041885015887e-05
-1.54633046656684e-06
-7.83290116649833e-06
-1.46849765971539e-05
-1.41155567417518e-05
-1.16172533460274e-05
-6.13924491333864e-06
-2.05392068574974e-05
-3.26896958581715e-05
-2.88579166274758e-05
-2.21340251849616e-05
-3.12440864308359e-05
2.43539823275868e-06
-3.34112128096996e-05
-1.22092541071945e-05
-2.99067265668965e-05
-1.68045813657242e-05
-6.65710258871363e-06
-8.31767651856757e-06
-1.13665080330634e-05
-1.11886429105271e-05
-1.93168386840041e-05
-2.78079380717639e-05
-1.28217143503986e-05
-3.04894614671172e-05
-2.0050163972475e-05
-2.41443514502229e-05
-3.32482667442028e-05
-1.34612333876057e-05
-2.59730362303422e-05
-9.65665058807514e-06
-1.68564117475752e-05
-1.72501110823766e-05
-2.80390808924101e-05
-6.7025884787361e-06
-1.68126571531267e-05
-2.02334491348197e-05
-2.15018746908149e-05
-1.70296880885282e-05
-1.66254924412625e-05
-1.7212060329115e-05
-2.28140396684221e-05
-2.66142886198508e-05
1.21096818812329e-05
-8.3413196645755e-06
-1.94455193815949e-05
-1.47742048618356e-05
-2.21818384288008e-05
-8.33370682837965e-06
-1.6126481454966e-06
-4.35452641669193e-05
-2.68340920570423e-05
-3.36567577195159e-05
-3.18823661897812e-05
-4.25079625260829e-06
-2.46959906702291e-06
-5.70850719007774e-06
-1.36261547643152e-05
-1.4242935956162e-07
-3.27927414836457e-06
-2.37321976400385e-05
-2.16216277518654e-05
-1.95613902483402e-05
-1.70229931245559e-05
-1.23216358649313e-05
-1.57054955711907e-05
-9.95504035901547e-06
-6.63516003376608e-06
-1.01461796807128e-05
-2.23218368510156e-05
-1.99406788591628e-05
-1.30852234575065e-05
-1.866203208997e-05
-2.2879982205451e-05
-1.53975932911602e-05
-6.63592374073535e-06
-1.51686656575537e-05
-3.20288600828608e-05
-2.25448887395115e-05
-2.32272809356898e-05
-3.49561425222676e-06
-1.36527741704611e-05
1.94057732041117e-07
-2.82921709091989e-05
-1.14962992464482e-05
-2.50846150491158e-06
-1.54332131697393e-05
-1.42738945693041e-05
-5.55959392402367e-06
-2.84849290067339e-05
-3.15782487350135e-05
-2.3202994440607e-05
-1.71728626583872e-05
-2.46887351446765e-05
-2.43403767073831e-05
-3.28708141229415e-05
-7.50444327592148e-06
-2.8898579258974e-05
-1.99682607433391e-05
-1.52148285355367e-05
-1.32788947968656e-05
9.16378434006011e-07
-4.08665848310916e-05
-2.234940325558e-05
-4.32289626779144e-05
-1.55200704476016e-05
-1.89734547155819e-05
-2.38252557096502e-05
-2.03425849102151e-05
-7.83496806863076e-06
-3.64192411817919e-05
-3.15553536311819e-06
-2.79478837948762e-05
-3.13151566081427e-05
-2.23294767791569e-05
-6.67131208508069e-06
-6.99425524240665e-07
-8.60116225666587e-06
-3.91471559573615e-05
-3.96289393386814e-05
-3.25820627200174e-05
-1.41934573583881e-05
-9.68187706754407e-06
-1.60779698574708e-05
-1.69557152728823e-05
-2.34487853118699e-05
-1.36126975885296e-05
-3.61408169359797e-05
-1.03531819087089e-05
-3.52122760488287e-05
-1.7870518305108e-05
-3.49209561071266e-05
-1.15927715406323e-05
-1.56780486458143e-05
-9.95964988238337e-06
-1.45992621241262e-05
-6.45801031947012e-06
-2.41594878396024e-05
-1.71681312099397e-05
1.94765083387332e-06
-6.29409900284854e-06
-1.77221248589803e-05
-3.16687825048007e-05
-7.03532975184449e-06
-1.11774466861485e-05
-1.79036693131192e-05
-7.13507137643453e-06
-2.60991847238294e-05
-1.53838551069625e-05
-1.09894661727834e-05
3.87539087524265e-06
-1.68642183602774e-05
-1.54994341294074e-05
-2.43266319317437e-05
-2.33128999671218e-05
-1.32639478894898e-05
2.17700886908693e-06
-2.97069703784184e-05
-2.32289111828167e-05
-1.8685347570568e-05
-1.20787520845522e-05
-2.28647664961693e-05
-2.10407751679337e-05
-1.98726842627073e-05
-1.66534175452465e-05
-2.57395115951644e-05
-2.00574407084672e-05
-1.72866312898286e-05
-1.62287418318399e-05
-2.37564459168174e-05
-2.48430356072889e-05
-2.0596284275623e-05
-2.26144198959582e-05
-1.35045651015246e-05
-1.12025902379463e-05
-9.18580200274651e-06
-1.54195925951394e-05
-2.23770357259608e-05
-2.25020678524862e-05
-2.61895755888776e-06
-3.18175812114268e-05
-1.73586577392304e-05
-4.78280355402034e-06
-1.37505110243741e-05
-2.83413063843934e-05
-1.99316347911367e-05
-2.89893654441643e-05
-2.01485572700274e-05
-3.28498819526042e-05
-3.34026580932866e-05
-2.56348779355055e-05
-4.61913926264309e-06
-2.51899006060102e-05
-3.17450201796472e-05
-2.02099203899782e-05
-3.24071895453952e-05
-2.39326321071042e-05
-2.17378160736304e-05
-1.88393481110779e-05
-1.35675110506071e-05
-1.87080943283751e-05
-1.81310394288202e-05
-2.79188571019355e-05
-2.25019203989517e-05
-3.91085927473999e-05
-1.203919470832e-05
-2.95330734912903e-05
-2.89112450982636e-05
-3.55527730541648e-05
-1.75422227543073e-05
-9.69952520344683e-06
-2.80850399811928e-05
-1.29402737673237e-06
-2.95267621944353e-06
-2.11710164714592e-05
-3.5213885405869e-05
-1.28850318725546e-05
-3.37469951501249e-05
4.63803803348847e-06
-1.01525508363186e-05
-1.02218813345813e-05
-1.30858773144164e-05
-2.57345772165135e-05
-3.63870749079446e-05
-5.84181113877176e-06
-1.66117235466591e-05
2.72449191656968e-06
1.41569051866169e-05
-2.20796871024144e-05
-1.48645550834632e-05
-1.22673847068303e-05
-8.91907704097226e-06
-1.20289518147363e-05
-2.57940742727251e-05
-1.51071382943154e-05
8.81398819031846e-06
-3.73366309614162e-05
-1.84418449196082e-05
-3.41756974803671e-05
-3.51454581388002e-06
-3.093424950654e-05
-2.41685860293326e-05
-1.26732423047332e-05
-1.76840230251391e-05
-2.21099959036989e-05
-8.51374546349591e-06
-9.66237892145927e-06
-2.71047604994462e-05
-6.07988295624952e-06
-1.85831807319275e-05
-5.41884657305455e-05
4.21898421614966e-06
-1.0896439757105e-05
-6.73173272444782e-06
1.20940823741492e-06
-1.22462741066621e-05
-2.43544023260493e-05
-2.39808306775129e-05
-3.16989764488154e-05
-7.22007335824419e-06
-6.29020543040958e-06
-2.76991141274637e-05
-2.62618524165005e-05
-3.02534047344701e-05
-1.63222462146418e-05
-3.79800145633837e-05
-1.66951116078188e-05
-1.01822257878411e-05
-1.44942773501083e-05
-4.85368667641851e-06
-2.8656112648598e-05
-2.37430931023038e-05
-7.22576772403799e-06
-1.79722304820859e-05
-2.26443859585635e-05
-7.57339380770239e-06
-2.39276592690452e-05
-2.45401907551373e-05
-3.0152798291892e-05
-1.45776545636438e-05
-4.23247360392448e-05
-3.0460790838058e-05
-1.85459942474428e-05
-1.95404364597642e-05
-7.31379500176788e-06
-2.21504395459602e-05
-2.32384045967724e-05
-1.66872290666e-05
-8.21108300067897e-06
-9.99019969482267e-06
-4.07866773890995e-05
-1.39597098087603e-05
-1.39452762767297e-06
-1.49182503085772e-05
-2.06024431553891e-05
-3.80745246530432e-05
-1.79989846952036e-05
-1.64402724924523e-05
-2.44890740171846e-05
-1.42618737664842e-05
-1.45794837973081e-05
-2.22128549722957e-05
-1.85405969099178e-05
-3.64888167848609e-05
-1.97415287944219e-05
-3.30025134896779e-05
-5.40014220518035e-05
-2.16846607997759e-05
-2.05441992038184e-05
-2.5041389930717e-05
-2.07499161808999e-05
-3.34320065984887e-05
-7.88359299711139e-06
-1.9417443030651e-05
-2.25211684477869e-05
-1.34323450809712e-05
-2.32165645004237e-05
-1.02734712477699e-05
3.66971326748068e-08
-3.07521555144257e-05
-2.09037186890722e-05
-3.38436351124501e-06
-1.13158423615021e-05
-1.52060139182034e-05
-2.63741917580042e-05
-2.85932933507997e-05
-2.59486481161514e-05
-2.65428573635203e-05
-1.09858605539148e-05
-2.71621149696418e-05
-2.60498926441803e-05
-1.5368622032917e-05
-1.02919732963135e-05
-2.42865208428714e-05
-1.26547298157339e-05
-1.9473528648365e-05
-1.02350097843757e-05
-1.24292191668263e-05
-8.79783842965282e-06
-1.95048857660363e-05
-5.16742226307503e-06
-7.90826522270489e-06
-1.1111956114598e-05
-2.24126804684529e-06
-1.68207726483677e-06
-2.49159783077615e-05
-3.09241825592511e-05
-2.8153142683896e-05
-3.72779010270189e-05
-4.47803384788793e-05
-2.70361107926088e-05
-2.61206600066242e-06
-4.1535053878855e-05
-4.73229265330511e-06
-1.04475703714692e-05
-5.58289460563236e-06
-3.74940716887799e-05
-1.03519966759908e-05
-2.33431808867028e-05
-1.64532124224497e-05
-4.92962432484243e-05
-1.54351306950218e-05
-3.04657383659511e-05
-1.26221234465967e-05
-2.6349577436763e-05
-1.78453314549673e-05
-6.6967174554717e-06
-2.22357064007825e-05
-2.87228516854161e-05
-1.87407039041815e-05
-4.01541117094154e-06
-7.91001681887988e-06
-2.0267505446192e-05
-1.0671532631122e-05
-1.99167187113553e-05
3.63043129392556e-06
-1.96433323500461e-05
-2.85417110569778e-05
-2.40089461218379e-05
-3.39948500224625e-06
-3.33787674505022e-05
-1.16464714221333e-05
-2.69030715363287e-05
-3.25719995716924e-05
-1.40338813021146e-05
-1.47588421235862e-06
-7.34780312162119e-06
-2.84732739810159e-05
-2.23656918921371e-05
-2.08782533659893e-05
-2.93122715033021e-05
-1.61634045462549e-05
-2.518550122811e-05
-5.40199732436935e-06
-2.10507016582413e-05
-2.18220699376699e-05
-1.02235441272058e-05
-1.46098241007346e-05
-3.27932918421226e-05
-1.26347590027984e-05
-9.47753010477958e-06
-2.06337403093666e-05
-2.7179995733912e-05
1.49794358478107e-06
-2.59324820620576e-05
-5.20808873396541e-06
-3.9013247522501e-06
-2.93545159048086e-05
-2.32529068063054e-05
-3.12655439441275e-05
-1.88556362779436e-05
-1.94831442280295e-05
-5.934472392114e-07
-6.46120693520153e-06
-1.74979666364216e-05
-3.3477602499516e-05
-1.66670547403628e-05
-2.47458651602358e-05
-3.41966286364853e-05
-1.06158537533714e-05
6.30909974837828e-06
-2.32357940371031e-05
-8.72960258791873e-06
-2.36826280613793e-05
-3.25136937064122e-05
-3.57798066104851e-05
-3.04594697685611e-05
-5.36735912153957e-06
-2.74919119616631e-05
9.67569883727288e-07
-3.66216745992581e-06
-2.33547776443587e-05
-5.92382926942169e-05
-3.85869308278405e-05
-1.57853260863146e-05
-1.66404804255947e-05
-3.41404882025128e-06
-1.47003803757004e-06
-1.22536742788949e-05
-2.21445722550012e-05
-1.68315937359415e-05
-2.55969005791448e-05
-1.87465256413929e-05
-5.81066449248624e-07
-2.08923785177228e-05
-1.60261935300267e-05
-1.3555985494644e-05
-2.86029347454551e-05
-2.87713217405824e-05
8.14850845107603e-06
-6.33254012601343e-06
-2.88214435395271e-05
-1.80041153296033e-05
-2.43780342090352e-05
-2.40372835865977e-05
-2.0059076535591e-05
-1.68230743602251e-05
-1.35192867860625e-05
-2.06700204789377e-05
-3.21346133634513e-05
-2.88474410612026e-05
-2.05951863274431e-05
-9.04680707160898e-06
-2.84169471981568e-05
-2.1198078131063e-05
-2.60328585924122e-05
-1.59939434001239e-05
-3.5456768121128e-05
-3.96072973811327e-05
-2.19811079207368e-05
-3.15996182599505e-05
-9.66431887923904e-07
-1.55508963569763e-05
-9.37130766661961e-06
-2.66652764737233e-05
-9.8690598629189e-07
-1.29518344435524e-05
-3.08979956265196e-05
-3.09330870081851e-05
-2.17600751073344e-05
-7.00601730597471e-07
-3.8986449858235e-06
-2.07059210810761e-05
-2.17158075737124e-05
-1.61833595514831e-05
-3.68296484262773e-05
-2.43502757482145e-05
-1.53460469246184e-05
-2.15855508547991e-05
-3.19801105544409e-05
-9.74620429568157e-06
-1.37878775630407e-05
-3.17586422215756e-05
-3.19150381920607e-05
-1.89958128095934e-05
-2.12624783618444e-05
-3.18137336499801e-05
-2.82827485531199e-05
-7.95060791783483e-06
-2.06921604930302e-05
-2.80670105982627e-05
-3.4903659827039e-05
-7.38377359224934e-06
2.7554485670695e-06
-2.45523734399452e-05
-2.07062114124175e-05
-2.29475020222882e-06
-3.44966033196853e-05
-4.84605677244322e-06
-1.5594113213648e-05
-2.5435306812278e-05
-4.91912336812307e-06
-1.05833255521489e-05
-1.92482130148969e-05
-3.18127336879023e-05
-3.49567921809614e-05
-9.93303233336713e-06
-6.29323220206191e-06
-2.94468415851201e-05
-2.44955645203551e-05
-1.15538933858299e-05
-3.34023768868971e-05
-1.50763491066074e-05
2.16488051583652e-06
-3.69667140291655e-05
-2.45446679757317e-05
-9.85635939913634e-06
-2.36831112296106e-05
-2.53662590541744e-06
-2.13193843502544e-05
-3.4922847007218e-05
-1.55670634138361e-05
-1.15341437394854e-05
-1.36179899283257e-05
-3.04343700425353e-05
-2.06299529196701e-05
-7.92765530991556e-06
-2.04565061618732e-05
-8.74789222530241e-06
-2.20824433158769e-05
-1.79915840442412e-05
1.19144581115937e-05
-1.51423282838151e-05
-3.14840291261406e-05
-1.83059807971678e-05
-1.46881946027603e-05
-1.77378866666572e-05
-1.5003843343081e-05
-1.83683929186192e-05
-3.75068342394185e-06
-6.60829506156013e-06
-3.81891788328068e-05
-3.46522142149023e-05
-3.07728875742451e-05
-8.23871171872305e-06
-1.34548218973233e-05
-3.40630176671031e-05
-3.26560550587384e-05
-9.9747394360057e-06
-8.29981671376251e-06
-1.65128519186273e-05
-2.23062092767986e-05
-2.440483869396e-05
-2.98098317901672e-05
-2.71555614791108e-05
-1.08462185630461e-05
8.1040041284356e-06
-3.56041231105547e-06
-1.90045353159036e-05
-1.74571616664362e-05
-2.81415332515626e-05
-1.01038175662812e-05
-2.95101369277911e-05
-2.35318744382301e-05
-1.55543628107068e-05
-4.11095012608838e-05
-1.49965538912849e-05
-1.65090413928648e-06
-1.01345995545992e-05
-5.63846260291091e-06
-2.31273041882993e-05
-2.23967880138519e-05
-1.77674348977363e-05
-2.03930111490751e-05
-7.00628938348003e-06
-1.32026677334886e-05
-3.03125186439576e-05
-9.85113029447679e-06
-1.78021739003188e-05
-2.9741888706902e-05
-2.05588128036227e-05
-2.34653164392514e-05
-5.70565598758999e-06
-1.53571886737464e-05
-8.51125623822867e-06
-1.75084539764186e-05
-2.78323677072149e-05
-2.33286436674111e-05
-1.40691472544001e-05
1.58885005046338e-05
-1.233493787654e-05
-2.52317371958058e-05
-1.55317169641307e-05
-3.5961219846298e-05
-1.13354537145204e-05
-1.81270643193648e-05
-2.12488676397203e-05
-3.30559517014915e-05
-4.20407603799282e-05
-4.79074027732539e-05
-1.7297490050108e-05
-3.92641559384907e-06
-2.35026305472e-05
-2.58544572415217e-06
-1.16101235778743e-05
4.99969321671074e-07
1.59520353222616e-06
-7.82066010081619e-06
-1.20055628025158e-05
-1.74567683766076e-05
-3.01593842979061e-05
-2.94299271356622e-05
-1.00335323507654e-05
-3.46125205198746e-06
-3.25548995494579e-05
-1.7228162067847e-05
-1.0060548974106e-05
-2.80468164356538e-05
-1.69355129781965e-05
-4.21761307612689e-05
-1.39915057540484e-05
-3.72857131046385e-05
-1.17487111114689e-05
-1.26838456041393e-05
-1.95622789312285e-05
3.00396364513433e-07
-2.10964598468421e-05
-1.42883038418557e-05
-1.71908499029222e-05
-5.88967008055336e-06
-6.22447599725727e-06
-6.85306033596581e-06
-2.32624155548682e-05
-3.07166820742024e-05
-1.95566672676862e-05
-8.52138266773339e-06
-1.88309602101092e-05
-3.13378417781635e-05
-4.32066710670876e-06
-3.49598178495316e-05
-3.84507925980515e-05
-1.42153419449896e-05
-2.63811229968053e-05
-1.36204391693449e-05
-2.60454180478666e-05
-7.1877702647466e-06
-1.69285811873336e-05
-2.96014675113852e-05
-1.11869134061137e-05
-2.6278606854158e-05
-1.75207417614317e-05
-2.10186300677307e-05
-3.1119901567614e-05
-1.93327654121565e-05
-4.19204835549988e-05
-3.06156957687775e-05
9.95852249159145e-06
-1.52449199580667e-05
-4.10231066253583e-05
-1.49517472774904e-05
-2.85275809544132e-05
-1.33093753795678e-05
5.19918302954741e-07
-2.70073209989989e-05
-4.42584825202925e-05
-2.10156685379622e-05
-2.26486002698985e-05
-3.49868336488695e-05
-1.63122002052964e-05
-1.58655055216504e-05
-3.16706688605196e-05
-1.94230471034893e-05
-2.88155430968139e-05
-2.17946449906692e-05
-2.80789214099047e-05
-4.66220870552289e-06
-1.69975902086425e-05
-3.13139453817434e-05
-1.68286148766637e-05
-1.4544879799136e-05
-1.56979920125597e-05
-1.90297313905586e-05
-2.00403907931498e-06
-3.27105996936623e-05
-1.58614254311667e-05
-6.78385528885572e-06
-6.55174415381527e-06
-3.00473429249918e-06
-1.95780731483952e-05
-2.54482693393807e-05
-1.86172999038511e-05
-4.18946503786023e-05
-1.51591870551642e-05
2.81397486137309e-06
-7.01006787703914e-06
-9.27582880419222e-06
-5.60730966263195e-06
-1.18095623555649e-05
-1.17997949647564e-05
-1.79354549319766e-05
-2.94354722330464e-05
-2.17472424202127e-05
-2.17806282018472e-05
4.61498201530256e-06
-2.26842555702432e-05
-2.4137116879744e-05
-1.72449323764404e-05
-3.08036715323339e-05
-3.43340547567878e-05
-3.34298847920865e-05
-4.4256739622325e-06
-4.40811751256002e-05
-2.08361599144229e-05
-2.00173328378773e-05
-3.52286807357305e-05
-3.44739860577821e-05
-1.08092924863902e-05
-1.942693713611e-05
-3.34270380829955e-05
-1.42661934350618e-05
-3.59860506408479e-05
-1.84292048302351e-05
-2.66883515732342e-05
-4.6317877158673e-05
-6.56871855831387e-06
-3.75396604803084e-05
-1.91771358379367e-05
-3.46831639259293e-06
-1.86980102333951e-05
-1.21843845560947e-05
-1.16359252465145e-05
-7.58079245814496e-06
-6.68431710983363e-06
-2.91551956541731e-05
-3.09352168149792e-05
-1.24682575460393e-05
-2.60289791048315e-05
-3.06209204209403e-05
-2.7178377026301e-05
-4.31577785867961e-06
-1.43182700630457e-05
-2.22837821976218e-05
-2.31819797346209e-05
-1.80208495656417e-05
-3.71506751199376e-05
-1.04648082090023e-05
-2.09044814377031e-05
-1.46960616182321e-05
-2.24016613322166e-05
-1.48590194076778e-05
-8.74384805759935e-06
-1.76602101112784e-05
-1.42140044995608e-05
-2.61407515711713e-05
-3.45997370710642e-05
4.01108865429998e-06
-1.93909771444446e-05
-2.43586623642023e-05
-1.11851996565642e-05
-3.85657676050063e-06
-1.23294075918564e-05
-2.25181405506046e-05
-1.42515361879552e-05
-5.28211848031168e-06
-2.57656048027457e-05
-1.47532274581545e-05
-1.34125293375331e-05
-2.35480691915025e-05
-2.6504176764984e-05
-2.97989565993331e-05
-1.44605953217057e-05
-8.20033469592439e-06
-6.64454625828717e-06
-2.13567868657925e-05
-1.18758957137025e-06
-3.29191615357094e-06
-4.09034770118497e-05
-2.3698908877725e-05
-2.20995721091298e-05
-2.18741705875342e-05
-2.39034918876198e-05
3.05131901254782e-06
-2.50289111362906e-05
-2.35545283950259e-05
-2.28779479696168e-05
-3.52646434980292e-06
-9.6040816502835e-06
-1.23426332281376e-06
-2.17185907948924e-05
-1.98847344400542e-05
-1.47249130785248e-05
-2.39160314985682e-05
-2.47647016368875e-05
-4.29597046226158e-06
-1.84640166405396e-05
-1.80553675230607e-05
-2.57564570216594e-05
-1.65269376064506e-05
-4.12729283116191e-05
-1.61552735473939e-05
-3.21919128900744e-05
-3.19840816815364e-05
-4.24901830302676e-05
-1.41291301987875e-05
-1.96886000484708e-05
-1.71747586428838e-05
-1.05525535214086e-05
-4.31010098692872e-06
-4.29080025476598e-06
-1.32112592126498e-05
-1.41637858508129e-05
-1.48610791949971e-05
7.2007435623042e-06
-2.70810886581445e-05
-2.36692591924064e-05
-2.27331707219205e-05
-6.38569109706523e-06
-1.73162144504057e-05
-1.75016235301638e-05
2.17566629799469e-06
-3.37504432867759e-05
-4.29537340479758e-05
1.73644885716619e-06
-2.21848120818081e-05
-2.5334264593653e-05
-2.71666161300392e-05
-1.048473650987e-05
-3.47323369155651e-05
-2.05159469767592e-05
-1.60669207727234e-05
-1.43973140348803e-05
-9.89898869106988e-06
-5.83163019174459e-06
-3.74879318490746e-05
-3.0113381608932e-06
-1.71677906375442e-05
-4.1687445970244e-06
-7.65425431022794e-06
-4.35814195573878e-05
-1.9018171844411e-05
-4.48047022247714e-05
-1.141418063142e-06
-6.29589020435178e-06
-1.22270585766547e-05
-4.02764523949595e-05
1.10731745247259e-05
-3.04921670070476e-05
-9.02410236934526e-06
-1.90455966774467e-05
-4.35734564691086e-06
-2.77469752422506e-05
-6.37630116004424e-06
-1.60057189538255e-05
-1.02088260655022e-05
-1.58904805276e-05
-2.63719611034698e-05
-4.72420076945811e-06
-1.37451886196308e-05
-4.01582195232191e-06
-1.43799580153536e-05
-1.17942974901868e-05
-7.80943354090749e-06
-2.54542053305425e-05
-1.57239614767122e-05
-8.26087016050949e-06
1.88513149941143e-06
-2.7690111500702e-05
-3.00566114933368e-05
-1.19099777452466e-05
-1.63805844798643e-05
-2.57797030273402e-05
-2.22292606748618e-05
-2.57245013974447e-05
-2.89602306167009e-05
-1.4455439418666e-05
-1.79836179467738e-05
-2.90378646174621e-05
-5.17173814168128e-05
-1.78677189979977e-05
-3.22767702631558e-06
-2.83981922749256e-05
-1.76916538381045e-05
-3.17567618420087e-05
-2.66088459633512e-05
-2.19240242223385e-05
-1.91938735029101e-05
-2.7526528820092e-06
-2.08422984018125e-05
-5.12475322608155e-06
-2.57054747094212e-05
-1.97863589100787e-05
-1.66181013495714e-05
-9.90242404807924e-06
-1.22627910732065e-05
-1.87974867150676e-05
-3.05157558019886e-05
-3.05705579118887e-05
-1.07544107502781e-06
-2.93789672616996e-05
-1.31439828567464e-05
-1.32637114086603e-05
-3.94884129742553e-05
-3.33552867861199e-05
-1.74325060255507e-05
-3.45191240597222e-05
-2.77207187004216e-05
-2.23310118785933e-05
4.82758611806471e-06
-8.02031880874334e-06
-1.67894600889421e-05
-1.64218828990534e-05
-1.58634112060078e-05
-3.06019605126669e-05
-1.73486774866297e-05
-2.16815385487539e-05
-4.03302380905924e-05
-8.96754917886468e-06
-2.2097725778333e-05
-5.73145147507936e-06
-1.56788915642487e-05
-3.88576668863371e-05
-3.57911691682055e-05
-2.47917275924891e-05
-2.73661818895572e-05
-3.35666833885211e-05
-2.74400326841638e-05
-3.83119031660332e-05
-3.71410773843938e-05
-1.71568129063052e-05
-1.03463891283851e-05
-1.01615840533421e-05
-1.84568318483216e-05
-1.46356014699594e-05
-6.50512855679313e-07
-1.14761736278632e-05
-2.12494006051263e-05
-5.88638597122576e-06
-1.17411280905378e-06
-2.01759755599072e-05
-1.87203600249035e-05
-2.70743967762316e-05
-1.53674235166226e-05
2.66259614491779e-06
-1.8130517700386e-05
-1.65388078395033e-05
-6.81984921211174e-06
-1.52485204928679e-05
-2.48606079586958e-05
-4.5713541470183e-06
-1.63755631005137e-05
-7.80474986204356e-08
-2.50432510509014e-06
-3.07691715345942e-05
-2.51475953796818e-05
-1.96607703741414e-05
-2.58118219494196e-05
-3.11976445098645e-05
-1.33591767159481e-05
-2.2401430509806e-05
-3.13565514417913e-05
-1.37209983767871e-05
-1.39766277534415e-05
-3.51861038506146e-05
-1.8337522645077e-05
-4.06269120122738e-08
-6.17916416037334e-06
3.77959125456293e-06
-1.39965873297266e-05
-8.50559293167307e-06
-4.68913738093639e-05
-4.24670593239566e-05
-1.15002362242805e-05
-2.93070585900228e-05
-9.58828041204697e-06
-3.76805867136252e-05
-5.45376473791697e-05
-2.64875655449476e-05
1.34840452317153e-05
-1.74267240725948e-05
-1.32749293543912e-06
-3.40640796053607e-05
-2.73029638164817e-05
5.85892754078694e-06
-1.60459862748601e-05
-2.07345749691372e-05
-3.53199026455047e-05
-1.66891494357444e-05
-1.33320076205696e-05
-1.62407302302198e-05
-8.92188182197633e-06
-1.29127759049199e-05
-2.74998324681617e-05
-9.52954969677553e-06
-1.47307456794361e-05
-7.1145851644818e-06
-1.37757252866675e-05
-4.23466757287161e-05
1.82769164056652e-06
1.66330487175154e-07
-2.64181808838417e-05
-3.12773371745748e-05
-1.48408855762414e-05
-2.15265839738505e-05
-1.96378614486271e-05
-1.01178960221014e-05
-1.32041191446612e-05
-1.60197759338086e-05
-1.85224506761631e-05
-1.78250964052419e-05
-3.87109662619375e-05
-3.09890941380664e-05
-2.08083785165953e-05
-2.56309494806506e-05
-1.0168656341714e-05
-1.0945215263771e-05
-9.66449096031474e-06
-1.81583514388834e-05
-2.30716229891289e-06
-2.63973814376966e-05
-1.78933739747434e-05
-2.1687003541045e-05
-3.30287095918978e-05
-9.00772849526899e-06
-2.167262637978e-05
3.5760123132893e-06
-1.18272747561539e-05
-1.80593597953299e-05
-3.08867357975457e-05
-3.76056712304686e-05
-1.320276752165e-05
-1.58452433067078e-05
-1.991273691328e-05
1.04787954958849e-05
-1.25306972171383e-05
-2.74121003159673e-05
-1.73672376808827e-05
-3.46067591512571e-05
-2.7872231380409e-05
-1.37625172765876e-05
-4.29307789633964e-05
-3.23160482651693e-06
-1.5176861234596e-05
7.20603394432112e-06
-3.08026766124669e-05
-2.68440728840224e-05
-1.86319539365751e-05
4.79048247494443e-07
-2.03062290443751e-05
-1.32845345843832e-05
-2.03466114786693e-05
-3.00302188380321e-05
-3.28526810055674e-05
-1.00891568255735e-05
-1.56660391746731e-05
-9.73705633719498e-06
-2.53132755929532e-05
-3.73074761822383e-06
-2.43401067450762e-05
-3.41409109186239e-05
-2.09342586275011e-05
-1.37300207421192e-05
-1.41133766145134e-05
-6.8101668061172e-06
2.51393502372618e-06
-2.88841287511417e-05
-3.03793704113512e-05
-1.1392370313032e-05
-1.10297403842194e-05
-1.79848950084195e-05
-1.58628096363831e-05
-1.69468608535979e-05
-1.52137892330367e-05
-2.10207088634907e-05
-1.015231046937e-05
2.00090263023563e-06
1.54242130358154e-05
-2.98096147835046e-06
-3.06234086499744e-05
-1.40670101978005e-05
-1.44528380213626e-05
-2.72540978053585e-05
-2.24456174374589e-05
-2.74848357356199e-05
-4.89826078510982e-05
-1.88953249433949e-05
-1.35127385873584e-05
-3.82556838887417e-05
2.11253893591039e-06
-3.28755292448425e-05
-2.07843034760096e-05
-2.25081400750585e-05
-1.68061526108709e-05
-5.36745339575148e-06
-1.90442823849211e-05
3.18852755859545e-06
-3.60841959500105e-05
-1.08943435130084e-05
-7.40124384017741e-07
-2.97008360110893e-05
-2.42100071564523e-05
-2.47430830971371e-05
-2.3574771737388e-05
-4.09087975648968e-06
-2.87507607710285e-05
-1.83354824563589e-05
-2.61602045284683e-05
-2.78053166819601e-05
-2.34945219505741e-05
-1.79530170236612e-05
-2.67266481706436e-05
-1.34211168453797e-05
-2.43799367232987e-05
-3.1343542342615e-05
-3.09376755937617e-05
-2.49569986243398e-05
-3.04692303836085e-06
-4.08081854638531e-05
-3.62677716864421e-05
-2.27032415448794e-05
-1.89072211848259e-05
5.86435813380846e-06
1.59998309862072e-05
-1.56372722015214e-05
-3.45506840876536e-05
-2.55652022992371e-06
-1.25150198915381e-05
-2.23130594233592e-05
-1.22070880408029e-05
-3.18465147288297e-05
-2.17808821014578e-05
1.04368191621987e-05
-3.18909349636183e-05
-2.60951162303192e-05
-1.78017412156675e-05
-1.70357048963894e-05
-3.10334196106402e-05
-1.94293832792879e-05
-1.01676732510564e-05
-2.04640928743443e-05
-9.05913624831382e-06
-1.69709395794422e-05
-3.17929210174594e-05
-2.83400794031125e-05
-6.73386165859916e-06
-2.67648256272961e-05
-1.2130359759931e-05
-1.44513765916146e-05
-1.33838333191427e-06
-2.51627864760236e-05
-1.3100290385843e-05
-2.29799154698348e-05
-9.13717632761123e-06
-1.62137728430258e-05
-4.69564617633238e-06
-5.78655470714784e-06
-1.01717454739339e-05
-4.71877221186419e-06
-2.52522689148553e-05
-2.94374191827473e-05
-2.02388998302929e-05
-7.07081615313991e-06
-3.59509941651279e-05
-2.93925023317185e-05
-3.74242261276038e-05
-1.78938926862295e-05
-3.5502314106055e-06
-1.55320350592491e-05
-4.84292668021356e-06
-3.44648404967478e-05
-9.32054377931503e-06
-1.46241937592865e-05
-4.604080006441e-06
-2.3878858913621e-05
-2.15186173098342e-05
-7.81017393498695e-06
-1.7193551053336e-05
-3.23413172601711e-05
-2.06603496442282e-05
-1.16715726693679e-06
-2.6505653851614e-05
-1.65630399837801e-05
-3.09135772014311e-05
-1.96915165197847e-05
-1.89757504214801e-05
-1.14763427599111e-05
-6.013881225138e-06
-1.63367266295201e-05
-1.70576898877217e-05
-1.81822199439347e-05
-2.13312689217734e-05
-1.63691509578088e-05
-7.44975227820989e-06
-3.77533131052152e-05
-3.92351443581255e-06
-2.4887145375423e-05
-2.78171305819478e-05
-1.26121743798966e-05
-1.92706640472313e-05
-1.37844611566902e-05
-5.32405120508614e-06
-6.23922092661899e-06
-1.94894372299734e-05
-1.76743184218693e-05
-4.43939772849879e-05
-3.32754463264597e-06
-8.13321241809666e-06
-2.64800733423158e-05
-2.86707248404508e-05
-1.43057272344664e-05
-2.8846561900598e-05
-3.49161242843562e-05
7.70378018283705e-06
-2.63872403937637e-05
-2.51307860342784e-05
-8.85903672683898e-06
-2.92646475841952e-05
-1.34688872796013e-05
-5.46401490901679e-06
-1.21596872161425e-05
-2.65065397396346e-05
-9.34377878066296e-06
-4.46009783986037e-05
-2.08099934359364e-05
-2.5813498941663e-05
-2.62412956776235e-05
-1.41829641410291e-05
-1.17934584961861e-05
-4.37590555406761e-06
-1.9201055236661e-05
-4.36801376992599e-06
-3.50943053241265e-05
-1.4857979880661e-05
-2.30967513874604e-05
-1.58389853087705e-05
-1.38254607951249e-05
-2.33248213069011e-05
-1.48591564944166e-05
-1.81486443738332e-05
-3.230467296501e-05
-1.06414957142044e-05
-6.59011428888336e-06
-3.05525254009385e-05
-2.10814359031075e-05
-1.12026376666757e-05
-3.13819378854487e-05
-9.71568903241715e-06
-4.18860666725591e-05
5.38562576844866e-06
-2.09600868946215e-05
-4.16774690984584e-05
-1.86749574785996e-05
-1.73852582903314e-05
-2.42766693907473e-05
-4.4663737234602e-06
-2.22512490410803e-05
-2.23154450720779e-05
-4.04436111779933e-05
-1.75437441495354e-05
-1.47694741863731e-05
-1.67156619805781e-05
-3.69987600054378e-05
-1.24347454305013e-05
-1.30358341902778e-05
-2.91203652381687e-05
-1.16492459670495e-05
-1.14317822811133e-06
-7.07196024052535e-07
-2.78928339490797e-05
-1.85907865453556e-05
-1.37307270233866e-05
-2.48958453717745e-06
-1.4782947317309e-05
-1.17510507287977e-05
-2.40117477024217e-05
-3.67927531376361e-05
-5.272047198081e-05
-1.62817735499028e-05
-7.28969678086384e-06
-1.76203174199281e-05
-8.8702338162637e-06
-1.82045042267294e-05
-1.93520814598888e-06
-1.90357427432619e-05
-1.41402417962551e-05
-1.0030004132596e-05
-1.38067725731638e-05
-2.2320369988187e-05
-1.50962783247158e-05
-3.87378403049078e-05
-2.59923063406592e-05
-4.53202601398231e-06
-2.08280712634332e-05
-1.78134164595998e-05
-4.43912076335687e-05
-3.0161527097259e-05
-1.78724714313315e-05
-4.01428865787006e-05
1.4316969719388e-06
-1.22997212361818e-06
-1.9669286534621e-05
-5.02725636339418e-06
-2.0288092867683e-05
-2.07961548766086e-05
-7.30386967893666e-06
-8.36642393671346e-06
-1.24874887329536e-05
-2.00174876155998e-05
-1.93530045362969e-05
-3.47332378749955e-05
-6.89586242250621e-06
-3.29788415030037e-05
-2.11080460084262e-05
-1.96887681796782e-05
-1.50757641880232e-05
-4.08943408068438e-05
-9.65462803953728e-06
-1.03351781609632e-05
-8.69400510195136e-06
-2.37770909196385e-05
-2.54739528917093e-05
6.60166801643975e-06
-2.06806264961925e-05
-1.29036412110721e-05
-2.69931738337613e-05
-1.08694440278564e-05
-7.79562904587261e-06
-2.20798490838035e-06
-1.73198339561611e-05
-2.21942173934939e-05
-2.20509091681803e-05
-5.18586677029963e-06
-1.14735067838188e-06
-2.5356524445955e-05
-2.52355869242202e-05
-1.41771969904146e-05
-2.76952248146327e-05
-4.75936914168608e-05
-2.41289828449014e-05
-2.08488675038441e-05
-2.02912950824624e-05
-8.27628847848515e-06
-1.73396844935394e-05
-2.18083169432963e-05
-1.4007165843974e-05
-1.22036787910878e-05
-1.51187195706979e-05
-1.15061220492989e-05
-1.96564501315388e-05
-1.79442346202442e-05
-1.62179318093958e-05
-1.65363334983479e-05
-1.84261326581139e-05
-8.46492107728521e-06
-2.07248085334377e-05
-6.57296606064708e-06
-3.00996313439259e-05
-1.84473513659113e-05
-1.82100684153877e-05
-1.60080986068511e-05
-3.46133043438668e-05
-2.69898624115486e-05
9.88455233403175e-06
-2.72159968496512e-05
-2.78622497020877e-05
-9.54967251881279e-06
-2.54851610350108e-05
-2.25082245454527e-05
-2.9083472683553e-05
-1.75121355549213e-05
-1.64759320444955e-05
-1.63712673323775e-05
-2.34949797392738e-05
-1.11352754673371e-05
-1.42384456825536e-05
-2.03842438624766e-05
-8.74530609416353e-06
-1.25199082617003e-05
1.2545358951356e-06
-1.02724263452454e-05
-1.10742740638742e-05
-3.43764193950326e-05
-3.43411482951224e-05
-3.19569591912301e-05
-6.06919356797047e-06
-2.3161131452114e-05
-3.75723186031056e-05
-1.18300748497297e-06
-1.84013048141503e-05
-4.2184376851453e-05
-2.78303743696122e-05
-1.30780210089172e-05
-9.30066359480335e-06
-1.82529030651262e-05
-6.35484166329429e-06
-1.78115036140441e-05
-1.95362356661328e-05
-1.72015771969037e-05
-1.46637508947579e-05
-2.13554561927263e-05
-1.24077138826895e-05
-1.61847848228893e-05
-1.86516740643713e-05
-2.29950618512043e-05
-2.14850108432459e-05
-5.11111493199335e-06
-1.47154814581551e-05
-1.45983260385155e-05
-1.74001536669218e-06
-2.16426346092611e-05
-2.56505529159976e-05
-3.56524528706079e-05
-1.6656278645294e-05
-3.86031394765151e-05
-2.86947356007577e-05
-2.8022010738061e-05
-4.27236633746255e-05
-3.56849310587412e-05
-2.81817340437731e-05
-2.03665443619327e-05
-2.33687982485826e-05
-3.62941093324753e-05
-1.03737365599648e-06
-7.90290888145405e-06
-8.82798020577018e-06
-5.01402521509902e-05
1.02728819742203e-05
-2.17223115553682e-05
-2.22618314359379e-05
-2.30600031030837e-05
-3.6359708895603e-05
-6.66504252505136e-06
-2.74574505073521e-06
-1.70818171375102e-05
-2.44493652744507e-05
-2.9488653941686e-05
-1.17454679447742e-05
-3.37436854101507e-05
-5.47846232049881e-05
-1.89196714031643e-05
-2.28217404396393e-05
-2.51743494581017e-05
-1.8255111647322e-05
1.16855654977352e-06
-1.72189933558885e-05
-2.33031344112565e-05
-4.7703657246247e-05
-7.50710521374347e-06
-1.59404180355898e-05
-1.18815178701556e-05
-2.16935512529905e-05
-3.79410785856213e-06
-2.50113697722828e-05
-2.43261906058676e-05
-1.77035681773555e-05
-1.67461934148439e-05
-2.2381570052852e-05
-1.65216831870157e-05
-2.2334730178464e-05
-2.29250302272359e-05
-2.28566806685127e-05
-1.87314061266295e-05
-1.13955687071243e-05
-7.72990226285719e-06
-2.6093415413255e-06
-2.22095903414477e-05
-2.14804787678224e-05
-2.34659851705694e-05
-1.82129807094026e-05
-1.124832924054e-06
-4.59583632780898e-06
-1.60690325312675e-05
-1.51274905987225e-05
-5.74963112431071e-06
-8.21653043267056e-06
-1.93844660430223e-05
-3.79623106823973e-05
-1.73194741797524e-05
-2.05751146582767e-05
-9.53266470122963e-06
-2.43899237794312e-05
-1.59601980265541e-05
-2.60459122516382e-06
-1.72393394457536e-05
-3.36844865324179e-05
-1.70693662536755e-05
-3.28126959060135e-05
-2.71454937810721e-05
-2.2393267869781e-05
-3.3607944718087e-05
-3.33879088518914e-05
5.41350145462178e-06
-1.54459364643832e-05
-2.9487886549308e-05
-2.89189379562571e-05
-7.11509165167748e-06
-1.04264504532141e-05
-8.14228430021528e-06
-1.09936778122295e-05
-3.47872016221865e-05
-2.22886729999383e-05
-2.50972657811863e-05
-1.84587725697773e-05
-1.20091876138231e-05
-1.70007637278098e-05
-3.08249312816567e-05
-1.136074971517e-05
-1.26835375941787e-07
-3.86769916926e-05
-3.34408199522545e-05
-2.20397400587514e-05
-1.62234132910705e-05
-2.31735711970601e-05
-2.73250668465284e-05
-9.7752574297499e-06
-1.56946569269467e-05
-4.03777025254759e-05
-3.28234094799939e-05
-4.33447270801263e-05
-3.49998102266049e-05
-1.36900452763074e-05
-1.7600366368028e-05
-1.32053948164615e-05
-1.52766692676647e-05
6.33197225404335e-06
-8.64355173580458e-06
-2.73733983786825e-05
-1.79375786484027e-05
-4.96293634562294e-05
-2.31642967033943e-05
-3.01207047084084e-05
-2.02837729912404e-05
-1.27159194302836e-05
-2.82240484660359e-05
-2.77321877351188e-05
-7.10049156543672e-06
-3.1859074364353e-05
-2.26033772376855e-05
-2.89486743478244e-06
-2.38309738050467e-05
-2.53925960703957e-05
-1.89989058601088e-05
-1.50087161120736e-05
-1.53034447128703e-05
-1.13004959544796e-05
4.05082165631363e-06
1.4678697184956e-06
-1.12913739214013e-05
-2.20432945653721e-05
-3.2306202051891e-05
-2.29848465458175e-05
-2.71692000173073e-05
-1.95476008765962e-05
-1.37960133219267e-05
-9.02312107804146e-06
-2.74476619344004e-05
-1.98516149291545e-05
-1.7906105544808e-05
-3.30910178622704e-05
-3.21468748712789e-05
-2.06211206822248e-05
-8.07979501287692e-06
-8.60517561815808e-06
-3.0394576439715e-05
-1.5875970125387e-05
-1.86727624481488e-05
-2.28372596856703e-05
-1.0953193790078e-05
-9.44190705525177e-06
-2.95244906413189e-05
-7.7948186693765e-06
-1.14946983386703e-05
7.04591830926181e-07
-2.35794103180863e-05
-2.43187990911756e-05
-2.57038325415348e-05
-1.00551071590955e-05
-4.96821268032773e-06
-1.00148513794196e-06
-2.99746227901449e-05
-1.58566145674346e-05
-1.92937253254086e-05
-9.36885029213349e-06
-2.03161901883941e-05
-1.28639210806835e-05
-1.52593204416608e-05
-9.36813326052538e-06
-5.13573819350328e-06
-2.50940829678057e-05
-8.89700585206449e-06
-7.12712858410465e-06
-4.43061211818672e-06
-1.27336617680451e-05
-5.58909188774341e-06
-4.11356759797615e-05
-7.62314398942996e-06
1.05480530100929e-05
-9.63183024377246e-06
-2.14504339954672e-05
-1.48412706037457e-05
-1.92689443247719e-05
-4.37775084900921e-05
-1.51710591120086e-05
-3.77672605935375e-05
-1.34652931553772e-05
-1.39066333530138e-05
-4.01841476619229e-05
-3.79553418053021e-05
-1.47533577817494e-05
-4.6706432701159e-06
-5.982686520663e-06
-3.05938908677779e-05
-1.75163427713367e-05
-1.38470866872441e-05
-1.27540096308982e-05
-3.45159040262776e-05
-3.72782038752048e-05
-1.7054207938408e-05
-1.8097480612041e-05
-4.11073666506471e-06
7.81279472576986e-06
-2.2788422844478e-05
-3.0949699424325e-05
-3.34007856597608e-05
-1.97353413451139e-05
-2.33643888445546e-06
-4.02157360859479e-06
-1.10713689966226e-05
-3.18079115598348e-05
-2.31611188963323e-05
-2.87452003735191e-05
-2.43424209046825e-05
-2.24656717872093e-05
-1.05615632733913e-05
-4.81186707983364e-06
-1.95699764294115e-05
-8.16266961640208e-06
-6.15978466314903e-06
-1.93673530092713e-05
-3.05586771821973e-05
-1.73609759263829e-05
-1.2952353001965e-05
-1.20065569797972e-05
-3.63452956503371e-05
-2.9985957115005e-05
-7.55508767793601e-06
-2.38880693349012e-05
-1.50202990032826e-05
-1.0066462460373e-05
-1.17749136179544e-05
-2.36645015608293e-05
-1.45375235643242e-05
-2.37358436567306e-05
-2.03633255605685e-05
-8.8320105137529e-06
-3.22060963998668e-06
-1.55065431134078e-05
-2.69311782880599e-05
-3.8216686914383e-05
-1.38094031199131e-05
-2.94082171143926e-05
-2.75058617274311e-05
-3.38936035571553e-05
-1.92570120575068e-05
-2.91832997841478e-05
-3.65586687841955e-05
5.45954404276699e-06
-1.1176444350027e-05
6.83562302283343e-06
-3.30747487388037e-06
-7.85049144893707e-06
-2.30419455358949e-05
-2.82783792969072e-05
-1.74998860337502e-05
-5.10298182873033e-06
-2.04416023376366e-05
-7.6543679576207e-06
-5.85311438435715e-06
-4.98869664839484e-05
-1.47053153658791e-05
-3.85743638104395e-05
-4.32486499133769e-06
-2.78688692719603e-05
-2.08462931550843e-05
-6.13866938497689e-06
-2.83876799622441e-05
-1.75255385622732e-05
-2.80610257964412e-05
-1.69814216328327e-05
-2.4046548884302e-05
-3.79668102663146e-05
-3.54803741317903e-05
-2.08700357294505e-05
-7.04519592667586e-06
-1.40718833637953e-05
-2.6673543724006e-05
-7.98618488853683e-06
-1.69626817569666e-05
-7.76400754485812e-06
-1.57985595902161e-05
-3.73089194718008e-05
-4.12885678770918e-06
-2.26546053911181e-05
-1.06345968544847e-05
-1.02346804920999e-05
3.50771569022466e-07
-2.72242609359826e-05
-8.83611581385422e-06
-1.67459737423476e-05
-2.53095927344183e-05
-2.45895073444776e-05
-2.14178380496876e-05
-1.59589944401216e-05
-6.8175597096763e-06
-2.93587809468308e-05
-2.08686623620095e-05
-2.75255205747781e-05
-2.2929478016846e-05
-2.99247349121974e-05
-1.50923901092651e-05
-2.87517227573525e-05
-1.67666971632243e-05
-2.29240189715018e-05
-5.75786579068649e-06
-1.74199563081744e-05
-1.88926153171971e-05
-1.89710614158404e-05
-1.75160487164086e-05
-1.64205087555471e-05
-3.66091961099784e-05
-1.05646256603749e-05
-2.4003119501305e-06
-1.59652944755718e-05
-3.2283002061313e-05
-2.94545528292606e-05
-3.53895417768056e-05
-5.93161924619223e-06
-1.93352260722077e-06
-2.86809497538075e-05
-2.21628570517637e-05
-1.94781229657063e-05
-2.94997735407449e-05
-3.78865534831347e-05
-2.394785938936e-05
-2.62469209693544e-05
-1.35534339635871e-05
-1.11401727116549e-05
-1.67624706723599e-05
-2.65942983549512e-05
-3.96339508127416e-05
-3.62985330242105e-05
-4.18505116810919e-05
-2.97086028186308e-05
-1.73930592478048e-05
-1.04389272705005e-05
-2.57397213320321e-05
-2.31346086479813e-05
-1.27537589020856e-05
-2.78555895770913e-05
-2.22025317353714e-05
-1.26987357617398e-05
-2.45082805787721e-06
-1.61613891865814e-05
-3.29271946853845e-05
-1.01557234699962e-05
-1.60429116741249e-05
-2.4944179453584e-05
-1.10951071029499e-05
-2.07710104320084e-05
-2.0106857524022e-05
-1.82262973139406e-05
-3.4850505512451e-05
-1.15780028801396e-05
-1.51131519868336e-05
-1.04704967811289e-05
-1.82898560675918e-05
-2.299095824138e-05
-3.59016372415135e-05
-1.48546524107343e-05
-2.56650046537932e-05
-2.12658892092597e-05
-6.8170576318722e-06
-2.71745451907642e-05
-3.43542529022882e-05
-2.27644077873647e-05
-3.0930113949424e-05
-9.41305361883289e-06
-5.30915582462016e-06
-3.12686554645777e-05
-2.32732078684321e-05
-1.89839810550586e-05
-1.82961257631515e-05
-8.40585646041258e-06
-1.27079314034539e-05
-1.75792184982972e-05
-2.86897791826435e-05
-3.78578476262303e-05
-3.12504673202741e-05
-2.23671661647497e-05
-2.36909111145399e-05
-2.41993532322815e-05
-7.89901960841114e-06
-5.41625936147855e-06
-2.26311542881966e-05
-2.78488881866021e-05
-1.30169698144678e-05
-5.18470455616887e-06
-7.91025140267531e-06
-2.52140922839976e-05
-2.82035943224445e-05
-2.37305801651131e-05
-3.56713717985192e-06
-1.11633790599455e-05
-1.72206461629023e-05
-8.96596501846426e-06
-2.32626513061606e-05
-2.76455330020562e-05
-1.2066900873256e-05
4.52775482409502e-06
-2.1283731840717e-05
-1.90887123657954e-05
-2.64001253079803e-05
5.62239849789344e-07
-2.37668858898997e-05
-9.92703522816077e-06
-2.03906016776242e-05
-2.47984762013889e-05
-3.68672536566388e-05
-3.9477900285659e-05
-4.40277850036196e-05
-1.0007010458235e-05
-1.44630103016195e-05
-2.71105892795755e-05
-1.62494655622278e-05
-2.72146867390012e-05
-1.85258840985316e-05
6.93947475448653e-06
-1.81546564114095e-06
-3.20185964643402e-05
-1.83149106431238e-05
-2.693033259162e-05
-3.17689912019013e-05
-2.66803710062454e-05
-1.58160640343789e-05
-2.12508759727975e-05
-5.48332682799876e-06
-1.35644983496286e-05
-1.04015604341842e-05
-2.61845641621834e-05
-1.87572657820458e-05
-1.80521372488202e-05
-2.34436540251662e-05
-8.36207780823629e-06
-9.55133539889277e-06
-1.88381445725959e-05
-3.29632189205896e-06
-2.18940982542596e-05
-5.53779314739011e-06
-3.51230489114413e-05
1.99697131820256e-06
-5.40215095676654e-06
-2.85598170910507e-05
-1.73040550856316e-05
-2.84335708260245e-05
-1.15146437426559e-05
-2.62210981611373e-05
-2.8768372697878e-05
-8.66480590413271e-06
-1.21959043603955e-05
-8.41544537669838e-06
-2.27757968495367e-05
-2.85858121230458e-05
-1.25060890909853e-05
-1.42391638170132e-05
-3.35403740220522e-05
-3.39601907407599e-05
1.01538977725022e-05
-2.16089108114849e-05
-2.81322107144212e-05
-3.18285038254542e-05
-2.14094065526663e-05
-1.66889494515297e-05
-1.7290607001014e-05
-2.29276910132567e-05
-2.41044625658117e-05
-7.69442380102969e-06
-2.74743216576572e-05
-3.87247359762758e-05
6.62091373466446e-07
-3.54501322247081e-05
-2.57381158752111e-05
-4.20156857526444e-05
-1.07997904007683e-05
-5.42476235249702e-06
-7.98396294600808e-06
-9.87093233940075e-06
-4.42779483857704e-06
-8.36437997824769e-06
-4.28130113597484e-05
-2.48830548087035e-05
-1.66100696792736e-05
-1.63325218690499e-06
-1.14548470107941e-05
-9.98447676133236e-06
-2.31675729238149e-05
-2.98445096946773e-05
-1.74446720000721e-05
-3.17144393348377e-06
-3.26016349431374e-05
-2.65061426089516e-06
-7.1105870563869e-06
-5.03392522541806e-05
-8.15122661870361e-06
-2.43352641155521e-05
-8.47390237743754e-06
-1.68409191654505e-05
5.56457004573209e-06
-1.77967344219128e-05
-2.33578176661787e-05
-2.42601565828068e-05
-2.91543469623942e-05
-4.57155267006192e-05
-2.31997409502077e-05
-2.67345232113425e-05
-3.19674458310112e-05
-2.10133003159444e-05
-2.14508756823982e-05
-3.043716848995e-05
-2.31904366808071e-05
-1.74630867698158e-06
2.17060337248774e-06
-2.19003265396894e-05
-6.58707242671335e-06
-1.18512924009293e-05
-2.34982350915546e-05
-1.01743028981474e-05
-1.25098283844108e-05
-4.0824682913817e-07
-2.24709844575151e-05
-2.14493584925592e-05
-2.60903719091839e-05
-1.78420684431156e-05
7.98663559214584e-06
-4.59225493323045e-05
-2.01637805958952e-05
-2.47460925178565e-05
-1.92229063303147e-05
-1.9288594193032e-05
-2.93474023236545e-05
-1.39649333593776e-05
-3.31179339462068e-05
-3.20247676793507e-05
-2.34723060931057e-05
1.19239186670548e-06
-2.24809583078376e-05
-1.38448012911957e-05
-1.77481204706113e-06
-3.01556678577677e-05
-1.39681790842618e-05
-2.75756419334826e-05
-2.74141029526386e-05
-5.23649884212298e-06
-3.25297280788145e-05
-2.50294535840311e-05
-3.03383330818235e-05
-2.06169070380364e-05
-9.11346452844418e-06
-1.27839585561849e-05
-1.28941192203916e-05
-1.51901437966779e-05
5.35488090350635e-07
-1.94585733292983e-05
-2.02990679702502e-05
-3.80486971814506e-05
-2.36847002430341e-05
-2.32965719637527e-05
-1.50202505680243e-05
-1.18625924035805e-05
-1.73909969668043e-05
2.79022773046427e-06
-3.85143390743038e-05
-2.81276162291692e-05
-1.61933105496578e-05
-1.4735074200796e-05
-2.88651541904378e-05
-2.88521029999033e-05
-1.31085237795231e-05
-5.04783843966481e-05
-1.79913719879092e-05
-1.55870883049419e-05
-2.44611597568106e-05
-1.6865252241873e-05
-2.41619825465722e-05
-5.70715502836175e-06
-1.15850452768929e-05
-1.1628485510997e-05
1.57905822152496e-05
-6.65049516150143e-06
-1.63137324066395e-05
-1.83215560998282e-05
-1.20587952761124e-05
-5.91352266246507e-06
-4.16028211852668e-05
-2.84990811742632e-05
-3.76926746715385e-05
-2.32253910842353e-05
-6.91436719720583e-06
-2.58013989373282e-05
-3.05183397538074e-05
2.45447763033748e-06
-1.21431285944448e-05
-1.5219962373484e-05
-3.09066584225654e-05
-1.55722583144345e-05
-2.4879143599185e-05
-1.3515205625172e-05
-2.09157645837976e-05
-7.18015002879115e-06
-2.6863079381446e-05
-2.50248023750674e-05
-3.0235124406182e-05
-1.46242586705929e-05
-8.93961777541691e-06
-2.35658273223224e-05
-2.94771519908097e-05
-2.14285287409314e-05
-2.1311214932808e-05
-2.86654367739598e-05
-8.49565559021656e-06
-9.10865833045225e-06
8.02881170295082e-06
-3.00096638472959e-05
-1.19948370287201e-05
-2.03285701544977e-05
-2.76645648618781e-05
-1.23991470890703e-05
-1.84346802661242e-05
-6.72762318906434e-06
-2.88445327054442e-05
-2.4154676485221e-05
-1.93963835915151e-05
-2.43538950108737e-05
-2.86934293264684e-05
-1.58223395383942e-05
-7.98004493455123e-06
-2.71365559344705e-05
-1.54399685791372e-05
-5.5345306894115e-06
-1.25618464078141e-05
-2.64048744472062e-05
-9.6485537939663e-06
-3.96603673837634e-05
-3.15922370613934e-06
-2.63258110594762e-05
-2.50214560015974e-06
-3.44288384441539e-05
-4.01534865859512e-05
-1.9604036140399e-06
-1.95301639779945e-05
-2.14125327177997e-05
-6.84007236202726e-06
-2.62131016822896e-05
-1.75387629518725e-05
-1.48437718160003e-05
-3.51265859004496e-05
-1.90942870253235e-05
-3.95924606356052e-05
-1.78383892557432e-05
-1.51152262814329e-05
-1.05394179589864e-05
-3.62985682574776e-05
-7.86373216524393e-06
-1.69529460506815e-05
8.34683034498106e-06
-2.31824838019551e-05
-2.42510356219874e-05
-2.82374616977793e-05
-3.41588730266718e-05
-2.69708187902293e-06
-2.77009362039527e-05
-2.90360738730301e-05
-5.16034859277947e-05
-7.70134172255839e-06
-6.17292276235841e-06
-4.83799113711639e-06
-2.29257895074525e-05
-2.02741391415602e-05
-1.78859654744998e-05
-9.11591207280691e-06
-9.9503453261163e-06
-2.63296331259108e-05
-2.24776038922676e-05
-1.90012168123191e-05
-1.67709359602278e-05
-2.41711449622775e-05
-4.95685226920134e-05
1.77740770306865e-06
1.93696648666451e-06
-4.49841721564826e-05
-2.26679955868504e-05
-3.91867082530828e-05
-3.09487031010652e-05
-1.58694456793939e-06
-1.37246316658378e-05
-2.25011991716082e-05
-3.304467828011e-05
-2.17466329721767e-05
-2.64617875713708e-06
-1.54445955749987e-05
5.67296711095377e-06
-1.12109440946371e-05
-7.25129013966312e-06
3.10082249022736e-07
-9.36560955124364e-06
-1.20247794121996e-05
-1.18972315482647e-05
-2.64215286570028e-05
-2.51887060731418e-05
-4.13136140011018e-05
-2.28574871770602e-06
-2.42161216689415e-05
-1.20358186325509e-05
-9.11030531045321e-06
-3.8227701498834e-05
-4.06529870088681e-06
-1.38992421111226e-05
-3.41535511407141e-05
-4.55589579547758e-06
-1.74045401545752e-05
1.78160703426885e-06
5.09551627239536e-07
8.09568099869244e-06
-4.88693358212171e-05
-1.09776891205832e-05
-1.22253650729254e-05
-2.27798363357219e-05
-2.11997467429099e-05
-2.64585247628156e-05
-2.03794341515522e-05
-2.0898849010125e-05
-1.3044585664395e-05
-2.5308488183226e-05
-1.76991558912009e-05
-1.71574946943453e-05
-1.1876684312295e-05
-1.68551235104503e-05
-1.94662527418802e-05
-2.25764466714484e-05
-2.21847608124226e-05
-3.75069975320635e-05
-2.046575618052e-05
-3.75249134345521e-05
-1.77741678676833e-06
-2.26400974710897e-05
-9.39696269804154e-06
-2.18590034496799e-05
-2.8162807586287e-05
-2.89140635271152e-05
-2.5852294580182e-05
-1.81355099979848e-06
-2.18857919171974e-05
-1.88948400975532e-05
-2.71819627929549e-05
-3.66939985808997e-06
5.51321435666459e-06
-1.82456491851674e-05
-1.5577482204493e-05
-1.93986177109395e-05
-8.36258267439008e-06
-9.74584932552247e-06
2.7135818897941e-06
-2.45809780079266e-05
-1.47666864534933e-05
-2.01432638279585e-05
-4.38720515772944e-06
-6.70814898550327e-06
-1.23377331384631e-05
-2.71896844574596e-05
-3.51423200042948e-05
-2.00656643136546e-05
-1.34953955697603e-05
2.26168533076645e-06
-3.71515427863339e-05
-9.26645475799856e-06
-1.46745541252098e-05
-2.11760094701318e-05
-2.74732885025824e-05
-1.14313489247179e-05
7.02383185872126e-07
-2.30102921175973e-05
1.85878216260857e-06
-2.4988706425136e-05
-1.38005493270433e-05
-2.34631801246705e-05
-2.90873029529114e-05
-9.49522828640613e-06
-2.79777584929696e-06
-1.76018834723854e-05
-1.67151901247573e-05
-2.38248510787984e-05
-3.19043312227933e-05
6.04300426119637e-07
-4.40942116880699e-06
-1.66075478759024e-05
-1.83123795042995e-05
2.85971196503368e-06
-1.77675483045955e-05
-2.97248022280227e-05
-2.08018085026599e-05
-8.09646478834343e-06
-1.00713063373938e-05
-1.46983879862312e-05
-9.92318760385456e-06
-3.62348093556724e-05
-8.5614044139669e-06
-1.7315492323005e-05
-3.14764438858208e-05
-2.51228200223662e-06
-3.21300978568897e-05
-9.23421101233377e-06
-1.34792395950883e-05
-2.4747523441682e-05
-2.8166455078498e-05
-4.75041998221811e-06
-9.74413323265108e-06
-1.84788418723316e-05
-7.63240583573728e-06
-2.53910584073477e-05
-1.70753315588868e-05
-2.21917287036519e-05
-5.9299288097021e-06
-4.2938797117191e-05
-2.88555073612935e-05
-1.49902970653934e-05
-1.85348919354732e-05
-2.50952804508799e-05
-3.56356345131757e-05
-1.60998651519113e-05
-9.00597368798065e-06
-1.04493705857161e-05
-1.47742088855952e-05
-1.38823229267857e-05
-4.20545005646258e-05
-1.02353960288868e-05
-1.44310778353071e-05
-3.3538391075777e-05
-1.62271663258827e-05
-4.98615665859455e-06
1.06270690806084e-06
-7.85646803747654e-06
-2.45396419948162e-05
-1.98601353206256e-05
-2.66610232171386e-05
-5.4935289062751e-06
-1.47540523796549e-05
-2.21620738703739e-05
-2.48581334331639e-05
-1.39784582868399e-05
-2.06932383741745e-05
-3.70676493283791e-05
-1.48563269993061e-05
-2.15269449407817e-05
-4.59105180437511e-06
-3.8024931340375e-05
-1.53547754697199e-05
-2.66556748892333e-05
-1.295391615116e-05
-2.06549588427176e-05
-9.39738802606255e-06
-1.16839715087268e-05
-9.88768771000436e-06
-2.05758164883682e-05
-1.79886503714333e-05
-2.30769209614673e-05
-9.89685831641557e-06
-2.73037711597798e-05
-2.18538882788405e-05
-1.27200065654463e-05
-3.57178843598956e-05
-2.53025362363692e-05
-1.38364416557475e-05
-8.23954156835649e-06
-3.85374134817632e-05
-2.04108792511353e-05
1.22641343455789e-05
-1.48428337212389e-05
-2.99576769256744e-05
-2.05479841988779e-05
-1.18208415581539e-05
-3.00659965121764e-05
-2.22408539176947e-05
1.56965955402863e-05
-2.89069136457702e-05
-3.42987485729459e-05
-2.27446863548564e-05
-8.44763123654166e-06
-3.46321051169171e-05
-3.55691211238019e-05
-3.17692121159488e-05
-2.23281798978254e-05
-2.71910585616278e-05
-8.71455007363673e-06
-3.07364299231649e-05
-2.58483119109624e-06
-3.56058034128879e-05
-2.49729961217947e-05
-1.65858057476667e-05
-4.18392956977427e-05
-1.26499177382916e-05
-3.39474504151142e-05
-1.24593018074054e-05
-1.95041215784472e-05
-4.30109892867725e-05
-1.36447321967784e-05
1.28861899826945e-05
-9.09938814286962e-06
-2.69682205847839e-05
-1.91697704571913e-05
3.87592101250723e-06
-2.4464039202038e-05
-2.31363330663817e-05
-1.21980695388647e-05
-2.24965772909996e-05
-3.31477373517192e-05
-1.80971966613733e-06
-2.39680480217096e-05
-2.23945460039259e-06
-1.63793446475694e-05
-3.85964597607044e-05
-1.01533003598701e-05
-3.0043972678563e-05
-2.45636097864844e-05
-2.31707468467211e-05
-2.62533471323514e-05
-1.73301824285895e-05
-3.45727240338108e-05
-1.12278493725723e-05
-3.38655874346787e-05
-3.54194494579751e-05
-2.39714720599754e-05
-2.12719710158545e-06
-3.89195951365104e-05
-3.29719095340162e-06
-2.91452241780039e-05
-1.37833242172826e-05
-1.00729594483198e-05
-9.82044486482557e-06
-1.63787556996915e-05
-2.43204656582881e-05
-3.91898155197808e-05
-2.57886494630685e-05
-4.54628678343084e-05
-2.28527413495667e-05
-1.36101387440181e-05
-1.50524610164392e-05
-2.87768901378229e-05
-3.89144183172624e-05
-2.62716090755394e-05
-1.55548670210384e-05
-3.30745320023775e-05
2.34389705703971e-06
-8.68177363310757e-06
-1.83140103391342e-05
-7.04678694545341e-06
-2.12481292123575e-05
-2.03273654506261e-05
-2.15553609392288e-05
-2.89853536106344e-05
-2.21153142640397e-05
-8.13020633181884e-06
-1.65019307596445e-05
-3.76648672247567e-05
-2.84839142192787e-05
-3.42322829883232e-05
-1.35704912069891e-05
-2.9800768061316e-05
-4.14438948790251e-05
-6.19509099002991e-07
-4.26774239994333e-05
-1.65732259383473e-05
-3.15871129870811e-05
-1.40687522647936e-05
-2.44018421209103e-05
-2.1109579527146e-05
-2.68228976677552e-05
-1.49280752823292e-05
-6.63901316337143e-06
-1.60592707557398e-05
-4.977875264362e-06
-3.63565420392211e-05
-2.48574042360526e-05
-2.6563786715586e-05
-4.53656265076613e-05
-9.83977172924032e-06
-2.78839257014369e-05
-1.91227201768905e-05
-1.2218601996895e-05
-1.65870955664347e-05
-2.43143332652714e-05
-3.09073930508855e-05
-1.63781730917822e-05
-1.05072807000369e-05
-1.98206441933819e-05
-1.92820892492694e-05
-1.22152068219076e-05
-2.96649188056099e-05
-1.15140508385889e-05
-2.11891715762944e-05
-1.12031717851717e-05
-1.24242657959421e-05
-1.51188473223127e-05
-7.11286374378103e-06
-2.12754238567026e-05
-2.16482018774183e-05
-2.16810984905344e-05
-1.2900167105615e-05
-1.56380848345152e-05
-1.36989394517727e-05
-3.57716301637365e-05
-2.43713330910233e-05
-9.80846950395691e-06
-4.56922067989967e-06
-2.18022286163393e-05
-3.8898803725334e-05
-2.04969388900685e-05
-1.35624953640593e-05
-1.99542229514355e-05
-2.65190804731023e-05
-1.79340495341336e-05
-1.23901564919737e-05
-1.09597202392952e-05
-2.35070483609484e-05
-1.77444550192821e-05
-5.25467534934457e-06
-2.17170351166065e-05
-2.84408227332316e-05
-2.06815671413878e-05
-1.51764733567951e-05
-2.17969186184767e-05
-3.23647532398103e-05
-1.71223071304141e-05
-9.66729884621e-06
-1.4100835773808e-05
6.8621117617202e-06
-1.94154404610044e-05
-3.28817768061785e-05
-1.63999248530231e-05
-3.63337776760244e-05
-2.52247250185757e-05
-3.85110201464428e-05
-3.39671595901835e-05
-2.32273224288665e-05
-2.65231133723091e-05
-1.43680450675631e-05
-2.12334118773898e-05
-1.32073976998245e-05
-1.4612940026407e-05
-2.06754656310627e-05
-3.50721232740805e-05
-1.95956130300414e-05
-1.72973983615654e-05
-1.6303354700725e-05
-1.27857310589711e-05
-1.08435404504606e-05
1.25373660343437e-06
-6.89796333357619e-06
-6.9208369944412e-06
-4.70808686939284e-05
-2.92718983405093e-05
-9.63337240467983e-06
-1.01077307717253e-05
7.43632051486108e-07
1.97261925314851e-06
-1.30799550068326e-05
-2.04549665523858e-05
-3.75193565176789e-05
-2.24313398257878e-05
-9.88064929466099e-06
-1.96363133097081e-05
3.52415901700839e-06
-3.58476860262265e-05
-1.69343045718692e-05
-2.51283101116784e-05
4.0404534736351e-06
-2.6509273634629e-05
-1.19152150157942e-05
-4.1861198944872e-05
-2.74782038721679e-05
-2.68321339257915e-05
-1.81023115930078e-05
-3.19297401737407e-05
-2.55993703978828e-05
-1.80614084884215e-05
-1.02475153814413e-05
-1.69427385652199e-05
-3.13671552217725e-05
-2.2120756167352e-05
-2.64691419145485e-05
-3.25784584183115e-05
-2.36583726587307e-05
-1.62545701750453e-05
-4.1550810005202e-05
-2.72402326563584e-05
-2.83272934344812e-05
-8.78414633567032e-06
-1.75974415376294e-05
-5.07768603556305e-05
-3.61479675587706e-05
-7.0978977193123e-06
-5.31489135587055e-06
-2.86261363461721e-05
-1.45355338539167e-06
-2.01089404306888e-05
-6.02057507202667e-06
-1.62094463459531e-05
-2.4987106676573e-05
-2.10986115421007e-05
-3.80975692828466e-05
-5.08674616280661e-05
-1.59443723078076e-05
4.03623734316995e-06
-3.24665199263763e-05
-1.518183313667e-05
-1.0807918521087e-05
-6.25018595382273e-06
-2.70760441588097e-05
-1.45172975526661e-05
-2.54324864454929e-05
-3.11095106261537e-05
-2.50510532847542e-05
-2.37016868956481e-05
-7.78094005866208e-06
-6.45200604367553e-06
-1.99596397177879e-05
-2.70971380152691e-05
-1.95715692579835e-05
-1.68145700909564e-05
-2.2934423687373e-05
9.64975870840937e-06
-2.59333260437774e-05
-1.58967283277518e-05
-2.36851109831007e-05
-4.13178287744615e-05
-1.97834878800486e-05
-2.67836280760248e-05
-2.81574004232614e-05
-2.23390884918333e-05
-1.81228018810089e-05
-2.78865156973995e-05
-1.19430050237749e-05
-3.91011227808829e-06
-1.6191685132172e-05
-5.6456424669004e-06
7.29783516476573e-06
-9.85796852778639e-06
-2.15333789882369e-05
-2.01680234880643e-05
-2.36534472615818e-06
-8.26642248646988e-06
-2.67396874532995e-05
-8.16419729358904e-06
-1.99489911090707e-05
-3.09330122370172e-06
-1.1311900309649e-05
-9.10820163141496e-06
-7.63986049012034e-06
-2.41597321011164e-05
-3.60672357746296e-05
-4.0623856958232e-05
-1.66756892015135e-05
-2.72491464399336e-05
-1.08535474112292e-05
-2.92840650718e-05
-2.93604775950536e-05
-2.5040835782285e-05
-3.17712916224296e-05
-2.83432669355854e-05
-4.02112063955978e-05
-1.93502399278497e-05
-1.69872022249226e-05
-1.1866025616132e-05
5.62792758707973e-06
-2.94830910679435e-05
-2.42490464446705e-05
-2.77962940166348e-05
-4.10295191126734e-06
-2.23427382800983e-05
-1.69645003790199e-05
-2.29475254340614e-05
-2.69584538096982e-05
-3.23752371401441e-05
-2.71111764194023e-05
-1.10533176412327e-05
-6.20716280157976e-07
-2.8871456219804e-05
-1.47179943319687e-05
-1.59036704280504e-05
-2.44807497462585e-05
-1.90344726613886e-05
-3.4538543051911e-05
-1.38255523113338e-05
-1.65870454254763e-05
-4.88823789551069e-06
-1.91621025093374e-05
-3.67519197870336e-05
-2.33894302548823e-05
-1.21660299855472e-05
-4.58779719155363e-05
-2.34387565086078e-05
-2.44764594110066e-05
-9.71676905432537e-06
-2.54669237636789e-05
-2.15295225941796e-05
-1.1625746969755e-05
-1.39586000797601e-05
-2.72408424189319e-05
-1.2372485733321e-05
-1.61791735924976e-05
-1.45057625695895e-05
-2.2972667954889e-05
-2.33907644282827e-05
-8.24505814438815e-06
-1.82732424329426e-05
-1.59062447291279e-05
-2.59334217607399e-05
-3.05232742401348e-05
-3.69639502963498e-05
-4.19594365969088e-05
-2.38965277178563e-05
-3.36660826609267e-05
-2.40379700884106e-05
-2.09284460673307e-05
-1.06147509465955e-06
7.58882656924447e-07
-3.22245949296079e-05
-5.85789967825688e-06
-3.07140171502217e-05
-1.19439928860307e-05
-2.00077343456084e-05
-3.71285159282214e-05
-2.06775937752508e-05
-2.78716137628346e-06
-1.96726658088474e-05
-2.61515735753258e-05
-1.52829109100712e-05
-1.28367342136977e-05
3.39757096010464e-06
-1.56555404201262e-05
-1.74243874483716e-05
-1.08844601339043e-05
-1.9779262070944e-05
-2.94306640238147e-05
-1.85356451642931e-05
-1.91913285906226e-05
-3.589205549527e-06
9.72292988347065e-06
-3.5633186744351e-05
1.51141284887195e-06
-2.10719677042883e-05
-1.99702836973725e-05
-5.69626472936185e-06
-1.88256612045833e-05
-1.00898164394609e-05
-1.0714153167894e-05
-1.15878192042748e-05
-1.92399890039408e-05
1.10695741340777e-06
-1.93398410815379e-05
-3.53840301494151e-05
-3.45754009525521e-05
-2.33955674768904e-05
-2.62287631943864e-05
-4.43155576739143e-05
-1.42895258481478e-05
-7.02447835274975e-07
-1.79400830366451e-05
-3.76017635307582e-05
3.26948799021256e-06
-2.40201261361838e-05
-2.10417483424813e-05
-2.74093212867734e-05
-2.76566491999417e-05
5.70528327211542e-06
-9.22127605400642e-06
-3.26662751441041e-05
-1.06795799352597e-05
-1.1826028897764e-05
-1.56021681430615e-05
-1.68830216187049e-05
-1.47260973042324e-05
-2.68351054490319e-05
-4.8091072710567e-05
-1.56064508902794e-05
-2.73768642946894e-06
-2.63738329937841e-05
-3.674041450386e-05
-9.20324873588842e-06
-1.8822038079157e-05
-2.17517995919246e-05
-2.73850213975644e-05
2.94943090792678e-06
-1.06452515428245e-05
-1.36452812754906e-05
-4.80285480706607e-06
-2.86759714405559e-05
-1.16862865675802e-06
-2.44944210628498e-05
-2.36097642631203e-05
-1.06395648065303e-05
-3.62391775075858e-05
-4.5240101380309e-06
-1.79290382829248e-05
-3.70733315881443e-05
-2.4898408290434e-05
-7.64479191656346e-06
-1.16039727312388e-05
-1.29729380100648e-05
-9.16434126451024e-06
-4.10543164286608e-05
-3.03320462017996e-05
4.63594591895936e-06
-3.84073944079474e-05
-2.28153529434671e-05
-2.0889756526912e-05
-5.35957237197774e-06
-2.50864634377314e-05
-1.36748252119512e-05
-1.17910176072405e-05
-1.27074984272176e-05
-1.59282579091241e-05
2.3950142279465e-07
-2.74046653146065e-05
-1.3445184813067e-06
-1.01209747940001e-05
-1.89820133610996e-05
-2.29813454050785e-05
-1.97119057814232e-05
-2.13902514140667e-05
-2.62586012040433e-05
-3.5303614878976e-05
-2.43188259710909e-05
-1.85564475362319e-05
-2.1712678460507e-05
-6.43236292433827e-06
-3.94873869650091e-05
-1.74905938441613e-05
-5.34236285701642e-06
-8.72632398359754e-06
8.25450790578278e-06
-1.37295869180557e-06
-3.31235179879767e-05
-1.5935503565984e-06
-2.8008852919082e-05
-2.01577758589709e-05
-1.46544754810411e-05
-2.3849380245053e-05
-2.19405026338597e-05
-1.59752902050842e-05
-2.56313448516831e-05
5.63364062467278e-06
-4.05484049791978e-06
-1.89355500392638e-05
-1.76028410727435e-06
-1.5959255246252e-05
-1.14761442453474e-05
-1.76202791871154e-05
-3.12141641253398e-05
-5.76407772155665e-06
-2.65315724789383e-05
-8.72590813026633e-06
-2.8640274773856e-05
-2.13260602210264e-05
4.93188719394445e-07
-3.54497538863145e-05
-3.12567056146883e-05
-1.56804992102431e-05
-1.47930249801482e-05
-3.33165876447806e-05
-2.31564975024961e-05
-5.80136455157097e-06
-2.4238928004629e-05
-1.34362062085747e-05
-4.23525637584538e-05
-1.48956406849231e-05
-2.34275681094663e-05
-8.42736704803199e-06
-1.71057341857923e-05
-1.01805859164238e-05
-3.67659440411838e-05
-3.14760260571663e-05
-2.93939808315727e-05
-1.86413337682077e-05
-1.27501549327e-05
-8.37058449069103e-06
-3.06229438994378e-05
-4.84032636713848e-05
-1.70636466238725e-05
-2.00247672630865e-05
-7.31781716216377e-06
-1.32591685387889e-05
-9.61613572454853e-06
-1.36667275482311e-05
-6.46556327736585e-06
-4.37632524169289e-05
-8.71214213316306e-06
-3.47205360882156e-05
-3.37973370740913e-05
-1.64421036101874e-05
-2.35652224315999e-05
-1.70383652234634e-05
-2.73020682906083e-05
-3.33021899527249e-05
-1.68725347792274e-05
-3.31385345892227e-05
-1.37661792934875e-05
-2.40460804576672e-05
-3.33843440850597e-05
-2.3247690379086e-05
-1.7322715263326e-06
-6.28325613745734e-06
-2.27806031034224e-05
-1.93427062279389e-05
-2.12778341280135e-05
-2.58564599043817e-05
-1.68551785937709e-05
-2.04611659092237e-05
-2.53983878389437e-05
-2.93204824462713e-05
-2.85435910595301e-05
-3.42306762404857e-06
-1.4214182314167e-05
-1.91477339688968e-05
-1.2385849283538e-05
-1.28584777752995e-06
-1.32867112865525e-05
-1.2767583140345e-06
-2.67285518995822e-05
-2.53466725297306e-05
-3.79366901828043e-06
-1.34707189436196e-05
-1.86797916558608e-05
-2.34667228457276e-05
-1.89430471638939e-05
-4.88074607816711e-06
-6.03206123634261e-06
6.28726388315082e-06
-1.84932820904421e-05
-3.45981192525257e-05
-8.11607597373474e-06
-1.80623245143058e-05
-2.14891831909117e-05
-2.25450674006417e-05
-1.20707037851112e-05
-2.61869642369128e-05
-1.28225029041405e-05
-1.68826800057571e-05
-2.18551500786223e-05
-8.91430306523931e-06
-1.135751838541e-05
-3.57296186050556e-05
-2.15785309130658e-05
-2.58049667969929e-05
-4.32878775054514e-06
-2.97978017462607e-05
-3.17229075061809e-05
-2.6297816882779e-05
-4.15940330025813e-05
-2.04439287044594e-05
-2.57897967678524e-05
-1.73724917891521e-05
-8.97271279161636e-06
1.65171588436892e-06
-3.29788543023537e-05
-3.25007474406121e-05
-2.74931870630006e-05
-1.75271210614788e-05
-1.985310755517e-05
-2.10227604347573e-05
-3.52526742640848e-05
1.29447637967007e-06
-8.85459404064732e-06
-4.05175716561686e-05
-3.36565933808085e-05
-7.76397233285535e-06
-2.22802379768226e-05
-1.49833982991757e-05
-1.00120121452732e-05
9.42378898607946e-07
-4.08477041553165e-05
-8.03523131503622e-06
-2.64726561565093e-05
-1.08436833402975e-05
-3.46462632795525e-05
-4.15037986075642e-05
-1.87260371847545e-05
-1.1329503459061e-05
-1.32077655148599e-05
-9.47306184681447e-06
-1.97141307858754e-05
-1.96483418240314e-06
-3.3427472968489e-05
-5.99771512740223e-06
-2.80368206557196e-05
-8.50635616017379e-06
-7.94670915897831e-06
-1.24659467068629e-05
-2.81609866638132e-05
-1.23061817306282e-05
-3.57993490035933e-05
-1.08082476752107e-05
-6.67123697868567e-06
-2.65659072450838e-05
-1.53785316623789e-05
-1.37730319429901e-05
-4.56559307143312e-05
-2.15508942713077e-05
-2.17511438422877e-05
-2.73738959320253e-05
-4.52719344542375e-05
-1.83503368018107e-05
-2.12764092558947e-05
-8.69873221490287e-07
-1.84589483401491e-06
-1.17107288072902e-05
-9.90668566679968e-07
-2.83038041442707e-06
-2.34458197620371e-05
-1.1309396237751e-05
-2.3480430818029e-05
-1.83510018654316e-05
-3.69731015579298e-05
-1.4728462759755e-05
-4.1181187439154e-05
-5.67226856144373e-06
-1.44965108050582e-05
-1.59654913047111e-05
-2.86227340900134e-05
-1.95910151207713e-05
-1.16672480518017e-05
-1.66727188098653e-05
-1.72149120777927e-05
-3.81720125862587e-05
-1.39308396532147e-05
-1.31076659589078e-05
-1.68473516486824e-05
-1.07998425075567e-05
-2.56443570187678e-05
-2.14318890070015e-05
-1.48235957676476e-05
-2.58920103916944e-05
-1.50391091339477e-05
-6.63456606088878e-06
-1.97776822585341e-05
-4.39181996512181e-05
-1.68947919427875e-05
-2.89990124142718e-05
-2.74599805583997e-05
-2.59398999484783e-06
-4.00193295623107e-05
-1.79574327022909e-05
-1.14649851187217e-05
-7.95920632051791e-06
-2.18437020862748e-06
-2.9182720632094e-05
-1.81835497116317e-05
1.80655165757631e-05
-1.77769678409913e-05
-1.03646115780779e-05
-2.40282161525002e-05
-1.92686231445525e-05
-1.06274411024156e-05
-2.62267746023576e-05
-1.37171691198513e-05
-2.7856060677566e-05
-2.27725769748177e-05
-2.87605166015107e-05
-8.8070949569095e-06
-2.16693010467761e-05
-1.90652054820698e-05
-3.44578920974391e-05
-1.86325330089075e-05
-1.04558854296362e-05
-3.02930025916128e-05
-1.93001250346385e-05
-1.60745219062563e-05
-1.97565367205937e-05
-1.66544615427691e-05
-1.79570491622532e-05
-1.92509606921691e-05
-2.08843297234011e-05
-2.39599364964244e-06
-1.81565056941714e-05
-2.13380273568162e-05
-1.96911817275603e-05
-3.02270656731841e-05
-1.4234401585706e-05
-1.12435957411691e-05
-2.32523595433641e-05
-3.98605542992264e-05
-2.25914963344219e-05
-1.47135438601373e-05
-1.76375738544906e-05
-1.57485739429028e-05
-1.97754328297347e-05
-4.10745463203761e-05
-1.94051003772601e-05
-3.48539861814997e-05
-2.38845515790457e-05
-2.70307302086244e-05
-4.14442399489208e-05
-4.54814130440154e-05
-1.36003577570767e-05
4.10122889997465e-07
-2.76192800371949e-05
-2.07518453646841e-05
-2.6853096441914e-05
-4.55500114446996e-05
-3.55028390106177e-05
-3.02479595260994e-05
-4.82056812349405e-06
-4.79980626575648e-05
-4.40893282309578e-05
-4.37629712490019e-06
-4.01983095267661e-05
-1.4702351915466e-05
-1.49047846977012e-05
-1.75076575217507e-05
-1.53706315021359e-05
-1.67330476119011e-05
-2.63248609734352e-06
-2.75431227079279e-05
-1.11531251510823e-05
-3.61598515197936e-05
-2.47894466287515e-05
-1.92053795123547e-05
-2.06226339027585e-05
1.07356678420785e-06
-1.86312787018786e-05
-1.50468117563181e-05
-2.72194049633523e-05
-3.38652920664681e-06
-1.24047934187945e-05
-1.40576688488108e-05
-1.76507639751355e-05
-2.02402055487728e-05
-1.63587933113074e-05
-2.07534494542168e-05
-2.25485370658382e-05
1.65783362576543e-06
-2.80957607765736e-05
-1.61073214392342e-06
-1.96022387315839e-05
-1.78344835839375e-05
-2.68443697818494e-05
-1.76322605614809e-05
-2.23380667007172e-05
-9.06042572354878e-06
-2.71179994659456e-05
-3.2789078173939e-05
-1.93081370660639e-05
-2.16851185212063e-05
-2.66465664017321e-05
-1.47975623546641e-05
1.47021076775709e-05
-2.14343370606016e-05
-2.84213289829111e-05
-1.80322018165963e-05
-3.00148706039173e-05
-1.34531079204029e-05
-1.99443353526253e-05
-3.02070642880297e-05
-1.76495423500291e-05
-1.15190547983865e-05
-1.87769848648072e-05
-3.05187592574522e-05
-1.46083764297383e-05
-1.15189057981558e-05
-2.37410367450834e-05
-8.72791483050713e-06
-2.19807002046404e-05
-6.06324311175505e-06
-2.52398480079128e-05
-1.97978542985959e-05
-4.08412771436884e-05
-2.74760435094772e-05
-1.59695389689586e-05
-2.1681527729601e-05
-3.11571751997271e-05
-6.55892865846294e-06
-2.49691995085841e-05
-2.14684950620577e-05
-3.39836543914729e-06
-2.49561657022828e-05
-1.01757298544364e-05
-2.02669790314361e-05
-2.70514754080125e-05
-1.41473787816481e-05
-9.75101871755304e-07
-2.2595999219116e-05
1.82834463460993e-05
-7.50663997859437e-06
-3.62676264440158e-05
-2.81403307620186e-05
-3.59121760398364e-06
-2.08415707067575e-05
-3.86861880683138e-05
-1.3638284091085e-05
-2.3226036033463e-05
-4.65467248823045e-05
-1.64927522540115e-05
-1.4537363084424e-05
-2.19177525749768e-05
-1.38740987013987e-06
-3.34352966851388e-05
-1.75383749307974e-05
-1.27411437622843e-05
-1.50910527974723e-05
-2.62596215717932e-05
-4.08507305361734e-05
-2.1410620432409e-05
-3.77513430363348e-05
-2.61063375412176e-05
-4.11790480803448e-06
-2.20766746989573e-05
-3.13954728789196e-05
-2.83920721935322e-05
-3.5769988169088e-05
-3.73189821815915e-05
-2.13768173111634e-05
-2.92123991458622e-05
-2.20449517265175e-06
-2.56417998331511e-05
-2.74139962936214e-05
-2.20144783498242e-05
-3.1040844766566e-05
-1.52490787018139e-05
-1.79996310734777e-05
-2.08132947971093e-05
-1.9906949369398e-05
-2.99422003545452e-05
-1.07601435644381e-05
-8.2673773504452e-06
-3.65112689614826e-05
-8.42345375914882e-06
-3.07560234819245e-05
-1.76408629006093e-05
-2.18948569077372e-05
-2.00951338467398e-05
-3.22890228307916e-05
-3.70704073702983e-05
-2.82426731069517e-05
-1.87271272521743e-05
-2.18582108810701e-05
-1.80799406942554e-05
-8.63545938132562e-06
-3.25852822275281e-05
-1.73014741184186e-05
-3.87651114076936e-05
-5.84042630944463e-06
-2.18870111362648e-05
-2.08199243747316e-05
-1.82977619438986e-05
-3.7813009168928e-05
-3.75712845714228e-05
-3.82388560590275e-05
-3.18512061639034e-06
-2.78578296139409e-05
-1.23311492585736e-05
-3.23524004891156e-05
-7.66933721116037e-06
-8.28428631715827e-06
-2.01581599521338e-05
-2.96583965813566e-05
-7.81518183669329e-06
-5.5144433551216e-05
-3.19455415157322e-05
5.84439761533845e-06
-1.05313947684547e-05
-1.72003188202096e-05
-3.51959638159791e-05
-3.07468963875181e-05
-1.62473227867581e-05
-8.52597438882644e-06
-6.75840817788142e-06
-2.47047750263053e-05
-3.30702122650693e-05
-1.19787100933559e-05
-1.02319906636646e-05
4.82119184514021e-06
-1.57270339181476e-05
-1.68512044478186e-05
-2.97673695077276e-05
-1.64266963571475e-05
5.96302327627988e-06
-1.69517061169633e-05
-1.55531257444192e-05
-1.41497863687489e-05
-1.52658371124578e-05
-1.23486242515766e-05
-5.30628681281673e-05
-2.86645690148227e-05
2.23456851565999e-06
-1.22635324767844e-05
-7.47636021025965e-06
-1.17284922541208e-05
-2.27459097122728e-05
-2.01067846468982e-06
-1.85790545734147e-05
-1.56438333715325e-05
-6.30031489986396e-06
-2.09707465472413e-05
-4.48970207362505e-05
-1.42168892583649e-05
-2.85395930892551e-05
-2.60761293593032e-05
-1.75038713640133e-05
-1.65839686407482e-05
-1.29763589042175e-05
-2.06216507608533e-05
-1.55515598540959e-05
-1.30003247016047e-05
-2.14774410505785e-06
-1.91285396999901e-05
-2.70082792410648e-05
-3.5437605789472e-05
-2.87544350482513e-05
-9.55857714642344e-06
-1.42941020271294e-05
-4.64256427030897e-05
-1.85944455769683e-05
-1.17561759926825e-05
-3.2280047799509e-05
-8.10437719428137e-06
-1.65283834961313e-05
-3.04974046785167e-05
-9.98872985987307e-06
-2.54872133641075e-05
-2.46796256477102e-05
-3.34265755052496e-05
-2.46496000471665e-05
-3.18041418866134e-05
-2.78307294165714e-05
-2.08296723138501e-05
-3.83651875536428e-05
-6.35643731058354e-06
-1.84103292562987e-05
-5.21802802485662e-05
-2.3326190246137e-05
-1.5278042334454e-05
-2.6662838599323e-05
-1.84949963105426e-05
-1.32396133114807e-05
-3.17323535060981e-05
-1.21094509612799e-06
-1.8180569114369e-05
-2.07207430843451e-05
-2.46018927638212e-05
-2.95620480783202e-05
-2.25393073580715e-05
-8.10580967165388e-06
-3.94871848380503e-05
-6.34280589965786e-06
-9.62680270034433e-06
-3.17933025907583e-05
-1.43348435633429e-05
-3.02532653238397e-05
1.1247117558868e-06
-8.70227383617223e-06
-3.14306808107668e-05
-1.47509781440205e-05
-1.62458515751392e-05
-2.01708532185528e-05
-7.94172995283564e-06
-8.90084015848341e-06
-2.33514251608967e-05
-1.31493939721901e-05
-1.93783150166025e-05
-9.75609092430254e-06
-1.3600684899284e-06
-1.53140246798796e-05
-2.83944249564586e-05
-3.75251958878425e-05
-1.42090581372845e-05
-2.7256536481666e-05
-2.18939718250588e-05
-4.40858738674636e-05
-3.49882637493663e-05
-3.40211653659737e-05
-3.12212291564337e-05
-2.65435956075301e-05
-3.45953949757232e-05
-1.75835245994699e-05
-1.70478661910421e-05
-2.80127950573522e-05
-2.77915550820691e-05
-4.12332821242372e-05
-3.65254923177747e-05
-1.19977678622171e-05
-1.03545452045204e-05
4.34269156757554e-07
-1.10469499976034e-05
-1.97792629972914e-05
-2.53356418334192e-05
-3.17303689123892e-05
-1.99399498890767e-05
-1.78871187640981e-05
-1.47274649248158e-05
-2.48571684830923e-05
-3.24296927439302e-05
-1.89123082303757e-05
-5.24571067257053e-05
6.47406530184207e-06
2.88128568162741e-06
-2.71854408083241e-05
-1.78641627334691e-05
-3.32123733795653e-06
-1.46145263615062e-05
-4.2850558956952e-06
-1.17074462436804e-05
-2.95366232474011e-06
-1.98153451402809e-05
-2.41706122263071e-05
-2.74297559926992e-06
-3.37561695559785e-05
-4.75881150540453e-05
-2.52485995775571e-05
-2.38023526711136e-05
-1.22022483225938e-05
-2.01930824112994e-05
-3.7524028315156e-05
-1.073901463979e-05
-3.11689832565294e-05
-3.72839616934319e-05
-1.59417567827591e-07
-1.95260116979932e-05
5.23770303852007e-07
4.99473300119797e-06
-1.0789459817168e-05
-1.49710661938929e-05
-7.4753241296811e-06
-3.15557005721604e-05
1.25529643010555e-05
-9.45542515386836e-06
-2.8478492376042e-05
-1.38938156355661e-05
-2.85454697479811e-05
-9.52397513910146e-06
-1.88169417500534e-05
-2.30207354432623e-05
-2.74142204605398e-05
-2.2502936406092e-05
-4.06207425244347e-05
-1.00950342281638e-05
-1.81013675110347e-05
-2.01962449794405e-05
-2.65913564008385e-05
-3.72657640594044e-05
-2.46158667759436e-05
-2.38993130660303e-05
-9.20646760764295e-06
-2.28640292428057e-05
-1.79012844958355e-05
-2.42484757916548e-05
-2.88323683606793e-05
-4.5356244614471e-06
-3.47717193960152e-05
-2.29446751934206e-05
-2.19806051650272e-05
-3.38523625223224e-05
-1.49003124773186e-05
-2.51868514275538e-05
-4.47154772632026e-05
-3.24144985784131e-05
-7.88404883522824e-06
-3.08533381253966e-05
-2.35803770168767e-05
-1.30710912560286e-05
-2.50752304122386e-05
-3.27432677022013e-05
-9.4531613355298e-06
-2.20728300387093e-05
1.93295340865549e-06
-1.7440726533165e-05
3.524186835312e-07
-1.83656767645078e-05
1.39677367194897e-06
-5.74207287648187e-06
-2.62337765258084e-05
-2.68290938458968e-05
-1.69311495947934e-05
-3.08847158889109e-05
-9.882428696558e-06
-3.68568091746282e-05
-4.3843891042142e-05
-2.68431794530618e-05
-2.56807890263394e-05
-2.75335978146326e-05
-1.23661083863632e-06
-1.67884262647691e-05
-2.40264257406983e-05
-1.23936152739346e-05
-2.3579321400592e-05
-2.58208648891953e-05
-3.13813877166808e-05
-4.26268704317619e-05
-1.22388273190664e-05
-1.24724436362124e-05
-2.71577772977005e-05
-7.51851675565708e-06
-1.99345666000881e-05
-2.69859049900342e-05
-1.1700130752404e-05
-2.07237583666724e-05
-5.44443330322394e-06
-2.06824491396027e-05
-3.06769679262303e-05
-6.61943761542688e-06
-2.78029605357309e-05
-2.06820966821469e-05
-1.35952618520022e-05
-1.72271272500799e-05
-2.12016542379151e-05
-2.62349899235109e-05
-1.33633905798036e-05
-3.08257920372529e-05
-3.28766370315832e-06
-1.44430170227397e-05
-1.1773636122886e-05
4.87288179294065e-06
-3.21491843588256e-05
-1.49743130638858e-05
-5.22182454504041e-07
-3.00274235441627e-05
-1.30468164339851e-05
-1.45396238939735e-05
-2.00949449064608e-05
-2.05452905193108e-05
-1.19934677857998e-05
-1.72503068231697e-05
-9.62304710383583e-06
-1.93077930280212e-05
-2.45735859341552e-05
-2.36412989224602e-05
-1.80994690474328e-05
-3.15658620555787e-05
-1.82145218744377e-05
-3.17121068133936e-05
-2.24330153813358e-05
-2.51819324971313e-05
-2.30190309549524e-05
-2.31326017182387e-05
-1.30100678902155e-05
-2.07198435860812e-05
-1.01722635469011e-05
-2.2760707579539e-05
-3.15845113842996e-05
-4.15006861342807e-06
-1.45957688237e-05
-1.11554498388733e-05
-2.0490648853412e-05
-3.54982211349709e-05
-3.07220594420279e-05
4.78041653088156e-06
-2.49484161063421e-05
-2.47891774747905e-05
-1.89842943984145e-05
-2.71044466034664e-05
-5.39053048720738e-06
-3.9256312003658e-06
-2.50241140768341e-05
4.42637784167567e-06
-8.36980302330667e-06
-2.05279339206359e-05
-3.88451602591994e-05
-1.78893592912081e-05
-9.53084180115215e-06
-1.10062354691758e-05
-6.73678590321558e-06
-3.05799351707718e-05
-3.00289174592614e-05
-2.12464547339812e-05
-3.62980713302247e-05
-2.82784863302319e-05
-8.68010026164024e-06
-1.50142107598671e-05
-1.61828292763696e-05
5.59101043461335e-06
-4.0942733050075e-05
-1.08712742437358e-05
-1.58734081649305e-05
-2.85049139105718e-05
-1.38257716644648e-05
-3.0805351204536e-05
-2.3710445638392e-05
-1.69506439155586e-05
-2.66971096442822e-05
-3.10164896443762e-05
-3.01503564245767e-05
-2.75593155307012e-05
-1.98941128678471e-05
-2.67878428785131e-05
-7.45868835766884e-06
-9.43517051711231e-06
-9.44886987984535e-06
-4.41304002419418e-05
-2.94909732192931e-05
-3.73501145278001e-05
-1.74842471541034e-05
-1.31757553280002e-05
-1.86624309702195e-05
-1.82682987858214e-05
-1.92380940783152e-05
-2.69470795570279e-05
-3.15679221706253e-05
-1.48676407260359e-05
-4.26133841701817e-06
-3.15654099330584e-05
-2.80448356648882e-05
-2.0470378978945e-05
-1.07118807533494e-05
-1.87068017205708e-05
-3.23720294174079e-05
-2.75289278349513e-05
-2.69121210634455e-05
-2.62618117836417e-05
-3.01356175223121e-05
-1.69541347976446e-05
-3.07407904135672e-05
-2.48310358028216e-05
-2.07957831601596e-05
-3.0683518252564e-05
-2.39861749847808e-05
-5.99158319085597e-06
-2.99120193812096e-05
-7.16488581616726e-06
-2.44578887590622e-05
-1.30394222449905e-05
-1.5854183614881e-05
-2.17578463418364e-05
-2.37738797691708e-05
-8.31751983347157e-06
-3.17645408859324e-05
-3.66407465517686e-05
-3.71324081574784e-05
-2.09858503929702e-05
-2.80174490030671e-07
-4.16853479042398e-06
-2.70432304596991e-05
-2.19376604879035e-05
-9.29402762659208e-06
4.88459578269959e-06
-2.32514979033711e-05
-4.01753194642031e-05
-1.40525870927311e-05
-3.5038704193872e-05
-2.47206202645934e-05
-6.8991760148063e-06
-2.3395616045762e-05
-3.13239946833282e-05
-1.43743779987662e-05
-5.91578234837069e-06
-2.0441142834428e-05
-4.23361028150705e-05
-1.91215732183632e-05
-2.56977669760635e-05
-2.55938262813495e-05
-2.01080606727891e-05
-3.06046534336256e-05
-7.90443439590787e-06
-3.28121386529627e-05
-2.38024191748964e-05
-1.5513021451307e-05
2.1893311410604e-06
-8.94780390251958e-06
-1.72294452588995e-05
-1.63808201414396e-05
-2.05215978996845e-05
-2.27740315987087e-05
-2.06445805118859e-05
-1.7590736540748e-05
-1.97975690792732e-05
-4.35781052130004e-06
-1.59752886962982e-05
-2.81826165304875e-05
-1.31352245101935e-05
-2.29222719868716e-05
1.36383452141574e-07
-1.47969022604991e-05
1.1516357712771e-05
-9.39087316685816e-06
-8.61833345043223e-06
-1.00742026565327e-05
-1.9522163305185e-05
-1.25825122595931e-05
-2.65788334366991e-05
-3.61820043352773e-05
-2.68313650838095e-05
-1.74424974722967e-05
-2.19806062602702e-05
-1.82312824825625e-05
-1.82607958971122e-05
-1.29009683842708e-05
-3.84629872350653e-06
-2.49490001616677e-05
-4.68663440340097e-06
-8.78515720341194e-06
-1.5158948309227e-05
-1.57924872757255e-05
-1.51841840941483e-05
-1.96888216160235e-05
-1.58613586009617e-05
2.79961854524163e-06
-1.28730724233079e-05
-1.0004524784206e-06
-1.22895354557327e-05
-2.21416544088191e-05
1.47765627995192e-05
2.27029212401863e-06
-2.20346346558802e-05
-3.54547107088176e-05
-6.68637256396681e-06
-3.8597790439203e-05
-2.45499658835665e-05
-1.18100385464223e-05
-3.00262182741904e-05
-4.07514903220135e-05
-2.44502998748892e-05
-3.07006538132518e-05
-1.64473050358108e-05
-2.62981622848437e-05
-5.10712154818113e-06
-1.05969883938801e-05
-3.22270886261622e-05
-7.49758138690205e-06
-9.58123941997321e-06
-2.27325646786196e-05
-2.00974536754534e-05
-2.08666185110273e-05
-9.94094821649681e-06
-2.34033576414038e-05
-3.31045700672678e-06
-3.42460289147761e-05
-2.90785927900076e-05
-1.366033209188e-05
-4.33515202395952e-05
-1.18418862262898e-05
-1.44767390428621e-06
-4.14453843301951e-05
-1.95513980571539e-05
-9.82187167293599e-06
-3.41602123297067e-06
-2.15459783605695e-05
-1.27264493013756e-05
-2.06296555260991e-06
-4.44552317707664e-05
-3.28439291149466e-05
-9.99179535697851e-06
-1.8563405330179e-05
-1.07597223180496e-05
-3.08011065811106e-05
-4.5341047856534e-06
-2.47767706658012e-05
-3.05836001458092e-05
-1.3118100097336e-05
-2.91263902458554e-05
-3.17556686983044e-06
-2.82001366454385e-05
-1.68748415085049e-05
-1.66381584982464e-05
-3.48897946178081e-05
-1.57195404615852e-05
-2.98729549489824e-05
-2.07458070140799e-05
-1.7205648893996e-05
-3.92355975398983e-05
-2.61138538827714e-05
-2.14109397515339e-05
-3.12045619774191e-05
-1.85671579338361e-05
-4.23624777293848e-05
-2.27563856793716e-05
-2.16326944809435e-05
-1.76645175653508e-06
-1.22152080877158e-06
-2.73487963780273e-05
-2.75881117931611e-05
-2.56339667433413e-05
-3.43428236720176e-05
-1.44228180987204e-05
-7.62687213083202e-06
-1.56647485421648e-05
-1.48498573293633e-05
-7.18669074871631e-06
-2.85804456608612e-05
-1.70353797129837e-05
-4.66819872041667e-06
-1.00041180706211e-05
-5.21029689106281e-06
-4.1992159924886e-05
5.67282267741784e-06
-2.09115061136844e-05
-3.19347341577855e-05
-1.76991368967431e-05
-2.34802849165234e-05
-1.51082546741671e-05
-3.2478992149223e-06
-2.54786256542492e-05
-3.09193567619414e-06
-1.7222009603112e-05
-3.07234097902663e-05
-1.36949833906493e-05
-2.96237565393738e-05
-1.11613412765916e-05
-2.57461731754115e-05
-7.65719403668998e-07
-1.68785683211207e-05
-4.59575536263262e-05
-2.06211337343113e-05
-1.62531510230157e-05
-2.36567841195516e-05
-3.42825424903019e-05
-3.21682179146086e-06
2.96510937834039e-06
-3.62646334095622e-05
-1.87318547660468e-05
-2.73585172304366e-05
-2.59875130808419e-05
-2.02267830564923e-05
-5.48666866639347e-06
-1.221310172089e-05
-2.36981255149799e-05
-1.14076015103365e-05
-3.49327846260249e-05
-2.24421406530364e-05
-2.73460037451934e-05
-8.66421077600618e-06
-2.10979570241289e-05
-4.13921140872543e-05
-1.92896283297759e-05
-4.40022701743797e-05
-1.03766983512257e-05
-1.78826834162877e-05
-2.1315368324382e-05
-3.20214175930496e-05
-2.9746245851355e-05
-2.30338152758094e-05
-3.36440580706384e-05
-2.36119004476514e-05
-1.25785539863293e-05
-3.12579878362849e-05
-3.77422393307704e-05
-3.71756553282682e-05
-2.50487598383636e-05
-2.46873032766066e-05
-5.02723575978127e-06
-3.51233607274502e-05
-2.00480977875627e-05
-2.25313270576501e-05
2.46438417148279e-06
-2.89592232039089e-05
-1.39927670274547e-05
-1.95414276994111e-05
-2.90183135385346e-05
-3.04285629247126e-05
-1.50234670086638e-05
-8.63312731153682e-06
-1.63095100279557e-05
-2.71568991320839e-05
-2.56672067720652e-05
-3.63142232271748e-05
-1.69393131670415e-05
-1.22566210940067e-05
-2.30827538166044e-05
-2.86597790120649e-05
-2.41921205638884e-05
-9.83581491733122e-06
-1.21668465817854e-05
-2.93438258837789e-05
-1.84254266922701e-05
-1.89895109868105e-05
-2.03802092216313e-05
-1.03591180013871e-05
-1.14910495180082e-05
-3.13978359033883e-05
-2.7616326965233e-05
-8.02002859814557e-06
-2.0640430134947e-05
-2.50128732484508e-06
-2.04444664650489e-05
-1.84350263983391e-05
-1.48269971004332e-05
-1.2342934683189e-05
-2.64793242845277e-05
-2.30497455700176e-05
-3.90862833122256e-06
-1.10041831388438e-05
-1.95214493752409e-05
-1.71957487709401e-05
3.23893425484895e-06
-9.79309438018607e-06
-3.23106245753493e-05
-1.60196197001662e-05
-2.41423559587367e-05
-1.07592745512833e-05
-2.8698556258393e-05
-1.70373093748324e-05
-1.31487295211263e-05
-1.17620089394778e-05
-2.26490014740574e-05
-1.76591877611581e-05
-5.51578816635265e-06
-3.041282786264e-05
-1.95849766022886e-05
-3.00516507248573e-05
-1.801497228896e-05
-3.69996220925816e-05
-1.35806933557764e-05
-1.53026101064776e-05
-2.86670943223193e-05
-3.40870649265758e-05
-2.62730197516303e-06
-2.00776295120608e-05
-1.33938978623713e-05
-2.90761158473917e-05
-2.55008506903348e-05
-2.38449902912644e-05
-3.1327857162613e-05
-3.14184754330255e-05
-1.66746663077518e-05
-1.39622507372356e-06
-2.71244133221676e-05
-2.78016685684482e-05
-2.05743710906691e-05
-1.65793015133034e-05
-1.71840565641536e-05
-2.39981849775509e-05
-1.65649432276589e-05
-2.38064434368329e-05
-1.60505101507056e-05
-1.55631143996572e-05
-2.97506026254652e-05
3.26567446708663e-06
-3.05420831230321e-05
-8.3025516055253e-06
-4.12651590181303e-05
-3.28012981194031e-05
-1.88199136639201e-05
-2.33885256071373e-05
-1.86241008270905e-05
-9.38064640481483e-06
-1.19273274693846e-05
-1.39608789537582e-05
-2.2374051239455e-05
-2.0174877821413e-05
-9.91034554758224e-06
-2.0481310909955e-05
-3.33374254114739e-05
-3.06112047937008e-05
-1.40635884835005e-05
-2.93054061326101e-05
-2.65161894856988e-05
-3.81220558760463e-05
-2.40801868735678e-05
-2.21532375225694e-05
-1.41548007980785e-05
-2.70591491242934e-05
-8.54100615486733e-06
-1.70123515567236e-05
-3.53779219415473e-05
-2.68372510264509e-05
-1.21857335100046e-05
-1.02136336632953e-05
-4.27973074159219e-05
-1.1783000783207e-05
-2.883101885916e-05
-1.91910229407189e-05
-3.83423927336275e-05
-1.9368068388273e-05
-6.07346276053387e-06
-2.12362858863168e-05
-2.29352198994233e-05
-3.00643576847871e-05
-1.42782180566774e-05
-3.80024674274063e-05
-4.03688362034029e-05
-3.52884359596159e-06
-1.48795342364873e-05
-1.05064259109659e-05
-1.4459498352886e-05
-1.30722372190228e-05
-1.05152038888891e-05
-2.54775156445334e-05
-3.61977053789695e-05
-3.23562018360984e-05
-2.01478578262591e-05
-1.68280279350648e-05
-2.18274812232114e-05
-9.66610027336591e-06
-2.75386639790482e-05
-8.37314464397166e-06
2.02511047153259e-06
-1.62702384462865e-05
-1.01174104925931e-05
-2.36278618711533e-05
-2.30374565836343e-05
-2.90322333051532e-05
-4.98665518575599e-05
-4.03231387178182e-05
-3.35133951755579e-06
1.5576133375223e-05
-2.95162163329122e-05
-1.71742399006988e-07
-3.19569015160092e-05
-3.19874654231766e-05
-2.64048151850581e-05
-5.95285952713907e-06
-1.98691543001378e-05
-1.48934883270248e-05
