# Supplementary material for: Research on computational propagation and identification of mine microseismic signals based on deep learning
Source: PLoS One. 2025 Oct 22;20(10):e0334641. doi: 10.1371/journal.pone.0334641 (PMC12543183; doi:10.1371/journal.pone.0334641)
Supplement: S11 Data — (ZIP) [file pone.0334641.s011.zip › 000101100002708.xlsx_0.txt_24.txt.txt]

-2.78884552665397e-05
-1.9011297517413e-05
-2.44469535527561e-05
-2.51869536870426e-05
-1.25244201376109e-05
-1.67047520303685e-05
-1.78510034986614e-05
-2.87167211912681e-05
-2.27090043989897e-05
-1.96578620043453e-05
-3.1560785391567e-05
-3.48670621796578e-05
-2.74612559577741e-05
-1.24722093943726e-05
-3.90933529482728e-06
-3.22991189023439e-05
-4.11367919723702e-05
-1.03022556772957e-05
-2.18006207050165e-05
-7.41001590581421e-08
-2.718497469683e-05
1.36641236903411e-06
-1.6900996708672e-05
-7.19309944093098e-06
-1.94624134191179e-06
-5.38304897143526e-06
-3.70415726250489e-05
-2.94981180972791e-05
-1.85475373602351e-05
-2.34482608157e-05
-7.84725061154447e-06
-5.73522460947684e-07
-2.45397462494005e-05
-1.42737257263045e-05
-1.27801925993192e-05
-1.44783896337213e-05
-2.55477580007803e-05
-3.54495960028208e-05
-2.14758654516947e-05
-2.37346191998471e-05
-1.39209922241186e-05
-2.09764323960611e-05
-1.55451762929595e-05
-2.21023632783488e-05
-6.79306758138757e-06
-2.33821474003348e-05
-3.57356738553387e-05
-2.1471117121171e-05
-8.63132720707945e-06
2.92511785399904e-06
-2.21956577758099e-05
-3.4546354997888e-05
-4.22039888972661e-05
-4.00020263733347e-05
-2.89874647214884e-05
-1.35701019226434e-05
9.14611941018662e-06
-1.71297441608637e-05
-3.6816184308271e-05
-2.12706004493304e-05
-1.88166549264207e-05
-1.51863241324835e-05
-3.15999119829249e-05
-3.59382090449223e-05
-2.70212667659896e-05
-2.61218422996539e-05
-1.36871913425718e-05
-1.35932067509337e-05
-1.99063011215101e-05
-2.03118219536025e-05
-1.21252221575402e-05
-9.76881172200317e-06
-3.16387510114658e-06
-1.68159702459345e-05
1.96175326953974e-06
-1.43506979503983e-05
-7.64901283606264e-06
-8.86009660939461e-06
-1.86792268671745e-05
-2.88359456074573e-05
-2.22364818629766e-05
7.98677646861347e-07
-3.56469204686356e-05
-8.01272736747557e-06
-1.80541621695206e-05
-1.15226088201686e-05
-2.00483006487488e-05
-1.89440260922982e-05
-1.56229539497244e-05
-1.63995474005967e-05
-4.05386408420772e-06
-1.7021371410901e-05
-1.87239356051398e-06
-2.45801720060243e-05
-3.08600613012951e-06
-3.25224672504302e-05
-1.72809874308501e-05
-6.14714933542148e-06
-3.29210212093069e-05
-3.09147068774554e-05
-3.46354668338437e-05
-1.2661411550576e-05
-1.46983820324602e-05
-2.21211241129032e-05
1.34589118664171e-05
-1.86246550164193e-05
-3.19814930905666e-05
-3.07442388551496e-05
-1.64516248415841e-05
-3.32940272650569e-05
-2.20340546917474e-05
-8.06612362014969e-06
-8.95507407045536e-06
-3.82964671196509e-06
-2.27600328913937e-05
-2.29028965705148e-05
-2.81705850256206e-05
-2.10497764067752e-05
-1.08562328686403e-05
-2.69596787323889e-05
-2.47578665353114e-05
-1.16788533508272e-05
-2.64199906340289e-05
-9.28018027023187e-06
-1.04853380205925e-05
-1.58738656940371e-05
3.23980594753198e-06
-2.49300047249108e-05
-4.63322613431986e-05
-1.11135399695505e-06
-2.68203255172888e-05
-2.25840699741673e-05
-3.19571277494184e-05
-1.22306928483551e-05
-1.83201603771132e-05
-2.92919396025672e-05
-1.26184197858395e-05
-9.91040172056012e-06
-3.33325008904853e-05
-2.80197114719672e-05
-6.45077202401459e-06
-3.16605792814529e-05
-7.8580149914849e-06
-2.02298529958957e-05
-9.76318888688966e-06
-3.32455233480432e-05
-6.12867603096987e-06
-2.74226048334295e-05
-1.21079549557744e-05
-3.10839139269357e-05
-2.28295971890865e-05
-2.05138786035387e-05
-2.53096193712356e-05
-5.29913102347363e-06
-1.47185037354297e-05
-1.63060537864015e-05
-2.22342041747865e-05
-3.68942703771903e-05
-2.06864500245857e-05
1.96047708285855e-07
-1.66949405485232e-05
-1.85939230990274e-05
-8.29686854527732e-07
-1.43253257164517e-05
-5.4851225444872e-06
-1.63795925162238e-05
-3.4046858209742e-05
-3.61470569083543e-05
-3.89116478714736e-05
-2.08482291637486e-05
-8.35801947692708e-06
-2.39283830820249e-05
-3.88496814279022e-05
-5.59367991148115e-06
-1.13310778768366e-05
-2.10546676555056e-05
-7.04758799459863e-06
-1.13599219759044e-05
-1.34204034731552e-05
-3.38573832133355e-06
-7.85532365068132e-06
-3.89860051767411e-05
-1.0745526261255e-05
-1.30069975014016e-05
-1.17360540778059e-05
-3.65758499155026e-05
-2.83981633625893e-05
-3.35529652425043e-05
-3.5873605950725e-05
-1.21378572212517e-05
2.47135145176464e-06
-6.36792284325978e-06
-3.07184779068516e-05
1.70095922261065e-06
-1.00649635898007e-05
-1.72046333422198e-05
-8.02208133767623e-06
-7.9187568179465e-06
-6.24295708103786e-06
-7.66968078431082e-06
-2.37410664156245e-05
-1.74364254322462e-05
-1.67868637889921e-05
-7.9346325894414e-06
-1.54138527510598e-05
-2.22773674252172e-06
-1.11143571967696e-05
-8.5492562693538e-06
-4.89563306006108e-06
-8.30088422601981e-06
-4.63147446535543e-06
-3.04783973291309e-05
-1.59320705704545e-05
-1.38034030582532e-05
-1.19761381401637e-05
-3.21702796317173e-05
-8.5535559535623e-06
-3.53407274796585e-07
-4.29080658557635e-05
-1.60613474364923e-05
-4.19494426413732e-05
-5.20376758720321e-06
-1.71517351051605e-05
-2.81386159435896e-05
-1.36874555649377e-05
-2.8200919889595e-05
-1.88235380015428e-05
-3.63747397870239e-05
-3.19948029524397e-05
-2.52042372012953e-05
-1.54617072327039e-05
-2.86800254899601e-05
-1.1821864778966e-05
-1.88770375116418e-05
-2.9333874107367e-05
-3.21972424315421e-05
-4.25593225591956e-06
-1.23664540242693e-06
-1.35636479016639e-05
2.05615379429043e-06
8.46195574291922e-06
-1.88627331342981e-05
-1.96321596349991e-05
-2.86898284721673e-05
-5.5894083723623e-07
-1.31179899125727e-05
-2.84282342683274e-05
-2.75650454618446e-06
-1.41140428560881e-05
-2.83384060617663e-05
-6.64130865689457e-06
-1.48753886657675e-05
-3.15477334397617e-05
-1.78627743793423e-05
-3.4845062052192e-06
-1.18523439058809e-05
-6.4515394081741e-06
-1.00959365160029e-05
-1.98767724077508e-05
-9.32553506042672e-06
-8.10373780066831e-06
-1.29151874870617e-05
-1.78823106954144e-05
-1.86464238484364e-05
-3.84677155481792e-05
-3.66301762149743e-05
-1.42726426538496e-05
-1.84041163074375e-05
-1.99970433552364e-05
-1.82358880832105e-05
-2.03950057276463e-05
-2.22629100684387e-05
-1.98617845441266e-05
-2.57364891604853e-05
-1.9763964824585e-05
-2.23514420594893e-05
-2.132662420646e-05
-3.21074895214548e-05
-3.11235784755281e-05
-9.13463167619265e-06
-1.85289433831511e-05
-2.16767161674234e-05
-1.86126884402301e-05
-2.52298052973968e-05
-1.18977928226529e-05
-1.97603723618994e-05
-2.30261569570421e-05
-2.77221899287903e-05
-1.51235326009492e-05
-1.58431328590148e-06
-1.5454414061916e-05
-1.75842822007762e-05
-6.20885260394555e-08
-3.16794606415957e-05
-2.58386432085833e-05
-1.47180432036054e-05
-1.84393997220684e-05
-1.11808965848911e-05
-2.21467829038906e-05
-2.97298936942205e-05
-2.34356244568515e-05
-1.58200620814055e-05
-5.36579960048402e-05
-3.75271586213385e-05
-3.63817542101275e-05
-8.71456702857467e-06
-1.8613894958556e-05
-1.32769109879521e-05
-1.0174722442823e-05
-1.55711331111677e-05
-2.51725990267493e-05
-1.64155196406088e-05
-4.1552417167962e-05
6.69824379140322e-06
-1.60910688522817e-05
-5.29908874078322e-06
-1.47584499974214e-05
-1.97940337322071e-05
-1.48310439839674e-05
-2.08886431371956e-05
-1.85242945882468e-05
-4.34382516553843e-06
-8.65418427691855e-06
-2.7116267470959e-05
-3.13589469596152e-05
-5.79533060132052e-07
-2.55787676588657e-05
-1.87096572535746e-05
-3.18891869491229e-05
-1.37172368870332e-05
-1.28385215676684e-05
-3.68714053907531e-05
-3.21641527799587e-05
-1.86310212367458e-05
-2.93741608257552e-05
1.18237426776989e-06
-2.60705770432292e-05
-2.19868756663376e-05
-2.90689434978709e-05
-2.82009543319065e-05
-6.38061534552707e-06
-1.57603182509992e-05
-1.0641185308517e-05
-1.77467620540881e-05
6.12218487672133e-06
-2.3922845640096e-05
-2.49166686252811e-05
-2.37145809090831e-05
-1.71841547951971e-05
-6.4694340126092e-06
-1.26039560838838e-05
-8.07482994473198e-06
-9.53972233390016e-06
-1.39825693035546e-05
-1.42669681650395e-05
-1.93260641620754e-05
-2.76363577967101e-05
-9.37230171818019e-06
-2.20363811457081e-05
1.09028874333671e-05
-6.38356961613725e-06
-3.63779867796497e-06
-1.25551422667371e-05
-1.37115647441851e-05
1.92876541805007e-06
-1.81002254496693e-05
-9.23230293889259e-06
-2.09349015686488e-05
-1.25630716931763e-05
-1.12453056141553e-05
-2.87903443384711e-05
7.06259955836518e-07
-2.04125696391227e-05
-2.95813791955766e-05
-1.25902549648448e-05
-2.36286860535183e-05
-8.32511039159424e-06
-3.09399059130285e-06
-7.02956215577563e-06
-2.77852994364069e-05
9.75449446799985e-07
-1.41419030271492e-05
-1.43540620957323e-05
-1.85739109213621e-05
-2.26881692796412e-05
-2.83812989790951e-05
-2.38705182056528e-05
-2.04177751929568e-05
-6.60698886508877e-06
-1.63512876007693e-05
-3.17396234671356e-05
-1.43469629768461e-05
-3.46486363072996e-06
-1.89952596942556e-05
-1.26472549238381e-05
-2.73833147768589e-05
-1.94644477460136e-05
-2.91075300154381e-05
-1.88958802661618e-05
-3.31289046579888e-05
-5.58183345436536e-05
-2.72151643818644e-05
-1.55214963592869e-05
-9.27014702148136e-06
-2.68556245938681e-05
-2.75310526601462e-05
-4.01433713025664e-05
-1.92188097536851e-05
-2.22264766735057e-05
-5.27078450193994e-06
-1.43068308626302e-05
-8.94197057092925e-06
-3.24911568508954e-05
-2.54103003023295e-05
-2.16012864359319e-05
-2.73853443472554e-05
-2.48772135194707e-05
-1.06318770684532e-05
-1.59132841390812e-05
-1.94870119751039e-05
-2.63905475191598e-05
-2.23898935211628e-05
-2.32606280231778e-05
-2.35629614979191e-05
-1.34345373760121e-05
-4.55393741212425e-05
-3.04904225728308e-05
-5.26306326478717e-06
-3.78732646731554e-05
-7.52444977574007e-06
-3.04934697424104e-05
-1.59301683878428e-05
-8.26292329662249e-06
-9.48723706455039e-06
-3.73661562577855e-05
-4.08668907437269e-06
-2.04404089072159e-05
-1.91782635114475e-05
-2.11769530427319e-05
-1.02025000742566e-05
-1.34004388761185e-05
-1.90799010854766e-05
-1.94135262780179e-06
-2.47618031196798e-05
-1.30063126878271e-05
-4.5727320933972e-06
-2.58626060335467e-05
-3.87338036745461e-05
-1.53333627368425e-06
-2.07110137643246e-05
-2.16037016061019e-05
9.77094867259594e-06
-9.36257156069027e-06
-1.74716311970906e-05
-3.1149103715245e-05
-1.51548942790243e-05
-5.14608935052452e-05
-1.37823149944428e-05
-1.86973342850085e-05
-3.5949218333319e-05
-1.16921909768398e-05
-2.02455374738573e-05
-3.30907303611579e-05
-1.84893448419315e-05
-2.33329818745716e-05
1.69741479698435e-06
-2.57925754142083e-05
-3.02954985682215e-05
-3.39615776161045e-05
-2.2518095437937e-05
-1.79004703188189e-05
-9.306891829081e-06
-3.45831856021678e-05
-1.00922809000885e-05
-1.9920853679605e-05
-1.56456846863429e-05
-1.64376575331486e-05
9.5855377454025e-06
-1.61103258354972e-05
-1.36760229004197e-05
-2.94665412733356e-05
3.08883349309003e-06
-1.72676069230946e-05
-3.23410555636687e-05
-1.46789170477588e-05
6.43040648318716e-06
-3.35725582916607e-05
-2.99431569468793e-05
-1.07978601633051e-05
-1.44235855676591e-05
-2.39526233470079e-05
-2.31111331269667e-05
-3.04714933470232e-05
-9.53606671224757e-06
-2.37488565965073e-05
-1.9099438722281e-05
-2.34877186880272e-05
-2.00800087335342e-05
-2.59566748686132e-05
-2.7271266104768e-05
-3.10945268365117e-05
-2.30677991664362e-05
-3.28144126067284e-05
-1.32136106747079e-05
-1.06202640196081e-05
-6.28184057799379e-06
-6.41628477745846e-06
-3.24973518559411e-05
-3.67982149935819e-05
-1.50147517635322e-05
7.82009838658214e-07
-3.1908216809286e-05
-2.71401480050262e-05
-3.91583432622322e-05
-2.54883270228124e-05
1.96254753008324e-06
7.6306373072565e-06
-1.50976508000617e-05
-2.07176467060868e-05
-1.59925766204322e-05
-1.03110897127072e-05
-1.91981149012666e-05
-1.30095256826108e-05
-2.94762650720267e-05
-1.77539457314246e-05
-3.40498674368745e-05
-2.95750420541031e-05
-2.63522627702182e-05
-4.89532373209443e-06
-3.25644520797661e-05
-1.96144718050489e-05
-2.46371675843268e-05
7.83884777410603e-06
-2.57596923677365e-05
-2.68984279631948e-05
-1.87918811747981e-05
-1.11092948471284e-05
-1.90841211503819e-05
-7.50908780862819e-06
-2.71805291332857e-05
-3.78815549578609e-05
1.35694828389396e-05
-2.32251533709738e-05
-3.06175395471421e-05
-2.03361251765877e-05
-3.94059654691397e-06
-2.37085749247189e-05
-1.46534286228576e-05
-2.15589812808274e-05
-1.79194493722279e-05
-1.46958863478186e-05
-2.76975695725899e-05
-1.21601508481201e-05
-1.26546221067489e-05
-3.30260794695854e-05
-3.40412886857091e-05
-2.98581219013261e-05
-1.13227425275497e-05
-1.4694329451293e-05
-2.44290836538156e-05
-3.24105299329394e-06
-1.8059198107538e-05
-1.7905561710325e-05
-3.36076445711528e-05
1.54213894124005e-06
-5.87617910679481e-06
-4.69744793001217e-06
-1.92854006271275e-05
7.76010097724219e-06
-2.11863655981086e-05
-2.09609732349911e-05
-3.60965129423415e-05
1.78313038042371e-05
8.29838821362212e-08
-1.07797590116214e-05
-2.90045317514012e-05
6.77616314460123e-06
-2.43142897792278e-05
-8.74681001423725e-06
-2.56899958603543e-05
2.37040447347562e-06
-1.87933654689281e-05
-1.10765436239055e-05
-4.45378352218389e-05
-1.33437820882827e-05
-1.37954973523389e-05
-1.65921485196099e-05
-2.5720833388602e-05
-3.54307082939851e-06
-3.10815123612129e-06
-1.30055230382537e-05
-3.2404993051815e-05
-2.11968205205691e-05
-1.6663960584923e-05
-1.6090374778556e-05
-1.40066181643906e-05
-1.17651582110341e-05
-2.40721135661111e-05
-1.19935660537379e-05
-1.75518658062896e-05
-1.28438370441423e-05
-1.39993296577757e-05
-2.35890850094729e-05
-2.86454802446211e-05
-1.4479970935467e-05
-9.29087431306235e-06
-1.80527732666101e-05
-9.53919904875472e-06
-1.12863374012027e-05
-4.04091872422043e-05
-1.30757625290307e-05
-1.55556342550985e-05
-2.8456745433484e-05
-1.71540215114865e-05
-5.58109052056708e-06
-2.38397919568131e-05
-2.69164642614051e-05
-4.33625702101067e-06
-2.32173671406925e-05
-4.28176464872688e-05
-2.54251606793783e-05
-2.17648086684915e-05
5.44521254147783e-06
-2.13842617407555e-05
-1.59575969089475e-05
-1.98871184943587e-05
-1.17403236441681e-05
-1.31888176844768e-05
-9.46052333436111e-06
-2.2189217396014e-05
-1.35441180448347e-05
-1.304085660021e-05
-8.37074452649645e-06
-2.43421704222641e-05
-1.7174732028933e-05
-1.22087807404635e-05
-1.44845792668743e-05
-3.40192873567221e-05
-1.15189663815786e-06
-2.78400348386258e-05
-3.01795946821077e-05
-8.55094484196675e-06
-3.07695243331679e-05
-3.34131735191795e-05
-2.82577660501686e-05
-1.6782192555828e-05
-9.04441168108391e-06
-2.15151248005814e-05
-5.01091717147009e-06
-4.72179404310441e-05
-2.53013824948461e-05
-1.89146434953184e-05
-1.3001585116995e-05
-2.82300540081214e-05
-1.08708644547486e-05
-2.18932804794484e-05
-3.62600655072264e-05
-1.79665298596777e-05
-4.45678676554307e-05
1.8324455424457e-06
-6.40256830433759e-06
-2.98251662524278e-05
-9.70498089803381e-06
-4.13481743594432e-05
-3.38329201745367e-05
-1.64598771311128e-05
-1.60373751094759e-05
-1.8057374200613e-05
-1.12466757907153e-05
-3.47682175716237e-05
-1.79415611272914e-05
-2.16073766019663e-05
-3.78352834008766e-05
-7.01952193263103e-06
-1.16217990055766e-05
-2.64002079779211e-05
-2.66739495225762e-05
-1.30245025046609e-05
-1.50990918534903e-05
-2.27148142163554e-05
-2.11888065407783e-05
-7.91779442979558e-06
-2.3819650132716e-05
8.17331657700412e-06
-9.46022298453062e-06
-1.89311253062085e-05
8.55528003340287e-08
-1.16368799929125e-05
-2.52176841766053e-05
-1.79324619550292e-05
-2.65131485694393e-05
-1.20353776594551e-05
-1.27141270996533e-05
-1.84449873658903e-05
-2.28029639310506e-05
-4.03652064222729e-05
-2.83076067445386e-05
-2.08487287252225e-05
-1.90852013944859e-05
-2.68678331074991e-05
-1.96410355954559e-05
-2.60145567379119e-05
-3.08942658128843e-05
-1.44254351296184e-05
-4.03235312669958e-05
-2.40245851367547e-05
-2.84259521109408e-05
-1.8719695262817e-05
-1.65329805812504e-05
-2.65225941023123e-05
-2.53488572190984e-07
-1.5009363490854e-05
1.365618598914e-05
-3.5720522775972e-05
-3.37669443193893e-05
-1.49049465224256e-05
-2.43871103719574e-07
-4.47075208579556e-05
-2.91575861405109e-06
-5.03346337206066e-05
-9.33538306159715e-06
-5.98359904780389e-06
-7.08204021370519e-06
-2.04989225642288e-05
-4.27369436406333e-05
-3.36703119526006e-05
3.37999972545971e-06
-2.02775172279142e-05
-1.17337896974384e-05
-3.98175961448925e-06
-1.0627308923775e-05
-2.52664211056938e-05
-3.2786758574784e-05
-2.39452046884092e-05
-3.01444692381237e-05
-3.00963315731899e-06
-2.25806824928111e-05
-2.41442758924082e-05
5.58307207543999e-06
-2.88117348724425e-05
-4.3385878559553e-05
-1.79787113916029e-05
-1.8264533064738e-05
-2.26697161491977e-05
-2.31970226986541e-05
-1.48414799738362e-05
-1.92046445887309e-05
-4.46717213225569e-05
-3.39986289486459e-05
-1.90949575111763e-05
-2.86674330060685e-05
-6.99636494372276e-06
-1.58147407843999e-05
-1.72086356738395e-05
-1.85989913044889e-05
-1.66255980455768e-05
-6.20661197141103e-06
-2.36324661716214e-05
-1.49731227949213e-05
-1.02439425299883e-05
-2.88745026151825e-05
-1.23556007280851e-05
1.2133948109855e-06
-1.34276222665739e-05
-3.18172485734112e-05
-3.30310994824419e-05
-5.92097761124887e-06
-1.00863902793307e-05
-1.39231720001189e-05
-2.1600852724103e-05
-1.80957694363902e-05
-1.9805311690124e-05
-1.4702739369416e-05
-3.84990900261568e-05
-2.25565377485854e-05
-3.66443560009649e-05
-3.83646544182925e-05
-1.8817145022543e-05
-4.49384938083506e-05
-4.39741145359848e-05
-2.62605868468219e-05
-1.84924819826932e-05
-8.60464015093148e-06
4.70565364941695e-06
-8.94459058112118e-06
-2.90988646708967e-05
-5.18678594332979e-06
-9.3718154739102e-06
-8.22263944206355e-06
-5.08914620458498e-05
-8.77567985933359e-06
-2.45434705602431e-05
-1.74897837709684e-05
-2.23710666674058e-05
-3.39740864151716e-05
-3.41361337535461e-05
-2.7703231204334e-05
-3.91028031127566e-06
-3.81142416132662e-05
-1.73963040620437e-05
-2.7432621334107e-05
-3.75662701560667e-05
-2.38889011275842e-05
-1.87787229411168e-05
-2.01539129369681e-05
-2.25436729914615e-05
-3.6140291033849e-05
-3.85978626084233e-05
-2.33747411553813e-05
-1.90595666198417e-05
6.16155173479853e-06
-1.66380563003629e-05
-2.95940483451329e-05
-7.61586925216939e-06
-1.6287785784288e-05
-8.01491579920939e-06
-7.78154232193288e-06
-2.80825205326351e-05
-2.38453248036256e-05
-1.16714196014076e-05
-2.46442460869737e-05
-2.86052050252081e-05
-2.29024794031761e-05
2.52082287621551e-05
-2.90937616991752e-05
-2.14684396987166e-05
-2.24458855953211e-05
-1.76710224253345e-05
-2.18583763084431e-05
-2.54682181456713e-05
-2.70414016249626e-05
-3.77053627023979e-05
-1.62263793830534e-05
-7.40483513819055e-06
-5.49529992203342e-05
-7.0458059617368e-06
-4.02850857460342e-05
-2.96781306750732e-05
-1.85518301860287e-05
-2.70787726644804e-05
-2.54754307502226e-05
1.98912448899659e-06
-2.28488333702105e-06
-2.70020448333612e-05
-3.82406643634049e-05
-2.33159106135642e-05
-3.03612237361006e-05
-1.76853127744751e-06
-2.62824287479716e-05
-2.13969728634336e-05
-1.58903363254507e-05
-2.05907470412536e-05
-2.98928538396663e-05
-2.61821585435345e-05
-5.80449457997585e-06
7.63039808190417e-06
-1.17961677961921e-05
-1.45160805348333e-05
-1.54579339899428e-05
-4.01764549430397e-05
-1.81635252505281e-05
7.92862998671795e-06
-4.7280158669119e-06
-1.55719101393859e-05
-7.07555665990707e-07
-1.84167033099524e-05
-2.06246153374755e-05
-1.74130403261425e-05
-6.77311489183323e-06
-2.88971560355122e-05
-1.80109723139617e-05
-1.10887119438687e-05
-2.11933761463268e-05
-1.48462213938073e-05
-1.553916661276e-05
-6.75411149891725e-06
-2.50229987178102e-05
-1.35149078928344e-05
-2.52452260208497e-05
-2.94724307340673e-05
-6.54005197552664e-06
-2.1885186570234e-05
-2.01712203288449e-05
-2.49266692619471e-05
-2.36596977739231e-05
-2.17650223438384e-06
-2.53468933042751e-05
-2.59583800133934e-05
-3.14707513009495e-05
-1.31731304126051e-05
6.84273299943295e-06
-8.85072508566123e-07
-2.85022691389291e-05
-2.39607251585939e-05
-1.49494616160798e-05
-2.0284512226188e-05
-1.08765738071769e-05
-2.20557305117181e-05
-1.3761741497614e-05
-3.33621568288581e-05
-1.44389196204881e-06
-2.38985705481556e-05
-1.82727801492438e-06
-3.65467385576225e-05
-1.77147890942136e-05
-1.56625428754187e-05
-7.4935320225917e-07
1.7618850642638e-06
-8.1266792006445e-06
-1.41262685000481e-05
-2.66229340396022e-05
-3.25582227884242e-05
-1.50679438196314e-05
-3.16972905326205e-05
-1.6203393133419e-05
-1.97089782032336e-05
-2.43878211180209e-05
-3.77677702072234e-05
-2.96523537867883e-05
-2.24804825948899e-05
-2.0370820555519e-05
-6.87183782659938e-06
-2.72817548302803e-05
-3.49573493814509e-05
-3.2206061364267e-05
-2.99891010112845e-05
-2.50760607272073e-05
-4.0404230096233e-05
-1.31036963469683e-05
-2.16818339007041e-05
-1.52588436960483e-05
-1.03324280416052e-05
-1.46009252739115e-05
-2.58526796901691e-05
-1.05831381267053e-05
-4.00694290199317e-05
-1.5013545710638e-05
-8.31987335152781e-06
-2.33512637279625e-05
-3.35722963018596e-05
-2.74227742448033e-05
-1.17903142518579e-05
-2.87311443130942e-05
-2.01911961979428e-05
-2.44039901910395e-05
-2.29315295659297e-05
-2.66313255955316e-05
-1.40207267593205e-05
-4.07349517884702e-06
-1.22214126723458e-05
-1.12214645704603e-05
2.99176989184669e-07
-1.1026372539979e-05
-3.51869532181941e-05
-2.46556898073978e-05
-3.55791494610525e-05
-9.09769548685766e-06
-2.07083811624845e-05
-9.02558950744555e-06
-1.37708998516463e-05
-1.31572320613109e-05
-1.60503339465351e-05
-2.38477488641872e-05
1.80789474371712e-05
-1.39973438494856e-05
-2.96401272662243e-05
-2.0829316293572e-05
5.1605083274644e-06
-2.34263254414333e-05
-1.34414630600202e-05
-1.07427651352412e-05
-2.82558917876666e-05
-3.11872283107999e-05
-2.05645026843164e-05
-2.41987289520908e-05
-5.15748691579576e-05
-1.89805634325152e-05
-4.2406166312084e-05
-1.92858710870424e-05
-2.3616913352236e-05
-2.91740667790344e-05
-4.39012073829622e-05
7.04938136820908e-06
-1.82616391460912e-05
-2.06343925921085e-05
-1.19598465757882e-05
-1.47811947234146e-05
-3.57098077401112e-05
-2.80870910226367e-05
-3.31670883081658e-05
-1.54005006680318e-05
-1.793660110273e-05
-3.60963436045906e-05
-1.10821074897787e-05
4.18173631173411e-06
-2.21621303514359e-05
-1.78101831109995e-05
-2.32826069530069e-05
-2.12157255387064e-05
-1.77579671867432e-05
-2.86209736793667e-05
-3.39845868221797e-06
-2.82019873711235e-05
-1.9842563884206e-05
-3.51401997778172e-05
-3.31758923107403e-05
-2.37874529463845e-05
2.31706964775889e-06
6.87387086693467e-06
-3.32712786854342e-05
-2.50411775142853e-05
-4.36901241480305e-05
-2.32926615826342e-06
-1.13175542215356e-05
-2.10826359859681e-05
2.25320433559217e-06
-9.76132637475893e-06
-1.40858337093249e-05
-2.4909590476986e-05
-1.7591014715622e-08
-2.33123877611981e-05
-1.75909646005832e-05
-2.0394155163584e-05
-2.61345796622771e-05
-2.79162215464352e-05
-3.4182955626646e-05
-1.85780994893551e-05
-4.48308226227185e-06
-9.41182059504598e-07
-4.11850446482745e-05
-2.97306834401938e-06
-8.56050154076116e-06
-5.92031810539846e-06
-1.96212624592901e-05
-2.62337092143924e-05
-2.9557606399843e-07
-2.82084516033333e-05
-2.59133027670696e-05
-2.9244668129268e-05
-1.20342786874797e-05
-2.31037823993394e-05
-2.30925924877733e-05
-1.23220540571732e-05
-2.55195117792777e-05
-3.5615807274977e-05
-3.25466118404487e-05
1.33329186642755e-05
-9.26707332086393e-06
-2.49611459751909e-05
-1.75968305337504e-05
-2.415399417493e-05
-2.63839171694693e-05
-6.18810539857857e-06
-2.61590022094368e-05
-1.8786454746927e-05
-1.29333703781055e-05
-1.49312799971768e-05
-2.76844268199415e-05
-3.12001107519768e-05
-8.08345397053483e-06
-9.26883346248967e-06
-2.79204250943937e-05
-2.32136858209226e-05
-2.06711553470907e-05
-2.35235931666756e-05
-3.11224668524747e-05
-3.48414956470857e-05
-1.15919093274509e-05
-1.89234406788751e-05
-1.44746582231495e-05
-2.51422812607679e-05
-1.7455311017063e-05
-3.652382731089e-05
-2.32031265838188e-05
-2.5835098443283e-06
-2.76006589517592e-05
-3.13523694696802e-05
-1.7095686318008e-05
7.96174273385066e-06
-2.8442941846857e-08
-3.94670205691239e-05
-1.70224701900845e-05
-8.37877936486083e-06
-2.01734628510106e-05
-3.26721724814997e-05
-1.15222223572148e-05
-1.4433399843816e-05
5.05759894259672e-06
-1.41397852577572e-05
-1.37825651343712e-05
-2.14886092138204e-05
-1.55365481141655e-05
-2.66380911861771e-05
-2.36331394006736e-05
-2.20661035544709e-05
-2.78255284120589e-05
-7.13626202208894e-06
-1.87893120047237e-05
-1.77347354724813e-05
-3.09172526200091e-05
-1.29030131394111e-05
-7.885519432444e-06
-3.46116955623247e-05
-4.5257978392875e-06
5.14055844942864e-06
-1.94727897407176e-06
-2.4329582739203e-05
-2.79017727343441e-05
-2.09219240722253e-05
-2.22650845722283e-05
-2.08277814187759e-05
-2.68076272954514e-05
-2.59399487845787e-05
-3.24273372381748e-06
-8.74917330151291e-06
-1.33161668993572e-05
-7.78717552962017e-07
-1.32790416245376e-05
-1.48006833776836e-05
-1.90902512304226e-05
-1.14126262693462e-05
-8.52169771756739e-06
-4.17738077860194e-06
-2.66391874863825e-05
-7.1632733096429e-06
-3.07282084161547e-05
-1.33961891377168e-06
-2.32019801524525e-05
-1.49624919384306e-05
-2.0296199951073e-05
-8.34148609401385e-06
-2.74966238471686e-05
-2.21429267602878e-05
-3.89916912080653e-05
-1.34249339847876e-05
-1.63912409127008e-05
-1.99551243266756e-05
-1.63274636434763e-05
-1.39731900789718e-05
-2.65583972097234e-05
-2.86062502287937e-05
-4.31071515793794e-05
-2.43400781827301e-05
-2.26549478468615e-05
-5.70670382393404e-07
-2.20018401235717e-05
-8.30282615031404e-06
-4.83640078206105e-05
-2.32162060862843e-05
-2.82892458271719e-05
-2.01406691921435e-05
-1.50539249132049e-05
-1.23781143443404e-05
-3.50805363094333e-05
-1.73024533768507e-05
3.64517716775267e-06
-2.62107636853706e-05
-1.38339204559131e-05
-2.07456350009448e-05
-2.4467616657296e-05
-2.64275081966127e-06
-1.25387843924821e-05
-3.54683231028426e-05
-3.54308152095327e-05
-2.50224378254441e-05
-3.27092801127963e-05
-2.38155315508847e-05
-2.16623343083178e-05
-1.00698152534769e-05
-5.83716603368906e-06
-8.25631222385228e-06
-1.66291325356258e-05
-2.54238692324155e-05
-3.71330384980148e-05
-3.05646114754637e-05
-1.15068390809292e-05
-2.84685968405153e-05
-1.82888631541841e-05
-1.94645550993977e-05
-3.08308309622707e-05
-3.20854101946681e-05
-7.62486414769217e-06
-1.09539041820565e-05
-3.50616259851022e-05
-1.70865977571649e-05
-2.11344096991213e-05
-2.54996397770345e-06
-2.9118409555831e-05
-9.25065059440783e-06
-7.17114689792747e-06
-2.10141822760817e-05
-1.44334903085692e-05
-2.49340976200026e-05
-3.43536284920842e-05
-1.5569571608244e-05
-7.65967335316496e-06
-2.37696336017765e-05
-5.36600765184091e-06
-1.18489545913344e-05
-3.58614553536616e-05
-1.66213409796704e-06
-9.10251442583878e-06
-2.12222091796184e-05
-2.50881438839652e-05
-2.30516082915214e-05
-2.76184153726198e-05
-1.88208210379059e-05
-1.32542548142004e-05
-2.61358416178116e-05
-3.58020519375462e-05
-2.6228922623291e-05
-2.12202450669911e-05
-9.47578483645932e-06
-9.79736743722359e-06
-4.17961646973535e-05
-1.87221008138769e-06
-2.25536127024556e-05
-2.53812544636206e-05
-2.2628018146367e-05
-1.2203538781209e-05
-2.85852684889697e-05
-1.90466296408691e-05
-7.11872760320794e-07
-3.8322810340805e-06
-3.37581203917031e-05
-1.47109502878354e-05
-3.17098327515696e-05
-4.53385645422618e-05
-8.42038222325097e-06
-1.93484875976903e-05
-1.61116004771903e-05
-1.17828077266282e-05
-3.76054265941968e-05
-6.71230517427483e-06
-4.09434366469722e-06
1.02064236679674e-06
-1.22141099309683e-05
-9.36638749098579e-07
-1.35299674855572e-06
-1.17335981542729e-05
-3.59568713931177e-05
-3.35572005314684e-05
-2.10817294574987e-05
-1.03620362690097e-05
1.65548913842129e-05
3.59927093289961e-06
-9.74621548229968e-06
-3.05585737620552e-05
-1.90719672155202e-05
-4.14516015516878e-05
-1.72088107523325e-05
-2.44359658580609e-05
-1.20296650736492e-05
-1.68934624144677e-05
-3.2193784262742e-05
-2.49854502562267e-05
-2.75953374408367e-05
-1.78251227736688e-05
-1.12478325309702e-05
-5.41881309813205e-06
-9.63243371519057e-06
-1.5148232496157e-05
-1.95799334653707e-05
-2.17994675171264e-05
5.49489350786014e-06
-7.70670160581028e-06
-2.23463365188383e-05
-1.84786740491251e-05
-5.90928839955767e-05
-9.58036345551064e-06
-7.82741651861987e-06
-1.01193306855801e-05
-2.05192599312889e-05
-2.6303384714744e-05
-3.58027618646122e-05
-2.6041271909629e-05
-1.49768431804364e-05
-2.82868123577712e-05
-4.47799664908174e-05
-1.47038722131514e-05
-2.37385279022593e-05
-1.97116840080276e-05
-2.54520850261775e-05
-1.32011584830775e-05
-1.30762019207643e-05
7.76437787420318e-06
-4.00771912855416e-06
-2.54068513491917e-05
-2.07701486008845e-05
-1.8908770190178e-05
-2.97068605161316e-05
-2.13128678459557e-05
-3.1059081804629e-05
-1.39009226722909e-05
-1.85101026255875e-05
-3.57613223246247e-05
-2.48069805149843e-05
-7.72000328797479e-06
-2.20248064732573e-05
-3.4565651610173e-05
-2.378485642241e-05
-2.29651911579737e-05
7.3682256090713e-06
-3.62076371974643e-05
-3.87491601614839e-05
-2.52539805751046e-05
-1.96355780746912e-05
-3.44377721421738e-05
-2.35303543504837e-05
-1.16046781877968e-05
-8.43074189315151e-06
-1.9136046076854e-05
-3.34779384534799e-06
-7.4583260149261e-06
-7.68374298626001e-06
-1.63545526497631e-05
-2.80017189124242e-05
-3.08081549909436e-05
-3.88566471216833e-05
-3.168849112529e-05
-6.24776017670858e-06
-2.13500158068323e-05
-3.44815170566268e-05
-1.14215691321541e-05
2.77192942225869e-06
-2.72063527960815e-05
-1.14248320531044e-05
-3.29933237532825e-07
-1.89185830137912e-05
-2.32668985400315e-05
-1.4239830952535e-05
-3.19163025265782e-05
-3.1548354321301e-05
-3.68464779597752e-05
-2.82856509647623e-05
-5.00713804554283e-06
-3.71402799061393e-06
-3.39333243888961e-05
-1.60154484649982e-05
-2.72180779056794e-05
-5.24728372873919e-06
-6.41115502720248e-06
-2.01849358726286e-05
-1.73647687384799e-05
-3.52366475717226e-06
-9.93626990424312e-06
-2.63235532413135e-05
-1.56344329946155e-06
-3.20600534902196e-06
-2.31286231206676e-05
-2.66559442077738e-05
-3.19307140560078e-05
-1.97976573811237e-05
-2.05582694883951e-05
-1.06296648016328e-05
-1.89463454754102e-05
-5.74789073033958e-06
-2.76505216963723e-06
-2.85034268311622e-05
-4.01544919462601e-05
-3.60146530062881e-05
-1.03931735693521e-05
-4.14588459826609e-06
-2.21299719888297e-05
-1.00118643721937e-05
-4.15962785957026e-06
-2.06354297495204e-05
-2.31133034261192e-05
-3.79095487308521e-05
-1.96769389226341e-05
-1.54170540425225e-05
-2.99463102311621e-05
-4.60759207518241e-06
-2.00525501075365e-05
-1.8892610702117e-05
-1.29394996030733e-05
-2.03999107510064e-05
-4.70426788954293e-05
-6.81669045239541e-06
-1.84770951407525e-06
-6.34209526275834e-06
-2.22746826568248e-05
-4.37492605224816e-05
-3.59609326745746e-06
-2.97474206641069e-05
-2.53070412144628e-05
-4.35885854361648e-05
-1.7554235113138e-05
-2.95235567778524e-05
-2.35309990894656e-05
-1.71852989577099e-05
-1.83479895051485e-05
-3.18973780130281e-05
-1.99860251125487e-05
-1.88761770492382e-05
-2.12422841078189e-05
-1.22893092939146e-05
-1.95409332549807e-05
-2.15472752443246e-05
-1.35562671919617e-05
-2.742492953522e-05
-3.1972054817531e-05
-2.41296890190104e-05
-9.77624068937879e-06
-3.46462738732879e-05
-1.83624188509477e-05
-1.53275515144368e-05
-3.86415815504697e-05
-3.71609271734311e-05
-3.62035560450272e-05
-1.54594376168342e-05
-4.1301319782994e-05
-3.30232522013823e-05
-4.34176576992946e-05
-2.31210974600156e-05
-2.38937370886716e-05
-1.43873577723629e-05
-1.90152626933305e-05
-3.42560367431691e-05
-2.18013147091811e-05
3.00721822525966e-07
-1.33515231642154e-05
-1.56881840503599e-05
-4.08809167666927e-05
-3.2324114320175e-06
-1.31670205527426e-05
-5.57039179544981e-06
-3.46178750310628e-05
-2.70630178542168e-05
-2.20192716291334e-05
-1.21991508306599e-05
8.01023942304063e-07
-1.96076916650939e-05
-7.15474285655344e-06
-1.02187894301877e-05
-2.31610649790349e-05
-2.37372140964278e-05
-2.66140850745735e-05
-1.62583488836368e-05
4.3841891314245e-06
-2.45331039799006e-05
1.8330216758799e-08
-1.98860298412241e-05
-9.58356431967881e-06
6.03904863390426e-06
-4.4679333095472e-05
3.22082965573488e-06
-5.28005368649721e-06
-2.97230863639688e-05
-2.06867469648373e-05
-3.42049720987743e-05
-7.04318711813771e-06
-2.40602453569589e-05
-5.11018847654726e-06
-1.22202613993054e-05
-2.47926895521163e-05
-1.96334051482305e-05
-2.76028068725834e-05
-2.01799893028229e-05
-1.90311104956377e-05
-2.0551169170812e-05
-2.29885766609615e-05
-1.69931624852475e-05
-9.2175601679483e-06
-2.51099778583542e-05
-2.80758574369003e-05
-1.07276155297457e-05
-1.43974357403506e-05
-6.91240755547914e-07
-3.25731822073216e-05
-3.12201444809797e-05
-2.69195404789652e-05
-3.01599872746367e-05
-2.80458925304679e-05
-2.05982616942469e-05
-2.34335956726704e-05
7.01200503747766e-08
-6.37172670041544e-06
1.32343011755823e-05
-2.44774511911255e-05
-1.86670036258838e-05
-2.09443810141716e-05
4.10191843375514e-06
-1.88872478137102e-05
-2.76485003433106e-05
-7.75287124489781e-07
-1.34255303404263e-05
-2.4534118272629e-05
-1.52958432807695e-05
-3.05897819007043e-05
-9.65674277644948e-06
-2.51123448983619e-05
-2.56147240190306e-05
-2.7334927200234e-05
-2.44621545279802e-05
-2.35256257259313e-05
-1.77553939485948e-05
-6.72353325080239e-06
-1.31811191264454e-05
-2.30705433438573e-05
-2.03405607488569e-05
-2.5967990803597e-05
-2.33253305036318e-05
-1.46274107628129e-05
-1.56741455731037e-05
-3.46719053920908e-05
-1.9460695645056e-05
-3.45054155243335e-05
-1.35347557836422e-05
-1.55138473723114e-05
-2.09972262494226e-05
-2.27231540919787e-05
-2.66938020940134e-05
-1.19156403580276e-05
-2.22997791824942e-05
-2.37693619347592e-05
-1.62340460545607e-05
-3.1509563783818e-05
-1.5999103526825e-05
-6.87897160199304e-06
-2.27050328342757e-06
-3.21069146086046e-05
-1.91047362231219e-05
-2.51997406024963e-05
-7.30928920561715e-06
-2.21244439751991e-05
-1.48947534185019e-05
-3.94096946693559e-05
-3.24180980228461e-05
-3.63981483393242e-05
-1.78632026442179e-05
-2.32531775253229e-05
-2.15567784605547e-05
-1.82825846095083e-05
-1.33049887447843e-05
4.25590490568172e-06
-1.65299118093077e-05
-3.24609720077081e-05
-2.76066166449448e-05
-2.708162618276e-05
-2.99039699919524e-05
-2.74476281187288e-05
-5.97883323049506e-06
-1.73890696391717e-05
-1.89298592896172e-05
-1.46524226997351e-05
-3.70051010057121e-05
-2.91036235372634e-05
-1.31979494895144e-05
-4.29624805894158e-05
-1.09501815239069e-05
-1.6218396974868e-05
-5.37770897632813e-06
-4.00432337886333e-05
-2.87414848399407e-05
-9.9364920177583e-06
-2.55334128711879e-05
-8.17408408846215e-06
-2.97112976041395e-05
-3.34654971882386e-06
-1.58542239490046e-05
-9.92858210166163e-06
-5.68171647158445e-06
-4.61516735896598e-05
-4.31248988984948e-05
-1.88565448260209e-05
-1.221455848732e-05
-2.2858919223836e-05
-1.88422869579821e-05
-3.15568076869097e-05
-1.61477865394362e-05
-4.0695423036472e-05
-3.88703148253749e-05
-1.43116744123579e-05
-1.18886011525505e-05
-3.42768829870907e-05
-1.27801580758449e-05
-1.58030529236591e-05
-8.47553672444137e-06
-2.14890495474739e-05
-3.27262708844944e-05
-1.26311256628274e-05
-5.94270174135573e-06
1.99625680341523e-06
-2.68232546593189e-05
-1.32255698228377e-05
-6.12887898410952e-06
-2.5148544940981e-05
-4.65418108502249e-06
-1.47424513385989e-05
-2.58289129988305e-05
-8.99153162315885e-06
-1.83443567752491e-06
-3.08330166339056e-05
-3.8425931039609e-05
-1.21806931690274e-05
-1.74509716558204e-05
-1.14918216055956e-05
-3.62474315737987e-05
-3.00330737996476e-05
-2.16433928246418e-05
-6.04010490531377e-06
-1.82290261886706e-05
-7.22095678453716e-06
-2.1852200551766e-05
-3.65769489669606e-05
-2.44157954362291e-05
-3.69666543473115e-05
-9.12352056777001e-06
-1.83243173448744e-05
-1.7084425093593e-05
-4.04924553699252e-05
-1.59063896038188e-05
-3.13268931576286e-05
-1.15486173419963e-05
-8.83485600566573e-06
-1.36137846607657e-05
4.04048474649666e-06
-2.15802647211309e-05
-1.64337862139564e-05
-2.12437535738239e-05
-6.11008011939671e-06
-1.45202515625416e-05
-2.76917919635452e-05
-1.18195469396627e-05
5.05481284476369e-06
-1.6388991974256e-05
-1.59316972434709e-05
-2.58706344859725e-05
-2.19281836416817e-05
-2.93793153458055e-05
-1.24931660015396e-05
-9.55010617866679e-06
-4.58723040765576e-06
-4.38132565236861e-05
-2.49786771930727e-05
-4.76268090330408e-06
-1.17431573085606e-05
-3.57246561861947e-05
-1.35480087989205e-05
-2.71934806530011e-05
-1.48157571238575e-05
-2.88471699693365e-05
-1.42730940152619e-05
-2.3883053271669e-05
-2.35282459146325e-05
-1.35706456199489e-05
-3.46877266456926e-06
-4.59062817617397e-06
-1.56896892910253e-05
-2.61587404865728e-05
2.19239230989954e-06
-1.88636587329245e-05
-6.27022459860007e-06
-3.78668829092085e-05
-6.09969116473874e-06
-1.49418238236263e-05
-1.39147515506265e-05
-1.69829168293951e-05
-2.1436234678292e-05
-4.12674461955112e-05
-3.20985157172671e-05
3.03408829757261e-06
-2.28820411861431e-05
-2.0593151211767e-05
-2.7671146186562e-05
-1.90131803155402e-05
-2.23889920868901e-05
-1.70798288386601e-05
-7.19137167355058e-06
-1.53782174000428e-05
-2.37128186119037e-05
-3.63722146501086e-06
-2.69567327732164e-05
-2.25131760949538e-05
-3.82377047785999e-05
-1.56342471780897e-05
-2.25386366136987e-05
-2.24855009413646e-05
-8.27984367779726e-06
-2.64610949726426e-05
-8.30816109536447e-06
-1.93283782234989e-05
-4.72601720389454e-06
-1.68672957678103e-05
-1.7534278182651e-05
-1.07325548551151e-05
-4.73324701853127e-05
-1.78775155213709e-05
-1.47377502611398e-05
-1.84003444205284e-06
-1.94152934950922e-06
-1.96173416732355e-05
-1.80187578913129e-05
-2.7981299224457e-05
-8.10379973682245e-06
-2.34810047690536e-05
-2.21391922870236e-05
-1.86304209833804e-05
-2.30275404940195e-05
-1.65115879180992e-05
1.06138259285557e-05
-2.9779599074219e-05
-1.94180325125294e-05
-1.23395816056354e-05
-4.50430800483586e-05
-1.73886206672591e-05
-1.55354951301607e-05
-1.15011368534007e-05
-2.72591804909828e-05
-2.79727869507632e-05
-1.92457520273448e-05
-2.75739095277717e-05
-1.56796125040996e-05
-2.9304693731473e-05
-2.36239508228442e-05
-1.93569987553028e-05
-1.99814471631106e-05
2.93234355963317e-06
-7.33851638285078e-06
-1.15459534591726e-05
-4.1329946971594e-05
-1.18504280397663e-05
-2.19835630164366e-05
-5.06636043061565e-06
-1.2293888952619e-05
-2.75862502604019e-05
-2.42981215525421e-05
-3.16149229038506e-05
2.08343601987859e-06
-4.79326519499842e-06
-1.37724766273715e-05
-9.17117349796802e-06
-2.99793631016214e-05
-3.40777400344315e-05
-3.60770654578728e-05
-8.42324977233272e-06
-1.97481787332954e-05
-2.45063129951214e-05
-2.35993465139653e-05
-2.0206376411519e-05
-1.63943461704513e-06
-9.72594419516292e-06
-1.60793144369449e-05
-3.2857048542789e-05
-2.04877372699393e-05
-3.64740124412982e-05
-1.83848918339167e-05
-2.66510868493896e-05
-1.36952422892776e-05
-1.76149863659806e-05
9.44131376561781e-06
4.28145917145618e-06
-2.41066628214624e-05
-1.26690114550059e-05
-1.62867382802418e-05
-8.71279051074315e-07
-2.40805129460556e-05
-2.80663804158524e-05
-1.16350883839937e-05
-1.12108286919975e-05
-1.94768138969461e-05
-2.94648589566409e-05
-1.03299638723519e-05
-8.24100020557883e-06
-3.13290182512192e-05
-3.32422680126155e-05
-2.09383935256136e-05
3.12655267057401e-06
-7.36551461950553e-06
-3.0566136912672e-05
-2.14618216490617e-05
-2.0715859863395e-05
-3.91105955266538e-05
-3.83531839880694e-05
-1.95670379274704e-05
-1.6178532232485e-05
-3.43085424398633e-05
-3.636031508304e-05
-4.05279849446694e-05
-1.18085877269154e-05
-1.34813759507554e-05
-3.34919274362998e-05
-2.60953003418605e-05
-6.8969073752959e-06
-3.21955180896186e-05
-2.06786689436156e-05
-1.04889534593401e-05
-5.62101866908283e-06
-2.12045106101776e-05
-1.83745426118704e-05
-1.86802707738046e-05
-3.08804591231959e-05
-2.04802812464592e-06
-2.37453247515872e-05
-7.27131577064439e-06
6.92996444982683e-06
-1.82004557814835e-06
-1.42813463354858e-05
-2.40798179141836e-05
-1.05018487989533e-05
-2.70567509284013e-05
-2.28687779527877e-05
-3.24998480153294e-05
-5.01962690392848e-05
-3.38206149659932e-05
-1.0026003560807e-05
-3.79611011144798e-05
-2.36907325496705e-05
-9.20732261166461e-06
-2.27502640727831e-05
-1.75999905493132e-05
-4.42348398866465e-05
-2.79672796101382e-05
-5.42408361767288e-06
-2.41541332824538e-05
-2.59961189847368e-05
-5.72422160150805e-06
5.04394925916152e-07
-1.12437860443486e-05
-2.01553300675861e-05
-7.3856651492052e-06
-2.01990097999818e-05
-1.20172216396676e-05
-8.47332732901097e-06
-2.18554655319464e-05
-3.31309525216692e-05
-1.56036996971242e-05
-5.45081231075614e-06
-2.9218097343533e-05
-9.69558797481414e-06
-9.57553227145296e-06
-3.54930425575521e-05
-2.86520239212942e-05
-1.35495294736682e-05
-1.77808535351042e-05
-2.08810880600731e-05
-2.77184505913925e-05
-9.22773511231711e-06
-1.45496733864295e-05
-2.19000384074936e-05
-2.24346514598731e-05
-1.0939127443561e-05
-3.47228118209657e-05
5.15685331862452e-07
-1.68616182076038e-06
-2.20658743031791e-05
-2.86103277714364e-05
-3.82182581567577e-06
-2.33072564936486e-05
-2.35940300317839e-05
-3.92693907396496e-05
-2.64284848280633e-05
-2.00631143833287e-05
-2.46337995443068e-05
-1.155369464895e-05
-3.26566805979373e-05
-3.19015990254732e-05
-1.25564724629396e-05
-3.58144813399484e-05
-1.43897900386405e-05
-7.49907645612389e-06
4.22574668429867e-06
-2.676117328638e-05
-2.42851376342232e-05
-3.35469768786839e-05
-1.97581955370747e-05
-2.08369582457881e-05
-9.833038891357e-06
-2.02674225389171e-05
-3.96108495559959e-05
-3.11806409521913e-05
-2.01165316195256e-05
-3.18156599533779e-05
-3.53149694069965e-05
-3.32370016212657e-05
-2.0505275994736e-05
-3.13269282401677e-05
-1.27098661133992e-05
-3.20054894518206e-05
-3.54074852064025e-05
-2.61312796091612e-05
-7.39078155820395e-06
-3.63724146495852e-05
-1.48931170174474e-05
-1.72839663863574e-05
-2.25559398665545e-05
-3.28594179481276e-05
-2.59835243401114e-05
-2.26412271541076e-05
-2.43720134066342e-05
-1.69076519836091e-05
-1.54338120533635e-05
-9.20230710058555e-06
-2.06343923819995e-05
-4.56505350435782e-05
-7.99329542292345e-06
-3.23660431344181e-05
-1.3935790363759e-05
-2.90131568146147e-05
-1.32439318930671e-05
5.37055134536368e-06
-3.71890793965165e-05
-2.27083531171486e-05
-2.58759856831342e-05
-3.02335735838572e-06
-2.04711521529118e-05
-2.75766708732081e-05
-4.2564112820788e-05
-1.95792355918111e-05
-1.57410905087333e-05
-1.37328463568179e-05
-2.72395201473737e-05
-2.29739043281927e-05
-1.86628524559185e-05
-1.48013682940628e-05
-2.64568199506023e-05
-2.86017034747592e-05
-3.60219776719935e-05
-2.6389744996098e-05
-7.83747096438239e-06
-3.93823926097574e-05
-6.99446889652015e-06
-4.78316004557615e-06
-7.30024016540833e-06
-2.54664259275581e-05
-2.55255883743369e-05
3.78366195580602e-07
-2.05377593337642e-05
-2.78447121988596e-05
-1.88333072028726e-05
-2.13851974501639e-05
-1.33015603824238e-05
-1.26453324632292e-05
-1.433469866103e-05
-2.80666945330855e-05
-2.34777699366107e-05
-1.62552555252603e-05
-2.91092118288057e-05
-3.26887069166427e-05
-4.10647752045907e-05
-3.39198124268344e-05
-1.5577034798769e-05
-1.69178280409521e-05
-3.5390546685935e-05
-7.94174784972899e-06
-7.71590584445515e-06
-1.81705458066667e-05
-2.1154029798493e-05
-1.69740828953863e-05
1.48615314446927e-05
-3.18726827502242e-05
-2.59591312226742e-05
-1.74172470985175e-05
-1.43569673372544e-05
-3.02188466825547e-05
-1.32607771582471e-05
-2.48977717057248e-06
-1.5753492452744e-05
-4.32945020210278e-05
-1.01870079578488e-05
-1.64199324673289e-05
-1.39572021905768e-05
-2.5282940738204e-05
-1.63320772053721e-05
-2.37612626164093e-05
-2.76014532532561e-05
-3.79803100452848e-05
8.01326832892958e-06
-3.51744944439102e-05
-2.65557011939094e-05
-4.35268847374466e-06
-3.64404235287029e-05
-1.59057638771055e-05
-1.13986381518172e-05
-1.89174815364796e-05
-4.34560037506189e-05
-2.3855913866106e-05
-2.82983265786049e-06
-4.60587442220687e-05
-2.5699272594571e-05
-2.62265139218864e-05
-1.76021012110943e-05
-2.46479510877479e-05
-1.24012102891399e-05
-1.84884594324074e-05
-2.47733270176738e-05
-5.40200939433508e-06
-3.12848939185232e-05
-1.5503213798331e-05
-5.19450048159182e-06
-2.04380626535962e-05
-2.58520083756485e-05
-1.27134015274308e-05
-2.27524954693983e-05
-1.93815364397449e-05
-1.21543363622951e-05
-6.20131925116826e-06
-2.34139430117205e-05
-2.25513881878179e-05
4.59635331019031e-06
-2.68036423541151e-05
-3.001520507104e-05
-1.22970559362033e-05
-1.67828123998294e-05
-1.84425117221574e-05
-2.73132943243532e-05
-1.20082941373862e-05
-2.08434004656671e-05
-3.39652433683551e-05
-1.83583744301861e-05
-3.69162335325305e-05
-2.45612473331758e-05
-2.09053278952497e-05
-1.13765478035726e-05
-2.89698550235264e-05
-2.26366987480306e-05
-3.04729470260192e-05
-2.25103344415264e-05
-3.62770017018529e-05
-7.33639961611036e-06
-1.92847942387117e-05
-2.08347890345298e-05
-8.62180120289807e-06
-3.65927247025218e-05
5.26495368610514e-06
-1.94427663312906e-05
-3.4698650456401e-05
-4.32834971018004e-05
-1.16541092876651e-05
-3.34460296877808e-05
-1.24906398554924e-05
-4.95244195748489e-08
-4.21777022233892e-05
-2.00240397095072e-05
-1.95696845405697e-05
-3.61447377057848e-05
-8.51873352395478e-06
-1.23207633601747e-05
-1.88293641612003e-05
-1.46582050418926e-05
-1.21570916143028e-05
-3.71085245284659e-07
-1.10527826871529e-05
-2.66111504403026e-05
-2.11323137225098e-05
-1.2957683288898e-05
-2.60408202433373e-05
-2.37850104708362e-05
-6.94952431502235e-06
-1.01789545812562e-05
-2.9965431096757e-05
-2.19649525124684e-05
-2.85553837200106e-05
-3.02444234179402e-05
-1.63406536364509e-05
-2.45472720378126e-05
-1.12681342037964e-05
-4.38047427425479e-05
-2.27293507289836e-05
-2.28208032974269e-05
-1.14289472298465e-05
-3.1099943173461e-05
-1.110534250999e-05
-3.34590797578876e-05
-2.49276734444551e-05
-6.66952822655422e-06
-2.68267314800768e-05
-4.10858253601207e-05
-3.09086394782974e-05
-8.92535928093965e-06
-3.48029523337464e-05
-4.78048368900463e-06
-7.10351699954972e-06
-2.59006019192546e-05
-1.59241921450985e-05
-4.93739966033399e-06
-2.28677162067071e-05
-3.11738548463666e-05
1.59101767026757e-06
-1.28902379150387e-06
-1.38400767617877e-05
-1.94199067893339e-05
-2.18248131459424e-05
-4.42016284377785e-05
-2.00311144696288e-05
-2.8049878069791e-05
-8.52937838716796e-06
-2.15052463149323e-05
-2.53087007528755e-05
-1.62076611315649e-05
-2.43079028468637e-05
-1.33446324079531e-05
-2.19365455154333e-05
-1.35006282693766e-05
-1.75929867391832e-05
-1.01455217330787e-05
-2.16556334119729e-05
-1.53529223920608e-05
-1.79996757085695e-05
-2.28144337604464e-05
-2.52516483089802e-05
-3.66277411536935e-05
1.99495271011447e-06
-9.10884702321792e-06
-1.02772689067348e-05
-7.68218528227002e-06
-3.35115901784882e-05
-4.0614002633435e-05
-3.61067429874269e-05
-2.74226375456625e-05
-2.9173265224274e-05
-1.55076107817996e-05
-2.66025301060998e-05
-7.9167600927378e-06
-1.89722014630962e-05
-2.35120547195022e-05
-2.86925792182377e-05
-1.26974246355294e-05
-3.08027057613303e-05
-1.18039186067889e-05
-1.4956823742624e-05
-1.54683635962408e-05
-1.25174297078865e-05
-8.88778088568353e-06
-2.60767324277879e-05
-1.878447239679e-05
-2.81900081856563e-05
-2.50275577067824e-05
-1.31935101324135e-05
-1.78552300728384e-05
-1.36552928027503e-05
-3.47138988178879e-05
-4.30172659659479e-06
-7.58070964838848e-06
-1.79975312504897e-05
-6.80130802623104e-06
-1.76399785133119e-05
-1.79616493523218e-05
-1.22646990497845e-05
-1.62550845745721e-05
-9.31256370904766e-06
-1.23360321233339e-05
-1.52545777476963e-05
-3.888617845756e-06
-3.69927606529918e-05
-1.13264196195218e-05
-1.19645291900995e-05
-1.48400645457687e-05
-1.44178044806958e-05
-2.3812470856124e-05
-2.82008992840204e-05
-2.05811771106983e-05
-3.79964792607572e-05
-3.5540152282893e-05
-3.46331995560385e-05
-3.55861508537025e-05
-5.54734930417003e-06
-1.04966773228307e-05
-1.32332197449981e-05
-1.13281181745002e-05
-1.29087411255364e-05
-2.22058273704752e-05
-3.84423075827835e-05
-2.75879456198655e-05
-1.27494619612595e-05
-1.61372628461921e-05
-3.08174992055418e-05
1.12727993187437e-05
-1.70248233142281e-05
-2.21931100540478e-05
-2.57677741196954e-05
-2.33654180621812e-05
-2.86412517165905e-05
-2.90730009625965e-05
-2.248776614038e-05
-3.31257585872487e-05
-2.63684427722356e-05
-1.79801655272019e-05
-1.19769881343659e-05
-2.20465230042201e-05
-3.79883594528578e-05
-6.49986547417675e-06
-1.17696467031975e-06
-4.94600981267941e-06
-3.24193443035656e-05
-9.34575271880564e-06
-3.91875236979278e-05
-1.09374585698022e-05
-1.31688031637193e-05
-1.29841969615088e-05
-2.24812643103537e-05
2.56839276442672e-06
-1.3926134579178e-05
-1.90750934890097e-05
-3.2020936607311e-05
-1.71578376011676e-07
-2.07916902537162e-05
-2.2835252759035e-05
-6.5174297941173e-06
-1.357264207335e-05
1.42977180714071e-06
-3.53267961401367e-05
-2.79815351704124e-05
-8.40596911924438e-06
-2.16147925651196e-05
-4.22114031691004e-05
-4.69556295837635e-06
-5.64457591401352e-06
-1.75521099044303e-05
-2.33412918694307e-05
-1.91932257657634e-05
-1.62301576823574e-05
-4.661937998135e-06
-2.27839159708819e-05
-1.04662442928892e-05
-9.23078695584783e-06
-2.03809461649616e-05
-4.33036065365949e-06
-2.02897876318518e-05
-1.04549996117321e-05
-3.23059590662896e-07
-1.7190281771346e-05
-2.32211177511444e-05
-1.96367429698857e-05
-2.65043089377757e-05
-2.99294675021727e-06
-2.58469528779625e-05
4.48176551550034e-06
-1.39287345025447e-05
-2.47753734371252e-05
-6.04712455555318e-06
-5.05590819220871e-05
-3.35878856316407e-05
-2.05297216099217e-05
-2.13302465128691e-05
-2.73831942784433e-05
-3.1252127019398e-05
-1.46413563557389e-05
-1.23096294195653e-05
-1.93259170210428e-05
-3.28811368573805e-05
6.64587766473475e-07
-3.2184571950725e-05
-1.84022007868348e-05
-1.76515460621132e-05
-2.50311122941894e-05
-1.42513921041087e-05
-1.33607230645395e-05
-1.7013926824966e-05
-6.49013221707095e-07
-1.98733216422817e-05
-1.5598088248347e-05
-1.7818229017704e-05
-1.7037852545033e-05
-1.95804631740025e-05
-5.29928641937105e-06
2.45837875210865e-07
-1.90957867375289e-05
-2.90189030466843e-05
-2.74622455240656e-05
-5.69556657045272e-06
-1.56481487037017e-06
-2.00708869873624e-05
-2.17820122647853e-05
1.52630870486724e-06
-2.51301064791451e-05
-2.96933780738529e-05
-2.6149476841241e-05
-2.3538716325109e-06
-1.91967060704931e-05
-2.14336690965895e-05
-1.0935410405393e-05
-7.57078851171878e-06
-3.88891273839007e-05
-3.72931813851406e-05
6.64250725528069e-06
-2.07891840651287e-05
-2.79445644354434e-05
-8.45705931082721e-06
-3.29543145547038e-05
-8.38137043550636e-06
-8.76237716677767e-06
5.4255850865602e-07
-3.0810412976218e-05
-1.79749664722843e-05
-1.28622347922576e-05
-2.43377356950943e-05
-1.46041039724635e-05
-1.75157895661322e-05
1.33256394031914e-06
-7.52459290372787e-06
-4.05968997617803e-05
-6.47625389633768e-06
-1.71444256539931e-05
-7.31450605748353e-06
-2.55083205468351e-05
-3.2005194888305e-05
-2.66322651699252e-05
-1.29017033292494e-05
-2.04345549860979e-05
-1.16794024759505e-05
7.37535314883783e-06
-3.0883744538968e-05
-2.42345764010708e-05
-7.4934036303171e-07
-2.52921754007047e-05
-2.81916943459781e-05
-2.03536479436458e-05
-2.6376440027212e-05
-2.22514282444204e-05
-1.70048303283083e-05
-2.6889341909101e-05
-2.13741082938326e-05
-8.78574883049344e-06
-2.10216801474804e-05
-1.53751141323522e-05
-8.49380417477371e-06
-2.18348863907989e-05
-2.36227358836108e-05
-2.77263618026464e-05
-3.60873095924931e-05
-3.88269428276151e-05
-1.97060750481088e-05
-3.32983735575871e-05
-1.58906757912113e-05
-1.46670809648638e-05
-1.95847370394327e-05
-2.90597580876474e-05
-1.74665973906452e-05
-1.08674083847251e-05
-2.99905941556143e-05
-1.70527574075961e-05
5.1680600089643e-09
-2.58436094441402e-05
-3.45246561295358e-05
-2.36965632651295e-05
-3.25604835831745e-06
-6.53850931708332e-06
-1.61216892387396e-05
-2.07468816627937e-05
-3.08742474081305e-05
-2.0835043210177e-05
-4.31826628276192e-05
3.06886354982408e-06
-2.48789852938839e-05
-2.72075341869703e-06
-2.11081060578738e-05
-8.42382671772452e-06
-2.36932567375711e-05
-3.48483636765539e-05
-2.22554955726988e-05
-2.10961888381785e-05
-1.93613805137544e-05
3.26418629271075e-06
-2.07470864556322e-05
-5.00987006942614e-05
-1.30481830435334e-05
-8.15214758389426e-06
-1.99847960140402e-05
-2.42744365898739e-05
-1.23273601269018e-05
-1.22590506289856e-05
-4.57995676646781e-06
-1.74726510432806e-05
-1.44994431127683e-05
-1.50786674644693e-05
-2.39507626057858e-05
-1.49075722792169e-05
-1.56095809264136e-05
-2.56782262959636e-05
-2.7009797766969e-05
-2.37954773703371e-05
-1.77061091548731e-05
-2.1326007896918e-05
-9.41182541755326e-06
-2.95225668304507e-05
-1.84169844510747e-05
-3.92559490371861e-05
-2.58028953135026e-05
-6.43146750541834e-06
-1.28223425500095e-05
-1.97696935844275e-05
-2.60577828733893e-05
-2.15045281546959e-05
-3.78770932568001e-05
-2.13610178409369e-05
-1.73627917803731e-05
-1.58895771114571e-05
-3.84441797046395e-05
-4.39092166931205e-06
-9.39164105311034e-06
-1.53479731030102e-05
-3.97502823926497e-05
-2.21792611944237e-05
-2.93043908095861e-05
-2.2380240339997e-05
-2.5588629342993e-05
-3.21497425269267e-05
4.06098488300703e-06
-9.47226045420643e-06
-1.35484107017718e-05
6.77812072564903e-06
-1.29884516688346e-05
-1.73454515561013e-05
-2.8843192211143e-05
-2.6862330061079e-05
-2.26217033877731e-05
-9.28567097626974e-06
-2.23491414141785e-05
-5.91088071594757e-07
-2.597158191381e-05
-1.14780112355916e-05
-4.31786836149181e-05
-2.2252208912601e-05
-2.72082429174457e-05
-3.9405398437196e-05
-7.20566966176085e-06
-1.80637374952323e-05
-2.85464805376702e-05
4.38015082145125e-06
-4.00697217199694e-05
-1.41777660450652e-05
-2.18098104602801e-05
-9.81240817268264e-06
1.18348156105803e-06
-2.47486700444912e-05
-5.88424466581326e-06
-2.84787583993777e-05
-1.8122956584099e-05
-9.66377142572214e-06
-5.34513072709021e-06
-1.92250950400486e-05
-3.09688432112441e-05
-2.07852460677346e-05
-2.03958084568823e-05
-2.1399503472691e-05
7.01032219852511e-08
-1.45813376796814e-05
-2.4887512335327e-05
-1.86466566761303e-05
-2.59133021730187e-05
-1.47057091452527e-05
-1.96394269119924e-05
-2.01766276291214e-05
-2.06609258821731e-05
-2.37313578704813e-05
-1.92290483696189e-05
-1.67103781166078e-05
-2.0575842907059e-05
-1.42733082980907e-05
-3.17243875117702e-05
-2.16570591631399e-05
-4.58484841577022e-05
-3.33560894866611e-05
-3.82390734749671e-05
-3.96511678193543e-05
-1.20426082253623e-05
-2.2139576529914e-05
-1.25226563918033e-05
-2.49038558685147e-05
-3.29710082051072e-06
-1.57948838063769e-05
-3.90806504376305e-05
-2.79055337622123e-05
-1.57450493173168e-05
-1.78081418956398e-05
-1.03062703976425e-05
-3.31213595878948e-05
-2.46630632963393e-05
-2.82915579631792e-05
-2.65978781351991e-05
-1.0683938561696e-06
-1.53348971622293e-05
-2.50099050036569e-05
-9.14206006311843e-06
-3.04404641270516e-05
-6.93431904667782e-07
-1.29078070069122e-05
-2.4597434172589e-05
-1.01013265448646e-05
-2.42056613794274e-05
-1.45918921702988e-06
-2.84463812897303e-05
-3.92764938775211e-05
-3.37427768604987e-05
-1.44853266534526e-05
-3.15366309624915e-05
-9.14860856671894e-06
-1.36039040544622e-05
-2.72131883387245e-05
-2.01207140358455e-05
-1.23678052839081e-05
-3.73323911913813e-05
-1.84390662490406e-05
-2.76644894850336e-05
-1.03552572566218e-05
-1.51757362852791e-06
-2.16566389593799e-05
-2.36676391078342e-05
-2.77787373873024e-05
-3.79731372284992e-05
-2.12497602059702e-05
-1.5101424135868e-05
-3.90220834898997e-05
8.8857332678361e-07
-3.69829494257996e-05
-9.14814761802349e-06
-2.38832721745748e-05
-2.70215379034772e-05
-1.85250864464673e-05
-4.0677142995847e-05
-7.4075786698789e-06
-3.94477131667622e-05
-1.82990247647791e-05
-1.87823866896161e-05
-5.08211409634764e-05
-3.7118296426766e-05
-1.70954344080716e-05
-3.43037016005591e-05
-9.15216745242142e-06
-1.32533131340996e-05
-4.70560728620342e-06
-1.81010500963081e-05
-6.31154977272645e-06
-1.54533327014227e-05
-3.12940237080951e-05
-1.14680905879321e-05
-2.67156922066869e-05
-1.83958491994996e-06
-3.2216126985407e-05
-2.87483531642357e-05
-2.92939897563865e-05
-2.42686105767222e-05
-6.32659997933035e-06
-1.6723449126607e-05
-1.0805434908589e-05
-7.06915634976619e-06
-1.9545982667186e-05
-3.2429594707767e-05
-2.15150750181815e-05
-2.34962212234991e-05
-2.65844375845795e-05
-3.66868803854025e-05
-1.22671391808849e-05
6.65156381543303e-06
-8.08835837662385e-07
-2.64486431603857e-05
-4.27118740186048e-05
-1.5802123290404e-05
-3.05302023275147e-05
-4.21790579095285e-05
-4.25620131208601e-06
-1.4771843673821e-05
-4.24556217366306e-05
-4.37120021310842e-05
-4.71892784040487e-05
-1.96209296943408e-05
-2.32404449245569e-05
-3.52960775503842e-05
-3.79096554719964e-05
-3.14445147121811e-05
-2.74647956985372e-05
-1.74871905208872e-05
2.45048242587103e-06
-2.88130369140153e-05
-1.77753044145032e-05
-1.9421816246948e-05
-2.19652795975688e-05
-3.12403894728664e-05
-1.98573035799216e-05
-1.12365448243025e-05
-2.92044008228771e-05
-3.84342012058258e-05
-4.02817207370482e-06
-3.12348581293866e-05
-1.85033393853353e-05
-1.97904296945104e-06
-2.33229331113383e-05
-1.57985105882422e-05
8.04709097737594e-07
-1.61826531879719e-05
-1.7787000730955e-05
-2.77956168693377e-05
-2.64219384240226e-05
-2.69123454756149e-05
-1.02479154467627e-05
-2.18823831529738e-05
-4.09856025919042e-05
-1.49937936825363e-05
-8.09665402301342e-06
-1.07202872755729e-05
-2.41625521843261e-05
-2.33567757460361e-05
-7.08476532470905e-06
-2.56685636741195e-05
-2.10733096293498e-05
-1.3460519960575e-05
-3.6891019657876e-05
-1.88504369789142e-05
-1.56028029932083e-05
-1.30178443695771e-05
-2.67541394137883e-05
-2.7547818238262e-05
-1.67597917051538e-05
-1.77491865971264e-05
-1.8835782789762e-05
-1.78725320896247e-05
1.4425520920038e-06
-2.98619574363753e-05
-1.27312642990959e-05
-4.22148883354423e-05
-2.2149249083619e-05
-2.6791004357949e-05
-3.3964486118438e-05
-1.8248786406534e-05
-4.17808675268997e-05
-1.1240470505755e-05
3.1148571266634e-06
-1.37822261944907e-05
-1.91798513652529e-05
-1.4202318143326e-05
-2.34036915619294e-05
-2.22944277660323e-05
-2.93424820209347e-05
3.49361863452144e-06
-1.14141271625732e-05
-2.27140270991985e-05
6.84355229753879e-07
-3.02975677775874e-05
-2.00704823353685e-05
-3.32344814224611e-05
-3.09788166931401e-05
-4.38753131735594e-05
-3.15420516743921e-05
-3.40536730212435e-05
-1.98890285658388e-05
-1.38171297891826e-05
-2.59261243874057e-05
-9.98288126299013e-06
-2.1824930364205e-05
-1.87397596575559e-05
-3.56673272790301e-05
-7.07507483162898e-06
-4.11639996486093e-05
3.59098699606864e-06
-2.43215692845897e-05
-2.67525128428787e-05
6.21789926585729e-06
-6.93186453775041e-06
-3.04486579286795e-06
-5.4260717688737e-06
-4.43569226648674e-06
-2.26901235535969e-05
-6.24108354943329e-06
-2.48879081653324e-05
-3.71502377303279e-05
-1.62561498852615e-05
-2.93522551440756e-05
-2.21476127704424e-05
-1.80347888330528e-05
-2.72114868922345e-05
-7.30137790836967e-06
-1.66953337611021e-05
-2.50684353126108e-05
-1.60605152588767e-05
-2.44148409079236e-05
-8.01822000740151e-06
-3.29816260182795e-05
-1.60860439343292e-05
-1.41460304473974e-05
-7.08944271641362e-06
-2.22297179204965e-05
-3.10301294348209e-05
-2.02404014670518e-05
-3.12797935625152e-05
-3.48409437674748e-05
-1.71986610803401e-05
-2.56664668593801e-05
-2.82671957731726e-05
-1.61650878370403e-05
-2.29039201722043e-05
-3.53453749999251e-05
-2.67044061558091e-05
-2.306101098475e-05
-1.50593698066318e-05
-6.21809142367113e-06
-1.69802166666053e-05
-2.5299567554474e-05
-1.06809535459569e-05
-2.61082673349376e-05
-2.82425453825249e-05
-1.4160522217141e-05
-1.20624196942907e-05
-1.06570510874032e-05
-3.66476137223226e-05
-1.31221379838452e-05
-2.07939677915227e-05
-2.54258125789494e-05
-8.97266160986644e-06
-9.36956770522029e-06
-1.86166214677482e-05
-2.49971715467202e-05
-3.00103689201153e-05
-2.90808864496022e-05
-2.68004178827661e-05
-1.64939822989732e-05
-1.81155876760086e-05
-3.67108652238674e-05
-3.43392610451685e-05
-2.58307093740469e-05
-3.0339431701614e-06
-2.09457909854169e-06
-1.49531580736998e-05
-2.42491604674398e-05
-4.42656313964717e-05
-1.03703363337859e-05
-1.32328407412961e-05
-1.41553426215028e-05
-5.15235284108229e-06
-1.28104547532895e-05
-1.47390884812205e-05
-2.63983088568148e-05
-1.26985271597695e-05
-1.47750683034352e-05
-2.90065342630225e-05
-1.6964631353434e-05
-4.06861784924489e-05
-2.83486942119004e-05
-9.59582308873723e-07
-3.83545301794077e-05
-5.11240977915782e-06
-8.85932250081515e-06
-1.12835475888202e-05
-1.73683381746419e-05
-1.32241829192813e-05
-1.8915081774061e-05
-3.80639966077707e-05
-1.23785063208489e-05
-1.49612549474713e-05
-2.40489091233105e-05
-2.58440726491196e-05
-2.84021265297357e-05
-1.60700683240776e-05
-4.34406540187185e-05
-1.38324135053979e-05
-1.66785971490364e-05
-1.97149436917765e-05
5.85905932836251e-06
-3.71285505388424e-05
-3.85498746171101e-06
-2.9748111321071e-05
-2.76155783363034e-05
-1.317328202715e-05
-1.35022855653247e-05
-1.70859753670945e-05
-1.74303109851438e-05
-2.34889418705581e-05
-4.16663220509964e-06
-2.5826093498838e-05
-3.32837998345702e-05
2.19686291695147e-07
-1.2531752370221e-05
-2.62613759578325e-05
1.18599253432124e-05
-3.89943989142434e-06
-4.37152532028882e-05
-3.31263469110005e-05
-1.8804949412078e-06
-1.549426809703e-05
-2.78796371542791e-05
-1.17977273691506e-05
-1.16530619926778e-05
-1.40348462086409e-05
-1.60087021145322e-05
-9.58943299184882e-06
-2.08382823382636e-05
-1.67043457771121e-05
-1.41381982860996e-05
-3.3609294932316e-05
-1.67058348976748e-05
-4.33563446239137e-05
-3.97714152920618e-05
-3.18070102623925e-05
-2.81058226656088e-05
-4.38926157785556e-05
-2.7859801628609e-05
-2.6638724833732e-05
9.2999816624839e-06
-8.31604526351356e-06
-2.98288089111215e-05
-4.58077418395731e-05
-3.09639375866906e-05
-2.7880299360938e-05
-2.54527729310985e-05
-2.20986475156522e-05
-3.3271131704649e-05
-2.78133655923922e-05
-1.8794536328651e-05
-1.45210981246168e-05
-1.47547091096933e-05
-2.22341177513277e-05
-3.554240691108e-06
-2.01107444957056e-05
-2.01530167765335e-05
2.54543458277189e-06
-9.52256217793868e-06
-9.70235319278344e-06
-2.65771850072103e-05
-1.75279023533032e-05
-2.4161844932215e-05
-2.11656665737859e-05
-2.32851866142075e-05
-1.43832279091925e-05
-2.14305064118169e-05
-3.0231694389345e-05
-2.47569011552346e-05
-1.97265477642669e-05
-1.65996807235663e-05
-2.11219990241599e-05
-6.77974398868374e-06
-2.17234589846019e-05
-1.09582991117735e-05
-1.04024366378235e-05
-1.53887081849572e-05
-1.64092069680058e-05
-1.04616962501055e-05
-2.53450335514772e-05
-3.7306091361193e-05
-2.30194251691292e-05
-2.11217314965939e-05
-2.01419325807273e-05
-1.00668268916824e-05
-1.5359832545952e-05
-3.1718668522147e-05
-2.15339627854372e-05
-1.8001387574399e-05
4.07914508854549e-06
-1.42854857660915e-05
4.63232404497715e-06
-3.37249127737034e-05
-1.48681914549242e-05
-1.72706427555025e-05
-9.34914195802656e-06
-3.36248770890171e-05
-7.62784486041962e-06
-1.47440844192129e-05
-1.02883678609023e-05
-1.44665734794901e-05
-3.06293810308002e-05
-2.26279369566727e-05
3.46312301181038e-06
-1.56914983326235e-06
-2.06757176031633e-05
-7.46292782853445e-06
-1.52614614660097e-05
-2.92955263576448e-05
-3.68459346079111e-06
-2.65473400843821e-05
-2.97648810311511e-05
-9.92426000379658e-06
-1.00549310411242e-05
-1.26968347484684e-05
-4.00609770412793e-05
-9.15951066050122e-06
-1.806658702607e-05
-2.27727826502926e-05
-3.70975601294454e-05
-1.00345908391172e-05
-3.12179351769738e-05
-2.67033977562404e-05
-3.44766467655871e-05
-4.99801287880574e-06
-1.84433432996303e-05
-9.63629151855708e-06
-1.38301506883232e-05
-2.9650225924504e-05
-1.28430271968206e-06
-2.08246560446488e-05
-3.88898670534347e-05
-1.29988598018241e-05
-4.00444892051682e-05
-3.30292204745995e-05
-3.60278645267396e-05
-3.95921229325885e-05
-2.45118508197764e-05
-2.4082808474438e-05
-1.68179771518274e-05
-3.74929714226746e-05
-5.93715342780487e-06
-1.27476150969942e-05
-1.61108763090064e-05
-2.5575850077326e-05
-2.18531784437694e-05
-1.09406027120082e-05
-1.52958218275168e-05
-2.13221229541103e-05
-1.4446372785881e-05
-1.57631054176069e-05
-2.18294199653081e-05
-1.98945049003347e-05
-3.35943878210182e-05
-2.3264047478009e-05
-5.15300405487475e-06
-2.29042391007215e-05
-1.72189349159992e-05
-1.46999030457063e-05
-3.16350476670133e-05
-1.59755949344292e-05
-3.35150217638822e-05
-1.62451463787843e-05
-1.61523722438509e-05
-2.01542358160334e-05
-1.9737604073415e-05
-3.54294138814266e-05
-1.6705745309561e-05
6.58890328089409e-06
-2.25228036788164e-05
-3.04797371820866e-05
-2.48640758464855e-05
-3.2234717494282e-05
-2.29055358769692e-05
-1.74961526886257e-05
-3.37899577812983e-05
-3.67446242818916e-07
4.90179406006485e-06
-2.44918274546003e-05
-2.81753134152838e-05
-2.26446843269492e-05
-8.45261539719468e-06
-1.56912613889444e-05
-3.82724577980999e-05
-3.2171481807789e-05
-4.7671169982495e-06
-4.26303084837751e-06
-3.45341412044754e-05
-2.75453947132623e-05
-1.98075438975357e-05
3.67139838537933e-06
-3.67127036706717e-05
-2.89702127284169e-06
-4.99553101436191e-05
-2.98979200467228e-05
-1.05066826529827e-05
-3.79175586392284e-05
-1.81993815160258e-05
-1.21345333982029e-05
-9.54650174434882e-06
-2.00436112738975e-05
-1.14080908552875e-05
-3.21052246523696e-05
-4.54806971902448e-06
-2.02540491159225e-05
-3.3807182367181e-05
-2.50305393548412e-05
-2.25478667123087e-05
-2.18789804721742e-05
-1.90920630425077e-05
-1.95116661827028e-05
4.73715007967093e-06
-3.22182019655031e-05
-4.42713749900902e-05
-1.770219845362e-05
-1.63534221413463e-05
-2.05291113509784e-06
4.09111880861159e-06
-2.73195969231357e-05
-2.35487015309019e-05
-2.01895046839344e-05
-1.5654283372093e-05
1.85077040307175e-06
-8.98076084146553e-06
-1.31108603926338e-05
-3.32447656405431e-05
-3.35697639231014e-05
-5.16628645350857e-06
-1.19756322243408e-05
-4.68212753757575e-05
-2.92331744924843e-05
-2.4705601179169e-05
-1.46242937451881e-05
-2.77374804359026e-05
-8.82390582770654e-06
-2.83596650875887e-05
-1.83360242440827e-05
-3.04075869259914e-05
-1.194826469451e-05
-3.22791738738341e-05
-1.10112199388291e-05
-1.3048042771359e-05
-2.67865282930506e-05
-1.92272780536641e-05
-9.21246674790128e-06
2.75969667749278e-06
-1.92858392176062e-05
-1.78873326322763e-05
-2.44316613838526e-05
-1.99361151323415e-05
-1.99711563276181e-05
-1.21254670830363e-05
-2.68119615911537e-05
-4.54077196080266e-05
-1.51927734360435e-05
-2.64911441101132e-05
-2.20074409113791e-05
-3.35098856970862e-05
-7.38535994308259e-06
4.40351212780884e-06
-4.45387552014534e-05
-1.8630376107539e-05
-2.67029619922027e-05
-3.10188341519595e-05
-2.89316618393945e-05
4.76809551850832e-06
-1.50479737874626e-05
-1.7344438942334e-05
-1.10428965330771e-05
-1.46157319873759e-05
-3.09572819822117e-05
-2.94148785189711e-05
-1.23276468568616e-05
-1.2301797349008e-05
-3.0813538272309e-05
-1.94196600484758e-05
-9.00046807506336e-06
-3.57742636037806e-05
-2.1984772757825e-05
-2.27422738325261e-05
-2.03620678739405e-05
-2.40542936403422e-05
-2.48600225653386e-05
-2.25102952051106e-05
-3.78924435893176e-05
-2.7085816639363e-05
-1.35474131447355e-05
-1.55975148020352e-05
-3.23536526098411e-05
-2.83428091539716e-05
-3.33428243332392e-05
-3.03197036645956e-05
-2.24330111702461e-05
-3.55210342556298e-05
-3.36004471016762e-05
1.01940760144915e-05
-3.830940449446e-05
-1.74193720647237e-05
-4.43984195749201e-05
-3.14217875022148e-05
-2.09824795984442e-05
-2.46107864766094e-05
-2.36836803336166e-05
-2.51114444052844e-05
-2.43322843174225e-05
-9.90177008316113e-06
-1.75109030078902e-05
-9.31328421322019e-06
-2.31934406694539e-05
-2.69730616323488e-05
-1.80670305371739e-05
-1.55278678368943e-05
-1.89401596576396e-05
-2.28655693745856e-05
-4.51927491000291e-05
3.34177063658695e-06
-4.29862274857269e-05
-1.51599804695688e-05
-1.75854933746055e-05
-1.7719389700544e-05
-1.72974844027527e-05
-2.91902302950287e-05
-1.73643976154028e-05
-6.50609167834454e-06
-1.87335375759018e-05
-2.68001203219316e-05
-9.01220937056953e-07
-1.01574521169242e-05
-2.07511874193597e-05
-2.67728976435499e-05
-1.29898785966268e-05
-3.64304097536147e-05
-1.20934823565114e-05
-4.82895681924467e-06
-2.82721717975274e-05
-2.67345959101395e-05
-8.66799047919608e-06
-1.66933288479397e-05
-4.27285631514581e-06
-3.03634057697085e-05
-2.21564395046047e-05
-2.60010769898125e-05
-2.93242401990403e-05
-2.26531461887622e-05
-3.15650916302151e-05
-3.00030366106999e-05
-1.96010271945559e-05
-1.02096318788214e-05
-5.7750248184818e-06
-4.54186631281043e-05
-4.48588022749307e-05
-1.96783258074248e-05
-4.03849557154787e-05
-3.09670123370214e-05
5.61742734055899e-06
-2.43800434281648e-06
-2.83272175122198e-05
-1.44151507032103e-05
-2.60871109221423e-05
-2.77788327828541e-05
-1.47177249016521e-05
-1.92638309843005e-05
-2.16735548761268e-05
-4.16645395014145e-05
-2.84751015261765e-05
-2.26591926810039e-05
-2.07766231037728e-05
-1.51117273339563e-05
-1.86815902596218e-05
-2.30875938713844e-05
-2.77983476976255e-05
-1.11950082715596e-05
-2.16564283680106e-05
-1.58429910869833e-05
-7.18796875622977e-06
-1.6785481970883e-05
-1.57370365063932e-05
-3.53828763587329e-05
-1.49815883085136e-05
1.07930924732727e-05
-1.83532630314616e-05
1.77921652926914e-06
-2.17835819018215e-05
-6.91576370463555e-06
-2.62888883490192e-05
-1.3875010374615e-05
-7.29505347346731e-06
-1.42345034009971e-05
-5.63609415788488e-06
-1.10335257048123e-05
-3.2290619319858e-05
-2.42723170423185e-05
-2.19686164124801e-05
-1.30636201546226e-05
-3.08042282650988e-05
-2.5464354855252e-05
-2.3513543994047e-05
-2.37525792902867e-05
-2.27358220058236e-05
-9.40558008639174e-06
-1.42619229822597e-05
4.09250845524949e-06
-2.9602464338911e-05
-6.71428678234511e-06
-2.34519597762564e-05
-8.07996644589238e-06
-1.45679185507094e-05
-4.98398335072008e-06
-1.53343502979898e-05
-2.21512374852836e-05
-3.43337734398509e-05
-2.61320426001266e-05
-7.49904887200001e-06
-2.6024658308595e-05
-4.03104109758983e-05
4.91456332516088e-06
-2.95997538416475e-05
-3.18289939861145e-05
-2.00837063361952e-05
3.12329368353313e-06
-1.70552282578551e-05
-2.5218338421387e-05
-7.67081014788652e-06
-1.98312853160993e-05
-2.8467252473726e-05
-3.35820303761521e-05
-1.39491180652498e-05
-2.58091804589526e-05
-2.85032799401309e-05
-1.33561105991587e-05
-8.50210961811779e-06
-1.24961688741551e-05
-1.01454377999022e-05
-2.58028337469196e-05
-3.12842074175062e-05
-2.99197711360764e-05
-2.38927042915082e-05
1.21504021187784e-05
-3.27995820942618e-05
-2.02000685640661e-05
-2.28825989284258e-05
-2.36580115802179e-05
-2.62499240831057e-05
-4.05659708299658e-05
-1.1154101468368e-05
-1.65468569555817e-05
-1.40815873856718e-05
-3.68128551913904e-05
-3.68021385378504e-06
-8.83062251386175e-06
-2.70403372580717e-05
-1.53305126585541e-05
-2.1440800650465e-05
-5.09968823011545e-05
-1.57856068082219e-05
-2.82526135747182e-05
1.21968620237125e-06
-3.40214258129776e-05
-2.30312780085807e-05
-1.63029117135368e-05
-1.8194830210805e-05
-2.49941790564162e-05
-2.45776768589968e-05
-2.0781718883311e-05
-9.65120154852943e-06
-2.61188219032843e-05
-2.5152017221152e-05
-2.2251042708801e-05
-2.60613903106123e-05
-3.76378238915714e-05
-2.36229708588108e-05
-2.14543437761147e-05
-3.68754629226144e-05
-2.06771333279576e-05
-2.16572299850809e-05
-1.19171051319866e-05
1.21267356841453e-05
-1.80029982557745e-05
-1.51127690415001e-05
-4.39313564405151e-05
-1.62579455852026e-05
-1.20074299547386e-05
-3.69290519442088e-05
-2.67487462695254e-05
-1.76064304983435e-05
-3.13213545583389e-05
-1.41899800528047e-05
-9.30892795205689e-06
-3.41510257429579e-05
-3.55313636264143e-05
-1.68584710553845e-07
-9.60018887069765e-06
-4.42385708883674e-05
-5.6686679096348e-06
-1.9321375657314e-05
-9.05722674553444e-06
-1.75656171513431e-05
-2.26036462604108e-05
-2.35232804016071e-05
-3.57402946860886e-05
-1.78252624967877e-05
-3.17872344768087e-06
-1.82853149852566e-05
5.61108824660126e-06
3.30396347457657e-06
-2.20677240127169e-05
-3.76588004760076e-05
7.86840307820499e-06
-5.18188777598706e-06
-3.67108109667676e-06
-1.11065551973105e-05
-1.53742975691154e-05
-3.01474272273166e-05
-1.73147330352866e-05
-2.29753963150039e-05
-1.4574244193296e-05
1.98557469842055e-07
-2.08153781133474e-05
-2.57601131384204e-06
-1.72545341530935e-05
-2.07619855938954e-05
2.314218459867e-06
-1.16212624553584e-05
-1.37633579751376e-05
-8.83146467104256e-06
-3.17415832260886e-05
-3.07852857376344e-05
5.21153668396876e-06
-1.39927886716942e-05
2.22798021812093e-06
-2.47959533429034e-05
-2.40745677234134e-05
1.10046824290837e-05
-2.40184268552291e-05
-2.2720933634527e-05
-7.3441749668927e-06
-1.66810043757231e-05
-2.09667337749279e-05
-3.6676013654314e-05
-2.55273297129817e-05
-2.70133600820906e-05
-3.94640908978414e-05
-1.94608997470154e-07
-3.28031879880842e-05
-2.43639620311942e-05
-1.98978013008614e-05
-2.67463433401218e-05
-6.443958708618e-06
-2.24127130062112e-05
-2.30735007587948e-05
-2.52265566313236e-05
-3.00386053480636e-05
-1.37591545455073e-06
-5.47975851007169e-07
-3.10822013242179e-05
-4.3435229246312e-05
-2.79643230825167e-06
-2.39790374128628e-05
-2.5717126105486e-05
-9.13782878919302e-06
-2.69892523145765e-05
-2.14809773474243e-05
-1.55884644458655e-05
-1.52977245232068e-05
-1.45555379956684e-05
-4.86071027103117e-06
-2.27142098290357e-05
-4.52436939629137e-05
-1.10165180407657e-05
-2.40966161091945e-05
-2.03725757385532e-05
-1.77832685013012e-05
7.89539629451816e-07
-1.0113582856272e-05
-2.58726866292934e-06
-2.4891021769009e-05
-2.36817451436127e-05
-2.00233232730288e-05
-2.32470787604308e-05
-1.00453725122623e-06
-2.49775001494349e-05
-3.15743043846294e-05
-4.36326443730231e-05
-3.3345187808859e-05
-3.30839718882818e-05
-2.83167584489569e-05
-2.27454016297909e-05
-2.37165662608975e-05
-2.24379151880425e-05
-1.47437607491647e-05
-2.28668845379799e-05
1.02837423657831e-05
-1.26719520713601e-06
-2.2624768651002e-05
-9.07475825278723e-06
-2.50451049870426e-05
-1.66419418814787e-05
-9.67131965971228e-06
-1.5192610148045e-05
-9.96147641544384e-06
-2.2789195649535e-05
-8.58282586097808e-06
-1.17783415298994e-06
-1.97511109405701e-05
-3.69713166599156e-06
-1.9860859343173e-05
-2.7285760185309e-05
-2.38441712992204e-05
-8.23613946443603e-06
-1.57891587968489e-05
-7.66818392665676e-06
-3.16733641656888e-05
-3.69330606118934e-05
7.94108767960792e-06
-1.17585614997067e-05
-1.48433939538758e-05
-8.77104903215277e-07
-1.15398023040598e-05
-2.96668775442356e-05
-9.02431426101131e-06
-2.55369751875856e-05
-3.61936322993431e-05
-4.33082682625214e-05
-3.58004880744589e-05
-3.04710706136433e-05
-2.44642008573917e-06
5.25179160158473e-07
-1.73517065792228e-05
-8.2251246911575e-06
-3.05995497635984e-05
-1.66443013166509e-05
-4.25839943099887e-05
-2.03890536359079e-05
-1.78367538636862e-05
-1.62098131185617e-05
-2.19791554043392e-05
-1.41858398855873e-05
-2.62344116213413e-05
-3.22865853450133e-05
-3.39270665245121e-05
-2.31761446605307e-05
-1.18677634170661e-05
-2.95443605079239e-05
-1.680860726869e-05
-2.29507303026046e-05
-2.2948815325742e-05
-3.28146431155931e-05
-1.97721594557889e-05
-1.07798073093425e-05
-4.71788190113588e-05
-3.15143707789831e-05
-1.03874971167742e-05
-7.68946453598518e-06
-1.53074598656592e-05
-4.39072117743049e-05
-1.06073837619357e-05
-1.59165235798255e-05
-2.79666718870349e-05
-2.4871215911736e-05
-2.01080353080438e-05
-8.73933694894423e-06
-2.12769316781437e-05
-2.40515773278652e-05
-2.70454702533386e-05
1.4340487706727e-05
-3.95235502873335e-05
-3.1660637156401e-05
-1.58038221231325e-05
-3.08347874944825e-05
2.57590012883211e-06
-1.32441541224637e-05
-2.27454294804031e-05
-3.76528421972511e-05
-4.8048991987531e-05
-1.34333177299147e-05
-5.54612378212505e-06
-1.05736372004631e-05
-2.54657815404019e-05
-9.58999326339325e-06
-1.03688176402954e-05
-1.09201554924389e-05
-2.25642101249849e-05
-1.87391083509567e-05
-3.01229691534724e-05
-2.27882486786991e-05
-1.5126709333672e-05
-1.54809290445175e-05
-1.80182439720058e-05
-3.22015358658407e-05
-3.49247027246288e-05
-4.34415835098338e-06
-2.44585905463207e-05
-2.21084314842403e-05
-3.00578504942102e-05
-1.90862243821502e-05
-2.60118990360066e-05
-1.69596834952021e-05
-3.71439022660364e-05
-3.96454364831115e-05
-1.65589407731012e-05
-1.76295935078748e-05
1.28711200899901e-06
-3.46332379039389e-05
-2.6124276370904e-05
-1.26528466992406e-05
-1.87781991196113e-05
-1.96074461785824e-05
-1.83584580552555e-05
5.1594867717983e-07
2.13951648146626e-06
-1.20177568102883e-05
-2.69213868037269e-05
-3.89935822318284e-05
-1.87291316970475e-05
-1.05975877333948e-05
-1.80093058628817e-05
-6.2932198022752e-06
-5.56182508736384e-06
-5.73400996448947e-06
-2.5551272905178e-05
-1.08017381971362e-05
-2.26437384568416e-05
-3.5885983958426e-05
-2.3506628832671e-05
-2.56999995747183e-05
-2.61764991479226e-05
-1.96822378260368e-05
-2.98399420945409e-05
-2.15935914407287e-05
-2.11459188988875e-05
-3.24776921530586e-05
-3.44082425186974e-05
-3.22177582518294e-05
-3.65951994487709e-05
-2.22481589760426e-05
-1.26514915963737e-05
-3.16835813223978e-05
-1.48892449708806e-05
-1.69853648359333e-05
-3.09609937157341e-05
-2.12428091980361e-05
7.9359736009041e-07
4.47620873062233e-07
-1.48049301604457e-05
9.14280921377253e-06
-3.79297371824407e-05
-1.4239396812995e-05
-1.57366757603444e-05
-3.46817822950785e-05
-4.11966235110217e-05
-2.29071152837693e-05
-3.28637275728154e-05
-2.4331497053415e-05
-2.91053807248669e-05
-5.84777300522322e-06
-3.41312217589432e-05
7.20788924838856e-06
3.58051881790549e-06
-2.4915169327298e-05
-1.97394627155504e-05
-1.99350432366333e-05
-4.16349007988163e-05
-2.84241735669757e-05
-1.88954135735231e-06
4.4763190075275e-06
-2.44762155165456e-05
-2.47469238615747e-05
-1.30981176485777e-05
-2.32486030410333e-05
-6.75313497929702e-06
-2.21672442816138e-05
-2.98549157000852e-06
-1.77417044915004e-05
-2.35060899490971e-05
-2.74776957686257e-05
-2.74606454163356e-06
-1.09043510386876e-05
-3.7684036258614e-05
-2.77232705617548e-05
-3.6831826652363e-05
-2.33491459780858e-05
-1.0601898797934e-05
-7.2147414314378e-06
-2.73225106908771e-05
-2.97011885643486e-05
-2.26774676153611e-05
-3.32722026484148e-05
-1.45710143391981e-05
-2.52492761533171e-05
-2.18010323462157e-05
-3.14476762295407e-05
-3.05146605151986e-05
-4.43725490765009e-06
-1.25895674239806e-05
-1.13730915159709e-05
-2.10747465311818e-05
-1.95013498590657e-05
-1.36782646356511e-05
-1.74437678592034e-05
-2.04685590989019e-05
-3.21345890079524e-05
-3.40059849461147e-05
-3.25028633213584e-05
-2.31118470613217e-05
9.86149138166106e-06
-1.11039200645695e-05
-2.11803039150566e-05
-1.30732468187634e-05
-3.63752436154071e-05
-1.20466715691818e-05
-3.20445681953439e-06
-3.07819549231439e-05
-2.75744021074807e-05
-2.8031828101396e-05
-2.07637389632209e-05
-1.50753681677733e-05
-2.01506154900219e-05
-2.37634710378229e-05
2.07062399903767e-06
-2.87346586750686e-05
-2.49326073450151e-05
-4.48069249311248e-09
-2.35368054842656e-05
-5.92448346998474e-06
-1.44031331917983e-05
-1.90784854575015e-05
-4.90431092130801e-05
-2.89559750345322e-05
-7.98032433928208e-06
-1.35605405398379e-05
-2.93122440639427e-05
1.17189486902054e-05
-1.8886242403452e-05
1.9407618822987e-08
-3.28954344907601e-05
-1.17557301110759e-05
-3.20565032976359e-05
-3.26117611288617e-05
-1.54310529269345e-05
-1.24550228439807e-05
-2.86365268600847e-05
-9.25772952235188e-06
-2.37018288276085e-05
-1.95686773448396e-05
4.38393518846653e-06
-3.53016604137399e-05
-3.4430440558467e-05
-3.89804473210733e-06
-1.38210800822221e-05
-3.7582007476658e-05
-5.90293623557877e-07
-1.53679971875883e-05
-3.49273317581777e-05
-1.39003050526126e-05
-1.04880065909051e-05
-2.34326209809235e-05
-3.61898241990158e-05
-7.32766437300491e-06
-2.16565789614811e-05
-2.62329734943139e-05
-3.70719007804964e-05
-7.63998087787188e-06
-2.17250109072241e-05
-3.37049157915443e-05
-1.97987300081622e-05
-2.18993935831552e-06
-1.41896262328886e-05
3.59308369695539e-06
-2.73371513078414e-05
-8.00184617696886e-06
-4.15934700180717e-05
-4.06741669660094e-05
-3.00322873273514e-05
-1.65505575528156e-05
-1.85679188630924e-05
-1.43557946360681e-05
-3.22107445161268e-05
-1.2313530589532e-05
-1.40236356858964e-05
-2.20403529883743e-05
-2.94291517637401e-05
-2.38811959434823e-05
-2.78573920849013e-05
-1.11144615392192e-05
-2.1211384031397e-05
-3.2788069696554e-05
-1.38010844918677e-05
-2.30549209275279e-06
-3.00569785444249e-05
-3.53745022877501e-05
-1.06178092870417e-05
-1.66897303691593e-05
-2.62349291487454e-05
-2.27830443346903e-05
-1.366473340664e-05
-2.91665607980955e-05
-1.83138468782095e-05
-3.41404881406651e-05
-3.76988186860689e-05
-2.05037924331609e-05
8.28034569639898e-06
-2.62564874724883e-05
-7.59515752831172e-06
-1.85043325764247e-05
-3.14604997899493e-05
-3.32172136791024e-06
-1.20806049016564e-05
-3.37671450369872e-05
-2.04654760225027e-05
-1.01146331981277e-05
-2.15804081224583e-05
-2.41253124039738e-05
-1.1365354715369e-05
-2.43067273554282e-05
-2.76964196066382e-05
-3.6185591749058e-05
-2.92633758088521e-05
-1.21756860635184e-05
-1.61915300686753e-05
-2.57321675164704e-05
-3.12860513848119e-05
-1.68857600801202e-05
-1.0518469777205e-05
-1.653255343934e-05
-7.60235421193796e-06
-3.42118993351641e-05
-4.11438522611346e-05
-1.59411535001011e-05
-1.34896408781902e-05
-1.75294822451416e-05
-4.95339733473628e-06
-1.53215362068298e-05
-9.78904779814612e-06
8.05147464630045e-06
1.16860622755466e-06
-3.32246922871733e-05
-1.05701249508431e-05
-2.56609491918711e-05
-1.02718552699815e-05
3.30870402332133e-06
-1.00895330721364e-05
-3.1872610789896e-05
-4.08943296199502e-05
-1.34427821209753e-05
-3.08320511247847e-05
-3.98861031427112e-05
-1.89234208707445e-05
-1.32646577333561e-05
-3.11793614536295e-05
-6.88313016816593e-06
-4.90126115905778e-06
-1.90211037994478e-05
-2.3547985044282e-05
-1.29515109756923e-05
-4.99773694929171e-05
-5.35343549139934e-06
-1.61018776141936e-05
-1.01037050074894e-05
-2.638513696932e-05
-1.11845788936515e-05
-2.56480799395125e-05
-5.79539880008848e-06
-3.17308295739683e-06
-3.36926684152134e-05
-5.99875676074232e-06
-1.47119879474073e-05
-3.01829424278149e-06
-7.14910035875719e-06
-5.92524332420273e-06
-1.35110773483314e-06
-2.45289560531069e-05
-2.52587592125626e-05
-4.20297313726529e-05
6.3104348449804e-07
-2.03768627506106e-05
-3.29381308429949e-05
-2.32712060757467e-05
-2.68847677955353e-05
-4.59453704894616e-05
-1.94579012720247e-05
-3.18016599008946e-05
-2.72161159141946e-05
-3.8798505134113e-05
-1.76466537708686e-05
-3.66504357788241e-06
-2.90016285607514e-05
-2.63672429531022e-05
-6.74016937212126e-06
1.41624790746449e-05
-1.95936737617745e-05
-6.51285252804424e-06
-2.72642675975898e-05
2.40035847879572e-06
-9.18455596402882e-06
-8.37796263714816e-06
-2.20568327874728e-05
-4.26446410031534e-05
-2.26335787569601e-05
-1.29875416183416e-05
-2.37250386122786e-05
-2.54861305003373e-05
-9.92181119543674e-06
-1.6895241079674e-05
-2.61510212800268e-06
-1.44615107567172e-05
-8.3571322335958e-06
-3.83214603306303e-07
-3.73407219819548e-05
-2.22515318775769e-05
-2.78796123941954e-05
-1.30891298970203e-05
-1.61338959088425e-05
-3.65858476824021e-05
-2.62874455064843e-05
-2.87521709361896e-05
-4.30590078407359e-05
-1.8269677311501e-05
-2.4081289031175e-05
-6.60507364235865e-06
-2.27180936403791e-05
-2.51962914211018e-05
-2.83366951595544e-05
-1.15058821477445e-05
-2.87263777956683e-05
-6.93012156510128e-08
-2.69598912610973e-05
-1.92559536017536e-05
-3.12097872285097e-05
-2.49109690275389e-05
-2.12127973506274e-05
-3.68789814099345e-06
-2.25205024911872e-05
-1.27819961389302e-05
-3.60110286017602e-05
-3.25342911420904e-05
-1.3193540200735e-05
-1.74666239343969e-05
-1.40043756738273e-05
-1.07435868688959e-05
-1.37268495142867e-05
-2.60633304149373e-05
-1.75007228278014e-05
-2.42478306330224e-05
-3.5293254734138e-05
-2.87028253460547e-05
-2.2042654305859e-05
-2.22847732979166e-05
-1.07604445892066e-05
-1.63500212057994e-05
-2.96040548958252e-05
-1.30018424158791e-05
-1.80634098010935e-05
-1.67190824864804e-05
-1.33171850951797e-05
-2.50328872710887e-05
-1.68876609327377e-05
-1.98892738255093e-05
-2.95189961289885e-05
8.28434055291895e-06
-1.93578085084429e-05
-2.40828393250143e-05
-1.05004631219159e-05
5.41227624315547e-06
-3.88057297953329e-05
-1.45906075564188e-05
-2.64188285094618e-05
-2.48127692902084e-05
-2.15842013611484e-05
6.99287292323355e-08
-2.92981800337344e-05
-1.27005159920932e-05
-2.85537920482822e-05
5.9382490890512e-06
-2.22779022903595e-05
-1.94321447099648e-05
-1.63872948353202e-05
-3.85204876053409e-05
-3.86728429626142e-05
-3.82408931522798e-05
-1.11928503803919e-05
-1.87664362625801e-05
-7.58632291233508e-06
-3.36219719010286e-05
-1.96531119027955e-05
-8.13755039631729e-06
-3.47394168719216e-05
-2.06974661496319e-05
-8.70786242461155e-08
-2.33022482648979e-05
-2.02644319186743e-05
1.04206124275336e-05
-1.03466954115494e-05
-2.83774724459982e-05
-3.11316564653556e-05
-4.27989020191717e-05
-1.58457759565417e-05
-8.91187627047794e-06
-3.7009481074609e-05
-2.17644256497212e-05
-2.49821549021275e-05
-2.14009397847364e-05
-3.4938704562744e-05
-1.29585682602895e-05
-3.34017754816718e-05
-4.96582604858782e-06
-2.34947450948385e-05
-4.11211798127211e-05
-3.58514881484622e-05
-1.99184424126418e-05
-2.26657071787627e-05
-1.94497508092667e-05
-2.60334694305949e-05
-1.04915833907281e-05
-3.55689254846619e-05
-1.46912342379527e-05
-3.53872338339658e-05
-2.42821691349797e-05
-1.0442557932625e-05
-3.11144903960245e-05
-3.70422401772317e-05
8.90030620279786e-07
-2.09915130119583e-05
-1.26894109874474e-05
2.637842101755e-07
-3.18125680235304e-05
-3.20541986086967e-05
-4.00369963185175e-05
-1.85956802556314e-05
-1.71493300850971e-05
-2.9736711884208e-05
-7.13102949585662e-06
-1.34760887430615e-05
-2.47976564487376e-05
1.7638073124161e-06
-7.64050679755834e-06
-1.58607705117063e-05
-3.2908717111662e-05
-1.25306515514931e-05
-3.02318423812911e-05
-1.21224425828122e-05
-3.24634749030576e-05
-1.68685496876399e-05
-7.17455203582144e-06
-9.10085175353298e-06
-1.67591860908676e-05
-1.926054232791e-05
-2.37061216771522e-05
-1.23440663166442e-05
-6.73479286814658e-06
-7.13843532939614e-06
-3.01553976181309e-05
-4.60536809945685e-05
-9.67289836839427e-06
-1.54252489258253e-05
-6.79291992967134e-06
-2.237307069237e-05
-8.76373233274863e-06
-6.23723826503064e-06
-3.96809471198023e-05
-3.71167150596913e-05
-2.53748077150324e-05
-1.90251099920771e-05
-5.90317500289676e-06
-2.35269320595804e-05
-2.35495702613465e-05
-2.0581714244272e-05
-6.05682001180276e-06
-1.80633996812787e-05
6.66869937702237e-06
-1.231880704956e-05
-3.05018369923755e-05
-1.89460886941445e-05
-1.67866226694852e-05
-1.79089290127279e-05
-2.12614126192321e-05
-1.3535902863844e-05
-1.3947230435328e-05
-1.55076652002677e-05
-1.18220009790326e-05
-2.58162891777651e-05
-3.46796421727299e-05
-1.05162139208041e-05
-1.75149644094185e-05
-3.02997062212652e-05
-2.54699815981345e-05
-1.6514248023279e-05
-1.60296304285713e-05
-2.08280550771023e-05
-2.9942178298624e-05
-1.62430502552187e-05
5.87725835942442e-06
-2.78854282231483e-05
-1.44215153022202e-05
-4.02026435455094e-06
-2.03006795795826e-05
-4.82122532671533e-06
-2.59886390064908e-05
-1.50900509394036e-05
-2.07906594404765e-05
-2.4332076926463e-05
-1.45483618089465e-05
-1.1728753713003e-05
-2.2844711036173e-05
-1.1801993122889e-06
-1.66921030457758e-05
-2.70959325836907e-05
-1.92771111632987e-06
-1.38741701753895e-05
-2.97841770412642e-05
-1.34282486955942e-05
-1.03829802955892e-06
-8.09349616318374e-06
-2.6642446142374e-05
-1.3266292478741e-05
-9.26833673810945e-06
-1.58444690170941e-05
-2.5804296925074e-05
-1.13714488698841e-05
-1.51308701805669e-05
-1.7181604797604e-05
-2.25016700163632e-05
-4.18144565381411e-06
-2.7391345275159e-05
-1.8347978426032e-05
-1.53372409522987e-05
2.67144433363242e-06
-2.32728111243298e-05
-2.83445324686707e-05
-3.13096213789456e-05
-1.77504926801815e-05
-2.3791039414586e-05
-2.38575116379756e-05
-2.39324284842859e-05
-2.64668359311525e-05
-2.31827912816817e-05
-7.76352005411271e-06
1.71834114542795e-06
-2.13663213578183e-05
-2.67777841274765e-06
-1.17550928941698e-05
-2.44914363196825e-05
-1.37116905687613e-05
-4.94054517388011e-06
-8.24293586346573e-06
-1.8886184419372e-05
-1.1067851761807e-05
-2.03675713533695e-05
-1.43682180125802e-05
-1.25745092374589e-05
-3.34210687921437e-05
-1.73429718553824e-05
1.06225236942583e-05
-7.17878989967999e-06
-1.93291615409949e-05
-2.92726404381878e-05
-2.8514575455878e-05
-2.86490146528584e-05
-1.57237530285903e-05
-1.00142692729423e-05
-3.29479664237985e-05
-1.12179877939236e-05
-1.80458917497013e-05
-1.36949794569759e-05
-6.3113246506705e-06
-1.87352912424928e-05
-1.54508381869948e-05
-9.172954890918e-06
-2.49771887139178e-05
-4.48420351866801e-06
-2.93955755726442e-05
-3.34055004150615e-05
-2.16117552652199e-05
-1.96425004752917e-05
1.68390207605463e-06
-1.5077520358649e-05
-2.98608286034619e-05
-1.43505817346708e-05
-2.15913914306278e-05
-3.37351069378708e-05
-4.30089165825948e-05
-9.5991912869253e-06
-1.72783821098449e-05
-1.40859582229339e-05
-2.24379165706936e-05
-2.21282833136767e-05
-3.12661416950599e-05
-3.51610253113601e-05
-1.40131360561515e-05
-1.57336780216879e-05
-2.10349782078602e-05
-2.08742485043389e-05
-2.87289218215043e-05
-7.40321741928986e-06
-2.20430712762528e-05
-3.28316285966345e-05
-9.47491977443472e-06
-2.12997520512166e-05
-2.8388255983047e-05
-1.44225084653812e-05
-1.66773726596482e-05
-2.3665623349717e-05
-3.34151759912883e-05
-1.32580949952959e-05
-2.01598653915508e-05
-6.89764023649898e-07
-4.77099773790891e-05
-2.80918006528216e-05
-3.13315218053947e-05
-1.89974791103392e-05
-3.09217906919527e-06
-1.04120086834086e-05
-1.87029753172744e-05
-1.79265155667636e-05
-1.22065626146156e-05
-4.61494815144702e-05
-1.41452488211377e-05
-1.81496991968542e-05
-5.89096643516499e-06
-4.10752550770723e-05
-1.64957523730356e-05
-2.43016858720666e-05
5.97066429678828e-07
-4.43823696599569e-05
-1.71653743572086e-05
-1.13542270806627e-05
-1.46844389719915e-05
-1.47759934128768e-05
-1.56452825982974e-05
-2.27949693803673e-05
-8.43780882115017e-06
-2.4337305160575e-05
-2.16232121416113e-05
-3.20755421466212e-05
-1.75357875492735e-05
-1.38871473517354e-05
-1.51070505141956e-05
-8.9946762099568e-06
-3.06033991125151e-05
-1.28282753907771e-05
-9.14022812018683e-06
-3.07151396079098e-05
-1.46141901115449e-05
-2.67702899648499e-05
-8.32643758844591e-06
-1.5371387798354e-05
-1.14021386654581e-05
-1.84823895033527e-05
-7.71300640631035e-06
-1.66265341521475e-05
-1.94560389347069e-05
-1.70170320655266e-05
-1.98203213833147e-05
-2.52595818285374e-05
-1.87624905532414e-05
-1.78967156464498e-05
-7.4390211865047e-06
-1.07908018603491e-05
-2.25178190114552e-05
-4.84994243703213e-06
-2.2873133400548e-05
-3.7918352030365e-05
-2.30009001621248e-05
-7.29844284326176e-06
-2.18928086587552e-05
-2.3454440850226e-05
-1.00172392820878e-05
-4.10573226808827e-05
-9.24136596405739e-06
-2.77269442193238e-05
-2.29969568412259e-05
-1.8588299128145e-05
-2.38421446396542e-05
-2.81970690206029e-05
-1.72912663964513e-05
-7.44794181270649e-06
-2.20955783633727e-05
-3.79227437337031e-05
-3.46176583996493e-05
-1.26838040415698e-05
-1.71883797593963e-05
-4.31229861990241e-05
-1.24495514092739e-05
-3.13403044414022e-05
-2.27123278244282e-05
-2.13210158378277e-05
-3.62896041308334e-05
-6.0482540939644e-06
-2.10430203475151e-05
-8.06099127823387e-06
-4.65724555722645e-06
-1.51285406808107e-05
7.62468016651601e-07
-2.41357980105189e-05
-2.26486105763768e-05
-4.28745285124044e-05
-1.26836387600426e-05
-2.02973109313961e-05
-3.77619115441011e-05
-1.11671665415425e-05
-5.91393836801885e-06
-1.66756847293496e-05
-3.34106617099205e-05
-2.01240922460423e-05
-4.81928685296289e-06
-1.6468346692173e-05
-2.71928319782681e-05
-1.36600825314059e-05
-1.80322662118474e-05
-1.47812423202491e-05
-1.91401217434422e-05
-2.25752116925553e-05
-3.15114129709284e-08
-2.32130978103442e-05
-2.51889957850639e-05
-1.18008883436266e-05
-1.14833789444119e-05
-2.25209196486603e-05
-1.7365368242626e-05
-1.32528299250905e-05
-3.17296198921725e-05
-1.73844209974193e-05
-3.89460973830841e-05
-1.61399355224236e-05
-1.1416055330066e-05
1.52231810807884e-06
-1.92860998150197e-05
-2.51998996992171e-05
-1.88779607227447e-05
-1.37665668072525e-05
-1.30948123557819e-05
1.46142138298709e-06
-1.92874536016583e-05
-1.45184333153526e-05
-1.42480921922133e-05
-1.45626871260744e-05
-1.72083120541828e-05
-1.62232825234327e-05
-3.05249590818826e-05
-2.01966686132377e-05
-2.82103091243262e-05
-4.29088304139953e-05
-2.90555068138741e-06
-1.45126151250813e-05
-9.84744397116453e-06
-1.16205518071209e-05
-1.89069776758816e-05
-8.11305942840832e-06
-9.39521195715571e-06
-6.00463634184112e-06
-4.16827065849549e-05
-1.8990579092898e-05
-8.09735541446116e-06
-2.69960785853876e-05
-1.56779417989249e-05
-2.2256255669526e-05
-2.17547199784549e-05
-5.01908549005815e-06
-1.89268954553913e-05
4.93036232260072e-07
-1.72417661652611e-05
-1.81604274158585e-05
-1.00663953588635e-05
-6.10941861542533e-06
-2.36901990955372e-05
-8.11247752571528e-06
-2.09145552265772e-05
-4.24266396563664e-05
-6.18501985494849e-06
-1.45986002221213e-05
-3.07874739670392e-05
-3.14746553713498e-05
-1.11733383558058e-05
-1.0882350409137e-05
-2.9530488513581e-06
-1.06027954077612e-05
-2.41998865402385e-05
-2.88841021737109e-05
-8.71614856207304e-06
-1.46596440189968e-05
-1.83151707638828e-05
-5.18731218090494e-06
-2.86628456591366e-05
-1.53207503653035e-05
-1.04273248930608e-05
-4.29414387046255e-06
1.36122601728535e-05
-1.01643595511682e-05
-2.84369137249197e-05
-1.04792654995064e-05
-3.51748684975819e-05
-2.09496094940774e-05
-1.99665802747979e-05
-1.29518430641169e-05
-2.17168185738159e-05
-4.70953424304456e-06
7.30145743572631e-06
1.731163587289e-06
-2.64274754595029e-05
-2.07557068303903e-05
-3.89073495545105e-05
-3.79137790703679e-05
-1.7152970165484e-05
-2.38370230951589e-05
-3.02551602414627e-05
2.30859083094504e-07
-3.20571724125943e-05
-5.37957116614393e-07
-1.31942720810584e-05
-3.73802326748165e-05
-7.06487710179263e-06
-1.56644246523813e-05
-8.36626253258012e-06
-1.06914826578381e-05
-1.38365708742439e-06
-1.05824246900801e-05
-1.92034121394629e-05
-2.59824945439944e-05
-1.56030775860558e-05
-1.05135467925267e-05
-1.10543006502863e-05
-4.29717730119458e-06
-1.8904401523461e-05
-2.16790107305005e-06
-2.66742900294528e-05
-2.22885540100493e-05
-1.65103268831505e-05
-2.26111211658807e-05
-2.51672987687232e-05
-2.00916986526717e-05
-1.48380161275074e-05
-1.29046260286646e-05
-3.12378617445438e-05
-2.1877269267607e-05
-1.78223245992788e-05
-3.25730808696765e-05
-1.01259819214827e-05
-1.63695723796056e-05
-1.78414377206969e-05
-2.36462426377521e-05
-1.45440486628152e-05
-1.45188145560354e-05
-2.37430630612834e-05
-8.16222743474847e-06
6.14581577042964e-06
-1.93931174047199e-05
-1.51721436989194e-05
-2.68106679115149e-05
-3.28645878391113e-05
-7.91040393922053e-06
-4.18215315781172e-05
-1.59260326227699e-05
-1.55213268208104e-05
-2.86805496338096e-05
-1.17104323454797e-05
-7.24419439071495e-06
-3.35556486950758e-05
-4.00028854150975e-05
-4.88571336162613e-06
-2.20901887745361e-05
-3.09708078622569e-05
-1.02711404148968e-05
-1.47943833323302e-05
-1.76417909363398e-05
-2.91670362707187e-05
-4.47871618142706e-05
-1.06947614549096e-07
-3.32725628235753e-05
-1.69540712980303e-06
-1.07311495793374e-05
-3.41328921604211e-05
-2.17140783603816e-05
-1.35119783148306e-05
-3.05707851763048e-05
-1.01386800170216e-05
-1.26197690022218e-05
-2.45335476465292e-05
-4.28146869428523e-05
-1.34173507562285e-05
-3.78429148851709e-05
-2.00381189779353e-05
-3.98533952890686e-05
-1.68464767671153e-06
-2.00540490903095e-05
-1.29421653943507e-05
-3.44016856480247e-06
-1.48854847278491e-05
-2.20249177748408e-05
-1.56248405859409e-05
-2.81817714323573e-05
-3.42910910489913e-05
-2.3826266442759e-05
-3.6313040226484e-05
-8.2875376862096e-06
-1.80576919707217e-05
-4.47881099600832e-07
-1.18419351299194e-05
-1.83640807653964e-05
-1.00280904808778e-05
-1.5638603340796e-05
-4.77973136006786e-06
-2.75222015086323e-06
-3.49534540371053e-05
-3.26754960232988e-05
-9.29175558774154e-06
-1.16260765149911e-05
-1.10217205616739e-05
-1.84717174041148e-05
-1.96226567354323e-05
-2.29514042345731e-05
-1.6874636560054e-05
-4.96382261778839e-05
-1.78193099362872e-05
-2.99777282039643e-05
-2.77806790714679e-05
4.47419468028397e-06
-1.82819848298133e-05
-3.9895134015644e-05
4.55170206379039e-07
-1.31348259903574e-05
-2.01025523627377e-05
-2.1380605659636e-05
-1.66041316720228e-05
-3.95880145397545e-06
-1.99695828141234e-05
-2.16765974360067e-05
-3.62232156730147e-05
1.66792440888142e-06
-1.61463188206471e-05
-6.57892130100033e-07
-4.21298127635681e-05
-1.15635802954207e-05
-1.94238631451659e-05
-1.79161535284048e-05
2.61084471426995e-06
-1.25455980887566e-05
-1.26666801633138e-05
1.03685422839549e-06
-1.65861673080843e-05
-3.53699927112187e-05
-1.99547638300139e-05
-3.63779847780848e-05
-1.82497365703394e-05
-3.93127907377855e-05
-3.14065386250664e-06
-1.32194875304776e-05
-7.13413481960181e-06
-2.09817292981817e-05
-9.87224000057859e-06
-7.09340383434157e-06
-1.32741915700823e-05
-2.51522459870379e-05
-7.91256290463391e-06
-2.39258529856665e-05
-2.06344644352959e-05
-1.87229254660209e-05
-1.35440878737654e-05
-2.87470160729448e-05
-1.42323459934971e-05
-2.89549180922275e-05
-1.23217029452557e-05
-7.18530040887447e-06
-1.92903512174624e-05
-2.03628006369981e-05
-4.27831027232384e-05
-1.24588654865793e-05
-3.4882582703283e-05
-2.29234079197944e-05
-1.1440200819936e-05
-2.28975290143534e-05
-2.12714896261016e-05
-2.66123592434492e-05
-1.99336971826315e-05
-2.00930593611608e-05
-1.0745873876719e-05
-9.91258474007819e-06
-1.12337109006961e-05
-3.5898491744583e-06
-1.81391198385455e-05
-7.91825752444647e-06
-2.25765133948941e-05
-1.08812719073575e-05
-2.64213184304055e-05
-2.2578069300565e-05
-5.8649714005988e-08
-3.86135750928769e-05
-1.82718010658535e-05
-2.84815194539201e-05
-1.1529443828314e-05
-1.69524685686173e-05
-1.93284679869062e-05
-2.30547269789276e-05
-1.01013779591516e-05
-9.02852510474794e-06
-7.7478193853434e-06
-2.58805519083824e-05
-2.70249924639325e-05
-9.1949691885652e-06
-1.56550429697433e-05
-2.7049281607609e-05
-1.36409246772985e-05
-4.7519458297585e-06
-1.69550707677343e-05
-1.62045721597701e-05
-6.6416177427749e-06
-1.38758801763963e-05
-2.2413875064014e-05
-1.37914875497182e-05
-3.16870031325857e-05
-1.6260415488039e-05
-1.53624706811834e-05
-3.61444231240147e-05
-3.20111051097472e-05
-2.83091755239777e-05
-3.07545137117458e-05
-1.01474260805611e-05
-6.4025542711088e-07
-4.16981954241258e-06
-1.56217912335156e-05
-9.62611395264707e-06
-3.55583185035387e-05
-1.01387463738841e-05
-2.0007012965098e-05
-2.41637982175508e-05
-1.77844138533548e-05
-1.02766746224474e-05
2.71641668752609e-06
5.52084314011918e-06
-1.18418721391998e-05
-1.38877588237673e-05
-1.92466710914406e-05
-7.35437755718811e-06
-2.00928125670407e-05
9.37871135999465e-07
-1.07835796496305e-05
-4.20736459460259e-06
-1.97816018878278e-05
-1.65124315849729e-05
-3.25650942790312e-05
-2.46817055378737e-05
-2.26903867514136e-05
-3.9794901561075e-05
-2.98077155615342e-05
-1.73556494578294e-05
-1.52063286731537e-05
-2.53965654723495e-05
-1.92719623509711e-06
-2.08318100427599e-05
-3.31850790290594e-05
-2.7114651943797e-05
-5.71494564657755e-06
-2.75348026986949e-05
-3.72569586398054e-05
-2.1262537018847e-05
-2.41338625042091e-05
-2.61891244032417e-05
1.15699649504374e-06
-5.31557645400687e-06
-1.75110715201687e-05
-2.43475407979754e-05
-4.33659587966775e-06
5.83383263313013e-06
1.37965859554419e-06
-9.6863470275515e-06
-3.61220269720345e-05
-3.60614578230044e-05
-8.11746363801583e-06
-1.32575456604127e-05
-2.96519936414404e-05
-3.44285182069531e-06
-1.94117814347857e-05
-2.5772811709469e-05
-2.98089521785103e-05
-4.38050824912057e-05
-2.51155133037022e-05
-1.13683919061671e-05
-2.90702932974125e-05
-2.46628360695934e-05
-2.61890725290492e-05
-1.68226546336347e-05
-1.38970857286939e-05
-2.46819546205661e-05
-1.94315679314969e-05
-2.98719330819857e-05
-1.22707011345318e-05
-3.88780895160465e-05
-1.35828275288274e-05
-9.40461792197212e-06
-1.28643767418177e-05
-3.26349229596604e-05
-1.95977680680409e-05
-6.84781144179222e-06
-3.54266935604894e-05
-1.36165923308945e-05
-3.69500971875857e-05
-2.73336455215261e-05
-9.43605954411752e-06
-1.77565743642549e-05
-3.27386370377742e-05
-1.22085864860893e-05
-2.36523980775887e-05
-1.61802704521487e-05
-2.25149322957493e-05
-2.72084174498568e-05
-2.02698008688629e-05
-1.78343188852124e-05
-2.8707633273492e-05
-3.11703512581264e-05
-6.95099680869792e-06
-4.48598694600157e-05
-3.03503445374969e-05
-3.00145809280431e-05
-9.83566684345354e-06
-1.62782343262931e-06
-3.63817204438457e-05
-3.73089504686761e-05
1.43650118811341e-05
-2.43466222765625e-05
-1.5516841281445e-05
-3.47451074931467e-05
-3.64340071731167e-05
-1.30506582272171e-05
-1.86852754302262e-05
-3.11062113977645e-05
-1.6202431771126e-06
-2.66206010426159e-05
-3.39282133040992e-05
-2.63291002547621e-05
-2.50894733550782e-06
-1.74649478658827e-05
-1.40179714423469e-05
-7.84976924328959e-06
-2.21270378110321e-05
-2.55296648761867e-05
-2.82320377717061e-05
-2.77329359272195e-05
-1.75418274889905e-05
3.07769618965068e-06
-3.95589359361168e-06
-2.42563917983324e-05
-1.17455025378477e-05
-1.50953007473792e-05
-3.46264357079275e-05
-3.64625835767634e-05
-2.07522213499193e-05
-4.42960828832152e-07
-1.01861592735221e-05
-1.33310215323761e-05
-2.34259722077594e-05
-1.82355178259701e-05
-1.11175642721972e-05
-2.83947209022664e-05
-3.51758381925661e-05
-2.80036724259904e-05
-2.68856646643099e-05
-4.666296826694e-06
-2.09844961610396e-05
-3.45297740538949e-05
-1.13337080849164e-05
-1.57740670509175e-05
-1.51189704004584e-05
-4.91142219942923e-06
-2.16875867330302e-05
-2.64394000945826e-05
1.01526603496125e-07
7.88651558724632e-07
-4.34155399682922e-06
-4.06468056574203e-05
-3.34155318037119e-05
-8.43971375111867e-06
-1.94907530136775e-05
-1.61047909911664e-05
-8.32901216154582e-06
-5.43050706122259e-06
-1.8345557947543e-05
-1.91046011432724e-05
-3.89157102307856e-06
-1.08246975307511e-05
-2.79666987126744e-05
-2.65387933950416e-05
-1.32028372668136e-05
-1.41666529425182e-05
-1.25113460540228e-05
-4.0235982302802e-05
-2.25421997072851e-05
-2.83035893476511e-05
-2.34152649278202e-05
-1.97691910416417e-05
-1.0650130222845e-05
-1.73538853187765e-05
-1.95758568936113e-05
-2.60882064910988e-05
-3.81266176456291e-06
-2.74908651582993e-05
-3.6770946262464e-05
4.90926197077394e-06
-2.22328791491694e-05
-8.50987544776104e-06
-5.07831925854716e-05
-3.78442418709409e-05
-2.10821321552367e-05
-2.34184105703758e-05
-2.26588942522643e-05
-1.75749161015018e-05
-3.97016857123332e-05
-3.69151843592007e-05
-1.25873570877579e-05
-1.84366208691349e-05
-2.35078408652675e-05
-2.01203625380174e-05
-3.11972709600531e-05
-2.2304542020708e-05
-3.30836999394629e-05
-2.0824743018857e-05
-1.9302931693164e-05
-2.3890222994303e-05
8.81945775578128e-06
-9.48274524474531e-06
-9.132278253255e-06
-4.64792660671178e-06
-1.66395847164591e-05
-1.6176615959494e-05
-1.74231271665521e-05
-1.87337110394465e-05
-8.99216892958091e-06
-2.14257271248561e-05
-1.93139045402082e-06
-1.17737522416853e-05
-2.91148709950555e-05
-2.1753733851934e-05
-1.51158988294043e-05
-2.4579530866268e-05
-1.42994775108647e-05
-2.51798054915076e-05
-5.9639872672992e-06
-3.59983439522983e-05
-2.23577536926556e-05
-2.26592062375098e-05
-1.48062867637076e-05
-2.57474384128646e-05
-1.10512688669428e-05
-4.06747799905451e-05
-1.22993852746958e-05
-1.22840009638761e-05
-6.11772222429031e-06
-1.28814086542557e-05
-3.01984062533456e-05
5.74507349212245e-06
5.72571465912395e-06
-1.68960277071868e-05
-1.72924729616095e-05
-2.27016026687525e-05
-2.08040579531806e-05
-3.17809622640142e-05
-2.98112464028069e-05
-2.7260391253844e-05
-2.25879159786719e-05
-2.55885147830682e-05
-2.38282275286001e-05
-2.66617736189482e-05
-1.15384685701904e-05
-2.63957244109213e-05
-3.25859621263477e-05
-1.35586037572786e-05
-3.97070281468034e-05
-1.88446411108066e-05
-1.30104445372912e-05
-8.14069275808611e-06
-5.37750624455861e-06
-1.47482901823764e-05
-2.34171873653443e-05
-1.53949936860133e-07
-2.16635387820512e-05
-1.09328506307014e-05
-2.87261580895916e-05
-3.75036585740794e-05
-4.15945398855155e-06
-4.53290277836948e-05
-2.63930036482971e-05
-3.67232981989555e-06
-2.50119358705103e-05
-1.44897052229719e-05
2.72550251634342e-06
-7.50775334915573e-06
-9.9392612272562e-06
-2.13005019848826e-05
-3.5664973134382e-05
-3.87688232167821e-05
-1.20261737215683e-05
-2.07302857903099e-05
-2.58877565231907e-05
-2.64989092505077e-05
-1.35895936218915e-05
-1.74110173982787e-05
-2.68758078460652e-05
1.58419502286103e-06
-2.23859125865065e-05
-8.9147774570943e-06
-1.15781736093487e-05
-1.59352506927535e-05
-1.57322248075184e-05
-3.00499734666916e-05
-1.92247437707866e-05
-6.76844643216595e-06
-3.30144026873544e-05
-1.2953701850009e-05
-2.54114255654291e-05
-6.16913412695689e-06
-2.20283901401192e-05
-2.20411063370612e-05
-2.74083984533326e-05
-7.16571755219e-06
-1.91755421340383e-05
-1.54982229757161e-05
-1.39586287500044e-05
-2.11805282920965e-05
-5.23632359446729e-06
-3.11372927789644e-05
-3.06608966895659e-06
-5.08408932126685e-06
-2.88697981801899e-05
-2.37240553717223e-05
-1.25371526606878e-05
-2.43886247601887e-05
-1.98650217478615e-05
-7.82251379771955e-06
-4.95847841056957e-05
-2.26314837211882e-05
-1.17170099368769e-05
-1.70174981794212e-05
-1.91268744312382e-05
-2.33469994053261e-05
-1.99560334587871e-05
-5.51194904240255e-06
-1.42812932626862e-05
-2.123560458678e-05
-5.3594938455425e-06
-2.24075705689707e-05
-1.46643338517804e-05
-7.03246157324636e-06
-2.3289796818387e-05
-1.42351963114239e-05
-1.73453698437334e-05
-1.66640238356748e-05
-3.3680633600858e-05
-2.80063643412259e-06
-2.74089564954165e-05
-1.35593756392885e-05
-2.1709754153599e-05
-2.74342067072474e-05
-4.58485315132626e-05
-8.97987884967798e-06
-4.23879541763093e-05
-1.37475048855632e-05
-2.85734403786862e-05
-1.57118971092827e-05
-1.98779889800615e-05
-1.47340249908258e-05
-1.25278199948749e-06
-2.13620294162866e-05
-1.34779583753044e-05
-2.2143182319182e-05
-1.46761116933573e-05
-2.62856613823403e-05
-1.33787062659486e-05
-1.2531106328985e-05
-3.18431034350162e-06
-3.76619328670134e-05
-2.9718782780248e-05
-4.53205713784919e-06
-1.53524878300786e-05
-2.89522754313347e-05
-2.14303332746105e-05
-3.7233497822515e-05
-3.36297672438597e-05
-1.25932105850347e-05
-1.13537266596426e-05
-2.32369079390029e-05
-2.62640618301646e-05
-2.57717942350186e-05
-1.92890506724471e-05
-4.39702120483944e-05
-8.4999446264057e-06
-4.15286049369439e-05
-3.58809099316989e-05
-3.15052203878078e-05
-4.07883191961472e-05
-1.11344996048562e-05
-2.12215307502912e-05
-2.12454213685916e-05
-2.14551923505537e-05
-2.49391367483305e-05
-3.50673153841996e-05
-3.26262404467476e-05
-7.28764517741164e-07
-1.46885234826967e-05
-8.41798388169835e-06
-3.1996634626115e-05
-3.63076513143321e-05
-1.17665680330599e-05
-1.2045844094461e-05
-1.3075942195676e-05
-1.47378197935355e-05
-4.02518932613568e-05
-3.5848207383182e-05
-2.85912061428797e-05
-2.1581498708212e-05
-3.23230237517592e-05
-2.87219757921679e-05
-2.42512937981528e-05
-3.91474867386427e-05
-3.51609923855291e-05
-2.20919747441857e-05
-1.35949085029895e-05
-2.19166808398315e-06
-1.90521089089445e-05
-1.02137367499477e-05
-3.5472725225666e-05
-1.39800189048833e-05
-4.49512960228138e-05
-1.31782664503716e-05
-2.14647051570668e-05
-2.36245913127415e-05
-2.17681682827911e-05
-2.53764701576526e-05
-1.40404277665011e-05
-2.17009327527434e-05
2.490940262109e-06
-2.49610283948913e-05
-2.90169285026987e-05
-9.03940002623224e-06
-2.8676250385814e-05
-2.10139142604304e-05
-2.89079727082906e-05
-1.12320910168513e-05
-8.60863451600743e-06
-2.54084003228565e-07
-1.78768806370106e-05
-1.71276904569372e-05
-2.39992009198383e-05
-1.58303132597602e-05
2.36359286944721e-08
-1.18551954424724e-05
-2.48131606057484e-05
-1.77063262952071e-05
-4.19051613862423e-06
-3.43180096118888e-05
-3.1385154996105e-05
-2.34909087924162e-05
-2.40632315441939e-05
-2.1893951605337e-05
-1.58021749080951e-05
-3.93342212981951e-05
-1.53473911056987e-05
-2.980012173289e-05
-2.75468805090988e-05
-2.15324839127997e-05
-2.84404286792462e-05
-1.7773987591855e-05
-2.81099707458917e-05
-1.39683299274805e-05
-3.44769024498614e-05
-2.86563759658232e-05
-2.42097587701604e-05
-1.8162049957394e-05
-2.03314600897232e-05
-1.44486774856805e-05
-1.34970944835184e-05
-3.31374687110146e-05
-2.67538678106507e-05
-5.58642454910633e-06
-8.24031468871335e-06
6.1816246938921e-07
-3.03352605622729e-05
-3.58339727592148e-05
-4.73599020476039e-06
-1.89879620512266e-05
-2.40407516006078e-05
-2.79372573210334e-05
-2.05685494614941e-05
-1.90959195636019e-05
-8.06513277259896e-06
-2.79893527495358e-05
-1.54321533055011e-05
-1.33279149242065e-05
-1.36314255843282e-05
-1.17533789633889e-05
-1.14843895728118e-05
-1.21714171114036e-05
-5.26716812235222e-06
-1.13950047943106e-05
-3.94079672966933e-05
-2.86919180358995e-05
-1.95457289586438e-05
-2.17200617481014e-05
-1.26755269084342e-05
-2.56490943846242e-05
-3.39027879512715e-05
-1.15430679777479e-05
-1.65599321034834e-05
-1.36635645318584e-05
-3.24086066852255e-05
-3.28660639775328e-05
-1.80447240871577e-07
-1.35090450362702e-05
-2.09118406430718e-05
-4.33976630370344e-05
-3.4239984639468e-05
-5.36450728790826e-06
-6.15080217023878e-06
-1.83755537755241e-05
-1.2607437057775e-05
-3.47269448224394e-05
-2.57175158175519e-05
-3.82914173564158e-05
-1.03293733577426e-06
-3.45527821150063e-05
-3.69048420973196e-05
-1.28660019903453e-05
-3.1082356209216e-05
-2.44846858902442e-05
-1.13390564623846e-06
-8.79033233581303e-06
-2.8244260924132e-05
-1.04667798640931e-05
-7.77067403360588e-06
-4.3330340301767e-05
-1.55346730778684e-05
2.03788646304024e-06
-2.57761811493874e-07
-2.79884952022642e-05
-3.02377309929654e-05
-2.41309265379743e-06
-2.22913132957483e-05
-1.76716864996058e-05
-2.19730000445342e-05
-2.00052385386293e-05
-1.99280115582799e-05
-3.43396007986985e-05
-1.96984507863511e-05
-1.6631781069226e-05
-3.0517331794804e-05
8.32260301646775e-06
-2.80825136527594e-05
-1.50269826227164e-05
7.85876233528913e-06
-1.24403326021919e-06
-3.29604422796115e-05
-1.49458205260466e-05
-2.32723154501698e-05
-1.98141577532678e-05
5.01011888101787e-06
-1.34599863248313e-05
