# Supplementary material for: Research on computational propagation and identification of mine microseismic signals based on deep learning
Source: PLoS One. 2025 Oct 22;20(10):e0334641. doi: 10.1371/journal.pone.0334641 (PMC12543183; doi:10.1371/journal.pone.0334641)
Supplement: S11 Data — (ZIP) [file pone.0334641.s011.zip › 000101100002709.xlsx_0.txt_24.txt.txt]

-2.62972962793592e-05
4.4533195821657e-06
-5.05586530552306e-06
-1.98480203022663e-05
-5.46068751099902e-06
-1.23977796338627e-05
-6.14432100941418e-06
-1.54692564853245e-05
-1.17415076456825e-05
-7.16378683425971e-06
-1.72981891306855e-05
-1.35138355807249e-05
-3.91637205807512e-05
-3.14664484603611e-06
-1.83655938508721e-05
-2.46554975082923e-05
-1.98246084772362e-05
-1.07756453081466e-05
-2.55880329228758e-05
-8.62107349031143e-06
-1.20617381155737e-05
-1.10441551327323e-05
-2.64758227927496e-05
-9.31130010302194e-06
-1.44748149409815e-05
-1.85911549839406e-05
-7.96758090825705e-06
-8.31084186188123e-06
-2.65017092961814e-05
-2.75090566062207e-05
-1.82123062521845e-05
-8.60426771345758e-06
-2.09531702720691e-05
-2.58281095866619e-05
-1.61113893318779e-05
-3.52157430301551e-06
-3.26958411210722e-05
-2.07907334611296e-05
-1.36680303877457e-05
-1.89598853775845e-05
-1.59227821105501e-05
-1.18378784593129e-05
-1.90113270860107e-05
7.50206926314442e-06
-1.40636305417932e-05
-1.44497665181041e-05
-1.99383014903575e-05
-1.1296598113535e-05
-2.34161486039771e-05
-1.98278432638792e-05
-1.54540237501626e-05
-1.03694834276624e-05
-1.20276774699368e-05
-1.0152241063716e-05
-4.43413400328656e-06
-1.88946323866876e-05
-2.62644974989759e-05
-3.32954250481496e-05
-1.88186547232819e-05
-1.33451102788144e-05
-2.29468858287239e-05
-1.90282425395331e-05
-6.6180266886321e-06
-2.24679889316239e-05
-1.79901242945486e-05
-3.21333100674923e-05
-1.52759975691959e-05
-1.70366283503181e-05
1.92258795120302e-06
-1.82126759571246e-05
-2.01379694206672e-05
-2.08885300586959e-05
-2.02571506428293e-05
-2.42161985679398e-05
-1.55901378308166e-05
-1.47270397694689e-05
-1.33598638077696e-05
-1.90526608483041e-05
-2.33101708232876e-05
-1.53856426374613e-05
-2.89395467369082e-05
-1.13202398569272e-05
-6.2624062432567e-06
-1.84892556660516e-05
-1.5856828046936e-05
-8.21377304177481e-06
-1.54465093034994e-05
-1.89382163226281e-07
-1.82677824968308e-05
1.59435244265323e-06
-1.98350773313743e-05
-1.03635955113513e-05
-4.74321593567662e-05
-2.13191037443477e-05
-1.29794146709893e-05
-2.09196953378243e-06
-1.37623280707515e-06
-1.58538036018855e-05
-3.44339757083248e-05
-2.48837526299112e-05
-1.22378503290599e-05
-1.74389373940045e-05
-2.70581378099707e-05
7.107124112625e-06
4.38754920417099e-06
-1.37440441469205e-05
-1.53780546552774e-05
-1.92049561561549e-05
-7.25231003947973e-06
-1.857247098139e-05
-3.74601260902927e-05
-2.02311340640199e-05
-7.17783628479843e-06
5.20786759458881e-06
-6.6516566238432e-06
-2.30345437319097e-05
-1.68251664588405e-05
-2.41266120916308e-05
-2.1329056721852e-05
-1.1317485298338e-05
-5.98402667231041e-06
-2.28373237398272e-05
-1.17947249909253e-05
-2.21739299871553e-05
-2.3453132738084e-05
-1.55281951103524e-05
-1.99876524691076e-05
-1.21889185606644e-05
-1.61216013743133e-05
-3.29236958444883e-05
-1.3646851419186e-05
-1.358325735842e-05
-1.39137138525262e-05
-1.84061388290532e-05
-1.23116880890527e-05
-3.8531016437114e-06
-1.50330981177235e-05
-1.39014117964026e-05
3.78056441680147e-06
-2.10681682374486e-05
-2.36704512847298e-05
-3.73621252630338e-05
-3.80437993490194e-06
-2.81099307269703e-05
-2.24954997823475e-05
-2.84606585527972e-05
-2.43203726081992e-05
-3.20037168109967e-05
9.90335754909236e-07
-3.63130975753247e-05
-1.85779965543343e-05
-2.19182384598009e-05
-1.93294756308134e-05
-3.45921302226276e-06
-8.29493995262173e-06
-1.28785396585958e-05
-2.80166263717173e-05
-2.22317478215592e-05
-2.08976452166189e-05
-8.28775338042758e-06
-2.2256620754572e-05
-2.43841188588309e-05
-1.65418130766332e-05
-1.7871132522241e-05
-1.14852625348695e-05
-1.48717694565476e-05
-7.2453517829632e-06
-2.8100661338138e-05
-1.94557483445106e-05
-3.44127619132681e-06
-1.72409515549298e-05
-2.11210667950269e-05
-2.41369314712885e-05
-2.22327064828912e-05
-5.06060206167883e-06
-1.16763006321653e-05
-5.68689743029927e-06
-3.85501673186656e-06
-5.03057896963189e-06
-1.94855701502043e-05
-1.5980835903477e-05
-7.81828927081908e-06
-1.05821870728422e-05
-2.26436560229716e-05
-3.53555289066149e-05
-1.94912273846237e-05
-4.64727651371015e-05
-2.64165859038509e-05
-1.10529445735522e-05
3.08114022605953e-06
-1.66047610566585e-05
-1.72354379074776e-05
1.41539780418056e-06
-1.77802305406858e-05
-2.25273512569376e-05
-2.26459708263194e-05
-2.18819714434819e-05
-6.63848576070284e-06
-9.48793000235225e-06
-2.1550967125587e-05
-2.08752446948714e-05
-1.96693568334241e-05
-2.19169522812043e-05
-1.60604987460059e-05
-1.57446514243275e-05
-1.40213217170402e-05
-3.71801419456487e-05
-1.82852655681197e-05
-2.4329411157036e-05
-2.72504197248381e-05
-1.2410707197033e-05
4.91816627430575e-06
-2.05788106169916e-05
-3.27764150805337e-05
-1.52357876973179e-05
-5.92028545317336e-06
-1.69008129136706e-05
-7.08271665839581e-06
-1.85424118225656e-05
-1.09125895328332e-05
-2.36757366638638e-05
1.77434990144653e-06
-2.2566902082546e-06
-2.91607196329336e-05
-9.93869671918678e-06
-1.62502142929653e-05
-3.07382367042174e-05
-1.23904105238236e-05
-1.75264047252747e-05
-8.53800964657499e-06
4.60149802905735e-06
-1.21221672480865e-05
-1.43295740827246e-05
-1.01581337054826e-05
-1.13773589191019e-05
-2.47965846780662e-05
-2.49935848908955e-06
-2.25422268687862e-05
-3.11492833529569e-05
-1.13145996897512e-05
-1.2601406437044e-05
-3.35028657373362e-05
-2.44436190132122e-05
-1.46080512301593e-05
-8.87606849706504e-06
-2.59515317336517e-05
-3.44568064841837e-05
-1.44936088005447e-07
-2.14706942520682e-05
5.67893461968493e-06
-2.60529158768583e-05
-1.22744894162444e-05
-2.87837238616713e-06
-2.46634343924882e-05
-8.27332503086643e-06
-1.04090698933185e-05
-1.97126555583982e-05
-4.30500743486971e-06
-2.91858865775451e-05
-2.05225907987819e-05
-2.80427260422304e-05
-1.87083478118762e-05
-2.40367342042832e-05
-1.57569780085743e-05
1.10191220630015e-06
-2.35533736556017e-05
-3.18211676014736e-05
-7.08180291872679e-06
-2.325846025914e-05
-1.27429571910465e-05
-2.30978300848521e-05
-1.55893103965391e-05
-2.78551967295073e-05
-1.94284188321217e-05
3.55974116883863e-06
-3.30918485861336e-05
-5.13778066935686e-07
-2.42841096760093e-05
-9.19845048220648e-07
-2.32207675175191e-05
-2.30340187329296e-05
-1.96672588958893e-05
-1.50710128202895e-05
-8.27487253381929e-06
-2.50252509453144e-05
-1.35301404948276e-05
-6.98581976577326e-06
-2.75210294515373e-05
-2.29255216899404e-05
-2.3862529052696e-05
-2.08411500366383e-05
-1.15583910066124e-05
-3.36157898429318e-05
9.65949792860489e-06
-2.22919285317248e-05
-2.21218568858398e-05
-1.27438536960469e-05
-1.02324554451792e-07
-8.71250552284099e-06
2.31079311110707e-06
-2.56941217100727e-05
-1.09378510195764e-05
-1.08989680605494e-05
-1.61712383672317e-05
-3.64191974263666e-05
-6.64608124988288e-06
-3.50137561548766e-05
-1.62175468044141e-05
-1.58868316794944e-05
-9.46069716959752e-06
5.01619040505276e-06
-7.44108916026921e-06
-3.60372065514032e-05
-1.48346718881941e-05
-1.05449071897532e-05
-2.33412612963039e-05
-1.11880382649129e-05
-1.71105875818724e-05
-2.83500742920146e-05
-8.41016373060362e-06
-8.98098845298336e-06
-1.61936003812695e-05
-4.17530956946653e-06
-1.57188795136045e-05
-1.17308806643296e-05
-2.18924038312345e-05
-9.82931356090307e-06
-7.66237262848302e-06
-2.27906521833274e-06
-5.58219258255389e-06
8.06531108973488e-06
-1.26631482175187e-05
-1.46208729916976e-05
-1.12489879939958e-05
-8.31948551740065e-06
-1.21852371607961e-05
-5.55664026192368e-06
-1.90537752578114e-05
-1.53710514505907e-05
-5.38713866368306e-06
-2.03837806742644e-05
-1.19890689010302e-05
-1.1994195400637e-06
-5.78333320065393e-06
-1.99578290271809e-05
-1.25560554726594e-05
-1.31426075606327e-05
-4.54837115664549e-06
-2.58609372590942e-05
-2.43337715164777e-05
-1.35294489277426e-05
-6.77837733576702e-06
-1.3667168724402e-05
-2.29009459831108e-05
-1.8805094224152e-05
-9.23982596823916e-06
-2.25911613628403e-05
-2.5362968806461e-05
-2.78691660453518e-05
-1.29533465391891e-05
-1.82593855509431e-05
-1.77482395472245e-05
-1.16034599727795e-05
8.79401349958375e-06
-7.43440945375776e-06
-2.38882429195399e-05
-2.01153576361416e-05
-1.61935726202266e-05
-1.69642049959803e-05
-1.94723004551319e-05
-1.65598225694883e-05
-1.33196470890144e-05
-2.19513970973021e-05
-2.47465714146746e-05
-1.77143823807735e-05
-9.86861050085296e-07
-1.47325196778277e-05
-2.39802866291181e-05
-1.32553127397884e-05
-1.76274915675371e-05
-1.27719292373221e-05
-3.69525697074289e-05
-2.41721426311852e-05
-2.27028707944661e-05
-1.97868502550029e-05
-1.23509529466114e-05
-1.60985976584753e-05
-1.35865200307247e-05
-1.78971052709257e-05
-6.705327538294e-06
-3.3433413577423e-05
-2.2174856101439e-05
-5.72990283062693e-06
-1.64928925425157e-05
-2.145468273889e-05
-2.77611427011687e-05
-1.61897396255981e-05
-9.34448627260935e-06
-3.01155028736587e-05
-2.09073247637024e-05
-9.8722649240774e-06
-1.27665384179679e-05
-2.18173713141223e-05
-1.0066410572957e-05
-1.36247731689683e-05
-1.17298564249448e-05
-1.84692037055697e-05
-2.48929164719437e-05
-2.0257335160402e-05
-1.3538784872256e-05
-3.35749483940208e-05
-9.59376250594674e-06
-4.92789651079625e-06
-9.68742131418291e-06
-5.33520916508492e-06
-1.12614963740378e-05
-3.68347489592055e-05
-2.65718283228235e-05
-1.06764363354548e-05
-2.3848354631577e-05
-1.33664972610383e-05
-1.8500737419739e-05
-4.15037823526614e-05
-3.99502709325297e-05
-1.82567326449954e-05
-2.37082881332614e-05
-2.06126148633623e-05
-2.21359366895278e-05
-2.22883163117056e-05
-2.47249292868931e-05
-3.13168698756075e-05
-1.56674274600156e-06
-1.76850141430922e-05
-2.68412404430757e-05
-3.36327669589358e-06
-3.4361784443621e-06
-2.10449238490382e-05
-1.34110956015668e-05
-1.02422158334395e-05
-1.81620068420807e-05
-5.73483616249459e-06
-1.74375028008867e-05
-3.51083405377415e-05
-1.10142423662517e-05
-7.15618080640571e-06
-1.19795536012316e-05
-1.96976686432696e-05
-4.23447135193519e-06
-8.3189006236702e-06
-2.40413248446397e-05
-2.47132663699961e-05
-2.34741209864525e-05
-1.70748382468412e-05
-3.37513227739048e-05
-1.36387445121841e-05
-1.68936474359862e-05
-1.86317046607564e-05
-1.84375878774811e-05
-2.1191103614448e-05
-3.24301216084365e-05
1.18515239058977e-06
-2.22904047168898e-05
-2.19723898750272e-05
-8.18496457177639e-06
-5.5217133936191e-06
1.01797671101878e-06
-2.83809603488115e-05
-1.81261784440219e-05
-1.19329962052647e-05
-1.0434467931668e-05
-1.60305072623868e-05
-5.50527104610358e-06
-5.73159134289562e-06
-1.10485487802431e-05
-1.95367459090726e-05
-4.65783946400481e-06
-2.35690116279428e-05
-1.27618533684777e-05
-2.10398197318978e-05
-9.9029085823147e-06
-2.77371464448738e-05
-6.41579925592451e-06
-1.50630694015014e-05
-7.76031663094693e-06
-4.2345238721141e-05
-1.88769002440509e-05
-3.00490922099375e-06
-1.24470606196287e-05
-2.33694242147945e-06
-1.96165016638611e-05
-3.12131026138801e-05
-8.76044927691453e-06
-1.4758640749591e-05
-8.18600822132267e-06
-1.81943513489971e-05
-2.37362043902511e-05
-1.85727943662172e-05
-1.72275591718209e-05
-9.46247208403838e-06
-7.59935738380699e-06
-1.94545715385784e-06
-2.36030888582879e-05
-1.26718951092992e-05
8.39724930671363e-08
-9.26796042302903e-06
-8.8728806267431e-06
-1.61226549387313e-05
-2.13286942023718e-05
-1.91415630241883e-05
-5.83763552630444e-06
-2.38106794861372e-05
-1.45578530559784e-05
-1.72936292242111e-05
-2.27286536172919e-05
-1.55566532183579e-05
-2.1909848310375e-05
-1.44156073629602e-05
-2.32574049833013e-05
-4.19307076671389e-05
-2.71519280860806e-05
-2.78281617393778e-05
-9.80919391380424e-06
-1.18078629719824e-05
-3.45568285335836e-05
-2.14727466648835e-05
-5.02244868034627e-06
-1.93903970168015e-05
-1.47339219648682e-05
-1.42540325160508e-05
-1.25160166376674e-05
-2.29766989537058e-05
-1.44091592812437e-05
-2.86432075057524e-05
-1.77553676391149e-05
-1.9980329065693e-05
-2.50016179216398e-05
-1.75186530611069e-05
-3.13069471959794e-05
4.74376734041477e-07
-1.87429578949874e-05
-2.47612696977979e-05
-1.00090231293981e-05
-1.33145228736885e-05
-2.06367949665637e-05
-2.95321841748534e-05
-8.68342926274171e-06
7.14636432139848e-06
-1.84399962284738e-05
-5.94517638078503e-06
-1.42283330385532e-05
-2.35165456082084e-05
-2.43599679108259e-05
-2.51839696663618e-05
-6.08956647463981e-06
-1.24875703435823e-05
-2.16042576511775e-05
-2.98127601110926e-05
-1.73706603817889e-05
9.39351189082554e-07
-2.16897215821135e-05
-1.92026207480485e-05
-2.85548454451982e-05
-1.84226687955962e-06
5.91879181736411e-06
-3.26331677415742e-05
-1.70761532296201e-05
-2.08471299305125e-05
-2.085403028542e-05
-2.27939822369959e-05
-1.22061414207824e-05
-2.74302413857757e-05
-6.54905743254137e-06
-4.7871173342424e-06
-3.38171722421043e-05
-2.28739099490645e-06
-2.46681999983042e-05
1.94779065697078e-06
-2.18432962272129e-05
-2.37352732444792e-05
9.56269789344494e-06
-1.62193091752079e-05
-2.41953446995586e-05
-1.30505613423831e-05
-7.35872399407479e-07
-3.70707663951225e-05
-1.77626833626297e-05
-1.76888775326719e-05
-2.47947798129029e-06
-4.24949451408331e-06
-6.13566809958633e-06
-1.86080080906674e-05
-2.81873793669305e-05
-1.57825607872313e-05
-2.81457670426648e-05
-2.02951332444335e-05
-3.91828256437129e-06
-2.71831498707649e-06
-2.24868841097916e-05
-1.77146699766855e-05
-2.18197186969811e-05
-2.15251932662157e-05
-1.87467133859445e-05
-2.45950926867596e-05
-4.40563539952789e-06
-2.31432539544116e-05
-4.66290627600379e-05
-4.10597544559669e-05
-3.41629382192488e-05
-2.25854802784166e-05
-2.12900577997571e-06
-1.0624192699958e-05
-1.19792229234117e-05
-1.72960970275209e-05
-4.02574194484689e-05
-6.41707477938623e-06
-1.0460464791701e-05
-1.28966386595427e-05
-5.71415928632295e-06
-2.41420368208086e-05
-2.01171573776418e-05
-6.90150358761733e-06
-1.9701396521338e-05
-2.36043854532705e-05
-2.07311638170184e-05
4.80738340015834e-06
-1.13738644850664e-05
-1.78971360189544e-05
-1.68888460505123e-05
-3.33018385310763e-05
-2.34587866688482e-05
1.02510910237633e-05
-2.30920186382133e-05
-1.66970181926649e-05
-2.05212693989323e-05
-1.60290992143978e-05
-1.73800350059934e-05
-1.56932320647286e-05
-1.59258304280374e-05
-8.50982367916325e-06
-1.27420380301565e-06
-5.98879806764034e-06
-2.44314814610925e-05
-2.16006488186333e-05
-2.69471355018802e-05
-9.96899043205008e-06
-1.87855077213879e-05
-2.11406175575158e-05
-8.07034613389163e-06
-5.7814656860699e-06
-2.07268281769284e-05
-2.5795521918041e-05
-2.53194403089478e-05
-6.40066704913927e-06
-2.35087357958162e-05
-2.72147263965721e-05
-8.28890394032455e-06
-9.21983933371867e-06
-2.25636349327765e-05
-1.64400501587636e-05
-2.88793825070347e-05
-2.17105746427888e-05
-1.33921100882662e-05
-1.65590326872758e-05
-2.69475415526986e-05
-2.64783989099405e-05
-3.05292024454223e-05
-1.77322165941031e-05
-1.70848905943826e-05
-2.23292973537639e-05
-1.05042838617811e-05
-6.05125005457999e-06
-1.20761688067896e-05
-9.22057132432524e-07
-1.17773888932466e-05
-2.01587703298343e-05
-2.41189333380022e-06
-1.21013586602824e-05
-1.68235781497599e-05
-2.4013098417209e-05
-1.72976923532614e-05
-2.35378960256963e-05
-2.4140521826764e-05
-8.49499310270957e-06
-1.86376764380856e-05
-3.82817721886116e-05
-1.10113327398532e-05
6.08468848257324e-06
-7.66633220761e-06
-1.94197917524062e-05
-1.49377549566492e-05
-1.04080376303515e-05
-1.60969885467687e-05
-1.415440947534e-05
-2.28532590616658e-05
-1.45891961451983e-05
-1.26118453726303e-05
-2.09366317346742e-05
2.33833987167028e-07
-2.44939074490746e-05
-9.0446823479993e-06
9.61199835372535e-06
-2.07238842449432e-05
-3.20198874028266e-05
-6.60911264016855e-07
-3.65233400474317e-05
-8.23478411761635e-06
-1.73224568364825e-05
-1.76039820681675e-05
-8.10500080204178e-06
-9.04355734287882e-06
-5.09903857811183e-06
-1.00562842169711e-05
1.54348599430181e-08
6.94971122714745e-07
-2.45359011792742e-05
-3.83234104908616e-05
-2.27046282290512e-05
-1.89112855331845e-05
-1.22199778389709e-05
-2.26923331568783e-05
-2.29879281884791e-05
-2.79344469807654e-05
-9.63630087229797e-06
-1.53461822332929e-05
-2.86637956358071e-05
-7.0591328958111e-06
-4.60311718551069e-06
-1.9243310480751e-05
-1.75729182387527e-05
-2.00559056770736e-05
-3.61730156814062e-06
-3.53806236578073e-05
-1.97479204441737e-05
2.86705963835976e-06
-3.85232503732704e-05
-3.49291104696393e-06
-2.48265555090232e-05
-1.88012815481902e-05
-2.09785408104713e-05
-8.80173874437545e-06
-1.13720362986151e-05
-5.19765395193019e-06
-4.41951050076244e-06
-1.92233411443758e-05
-1.60240856797373e-05
-1.52020602529624e-05
-2.44314554403877e-05
-1.63921808107868e-05
-2.78127338108152e-05
-1.35590016189945e-05
-1.48759973600871e-05
-3.92084961505417e-05
-3.11531283245132e-05
-1.26576175323611e-05
-2.60826902590651e-05
-5.13258404357885e-06
-1.04861206314426e-05
-1.05108241264428e-05
-2.6368291188656e-05
-2.76819231416661e-05
-7.36546996110479e-06
-2.42510417469754e-05
-9.89083351542773e-07
-3.2438583285006e-05
-2.36490457460579e-05
-6.0668577457579e-06
-3.65144366247744e-05
-3.23816575464448e-05
-1.24135048667853e-05
-1.54383319997307e-05
-3.7966175366631e-05
-1.33619510375179e-05
-1.48527293025056e-05
-2.21117135032078e-05
-2.07899285434968e-05
-3.00547124483861e-05
-1.02533446622369e-05
-5.90165821477248e-06
-1.21467599982809e-05
-9.72599290527458e-06
-2.77905070787405e-05
-2.52626186586935e-05
3.7394663907385e-07
-1.79139442111233e-05
-2.70711170724752e-05
-7.01495988444744e-06
2.06124204748992e-06
-1.69530983688532e-05
-1.41432299329656e-05
-3.17054679625424e-05
-2.64909602731454e-05
-1.22840150022426e-05
-2.66044912009039e-05
-2.83069735973916e-05
4.55935074118497e-06
-2.19372654478917e-06
-2.37747998646871e-05
-2.3274231788363e-05
-1.70042192689572e-05
-1.39898705097171e-05
-6.76009942362372e-06
-2.83786792809827e-05
-2.83699619835159e-05
-1.84669763614865e-05
-3.11370940826356e-05
-1.04161483857362e-05
-6.87260130403735e-06
-1.70851830025931e-05
-1.83126477486423e-05
-2.75300987429852e-06
-2.58963329193052e-05
-9.23246121248043e-06
-2.51562227531981e-05
-1.00364173296904e-05
-2.00273625576796e-05
-1.41928901143662e-05
-6.71506087590256e-07
-1.69250785746354e-05
-3.68337367545262e-05
-5.99140709495743e-06
-2.17932753444534e-05
-2.3232390057961e-05
-6.91046741476983e-06
-1.38667729405612e-05
-2.00435211722189e-05
-1.17886032688694e-05
-3.40483514542891e-05
-8.38984843289885e-06
-1.90913655211106e-05
-1.83853795771484e-05
-1.30917288309548e-05
-2.43522828431248e-05
-4.65390845960497e-06
-1.13124850904044e-06
-1.35161916056821e-05
-1.76693157578938e-05
-1.08665554317555e-05
-2.08647499145952e-05
-1.51575836871501e-05
-1.32504562761804e-06
-1.10775972078841e-05
-1.94590734142484e-05
8.07761941471223e-07
-6.06744019675925e-06
-2.46782420714546e-05
1.13704401364193e-06
-2.11808808626725e-05
-1.16108111441194e-05
-9.97282210344656e-07
-2.15405178316885e-05
-1.24243834731513e-05
-6.42685949389811e-06
-2.63840206227491e-05
-1.36180571737046e-05
-2.20003907216429e-05
-2.44965561784945e-06
-9.58617272941378e-06
-1.87353119387255e-05
-1.51926771371662e-05
-1.71791186818166e-05
-2.02570996985584e-05
-1.33217662709084e-05
-3.03306271086601e-06
-1.71328475764564e-06
-1.60485436949732e-05
-1.67002935004316e-05
-1.87274847253583e-05
-1.00139645266112e-05
-1.47749266678198e-05
-1.94197405204081e-05
-2.15108228537756e-05
-1.44219887041419e-05
-9.20082020082885e-06
-2.37763206836123e-05
-1.22805654427648e-06
5.75286179493987e-06
-3.19755470150504e-05
-2.34634873888548e-05
-1.66325596204735e-05
-1.43741265202382e-05
-1.20750572217188e-05
-2.90685393253666e-05
-3.06555333028383e-05
-2.15771024417761e-05
-1.84076093885598e-05
-2.52413835581018e-05
-2.19241856759868e-05
-5.99266119314745e-06
-2.29101229455404e-05
-1.31527977892562e-05
-3.034855439661e-05
-1.84205543141356e-06
-2.3018436333487e-05
-7.24174085757991e-06
-1.20621484196986e-05
-1.20891726580866e-05
-4.74671632818918e-06
-1.18655597334363e-05
-1.43765612937814e-07
-3.16142104709812e-05
-1.87006985429235e-05
-1.49667458038388e-05
-7.45424257325173e-06
-3.10479524019992e-05
-1.17187324138219e-05
-1.81297099946005e-05
-2.6837335452581e-05
-1.30280666517057e-05
-1.28037186319025e-05
-1.32223497498245e-05
-2.16719999049081e-05
-8.80602342600574e-06
-1.7728568395798e-05
-8.80126014940307e-06
-4.31264875366724e-06
-1.16065496722494e-05
-2.00879103802413e-05
-2.67331684697071e-05
-2.74630231075087e-05
-3.40953022580267e-05
-1.49885375737145e-05
-1.09822423672401e-05
-1.15433128611277e-05
-1.61941106008403e-05
-1.39611112663154e-05
-3.19234362297373e-06
-2.76839746188886e-05
-5.81219187808311e-06
-1.45641731941842e-05
-1.47860716348208e-05
-2.28575466950087e-05
-2.12942481934663e-06
-1.19888138717516e-05
-1.77243101788471e-05
-1.28275873625459e-05
1.37765361003512e-06
-8.79664493650596e-06
-2.6396272156395e-05
-8.35554987706928e-06
-1.87490933504838e-05
-1.43486427705274e-05
-2.0972301921253e-05
-5.67127533910409e-06
-1.56922098811363e-05
-1.49429003334032e-05
-1.29426627270311e-05
-1.79890213851372e-05
-2.14881003008867e-05
-1.2226953817752e-05
-9.97713893779135e-06
-1.71372028328467e-05
-6.31745412678933e-06
-2.25975281110807e-05
-2.24473706108965e-05
-2.88615369557934e-05
-2.11134509173713e-05
-2.71471333968072e-05
-1.39373079278249e-05
-2.34369713578519e-05
-8.92346383906663e-06
-1.09342306692959e-05
-2.19029509434603e-05
-2.59026091048983e-05
-2.48213295091978e-05
-1.18538763171471e-05
-3.8319567706422e-06
-2.44326231383386e-05
-2.55718104402303e-05
-4.07696687186979e-06
-1.86179837413626e-05
-1.96436349967089e-05
-1.72341261632373e-05
-6.43118402483756e-06
-1.22399357698558e-05
-1.93122477875109e-05
-1.3776216605256e-05
-8.46942600443463e-06
8.97709720262357e-07
-1.25128680786571e-05
-1.10447191388199e-05
1.63534180905155e-06
-1.47914628322058e-05
-2.02063205955662e-05
-1.94238365953849e-05
-2.73091004397477e-05
-1.28618894826299e-05
-1.16050332187398e-05
-2.35807715836498e-05
-9.87585345709537e-06
-2.50426905572483e-05
-1.53612927131987e-05
-1.41381970152379e-05
-1.59623711421752e-05
-8.04326188980293e-06
-8.37479221200906e-06
-1.77421956651823e-05
-2.00431260188571e-05
-2.47258865974942e-05
-6.96545113275837e-06
-1.90577727026574e-05
-1.64489224503167e-06
-1.42603407654878e-05
2.90287489355312e-06
-6.30796988548412e-06
-1.64871122255939e-05
-7.93141998220276e-06
-2.42822474161024e-05
-1.11686590173489e-05
-2.61523492002529e-05
-1.84988533959789e-05
-5.55482851146021e-06
-1.10120367661457e-05
-2.76947656008392e-05
-2.0583566918177e-05
-1.09080772378019e-05
-2.80786888639494e-05
-8.94212777674661e-06
-1.6403584701708e-05
-1.64384620523112e-05
-1.32425846945665e-06
-3.27336151238338e-05
-2.07502861860062e-05
-2.81216758831804e-05
-1.23251781494516e-05
2.5857310915246e-06
-8.03020157784029e-06
-2.27576694871479e-05
-2.3053654462454e-05
-2.63374486466077e-05
-9.75923925957644e-06
-2.00223995908535e-05
-9.19947687897759e-06
-3.04602950720853e-05
-3.34451168838702e-05
-6.03560667700562e-06
-2.00123579305205e-05
-6.98477736834119e-06
-1.53161940796426e-05
-1.1650225043223e-05
-2.60651761095618e-05
-2.48810261575066e-05
-1.40742701885004e-05
-1.89021428199604e-05
-1.00307283860757e-05
-2.31335122467888e-05
-2.41066935396649e-06
-1.57475638378861e-05
-1.39120859258986e-05
-1.5479027315277e-08
-4.03167413601194e-05
-2.13758021934049e-05
-3.51125265917197e-05
-1.2480924832777e-05
-3.73279703209575e-05
-8.90930094113206e-06
-1.16614594695427e-05
-1.81159734438528e-06
-1.43440489095987e-05
-1.76526864596519e-05
-1.88223910128487e-05
-7.40699766640772e-06
-1.87422175706839e-06
-1.59789681804974e-05
6.48908043923878e-07
1.02164510020908e-06
-2.63682203861522e-05
-1.62642487832271e-05
-2.3801861516021e-05
-5.63439851610968e-06
-1.96928886276816e-05
-1.1741414393874e-05
-3.39913248523228e-05
-2.48604453998193e-05
-5.90762994995437e-06
-3.43498364517895e-06
-1.80410270835089e-05
-2.01633814135321e-05
-3.51242314447892e-06
-2.38304647457104e-05
-2.15601339565669e-05
-6.39215583673091e-06
-3.60517254308418e-05
-3.0876919169877e-05
-3.23637104712394e-05
-2.12526293912012e-05
4.29183775479222e-07
-1.33884182886408e-05
-1.39629902450229e-05
-3.28462912163214e-05
-1.39085637352181e-05
-1.16341861882676e-05
-1.45814104656139e-05
-1.86118301759648e-05
-4.60425724846666e-06
-1.85332655924575e-05
-1.82968861008518e-05
-8.74671985758027e-07
-4.11568348095557e-06
-3.9125363346839e-06
-2.11280277625602e-05
-2.70302577756906e-05
-2.18365918083851e-05
-3.14850519700136e-05
1.43011098301948e-05
-2.61615660968063e-05
-1.95800990018396e-05
-9.98237202414366e-06
-1.73623850712273e-05
-1.52453361529974e-05
-1.83043115449241e-05
-2.5300175790063e-06
1.3358086086101e-05
1.32260923141492e-05
-6.43441250460466e-06
-2.9299800667562e-05
-3.57527564242139e-06
-1.33156469565882e-06
1.70354482819568e-06
-2.71745763582876e-06
-6.93395811949041e-06
-1.49295404800579e-05
-1.48181643905136e-05
-1.46750932134918e-05
-1.17494309347934e-05
-8.76107033694913e-06
-1.50534855391207e-05
-9.98039436843775e-06
-1.22662841490639e-05
-1.97141598059329e-05
-1.14174728741555e-05
-1.44374033024252e-05
-4.86026375005357e-06
-1.37210700683971e-05
-2.67660192434018e-05
-2.01128309666393e-05
-1.20346131836898e-05
-3.10067897744969e-05
-1.33814116126015e-05
-1.61015965845237e-05
-1.48840586604725e-05
-2.16387162563831e-05
-2.08339039688977e-05
-2.48725305989984e-06
-1.3963859385091e-05
-6.31048934802986e-06
-1.57726929015552e-05
-1.13150687965722e-05
-1.27505604923349e-06
-1.19862906453196e-05
-2.21757801201614e-05
-1.97730528282273e-05
-1.90516009668354e-05
-7.73971785870219e-06
-1.29275120322693e-05
-3.7997312393626e-06
-2.78461672479972e-05
-2.94929919962719e-05
-2.46952724640412e-06
-2.59396204356418e-05
-1.34465080028594e-05
-7.2712111383203e-06
-2.63279465392574e-05
-2.44012457183574e-05
-2.07380830381434e-05
-2.76533826609169e-05
-3.12142285180447e-05
-1.99298766823789e-05
-1.51638232906821e-05
-2.95774070921612e-05
-1.95965218544916e-05
-1.88292088217467e-05
-8.39669703200303e-07
-3.24064359145984e-05
-2.16689769419208e-05
-2.3171287503453e-05
-4.40238108963327e-06
-1.69112070438142e-05
-4.06917094549352e-06
-5.40087974125426e-06
-1.21855647258765e-05
-9.38318593262915e-06
-3.13159693016677e-05
-1.10405916688454e-05
-1.66262250641205e-05
-9.73725578509019e-06
-3.11878751227065e-05
-3.22560271197355e-05
-1.16814491933121e-05
-1.727103194089e-05
3.34655713711286e-06
-8.78826962818904e-06
-1.97349494090491e-05
-2.32061929107597e-05
-9.81444730362706e-06
-1.1773397950545e-05
1.6853648779305e-06
-1.27480035783635e-05
-1.92863513816617e-05
-1.26329274452987e-05
-5.21791384852939e-06
-2.16712631277901e-05
-2.66892286897537e-05
-1.51950694332018e-05
-2.74903049279366e-05
1.06871090426029e-06
-3.38011644243296e-06
-1.30730145212986e-05
-7.54131462239208e-06
-2.72842930517766e-05
-3.29586250007589e-05
-1.15473347946014e-05
-2.57725985371044e-05
-2.48104416054725e-05
-2.06698478541076e-05
-2.67927264358919e-05
-1.01498792828058e-05
-5.14727423504742e-06
-1.57355140046218e-05
-1.45882265140635e-05
-8.55557135106276e-06
-4.25067518674967e-06
-1.55539968797149e-06
-1.03350881093339e-05
-2.6051307796884e-05
-5.36762570010598e-06
-8.30264856981806e-06
6.60372984224168e-06
-1.41413680326245e-05
-1.34404221948007e-06
-2.28489031018822e-05
-3.07275201501421e-05
-8.9759902801037e-06
-2.45340315695155e-06
-6.10331968966615e-06
-1.26482616948962e-05
-3.08477000444601e-06
-1.75477961186053e-05
-2.14827624216281e-05
-1.76509636583693e-05
-3.74879030126132e-06
-2.31183717574509e-05
-2.35275574032634e-05
-2.98666489405073e-05
-2.27335475258794e-05
-9.64440596637541e-06
-2.71245959965893e-05
3.72619076216241e-06
-6.78618382361625e-06
-2.20542551730911e-05
-3.30339360045984e-05
-7.76084967183776e-06
-1.77678278778519e-05
2.5545332772859e-07
-2.5537037654381e-05
-1.28550154004033e-05
-2.5759723897143e-05
-1.58672390198303e-05
-4.38090782675948e-06
-1.60351800044453e-05
-3.77943626085183e-05
-1.63376040813537e-05
-1.190278528483e-07
-1.54816059851829e-05
-4.0088520976063e-06
-1.18307094211766e-05
-1.35956100657486e-05
-1.35404478500047e-05
-2.40715051299978e-05
-1.29417903812488e-05
-1.65012691036243e-05
-1.396264700278e-05
-1.48172251142142e-05
-1.89231308256068e-05
-1.07683958484602e-05
-5.07299256542624e-06
-1.4000987837124e-05
-2.80049639495282e-05
-2.17619971087996e-05
-2.7951302419977e-05
-4.94662053492972e-06
-3.17377766225774e-05
-1.07651845484826e-05
8.28273813218539e-06
-2.53393941393756e-05
3.73245781112708e-07
-1.91078229566455e-05
-1.62818137577816e-05
-1.68394846114605e-05
-2.84734356521061e-06
-4.88569934536695e-06
-2.39760440303097e-05
-1.83974695598496e-05
-1.49217303220487e-05
-1.04492151070524e-05
-1.06931195217179e-05
-1.7684672461875e-05
-1.47400981588433e-05
-3.42605780259372e-05
-1.5887810204427e-05
-2.01816828622442e-05
-2.50161028044705e-05
-1.52629168501623e-05
-8.42548511961635e-06
-1.68739824341438e-05
-2.19497372960908e-05
-8.06334011022969e-06
-7.19315523678004e-06
-1.87771098338579e-05
-2.87073431305092e-05
-2.58132313615595e-05
-1.80803028851642e-05
-1.91007013457609e-05
-1.60629904502191e-05
-3.14396893072337e-05
-1.9748200715001e-05
-2.49793336329224e-05
-1.5264771261291e-05
-2.00200534232414e-05
-2.8282333744911e-05
-1.9514660879001e-05
-1.38918419611664e-05
-1.86208052313474e-05
-9.06998748774509e-06
-1.03410082244425e-05
-2.63907833545699e-05
-1.1775533568021e-05
-7.7455851159324e-06
-3.65980453426297e-05
-9.73740283422944e-06
-1.7601547627017e-05
-3.09924986946794e-05
-4.63165713846236e-06
-2.75723060915389e-05
-1.54167917275488e-05
-1.31925820767118e-05
-1.72770145526348e-05
-4.1731125420052e-05
-1.156885575239e-05
-9.66816889054607e-06
-9.65482347803806e-06
4.95534340962074e-06
-1.29667114099388e-05
-1.11808900069932e-05
-2.43658034559843e-05
-2.10457735892001e-05
-1.85681314464264e-05
-4.09086972909016e-06
-2.08592082511134e-05
-9.26743497471685e-06
-1.36725313656304e-05
-2.49853258407282e-05
-2.40074072449892e-05
-8.1164363638533e-06
-2.05270237719896e-05
-4.40377750851957e-08
-7.52273634282472e-06
-3.5831727472761e-05
-4.47293167974072e-05
-2.57314111799668e-05
-1.52806961717649e-05
-1.24271037375994e-05
-3.34763239658073e-05
-1.67620998451526e-05
-4.25689806019178e-06
-1.85010866316553e-05
-2.22238237160776e-05
-1.68712168482345e-05
-2.03381585430727e-05
-8.21055613551386e-06
-1.33103922462074e-05
-1.90493087697455e-05
-1.33757021048176e-05
-1.79666394222281e-05
-2.46667269115715e-05
-1.1022735337839e-05
-2.90622181047311e-05
-7.02221489084622e-06
-1.17289313853469e-05
-2.92647592422607e-05
-1.49851596537188e-05
-4.96790673299918e-06
-3.21933029525492e-05
-2.81841468596513e-05
-2.64092918281099e-05
-2.1526964433827e-05
-2.21223272301767e-05
-1.92239594941002e-05
-8.41708127167815e-06
-8.17826550996421e-06
-2.33396295071986e-05
-1.05039535972846e-05
-2.40064743851259e-05
-3.90126788756647e-06
-1.31772548373946e-05
4.68897047818462e-07
7.85497855292416e-07
-1.62578604580278e-05
-3.20122491703635e-05
-1.84865976201972e-05
-1.19350666987514e-05
-1.09069021827169e-05
-1.21011338615014e-05
-1.12005784213046e-05
-4.23258363982969e-06
-5.63065672730315e-06
-2.04311320961981e-05
-1.2699325188503e-05
-3.45436881189623e-05
-2.50524842243141e-05
1.09353350688606e-05
-8.75601336991035e-06
-1.45014696604478e-05
2.77171458197249e-06
-1.68602047546691e-05
-2.84534457231785e-05
-1.6322993220313e-05
-1.08729708573913e-06
-2.45156403078305e-05
-3.16924777018607e-05
-1.62633357184495e-05
-7.93014192986086e-06
-8.02337227533945e-06
-1.89875954590827e-05
-1.93917640387137e-05
-2.8555878055455e-05
-3.72204144342041e-07
-1.36494765286176e-05
-8.91049474516269e-06
-9.81329670875311e-06
-1.18120328612233e-05
-9.63874276098444e-06
-1.54221784996032e-05
-5.73665946209575e-06
-1.07966190241473e-05
-3.56722481460126e-05
-1.38552569969649e-05
-1.56125961692953e-05
-1.14567951355575e-05
-2.11670688562586e-05
-6.33510630094301e-06
-1.90310513534003e-05
-4.00938252287641e-05
-1.91677673172248e-05
-1.48720988948355e-05
-1.80220134340319e-06
-1.29822749533068e-05
-1.88499817712187e-05
-1.91745412675737e-05
-1.40169687790552e-05
-5.93654549978782e-06
-1.05283091892644e-05
-2.3611465659259e-05
-2.06718877336156e-05
-2.24478010700357e-05
-2.62782153846729e-05
-1.83150660173408e-05
-2.9178054896884e-05
-5.72709902558259e-06
-8.52248437972546e-07
-1.32033163428509e-05
-2.10843991098678e-05
-1.59035935642074e-05
-1.305092167726e-05
-2.00830456810975e-05
-1.51186330817638e-05
-1.53912304084129e-05
-2.52102116155018e-05
-1.06941040101597e-06
-2.37275191808932e-05
-2.76581128009656e-05
-1.78521805948928e-06
-2.04438305120572e-05
-2.54588002981898e-05
-1.33017702191129e-06
-3.00894788770528e-05
-1.94267832747753e-05
-5.2631881908567e-06
-3.87633371567914e-07
-1.42603625529558e-05
3.36978350709283e-06
-2.68103270764624e-05
2.40674521199532e-06
-2.15849665740792e-05
-1.05607122403492e-05
-1.62342341781088e-05
-3.14095673970346e-05
2.70408494327531e-06
-1.39900499430381e-05
-2.43378156492085e-05
-8.52073928088305e-06
-2.45788489130518e-05
-1.94911799839269e-05
-7.11004879176798e-06
-2.027716927465e-05
-2.36593750060259e-05
-1.76799020582952e-05
-1.15584379867673e-05
-9.58343376911067e-06
-9.44438527718829e-06
-1.92379807174656e-05
-2.17019435298841e-05
-2.59722602577724e-05
-2.89589082577393e-05
-3.35833864603254e-05
-6.78061527906247e-06
-1.73851525515197e-05
-2.14484527163359e-05
-8.87858452333322e-06
-5.60352938940384e-06
-1.67242778809325e-05
-1.65766292593455e-05
-1.70746254815468e-05
-1.97077174234482e-05
-2.38963410205764e-05
-6.17601791239011e-07
-1.99917997921582e-05
-2.22272546821689e-05
-2.8300996319891e-05
-4.03014605541e-06
-9.90098851556995e-08
-2.74743968333723e-05
-2.51542647861155e-05
-2.13984826359105e-05
-3.77458058756578e-05
-1.94621726543106e-05
-8.74323871485111e-06
-2.11369665220456e-05
-1.40890366229339e-05
6.10176161196294e-06
-2.5425832295645e-05
-4.38201224814187e-06
-2.76440194942719e-05
-3.30608017317436e-05
-2.19780655385605e-05
-1.57046130897725e-05
-2.29985401525848e-05
1.6823981580972e-05
-2.24368310325284e-05
-2.95512406033159e-05
-1.88792680870075e-05
-1.41735273093027e-05
-9.10489315129431e-06
-2.26189627508477e-05
-2.1819086456929e-05
-1.89216628708037e-05
-2.18287603159768e-05
-2.2068783465112e-05
-2.33282002804939e-05
-3.36515791162272e-05
-1.23016842532539e-05
-1.13722776703602e-05
-2.45081126662265e-05
-6.20729315471633e-06
-1.84417678612486e-05
-1.85058772477958e-05
-1.7079212457164e-05
-2.00289898615853e-05
-1.81348715772212e-05
-1.87086472503381e-05
-1.08906382912305e-05
-1.03268131421648e-05
5.92393723403463e-06
-1.59244059460288e-05
-2.20056636500044e-05
3.13945854173076e-06
-1.2276409895015e-05
-1.66581715722258e-05
-2.88815364417429e-05
-1.8719817857111e-05
-2.34200454531383e-05
-1.25366943529165e-05
-1.52050215834558e-05
-2.44342673550626e-05
-1.86254424797636e-05
-3.18291076327591e-05
-1.16013581416857e-05
-1.13728595317706e-05
-1.23446289811834e-05
-2.1486070303368e-05
-6.57515839894926e-06
-1.66531181614627e-05
-2.70948753323443e-05
-1.00065195218742e-05
-8.69933981333185e-06
-1.69635662630438e-05
-1.49915099762418e-05
2.73833702169824e-06
-1.40795577023712e-05
-1.96417705966196e-05
9.8424994709133e-07
-3.13063716965016e-06
-7.4846838434625e-06
-6.85129821615088e-06
-6.35215297764167e-06
-2.25795305331369e-05
-1.06678668612856e-05
-1.49957295135922e-05
1.38237905062212e-06
7.5581873422783e-06
-1.19368971653999e-05
-2.719656539843e-05
-1.35229265468009e-05
-2.47565031877978e-05
-1.439995463579e-05
-1.19272161717439e-05
-1.75045417017185e-05
-1.52403368511504e-05
-1.29685368865468e-05
-5.44611148472689e-06
-2.42556603398355e-05
-2.77926006925979e-05
2.63509261972882e-06
-1.01943326261471e-05
-7.5146517811534e-06
-1.57923707882349e-05
-2.74002403234673e-05
-5.12184386517236e-06
-2.05710101573265e-05
-2.37627524015276e-05
-1.37662349980338e-05
-2.56995940474155e-05
-1.21860861638446e-05
-8.91272071457367e-06
-2.85625995327262e-05
-3.93313419941893e-05
-1.68172282727492e-05
-8.30687024541821e-06
-1.33599174956927e-05
-2.33718875332113e-05
-2.38044673755508e-05
-9.61038429222552e-06
-2.86652575500831e-05
-1.3802178167589e-05
-1.45269396316225e-05
-2.2101895273883e-05
-3.54281007752756e-05
-8.60131752831199e-06
-1.71300896876833e-05
-2.642714707159e-05
-1.99251827642196e-05
-2.43906483230646e-05
-2.8921457912141e-05
-2.49160163455845e-05
-1.14639869699406e-05
-1.74417049375433e-05
5.82865432808935e-07
-3.03261343161114e-05
-4.56500336352419e-06
-1.35978338412636e-05
-8.68920512902971e-06
-6.28214074423741e-06
-1.32791799639146e-05
-1.92130138784902e-05
-8.50449054672921e-06
-2.76423508362769e-05
-2.01091873761336e-05
-1.67499176707232e-05
-2.34669895318236e-05
-2.64672689497145e-05
-5.88466157923317e-06
-2.30840106889341e-05
-3.9689032037254e-06
-2.12823430844374e-05
-2.85978945554853e-06
7.27124941072592e-06
-8.88771224708338e-06
-1.53718428919457e-05
-2.1133984562769e-05
-1.02443413689902e-05
-1.70374716403657e-05
-2.02590412961106e-06
-1.01890284975841e-05
-7.63108879835754e-06
-2.01403694485135e-05
-2.49796160471277e-05
-2.4131461845027e-05
-1.10649268546033e-05
-1.13355931176429e-06
-1.11146235586822e-05
-1.66974621386335e-05
-2.45767516816117e-05
-2.79750605742729e-05
-3.11959113212482e-05
-2.39118201413911e-05
-1.24235909410168e-06
-3.12192936817426e-05
-6.58253093354102e-06
-3.42518447789545e-06
2.13729387476468e-06
-8.70202105229627e-06
-1.04134795267467e-05
-1.41280312716856e-05
-1.74476344234443e-05
-3.15898151354812e-05
-2.38861907675779e-05
-1.93235172410961e-05
-1.15071231297517e-05
-1.85025263038353e-05
-3.04136427860272e-05
-1.99680317764307e-05
-3.36320147754771e-05
-1.55875027220692e-05
-2.20804638214042e-05
-2.42878848026514e-05
-1.33954292937241e-05
-1.60041583521041e-05
-1.390333632277e-05
-1.0933974537268e-05
-2.29934994452703e-05
-1.15398137264212e-05
-1.15644176440417e-07
-1.65852372787537e-05
5.86235482471138e-07
-1.03276930128708e-05
-2.90899914200877e-05
-1.01999640363731e-05
-2.29060589243121e-05
-2.52983576392488e-05
-2.69643554556895e-05
-1.37873956408723e-05
-2.75564309427274e-05
1.20973677835314e-06
-1.23285963779291e-05
8.17313976982049e-07
-2.71684269758533e-05
-7.98534856623982e-06
-1.11885741290893e-05
-4.09440201150355e-06
-1.27020353782723e-05
-1.91056580549452e-05
-4.61757042357572e-05
-1.94716485454065e-05
-3.28362538143583e-05
-2.5317940804785e-05
4.05548538854099e-06
-1.66430218230117e-05
-2.33216074402155e-05
-2.6244398081379e-05
-6.77171297522098e-06
-8.86268400937595e-06
2.7706101288109e-07
-4.64171135256981e-06
-2.78413717277307e-06
-1.06485187294856e-05
-2.37001926789568e-05
-1.9325857904907e-05
-2.15188382531717e-05
-1.65303570119365e-05
-1.54045155532403e-05
-1.94327967643037e-05
-2.29811388842683e-05
-3.00547004510707e-05
-1.63888201895355e-05
-1.20519125423708e-05
-3.84462677213744e-05
-3.08938714522746e-05
4.01982052561552e-06
-1.78317585867251e-05
-1.97337656306973e-05
-1.23671542810386e-06
-3.23385428941461e-05
-1.71463515633992e-05
-1.51716141928717e-05
-3.41927921971489e-05
-1.46684588375535e-05
-2.28541686692407e-05
-1.90108732005554e-05
2.49109808715238e-06
-1.86100179891331e-05
-1.05579421844841e-05
-2.79161219517412e-05
-1.18489162673897e-05
-1.33295377956337e-05
-8.7571764590977e-06
-1.46859740315102e-05
-2.09713859310049e-05
-1.41930337423007e-05
-7.86157997162786e-06
-2.73873805153678e-05
-1.82822667508934e-05
-9.87822842993324e-06
-4.99811482963951e-06
-2.90315842796051e-05
-2.24456132895266e-05
-7.37192147321238e-06
-3.0085347686e-05
-1.5723714097732e-05
-1.17269461799376e-05
-9.34674008424685e-06
-3.11789806993208e-05
-1.64373805314633e-05
-1.48640679302801e-05
-1.57056970690293e-05
-2.00095238342272e-05
-1.17922951524028e-05
-3.43972277573316e-05
-3.63999999043062e-06
-1.44700638678333e-05
-8.77674887200503e-06
-1.43543086888733e-05
-1.29124676647648e-05
-1.74221726885793e-05
-1.73017688379532e-05
-5.90583577441916e-06
-7.51109288720217e-06
-1.71475299336321e-05
-1.009339339023e-05
-1.51864333887744e-05
-2.18499726657933e-05
-1.14058536035434e-05
-2.64325006742351e-05
-1.6779291460426e-05
-1.43529676329134e-05
-2.38541650357354e-05
-3.98053169367528e-05
-1.89101580970232e-05
-8.85038577501998e-06
-2.3104670369477e-05
2.77503250928957e-06
-1.04614572289158e-05
-7.34036956536123e-07
-1.84793504653689e-05
-7.52895221902511e-07
-4.46207402087397e-06
-1.57932519302293e-05
4.64978991713609e-06
-1.65076073044711e-05
-5.23983732695011e-06
-3.07531537809152e-05
-2.14167577109453e-05
-7.31808204174489e-06
-1.43120907439713e-05
-1.88194893858888e-05
-8.53133685796568e-06
-2.36212959856842e-05
-2.13412741644529e-05
-1.73544192389656e-05
-1.3804716676728e-05
-2.76165427540252e-05
-2.54517238367243e-05
-2.35662485553884e-05
-2.2282482315301e-05
-1.74152133566881e-05
-1.0041259149428e-05
-1.79613367492282e-05
-2.5132925006431e-05
-2.70743881762396e-05
-1.99072537142478e-05
-9.03456995394524e-06
-4.15866879655433e-06
-1.90147752009853e-05
-2.74661396141626e-05
-1.90371751371034e-05
-5.54789697475438e-06
-8.60729482381445e-06
-8.41308329552241e-06
-9.84008873813945e-06
-6.65947194032197e-06
-2.28787448674523e-05
-1.49493153101479e-05
-1.90860587561603e-05
-3.17434437377201e-06
-3.11431228702424e-05
-8.16943166867913e-07
-3.71222009736088e-05
-1.34086594120777e-05
-1.54467776412824e-05
-2.64415258417665e-05
-2.73191866700027e-05
-2.87693338737699e-05
-1.22958950773228e-05
-5.95537822708836e-06
-5.49761158721917e-06
-2.47913812188836e-05
-8.55520823916418e-06
-2.60742404509655e-05
-1.94575291171808e-05
-1.00660077494044e-05
-1.80205912988081e-05
-2.11701542806551e-05
-8.67883400792533e-06
-1.37004273955672e-05
-1.21990326368118e-05
-1.68776231725233e-05
-1.63833635521531e-05
-4.60210351287334e-06
-2.34264854257139e-05
-3.28692272339566e-05
-1.58060778984515e-05
-1.41005064378491e-05
-1.57651859474536e-05
-1.60696920550003e-05
-1.81396822165578e-05
-2.37139831637188e-05
-2.13201327925411e-05
-1.8606382700224e-05
-1.59580332568374e-05
-2.30767579199316e-05
3.52268482973571e-07
-1.31891892033213e-05
-1.62790127445353e-05
-3.25406701665629e-05
-2.86547609847955e-05
-7.93747250735618e-06
-2.05280721104126e-05
-6.86107984527055e-06
-1.52796586278927e-05
8.73434877216938e-06
-3.28562510141311e-06
-2.48897092434732e-05
-2.94201320131139e-05
-5.06256906225123e-06
-2.74161033241024e-05
-4.71822380720235e-06
-1.76222859465781e-05
-2.2911142472802e-05
-2.76568171971702e-05
-2.86006418754199e-05
-7.84448675270215e-07
-6.39707246291226e-06
-6.89395637461425e-06
-8.1177372018411e-06
-8.9763803150529e-06
-3.13357403371451e-05
-2.38835706119911e-05
-2.02404931187293e-05
-2.89020064926683e-05
-1.68620817141707e-05
-2.75544908961631e-05
-2.81211634911425e-05
-1.70187233190848e-05
-3.76359749051702e-05
6.2809632485491e-06
-2.18861404480154e-05
-2.34730476812859e-05
-2.25754035027947e-05
-2.04366193124974e-05
-2.25658543209798e-05
4.02775917958636e-06
-9.84795417971759e-06
-2.49077201209971e-05
-2.03212286615324e-05
-3.35849860876967e-05
-1.31538441873511e-05
-1.92945400060302e-05
-1.03090623191909e-05
-5.78654712420434e-06
-2.03570450227634e-05
2.89826856366443e-06
-1.69174078711523e-05
-2.52704174775056e-05
-2.21820658536472e-05
-2.01730189154202e-05
-2.86972981994838e-05
-1.29401433493262e-05
-3.53456965030141e-05
-4.95927035390695e-06
-1.04283866566775e-06
-1.77419812870107e-05
-1.72610670012245e-05
-1.89020869149559e-05
-2.23210760096444e-05
-4.45821509945409e-06
-1.51314402375395e-05
-1.3111051325322e-05
-6.13045431095942e-06
-1.64502480845911e-05
-3.43245794660971e-06
-1.50306454467842e-05
-1.53781718689311e-05
-1.53044220501374e-05
3.50370281481375e-06
-2.35060216956192e-05
-2.90176616023965e-05
-8.13522956606994e-06
-1.03145641257079e-06
-1.65492876780444e-05
-1.09709850259947e-05
-1.06060944774094e-05
1.33788119969007e-05
-1.5076946817711e-05
-2.63702128299582e-05
-1.75776985063131e-05
-2.258255983123e-05
-1.15156677150384e-05
-2.05674978075009e-05
-1.56242447518907e-05
-2.13171767271816e-05
-7.78014986463625e-06
-2.37444386335247e-05
-1.9885786862369e-05
-1.15477909421105e-05
-9.37572493348735e-06
-2.37890229351043e-05
-4.98324385163744e-06
-1.11816042031544e-05
2.98611444103118e-06
-9.25322537289656e-06
-9.56128407386664e-06
-5.56348592468906e-06
-2.13568884634119e-05
-2.20193515998184e-05
-7.77896509939381e-06
-1.74933293607693e-05
-1.77394885811737e-06
-1.42357651979609e-05
-2.45825431977534e-05
-2.29160425095018e-05
-2.11937020428596e-05
-3.84342358413813e-06
-1.78237329709815e-05
-8.02840313234472e-06
-1.63295300898633e-05
-2.22238699410359e-05
-1.98385177356161e-05
-9.71765155732783e-06
-1.6082391279719e-05
-1.33829637707224e-05
-1.24808450535761e-05
-2.31964761164631e-05
-1.57701490510102e-05
-3.27984857326879e-05
-1.02506787365054e-05
-2.58297696688238e-05
1.38495753175743e-05
-5.09206651483063e-06
-2.01431108426334e-05
-1.86666266093576e-05
-1.19843817611752e-05
-2.56308535040931e-05
-1.42580484104392e-05
-7.75442786408783e-07
-1.59038412839267e-05
-2.58270585638708e-05
-1.24467725962637e-05
-1.8486920650087e-05
-1.32286756167206e-05
-2.35980655489843e-05
-2.51187707257648e-05
-3.83330977945684e-05
-1.41412198787514e-05
-9.40577960684624e-06
-1.65694767871134e-05
-1.01267405531441e-05
-3.04757339467274e-05
-1.43901401331918e-05
-1.27295491321114e-05
-8.47527666715453e-06
5.86094759645728e-06
1.82542648848556e-06
-1.58988729516933e-05
-2.34489952546417e-05
-9.17451683713099e-06
-6.97779565521514e-06
-5.28043385309144e-06
-2.19491041722981e-05
-1.51722258272551e-05
-1.56534132173299e-05
-2.19746231345324e-05
-1.1240205735993e-05
-3.21136217302276e-05
-2.06865479400639e-05
-7.46302699556391e-06
-1.59512160199215e-05
-2.89272697138287e-05
-1.93459574339356e-05
-2.31675670652814e-05
-3.77497064046217e-06
-1.82803714499006e-05
-7.62645503316571e-06
-1.08410291252075e-05
-1.41617108310335e-05
-1.61746280922304e-05
-1.20601310580081e-05
-3.62439950510267e-06
-1.25420410896394e-06
-1.77689854592773e-05
-1.25396083909954e-05
-2.19027018220876e-05
-1.83907964820756e-05
-8.34179123357073e-06
-5.70525962257452e-06
4.54275220666658e-06
-2.31775690268341e-06
-1.5673308926405e-05
-7.94877405358598e-06
-2.54902952099505e-05
-5.59253638696818e-06
-8.95248381693283e-06
-1.00322833845184e-06
-7.99194144298889e-06
-1.64168231533161e-05
-2.67004340803799e-05
-2.56146313262828e-05
-2.34808171353243e-05
-3.51373662210232e-05
-2.17898175834909e-05
-1.44271063617847e-05
-2.6858869638586e-05
-2.60633457925726e-05
-2.02007460148175e-05
5.74546503152435e-07
-1.11811462018092e-05
-2.18027101414129e-05
-5.60634376509236e-06
-1.98482033631664e-05
-1.53768598657813e-05
-2.0259112882025e-05
-5.20018995890068e-06
-1.01102247983113e-05
-1.40271094115964e-05
1.6552745171479e-06
-1.4535704846801e-05
-2.36399790384046e-05
-2.51018113422667e-05
-1.78769266190078e-05
-1.52883077777373e-05
-1.80010683516314e-05
-2.24263487877973e-05
-1.27773723923831e-05
-2.06415909702066e-05
-2.03042162200195e-05
-3.67680674829544e-05
-9.05270014496645e-06
-3.1971272113369e-05
-1.10885677698906e-05
-1.2411066817089e-05
-7.11485753449461e-06
-1.19179537891515e-05
3.14968706427942e-06
-6.88882242876868e-06
-7.43132435001132e-06
-2.77343324881375e-05
-2.52478712710754e-05
-5.89349250350372e-06
-1.25607522201926e-05
-1.55588063732651e-05
-1.21926206051019e-05
-1.047370556078e-05
-2.19453868033125e-05
-2.7930894845638e-05
-1.07780782166096e-05
-3.07022964882916e-05
-3.62426714361763e-05
-1.29777887274117e-05
-3.04800447494735e-05
-2.01461898312394e-05
-2.63322666883829e-05
-3.35137134693625e-05
-2.11005931003768e-06
-1.87735857666573e-06
-5.21706668046771e-06
-2.03783932411721e-05
-2.0380008396767e-05
-1.68076332728311e-05
-2.43763784627557e-05
-1.38030398152149e-05
1.53686440051194e-07
-6.68912954181178e-06
-8.62044673974285e-06
-1.81918940319945e-05
-1.44354110955749e-05
-7.31333820833294e-06
-1.30210760855516e-05
-1.5344941350325e-05
-7.96688764048571e-06
-3.18448517227616e-05
-1.56814163673326e-05
-2.941683835567e-05
-8.95989623552331e-06
-2.31759296835565e-05
-3.74270836207503e-06
-2.02986029633003e-05
-2.40635596435067e-05
-1.39180338579767e-05
-2.28708042243956e-05
-2.0443620296099e-06
-1.25856018502254e-05
-2.62239344175974e-05
-2.56995371529087e-05
-1.14936265212432e-05
-3.99612928644618e-05
-2.77592109013639e-06
-8.17520295725744e-06
-2.27717418045457e-05
-3.78576227459183e-05
-2.49302575853712e-05
-2.20257463288374e-05
-9.24244952099071e-06
-2.33131458226633e-05
-2.89616020989021e-06
-1.47541243111996e-06
-2.02065612838484e-05
-6.57927418920573e-06
-2.37641376066477e-05
-2.03497169042959e-05
-5.564513729128e-06
-1.014858047016e-05
-2.11971132625024e-05
-1.79047616291114e-05
-1.19008768337904e-05
-2.08378095516261e-05
-2.00168431805619e-05
-6.63983934734931e-06
-4.72015012834828e-06
-9.17622804487331e-06
-1.81655106325339e-05
-1.67384000732846e-05
-1.53459630784193e-05
-2.49717942064004e-05
-2.16905407679376e-05
-1.59822089040897e-05
-1.83921071937587e-05
-1.49869139782965e-05
-1.63743164108819e-05
-1.01560941400295e-05
4.07601824242275e-06
-2.60168931758985e-05
-3.49104019904864e-05
-2.1647077025309e-05
-1.60625848334647e-05
-1.48559096715651e-06
-3.27339666485288e-05
-2.14317967392114e-05
-2.98954934045062e-05
-2.41306654546505e-05
-1.36951982278461e-05
-2.38069569005069e-05
-2.47547937795357e-05
-7.146803613401e-06
-5.87190040852572e-06
-2.11519885677499e-05
-2.90051187833771e-05
-1.10667323381041e-05
-1.14550994848014e-05
-8.14458921223868e-06
-1.61662764321945e-05
-1.99511204792861e-05
-4.15176433592049e-06
-1.07741071446722e-05
-1.24402161962457e-05
-3.60886808735491e-05
-3.82268433581228e-05
-1.6109450564003e-05
-1.34827276442333e-05
-2.09808003217934e-05
-2.32045011823458e-05
-1.88731091756789e-05
-2.491023081796e-05
-3.54157088127226e-05
-2.12813789451908e-05
-1.91162770622174e-05
-1.93528900043985e-05
-1.77021881616174e-05
8.05795110339083e-06
-2.11369283120362e-05
-3.18149835067017e-05
-1.98834669646179e-05
-1.37229103269591e-05
-1.68732220225783e-05
2.3263023723235e-06
-4.15571237188061e-06
-8.97197415582414e-06
-9.15338145663462e-06
3.41886365186088e-06
-2.10324780031634e-05
-3.54155165106051e-06
-2.06083444817247e-06
-2.12885507247903e-05
-2.00044370307666e-06
-3.05461633246558e-05
-2.69561783776547e-05
-2.59403712189247e-06
-3.928357053113e-06
-1.11392566775208e-05
-1.01810068952358e-05
-1.95572209649101e-06
2.2301215502009e-06
-1.50641941322686e-06
-1.13957352934811e-05
-2.42396703170846e-05
-1.409023011664e-05
-2.24709591132456e-05
-7.26161276647282e-06
-5.37060728833211e-06
-8.57755294878063e-06
-9.10110734719846e-06
-2.119041349973e-05
-2.54334993928393e-05
-1.65381766868566e-05
-8.6725757035233e-06
-1.42719058734957e-05
-1.98867004237132e-05
-1.37570248315103e-05
1.70205334371829e-06
-2.7683970566344e-05
-1.40812001522173e-05
-1.40937410580664e-05
-8.37605213801996e-06
-2.45674813936556e-05
-4.08395418890646e-05
-1.53006491503558e-05
-1.84319914668931e-05
-3.36812470928118e-05
-2.43030128565506e-06
-2.03126608127634e-05
-2.23129401161672e-05
-3.19296661789155e-05
-1.31376740749715e-05
-7.30565972059796e-06
-1.59568488274878e-05
-3.28548806103168e-05
-2.29151647974626e-05
-1.50322015449494e-05
-2.50798622515811e-05
-2.1767795552608e-05
-2.66404940514108e-05
-1.45575425273434e-05
-2.1869475436046e-06
-1.44895876790947e-05
-7.96239815650845e-06
2.19703707348638e-06
-2.95439850898508e-05
-2.17063220413718e-06
-2.36620989664074e-05
-1.38344862752359e-05
-1.51945509392632e-05
-2.16106681088665e-05
-1.51669465460204e-05
-1.54268961857426e-05
-2.69000137403324e-05
-1.85489371399533e-05
-1.30558749821222e-05
-1.36658796791045e-05
6.28050167676143e-07
-1.80088813447449e-05
-2.00822364075492e-05
2.13169285831368e-06
-2.7947319149391e-05
-1.18131878584414e-05
-1.80982754729595e-05
-2.67437943412511e-05
-5.40688308108139e-06
-6.44716298371244e-06
-1.05132464093981e-05
-1.34123672327925e-05
-1.60671224109184e-05
-2.94360750514363e-05
-1.30696298079844e-05
-3.74235547717261e-05
-1.98894248828564e-05
-1.63384723313601e-05
-1.38285225837813e-05
-1.78895560705779e-05
-2.16442830523239e-06
-2.96372695717165e-05
-1.53819443253007e-05
-1.29857570930537e-05
-1.34547930145725e-05
-7.09384854320049e-06
-1.96898818302497e-05
-2.22460536471447e-05
-1.46546202855844e-05
-1.46999672532399e-05
-1.04368698176115e-05
-1.51672913010805e-05
-3.63103229176274e-06
-2.81447503169835e-07
-1.15630363362135e-05
-3.16561449169061e-05
-1.95205439797882e-05
3.80101785248391e-06
-1.29185503313782e-05
-1.09682901160508e-05
4.12968976006012e-06
-1.42471412453071e-05
-5.28785136637176e-06
-1.86551619657872e-05
-2.13930982658191e-05
-1.95146965133024e-05
-9.77044716066112e-06
-2.49032296208956e-05
-3.32697484710135e-06
-1.52484220118961e-05
-1.68426867605695e-05
-1.80016116970409e-05
-1.09894881910842e-05
-2.49139924138988e-05
-1.39921511083699e-05
-2.36621283896293e-05
-1.41131227685779e-05
-2.54266461654031e-06
-2.35635520050482e-06
2.00754162011725e-06
-4.16592337394825e-06
-2.65179404158919e-05
-2.06025528600963e-05
-1.01476357102479e-05
5.93490803913172e-06
-3.01923273805661e-05
-1.15553606133927e-05
-3.33244879833341e-05
1.77545779280334e-06
-7.4181197793367e-06
-2.43170641170337e-05
-3.77478512051795e-05
-2.05463562028159e-05
-1.84031317230815e-05
2.65508905818291e-06
-1.12322174433264e-05
-9.79589642171741e-06
-1.57015549916905e-05
-2.24978642813427e-05
-9.68879729447567e-06
-2.56978807353143e-05
-9.93653549893183e-06
-7.49678859832754e-06
1.90708969000421e-06
-2.0837319385042e-05
-1.62913458077535e-05
-2.68119703853697e-05
-1.37009400485147e-05
-2.77192333723006e-05
-4.25353685742492e-06
-1.18541812526643e-05
-1.14193289581487e-05
-1.70828591578267e-05
-1.17013108784778e-05
-3.01244611448442e-05
-2.7978641194754e-05
-7.37465948711039e-06
-5.66164042163009e-06
-1.03982340452478e-05
-3.00472274676585e-05
-2.21965452822098e-05
-2.67072632478082e-05
-1.15145698784976e-05
-1.38620551693678e-05
-2.16368416408065e-05
-9.2056957809256e-06
-7.2071052364742e-06
-3.33526198195925e-05
-1.64763146792613e-05
-2.38049904885506e-05
-9.46785795326251e-06
-8.98624609967636e-06
-3.5721139906543e-06
-2.45185829744371e-05
-9.38970453828524e-06
-9.37247623914044e-07
-1.5072923521127e-05
-8.23588776206534e-06
-2.50713168955101e-05
-2.68378036235982e-05
-1.71936799713664e-05
-2.76601415452769e-05
-1.0010971263243e-05
-2.04604327461125e-05
-9.82043072275495e-06
-1.62535117083617e-05
-2.96371047853204e-05
-1.81912335330031e-05
1.06174168069198e-06
-2.02972822901396e-05
-1.92544837899721e-05
-1.79421342274014e-05
-1.4421283674136e-05
-1.7371407328047e-05
-1.93202246982604e-05
-2.67997475089592e-05
-1.01644964476385e-05
-1.85755548682275e-05
-1.48301380032724e-05
-2.35176994456868e-05
3.54905389446332e-06
-1.66683991511805e-05
-1.84945003670951e-05
-2.16450364231596e-05
2.38074207863499e-06
-1.6443397180428e-05
-1.28215905993445e-05
-1.327444915621e-05
-7.57708471933334e-06
-1.6050216696405e-05
-2.00692654538161e-06
-1.30273530226348e-05
-1.80163262697181e-05
-2.61577376061881e-05
-2.97278401515618e-05
-1.60913963742032e-05
-2.2156200339604e-05
-1.2541616467223e-05
-3.95021660042743e-05
-1.61124199062397e-05
-1.15771009984511e-05
-2.0753252396119e-05
-7.17733097109435e-06
-1.71446942337269e-05
-1.79833947744804e-05
4.40329677052716e-06
-2.18412329076155e-05
-1.74907351890974e-05
-2.23378553008894e-05
-1.42174319416659e-05
-2.01995850692071e-05
-2.03294008660035e-05
-2.40277947545331e-05
-1.04068138962863e-05
-7.97325137508837e-06
-1.14643427979999e-05
2.90081287026236e-06
-1.94606578186876e-06
-1.97716622850363e-05
-2.2581868820647e-05
1.07769141152425e-05
-6.43936206208825e-06
-3.25874406396727e-05
-3.6065288298579e-06
-4.13697523758151e-05
-7.3515667001264e-06
-1.52003828943261e-05
-9.91455144177806e-06
-1.38902972002651e-05
-1.6791632057884e-05
-1.60170074635158e-05
-5.82657899896957e-06
-1.34831005208469e-05
-2.1203930840946e-05
1.3815311392754e-05
-1.94639991475825e-05
-9.14159108495047e-06
1.01586816437467e-05
-2.97452430193229e-05
-6.60935690365052e-06
3.05607162398454e-08
-2.17535793773486e-05
4.31779005344995e-09
-8.51841716017127e-06
2.22016215650424e-06
-1.55570500179115e-05
-3.00326201132737e-05
-1.16727631882074e-05
-8.05441291426826e-06
-1.58101167369984e-05
-4.97973081220543e-06
-1.83788674557297e-05
-1.89932273719993e-05
-1.42763041475758e-05
-2.56034921404686e-05
-2.67256982578049e-05
-2.53882288500876e-05
-7.45971170444507e-06
-2.9137949810786e-05
-2.18098330741618e-06
-6.46380313769744e-06
-1.8755864807959e-05
-2.3632691884708e-05
-3.19986548777196e-05
-2.08990868886564e-05
-2.66050222163326e-05
-2.50860890952909e-05
-4.0251137754474e-06
-2.04825866556306e-05
-2.28894795908123e-05
-2.16577993985136e-06
-2.01402012255299e-05
-6.22197270781069e-06
-1.33483023239393e-05
-1.24958318556502e-05
-2.43851136818027e-05
-1.74968052486603e-05
-2.47209519321069e-05
-1.90897810153192e-05
-2.66742514286546e-05
-4.56351338793894e-06
-9.11882652028453e-06
-2.11247454573049e-05
-2.13210602126501e-05
-1.92893305939866e-05
-2.14426781334734e-05
-1.41493567028608e-05
-2.33014192502816e-05
-1.75520431054244e-05
-2.32217302466216e-05
-1.89224812693009e-06
-9.28179445223031e-06
-1.6332636073808e-05
-1.53607808002088e-05
-1.45763759169474e-05
-5.24683731469952e-06
-1.54777427136439e-05
-2.22896464146121e-05
-2.28490361119134e-05
-1.47783517242706e-07
-1.01247443950682e-05
-1.98852910262744e-05
-3.03406206704539e-05
-2.08386237258033e-05
-7.83640822193198e-07
-8.69695917109407e-06
5.05729694297821e-06
-1.08158441421052e-05
-3.20379359105027e-05
-2.29181143653886e-05
-3.03848249181977e-05
-2.61798797357323e-05
-3.12879295996254e-06
-3.20600391942381e-05
-2.25952554352714e-05
-2.4143317153469e-05
-2.32335908448753e-05
-2.55550192389142e-05
-1.82405619123284e-05
-3.54370291382511e-06
2.57149065347023e-06
-1.16070777188144e-05
-1.96752212741084e-05
-1.82252801029389e-05
-2.60613636492055e-05
-1.40087379628767e-05
-1.74110963568108e-05
-2.15550336272872e-05
-1.84074102599282e-05
-1.44784149229348e-05
-3.26526404225639e-06
2.95947918473426e-07
-1.63541210002237e-05
-2.13770781240068e-05
-8.06600955770869e-06
-1.14013837093553e-05
-2.17417313064678e-05
-1.76586257593719e-05
-1.10843858345193e-05
-9.01230876008477e-06
-7.90885125848474e-06
-3.24267973620234e-05
-7.92056466391182e-06
3.53269443042624e-06
-2.93867414807261e-05
-1.5032947470478e-05
-2.29864174765553e-05
7.37187742499759e-09
-4.21377381798166e-06
-3.35748523182446e-06
-1.62829705303946e-05
-1.69274332665673e-05
-2.55170927242151e-05
-2.48635691830971e-05
-7.31013816309031e-06
-2.44815107503388e-05
-1.66634535573679e-05
1.61886450331734e-05
-2.16697242380309e-05
-9.38613330146645e-06
-1.37366866518631e-05
-1.66304265661749e-05
-2.32489026173851e-05
-9.64051510987107e-06
-2.46149120140591e-05
-2.63223907031465e-05
-2.72630689309849e-05
4.05397399107998e-07
-3.77940072217656e-06
-1.88599084792153e-05
-1.14609368765961e-05
-5.48920072039854e-06
-1.37441714655883e-05
-9.39677158357388e-06
-2.69403954140158e-05
-8.0189297378878e-06
-7.88656209995702e-06
-1.83378362324359e-05
-1.28864666514098e-05
-9.49646978912127e-06
-1.81703750080389e-05
-2.38798568061735e-06
-2.00464366970507e-05
-1.58629293372397e-05
-9.05175178363844e-06
-2.63020994243531e-05
-1.22540870988668e-05
-1.36647384989891e-05
-2.26301669040042e-05
-7.94826225676562e-06
-1.84576083927819e-05
-1.91597427277145e-05
-2.75009561480967e-05
-1.28854971995231e-05
-2.80291272049357e-05
-3.06290428980349e-05
-6.27042821514961e-06
5.82422118688271e-06
-1.11421487697169e-05
-1.82710008944686e-05
-1.54527884894629e-05
-1.0999101520948e-05
-2.62307081328872e-05
2.9184222020849e-06
-2.15978863178743e-05
-1.00482247010526e-05
-8.75349042443195e-06
-1.22213596403029e-05
-1.67314876030542e-05
-1.40242705554104e-06
-2.43608601404689e-05
-1.92714981837555e-05
-1.0870195073448e-05
-1.85050051602471e-05
-9.67611242224332e-06
-8.34346287271462e-06
-2.14105431342835e-05
-2.21193501614198e-05
-2.56514144819489e-05
-2.02673541744623e-05
-2.80055490134769e-06
-2.10339149916465e-05
-6.35601169168563e-06
3.68142042504749e-06
-2.3034639048587e-05
-2.4310438768264e-05
-1.38381581684602e-05
-2.05357837437746e-05
-2.12435311478421e-05
-2.81099096196939e-05
-2.33243200244589e-05
-1.49930445833831e-05
-8.32952797863313e-06
-2.63593143183817e-05
6.37540702026161e-06
-2.11219335588762e-05
-1.28634569657158e-05
-7.12403131892301e-06
-3.88274412604185e-05
-1.93071196223903e-05
-2.09308072371963e-05
-2.50536638777717e-05
-2.10582614337399e-05
-2.7292107227141e-05
-1.71103435029948e-05
-1.89040017457837e-05
-2.16256349644476e-05
-4.08143996724226e-05
-2.56824569492687e-05
-2.66581402809902e-05
-1.05275645168849e-05
-2.02741348508202e-05
-2.52342890398022e-06
7.16761820544118e-07
-1.94929153498179e-05
-1.08456583184127e-05
-5.05247881538078e-06
-2.36318422005963e-05
-1.13815571138124e-05
-4.9536533459867e-06
-3.94448368505098e-05
-1.12590695452204e-05
-2.60569664734846e-06
-1.96710395451949e-05
-1.54342164437959e-05
-2.02427672499317e-05
-1.61667629138332e-05
-1.25178385714763e-05
-7.77140588653357e-06
-3.51183058543026e-05
-3.15944773637202e-06
-3.65760525925115e-06
-9.47369573467919e-06
-1.77886080302105e-05
-2.09656106075989e-05
-1.62968877690765e-05
-9.33654168213482e-06
-2.77100530669225e-05
-1.04706752810148e-06
-2.78412959958567e-05
-2.36800910582409e-05
-9.21079330500285e-06
-2.30394061116913e-05
-2.3744955251096e-05
-2.3461388745845e-05
-2.25166568847684e-05
-1.48739399238864e-05
-2.19236919874586e-05
-3.25672327009354e-05
-2.14227121717614e-05
-3.36405227020987e-06
-1.20142536262904e-05
-1.39121725923875e-05
3.33282617115561e-06
-2.53915351935438e-05
-1.43936743306301e-05
-1.74475661167889e-05
-2.24507100378386e-05
-1.57796986122958e-05
-2.11203692801261e-05
-2.30868884192497e-05
-2.02849334842011e-05
-2.49084211984932e-05
-2.59737828922988e-05
-2.38596573866199e-05
-7.76109094502558e-06
-4.24694761920906e-06
-1.00998752501245e-05
-2.5472913247725e-05
-1.95836158703305e-05
-1.23087582820519e-05
-1.18278316594515e-05
5.4262326591941e-06
-1.93520768913627e-05
3.25158079915348e-07
-4.64844542207269e-06
-2.21344875652319e-06
-5.8298637328668e-06
-2.36726419335972e-06
1.27634231967419e-05
-1.18637334782865e-05
-1.81085696463756e-05
-3.1119053282077e-05
-1.39485440012314e-05
-1.60471809687117e-05
-3.92057748847772e-05
-1.68171974159211e-05
-2.15120309105454e-05
-2.48407344955854e-05
-9.65962761860783e-06
-1.01439718045093e-05
-1.34299613157062e-05
-1.61421140805915e-05
-2.30082005491958e-05
-1.16106172425293e-05
-1.99405115314316e-05
-2.51361292613964e-05
-1.872063256377e-05
-1.74038053322728e-05
-1.33729793463849e-06
-3.86096018084432e-06
-3.15467131884219e-06
-1.08712225113064e-05
-2.00725344117425e-05
-1.79562205763504e-05
-6.92711925966086e-06
9.19767022447783e-06
-1.49162135104268e-05
-1.38334940537327e-05
-2.28872933180887e-05
-1.96303060139233e-05
-2.55637562947002e-05
-2.06519669937807e-05
-3.94310553923345e-05
-1.08170045582032e-05
-2.06047188095693e-05
-1.84320779085306e-05
-4.63306204133768e-06
-8.94145685514185e-06
-5.36835965053394e-06
-2.64896749131959e-05
-2.49528311103373e-05
-2.93245726955366e-05
-3.29205354816061e-05
-1.99723179921253e-05
-2.80392504977978e-05
-1.4450294996451e-06
-2.45562790222459e-06
-3.25648094724288e-05
-1.94163235805321e-05
-2.67648771237856e-05
-2.52432712917978e-05
-2.49274917128938e-06
-7.87983183788438e-06
-1.22815925640946e-05
-1.25274311678064e-05
-2.9124871720323e-06
-4.29314506577695e-06
-2.86057819138539e-05
-2.37176348219092e-05
4.45492152411957e-07
-2.16174492655068e-05
-2.50706851759181e-05
-3.30058164934398e-06
-7.58450165803064e-06
-1.49597982627885e-05
-3.31716995649624e-06
-2.40344405683153e-05
-1.50371872824511e-05
-2.95880718114928e-05
-3.00075602990723e-06
-1.71896117146942e-05
-1.55971891541504e-05
-2.16812347775472e-05
-2.81273830838432e-05
4.13122385921114e-06
-2.77419768387986e-06
-2.11787643159184e-05
-5.56437981682525e-06
1.35445881489946e-06
-2.94227333687236e-05
-1.88763128036099e-05
-3.00505605345522e-05
-1.81901752441788e-05
-9.52228862384561e-06
-1.38343626499212e-05
-2.9399822066498e-05
-1.09797494354957e-06
-2.01591380915737e-05
-1.97289346111684e-05
-1.35131323034507e-05
-2.02759231653446e-05
-9.28079124694723e-06
-5.99304586935982e-06
-7.3792170495714e-06
-1.98065401688328e-05
6.47913337454548e-07
-7.89610725719352e-06
3.02468300536337e-06
-2.56545039518965e-05
-2.29243074569502e-05
-1.2350109192493e-05
-2.56372785283167e-05
-2.27747354202308e-05
-1.75781672707673e-05
-2.52634695366755e-05
-3.03260295548602e-05
-3.01955725651651e-05
-9.06469576769006e-06
-3.08406738306572e-05
-1.52729972358208e-05
-1.21139266864419e-05
-2.44269195593531e-05
-9.8826602670867e-06
-1.26448309500823e-05
-1.31032021422076e-05
-2.43209676546171e-05
-2.41049374302441e-05
-1.52651635847392e-05
-1.62892268217054e-05
-6.09274900570088e-06
-8.20130628756934e-06
-9.28546802170335e-06
-2.20283296177714e-05
-3.04063784563138e-05
-2.23903742061422e-05
-3.62073623640922e-05
-5.82398465277508e-06
-8.44025046624339e-06
-1.95025062092554e-05
-1.54304258857678e-05
-1.14950776783974e-06
-1.29916737154471e-05
-1.79566825131684e-05
-2.65920550614714e-05
-8.77256207897925e-06
-2.03890969596978e-05
-1.55382943156587e-05
-4.35236048490789e-06
-1.83224187443003e-05
-2.73223886764614e-05
-2.00596507575557e-05
-8.0466011880903e-06
-1.58453605612145e-05
-1.15533634621524e-05
-6.79274989362445e-06
-1.31972273924374e-05
-1.46164983553784e-05
-1.22126879476294e-05
-2.54239359719754e-05
-9.02755708924824e-06
-1.41874130093354e-05
2.93155011989761e-07
-3.40289681654073e-05
-1.49874986485005e-05
8.89790792518922e-07
-1.94626523544098e-05
-1.72000809654668e-05
-1.73710222944509e-05
-1.48682239483758e-05
-2.25605272163659e-05
-8.28290529702628e-06
-2.82607998651447e-05
-2.35389603875194e-05
-2.32736871378831e-05
-1.64111380733875e-05
-1.82135708319414e-05
-2.6108475222589e-05
1.33092140674394e-06
-2.02747491156543e-05
-1.37384644353883e-05
-9.2330861175134e-06
9.89988160555359e-07
2.0372499671949e-07
2.67221072379333e-06
-1.86078746982024e-05
-2.17746187846345e-05
-2.13200574366348e-05
1.97260061738488e-06
-3.35100894416529e-05
-1.94082891316443e-05
-1.8332458355557e-05
-1.80479447081165e-05
-1.59452836539322e-05
2.2390192824943e-06
-2.68739845004224e-05
-5.83424874815001e-06
-6.32963628145567e-07
-2.06208725302372e-05
-4.74364393654751e-06
-1.99905640752759e-06
-2.98068442833671e-05
-1.08722426977453e-05
6.97444419978171e-06
-1.31460675497237e-06
1.50322532260289e-06
-5.48111065605102e-06
-1.68204002506147e-05
-1.96087895320599e-05
-1.64383037864241e-05
-2.69288247423077e-05
-1.99669250867555e-05
-8.83874405076716e-06
-3.96865461483491e-06
-2.48027296079155e-05
-1.14621567073799e-05
-2.39165852524291e-06
-3.75900612234369e-06
-1.88066288822227e-05
-2.4695828725375e-05
-6.53936497296324e-06
-1.94471432771033e-05
-2.07180377559294e-05
-1.11018477681281e-05
-1.60717041082985e-05
-1.39759445304071e-05
-1.93922012642794e-05
-9.91542036450036e-06
2.31299935004569e-06
-1.56861645541379e-05
-1.55432449962548e-05
-2.12000024420798e-05
-1.33172610617828e-06
-2.49039835720915e-05
-7.53919159971952e-06
-2.1762896717771e-05
-1.63903261193156e-05
-1.57823804945942e-05
-9.17841844720522e-06
-2.68282413238201e-05
-2.04389218788778e-05
-1.58128975676172e-05
-6.54328191583266e-06
-1.70070591039412e-05
-6.20932174368031e-06
-2.28775811259219e-05
-1.51698327751637e-05
-3.26996980699202e-05
-4.81398427226559e-06
-1.5551175401594e-05
-1.17088597223599e-05
-3.40643355533734e-05
3.28918792032246e-06
-2.96185866568799e-05
-4.60135886084403e-06
-3.11261812991584e-05
-1.22232398342083e-05
-2.25830738430559e-05
-7.7124575284521e-06
-1.29076004581917e-05
-2.1445978450994e-05
-1.41900344472025e-05
-2.69598848773973e-05
-1.45545072582797e-05
-1.82922552148e-06
-3.5153486794807e-05
-1.60215763335504e-05
-1.40294963330428e-05
-1.01027169912041e-05
-6.89810133690186e-06
-2.19428569098262e-05
-1.1578040656409e-05
-1.57130106694135e-05
-2.52580864772858e-05
-2.39626103244133e-05
-1.30218536970804e-05
-1.94361866622182e-05
-4.46184201556019e-06
-1.39926255110811e-05
-3.60175956112145e-05
-1.16393492916145e-05
-2.07408682798961e-05
-1.01961015755558e-05
-2.82816835432619e-05
-2.26632680623734e-05
-2.01910320865256e-05
-1.59864629537358e-05
-1.36579455256077e-05
-1.93741898240378e-05
-2.64090000875305e-05
-1.27911068417096e-05
-2.65387785892029e-05
-2.50094518324433e-05
-3.51017092955298e-05
-2.65709785381542e-05
-2.4623744886174e-05
8.65267330181162e-07
-2.28402574757264e-05
-1.99055807026873e-06
-5.58846334437469e-06
2.39909067540389e-06
-7.81247172830271e-06
-1.62347944388508e-05
-1.3499693117165e-05
-1.10167466515932e-05
-2.24355974612333e-05
-2.52211557955709e-05
-1.85423928115075e-05
5.02523256192671e-06
-2.54827373008194e-05
-1.38430812182417e-05
-2.42555180780987e-05
-2.42055129904885e-05
4.14592738196894e-08
6.1596121416304e-06
-3.1487496931394e-05
-9.3665650093162e-06
-1.09051847915794e-05
-1.02952336812558e-05
-1.29625481341663e-05
7.46799167600564e-07
-6.83330035935514e-06
-3.18596812428861e-05
-2.34158738295343e-05
-2.56087854053208e-05
6.22881513073033e-07
-1.91477829514468e-05
-1.71060539101487e-05
-1.84845174585698e-05
-4.81895598848316e-06
-1.79321943868594e-05
-2.90729413019544e-05
-2.70104500265067e-05
-2.68205434990505e-05
-1.78637794591929e-05
-1.30035244951358e-05
-9.30911852849463e-06
-2.38550778952934e-05
2.13652389853034e-06
-2.50616656349297e-05
-2.3332410605652e-05
-5.89200695603484e-06
-1.5389908727606e-05
-4.56178056963516e-06
-1.81508300653752e-05
-2.19874757364646e-05
-1.03632170878597e-05
-1.85953601219474e-05
-3.92385975798861e-05
-1.19642483788316e-05
-2.29365931470824e-05
-1.84901403990313e-05
-9.53016657910937e-06
-1.53419575446832e-05
-2.1144580822768e-06
-2.31697478724962e-05
-8.13413441212524e-06
-1.45089336164788e-05
-5.10070047910383e-06
-1.76583915114465e-05
-2.3976845530879e-05
-1.69374556400749e-05
-1.65475278679838e-05
-1.14496773534389e-05
-2.99405508121925e-05
-2.12888848842545e-05
-3.12378059869942e-05
-1.5877460813583e-05
-3.58318327773819e-05
-1.0196987854755e-05
-7.71400024737943e-06
-1.28173295574772e-05
2.46878688548196e-06
-2.81275144131935e-06
-3.01050669392049e-06
-1.23090986882655e-05
-2.08076975308279e-05
-1.1932982599172e-05
-1.46695628338686e-05
-8.47637011402472e-06
-2.84649233468089e-07
-1.11425065933282e-05
-1.58921826800537e-05
-3.2366454144071e-05
-8.93498355862082e-06
1.90225233401788e-06
-2.06569601016039e-05
-2.83822727888311e-06
-2.45088096509752e-05
-3.07470001595228e-05
-1.92155800138481e-05
-1.25939751338254e-05
-2.38167460584172e-05
5.80423216028407e-06
-2.56116846351175e-05
-1.51218482553776e-05
-2.30213503527797e-05
-1.35601980373327e-05
-3.22584894428617e-06
-5.43882906032017e-06
-1.03291032716223e-05
-1.62648717038903e-07
-1.30765669582536e-05
-1.10553662631901e-06
-1.42612170969331e-05
-3.5369125724468e-06
-8.5791973707759e-06
-2.14208453602485e-05
-9.34205542056076e-06
-1.00845311379471e-05
-1.84262801266722e-05
-2.4820852624102e-05
-3.39693461959588e-05
-2.06512007509469e-05
-3.51329577248655e-05
-1.90600989590171e-05
-1.52718167398818e-05
-6.64797613122327e-06
-2.02860241068753e-05
-6.04492531248304e-06
-1.76639464829847e-05
-1.37105277157967e-05
-6.08842615871412e-06
3.81432178844339e-06
-2.19299172558269e-05
-1.04033140043657e-05
6.76992591735289e-06
-2.17604474740653e-05
-3.44094958833676e-05
-8.24204895591082e-06
-2.30240813511723e-05
-2.92592450584767e-05
-2.43963511187252e-05
1.39765505379621e-06
-1.13780914741184e-05
-1.82749370616858e-05
-2.76925061028573e-05
-1.66653440063305e-05
-1.66952029528476e-05
1.18087844081721e-05
-3.06817420538198e-05
-2.50047512798024e-05
-2.11538173676794e-05
-1.88804855954271e-05
-7.00285214070919e-07
-3.8232135579312e-06
-2.96859797478251e-05
-1.46353423748795e-05
-1.99343828823738e-05
-1.25251039892707e-05
4.21681049651582e-06
-1.45420767156296e-05
-1.17082088871302e-05
-1.36093204262496e-05
-3.44265364185498e-05
-3.42638985321708e-05
-1.6345496393946e-05
-9.79749694904774e-06
-2.04803536697353e-05
-3.00616659277987e-05
-1.53457644881871e-05
-2.60097703699926e-05
-9.68336193029175e-06
-1.4912696155455e-05
-7.47777286266429e-06
-1.10049048353031e-05
-2.36420960595173e-05
-1.0962220548335e-05
-4.95499138932985e-06
-3.72623219978926e-06
-3.45933988204262e-05
-3.45245534168518e-05
-1.48006396760778e-05
-1.23293555962444e-05
-1.46751525305758e-05
-1.23459383155929e-05
-2.75857084021767e-05
-3.42445992297383e-05
-1.05025336447959e-05
-2.40193803591024e-05
-6.43767749962785e-06
-1.09063914297657e-05
-1.39195949056012e-05
-1.65905124223899e-05
-3.96086148153079e-06
-1.98949024764351e-05
-1.66325578979382e-06
9.22604218120823e-07
-4.43328887653242e-06
-3.0879985194967e-05
-1.50785698152403e-05
-1.13658909335878e-05
-6.83496524406722e-06
-2.04690498593975e-05
-2.777066958219e-06
3.31756942659723e-06
-2.84660427874935e-05
-1.24566752914888e-05
-2.47204383816931e-05
-3.89395728429432e-06
-2.57067971044713e-05
-2.8959876460311e-05
-1.15815456757984e-05
-1.70480333008539e-05
-6.06857858521322e-06
-2.76465737084657e-05
-1.35708162365875e-05
-1.60948461792191e-05
-1.16054781746949e-05
-2.61992070686185e-05
-4.66110699765689e-06
-1.69308278124662e-05
-2.23332715401588e-05
-1.36340319170213e-05
-3.42367685430508e-05
-2.05987248971072e-05
-9.67416291195557e-06
-6.23035719732121e-07
-4.49665213481434e-06
-1.95595913177342e-05
-1.98735632592662e-05
-1.22365775139145e-05
-3.10831380033099e-05
-2.33560579052368e-05
-8.94178910450341e-06
-1.22455724324823e-05
-2.32742570253677e-05
-4.90502536189778e-06
-2.00244037890233e-05
-4.0823480639916e-05
-1.46276081900858e-05
-2.10094078823333e-05
-3.14357235998482e-06
-2.38039123929775e-05
-2.78114262301771e-05
-1.30570876446147e-05
-2.50531288333162e-05
-7.82830580031491e-06
-3.51561150181466e-05
-9.09182634366094e-06
-2.19742788412433e-05
-2.71196671602387e-05
-1.73790818590339e-05
-3.20165787238777e-05
-1.45487969080639e-05
-6.48647983612681e-06
-2.2279149212172e-05
-2.36183349512452e-05
2.86705815317984e-06
-2.83422284534938e-05
-1.91354356331803e-05
-4.55951326683957e-06
-2.81581315771888e-05
-4.96689692656801e-06
-7.49160134132962e-06
-1.38320974425143e-05
-1.17502219977462e-05
-4.1105685371131e-06
-2.50896844869596e-05
-2.34946786965519e-05
-1.06999610963651e-05
-1.04516268767989e-05
-1.38327393999501e-05
-2.35812779382302e-05
-2.59059607895485e-05
-3.09009098884542e-07
-4.00892184715075e-06
-7.74291652213784e-06
-1.4314000835642e-05
-8.05248293142612e-06
-2.42855643890403e-05
-1.83002285698289e-05
-5.99794598534117e-07
-2.86024193214191e-06
-9.72367380101802e-06
-2.40393540628655e-05
-2.00942578693492e-05
-1.83317438175652e-05
-1.91821474656621e-05
-1.56720639280417e-05
-2.20409616874835e-05
-1.59758299874475e-05
-1.02463227726807e-05
-7.79484164069034e-06
-2.19216782256676e-05
-3.83718852190167e-06
-1.50152250665864e-05
-1.66592946459793e-05
-1.54397414927337e-05
-3.40475777924614e-06
-3.01417011011292e-05
-2.59285932321259e-05
-9.04774065542219e-06
-1.38208414153534e-05
-7.31480242253113e-06
-2.36109368240231e-05
-1.22978579556586e-05
-1.18333764110206e-05
-9.10684549954185e-06
-1.06364680406829e-05
-1.78746295740504e-05
-2.286727887686e-05
-3.47403160505633e-05
-1.29842358559553e-05
-3.54877558906725e-05
-7.84267951353483e-06
-1.22428079776833e-05
-1.28838889325728e-05
-3.99099812697036e-05
-1.33308204742922e-05
-3.69215408805546e-06
-2.72935394894007e-06
-1.94541796351108e-05
-1.870499855669e-05
-2.66788210594814e-05
-1.46149947092057e-05
-2.03642072059641e-05
-1.88936741362366e-06
-5.88341883551767e-06
-1.02256680358482e-05
-1.19424042308774e-05
-2.11363770200081e-05
-1.94135264791821e-05
-1.2623598115818e-05
-3.24735334944371e-05
-1.39534208483512e-05
-2.96266282019622e-05
-1.65800727499904e-05
-1.47840333646507e-05
-2.40858204544571e-05
-6.51518564837912e-06
-1.57741225041881e-05
-1.18344550076745e-05
-1.35754543523872e-05
-1.12305227561066e-05
-1.73989170529968e-05
-1.98435437520289e-05
-2.67887103997231e-05
-2.70742223431136e-05
-2.28564842682869e-05
-6.53082435291188e-06
-1.52837162253005e-05
-3.14269932767897e-05
-1.83507728877306e-05
-1.07064202940471e-05
-1.75840347103811e-05
-1.87601064968794e-05
-5.70836537732249e-06
-9.05436384160085e-06
-1.36577003947391e-05
-3.04329309650449e-05
-1.91011429870386e-05
-6.25369563498028e-06
-2.45520731433993e-05
-2.41863401793957e-05
-1.27016709091729e-05
4.20515827785056e-06
-1.7584779783571e-05
-2.15134095414879e-05
-1.28399589841803e-05
-1.60512610754864e-05
-1.71425436824598e-05
-2.3173956952712e-05
-2.398115493603e-05
-1.88087198983294e-05
-3.05373809778704e-05
-2.19589769458356e-05
-2.37296081102774e-05
-2.05072669376445e-05
-1.09085322864269e-05
-2.37272945671112e-05
-2.78672196770381e-05
-2.92380405171811e-05
-1.39480688522496e-05
-1.87025035525462e-06
-5.13082179198773e-06
-2.24888553745751e-05
-3.02862635242436e-05
-1.40867329330374e-05
-1.20151680286882e-05
-2.50337227450706e-05
-1.87512659813184e-05
3.14059532650734e-06
-1.15427312226144e-06
-3.13372621096421e-06
-9.67197035132226e-06
-3.99363978649776e-05
-1.8280111161617e-05
-2.44485290155179e-05
-2.09566930181083e-05
-2.70046599218345e-05
-2.60111189055173e-05
-1.15629861967641e-05
-4.14984278725251e-06
-1.59852382487068e-05
-1.25012900279558e-05
-2.86877666437933e-05
-8.15149593329769e-06
-3.11407452226537e-05
-9.53059447441333e-06
-1.09000447871032e-05
4.15961752574221e-06
-9.38439035315133e-06
-1.84739246105777e-05
-1.87221089526138e-05
-1.01410521476919e-05
-1.21426763461806e-05
-2.13466974669893e-05
-2.31938027756463e-05
-9.83423087438834e-06
-1.62652712812069e-05
-7.05919755776509e-06
-2.09154789028247e-05
-1.72667410241693e-05
-1.82657867058891e-05
-2.20981485806515e-05
-3.63499980325858e-05
-3.95682212723147e-06
-9.13754202775577e-06
-2.10072192444413e-05
-1.63322165327113e-06
-2.23357823128688e-05
-1.9101189455044e-05
4.06888960417754e-06
-2.50628892466651e-05
-2.71239719283319e-05
-3.06559826953074e-06
-1.0653253203131e-05
-4.20063516693612e-06
-1.43453748097527e-05
-2.80081487763998e-05
-1.14168674335107e-05
4.03265963772759e-07
-4.79207418917843e-06
-3.51629228710871e-05
-1.19752315756281e-05
-1.58854911813248e-05
-3.32250403023877e-06
-3.59246975839147e-06
-4.88270835087089e-07
-1.42489404925803e-05
-2.25132918354297e-05
-2.34671495133784e-05
-1.04652620063655e-05
-2.06943570610423e-05
-1.84824338768743e-05
-2.11571715631539e-05
-1.96480396141224e-05
-1.02315408502504e-05
-1.89539354270772e-05
-3.89941054858998e-05
-1.37807276009624e-05
-1.84658414543337e-05
-4.23737213767181e-05
-1.68336665240637e-05
-2.61924562325539e-05
-2.87839089984803e-05
-2.10480887942814e-05
-1.30799602058551e-05
-8.0414173621565e-06
-5.56487417519911e-06
-6.4948714937141e-07
-8.83097711690621e-06
-9.50934847556616e-06
-1.946371692868e-06
-2.15455047451473e-05
-2.38313387303466e-06
-1.67710831850922e-05
-1.61186686500242e-05
-2.55895858437095e-05
-2.01326880285521e-05
-1.8899450271238e-05
-3.84392300280737e-06
-1.19561800002346e-05
-1.61591786873482e-05
-2.40685418935877e-05
-1.06523042364571e-05
-1.39417941383417e-06
-1.39098672305553e-05
-1.19809751728382e-05
-2.26274485643983e-05
-1.65880825088727e-05
-1.33947688826799e-05
-2.11608116085678e-05
-3.72903959801121e-06
-2.10280079799976e-05
-3.13669002226578e-05
-1.00501640455907e-05
-1.29883851363598e-05
-5.09176911071578e-06
2.41871740635935e-06
-1.13005166376241e-05
-1.54231342113358e-05
-1.47596421094423e-05
-2.38276544321242e-05
-1.0025135328324e-05
-3.88860096069698e-05
-2.06918931314558e-05
-2.13009915919049e-05
7.49853182377805e-06
-8.35204368814064e-06
-2.44851147858026e-05
1.24331815441569e-06
-1.35707462362619e-05
-8.19522490282923e-06
-1.0736639122627e-05
-1.48536773340136e-05
2.48501614303127e-06
-1.03995597600096e-05
-1.6365035375734e-05
-4.21640860737587e-06
-3.09989906197811e-05
-1.56681245942786e-05
-1.41223843467364e-05
-1.38809357586402e-05
-2.73177422716964e-05
-2.40309272792387e-05
-1.52460723844797e-05
-1.5955869601405e-05
-1.27235328315486e-05
-3.10054341021076e-05
-1.98793142349961e-05
-1.0408526704333e-05
-2.85906055039146e-05
-1.66339733390815e-05
-3.97646298613817e-06
-3.1299720290362e-05
-1.14601707130233e-05
-5.12871735284543e-06
1.6118839025835e-05
1.96326481076979e-06
-1.19130927628016e-05
-1.83894158108448e-05
-1.07345175454854e-05
-1.58229517167266e-05
-1.26610719223071e-05
-1.5885334746007e-05
-3.42287266437822e-05
-8.08882691009609e-06
-2.17691096530849e-05
-1.39403930664807e-05
-4.28591810426638e-06
-8.51214592307189e-06
-1.58076056074525e-05
-1.03248416614887e-05
-2.53009801772147e-05
-3.46076377932487e-05
-1.80072194036299e-05
-1.93928009509453e-05
-1.59388038014287e-05
-2.22463828845418e-06
-8.08148487472837e-06
-4.25492376173028e-06
-1.05549843838326e-05
-2.38543275363981e-05
-2.15144173319814e-05
-1.62075334166331e-05
-2.87969008590054e-06
-9.86482298145496e-06
-1.13676085187101e-05
-2.30468350103717e-05
-1.82365630697642e-05
-2.25474443313644e-05
-6.58276134778407e-06
-1.38349837557572e-05
-1.56992260202593e-05
1.1796321064712e-06
-3.1724320073741e-05
-1.91693904562209e-06
-2.54529862650037e-05
-6.83072022862188e-06
2.97674954433334e-06
-2.81173703975265e-06
-1.34394497549946e-05
1.81268345483869e-06
-1.12281318127606e-05
-1.7197874409696e-05
-3.45781389350608e-05
-1.0539837209393e-05
-1.07577262127092e-05
5.76301066229692e-07
-1.06113631622594e-05
-1.0969590516234e-05
-1.00264063359093e-05
-1.56751707446565e-05
-8.56146101407862e-06
-3.32145466011533e-05
-1.46775815192114e-05
-2.14371774095611e-05
-3.9225899077742e-06
-2.93904789609877e-05
-1.15600450047153e-05
-4.18725185675736e-06
-1.1000879522975e-05
-1.59450359041684e-05
-3.82316214947992e-05
-9.92228259042044e-06
-1.81892861431038e-05
-1.08519002454574e-05
-1.49323326250042e-05
-2.52016523423853e-05
-2.7321534705018e-05
-2.52221728472287e-05
-2.08246499667867e-05
-2.56775496780408e-05
-9.97808237104174e-06
-3.04089071460102e-05
-3.02464500291087e-05
-8.68212077628138e-06
-2.49255161315473e-05
-1.15785467448109e-05
-1.67008452743235e-05
-2.47808241269935e-05
-1.04174415063829e-05
-1.32908935400869e-05
-6.9649965153298e-06
-2.74370439054215e-05
1.3796435422543e-06
1.9559315328671e-06
-1.12974947330465e-05
-1.63575587385236e-05
-1.44335517705945e-05
-1.10646250687961e-05
-7.90678927543402e-06
8.97640938993616e-06
-8.76438268679641e-06
1.68047394046014e-06
-1.59745614233231e-05
-2.80971985093451e-05
-2.14764252697557e-05
-1.71237525777388e-05
-1.51302080585549e-05
-2.18638749477646e-07
-1.65972219666342e-05
-1.78902624782517e-05
-1.78951561980677e-05
-1.21039154381689e-06
-1.42448309528076e-05
-2.30378226313027e-05
-2.80077034875166e-06
-8.83466385919919e-06
-3.31159240326447e-06
-2.51501962901684e-05
-2.72206537138803e-05
-1.31895328776172e-05
-8.80777116572133e-06
-1.39606300644477e-05
-4.53733828663955e-06
3.49542604463397e-06
-2.98037752178035e-05
-9.46550925646439e-06
-1.60398997982194e-05
-2.10759905880494e-05
-1.06885931207992e-05
-6.91770170956082e-07
-3.77378447805515e-06
4.68580821513237e-06
-1.26329183521458e-05
-1.45287945488451e-05
-2.14899691277639e-05
-1.65779890727762e-05
-9.43187955497534e-06
-7.61914897485088e-06
-1.71377852038752e-05
-1.27156414016553e-05
6.71627081013738e-06
-1.40830658235232e-05
-1.71630140570534e-05
-1.29141220187059e-05
-4.39221180215773e-06
-9.69385100232086e-06
2.06540980352557e-06
-1.24835782436343e-05
-1.65816156316251e-05
-2.73661102712614e-05
-1.1843722576711e-05
-2.68052204222067e-05
-2.47219546884702e-05
-1.82511187575438e-05
-2.30733912834038e-05
-2.21420665911835e-05
-7.45634767825173e-07
-1.12113347699077e-05
-2.64150855848852e-05
-2.61530044840131e-05
-1.58824837755792e-05
-1.44507840703229e-05
-1.91301556952007e-05
-1.99991843396256e-05
-4.32563542181061e-06
7.89159648958707e-06
-3.87043342842072e-06
-2.30258822869338e-06
-1.74077177656374e-06
-4.80158046531972e-06
-2.32167303983492e-05
-2.82665206474892e-05
-1.97479730374889e-05
-1.56720043769873e-05
-8.52252165044212e-06
-1.72308133522413e-05
-1.67834147749796e-05
-1.79012140748345e-05
5.27298790326227e-06
-2.42726087597383e-05
-1.03012467479082e-06
-1.86301031065882e-05
-1.53687894555788e-05
-1.63177314777069e-05
-2.93132631271805e-05
-1.77775709772484e-05
-1.64311185921651e-05
-7.89544693157734e-06
-8.97827607250007e-06
-1.94554508552377e-05
-1.3040276887113e-05
-9.65905543754597e-06
-3.01660671040023e-06
-1.47009001921554e-05
-2.43160480409546e-05
-2.03022695016591e-05
-1.75181554908012e-05
-2.21830981907068e-05
-2.93069020053046e-05
-2.1962136045961e-05
-3.14863541925664e-05
-7.19640207079409e-06
-1.62826220289045e-05
-7.99981125375542e-06
-2.57678407372238e-05
-8.53412459158427e-06
-5.33258178749491e-06
-3.4194523341168e-05
-3.54218386991158e-05
-1.74123366524568e-05
-2.21578862346683e-05
-1.01521410615383e-05
-1.75500683050416e-05
-1.23448590638011e-05
-1.83469006322159e-05
-5.67001480935639e-06
-1.96681762891942e-06
-2.07910279593256e-05
-3.71991457596937e-05
-1.44974931199682e-05
-2.33591074262395e-05
-5.9747930616929e-06
-1.3856983199367e-05
-1.03004344423855e-05
-1.15693430942996e-05
-2.34066704114273e-05
-9.61443768068468e-07
-1.66448185815142e-05
-1.2096780012434e-05
-2.78933954966612e-05
-1.61259647206868e-05
-2.99670347827515e-05
-1.55810878769776e-05
-1.38779369921695e-05
-2.29105058292964e-05
-1.97669386269634e-05
-1.96004435795992e-05
-1.0458256321253e-05
-2.4610724849273e-05
-1.30732355599079e-05
1.33323857800506e-05
-1.45222500834462e-06
-1.35465738080623e-05
-4.31075285733151e-05
1.04087892045838e-05
-1.77813976996572e-05
-1.6488971129674e-05
-3.47573534655598e-05
-1.57035385283798e-05
-3.25155395000405e-05
-3.24132973646675e-05
4.0408662685477e-06
2.5752932352044e-06
-5.18585848902042e-05
-1.55417784824488e-05
-1.46475169397419e-05
-1.94848941975833e-05
-2.75786352315563e-05
-1.16873730720035e-05
-2.42302960685677e-05
-1.79467181710984e-05
-2.79479718728173e-05
-1.54212683365804e-05
-3.70111086656839e-06
2.74619431511359e-06
-2.367125072e-05
-9.21312586103533e-06
-2.09366765128517e-05
-5.05126547044457e-06
-1.64023004687766e-05
-1.68533213466829e-05
-2.77221076927779e-05
-1.11881982095987e-05
-1.93284109485641e-05
-1.79402642422483e-06
-1.70787158287826e-05
-1.93900263920291e-05
-1.83543854450906e-05
-2.61261930530283e-06
-9.85423189151956e-06
-2.46212760026687e-06
-1.08360849732521e-05
-2.04748730563889e-05
-1.07279485664952e-05
-5.53463251544954e-06
-1.82109893050862e-05
-2.06628308872341e-05
-4.62951481774288e-06
-1.5863804758794e-05
-1.14637452745796e-05
-1.48679702076174e-05
-1.76098638210599e-05
-3.11874806004578e-05
-2.25778816148177e-05
-9.90775870777565e-06
-9.8772257113689e-06
-9.14079201254183e-06
-2.57008377891457e-06
-1.06045063801724e-05
-3.04675112738837e-05
-3.38631897715492e-05
-4.7767784069686e-06
-2.59050233589405e-05
-1.61929722155064e-05
-2.60401630765384e-05
-2.27026514809705e-06
-1.253896820987e-05
-1.09925976048799e-05
-1.88163805474409e-05
-1.15352884103273e-05
-1.77702853869047e-05
-2.434215666285e-05
-1.35342827566419e-05
-9.58390811377776e-06
-1.85723216844403e-05
-1.44340368050193e-05
-1.56035214975768e-05
-1.49556580418927e-05
-3.77730100201762e-05
-1.60886764604866e-05
-2.38486993264507e-05
-1.35265591676313e-05
-1.49850014614689e-05
-3.1676971965583e-05
-1.20947095532944e-05
-3.39880238546977e-05
-2.63935284623958e-05
-8.66123410939874e-06
-3.39613859326276e-06
-3.71158534077959e-06
-2.48833985551206e-05
-1.34799284174494e-05
-1.85342772985552e-06
-1.94013342766609e-05
-2.44509737531617e-05
-1.40275094691124e-05
-2.37517716210359e-05
-1.93007471720112e-05
-2.27054873698016e-05
-1.42233873639276e-05
-2.78127627320626e-05
-1.73087826446705e-05
-1.80157598773346e-05
-1.06873004815357e-05
-3.38063051759927e-05
6.94679970780306e-06
-7.30623968285666e-06
-8.54106656618336e-06
-2.58439237828664e-05
-1.58063053707648e-05
-5.50232094480231e-06
-2.20110896997007e-06
-2.89395506576423e-05
-1.75254374298218e-05
1.88536605539197e-06
-2.35462486199789e-05
-1.22745198717154e-05
-1.77473094774489e-05
-2.32829891780328e-05
-1.71011777075104e-05
-1.05268006202179e-05
-2.38416898190456e-05
-1.50092056328731e-05
-1.98660668125324e-05
-2.59964288937723e-05
-1.92640227766472e-05
-2.7284912763995e-05
-3.19646031144896e-05
-1.28719082450506e-05
-9.20725063236179e-06
-2.49411979784114e-05
-1.53804097105632e-07
-1.32607403323399e-05
-8.87786210321638e-06
-1.726602082871e-05
-1.61516479850521e-05
-1.78188107746164e-05
3.80896415416273e-07
-2.01842562480726e-05
-6.73781757359322e-06
-1.93328022031682e-05
-8.35921518431004e-06
-1.2614187851567e-05
-8.42855374209384e-06
-2.36505977228253e-05
-2.91430137054659e-06
-2.27051147479432e-05
-2.46892742287484e-05
-1.72702421114783e-05
-3.50321798016785e-06
-5.29945074669309e-06
-2.11172502325602e-06
-2.74213050495357e-05
-2.75274457123703e-05
-1.1536557195154e-05
-1.43401119125945e-05
-2.62244263387265e-05
-1.49688492051769e-05
-2.56726217765271e-07
-4.02548008950532e-06
-5.87277562745847e-06
-1.56190277078264e-05
-1.3108787482499e-05
-1.16034992142708e-05
-2.04511034725948e-05
-1.90262630402725e-05
-1.92898438649444e-05
-2.15095002748852e-05
-3.22979369581255e-05
-4.22065187638741e-06
-2.29143493627749e-05
-2.61953184313539e-05
-1.8528905047722e-05
-1.67914216577039e-05
-1.74080466258145e-05
-2.22877247958215e-05
-3.08437865047065e-05
-1.30875161155193e-05
-1.61911670832149e-05
-2.41632476607683e-06
-1.99184694775113e-05
-2.56918506489981e-05
-3.41637963938099e-05
-2.47063365219991e-05
-1.01992660890149e-05
-1.37719482273395e-05
-1.27921275462419e-05
-1.43988211926952e-05
-1.71802967297051e-05
-1.26933774050053e-05
-1.16650084791809e-05
-1.19504611492923e-05
-1.10947861836222e-05
-1.88461404449407e-05
-2.79096538523765e-05
-1.05728819353696e-05
-2.79491808205362e-05
-3.03746940315943e-05
-2.40523118410548e-05
-1.12977606916275e-05
-1.16574964826716e-05
-7.05897166828739e-06
-2.1378943306045e-05
-1.13686568068962e-05
-1.90018981614903e-05
-1.59132700487433e-05
-5.56264177848143e-06
-1.68914523031371e-05
-4.4689545728042e-06
-2.73238177172842e-05
-5.77445403948678e-06
-8.39090699995282e-06
-1.88639601258763e-05
-9.91771837843497e-06
-1.60333248609222e-05
-1.07702182163027e-05
-3.90526227435462e-07
-1.27424327274968e-05
-1.48483223516501e-05
-9.13480223780115e-06
-2.14064651553445e-05
-2.28902274715009e-05
-2.06513821910712e-05
-1.84750873291318e-05
-1.87918038653292e-05
-2.17395998175095e-05
-1.39063357132944e-05
-1.96180149778981e-05
-5.21955104066989e-06
-1.99160328912118e-05
-1.0184837244851e-05
4.69423961834271e-07
-2.29159356378871e-05
-8.25114944013983e-06
-1.09320063544831e-05
-1.51133529938699e-05
-6.64213295289849e-06
-1.81161240034496e-05
-1.05903093423732e-05
-1.56516670575182e-05
-1.76748186367607e-05
-1.62974047922129e-06
-2.31166988801388e-06
-1.79811797668377e-06
-3.71848841126688e-06
-9.09289936824952e-06
-8.24241175262308e-06
-1.86915790472971e-05
-3.50039635874976e-06
-2.07475559021671e-05
-1.73520471832465e-05
-3.2993748743071e-06
-1.7425362736715e-05
-2.05826516222193e-05
-1.45718259336182e-05
-1.24777616241299e-05
-1.3742454265246e-05
-8.58276216922981e-06
-1.04574455352374e-05
-2.0606102287694e-05
-1.63960362555157e-05
-2.05577853863315e-05
-9.59288133308069e-06
-1.65857077065352e-05
-2.02303043263787e-05
-4.13353880573471e-05
-1.83002648787691e-05
-2.48180630966292e-05
-2.93335372172071e-05
-1.91550181065827e-05
-2.16015413230229e-05
-2.55745555827865e-05
-9.39509981434631e-06
-2.57010066408605e-05
-3.32695179979045e-05
-1.31183893678936e-05
-2.26398596564433e-05
-1.34765858814728e-05
-1.99134669021571e-05
-1.1672760095629e-05
-1.52221687892871e-05
-2.75824618176077e-05
-2.69735527407248e-05
-1.02735160663924e-05
-1.54909122976142e-05
-5.73578446586118e-06
-2.3415502304919e-05
-2.00537876786285e-05
-2.24104456444007e-05
-5.61981091559369e-06
-1.97335256439154e-05
-2.11708260053342e-05
-1.77322797441811e-05
-3.45924995481754e-05
-2.08733805910353e-05
-2.87015379000221e-05
-1.29795369550646e-05
-1.51686708663989e-05
-2.55048418453162e-05
-2.08008422108361e-05
-1.08596583970376e-05
-1.7927283826338e-05
-1.90806478998034e-05
-1.74464032961625e-05
-1.72658381449307e-05
-7.22031871408657e-06
-1.31740386083796e-05
-2.48539457383885e-05
-1.43014029752003e-05
-1.88747595929237e-05
-1.15639601382142e-05
-7.43598850750245e-06
-1.0607440431136e-05
-1.75352488292353e-05
-4.08235499612176e-05
-3.3179169075625e-05
-6.9090798234704e-06
-2.6835816391119e-05
-2.14992950126479e-05
-1.11527294889079e-05
4.09488857368204e-06
-2.78156441684995e-05
-2.13774678258283e-05
-2.30200327072648e-06
-6.14665641692971e-06
-2.45691749431675e-06
-4.62501136701933e-07
-1.8241592908644e-05
-1.63633395494243e-05
-4.17778050708564e-06
-1.12002887174759e-05
-1.94957516144073e-05
-2.50345741055158e-05
-1.41459039156779e-05
-2.62726076450462e-05
-1.35006718697117e-05
-6.55502613453989e-07
-1.84353375146832e-05
-3.36297069324174e-05
-4.3725724805626e-06
-5.69768979456103e-07
-1.21590233087778e-05
-2.3773690274873e-05
7.05905615025421e-06
-2.1043560061732e-05
-1.83507165298374e-05
-8.96638515043276e-06
-7.29166755521402e-06
-2.60244434256338e-05
-1.01317899677349e-05
-1.043186882413e-05
-3.47434330373214e-05
5.625471100079e-06
-2.08888616926916e-05
-2.24527197081444e-05
-1.77840274079352e-05
-2.67587838029871e-05
9.99786421597858e-07
-2.10935917892761e-05
-7.62204934615822e-06
-7.55880437268666e-06
-4.58403557779728e-06
-2.38347533990808e-05
-2.46950212242034e-05
1.91025602929402e-06
-2.55219187357185e-05
-2.12282392905234e-05
-1.67671163121581e-05
-3.1191405125145e-05
-1.51457776709234e-05
-1.59772937899907e-05
-2.64957653694054e-05
-2.45285838817108e-05
-3.09117823251176e-05
-1.9478678656125e-05
-2.27474392813652e-05
-2.51475620661692e-05
-2.76663426574861e-05
-1.67140699346486e-05
7.89930871243332e-07
-1.02375411099873e-05
-1.10415156584309e-05
-1.83519002372335e-05
-2.85889422581134e-05
-7.14867941911825e-06
-2.25890661474592e-05
-7.59613475788116e-06
-1.75551356914214e-05
-2.21453250406617e-05
-2.38969894964739e-05
-1.90668792677625e-05
2.54638140906709e-06
-2.82985656992923e-05
-2.32868458461806e-05
-1.04045083834698e-06
-2.17805938203331e-05
-1.24580714663097e-05
-1.46424039446649e-05
-2.54039665164898e-05
-1.584361638264e-05
-2.92837522981994e-05
-3.3001988620224e-05
-8.05645303139004e-06
-7.29304146266169e-06
-2.82481048062706e-05
-1.39601724152429e-05
-2.54858949038394e-05
-2.76608546936062e-05
-1.93704275159277e-05
-9.73051783267744e-06
-1.80093560519602e-05
-2.24775659437662e-05
-2.43961693515467e-05
-9.20761717120863e-06
-2.65572649768055e-06
-9.86240280601611e-06
-9.02428322048207e-06
-1.83807743632125e-05
-6.76036883988649e-06
-1.57698090722323e-05
-3.16353180930325e-05
-2.43273281950825e-05
-3.54788615809814e-06
-2.57352499206767e-05
-4.17049880951771e-05
-1.92804866215272e-05
-3.23037144776066e-05
-1.1079024796218e-05
-1.00325389449757e-05
-2.07732152712737e-05
-1.47235827921161e-05
1.09961664811052e-06
-3.55565095076824e-05
-6.58657284754765e-06
2.71046704246814e-06
-2.48433967777082e-05
-2.50781697378728e-05
-2.75606301493223e-06
-3.38990466416985e-05
-1.50499073725471e-05
-3.25639825645963e-05
-2.14062777647913e-05
-3.4033074216976e-05
-1.73076388291177e-05
-2.13929876820584e-05
-7.0131844321391e-06
-1.18456186102379e-05
-1.14097338093909e-05
-9.1236057028469e-06
-5.21597789808645e-06
-1.43457701906907e-05
4.94868449187362e-08
-2.694594466265e-05
-2.33284398608786e-05
1.03369880754184e-06
-3.1354074174272e-05
-1.24722398386678e-05
-1.41034084943991e-05
-1.6853621815969e-05
-1.53848462330165e-05
-8.7724491850159e-06
-1.30497674834547e-05
-2.04090391701738e-05
-2.85863970790996e-05
-1.67462268298901e-05
-3.39459733997215e-05
-1.96775039188902e-05
-1.81129008363368e-05
-1.44080011291226e-05
-1.45033316395687e-05
-2.34463048466852e-05
-2.2500256922366e-05
-9.29479895901843e-06
-1.78421520355666e-05
-2.01855740911915e-05
-2.31453530531926e-05
-1.22539208584974e-05
-1.22149633737295e-05
-4.13279357394366e-06
-1.44707681936154e-05
-2.21723440533497e-05
-1.36053974949539e-05
-3.12308356067135e-05
-1.23915079140079e-05
-4.42423319222024e-06
-1.94703198167337e-05
-3.67258003672008e-05
-1.96723583237166e-05
-2.77098877751573e-05
-3.56568212756121e-05
-1.29603606270226e-05
-1.50477500855699e-05
-1.21023784193746e-05
-5.00274996199917e-06
2.01630955915244e-06
-3.00187127763533e-05
-3.50816881472822e-05
-2.2254582860716e-05
-1.87619138986165e-05
-1.75826576230554e-05
-1.22298782179554e-05
-1.00230697166453e-05
-7.26777939110269e-06
-8.41844700962499e-06
-2.08703884161423e-05
-1.09916486419471e-05
-1.05469036584226e-05
-1.49565930898982e-05
-1.43386938511828e-05
-7.68702703146057e-06
-6.58114348481257e-06
-1.90932589952787e-05
-3.02886374217535e-05
-1.2495081130812e-05
-1.75826690556803e-05
-1.09251320110848e-05
-2.71657484523828e-05
-1.84823802349689e-05
-1.18688646588918e-05
-9.4204012807705e-06
-3.0137643953842e-05
-1.41261769312265e-05
-3.43148507197402e-05
-2.34377184815173e-05
-1.37381446712222e-05
-5.93043698118247e-06
-2.01014801356304e-05
-2.83976678622671e-05
-2.06615863568935e-05
-2.39476784815563e-05
-1.60597914293735e-05
-9.71852378683783e-06
5.9575423573805e-06
6.47111415206892e-06
-1.54343542526334e-05
-2.73472050631027e-05
-1.47721578324177e-05
-2.94121728873622e-05
-1.76099533614478e-05
-1.80104627389162e-05
-2.75598500816627e-06
-1.54173831766791e-05
-2.2207315286232e-05
-2.14029390405889e-05
-1.18429027755847e-05
-1.79148779131705e-05
-1.46369875865849e-05
-2.14999689943734e-05
-1.32051735304325e-05
-1.97519804416908e-05
-1.28346109437059e-05
-2.53354576112891e-06
-4.20997082590338e-05
-3.67649797713795e-05
-2.46477695452232e-05
-5.08842303000972e-07
-2.09275067002385e-05
5.40766478940984e-06
7.54465084262639e-06
-1.55884863727837e-05
-1.4725919857002e-05
-2.48540369031973e-05
-1.71003679958687e-05
9.48164866350564e-07
-2.6325290761764e-05
-2.83935790746818e-05
-1.9820318160656e-05
-4.77756566748743e-06
-9.40192704447208e-06
-3.19795716196081e-05
-5.18952713435074e-06
-1.41044313024909e-05
-2.57045723536414e-05
8.32371149295039e-06
-3.87464635881099e-05
-3.07187397820319e-05
-2.44042979970836e-05
-4.77617446444211e-07
-2.46771885639736e-05
-1.33351141044239e-05
-4.09654620782823e-06
-2.35465899558382e-06
-1.67251200700861e-05
-1.68490938778275e-05
-3.29697339308392e-05
-1.89362313492677e-05
-1.61283597353434e-05
-1.38660637485135e-05
-7.82482261689489e-06
-1.02906153620986e-05
-9.08186123960482e-06
-8.9589447059089e-06
-5.99808424127897e-06
-2.38900515424075e-05
-1.96408685794432e-05
-1.8743059382093e-05
-1.42811982621139e-05
-2.20332113713949e-05
-2.09976555221934e-05
-1.34395064250238e-05
-9.6212459762639e-07
5.69936895958929e-06
-1.98931447690235e-05
-2.47297856705527e-05
-2.29038700530621e-06
-1.96427468859487e-05
-5.33132933373846e-06
-2.08723888382723e-05
-1.13855338913123e-05
-3.67610916645413e-05
-1.70161064064e-05
-2.00149377611237e-05
-1.34754933000301e-05
-1.42062041557013e-05
-2.74844249881222e-05
-3.34049148401195e-05
-2.04484646855098e-06
-2.17541012146521e-05
-3.14888185695774e-05
1.19969004181229e-06
-1.05063251120127e-05
-1.4674073912104e-05
-1.74899770172879e-05
-1.34991461989156e-05
-2.52556365955748e-06
-2.26068327540936e-05
-9.5434817940515e-06
-5.3901647825399e-06
-1.50156019487656e-05
-1.79617954720504e-05
-2.60923496095747e-05
-2.596139913919e-05
1.84208763520776e-06
-2.09647484744398e-05
-1.09244713027172e-05
-2.76162052255565e-06
-4.03662511477007e-06
-2.3408606590272e-05
-9.53962154008137e-06
-2.08407400931492e-05
-3.27214017348715e-05
-2.51076335334317e-05
-6.89263836582534e-06
-1.68831152665182e-05
-1.81243019040179e-05
-9.04746235977787e-06
-2.64253175692746e-05
1.23209080052577e-05
-1.23280080456887e-05
-4.6365793410261e-06
-1.28472781789614e-05
-2.17605180094864e-05
-5.66302631012559e-06
-8.06061753643696e-06
-1.50324228915886e-05
-6.01038582261092e-06
-2.58345222420063e-05
-1.25668556894383e-05
-7.72960217722167e-06
-2.82222501675774e-05
-1.74367706211421e-05
-9.05592394745343e-06
-1.23846818276525e-05
-1.28194149426918e-05
-9.82920297233374e-06
-6.80112568817038e-06
-1.58532842265336e-05
-8.05405461834253e-06
-7.4872924075827e-06
-3.02071960784857e-05
-1.50118320430409e-05
-3.77378156366466e-05
-1.26724052456361e-05
-1.88234569437224e-05
-1.33785583072613e-05
-1.33315838261488e-05
2.17342982111241e-06
-3.07563202852125e-05
-6.40540028593641e-06
-3.38577400114089e-05
-1.63186987083834e-05
-1.34266799148682e-05
-2.45138908449945e-05
-2.57857431803361e-05
2.12236616258394e-06
-1.83856561187089e-05
-2.93928178047203e-05
-3.71195810394457e-05
-1.14261109066903e-06
-5.03526818987377e-06
-3.35100656669796e-06
-2.152202850975e-05
-2.63513025919659e-05
-2.56190282392833e-05
-2.07031417711574e-05
-8.07492143676306e-06
2.30808084501997e-06
-3.52199078264442e-05
-7.43109936573369e-06
-1.5410591715283e-05
-1.06601439870604e-05
-2.58305977218908e-05
-1.14548427314661e-05
-2.34226506871563e-05
-7.09242407354497e-06
-1.18118472363632e-05
-6.27963476815473e-06
-1.91138342211151e-05
-3.7248918773146e-06
-1.43281968143758e-05
-1.01076074166438e-05
-9.07466010740657e-06
-2.5372110018095e-05
-1.69378078334951e-05
-1.36282348244323e-05
-1.6701817103305e-05
-1.55020741484432e-05
-5.57853464226335e-06
-2.15567243626395e-05
-2.20913502889465e-05
-1.10288405000912e-05
-2.73999804267954e-05
-2.24794771310066e-05
-8.84207353524374e-06
-1.12520025782514e-05
-3.40031215592239e-06
-2.49361446890281e-05
4.64460850817893e-07
-3.72107176891225e-05
-2.66390366362722e-05
-1.79039044268868e-05
-1.8162543789742e-05
-3.15335632654383e-05
-9.26336384220529e-06
-6.29509823694554e-06
-2.13440274414668e-05
-7.40126526193486e-06
-2.58583470730392e-05
-2.83745352334681e-06
2.26373781550724e-06
-1.58972322873657e-05
-1.54193391430161e-05
-4.50542334035054e-07
-1.3294172639128e-05
-1.76657294281856e-05
-1.40118387586821e-05
-4.65510267624416e-06
-1.4773483437275e-05
-1.09829691154124e-05
-1.18601016485189e-05
-2.505853332639e-05
-2.68518706441884e-05
-1.69780985001955e-05
-1.8868703539687e-05
-1.35848986691338e-05
-2.708812434507e-05
-2.59969920224099e-05
-2.49342209599542e-05
-1.51115431847595e-05
-7.93420925672916e-06
-2.03213381909699e-05
1.28406751728607e-05
-2.46415131989545e-05
-1.96028812857583e-05
-2.21672172109247e-05
-6.15844215007875e-06
-9.08498574479318e-06
-1.33036357680131e-05
-2.9858498411486e-05
-1.7926187719714e-05
-6.24611979930255e-06
-9.85652872466684e-06
-3.232270017382e-05
-1.70660581948529e-05
-9.28355425513717e-06
-2.15635086622339e-05
-2.59092227075948e-05
5.64140251148707e-06
-1.51557623853361e-05
-2.41654519442236e-05
-1.57915717720886e-05
-2.65374464365452e-05
-1.61629022839233e-05
-8.08648954376717e-06
-1.10845939393976e-05
-5.04595435271591e-06
3.56439929745444e-06
2.26172561675156e-06
-4.16837763207504e-07
-6.33437913418269e-06
-5.5236893794688e-06
-1.71072302203151e-05
-2.23400777938508e-05
-1.52591617413662e-05
-1.04687794354863e-05
-2.26143044749984e-05
-1.28655679587838e-05
-1.36215919896142e-05
-1.09122782554516e-05
4.32229578468347e-06
-1.53560410446245e-06
-8.12698994242358e-06
-5.82194727545231e-06
-2.43535265647005e-05
-1.61445467004234e-05
-1.56594211644657e-05
-2.02333783037119e-05
-6.19248485140431e-06
-2.42277541525453e-05
-2.7548328379903e-05
-1.72592410334209e-05
-1.286147286839e-05
-6.06513288148192e-06
-1.22943413689753e-05
-9.66484176130304e-06
-1.02707625805191e-05
-2.7349740876134e-05
-1.83910224844351e-05
-2.42062239518743e-05
-2.54192347861672e-05
6.96283539023291e-06
-8.92912060666626e-06
-1.72400443631492e-05
-3.22675411965282e-05
-1.34351886375218e-05
-1.18657402975792e-05
-3.09554820902685e-06
-2.89456183908867e-05
-4.49155419875554e-06
-1.88007511477456e-05
-2.24904489474876e-05
-2.8658865719788e-05
-3.42233013903521e-05
-1.19508577757403e-05
-2.39780830995007e-05
-1.60904725685336e-05
-1.19074237114738e-05
-1.77545302325947e-05
-1.65771533965474e-05
-2.13380061635277e-05
-1.94502077814007e-05
-2.5159135124548e-05
-1.08869060247282e-05
-1.25573488415943e-05
-2.62986870285821e-05
-2.83397903939982e-05
-7.37979412896847e-06
-3.0488514427383e-05
-1.2131159182263e-05
-1.48433081536484e-05
-5.3538797933785e-06
-1.48856894355464e-05
-1.25472649386306e-05
-1.74300970270517e-05
-1.81010487609787e-05
-8.37414365932174e-06
-2.22531034157608e-05
-3.38052184409201e-05
-1.13420468599001e-05
-6.08352551389528e-07
-2.93859658421788e-05
-1.91747508089849e-05
-9.31230548860197e-07
-2.82069558803732e-05
-9.87366920207314e-06
-2.84962045996965e-05
-2.36012137868399e-05
-1.88097789932887e-05
-1.96330927096323e-05
4.45880533091397e-06
-2.17411676432978e-05
9.73471616554888e-06
-6.02384290583363e-06
-2.08622117044269e-05
-1.4291539152172e-05
-1.98035317870122e-06
-1.65525123601067e-05
-1.55843296793574e-05
-1.78197856882206e-05
-3.18778289191879e-05
-2.40734776313767e-05
-2.15121190647917e-05
-2.6195362508661e-05
-2.945234259878e-06
-7.94670195235261e-06
-1.96404715505057e-06
3.00676140419552e-06
5.82714172132013e-06
-2.68381481280624e-05
-2.43763720063874e-05
-1.49748821277791e-05
-1.23992396346716e-05
-1.02634233359735e-05
-1.16607216231307e-06
-1.02331200116961e-05
-5.00266917224491e-06
-5.92250746996434e-06
2.40005347774416e-07
-3.13253150839518e-05
-2.74187083859964e-05
-3.52146417766851e-06
2.53854153724622e-06
-8.24689891739416e-06
-1.0256223886071e-05
-2.85445583168733e-05
-1.29702480751087e-05
-2.29183435884655e-05
-1.48833515633753e-05
-7.93392542393214e-06
-2.67395471580069e-05
-2.65256073764962e-05
-3.34002542380471e-06
-1.06104864911613e-05
1.17133698596162e-05
-1.94883137763591e-05
2.82664408577663e-07
-2.23184803128416e-06
-2.01542648259564e-05
-1.74286159086829e-05
-1.13069235801517e-05
2.87983806405606e-06
-9.37432920956845e-06
-1.74662357736798e-05
-1.00947811482354e-05
-1.87444017713655e-05
-3.91568984192304e-06
-7.41086682615947e-06
-3.29332485082105e-05
-1.51122027521774e-05
-7.84337837081075e-06
-1.16803178982845e-05
-1.47196553649806e-05
-2.89800539723233e-05
-3.12124955135073e-06
9.41630235055448e-06
-1.37174487596196e-05
-1.26374818781114e-05
-1.07440927651592e-05
-1.06776292287648e-06
-2.70571592794917e-05
-3.02878897231586e-05
-2.53798260827007e-05
-1.3551301926381e-05
-8.13125829617048e-06
-2.65915931134609e-05
-3.12630772815501e-05
-7.01361656707487e-06
-2.6249477861243e-05
-2.08599260033545e-05
-9.80156167502955e-06
-1.08120595722403e-05
-2.11489259672286e-05
-6.80280033380498e-06
-1.90258358025511e-05
-2.1582378719788e-05
-1.48214835541132e-05
-2.30165981637382e-06
-3.29192123002005e-06
-1.70392760368415e-05
-1.5822192595573e-05
-2.57073650882014e-05
-3.39537993295303e-06
-1.97357165072589e-05
-6.42332692016235e-06
-8.29992760688819e-06
-4.28189090066351e-06
-1.73669981782993e-05
-2.00501276154471e-05
-2.33871989185324e-05
-3.43831484865702e-05
-1.87200481275603e-05
-1.65492926710706e-05
-8.88475922758076e-06
-2.30587888978875e-06
-4.60531602406766e-06
-1.05988499823677e-05
-2.89368197304954e-06
7.39898024938839e-07
-2.09224536864139e-05
-1.83500844662014e-05
-1.40980957216638e-05
-1.93692726739293e-05
-2.13126037961853e-05
-2.38077026430233e-05
-2.30173335478527e-05
-1.47177403535536e-05
-2.24324050660046e-05
1.19741672421247e-06
-2.34668960549096e-05
-2.27252263395533e-05
-3.23675843743258e-05
-1.56196423019051e-05
-2.52947605961579e-05
5.14580954004941e-06
-2.47378813508887e-05
-8.45585196945648e-06
-2.19736044617505e-05
-9.20737931082968e-06
-1.64454321066287e-05
-2.30848032286061e-05
-1.12953120740728e-05
-2.22669866876077e-05
-2.00842938570067e-05
1.2135692253457e-06
-2.27834217607905e-05
-1.43914640286945e-05
-1.41699237671707e-05
-5.77419033592647e-06
-2.16446730590684e-05
-1.00603607478708e-05
-1.67827650649901e-05
-1.4732108456497e-05
-3.24204067145812e-05
-1.30980173725702e-05
-2.5682402733051e-05
-4.74433042832114e-06
-1.11185345021026e-05
-2.74558595599744e-05
-2.19325405197543e-06
-8.69225195769074e-06
-2.31144375189063e-05
-2.15139575566319e-06
-2.34930958174956e-05
-1.0464091429848e-05
-3.66848021993556e-05
-3.15672640581725e-06
-1.07731800919441e-05
-2.6241380304641e-05
-1.79256342400995e-05
-2.88352739976644e-05
-3.23956875152271e-05
1.50510254206928e-06
-3.08129332441717e-05
-6.08986632757636e-06
-5.44242289017543e-06
-1.55334901541657e-05
-2.47718915129847e-05
-1.01281744106729e-05
-3.34375019417859e-05
-8.37335632166217e-06
-1.64938727322033e-05
-1.46715474747781e-05
-1.88555798786075e-05
-7.27876333724296e-06
-1.72446815454062e-05
-3.09072991368787e-05
-1.11915974744981e-05
-1.58407291772502e-05
-1.17345297517928e-05
9.7543277046269e-07
-2.170221183965e-05
-3.45523230021597e-05
-2.14139812155103e-05
-1.4306196904913e-05
-1.1780239464366e-05
-7.73870930057869e-06
-1.93478731194302e-05
-1.48772262936366e-05
-6.53108848361906e-06
-3.51034339067156e-06
3.78012188887189e-06
1.90330037584095e-05
-2.67136190196081e-05
-1.82945714074568e-05
-1.44919711496699e-05
-3.39364320585672e-06
-1.6861550930247e-05
-2.10875035915854e-05
2.20298426401022e-06
-9.70058364627911e-06
-8.85891477423574e-06
-2.31402004025236e-05
-1.68733193880076e-05
2.04339818993325e-06
-3.13436433593149e-05
-2.69173839854493e-05
-7.00476728516054e-06
-1.44248295760092e-05
1.41638028591786e-07
-1.98166919167272e-05
-2.08154455767193e-05
-2.03793542861223e-05
-6.77541412189354e-06
-2.22755186179198e-05
-1.42801194825992e-05
-2.7719361259248e-05
-3.16987794427084e-05
-1.63290124129188e-05
-2.85046215285184e-05
-1.71893082423226e-05
-1.78070894455507e-05
-3.17328086817227e-05
-3.19074609928977e-05
-2.01103055457503e-06
-1.42372834016227e-05
-8.11241974035926e-06
-4.66581016866043e-05
-8.89877002317889e-06
-1.52697516596129e-05
-9.90472149326e-06
-9.50218897338724e-06
-2.3443062978341e-05
-2.71271420914334e-05
-1.65209329732622e-05
-1.70927791818955e-06
-1.07837050050409e-05
-1.71772678804538e-05
-7.65699813726948e-06
-2.27116322564283e-06
-1.23916003531145e-05
-4.36786190292834e-05
-6.97252838739405e-06
5.65147122116939e-06
-1.65285264363669e-05
-1.09308872469194e-05
-1.08211913349992e-05
-1.56268598675461e-05
-8.33139443369791e-06
-4.09296908289244e-06
-1.48646254464402e-05
-3.11762594525006e-05
-1.71989460361877e-05
-3.98664103284317e-05
-1.11587897926092e-05
-5.13582818512639e-06
-1.3083612631514e-05
-2.26731518877463e-05
-7.33702019871602e-06
-3.42569929459379e-06
-1.53639910376395e-05
-1.92083770373518e-05
