# Supplementary material for: Research on computational propagation and identification of mine microseismic signals based on deep learning
Source: PLoS One. 2025 Oct 22;20(10):e0334641. doi: 10.1371/journal.pone.0334641 (PMC12543183; doi:10.1371/journal.pone.0334641)
Supplement: S11 Data — (ZIP) [file pone.0334641.s011.zip › 000101100002710.xlsx_0.txt_24.txt.txt]

-6.2815411350415e-06
-1.82943203116967e-05
-2.38931032110709e-05
-4.97811595906531e-06
1.99242815881439e-06
1.21772068510766e-05
4.59600468343631e-06
-2.24144052854344e-06
-3.04187852142592e-05
-6.1542118574138e-06
-2.46864279021613e-06
-2.61593395441508e-05
-9.80288177597699e-06
-9.04705962341123e-06
-2.09640370652549e-05
-1.28059944410238e-05
-1.23332480379595e-05
-3.03743724565946e-05
-2.45655734577585e-05
-7.77189559562993e-06
-2.0130905080842e-05
-6.39822037777628e-06
-6.76426275990042e-06
-1.92500453971098e-05
-1.55475055522858e-05
-3.66416669428751e-05
-2.29980367601839e-05
-1.41947288551611e-05
-1.86408911848961e-05
-1.0417795813837e-05
-5.22845550389226e-06
-1.40829842746022e-06
4.92560569445866e-06
-1.61207479574134e-05
-2.91194556031561e-06
-2.70514811983945e-05
-3.15506378409137e-05
-3.08997726304351e-05
-2.67480900359594e-05
-1.66472770090153e-06
-1.38703534119186e-06
-3.79664096184813e-06
-1.21247411359941e-05
-4.02577092158188e-05
-3.07895092889132e-06
-2.27305076600294e-05
-4.10794370027973e-05
-1.43326560633884e-05
-5.76686591131605e-06
-4.09017072199777e-06
-9.88106111952969e-06
-2.55271800765812e-05
-1.24877774132187e-05
-1.59972558790352e-05
-2.71352678179958e-05
-2.19569047796373e-05
-9.71168220197608e-06
-6.82349240763829e-06
-2.11165176108525e-05
-7.66942698071503e-06
-1.28471433135911e-05
-9.23298140402136e-06
-1.92553593453668e-05
-2.39362120163806e-05
-3.54196330852433e-05
-2.6538904128339e-05
-2.16947944797182e-05
-1.7094367778475e-05
-2.24708816540421e-05
-1.73461964565622e-05
-3.54185866915977e-05
-1.49133473517247e-05
-3.9594112654858e-07
-7.55576718734787e-06
-2.19814027334112e-05
-2.4111038242883e-05
2.23784890558913e-06
-6.91614211322209e-06
-2.38035528855955e-05
-1.59735860467596e-05
-8.97111521775443e-06
-8.62988046094767e-06
-9.48638858193048e-06
-1.12964312903437e-05
-2.03803340071442e-05
-1.41173084018879e-05
2.10093728430267e-05
-2.15320350551712e-05
-1.76380335182587e-05
-3.01023007729023e-05
-1.72129740173085e-05
-9.58886343077644e-06
-2.16499521672996e-05
-8.65932203554362e-06
-1.61070541774561e-05
-1.04085632549404e-05
-1.48493174657833e-05
-1.37912377497753e-05
-2.21440338533717e-05
-2.93710929149809e-05
-1.16354667940012e-05
-8.04191288501155e-06
-2.99482885714861e-05
-9.68452552674643e-06
-1.13148031640809e-05
-1.44166374795775e-05
-1.84407326996476e-06
-1.41132085297216e-05
-2.05669499965492e-05
-1.93765795085393e-05
-3.17344861165605e-07
-7.44571574766433e-06
-1.44748310015658e-05
-2.8392718279903e-05
-9.74405908149442e-06
-1.55388981480251e-05
-1.23970793091315e-05
-2.54817729902812e-05
-2.73112431343854e-05
-2.69642747027473e-05
-1.90621854922125e-05
-2.45130449287614e-05
-1.13229277690588e-05
-1.02364627164042e-05
-6.66165613754961e-06
-1.67620695811899e-05
-3.27556770654087e-05
-9.37657094259424e-06
-1.31726609561617e-05
-1.07148591861497e-05
-1.82289427246339e-05
-2.90946366366322e-05
-1.43036819495764e-05
-1.32739849233846e-05
-2.48636634319733e-05
-3.17349789457466e-05
-2.23867741609824e-05
-1.80136731537604e-05
-9.31954061839435e-06
-1.48950679147711e-05
-1.83978927354464e-05
-1.31287797320033e-05
-5.96045859049828e-06
-2.05161107960019e-05
-1.18579580009928e-05
-3.40741248959722e-05
-2.26910232900355e-05
-1.79514973839909e-05
-1.34379844745668e-05
-3.23418573453693e-05
-6.46701016296692e-06
-3.09015619118373e-07
-2.04185935647387e-05
-1.24430881369947e-05
-9.34885247655074e-06
-2.71938078325818e-05
-4.56953637211841e-06
-1.94136200656593e-05
-1.33424005663817e-05
-2.12115817996859e-05
-9.11905832013055e-07
-1.15967919582263e-05
-4.94910071045636e-06
-2.30836002566891e-05
-1.01730635293916e-05
-1.07013663941897e-05
-8.84308353244175e-06
-2.08020842348836e-05
-3.00904957013748e-05
-1.47676167315187e-05
-2.41065073560804e-05
-2.00251900143723e-05
-1.51435401252626e-05
-2.13587312589363e-05
-3.35994483285836e-05
-2.41043080493287e-05
-1.5997477909505e-05
-1.33290885380041e-05
-2.36215646269205e-05
-7.66489024757107e-06
-2.745555117401e-05
-2.59761379127668e-05
-9.71316415908595e-06
-1.16669422959707e-05
-5.4574601986107e-06
-1.57725471416801e-05
-2.58978437546016e-05
-2.06783545616058e-05
-2.94771489643405e-05
-1.60787164645895e-05
-5.46905978833781e-06
-1.32319894707277e-05
-2.84391727599872e-05
-1.96896318701016e-05
-2.94957710821413e-05
-2.42278440150849e-05
-1.17738258855957e-05
-1.17797356442667e-05
-1.38900248850449e-05
2.3780943580126e-06
-1.91693523505342e-05
-2.07984977751245e-06
-2.59151109038884e-05
-1.92621551010359e-05
-1.36089805846542e-05
-1.84897042334693e-05
-2.66032068296967e-05
-1.1935692996775e-05
7.4372817477208e-06
-2.89558998193503e-05
-1.53572179923415e-05
-1.08393845863674e-06
-1.7561207178727e-05
-2.30957552216325e-05
-1.45899722726379e-05
-1.80023440280682e-05
-1.4482548587704e-05
-1.39715994694103e-05
-9.4765304033964e-06
-2.65883183327634e-05
-2.58682120024662e-05
-1.68260732875397e-05
-1.3880886085599e-05
-2.01329582132942e-05
-1.49301077563709e-05
-7.86692663293589e-06
3.60724757000289e-06
-5.53259684862995e-06
-4.0324561342622e-06
-2.26950927809723e-06
-1.86372681258473e-05
-1.7239851377429e-05
-9.64018910295266e-06
-2.51679928694352e-05
-1.34410250683166e-05
9.68020414613231e-06
-1.89631909772288e-05
-1.60964613730768e-05
-5.39835082291536e-06
-2.11832543168446e-05
-2.65327377792337e-05
5.8362697336141e-06
-7.67331858521007e-06
-4.80717403519412e-06
-1.14646129483692e-05
-2.20510419110868e-05
-2.25376326373584e-05
-9.73402667579612e-06
-1.54408731446854e-05
-2.61315169711163e-05
-4.85216936816829e-06
-2.56514799254722e-05
4.19629610148608e-06
-1.59424778303009e-05
-1.3041903395517e-05
-8.28878530410924e-06
-1.49021551948004e-05
-4.11292439032334e-05
3.01693929419361e-06
-1.1760508289828e-05
-3.24074977874192e-05
-1.37642570221117e-05
-1.91024690845405e-05
-1.19009231809257e-05
-1.41944869742585e-05
-2.08136918477552e-05
-1.8340187050921e-05
-1.51120079917417e-05
-1.59107250415992e-05
8.56608159164761e-07
-9.96140594155522e-06
-2.62635335294093e-05
-1.58309654122471e-05
4.52867610896623e-06
-1.33688209156895e-05
-1.02367973649673e-05
-2.38547730543151e-05
-1.69666136878439e-06
-1.87975597456952e-05
-9.89237496573695e-06
-1.64512934243048e-05
-2.32085223508584e-05
-2.40367243923863e-06
4.37550292440021e-07
-8.27898102148125e-06
-1.94181909841769e-05
-3.96530050330829e-06
-2.22996473347533e-05
-1.08537580066738e-05
-1.8707926598932e-06
-2.062877646383e-05
-4.4332436639711e-06
-1.10950592700262e-05
-2.62387685767613e-05
-1.83086447626895e-05
-2.12036284750457e-05
-1.63291598528996e-05
-1.36671492939333e-05
-3.52102428335982e-05
-1.74050744363507e-05
-1.68856882054913e-05
-1.16218367393532e-05
-1.58220601383668e-07
-1.63935441357483e-05
-3.23980069170145e-05
-1.81500769216234e-05
-1.27515588233377e-05
-2.78328196715901e-05
-8.63205373566815e-06
-7.50909857301644e-06
-2.61426719604404e-05
-2.51387086890969e-05
-1.17414985630227e-05
-1.23762330139572e-05
-1.01487917833185e-05
-1.79212503795531e-05
-1.58059370872127e-05
-2.19911146724836e-05
-1.01392089798755e-05
-2.38422499447789e-05
-1.28770475977028e-05
-2.51835014518125e-05
-1.61062501517552e-05
-5.36337406565168e-06
-9.6203032747341e-06
-2.31320004735914e-05
-8.43381949542787e-06
-1.24478724723285e-05
-1.64749048543423e-05
-3.42373451776823e-05
-2.42787370246714e-05
-1.34277477982125e-05
-7.06417253428318e-06
-2.01244714235793e-05
-2.29015003446574e-05
-1.83485066994695e-05
-2.50310407340072e-05
-6.57037541233469e-06
-1.5874802804881e-05
1.88789166225345e-06
-2.03542154347231e-05
-2.64204912159265e-05
-1.31145995618915e-05
-2.41618250911476e-05
-1.85502507981154e-06
-4.46480778523899e-06
-2.6807660569373e-05
-1.30673719922515e-05
-3.70293844803733e-06
-9.10551362972238e-06
-2.08911289166783e-05
-7.74393055418623e-06
-2.24002984055478e-05
-1.15099685254558e-05
-3.25345103372042e-05
-1.20250252300714e-05
-5.58745185159111e-06
-1.71424825209226e-05
-2.75056130726303e-05
-2.67771095472825e-05
-7.20543989833322e-06
-2.35632874261611e-05
-1.99803275466923e-05
-1.95800082004664e-05
-1.23819157873352e-05
-2.95718615082677e-05
-1.83924520260809e-05
-1.16008305219061e-05
-3.00751813161825e-05
-1.3018234858403e-05
-8.78413910926147e-06
-1.44364904274129e-05
-1.44852554226733e-05
-2.63114600241128e-05
-2.1807493079451e-05
-6.97333132512953e-06
-5.49333413444329e-06
-1.43659580830621e-05
-1.96475622732353e-05
-2.93506107178776e-05
-1.58656996714855e-05
-2.09675272191979e-05
-6.36207705851046e-06
-2.25723459633216e-05
-1.83837589265627e-05
-1.66900490026112e-05
-1.67844426976882e-05
-1.95429195657621e-05
-1.3420378754711e-05
-2.50213355419398e-05
-2.38428188248776e-05
-1.75709280996354e-05
-1.90699178085395e-05
-7.37850833412255e-06
-1.10609784011975e-06
-2.90453588815461e-05
-2.12498859811546e-05
-1.69161833610888e-05
-2.65249914168247e-06
-8.815593787172e-06
-2.61762748119159e-05
-3.01526328554746e-05
-2.42064170688589e-05
-2.33004803007992e-05
-1.32486918594067e-05
-3.08210445627008e-05
-1.72038895383004e-05
-1.51743322060641e-05
-1.08809931342907e-05
-2.90986323179379e-05
-6.0068135700582e-06
-2.66407809184612e-05
-1.28253876512495e-05
-2.24810633291427e-05
-1.32014588471995e-05
-1.4075219989933e-05
-1.85420205856737e-05
-1.3374724519871e-05
-1.68005184765776e-05
-1.13483977764307e-05
-9.77468860995095e-06
-2.31107904339353e-05
-1.11207668855753e-05
-1.59917402762952e-05
-1.34863503588529e-05
-9.84334241455797e-06
-2.13881139400773e-05
-2.64823556726885e-05
-2.89665666668069e-05
-1.98084741569562e-05
-1.83390919705159e-05
-2.08838112991289e-05
1.18405559501751e-06
-1.06670319440126e-06
-2.43078288137575e-05
-5.18816746400748e-06
-9.63015847205888e-06
-9.74622726100039e-06
-3.94200542704236e-05
-1.82716546043862e-05
-1.82679767032211e-05
-2.81744656318755e-05
-2.62818979077998e-05
-1.64417532875607e-05
-1.35941073882903e-05
-1.16612304030221e-05
-1.25168817455747e-05
-2.57647218678591e-05
-6.99480094721978e-06
-2.37935013903637e-05
-1.42820896908552e-05
3.09680434249804e-06
-2.69219639454835e-06
-2.71105553549489e-05
-1.96016744034918e-05
-1.12687034645731e-05
-2.45426913992127e-05
-8.87711052836229e-06
-7.33011563145455e-06
-2.5173852040614e-05
-9.18497698073656e-06
-1.7628209916068e-05
-1.0830734219989e-05
-1.51151449924626e-05
-2.1823826104033e-05
1.52849916708424e-05
-7.24721206585872e-06
-1.84847820832295e-05
-1.35234337666718e-05
-1.74891764315517e-05
-4.83551902269641e-06
-1.65833705934583e-05
-8.42534842188314e-06
-2.30335851372019e-05
-2.81771186363394e-05
1.33963700454322e-06
-1.17439665219907e-05
-1.75461907473262e-05
-3.52555318096122e-05
-3.0410334142089e-05
-2.77493673200069e-05
-1.81306397826789e-05
-1.69486513748366e-05
-1.02489926938716e-05
-2.5811650450845e-05
-1.46878384492455e-05
1.4394691381122e-06
-9.89716020618414e-06
-1.82344715220433e-05
-1.45678358767741e-05
-9.38909835490692e-06
-3.4211153553174e-06
-1.08832474808706e-05
2.60683273052566e-06
-1.57721622976264e-05
-8.54751307663576e-06
-3.43106269424769e-06
-4.43739538957409e-05
-1.31788882886814e-05
-9.08633895777846e-06
-1.66348176474195e-05
-1.20112526637714e-05
-9.99445171216996e-06
-1.45336076505538e-05
-2.22028532299531e-05
2.12130282178044e-06
-1.54308003427155e-05
-3.99570071999275e-06
2.05360910039728e-06
-1.16936778610512e-05
-2.65465715141149e-05
-1.64500595058499e-05
-1.44466937989002e-05
-2.49659694878157e-05
-1.35877883530945e-05
-1.03700910237063e-05
-1.99370156408043e-05
-3.54330475271283e-05
-1.83408102197583e-05
-6.28706252188686e-06
-2.82868080465001e-05
-7.32088669960216e-07
-2.11132857638496e-05
-2.51225278675494e-05
-1.97151714230817e-05
-2.51258512889377e-05
-7.00085386489261e-07
-1.42448072316887e-05
-2.28642102328026e-05
-2.48041050456315e-05
-2.14905171695173e-05
-4.66703002719447e-06
-2.0792931432953e-05
-2.45608836452103e-05
-1.6376214531358e-05
-3.07266144806734e-05
-1.02634683810913e-05
-1.82009042566807e-05
-3.18214459450483e-05
-5.05312803209325e-06
-1.21149781962524e-05
2.95630765761846e-06
-2.67082981627477e-05
-1.43699759107305e-05
6.04216637249441e-07
-2.89624140068998e-05
-1.63170627911223e-05
-1.65358130977429e-05
-2.33520867911455e-05
-1.97600945436902e-05
-4.97064817523115e-06
-3.47242046931633e-05
-1.84030684528809e-05
-1.77943067813747e-05
-1.64517669487041e-05
-2.01649171866687e-05
-4.97392767010677e-07
-2.03571036565624e-05
-1.8014553657929e-05
9.51468990207181e-07
-1.44044168092344e-05
8.95305000124417e-06
-1.36755169305552e-05
-1.45036600649245e-05
-1.45588180661611e-05
-3.00665128348566e-05
-1.54061095483997e-05
-8.06632085008552e-06
-5.05094746291075e-06
-1.62336569894511e-05
-1.00463217353692e-05
-1.28926900473376e-05
1.03883180424577e-06
-1.74409926003673e-05
-2.77464282125035e-05
-1.24925657573164e-05
-1.39785347318311e-05
-1.14533771006774e-05
-2.7235796385104e-05
-2.22937364431962e-05
-1.02553733824172e-05
-1.08794326282641e-05
-1.08733285583071e-05
-2.87103785726082e-05
-1.36292537282334e-05
-2.14921600363446e-05
-2.68064332774284e-05
-7.62715978224314e-06
-1.622285618895e-05
-3.0000982748998e-05
-1.00761905414992e-05
-2.82251580142964e-05
-3.35038295455072e-05
-1.70506256351972e-05
-1.44436294298481e-06
-1.76712787327204e-05
-2.6488115627111e-05
-1.58405097164769e-05
-2.37156000158477e-05
-1.20159142792796e-05
-2.41667192969547e-05
-1.74381371045567e-05
-2.48471008549382e-05
-1.41622141586305e-05
-1.11124609150754e-05
-1.36886533166929e-05
-1.28443778577746e-05
-1.5282961470452e-05
-1.25263101605379e-05
-1.92741241388714e-05
-1.40944568832216e-05
-9.86948903930952e-06
-1.25513100955916e-05
-3.58354120142628e-05
-3.82467416151879e-05
-1.78589417547221e-05
-1.00371883980291e-05
-1.75238949250393e-05
-2.02112433110598e-05
-1.50997327052789e-05
-3.41034298027319e-05
-2.82219824761004e-05
-1.76411300280799e-05
-1.66191511373215e-05
-1.36296906442049e-05
-8.91098040961658e-06
2.16722477583989e-06
-1.79699942873722e-05
-3.70934603559512e-06
-2.19308814727851e-05
-1.80962056143321e-05
-2.0441101996312e-05
-1.05279736812049e-05
-2.03805708412063e-05
-2.68367363402137e-06
-2.24681167343544e-05
-1.61050935370681e-05
-6.86678662172803e-06
-1.80086910396122e-05
-2.22049646906618e-05
-1.77713636445473e-05
3.57819794956054e-06
-9.45787687178669e-06
-5.82513638662373e-07
-1.77559373289394e-05
-6.18326602003033e-06
-2.08643748847889e-05
-1.73672068584382e-05
-1.94093534611741e-05
-1.12585478279069e-05
-6.43048910558797e-06
-6.24916988536114e-06
-2.82700791355887e-05
-1.81222579857607e-05
-5.76864686180788e-06
-4.7201466771339e-06
-8.67621047196652e-06
-2.90250976854943e-05
-1.56176528269621e-05
-8.55780210196082e-06
-1.29246189286552e-05
-6.5343734070747e-06
-1.90172129598135e-05
-1.31236441246081e-05
-8.37336720719486e-06
-2.03419397303975e-05
-1.91601047592384e-05
-5.58461534841524e-06
-8.03268014424374e-06
1.08310381664288e-06
-6.8735948956323e-06
-8.20059014091455e-06
-4.91921041931868e-06
5.35451076872988e-06
-1.5601980785516e-05
-1.90510425883462e-05
-2.15301158303252e-05
-1.00439632436845e-05
-2.08703281082733e-05
-3.27311747402404e-05
-1.6135889568863e-05
-3.3583856994158e-05
-1.94086538111628e-05
-1.05908576202536e-05
-2.49980050188235e-05
-2.41025484907448e-05
-1.44583190536854e-05
-1.91891338198499e-05
-2.4674384430209e-05
-1.54750275660302e-05
-1.28291146555028e-05
-4.38149527834738e-07
3.75992487400271e-06
-2.55142599449161e-05
-7.60947156169806e-06
-1.78438070572835e-05
-2.60368170351183e-05
-1.82837184450736e-05
-2.96161712129161e-05
-4.15992350260583e-05
-1.68159999454343e-05
-8.50893466812245e-06
-1.49826672501925e-05
-3.32535238440082e-05
-2.29031470716445e-05
-2.0857191180432e-05
-3.3691556631584e-06
-1.80767287022039e-05
-1.53446823671504e-05
-1.99432967637528e-05
-3.72839047963743e-05
-2.01248931225487e-05
-1.40197488030535e-05
-2.29651880455426e-05
-1.90908459226824e-05
-2.50531339161443e-07
-6.59908297946586e-06
-1.52269130569123e-05
-1.17504428943059e-08
-1.4775100776283e-05
-2.33944286637045e-05
-2.79878762826997e-05
-1.34331882617429e-05
-2.19065308498477e-05
-2.07001534367525e-05
-2.81325900259928e-05
-7.38037948075938e-06
-2.2196560726643e-05
-2.70143563831997e-05
-3.01553122442183e-05
-1.92791088148432e-05
-1.23019669239818e-05
-7.8891262640869e-06
-1.73366617651493e-05
-2.94766413504124e-05
-1.24102994807094e-05
-3.05001768455719e-05
-4.66122619708179e-06
-1.26794555445291e-05
-1.20853585512794e-05
-4.77148147271285e-06
-2.23885775969459e-05
1.81100912331514e-06
-1.51769388416268e-05
-7.08610086397655e-06
-9.38137555103532e-06
-1.20869975164407e-05
-2.03828644524791e-05
-1.16467012708274e-05
-2.26223596863481e-05
-1.28135711017513e-05
-3.47125124842355e-05
-2.66649760022577e-05
-2.1771791534389e-05
3.89492414524192e-06
-2.91844458785416e-05
-2.26176906415424e-05
-1.4416481305834e-05
4.82064182275992e-06
-1.56011348883461e-05
-4.47772895978758e-06
-1.58279383513941e-05
-7.24178900368216e-06
-1.23508948851095e-05
-1.60894361875075e-05
-1.41790718139481e-05
3.71827960433375e-06
-1.13936244273781e-05
-2.1030769279833e-05
-8.6127731149235e-06
-1.8708802637378e-05
-1.31503550218229e-05
-2.09710624239477e-06
-3.12014460423309e-05
-5.43118393693578e-06
1.10944703425165e-07
-1.65629873479293e-05
1.90209900705782e-06
-1.09688745906853e-05
-2.0125546607742e-05
-1.54880246593023e-05
-1.06967677962029e-05
-1.84336470764314e-05
-1.26699710084273e-05
-3.1569032331518e-05
-1.0054473496308e-05
-7.72615428356623e-06
-1.5804038199346e-05
-2.01747107478536e-05
-5.41791658925918e-06
-1.57334275211634e-05
-1.43836861876214e-05
-9.64288951252923e-06
-9.17963966333963e-06
-5.6456394626246e-06
-1.31948056391757e-05
-2.6975077042568e-05
-7.5500465176028e-06
-1.19593058842161e-05
-4.47444233864905e-06
-2.47952695204192e-05
-4.93772844465231e-06
-9.91015831992026e-06
-2.64343024461729e-05
-8.34588213359145e-06
-7.80652008662055e-06
-3.07116417421605e-05
-2.18765402622361e-05
-2.09143370053761e-05
-8.11605310495933e-06
-1.80429786356665e-05
-1.39476452448942e-05
-4.34255706508448e-06
-1.90238279759935e-05
-2.25887868807001e-05
-5.00463186412438e-06
-2.46487724436224e-05
-4.38627926316712e-06
-1.58930934761961e-05
-9.30903034652594e-06
-1.83287649375359e-05
-1.15330648820233e-05
-1.21520698423e-05
-2.02521482918407e-05
-5.80102544507483e-06
-9.13619742528999e-06
-2.0541040611916e-05
-1.60576345369705e-06
-1.72122529692205e-05
-2.30415386862887e-05
-5.61400398888487e-07
1.29041330310263e-06
-2.75265429450759e-05
-1.35934465476466e-05
-1.27912662306143e-05
-1.56937362190695e-05
-2.71098855272921e-06
-2.1016674856223e-05
-2.65450336872199e-05
-4.51344283504483e-06
-2.01487518025022e-05
-1.33359605864017e-05
-1.97947857557478e-05
-1.71965134555176e-05
-1.67733008531676e-05
-2.15822044451946e-05
-1.05022365276073e-05
-3.30893960292257e-05
-3.42163843702939e-05
-1.11032640451635e-05
-1.42914792264275e-05
-1.81211544717371e-05
-5.73629298642621e-06
-1.43883966379107e-05
-1.42810242817401e-05
-1.88287622789216e-05
-1.20458200828084e-05
-1.33371450055384e-05
-1.61889055878819e-05
-1.30494618194141e-05
-9.79202115283071e-06
-2.9214619782944e-05
6.88696483052308e-06
-1.00258355890177e-05
-2.23111589101597e-05
-1.09758973451469e-05
-1.71729009841274e-05
-4.49245838859507e-06
-2.08345026076403e-05
-1.94987718608672e-05
-3.7651495322436e-05
-1.31749281245958e-05
-2.0570218424759e-05
-1.50934554201577e-05
-8.93362479713809e-06
-1.77023943567706e-05
-6.93195274192068e-07
-1.93593061014761e-05
-1.89521968435554e-05
-1.54105640950095e-05
-2.97761960857644e-05
-3.01539590126074e-05
-1.97530243324047e-05
-1.18676924275993e-05
-9.83714211286153e-06
-2.10926356439065e-05
-1.57097004224149e-05
-8.61419711541882e-06
-2.85291780647777e-06
-2.02703257789189e-05
-1.28778585333982e-05
-2.5924702931763e-06
-2.08186483917449e-05
-2.87774771382235e-05
-1.82883300044406e-05
-2.98094892980884e-05
-1.15790350938135e-05
-1.82491616264567e-05
-1.85706349905321e-05
-1.29197573379137e-05
-1.58253647297055e-05
-6.3017932280003e-06
-1.30192885987573e-05
-1.09923838868182e-05
-1.26375766027692e-05
-1.94688675571267e-05
-3.42530976963036e-06
2.00976979814832e-06
-2.2046685896869e-06
4.95395178262612e-06
-2.58706929630975e-05
-2.39779440018064e-05
-1.4466463728196e-05
-3.04232013342014e-05
-2.83112657024918e-05
-1.51428002215561e-05
-1.01871784629109e-05
-6.32856547825243e-06
-3.06122148933064e-05
-2.43227819538582e-05
-2.4236637988589e-05
-1.99704578889812e-05
-1.18196032530974e-05
-2.53261678489268e-05
-3.17705243105856e-05
-2.41114994124453e-05
-1.82396637290007e-05
-1.66132885836503e-05
-2.00828726402123e-05
-1.7701295827432e-05
-1.27076703699795e-05
-2.90267087426087e-05
-2.35647200893338e-05
-1.11976338025251e-05
-7.96474210150401e-06
-6.48462535484595e-06
-2.09642079071231e-05
-1.30662362104208e-05
-4.21044643099099e-06
-4.72557445023545e-06
-1.83799769441313e-05
3.38454046217531e-08
-7.51271006253926e-06
-2.26497407799192e-05
-1.61600432889421e-05
-1.6955060949888e-05
-2.61345499104325e-05
-7.87840883342816e-06
-1.79786888532015e-05
-1.88301335555842e-06
-2.47982254718465e-05
-1.43653070462347e-05
-1.55999812894611e-05
-1.30331750738987e-05
-1.71012245777117e-05
-3.01198813577044e-05
-1.5377801254683e-05
-2.04363463565016e-05
-3.79105373061751e-06
-5.520960759213e-06
-2.25674177970121e-05
-2.53839705163929e-05
-2.68804634929331e-05
-1.64386504902315e-05
-3.07587773236826e-05
-2.58511083964468e-05
-1.73448259806757e-05
-1.75831347939009e-05
-1.14124010132617e-07
-1.58244079549662e-05
-2.35109894047724e-05
-2.2628226646499e-05
-9.07935896487441e-06
-1.9271569774444e-05
-2.55204167201163e-05
-1.87984320273423e-05
-1.07630977473811e-05
3.04732570818629e-06
-1.33133097167578e-05
-2.34495675590755e-05
-1.85188309420202e-05
-1.84108902104681e-06
-2.71472302959369e-05
-2.11028995725166e-05
-1.53812112562219e-05
-1.73329366498706e-05
-2.80233969591832e-05
6.56559804067695e-07
-1.97665196734372e-05
-2.52456862721551e-05
-8.5556764972687e-06
-9.00601805842157e-06
-2.67010485738865e-05
-1.79341285167016e-05
-1.81040372241321e-05
-4.11062493300317e-06
-1.51082624837238e-05
-2.60375167713375e-05
-8.89810527753184e-06
-2.66005449951683e-06
-1.08978665243055e-05
-1.40263152505567e-05
-1.13325477604728e-05
-1.18245051204477e-05
-1.03951261546417e-05
-1.58072589123407e-05
-1.2403776642979e-05
-2.68885665717345e-05
-1.52056341901054e-05
-2.04856724286274e-05
-1.97397147506818e-05
-1.35761969768717e-05
-1.3416638206087e-05
-3.1345543998237e-05
-4.55976272041438e-06
-1.47620457164329e-07
-1.66017909197954e-05
-1.01005894750529e-06
-1.97544227428117e-05
-1.72371665920829e-05
-2.19782492258042e-05
-2.01639606498411e-05
-1.10530795560591e-05
-1.73448734984246e-05
-2.51188420950607e-05
-2.00347603247602e-05
-1.49439187025606e-06
-1.4460514733571e-05
-1.66754677598458e-05
-2.41876257361335e-05
-5.2481147362254e-06
-6.77902016436232e-06
-2.65657613864552e-06
-2.87964889205341e-05
-2.16553513361696e-05
-9.18104794953217e-06
5.20166809648999e-06
-1.07569674988929e-05
-2.15910112577162e-05
-1.88615027565673e-05
-3.11090341147872e-05
-1.5806198199283e-05
-4.59924920379662e-06
7.66768133172527e-06
6.07950055364416e-07
-3.56173166659785e-06
-3.52422581718499e-05
-1.21603442020281e-05
-7.93554966476525e-06
-1.21757976486213e-05
-1.04913505985924e-05
-1.23110360291319e-05
-1.72157312979886e-05
-4.3009459562526e-06
-9.25364882385955e-06
-1.09688850519114e-05
-2.22153685702038e-05
3.25082808024725e-06
-1.33648351203427e-05
-1.01859853980732e-05
1.08474142205148e-05
-1.50923627019495e-05
-5.21162029419255e-06
-1.10545338376299e-05
-1.43092196103708e-05
-1.60117685941228e-05
-1.76839528896582e-05
-2.8021619030938e-05
-2.2426292351261e-05
-1.62553980467925e-05
-1.79202236425652e-05
-1.83585277548325e-05
-5.48088167042818e-06
-2.33623624982206e-05
-2.14310231088241e-05
-7.90882578415782e-06
-1.44217522358508e-06
-1.31581236838575e-05
-5.99091977461798e-06
-2.45445944626065e-06
-1.20054647426781e-05
-6.34957638343564e-07
7.08717913883666e-07
-1.43442380652165e-05
-3.01026581700733e-05
-1.45163514983509e-05
-3.07460422733437e-05
-1.08081941927451e-05
-2.20217370873218e-05
-3.76632251086042e-05
-8.77428884462138e-06
-3.80563588559476e-06
-2.28478844198717e-05
-2.09117428259606e-05
-1.39600101038226e-05
-1.60029489134086e-05
-1.98944962514488e-05
-2.06764199444217e-05
-1.84655222549463e-05
-3.51620566057404e-05
1.58273363303183e-08
-1.0516654175663e-05
-2.26692212896902e-05
-1.58914524093349e-05
-7.10545609229457e-06
-1.66824422465873e-05
-1.16966495978693e-05
9.25907773213321e-07
-8.47761776790289e-06
-2.33388004945017e-05
-8.43275546540566e-06
-2.04685683891134e-05
-7.97690022101797e-06
-4.05089544788804e-06
-1.6760493588146e-05
-6.41954257567103e-06
-2.24582708175268e-05
-1.01773933564539e-05
2.50457282527587e-06
6.74157197638789e-06
-1.34293818325649e-05
-6.79279522135969e-06
-1.10799819576772e-06
3.39122924900852e-07
-2.06453449577457e-05
-1.07940508755302e-05
-3.10951549801012e-05
-1.47786768763436e-05
-1.35842134851536e-05
-1.59882034517848e-05
-2.33888695380023e-05
-8.95465550681798e-06
-6.11848273084062e-06
-1.26293701989853e-05
-8.41578797277208e-06
-6.93190353180968e-06
-8.47380903888872e-06
-2.69565838584297e-05
-1.71026544030496e-05
-1.36587707589016e-05
-2.44877199758715e-05
-2.54645856140378e-05
3.22631874688628e-07
-1.05216269538844e-05
-1.35817908197242e-05
8.82930895598662e-07
-1.34456250952322e-05
-2.38328755356745e-05
-1.65142323524378e-05
-1.51358318879343e-05
-7.45754820739764e-06
-1.95439616521855e-05
1.21573842497306e-05
-3.7244897306884e-05
-1.43472531806321e-05
-2.4672495846617e-05
-2.46594034452937e-06
-2.75579541074087e-06
-1.26619089601725e-05
-5.75989232519948e-06
-1.818513653391e-05
-2.05485013212478e-05
-1.26906456703218e-05
-1.59082899683555e-05
-3.05805627467197e-05
-2.24614646994309e-05
-2.96259485667725e-05
-8.2014146931006e-06
2.45107328585789e-06
-3.35339561712716e-06
-2.14166882439454e-05
-2.19547553901178e-05
-2.70198722926508e-05
-2.18849822600282e-05
-1.808552775297e-05
-6.78908680129058e-06
-1.17053371316433e-05
-2.52228138299142e-05
-2.67133459630033e-05
-1.06990505567621e-05
1.72478248074301e-06
-1.59490226879884e-05
-1.40498071987193e-05
-9.30602994902379e-06
3.45459303084643e-06
-1.8379221728376e-05
-2.05459432207027e-05
-2.64452247592497e-05
-9.1151601589877e-06
8.53130080642456e-06
-8.94642015054257e-06
-2.06893895706243e-05
-2.45283312080044e-05
-1.12595443954417e-05
-1.6066182843876e-05
-1.26588577891865e-05
-1.13211286574714e-05
-1.29192086404084e-05
-2.20259770429036e-05
-2.42732830692054e-05
-6.95429964445036e-06
-3.48502174475711e-06
-1.41823860880158e-05
-1.19207132204428e-05
-9.50460729179864e-06
-1.72166413852011e-05
-1.24154737737503e-06
-8.14999053159273e-06
-9.1952133145245e-06
-2.05901863496484e-05
-2.30083302972171e-05
-1.81994233617025e-05
-1.3326750525984e-05
-1.24088975119404e-05
-2.45281609552973e-05
-1.47600468908717e-05
-2.13728343047923e-05
-3.20589542371807e-05
-1.99794380620386e-05
-7.05232376928024e-06
-2.16257488034703e-05
-1.85984130444196e-05
-5.17922176143505e-06
-2.18945590270682e-05
-1.01324924864795e-05
-2.56805935723428e-05
-6.57383305306433e-06
-2.21721238920644e-05
-1.70292915423213e-05
-5.17128273368002e-06
-2.47357241188911e-05
-1.702103740151e-05
-7.63476305510882e-06
-1.28234831863624e-05
-1.16358200662213e-05
-1.20608985574153e-05
-1.8774680302373e-05
-5.05889640363384e-06
5.19249861949244e-07
-1.93848127152095e-05
-2.30310515126065e-05
-2.05379188503145e-05
-7.02798911225784e-06
-7.11147392317864e-06
-2.13033807809653e-05
-2.52357596347847e-05
-1.20240836870566e-05
3.98067756804621e-06
1.93539170695651e-06
-1.47460179746455e-05
-1.78137331016233e-05
-9.41043828283663e-06
-2.37437669715586e-05
-1.90570880990889e-05
-1.46214767778557e-05
-1.59595227910802e-05
-4.10643865133041e-06
-1.19525177370124e-05
-1.13802244683156e-05
-1.28913666840973e-06
-1.6210443149918e-05
-2.25251700236275e-05
-9.1968658509234e-06
-5.38799381430429e-06
-3.68003136234168e-06
-5.57129341193886e-06
-2.71214735157446e-06
-2.18795149710377e-05
-2.95340112402699e-06
3.05393610864589e-06
-1.81849267420059e-05
-9.38302740853224e-06
-1.1181382293187e-05
-1.9885898141154e-05
-1.62330854265081e-05
-3.54500640407403e-07
-1.200162314295e-05
1.23638323848387e-06
-9.34080836412783e-06
-7.33453658990259e-06
-1.5668912762597e-05
-1.02522536735265e-05
-3.19496042753359e-05
-1.26857245096691e-05
6.34028191618367e-06
-1.91136017475321e-05
-2.74260050944348e-06
-9.50734853474247e-07
-1.06646245684502e-05
-4.0902907734776e-05
-2.37603382292394e-05
-3.00312747097234e-06
-1.41336932401467e-05
-4.57357464033322e-06
-1.03511437313811e-05
-5.63285499603338e-06
-2.36858343865679e-05
-1.95905274793888e-05
-8.91281766231185e-06
-1.16549807666671e-05
-2.88933294802222e-05
-1.61865822944969e-05
-2.06378637553164e-05
-4.96040971474519e-07
-1.24041972008669e-05
-1.74455970191331e-05
-2.45045385078344e-05
-3.09122871922592e-06
-2.36139174688329e-05
-2.55010895358485e-05
-1.53463079610888e-05
-1.40077683381384e-05
-2.1756927409537e-05
-7.71025408034687e-06
-4.69666879000113e-06
-2.08793231154053e-05
-2.71669272328263e-05
-1.20841486205138e-05
-7.50932821653195e-07
-3.87710311551844e-06
-1.22036114629457e-05
-8.10459637389621e-06
-1.89878757316455e-05
-1.80230892538776e-05
-2.13668413189472e-05
-2.10481644785129e-05
-2.70062273219723e-05
-1.5444254530443e-05
-4.90726490360957e-06
-1.10373172302474e-05
-1.85927114619118e-05
-6.08592602954345e-06
-1.83707705149683e-05
-8.03265684928678e-06
-2.18606560178247e-05
-1.10532343803839e-05
-1.03405531700405e-05
-4.44635372519037e-06
-7.27790623297806e-06
-5.69215391151226e-06
-1.3444221679375e-05
-1.65182484901399e-05
3.33660075485744e-06
-1.63685648258748e-05
-1.81999614451455e-05
-1.71252105660477e-05
-1.82776021786097e-05
-6.53566352319217e-06
-2.01891832483209e-05
-1.48015442499976e-05
-1.929310526584e-05
-9.34592515739315e-06
-1.83468022360288e-05
-5.09244137910722e-06
-9.19339958430525e-06
-1.44427728861021e-05
-1.7988794777817e-05
-2.76693711171841e-05
-1.07662140609814e-05
-2.00504202027122e-05
-2.16581095054397e-05
-9.76926212992696e-06
-2.6893406898912e-06
-2.27172854243524e-05
-2.34863079722851e-05
-1.44944676661558e-05
-2.57992490905761e-05
-1.26627521171113e-05
-2.07120867834057e-05
-1.30863728187454e-06
-1.64353861775573e-05
-2.31700486592736e-05
-6.96211135232471e-06
-9.15278546025368e-06
-9.75769063117889e-06
-1.9465253372152e-05
-6.45384082798879e-06
-1.35943773277255e-05
-1.5484103420091e-05
-1.37286251140893e-05
-3.70502874759071e-05
-9.64234303983537e-06
-3.60502545979398e-05
-6.94076859946297e-06
1.9455518323959e-06
-1.3025908939435e-05
-2.88019115398835e-05
-3.79284225036644e-06
-1.11163140428393e-05
-8.14825099288468e-06
-2.11313191401048e-05
-9.46036490412038e-06
-1.52895675505971e-05
-1.91060444761654e-05
-1.79463005130185e-05
-1.01757073098502e-05
-9.6099349700282e-06
-1.13158073599925e-05
1.98907898742276e-07
-7.83956432541168e-06
-3.71013059441817e-05
-2.55480663081325e-05
-2.88658574041998e-05
-1.5420648659994e-05
-2.29270584032151e-05
-6.78454973514235e-06
-1.76700323576529e-05
-2.7848415852952e-05
-1.99756919645276e-06
-2.37052930572278e-05
-1.40333650984838e-05
-1.89978505515752e-05
-4.95191801924592e-06
-1.0444968083746e-05
-7.96645934636143e-06
-1.96924526093527e-05
-7.49606137441826e-06
-7.8210913544235e-06
-2.63602061569179e-05
-1.54009414764027e-05
-2.12134248323064e-05
-1.10359943928567e-05
1.6236273628525e-06
-6.77965337142439e-06
-3.64299639189797e-06
-2.59477834192244e-05
-2.22816739521662e-05
-3.08953407280141e-05
-3.98585167981772e-05
-1.03425408961848e-05
-1.34319673520311e-05
-3.92174474499764e-05
-1.63742658012209e-05
-2.69440653324112e-05
-2.92121440371549e-05
-2.18616408122762e-05
-2.40028053690803e-06
-2.26778539594968e-05
-2.79720049505936e-05
-1.5411830621772e-05
-8.81468534608347e-06
-2.43413147852174e-05
-1.40639878331069e-05
-1.77803555164993e-05
-7.69804994816665e-06
-1.59006185077592e-05
-2.2927115837766e-05
-2.63526012511388e-05
-1.73054334380764e-05
-8.6371830396407e-06
-1.79546288553538e-05
-1.07275904123917e-05
-6.95360561245297e-06
-1.89207724412347e-05
-4.45791327721731e-06
-1.20291807754523e-05
-1.2775311302815e-05
-2.69773482089712e-05
-1.45107026874438e-05
-7.00679846089454e-06
-3.24778511531353e-05
-1.60479930333853e-05
-2.17545967471007e-05
-1.71124306916763e-05
-5.48239601782236e-06
-7.2521716515075e-06
-1.58627776367393e-05
-5.50811145007472e-06
-1.02862165990831e-05
-1.23649835819553e-05
-2.70502531540985e-05
-1.0835088250494e-05
-4.70760246111593e-06
-3.36054930888083e-05
-2.13745342183705e-05
-1.49749968973279e-05
-2.78096412022946e-05
-8.56031551181671e-06
-6.65586012648934e-06
-7.93890943698137e-06
-2.6710963416874e-05
-2.71623067611345e-05
-1.33510295959628e-06
-2.03519619627171e-05
-2.20142493825172e-05
-2.17824497727136e-05
-1.72146849679283e-05
-3.74130460231119e-06
-2.19703521252327e-05
-2.0493973239182e-05
-1.98813814798926e-05
-9.33639327292763e-06
-1.0820276812523e-05
-1.02658491342576e-05
-2.71392106665038e-05
-1.60766370335356e-05
-3.37423018567288e-05
-2.56919261848177e-05
-1.47862150130432e-05
-1.86019480082076e-05
-7.97548180522006e-06
-1.15917537833011e-05
-1.21141147803762e-05
-1.32076828667273e-05
-1.88118105365012e-05
-2.8401402551879e-06
-1.19905238059372e-05
-7.93079099002713e-06
-2.13370314457495e-05
-8.08036575581046e-06
3.71377615919765e-06
5.30698996649156e-06
-2.13906593909743e-05
-3.03347052474155e-05
-8.66796499807046e-06
-2.06849560945422e-05
-1.59458071981889e-05
-8.55156033010727e-06
-1.01101825070121e-05
-8.61785916820223e-06
-1.24751501075025e-05
-4.47960264471476e-06
-6.48562653676764e-06
-2.00262701556675e-05
-2.14883977893274e-05
8.39229239131817e-06
-1.97505220043039e-05
-1.21221379105756e-05
-8.37902896314548e-06
1.13963064481007e-05
-1.69014854835054e-05
-6.2887494743816e-06
-2.32718875972925e-05
-9.31027180550326e-06
-2.2995363924188e-05
-1.87346231268251e-05
-3.16135400640635e-05
-1.35562751578807e-05
-1.00483653895897e-05
-1.7584419737101e-05
-9.35971102761125e-06
-3.29151026422712e-05
-1.57649802488443e-05
-9.57734138085138e-06
-1.18761654567932e-05
-3.45049016955338e-05
-1.35236998260684e-05
-1.9729032103847e-05
-2.49871068063693e-05
-1.66382407340279e-05
-8.57486939774242e-06
-1.66688431793716e-05
6.99935879371692e-06
-1.94578223503826e-05
-1.76455711873489e-06
-1.55092440445763e-05
-1.18344371713774e-05
-2.45231375500899e-05
-2.17610350426415e-05
-2.08572881736724e-06
-1.64057058728245e-05
-2.49846875427253e-05
-2.0204317510791e-05
-1.38619728748917e-05
-8.38548902773034e-06
-1.88769900354271e-05
-2.83024433889927e-06
9.95571196349707e-06
-3.25019252933311e-05
-1.95173193560874e-05
-1.12968147138552e-05
-9.42811203038994e-06
-1.91090917390872e-05
-3.93353184624762e-05
-9.04823943906752e-06
-2.44839948790611e-05
-1.01378765781041e-05
-1.59172013254909e-05
-3.29925698031372e-05
-1.51397697262837e-06
-2.51200023882481e-05
-3.96482302974289e-06
-7.23699047141558e-06
-1.57708411587394e-05
4.98143534674088e-06
-1.14387712256714e-05
-1.56757232500144e-05
-1.50632614832416e-05
-1.00098229089183e-05
-1.25514461691901e-05
-1.3325332468059e-05
2.5746818783481e-06
1.88208540963919e-06
-5.8030547256209e-06
-2.36439671368104e-05
-2.15125607372018e-05
-1.23177158379346e-05
-1.62981698000804e-05
-1.2596974783582e-05
-3.20631163556606e-05
-1.65558426462606e-05
-3.50163321781739e-06
-1.6985730593324e-05
-1.88066783407231e-05
-1.76033026439964e-05
-7.54960256743421e-06
-1.51417430632839e-05
-1.97159738430741e-05
-3.52977830277086e-05
-1.11547310366871e-05
-1.16945104468279e-05
-2.4747637174592e-05
-2.74910116532968e-06
-2.05441451308814e-05
-2.42160173568578e-05
-1.62484897416558e-05
-3.3751686370036e-05
-7.20182495451913e-06
-2.50197396215389e-05
-2.81392164407137e-05
8.39513529079288e-06
-1.9575991126045e-05
-1.10365715858883e-05
-1.91952736170247e-05
-2.46353160584292e-05
-1.86754050326306e-05
-1.15794690418799e-05
-4.18462641761512e-05
-2.49749772288646e-05
-1.45258348866051e-05
-1.06619973278647e-05
-1.53486734557747e-05
-1.51561125645993e-05
-9.63167135144411e-06
-1.10281357455058e-05
-5.92974787806182e-06
-3.20333229466317e-05
9.11854934099112e-06
-2.7295583975014e-05
-3.82004850955451e-05
-1.35869828471704e-05
-1.55538509671507e-05
-1.40041095087511e-05
-1.45058298428837e-05
-1.24259424881023e-05
-2.71681276939042e-06
-2.94310164581731e-05
-1.51501969237561e-05
-2.78001297510981e-05
-2.06583695273602e-05
-1.41972920283536e-05
-2.2561468436482e-05
-1.2607718377047e-05
8.80115558698002e-06
-1.47462804088497e-05
-9.12454563374094e-06
-2.6942068357686e-05
-8.86513387618822e-06
-2.36931295741656e-05
-9.13265722901751e-06
-2.08684449187601e-06
-2.73138572685618e-05
-2.86458306314059e-05
-1.46471141493262e-05
-2.16965973736619e-05
-5.76496254173464e-07
-1.82016939954975e-05
-1.89994618533364e-05
-1.08554775376199e-05
-9.40558147610651e-06
-1.21846873034245e-05
-1.72191273112194e-05
-2.62503561145547e-05
-1.60027023768323e-05
-1.21686912450123e-05
-2.03781257512341e-05
-1.23721675731511e-05
-1.77415106150157e-05
-1.78941876657989e-05
-1.43491010485946e-05
9.43617463046747e-06
-1.5822967559586e-05
-1.10543831446182e-05
-1.27321733300898e-05
-2.24044770835712e-05
-5.60058484409942e-06
-2.63971982155101e-05
-1.48867203415093e-05
5.85099055611227e-06
-5.55413891518338e-06
-1.05007639323937e-05
-1.9523527773307e-05
-1.87931319753743e-05
-1.0852160120136e-05
5.28168980055094e-07
-1.53876157955832e-05
-8.05092914976158e-06
-1.16641453945554e-05
-3.16691957432713e-05
-4.93650049747798e-06
-3.89056584154431e-06
-1.68024307946148e-05
2.53013448054522e-06
-8.87519772974532e-06
-4.11926953967064e-06
3.43325439597915e-06
-1.33411397499647e-05
-1.74905769082007e-05
-1.66082116367617e-05
-2.81287772988857e-05
-2.83212603944825e-05
-1.85467723905654e-05
-1.59462174228671e-05
-2.07439144858592e-05
-7.37748445317411e-06
-2.57181556879046e-05
-9.19059224828513e-06
-1.85523829501378e-05
-2.01170937691644e-05
-1.46695109294479e-05
-1.78300513051939e-05
-1.19634629179778e-05
-1.07326732095731e-05
-7.10365921531457e-08
-6.13964111605613e-06
-3.91381080425602e-05
-2.48415960639925e-05
-1.47411976026042e-05
-1.37092705786343e-05
-2.1234179826162e-05
-1.85179219986147e-05
-2.49467525938218e-05
-2.33512661401433e-05
-2.23299062021971e-07
-2.77980953574895e-05
-2.44609253951249e-05
-2.54279814123756e-05
-7.57569558072016e-06
-1.77383844447165e-05
-1.67085398318023e-05
-1.10138203576327e-05
-1.96781895807661e-05
-3.25264832139666e-05
-1.29071017312617e-05
-2.82320509071781e-05
-2.85921570676345e-05
-1.17277864194995e-05
-8.2091657795672e-06
-6.72770380420948e-06
-9.85499094930041e-06
-2.0372616522714e-05
-1.46287313535058e-05
-1.76788510323826e-05
-3.12998477673812e-05
-1.51000877392014e-05
-2.4393201597653e-05
-2.67198511732677e-06
-1.41712960774073e-05
-1.43838044099097e-05
-2.42368492388525e-05
-8.5702242514912e-06
-1.43327582796429e-05
-2.09971600151546e-05
-1.26160467332863e-05
3.0246443926163e-06
-2.14553981635241e-05
-1.5353905532112e-05
-2.03317819855278e-05
-1.82855746329241e-05
-1.78581053765097e-05
-1.21879510260061e-05
-4.6624339332474e-06
-2.77440484508473e-06
-2.5614797745882e-05
-1.68212677199889e-06
-1.96695671623391e-05
-2.49026485696866e-05
-1.35357655232422e-05
-8.73672088086976e-06
-2.06819241296431e-05
-1.55691148331628e-05
-2.39768713543892e-06
-2.18035731954707e-06
-1.39923682168031e-05
3.40752064997458e-07
-6.18197707545771e-06
-2.38406317090384e-05
-1.03586223106916e-05
-1.73352070725999e-05
-3.57327258914252e-05
-1.13737103643638e-05
-3.0785766047003e-05
-2.41187331220869e-05
-1.48013806787389e-05
-1.26804990699266e-05
2.58138822111819e-06
-5.7130911411991e-06
-1.32988419662702e-05
-1.11294714415841e-05
-2.92346549687186e-05
-1.61135932865187e-05
-1.80151576855878e-05
-2.36491514599156e-05
-2.11831333628566e-06
-6.0608524810646e-06
-2.84782311795772e-05
-2.33808764008458e-05
-3.05529806341939e-05
-1.44034602427791e-05
-1.7235465652284e-05
-2.67866033522168e-05
9.35266365000172e-06
-1.86965441898998e-05
-1.75060538173001e-05
6.06680912133942e-06
-2.34600585111731e-05
-8.6993576608689e-07
-1.17327432062967e-05
-1.3691528385923e-05
-2.02728519431466e-05
-2.25241788406055e-06
-2.2586972081062e-05
-1.58293914282788e-05
-1.36169633069161e-05
-9.81344812516191e-06
-2.04446692343651e-05
-5.61801504379288e-06
-1.39152862458487e-05
-1.05508035304175e-05
-4.57548152251043e-06
3.27562676645311e-06
-6.19934193362049e-06
-3.75638929985527e-05
-1.04737852699495e-05
-1.98530726272427e-05
-1.97411330936985e-05
-3.51637359085618e-06
-1.65939054474734e-05
-1.47533842939547e-07
-1.35772472305916e-05
1.54112475407634e-05
-1.41307544765021e-05
-2.95637514638898e-06
-2.72330888277691e-05
-3.0378202717993e-05
-5.19082364182499e-05
-7.33450445486072e-06
-1.7092592564696e-05
-1.83850762972778e-05
-6.8804550572071e-06
-1.55913564959997e-05
-3.04636794147226e-05
-2.54285405718068e-05
-3.21570448204717e-05
-1.97923161076802e-05
-2.00509660738017e-05
-6.14911236926447e-06
1.81103946706217e-06
-1.78817573648611e-05
-1.64689343496514e-05
-1.69331293647559e-05
-1.3275850559425e-05
-6.02875362544007e-06
-2.36433878909908e-05
-3.2065738454758e-05
-3.82275110433515e-05
-1.29926142397585e-05
8.05266985566292e-06
-2.0329735460348e-06
-1.06597512085983e-05
-1.35534351296778e-05
-1.89650786376537e-05
-3.35946212242131e-05
-1.58592870051306e-05
-8.83800457466786e-06
-2.67004311468936e-05
-1.46634471969649e-06
-1.31556063894203e-05
-1.72203664053486e-05
-2.57284234599553e-05
-5.67872305047441e-06
-2.25595679049009e-05
-2.04689547048977e-05
-1.22236684001422e-05
-2.26573296836333e-05
6.77446948497059e-07
-1.98150843610418e-05
-2.11081098886455e-05
-2.1252755730211e-05
-1.80572355050368e-05
-2.79094948864819e-05
-1.62352427007102e-05
-2.56860574646305e-05
-2.10490518543548e-06
-2.9358186854415e-05
-1.12539673210161e-05
-1.95470725019658e-05
-2.69897634074468e-05
-1.63064891285767e-05
-1.34274425551091e-05
-2.09004286196732e-05
-2.39117643031995e-05
-3.57271709403371e-05
-2.1441292070869e-06
-2.38831762641513e-05
-3.55999320013745e-05
-8.75596359274518e-06
-2.50416858720585e-06
-1.33456620749876e-05
-2.62609118136444e-05
-1.8483143948854e-05
3.71681514403853e-06
-2.12952074668403e-05
-2.41638654691561e-05
-1.56749528157181e-05
-1.74905043813199e-05
-1.7426871132231e-05
-4.7706037074989e-05
-1.45035769729021e-05
-2.56773309759732e-05
-1.08744137224923e-05
-1.05631031250398e-05
-1.67815498969772e-05
-6.56649056912564e-06
-1.57722633309036e-05
-1.24936852492668e-05
-9.2918125953566e-06
-2.47627835527808e-05
-9.03108215160616e-06
-1.88727630868304e-05
-2.95541385863432e-05
-2.42615947474464e-05
-4.09292746229173e-06
-5.84081208095227e-07
-7.09575694021873e-06
-2.61537682572789e-05
-9.3859776599604e-06
-1.86083290640543e-05
-1.73996085760207e-05
-4.78846385439516e-06
-3.67461320306779e-05
-1.23843244522031e-05
-2.02351808736585e-05
-1.58285035602115e-05
-1.85212330343505e-05
-1.68929800095778e-05
-1.1855837723368e-05
-1.84039451748024e-05
-2.29205103565641e-05
-2.66001576021845e-05
-2.59080153157846e-05
-2.28140257283648e-05
-4.07924422575459e-05
-1.69495736928411e-05
-2.46346185106755e-05
-1.3007469060917e-05
-1.93115052852931e-05
-2.62100311102319e-05
9.83320472678788e-06
-1.84770721244479e-05
-2.03613083344636e-05
-1.55945282406398e-05
-4.08026678824633e-06
-1.76098195221994e-05
-2.97204979138737e-05
-1.59610538380381e-05
-2.73370023665726e-05
-1.51490115653771e-05
-6.09958771069287e-06
-1.67427085166542e-05
-1.96130966730513e-05
-4.45234814965366e-07
-3.87306790627217e-05
-3.03159998424156e-05
-2.36775193070907e-05
-3.42645504735325e-05
-1.54886008198948e-05
-2.9595400967887e-05
-1.97004452574075e-05
-1.75730364177904e-05
-2.34393257026821e-05
-1.56324661376771e-05
-2.65885566188501e-05
-1.8818642868976e-05
-2.44511803473994e-05
-1.13740030068298e-05
-1.87885946607242e-05
-5.88474603250786e-06
4.60887172314414e-06
-2.8791558811256e-06
-1.76827932706024e-05
-9.54079610255256e-06
-3.52216817478014e-05
-1.55128146393008e-05
-5.52838955989249e-06
-1.23863352418237e-05
-7.8625643087114e-06
-1.76532851052995e-05
1.3584363189839e-06
-9.6550090082052e-06
-2.6719214835076e-05
-1.10279218261186e-05
-2.23636172075443e-05
-4.28763839714014e-06
-4.37231651332146e-06
-1.30945983229314e-05
-2.02828305503438e-05
5.16230457055286e-07
2.9140181246036e-06
-3.46844344304816e-05
-1.33635271970205e-05
1.91878983619792e-06
-1.8009718371432e-06
-3.08949036176961e-05
-1.27051492892759e-05
-1.42214964952697e-05
-9.62879161263897e-06
-8.02959627687174e-06
-3.16408406295023e-05
-1.22937298850127e-05
3.70855693425431e-06
-3.11265533612457e-05
-2.53687373807168e-05
-2.070041324573e-05
-1.05920990351768e-05
-1.92843273800399e-05
-3.17798312447926e-05
-1.95332651880898e-05
-4.75303000547648e-06
-2.05002476533656e-05
-2.68122912140771e-05
-1.29664720184043e-05
-3.97534015568908e-06
-1.85208751463586e-05
-1.68409651320104e-05
-2.80595741372815e-05
-1.86381920387383e-05
-1.11943549311971e-05
-1.2320857688861e-05
-9.21920058249366e-06
-2.10288878631115e-05
-1.91130028964242e-05
-7.56499944800344e-06
-2.16871915373545e-05
-1.82623462352333e-05
-6.68282140418791e-06
-8.82866118233218e-06
-2.05695993040987e-05
-5.28847810209485e-06
-1.39477489780577e-05
2.72186737192584e-06
-9.65054228724636e-06
-2.07827192056258e-05
-8.03020095133899e-06
-1.95097619565077e-05
-1.01274392827037e-05
-3.0494287772098e-05
-1.70148067892512e-05
-2.13133893444286e-05
-1.55519286458585e-05
6.43412907595151e-06
-1.03148379732485e-05
-1.26598158817606e-05
-1.14945913959393e-05
-2.50214224318204e-05
-2.27420428330004e-05
-2.43611229210421e-05
-5.05302750220957e-06
-3.68497503672443e-06
-1.58807777576294e-05
-2.61708222501279e-05
-1.16526579551626e-05
-1.08119400364299e-05
-2.81692363907724e-05
-2.56201152599025e-05
-3.11069171119788e-05
-1.8073229767935e-05
3.62518155780397e-06
-8.45095930577589e-06
-1.79621156917143e-05
-3.46001593449002e-05
-1.97094255017816e-05
-1.4864762858982e-05
-1.32984438602685e-05
-1.41904101650909e-05
-6.77362199581811e-06
2.43891176139138e-08
-3.15770062999948e-05
-9.88764047590101e-06
-8.93999012931959e-06
2.38224065983657e-06
-3.65877105182261e-05
-1.14562745616029e-05
-8.28111298225044e-07
-1.69760145147515e-05
1.13522440102341e-05
-1.26762519548092e-05
-2.85190991253408e-05
2.35226353801889e-06
-7.86216523844679e-06
-1.46002302969884e-05
-2.27786247342643e-05
-2.5218872177657e-05
-1.43372986897859e-05
-1.25752802525864e-05
-1.88577200734986e-05
-3.48032830879336e-05
-1.36377605061379e-05
-1.33620862871351e-05
-1.47233511382783e-05
-1.94433582143303e-05
-7.823426937677e-06
-1.65301444692815e-05
-1.87718834423466e-05
-4.28604678358894e-06
-2.14052247838503e-05
-1.61617162597914e-05
-2.08803659782039e-05
-1.35419819303514e-05
-1.19859854344988e-05
-1.33781571621805e-05
-1.01306648648606e-05
-2.45282341862944e-05
-2.1300627816171e-05
-1.70212001586757e-05
-6.98771218477747e-07
-1.97129761571281e-05
-2.43678605074872e-05
-1.12698433021164e-05
-1.41618271346671e-05
-1.9006486009289e-05
-8.02914041377131e-06
-2.41097482017161e-06
-8.85728104147194e-07
-3.12043081382751e-05
-2.68152741516554e-05
-2.24613959035166e-05
3.22243328855332e-06
-1.89930080624818e-05
-3.01179990541194e-05
-9.9316709358784e-06
-1.14812050833374e-05
-2.98746443403511e-06
2.22784681718814e-06
-2.46626172642793e-05
-2.4889864131863e-05
-1.56811906996406e-06
-3.81879348918162e-06
-6.94417103200728e-06
-1.44000364791602e-05
-1.60661847087903e-05
-8.73802311955954e-06
-5.82314525079352e-06
-1.06375032209516e-05
-2.18838984595577e-05
-5.81414504575839e-06
-1.19284502462295e-05
-1.8879658390166e-05
-2.04778839918395e-05
-1.68530115112534e-05
-1.89997171110103e-06
-2.04823036070937e-05
-1.91784330619405e-05
-2.19407088911531e-05
-8.61998027958334e-06
-6.88119655725004e-06
-1.34550333055947e-05
-1.06043475562402e-05
-8.26870393085103e-06
-2.12473251826235e-05
-8.0891877654349e-06
-2.73367050836141e-05
-1.80140376483332e-05
-1.94216162203293e-05
-7.79000931195322e-07
-1.25892877853409e-05
-2.75642445874923e-06
6.68774279122469e-07
-2.07428779754655e-05
-9.57719743192828e-06
-1.43365748412649e-05
-1.95756466262966e-05
-3.82433661323036e-05
-9.93985002165566e-06
-4.67395330662146e-06
-1.59193281147732e-05
-3.09393831362449e-05
-2.17874951916681e-05
-2.61387529437561e-05
-2.12995032325823e-05
-3.75667867551198e-05
-2.86502043213356e-05
-2.06568563000208e-05
4.88742456654414e-06
-6.91284554440672e-06
-1.44425216630568e-05
-9.30066012767181e-06
-3.03100234382409e-05
-1.6719253122599e-05
-1.93037744728087e-05
-1.58848239142755e-05
-2.99842460766468e-05
-1.68491860423226e-05
4.53966934519948e-06
-1.99721609412097e-05
-1.33673536563101e-05
4.35493877840562e-08
1.02346498030885e-05
-2.14534326087335e-05
-2.02933480638291e-05
-2.4520510545907e-05
-1.21936430844792e-05
-2.48216768533876e-05
-9.16742321742621e-06
-1.20751578764711e-05
-7.55205110836932e-07
-1.13135919031672e-05
-1.67797416581861e-05
-1.90580729763442e-05
-2.07212740255466e-05
-1.9663631417731e-05
-2.80940872154465e-05
-1.18481332068825e-06
-4.37179661340888e-05
-4.66779749108196e-06
-1.08839840782438e-05
-2.49085534807286e-05
-1.08339093217479e-06
-2.08412856097602e-05
-5.12058323236406e-06
-8.17287147108933e-06
-7.07675527180101e-06
-1.84827678139366e-05
-2.05496545841265e-05
-2.61612430403122e-05
-1.09051253916973e-05
-2.24480261828745e-05
-1.99609605776623e-05
1.18637471723066e-07
-1.37036559710438e-05
-2.67101083093344e-05
-1.33787521864457e-05
-2.4533475719074e-05
-2.23469808665934e-05
-2.03247812623655e-05
-1.68012886442874e-05
-2.99324862420332e-05
-1.15595742828886e-05
-1.2724225130472e-05
-7.9567043008049e-06
-1.99780175813109e-05
-2.39411646366401e-05
-3.30035857263412e-05
-9.1094574019359e-06
-2.83706680757116e-05
-1.35786917120643e-05
-1.99596645865249e-05
-1.0275120974842e-05
-1.28888975254212e-05
-2.70514337581322e-05
-1.07624881318278e-05
-6.86251273190692e-06
-1.65030330729794e-06
-2.61266482516206e-05
-1.85500581164716e-05
-1.51169370660847e-05
-3.66628809050429e-06
3.84558700670986e-06
-2.14788490506685e-05
7.1203486263757e-06
-5.21775588935786e-06
-9.55891053804286e-06
-3.1769358712185e-06
-2.36516018557064e-05
-2.11697804079127e-05
-1.67892934013812e-05
-1.67967808274344e-05
-9.88656107593955e-06
-2.39088931649995e-05
8.64942911727962e-06
-5.88389392154097e-06
-3.20877088885311e-05
-8.74290819534556e-06
-2.11309522378773e-05
-1.31714912933926e-05
-1.69150477949354e-05
-1.06002842898043e-05
-4.88076291958688e-06
-4.41022534208215e-05
-1.13729779685283e-05
-1.43740920110169e-05
-2.95787636529016e-05
-2.29243078838615e-05
-5.29970511386202e-06
-1.62741711091301e-05
-1.71356001242287e-05
-1.33346169913271e-05
-2.09541814574227e-05
-6.9306835215063e-06
-1.06826230990898e-05
-3.67731232049392e-06
-2.47876282773782e-05
-1.15412478046782e-05
-1.53496568924461e-05
-1.14389812672109e-05
-1.35039229516697e-05
-8.55857965774812e-06
-3.14294352624051e-05
-1.41551342579949e-05
-1.97736422383883e-05
-1.72088171395512e-05
-1.20884914811061e-05
-2.08334799590733e-05
-2.79568630686228e-05
-2.08314184307775e-05
-1.91602051985788e-05
-1.31044521358559e-06
-1.52942745395163e-05
-3.93789252849751e-06
-2.40336959811649e-05
-1.29959313910636e-05
-1.62266030536133e-05
-1.50846119883773e-05
-1.11054373864226e-05
-2.03770746130275e-05
-1.43171778698835e-05
-2.14099108664616e-05
-2.06264240107007e-05
-1.4478603308369e-05
-2.86587123048933e-05
-1.29994111304425e-05
-1.87855375862819e-05
-2.20349852698808e-05
-2.1911132268359e-05
-2.77515323910891e-05
-1.15889101762419e-05
-1.87837819839549e-05
-1.38356383040515e-05
-2.10153154288556e-05
-7.80495694186978e-06
-2.67913890908398e-05
-2.51481136383047e-05
-2.41147970847008e-05
-1.03894776128318e-05
-1.52716181955131e-05
4.1188653016002e-06
-1.65282729642878e-05
-2.82395252560741e-05
-2.37933936403474e-05
-3.2552929134992e-05
-1.85855769392692e-05
-1.14142813214586e-05
-1.76032529690165e-05
-1.5052673028864e-05
-1.70838271130774e-05
1.50156595109775e-06
-2.25815789077724e-05
-1.41615988599591e-05
-4.59873904356921e-06
-5.83376911939366e-06
-1.72455272732682e-05
-2.82710099300917e-05
-1.83618438427245e-05
-1.0952171541068e-05
-1.8240258857104e-05
-1.3380250471292e-06
-7.79742511976822e-06
-1.30333980750309e-05
-1.85122968250145e-05
-1.45002616902015e-05
-2.02347352076645e-05
-4.82879505536704e-07
-1.65480348732485e-06
-1.32793302023599e-05
3.78803755682132e-06
-1.10774224753907e-05
-1.10947493216468e-05
-7.06226649352976e-06
-2.58181417062903e-05
-1.2416277224911e-05
-2.20891854726235e-05
-1.05721436784213e-05
-2.74251242141147e-05
-2.14202154924625e-05
-2.45223470817938e-05
-3.44977234047747e-06
-3.32281687808826e-06
-1.39393884314903e-05
-1.30337831350058e-05
-2.29567706981768e-05
-4.77161684534646e-07
-1.04465723793718e-05
2.10615143107247e-06
-1.25287918300934e-06
-7.21475103544474e-06
-2.59064718369883e-05
-8.9084182599131e-06
-1.57964021824131e-05
-1.25953157035922e-05
-1.85956062721055e-06
-2.94966349507484e-05
-8.11180641017593e-06
-2.04909622009816e-05
-1.9804570721395e-05
-9.86125484583037e-06
-1.87598483543918e-05
-9.0287227405512e-06
-9.18285839823877e-06
-3.08565516093654e-05
-2.20245655631566e-05
-1.13292854799184e-05
-1.94337147752539e-05
-1.04042499283493e-05
-1.72168811237808e-05
-1.31610542546677e-05
-1.56403667835853e-05
-2.21161112565349e-05
-1.15978558101382e-05
-2.18564769564886e-05
-1.5264480697172e-05
-5.60908782466814e-06
-1.44189537243171e-05
-1.83327787926271e-05
-2.31909220008873e-06
-1.41457605684088e-06
3.38365881866053e-07
-1.10452752637791e-05
-6.21731723673114e-06
-3.05426651861962e-05
-1.88494892060677e-05
-2.19580008837633e-05
-1.69091171971245e-05
-9.71130105830347e-06
-1.4707414358401e-05
-1.77214033082346e-05
-9.54723795563398e-06
-1.36198609676315e-05
-9.3263326220629e-06
-2.51826088542651e-06
-2.24110973865498e-05
-1.89773251914738e-05
-1.30475843362797e-05
-3.17203277118727e-05
-3.26204201050359e-05
-2.10594288701129e-05
-1.82925035055802e-05
-1.55644419800389e-06
-1.83045421367526e-05
-2.40517906194437e-05
-3.21264809323249e-05
-1.98343418865665e-05
-2.19106575562214e-05
-1.16268837673455e-05
-1.42008861571482e-05
-3.11907016032109e-05
-1.70739670205501e-05
-1.86939350376352e-05
-1.17310748780936e-05
-1.18646332860705e-05
-1.35654528756108e-05
-3.20128289962145e-05
-2.16714464201618e-05
-1.36619990871635e-05
-1.21855240260067e-05
-1.67638956710078e-05
-1.54470454299766e-05
-9.47538724803122e-06
1.25348254539623e-06
-1.9055941616849e-05
-1.87356539089035e-05
-7.96167312207665e-06
-5.29789009030761e-06
-2.45106427300888e-05
-2.89449856482504e-05
-9.56085195185275e-06
1.70742299701676e-07
-6.66436799815537e-06
-2.28636462100941e-05
-1.64509548091993e-05
9.26189425952667e-07
-2.42169191686175e-05
-2.2634725398407e-05
-1.98727404183455e-05
-1.65944445645553e-05
-2.14473211096812e-05
1.22123763443337e-06
-1.88392289327394e-05
-2.01142123113289e-05
2.3902252824447e-07
3.04015987578801e-06
-1.69798757295578e-05
-9.12959483277103e-06
-2.40802318737563e-05
-2.36518437352032e-05
-2.67773596020389e-05
-1.16841625343067e-05
-2.22432360052559e-05
-2.11198657527081e-05
-7.68777768656355e-06
-1.39345992015055e-05
-1.33043988959463e-05
6.41465108364907e-06
-1.47457108489505e-05
-6.57672487604832e-06
-2.49965827351241e-05
-9.25165089275634e-06
-4.68079701349556e-06
-1.59677997355073e-06
-2.89581758898069e-05
-2.00394683557069e-05
-1.73502346205686e-05
-3.53944468255781e-05
-3.01311872395752e-05
8.05241390091418e-06
-1.58008804140701e-05
-1.10783791992539e-05
-1.29132557531311e-05
-1.98356077933739e-05
-2.54120088114922e-05
-1.22045799181389e-05
-1.63407995549063e-05
-1.87291462482364e-05
1.82198319785972e-06
-2.68982135804907e-05
-1.54620162186348e-05
-1.2315951008825e-05
-2.31357042885366e-05
-3.37962623724822e-05
-1.02505060513075e-05
-6.95184465236294e-06
-1.93092696702636e-05
-1.92609321057604e-06
-2.23919734339026e-05
-1.62294526139489e-05
-1.31219589898891e-05
-1.35856966679799e-05
-1.50262675219838e-05
-3.19030895250076e-05
-1.88794161629578e-05
-2.99166769290879e-05
-1.80859439797146e-05
-2.08124958604207e-05
-1.68311090552376e-05
-2.33062236098245e-05
-1.92373554184936e-05
-2.17572361775871e-05
-2.28961560502738e-05
-2.26171330103259e-05
-2.24583621437975e-05
-3.12047770199988e-05
-1.42727965504491e-05
-1.47422818577287e-05
-5.09388613775909e-07
-1.08814099934468e-06
-2.52749078192967e-05
-2.53233187318905e-05
-1.13879973229927e-05
-1.27241656562126e-05
-1.68437424394192e-05
-6.55006849106537e-06
-1.27899962056208e-05
-1.1656788778528e-05
-3.20186481100557e-05
-1.63020771627786e-05
-6.99019885327081e-06
1.9511732656604e-06
-1.05969582112839e-05
-2.56488960325914e-06
-1.39061196573762e-05
-4.43588610360888e-06
-1.93933723520085e-05
-1.93266115135215e-05
-1.23015603988348e-06
-2.8168308746817e-06
-6.88697744606605e-06
-6.68959417552118e-06
-1.20879295665446e-05
-1.32134387913718e-05
-2.32137585095308e-05
-1.56324754088404e-05
-2.68244546115809e-05
-7.33962969116351e-06
-2.34799982747822e-05
-1.70165255699613e-05
-1.96081266396739e-05
-2.94153170484007e-05
-1.00265366764479e-05
-1.18311873992612e-05
-2.19921308933052e-05
6.668334115834e-06
-1.37435699731996e-05
-2.49753039124846e-05
-2.05084076674042e-05
2.3298668355572e-06
-1.38348479761753e-05
-7.14556745257333e-06
-1.77159694930029e-05
-5.82475305172551e-06
-2.74234143298069e-05
-2.08039070327253e-05
-2.91899045170591e-06
-2.54762040670453e-05
-2.19613512293196e-05
-1.91382799218431e-05
-1.57382106063993e-05
-4.50965617408378e-06
-8.08135461535123e-06
-1.54646254754615e-05
-1.64932669124607e-05
-1.64635472195296e-05
-6.26019816715743e-06
-1.2628927196898e-05
-2.03022692032606e-05
-2.70214732653925e-05
-3.12099314592975e-05
-1.66789260647102e-05
-3.71422193925821e-06
-1.60906049899546e-05
-1.51687747455794e-05
-1.40484903840151e-05
-2.22658792546208e-05
-4.95349737583892e-06
-5.85032243346785e-06
-1.6469608275743e-05
-6.26243550604894e-06
-4.31220865638154e-06
-2.66469001662116e-06
-2.34615428373047e-05
-1.6137935495354e-05
-1.632817192673e-05
-3.44991161509593e-05
-2.07721679111338e-05
-1.07871227310481e-05
-9.2757708686839e-06
-1.24917908779766e-05
-4.27825123372132e-07
-1.20848908011318e-05
-2.52590580520593e-05
-1.90892468832065e-05
-2.15533685572979e-05
-2.63935199022614e-05
-1.21414211660751e-05
-1.6596805310481e-05
-2.2367506519251e-05
-3.65879289184733e-06
-1.04733949450063e-05
-1.71135379203238e-05
-3.23546782396331e-05
-1.43565252914713e-05
-2.03364439999602e-05
-1.62428868374746e-05
-9.23389962815327e-06
-9.18785885520879e-06
-2.0127699022147e-05
-1.75292872538573e-05
-2.17688178825894e-05
2.22397808555324e-06
-3.80981167502277e-06
-2.07527024706432e-05
-3.27998789176635e-06
-1.72343648258975e-06
-1.63718484786232e-05
-2.88825919898414e-05
-2.2699679974275e-05
-3.23562236577153e-06
-1.81657947637079e-05
-2.17852965417931e-05
-2.56858151020773e-05
-1.15608910190139e-05
-2.93863846275115e-05
6.3803276062e-06
-1.80162412175111e-05
-1.58815674786466e-05
-1.33264047671765e-05
-1.60178759426094e-06
-4.51927341399338e-05
-1.57289614760452e-05
-2.00940114617422e-05
-1.25042784732689e-05
-9.48311263129313e-06
-1.75605375730978e-05
3.94841089093141e-06
-2.71265972885141e-05
-2.53747165361338e-05
-1.81708893906449e-05
-4.50762487456248e-06
-1.98497883497229e-05
-2.20710292679379e-05
-2.85008882454992e-05
-1.19441774993875e-05
-5.66230965471253e-06
-1.59971012009958e-05
-2.47762925254583e-05
-5.27992494433921e-06
-1.7341526392059e-05
-2.37013532655181e-05
-1.64444399692726e-05
-1.57792520633115e-05
-6.63281119451718e-06
-2.69874282258504e-05
-6.19209575618151e-06
-2.02347585268807e-05
-1.20646651046219e-05
-2.73158981813321e-05
-3.57669869463014e-05
-2.58843818459506e-05
-1.98119407914604e-05
-2.07957892105253e-05
-2.18268544139228e-05
-1.21056931057144e-05
-1.82633223871819e-05
-4.82967066790738e-06
-2.32172295214041e-05
-3.08905831537242e-05
-2.07715770205007e-05
-7.96974690191553e-06
-1.44855324100301e-05
3.48810120431454e-07
-1.66252165009436e-05
-3.20953230014816e-05
-1.81394021695908e-05
-1.55782650857013e-05
3.20874705476494e-06
-2.78896207962132e-05
-2.20128566993974e-05
-2.1400049197551e-05
-2.05909010511438e-06
1.53312885420843e-06
-7.38715826529664e-06
-8.8360237934386e-06
-2.49828052162718e-05
3.21141018969908e-06
-1.69030279940965e-05
-3.58634897946269e-06
-1.85182949728512e-05
9.87837492347806e-06
-3.12087593996322e-05
-1.4927207748687e-05
-9.6549938692532e-06
-3.41454196200481e-06
-1.90082936590069e-05
2.84950927106309e-06
-1.58767782433985e-06
-1.66389041605313e-05
-2.23465612126232e-05
1.64186834168583e-07
-9.12594065641026e-06
-2.56560534791914e-06
-3.52520490060927e-05
-3.25179039752881e-05
-1.4439716651987e-06
-2.26115810898609e-05
-6.77897817483191e-06
-1.10090064861926e-05
-1.77621775648168e-05
-7.65067169436364e-06
-9.30666581280975e-06
-1.11213774291399e-05
-5.75552588679264e-06
-1.60782889500339e-05
-6.3055142504872e-06
-1.54581785507039e-05
-9.04959899838472e-07
-1.69119141072619e-05
-3.108330697613e-05
-2.300196784017e-05
-1.93722264081482e-06
-8.30513497265842e-06
-1.8960274374888e-05
-2.16680959014009e-05
-2.4867653116408e-05
-1.23629071260514e-06
-1.50492163618213e-05
8.21182602310935e-06
-1.24895797708478e-05
-9.29246155054419e-06
-1.3820579304856e-05
-1.1969052581159e-05
-2.03181644500148e-05
-3.29696205810949e-05
-1.928529500937e-05
-2.50727890428576e-05
-1.40600963713275e-05
-8.96968047704053e-06
-1.89880442505177e-05
-1.37985447542661e-05
-3.13951793736886e-05
-1.65605023132604e-05
-1.95082942845525e-05
-1.01704938708507e-05
-4.88590609118992e-06
-4.07172719577867e-05
-2.16808475564494e-05
-2.68066913376662e-05
-6.31513439237707e-06
-1.59099778807903e-05
2.80037375671804e-06
-1.09020052945749e-05
-1.30707333220179e-05
-1.22242654056271e-05
6.24808121058561e-06
-2.47934644476366e-05
-2.28499370640433e-05
-1.39854718540621e-05
-9.35640017963258e-06
-1.44183929378507e-05
-9.90878869886303e-06
-1.77438231901392e-05
-6.4198343084382e-06
-8.03308621766085e-06
-1.16972778456322e-05
-1.25823555651538e-05
-2.96835607738744e-06
-1.41440771943511e-05
-1.94068055385379e-05
-1.06825990207194e-05
1.04545135114329e-05
-5.21646045905366e-06
-1.73971394918368e-05
-2.18250327240196e-05
-7.6534239281651e-06
-3.25506068938547e-05
-1.7014043611194e-05
-2.85982214628516e-05
-2.92095488780574e-05
-1.11402112530831e-05
-7.66454089974911e-06
-2.96466423142761e-05
-1.75042792983217e-05
-2.98291565352921e-05
-3.2001190101721e-05
-1.83693657651708e-05
-8.13925748289287e-06
-1.32771618579638e-05
-1.87182545114183e-05
-3.0618204294108e-05
-2.48534705223678e-05
-2.89797866157379e-06
-7.15559291577473e-06
-1.32177801522206e-05
5.39579165799381e-06
-1.93792410730732e-05
-1.81164096331608e-05
-2.21151699249881e-05
-7.6512504709324e-06
-1.64361485802991e-05
-3.29304225558973e-05
-4.16801206156796e-06
-1.40443832212686e-05
-1.7478870073784e-05
-7.31221132442315e-06
-6.86742684803225e-06
-1.88033438888192e-05
-4.5896128668627e-06
-2.37459685620844e-05
-1.59185960290591e-05
-1.60617631152213e-05
-2.06570053727945e-05
-2.96329529147613e-05
-1.5819751147996e-05
-1.70749230706315e-05
-1.31162227767731e-05
-2.12124494120557e-05
-1.02950448453633e-05
-8.03420365534113e-06
2.14753609564665e-07
-7.57657769360824e-06
-6.91955370075693e-06
-1.0545256548457e-05
-3.52216553292691e-05
-2.46629893767317e-05
-8.24033305149122e-06
-3.09527149749378e-06
-1.21845924557484e-05
-2.01250824133889e-05
-2.04790128814425e-05
-1.22025308908013e-05
-5.21448594788855e-06
-1.54274183863266e-05
-2.77630613904597e-05
-2.19442936825888e-05
-2.65034866917326e-05
-2.74321251001995e-05
-1.21686672479332e-05
-1.28300028308509e-05
-2.40850794700575e-06
-1.3297701763951e-05
-4.29043679526862e-06
-1.86249636795679e-05
-1.31060746335386e-05
-1.96939228732251e-06
-2.0923148525967e-05
-3.09907498042547e-05
-2.17624469119114e-05
-5.27042628191434e-06
-3.71239051843956e-05
-3.23908171988685e-05
-1.38585328945312e-05
-3.02702347070767e-05
-9.13896925775158e-06
-2.51909166735583e-05
-1.31045498536967e-05
-1.62580177680452e-05
-1.95360350497096e-05
-1.58279859089205e-05
-8.80365533853205e-06
-3.54013633573148e-05
-1.88072371503824e-05
-1.75097906339078e-05
-2.45535650853778e-05
-1.29794919001379e-05
-2.09551878319547e-05
-1.56702150832789e-05
-1.7487173269099e-05
-1.81297048066438e-05
-5.634397623551e-06
-2.63089642667901e-05
-2.62897930344613e-05
-4.24133572863732e-06
-2.28904452750621e-05
-2.58401496969283e-05
4.13532495002954e-06
-1.06388441256789e-05
-2.30939928435631e-05
-2.30979986904487e-05
-9.58632768864842e-06
-1.28722065007907e-05
-1.41582028131598e-05
-5.58460235260445e-06
-1.05626948526821e-05
-8.91960997116231e-06
-2.73879401003915e-05
-2.78699799772549e-05
-7.93470637536617e-06
-1.62914163028827e-06
-8.58880980171624e-06
-1.19943015270925e-05
-1.42485249563232e-05
-1.22341692194078e-06
-1.00513471639748e-05
-1.02680366212412e-05
-6.25049761199646e-06
-2.66970179743386e-05
-7.83444525746459e-06
-3.07661531048629e-06
1.41245723849781e-06
-1.62307301948353e-05
-1.6802707005926e-05
8.03548464155083e-07
-2.03264969094922e-05
-2.68626272343484e-05
-2.39002653266734e-05
-1.04100864395896e-05
-1.3745453480964e-05
-1.01398694959647e-05
-3.29085430440313e-05
-1.03487829045819e-05
-1.12873303324743e-05
-4.69408198338242e-05
-9.42621789762582e-06
-7.47355764707284e-06
-2.49191035897194e-05
-1.12860483808297e-05
-2.0686711072111e-05
-2.00176316296798e-06
-9.54103028994949e-06
-1.03396977417156e-05
-1.80582203767437e-05
-1.81200166973466e-05
-1.43043903075769e-05
-2.14957518498301e-05
-2.06140751628405e-05
-2.74122405970122e-05
-1.47946484437865e-05
-2.17281449238434e-05
-2.00766991722898e-05
-1.45633000050305e-05
-2.34632427670325e-05
-1.83713335843323e-05
-2.48257428183469e-05
3.20380819309709e-07
-1.72932058926637e-06
-2.47006035081716e-06
-2.77987344441824e-05
-2.86445670081087e-05
-8.56313556533161e-06
-3.08002177336581e-05
-4.00795248982857e-05
-1.65076200967011e-05
-1.12860670975562e-05
2.10823506356966e-06
-2.75261885113407e-05
-1.38501491095441e-05
-4.04320527489828e-06
-9.07773498921705e-06
-1.28267494348715e-05
-5.22846623516418e-06
-1.0950725968718e-05
-1.19171680167716e-05
-1.8592365597345e-05
-2.57936802745661e-06
-1.75678273171063e-05
-1.74210146396232e-05
-2.90149912572951e-05
-4.55768410409514e-06
-1.47176914446382e-05
-2.72960399010957e-05
-1.87407824469388e-05
-3.59452332326181e-06
-3.07399807725108e-05
-1.71833744401719e-05
-2.39996135871679e-05
-2.21009238386352e-05
-2.34145904393948e-05
-1.07910467267016e-05
-7.1141818236127e-06
-1.28235260604739e-05
-1.18537634287041e-05
-2.16307660838019e-05
-1.25550079046933e-05
-2.15130883897348e-05
-1.76023338760642e-05
-2.42309399140973e-05
-3.29016317260968e-06
-2.86633939665952e-05
-1.58889088648592e-05
-6.66795382593796e-06
-2.45410136458258e-05
-1.63837647275956e-05
1.25910818787488e-05
-3.24034119986805e-05
-2.624051762733e-05
-1.22470660905191e-05
-6.62465175423386e-06
-5.78904726543834e-06
-3.28710626866782e-05
4.45077378993085e-06
-6.5081271933555e-06
-2.38905904889167e-05
-1.57167482698705e-05
7.84218849075364e-06
-9.95609838367079e-06
-1.00323023455804e-05
-7.19791347482563e-06
-1.83740068063749e-05
-4.04802961034332e-05
1.09481456169918e-05
-2.84167416822041e-05
-2.55206969203163e-05
-2.83723397006805e-05
-1.37385871551423e-05
-1.55066992666758e-05
-2.13483705680222e-06
-4.05808200926787e-06
-1.3003762422579e-05
-2.32499919065448e-05
-1.49122004878106e-05
-2.27010450997536e-07
-1.1732942812756e-05
-2.35943023345107e-05
-3.05022457474444e-05
-2.57935202217634e-05
-1.09524563928963e-05
-1.08312150016462e-05
-2.03291661324454e-05
-2.38414887617311e-05
-1.32236247684469e-05
-3.31637390621122e-05
-3.40192110064363e-05
-4.64451905675594e-06
-2.26798577431538e-05
-2.34708570108426e-05
-1.22260310837921e-05
-1.23950706358929e-05
-2.78032294533301e-05
-2.12976522339131e-05
2.63224219436433e-07
-1.74029290443203e-05
-1.78626053203723e-05
-1.46472879891272e-05
-3.39838165175603e-06
-2.09461220351232e-06
-2.49736978877526e-05
-1.35433291888435e-05
-2.96170048784772e-05
-2.7115479763008e-05
-2.0863704469139e-05
-3.62184389655637e-05
-2.33060129387064e-05
-1.64470837484471e-05
-3.30247825616023e-06
-1.0788968779723e-05
-1.27380085290534e-05
-2.10193536251935e-05
-9.71283187401193e-06
-2.78962457238662e-05
-1.68422098464178e-06
-1.37417434788855e-05
-1.70205962103553e-06
-2.61738696138821e-05
-9.97179251092727e-06
-1.87723955141219e-06
7.41633579108407e-06
-2.63511468183727e-05
-1.27385174899488e-05
-1.92806607413326e-05
-1.57333903234595e-05
-9.55109083453184e-06
-2.23600907513154e-05
-1.44217525937141e-05
-2.61739328300746e-05
-2.15131475931963e-06
-3.33579007187776e-06
-4.04001965954618e-06
-6.39261709664536e-06
-1.67657799030273e-05
-3.07781128076501e-05
8.14788038120638e-06
-1.42033401380532e-05
-6.11311282254377e-06
-4.79290308967254e-06
-2.56159281988067e-05
-1.63974714971896e-05
-1.41776292557502e-05
-2.92104586329371e-05
-1.88125507248356e-05
-6.70761769949129e-06
-2.24208760241193e-05
1.54562689843348e-06
-7.27279485295284e-06
-3.21089981428184e-05
-1.66248850596673e-05
-1.92584068342688e-05
-1.15061429981827e-05
-7.50142115405377e-06
-1.73572635891821e-05
2.63303959883988e-06
-1.55985130339457e-05
-1.8893416039229e-05
-3.96488331717183e-05
-2.35777924606732e-06
-8.7543362457052e-06
-2.54923678866721e-06
-1.05210761207726e-05
-2.401474596337e-05
-1.47233841149088e-05
-1.33350694699237e-05
-1.29699903603936e-06
-1.49477601618441e-05
-2.53530098435792e-05
-2.67974947684818e-05
-2.38069377802685e-05
-6.99237447737007e-06
-2.24335301497343e-05
2.42828511027149e-06
1.01890927993217e-06
-1.39201478333874e-05
-2.06987346101137e-05
-8.23867697870182e-06
-6.48687211254885e-06
-1.06025419868132e-05
-1.56960119283416e-05
-2.64925422256433e-06
-2.27152116333955e-05
-2.64262119774828e-05
-6.1073511269783e-06
-7.4517535884508e-06
-3.51801543496418e-05
-2.02310666256589e-05
-9.22407488100358e-06
-7.53621169736568e-06
-2.61148030514395e-05
-1.09773341399507e-05
-1.93659753043796e-05
-1.17435298550719e-05
-8.17623774894241e-06
-3.43481096130429e-05
-7.86093708610937e-06
-1.82573116767081e-05
-1.55253365199165e-05
-2.68978486712488e-05
-1.91934993215837e-05
-1.63912038931454e-05
-9.37462700793392e-06
-2.16889197707496e-05
-2.02456534700885e-05
-5.97961923176259e-06
-2.53166044048216e-05
-4.59090549289658e-06
5.63596329843188e-06
-1.42021063493056e-05
-2.28334238009438e-05
-6.13041984412699e-06
-7.11488647512936e-06
-3.43672065651905e-05
-1.43962629133739e-05
3.45349828963223e-07
2.08367093774681e-06
2.83524749868941e-06
-2.02121714385719e-05
-2.38344108892801e-05
-1.00173186133838e-05
-1.70490786180533e-06
-6.29693888506975e-06
-1.44229888205754e-05
-1.14203934199253e-05
-2.17043868977328e-05
-1.8273963496968e-06
-1.80106727272838e-05
-1.58608225150521e-05
9.62758642630209e-06
-7.43173584833358e-06
-9.87509482731053e-06
-1.02167906573637e-05
-8.50347514183088e-06
-2.59064161770497e-05
-1.73105253419196e-05
-1.43730115905519e-05
-3.58210213965796e-05
-1.11369181618304e-05
-8.36774490773788e-06
-2.46419187070014e-05
-1.99355253691222e-05
-5.86759086559193e-06
-1.63866978515396e-05
-1.96919239953952e-05
-2.46815859454798e-05
-7.9188279471987e-07
-2.93507711209323e-05
-1.86501351524214e-05
-1.38745457403951e-05
-1.23656137446e-05
-2.40397803358734e-05
-2.2516056132682e-05
7.09651947018365e-06
-1.23022563407821e-05
-3.18282659556656e-07
-1.89126014726715e-05
-2.15660142407321e-05
5.2491170361103e-06
-8.42115349729793e-06
-1.98983071123562e-05
-1.76297585049265e-05
-2.06584758931853e-05
-2.8772934740069e-05
-1.26661224656376e-06
-6.27267917422087e-06
-2.74567839269e-05
2.47422438918389e-06
-2.61301093637181e-05
-1.54594181915624e-05
-9.10496142210503e-07
-3.39332854584617e-05
-1.89179219058592e-05
-1.38336479083496e-05
-1.390758153819e-05
-3.1347532716163e-05
-2.2479581529217e-05
-1.95938174555399e-05
-3.34410602472158e-05
-1.07332683709944e-05
-3.43685055559131e-05
-8.19240615858125e-06
-1.65003481160121e-05
-4.26748501418928e-06
-7.55253226015604e-06
-8.82556821391878e-06
-1.85529502367506e-05
-2.1536913489382e-05
-1.25036275667573e-05
-1.61852479499869e-05
-1.5230314352034e-05
-8.56000020426829e-06
-1.08556005016803e-05
-7.92067326234797e-06
-2.70724155952985e-06
-1.00637311681055e-05
-2.88365173298476e-05
6.17055816990801e-06
1.33332866632102e-05
-9.93957390576e-06
-2.1226173376391e-05
-1.82228699917724e-05
-1.11450265422021e-05
-4.03478562406885e-06
-9.70239762403234e-07
-9.96836551325543e-06
-1.05659311476604e-05
-2.05532685326976e-05
-1.33229892325444e-05
-1.70940989761407e-05
-1.71942457637099e-05
-1.49794240811454e-05
-2.34990817601616e-05
5.93758830046119e-06
-1.77694839198439e-05
-7.19722016330987e-06
-2.47360847666089e-05
-1.8884905611716e-06
-2.08276039040219e-05
-1.08927573500575e-05
-1.81010886318873e-05
-1.40844888446601e-05
-1.38452342018283e-06
-2.32082970053845e-05
-2.69623004966713e-05
-2.05463826756416e-05
-1.27572782971635e-05
-2.5102006148361e-05
-1.02393080330421e-05
-1.24821544551919e-05
-1.20553092457263e-05
-6.26776429477556e-08
-2.05942728453765e-05
-1.70359131825655e-05
-1.05169239427787e-05
-2.22841089337918e-05
-1.87065281737806e-05
-1.04857439249023e-06
-1.36039070473736e-05
-4.01805282816059e-06
-2.18888837547029e-05
1.09417060729629e-06
-1.05696861656403e-05
-1.05163539091979e-05
-1.19085684060697e-05
-2.78900514687016e-05
-9.41633533904352e-06
3.20523461831602e-06
-2.15894234220721e-05
-2.67111796690795e-05
-1.53214849522333e-05
-7.67735153843324e-06
3.07294315389716e-06
2.10791986730782e-06
-1.29849383673197e-05
6.25956721378823e-06
-1.32030288974516e-05
-1.95442264476437e-05
-3.26196776653687e-05
-2.54450895748525e-05
-3.23855579014924e-05
-4.03197128936018e-06
-1.40272286117278e-05
-3.67347024652133e-06
-1.40418698221672e-05
-1.61703922671134e-05
-1.47498081623932e-05
-3.94480636401011e-05
-2.25640868177941e-05
-6.45561825355439e-07
-1.54734552280192e-05
-5.35557763150397e-06
-2.05443067927913e-05
-8.06113067334259e-06
-3.24158628159748e-05
-1.58451966860191e-05
-1.01296370036166e-05
-2.86458752988948e-05
-8.68822770648148e-06
-1.80361210878482e-05
-8.83355656350054e-06
9.38479825023235e-06
-6.16697062527332e-06
-1.07258970898894e-05
7.9956640249317e-07
-8.48818495387402e-06
-1.89069077704025e-05
-5.79421084453339e-07
-1.80323751084017e-05
-2.64543337355384e-05
-1.90013810531781e-05
-1.29346723257572e-05
-1.92462474483861e-05
-2.00686469043438e-05
-7.00524575249796e-06
-1.10967574946899e-05
-7.46198154511787e-06
-1.10361656685478e-05
-8.95419231684391e-06
-1.51545607868779e-05
-1.47880807292432e-05
-3.39558757779285e-05
-2.02976030602176e-05
-2.83440649332756e-06
-1.0474196623904e-06
-2.91194408782908e-05
-1.42743238771706e-05
-2.24546380099092e-05
-1.99499337860498e-05
-1.09997253049296e-05
-2.0706119082794e-05
-2.59958939588761e-05
-1.34901684288703e-05
-3.17310306154528e-05
-3.69712829894596e-05
-1.22113429655395e-05
-1.66910693494056e-05
-1.20974726981408e-05
-2.46762421799961e-06
-1.89004474116755e-05
-4.51462473478215e-06
-1.6782754216751e-05
-1.84724644461711e-05
-1.37005616797722e-05
-1.42975915487853e-05
-3.12852493235796e-05
-1.05124320875083e-06
-5.6125353818808e-06
-1.60194896016938e-05
-1.38939447962391e-05
-1.92139218891041e-05
-7.50342559140842e-06
-3.06222003460307e-05
-1.8890170231799e-05
-1.04599626605103e-05
-1.23727633026794e-05
-8.20352341849015e-06
-2.92350596590545e-06
-2.4124348327278e-05
-1.97293950941878e-05
-1.56203920269527e-05
-7.08702133192445e-06
-5.57503844019593e-06
-4.21179744427858e-07
-8.62175908904568e-06
-2.07539832383751e-05
-1.73282844847125e-05
-1.0471942187995e-05
-9.15244959895334e-06
-1.00279291748024e-05
-1.22578332744524e-05
-6.19841967449149e-06
-8.45617326881315e-06
-2.02872988010237e-05
1.90469792646333e-06
-1.29957406321301e-05
-2.48657772997667e-05
-1.85569820830164e-05
-1.45920385258691e-05
-2.07922752810704e-05
-4.23578372486972e-05
-1.844658948087e-05
-1.35769817125491e-05
-2.46931610932713e-05
-1.93976513984826e-05
-1.20808220426991e-05
-8.55962609121135e-06
-3.79184211005351e-08
-8.64139062260079e-06
6.7172373564494e-07
-4.64543510142607e-07
-2.05376346876734e-05
-5.78404296918389e-06
-1.38904561479763e-05
-2.56777964549078e-05
-1.62714546556592e-05
-7.78446632050473e-06
-1.053736662954e-05
-2.44329588734559e-05
-2.92744230536218e-05
-1.5498426718219e-05
9.19097173344965e-07
-4.45375003248027e-06
-3.04916282418724e-05
-1.31371923253953e-05
-1.33395252910309e-05
-2.32272517035363e-05
1.1689200904764e-06
-1.79172656621033e-05
-2.81852980236125e-05
-1.65951756537756e-05
-1.25216181353098e-05
-1.84664540726321e-05
-2.33312822698672e-05
4.43955794393614e-07
-9.59252724853305e-06
-2.94560619724486e-05
-1.83212117860956e-05
-1.13173217180497e-05
-2.05316826780404e-05
-8.11106987895576e-06
1.42862392441346e-05
-2.51462143352886e-05
-3.29343614024026e-05
-1.21784311540801e-05
-5.66021498928203e-06
-1.16870404489073e-05
-1.15916155630986e-05
-1.0372874415796e-05
-1.80374201947916e-05
-1.12277485052971e-05
-3.11929441854823e-05
-9.60047872641657e-06
8.95854199045493e-06
5.32531379658426e-06
-1.74134598523564e-05
-1.17410568023541e-05
-5.91752405178294e-06
-2.01248668289292e-05
-3.10522882019625e-05
-1.07845388611182e-05
-1.39995281196444e-05
-3.78592708614147e-05
-1.95189472084035e-05
-1.53334275200477e-05
-1.20497221233409e-05
-1.51881697799158e-05
-1.37207918883205e-05
-1.17797009872325e-05
-1.02576341905916e-05
4.03175976126277e-07
-9.46995251032309e-06
-1.89040958923474e-06
-1.02758869244415e-05
-1.24288121396367e-05
-2.30120865326829e-05
-3.8200907154129e-06
-1.72711573429203e-05
-1.53360994653009e-05
-1.16587331480897e-05
-1.40012627597665e-05
-1.65088059912213e-05
-2.00382100061092e-05
-6.94248593259891e-06
-1.14967033710523e-05
-7.5776940314554e-06
-1.48151626244924e-05
-2.00915839995555e-05
-1.96626964278231e-05
2.58424823489832e-06
7.8594496887332e-07
-1.31033360744345e-05
-8.20778493513024e-06
1.29460013598345e-05
-1.58904806554588e-05
1.58636984246616e-06
-1.0131157825807e-05
-1.82411609170996e-05
-3.32111104232074e-05
-3.37200525311912e-05
-2.78738530181265e-05
-1.11738967042497e-05
-9.15604598681241e-06
-3.96405383191042e-05
2.94776763176966e-06
-7.16874556664561e-06
-2.69282693936022e-05
-1.81346456724991e-05
-9.40688899610492e-06
-1.30517827379081e-05
3.48114134268318e-07
-1.69085793028775e-05
-1.69930472898383e-05
-2.34813621985605e-05
-1.65884020930764e-05
-2.71059740490683e-05
-1.97452793719454e-05
-2.07344478537969e-05
-1.56730577209977e-05
-2.06002205200338e-06
-1.53209234357696e-05
-3.51417069717989e-05
5.45478137719417e-07
-2.32663528775641e-05
-1.28401339948956e-05
-1.77783688068632e-05
-2.39938042051165e-05
-2.10197028984175e-05
-2.3996930413254e-05
-1.4343269289842e-05
-9.5723004748452e-06
-1.73580144500364e-05
-2.42653293812512e-05
-3.52680843838362e-05
-7.72313987639176e-06
-2.49045661901221e-05
7.45960826849088e-06
-1.54063895272301e-05
-2.30018634910386e-05
-1.85713740901866e-05
-2.04564150621864e-05
-9.40174369693081e-06
-1.54363900005503e-05
-2.24919169335453e-05
-1.07499276445174e-05
-3.08511057374064e-05
-1.40660465121921e-05
-1.55932058740014e-05
-1.47593042255754e-05
-1.12453778473786e-05
-9.53555985117484e-06
-3.84056066472942e-06
-2.36930446281257e-05
-1.75047102795724e-05
-2.86841421643203e-05
-6.61678686240312e-06
-1.85640845433731e-05
-1.35207689301227e-05
-8.04539588826412e-06
-2.54025473670482e-06
-5.41461690700463e-06
-8.79451866748438e-06
-3.48174687391376e-05
-3.82342094872522e-05
-2.27036053892707e-05
-2.18219425757004e-06
-2.55535402601766e-05
-5.2776095696372e-06
-2.36811190845774e-05
-1.12474570974557e-05
-1.37832938181019e-05
-9.64058313232905e-06
-2.78041523796859e-05
-1.35651304956421e-05
-2.79036360164373e-05
-1.47220220974239e-05
-2.83758023305396e-05
-1.13381910843114e-05
-7.76679353782184e-06
-1.63528432070702e-05
-8.20342786179123e-06
-1.42511713806853e-05
-1.15466964582816e-05
-3.10832307314609e-05
-1.94896674656025e-05
-1.72230394038003e-05
-3.3120590114942e-05
-1.7027986163652e-05
-1.36018639686039e-05
4.86940347175169e-06
-2.12795648324041e-05
-3.15953723775447e-05
-1.23971252143296e-05
-5.98008194212131e-06
-2.62592095022993e-05
-2.99765801303596e-05
-2.71702135135031e-05
-8.89465051975074e-06
-2.42917447471142e-06
-3.71660730546996e-06
-1.3061653416412e-05
-5.84462585520004e-06
-8.4450167337444e-06
-2.51578669101074e-05
-3.62795264676162e-05
-1.90380463111678e-05
-1.42053012575373e-05
-6.0383395345524e-06
-1.8368234147485e-05
-1.5913042356794e-05
-2.11323462096715e-05
-1.49961880777921e-05
-2.58697495068766e-05
-2.27671645925476e-05
-1.47739310583658e-05
-1.49507549609131e-06
-2.81420789542839e-05
-2.396834224283e-05
-1.64078093633571e-05
-1.13379494257856e-05
-1.57305252348271e-05
-6.11843674703634e-06
-1.38685079545044e-05
-1.52603170617057e-05
-3.22582387764544e-05
-1.22244893773492e-05
-1.39837145450366e-05
-2.58217226194803e-05
-1.90199021259502e-05
-2.33349864169343e-05
-9.35883168570563e-06
-3.7336113068309e-06
-1.19194011877006e-05
-3.33131611110988e-05
-1.64460687926751e-05
-2.40450214552838e-05
-2.09411158065331e-05
-9.74615447781948e-06
-1.90984352329646e-05
-9.79435705112765e-06
-1.77497988422229e-05
-2.84682735175839e-05
-9.06236226149209e-06
-1.15675063911797e-05
-2.33247869046148e-05
4.29364875680905e-06
-1.08656582180656e-05
-2.42265502321603e-05
-3.39349247749395e-05
-1.422845783268e-05
4.95565700373716e-07
-1.92327801948555e-05
-1.14275236299662e-05
-5.68209878719438e-06
-2.2776807743663e-05
-1.60831592701059e-05
-2.82262017309431e-05
-4.69520009755802e-06
-1.71349493876793e-05
-1.06505405222462e-05
-1.98333582237446e-06
-1.13997244011631e-05
3.41714318717639e-07
-2.97010146608624e-05
-9.10412464056758e-06
-1.60492705293469e-05
-1.63548260420384e-05
-1.15253137568898e-05
-1.8765117783787e-05
-3.42963722398172e-05
-1.5016931411448e-05
-1.01022975151776e-05
-1.43190797989833e-05
-3.62624026477379e-05
-2.49143359937859e-05
-3.00731926963522e-05
-2.07843343586781e-05
-7.7267014356312e-06
-2.33396544951293e-05
-3.00199900478485e-05
-1.70383170680148e-05
-2.59076415452242e-06
-2.00666187613152e-05
-2.74930670086202e-05
2.78651706073464e-06
-2.30726789973057e-05
-3.04346571875098e-05
-2.17241838036312e-05
-1.45088334897723e-05
-2.62829381343848e-05
-8.90992042848889e-06
-3.28022196231865e-06
-2.70645029240157e-05
-2.84305496745792e-05
-1.83019955597923e-05
-1.20682170898756e-05
-2.31017932819044e-05
-3.17546477932105e-05
-2.07098187735813e-05
-1.54883876224589e-05
-5.67553354163238e-06
-3.3720591997318e-05
-2.14603178263659e-05
-1.07390622575233e-05
-9.60801333226333e-06
-1.04418413085944e-05
-2.45146297828581e-05
-2.00976732267172e-05
-1.08971900094218e-05
-2.51678370168293e-05
-2.61850999473128e-05
-1.21202977529739e-05
-8.01789781766243e-06
-7.4918922669885e-06
-2.92391429616046e-05
-3.0872655485755e-05
-1.76340348747559e-05
-1.32519642824521e-05
-5.476014073129e-06
-1.87417539568696e-05
-1.66076294462896e-05
-9.84040360200074e-06
-3.32651161696539e-05
-8.37796582646222e-06
9.64681607733979e-07
-8.44294643407949e-06
3.18395182116077e-06
-1.61045366749538e-05
-2.16380519558582e-06
-1.52074700232506e-05
-2.39024177297045e-05
-2.79034387958299e-05
-1.67861682621623e-05
-1.38793719495811e-05
-8.12394480950303e-06
-9.25540655682767e-06
-9.9932123265689e-06
-1.36072387267469e-05
-1.7876948230209e-05
-3.14215039018738e-06
-6.6562600380957e-06
-1.46667003627921e-05
-1.76178006837529e-05
-1.40926677655014e-06
-2.58457234301237e-05
-1.83776607334204e-05
-2.73629785820207e-05
-1.00734260201382e-05
-2.5284314585369e-05
-1.70337461836088e-05
-1.57217906645656e-05
-1.69471448112198e-05
-2.29571407329715e-05
-2.34997145525815e-05
-2.08646599083259e-05
-1.43488213733648e-05
-2.47915029972336e-05
-1.20987579791751e-05
-1.78048867348592e-05
-7.96267725501129e-06
-1.33512916850611e-05
-1.20886330056911e-05
-8.12621595125721e-06
-1.3198827309755e-05
-8.19937658109838e-06
-1.64834054210773e-05
-7.91602899583267e-06
-1.80807559045908e-05
-1.39976693007785e-05
-1.80594956793319e-05
-2.07073865505242e-05
-2.95926176677577e-05
-2.04636964985335e-05
-3.29155528627102e-05
-2.2597225449882e-05
-9.98172794953329e-06
-5.82923762725474e-06
-1.66077212085844e-05
-3.41136158256375e-06
2.01335963191031e-06
-1.24493765684845e-05
-2.31714882070367e-05
-1.08926214318122e-05
-8.70954332741231e-06
-1.47771495860154e-05
-2.44554287151068e-05
-1.45743829383803e-05
-1.13368569409038e-06
-2.19127771097724e-05
-2.83504273899471e-05
-3.19298058352109e-05
-2.2948907202601e-05
-2.62964994740475e-05
-1.23900731041412e-05
-2.25842178457687e-05
-1.94828088478224e-05
-2.47241365019405e-05
-2.2695921662484e-07
-5.50740771317931e-06
-6.14138991387592e-06
-5.03436767000959e-07
-6.52616488634763e-06
-2.52568138838272e-06
-2.08144015200113e-05
1.63641660491019e-06
-2.67059832179876e-05
-2.41389848314659e-05
1.1557965639369e-05
-2.1196023718627e-05
-2.43316887081855e-05
-2.32484516529733e-05
-1.94685432670467e-05
-2.11816986919751e-05
-1.95060613774768e-05
-4.20638261482068e-05
-2.22709787664223e-05
-1.54762242889032e-05
-1.56597941912036e-05
-3.04224370361551e-05
1.75993911117106e-07
-4.52758921342504e-06
-1.58053308584613e-05
-1.22757830727923e-05
3.81971686509097e-07
-6.97152024128497e-06
-1.11324923551156e-05
-2.01821737502555e-05
-1.36288760709228e-05
6.19254131381057e-06
-1.7957467261274e-05
-5.33601920818459e-06
-1.86862660584111e-05
-1.97281344195659e-05
-6.26858469768032e-06
-2.08156723942627e-05
-2.23045046176129e-05
-4.04158195024656e-06
-2.91060857886502e-05
-1.37918272289837e-05
-4.24852953476755e-06
-9.02469885501486e-06
-2.64064834132263e-05
-1.1454691454386e-05
-9.82488817932042e-06
-4.90301807432956e-06
-1.13240631254438e-06
-8.51037860006042e-06
-9.23664620955863e-06
-1.62852379568788e-06
-4.34949611782116e-06
-1.58588632871777e-05
2.76724437877359e-06
-1.40465474514635e-05
-2.86058831993341e-05
-3.28642327484394e-05
-1.21559477616812e-05
-1.43220761788456e-05
-8.07402347347308e-06
-1.06704207200521e-05
-1.03670783420925e-05
-1.06594375452445e-05
-8.65833019702697e-06
-1.76865381417585e-05
-2.66497139211972e-05
-1.45827215217583e-05
-1.00410480871755e-05
-8.74894575469373e-06
-1.29457763895439e-05
-2.33797129616935e-05
-2.21355221295421e-05
-1.72193393088697e-05
-1.62906009961587e-05
-2.55403161743127e-05
-1.76636006180313e-05
-2.63436471260997e-05
-4.76125969386672e-06
-1.8058510788905e-05
-2.60748900145602e-05
-1.61153837286523e-05
-2.74120976759445e-05
-1.47255580380702e-05
-7.4361776527897e-06
-1.78535588823068e-05
-2.00532962214583e-05
-1.87172385259764e-05
-1.7882469116936e-05
6.50966523050986e-06
-3.75855308869899e-06
-1.34881716787759e-05
-1.18096837930085e-05
-6.51118871655364e-06
-2.19119637085916e-05
-2.43636496278312e-06
-1.20407634348522e-05
-2.29254204463197e-05
-1.30687920389879e-05
-1.98181726928114e-05
-1.26633714691068e-05
-1.73561116101406e-05
-1.95276714822144e-05
-2.02436647301649e-05
-1.13991003396549e-05
-1.90400281175164e-05
1.07028236694957e-06
-5.32087919101284e-06
-1.11054961030769e-05
-2.49946887587256e-05
-2.36127172952066e-05
-2.50170112513883e-05
-1.7370016921864e-05
-1.84827891856094e-05
-3.8446774928324e-06
6.28773990914445e-06
-1.48757073263132e-05
-2.23708782183864e-05
-1.68784687406839e-05
-3.30691185533782e-05
-2.9177632560318e-05
-6.65181484560889e-06
-1.55437029325582e-05
-1.04357836923568e-05
-1.77021947388278e-05
-2.01049683975037e-05
-1.23292301840222e-05
-2.89259136665032e-05
-2.99447183476899e-05
2.2221996150761e-06
-2.70646939548713e-05
-1.8558208291841e-05
-1.94126844815267e-05
-1.79398506766451e-05
1.50891742476317e-06
-1.76903071425374e-05
-1.19252558860012e-05
-5.20300832786479e-06
-6.15297269063222e-06
1.0074930809986e-06
-1.1379839350848e-05
-3.21719161323893e-06
-1.41179599674986e-05
-2.25423622874384e-05
-1.39638799714739e-05
-3.81084925112154e-06
-4.88664211141009e-06
-7.92726588275748e-06
-1.35475996769363e-05
-1.60360455777161e-05
-1.73975772056432e-05
-2.11268483820846e-05
-2.49565450690363e-05
-2.57897037557332e-05
-8.07615472514089e-06
-2.42048309505721e-05
-3.14674745414761e-05
-1.24771568614297e-05
-2.32313592611205e-05
-6.81071785358443e-06
-4.02679454938954e-06
-8.55472821911558e-06
-2.40768628067021e-05
-1.38208926853051e-05
-2.70161444087608e-05
-1.19316178654963e-05
-1.4730856223605e-05
-1.19621919417372e-05
-2.03445531029691e-05
-1.45691917722353e-05
3.16966327138774e-07
-4.1244026750264e-06
-1.62117833660631e-05
-2.5956500790455e-05
-8.38486280771777e-06
-3.44453561368838e-06
-2.25446800907237e-05
-9.91939818093932e-06
-2.2471240470639e-05
-1.66239616715264e-05
-3.13234340974168e-05
-2.25390732528076e-05
-3.28539096296418e-05
-8.6608493185177e-06
-1.18829957839989e-05
-2.39504186302156e-05
-1.42729884606817e-05
-1.54867179403513e-05
-1.76873102699245e-05
-9.50374450111431e-06
-2.31733522358984e-05
-4.82353492302187e-06
-1.59979665417595e-05
-2.84007103597702e-05
-5.82331680287215e-06
-1.12136495975035e-05
-2.05641372652038e-05
-2.12152829903815e-05
-2.17404159677664e-05
-1.88599007683288e-05
-9.44254104289183e-06
-6.05174610282044e-06
-1.51771337835361e-05
-1.06901435737659e-05
-1.71343962956764e-05
-2.61647449337036e-05
-2.12763965764906e-05
-1.83893957056345e-05
-1.29303210720839e-05
-2.68441566724203e-05
-1.71882051883142e-05
-1.48079492273091e-05
-2.63871067603387e-05
4.44730750641679e-06
-1.33884068767043e-05
-1.68517426528747e-05
-6.70978147982847e-06
-2.65682789209509e-05
-2.80138317073628e-06
-1.39679289027421e-05
-2.40047026894163e-05
-8.93897326952696e-06
-1.33644070974257e-05
-1.09772854193116e-05
-1.98646701886423e-05
-2.19316595260192e-05
-3.11766749379891e-05
-2.36215075300903e-05
-2.03026420419616e-05
-1.1392775632244e-05
-1.36509293515776e-05
-2.61882450667693e-05
-4.01609448139058e-06
-3.42909934612357e-06
-6.55872023316166e-06
-1.61517006486872e-05
6.18667425054258e-06
2.30191006754414e-06
-1.15206893347413e-08
-1.24467176657562e-05
-1.79540059028145e-05
-2.41169378902902e-05
6.10859122624635e-06
-3.02247428176015e-05
-2.08794979661161e-05
-1.80329435175378e-05
-1.58081172010801e-05
-2.55586971321917e-05
-7.16823115510717e-06
-1.83950289190549e-05
-1.25935704796391e-05
-2.94224213569743e-05
-1.05282507238291e-05
-1.08516807869301e-05
-1.43309841773703e-05
-1.67435711421851e-05
-9.26146253322115e-06
-8.3636991738653e-06
-1.43671389001457e-05
-1.18336695515057e-05
-1.6747164219906e-05
-4.1735550716746e-06
-5.50925368403739e-06
-5.402304742945e-06
-1.63494993267715e-05
-2.49423187789382e-05
-7.36641166298141e-06
2.36713352966885e-06
-2.69122159672115e-05
-2.14109238757597e-05
-1.56828602361669e-05
-8.88215591155623e-06
-1.50773074673536e-05
-1.57968130941018e-05
-1.79569434057049e-05
-2.31864078745983e-05
-7.55026657220201e-06
-1.91593097047407e-05
-2.213480798423e-05
-8.02117599590974e-06
-6.71566993417451e-06
-2.87550226719773e-05
-4.00958127803831e-05
-2.75927688567711e-05
-1.97350309610049e-05
-1.9450262898413e-05
-2.03404053071092e-05
-1.57226548183066e-05
-2.23420041043073e-05
3.37411045589343e-06
-8.60086856162633e-06
-1.84635126620558e-05
-1.3897705501046e-05
-1.13175156729919e-05
-2.06200944978355e-05
-2.12218257494521e-05
-7.0358367595516e-06
-1.92038492279696e-06
-1.82410603158413e-05
-2.20457365052639e-05
-3.04638946368265e-05
-1.86427822252723e-05
3.39766056778506e-06
-1.48214411665292e-05
-2.8859333875056e-05
-1.05591308419293e-05
-1.11491484946627e-05
-3.1366913292212e-05
-2.75699656423085e-05
-2.42569161538962e-05
-1.09318842542192e-05
-3.00097651862609e-05
-1.05852349123907e-06
-8.71449281985611e-06
-7.13497862251551e-06
-5.04278681702355e-06
-2.34898085115756e-05
-7.98677926353655e-06
-1.7326928776115e-05
-2.58983993147129e-06
-2.87770878666179e-06
-1.52844539520695e-05
-3.40626759838524e-05
-1.95090509900658e-05
-4.18286675382942e-06
-2.65630823999385e-05
-1.47148355586802e-05
-2.51649593512259e-05
-1.76745782170229e-05
-1.39402925798459e-05
-1.78111127650263e-05
-1.7148837311435e-05
-1.94618172632997e-05
-2.11418793981233e-06
-2.55287892640203e-06
-5.82646036705866e-06
-1.09022068452757e-05
-2.60357661138539e-05
-1.63775179098933e-05
-1.1439237890702e-05
-1.0098009363735e-05
-2.19816365979861e-05
-1.83726864503799e-05
-1.03679843121844e-05
-2.06757106415966e-05
-1.72956329879876e-05
-1.78968761110467e-05
-5.46670591318791e-06
-2.30061647415459e-05
-2.10977294258698e-05
1.02616251173175e-07
-7.56716220463892e-06
-7.12218563895212e-07
-2.49689548362147e-05
-1.61067544503056e-06
-2.57820123807053e-05
-2.03369638896309e-05
-2.61712231667144e-06
-1.13480480577159e-05
-1.28421443203213e-05
-1.09493676573656e-05
1.26502007437524e-06
-9.85062395305457e-06
-2.85291902471584e-05
-9.39134033520188e-06
-1.88332888070838e-05
-3.1673439785105e-05
-1.28444390371461e-05
-1.46560860950373e-05
-1.804582181607e-05
-1.14480290142887e-05
-1.91312949935734e-05
-3.31951770259067e-05
-1.42681512498021e-05
-2.02516062603723e-05
-8.90112813661248e-06
-5.92651537245492e-06
-7.82259389505309e-07
-1.67917192918677e-05
-2.19682458911555e-05
-1.12968957780621e-05
-8.0424556500516e-06
-1.02833254206892e-05
-7.60010766367169e-06
-3.21602001315766e-05
-1.57950290633832e-05
-1.06027946022878e-05
-2.37643438567545e-05
9.2760094651798e-06
-2.20079124222198e-05
-3.06392854859322e-05
-1.1808999598112e-05
-9.00134526982832e-06
-2.74137139010095e-05
-2.7926555085172e-05
-8.47449214540896e-06
-8.17736597682195e-06
-1.12380756110163e-05
-9.75750591272305e-06
-8.81499066894119e-06
-2.2063761326606e-05
-1.81025861825791e-05
-1.22900662269084e-05
-1.90345318211966e-05
-6.7952167011714e-06
-2.42041938635841e-05
-1.46769886638536e-05
-8.37860502491576e-06
-1.08126243925409e-05
-1.93795572796709e-05
-1.88825392362118e-05
-1.94348807381407e-05
-1.35728017525378e-05
-4.91596688232955e-06
-1.72759927976892e-05
-2.2503771844739e-05
-1.7808479730753e-05
-9.53130942655342e-06
-1.84115077022263e-05
-1.07950071671849e-06
-1.95034591168037e-05
-1.40899714916885e-05
-1.65403404160845e-05
-9.41622865917167e-06
-9.43046499230175e-06
-1.02074148941824e-05
-8.64467161536626e-06
-2.06283050261898e-05
-8.48115961959671e-06
-1.82526656439109e-05
-1.06421289674293e-05
-2.60671864102459e-05
-1.51817603380861e-05
-1.37900308795648e-05
-2.44393248605446e-05
-2.39748720796404e-05
-1.86303528599659e-06
-1.64460842410926e-05
-1.43370749042631e-05
-1.67289859716911e-05
-1.46279469836498e-05
-2.34767698029158e-05
-3.15028193433431e-05
-1.95953634962253e-05
-1.66775782274016e-05
-3.4139770147253e-05
-4.02808695659105e-06
-1.19099207704719e-05
9.13123572635419e-07
-1.83241304039939e-05
-2.26742912031128e-05
1.07768109880536e-07
-1.79099363240806e-05
-1.65056843264434e-05
-1.28519032228477e-05
-1.50678809826799e-05
-9.85685628629202e-06
3.72261403226007e-06
-2.08646712166551e-06
-1.20795351309316e-05
-9.32300542992978e-06
-1.07276436401506e-05
-1.60337925605759e-05
-1.21871410219672e-05
-1.32144516750355e-05
-2.30910374702586e-05
-1.80386912930032e-05
-3.29478899088895e-05
-1.17822611485547e-05
-1.9726150867935e-05
-2.91771248832531e-05
-1.73105145011985e-05
-1.28193936136618e-05
-1.35555279691164e-05
-2.40304746581258e-05
-1.09113214708282e-05
-3.80445056204777e-05
-1.30056405484581e-05
-2.2446699487365e-06
-2.61614522178012e-05
-1.71793411812252e-05
-2.46195359414041e-05
-8.08013471788644e-06
-1.93706876681609e-05
-1.17917709029693e-05
-2.11625844230063e-06
-1.39861784098099e-05
-5.02297747655604e-06
-6.86834062531282e-06
-9.4303951809246e-06
-1.30472568548623e-05
-1.73208882587668e-05
-1.56105111450491e-05
-8.71320551588902e-06
-1.82928733433779e-05
-1.37688447353917e-05
-2.28578706544528e-05
-4.32558215750208e-06
-1.60776728240245e-05
-2.29694448793785e-05
-4.08413680507927e-06
-3.23258478051451e-05
-9.55662431474616e-06
-3.40873808925861e-05
-1.61879302052913e-05
-1.72912802699898e-05
-3.13677771251956e-05
-7.6788631825093e-06
-5.53494734044422e-06
-1.28840784735126e-05
-1.43569740380467e-05
-1.23001602110928e-05
-1.28441869178934e-05
-2.27462087483636e-05
-1.13372511095996e-05
-1.40596609684893e-05
-1.4178364150797e-05
-2.99550657723376e-05
-9.45230682281715e-07
-2.31322107257947e-05
-1.90994323832123e-05
-1.42155722688934e-05
-1.38292472228044e-05
-1.41894333012031e-05
-6.72935224517604e-06
-3.00278742498979e-05
-2.00411461388436e-06
-1.5149767677443e-05
-1.16212515280341e-05
-2.0840063598995e-05
-1.75128254768142e-05
-1.71582738863133e-05
-8.51983130413616e-06
-3.18873144120569e-05
-2.19356975883749e-05
9.30567295744424e-06
-2.10962382192297e-05
-2.99163845371492e-05
-2.70114947370612e-05
-2.14953960080063e-05
-1.93526980241883e-05
-2.80116649104534e-05
-7.14953937576612e-06
-1.78045148379666e-05
-2.21408119908611e-05
-1.23529964449281e-05
-4.92157019596747e-06
-1.13332199269574e-05
-1.28763673197936e-05
-3.04182055865433e-05
-1.98891869401931e-06
-5.02803112895405e-06
-7.08149898418351e-06
-7.19131504216978e-06
-1.80578561068963e-05
-2.61552128505078e-05
-1.57782143701366e-05
-1.7615815471241e-05
-1.8795636705415e-05
-1.51329691036017e-05
-1.27420521510496e-05
-5.31838164442734e-08
3.71360610554797e-06
8.3459958521778e-06
-1.25636156413734e-05
-3.86449633040153e-05
-9.9851133542772e-06
-1.05502391242404e-05
-1.24045060840772e-05
-6.04795389350935e-06
-2.44822393374681e-07
-1.15562236577729e-05
-2.44511898971174e-05
-2.33415032623243e-05
-1.57175706878773e-05
-3.32714145565264e-05
-1.505911161599e-05
-7.57133152064796e-06
-9.74799469926427e-06
-1.2227375402511e-05
-2.19632641243246e-05
-1.74998933148255e-05
-2.27699635397205e-05
-1.71029948256214e-05
-7.74927898499675e-06
-1.96075077368728e-05
-3.38376510574863e-05
-5.23092543050772e-06
4.90903965539842e-06
-1.06914022258495e-05
-2.23999320104408e-05
-1.25377716988004e-05
-1.87981867600911e-05
-8.770609727881e-06
-3.19140208077446e-05
-1.71887028156034e-05
-2.51780888216e-05
-1.63502056779689e-05
-1.22117637632358e-05
-3.14781854973026e-05
-1.18717634747838e-05
-1.59057435733186e-05
-1.85237910320142e-05
-1.9572243007256e-06
-2.85672020158224e-05
-1.59742247537734e-05
-1.78008546895374e-05
-1.85369669734697e-05
-2.00352321507221e-05
-1.94746330535976e-05
-1.96615602089278e-05
-1.29594443109814e-05
-1.6131305002141e-05
-3.344008928541e-05
-9.50642101212323e-06
-1.49397029551172e-05
-3.18454342935293e-05
-2.54893951386364e-05
-2.25488421344391e-05
-2.043991953712e-05
-1.43131737926252e-05
-1.71472437078166e-05
-2.24111477702765e-05
-3.34679058519233e-05
2.638112464535e-06
-3.44519534082566e-06
-2.02968443558685e-05
-1.87613371250103e-05
-1.53199408130509e-05
-1.2547173567351e-05
-5.61256326185727e-06
-3.83399920817245e-06
-1.28802444938318e-05
-1.7653723866406e-05
-2.24631086836173e-05
-1.74514808866327e-05
-2.12242633796596e-05
-1.93801438703295e-05
-6.88276785566409e-06
-1.90531618358224e-05
-2.5947615424254e-05
-7.19546412975299e-06
-1.97719171797159e-05
-1.36564152091772e-05
-2.39123330812612e-05
-1.69575419290184e-05
-1.12899984207945e-05
-1.6179018539207e-05
-1.56928306187689e-05
-1.46679048621468e-05
-1.853492759634e-05
-1.50294829238823e-05
-1.87175385736771e-05
-1.90610935340458e-05
-4.72918915070567e-06
-1.76040453486822e-05
-1.58656648252159e-05
-3.40318185572014e-05
-9.27380086046522e-06
-2.74611981127312e-05
-9.40181454748697e-06
-2.46162263676577e-05
-2.63634294887627e-05
-3.02606626931092e-05
-2.05566111942431e-05
-1.77083011618917e-05
-4.31574138542551e-06
-5.96206486037078e-06
-2.6336232227023e-05
-7.64443410358264e-06
-2.90449415142322e-06
-9.45419413396582e-06
-9.37198636755367e-06
-2.94217285065276e-05
-7.79843866249682e-06
4.51909107881004e-07
-1.52160950379239e-05
-1.53530784212046e-05
-2.46653615474089e-05
-8.45597746873658e-06
-1.18860191151135e-05
-1.65616320862803e-05
1.69854694236458e-08
-5.01986235981673e-06
2.46834046540065e-06
-7.79337846433214e-06
-2.03652801350374e-05
-1.29363768256102e-05
-1.33356234615438e-05
-9.36644510000321e-07
-5.1806981595672e-06
-2.10307716800087e-05
-1.0105370274906e-05
-2.85902625808801e-05
-1.63848156979054e-05
-1.08426219606227e-05
-4.92339163433977e-06
-3.23665142785351e-05
-2.95681885951824e-05
-1.33770377436733e-05
-6.27386979496285e-06
-1.32492873230044e-05
6.48180067718682e-07
-1.88642846572935e-05
-1.1056737810119e-05
-4.24225027055897e-06
-1.51597826126764e-05
-2.75866842570282e-05
-1.66932338723073e-05
-2.10546672613172e-05
-2.30082013817606e-05
-1.72939703103689e-05
-6.28766032884341e-06
3.24807218387636e-06
-2.83713660937258e-05
-1.04308295708298e-05
-2.44070236704099e-05
-2.94622821511895e-05
-6.28199719596722e-06
6.79401695956652e-06
-2.18842352540914e-05
-1.29340692951586e-05
-2.12413708522019e-05
-2.33867553742738e-05
-2.40392619843407e-05
-1.65038946653986e-06
-1.46994507272766e-06
-3.11625918169073e-05
-2.24642460633126e-05
-1.02404278715193e-05
-1.50906568170374e-05
-4.30571483128242e-06
-2.47069196015662e-05
-2.64512220847376e-05
-1.76309373585934e-05
-2.68603380433187e-05
-2.28068714053455e-05
-1.38852919654306e-05
-4.50183895852406e-06
-6.46066461265644e-06
-1.15536239493869e-05
-1.33278165396259e-05
-2.10905450216011e-05
-1.2488821939431e-05
-2.94461906848153e-05
-1.19172614670095e-05
-1.1002469815987e-05
-1.45339661815799e-05
-2.80148654800386e-05
-1.33069119807521e-05
-2.40614445467442e-05
-2.31902644274819e-05
-2.84461556402516e-05
-3.07051674364633e-05
-1.75969320807281e-05
-1.44293392310612e-05
-1.03056332549865e-05
-1.33439795967757e-05
-1.39590900153526e-05
-7.05417238374067e-06
3.65081330064742e-07
-3.87475996305537e-06
-9.67757609554273e-06
-7.3851483762961e-06
-2.63369108406425e-06
-1.07289151754569e-05
-1.65427570594433e-05
1.21284582015361e-06
-2.44374845459595e-05
-2.26903473251066e-05
-6.77444419605732e-06
-2.05583142931863e-05
-6.26149643612946e-06
-1.50743744104808e-05
-1.40641019757602e-05
-1.45381308652885e-05
-3.12082613499789e-05
-1.24990101023683e-05
-9.78815593000613e-06
-2.91537750516848e-05
-5.65278135877274e-06
-1.60347323244675e-06
-3.94156274174705e-06
-7.66700859769059e-06
-2.54562497149495e-05
-1.96836513491618e-05
-1.90473759891625e-06
-2.97550296648015e-05
-3.97041353632979e-06
-9.91890201615503e-06
-1.89435433532937e-05
-1.00817519706889e-05
-1.93252251275252e-05
-1.16613405485253e-05
-3.02767061281719e-05
-1.00877484169849e-05
-1.06930086370935e-05
-1.85215864005735e-05
-2.24938171282933e-05
-1.7097037107578e-05
-1.96348843978555e-05
-4.40882383325818e-07
-1.12757081282566e-05
-1.41602824243683e-05
-1.81806008814902e-05
-1.6093814293432e-05
-1.71455947761993e-05
-2.51532232577978e-05
3.61707230713089e-06
-1.43042435889214e-05
-3.13187556592314e-05
-9.97921417324922e-06
-2.15408954204675e-05
-2.22342077037009e-05
-1.92237226695574e-05
-2.17267281068534e-05
-6.79215580717964e-06
-1.75517626939987e-05
-1.11149917030027e-05
-1.78503375792679e-05
-2.71222640407874e-05
-1.46536280429798e-05
-1.3854763663779e-05
-3.51388029075976e-05
-1.55820762587371e-05
-7.2947504250746e-06
-2.05916155437808e-05
-1.85243161494284e-05
-2.29709847844405e-05
-7.10903568595285e-06
-2.17162361661882e-05
-1.76947373844629e-05
-1.06448605818422e-05
-1.90773017115381e-05
-7.97398790501943e-06
-4.88865050697155e-06
-2.10553364874029e-05
-2.05387254742643e-05
-1.81605564694291e-05
2.06167108814727e-07
-1.05494892753387e-05
-3.18513245883184e-05
-1.00708338532273e-05
-3.49174867474812e-05
-1.31909130768493e-05
-1.75094840075989e-05
-1.82869915694477e-05
-2.5254463214681e-05
-3.53525308445679e-05
-2.00151798180596e-05
-3.126377002471e-05
-1.43941224674255e-05
-1.4219224791568e-05
-1.23587693455413e-05
-1.37470960079626e-05
-7.29858517011601e-06
-3.38300229085433e-05
7.59032186922792e-07
-8.82240380142751e-06
-2.8089664580388e-05
-1.13928454082501e-05
-3.24091917485976e-05
-1.67991369119393e-05
-1.82550006132943e-05
-2.00545377413965e-05
-3.28525645143948e-06
-1.67473369104031e-05
-1.32818809804215e-05
-1.40172921187887e-05
-7.8492205825849e-06
-6.60345394078174e-06
-8.93702838287759e-06
-1.01635456838299e-05
-3.40331007873858e-05
-3.15714173443718e-05
-5.03540641656414e-06
-1.12062518543747e-05
-2.16207018664041e-05
-2.11127081197491e-05
-1.97556280845358e-05
-1.39980731342259e-05
-2.59320386093407e-06
-8.03377000107478e-06
-2.53663276519887e-05
-2.2007435468396e-05
-3.83667003619533e-06
-1.88966374800258e-06
-7.03651477693804e-06
-2.93661362676938e-05
-1.82431544755443e-05
-1.26363243971771e-05
-1.7365617168019e-05
-2.90007100755831e-05
-2.19466495711671e-05
-1.2084080462585e-05
-3.64815320008375e-06
-8.47562017845946e-06
-6.54679637081159e-07
-2.79551787849986e-05
-2.24162497568979e-05
9.09342389493752e-06
-2.11066432117106e-05
-1.504941792973e-05
-6.5611567643453e-06
-6.89796464284785e-06
-1.58871104330393e-05
-1.72190014589812e-05
-6.92842250497003e-06
-1.60702234385658e-05
-2.07912790655926e-05
-1.814946419092e-05
-1.68416144578492e-05
-2.62411628577553e-05
-1.3360504731359e-05
-8.24245558817984e-06
-1.38224313023031e-05
-4.6522787183693e-06
-2.14884465209003e-05
-2.85028492699204e-05
-1.65515637587016e-05
-9.09686647098598e-06
-3.77255898907314e-06
-2.54597786619831e-05
-2.45400533332514e-05
-6.96143250715724e-06
-1.4397861600748e-05
8.37996007942698e-07
-1.04012138135827e-05
-8.38867726327585e-06
-1.42962382891644e-05
-8.80945167867055e-06
-2.37693879857886e-06
-2.78169589860383e-05
-2.8203952543597e-05
-6.28786726091645e-06
-1.86728651617072e-05
-2.24942621209886e-05
-3.02371284155404e-05
-1.34108530615938e-05
-1.6271065492381e-05
-8.05256355478842e-06
-2.52037968825258e-06
-1.44913577521121e-05
-6.79104432646839e-06
-1.59964031876764e-05
-1.01609993022557e-05
-2.09288703683951e-05
-1.27991612067566e-05
-1.18469226282505e-05
-1.98557800262307e-05
-1.096695027229e-05
-1.00302766316674e-05
-1.3184741007699e-05
-2.3776313691135e-05
-2.06450376537753e-05
-1.35304662785786e-05
-1.09047721475358e-05
-1.08037536257682e-05
-7.80097178013581e-06
-1.4076731039407e-05
-4.42171476022623e-05
-3.4460086167943e-05
-1.55935263108637e-05
-3.74458878391843e-05
-7.95415060425389e-06
-1.14612917311442e-05
-1.32425754545646e-05
-1.08645732882809e-05
-1.6942096184125e-05
-1.9267578902793e-05
-3.26480355188755e-05
-2.23327041184208e-05
-2.15092573540992e-05
-3.12468310680972e-05
-3.17704536461864e-05
-2.05811780413238e-05
-2.32676651474808e-05
-4.33477211223722e-05
-1.8103718587567e-05
-4.62905982466425e-06
-1.89578458747236e-05
-1.61183770781902e-05
-7.88197199110598e-06
-2.86757506936756e-05
-1.20352779679752e-05
-2.39183817333806e-05
-3.4301765891162e-05
-7.30920367212739e-06
-1.81242144991524e-05
-2.20443747193292e-05
-1.39042591867142e-05
-2.208492621799e-05
-1.31701233126363e-05
5.18397756588992e-07
-7.60086608160614e-06
-3.27256353597814e-05
-1.64201727180798e-05
-1.30630766366227e-05
-1.43275398231685e-05
-2.21988754881966e-05
-1.02215656981025e-05
-1.83642613365144e-05
-3.03126677572317e-05
8.08535012801548e-07
-1.4581356499155e-05
-1.14368265802373e-05
-2.66905285571764e-05
-8.58293561493953e-06
-1.3532882031794e-05
-2.47318322523988e-05
-6.98304129170179e-06
-1.1030214973897e-05
-1.04742180962767e-05
-6.12413351083023e-06
-2.29974214437268e-05
-8.49499734982716e-06
-1.41866978409887e-05
-8.24524623678652e-06
-2.22144414729301e-05
-9.91033077312935e-06
-1.51715731872322e-05
-1.68977824788245e-05
-1.23845322344124e-05
-1.1330194201954e-05
-1.79490793269105e-05
-2.26762057366696e-05
-1.45253819076607e-05
-1.50762379246298e-05
-2.56889085474481e-05
-4.00799144583921e-06
-2.44096693643129e-05
7.21867866228465e-06
-1.96472738504638e-05
-1.9195874479353e-06
-2.32529123067327e-06
-9.17116443902245e-06
-9.9590182333688e-06
-1.97376211355612e-05
-2.25769902903975e-05
1.57213488598766e-06
-2.0599214432707e-05
-1.67352875492083e-05
-2.63190122530895e-05
-2.50848481033693e-05
2.21765851927235e-06
-7.9362918401375e-06
-5.59379795492179e-07
-1.01730583480324e-05
-5.83655345514801e-06
-2.11893683266209e-05
-1.44957105924881e-05
-1.65777672453295e-05
-2.40480603056206e-05
-2.59120046943003e-05
-1.20306955392241e-05
-9.39166862119397e-06
5.88417049419159e-06
-1.41291305484504e-05
-1.14817116033868e-05
-1.20457404669404e-05
-2.02743056303949e-05
-7.7281262751304e-06
-2.13265775489914e-05
1.74308386678882e-06
-5.66080644227023e-06
-1.13889282346822e-06
6.68516264099272e-06
-2.68722416772223e-05
-3.13363352141072e-05
2.30987357991469e-06
-1.12541158797013e-05
-1.43021835802887e-05
-6.21323542898622e-06
-2.27569482635658e-05
-7.72751292718355e-06
-6.41527525685572e-06
-2.55434420127173e-05
-3.72412439675284e-05
-1.78768716774418e-05
-1.39256836293986e-05
-2.09521119178104e-05
-2.08070077179908e-05
-2.4078169534748e-05
-1.39935453813243e-05
-1.39245341874536e-05
-1.63036054734525e-05
-4.51421782458937e-06
-1.17160949242284e-05
-2.40734237800347e-05
-3.24704399110942e-06
-1.0675444833254e-05
-1.9884102881412e-05
1.10563084478053e-05
-1.2545355957029e-05
4.38124252495284e-06
-8.48461202781784e-06
-1.69605532842215e-05
-3.08696077780098e-05
-1.2563243187269e-05
-2.32834535538239e-05
-8.66785232534946e-06
-2.29440629942592e-05
-1.26467959638316e-05
-1.24169111120381e-05
-1.86370427825313e-05
-1.78562842671104e-05
-1.31298177467514e-05
-1.82281662608486e-05
-1.54540830881237e-05
-1.6706541847853e-05
-1.1769141604048e-05
-1.80834643215423e-05
-9.63352730571497e-06
-2.23697791529374e-05
-2.04021642366588e-05
-3.21909095465926e-05
-6.55296936218906e-06
-1.04069993846855e-05
-1.82047725294521e-05
-2.28671068098836e-05
-7.23910416237942e-06
-2.07239996761762e-07
-1.49878510768728e-05
-2.40651528398122e-05
-3.10673410848739e-05
3.92337776945069e-06
-2.96511759045296e-05
-1.71845384970422e-05
-1.05726355192014e-05
-2.44254606139623e-05
-3.15065586432323e-06
-2.31660510976428e-05
-2.22445231622483e-05
-2.34905031554179e-05
-3.64007805639494e-06
-1.84358849369033e-05
-1.27684813050425e-05
-9.4180244469665e-06
-1.8003815731621e-05
-9.56035808201096e-06
-2.82350505352719e-05
-5.39489807339172e-06
-2.68474791738529e-05
-2.91689535312473e-05
-8.38371551261564e-06
-1.80227229925592e-05
-1.10435679734801e-05
-2.02618987975098e-05
-1.94462702410394e-05
-1.09346377228211e-05
-1.17787537557304e-05
-3.31524670645384e-05
-1.38673622691189e-05
-8.60014957621809e-06
-1.15558775953006e-05
4.07889377312274e-06
-2.05811925250666e-05
-1.2055689766357e-05
-2.0045902042486e-05
-1.77160435020202e-05
-2.42614015429815e-06
-2.85869718188905e-05
