# Supplementary material for: Research on computational propagation and identification of mine microseismic signals based on deep learning
Source: PLoS One. 2025 Oct 22;20(10):e0334641. doi: 10.1371/journal.pone.0334641 (PMC12543183; doi:10.1371/journal.pone.0334641)
Supplement: S11 Data — (ZIP) [file pone.0334641.s011.zip › 000101100002711.xlsx_0.txt_24.txt.txt]

-1.71185962010193e-05
-1.34911190429108e-05
-2.20717796605913e-05
-2.87402167066687e-05
-2.1789337198734e-05
-7.76333254899125e-06
-2.13692675129149e-05
-1.49847665158137e-05
-2.70375024488194e-05
-1.23728624476954e-05
-2.43046078737222e-05
-1.61169313606126e-05
-2.2465595601653e-05
-6.22263217911053e-07
-1.96890536549188e-05
-1.77035035454281e-05
-2.65271245778304e-06
-1.62582888786968e-05
-5.99323931849373e-06
-2.60663492019132e-05
-5.02229880570624e-06
-1.14160229129978e-05
-2.04471033995412e-05
-6.72978945817991e-06
-4.16273540561019e-07
-2.10879125955228e-05
-2.37611579873769e-05
-8.36164324423146e-06
-2.19919700651584e-05
-8.15611679601452e-07
-1.27390973129894e-05
-1.39745966668659e-05
-1.28786892826529e-05
-6.24101622994943e-06
-2.4248496667251e-06
-1.92931537930629e-05
7.28903685857715e-06
-1.55574543037059e-05
-1.90946349859128e-05
-2.12480190314742e-05
-1.68924518082206e-05
-2.34267739767321e-06
-1.98836851310163e-05
-1.02358146242078e-05
-9.92258742113036e-06
-2.45353161355958e-05
-1.29797927076262e-05
-3.49503810585164e-05
-6.90784628337809e-06
-2.20674127782633e-05
-2.04140247359397e-05
-1.85762749817074e-05
-2.51572377597783e-05
-7.12671161009645e-06
-1.2296204901169e-05
-9.06016818849969e-06
-1.34890793410931e-05
-1.51488700894491e-05
-1.94159241179195e-05
-2.70042974329165e-05
-2.94790366495406e-05
-1.07247606918986e-05
-1.13740878542998e-05
-3.28150310070242e-05
-1.39248231294592e-05
-1.66865525677627e-05
3.08415523656884e-06
-1.91146152540324e-05
-1.78638317586851e-05
-1.32862294174248e-05
-2.19982979747341e-06
-1.80341046881535e-05
-1.70065344192559e-05
-2.15666789859269e-05
-9.83961871205565e-06
-2.12200787300965e-05
-3.14260804614848e-05
-3.90595611992483e-05
-1.32351845469674e-05
5.95056349586885e-06
-1.88586711695208e-05
-2.3430667237257e-05
-1.75969376423429e-05
-1.72762614427987e-05
-1.25865287529262e-05
-1.57740209323998e-05
-3.56586234163612e-06
-5.12583207290726e-06
-2.90559152581145e-05
-1.36493874318422e-05
-1.62399312159437e-05
-2.19794920512801e-05
-8.57607167335523e-07
-3.77033119106425e-05
-1.97735639282122e-05
-8.99607444221808e-06
-3.19253804533955e-05
-7.53464662258698e-06
-2.88938922836847e-05
-6.65993836748835e-06
-1.89079062550725e-05
-1.86497390618336e-05
-2.86801058603886e-05
-2.14229681372667e-05
-2.00942970201155e-05
-1.58756189855792e-05
-2.1368209939649e-05
-9.93720759751744e-06
-3.36702910217124e-06
-9.61195934289874e-06
-8.09255458073604e-06
-6.29988356830088e-06
-9.77508076909001e-06
-9.17191290435071e-06
-3.82199177884965e-05
-2.55064260618013e-05
-2.10535819256347e-05
-2.50614751400577e-05
-1.51775063022939e-05
-2.87931473697143e-05
-9.62835945859807e-06
-3.06757112102669e-05
-7.75315646258515e-06
-1.01047070846814e-05
-8.91197361903092e-06
-7.4921518272431e-06
-6.74693029930791e-06
-1.12135976146646e-05
-1.05261021247198e-05
-1.26441379935723e-05
-1.80551495370866e-05
-2.26861341083399e-05
-1.56554137909649e-05
-2.47423272691832e-05
-3.23105992033153e-05
-8.76858568423598e-06
-1.8095663946705e-05
-2.56820499527884e-05
-7.90063413732564e-06
-3.02006892923981e-05
-9.76182107032078e-06
-8.76274735212968e-06
-7.01315773894057e-07
-2.38840871165401e-05
-2.0761355819273e-05
-2.32607054118315e-05
-1.52501327292777e-05
-1.07497856188688e-05
-1.15940460689221e-06
-1.07250910844321e-05
-2.81682389450865e-06
-2.45608657763371e-05
-7.18837198267745e-06
-1.09044475974796e-05
-1.40762182232293e-05
-2.45084335461794e-05
-2.01505046303509e-05
-9.40350340777376e-06
-1.09169157182179e-05
-1.04408029361949e-05
-6.32776804198087e-06
-1.57426832173208e-05
2.03173589766284e-06
-4.77955709933858e-06
-2.28451979028179e-05
-1.36474936933113e-05
2.52515111579503e-06
-6.51047168413365e-06
-8.67197529680149e-06
9.14111785763314e-06
-1.81433219260002e-05
-2.06285260178837e-05
7.99820722910091e-06
-1.44148418766286e-05
-1.81696398694635e-05
-8.76170283074109e-06
-2.00068638090236e-05
-5.97031036611557e-06
1.32353873875452e-05
-9.64740910508077e-06
-9.00605947254595e-06
-2.26736963290452e-05
-2.52535191087593e-05
-2.16252671556658e-05
-1.02906480883238e-05
-2.84715307656997e-05
-1.64820777404704e-05
-2.76854747287322e-05
-1.71100987975644e-05
-1.39586262608052e-05
-1.37549682685175e-05
-1.46800080586067e-05
-8.16812906940522e-06
-2.33869961984783e-05
-7.01553431859389e-06
-2.06410707382174e-05
-1.04012737186589e-05
-2.68402307618522e-05
-1.74767170892718e-05
-3.81602873203411e-06
-1.3870984569924e-05
-2.68455346392303e-05
-2.93307919342978e-05
-3.18607607435938e-06
-1.9561357150185e-05
-1.94289585002815e-05
-1.64121696677552e-05
-2.02911899172931e-05
-2.6465728063816e-05
-4.79936378756335e-06
-2.19594050812001e-05
-2.72221166737346e-05
-1.24761977876616e-05
-1.39941376825004e-05
-6.46846055214821e-06
-6.83237347458407e-06
-1.95534133125695e-05
-1.60313757272063e-05
-1.7819789236496e-05
-9.70612711701574e-06
-2.67795233772177e-05
-2.23544182996947e-05
-2.15568939044393e-05
-8.54913800951562e-06
-2.15482111047449e-05
-2.46935678914705e-05
-7.17248925990458e-06
-2.47516663761965e-05
-1.85681552484867e-05
-8.18933580484079e-06
-1.55659628184414e-05
-2.29515967385874e-05
-2.17679579370977e-05
-1.33183606569803e-05
-1.85122014398248e-05
-4.4988831331596e-06
-1.73588234871155e-05
-1.85853304363188e-05
-1.31021295537903e-05
-7.00659728134791e-06
-2.19193138805356e-05
-8.71002210720636e-06
-2.01513565346832e-05
-2.14596926333805e-05
-3.25490189680228e-05
-1.2493115985401e-05
-7.88851571682671e-06
-1.64169862677255e-05
-1.29934496819011e-05
-2.57933549565642e-05
-1.85184144008923e-05
-1.19463633937717e-05
-3.90282847113489e-05
-2.04021324635067e-05
-3.38354797965239e-05
-2.3445212971275e-05
-2.48948038487386e-05
-1.50872763759869e-05
-3.22258707143428e-05
-2.28811810917241e-05
-1.58422826075356e-05
-1.43685478312654e-05
-1.06219421759289e-05
-1.41678213003281e-05
-1.82766753943543e-05
-3.33415390981346e-05
-2.1165419098253e-05
-2.79016281930137e-05
-2.55244866438976e-05
-1.74323156684572e-05
-2.11263157310605e-05
-1.14227399931182e-05
-2.00341636764184e-05
-8.53157553999917e-06
-7.00778498154464e-06
-2.87721706341977e-05
-1.45873540246478e-05
-1.63137276001234e-05
-1.26866980028208e-05
2.84759330692222e-06
-1.52058704168392e-05
-1.380302200924e-05
-1.33720118008419e-05
-1.38229469161846e-05
-1.5496115462193e-05
-2.11021210514159e-05
-7.6848915838434e-06
-2.22535181697627e-05
-1.50810646828065e-05
-9.7410701289147e-06
-1.69583588197891e-05
-6.64012165298516e-06
-1.84169289974381e-05
-2.11351141023164e-05
-1.07375079471999e-05
-1.88884783820445e-05
-3.45839942850109e-05
-1.89942572395189e-05
-2.33019425762354e-05
-2.25976072046564e-05
-4.20773170986588e-05
-6.37776149742321e-06
-8.59558343202824e-06
-4.85601370984914e-06
-1.37181881811386e-05
-4.63044420889917e-06
-8.93300732528124e-06
-9.80612689272268e-07
-6.29090497391304e-06
-2.88039623116993e-05
-2.37844704245134e-05
-1.83735724266734e-05
-4.35613870894676e-06
-1.65894934817412e-05
-2.30801032074407e-05
-5.91570947844706e-06
-2.11397713899081e-05
-2.27931288938996e-05
-5.21734403404864e-06
-6.4495623951618e-06
-1.58398934943971e-05
-2.33081496971726e-05
-3.65455392111445e-05
-5.47977302527523e-06
-5.66659699813528e-06
-2.30161502129524e-05
-1.38189312957848e-05
-2.17282930089916e-05
-3.4920531746064e-05
-3.71080956900788e-05
-2.13272890308229e-06
-1.03976231949536e-05
-2.49482536049435e-05
-6.12736100949398e-06
-6.87311690872955e-06
-6.04296447392774e-06
-1.0743935205835e-05
-5.97217801324042e-06
-9.19778134487906e-06
-1.41006108046309e-05
-1.32230956742151e-05
-1.30150164967725e-05
-2.40351677443228e-05
-2.10013887538917e-05
-9.643211773983e-06
-3.98004890106955e-05
4.50000651567229e-06
-6.17553621234629e-06
-1.45632950157828e-05
-3.13969340746295e-05
-7.07728975429043e-06
-3.71244052028427e-07
-2.52204715754669e-05
-2.04508693735183e-05
-3.08315983639876e-05
-1.61115299470479e-05
-9.24961675119648e-06
-3.13688537571361e-05
-2.63007017998019e-05
-1.17142451901792e-05
-1.3518148076812e-05
-1.04455942929686e-05
-4.45223921559971e-06
-1.34404560790357e-05
-2.01282028352727e-05
-2.10552401841653e-05
-1.58078446004991e-05
-2.20183645730852e-05
-4.61108850070742e-06
-1.22693524076736e-05
4.82650784923528e-06
-1.13507925883338e-05
-1.25015183176086e-05
-1.22590207408079e-05
-1.07258866970992e-05
-1.57184380809974e-06
-2.58911169303166e-06
-1.95678987292018e-05
-1.86817274256238e-05
-7.42930088351445e-06
-1.35955234913665e-05
-3.30888245177604e-05
-9.46511338441152e-06
-7.57414200942332e-06
-2.19178563394872e-05
-6.40330390584988e-06
-3.83751001621912e-05
-2.54225238700667e-05
-1.62473885374139e-05
-1.58914989767609e-05
-2.10271351499326e-05
-2.1867433838916e-05
-2.26614059056768e-05
-1.60602778768193e-05
-7.07674681617491e-06
-7.64989544928109e-06
-1.23287913016268e-05
-1.53391075935804e-05
-2.00540753781664e-05
-3.88420540382059e-05
-1.95495760779741e-05
-6.17089349942762e-06
-4.40744373437839e-05
-2.66741110349805e-05
-4.10495002343997e-06
-1.18952696830272e-05
3.06018813677022e-06
-1.34996093399232e-05
-2.48230459270532e-05
-2.33272277185837e-05
-1.19618344550816e-05
-5.93768044670319e-06
-2.41265089647392e-05
4.00253077139329e-06
6.08992427977212e-06
-1.66056586380634e-05
-9.24829236761963e-06
-3.56996498861103e-06
-4.39103545897684e-06
-1.27580669795035e-05
-1.92052802529375e-05
-3.2297892743542e-05
-2.18296379833376e-05
-2.21393582479852e-05
-5.43661641326349e-06
-2.2645803427274e-05
-2.99866257224907e-06
-1.28125844091251e-05
-2.48380531684871e-05
-1.2494564269849e-05
-1.90852034124587e-05
-2.02798407883526e-05
-1.35408948514423e-05
-1.23559027915793e-05
-1.81021228882942e-05
-1.0278437757507e-05
-1.11497576654793e-05
-3.7610664295728e-06
-1.07831978740696e-05
-1.76232640676792e-05
-1.14389208967352e-05
-6.79746637682844e-06
-1.68800798904076e-05
-1.7838893895062e-05
-2.14872183094564e-05
-1.17149140169969e-05
-2.80056789573203e-05
3.13023094286746e-07
-1.94582336844616e-05
-1.85512832476261e-05
-1.22586237943632e-05
-1.60139577999984e-05
-2.90330720342179e-05
-6.29989785375857e-06
-1.30497024381205e-05
-1.69919884841917e-05
-7.99632886638455e-06
-1.02116162758851e-05
-2.46838269594286e-05
-7.5599095215708e-06
-1.73837850537841e-05
-3.60244243234474e-05
-1.76924149220664e-05
-2.99481345759178e-05
-5.90122296895779e-06
-1.32917087971226e-05
-2.07433798424037e-05
2.13909849110969e-06
-2.90482554744011e-05
3.53082731531791e-06
-1.65051104571804e-05
-2.5215640020202e-06
-1.63982949323564e-05
-1.87946542750245e-05
-3.22825340746922e-05
8.93641852001335e-06
-9.28556126887676e-06
-1.06144098381478e-05
-1.64290603006304e-05
-1.31440077069057e-05
-7.07936789640033e-06
-2.48433351895444e-05
-6.06231786226711e-06
-1.27584000115413e-05
-1.72179621771802e-05
-2.67999634040763e-05
-1.30361362628892e-06
-1.69817122837337e-05
-1.44042332677449e-05
-1.31000887068553e-05
-1.80733421971282e-05
-2.28397344768153e-05
-2.50156835788365e-05
-1.60034808679818e-05
-3.07357589093277e-06
-3.34355601754115e-06
-2.32421233554429e-05
-2.31828052597436e-05
1.56664959769682e-06
-1.74031563986298e-05
-2.23946883994136e-05
-1.76424033557686e-05
-1.62947484584156e-05
-1.36606185138695e-05
-2.10511880255453e-05
-1.88224687378866e-05
-2.13276065927299e-05
-1.29104125332647e-05
-1.61627859882833e-05
2.05555601585543e-06
-3.43878057031233e-06
2.01716260176374e-06
-2.45519952389137e-05
-3.08082639879316e-05
-1.62328315702142e-05
-5.2170756288618e-06
-2.65549552332691e-05
-1.37733191380723e-05
-1.090411886818e-05
-4.62681723297828e-07
-2.59156664356129e-05
-3.33754737135333e-05
-2.84800135938209e-05
-2.31073076551313e-05
-1.94729900687562e-05
-1.42536716506203e-05
-1.69630221490702e-05
-2.03265792379609e-05
-1.68573005828197e-05
-3.75204885450489e-06
-8.02645364790635e-06
-9.39641733418559e-06
-1.03979730738337e-05
-2.00295333257807e-05
-1.78072617385348e-05
-2.65450947048194e-06
-7.01437581139195e-06
-1.46353804428548e-05
-5.96326624758448e-06
-1.89412325436552e-05
-4.4446285463176e-06
-1.40942793852282e-05
-1.3597947524831e-05
-9.62193967418814e-06
-5.45128855201386e-06
-2.74007167693646e-05
-2.66139050080516e-05
-6.82795694881574e-06
-2.64060253623157e-05
-2.06894466444842e-05
-7.6561407296335e-06
-2.17343746310584e-05
-9.98633509606121e-06
-6.68362816577931e-06
-1.71537372593077e-05
-9.52716005832589e-06
-1.09463292656453e-05
-1.8662003443545e-05
-1.91943300385626e-05
2.74007278013185e-06
-2.31610044830493e-05
-2.3775006750899e-05
-3.23120688446865e-06
-2.53455668225308e-05
-1.71907371646235e-05
-1.0305293307051e-05
-1.05950712819732e-05
-2.27921924586028e-05
-2.10798205173075e-05
-2.04818176852283e-05
-5.76132561619131e-07
-2.87443548722684e-05
-4.38535972588601e-05
-9.47220399684611e-06
-9.86164001884884e-06
6.48420832906919e-06
-5.90275681738208e-06
-2.27956817492429e-05
-2.6023995702285e-05
-3.42129962573809e-05
-3.3327815275709e-05
-4.05436667338987e-05
-1.26093899717918e-05
2.35833531710239e-06
-6.71455644389987e-06
-1.40162040353516e-05
-8.99357819663097e-06
-1.40833315834756e-05
-5.5246891050557e-06
-1.74211019128023e-05
-2.03571675381395e-05
-1.29184350594637e-05
-2.13540533477539e-05
-2.57962824073118e-05
-2.21872918102562e-05
-3.78370805610052e-06
-3.01210644586083e-06
-1.88844249234233e-05
-3.52574589182671e-05
-2.83207633072407e-05
-1.08314398633499e-05
-1.38076471721857e-05
-9.98596945880315e-06
-2.48432818508981e-05
-1.3832645554402e-05
-1.94685839735542e-05
-3.82090077878754e-05
-1.58143954421925e-05
1.1705888929099e-06
-2.40922341449812e-05
-1.44544159109803e-05
-1.41528594079385e-05
-1.34565100446072e-06
1.44046338253299e-06
-2.44297802564196e-05
-1.62475001802429e-05
-2.6370404122402e-05
-8.31731471253704e-06
-1.23071876460984e-05
-4.27165153930949e-05
-2.57899522865637e-05
1.9821664939166e-06
-1.07250495272431e-05
-1.30367315315382e-05
-2.00269767468948e-05
-2.01534047230305e-05
-2.07026660608133e-05
-2.96951986330058e-05
-2.46089874716918e-05
-1.99967995812584e-05
-3.01837028354298e-05
-1.34341235759081e-05
-1.15673972594939e-05
-2.85402844752874e-05
-1.84129233688407e-05
-2.36388967795453e-05
-1.87357278029216e-05
-1.81069985017259e-06
-2.43486318395944e-05
-1.88027896095287e-05
-1.84560119437955e-05
-2.48179965859445e-05
-2.80600110805349e-05
-2.97896436081779e-05
-2.87950525246183e-05
-1.9049326280162e-05
-6.91685696498589e-06
-2.9703923156497e-06
-1.2325419344001e-05
-2.89474848594195e-05
-2.2898708691007e-05
-2.01241078522095e-05
-3.01477839573326e-05
-2.0202699248502e-05
-7.19905040316672e-06
-7.30745175792196e-06
-1.50428322737685e-05
-2.6939771417777e-05
-9.1281193676533e-06
-1.69775222242107e-05
1.2286567859818e-07
-2.12187226916536e-05
-2.1658934684894e-05
-1.68539543894308e-05
-8.13043329347647e-06
-1.90760801568459e-05
-1.55794728294492e-05
-2.97534147699359e-05
-1.72678612454613e-05
-9.17399653487083e-06
5.28400331821803e-06
-1.83955707018886e-05
-2.4742829952342e-05
-2.09783867332378e-05
-2.03495318829538e-05
-3.22482244510403e-05
-2.42727666923382e-05
-1.39187975493789e-05
-1.42072341408065e-05
1.93070011123848e-06
2.51104915662223e-06
-1.95266053450771e-05
-8.97812077595477e-06
-7.99211415122357e-06
-1.52140003143509e-05
-2.39605706759746e-05
-1.8611786506067e-05
-1.95607379721283e-05
-1.68122036907257e-05
-2.28790524247252e-05
-1.26423845453906e-05
-1.22812614773045e-05
1.06511151514732e-05
-4.75183384418823e-06
-2.38974475147475e-05
-1.88928578199916e-05
-1.68666772177675e-05
-9.87656218315652e-06
-2.66816163609665e-05
-3.48501991599046e-05
-2.03589683298819e-05
-1.69082704617241e-05
-1.65844641687523e-05
1.00690643250173e-05
-2.04493527773376e-05
-7.83656370525616e-06
-3.06737845901275e-05
-5.14310815827871e-06
-8.01232177062364e-06
-1.80978497105435e-05
-1.5616415166663e-05
-1.07811546534188e-06
-1.14303195370387e-05
-2.86876629852928e-05
-9.55854174127796e-06
-2.66744842378423e-05
-1.15566653336073e-05
-5.04011751104646e-06
-1.96714605305978e-05
-1.94325826212321e-05
-1.96005054857731e-05
-1.64938428929257e-05
-7.66892096411199e-06
-2.33339243095338e-05
-2.60990024685945e-05
-2.81123790644344e-05
-1.60932371648461e-05
-1.57584962144378e-05
-3.28719109311697e-05
-1.61892180615935e-06
-2.73394330795691e-05
-3.35987210770154e-05
-4.74558942664441e-06
1.79998047021663e-06
-1.62514423035291e-05
-2.23280408863234e-05
-1.33443604886706e-05
1.1275013904409e-06
-1.74654722155279e-05
-9.04028947160887e-06
-6.84562078608735e-06
-2.72505308243755e-05
-2.11986519464458e-05
3.89915048948591e-06
-8.90837467900273e-06
-1.39155341386959e-05
-7.24917400382024e-06
-2.44044900127913e-05
-1.73247093658688e-05
-2.05362174268119e-05
-1.43713802942451e-05
-1.59463034341294e-05
-6.99762816487079e-06
-7.16551173385445e-06
-5.55444838111789e-06
-1.53487458659961e-05
-6.32659006647695e-06
-2.75194262228451e-05
-1.96127968012225e-05
-2.49592662112294e-05
-3.67156046261142e-05
-2.08929777533096e-05
-2.63940348919207e-05
-1.13689217344972e-05
-1.11430413474766e-05
-1.36620270371008e-05
-1.34887274288357e-05
-2.49615279208552e-05
-1.0000330782584e-05
-2.2794297910177e-05
-2.34503599099079e-05
-2.51150759263227e-05
-9.37408123309978e-06
-5.81193146281759e-06
1.23833148213691e-06
-2.15851642400102e-07
-7.7892613878192e-06
-2.16810606974885e-05
-2.62174682872809e-05
-3.72970773008787e-05
-1.37562965881294e-05
-1.01261138745355e-05
-2.78001101072285e-05
-2.90680916197044e-05
-1.09700471841981e-05
-2.08536673331415e-05
-7.2261426565464e-06
-7.63864782699006e-06
-2.33586940160048e-05
-8.16067664791436e-06
-1.77643322915601e-05
-5.56626245961867e-06
-1.75446007451537e-05
-1.17178829835794e-06
-8.04034154972091e-06
-2.53327677830386e-05
-1.78364023858371e-05
-2.07475799212852e-05
-1.33885607426211e-06
-1.63701016816654e-05
-2.34600342984435e-06
-2.74692079011987e-05
-7.85054284080322e-06
-3.3419202290396e-06
-1.26856003296791e-05
-6.65016855412192e-06
-4.59758421722346e-06
-2.24683397107185e-05
-2.08175522406541e-05
-1.07356156696719e-05
4.52520164064908e-06
-1.07270652251603e-05
-1.05718719254205e-05
-3.775632427437e-06
1.04695437979348e-06
-1.24193707626758e-05
-1.68420525306851e-05
-1.48050535774937e-05
-1.49832907198909e-05
-1.16094638113307e-05
-7.62317486951532e-06
-1.28779082270522e-05
8.45590119365486e-06
-1.37770459791219e-05
-2.23186977073074e-05
-6.23712765054219e-06
-1.20455588735654e-05
-1.8998455642332e-05
-7.33927535102571e-06
9.60735869793199e-06
3.82884919616023e-06
-3.12830342436047e-05
-1.55181780567696e-05
-2.23425809390947e-05
-8.50260302469271e-06
-8.05833642440762e-06
-2.13535113277555e-05
-2.14367791764979e-05
-1.99880498018484e-05
-8.10238396419129e-06
-1.08527602932532e-05
-2.57446828264097e-05
-1.87298428204094e-05
-1.13613578495292e-05
-1.0579487881923e-05
-2.98340043150691e-05
-2.73455174365589e-05
-1.3883883183668e-05
-1.65783142328182e-05
-6.56157319445966e-06
-2.2661067778753e-05
-1.41841076416532e-05
-8.62054855663523e-06
-1.94151041390897e-05
-1.82686133800582e-05
-1.05435265744385e-05
-2.65217934123974e-05
-1.96610133449181e-05
-1.9159349350039e-05
-2.35633983922643e-05
-2.89802232930372e-06
-2.55486137030551e-05
-2.43463022355449e-05
-1.93565255636593e-05
-1.3631043067296e-05
3.28450729788092e-07
-2.01844396149793e-06
-1.56320641776375e-05
-1.76335116737938e-05
1.70965814139436e-07
-1.64655248469741e-05
-2.12997641359058e-05
-2.1430178698416e-05
4.33240938679025e-06
-2.39005508204467e-05
-1.74319300677166e-05
-1.2279109405214e-05
-6.96958655592898e-06
-1.81096051512811e-05
-1.26513643001605e-05
-2.08436624927359e-05
-8.65765158569937e-06
-3.26484867201467e-06
-7.37587903213245e-06
-1.17427682067645e-05
-2.67341266142508e-05
3.47618158503856e-06
-2.24397179771753e-05
-2.28153460145645e-05
-3.15153136847869e-05
-3.87839133408389e-06
-3.35213434150295e-05
-7.34102119449736e-06
-2.50098644468508e-05
-9.806939847061e-06
-2.54224422140673e-05
-3.01266578748877e-05
-2.04055165482857e-05
-3.0247078691109e-07
-6.53769502971094e-06
-1.28234086567649e-05
-2.45537113576238e-05
-2.45329812197765e-05
-1.96175449628152e-05
-1.66684908748685e-05
-1.13660418660136e-05
7.03689779507108e-06
-2.89083327131414e-05
-8.82020296063039e-06
-2.441746865033e-05
-1.32988080337223e-05
-1.38257745774092e-05
-1.50881730677037e-05
-6.07830723210923e-07
-1.22236651259586e-05
-9.78367948371296e-06
-1.84357505337062e-05
-2.55921371981274e-05
-1.22444329159716e-05
8.59974645631793e-07
-9.78302883750064e-06
-1.17774774436013e-05
-1.13666661068301e-05
-2.19250493359163e-05
-2.07002077561581e-05
-1.50657116342565e-05
-3.13732695195024e-06
-1.67292102346949e-05
-2.59778266847623e-05
-1.12550984948867e-05
-1.46505261344942e-05
-2.09241347566962e-05
-1.37899388943351e-05
-1.72801648831141e-05
-5.5583935482823e-07
-2.21378165537127e-05
4.97444220985566e-06
-1.08385705322116e-05
-1.44712229276598e-05
-1.42476778847216e-05
-2.33428477571474e-05
-9.6473301989923e-06
-9.8131350479496e-06
-1.62696396774956e-06
-6.5232542204347e-06
-2.37540146759517e-05
-1.47976959538226e-05
-2.11012006817763e-05
-2.59410170599365e-05
-6.69596977180515e-06
-3.44489823830628e-05
-1.12103013040868e-05
8.30769444864732e-06
-2.32822854246631e-05
-1.23444312535418e-05
-1.4985784732166e-05
-2.56835366412496e-05
-1.22494077624631e-05
-2.61019313580434e-05
8.53833002569263e-08
-1.49869782739339e-05
7.92681716624897e-06
-1.28173392730684e-05
-1.47074756797928e-05
-3.22040462658607e-05
-2.23689188314422e-05
-1.42030521721638e-05
-1.55063327609774e-05
-2.72253937750049e-06
-9.79182613175265e-06
7.93150077004329e-07
-3.068523020955e-05
-1.83377564753861e-05
-4.36996996750406e-06
-1.69948224862163e-05
-1.73676401986629e-05
-1.20415261100256e-05
-1.66316844667056e-05
-1.82548709466824e-05
-4.07268020290066e-06
-8.80656172759837e-06
6.77999814307725e-06
-2.11555398556953e-05
-1.57351354648216e-05
-9.83485674805949e-06
-1.74684230826111e-05
-1.61144467610862e-05
-2.48938052982162e-05
-1.66030140729295e-05
-4.03093285273206e-06
-1.26265809971077e-05
-3.51686379166626e-05
-1.82137944295294e-05
-7.42635357724263e-06
-3.42617294257673e-05
-1.85102769575862e-05
-6.77674590306399e-06
-9.50140744782111e-06
-6.92869243079523e-06
-1.45534003549991e-05
-4.89672665787381e-06
-8.21919997698157e-06
-2.86205227102486e-05
-6.53625067902503e-06
-1.26346469327918e-05
-1.66126319304154e-05
-8.17726775858039e-06
-2.09910595471214e-05
-4.10799462590642e-06
6.75682517129308e-06
-4.92947433495174e-07
-1.94641762995796e-05
-1.29066877720963e-05
-3.46913187780574e-05
5.88712011810964e-06
-2.2057978846254e-05
-1.83196743695108e-05
-1.24047791345e-05
-2.90575886059206e-05
-8.75519271193289e-06
-8.25597092794888e-06
-5.68801079859653e-06
-5.03368874940175e-06
-2.41333945019496e-05
-2.16898337913549e-05
-1.91338237402396e-05
-1.21553084919489e-05
-2.54878945128631e-05
-9.55948610220774e-06
7.71120773285405e-08
7.21626937228437e-06
-6.64452706387277e-06
-7.16118012868272e-06
-1.7123432761931e-05
6.66267236032553e-06
-2.25702953105138e-05
-1.50716770469883e-05
-1.56413607477906e-05
-1.43081424012277e-05
-1.16733146316705e-05
-1.710468261044e-05
-2.46912064622995e-05
-2.35284491865462e-05
-1.22756661127577e-05
-7.72341414429193e-06
-1.66065234680218e-05
-1.45206289925693e-05
-5.08555454107378e-06
-3.48406919530735e-05
-1.04735223706158e-06
2.27625970062817e-06
-1.21867329497002e-05
-1.98279777034981e-05
3.28862476603771e-06
2.95374725240887e-07
-6.38429384179774e-06
-1.60297376850886e-05
-7.47287266210017e-06
-2.3209759027252e-05
-1.24461707555888e-05
-2.6268960723425e-05
-1.36941953487456e-05
-1.69115377659148e-05
-1.68249056761e-05
-2.49098441414216e-05
-2.34697026992328e-05
-1.83241053824083e-05
-2.12052695650804e-05
-2.14615046329304e-05
-6.03085503182626e-06
-1.62366796515671e-05
-5.81488126216449e-06
-1.49304293686632e-05
-2.66697087355853e-05
-1.71198126418222e-05
-2.49452207613412e-05
-4.96154293387682e-06
-1.40358119707601e-05
-1.67762445003766e-05
-3.64935963614868e-06
-3.20772027900089e-05
-3.60761259422685e-05
-2.01599163096913e-06
-1.69446675374589e-05
-7.72222797869569e-06
-2.72920409515933e-05
-1.54317278705746e-05
-1.84056023972041e-05
-2.44553928950165e-05
-1.46417751968452e-05
-1.39003910934583e-05
-1.66484512204056e-05
-2.03747409807196e-05
-1.02065558959685e-05
-1.89896167525169e-05
-1.01674322718558e-05
-2.44181882099965e-05
-1.71810935212958e-05
-1.33291880368907e-05
-3.20704603656248e-05
-1.82494536647175e-05
-1.14635688668362e-05
-3.71793304891779e-06
-1.69941019050891e-05
-2.19577280351115e-05
-2.50881696101927e-05
-5.38137773824077e-06
-3.35577543690511e-05
-8.13967186355901e-06
-1.94204475594377e-05
-2.42580106748336e-05
-1.88253103221126e-05
-2.55445066211101e-05
-1.57413897458869e-05
-1.5930515222774e-05
-1.96531479243883e-05
-1.07934871220189e-05
-3.44864027646914e-06
-1.4133145881027e-05
-2.51229461298627e-05
-1.94337049343951e-05
-7.95746205969106e-06
-1.0890800749715e-05
-2.3411705555028e-05
-6.66265558521206e-06
-2.53549480401835e-05
2.15788146708013e-06
-2.48056013900134e-06
-3.02119550164653e-05
-1.94873680878528e-05
-9.52134890284512e-06
-2.47803971786174e-05
3.81193773236304e-06
-8.46551101108307e-06
-2.01888430577699e-06
-1.52056053209445e-05
-5.55492165384535e-06
-1.73722419103814e-05
-7.06774944445801e-06
-1.81249780922582e-05
-1.17911743136638e-05
-4.00162331064565e-06
-2.51733353017185e-05
-1.081262550364e-05
-5.51468759470244e-06
-1.42278058139242e-05
-1.25605307778375e-05
-1.68890295236751e-05
-3.3849200563222e-06
-9.45904625616147e-06
-2.25409747899855e-05
-7.42461044645513e-06
-1.53474207133658e-05
-2.28574373698513e-05
-6.34463654423586e-06
-3.38897663936634e-05
9.00621867112249e-06
-9.20012747520005e-06
-3.56723466161371e-06
-7.24084861781619e-06
-1.95003396347402e-05
-2.60534133875183e-06
-1.75972579238274e-05
-1.83899886423871e-05
-1.70602396015482e-05
-1.49344653101184e-06
-2.40027892095652e-05
-1.02457327356302e-05
-1.64178681468264e-05
-1.0169732647586e-05
-2.03505570357487e-05
-1.17714378536041e-05
-2.37469194615574e-05
-1.33424360939694e-05
-1.5321262999205e-05
2.72508586103809e-06
-9.00382903585365e-06
-2.09968382879425e-05
5.40597810270658e-07
-2.98810646056639e-05
-1.79540538772726e-05
-8.670474544512e-06
-3.68076491022965e-05
-1.08663603494247e-05
-2.90336710181137e-05
-2.06245578200998e-05
-1.61543712040877e-05
-1.1574563209358e-05
-1.42178088019514e-05
-2.2201076302906e-05
-5.57072938096067e-06
-6.26270976299393e-06
-2.20337333627607e-05
-1.96923040676908e-05
-9.27451373306959e-06
-8.5126283741506e-06
-2.46497112825921e-05
-1.29375611675297e-05
-2.2765783532167e-05
-1.05726149590262e-05
-8.63673896780401e-07
-2.76438882207562e-06
2.20268242809878e-06
-4.75963944321034e-06
-3.18053121728517e-05
-2.95992685411669e-05
3.61299939663091e-06
-1.24660988065817e-05
-1.76970079331011e-05
-8.1582851398826e-06
-1.63168935351662e-05
-1.00458853134886e-05
-6.6484618435525e-06
-2.35577167648076e-05
-1.79400558054074e-05
-1.35545922978057e-05
-2.34194921741812e-05
-1.95532380931333e-05
-1.58084928963276e-05
-1.1038382366174e-05
-1.02607542668034e-05
-1.89637692911212e-05
-2.15131481476681e-05
-2.79458607083587e-05
-1.85851065265432e-05
-5.76690010447408e-06
-1.14379423044955e-05
-2.16261740053134e-05
-1.9610951541539e-05
-1.23760752248064e-05
-1.42492012638894e-05
-1.08459718625811e-05
9.3125770096437e-06
-1.87281929963658e-05
-8.81258940761387e-06
-2.22295467637231e-05
-1.96083713539244e-05
-2.57058138062521e-06
-2.44080457481988e-05
-1.85467485789344e-05
-2.12441325073175e-05
-1.20615576772746e-05
-1.83838503446276e-05
-3.05546357085503e-05
-1.3397573041173e-05
-1.73142488088264e-05
-1.08320533440697e-05
-1.67972532081757e-05
-3.56326934150559e-05
-1.23835702885944e-05
-2.15978389053168e-05
-1.7032175106369e-05
-2.087102535711e-05
-1.81508870682456e-05
-1.21836487257316e-05
-7.81037341306526e-06
-1.86699742463178e-05
-1.80002078232095e-05
-1.48830780158243e-05
-3.17612415900107e-05
-2.41377428659089e-05
-1.16840702010772e-05
-1.15297876864927e-05
-2.13266769045506e-06
-1.19005991534707e-05
-2.30785887037123e-05
-1.69135107213541e-05
-2.02468024268766e-05
-1.78950002332934e-05
-2.36328695148733e-05
-1.7803557780324e-05
-1.1639180976341e-06
3.1378243318144e-06
-1.83558434257089e-05
5.54498672030124e-07
-1.24307758080053e-05
-1.1051536067917e-05
-1.74710027029627e-05
-2.00055727827983e-05
-1.88047973835163e-05
-2.00509143548233e-05
-1.1668234238097e-05
-3.26307495945328e-05
-3.1439353197449e-05
-8.00339570921677e-06
-2.22641161845071e-05
7.03050833987091e-06
-1.46397634985328e-05
-2.06549341502018e-05
1.16163138999183e-05
-7.07134302153964e-06
-2.29667293493462e-05
-1.02915423934055e-05
-1.20414227084071e-05
-9.13446465832725e-06
-1.73929401336154e-05
-1.95115364248636e-05
-3.19372878052072e-05
-1.75218314807215e-05
-7.40434650925061e-06
-2.52029166891503e-05
-2.80797052185331e-06
-2.3235148552672e-05
-7.57416105049712e-07
2.0623580305652e-06
-1.83054286181375e-05
-8.34817807343898e-06
-1.51268766263985e-05
-1.7472117390677e-05
-1.68071040575783e-05
-2.11051785601823e-05
-1.94312239540095e-05
-2.24817404875301e-05
2.11939711256868e-06
-1.9165679046102e-05
-4.4976739522853e-06
-1.59621422393293e-05
-2.3388448730516e-05
-2.02663912213061e-05
-9.68282272369975e-06
-1.41257016998526e-05
-1.12883644800812e-05
-6.36685486660352e-06
-6.79392188877595e-06
-5.12973847852275e-06
-1.28454978743842e-05
-1.04390473833875e-05
-1.08253786798198e-05
-6.40208156203176e-06
-2.01325182233939e-05
-2.46196443099219e-05
-2.56741358717704e-05
3.06978746811575e-06
-1.19898573281974e-05
-1.65034000616278e-05
-1.34789612913025e-05
-9.43809977729899e-06
-1.59278856848373e-05
-9.61188956672219e-06
-2.10694096152729e-05
-2.46303284653289e-05
-2.65400956221987e-05
-2.09604075259127e-05
-1.75656622149505e-06
-1.91209962027857e-05
-8.17399664381161e-06
-2.855691069936e-05
-1.26792347666914e-05
-2.7521577516731e-05
-2.65479650188336e-05
-1.67950636159932e-05
-1.47341053244276e-05
-1.61240606078408e-05
-2.95517287462302e-05
8.45780402577406e-07
-1.16357460021446e-05
-1.07189354807697e-05
5.10905824320357e-06
-1.94339869874824e-05
-7.03611257201901e-06
-2.03897929691655e-05
-2.54850935944908e-05
-9.82846218131535e-06
-2.08912876885871e-05
-1.83594267464205e-05
-3.58314102726378e-06
-2.24372713683764e-05
-1.39432987645708e-05
-6.87647626786015e-06
-1.71263654008302e-05
-2.11404739246437e-05
-4.78506394134085e-06
-1.91707185499537e-05
-1.72484969614765e-05
-7.42738887399715e-07
-5.48249132916129e-06
-1.40424896574541e-05
-6.36679074988756e-06
-2.58882792666795e-05
-3.09439586592406e-05
-1.18922455423169e-05
-1.57131399578314e-05
-1.66941088416402e-05
-3.24651485496993e-05
-2.26681494915695e-05
-2.88715439051591e-05
-1.73047881649517e-05
-1.21108980910416e-05
-1.80606690946039e-05
-1.94440427397836e-05
-1.32549693730548e-05
-1.01566292072966e-05
-1.08792799277595e-05
-2.87050321612928e-05
-9.92392840322743e-06
-1.8252878482923e-05
-2.84660266617779e-07
-6.5095676478759e-06
-7.26082913495942e-06
-1.11995176909349e-05
-2.86121764531046e-05
-2.52804837918723e-05
-3.23395479087889e-05
-7.68370426264565e-06
-1.14902078103924e-05
-9.4290167451507e-06
-1.19508015243077e-05
-7.58071723265416e-06
-1.98426658713005e-05
-6.605070470901e-06
-2.28228470534433e-05
-2.71405021091657e-05
-8.23954425212658e-06
-1.10361904057743e-05
-1.99308359247844e-05
-2.51538167346879e-05
-1.31062918228012e-05
-1.80293290447808e-05
-1.41088867105445e-05
-1.30254771516015e-05
-7.9052755235009e-06
-2.2505875959757e-06
-1.18983860208683e-05
-7.41105536856422e-06
-1.83396741289081e-05
-2.48425471280235e-05
-1.1627784716147e-05
-5.82785118929367e-06
-1.31154114417961e-05
-1.0957986921356e-05
-1.65080131245783e-06
-8.88438537976536e-06
-1.68694255903889e-05
-1.12280539731249e-05
-1.55701359109598e-05
-1.86797200630362e-05
-9.61321937649229e-06
-5.72162473586154e-06
-8.17917769290191e-06
-1.20953846308808e-05
-1.50675601666955e-05
-2.07554573182889e-05
-2.03202327576172e-05
-2.08505962701318e-05
-1.81020150159801e-05
-2.80827008683965e-05
-1.71916858434619e-05
4.82133141547782e-06
-2.84545095980938e-05
-8.30229314335472e-06
-2.87847029005591e-05
-2.62425391204873e-05
-1.67751250302618e-05
-1.6656289449939e-05
-1.35366411308193e-05
-1.76278457988136e-05
-2.27211801738285e-05
-8.10020541423973e-06
-4.11164085727428e-06
-1.26248500147873e-05
-2.12658811929667e-05
-1.22400926258968e-05
-4.10500876378772e-06
-3.17506919777628e-06
-2.2984213299971e-05
-2.08034795008928e-05
-4.98456137670032e-06
-2.22947002580297e-05
-2.2424785751254e-05
-1.20223733423418e-05
-2.80802736089768e-05
-1.42697452986556e-05
-1.93267970153255e-06
-2.37297898940209e-05
-6.10105124125641e-06
-4.23697201185602e-05
-2.23272422114377e-05
1.53096060846223e-05
-7.28868538154804e-07
-1.53256436243585e-05
-1.36758285109939e-05
-1.65913514384026e-05
-1.4823648612064e-05
-1.43039766287588e-06
-1.98021682293915e-05
-1.52485160994887e-05
-1.73083115938685e-05
-1.4211539393257e-05
-1.96087328929932e-05
-2.77249620021434e-05
-1.86307928529528e-05
-1.97377896342928e-05
-1.84632337739125e-05
-7.73442468908796e-06
-5.54931388135962e-06
-2.04332833154788e-05
-1.60690384555917e-05
-2.34773088925621e-05
-1.12932125031137e-05
-1.03500723876176e-05
-1.18402181401979e-05
-1.2524464804023e-05
-6.68783759022832e-07
-1.59079689204471e-05
-2.48870060629484e-05
-1.43349731873849e-05
-4.11483469896508e-05
-2.1142120887009e-05
-2.88384714112425e-05
-1.43109043720891e-05
-9.08881847523907e-06
-1.0549791408143e-05
-2.56340783377453e-05
-6.40385096670531e-06
-1.44129737730182e-05
-1.85828206092889e-05
-1.26165178399569e-05
-2.87390368061532e-05
-2.03855277871793e-05
-1.05735839747768e-05
-1.70640411841174e-05
-1.3334740265494e-05
-1.7505288543387e-06
-2.63001217395376e-05
-1.74453294196592e-05
-2.90539604581202e-05
-2.19586979700733e-05
-1.93692653628421e-05
-1.87833187049657e-05
-2.34736910231215e-05
-2.11501802056175e-05
-1.50457447864354e-05
-1.57139123359809e-05
-1.0933471296152e-05
8.81976879893364e-07
-8.65371390069819e-06
-1.23870160733567e-05
-2.40733803907156e-05
-2.36634508089455e-05
1.53312474735729e-06
-1.80432057294013e-05
-7.2353556401086e-06
5.40254615908563e-06
-1.91663517989312e-05
-3.29737014181854e-05
-1.75551186043574e-05
-3.86631327250336e-05
-1.16090650307016e-05
-1.45531960887207e-05
-8.35672699737562e-06
-2.07506152540984e-05
-1.42340423166097e-06
-1.23561840623908e-05
-2.52329739182266e-05
-3.66603470931882e-06
-8.36261869340469e-06
-1.32176410767304e-05
-1.24467541445124e-05
-1.86736340346065e-05
3.28574971824446e-06
-4.00886295080741e-05
-1.05887729402824e-05
-1.12554651735698e-05
-1.7886137466748e-05
-1.09550089361217e-05
-1.51808352465264e-05
-1.91245559993226e-05
-2.64563821197874e-05
-2.02856821597303e-05
-1.70480510691171e-05
-2.25465930041046e-05
-2.22850894752093e-05
-1.71867634452024e-05
-6.13822305879891e-06
-3.25415853235166e-05
-2.28644976415285e-05
-2.29902526501379e-05
-8.30230632042137e-06
-9.61947402191508e-06
-3.29156630436072e-05
-3.15526306564796e-05
-2.710375908844e-05
-2.8855117733513e-06
-9.48472976146186e-06
-1.82259368252425e-05
-3.44640762641494e-05
-1.544248838558e-05
-1.44487270929164e-05
-9.32168874898559e-06
1.1527711200231e-06
-2.09542477358022e-05
-9.15155708972717e-06
-2.73801018677392e-05
-1.98721582646401e-05
-3.31927805256967e-05
-9.18452930638231e-06
-2.58149801777193e-05
-3.86402153679202e-05
-1.17688696169693e-05
-7.85199793237542e-06
-1.29501450672339e-05
-9.90160527060059e-06
4.55668121882352e-06
-2.62040828182319e-05
1.35252722435459e-05
-3.5874811253236e-06
1.34117853075597e-06
-1.82615689386414e-05
-1.83858963188755e-05
-1.41542351972574e-05
-2.51667041080165e-06
-9.51610023286916e-06
-1.23116583887464e-07
-3.94321258780953e-06
-2.01714358029664e-06
-1.45057736091666e-05
-1.91353548954493e-05
-2.74691439995751e-05
-3.60475009106808e-05
-1.58718580644866e-05
-2.22280639786753e-05
-3.10204082751711e-05
-3.19580006072053e-05
-1.2633415491764e-05
-2.15428461529285e-05
-2.56069404134641e-05
-2.0179856713447e-05
-2.24445617811513e-05
-4.07582105541655e-05
-1.0978725138989e-05
-9.92726645324598e-06
-3.11183849924601e-05
-2.16208333507513e-05
-2.49137011866484e-06
-1.82359112834746e-05
-2.04752103892393e-05
-2.41923912705183e-05
5.48516913331048e-06
-9.57642143862269e-06
-1.25270741638505e-05
-1.74647849809384e-06
-2.75331842736546e-05
-1.17684293123691e-05
-1.10591416754562e-05
-1.94434055053052e-05
-1.20275191598743e-05
-3.61084487807423e-05
-8.73233911533593e-06
-2.0200302206484e-05
-2.59398912392931e-05
-2.59031909869782e-05
-2.92780483028573e-05
-1.037168073722e-05
-1.43252027380664e-05
-2.26998412582702e-05
-7.50985547423941e-06
-3.0094822451065e-05
-1.79223276550457e-05
-4.52586693419242e-06
-1.11901806215295e-05
-4.35048065108265e-06
-1.86532092370469e-05
-1.23636815251605e-05
-2.0946897517008e-05
-1.95388685680882e-05
-2.98676297913304e-05
-3.9516216729861e-05
-3.27030863912173e-06
-2.29072135987723e-05
-1.95019367304538e-05
-1.83687527323505e-05
-1.57522441917812e-05
-7.30626852440273e-06
-2.18064162436377e-05
-1.27107658058997e-05
-1.32170357378492e-05
-2.64915633276319e-05
-1.82565679092653e-05
-1.13064516494809e-05
-3.84820366540297e-06
-2.18188541330267e-05
-2.27052564763148e-05
-2.12517941707129e-05
-1.62293223215154e-05
-1.33561381101464e-05
-1.09434289038069e-05
-8.04457178416609e-06
-2.68338849948336e-05
-1.63794844602536e-05
-1.06414982421934e-05
-1.78496447066862e-05
-2.10272297261544e-05
-1.16710868398159e-05
-2.16162931520062e-05
-2.04902091377399e-05
-1.38986681543812e-05
-2.43906829600925e-05
-2.19778529100051e-05
-1.00937892624576e-06
-1.12529885163235e-05
-1.04163122346843e-05
-1.94548575028366e-05
-2.21711469583179e-05
-1.24793463629261e-07
-2.28283111434351e-05
9.39746002040228e-07
-2.72333004076067e-05
-1.01737741525032e-05
-4.40478665626199e-06
-9.90599502871214e-06
-1.68081438955836e-05
-2.90317738536699e-05
-1.06805059833556e-05
-1.57923704505032e-05
-1.80840348941331e-05
-1.76604390949565e-05
-1.89514149097889e-05
-1.37320357978399e-05
-1.98689024035455e-05
-2.54156761026441e-05
-6.88905510221522e-06
-2.25166342500657e-05
-1.79166765679266e-05
-3.90260283508182e-06
-1.02540017535917e-06
-1.70635558410906e-05
-3.15253210787453e-06
-1.43829626233909e-05
-1.01629244199436e-05
-2.5349238589175e-05
4.13810622992246e-06
-1.621631871394e-05
-2.23680292089915e-05
-1.2442708861076e-05
-2.5639633991912e-05
-2.15697134515488e-05
-1.3724610242299e-05
-1.37229425335407e-05
-1.46112192112895e-05
-4.38397495543699e-06
-1.64476826949116e-05
-1.42733280084654e-05
-1.61254133774525e-05
-3.19126281946015e-05
-7.53044008195879e-06
-9.90445216618612e-06
-1.1229096248638e-05
-1.41637488069486e-05
-3.09869831955925e-06
-1.58905498950948e-05
-1.53999152086383e-05
-3.9522811053564e-06
-6.28044621403092e-06
-1.62591075668946e-05
-2.44411220634845e-05
-1.02525416845251e-05
-1.66458649443734e-05
-1.3303320030008e-05
-2.1164297217464e-05
-2.05177644518449e-05
-1.33252956177966e-05
-3.1208434159723e-06
-1.26134553389862e-05
-1.89807679950784e-05
-1.98393297086939e-05
-2.08363328279896e-05
-5.08621249131149e-06
-1.66331869759494e-05
-2.61781930758006e-05
-9.08847247778372e-07
-6.03158506251558e-06
-8.55033873023222e-06
-2.2823613991431e-05
-2.05931660865314e-05
-2.24753255572041e-05
-1.72316888636881e-05
-1.55557532137318e-05
-3.9408951634626e-05
-1.89641028304378e-05
-2.39206374314741e-05
-1.6162932119765e-05
-6.02977686083266e-06
-2.79441827554946e-05
-2.57188524125968e-05
-2.56985129649664e-05
-6.08067600150077e-06
1.1498046929544e-06
-5.9338589719113e-06
-1.96615559541687e-06
-8.32142001437199e-06
-1.33684613132949e-05
-2.66819921807008e-05
-1.57927869891536e-05
-1.65740932174121e-05
-9.59740145007852e-06
-3.22590673685501e-05
-1.23434561691335e-05
-1.43290352691465e-05
-1.93364204853231e-05
-2.07867016624872e-06
-1.30231755216656e-05
-2.06011112210788e-05
-2.70587849587095e-05
-1.11252439386275e-05
-3.90892552205416e-06
-1.28381301490538e-05
-1.52976680588067e-05
-2.64403054448492e-05
4.3179941332592e-06
-2.79111134375408e-06
-5.99897028873313e-06
-1.17352765091574e-05
-2.66782273949452e-05
-1.92514981771044e-05
-1.17063209437346e-05
-1.57181358602312e-05
-1.87171906144668e-05
-6.4295492718097e-06
-2.15260411112879e-05
-2.40934067831501e-05
-3.69704944655391e-05
-1.73385819715327e-05
-3.2294974431047e-05
4.73798890927905e-06
-2.30790706930595e-05
-2.01023287451502e-06
-2.92349108751144e-05
-1.04912430759086e-07
-1.15824508946356e-05
-2.75727449728884e-05
-5.4191725610554e-06
-1.91176150981891e-05
-7.61515213233788e-06
-2.7547368152277e-05
-1.65492326532059e-05
-1.50503341465516e-05
-2.7260754698322e-05
-3.17794612270976e-05
-2.10636550561336e-05
-7.29990900612347e-06
-2.41709579857689e-06
-1.73984755238376e-05
-8.48141969461943e-06
-1.47317522317916e-05
-2.12502255325689e-05
-9.00165446843387e-06
-2.95724440992197e-05
-8.99850312758074e-06
-4.73420042604916e-06
-3.38609904581889e-06
-1.81789186292814e-05
-1.37084503136779e-05
-2.07922971089497e-05
-2.65432472532704e-05
-2.63111897105057e-05
-1.41232854415662e-05
-8.1016159129703e-06
-9.32436763977663e-06
-1.44566758442175e-05
-2.30642037328331e-05
-1.00117704046735e-05
-1.85626198408228e-05
-1.17282491030071e-05
-1.06551879175363e-05
-2.25874067847259e-05
5.49847502245775e-06
-1.13642963643401e-05
-3.14416500687396e-05
-2.28248372413491e-05
-3.41149976940985e-05
-2.21541172803197e-05
-1.38833946203849e-05
-1.40094670046948e-05
-1.61203515094581e-05
-9.16281784568307e-06
2.24686318552495e-06
-2.12673279848843e-05
-9.75083008471341e-06
-2.73416501137954e-05
-1.50239383012854e-05
-1.11354241704077e-05
-1.32150671849557e-06
-2.92714967743285e-05
-3.08778324411748e-05
-6.58880668614568e-07
-1.11036915913094e-05
-2.5903420869673e-05
-1.39790464032546e-05
-2.12972908367294e-05
4.32220758663578e-06
-5.65695478408097e-06
-2.54918352721307e-05
3.41417492684067e-07
-1.0530194907555e-05
-1.00873414399404e-05
3.20774267244138e-06
-2.28745705488481e-05
-2.37675263741186e-05
-2.93094640255013e-05
-2.32978533366954e-05
-2.01889872323726e-05
-2.69714924722203e-05
-6.70130137328375e-06
-1.70179130963029e-05
-1.75478195470329e-05
-5.71059908895842e-06
-1.3569874499149e-05
-2.14508164714839e-05
-2.36337609463462e-05
-2.11734332993478e-05
-1.46435043183047e-05
-2.22903880459812e-05
-6.91510074206382e-06
-1.40514237547782e-05
-2.26680382492473e-05
-1.28002556072026e-05
-5.69753760925725e-06
7.28524407364744e-06
-1.65813408581032e-05
-5.69817896211727e-06
-2.03507992018957e-05
-1.81742025832011e-05
-1.26112257212877e-05
-2.51729262895408e-05
-1.89722324888176e-05
-3.67918866179802e-05
-9.50735754965117e-06
-1.91726052726155e-05
-3.13301293982533e-05
-1.80436053541745e-05
-1.00216984635865e-06
-3.70212530224461e-06
-1.01044405521682e-05
-6.59302754886955e-07
-1.26323107306874e-05
-3.30750074422392e-05
-2.59596412817677e-05
-4.6962791688811e-05
-1.9716571736343e-05
-1.89009447006569e-05
1.95540636728442e-07
-1.0355686035339e-05
-2.59320543118512e-05
-8.84453707282895e-06
-3.08963856929077e-05
-6.98645836043014e-06
-1.03489431759215e-05
-8.50565618372905e-06
-1.45647171503153e-05
-1.11324777533824e-05
3.1344942949058e-07
-6.14137667142042e-07
-1.79692826821367e-05
-9.81983718648886e-06
-1.53565647182207e-05
-2.45376830403644e-05
-1.07836314451572e-05
-2.14681441641203e-05
-1.76265716542904e-05
-1.84318011933935e-05
-2.45126123727214e-05
-2.23308082081311e-05
-1.57904942737076e-05
-3.37139133421468e-05
-2.40635182868149e-05
4.39956409350692e-06
-3.36747243685255e-05
-1.42782088890575e-05
2.12151878476715e-06
-1.0848364939175e-05
-1.88292695732184e-05
-1.54367866514656e-05
-3.78916900327491e-05
-9.32655106504177e-06
-1.69405331148696e-05
-7.14915935552638e-06
-2.79428308749977e-05
-5.24330206020587e-06
-1.51971831465622e-05
-8.41683002619505e-06
-1.58576933921097e-05
-3.35448027381364e-05
-1.71494884777702e-05
-4.90099937831867e-06
-6.43297215083653e-06
-2.12188586657849e-05
-3.39943741298506e-05
-2.19220024394992e-05
-2.46948109965219e-05
-6.03381054532462e-06
-1.82725549262148e-05
-1.40954642448637e-05
-1.14723923580263e-05
-1.40251914106089e-05
-3.54457138182305e-05
5.10530524601807e-07
-2.55849198184303e-05
-5.50710637473689e-06
-1.88310975219593e-05
-9.12678582985776e-06
-2.10709266672976e-05
-3.48983034834917e-05
4.06358120082815e-06
-3.19890388098187e-05
-6.80309533167046e-06
-1.67484295225079e-05
-2.24126174156596e-05
-1.12377322787433e-05
-2.22784190558165e-05
-1.22947582486703e-05
-1.33727495128627e-05
-1.10866399458956e-05
-3.03372560726921e-05
-4.44791745140827e-06
-1.47349302521745e-05
-1.27933665147318e-05
-6.81474296849594e-06
-2.42399035062799e-05
-1.97970027712145e-05
-1.62681321395916e-05
-2.10988259033032e-05
-3.00704192610218e-06
-1.02091259350686e-05
-7.68811414152028e-06
-1.68710232633109e-05
-1.01237438688816e-05
-1.77586188902322e-05
-1.43790446416525e-05
-1.03293673991875e-05
-1.61779307049786e-05
-8.0457464537099e-06
-1.6690509729965e-05
-2.32319917412881e-05
-2.49043509590494e-05
6.22243604196236e-07
-5.26788681867197e-06
-3.71162827664312e-05
-1.58581842772335e-05
-5.6095775745634e-06
-9.14027198834658e-06
-2.14710191355212e-05
-1.46886310357396e-05
-2.71727163193177e-05
-1.09101550998303e-05
-4.4537765895515e-06
-2.67162822186728e-05
-1.65243545125634e-05
-5.85015061810892e-06
-1.89248686368188e-05
-2.40117893918532e-05
-1.31209861519566e-05
-1.90752176522028e-05
-2.69859764815896e-05
-1.63579058884617e-05
-9.79856239430762e-06
1.37308723022338e-06
-4.2488569013486e-06
-8.22518683810454e-06
-5.54791782633557e-06
-4.00981081192334e-06
-7.89835240407092e-06
-2.15823458442939e-05
-1.45495527633584e-05
-9.25390312538659e-06
-1.27398095359512e-05
-4.77212200482623e-07
-6.40555826993531e-06
-2.25490304724041e-05
-2.67043836790116e-05
-1.31564295990412e-05
-2.28550351229048e-05
-8.57899328860753e-06
-1.24738145158514e-05
1.86659928484178e-06
1.19178721865075e-06
-3.52911930091097e-05
-2.11832728099901e-05
-2.76488135019295e-05
-1.45677141750446e-05
-2.06173260295069e-05
-5.13015828695362e-06
-1.54685574755302e-05
-3.28081350828295e-05
-3.45541214771085e-06
-9.73825545699264e-06
-2.55704708797309e-05
-1.11951549898906e-05
-2.06876371104846e-05
-1.67987187314335e-05
-7.72096269343822e-06
-2.64807467871585e-05
-2.91664815093925e-05
-9.57748476049391e-06
-2.95581918549259e-05
-1.43614816705942e-05
-1.67020665001223e-05
-1.09947607944982e-05
-2.33302281770302e-05
-8.9833387866218e-06
-1.95068800914018e-05
-3.41717670770969e-05
-1.96285047740151e-05
-1.20012909966642e-05
-1.63481039160018e-05
-1.99714998441007e-05
-7.82411026981617e-06
-1.96184256042793e-05
4.07040138070683e-06
-1.77789016762943e-05
-1.67732461883375e-05
-1.77445028435591e-05
-2.9356357006364e-05
-1.41355839548036e-05
-1.31163554338237e-05
-1.06955344619059e-05
-1.64671956397244e-05
-1.20820615638283e-05
-2.91234349344189e-05
-2.85663308236398e-05
-2.0733957096233e-05
-1.1499783588237e-05
-4.55860750128106e-06
-1.38241688163457e-05
-1.05867508728715e-05
-2.41972738457063e-05
-2.71849423559839e-05
-2.6632301797972e-05
-1.16578593998372e-05
-2.28374290344668e-05
-1.23423160856553e-05
-1.28276293716191e-05
-7.51191129436205e-07
-2.26557829331905e-05
2.1889561118295e-06
-8.67782738366865e-06
-1.31894270975105e-05
-1.1752559376782e-05
-2.17385424640029e-05
-1.23042585775038e-05
-1.48543135577917e-05
-2.42394545994445e-05
-3.05467799925238e-05
-5.38512121821281e-06
-2.24403206213562e-05
-2.02415440256202e-05
-1.01774211303519e-05
-2.74799757763796e-05
-3.49155050649464e-05
-2.11679393425545e-05
-2.45527093796401e-05
-9.01050283623011e-06
-1.62142258956762e-05
-1.89529361353103e-05
-1.45926363825755e-05
-4.63069310441844e-06
-2.92195361171301e-06
-1.86246926867776e-05
-1.73005168114333e-05
-9.80642304193871e-06
5.51028213000308e-06
-1.27470219680507e-05
5.78905596902108e-08
-1.9838967369646e-05
-2.68344824567155e-05
-3.91331049072854e-07
1.68342138203308e-06
-4.25021481175706e-06
-1.60676791173751e-05
-9.93932731694372e-06
-2.02154774598326e-05
-1.94462244092943e-05
-2.57594176347376e-05
-3.55290542533511e-05
-2.26533442699211e-05
-1.9399123966494e-05
-1.07637557863202e-05
-1.29298383971539e-05
-3.3571327568192e-05
-1.93844945896091e-05
-1.59795518004122e-05
-6.22106287131298e-07
-2.23859041641632e-05
-1.09487526669501e-05
-2.16347465301618e-06
-9.29430995881269e-06
-1.36188963320576e-05
-3.50356743216621e-05
-1.73073889068798e-05
-2.95498696204629e-05
-1.97759991425313e-05
-3.24017906352121e-06
-1.11147349828433e-05
4.15764056271659e-06
-2.80275887065676e-05
-1.79836658587374e-05
-3.20454977732479e-05
-9.71737640751903e-06
-1.27294158930122e-05
-1.39978546220653e-05
-2.53308491958247e-05
-8.61901473956961e-06
-4.56555064798416e-06
-3.99072738434701e-06
-1.68188175741424e-05
-9.34651003521666e-06
-2.12389878224801e-05
-7.21697943363593e-06
-1.06858505497421e-05
-2.82505550737505e-07
-2.05836366793928e-05
-1.78653242890405e-05
-2.53917414251186e-05
-1.49644371221013e-05
-1.68719085696781e-05
-2.00925370135196e-05
-5.40900948282061e-06
-1.18159482084031e-05
-6.60455200572245e-06
-1.85038922712155e-05
-2.3257439052895e-05
-1.47517673675207e-05
-1.94146057939144e-05
-2.42753296828799e-05
-1.05378164868289e-06
-2.37743515651034e-05
-2.32987236644745e-05
-5.35171632955934e-06
-1.836006714487e-05
-2.20089556956335e-05
-9.82111230206652e-06
-1.73735470147982e-06
-2.11663258664716e-05
-9.08886356182425e-06
-1.83796513058473e-05
-6.93754819619225e-06
-4.93272459446707e-06
-2.27064941674127e-05
-3.72363679654113e-05
-2.7471762328275e-06
-1.46330396599341e-05
-3.79612486024325e-05
4.39022115630248e-06
-3.32449538222199e-05
-4.02373695313769e-06
3.27323064550771e-06
-1.72402489951208e-05
-3.41108653152562e-05
-2.77257853479976e-05
-3.72877609662062e-06
7.33943008876834e-06
-1.03931784610206e-05
-2.24121928541022e-05
-1.3917864311136e-05
-2.09195993363406e-05
-3.10195187600577e-05
-6.20760039047613e-06
-1.36758788531628e-05
-1.55085551141274e-05
-2.95135468970406e-05
-1.96384000939054e-05
-8.91523118040008e-06
-2.55583200226605e-05
-1.71078381832292e-05
-2.28182112997627e-05
-1.06007878778719e-05
-1.47349742101521e-05
-1.720747912682e-05
-5.24152578668707e-06
-1.53738574598175e-05
-1.64122417894551e-05
-1.42416562647966e-05
-1.49987998858165e-05
-7.27003055439582e-06
-2.07678301549279e-05
-2.41911174649507e-05
3.63976315967802e-06
-3.23594284913096e-05
-9.71847489789404e-06
-1.61680846489692e-05
-4.99109894091719e-06
-2.35791681836675e-05
-1.79081525407052e-05
-2.99497068329287e-05
-1.71551331938917e-05
-1.48099237773414e-05
-1.18928580031887e-05
-8.8268470267123e-06
-2.94914958685141e-05
-2.90448963169511e-06
-8.09106106508103e-06
-5.78039508711224e-06
-2.63143341466177e-05
-2.59388227684792e-05
-2.22774290430312e-05
-2.69010129689288e-05
-2.26862490784081e-05
-9.05715301090302e-06
-1.82559788109756e-05
-1.1032971563165e-05
-1.8443135620848e-05
-1.84830888231722e-05
-2.00698729595782e-05
-1.2761249405277e-05
-2.01793128211583e-05
-2.41313861355368e-05
-2.02465272542239e-05
-1.77768833665095e-05
-2.83293778954675e-05
-2.17950038451753e-05
-2.88089963251848e-05
-1.42364025535715e-05
-2.34193065598383e-05
-4.42393076640372e-06
-2.10327067243717e-05
-9.10989882485152e-06
-2.73621339667275e-06
-2.40034455671439e-05
-2.03586906758534e-05
-2.02321744860578e-05
-2.15849323442502e-05
-3.0536802291276e-05
-2.3529701801022e-05
-6.20643927601337e-06
-3.11039399433768e-06
-8.33843080390397e-06
-2.02560778204355e-05
-5.93215291835092e-06
-7.6373039668126e-06
-4.62069133762925e-06
-1.19259681835576e-05
-9.92868881382223e-07
-3.29891877387107e-05
-2.01698633081639e-05
-2.88535968634369e-05
-2.1186092321117e-05
-1.74845308321906e-05
-1.14155931413042e-05
-1.34424231954303e-05
-1.82278011658686e-06
-2.30617330327695e-05
-1.77528664416729e-05
-1.49796577726057e-05
-1.27779258519571e-05
-3.53152769455513e-05
-1.84578166637555e-05
-1.21875186205495e-05
-1.19415438393988e-05
-5.48090124126247e-06
-1.5422346415801e-05
-1.12230041774394e-05
-9.51323346215673e-06
-1.85600444980415e-05
-1.77382528537119e-05
-7.44420290596835e-06
-1.13793511539619e-05
-2.90949807244634e-05
-9.02425834118911e-06
-8.25343241326827e-07
-4.50663169945455e-06
-1.31600027648809e-05
-2.45931049100381e-05
-4.32636178332258e-06
-1.12782993907732e-05
-1.19586287701376e-05
-5.33796878077201e-06
-1.07235438649969e-05
-2.03020925729268e-05
-1.79252299600258e-05
-2.29301713109389e-05
-2.81167373167548e-05
-1.67863369316749e-05
-1.60456484246711e-05
-1.27453847914669e-05
-1.84618277056791e-05
-1.63850726639737e-05
-1.58729636533321e-05
-2.31157785952802e-05
-1.52194491906191e-05
-2.44814807013535e-05
-5.44890221645069e-06
6.91303316049173e-06
2.00553906091487e-06
-5.18591234333785e-06
-1.14957391162702e-05
-1.5139261200049e-05
-2.82052838544766e-05
-2.65913603972787e-05
4.71633059708455e-06
-8.47946901751129e-06
-1.58677178848054e-05
-1.49132051444148e-05
-2.68709516324408e-05
-1.86792808855143e-05
-2.14873652157235e-05
-2.86743333510758e-05
-1.97989427814213e-05
-8.00218249774376e-06
-3.52126936026184e-05
-7.06012443979484e-06
-6.00310113267973e-06
-8.48986066287466e-06
-1.85292624375072e-05
-2.53838858221321e-05
-1.27659389117124e-05
-1.26092170254658e-05
-4.64528472755136e-06
-2.75672787305737e-05
-4.01855218080353e-06
-2.8545148659138e-05
-2.63758997439505e-05
-4.93381215913119e-07
-1.26948579106177e-05
-1.39724367849996e-05
-7.59753087194664e-06
-2.19619161279111e-05
-1.69847278121015e-05
-4.4960002369197e-06
-2.03405163811305e-05
-1.57953271836221e-05
-1.21608197922459e-06
-2.13274773595283e-05
-2.148376306061e-05
-8.80914811262094e-06
-4.61702980590239e-06
-1.34851805896015e-05
-1.79979416846285e-05
-2.15597859240401e-05
-2.24817631882837e-05
-2.48452046463465e-05
-2.77039885527398e-05
-7.65801658649585e-06
-2.02900744308323e-05
-1.93906233707121e-05
-1.53047899218772e-05
-9.96372930415082e-06
-8.70735673084698e-06
-1.5081949906188e-05
-2.77672332872793e-05
-2.38622695646261e-05
-1.26233958377014e-05
-1.31649955105827e-05
-3.44231203914939e-05
-1.57100169625431e-05
-2.61870432116844e-05
-1.41009898393406e-05
-1.5387805265839e-05
-2.40705795147142e-05
-3.53288800152992e-05
-1.63897542761161e-05
-2.2142580364153e-05
-1.74034308803553e-05
-5.71763271684876e-06
-2.0110732546058e-05
-1.88400500423332e-05
-1.01076509034489e-05
-2.30291195605005e-06
-1.75540732408516e-05
-6.65374407595301e-06
-7.839187119124e-06
-2.26523944011322e-05
-4.97131665540798e-06
-1.7142740746172e-05
-2.46229095605855e-05
-1.04528558103257e-05
6.82129455139042e-06
-2.67391484191541e-06
3.85373386219349e-07
-1.57051343160238e-05
-1.54299406098267e-05
-1.13878938035694e-05
-2.61917693127393e-05
-3.0590273067368e-05
-2.20561090466189e-05
-2.65142885652804e-05
-2.38204773150092e-05
-1.88362192792836e-05
-1.11289208288544e-05
-1.76479632704924e-05
-2.69182279211217e-05
-1.37769315569273e-05
-9.69769523822771e-06
-2.30646742118049e-05
-9.25522295072832e-06
-1.94318085481759e-05
-1.32287747046372e-05
-1.49391111412483e-05
-1.98027351220914e-05
-1.12428883191367e-05
-1.74758279847617e-05
-3.63585997906936e-06
-2.12568105473511e-05
-1.77224002355104e-05
6.87942689595964e-07
-1.22933100471073e-05
-2.876033378456e-05
-2.88448923045547e-05
-1.70494944797406e-05
-1.25442457215051e-05
-1.37056092439985e-05
-2.29979108860901e-05
-2.86016910289493e-05
-6.38516837265584e-06
-1.91940575452265e-05
9.84359890819363e-06
-2.16857482240903e-05
-8.90499770135313e-06
-3.22097428454003e-05
-2.59436492380114e-05
-1.48192375777669e-05
-2.54175914610358e-05
-1.73303641162193e-05
-9.78535352935742e-06
-3.77931431793701e-06
-2.65350475778893e-06
-2.12899991662148e-05
7.63032684112184e-06
-2.17931239175549e-05
-6.93189133664414e-06
-3.05498269803058e-06
-2.01121087959657e-05
-2.4823288207611e-05
-1.73235266050118e-05
-2.02465624690975e-05
-1.51443833587169e-05
-1.24758371661894e-05
-6.98342743789646e-06
1.0123769377178e-06
-2.03684758153667e-05
-2.74454282157191e-05
-1.93484647225132e-05
-3.04254478795402e-05
-3.51757052693451e-05
-9.40498127017755e-06
-7.28903231141779e-06
-7.72512504453398e-06
-9.88273805508793e-06
-2.03036012659561e-06
-1.90417931392323e-05
-9.58860314226576e-06
-4.54466056653359e-06
-1.80262485370923e-06
-3.59586749834415e-05
-1.42236512720026e-05
-2.98921672592287e-06
-2.12606251934799e-05
-1.95562505583866e-05
-7.9288017864783e-06
-7.95193367932168e-06
-2.35707639979176e-05
-1.33577443683709e-05
-1.99865624630073e-05
-2.85942775455643e-05
-2.27592108351713e-05
-5.98268106010318e-06
-8.65587449127968e-06
-1.43461003084869e-05
-7.50126964006343e-06
-2.75609269058628e-05
-1.57730003327994e-05
-1.9161119138898e-05
-1.24921059909649e-05
-1.52675942290934e-05
-2.79209712020225e-05
-1.51754213769492e-05
-2.13515163948645e-05
-1.54919034640286e-05
-9.36626398603178e-06
-4.1158927012086e-06
-1.99766460925303e-06
-1.75298420220468e-06
-2.54008599462193e-05
-8.08476647778226e-06
-1.49713153051614e-05
-9.4419008868893e-08
-5.94797671759002e-06
-1.8001966738101e-05
-3.7425485440802e-06
-1.61155785354432e-05
1.54448296294118e-06
-1.32033987493635e-05
-1.13581012545869e-06
-1.60488730554607e-05
-1.23725707908376e-05
-2.87557056670712e-05
-6.11171536097801e-06
-6.29780639037339e-06
-4.02669728090726e-05
-8.15339755301795e-06
-2.47293828268035e-05
-3.04599658130026e-05
-2.83959102345987e-05
-2.32518941444204e-05
-5.68026918230063e-06
-1.74448303818946e-05
-2.52789993643722e-05
-3.66590723411158e-05
-5.9736700836007e-06
-7.26771988547776e-06
-9.34546264679219e-06
-2.30688558132772e-05
-9.76252459039332e-06
-1.25275854082717e-05
-1.84574058642623e-05
-1.5027198389592e-05
-1.46856802917294e-05
-1.05171537399816e-05
-2.65295155319295e-05
-2.25312808833118e-05
-2.15806927970639e-05
-2.26773411893595e-05
-1.91315424660666e-05
-2.99501510328657e-05
-1.76392114466561e-05
-3.52166898792078e-05
-2.38786621022208e-05
-2.99376555185189e-05
-2.81463165630925e-05
-6.75353008439186e-06
-1.22221130359068e-05
-2.97421614123966e-05
-1.53463938196005e-05
-1.89801853112808e-05
-3.80281381564055e-05
-1.26004286458009e-05
-1.97656075979538e-05
-1.4894085701215e-05
-2.19579197598484e-05
-2.29210800015168e-05
-1.75409043465992e-05
-1.31953587684385e-05
-3.03845405481137e-05
3.53157410980588e-06
-2.61834088107123e-05
-8.65812473253606e-06
-1.3014883253652e-05
-1.44528446310254e-05
-1.34361695688251e-05
-2.18497291204257e-05
-1.45345302079794e-05
-1.35488929854296e-05
-1.99768542903653e-05
-1.98732857421571e-05
-1.74066336334726e-05
-2.93107984620188e-05
-5.23207234514989e-06
-2.39459182484666e-05
-1.1568191972899e-05
-2.20527459586508e-05
-3.04424676951241e-05
-4.77426370514106e-06
3.46478966926944e-06
-6.2766875180863e-06
-2.87941832541228e-05
-2.70060981276546e-05
-9.12345657780855e-06
-1.7815164953572e-05
-1.26984601301798e-05
-6.36165814825581e-06
-1.6380957122914e-05
-1.93673629022027e-05
-9.78884360291812e-06
-4.15999286693027e-06
-6.84076601946246e-06
-9.21550035218712e-06
-1.25574983762772e-05
-1.11131235652232e-05
-9.07559035882535e-06
-2.6239317591644e-06
-5.9351806342301e-06
-1.67956702818582e-05
-1.6003227377171e-05
-2.45770366763415e-05
-1.34358770532669e-05
-2.69856032345136e-05
-1.99270991416067e-05
-9.62288384151451e-06
-1.57158265470845e-05
-7.36971110089285e-06
-1.47779314500302e-05
-1.73012992200577e-05
-1.99983388913732e-05
8.72547418345131e-06
-6.16476572664895e-06
-1.36560811793686e-05
2.41180568300852e-06
-2.2520137061174e-05
-6.17387529075954e-06
-1.37002025891396e-05
-1.25394806612763e-05
-2.91451337479775e-05
-1.43312690634349e-05
-1.53580255214623e-05
-9.64350874184523e-06
-1.68204194081851e-05
-5.40402714555026e-06
-1.19476599983119e-05
-2.04366347898245e-05
-2.97436993381685e-05
-2.84719619509648e-05
-1.27629743132443e-05
-1.46025784576017e-05
-1.24876296990559e-05
-1.30508681554575e-05
-6.78548016799589e-06
-3.1356452800363e-05
-2.44658172808795e-05
-3.56741534413598e-05
-1.80512233590567e-05
-1.1911835961466e-05
-1.47750492553308e-05
-2.91427810133642e-05
-3.04827887523801e-06
-3.99949882815324e-05
-3.3615107727259e-05
-1.96682359583182e-05
-1.88600079119105e-05
-1.59375716164283e-05
-1.82158976245238e-05
-1.27470613855659e-05
-2.11456675943616e-05
-9.09995441148174e-06
-1.86719049439879e-05
-2.43532255818148e-05
4.436155157543e-06
-6.13913658225614e-06
-2.35553292838966e-05
1.69498908677226e-06
-2.04227360349388e-05
-2.94799630835019e-05
-4.29849464780785e-06
-2.00065204775582e-05
-1.32742255294085e-05
-1.59803276567378e-05
-9.61484426708272e-06
-1.97152192890208e-05
-2.01462891676628e-05
-3.46363509080054e-06
-1.10319291450795e-05
-2.65749640274715e-05
-1.937254653699e-05
-8.07785290212111e-06
-2.72492429724601e-05
-1.5371655610737e-05
-2.92291683876397e-05
-3.58754241639173e-06
-2.38598888085679e-05
-3.28275709364263e-05
4.70057143708973e-07
-1.63727021290105e-05
-5.58198944856858e-06
-1.0065067278234e-05
-2.12608584777873e-05
-1.91024123346999e-05
-6.01757293550961e-07
-2.75445752148955e-05
-8.78732704411715e-06
-2.19482123044599e-05
-1.6524880300311e-05
-1.54808638718493e-05
-1.62885919983263e-05
-1.10566975848935e-05
-1.9438816789144e-05
-1.56552482758673e-05
-2.40725987183811e-05
-3.85041489248452e-06
-2.00466971619098e-05
-7.36049069323983e-06
-1.68479329581898e-05
-8.23720295659524e-06
-2.06009056677172e-05
-1.17905625625341e-06
-2.02314053009117e-05
-1.46817843864875e-05
-1.10641934970212e-05
-1.51827317977312e-05
-6.97607104307645e-06
-5.53847717435341e-06
-2.00524262539353e-05
-1.74703926813974e-05
-2.16226519943814e-05
1.61880914099716e-06
-1.82827229715549e-05
-2.82125385372126e-06
-8.4010098028823e-06
-1.94822704989809e-05
-7.62457222959893e-06
-1.77388282331897e-05
-8.36054553820296e-06
-2.0308440527342e-05
-8.42376074918196e-06
-9.77866004676804e-06
-2.15245998105282e-05
-3.22257766137319e-05
-2.81358812230195e-05
-2.23217175672726e-05
-9.60386298994682e-06
-2.76273563306873e-05
-1.69496989903476e-05
-7.20346372030404e-06
-1.67277926334146e-05
-1.39865086950553e-05
-1.87380673809033e-05
-1.17507298535464e-05
-2.11751062584372e-05
-2.03796923199627e-05
-2.53597011600152e-05
-1.05665298510007e-05
-5.78391721544501e-06
-1.64470871669046e-05
-3.24645930065605e-05
-1.78811008583157e-05
7.46587346230928e-06
-2.6879724219143e-05
-5.20359960488506e-06
-6.45334871616276e-06
-1.58795547604798e-05
-1.30335298252888e-05
-1.46137983851849e-05
-2.4250655179223e-05
-5.41549418853171e-06
-1.29610617610367e-05
-1.34776047928265e-05
-4.61760423246099e-06
1.56267793929281e-06
-1.7849449384619e-05
-6.050557010049e-06
-8.27282668682502e-06
-9.77358622488549e-06
-2.02644406150115e-05
-1.11475311874722e-06
-1.50840969357845e-05
-3.18829959533741e-05
-3.06769796886646e-05
-2.41005597353669e-05
5.87275734456179e-06
-2.04339446907379e-05
-5.87321512356087e-06
-1.28835939708263e-05
-8.86347318443948e-06
-6.58370615475649e-06
-1.4412970303306e-05
-1.80076935126547e-05
-2.09386478849335e-05
1.02340176223634e-06
6.96235072803264e-06
-1.08144614231935e-05
-2.27851528190588e-05
-1.09920968614473e-05
-1.54478603452386e-05
-3.4366890210151e-06
-2.4856224688551e-05
-1.32340698140333e-05
-9.65651013283492e-06
-3.83499160855451e-05
-1.5431697115755e-05
-1.08052458200577e-06
-2.75929273168863e-05
-8.34053900096651e-06
-7.23144306001875e-06
-1.51727737190375e-05
-7.12492745112595e-06
-2.6416567435163e-05
-5.37740766245415e-06
-2.27058990327317e-05
-6.96595846410198e-07
-2.28194774957151e-05
-1.19745003493901e-05
-9.02515997721331e-06
-2.2503281666416e-05
-5.10277098811765e-06
-2.24623665866008e-05
-1.82501629395407e-05
-2.27188413779177e-05
-1.08263784051306e-05
-2.36728830705413e-05
-2.92500808676585e-05
-1.15719769930448e-05
-2.6274343121682e-05
-2.47591775322465e-05
-1.43637818951465e-05
-1.90810844013571e-05
-4.19800289362193e-05
-2.15091894970746e-05
-6.59841417335019e-06
-6.62277516092216e-06
-1.89672915861587e-05
-1.04304166672013e-05
-1.21591152138467e-05
-2.05604937615222e-05
-1.15672233725493e-05
-1.69842772669821e-05
-1.87262405184042e-05
-2.23847801345896e-05
-5.64049696674832e-06
-5.14618986785982e-06
3.45978766813363e-07
-1.66670693449682e-05
-2.04773584229476e-05
-7.46355477934976e-06
-2.01357447069464e-05
-2.93358235527617e-05
-1.83520816525847e-05
-7.05385875695787e-06
-1.67340223349555e-05
-2.8201814360458e-05
-2.06099276185494e-05
-1.20591610702752e-05
-1.6410282205349e-05
-4.05653106740081e-06
-3.5787427634071e-07
-1.29815559086876e-05
-1.7831586927693e-05
-1.61250407321295e-05
-8.03416775057125e-06
-6.3733326018063e-06
2.47470848497545e-06
-2.47568175951308e-06
-1.06982872284173e-05
-2.05402399648748e-05
-7.02432436156928e-06
-2.56577316754901e-05
-2.67494415945678e-05
-2.13344837601582e-05
-5.66463202402058e-06
-8.93725776549394e-06
-2.14683417543292e-05
1.23256034147497e-06
-5.04054749024538e-06
-8.7458556729446e-06
-2.73456209319349e-05
-1.00291357089659e-05
-3.18536658236516e-05
-2.70193836182026e-05
-2.51156936046787e-05
-2.30329810500368e-05
-1.3702988197505e-05
-2.34963784726486e-05
-9.52437210376539e-06
-1.44250300521513e-06
-9.59001028681532e-06
-2.41627062404073e-05
-2.50136844869533e-05
-2.25257836378708e-05
-6.59339296454897e-06
-1.69342210606526e-05
-9.13654884770926e-06
-2.51933410673627e-05
-2.68884412727092e-05
-1.689978623165e-06
-1.29592869850418e-05
-1.95302467616903e-05
-8.23085785813629e-07
-8.74335624499702e-06
-8.91334540721629e-06
-3.10995047975846e-05
-1.8628010421512e-05
-2.04797946835158e-05
-5.32662136833719e-06
-6.67804095335349e-06
-1.65953717228485e-05
-2.94608556312937e-05
-2.02503043712551e-05
-4.73327949593158e-06
-2.9645730769544e-07
-9.02191972191769e-06
-1.46739885919354e-05
-1.7577826000045e-05
-2.80299912729442e-05
-1.50750134478327e-05
-1.64797160268023e-05
-2.56847425021631e-05
-1.69027500379839e-05
-1.87670338837585e-05
-1.44226349428786e-05
-3.34907327485885e-06
-2.02946084516751e-05
-9.48466605655491e-06
-1.35361379913058e-05
1.20921818304594e-06
-3.29511379454322e-05
-1.29423248799045e-05
1.24794296224099e-06
-2.05381218743099e-05
-1.33815339874946e-05
-1.9257095006901e-05
-1.13860851126286e-05
-1.00349057889916e-05
1.1112377826028e-07
-1.29688426375067e-05
-2.3977885700838e-05
-8.31336009013584e-06
-4.54913098864461e-06
-1.08992542116967e-05
-1.45142246053109e-05
-2.05967744427383e-05
-2.09589764587213e-05
-1.88654802050605e-05
-1.67949447356458e-05
-1.37510098782467e-05
-1.38859670241772e-05
-2.96897334606654e-05
-1.37609334687727e-05
-1.70344029228977e-05
-4.43881615965725e-06
-1.62905291907648e-05
-2.1469018272947e-05
-1.17027021548857e-05
-3.40110001023856e-05
-5.04521323305309e-06
-3.47122936877157e-06
-2.78985328723613e-06
4.06913666065143e-06
-2.89604429236524e-05
-2.42285390000437e-05
6.33540147916328e-06
-2.39568218860734e-05
-6.83878746989901e-06
7.29794303549913e-06
-1.4359379990803e-05
-5.43812642837687e-06
-1.26415269401756e-05
-2.27411299262666e-05
-2.23952873812732e-05
-1.11852531243561e-05
-9.63611152443962e-06
-1.26308862158668e-05
-2.45801629637393e-05
-1.74837984280138e-05
-1.12931608044733e-05
-1.42475650575729e-05
-1.50539087526452e-05
-2.89551938342621e-05
-1.74498275475868e-05
-2.24785680789504e-05
-9.07204901072452e-06
-1.09042799815488e-05
-8.30540589177456e-06
-1.39375167998396e-05
-7.45291588200767e-06
-1.11293107910485e-05
-1.93595058944681e-05
-1.39114860028985e-05
-2.86660401216844e-05
-3.53043581654903e-05
-2.36220772394284e-05
-3.00104591723429e-05
-1.3738277334839e-05
-1.80191527496902e-05
-2.93834471212629e-05
-2.32629988435708e-05
-1.01793609909799e-05
-1.78423978063611e-05
-6.34285475832911e-06
-9.50943989119548e-06
-1.87508564599334e-06
-2.37806394282892e-05
-1.32383310103124e-05
-4.71076575855319e-06
1.58906006189591e-05
-1.48596677126402e-05
-1.9157542503615e-05
-4.88969285270414e-06
-1.88656422704399e-05
-6.94006057599621e-06
-1.56068815118656e-05
-1.69670692083314e-05
-2.08520583854747e-05
-2.42925351661668e-05
-3.08101179402139e-05
-2.43953235778299e-05
-1.64499859378261e-05
-7.49834110236093e-06
-2.28596746891074e-05
-2.13643999950606e-05
-1.88572798393109e-05
-2.22446381811916e-05
-1.79411179845158e-05
-2.0241227661211e-06
-2.14132797229647e-05
-2.36947085222862e-05
-1.00646235051212e-05
-2.15066973001134e-06
-1.53782661273326e-05
-2.01839037828905e-05
-2.01982934170123e-05
-1.74859116364945e-05
-3.37180794223144e-05
-1.29758095607959e-05
-2.59097241649301e-05
-1.5584196941092e-05
-8.50066909457179e-06
-2.12477434485805e-05
-1.48195842520154e-05
-2.7219440486067e-05
-1.99255986035068e-05
-1.41166054087516e-05
-1.53314275778042e-05
-1.04222699927093e-05
-3.67686892123308e-05
-9.43286521702161e-06
-1.40707501982241e-05
-2.12693023776446e-05
-2.20934449055295e-05
-7.79007548690858e-06
-7.28323516327726e-06
-1.64716272966584e-05
-2.25093339590012e-05
-1.86508877904013e-05
4.86731544825677e-06
-2.008139747523e-05
-2.72463718342173e-05
-1.24404265376149e-05
-3.75745950781077e-05
-1.22757930221916e-05
-5.97020375464507e-06
-1.24901201929488e-06
2.46811800163588e-06
-2.54579200149224e-05
-6.56900191847065e-06
-9.97950148590239e-06
-2.78422057531972e-06
-2.5953798394295e-05
6.95695375613896e-06
-8.99862093236943e-06
-2.83146929764565e-05
-1.06072488278577e-05
-1.81820673947187e-05
-1.72487180267597e-05
-1.24230352353728e-05
-1.33998094824082e-05
-1.6124434395643e-05
-1.36698994361578e-05
-3.38059631806913e-06
-1.06299827287159e-05
-2.67330884174942e-05
-5.48950312491878e-06
-4.18878067527507e-06
-2.10145363691442e-05
-2.59187328023982e-05
1.14227158364116e-06
-3.0067984959785e-05
-1.01074760462425e-05
-1.41750137943309e-05
1.73139810634984e-06
-1.73214012733308e-05
-2.71840531205285e-05
-1.02207302141377e-05
-4.89100341426193e-06
-9.97581988389364e-06
-1.20354520264342e-05
-9.85805299963838e-06
-8.75508825240093e-06
-9.85464103949964e-08
-2.01650897368879e-05
-2.07083747117236e-05
-2.00136563096113e-05
-1.6771306934397e-05
-1.55015944869691e-05
-1.42753406092217e-05
-8.18299810176988e-06
-1.06326776180524e-05
-1.6354923408635e-06
-1.68828827273832e-05
-2.11357631117817e-05
-1.49292234422785e-05
-1.16784569884889e-05
-9.03126069484706e-06
-3.07307055945108e-06
-1.26134997846238e-06
-2.10019196936545e-05
-1.34107278051103e-05
-1.80374131123699e-05
-1.34880924234817e-05
-2.25449809376786e-05
-2.48950416795991e-05
-1.37848540352764e-05
-2.07309808204949e-05
-1.78616019432271e-05
-1.35308289470589e-05
-2.54384504451422e-05
-9.70996071423547e-06
-1.42674729767289e-05
-2.4585361110787e-05
-1.78474436991416e-05
-1.19135649941232e-05
-2.53465310882822e-05
-1.15766616491878e-05
-1.12592788029582e-05
-1.24979063636822e-05
-1.11497952057635e-05
5.23034089228102e-06
-1.54136090925071e-05
-6.15443891842042e-06
-1.36594603436491e-05
-2.51814081447933e-05
-6.94876688431307e-06
-1.27972511362215e-05
-7.51493573853757e-06
-1.70999145347454e-05
-1.31347925922796e-05
-1.02136975310191e-05
-2.97167445952078e-05
-1.06945615659277e-05
-1.90831768222958e-05
-1.09570552975792e-05
-1.55350612989371e-05
-1.50903754940906e-05
-2.39603687223623e-05
-1.41830623219098e-05
-1.4793635549542e-05
-9.64485421491061e-06
-2.30284591988772e-05
-2.42557555018578e-05
-1.28563019010147e-05
-2.20844606083182e-05
-1.9909915264108e-05
-2.23921549816106e-05
-1.25582609936164e-05
-3.76423826109194e-05
-1.08280478845308e-05
-1.35293907442772e-05
-1.94750608639706e-05
-2.51453401388523e-05
-1.51609360858945e-05
-1.13040893362533e-05
-4.15159932299419e-07
-1.22721111286753e-05
-2.70651776996621e-05
-2.27374843775315e-05
-1.67338336396535e-05
-1.69397962832392e-05
7.96165346784104e-06
-2.59514469365517e-05
-2.14392886227765e-05
-1.36695960010023e-05
-2.13265863498196e-05
-2.46898460988112e-05
-2.42368021330967e-05
-7.19511654502095e-06
-1.82733039007161e-05
-1.84430544319337e-05
-6.33597482109655e-06
-1.65457311822691e-06
-1.59084614250654e-05
-2.24190298973851e-05
2.98007065086288e-07
-1.15502752400059e-05
-1.00887722574881e-05
-1.50197586868116e-05
-9.73501978692692e-07
-1.47645114095507e-05
5.07850785442253e-06
-8.25238539266694e-06
-1.24258568568229e-05
-1.19719522165268e-05
-1.73139072752969e-05
3.19540211419275e-06
-1.94308765840089e-05
-1.71496120605469e-05
-1.5857519798657e-05
5.45708108382724e-06
-6.19395260783637e-07
-2.35667177455713e-05
-1.76909640499838e-05
-1.60016293588138e-05
-8.87346560087259e-06
-1.66944173359141e-05
-1.51817319220019e-05
-1.61128077214996e-05
-1.64580670628076e-05
-2.14603523965358e-05
-1.63638375634252e-05
6.33336811495243e-06
-3.67712137582688e-05
-5.97331664103941e-07
-5.56328087217157e-06
-1.84524141850831e-05
2.45011429690232e-06
-7.93116848570623e-06
-2.0047542437677e-05
-2.83238349513395e-05
-2.23844981998676e-05
-2.83225553183626e-05
-2.75913955252243e-05
-3.53738981704943e-05
-1.98158857137115e-05
-2.46179198288459e-05
-2.35162943622819e-05
-2.73968289129244e-06
-2.33875325524678e-05
-1.76440261545644e-05
-1.30304479500373e-05
1.28634668147703e-06
-1.25862779013318e-05
-1.46890657960033e-05
2.69212873354961e-06
-2.41423681233262e-05
-1.85812204545576e-05
-2.71595012776466e-05
-2.37675387244371e-05
-1.46000196156648e-05
-2.39461411409588e-05
-6.92508089373796e-06
-6.45635268505286e-06
-9.52387495349796e-06
-1.57002623801053e-05
-9.73325919803463e-06
-6.12047220809096e-06
-2.41496867894402e-05
-5.02755094264837e-06
-1.4179715645775e-05
-6.99720146271641e-06
-1.21203526645289e-05
-7.89030389777563e-06
-1.30562317101251e-05
-2.01219395346992e-05
-1.06554078683134e-05
-1.45407925070469e-05
-7.13660764580926e-06
-4.38902877793549e-05
-3.08457787234306e-05
-1.48259144698263e-05
-7.08372299536101e-06
-2.16716145154004e-05
-6.75520203743387e-06
-1.58887991302396e-05
-8.21068313393218e-06
-9.5463057835566e-06
-8.05932677048479e-06
-1.63438356652602e-05
-2.64707431116357e-05
-1.14025336643993e-05
-3.07952458499992e-05
-1.64271097520677e-05
-7.32031287269236e-06
1.10884999921913e-06
-6.57204377260468e-06
-2.10272571903518e-05
-1.22098605808726e-06
-2.16636013989544e-05
-1.02489952662564e-05
-4.88105100198062e-06
-1.85252683392985e-05
-3.1377158964877e-05
-9.43009819065406e-06
-6.51143716074121e-06
-2.21341375724568e-05
-2.19367663069418e-05
-1.97995734563883e-05
-7.78383245956575e-06
-2.25923801911869e-05
-1.69418897320884e-05
-2.10457000726497e-05
-2.19275881717694e-05
-7.83376533998416e-06
-1.05815917469566e-05
-1.78259855067059e-05
-9.72258045391731e-06
-1.02673273399047e-05
-6.99823275561726e-06
-1.07883212182362e-05
-1.37415954997928e-06
-1.88737581638011e-05
-5.25871019381551e-05
-4.01339874585201e-06
-2.50827149370633e-05
-1.73930638213323e-05
-2.36957739302846e-05
-6.02882543845922e-06
-3.09736083287045e-05
-2.39818347252338e-05
-6.22015737787446e-06
-1.60215089349523e-05
5.00664671591654e-06
-2.97082502994149e-06
-2.57449984359592e-05
-1.40232858521953e-06
-1.81147233047895e-05
-9.48421857644031e-06
-2.94199397915295e-05
-1.57095897737514e-05
-2.61884363644946e-05
-1.51021146483288e-05
-6.57728601661132e-06
-3.02570662990966e-05
-1.23124877146881e-05
-1.24400359281945e-05
-2.30568850797064e-05
-1.28802961061691e-05
1.97038988529397e-06
-6.00090116592361e-06
-9.46942093145461e-06
-2.71099416715329e-05
-4.54332307624699e-05
-1.13641583419247e-05
-3.30190972800708e-06
-1.37316537502333e-05
-2.25279572193548e-05
-2.19521378433272e-05
-1.94863801069473e-05
-1.07016669824652e-05
-8.202658828118e-06
-2.43696236547399e-05
-3.10753504301069e-05
-3.39186092657385e-06
-1.50184347155212e-05
-1.66342160360231e-05
-7.69267862493669e-06
-1.51606147872609e-05
-1.1624369726011e-05
-1.83879357494289e-05
-2.3182232734696e-05
-1.16543521427522e-05
-2.39579664388052e-06
-2.1421292333938e-05
-1.64764631703749e-05
-8.82184349457994e-06
-1.06249006886306e-05
-3.37189435150175e-05
-1.11900146473009e-05
-1.1851609195864e-05
-1.5551204701313e-05
-2.50066292572631e-05
-1.97622803412903e-05
-1.71317123754326e-05
-1.26111397486363e-05
-1.57959814096466e-05
-1.49069020046471e-05
-1.1469042916847e-05
-7.03634309183663e-06
-1.30648890162547e-05
-2.49587030989794e-05
-2.48616865074078e-05
-1.39939426067133e-06
-3.53686263901593e-07
-1.27913955315895e-05
-1.73815461993391e-05
-1.98605498490652e-05
-9.04517907609532e-06
-7.31298549327299e-06
-3.60184603532662e-06
-2.77910547528407e-05
-1.54012526329201e-05
-7.96831234543831e-06
-1.06742675448814e-05
-2.00905168120529e-05
-3.36447879314225e-06
-1.8063384655531e-05
-2.28425814638524e-05
-9.24931663334377e-06
-1.33218470268385e-05
-2.37527858745903e-05
-1.23722137454189e-06
2.61421149201557e-06
-1.92676068380554e-05
3.28328340289012e-06
-1.9962634803189e-05
-3.55158362440568e-05
-2.57826197283162e-05
-6.02717447476454e-07
-2.19060528874981e-06
-3.79404865857741e-06
-1.81134068154357e-05
-1.39780239469915e-06
-1.28063177207161e-05
-5.93677802850927e-06
-2.56620871957654e-05
-2.94301455225521e-05
-1.81626561298511e-05
-9.32242932509251e-06
-2.24570614276956e-05
-1.5400511503571e-05
-9.14649902107751e-06
-1.68819531153036e-05
-2.63472695315006e-06
-1.75193623682529e-05
-1.77543638977881e-05
-1.99701736838217e-05
-2.3263743252686e-05
-2.00287312861455e-05
-1.2729934336438e-05
-2.15107984207621e-05
-2.61569826312727e-05
-2.6698772669417e-05
-1.76715567660231e-05
-2.68258140034957e-05
-2.15628107877166e-05
-8.48930879179019e-06
-1.93055614974676e-05
-2.44059138066942e-05
-1.51722094507848e-05
-1.38528129807826e-05
-2.3616769683174e-05
-1.5948657634093e-05
-3.02460342787426e-05
-3.25233602071174e-05
-3.6490770138626e-06
-1.63659152326145e-05
-1.62678838899492e-05
-1.01518517833752e-05
-8.32599886278218e-06
-1.62656951585182e-05
-1.32971375670904e-05
-2.59743501703528e-05
-8.1552711364779e-06
-3.90391221702654e-05
-2.20271024498273e-05
-1.62907645254605e-05
-8.8682142901882e-06
-2.73612656429789e-05
-7.88817534818766e-06
-2.22446492996279e-05
-3.14714102005089e-06
-1.0808078112784e-05
-1.97695024104523e-05
-1.58871575676075e-05
-7.88712863240055e-06
-1.54563345100467e-05
-8.98695483069438e-06
-2.00988793827287e-05
-1.79689575074416e-05
4.84104804177596e-06
-7.87184794708355e-06
-1.55304989847112e-05
-1.68571802064813e-05
-7.76132316544949e-06
-4.01721477325945e-06
-1.70563113908079e-05
-1.86116488305555e-05
-1.6076562957438e-05
-3.63255273988062e-05
-2.71773428156736e-05
-9.12399914557603e-06
-1.46625181731194e-05
-2.4659153308922e-05
-2.63872288674282e-05
-1.21533008883728e-05
-1.01303827556119e-05
-2.87281606721899e-05
-2.9509901619272e-05
4.69275047790771e-06
-2.54697999204727e-05
-1.7359218883069e-05
-1.0500183926951e-05
-7.60941426079536e-06
-2.03250889928254e-05
-3.28126060769722e-05
-2.01757293113511e-05
-1.94295513722901e-05
-4.79710963476668e-06
-3.35744730854486e-05
-1.88775592650199e-05
2.09547731365639e-06
-1.71689991390363e-05
-2.1994458391298e-05
-4.71038327884835e-06
-2.25473101754013e-05
-2.0320262806469e-05
-3.40258080805576e-06
-1.53395455707309e-05
-1.73206088748652e-05
-3.05706258173131e-06
-1.75833187999804e-05
-1.31478947755565e-05
-1.27229454199915e-05
-1.55367706072857e-05
-9.2790468132338e-06
-1.14138485550692e-05
-1.81318097615357e-05
-8.14817638664306e-06
1.26800025129301e-07
-1.452462937257e-05
-2.52269025588566e-05
-2.70246277372415e-05
-3.20572544922564e-06
2.53464567906886e-06
-1.96033512611015e-05
4.44108286226269e-06
-2.46017735199771e-05
-7.32381410453876e-06
-3.95856919745877e-06
-3.19750925594924e-05
-2.19582046127582e-05
-3.45115343133293e-06
-6.05215172204254e-06
-1.12134806103667e-05
-5.5599080267633e-06
-1.52509221915184e-05
-1.49897938122589e-05
-1.63753922465359e-06
-1.54400298336156e-05
-2.10382449243008e-05
-8.82347064122744e-06
1.72690984871772e-06
-1.34849642180706e-05
-1.20658913972743e-05
-1.1552692699026e-05
-2.11413950168457e-05
-1.68623259429576e-06
-1.60978151460512e-05
-1.60832221262729e-05
-9.47940817956795e-06
-2.4635414166723e-05
-1.1457264947798e-05
-3.67434575346638e-05
-1.93295350170183e-05
-1.58894227196494e-05
-1.395737564871e-05
-1.3716349663788e-05
-1.39107305414714e-05
-1.56157661490326e-05
-2.29360811166134e-05
-9.55087057349485e-06
1.69706434687708e-06
-1.20061708876712e-05
-1.2425636830519e-05
-2.11902717796436e-05
-2.54499736272452e-05
-2.23661769147784e-05
-6.83587766314139e-07
-2.52288667829748e-05
-1.40986030509142e-05
-1.94120098756882e-05
-1.52904425732811e-05
-1.11123326360576e-05
-1.00746614793988e-05
2.50357556579231e-06
-1.7262362733243e-05
-2.80473821349643e-05
-7.8927662869498e-06
-2.21604498449183e-05
-2.24190159986802e-05
-3.74229409831667e-05
-1.35754234988871e-05
-3.97430479351975e-06
-6.98548863029189e-06
-2.50941500957539e-05
-2.3414729432722e-05
-9.560692534671e-06
-1.11805088916433e-05
-3.56972931010875e-05
-3.10037779089818e-05
-2.19935688227912e-05
-2.30863021745828e-05
-1.98550731300725e-05
-6.1536938288825e-06
-7.59821465752968e-06
-2.96610923091819e-05
-2.54098839965996e-05
-1.76915897641165e-05
-1.50739078535155e-05
-9.88461295853187e-06
-8.28667394899034e-06
-1.99782644016527e-05
-8.9653923841603e-06
-2.77555322556093e-06
7.34388270736342e-06
-8.19022456993284e-06
-1.39881121701976e-05
-1.79551892815825e-05
-1.30640118252209e-05
-1.21698731480986e-05
-6.26351986983838e-06
-1.06933713176174e-05
-1.45194229547705e-05
-2.71280880134711e-05
-3.03063706077436e-05
-2.04710576692495e-05
-7.4298684047489e-06
2.24333566949338e-06
-9.52719057465734e-06
-1.76527119950445e-05
-1.63217793101989e-05
-1.22609452482926e-05
-6.5372163930841e-06
-3.80065911458204e-05
-1.75413022536949e-05
-2.74493063307037e-05
-1.27566345757321e-05
-7.38163468789473e-06
-6.77016923863856e-06
-1.14459990275539e-05
-9.13243111010284e-06
-1.74178979054237e-05
-6.25906420558601e-06
-1.8491085655184e-05
2.31256527762657e-06
-7.16548382597072e-06
-2.4021649011099e-05
-8.94606616267659e-06
-2.1837657402031e-05
-2.13127483061238e-05
-2.76103238231017e-05
-4.19098947062304e-05
-2.14573920429773e-05
-1.40548209109489e-05
-2.36821987396201e-05
-3.67605195292422e-06
-9.16244841548945e-06
-5.59710954974999e-06
-3.91747318829555e-06
-1.14970003071372e-05
-3.55917877526947e-05
-3.69920600258017e-05
-2.48447013384209e-05
-2.97424590892724e-05
6.56931891448983e-06
-2.23611939202662e-05
-8.82270326409201e-06
-1.62015071163642e-05
-1.98151059096147e-05
-9.83925618057216e-06
-1.66721599846042e-05
-1.27216671631401e-05
-1.7067407549854e-06
-1.9016993828179e-05
-2.27843367058559e-05
-1.35918169914908e-05
-1.95983639297946e-05
-2.01659614128568e-05
-3.88642590370348e-06
-2.24870813930754e-05
-2.02878891534675e-05
3.38320115646913e-06
-1.37135223400698e-05
-9.58764733109423e-06
-4.50359369627095e-05
-1.9898293928923e-05
-1.88865316385247e-05
-1.55680200039928e-05
-1.20830365472234e-05
-1.7393029343764e-05
-3.05254408782109e-05
-4.2938170912417e-05
-2.86903908135881e-05
-1.24035077658937e-05
-2.40714744720258e-05
-8.66912455964019e-06
-1.72735447164283e-05
-1.18576646568171e-05
-1.23066369066797e-05
-2.40334578550564e-05
-2.23702880315247e-05
-4.11504761802592e-06
-2.17768022314619e-05
-2.21669993193179e-05
-1.10777710632071e-05
-2.59485941281962e-05
-1.17515093969237e-05
-2.23166916647859e-05
-1.33456698439319e-05
-2.26955540808992e-05
-6.1955074590985e-06
-1.53791847571849e-05
-3.47776629831447e-05
-2.45291035688855e-05
-2.52105321596654e-05
-1.21423670586885e-05
-1.39618125741672e-05
-3.08680297269983e-05
-2.07784342215214e-05
-2.69326341968895e-05
-1.44388618343308e-05
-3.32149790136156e-05
-1.15553888521661e-05
-1.2617439206488e-05
-1.60638169872101e-05
-2.8340051271526e-05
-2.1831807345685e-05
-5.40476683613746e-06
-6.1130638325258e-06
-2.08973652993755e-05
-1.17936717321068e-05
-1.30913276874534e-05
-3.44640399675232e-06
5.19304869126582e-06
-1.18127260005533e-05
-2.09122759141661e-05
-1.18070937198663e-05
-3.35376334397523e-06
-7.42437591650948e-06
-1.25164170145361e-06
-7.92001070052126e-06
-1.53168515364475e-05
-1.11183273169875e-05
-2.18581722931861e-05
-1.20461353587262e-05
-1.07447927916167e-05
-1.07226282044356e-05
1.30103463285815e-06
-1.05969346208917e-05
-1.79852636098716e-05
-9.17393131746684e-06
-1.30166517703135e-05
-2.79957760403013e-05
-1.86197382898978e-05
-3.25579047400516e-05
-2.84669712127973e-05
-5.1311115052086e-06
-1.64945362723439e-07
-2.40157202882201e-05
-2.28944769025693e-05
-2.78123844503109e-05
-3.01845538479465e-05
2.16228644303286e-06
-1.45572443645796e-06
-1.89424203342879e-05
-1.42699949299668e-05
-2.58770097579177e-05
-1.41245001304092e-05
-3.03435094737741e-05
-2.55165905763199e-05
-9.10318583694198e-07
-2.30320624086792e-05
-3.02439896921736e-05
-3.01640818360589e-05
-6.58998374914562e-06
-2.41430222420259e-05
-2.79855224959763e-05
-2.83560380106471e-05
-9.81077400221278e-06
-1.21001911931663e-05
8.51738499715871e-07
-2.22497005921265e-05
-2.34409927388186e-05
-2.81157692192954e-05
-1.45480193477353e-05
-2.029394809756e-05
-1.31789231829125e-05
-1.39909438222239e-05
-1.43165656097146e-05
-2.81970103352273e-05
-1.8184270354324e-05
-1.39672963965241e-05
-1.56047508403106e-05
-1.49151713204434e-05
-2.52080281396525e-05
-1.3231205719224e-05
-6.29741426913789e-06
-2.67917982056169e-05
-2.53915554546438e-05
-2.16824284673117e-05
-1.04916826382004e-05
-1.12429021554255e-05
-1.50657993425142e-05
-1.09836408698108e-06
-1.04439319233795e-05
-3.09624856449608e-05
-1.58119535719689e-05
1.16077676135027e-07
-2.8921107195655e-06
-1.59921877636125e-05
-1.19867322958691e-05
-2.80576766056927e-05
-1.13908263156505e-05
-2.49796515611258e-05
-1.57304813253765e-05
-2.60413639851257e-06
-2.95290469487349e-05
-1.29133323629171e-05
-3.43268429471131e-05
-2.26850315737844e-05
-1.54390551248296e-05
-2.15494383558803e-05
4.99098505263618e-06
-2.46546486608394e-05
-1.94892618250005e-05
-9.71824403363768e-06
-2.62477406306503e-05
-3.12595598890122e-05
-2.37802895008459e-05
-1.85625363648491e-05
-2.98793448762405e-05
-2.01896354618211e-05
-5.48620841302386e-06
-1.52699313404956e-05
-2.26744492748128e-06
-5.21011541281623e-06
-1.91088509341912e-05
-2.21090340072462e-05
-1.1625989501948e-05
-3.85385556568503e-05
-1.34717386044317e-05
-1.46669858738792e-05
-9.55044014587913e-06
-4.59314329685627e-06
3.97939978132203e-06
-1.19556560258222e-05
-6.51976980570312e-06
-2.0718672784014e-05
-8.73525363974279e-06
-1.69028595422563e-05
-1.63671517238615e-05
-1.06705089269833e-05
-1.88039544928649e-05
-2.51652159410727e-05
-1.15651746444818e-05
-1.63370525057489e-05
-2.49698261093535e-05
1.24997858927502e-06
-3.26329826657483e-05
-1.55279543231017e-05
-1.67801649613798e-05
-7.83008449022485e-06
-2.65423685232247e-05
-1.90147895736634e-05
-2.48579229507939e-05
-2.26466259500943e-05
-1.25593774701947e-05
-2.1642090950594e-05
-1.36186827114519e-05
1.60761694496615e-05
-1.33425744099903e-05
-2.07059077337151e-05
-2.6672065805471e-05
-5.78183702160813e-06
-1.81174545928404e-05
-2.1449261574193e-05
-2.74486988605586e-05
-1.65668279224995e-05
-1.51422965721607e-05
-4.50459289446477e-06
-5.49397721976716e-06
-3.22544755442763e-06
-2.27607947187463e-05
-1.60895223676978e-05
-1.20909493376346e-05
-2.07108752897432e-05
-1.44915421087323e-06
-1.47321799823451e-05
-9.42924794109403e-06
-2.18294712147479e-05
-1.60761998608122e-05
-2.05396504110111e-05
-1.63099332933134e-05
-1.2973487428759e-05
-1.29772850415589e-05
-2.61145696933774e-05
8.60710603659821e-07
-1.32066940711705e-05
-3.60821473767148e-05
-1.52948708746147e-05
-1.10028935011873e-05
-6.34640879136593e-06
-4.06005140546296e-05
-8.18930759058693e-06
-1.45496965430912e-05
-1.35938578480593e-05
-9.38091649230062e-06
-1.16757889037543e-05
-9.77766904099348e-06
-1.62342703693755e-05
-1.89222880675516e-05
-2.47657799960421e-05
-9.67096617724564e-06
-2.92275407741839e-05
-2.40364317530341e-05
7.14625529514885e-07
-3.02356382703055e-05
-1.8233419961214e-05
-2.2002999060642e-05
-3.63358699508137e-05
-1.69150101212457e-05
7.19342029910588e-06
-2.4463198032759e-05
3.32766747224947e-06
-1.22984135116131e-05
-4.08830599924186e-05
-3.27313790143361e-05
-7.3347767910242e-06
-2.02776668209615e-05
-1.72789795271476e-05
-2.7001315224612e-05
3.66811568939527e-06
-1.02579806246908e-05
-5.30009867073499e-06
-1.06230277757472e-05
-1.41843538195003e-05
-1.72700231134708e-05
-2.09182778015341e-05
-1.96802996546198e-05
-1.6253164776065e-05
-3.78971063534043e-05
-7.89401344056759e-06
-2.24541515088056e-05
-2.37489420982561e-05
-5.47791386244668e-06
-1.61711274090084e-05
-1.14717381249242e-05
-1.38189239312321e-05
-2.09968377344296e-05
-4.44340628939072e-06
-1.62875700600183e-05
-2.74574222977409e-05
-2.4096028236127e-05
-1.40391709681392e-05
-1.44616107377526e-05
-1.48533891791363e-05
-2.69145500693976e-05
-2.33843227441349e-05
-1.92822509191169e-05
-2.94891392177711e-05
-5.66572998497179e-07
-2.46673827176503e-05
-1.42478430972145e-05
5.37881881675762e-06
-1.81759715284515e-05
-4.09646876867205e-05
-2.55095623703961e-05
-7.13603975664208e-06
-1.35108249028831e-05
-1.91135134311752e-05
-6.18279845630548e-06
-1.01598784492665e-05
-1.23877836953245e-05
-1.3823735291729e-05
-2.50016798966708e-05
-3.38957992965109e-05
-1.65511739914511e-05
-3.89021499016167e-05
-1.453460833105e-05
-1.91170789174476e-05
-7.86966457819729e-06
-2.17870710463483e-05
-2.44265557066734e-05
-1.43151395775615e-05
-8.41602080031528e-06
-1.67349215869642e-06
-7.81639140796499e-06
5.94886557697736e-06
9.95874977230548e-07
-1.00538170349319e-05
-2.4843035706531e-05
-1.40270461481287e-05
-3.57077681275407e-06
1.60647323548688e-06
-2.8328266627653e-05
-9.02457434826213e-06
-2.97227055733348e-05
-5.35532214533584e-06
-1.38557031856378e-05
-6.75820972332673e-06
-1.87924575824145e-05
-3.95715835194158e-05
-1.61113976575944e-05
-3.3572821015831e-06
5.95863667368488e-07
7.03429675456762e-06
-1.39629646386314e-05
-1.72717591198634e-05
-1.10335423316963e-05
-2.00692882363247e-05
-5.58208212867685e-06
-3.0752511237089e-05
-2.47428058805871e-05
-8.29563145271165e-06
-3.61389270037533e-05
-3.65038981428599e-05
-2.63879810488058e-05
-4.79417412599487e-06
-2.2113239603047e-05
-1.92014127632227e-05
-2.46019247063369e-05
-2.48989188182293e-05
-2.93442478360099e-05
-1.97992576589853e-05
-1.53072580524542e-05
-1.91591343042332e-05
-1.69404075744626e-05
-2.24196728505376e-05
-1.24983695460671e-05
6.40854703845017e-06
-1.93891652877763e-05
-2.04561567409186e-05
-1.79231066349448e-05
-5.7772177219824e-06
-1.6870649083945e-05
-2.41155659622031e-05
-2.15067757744738e-05
-1.06954204729807e-05
-1.09739678892612e-05
-1.92526942263731e-05
-2.66062140530909e-05
-8.20872875327409e-06
-7.55003799549863e-06
-1.94587402692407e-05
-1.58832427552046e-05
6.26381490018624e-07
-2.29689847802621e-05
-5.2029868147029e-06
-1.51776523878811e-05
-3.27254188890531e-06
-1.45680050834663e-05
-2.59406156897612e-05
-2.01841956897308e-05
-1.24031707163989e-05
-2.38334149436416e-05
-5.47212516499971e-06
-3.03759105756016e-05
-2.29770845914432e-05
-1.76117052666179e-05
1.82693987736529e-07
-2.47696198300528e-05
-2.19829677064258e-05
-9.02910460915046e-06
-2.58170379170803e-05
-7.1381108600833e-06
-1.45554903454803e-05
-1.46595157207699e-05
-2.39188667786314e-05
-1.88151619225881e-05
-2.16644503944413e-05
-1.28971850877967e-05
-1.04852583205462e-05
-2.38730473390538e-05
1.48084608269899e-05
-1.62804891504401e-05
-3.08925742965836e-06
-1.72973448507093e-05
-1.06315506022422e-05
-9.77466472339123e-07
-1.90929436727449e-05
-6.64674022834419e-06
-1.63985661399365e-05
-2.08972296669471e-05
-1.92200282467258e-05
-2.44701244573753e-05
-1.18751810900287e-05
-1.33570022314995e-05
-4.0262658056661e-05
-1.5467205051337e-05
-3.76044217813162e-06
-1.20649812235385e-05
-1.2568422276194e-05
-1.85512075863809e-05
-2.20175717294348e-05
-2.01734383617821e-05
-2.12926944038019e-05
-5.11708610532899e-06
-9.5218288606695e-06
-2.69049145945303e-05
-2.32317580339791e-05
-1.22378456799235e-05
-1.9675865244404e-06
-1.83435245891851e-05
-1.77724884511142e-05
1.99538018181594e-06
-2.65716642876078e-05
-2.05253018445596e-05
-2.96531141388772e-05
-2.57203508734401e-05
-1.79426378614869e-05
1.64258202405783e-06
-6.1443005777166e-06
-1.09814115042884e-05
-1.69957797268109e-05
-1.75156978124291e-05
-2.39411434243239e-05
3.40525857004531e-06
-2.45815522758501e-05
-3.23101432514739e-05
-2.05270952415374e-06
6.71260635684819e-07
-4.32225024267956e-06
1.06474126824704e-06
-1.30752331487434e-05
-2.01538762982977e-05
-7.41094413864551e-06
-7.58621549968689e-06
-1.25663838477899e-05
-8.61579146114296e-07
-1.60831772090099e-05
-6.28596529828857e-06
-1.46432587177452e-05
-1.91106882061282e-05
-1.70450942138792e-05
-2.66745967958287e-05
-9.71648728497892e-06
-2.06374716183603e-05
-2.69714847344799e-05
-1.60471926388058e-05
-1.06124292984759e-05
-2.51320298733424e-05
-1.72433521150078e-05
-5.61591697069414e-06
-8.17427831600442e-06
-7.79923543366672e-06
-2.62211568703473e-06
-5.83035568188434e-06
-8.741637636325e-06
-4.15915362456537e-06
-9.49380294695583e-06
-2.56312421334596e-06
-1.85949856461705e-05
-1.29193245017981e-05
-2.90509517135668e-05
-8.58122067621665e-06
-2.72703695065462e-05
-1.45639886099278e-05
2.87485296716383e-07
-2.17013717601343e-05
-3.23976748282889e-05
-1.28473292191673e-05
-1.47603375155844e-05
-1.43322855144028e-05
-1.71835213052439e-05
-1.57570967815726e-05
-1.37744463890823e-05
-2.89102757394966e-05
-2.4789439257505e-05
-4.87133438007041e-06
-2.23256457539388e-06
-4.00463543466391e-06
-1.11588821051169e-05
2.16061817709405e-06
1.69228161235863e-06
-3.14275832317035e-05
-2.26134814542798e-05
-1.35592571039405e-05
-2.72679782100547e-05
-1.21114129553734e-05
-5.87476931262473e-06
-9.05675501626549e-06
-1.22946691900951e-05
-9.29392334794996e-06
-8.6214271975687e-08
-1.84024440328071e-05
-1.03304217304895e-05
-1.41808545272983e-05
-1.99761370725155e-05
-6.17875278030574e-06
-9.21446517607903e-06
-9.04506143554849e-06
-1.68477122553831e-05
-2.01478884362265e-05
-1.44583073218753e-05
-1.66863406339859e-05
-1.11327453154493e-05
-1.60151560813426e-05
-4.70925280757102e-06
5.16926716856122e-07
-3.19713873841663e-05
-2.42443221943493e-05
-2.21115878778437e-05
3.19323584605496e-07
-1.42997019927884e-05
-1.97791209349581e-05
-2.55621620841963e-05
-1.66035480158547e-05
-2.11519292863407e-05
-3.03998974353237e-05
9.40438069741353e-06
-1.2793622748324e-05
-1.09644021362553e-05
-2.81345069761983e-05
-3.11846334053472e-05
-1.21457777781936e-05
-2.75108371648801e-05
-5.8493064650418e-06
-1.64231571097516e-05
-2.46397691437205e-05
-3.03335837618404e-05
-2.94910745642841e-06
-1.91953925689771e-05
-1.91912323904937e-05
-1.72178850259201e-05
-1.62027190166137e-05
-1.75518203450742e-05
-3.68387964971936e-05
-6.95497525590601e-06
-4.82805729506762e-06
-1.81052338478964e-05
-5.82751845518176e-06
-2.46041448311965e-05
-1.08241365441207e-05
-2.23375695353627e-05
-2.95615811181726e-05
-2.1691664280618e-05
5.50687254086393e-06
-8.83634537605969e-06
-3.59840217491999e-05
5.8322190225877e-06
-2.91694157677333e-05
-2.10499569656717e-05
-2.67620678288674e-05
-1.04828486891468e-05
-1.10646113177082e-05
-1.73585769432285e-05
-2.18407854863514e-05
-3.02730280434406e-05
-2.82510403503017e-05
-1.29418830328093e-05
-1.94972476613167e-05
-3.53005277173719e-05
-7.21874074470006e-06
-7.11530855830105e-06
5.73020581032705e-06
-1.86866077413567e-05
-2.24004671382097e-05
-4.26781249029423e-05
-3.01400098617173e-05
-1.5692916064213e-05
-1.64526119621631e-05
-3.05272764175944e-05
-8.95728705091522e-06
-2.16193716861173e-05
-2.4962049099419e-05
-2.70583629972335e-06
-2.13652125129365e-05
-1.61152217290899e-05
-1.73481168862694e-05
-1.66979831088398e-05
-8.57052087282072e-06
-1.04323792240744e-05
-1.77432401711081e-05
-1.22576577928861e-05
-2.37388027528928e-05
-2.00081787191058e-05
-1.31689182149873e-05
-5.79793925046118e-06
-7.89946971511568e-06
-1.22433731446567e-06
-1.21464177622404e-05
3.04825642584715e-06
-1.44342907377072e-05
-9.22054253842344e-06
-3.47970767175701e-05
-4.24517633066798e-05
-1.95609750223007e-05
-1.96058097630497e-05
-3.72409437978973e-05
-2.34313526315002e-05
-7.33847317988444e-06
-1.07634030735525e-05
-8.17183916177948e-06
-1.31383564225828e-05
-7.64895805037464e-06
-2.23691058748992e-05
-1.26526337702583e-05
-2.71518350772707e-05
-1.7834559213669e-05
-3.81178323216156e-06
-1.8152283241418e-05
-1.99231377648794e-05
-1.19279762823227e-05
-1.58267439806257e-05
-1.4651228852736e-05
-1.52533608427459e-05
-2.39870529113445e-05
-1.77224162742276e-05
-1.26994611740315e-05
-6.50981735492806e-06
-3.026425584196e-05
-3.51196734507203e-05
-3.19079635445031e-05
-1.27338237879998e-05
1.02233330030208e-06
-1.48017498810083e-05
-1.70111221254588e-05
-1.89773280055821e-05
-2.13799759991438e-05
-1.553790945882e-05
-2.12826924810994e-05
-1.13480681343024e-05
-2.46604193543762e-05
-1.02134509160006e-05
-8.75378082505109e-06
-1.04849873060935e-05
-4.95527160365132e-06
-2.83534407082913e-05
-1.76551639725927e-05
-2.09294280839827e-05
-1.110141799588e-05
-1.19882692374146e-05
-2.35630368323599e-05
-5.51139814074346e-06
-1.93551652799278e-05
-2.21273687887075e-05
-3.60026124768934e-06
-9.99519633859264e-06
-5.12710618871869e-06
-1.37663728869432e-05
-1.54602931773191e-05
-2.35054389825038e-05
-6.2814420494241e-06
-8.15113449538902e-06
-1.60632421745613e-05
-5.94939140179562e-06
-5.49978132039895e-06
-2.75478129135988e-05
-1.46648562366101e-05
7.48937473083216e-07
-2.74907462828227e-05
9.32306960607553e-06
-1.06059868432321e-06
6.82379244408185e-06
-6.73523098443352e-06
-2.43214544141589e-05
-1.33714084665043e-07
-2.41359298757032e-06
-2.7158752106365e-05
-2.53608074801288e-05
1.41421776152624e-05
-3.52052363525078e-05
-1.7932927148322e-05
-5.60489945989315e-06
9.12343721889144e-08
-1.46013536741089e-05
-1.71895337700226e-05
1.94787532311867e-06
-1.4136913194669e-05
-2.51398171158413e-05
-3.23083126782356e-06
-1.96846878531874e-05
-1.34415207518721e-05
-1.25434790409671e-05
-2.93140090808692e-05
-2.06348691173612e-05
-2.34449372133579e-07
-4.96548783918693e-06
-2.2396403152752e-05
-1.85019828602883e-05
-2.02748154171232e-05
-2.44595726908176e-05
-6.02509869575461e-06
-2.83262019103239e-05
-1.63463862063082e-05
-6.5742590234393e-06
-2.94820372860164e-05
-1.78417999477513e-05
-1.49207696679284e-05
-7.08769115851044e-06
-7.09687300015178e-06
-2.17082634279636e-05
-2.16758704114663e-05
1.48843385946887e-06
-5.58319499580084e-06
-1.33765357052629e-05
-5.11181941871396e-06
-2.28111307599505e-05
-7.2696271920671e-06
-2.26195347275222e-05
-1.36426862786207e-05
-1.66367686268848e-05
-7.31269326398083e-06
-9.92102160412237e-06
-1.14256353688048e-05
-1.87247162456659e-05
-5.92820609755578e-06
-1.99178521590011e-05
-1.49282592582687e-05
-2.03414013362096e-05
-6.40690236836038e-06
-2.15694112535787e-05
-2.5543896673715e-05
-2.8216508152204e-05
-1.59553282417112e-05
3.32173170346431e-06
-7.1458629450303e-06
-2.19293918479304e-05
-1.30585698147793e-05
-9.55983771496368e-06
-1.70189350324708e-05
-2.07937384066491e-05
-4.83653462785707e-06
-1.64610143050723e-05
-1.30186584230569e-05
-1.30246378533157e-05
-1.5166752357359e-05
-2.25255576543633e-06
-1.16411036375461e-05
-1.46995418739855e-05
-2.70697961477811e-05
-1.29244493855716e-05
-1.7189814709677e-05
-5.25562339907851e-06
-3.52310847842084e-05
-1.97585429109555e-05
-1.71873974867208e-05
-1.8014141731863e-05
-2.01504095783275e-05
-1.13273012893352e-05
-7.34427984867406e-06
-7.89500930182165e-06
-1.74771989087701e-05
-2.46532209885085e-05
-3.37461783649826e-05
-2.0475987463372e-05
-1.47167831249117e-05
-1.36967528806114e-05
-1.77911668349754e-05
-4.04886441194433e-06
-1.53201955381527e-05
-1.14407882655204e-05
-1.8348656179379e-05
-1.52237155587344e-05
-1.35575143288235e-05
-4.05108628202906e-05
-8.37169198639687e-06
-2.10842203156299e-05
-1.21921035246789e-05
-2.57232186903206e-05
-2.93169812575231e-05
-2.69931325395129e-05
-1.55632454938156e-05
-1.35222007677856e-05
-1.33572557554955e-05
-2.20901188057491e-05
-2.51687999708911e-05
-1.49505767977443e-05
-2.98319095362737e-05
-1.07140896259675e-05
-1.86124355212718e-05
-1.90905217473219e-05
-2.6948898683908e-05
-2.25290114536331e-05
-8.72999440411807e-06
-9.16614224167115e-06
-1.38841535581039e-05
-1.6717409750272e-05
-5.09456574464925e-06
-1.06640024062026e-05
-1.72435126946136e-05
-4.87408761268119e-06
-7.57290172470292e-06
-4.20877008220487e-06
-1.68118833939037e-05
-1.93245833647578e-05
3.52973834676147e-06
-2.02143021351771e-05
-1.11862510691857e-05
-1.67026187526739e-05
-5.84520374206209e-06
-4.3572429478752e-06
-1.65460004622783e-05
-1.68301936213974e-05
-1.78286603578128e-05
-1.91195476838024e-05
-9.13392831561836e-06
-3.28484765036299e-05
-1.34972182736258e-05
-2.84418475799961e-05
-6.86575857428291e-06
-1.04748279311297e-05
-1.59654582890519e-05
-2.38773508353765e-05
-1.53467138529206e-06
-7.51273735382379e-06
-1.21474172486407e-05
-7.42827326823067e-06
-2.46941388451549e-05
-1.22492347016447e-05
-6.08152105983089e-06
5.51879480054631e-06
-2.86196523895385e-06
-2.37535266780065e-05
-5.43617720148857e-06
-1.06609695320454e-05
-1.84743083985406e-05
-5.47421684389451e-06
-3.00464347387852e-05
-1.26817056173848e-05
-1.83999821990837e-05
-8.0839857784122e-06
-9.68287150710132e-06
6.68356109618139e-07
-1.98883072466545e-05
-2.12223406907572e-05
-9.23190595972663e-06
-1.37532597956745e-05
-7.30173421010617e-06
-1.81213408765646e-05
-1.02581658600953e-05
2.63706135703317e-06
-8.3467709353267e-06
-2.09850948473286e-05
-3.36619566981621e-05
-2.39857082402544e-05
-9.99332512417951e-06
-2.42989392972993e-05
-1.11293905342584e-05
-1.29909966610158e-05
-7.07398228314031e-06
-7.82702161164242e-06
-1.0636310972647e-05
-1.30571489293977e-05
-1.32867238627694e-05
-1.11748210592382e-05
-3.68971611931753e-05
-1.35062973484652e-05
-1.44029880390918e-05
-1.76971926203445e-05
-8.43862790380751e-07
-1.32811469374535e-05
-2.31180934795266e-05
-1.87640376169796e-05
-3.27918408492049e-06
-1.39338551556781e-05
-2.24401753569737e-05
-1.87155722828385e-05
-2.4398730627145e-05
-2.30767030123988e-05
-2.56624203607468e-05
-1.66120255880025e-05
-1.62103231837171e-05
-1.29622954833182e-05
-2.01430214974091e-05
-3.83586258251227e-06
-6.12928050985391e-06
-8.94511299495726e-06
-6.25411266831343e-06
-1.6171771657348e-05
-1.17189579419913e-05
-1.96994585015933e-05
1.32057544053679e-07
-9.89472147019398e-07
-1.65078788670154e-05
-1.21331366864492e-06
-2.39392175946612e-05
-2.56427321885642e-05
5.67386595413403e-06
-2.43659813861491e-05
-1.88339112425805e-05
-1.76705133949559e-05
-1.25926653274564e-05
-1.43076846560064e-05
-2.06553320656528e-05
-1.77359752670628e-05
-2.56663668293084e-05
-1.41115953467687e-05
-1.96533130744477e-05
-6.63678791655804e-06
-2.68607524043427e-06
-1.81609873752738e-05
-1.72566486377534e-05
-2.23482582314248e-05
-2.21526066920358e-06
-9.58023913008217e-06
-1.69686222450063e-05
-1.01887372499163e-06
-1.5260239193032e-05
-2.70364491702276e-05
-1.90694398685562e-05
2.07006758140175e-06
-1.09940681247391e-05
-1.98183698488189e-06
-2.27681246922187e-06
-2.41439065732467e-05
-8.67681590793373e-06
-4.52606164912074e-06
1.39326575416782e-06
-1.81259339228257e-05
-1.21436821576125e-05
-1.49647152977826e-05
-1.15000692570312e-05
-5.16179260413784e-06
-9.72958413984999e-06
-1.14959650840411e-05
-2.76694956518593e-05
-1.25396191242628e-05
-3.44223785328461e-05
-2.6406146973661e-05
-4.00877045599585e-06
-4.23616872800842e-06
-1.34683056854396e-05
-3.10052544423312e-05
-1.13423362117358e-05
-2.49712031923858e-05
-3.19123542222943e-05
-8.74777559515858e-06
-5.25499203346529e-06
-1.62695996805514e-05
-1.11610791597851e-05
2.01697192947186e-06
-1.97871479523873e-05
-1.43163605736527e-05
-1.57299877498962e-05
-3.00307683890246e-05
1.24022846122727e-06
-2.99673728276811e-05
-9.58175479420882e-06
-1.34998955993923e-06
-3.37459910922641e-05
-1.58069112384317e-05
-2.06424834084729e-05
-1.97959270703444e-05
-1.37968084283927e-05
-9.67638487441153e-06
-2.23650122880437e-05
-1.92299317502881e-05
-2.90785211159638e-07
-7.26611828877114e-06
-1.68628647705438e-05
-8.71424128259422e-06
-2.50158566280419e-05
-1.93114530574695e-05
-1.80469732400489e-05
-1.20628860061094e-05
-1.88618358391584e-07
-2.28312091815852e-05
-3.59421668447785e-05
-2.82627347363505e-05
-2.01265866106723e-05
-1.98169191174378e-05
-1.05870911046083e-05
-3.01984266942501e-05
-2.028182425432e-05
-1.62548920150642e-05
-6.91492579090252e-06
-7.61026891805605e-06
-2.00120414896381e-05
-2.19907975543291e-05
-2.6176827148963e-05
-2.79825478406814e-06
-2.35981702328744e-05
-1.86022872879793e-05
-1.26419726998481e-05
-2.65393249657976e-05
-4.9935561983453e-06
-9.59291455313794e-06
-4.59056063515301e-06
-1.24482056074304e-05
-2.41649289649937e-05
-4.68190493060102e-06
-1.64527093669003e-05
-1.11141727724961e-05
-9.44642258228697e-06
-4.20338296792207e-06
-8.25240249393016e-06
-2.17155547017936e-05
-1.47861661642492e-05
-1.30245875922707e-05
2.97958785308333e-06
-1.45448820918131e-05
-1.36844037913033e-06
-5.29863156804553e-06
-1.25017061983701e-05
-1.16463155693837e-05
-6.96874076289918e-06
-8.94195356035131e-06
-2.08587441768453e-05
-2.04071852122513e-05
-2.21207966481419e-05
-2.34755608086849e-05
-1.44397899820911e-05
-2.35693476506152e-05
-2.61032843547449e-05
-2.43861347840014e-05
5.82049394892373e-06
-7.6061665598778e-06
1.02043019490371e-06
-2.62914405978006e-05
-1.05061680698715e-05
-1.92923961414899e-05
-4.31933333731813e-05
-2.90088845867723e-05
-2.70842873792851e-05
-2.44052859659754e-05
-5.06904277450607e-06
-2.14481301039679e-05
-1.93820905802345e-05
-1.76961675528986e-05
-9.20766934303577e-06
-2.87498473689659e-05
-2.31954417889286e-05
-2.88186966890214e-05
-2.50094195411796e-05
-2.55730643052232e-05
-5.07194183120223e-06
-1.89657612088112e-05
-1.16577604571336e-05
-1.70508908624208e-05
-2.62176269841479e-05
-2.18829904106429e-05
-5.184702414006e-06
-5.52889221690641e-06
-7.55195756409707e-06
-7.32175756764301e-06
-8.27230249938946e-06
-7.77932575593343e-06
-3.96440046064439e-06
-3.39853365558198e-05
-3.92102971067319e-06
-2.60247235437242e-05
-2.13052187814505e-05
2.8927154315398e-06
-1.18131067566878e-05
-1.96581186092893e-05
-9.14022428633938e-06
-1.99640749548023e-05
-3.78867948027653e-05
-1.0319920617111e-05
-1.92747273163912e-05
2.79658856683306e-06
-2.65424054653105e-05
-2.70355478910119e-05
-1.3247218645703e-05
-3.85612014962194e-05
-7.03884626927873e-07
-1.05464084829953e-05
-3.96296772891381e-05
-3.06466327817173e-05
-1.24322668671002e-05
-1.13271940309931e-05
-1.47731813065775e-05
-2.29040149729281e-05
-2.66614438218909e-05
-1.93677062565327e-05
-7.69371585386326e-06
-8.04543401668109e-06
-7.76249534914913e-06
-9.91804351823914e-06
-2.58278483517364e-05
-3.1196078047281e-05
-2.42058681534767e-05
-7.12354498983169e-06
-4.46373585715425e-06
4.91588548534095e-06
1.63506521130414e-05
-1.21529694890242e-05
-2.54119610220862e-05
-2.67019514572633e-05
-7.1124379257931e-06
-6.35698732680992e-06
-1.46744541916961e-05
-2.61938529694105e-05
-1.41663095224565e-05
1.2261606512684e-06
-1.89703211402717e-05
-1.91197702919545e-05
-1.55796888243307e-05
-5.05474587837223e-06
-5.36011269942827e-08
-1.4571967159715e-05
-1.13672853072039e-05
-2.32276756336758e-05
-1.47594121478749e-05
-2.06093720057824e-05
-1.86971181019356e-05
-7.25299132703091e-06
-6.80375672325857e-06
-1.54034728060772e-05
-2.6585697111459e-05
-1.71137351479388e-05
-3.31473967427831e-05
-1.94797887453566e-05
-1.1509994528007e-05
-1.95209071709264e-05
-2.92338703975535e-05
-2.96341131830959e-05
-1.06675243578595e-05
-1.98378502617561e-05
4.48670589487759e-06
-8.46781561609557e-06
-1.19810068685589e-05
-1.04005323457424e-05
-8.90926772339848e-06
-1.55759594094519e-05
-2.23072197811044e-05
-2.35057082252109e-05
3.1156801066423e-06
-2.17290042079679e-05
-1.65197464313521e-05
-1.32696953831046e-05
-1.87617500278198e-05
-1.62789752215829e-05
-8.93645847677304e-06
6.68750336379722e-06
-2.43054956899584e-05
-1.51629079350395e-05
-1.45662057954812e-05
-1.61362480246379e-05
-2.41974288395392e-05
-1.11275166261205e-05
-1.27370542414347e-05
-9.65461614624047e-06
-3.10534527639879e-05
-3.82748888958245e-05
-1.71744945139108e-05
-4.78399286919569e-05
6.9039567869023e-06
-1.93973707845581e-06
-1.30928929068576e-05
-2.20510727065694e-05
-1.30033450750438e-05
-1.09457585260659e-05
-2.02831101039397e-05
-1.26619910206649e-05
-1.52863270788356e-05
-9.94313373044681e-06
-1.88394213286282e-05
-1.16560479964669e-05
-2.38437716596697e-05
-8.01141977329649e-06
-4.48200948676252e-06
-2.76059434719743e-05
-1.39967465546115e-05
-1.43873237050747e-05
-1.83378367083765e-05
-2.9119426559772e-05
-1.38886801790171e-05
-2.68662471194448e-05
-1.24260497703443e-05
-2.35873274257613e-05
-2.40135469684278e-05
-2.02095348214061e-05
-1.28103198141161e-05
-1.6696135942862e-05
-2.18150856155188e-05
-1.74217703926755e-05
-7.73358261147094e-06
-2.57840244670093e-05
-9.54016185031579e-06
-6.41456892030777e-06
-5.33788400316318e-06
-9.32767832887137e-06
-1.69776802208579e-05
-1.76956258050242e-05
2.91756445028279e-07
-2.54313824112334e-05
-1.38678226246256e-05
-2.93705027517437e-05
-1.08546877051923e-05
-3.41085817780391e-05
-2.46135541043462e-05
-2.26134363013427e-05
-1.12765391421582e-05
-7.74481182521206e-06
1.13669178810998e-06
-4.23147843329596e-06
6.67550737898481e-07
-9.31121871948625e-06
-1.8243204974117e-05
-5.93361159404829e-06
-1.2619613692966e-05
-7.18303283238876e-06
-9.80025122646351e-06
-1.660301257113e-05
-1.59906467903735e-06
-1.56584607981833e-05
-2.75219416129936e-05
-1.32563178606457e-05
-2.84698721968855e-05
-2.29064744731168e-05
-1.08423065559789e-05
-2.05400961258366e-05
-8.51728822866687e-06
-1.69476356777586e-05
-2.25248287099144e-05
-1.66106100054517e-05
-3.29641487528838e-05
-2.53178484934581e-05
-2.07382561070412e-05
-2.10081914587808e-05
1.50887812453168e-05
2.82099363828507e-06
-1.24130310087502e-05
-1.12675999743621e-05
-2.61443491935703e-05
-1.76508160288469e-05
-1.2778461770098e-05
-2.33888133777227e-05
-1.14269574641697e-05
4.21841460235203e-06
-2.08839109076564e-05
-1.60608426476826e-05
5.92556138491928e-06
-9.52663049220143e-06
-1.61282899714199e-05
-1.83214753396388e-05
-1.80740672998667e-05
1.08182067786223e-05
-2.19349324419705e-05
-1.20721962923145e-05
-1.36195226350722e-05
-1.33355918207779e-05
-8.76121139471433e-06
-1.72398344237005e-05
-1.92384275190631e-05
-1.57291828855399e-05
-1.88350360575947e-05
-9.97597617210413e-06
-1.98106070192352e-05
-1.42637885705476e-05
-1.24695842786428e-06
-2.26787946526693e-05
-2.30692454088252e-05
-1.27007478544302e-05
-8.90890474438663e-06
-2.73108546703426e-05
-1.50703232383879e-05
-2.23805703499566e-05
-3.98882615431026e-05
-2.91451335451111e-05
-3.12405479518069e-05
-1.66670959352773e-05
3.45645755876279e-06
-1.79271482801032e-05
-4.91906059470742e-06
-9.25890541432752e-06
