# Supplementary material for: Research on computational propagation and identification of mine microseismic signals based on deep learning
Source: PLoS One. 2025 Oct 22;20(10):e0334641. doi: 10.1371/journal.pone.0334641 (PMC12543183; doi:10.1371/journal.pone.0334641)
Supplement: S11 Data — (ZIP) [file pone.0334641.s011.zip › 000101100002712.xlsx_0.txt_24.txt.txt]

4.82516620884577e-06
-2.9582669312783e-05
-3.1555236951806e-05
-4.42213224693245e-06
-8.32227407356071e-06
-7.84437713327348e-06
-1.34006421939138e-05
-1.1029830941506e-05
-8.83781977705668e-06
-1.79921602572926e-05
-1.41067303136214e-05
8.96811505072831e-06
-2.54886095784272e-05
-1.74639571740987e-05
-3.1956144321659e-05
-8.47691896989346e-06
-3.14199161394512e-05
-1.69618664863478e-05
-1.40951880629781e-05
-9.88256675790211e-06
-1.5701193594009e-05
-2.66207337799948e-05
-4.23486835574906e-06
-9.15070524491372e-06
-1.24539175629259e-05
-1.32046298271578e-06
-9.45846019748471e-08
-1.91494838285576e-05
-6.99793104046584e-06
-2.48400962630658e-05
-1.78265403026813e-05
-6.0297348699622e-06
-1.25210903739045e-05
-4.07133686686681e-05
-1.27419888318071e-05
-9.99451200126627e-06
-2.30914694870619e-06
-2.18674075879873e-07
-7.17727416781117e-07
-1.01402291060776e-05
-1.80697963256589e-05
-9.40610861569116e-06
-1.47051035538226e-05
-1.77071994131427e-05
2.72454655483587e-06
-2.48717335878147e-05
-2.7866557619418e-05
-1.8592281168721e-05
-2.20563414743487e-05
3.7403959324974e-07
-2.08666232441855e-05
-4.17111577408911e-05
-1.67330052000882e-05
-7.35261646270937e-06
-1.56951306119608e-05
-3.03678292330817e-05
-8.89408039209228e-06
-4.555821872353e-06
-3.35839949932121e-05
-1.4772455945375e-05
-2.01075335632449e-05
-1.83775995278386e-05
-1.02884255971624e-05
-8.320570461963e-06
-1.64525308757188e-05
-7.23121287876051e-06
-3.23550219300689e-06
-2.65180409732454e-05
-2.03056442689123e-05
-2.30689668295273e-05
-2.80206497657513e-05
-1.89639742118554e-05
-1.69022029177595e-05
-2.25078766495001e-05
-2.82899396111934e-05
-8.68764834829896e-06
-2.08454913727307e-05
-1.07671917647072e-05
-3.08767697385793e-05
-1.66006037150622e-05
-3.31458904924576e-05
-4.47840650428653e-06
-1.1987604030248e-05
-2.14417271840348e-05
-1.17114487644113e-05
-8.87924861258889e-06
-2.90721578852554e-05
-7.27643773011144e-06
-1.28349709420206e-05
-1.93534663809383e-05
-1.19570986596379e-05
-2.98356776191155e-05
-2.3448818696424e-05
-2.17819271205414e-05
-2.1150572534972e-05
-1.15948042785072e-05
-2.86935853002631e-06
-1.06158088567478e-05
-1.74617280841731e-05
-2.63668296193976e-05
-1.46020329446598e-05
-2.27867802805672e-05
-1.06344551984145e-05
-2.55247914135123e-05
-2.47499077675652e-05
-2.18980786192004e-05
-1.03417762795548e-05
-1.71971909371505e-05
-2.03580201993744e-05
-2.14672741422803e-05
-3.35341911474956e-05
-7.90147525922263e-06
-1.04264247809035e-05
-1.90688323310675e-05
-5.29437073904478e-06
-4.67259449723572e-06
-1.93719966660228e-06
-1.92478917927025e-05
-1.02993004794693e-05
-7.24373328155026e-06
-1.74660986168403e-05
-2.97626458919798e-05
-2.08550609489189e-05
-1.62515130519281e-05
-5.21453961524877e-06
-8.05065789895947e-06
-1.96855681681353e-05
-2.61267175708563e-05
-2.17456991617369e-05
-2.02496804925043e-05
-2.03565619853565e-05
-2.0430267657162e-05
-2.111001816862e-05
-2.77060908701287e-05
-7.19474083462677e-06
-8.1551117411721e-06
-3.05901214142264e-05
-9.96571687315222e-06
-1.09849852975798e-05
-9.97789372110374e-06
-1.2480722748888e-05
-1.3250679545822e-05
-2.84944953790658e-05
-9.47084594111432e-06
-1.66195443677216e-05
-1.46139807199943e-05
-2.73039620121043e-05
-1.57578546187132e-05
-2.39625927043593e-05
-3.3974748453333e-05
-2.07014881952335e-05
-1.51195176579904e-05
-1.62775744792219e-05
-2.3754298591785e-05
-1.63503130154928e-05
-1.35660934483868e-05
-1.20923991247447e-05
-1.11069444592283e-05
-2.74191871918495e-05
-1.86796869392354e-05
-4.51827672597765e-06
-3.22086026603876e-05
-8.76053472991218e-06
-1.37822893637845e-05
-2.53820974679216e-05
-3.54061850378091e-05
-1.04977024656272e-05
-4.91208273359201e-06
-1.66183299243362e-05
-1.33772813172356e-05
-2.33148752192099e-05
-2.05777573622293e-05
-1.18822358040908e-05
-7.7855304489333e-06
-2.06945991842351e-05
-7.7540245889073e-06
-1.54797176757447e-05
-2.43931705434199e-05
-6.92987417399796e-06
-1.6547628621517e-05
-1.61558616390965e-05
-1.75106699713912e-05
-6.71029687994942e-06
-3.00063286070022e-05
-1.57349215366867e-05
3.01299636984815e-06
-9.15696886617633e-06
-2.55601252033885e-05
-2.81992490074425e-06
-3.97023510676254e-05
-2.81510298344602e-05
-1.78052702597505e-05
-9.93925167132699e-06
-4.11988665757293e-06
-1.84385724776337e-05
-1.0396161832631e-05
6.45050721741089e-06
-3.44469749199483e-05
-3.59385306204883e-06
-6.78180719927036e-06
-1.1267106589536e-05
-1.37695822254269e-05
-2.25684043104153e-05
1.69531975906373e-06
-1.2617599061169e-05
-2.25357140045921e-06
-1.43726079605906e-05
-9.4462078112564e-06
-1.36714332546097e-05
-9.34085526490698e-06
-1.06307587275693e-05
-3.25080458434609e-05
-1.8283398464902e-06
-2.96327807592634e-05
-6.31586488254503e-06
-1.48386754111868e-05
-1.49482864149653e-05
-1.98418463960166e-06
-2.203548185985e-05
-1.48674529005947e-05
-6.51020053182482e-07
-1.43404420857708e-05
-1.61877376817402e-05
-1.31515007981e-05
-2.83817243226746e-05
-1.97618217928024e-05
-1.7417333890337e-05
-2.65022400506562e-06
-1.60305517146661e-05
-1.71934259624514e-05
-2.92024462116909e-06
-3.50657957523758e-05
-2.18831261763566e-05
-2.23008365616987e-05
-9.24887653757687e-06
-1.82911153878176e-05
-2.06675786095841e-05
-1.08527653168644e-05
-1.80062536942852e-05
-2.33937188721265e-05
-2.76473987469712e-05
3.50247416601412e-06
-1.75351362118631e-05
-1.72411375628682e-05
-1.94531484097243e-05
-1.44191801271077e-05
-2.48497031812178e-05
-1.81637239620811e-05
-1.59973387775236e-05
-2.33075301137539e-05
-9.16165255627115e-06
-2.72580746932447e-05
-3.81276664216202e-06
-1.47535905170056e-05
-2.21485445030737e-05
-1.39257251817903e-05
-2.25202182147458e-05
-1.65302066623505e-05
-1.06145232609461e-05
-4.85339735893406e-06
-1.30965152422247e-05
-1.90606608846978e-05
-4.61567971769608e-06
-1.19148987780261e-05
-1.71287217095426e-05
-1.59155314085299e-05
-1.68439805709469e-05
-2.23460710418299e-05
-1.32306183336924e-05
-3.71081476771168e-05
-1.53768470610574e-05
-2.68195816987707e-05
-1.24798315796912e-05
-2.10064586665103e-05
-1.31975671250772e-05
-2.20092064887968e-05
-1.28197373714419e-05
-1.62643940055099e-05
5.11489121646334e-06
-2.10164761352755e-05
-6.47824755704343e-06
-2.66201939622302e-06
-1.95765776530653e-05
1.63547763789662e-06
-2.29782735550496e-05
-2.41216792179704e-05
-1.79642362346861e-05
-4.76808197242064e-06
-1.813878214784e-05
-8.59480569298833e-06
-1.9219018277315e-05
-1.72994132977936e-05
-2.23273865112197e-05
-2.15847803329338e-07
-3.4852560687628e-05
-1.66969361119197e-05
-6.6750790266391e-06
-8.68546573207976e-06
-1.97366193579902e-05
-2.10910388659685e-05
-1.68722100120421e-05
-1.2079476449787e-05
-1.19965774390707e-05
-2.24088860243094e-05
-1.28586530803066e-05
-1.45466003580381e-05
-1.83947258709978e-05
-1.27238270908794e-05
-2.18070546639428e-05
-8.38741989186653e-06
-2.58552981546739e-05
-9.88800981165088e-06
-7.03716491318933e-06
-1.1522693614127e-05
-9.70071091145468e-06
-2.17404200270122e-05
-1.40447071040502e-05
-2.71731547284603e-05
-5.71690496845203e-06
-9.58799390572681e-06
-2.13579509489857e-05
-1.57086125853629e-05
-7.61906896379715e-06
-1.73721220756731e-05
-1.37784230953275e-05
-2.55597085063057e-05
-6.60709044048802e-06
-1.65387359477793e-05
-2.01274191724087e-05
1.69620173152513e-06
-1.71808802350267e-05
-1.26405266802039e-05
-1.48167689909459e-05
-1.98331825274821e-05
-7.17019392575192e-06
-7.97854905686373e-06
-1.49733173569229e-05
-1.5441726121856e-05
-4.1234327455989e-06
-1.21101977842333e-05
-2.27196085182322e-05
-1.73389909695773e-05
-2.21645853007096e-05
-2.04821656133541e-05
-2.17482645641563e-05
-1.47104035493853e-05
-2.99196476070058e-05
-3.5566330262723e-05
-1.71560890665614e-07
-1.06657837129493e-06
-1.86709337973453e-05
-1.08216738548006e-05
-3.13424415421295e-05
-3.18085581085984e-05
-1.67337783881503e-05
-1.81126398845926e-05
-1.25200409665092e-05
-2.96015341884493e-05
-2.89924788074001e-05
2.75898654997943e-06
-2.26011108559017e-05
-4.92894490852389e-06
-2.24455914325347e-05
-2.33490048871606e-05
-1.00411669075198e-06
-3.15784851427722e-06
-9.31537648200204e-06
-1.05294354542822e-05
-1.65756672507866e-05
-1.38771842086816e-05
-1.83008603382876e-05
-6.33191720395374e-06
-2.6540335399078e-05
-2.15175756371278e-05
-4.39865435354616e-06
-1.26265998096535e-05
-7.54808398462648e-06
-1.11492375364127e-05
-5.57985375197231e-06
-5.48159674849635e-07
-2.32651866482501e-05
-2.74995508250432e-05
-1.37578754524966e-05
-1.5388301593679e-05
-3.0561617970507e-05
-2.2644086553749e-05
-1.13401840999344e-05
-2.6671996039136e-05
5.72741491885936e-06
-2.04443585248885e-05
-1.28605040466317e-05
-1.86084987206031e-06
-1.97584467131785e-05
-2.83528168924399e-05
-3.52453194319443e-05
-3.37809977093328e-05
-2.05786417688982e-05
-2.41122737176356e-05
-2.46065432432076e-05
-1.65626024558165e-05
-2.33083533193388e-05
-1.00364683975155e-05
-3.04153679633475e-05
-2.0605678561039e-05
-9.08384568063606e-06
-2.55570348659787e-05
-2.90796965146892e-07
-7.31848911681908e-06
-1.97498030818535e-05
-2.22939522269054e-05
-2.59221647156064e-05
-1.26218110610639e-05
-2.96944900912044e-06
-3.87879664185009e-05
1.56943554354771e-07
-3.23438922650224e-05
-3.21059718777486e-05
-3.11138058303387e-05
-1.18269080501221e-05
-1.77695092954642e-05
-2.59730095780041e-05
-1.75518759789158e-05
-1.38813766527864e-05
-6.17597361668932e-06
1.08285635673212e-06
-2.50336922981824e-05
-1.31687092811249e-05
-3.79790021500833e-06
-1.55101313836764e-05
-8.88480513180021e-06
-8.25182254137257e-06
-1.63023528826466e-05
-8.06517405861955e-06
-8.64173243585919e-06
2.37493181026337e-06
-8.00623518685295e-06
-6.66359511649839e-06
-1.39056448738374e-05
-1.01105532506982e-05
-1.00779925825665e-05
-8.17174285451831e-06
-3.84180740607846e-06
-1.12007179172156e-05
-1.47121011536539e-05
4.38182323415139e-07
-1.79858766195079e-05
-1.25585997741344e-05
-1.54109313270125e-05
-1.76485853110895e-05
-2.18494991152342e-05
-1.7543524129242e-05
-1.79453959793342e-05
-1.9009378525528e-05
-6.48918458876298e-06
-3.57194656171484e-05
-3.76916254004252e-05
-1.78391363857892e-05
-1.99433521834937e-05
-1.88334910535615e-06
-2.3870827849078e-05
-1.68359050925331e-05
-1.7922832118749e-05
-1.93543390016616e-05
-2.71506644094374e-05
-6.34901603979779e-06
-2.91954102466996e-05
-8.48473515015383e-06
3.04101871931763e-06
-8.76847930795288e-06
-1.24409571351652e-05
-1.3025801166919e-05
-1.44475479020268e-05
-3.2755160737233e-06
-1.70409276079741e-05
-1.58690770085265e-05
-2.1319303267075e-05
-4.31411583691935e-05
-4.17562514429173e-06
-1.99042022910684e-06
-2.10296627901211e-05
-2.41834995371406e-05
-2.99725612111214e-05
-2.38024057241618e-05
1.30261043991789e-06
-1.35152232847119e-05
-1.56094662465091e-05
-2.24812707421206e-05
-1.50177403945469e-05
-2.90433217772399e-05
-8.58678041710043e-06
-2.04997136193497e-05
-1.03882681917637e-05
-2.06686884410739e-06
-6.27185259498701e-06
-1.95881297881886e-05
-2.27105563686057e-05
-4.10108862569277e-06
-1.29737126240393e-05
-8.21592539163643e-06
-6.10417981164617e-06
-1.84990195022019e-05
-1.96766492059131e-05
-2.35044050092504e-05
-1.64214851926998e-05
-2.23041212785866e-05
-6.30731886502335e-06
1.53831409355332e-06
-2.6687447287881e-05
-1.55782840965303e-05
-2.95380003467998e-05
-2.76062148915496e-05
-7.32745271645408e-06
-1.81944287512178e-05
-2.0901615255005e-05
-9.11630205381818e-06
-1.97527076640122e-05
-3.1287040342124e-05
-2.62160792461451e-06
-1.00168475012445e-05
-1.15451056947988e-05
-3.6753593464165e-06
-2.75211445832115e-05
-6.71385049335119e-06
-1.32018066207611e-05
-2.55344126046559e-05
-2.22356904731364e-05
2.06607061431537e-06
-1.88532856840469e-05
-1.37274040508436e-05
-2.85438854591511e-05
-2.78617744121734e-05
-2.2019463639215e-05
-1.43142502855933e-05
-4.1930219827761e-06
4.4965433879226e-06
-1.83386578888219e-05
-1.8325514037474e-05
-2.68788294954309e-05
-1.58381298277321e-05
-1.54197084434449e-05
-2.15079458500486e-05
2.61900988595579e-06
-2.86469325531149e-05
-2.24595877163619e-05
-1.91017687445288e-05
-1.52335166623692e-05
-5.79977453132259e-06
-7.0175243948596e-06
-7.96118871353305e-06
-2.68061527433933e-05
-1.81052486045355e-05
-3.57517960094117e-05
-1.42043873000261e-05
-2.50323726442357e-05
-1.62436674587272e-05
-1.56008667622488e-05
-1.45143195646353e-05
-5.43138743780555e-06
-2.40368209232408e-05
-1.50599536346507e-05
-1.61148169011555e-05
-1.65887724158849e-05
-1.59236668757856e-05
-1.36552655350651e-05
-4.17425644030403e-05
-3.78089524022802e-05
-4.55720855258499e-06
-2.65099932973057e-05
2.54373840177856e-06
-2.94934043805779e-05
-1.200053448481e-05
-2.96077447582461e-05
-1.1571177131362e-05
-4.57038108353972e-05
-1.61082088290088e-05
-1.21414441843665e-05
-2.16846957017638e-05
-1.58662792032006e-05
3.60044966835987e-06
6.52300397707961e-07
-1.21019965426208e-05
-2.92885470426175e-05
-2.56380087892294e-05
-2.98946113280337e-05
4.12305236648778e-06
-1.95319094355574e-05
-1.19272106761491e-05
-2.02187678879422e-05
-5.85016069668035e-07
-2.03349759643452e-05
-1.63832025878527e-05
-4.67945089188352e-06
-8.02036767530433e-06
-2.52159024193378e-05
3.6227706701434e-06
-7.35934033866274e-06
-2.91884525158885e-07
-2.52630539340604e-05
-1.24888073184761e-05
-1.2906911065434e-05
-1.52088687155209e-05
-1.58580422730973e-05
-1.75884061934377e-05
-2.65784464621272e-05
1.96567642003539e-06
-8.7519500440993e-06
-5.05227634929444e-06
-1.05414315883801e-05
-6.92587211618326e-06
-2.05576205864125e-05
-2.1597602537003e-05
6.43957652395464e-07
-5.47396522107904e-06
-1.40645741524312e-05
-6.30693577318874e-06
-1.63599135296584e-05
-9.44218897056077e-06
-1.6375820838583e-05
-1.49541775147502e-05
-7.0214016204117e-06
-1.28564645427176e-05
-2.65832305282107e-05
-1.89570907263684e-05
-4.50366061864137e-06
-2.95440119857092e-05
-5.81048226829854e-06
-1.55126149349878e-05
-3.45299944593753e-06
-2.85743293145321e-05
-2.27724185581559e-05
-2.66978581711089e-05
-1.46342443525365e-05
-1.02328271428366e-05
-1.64553412482961e-05
-1.0666506070584e-05
-1.18535237027987e-05
-8.96979009255113e-06
-3.08913366641243e-05
-3.46080119349283e-05
-2.29111333727461e-05
-2.00173348978024e-05
-1.46413162537866e-05
-2.80940766921189e-05
-1.11745049726816e-05
-1.54998634654084e-05
-1.88082421274137e-05
-2.3673331671254e-05
-1.59486663007316e-05
-5.60582147100028e-06
-1.27750716749903e-05
-7.91519987054983e-06
-1.42172436343878e-05
-1.87680997078326e-05
-1.34885217468363e-05
3.50156330341408e-06
-5.84855386687484e-06
-2.03728643590775e-05
-2.84386017593564e-05
-5.54357891349683e-06
-8.38576337208914e-06
-1.38459437500962e-05
-2.09660864229288e-05
-9.32640363551629e-06
-9.13550813486401e-06
2.55823946664192e-06
-2.56443122195685e-05
-2.48267551491793e-05
-1.17183377823383e-05
-8.82124789974145e-06
-2.56566204773603e-06
-9.53120560055875e-06
-2.70663852654438e-05
-1.29574810055595e-05
-2.16293458613495e-05
-2.75853605049265e-05
-2.12107543771581e-05
-1.97054649631239e-06
-2.98724568076415e-05
-2.38020547941888e-05
-2.75074896538496e-05
-1.35108218609949e-05
-1.63049267483132e-05
-2.26655070288019e-05
-1.84630431591154e-05
-1.64105795799545e-05
-1.93039775288997e-05
-3.59726297483837e-05
-1.78734910937155e-05
-3.31030521858877e-05
-1.17164962853996e-05
-9.74824668861181e-06
-5.13447323588486e-06
-1.21645546150512e-05
-2.20438408178914e-05
-2.35815864328785e-05
-1.35896386208887e-05
-2.87649981419512e-05
-4.09717994370975e-05
-1.65478113723127e-05
-1.99299619305131e-05
-1.74561679016517e-05
-1.56308106922286e-05
-2.77463386438557e-05
-1.32648547616575e-05
-1.4813569572249e-05
-9.24353160327769e-06
-2.21636584599877e-05
-2.29652004586222e-05
-1.47633851970423e-05
-2.31771799277464e-05
-1.69551214162336e-05
-1.19992918217633e-05
-2.14438286603568e-05
-1.22190056014115e-05
-3.18450037244361e-05
-2.29766357878836e-05
-3.42118467670201e-06
-5.52095987877166e-06
-1.20020934666627e-05
1.03787926784096e-06
-9.66042146148227e-06
-1.84704026978978e-05
3.22577407535099e-06
9.81974690814554e-06
-2.59183205433616e-05
-1.93137564702508e-05
-1.21538249767981e-05
-1.45915584387085e-05
-1.24797184456456e-05
-3.27413078362998e-06
-2.31754769223291e-05
-1.89622144258814e-05
-1.15574441659233e-05
-5.22312564176748e-06
-1.85952772721555e-05
-1.26176916768721e-05
-2.27882813202496e-05
-2.43292725468367e-05
5.00134106025018e-06
-1.97335936054383e-05
-5.78876834035982e-06
7.69363602881065e-06
-2.20207089522669e-05
-2.8457703743046e-05
-2.55008060332693e-05
-2.08909577855231e-05
-4.38409183678912e-07
-1.29769986764525e-05
-2.64363730672559e-05
-1.29678641459754e-05
1.11303228452094e-07
1.13145391791435e-06
-1.11984201129292e-05
-9.20445828871091e-06
-4.92866233427657e-07
-5.79948677855383e-06
-1.86876459369526e-05
-2.69702428929236e-05
-2.34285200859615e-06
-1.97737828891877e-05
-7.80608598771049e-06
-1.98257685669241e-07
-2.06178760968739e-05
-1.88906912529685e-05
-2.18012014709952e-05
-2.24902656123923e-05
-1.679482568296e-05
-3.32852827061676e-05
-1.2755869886812e-05
-2.87934246766138e-05
-4.55554475001591e-05
-1.70259799996323e-05
-1.40363774208576e-05
-9.07957022800954e-06
-1.31844395899956e-06
-7.57735070581731e-07
-1.81050095688169e-05
-2.13283216602089e-05
2.52048218139659e-06
-2.81064800408585e-05
-3.66385882349952e-05
-1.23025233511156e-05
-1.06542122577719e-05
-1.5641674847723e-05
-3.82278940354813e-05
-7.47676291441234e-06
4.88729691478576e-07
-8.71938589411927e-06
-2.72169286640873e-05
-1.43558379111978e-05
-2.396459131684e-05
-1.73340159291256e-05
-1.08196019386733e-05
-1.52799094801912e-05
-1.30075617815458e-05
-3.31952505208789e-05
-2.33159063017647e-05
-3.88932287926742e-05
-1.90247901338379e-05
-2.17167104070148e-05
-1.69542808186029e-05
-2.16186586355231e-05
-2.44443952942286e-06
-1.90465480276678e-05
-1.16674407928209e-05
-9.1743912633901e-06
-1.16139004490455e-05
-1.48234539843397e-05
-1.5927461881687e-05
-7.69733497055173e-06
2.89019878894763e-06
-2.31855453079748e-05
-2.03606855566465e-05
-3.82885224203305e-06
-1.00206167401278e-05
-1.08332852558991e-05
-6.74583549539288e-06
-1.17458582396383e-05
-8.35118973830169e-06
-4.45977951389826e-06
-1.45520420542749e-05
-1.2037820020829e-05
-9.0080477101248e-09
-3.32256810381529e-05
-1.00562353529292e-05
-9.46953090041487e-06
-3.42267736069236e-06
-8.90368362153e-06
-1.13491816429377e-05
-1.58454950631104e-05
-1.7869945368619e-05
-2.42342802305151e-05
1.46330930733929e-06
-8.53237636992778e-06
-2.73846095310417e-05
6.44184075377693e-06
-2.71227615959024e-05
-2.94997804667375e-05
-1.53565591848644e-05
-1.81950394278929e-05
-1.81358653256419e-05
-9.99043015517678e-06
-1.72909809162845e-05
-2.15944080540711e-05
-2.31935073881892e-05
-2.16884806821843e-05
-1.16987225287289e-05
-1.98827880049993e-05
-2.12352263700685e-05
-2.35778214151784e-05
-1.96886750556105e-05
-3.29346438262107e-05
-1.36513009222666e-06
-2.28832280878097e-05
-2.15399610991746e-05
-1.8538211843248e-05
-1.25242658782609e-05
-2.14914845729351e-05
-1.08771380037657e-05
-8.30860056455793e-07
-1.17193401273207e-05
-1.67612074438217e-05
-1.41122943733005e-06
6.54101319961796e-06
-1.16039474935767e-05
-1.54719664805344e-05
-1.20665068371116e-05
-1.62875227297627e-05
-3.06710590585754e-05
-1.76857342047344e-05
4.78395413979916e-06
-1.02231953852283e-05
-2.80669315695501e-05
-4.64149177168759e-05
-2.82468600430875e-05
-1.92960209570062e-05
-1.84270528365697e-05
-1.70402817129719e-05
-1.02486707490254e-05
-6.52467963058378e-06
-1.0958113067853e-05
2.67446065135593e-06
-1.13829101550459e-05
-5.02041035844261e-06
-1.22107739883364e-05
-9.37086113233817e-06
-1.39123964566546e-05
-6.98007220560105e-06
5.76575969423723e-06
-1.85180012324599e-05
-2.27935028848464e-05
-3.31385162294349e-05
-2.49101479550017e-05
-1.64489411249665e-05
-3.00511493328608e-05
-2.36871143431322e-05
-2.64347819904905e-05
-3.0440042650298e-05
-1.71583562546784e-05
-1.88054386298634e-05
-1.99863034524971e-05
-1.49771529468579e-05
-2.6260407931795e-05
-2.76055465764382e-05
-2.96798606506712e-05
-1.22472110384746e-05
-2.20089772659593e-05
-4.5693775462808e-07
1.52533126627138e-06
-3.31109384624372e-05
-1.45581744593055e-05
-2.3923717279833e-05
-4.63925521527608e-06
-4.40435658980706e-05
-1.15308652769404e-05
-3.89382520952804e-06
-6.69177526755939e-06
-1.41820986362194e-05
5.13646293188593e-07
-9.03202768827881e-06
-5.95859712750924e-07
-2.18567233168366e-05
-1.40665717721937e-05
-2.03410374079078e-05
-2.94073490560908e-06
-1.79107111628276e-05
-1.55331876983554e-05
-3.15230440237471e-05
-2.72022914612688e-05
-2.09750103203357e-05
-1.26675985623628e-05
-8.67803933186692e-06
-6.30001877444222e-06
-1.0548202873208e-05
-1.97684891872438e-05
-2.28171922749383e-05
-2.74278833458972e-05
-1.75227327295565e-05
-1.3870235916663e-05
-2.55564775112323e-05
-2.20635302938048e-05
-1.36988240403521e-06
-5.24733792933593e-06
-1.29393219018969e-05
7.47581315731202e-06
-2.3518870537197e-05
-9.63463107152896e-06
-1.38640603252605e-05
-2.11499776910128e-05
-1.74548268252744e-05
-2.75068363350842e-05
-1.70828791016483e-05
-2.73784363334358e-05
-2.71845669719972e-05
-2.01028301192197e-05
-2.053778336933e-05
-1.3178500734461e-05
-3.79720075551217e-06
-1.54820412916893e-05
-1.52603983640858e-06
-1.95564786623583e-05
-2.53593578459089e-05
-1.53305501165702e-05
-2.52855279293867e-05
-1.58931785107854e-05
-9.06389115804225e-06
-1.06731157647701e-05
-3.0308555913928e-05
-1.36452861896022e-05
-2.26768823405251e-05
-2.16468636112764e-05
-5.24406711207704e-06
-1.07012926418421e-05
-3.94303003740698e-05
-9.69973361536591e-06
-1.45941491740383e-05
-2.64691473858373e-05
-1.00164413006907e-05
-2.52040357634249e-05
8.53837104494912e-07
3.46855961155802e-06
-2.43385541857425e-05
-4.46457540173462e-06
-2.23493662403375e-05
-2.66843720133609e-05
-1.97252619547413e-05
-1.79129333067245e-05
-1.30185313001968e-05
-1.39756041349632e-07
-1.27722309563714e-05
-6.41930074038662e-06
-1.23551031647832e-05
7.96097343059551e-06
-9.12109769602469e-06
-2.5594157933961e-05
-9.1215127394178e-06
-2.04666893303652e-05
-1.97505491035945e-05
-1.29551407396381e-05
-3.6308458856841e-05
-1.23636369547527e-05
-1.86491157151654e-05
-9.26408941353115e-06
-7.98450012056768e-06
-2.21018586646307e-05
-2.10679584972682e-05
-9.24676927954646e-07
-1.63899910210039e-05
-3.04638720547295e-06
-8.78061665123415e-06
-1.12122696099255e-05
-1.10343494117994e-05
-7.93719275666827e-06
-8.22984138713121e-06
7.77128713549963e-06
-1.65362066695866e-05
-2.75286928326615e-05
-1.12481734596546e-05
-1.0505191736879e-05
-1.49032548391111e-05
-1.28981419569765e-05
-1.0384687405716e-05
-1.60442723956265e-05
-1.3229210838519e-05
-1.41997116825104e-05
-1.62782969892816e-05
-1.89271728113668e-05
-2.00964389635873e-05
-2.07686455631083e-05
2.12821761620317e-06
-6.86251173764527e-06
-2.80825988908451e-05
-6.37719086022624e-06
-1.54001548839652e-05
-1.95153597740689e-05
-1.46279386957904e-05
-1.38010103477332e-05
-1.64912882287991e-05
-1.54664875166959e-05
-2.34200052764653e-05
-1.64196200331094e-05
-2.0347408015752e-05
-1.73687217319822e-05
-2.24984563382385e-05
-1.19047199086436e-05
-9.29416755280496e-06
-2.55034554155212e-06
1.65786275335352e-07
-2.43288159269977e-05
-5.11395186512121e-06
-1.1974330640619e-05
-1.80637198663366e-05
-8.04540930931082e-06
-2.25217429545773e-05
-3.05100605102208e-05
-6.46585581457923e-06
-8.74613666574158e-06
-8.09584953264308e-06
-7.231405217006e-06
-3.04997529721792e-05
-1.38975967998861e-05
-1.56606963065268e-05
-2.621077967102e-05
-1.89150829624866e-05
-1.40136494353709e-05
-1.09973006869063e-05
-7.33274850761964e-06
-1.22379655736244e-05
-1.62376221651233e-05
-1.84248603483512e-06
-2.44860447381407e-05
-2.38331451900023e-05
-2.63672655040191e-05
-9.18835410255259e-06
-6.64123660109261e-06
-2.36910963726993e-05
-1.16488566912396e-05
-2.01121640223126e-05
-1.63759882764834e-05
-1.03251522988075e-05
-1.20860680890753e-05
-4.27138672919992e-06
-4.42791009198751e-06
-1.16039720986273e-05
-2.06938617988848e-05
-2.79675830595721e-05
-1.99632136159061e-05
-1.29901902340805e-05
-4.58698036190478e-06
-2.54933344925737e-05
-2.38504667705099e-05
-1.86484203230234e-05
-1.99711607054579e-05
-1.76963115576727e-05
-2.63626187922983e-05
-1.55405202069064e-05
-2.37146449059289e-05
-7.30716702293249e-06
-5.96837934765266e-06
-1.17386976014765e-05
-6.84058931319666e-06
-1.3465495731817e-05
-1.26823855542749e-06
-5.66604892912282e-06
-1.29471307432426e-05
-1.09672354111069e-05
-1.66967253567789e-05
-2.50061333147174e-05
-9.69314954707165e-06
-5.6819393120868e-06
-5.25171141661905e-06
-2.01340615835817e-05
-1.73618847686877e-05
-2.04861824910608e-05
-1.59043066817788e-05
-1.36396137376188e-05
-4.61152759838224e-06
-2.06308908993837e-06
-2.0726423038386e-05
-3.02641085452185e-05
-2.20306781577714e-05
-2.46486412033322e-05
-1.38091685725033e-05
-2.87461583702397e-06
-1.33950553655317e-05
-9.89017480672016e-07
-2.10877303053958e-05
-3.07691987069367e-05
-1.58921730626809e-05
-7.08700428653838e-06
-1.18784704808949e-05
8.82001906260237e-08
-2.06967583234347e-05
-1.405802933711e-05
-2.73500660280585e-06
-2.97797484579731e-05
-1.48153689789498e-05
-8.00805846499017e-06
-4.11711782302865e-05
-1.04598351188321e-05
-1.30323377821105e-05
-1.99626959914901e-05
-3.01532521194071e-06
-7.74899891896494e-06
-9.32587952892924e-06
-1.74840032889662e-05
-3.29905602165937e-05
-2.07099715939716e-05
-2.84378388860368e-05
-2.3951031444979e-05
-1.14638531972214e-05
-2.20473841553426e-05
-8.63132777563618e-06
4.31489239619325e-06
-2.49949939981897e-05
-1.62778222638889e-05
-6.35093782281108e-06
-2.56500150213486e-05
7.10856001582125e-06
-1.01705259567449e-05
6.89391650769077e-07
2.00331201068572e-06
-1.84949556666355e-05
-2.01755857358775e-05
-3.02606904918802e-06
-2.63296940272327e-05
-2.01522868886037e-05
-1.5972398291861e-05
-1.82534275269406e-05
-2.19847251220517e-05
-2.2716750913822e-05
-1.57275736281419e-05
-3.0760244918388e-05
-1.70334878294232e-05
-2.97748673664033e-06
-1.60685058721241e-05
-2.26814629461624e-05
-1.75707140050268e-05
-1.41704682400044e-05
-1.04395762215519e-05
-7.81713612550734e-06
-1.02399490368146e-05
-1.51984857121894e-05
6.32346326194153e-07
-1.81450054919472e-05
-2.36524013563999e-05
-1.87488647432019e-05
-1.75847402379808e-05
-2.99718584394551e-05
-2.70965192257051e-05
-8.40424518270111e-06
-8.26856796429999e-06
-1.00509538326123e-05
-4.16878454849869e-06
-2.05298715010131e-05
-1.90880608369749e-05
-1.14123831178177e-05
-1.90785595821061e-05
-1.0820853364914e-05
-2.74491813135524e-05
3.04931166899446e-06
-2.07349427603847e-05
-1.25945566524437e-05
-8.96819369986206e-06
-1.15902284783688e-05
-3.61418927681396e-05
-3.92531134429425e-05
-1.68040812458709e-05
-3.63920946940658e-05
-2.19259564216855e-05
-9.79943112373802e-06
-2.25442309775678e-06
-1.90076145323193e-05
-3.03548862550231e-05
-5.45789966183785e-06
-3.35400338659959e-05
-1.40010871931775e-05
-3.49733642559659e-06
-2.2004698770123e-05
-3.2888544201584e-05
-2.4028280076077e-05
-1.47886841492374e-05
2.83030973814913e-05
-1.01880672769375e-05
-1.59671068490539e-05
4.21211396110299e-07
-1.76216953411175e-05
-2.30648228782689e-05
-5.68390717330386e-06
-2.12834663116103e-05
-9.4088361639406e-06
6.18577971540593e-06
-1.37834715484665e-05
-2.16932793120396e-05
-9.51740439431694e-06
-2.70782011091525e-05
-1.46022975385349e-05
-1.8759064234177e-05
-2.59439686220992e-05
-2.45747719257541e-05
-1.69614390681975e-05
-4.30525980541446e-05
-1.58104913585354e-05
-1.06819925862197e-05
-2.10603596048179e-05
-1.72848600336251e-05
-1.59966923367315e-05
-1.11391431695384e-05
-1.92770424183861e-05
-2.23222762113907e-05
-1.39529030241318e-05
-1.13590730364435e-05
-1.3123335583781e-05
-2.36066230046323e-05
-2.58853108957581e-05
5.5977139659929e-06
-1.78258998325222e-05
-3.23802258128641e-05
-1.50481876186997e-05
-1.24821195682808e-05
3.3280964405034e-06
-2.11773354617082e-07
-6.39133636465342e-06
-5.82501139294208e-06
-2.31675295761945e-05
-3.16414868001468e-05
-3.00367115152353e-06
-1.67007230493491e-05
-9.36422654196628e-06
-2.11180913051033e-05
-3.19536746393332e-05
-1.10518067177789e-05
-1.33150492245694e-05
-9.20263730981901e-06
-2.28742296867226e-05
-9.17429142967855e-06
-1.89716674289624e-05
-1.04431206320241e-05
-1.2533363774403e-05
-4.32785430012326e-05
-1.8168942537265e-05
-1.12652218405689e-05
-1.56097254767926e-05
-9.84849010321476e-06
-2.18239737130136e-05
-7.40779029461602e-06
-1.30112680219679e-05
-1.61145765144086e-05
-2.46690791746642e-05
-7.77420763970377e-07
-1.2393824900424e-05
-1.17235249804959e-05
-1.88019218025514e-05
-4.10513572919269e-06
-2.19957529876223e-06
-4.95897449352855e-06
-2.32603349998403e-05
-3.01003379937574e-05
-1.07738385345371e-05
-3.19339693812689e-05
-2.59366555350556e-05
-1.77178562367784e-05
-1.84280094928923e-05
-1.31770266511905e-05
-2.15604441442501e-05
-1.85147899248016e-05
-1.61842212454438e-05
-2.30906813263897e-05
-2.711202636975e-05
-1.3741278854501e-05
-1.05239409861433e-05
-1.75567304685964e-05
-2.11426535611452e-05
1.03220417762556e-06
-2.03827469981471e-05
-9.75819307908168e-06
-7.78239090736096e-06
-1.46475961223499e-05
-1.2664082953097e-05
-1.93917109098039e-05
-1.54539552131199e-05
-8.009095064054e-06
-5.44793397097234e-06
-1.09622367267056e-05
-2.06554076970968e-05
-9.72393124983477e-06
-2.08342912733038e-05
-1.56222611585005e-05
-1.15303041029424e-05
-1.56044290970558e-05
-2.1754005262245e-05
-1.06528486545984e-05
-1.13727591630224e-05
-1.30067304072983e-05
-1.20282961215912e-05
-1.99181116435039e-05
-1.88838904065387e-05
-9.65731854301141e-06
-4.03335817449594e-05
-2.01712714485699e-05
-2.77393256291878e-05
-1.71882103793985e-05
-3.4668661954228e-06
-2.72786495079842e-05
-2.43371125108822e-05
-2.53180268947357e-05
-1.94251602051852e-05
-1.25420525219246e-05
-1.53719488516807e-05
-1.16705746732579e-05
2.52500341919722e-06
-3.68466178022272e-05
-7.31756869708721e-06
-2.80976667606014e-05
-3.45628289116724e-05
-1.77618457243482e-05
2.33488791755493e-07
-1.63429027320706e-05
-1.93590143760467e-05
-1.4495395546432e-05
-1.2911267359342e-05
-8.59976509730494e-06
-1.68907859757779e-05
-1.6103115685751e-05
-9.28658817905042e-06
-1.51148982578031e-05
-5.74768121806845e-06
-7.69224980656977e-06
-1.18882894897223e-05
-1.14773393191168e-06
-1.05714798448037e-05
-1.60624274228561e-05
-1.32787690533786e-05
-2.83608530860116e-05
-2.96755089539178e-05
-5.55648264516297e-06
-2.07837693403427e-05
-1.61100541584284e-05
-1.06135882801006e-05
-2.16594494655556e-05
-1.82647646393624e-05
1.91406106701291e-06
-4.01789886740615e-06
-3.08593861452299e-06
4.63416089893327e-06
-2.13585152565535e-05
-1.68221169807646e-05
-2.79661171583194e-06
-1.41718720878445e-05
-1.38540977429993e-05
-2.04304519451214e-05
-2.34523015787416e-05
-3.19777833852131e-05
-4.74741704590774e-06
-6.1514273969382e-06
-9.00972854713364e-06
-1.90658118216754e-05
-2.35602242703664e-05
-2.55209079762166e-05
-1.6508277350717e-05
1.24136950489959e-06
-2.52978724426844e-05
-1.07280246772168e-05
-1.84261211242816e-05
-2.10962516239457e-05
-2.30296955342018e-05
-1.54560639562099e-05
2.37675715366021e-06
-1.06615741254292e-05
-1.2086989135661e-05
-1.49906501167955e-05
-9.19091289954671e-06
-4.13458846254988e-06
-2.42776252851033e-05
-1.67594126243442e-05
-6.8239939536779e-06
-1.0224752338247e-05
-2.24667029801981e-05
-7.47572483223169e-06
-1.71430747471986e-05
-9.41553290007205e-06
-2.31980410163135e-06
-3.08038056679832e-05
-2.76288285745505e-05
-2.2123445565603e-05
-2.38949701629823e-05
-2.01571405589566e-05
-2.43567235036451e-05
-1.99770656513731e-05
-8.88817278547458e-06
-1.16715837000001e-05
-1.03501962965733e-05
-1.5058749232091e-05
-1.68034092079445e-05
-4.649282080217e-06
-4.27422966024301e-05
-2.40764576708633e-05
-1.48717059573424e-05
-5.5956274086343e-06
-5.69935800824705e-07
-9.81900948689882e-06
-1.89806517668267e-05
-2.73752492257687e-05
-3.94808701008972e-06
-1.58254506643602e-05
-3.40598625201313e-05
-1.35971897501772e-05
-4.24853867464865e-06
-2.5069223326267e-05
-5.37256495447143e-06
-1.54017084960655e-05
-3.15494558321946e-05
-1.44637384417544e-05
-1.12351579121742e-05
-1.48121100731222e-05
-2.26342448082838e-05
-2.57083655126949e-05
-7.78760238411115e-06
-2.51734976181032e-05
-8.26398212585921e-06
-1.83673699972326e-05
-6.67727872252651e-06
-1.5330438097064e-05
-2.37627243685844e-05
-4.31078052893844e-06
-2.19892335623177e-05
-1.33937090525356e-05
-1.13339344681091e-05
-1.5429077288969e-06
-2.591615153054e-05
-2.08029566552757e-05
-9.53126830135033e-06
-2.38517031315238e-05
-9.15814745046963e-06
-1.25146927986366e-05
-7.66199337346428e-06
-1.51986030332759e-05
-1.68594694962204e-05
8.32617792823927e-06
-7.85197331155077e-06
-7.78398990226439e-06
-2.63951964907676e-05
-8.68351714043075e-06
-8.59324183978834e-06
-1.51532370907129e-05
-5.87613734832644e-06
-1.94550085972317e-05
-2.68704757114441e-05
-6.44383950396735e-06
-2.8533308709798e-05
-2.8225204935064e-05
-2.05997961473557e-05
-1.64980629849379e-05
-1.46450526146576e-05
-3.16425061968761e-05
-2.33103636920529e-05
-1.30084803755363e-05
-1.68173266796556e-05
-1.69861416212007e-05
1.32972406126494e-06
-1.6232026750373e-05
-3.37478270772994e-05
-1.49936239056009e-05
-1.49461118093493e-05
-1.94759012690449e-05
-1.34843764430153e-05
-2.32721640172007e-05
7.87953032018159e-06
-1.21116651813709e-05
-1.03876341642252e-05
-1.44964897373495e-05
-2.00276700082797e-05
-1.81463315866726e-05
-1.73372845991912e-05
-7.97444334337565e-06
-8.79849337958996e-06
-2.65263000877092e-05
-9.82993356602777e-06
-2.15410436998866e-05
7.03318852331033e-06
-2.55481180334082e-05
-3.33746386244283e-05
-1.60672666786401e-05
-3.42122239351687e-05
-1.63447895412591e-05
-1.67138283480869e-05
-1.68603912858208e-05
-1.10013284661767e-05
-8.10112981197994e-06
-1.46478895983224e-05
-2.0985200656061e-05
-1.58320785787999e-05
-2.05570653087992e-05
-2.34156797370945e-05
-1.96768007459124e-05
-1.28097446683715e-05
-6.99606856616492e-06
-2.21093806825196e-05
5.23462213962317e-06
-4.07132713777433e-05
-1.88374602193248e-05
-9.10381969097634e-07
-3.8640758101746e-06
-3.62394146488582e-05
-7.42245754730599e-06
-3.0529703261297e-05
-2.17450597224412e-06
-1.75352348596584e-05
-2.44372496659451e-05
-5.09329248782907e-06
-3.17818529671092e-06
-1.21068642881568e-05
-2.28600940223255e-05
-2.41016890523623e-05
-7.19066523815972e-06
-1.57938849837641e-05
2.92084544293888e-07
-1.16298140619048e-05
-2.67127917159204e-05
-2.19776062182541e-05
-3.11481637372109e-05
-5.95985491860582e-06
-8.16719191131069e-06
-2.58231835366371e-05
-1.94361434010432e-05
-1.4575089887022e-05
-3.01892865500525e-05
-3.579574863117e-05
-2.05805775173151e-06
-3.21402347651614e-09
-1.4834937992545e-05
-2.17130367786596e-05
-8.98255833480348e-06
-2.41084066338462e-05
-1.77525077355988e-05
-1.67302938023017e-05
-9.80062359605497e-06
-1.49991223088009e-05
-1.90184979093936e-06
-1.62966370450275e-05
-1.45996038991419e-05
-1.60392249260675e-05
-1.05079974475596e-05
-1.91016495087602e-05
-2.54110049367736e-05
-6.74444425446732e-06
-2.38343949528175e-05
-1.1502253007071e-05
-1.75351480947357e-05
-7.53617705766406e-06
-9.77007958982875e-06
-2.30019800781086e-05
-3.00867524344598e-05
-2.91002251423011e-05
4.04774449771951e-06
-3.02432256097515e-05
-2.11086127530664e-05
-6.76976024275951e-06
-1.09802762872121e-05
-1.26616713688714e-05
-2.58274774383918e-05
-3.00930582264026e-05
-1.66466552753353e-05
-1.06694244945165e-05
-1.00636988596726e-05
-2.58774403167266e-05
-1.83667231437794e-05
-1.21064624658765e-05
2.76756896274656e-06
-9.60090833899273e-07
-2.49569282690909e-05
-1.79863968155828e-05
-2.36978133588745e-05
-3.09342544622986e-05
-2.02533800070754e-05
-6.04691228008794e-06
6.71131468406622e-06
-1.2275159724279e-05
-1.46940047253765e-05
-1.42523834305382e-05
-1.99063820752765e-05
-2.18155690990318e-05
-2.32034359565544e-05
-1.46543377299531e-05
-2.47072846090173e-06
-3.40244177542834e-06
-2.02479214491923e-05
-1.61861130159498e-05
-1.36357832915064e-05
-1.44214987338455e-05
-9.33515831608686e-06
-2.18127703243538e-05
-6.27617417848522e-06
-2.16841252576136e-05
-4.8620970293755e-06
-1.02589315007474e-05
1.76001736216008e-06
-1.68398674707e-05
-1.26078996164414e-05
-1.80057002004865e-05
-8.13857133432283e-07
-8.95353795435379e-06
-3.86143382760596e-06
-1.11577214424248e-05
-3.01741274138431e-05
-5.6831340018519e-07
7.67413508633307e-06
-1.08198358668354e-05
1.80485584384308e-06
-1.30575133859694e-05
-1.42545162344519e-05
-8.95201586635714e-06
-1.675778161937e-05
-2.81159250739344e-05
-1.75432407806597e-05
-2.32901525819039e-05
-1.39364148192397e-05
-2.63261630744723e-05
-6.32630553493592e-06
-1.60316285582114e-05
-3.34909374147405e-05
-5.93740455793394e-06
-1.41432727317884e-05
-2.37868919930475e-05
3.0569303664913e-06
-2.55779568509749e-05
-4.50499007555106e-06
-9.71253155071864e-06
7.6971901685486e-06
-1.89992118249237e-05
-2.88335470049551e-05
-3.74039923596032e-06
-3.85972388765629e-06
-2.7355040738529e-05
3.25102462148771e-06
-2.09505216558953e-05
-2.63274088167633e-05
-2.45978603776058e-05
-1.34766880679858e-05
-1.44577302628706e-05
-2.75034582955878e-05
-1.84200693666769e-05
-2.03456426181243e-05
-2.21404204121905e-05
-4.38449846687952e-06
-7.98359430580036e-06
5.53390793744556e-06
-2.74885661780898e-05
-1.82106203070533e-05
6.02549445811133e-06
-7.39358575017465e-06
-1.67656848289271e-05
-1.79097324228929e-05
-1.25244969241744e-05
-2.13355694906135e-05
-1.48777308175274e-05
-1.5799829063694e-05
-2.79374961102984e-05
-9.01872681652027e-06
-3.30723315270013e-05
-2.67489776932873e-05
-1.20053848851299e-05
-2.19882854548801e-05
-1.63226825542768e-05
-4.06766537157048e-06
8.35186559352856e-06
-6.62531363714346e-06
-3.83970510631813e-06
-6.2607493413457e-06
-1.2449390328821e-05
-2.19737904004937e-05
-1.90181718767695e-05
-3.0168062463648e-05
-9.15840813740467e-06
-1.47126375963805e-05
-1.16881031210856e-05
-2.08434101121388e-05
-1.69306270320189e-05
-1.91231912249502e-05
-1.93307115366417e-05
-8.46245216451312e-06
-1.38737230578641e-05
-1.46139693363298e-05
-8.59613069202762e-06
-3.2102641216834e-05
-1.39808917945375e-05
-9.86049984215977e-06
-3.38437839884774e-05
-1.40127543510805e-05
-1.46038040815771e-05
-3.46154818491454e-05
-3.75972846632045e-06
-1.45194605788373e-05
-4.11112229915042e-05
-1.50664934377032e-05
-1.8058725026238e-05
-2.58067188031104e-05
-4.50991337660299e-06
-2.12353263875331e-05
-2.10454782256835e-05
-3.49590653396711e-06
-3.36426038241299e-05
6.90725950796723e-07
-1.40668109521868e-05
-8.73805934222448e-06
6.7660369629155e-06
-2.44111428943002e-06
-1.75143968944529e-05
-8.77234674893067e-06
-1.33195472003089e-05
-1.64587794759742e-05
-1.02882071206684e-05
-8.29341872525832e-06
-7.42082275329393e-06
-2.79847010732833e-05
-1.55199679494528e-05
-1.55758327531023e-05
-1.68586147316198e-05
-1.85371382760044e-05
-3.17636862151042e-05
-2.73862257179389e-05
3.44469511314632e-06
-2.06585478845645e-05
-1.90855729460543e-05
-7.0642341058108e-06
-3.24994147825763e-05
-1.97542660315765e-05
-1.7872340189266e-05
-2.51025442003725e-05
-1.70241482891188e-05
-2.66485678817224e-05
-1.27970983174037e-05
-1.60263993676236e-05
-1.85987460676649e-05
-1.37684037944831e-05
-4.00120077965499e-05
-1.24453528005596e-05
-1.91466845169338e-05
-8.31804521364446e-06
-1.11849009896751e-05
-2.21804254154607e-05
-1.42670609304586e-05
-1.15448366218115e-05
-6.85319555529273e-06
-9.05367726558797e-06
-2.60265000532723e-05
-3.39095867119677e-05
1.81220553709826e-06
-1.03330314208328e-05
-8.70510243404912e-06
-1.53181628706479e-05
-2.57315820771708e-05
-1.2747000730982e-05
-2.24106390366956e-05
-1.84432172934985e-05
-2.00425751533657e-05
-7.5203218054365e-06
-2.74348443214297e-05
-9.75430309407196e-06
-1.86018513203169e-05
-5.98715972108723e-06
-2.0027216388331e-05
-2.03672558555619e-05
-2.57552699476292e-06
-1.03069105676983e-05
-1.60699737617797e-05
-7.75358185423857e-06
-1.5997785274691e-05
-2.5790911125883e-05
-7.18229101049383e-06
-1.29159116755141e-05
-8.16203075345417e-06
-1.79626140047382e-05
-1.83959558975879e-05
-8.77597249683055e-06
-1.35440608642528e-05
-1.07122899380526e-05
-1.98978957095072e-05
-1.68549004686891e-05
-1.16885246400337e-05
-8.81897136437864e-06
-1.72984818371387e-05
5.84531283413786e-06
-1.90727099015722e-05
-2.13006012616623e-05
-1.49207410988478e-05
-1.60719064753461e-05
-2.3601594876768e-05
-2.90181387874185e-05
-1.83075737606924e-05
-2.05294656623128e-05
-1.61561407580055e-05
-5.7595794021745e-06
-1.23763195490442e-05
-1.02624985258527e-05
-2.43466618313367e-05
-1.75854848796754e-05
-3.98378984936212e-08
-8.55344971299045e-06
-1.45383704411392e-05
1.31733354224382e-06
-1.69766641705866e-05
-1.91916150527251e-05
-1.12581185523175e-05
-1.46176015130834e-05
-2.32061142506617e-05
-1.3930204041549e-05
-2.58067787415686e-05
-1.41114389356152e-05
-1.32200914817132e-05
-2.66675551504752e-05
-1.68883757622898e-05
-2.6288725600152e-05
-8.08823089198377e-06
-6.20549882075422e-06
-2.45940460469417e-05
-1.65083709044496e-05
-3.53742121114341e-05
-1.44846072789575e-05
-1.39796623177584e-05
-1.99869751066877e-05
-1.21344293922e-05
-1.73688257446569e-05
-1.90908054134931e-05
-5.56513275240344e-06
-1.85938752171998e-06
-5.01935067526347e-06
2.47656299683937e-06
-8.18073503057935e-06
-1.88766157592236e-05
-1.74643178001706e-05
-2.61924818901071e-05
-2.81330941940733e-05
-1.26559408708421e-05
-1.56425639121878e-05
-1.39991407079072e-05
-2.82449986748149e-05
-2.27424260118918e-05
-1.73215158341976e-05
-1.46992130418174e-05
-1.46527093744096e-05
-2.71997693495939e-05
-1.07878631274402e-05
-2.1257181718746e-05
-3.60655883615727e-05
-1.38340519578464e-05
-1.39796355456501e-05
-6.46705797400999e-06
-1.22172116616946e-05
-1.50006349211322e-05
-4.27173082162748e-07
-1.73916075019891e-05
-1.46671883309909e-05
-1.15567896538527e-05
-1.01081185044675e-05
-1.40391672533658e-05
2.49552654308729e-06
-1.19246821551422e-05
-2.28819701299802e-05
-3.33255534005657e-06
-1.91282509580483e-05
-2.65816425331727e-05
-3.08286571511675e-05
1.79238024850361e-06
-2.12485389271778e-05
2.02795565552469e-06
-1.44385744440644e-05
-1.52693839555078e-05
-2.20146229374332e-05
-8.3527757419255e-06
-2.14996399475047e-05
-2.43569419985418e-05
-2.11614047469815e-05
-2.04725983738773e-05
-1.09439749256164e-05
-9.82371626416016e-06
-1.04382463400627e-05
-9.95114551228488e-06
-2.27757736885574e-05
-2.94961269027823e-05
-1.9327426564196e-05
-5.32025489711454e-06
-2.73274354329583e-07
-2.34865135274486e-05
-1.91624928077646e-05
-7.93832072292394e-06
-1.15958659335591e-05
-1.63797138535499e-05
-9.81667889703583e-06
-5.6971658748383e-06
-1.16660893686209e-05
-2.30616490188795e-05
-1.05134978718248e-05
-1.85495538038669e-05
-2.56788114987873e-05
-1.43765617993462e-05
-1.54050169345343e-05
1.08462826390773e-06
-4.24003657557899e-06
1.41779661334527e-06
-1.70541728093704e-05
-2.31972794754781e-05
-1.48874066313024e-05
-1.43028393911989e-05
-1.62596621043015e-05
-8.79845979663983e-06
-1.50876468762136e-05
-7.81180970634162e-06
-8.35565494644299e-06
-1.09372462443382e-05
-2.07347149361996e-05
-2.19288019745904e-05
-2.07560713057281e-05
-2.85948489867216e-06
-9.23517389072721e-06
-1.56709859518949e-05
-1.97225319567546e-05
-1.54007443608403e-05
2.5134533951675e-07
-8.11613864656237e-06
-1.22615417620409e-05
-2.34046774017989e-05
-1.28051544357983e-05
6.95411271699456e-06
-1.42736895298123e-05
-5.29645246647734e-06
-1.37906212823808e-05
-2.35510892465343e-05
-1.65063937989018e-05
-2.30861241505297e-05
2.74302559197734e-06
-1.86336002965941e-05
-1.87209893560885e-05
-1.40061518355989e-05
-7.59592196883716e-06
-2.52207475726042e-05
-1.20336211258112e-05
-1.57105695070339e-05
-6.27052008455156e-06
-1.07020628697993e-05
-6.96210782061203e-06
-1.59329199547089e-05
-3.93749178755415e-06
-2.7884962765513e-05
-1.53646256001116e-05
-2.49322664998605e-05
-1.81764637532391e-05
-9.56755213546165e-06
-1.84814071963968e-05
-2.03352282863435e-05
-1.99107814788528e-05
-2.69715409308401e-05
-1.30467156064728e-05
-2.73945672918589e-05
-1.16586872983464e-05
-1.13657691673141e-05
-1.67680951889935e-05
-2.30252353678943e-05
-1.96317048172212e-05
-8.16988781183305e-08
-2.26654533018471e-05
-1.09102724798042e-05
-9.58359098021834e-06
-1.384459197854e-05
-2.95565085048291e-05
-1.69193978594007e-05
-1.79688711474733e-05
3.27813944102206e-07
-1.74158238343223e-05
1.7896682355203e-05
7.32266194450081e-06
5.9230459557897e-06
-7.71987304089118e-06
-3.0043384381188e-05
-2.64102622786341e-06
-1.90884143013273e-05
-9.59030455420412e-06
-9.86191124548707e-06
-1.34256713429206e-05
-1.62701614316868e-05
-2.57083548818581e-05
-1.70099485509717e-05
-4.15474289132637e-06
-2.32392895083874e-05
-1.91899075123402e-05
-8.79491019696853e-06
-3.08163814123561e-05
-1.26364531417683e-05
-7.10381601571781e-06
-2.82820273113865e-05
-1.94637094013627e-05
-6.0625498102961e-06
-2.55909950424302e-05
-1.72756326238007e-05
-2.08328705075667e-05
-1.44160265574459e-05
-1.5022468884341e-05
-1.93404355066369e-05
-1.65253009182754e-05
-1.05558382622529e-05
-2.20882744715842e-05
-3.13133253061696e-05
-3.3362039860027e-05
-1.38039469994218e-05
-1.85872727589328e-05
-1.77416656410011e-05
-1.81849747969125e-05
-1.48913725626525e-05
-2.1915514693331e-05
-1.26469040008169e-05
-2.57728680491018e-05
-2.34711372774964e-05
-2.08398820913923e-05
8.93768739504116e-07
-7.05197904630903e-06
-1.3547166351839e-05
-1.93324483352965e-05
-6.84631840179189e-06
-2.29847499879385e-05
9.81752479431133e-06
-8.83078315122479e-06
-1.23622998572822e-07
-2.75907169079249e-05
-9.248415377178e-06
-3.23746394368436e-06
-2.38042321022444e-05
-6.25281374060327e-06
-1.64102959369963e-05
-2.4713165578924e-05
-1.25412780521323e-05
-4.21117761920935e-06
-2.0909040369255e-05
-2.5854759280151e-05
6.74560903113462e-06
-1.01108346107125e-05
-1.08527311985232e-05
-1.8741242945795e-05
-2.61096155618663e-06
-2.19749162518854e-05
-8.9077467899443e-06
-8.50064084851167e-06
-2.25707635161733e-06
-2.69773503204682e-05
-1.34943741992777e-05
-3.44953025869039e-05
-2.24524004175071e-05
-2.52426127006091e-05
-2.85236037052549e-06
-2.06057539638629e-05
-1.24782214679518e-05
-6.49909812586066e-06
-1.79483247428084e-05
-1.4432023747007e-05
-5.71004415769955e-07
-2.06195285476028e-05
-1.62485776561839e-05
-2.46400687858464e-05
-2.09871808171386e-05
-1.32544672642109e-05
-3.88722415307057e-05
-8.28079034929656e-06
-9.73653820154443e-06
-1.76756339282618e-05
-5.08946270826354e-06
-1.84837772421266e-05
-3.36271412070454e-06
-1.80677951453982e-05
-1.03246286145553e-05
-7.73406427186735e-06
-1.56066502766779e-05
-3.38774835446737e-06
-7.29278591289203e-06
-1.8391014716867e-05
-3.44351709390228e-05
-2.85746711692399e-05
-4.10938322847484e-05
-1.96484942086512e-05
-2.99454416992791e-05
-1.43674016309541e-05
-2.1467679525586e-05
-2.82052423364784e-05
-2.6414753467603e-05
-1.3332506105646e-05
-2.69735964027666e-05
-2.4593244852423e-05
-2.01248840329494e-05
-1.58285995206249e-05
-2.55958297957425e-05
-1.34043209263796e-05
-2.98654652266543e-05
-4.35920550638662e-05
-3.4798485788789e-05
-2.60739089107651e-05
-1.62514077228814e-05
-1.20285304359322e-05
-1.36060209762369e-05
-1.03098636094408e-05
-2.82128729668113e-05
-2.07699257020523e-05
-1.05515901796532e-06
-3.41154721363028e-06
-2.5376882279822e-05
-1.13125983607382e-05
-1.68308754256843e-05
-2.09004983766339e-05
-1.69091650188257e-05
-1.00575846155022e-05
-1.76280992924023e-05
6.71656778859765e-06
-3.08893355894998e-05
-2.87227634973404e-05
-1.31781058080562e-05
-7.60840483570199e-06
-3.9200049902855e-06
-3.04473911529167e-05
-2.58243775524412e-06
-1.61360246853896e-05
-1.96629118912021e-05
-2.24534561761917e-05
-3.06056322219105e-05
-1.94029536478285e-05
-1.59662991858966e-05
-1.20856528678655e-05
-2.29224865149848e-05
-1.14071053195951e-05
-1.65784735341946e-05
-2.85883958582909e-05
-2.05066334390218e-05
-9.37932837621232e-06
-1.1443869021726e-05
6.93432607527835e-06
-1.80881395877277e-05
-1.3075005834582e-05
-2.2442518779167e-05
-2.94020107883798e-05
-1.34521536671537e-05
-1.98846390526711e-05
-1.26190511352653e-05
-2.14773283797218e-05
-2.20728778035358e-05
-2.28311533516557e-05
-1.21665694586007e-05
1.38200727245807e-06
-8.81800230000328e-06
-1.28072778458308e-05
-4.27321616076549e-06
-7.10996847837231e-06
-7.98435531401295e-06
-1.89545709378205e-05
-1.48216905164741e-05
-3.25287151584737e-05
9.79864884983331e-07
-2.95105531826057e-05
-1.48089864400409e-05
-3.1055426512267e-05
-3.28141369364445e-06
-2.39851582504497e-05
-1.38807325073523e-05
-3.27973640747433e-05
-1.62357070387892e-05
-1.16336709153884e-05
-2.57236411213467e-05
-1.37117589654058e-05
-2.7374682020281e-05
1.75319547513842e-06
-1.75625926270443e-05
-8.45746351307137e-06
-1.91274287859027e-05
-3.24389432068977e-05
-1.71063789606604e-05
-2.47150448543437e-05
-8.78985192565819e-06
-5.26819481593324e-06
-2.07005050056074e-05
-1.71438314897444e-05
-2.88235047159464e-05
-2.00506176458683e-05
-2.60899318507626e-06
-1.2244789309316e-05
-1.25440491682909e-05
-2.71561083586989e-05
-6.77485264107305e-06
-2.03652740372497e-05
-1.73763731768346e-05
-1.34064978850156e-05
-1.59633137633846e-05
-1.82662567660498e-05
-1.18238536297416e-05
-4.49513304142193e-06
-1.5011426248851e-05
-2.59606532534967e-05
-3.4287834927824e-06
-3.27166842186027e-05
-3.22237833039379e-05
-1.69629078206316e-05
-2.58460781355461e-05
-1.35050377626753e-05
-1.51401249150517e-05
-2.6358991419388e-07
-2.09029345342625e-05
-6.93865153978376e-06
-5.93812842096969e-06
-3.27713526990073e-06
-2.36039723990134e-05
-1.54127924191951e-05
-2.13118605020893e-05
-1.35565849660878e-05
-1.47465698894598e-05
-1.60101484106136e-05
-9.85614852009145e-06
-2.04250492342567e-05
-1.68055231176403e-05
-8.95580412809853e-06
-1.94042555218093e-05
-2.00047733713108e-05
5.35613622183744e-07
-3.79186672389971e-06
-3.15918371297384e-05
-1.98572119140061e-05
-9.91806168146107e-06
-2.94131891673298e-05
-8.3530576118025e-06
-4.3266462016722e-06
-2.19954566394071e-05
-2.82789770931146e-05
-1.45247401339006e-05
-1.39092771405761e-05
-2.56267512291714e-05
-2.4415138018163e-05
-1.39100049326309e-05
-7.78216049768453e-06
3.29756060316636e-06
-2.14359098968922e-05
-1.15384101858999e-05
-2.13574112705402e-05
-2.55603019909386e-05
-1.4725883612733e-05
-1.92775885701906e-05
-1.61112248921087e-05
-2.13839171911901e-05
-2.1988701815161e-05
-9.81256898459452e-06
1.16107445434692e-05
-1.13521068164367e-05
-1.55551425177502e-05
-2.78399059488723e-06
-6.4503825659008e-06
-1.81941267975777e-05
-5.84483684689414e-06
-1.0552794566849e-05
-1.42057745018031e-05
-3.46257641682116e-05
-1.45589905663429e-05
-2.10733282060698e-05
-1.17023630171905e-05
-8.01341713254968e-06
-6.30003400685595e-06
3.13680312743984e-06
-2.32633776896575e-05
-9.25086604277241e-06
-2.99458488851872e-05
-9.86235458078182e-06
-5.02614366907299e-06
-2.38387918188987e-05
-2.23025880527972e-05
-2.20801835439221e-05
-2.30166967075046e-05
-1.35370710923898e-05
-2.79130834712492e-05
-1.42657514081163e-06
-1.14490578426966e-05
-2.39097247238793e-05
-1.85633244895512e-05
-1.87328829466685e-05
-2.02680424976167e-05
-1.89157545722193e-06
-2.06900359124262e-05
-8.8831361238608e-06
8.13442853208192e-06
-1.04120932582628e-05
-2.26712463673284e-05
-2.56171251711268e-05
-6.69590590883177e-06
-3.7716295104525e-05
-2.24946915701058e-05
-8.97553537002017e-06
-7.6363465937178e-06
-8.24882943902551e-06
-9.52448060374291e-06
-5.62758402366348e-06
-1.30820314589467e-05
-1.39240328855198e-05
-2.11581767544683e-05
-1.13228867598544e-05
-1.04866239153771e-05
-3.14188726110451e-05
-2.12387095975166e-05
-7.14624399481427e-06
-2.74898193875093e-05
-4.28182548635069e-07
-2.30371897074757e-05
-1.58212646259203e-05
-2.28429980853042e-05
-1.22915995055584e-05
-9.7163250975476e-06
-6.05438202901586e-06
-2.1616565129112e-05
-2.31273141902922e-05
-1.22201608347163e-05
-5.1999728102839e-06
-9.39608394823038e-06
-2.61970392903274e-05
-7.14816852792397e-06
-5.05365982284628e-07
-1.30521991765646e-05
-3.20930508757268e-05
-1.28140723792179e-05
2.42136681172512e-06
-1.63663211565298e-05
4.11067266607348e-06
-1.22378244498365e-05
-2.68786405997543e-05
-3.86464207840659e-05
-4.26197053163182e-06
-1.39876915877622e-05
-1.51059135176812e-05
-1.89096879529063e-05
-1.25240882306932e-05
1.25729081940664e-05
-4.30352019905171e-06
-9.82047554438121e-06
-2.39654148656082e-05
-3.60508405283816e-07
-1.14637418847644e-05
-1.86668873347894e-05
-2.19493550286871e-05
-4.58441017157888e-06
-1.80924412269005e-06
-1.32102482923949e-05
-2.42696062338791e-05
-1.29300032425726e-05
-1.69040980122769e-05
-1.27253112604795e-05
-2.74215423268282e-05
-1.04834676772344e-05
-9.03100835480862e-06
-1.33406997644141e-05
-2.20783695524984e-05
-2.61887934508413e-05
1.55001566265454e-05
-2.2321207222402e-05
-3.0002298522655e-06
-2.67411998125149e-06
1.32109913141037e-05
-1.93846941671583e-05
-2.34428311446209e-05
-1.96492157107355e-05
-2.17765329224549e-05
-2.94420285646575e-05
-1.95697767452125e-05
-2.88750988543869e-05
-1.4205783159999e-05
-2.11625623894972e-05
-1.90556181296522e-05
-2.44135688060135e-05
-2.00346439549544e-05
-2.16604260539345e-05
-1.47176820420038e-05
-1.88589067665517e-05
-1.79972364994222e-05
1.39659608663382e-07
-1.19425679711687e-05
-1.05244911477338e-05
-2.1995466316425e-05
-1.66308398615468e-05
1.43141239841455e-05
-1.05214360202182e-05
3.90704102608714e-07
-8.90825933209313e-06
-9.45468041912136e-06
-2.31945576879745e-05
-1.11749632501951e-05
-2.41624556339829e-05
-1.91997043183541e-05
-1.14763981110938e-05
-1.31588932959376e-05
4.31154057865422e-06
-4.40300828549206e-06
-1.0796265475058e-05
-2.32339146616706e-05
-1.08092480480384e-05
-1.15300351727e-05
-2.23285246811705e-05
7.10250535634485e-06
-5.72684921477787e-06
7.60622611873482e-06
-2.04315437425069e-05
-2.53454047814509e-05
1.25028072218662e-06
-2.45157021749127e-05
-2.67756122785478e-05
-9.99813595105446e-07
-3.21558361964036e-05
-1.46628847509304e-05
-1.92314526946821e-05
-4.20082579486762e-06
-1.39766600832598e-05
-2.2594557925262e-05
-2.47716434401813e-05
-1.50200427271807e-05
-1.20245763102139e-05
-5.80103504286217e-06
-1.30105207876847e-05
-1.8395796189555e-05
-1.10585292414647e-05
-3.2768218357698e-05
-1.99189755934289e-05
-6.1108742777369e-06
-1.95564529250536e-05
-6.96652989127674e-06
-5.10363597837338e-06
-2.3139131652922e-05
-2.85501066165939e-05
-2.72260187211044e-07
-6.51848259493726e-06
-1.92340881213688e-05
-1.30609664009049e-05
-6.80847020595649e-06
-1.49589357956702e-05
-1.95275901930228e-05
-9.39806582622781e-06
-1.90405688695521e-05
-1.61785969974038e-05
-1.37812047037083e-05
-4.78463358610597e-06
-3.60367900410179e-05
-3.48500075471231e-05
6.03127642697347e-06
-8.70469737047095e-06
-1.38377608548517e-05
-1.51563551766049e-05
-8.40871903035846e-06
-8.76693483646988e-06
-2.44901000790184e-05
-3.44386548456629e-05
-2.53519260567579e-05
-1.29985911902068e-05
-1.22170202089535e-05
-9.6005477950306e-06
-1.19893585421147e-05
-1.06447911900664e-05
-1.57645083677831e-05
-1.71511312402932e-05
-1.11464834142058e-05
-2.06085708478226e-05
-1.83207832199388e-05
-1.76401055267696e-05
-1.60633447552962e-05
-1.69508943566008e-05
-1.69376446788736e-05
-1.32576576104338e-05
-1.0308763266773e-05
-1.49828849805623e-05
-2.2670016428217e-05
-2.64750795203127e-05
-1.38916690385101e-05
-2.18505517661601e-05
-2.72299608225463e-05
-1.87000671746662e-05
8.56042071940525e-06
-3.38759763144219e-05
-2.84680259884924e-05
-3.06368646411482e-05
-1.79414260302511e-05
-1.91029803641514e-05
-1.72161575669084e-05
-2.19925406052326e-05
-6.26978903179524e-06
-8.53119736665771e-06
-1.22148608889524e-05
-1.78488814570396e-05
-1.05695634266745e-05
-1.96453175668319e-05
-5.59331391174637e-06
-1.48028782210762e-05
-3.06437627452983e-07
-1.68150684541463e-05
-1.34713410910036e-05
-2.76716342537308e-06
-2.98044018887915e-05
-3.08005068640659e-05
-1.23770856409287e-05
-2.59408322927047e-05
-1.25321154232974e-05
-1.87313204470778e-05
-1.63569085179113e-05
-2.4252248216416e-05
-2.53545817172999e-05
-1.00004163250531e-05
-6.61865970023008e-06
-2.27349666421742e-05
-2.98085459127672e-06
-1.58704864846421e-05
-2.10206165005033e-05
6.3435437967545e-07
-2.75911060414754e-05
-2.45640035771167e-05
-5.4864480265914e-06
-9.24191939306099e-06
2.82987856745119e-06
-1.37408388872665e-05
-2.91560014518778e-05
-1.02961669042717e-05
-6.77114358062195e-06
-1.86567916417122e-05
-1.68194509483764e-05
-1.96715875963628e-05
-1.20560317348805e-06
-3.00428795906526e-05
-1.57517433021601e-05
-5.28622608709706e-06
-1.53171849013316e-05
-2.76364846042833e-06
-3.38486077288294e-05
-2.80834131122678e-05
-2.44889659385274e-06
-4.083538782967e-05
-1.77794085368256e-05
-9.94403703415528e-06
-2.24550374457105e-05
-2.10934229487784e-05
-2.45862180647215e-05
-1.62428100426824e-05
-4.80402929529016e-06
-2.58010346643764e-05
-4.04063567258106e-05
-6.62572489090334e-06
-2.88712478702681e-05
-3.47034606397537e-05
-2.30599459946675e-05
-1.65221590394126e-05
-1.76496255685762e-05
1.47921319262935e-06
-3.32792153781074e-05
-1.56312498402815e-05
-2.79856974365176e-05
-3.06286436703714e-05
-4.66766819134133e-05
-2.44748638212893e-05
-1.16888991551903e-05
-2.25113758348354e-05
-1.84298110057983e-06
-1.8312201270485e-05
-5.22821908237195e-06
-1.8912405806131e-05
-2.83350459489862e-06
-1.98624966600043e-05
-2.85322890693659e-06
-2.25144630975467e-05
-1.19590530717186e-05
-2.61088210963274e-05
-2.45126415156321e-05
-1.83794480651195e-05
-7.1971236800378e-06
-2.8188601939407e-05
-1.86285885443987e-05
-1.63557515197947e-05
-1.26476749535823e-05
-2.17184674014414e-05
-2.49374480984429e-05
-1.58260637466912e-05
-1.89797102331905e-05
-1.90302702354885e-05
-4.20066572622346e-05
-1.06173509251245e-05
-1.4429294924479e-05
-2.41414709901962e-05
-9.75185775298846e-06
-1.84317525159289e-05
-1.9047820718289e-05
-2.47176997530568e-05
-3.58686399170622e-06
-1.6383200701734e-05
-4.20995787145539e-06
-9.05933212782562e-06
-3.32491041753255e-05
-1.67247189665028e-05
-9.51448351749738e-06
-1.15244488714325e-05
-2.49180120419117e-05
-2.63638463398713e-05
-1.62356929974425e-05
-1.58707780331971e-05
-1.40322296355606e-05
-2.15947771495615e-05
-2.05831386791224e-06
-1.17641071657213e-05
-2.379455632982e-05
-2.73952321204048e-05
-1.27802896301989e-05
-6.48901708798871e-07
-1.36420865411222e-05
-2.57574047381055e-05
-7.95815552194629e-06
-7.67227690417921e-07
-2.09435727596413e-05
-8.3410859966873e-06
-4.30194344965902e-06
-1.73051816718531e-05
-9.06933606769212e-06
-1.40808974524136e-05
-2.2463202409862e-05
-2.14677272747882e-05
-2.44093154476135e-05
-2.26465884325866e-05
-1.16952309114828e-05
-1.37372288362824e-05
-7.75147164354909e-06
-2.57973161294002e-05
-2.21727720451728e-05
-1.21901902511946e-05
-2.44856723766387e-05
-2.61547621235533e-05
-2.75213546807514e-05
-2.19114568183765e-05
-5.97903444431956e-06
-1.77766832427075e-05
-3.49183686711927e-05
-2.17582114168089e-05
-1.79874201451148e-05
-1.57003540845555e-05
-2.33705129222401e-05
-1.29517130685894e-05
-1.23613601374747e-05
-3.34785507953468e-05
-1.08441587164823e-05
-1.97269262978906e-05
-2.02104339279617e-05
-1.13447132487019e-05
-1.78967839716541e-05
-1.11442424915469e-05
-1.2009958107746e-05
-1.9759886627319e-05
-2.97742210337915e-05
-1.85719013829277e-05
-2.19578576074544e-05
-1.18665041812895e-05
-1.47513082752797e-05
3.42916042803744e-06
-3.16015682716801e-06
-2.39944552662876e-05
-1.96787864505772e-05
-1.53340746016939e-06
-1.72975727613559e-05
4.10381386819013e-06
-1.5019451243698e-05
-1.50091649057024e-05
-2.16602797759189e-06
-1.15787013760966e-05
-7.94590769367098e-06
-1.13832501021812e-05
-4.15259349026177e-06
-1.23951926596193e-05
-1.9521864868071e-05
-1.89609292146608e-05
-1.44180585746675e-05
-1.00887433284351e-05
-8.02612767394648e-06
-4.11042377954165e-06
-1.53899642287951e-05
-2.24447006906516e-05
-1.2763189265122e-05
-1.8798567630387e-05
-6.47522105803201e-07
-1.61562478773515e-05
-3.64507838509008e-05
-1.16427241823555e-05
-1.84111246480682e-05
-1.23072057072954e-05
-6.48376081473491e-06
3.91550152804388e-06
-1.31105981534511e-05
-1.88226033079375e-05
-1.28011856204736e-06
-2.23203554363911e-05
-3.23458639601244e-05
-3.2980909925105e-05
-8.48540478750753e-06
-1.44493284442885e-05
-2.9272673679105e-05
-2.41388435176876e-05
-1.37508030972959e-05
-6.95651037739834e-08
-1.83094883517241e-05
-2.25485218843194e-05
-1.47845796662273e-05
-2.77740867592066e-06
-8.73394140017847e-06
-1.67098182023848e-05
-6.50145483906544e-06
-1.09238280114987e-06
-2.09516071289198e-05
-2.38934139755159e-05
-2.32775235014869e-05
-3.44068820947832e-05
-4.58104354766079e-06
-6.11973802749783e-06
-2.8263085468419e-05
-2.69271313630838e-05
-2.04647679180444e-05
-2.1636241174135e-05
-9.88496481134476e-06
-1.24357950308175e-05
-1.10650100840673e-05
-2.24353353234684e-05
-1.04632711319837e-05
-2.42861633033652e-05
2.42124204788796e-06
-1.90414326106531e-06
-2.47410294867006e-05
-1.46058506978874e-05
-2.89217291207151e-05
-1.52007205497539e-05
-1.11764867515836e-05
-2.81650431394471e-05
-8.40558930159329e-06
-5.05503610919909e-06
-8.67066220594287e-06
-2.82633412691913e-05
-2.57171836398983e-05
-8.5887520230906e-06
-2.64130949970417e-05
-1.37120091666017e-05
-8.58687870936126e-06
-1.07738658437364e-05
-7.78641717410343e-06
-2.54537562938264e-05
-2.4568775822213e-06
-6.12408968667653e-06
-8.88666705700423e-06
-4.65414191590975e-06
-2.2796576967334e-05
-3.35092795243912e-05
-4.76054692751077e-06
-2.4654733429895e-05
-2.64138441930297e-05
-2.21980671673349e-05
-1.62342405639643e-05
-2.52722292339106e-05
-4.26780834038531e-06
-1.61150953618026e-05
-1.39078675455121e-05
-1.94659827061902e-05
-1.03474789933465e-05
-1.66256358047924e-05
-1.34039673840854e-05
-3.25572697969236e-05
-1.74018483913355e-05
-8.78112738079154e-06
-1.96015379139534e-05
-2.05641369087163e-05
-4.32084456459547e-06
-1.41801456771918e-05
-1.18202632203184e-05
-7.13743144726781e-06
-2.45143918647701e-05
-1.20855541890423e-05
-3.44801377034235e-05
-2.12166995314062e-05
-2.30201612822768e-05
-1.27923076056468e-05
-1.38938737465289e-05
-2.18736379437312e-05
-2.61048210900279e-05
-1.25439655442174e-05
-2.01749587503449e-05
-1.15394743221346e-05
-3.07021934079437e-05
-2.33547886280346e-05
-1.70084383913924e-05
-1.64928882271308e-05
1.37911767216933e-06
-2.8371676230004e-05
-8.1705018569983e-06
-1.86350986738116e-06
-4.04694666885974e-06
-2.96823933529635e-05
-1.08275608647097e-05
-2.10734279065081e-05
-1.2411128447593e-05
-1.17201423781234e-05
-2.38586412939847e-05
-3.64489781843591e-06
-2.3000914417527e-06
1.92330892140331e-06
-2.07951885452064e-05
-7.0995756825258e-06
-2.77001872592797e-05
-7.97951078175015e-06
-2.8608750241124e-05
-1.09546559885489e-05
-1.07157421088387e-05
-2.070900710675e-06
-2.44302157909477e-05
-1.86564919594019e-05
-1.34130231847601e-05
-4.0053630327483e-07
-1.15518466884851e-05
-1.4971814449555e-05
-4.33947639299586e-05
-2.60416735779352e-05
-3.39535630199635e-06
-1.22366849004317e-05
-9.63565389673594e-06
-1.00228072325665e-05
-1.46287539024413e-05
-2.13592119949013e-05
-2.01858339802823e-05
-1.55741023292591e-05
-6.62828587901372e-06
-1.32285763322472e-05
4.39008774664997e-06
-3.54795941857274e-07
5.78597467080295e-06
-9.24031597855597e-06
-7.83437490950501e-07
-1.03078905640819e-05
-1.0573126667628e-05
-1.29042914132252e-05
-2.54403455586381e-06
-1.6732097222416e-05
-1.07050577865869e-05
-2.08682415052239e-06
-6.44364558067308e-06
-2.36925084246948e-05
-7.69057334121887e-06
-1.89180378444056e-05
-1.75119854757102e-05
-1.75874690841104e-05
-4.43793894697718e-05
-2.07087802551767e-05
-2.19387497784943e-05
-9.98893702657359e-06
-1.49837338384078e-05
-1.6778715308298e-05
-9.73021854245935e-06
-1.67906233305813e-05
3.54290548882265e-06
-5.95968893019413e-06
-8.85036342948289e-06
-4.81352313268504e-06
-9.60446724649516e-06
-2.53301735600026e-05
-1.33773639534978e-05
-1.68755392297419e-05
-1.97294332400364e-05
-5.75274953374919e-06
-4.18097428281878e-06
-2.68301612548974e-05
-3.20834214778669e-06
-1.40339942512081e-05
-1.48496447485865e-05
-1.15473313840595e-05
-1.25808059203989e-05
-7.09042026347306e-07
-2.18358962155221e-05
-6.44858321514317e-06
-2.99979142036811e-06
-1.10769887993711e-05
-1.76667427510543e-05
-1.76475061141067e-05
9.10444018008333e-06
-1.75019534653462e-05
1.20373709998622e-06
-1.07130483684328e-05
-5.80291656486911e-06
-2.03494074239088e-05
-6.08276700788912e-06
-9.12757040324463e-06
-2.03641616944523e-05
-4.96226135129714e-06
-7.32816358332981e-06
-2.36695138865908e-05
-1.35227061700781e-05
-2.20634758312015e-05
-8.08772318827665e-06
-2.13275604468996e-05
-9.07591679377645e-06
-1.59891313187942e-05
7.89256272347341e-06
-2.82225926701366e-05
-1.77290760575844e-05
1.48905075318157e-05
-1.82402125520156e-05
-2.01114176246497e-05
-1.86332026897276e-05
-2.23851073709851e-05
-2.26082050042597e-05
-2.56915648633694e-05
-1.59748987979793e-05
-1.48902075940793e-05
-1.2144271384838e-05
-1.92360753105622e-05
-1.7445220884983e-06
-2.95429438217264e-05
-1.27648214759965e-05
-1.94299142348595e-05
-2.17813948787573e-05
-1.96222074923747e-05
-2.60160733980425e-05
-6.03530439315713e-06
-3.77286001600811e-06
-2.98519116113195e-05
-1.53809970931389e-05
-1.21334598931362e-05
-1.94819622986348e-05
-8.5303440113596e-06
-1.11908508158276e-05
-1.10836607316373e-05
-2.92452075241178e-05
-2.0391714984272e-05
-1.66815756537856e-05
-1.95004466293756e-05
-1.73050933938934e-05
-1.48167207059763e-05
-1.40404024502197e-05
8.35371859390917e-07
4.15369711445487e-06
-1.71374003396687e-05
-3.76615785523526e-06
-2.34738643185072e-05
-2.42951153641025e-05
-1.40599651469066e-05
-2.02928565150032e-05
-2.70325930317041e-06
-1.31230270116991e-05
-2.48431849058912e-05
-2.11903837951498e-05
-1.57196547133099e-05
-3.43546659927055e-05
-2.2186836405952e-05
-2.6703460899954e-05
-2.11819965861462e-06
-2.72183225597977e-05
-1.51937276452658e-05
-1.44935531080284e-05
-2.15462279926284e-05
-1.25893343663126e-05
-2.45398086206705e-05
-1.8059674529601e-05
-1.55974363961837e-05
-1.41882478685576e-05
8.54804316219375e-06
-1.41665071527857e-05
-7.39489280367914e-06
-1.20157136205501e-05
-1.80345021332233e-05
-4.03894690159656e-06
-1.00350296806466e-05
-2.54802142082963e-05
-3.19876928394905e-05
-1.68148059376967e-05
-5.82694135725252e-06
-2.27993230710804e-05
-3.19123770214957e-06
-9.93094270505466e-06
-4.10399600124036e-06
-2.4441350127789e-05
-1.60554657805932e-05
-6.95963209730305e-07
-2.14064231732582e-05
-1.95047773484594e-05
-4.1222262459903e-06
-2.39539152089746e-05
-2.87012964240327e-05
-2.86654046434318e-05
-1.36666057986093e-05
-1.87224777943731e-05
-2.04899283789114e-05
-5.92678387878836e-07
-1.7900601045141e-06
-1.48835887492027e-05
-1.37313000417724e-05
-1.05041010530157e-05
-9.33200685184855e-06
-1.45751612176481e-05
-1.68388906688118e-05
-3.6291857257775e-06
-3.54196461971205e-06
-2.39930289154849e-05
-1.05691860834719e-05
-1.96658618658819e-05
-2.25809175697627e-05
-1.39809531238659e-05
9.61160977165905e-07
-7.6890697704893e-06
-2.39321987358931e-05
-3.62653122892487e-06
-2.21762801248432e-05
-1.77663741092524e-06
-1.12584917348559e-05
-6.03946070276164e-06
-2.34332336932354e-05
-1.61176021137199e-05
-1.69513346603615e-05
-9.62724423346e-06
-2.65992134112638e-05
-1.33853004532642e-05
-2.04198048182716e-05
-1.06538102544653e-05
-4.55248981143125e-06
-5.23897596706346e-06
-1.89277358413503e-05
-2.0738253474947e-05
-2.68905961345929e-05
-1.42265389666798e-06
5.63098771405068e-07
-1.70898580705915e-05
-2.17730413376128e-05
-1.31922775880598e-05
-1.40517811577422e-05
-1.83603416207588e-05
-1.05133194789857e-05
-1.71574718221106e-05
-4.16215586702893e-06
-6.65204595849706e-06
-1.17114433342086e-06
-1.2314031324243e-05
-2.11101299001634e-05
7.72640683394413e-06
-1.48543366841352e-05
-3.26523693245242e-05
-3.26983314460196e-06
-2.18444688992242e-06
-2.29888242738469e-05
-3.62660594275562e-06
-1.09651057441304e-05
-1.75754540156094e-06
-2.06688207577928e-05
-9.09712654650148e-06
-2.51265218595881e-05
-3.18909329118965e-05
-2.02616040189658e-05
-8.17870155289273e-06
-2.06453199521925e-05
-1.62270635608827e-05
-2.344084836264e-05
-2.15702191240239e-05
-1.68299868703837e-05
-1.13861730231043e-05
-2.7038255527566e-05
4.36639801044691e-08
-1.94213357149125e-05
2.83168844448706e-06
-2.93375071003296e-06
-2.78057072068343e-05
-2.30627507777742e-05
-1.91845076675495e-05
-1.10735661466464e-05
-1.36193691487168e-05
-1.56454549506792e-05
-1.85527195221956e-05
-5.77813246443168e-06
-1.22014188748441e-05
-1.43396895953915e-05
-1.40047146714647e-05
-2.8958534181685e-05
-8.11716593508659e-06
-9.49872510946146e-06
-1.43697147599386e-05
-6.56862349821176e-06
-2.56847938896556e-05
-2.4289056978639e-05
-2.15205595012249e-05
-5.86784095628028e-07
-2.14160481045506e-05
-2.51698209436997e-05
-2.01244846666442e-05
1.38517183353818e-06
-1.5892661720983e-05
-1.31378989225659e-06
-1.76094942434336e-05
-1.51210737217692e-05
-2.04054708346143e-05
-9.29056823986171e-06
-1.63465155880828e-05
-1.15265958792871e-05
-4.91284415092486e-06
-1.45464140207886e-05
-3.31583661189315e-06
-3.40164771473021e-05
2.74613458597712e-06
-2.50187990203305e-05
-1.21758636690992e-05
-3.78837954279644e-06
-1.2390520755631e-05
-1.19535228572881e-05
-2.49138532991789e-06
-1.11821228424732e-05
-1.30505777848885e-05
-1.70945893964251e-05
-1.0941962872422e-07
-1.68265560413707e-05
-2.20738333767043e-06
-1.81512134207223e-05
-2.08126923593872e-05
-2.1995074388542e-05
-6.77300240433011e-06
-1.43795513892324e-05
-1.77157041216427e-05
-1.23709866774826e-05
-1.85010780436172e-05
-5.80703250783591e-06
-2.02175040484981e-05
-7.04761441795209e-06
-8.69118414381783e-06
-5.46320025334807e-06
-3.53766862040987e-05
-2.38678033666048e-05
-2.06038040581282e-05
-1.61163820936999e-05
-2.14517848221393e-05
-9.50009162894853e-06
-1.84712165693071e-05
2.9279805399107e-07
-2.67974929050078e-05
-1.32494250338759e-05
-1.94288556908747e-05
-3.63926638481455e-05
-1.74572345222592e-05
-1.11730461998857e-05
-2.87104031237132e-05
-6.42524829608758e-06
-1.88661223128629e-05
-1.94519373850239e-05
-2.99251080387043e-05
-2.00206446747342e-05
-3.01978538452868e-05
-2.69521981868446e-05
-2.50085809387018e-05
-1.78586888289572e-05
-1.68027315636216e-05
-1.64027488608466e-05
-9.97572513372409e-06
-1.2818086329108e-05
-3.28092524824544e-05
-1.43982682674598e-05
-1.94337866455846e-05
-8.57471857953925e-06
-1.1551207469491e-05
-1.21414915153077e-05
5.09095632655212e-06
-2.45775675206539e-05
-1.48676602079572e-05
-8.68897534724959e-06
-1.42941168775973e-05
-1.87856507755121e-05
-8.7437172085809e-06
-5.59140632666087e-06
-1.21371221289226e-05
-1.48526175665437e-05
-1.27071322929496e-05
-1.59150655743897e-05
-4.084025432261e-06
-1.80446460248274e-05
-2.38747126640109e-05
-1.75901855869977e-05
-1.68689440009364e-05
-2.0524435103011e-05
-3.00708190613119e-05
-2.4120131086576e-05
-4.93071504932411e-06
-1.66139026950897e-05
-1.60564927150345e-05
-9.47120810884382e-06
-2.14568762036978e-05
-9.27607049479235e-06
-3.57969572375585e-06
-6.41666773969497e-06
-1.80780594467717e-05
-6.56237963895187e-06
-1.05666855064979e-05
-1.89521267021018e-05
-4.01221032939291e-05
-1.15424883477774e-05
-1.55878751231965e-05
-1.5061180649882e-05
-1.03068052374877e-05
-6.37829251186786e-06
-2.21453858316826e-05
-2.86287190552387e-05
-2.59073930885894e-05
-1.28431596143227e-05
-1.62000715223309e-05
-2.30046374879234e-05
-4.99283044266484e-06
-5.91271048497149e-06
-1.35583438758046e-05
-1.26713950263771e-05
-2.08474743412174e-05
-2.97990080707084e-05
-1.94592211059992e-05
-7.07077060550079e-06
-1.02871236926764e-05
-1.12147791099795e-05
-6.8930326113717e-06
-2.14752028248148e-05
-1.40701494712099e-05
-2.81944197826244e-05
-1.44084078617881e-05
-2.84471321912164e-05
-4.39398436169942e-06
-2.67374969951222e-05
-2.20209675261716e-06
-1.00161869984696e-05
-7.47960077282902e-06
-1.4548132247604e-05
-2.29891642376708e-05
-4.15323965621889e-06
-1.33098863769389e-05
-1.45765202888835e-06
-3.77708730199379e-06
-1.69968688760028e-05
-1.75782640773242e-05
-6.05724495863035e-06
-1.6745974828856e-05
-1.7685202635544e-05
-3.89890257646153e-05
-2.54817287225399e-05
-2.51415677913935e-05
-3.85111969417108e-05
-1.63932114795508e-05
-1.74358780041108e-05
-1.22499941268799e-05
-1.2213553136378e-05
-2.23048740887906e-05
-1.08197912411696e-05
-2.50036856201709e-05
-1.74802498850378e-05
-2.75536095439309e-05
1.0116910254555e-06
-2.13518973567658e-05
-2.64839805451644e-06
-2.54241554213579e-05
-1.5209411173237e-05
-1.17340220632872e-05
-2.06174374272322e-05
-2.01326562826357e-05
-1.9008861106285e-05
-1.47891607300561e-05
-2.05446403409599e-05
-3.74007043348037e-05
2.16967347329028e-06
-1.87708423206571e-05
-7.70404405936415e-06
-5.94597194532968e-06
-1.4985198614978e-05
7.62126933248102e-06
-1.02901092540747e-05
-1.6848318315319e-05
-1.62910630998583e-05
-1.35435850400647e-05
-1.66485994029623e-05
-1.82269556881216e-05
-4.44231563727154e-05
-2.64121414035539e-05
-1.46695541526844e-05
-5.66730054406441e-06
-5.44593023692844e-06
-2.8033218416312e-05
-1.75362337225901e-05
3.69953834600412e-06
-1.8436473148259e-05
-2.32037068254503e-05
-2.56662956865576e-05
-1.98499391714898e-05
-1.44634615136887e-05
-7.48543211094678e-06
-1.61332853282465e-05
-1.16468167285537e-05
-2.90636031918661e-06
-1.64394130790203e-05
-1.26398169726824e-05
-3.17448253021777e-05
-1.51602220217134e-05
-1.89445722546456e-05
-3.01806448444079e-05
-9.94321114332946e-06
-1.35285152475315e-05
-2.17401766794541e-05
-1.37774951591662e-05
-2.07720561865651e-05
-1.0258574820507e-05
-2.57378941714022e-05
-1.43908913348059e-05
-1.65403729477064e-05
-1.47542074453875e-05
-4.21668808208136e-06
-1.31398634436354e-05
-4.58987570230959e-06
-1.54382389979168e-05
7.60176664560286e-07
-1.62107150186595e-05
-1.19779757076978e-05
-1.57808840084333e-05
-1.43328270926448e-05
-2.09897075405802e-05
-1.45232794452617e-05
-9.78713884579338e-06
-9.15311004711172e-06
-1.72277902107067e-05
-2.27238383216314e-05
-1.92312993944158e-05
-2.34987486268027e-05
-3.06283908907306e-05
-3.05300713432527e-05
-9.22434864490963e-06
-2.12009427754266e-05
-9.89900095196041e-06
-2.77288078853344e-05
-2.65938573535427e-05
-1.07790654792912e-05
-9.40790894976986e-06
-1.26278140662739e-05
-2.41828529833585e-05
-2.08599997469832e-05
-1.11497286972767e-05
-2.68312851922839e-05
-1.32178285752596e-05
-2.68581800041882e-05
-2.89467783603661e-05
-2.62622301107459e-05
-1.05625463374631e-05
-2.03305699633534e-05
-2.55575676140743e-05
-4.27394567315057e-06
-9.08418026800908e-06
-1.50216073393163e-05
-2.33852713109384e-05
-1.18376944506503e-05
-5.72961083753612e-06
-3.64354842168973e-05
-3.26086102859617e-05
-1.37915555078329e-05
-2.30370622411997e-05
-1.04318724892858e-05
-1.92235318872946e-05
-1.60479031398868e-05
-2.08891712223526e-05
-9.46077213784264e-06
1.29761825632273e-06
-9.56832111668905e-06
-1.39170948847291e-05
-2.13751589420156e-06
-8.8134001106598e-06
-1.3085990472624e-05
-2.26738738675072e-05
-1.91878861444931e-05
-3.56622401167914e-05
-2.33894935031259e-05
-3.11384166893506e-05
-1.23115597095528e-05
-1.71566164991616e-05
-1.62733340893351e-05
-1.36408211769161e-07
-2.24311011137144e-05
-3.13360687490729e-05
-1.85633857750352e-05
-1.87958758440919e-06
-1.58406941347875e-05
-1.0573069245145e-05
-4.49433122591507e-05
-2.18132102530634e-05
-1.39704810109345e-05
-1.60555294935969e-05
-9.73786009872039e-07
-2.26573554737043e-05
-2.61810242341823e-05
-2.43213419028243e-05
-1.90671539255586e-05
-1.04259921573887e-05
-2.50960748169427e-05
-1.07374773140676e-05
-1.27128589116553e-05
-4.32051555679145e-06
-2.06011145966458e-05
-1.36808530822369e-05
-5.40048474897258e-06
-2.93398661966036e-05
-1.67370016080435e-05
-1.18468294063313e-05
-1.577380125977e-05
-2.6056809514838e-05
-2.67882035755396e-05
-9.7566580075825e-06
-1.23716596520004e-05
-2.71341957899635e-05
-2.02979981339461e-05
-1.56115446275187e-05
-6.08617838733242e-06
-1.33811804754658e-05
-2.71276517080477e-05
-1.30022042202158e-05
-1.93304213788006e-05
-3.23065034157284e-05
6.31075619458884e-06
3.53171839315221e-06
-1.63710037173969e-05
-1.98742524123504e-05
-1.69276664920219e-05
-2.14423695404259e-05
-1.91402809953363e-05
-3.02494946875352e-05
-1.52373977156444e-05
-1.88694947062823e-05
1.23881248809922e-06
-1.29774509928013e-05
-9.80593916878055e-06
-1.12666239558796e-05
-3.39303748977022e-05
-1.63193151264359e-05
-3.72761415627247e-05
-4.61398098431062e-06
-3.71622896344815e-05
-2.0302292678417e-05
8.81944084047342e-06
-1.95160676445236e-05
-1.3335143548781e-05
-2.13543406730447e-06
-1.82735329985558e-05
-3.63136244291556e-05
-2.18809503882384e-05
-1.04611923182773e-05
9.38666086911706e-06
-3.72712658212007e-05
-1.34717264846965e-05
-1.50486969840747e-05
-6.81497704383732e-06
-1.41667278435341e-05
-2.09951208920882e-05
7.98902927543674e-06
-3.95906252090421e-05
-2.13487286140471e-05
-2.16631317544572e-05
-4.25471519068787e-06
-2.78159317613908e-05
-2.02218201268069e-05
-2.09930277658114e-05
-5.49442678106411e-06
-3.0760989635138e-05
-9.78246906563758e-06
-1.89521986333377e-05
-1.07111587726912e-05
-1.46156471101456e-05
-2.02327644373847e-05
-1.80130272396876e-05
-1.97976915549248e-05
-1.55981861920033e-05
-2.65771981601019e-05
-1.21704349953023e-05
-1.77157684739345e-05
-2.18654036445007e-05
-2.35436638743328e-05
-2.8697646453766e-05
-2.34405437679431e-05
-1.5404174975538e-05
-4.91542817128342e-06
-1.39919224378586e-05
-2.22564473174456e-06
-2.07409702770288e-05
-1.51662180591538e-05
-4.72583320597003e-06
-1.85177404585801e-05
3.24666556423867e-06
-1.08552228538819e-05
-1.15640662004131e-05
-2.31676344556465e-05
-1.42114506990278e-05
-3.18120038232097e-05
-1.43308939276188e-05
-2.75959371449781e-05
-2.9562838984228e-05
-1.57951704909841e-05
-1.48460336893744e-05
8.18230138454986e-07
-2.002735295018e-05
-2.56065113845509e-05
-1.55289141371457e-05
-1.67165431820704e-05
-1.24605021126682e-05
-3.23549053149184e-05
-1.20986534989392e-05
-2.51123721485475e-05
-1.31310669500792e-05
-6.88028287144142e-06
-2.5175402307747e-05
-1.01008680775244e-05
-1.89658145322787e-05
-1.68394489704412e-05
-1.72126879137902e-07
-2.0729294468484e-05
-1.73548319332609e-05
-2.76645670720502e-05
-1.00620040863014e-05
-2.65256090320007e-05
-2.03453088034102e-05
-1.31048563913259e-05
-1.1678724550877e-05
-3.13290265825169e-05
-1.46963571983226e-05
-2.05171807255086e-06
-2.15068955688661e-05
-2.38276350621608e-05
-1.40230787179847e-05
-1.58861706678675e-05
-1.29200440182739e-05
-1.78386603505933e-05
-2.43136146251569e-05
-3.10329626662696e-05
-3.1720584266343e-05
-7.18203686020879e-06
-4.53150129385042e-06
-1.57294597658999e-05
-2.8044054282783e-05
-2.34164242398193e-05
-1.66909201952458e-05
-5.72298287105318e-06
-1.84789969913632e-05
-1.58639223411612e-05
-9.84832319966124e-07
-4.05667700362863e-05
-2.20442603245487e-06
-2.56297971785984e-05
-2.29418692450431e-05
-3.50198951342464e-06
-2.65226304056648e-05
-3.94967768380518e-05
-1.49725990808622e-06
-6.58649720300209e-06
-3.31002000043857e-06
-1.5862402674639e-05
-3.68769939630317e-05
-7.66073931672075e-06
-2.54721379917735e-05
-6.9115037672366e-06
-3.11457143218758e-05
-1.50640754818213e-05
-1.07171609281758e-05
4.52955639892464e-07
-2.0155532377687e-05
-1.74737224040591e-05
-5.23045679046186e-07
3.7566072364027e-06
-1.34850701427862e-05
-8.93934002771647e-06
-1.70825354803406e-05
-8.31408143059655e-06
-2.07275345959168e-05
-7.69017472615647e-06
-2.181481154083e-05
-7.17524742987311e-06
-1.89517243089259e-05
-9.26836613792422e-06
-2.13998488596276e-05
-6.10923795352865e-06
-1.72785137694983e-05
-1.36527561875905e-05
-8.23758542325672e-06
-8.07533975345248e-06
-1.80022018993881e-05
-2.91275835407796e-05
-2.27911098060778e-06
-3.88544310269896e-06
-9.08043706554764e-06
-1.94058409381883e-05
-1.07516727566469e-05
-2.16982887303551e-05
-2.01931495294098e-05
-3.13912268276324e-05
-1.1425797993746e-05
-2.60057206496981e-05
-2.14968177102352e-05
3.97978353421419e-07
-9.12098923070118e-07
4.09320090382468e-06
-1.59441080427493e-05
-2.51581340930106e-05
-3.15160775197645e-05
-9.47847351066916e-06
8.01506675986662e-07
-2.12669078059614e-05
-1.48605196463303e-05
-1.30755352336623e-05
-1.44039175823085e-05
-2.68790925109873e-05
-1.12883964805155e-05
-1.46715990027515e-05
-1.53560777670758e-05
-2.66251139389127e-06
-2.02411538984123e-05
-9.46958137117746e-06
-1.548049687733e-05
-2.39113561925212e-05
-6.62142491620186e-06
-1.11856110294908e-05
-2.52994607124808e-05
-3.45664247724518e-05
-2.23399581913082e-05
-1.73364198199915e-05
-2.09398968231369e-05
-2.55610384431073e-05
6.91800126806528e-06
-1.63863029814898e-05
-2.01245315347528e-05
-8.19865386797265e-06
-1.11752387474719e-05
-1.55851559606965e-05
-2.46945874108949e-05
-1.70238782220297e-05
-3.15392795501011e-05
-3.18991641539852e-06
-1.16622188887557e-05
-1.48201076760957e-05
-2.03997095855613e-05
-1.09624172690342e-06
-8.77534589559376e-06
-1.06244271344402e-05
-1.43150941437624e-05
-1.63895799152354e-05
-2.88195587763486e-05
-2.28984889498944e-05
-9.59947056349547e-06
-3.81223980118339e-06
-2.96317399521242e-05
-1.84642421919045e-05
-1.84135287584437e-05
-7.64527394879695e-06
-2.66709368000105e-05
-2.5471218059713e-05
-7.16961821840327e-06
-1.98935984566352e-05
-2.88930839106035e-05
-1.54563694563306e-05
-2.47039842601257e-05
5.68263436829634e-06
-1.95403635005537e-05
2.80749087050414e-06
-1.10595411938183e-05
-3.52126860917405e-05
-2.9573872067808e-05
-1.08755773963735e-05
-1.23622506287894e-05
-9.43050925077732e-06
-1.62319379476589e-05
-1.54376883657274e-05
-1.71176605271686e-05
-2.10548316550635e-05
-1.41268496336758e-05
-2.29906567485051e-05
-2.61347508460316e-05
-1.17879057840226e-05
-1.14903183946586e-05
-1.91877612198272e-05
-1.33055577999981e-05
-1.40103971968329e-05
-1.08696966735163e-05
2.84781851944022e-06
-2.48678980024427e-05
-3.01648144182091e-05
-9.55501655493681e-06
-1.39638980341968e-05
-2.73832035589053e-05
-1.67846972387829e-05
-2.30809334886487e-05
-1.30764164774808e-05
-1.84299938406272e-05
-1.9680078015378e-05
-1.39740809705569e-05
-1.98616808961847e-05
-4.31126189111555e-06
-1.1825692132236e-05
-5.74914027206111e-07
-2.66235195757333e-06
-2.02442456591289e-05
-8.21206797468418e-07
7.57372212067455e-06
-1.58285436370906e-05
-1.19498175170503e-05
-2.13992309781096e-05
-4.57097333378563e-06
-1.87865739022107e-05
-3.89278502569518e-06
-1.93596530961215e-05
-3.6947340311919e-05
-2.93098200360026e-08
-5.47709816299679e-06
-2.17015522279752e-05
-2.29678076578137e-05
-3.95985064205923e-06
-1.57985997167568e-05
-2.0804217523453e-05
-1.515077946043e-05
-2.29089271581347e-05
-1.01634476524044e-05
-2.23167215150866e-05
-9.84302119166199e-06
-1.73160523904179e-05
-9.72829839618865e-06
-1.53025435770835e-05
-1.94052356302973e-05
-2.65735122494334e-05
-1.88891985403467e-05
-9.00372693383329e-06
-6.47097937508444e-06
-1.34627140431621e-05
-9.4400677376171e-06
-2.20107375478342e-05
-2.97946535308722e-05
-2.76341406477075e-05
-1.16226143255609e-05
-5.55754945319374e-06
-2.72939038946203e-06
-2.46909359498458e-05
-2.01365052099931e-05
-3.14914501230003e-05
-1.53251205092897e-05
-2.33674751595706e-05
-1.02533050193245e-05
-1.84669680620881e-05
-8.74494062012034e-06
9.59651086914166e-07
-8.67269430633336e-06
-2.91140405979415e-05
-3.36936485155485e-05
-1.01868045148609e-05
-2.98839200499844e-05
-1.83104129029112e-05
-2.64138010594929e-05
-3.19960656764989e-05
-1.78792530067815e-05
9.21505877532542e-06
-7.05072616935812e-06
-1.22530900210129e-05
-1.83211477042314e-05
-6.79081393551462e-06
-7.78623961102689e-06
1.20604547110864e-07
-2.67354958787374e-05
-4.79262546281356e-06
-2.48441751925207e-05
-1.72479531482242e-05
-1.15832149935793e-05
-1.69143675439822e-05
-1.28511568629464e-05
-9.840687735662e-06
-3.2555405572761e-05
-3.08687505934169e-05
2.52247018693061e-06
-2.84400059618113e-05
-2.17561406619239e-05
-1.63082852715261e-05
-8.49064032025128e-06
-1.40616763278422e-05
-1.61896411903874e-05
-1.33621210650619e-05
-1.35128434445039e-05
-2.33408794712373e-05
-2.26772024179189e-05
-2.28747476900319e-05
-1.8938677449832e-05
-5.33081116656568e-06
-1.78099770744488e-05
-1.56343788198575e-05
-3.16034748642791e-05
-2.0082169581243e-05
-2.24509523384243e-05
-1.89424013146612e-05
-2.12887339172011e-05
-1.78550858252949e-06
-1.40966442195836e-05
-3.15721948554724e-05
-1.84842132601791e-05
-1.79033299494213e-05
-2.288054825546e-05
-1.96431922581195e-05
-1.69141462109015e-05
-2.03324649881975e-05
-2.32728217286714e-05
-4.4837535474017e-06
-1.36049717776549e-05
-2.26383905029874e-05
-1.36197777847812e-05
-8.27061507872731e-06
-2.44299299357843e-05
-2.4678968048924e-05
-2.17163172489162e-05
-1.38737411785013e-05
-8.99341832075466e-06
-1.92745695208909e-05
-9.75623978728746e-06
-4.55292018411677e-06
-1.46749077031842e-05
-2.37950057834761e-05
-2.86698670692109e-05
-2.65351522609509e-05
-1.92966717996615e-05
6.78556880474927e-06
-1.60434667266791e-05
-9.38266912356022e-06
-1.48366703233464e-05
-2.12023556924628e-05
-1.14005815575365e-05
-1.27711778410005e-05
-1.44664818146946e-05
-3.78158062004682e-05
-7.64876305460302e-07
-3.85867548788628e-05
4.8051348680338e-06
-1.67351082152538e-05
-2.03740963595928e-05
-7.20286068933628e-06
-1.20434583991049e-05
-1.09034742934326e-05
-2.20642633861311e-05
-1.05515168339713e-07
-3.59995938824014e-05
-5.92508380880171e-06
-2.54989077451718e-05
-1.43180953276416e-05
4.75430636304591e-07
-8.35315541766288e-06
-2.82152053357383e-05
-4.40749637533137e-06
-1.95608306737907e-05
3.40619005975645e-06
-5.08786717732363e-06
-2.79600845672634e-05
-2.08117034478102e-05
-1.73199583581368e-05
-5.39350809654396e-06
1.45319543611735e-05
-2.26275204170161e-05
-2.03660396050226e-05
-1.7905825384495e-05
-2.11048189179695e-05
-2.04047525037848e-05
-5.56064022888922e-06
-1.82936365299654e-05
-2.47164541567265e-05
-1.46820846965797e-05
-1.46965936215151e-05
-2.84297666776326e-05
-1.49308660160468e-05
2.65877872740353e-06
-3.19689610116302e-05
-1.54885005240117e-05
-1.97806894105301e-05
-3.23692893572973e-05
-2.31813655134882e-05
-1.48256358244059e-05
-7.67712022962065e-06
-4.75337722408799e-06
-2.46116101122079e-05
-5.28735249380758e-06
-2.2711731081634e-05
-1.17681253074741e-05
-1.52633169257197e-05
-1.77375685023403e-05
-2.16245042202239e-05
-1.91646939850282e-05
-9.82924793476958e-06
-3.32580910619327e-05
-2.23482896766218e-05
-1.77614062901611e-05
1.08605579522242e-05
-1.85816885611712e-05
-5.28166180444924e-06
-1.18156413273528e-05
-2.66843003626151e-05
-1.38577483706393e-05
-3.69151960042136e-05
-1.28179272162075e-05
-1.46943612198479e-05
4.24939042241191e-06
-5.25389045194586e-06
-1.34617257305305e-05
-1.66451182719068e-05
-9.57256747027599e-06
-2.19066953332865e-05
-2.44894785501831e-05
-2.19602405402178e-06
-9.25332270874184e-07
-7.77236070126959e-06
-3.2200089800051e-05
-1.51078380191084e-05
-3.00755863792254e-05
-1.94927221577876e-05
1.58300849687448e-06
-2.24803503678696e-05
-9.37727843161435e-06
-3.16366234525276e-06
-5.23840970069372e-06
-2.66520601189862e-05
-9.81161911108187e-06
-2.40587685800676e-05
-1.45959054556654e-05
-1.79489917145338e-05
-1.07774121393294e-05
7.80350901106365e-06
-1.18415465177208e-05
-1.57194388041209e-05
-2.57708212148713e-05
-5.74509047503048e-06
-1.0017051166618e-05
-1.83203317454599e-05
-1.96201626108918e-05
-2.76497588209192e-05
-2.75313880588766e-05
-1.97267924771058e-05
-2.39819480154493e-05
7.53633476120299e-06
-8.73291407924124e-06
-1.46003739580694e-05
-8.62971031314729e-06
-7.8035476360104e-06
-2.90397650668839e-05
-2.14384828140755e-05
-2.28458120711701e-05
-5.58735009576213e-06
-1.47746351806667e-05
-4.78276983114525e-06
-3.42166852089729e-05
-1.06704373621436e-05
-4.68513509839018e-06
-1.37551590930613e-05
-6.30674519998082e-06
-1.55624530254353e-05
-2.25149018748077e-05
-8.49142131810582e-06
-1.3379526984448e-05
-1.99834638689146e-05
-2.2459385528972e-05
-9.53397038275851e-06
-1.58332400546776e-05
-2.00770011742128e-05
-6.72274819955575e-06
-2.660002588127e-05
-2.14166771467628e-06
-1.03313009695396e-05
-2.11583365885705e-05
-8.46800594936243e-06
-1.7876056645798e-05
-7.58707513856278e-06
-2.82684030418534e-05
-1.04485092083881e-05
-1.65939698712439e-06
-2.48789034358954e-05
-2.18390033712412e-05
-1.83126470652583e-05
-1.84109212670615e-05
-1.41510130179506e-05
-1.7766683236976e-05
-2.55513920841245e-05
-2.33033091250901e-05
-1.0371457959567e-05
-1.84783572501588e-05
-1.89519640809553e-05
-2.48058560009688e-05
-2.16325745831683e-05
-6.10523494247875e-06
-1.59702181986539e-05
-9.34052392365406e-06
-2.98198744619831e-05
-2.26426304883318e-05
-5.17081751320847e-07
-1.82769408028852e-05
-3.07699541357558e-05
-1.87436812283966e-06
-6.40535159034792e-07
-4.40898611718998e-07
-6.91844625179973e-06
-7.51161984568231e-06
-1.82786931533638e-05
-2.67396698676627e-05
-1.42799605690928e-05
-1.39971391531504e-05
-2.7132074864746e-05
-2.01639337697831e-05
-1.58774115603367e-05
-1.42353546086282e-05
-1.40920338338534e-05
-2.43167045187467e-05
-4.57501101001421e-05
-1.66384252766511e-05
-9.85780693260018e-06
-2.58677785104903e-05
-1.19002507931172e-05
-1.22141869496762e-05
-2.44809548608098e-05
-2.42787364068826e-05
-1.59291765540135e-05
-2.93018552862057e-05
-1.18829236406017e-05
-2.22218062655267e-05
-1.03057975460545e-05
-3.17638262082812e-05
-1.15788000039858e-05
1.5655036850858e-05
-1.78183819642136e-05
-2.01830717074366e-05
-9.24825389686362e-06
-2.45681501183429e-05
-3.0257719712102e-05
-2.27984502951213e-05
-2.62283285251012e-05
-2.74423607535846e-05
-2.08332539543404e-05
-1.54923548040823e-05
-1.61452742814604e-05
-1.67547275725762e-06
-8.54856384573691e-06
-1.97469425554669e-06
-2.43553805027087e-05
-2.3216868973459e-05
-1.74007138103943e-06
1.66117586548366e-09
-1.93790350083064e-05
-6.83956515633984e-06
-1.26633642605474e-05
-4.49615084303952e-06
-1.77730973158001e-05
-2.09728072481449e-05
-6.99422799034245e-06
-1.33379878898904e-06
-6.29527957511071e-06
-7.62709774296852e-06
-2.71160857926201e-06
-2.53182277839387e-05
-9.15650461310881e-06
-1.70573699777459e-05
-9.07560685721839e-06
-2.13747005893024e-05
-9.91036287913613e-07
-1.05910498101864e-05
-1.01049732978042e-05
-8.22193000839493e-06
-1.25234063996688e-05
-1.73083023055732e-05
-1.59124638281471e-05
-3.00120598255266e-06
-1.51135526438348e-05
-1.13902759667255e-05
-2.08844682048476e-05
-8.90486440334561e-06
-1.48421145319115e-05
-1.68835461178622e-05
-1.56597190211561e-06
-2.29329542698018e-05
-3.86286869512769e-05
2.88540139767586e-06
-2.52646730350284e-05
-1.15169459737597e-05
-1.8719959335101e-05
-2.76145300301919e-05
4.55903889734933e-07
-1.76073456648671e-05
-9.62671546410584e-06
-1.50214367564606e-06
-2.43789057276338e-06
-9.7984775096488e-06
-2.19579816461431e-05
-1.79568043366562e-05
-5.95434036845655e-06
-2.02428898915715e-05
-2.29534676475559e-05
-1.7691690620012e-05
-3.05552070368365e-05
-1.95097245107528e-05
-1.22220825162199e-05
1.07334615673796e-06
-1.19461072222819e-05
-2.57726419327568e-05
-1.12293205706023e-05
-1.49371280250588e-05
-1.55543397823761e-06
-1.87577112670877e-05
-1.96769797904355e-05
-2.57908532978386e-05
-5.11581606961534e-06
-1.65957938841521e-05
1.14140156357652e-06
-1.11707535857612e-05
-1.32140613291502e-05
-1.99423122987497e-05
-3.09973432291872e-05
-1.58239121727401e-05
-3.48060941675095e-06
-7.69640246655726e-06
-6.65478748182366e-06
-1.20664512095883e-05
-5.57079987122787e-06
-7.80919332262316e-06
-1.42548045784053e-05
-2.37379584475235e-05
-1.85997954513572e-05
-2.31545666768963e-05
-6.00357904711831e-06
-2.92422044522168e-05
-1.03546505741277e-05
-1.35261573837814e-05
-1.87065020051708e-05
-1.97509731860788e-05
-1.82839910049506e-06
-2.4566099194911e-05
-1.71738992373882e-05
-7.3728990722313e-06
-2.39367714759298e-05
-6.59069672142903e-06
-1.59427621768543e-05
-1.29949387245304e-05
-1.25722383357228e-05
-5.23840441756178e-06
2.45420900019433e-06
-1.9689202277468e-05
-2.74275899936578e-05
-2.28330137677561e-05
1.23370371862781e-05
-7.24012528964506e-06
-4.46789915747159e-06
-2.55782019031537e-05
-1.64082968282235e-05
-1.29949574894927e-05
-4.30639304387579e-05
-1.09821908654789e-05
-7.00612683994733e-06
-1.29819277603073e-05
-1.11396182255057e-05
-2.15947141076669e-05
-2.20944464795373e-05
9.21552865009584e-07
-3.36403598500309e-06
-1.62461866463315e-05
-1.04793920364545e-05
-1.39988838675585e-05
-1.65242477255767e-07
-1.27120024600144e-05
-1.40717399812896e-05
-5.03300918462045e-06
-1.63700500324161e-05
-2.47340202780512e-05
-1.91828661550064e-05
-3.04573097971775e-05
-1.1044525527354e-05
-2.51775429613441e-05
-1.1805661236404e-05
-1.37365414296441e-05
-6.88269161292366e-06
-7.0240617655591e-06
-1.56902405832247e-05
-2.91437637198909e-05
-2.35498409440087e-05
-2.25599887393556e-05
-1.06927799367964e-05
-1.64079493823719e-05
-2.93359745471828e-05
-1.45341234226074e-05
-8.13922449138396e-06
-2.0606165858342e-05
-1.19697346027284e-05
-3.69482227254148e-07
-3.00303494131518e-05
-1.6177541101108e-05
-1.98187909007439e-05
-9.73532703339177e-06
-2.25357239601176e-05
-1.06421753375258e-05
-1.02948734287756e-05
-3.68966076354765e-05
-3.81723884322983e-06
-1.15918229372357e-05
-1.75794035849726e-05
-9.16748820122406e-06
-2.30362054041875e-05
7.75818474437778e-06
-1.63557402928646e-05
-2.63525195140498e-05
-1.85303943130038e-05
-1.84495530675759e-05
-2.52007590915412e-05
-1.46925761102302e-05
-9.11362152600819e-06
-1.80788293385871e-05
-2.75587106161156e-05
-4.22750205869583e-05
-2.41061820915213e-05
-2.37460402685005e-05
-3.47798413337172e-06
-8.4593133628336e-06
-2.16590555367764e-05
-1.93068109539926e-05
-1.08412620839908e-05
-2.14904571323798e-05
-1.22233747974405e-05
-1.54763608451503e-05
-1.62271625234166e-05
-5.40288503990366e-06
-4.67350795348111e-06
-5.25914695978331e-06
-2.74813726000859e-05
6.94387519834153e-06
-1.71860169400974e-05
-2.83267461255497e-05
-5.88157248283924e-06
-2.4839588230863e-05
-2.80356797378396e-05
-1.76804779089086e-05
-1.241483870213e-05
-1.38294254676113e-05
-8.68532929198675e-06
-6.64571137798472e-06
-2.91348511696495e-05
-1.15472719810676e-05
-1.12357259856778e-05
-1.35290933106916e-05
-1.66339095772925e-05
-1.82341817757544e-05
-3.40176182038999e-06
-1.99199345614067e-05
-2.02404766375738e-05
-2.29712846335455e-06
-3.6963409795288e-05
-1.34736979074808e-05
-3.30086721340411e-05
-1.27982470567585e-05
-1.39632754657871e-06
-8.75742562981224e-06
-2.20344921007972e-05
-1.4913482393876e-05
-2.47105573620863e-05
-6.70220688332803e-06
-2.70366570530772e-05
-1.33543107382571e-05
-1.66939921772705e-05
-7.49675246031544e-06
-6.03167711316753e-06
-8.35767728971768e-06
-2.7002125521986e-05
-2.4046613480396e-05
-2.74968929061256e-05
-3.30541681873047e-06
-2.48280243922394e-06
-1.43612663419696e-05
-9.55445583177295e-06
-6.0783798837853e-06
-2.95920198774996e-06
-2.28227790970519e-05
-2.30880445457665e-05
-3.74124286316456e-06
-1.89636983254998e-05
-9.81230656989015e-06
-2.13753643748473e-05
-1.73756757803021e-05
-2.2152214647615e-05
-1.42633373809259e-05
-2.07781381498251e-05
-5.84583036283629e-06
-2.08570692516587e-05
-1.81075451367605e-05
-6.77548050903242e-06
-1.52098587557467e-05
-2.20964220454343e-05
-2.49933023548017e-05
-1.37872494896757e-05
-1.6298786045646e-05
-1.22554557787499e-05
-2.14617727577489e-05
-1.07460765241666e-05
-8.76601168497736e-06
-1.8283475854132e-05
-2.47211537950273e-05
-2.37684179428952e-05
-1.86404756083147e-05
-1.05549667281072e-05
-1.72844826401979e-05
3.28561561284254e-06
-1.20247189484125e-05
-1.27873482476301e-05
-9.14745883353983e-06
-1.70978411658797e-05
-3.21156748565409e-05
-6.76295270322381e-06
-1.71498634813868e-05
-2.08802738470095e-05
-1.1630829225732e-05
-1.38521221559971e-05
-4.36855016113302e-05
-2.15162753625985e-05
-1.29462711044928e-05
-3.45752833957308e-05
-1.92791700881971e-05
5.04151464089155e-06
-4.09425273596538e-06
-1.52884412125074e-05
-2.23121829842502e-05
-8.91923142700838e-06
-1.35536564505909e-05
-2.95615321581342e-05
-1.07260982710487e-05
-1.11790821595861e-05
5.72406628324498e-06
-1.33362269288448e-05
-8.28829280408712e-06
-1.58102402512589e-05
-1.3639772543323e-05
-2.03351933892543e-05
-1.66796434595025e-05
-1.16683746298332e-05
-1.08265733161589e-05
-2.04657535068283e-05
-2.05517800572941e-05
-1.67099381655862e-05
-2.0790499470128e-05
-1.45841657584923e-05
-3.84580837642723e-05
-8.93088616848761e-06
-1.14570274450675e-05
-7.62497766951039e-06
-6.6197589147964e-06
-2.38893771262395e-05
-1.73962015436086e-05
-2.1802747130426e-05
2.54322014975694e-07
-7.12183588431767e-06
-2.15620636208991e-05
-2.00002525085028e-05
-1.4292649099056e-05
-1.14557456405464e-05
-9.29260630041277e-06
-2.68002204694434e-05
-1.62303111697337e-05
-1.50957614306448e-05
-7.11557017997196e-06
-6.87427139229344e-06
-9.34345939331983e-06
-6.22859019970348e-06
-1.53470515134638e-05
-3.27423547430671e-05
-1.30365578109555e-05
-5.84641512446173e-06
-2.0661897280368e-05
-2.63533245130612e-05
-2.20318914455508e-05
-1.98798922852225e-05
-1.16025622222033e-05
-2.36373530735451e-05
-9.9746785606268e-06
-1.62790187765144e-05
-1.33088312917072e-06
-3.33497768205852e-05
-1.24422213082241e-05
-1.3200933382079e-05
-2.59392466862929e-05
-3.1489383266571e-05
-2.38307512181789e-05
-2.3866243219868e-05
-3.01809701976432e-05
-2.04337572462172e-05
-1.19871227372573e-05
-1.51168322357905e-05
-1.26841401161345e-05
-5.91287549056036e-06
-7.25002077099609e-06
-1.43374699581732e-05
4.31630857869199e-07
-3.96751185527141e-05
2.02563826042073e-06
-7.17453940952848e-06
-1.89536002223092e-06
-9.43079910348472e-06
-8.8497423692679e-06
-5.16444452398325e-06
-2.05555951799433e-05
-1.64715348845782e-06
-5.25269717462894e-06
-2.19328962966828e-05
-2.85434380532324e-05
-2.06453141869162e-05
-2.05816717693867e-05
-1.91290641208156e-05
-5.14152582866566e-06
-1.23316410953455e-05
-2.83062664429089e-05
-9.63064868195718e-06
-2.25066579429954e-05
-3.30239317747426e-05
-1.6379615271548e-05
-9.01782271239761e-06
-2.26806443733131e-05
-2.06149229428372e-05
-1.94455480839316e-05
-1.69023302858144e-05
-1.29675047370512e-05
-4.82566892119374e-06
-2.14730079538776e-05
-2.08477696351423e-05
-7.93601401851412e-06
-1.75437147051983e-05
-1.28847226259194e-05
-1.40646887098164e-05
2.88015301418915e-06
-1.18464858413503e-05
-1.61140746477201e-05
-1.11213601055463e-05
8.97271727894721e-06
-1.78312101482337e-05
-7.66880450463099e-06
-2.87945332202317e-06
-1.27108034997061e-05
1.62561556309316e-06
-2.06323893409223e-05
-1.63887025193628e-05
-1.23694665458512e-05
-1.54164856743735e-05
-3.66294285541277e-05
-1.51772494553283e-05
-2.62548991297048e-05
-1.30983662747882e-05
-9.59122375277094e-06
-1.08790857427541e-05
-1.77606096516028e-05
-7.52042994360545e-06
-1.31143281086596e-05
-2.36549186749952e-05
-3.19999314565551e-05
-1.94037586372901e-05
-1.80749330960593e-05
-1.86826054539824e-05
-1.46563368776106e-05
-3.17817224192427e-05
-8.98786999022518e-06
-2.06343953998653e-05
-7.23529061922699e-06
-6.94294425885898e-06
-1.73967988516447e-05
-2.39627483729556e-05
1.52217391616185e-06
-2.85541133943172e-05
-1.65191183040966e-05
-2.93465317763666e-06
-8.22356461263437e-06
-1.79172601282856e-05
-1.32268720379627e-05
-2.19670985462236e-05
-5.78984996108188e-06
-2.35791900961814e-05
-1.68008510765681e-05
-7.39015343772249e-06
-1.07655665390363e-05
-2.53679034231863e-05
-2.52735117250725e-05
-1.34231657283201e-05
-2.29700279635615e-05
-2.54165704443463e-05
-1.51237224880059e-05
-3.52944922826473e-05
-2.35067004293764e-05
-3.95891952156794e-05
-2.47093037745991e-05
-1.10536749935644e-05
-1.21502946435581e-05
-1.93397080017578e-05
-7.8322045268417e-06
-7.334906270429e-06
-1.07122378032573e-05
-1.56970278777049e-05
-1.73085781975494e-05
-2.73628159097677e-05
4.96672029998676e-06
-1.31105655872971e-05
-2.91019375229109e-06
-3.00194287110293e-06
-2.80155165927766e-06
-6.47593399322664e-06
1.65430242002047e-06
-1.94426395610505e-05
-1.10585646887638e-05
-2.86122701068789e-06
-1.84097558001754e-05
-1.68319400234568e-05
-2.28446956709082e-05
-9.64782130258661e-06
-9.23553913671643e-06
-2.79846679789067e-05
-1.8846332781691e-05
-2.4454092335668e-05
-1.31870689166279e-06
-6.18163728505351e-06
-2.56197562319864e-06
-7.50323419841732e-06
-1.09641631719403e-05
-9.04066796883411e-06
-1.8413641111568e-05
-1.78809511632451e-05
-7.20208188644661e-06
-2.16993109278546e-05
-4.75219386290984e-06
-1.56299809087279e-05
-9.93000041973588e-06
4.51164937288467e-06
-2.07495521601567e-05
-2.43026077755561e-05
-1.82483995832359e-05
-2.52236048388222e-05
-2.61339072247497e-05
-1.53528441936636e-05
-1.30214398746633e-05
-7.25104546742955e-06
-1.89558032785922e-05
-2.42075918933546e-05
-1.95340319373795e-05
-1.5237253423471e-05
-2.20883226805859e-05
-1.66933245919497e-05
-2.71106048704631e-05
-1.74405160434376e-05
-6.51157068132985e-06
-3.33281433242863e-05
-2.70928627169258e-05
-2.10393196018666e-05
-1.91109008159581e-05
-1.10365495848522e-05
-1.99585138050879e-06
-2.0001110200272e-05
-3.50279145102181e-05
-2.51441659686604e-05
-2.84807556715132e-05
-3.11389168860943e-05
-5.26650681505827e-06
-9.48994728767167e-06
-1.86901847889146e-05
-2.00845662990909e-05
-1.62780582946156e-05
-1.94706617149438e-05
1.81937937050776e-06
-1.25365968556525e-05
-2.46630726213859e-05
-3.00084125424206e-05
-1.82495974857999e-05
-2.23958255261859e-05
-7.51706462830538e-06
-9.52326612834122e-06
-4.0459802763691e-06
-1.47374894240022e-05
-1.02353097856233e-05
-1.52630133075724e-05
-4.81788175035436e-06
-1.12098072286392e-05
-1.68563771659367e-06
-1.07258288999916e-05
-1.97895176044772e-05
-1.40157577152218e-05
-6.72791444934758e-06
-1.19149548990537e-05
-1.83171957944601e-05
-2.91772202621219e-05
-1.07388803379319e-05
-2.98285568962369e-05
-1.82426646965785e-06
-2.18442177838341e-05
-1.08296158529354e-05
-2.31167416538127e-05
-3.11179313932165e-05
-1.96436082932585e-05
-5.5105753200056e-06
-1.02696659169151e-05
-3.62028346644304e-05
-2.16274811303091e-05
-6.13334947522254e-06
-2.61093519485726e-05
-2.09435129237792e-05
-3.12502388138054e-05
5.74137159493523e-06
-2.96578657626389e-05
-1.90649493269087e-05
-4.29674134186525e-06
-2.58783314694408e-05
-3.07397681358645e-05
-7.16120493963165e-06
-2.4195405201443e-05
-1.44288609005189e-05
-1.16404622058675e-06
8.10617330496696e-07
-5.45131069888233e-06
-1.37898371857071e-05
-2.70718919249644e-05
2.27276678531401e-06
-1.50646839036176e-05
-2.01748189590949e-05
-2.49544848944802e-05
-2.29616570272744e-05
-4.042058440499e-06
-1.35655903267268e-05
-2.63678728875398e-06
-1.2884493497865e-05
-1.3150469603503e-05
-1.53804039100405e-05
-2.16499812686387e-05
-1.35528104063829e-05
-4.24049115259788e-06
-1.76312000779188e-05
-2.53688054422366e-05
2.48993775387402e-06
-2.01935394123637e-05
-1.54816130571936e-05
3.1277572400135e-06
-6.09406531629299e-06
-1.67630388016339e-05
-1.33742355044782e-05
-2.61389883104581e-05
-7.53122321525369e-06
-2.35410404162213e-05
-2.81724818390827e-05
-1.77177247168918e-05
-1.31280259551648e-05
-1.3357945958786e-05
-8.13016484833595e-06
-1.48916199220814e-05
-1.36690977619432e-05
-9.46145751413727e-06
-1.65045499227473e-05
2.15741426022927e-06
-2.05420320948993e-05
-2.41954488567428e-05
-8.09001371807728e-06
-1.73639223665689e-06
-8.47278316720393e-06
-4.86805715975695e-06
-4.43616119584349e-05
-2.14444382674671e-05
-2.00688978524628e-05
-1.85829938869997e-05
-1.70543407808047e-05
-2.39845958161759e-05
-2.86226626471974e-05
-1.47034916514067e-05
-5.8854134405368e-06
-1.52872745084841e-05
-2.00448218706049e-05
-1.24533326185373e-05
-7.61323608289537e-06
2.5134246750374e-06
-1.27128211252339e-05
-7.45567013270504e-06
-1.516469185904e-05
-2.23963994804919e-05
-1.56528688390659e-05
-2.15526503536672e-05
-4.52587363464592e-06
-2.54647834023329e-05
-3.1764198136462e-05
-1.00913998768129e-05
-2.23561991771824e-05
-2.17059126759697e-05
-2.43416389382351e-05
-1.95980773680758e-05
-1.49666368510346e-06
-1.27819514091623e-05
-1.65657983107381e-05
-1.83119112000497e-05
-3.29206543212573e-05
-7.07972271384393e-06
-1.46121138231264e-05
-2.67475137056249e-05
6.31358617331522e-06
-2.78642865187418e-06
-6.98916806560544e-07
-1.46309902353233e-05
-1.01032739202596e-05
-1.74483513360709e-05
-6.12503464692445e-06
-4.1561596465638e-06
-1.04371516763669e-05
-2.7160128225787e-05
-4.97063458796665e-06
-2.24460001947406e-05
-2.0876405144514e-05
-2.08421082246201e-05
-2.42328363445544e-05
-6.1047331703353e-06
-2.22426224573066e-05
-2.7748056935016e-05
-2.04234160237881e-05
-1.59430385550995e-05
-1.73126386148507e-05
-1.55280939098573e-05
-3.76572482324192e-06
-1.69163968173205e-05
-1.19380911069752e-06
-3.16280508131422e-05
-3.32618325877339e-05
-2.06502308383384e-05
-1.35697099070761e-05
-1.09886095893876e-05
-1.08682443578934e-05
-2.28991302136527e-05
-6.5754363985272e-06
-1.745495001925e-05
-8.19588237097454e-06
-1.28031059613815e-05
-1.11600555068194e-05
-3.66817729736178e-05
-2.49715396013384e-05
-1.1980369660469e-05
-1.35836784485068e-05
-1.3577521223044e-05
-5.6606359400813e-06
-1.78290718364445e-05
-3.57012288261404e-05
4.81114478608694e-06
-3.93514479034535e-06
-2.25945843783542e-05
-3.21264075967114e-05
-5.6792802427703e-06
-1.45824023021208e-05
-1.51132060249299e-05
-1.04304650585269e-05
7.22588827557504e-07
-9.80659936655427e-06
-1.56660339367216e-05
-2.35565960310787e-05
-1.5191522576729e-05
-9.9611915399729e-06
-1.8053766774945e-05
-1.08377000698821e-05
-1.72353771685901e-05
-2.00063527227272e-05
-1.39685177958755e-05
-4.64532389718581e-06
-1.85888284246181e-05
-1.49793411855251e-05
-2.24873294212807e-05
-2.65269573135928e-05
-4.2111741595421e-06
-2.08794198600967e-05
-1.38067142670235e-05
-2.99438743991249e-06
-1.58972492744332e-05
-3.25120910935764e-06
-1.37510390152643e-05
-1.31525245797068e-05
-1.47550255213538e-06
-2.1123691422536e-05
-1.90953246076425e-06
3.15243809995436e-07
-8.71497235507298e-07
-1.64516624108149e-05
-1.86635701127698e-05
-2.68985123049163e-06
-3.43274641994807e-05
3.63865163041138e-07
-1.1634597771952e-05
-2.53026041662602e-05
-1.53720396308959e-05
-1.21240635971653e-05
-3.24843042738812e-05
-2.34182522738428e-05
-1.14507766856337e-05
-2.59437888164779e-05
-2.28956135493863e-05
-1.30583734746313e-05
-2.65468686597568e-05
-8.88500156252083e-06
-1.70902981016187e-05
-1.3895443398596e-05
3.34145452867719e-06
-5.04400226413229e-06
-3.71643281285603e-05
-8.7135926449155e-06
-1.10706382110686e-05
-2.94189401932345e-05
-1.46570031235126e-05
-6.60011023385348e-06
-1.70229559532151e-05
-1.53753942486309e-05
-4.3019408320777e-06
-1.83524042138926e-05
-2.13684025031957e-05
-7.94451924297651e-06
-4.16769689380398e-06
-1.89106243229539e-05
-2.28202032090884e-06
-2.64699914258369e-05
-8.74499415175067e-06
-1.7849381281682e-05
-1.40998084299337e-05
-2.51970824511414e-05
-2.39537858216485e-05
-7.26371704673476e-06
-1.86541571581035e-05
-2.63720065408886e-05
-1.35313026750459e-05
-2.27142913340133e-06
-2.2453057722523e-05
-3.02629702661825e-05
-3.11415703380217e-06
-3.12142049508634e-05
-2.21239143475896e-05
-2.7788594230955e-05
-1.48091531180584e-05
-1.02691332742475e-05
-1.82941090274158e-05
-1.62409511515547e-05
-2.00780482573637e-05
-1.20529924832596e-05
-2.81033738232305e-05
-8.45990328988919e-06
2.9231202637403e-06
-1.49072222323775e-05
-1.98180904271403e-05
-1.78385926710791e-05
-7.85771069622358e-06
-1.02522171414843e-05
-2.41782030177333e-05
-7.75402319240395e-06
-5.04155109701848e-06
4.96390219630565e-06
2.22292926600198e-06
-2.83304162410004e-05
-9.15921930731359e-07
-1.68852273347929e-05
-5.3133560737481e-06
-1.08311476891004e-05
-2.79783853461228e-05
-2.24468866498036e-05
-2.97611371506582e-05
-2.01493031938659e-05
-3.16836195821472e-05
-1.76698553778377e-05
-1.23143220519893e-05
-4.77220239086437e-06
-1.21975046551468e-05
-3.9188435422534e-05
-1.00716891841748e-05
5.54907930019966e-06
-5.61539132764926e-06
-1.28909662613536e-05
-1.96261712647012e-05
-1.75359123223831e-05
-1.18116987292545e-05
-1.7819630075059e-05
-1.1519205955323e-05
-1.34058209977073e-05
-3.11212904046406e-05
-1.30872155062045e-05
-1.99532441848006e-05
-3.36734437061309e-05
-2.17544135617026e-05
-2.42148662657615e-05
-3.60750920447564e-05
-2.28349942376812e-05
-1.71804173118859e-05
-1.8580678611936e-05
-2.54749679109138e-05
-2.32787216933129e-05
-2.28552887623968e-05
-3.23361729075736e-05
-1.17765225611747e-05
1.40032152202258e-06
-1.17289171925574e-05
-1.34207128091089e-05
-2.8103573486563e-05
-1.99498577231308e-05
-1.64536757267376e-05
-1.49889889706795e-05
-1.00748132257791e-05
-1.25086264336727e-05
-1.29074572744877e-05
-2.99007817154275e-05
1.7909330129381e-06
-1.87066212754211e-05
-2.45586511675811e-05
-7.6166746416011e-06
-2.71565659177825e-05
-1.74468409873087e-05
-1.50716684072432e-05
-5.32789618861823e-06
-1.7251911854262e-05
-3.70266860439513e-05
-1.37701588201275e-05
-8.13365274531232e-06
-1.61602059432085e-05
-1.2450766509418e-05
-1.31205873772479e-05
-2.28812109984905e-05
-1.72196600457328e-05
-1.8396320020105e-06
-1.234019640523e-05
-1.56395543115742e-05
-1.80053984037483e-05
-4.18796985921914e-06
-1.2509769342951e-05
-1.8290544622875e-05
-9.76616503157836e-06
-2.04739440793877e-05
-5.08388269805232e-06
9.63158305357121e-06
-1.34329060327861e-05
-1.51211525627314e-05
-2.00298105320034e-05
-1.5357816830668e-05
-3.82449967892085e-05
-1.1212779589356e-05
-1.74102181108712e-05
-1.75879466445551e-06
-1.74655368501532e-05
-9.36130765850784e-06
-7.21207399201502e-06
-1.86179322043646e-05
-1.08564907227011e-05
-6.02461560499209e-06
-1.01255550746538e-05
-9.17349593248182e-06
-9.77054451689281e-06
-1.27423492460424e-05
-1.93184019879311e-05
-3.14970560629989e-05
-1.70992365852682e-05
-1.08675586639484e-05
-2.03140163707836e-05
-1.39520996074588e-05
-2.20208543027379e-05
-1.19966722547314e-05
5.12212833589e-06
-2.34841525924272e-05
-1.59793400086268e-05
-2.3622645950088e-05
-2.29232181094345e-05
-2.94455847646806e-05
-1.38101707388688e-05
-1.1070088054347e-05
-5.53566163333416e-06
-1.69990751859679e-05
-1.48877964615995e-05
-1.23532026774933e-05
-2.37244645008786e-05
-2.84594372802417e-05
-8.65603418629049e-06
-1.26580088949536e-06
-1.2894240635677e-07
-1.3005569810916e-05
-2.54484490840112e-05
5.67151247786036e-06
-2.15136730574191e-05
-1.68952171955989e-05
-1.80834999153459e-05
-4.44645056953661e-06
-9.63586000184856e-06
-1.79970302958218e-05
-3.12362067240653e-05
-3.06358823556266e-05
