# Supplementary material for: Research on computational propagation and identification of mine microseismic signals based on deep learning
Source: PLoS One. 2025 Oct 22;20(10):e0334641. doi: 10.1371/journal.pone.0334641 (PMC12543183; doi:10.1371/journal.pone.0334641)
Supplement: S11 Data — (ZIP) [file pone.0334641.s011.zip › 000101100002713.xlsx_0.txt_24.txt.txt]

-2.67716316273496e-05
-8.76942733898308e-06
-4.33637423991072e-06
-1.34296116474732e-05
-2.55311197383904e-05
-2.79180659589505e-05
-3.5809106299839e-05
-2.46636897445089e-05
-1.04239008440755e-05
-9.47897619497127e-06
-1.85091054360161e-05
-3.05957711084738e-05
1.54303019279672e-06
-1.14834919226036e-05
-6.60385176049254e-06
-2.53021633342012e-05
-1.26229822982411e-05
-8.15161180616517e-06
-1.0713217962111e-05
-2.12282614588136e-05
-2.02083116217271e-05
2.91677915682831e-06
-2.35133293784984e-05
6.24101061002655e-08
-3.36645878184194e-05
-1.52894402951118e-05
8.38489418384091e-06
-1.67807824166406e-05
-1.48995478354143e-05
-1.0732153842089e-05
-1.43213120184547e-06
-8.51016901857914e-06
1.12269401577309e-05
-3.47714978234555e-05
-2.86410111148403e-05
-1.59933057206066e-05
-1.93308941068654e-05
-7.08970324930356e-06
-2.51434756612399e-05
-2.1703957144858e-05
-1.70949421902623e-05
-1.2250505305815e-05
-1.45171242225381e-05
-1.99868254338594e-05
-2.32734216384259e-06
-2.07275453828718e-05
-1.14208662141923e-05
-8.38454217951756e-06
-3.47804971120794e-05
-1.66335126708404e-05
-1.72516444099706e-05
-3.32713901647183e-05
-1.28224023199078e-05
-8.35351407839734e-06
-1.09640936464773e-05
-1.68171779815506e-05
-3.76737325237847e-06
-2.31810953794831e-05
-7.83895980466982e-06
-1.69443821027121e-05
-2.57519848969074e-05
1.55773759911677e-06
-1.18092055285167e-05
-8.41607434961895e-06
-7.07536835281656e-06
-1.36930391675049e-05
-1.54762228867633e-05
-1.83172565147232e-05
-1.10402227117893e-05
-2.27251735636594e-05
-2.22713483716864e-05
-1.60880016004197e-05
-1.43921519966563e-05
-2.97455685865911e-05
-2.82859426526771e-05
-1.17683020234893e-05
-2.80214988927209e-05
-1.64482159609978e-05
-1.15962458770158e-05
-2.21534888434041e-05
-2.55014682115965e-05
-1.40369388160104e-05
-1.67595888203885e-05
-7.09739611425543e-06
-1.39280662260311e-05
-2.97352856016409e-05
-2.65212077218677e-05
-1.12469167549279e-05
-9.93451572891691e-06
-1.82983681671191e-06
-3.54506604321079e-05
-1.97281851589389e-05
-2.28519503410426e-05
-1.66988221873443e-05
-1.69174332111623e-05
-2.05064527602209e-05
-5.7528183269938e-06
-2.19436138882452e-05
-2.31602325817826e-05
-4.79610399051064e-06
-3.08380205242665e-06
-2.16683312271456e-05
-1.02340212099269e-05
-1.28719896947597e-05
-2.02017945191838e-05
-2.0948113173909e-05
-5.93337353837285e-06
-1.38065485445031e-05
-1.4767283190605e-05
-1.58519320121673e-05
-2.83514638075138e-05
-8.32205951571167e-06
-2.29172495124917e-05
-1.85659454243383e-05
-2.92336262605994e-05
-1.14411654741896e-06
-9.01498177998497e-06
-8.71130469414158e-06
-3.03543414503862e-05
-2.7786615983668e-05
-1.47675275522709e-05
-8.3336665817472e-06
4.48899546009168e-07
-2.42378749483693e-05
-1.18996204568496e-05
-1.66239148250743e-05
-1.70166628369628e-05
-1.26582406520094e-06
-2.86952668449682e-05
-2.2375961200021e-05
-1.11281522890174e-05
1.28794764972291e-05
6.28426371636592e-06
-9.96685377999692e-07
-1.96843249418332e-05
-8.31283318938668e-06
-1.33177297110071e-05
-2.06569906058248e-05
-4.36862757210026e-06
-2.91079633413497e-05
-1.66175450786156e-05
-2.54272292394249e-05
-3.20083966298337e-05
-2.58770299350823e-05
-7.36563500526865e-06
-9.16750613265608e-06
-2.12085633797966e-05
-1.36528571031209e-05
5.55559850466125e-06
-1.48143477466498e-05
-1.49292296539624e-05
7.66714963484316e-06
-8.29090470909515e-06
-1.04746940158506e-05
-1.78639577111277e-05
-1.07236453242485e-05
-2.25057603049844e-05
-1.10746070006422e-05
-7.87858108359894e-06
-1.8540853188092e-05
-2.08972252058353e-05
-2.27715982309848e-05
-1.09309877350781e-05
-3.11873914591556e-05
-8.86101727579173e-06
-1.45764471871205e-05
-2.41484646301603e-05
-9.19613385401175e-06
-2.73310606787813e-05
-4.26112440086294e-06
-3.09782259221268e-05
9.03090425036575e-06
6.19699302689471e-06
-8.76763825452698e-06
-1.24705068630552e-05
-1.092964988072e-05
-2.3241805789351e-05
-8.15128841284428e-06
1.26997584382338e-06
-2.12223306282281e-05
-1.56666658108241e-05
-7.04017713677516e-06
-1.40081469606808e-05
-9.84366288854014e-06
-1.33828716441606e-05
-2.91050866826864e-05
1.8650268991417e-06
-4.13704666435423e-06
-2.53491352641971e-05
-2.31750013881385e-06
-1.75574748739262e-05
5.62783321521642e-06
-1.9533362545074e-05
-1.28927074056145e-05
-1.60578034233489e-05
-1.19150826932082e-05
-7.31793386465461e-06
-1.40329040731429e-05
-2.08902805082844e-05
-1.95840628413213e-05
-1.34017053855855e-05
-2.87185136060048e-05
-1.55546645960242e-05
-6.14136146436104e-06
-5.3698413517942e-06
-2.02763152841092e-05
-2.81984917001475e-05
-1.35800062124836e-05
-1.91458759631928e-05
-1.19628984745082e-05
1.34189284263063e-05
-1.05534500145898e-05
-1.18478800298386e-05
-1.52062965695661e-05
-2.38326626697338e-05
-4.49616945663383e-06
-1.41873522640166e-05
-7.4717678415158e-06
-3.59458265629148e-06
-3.16094591341951e-05
-5.43413309645751e-06
-6.95589522060555e-06
-1.25707232750463e-05
-2.98758063014244e-05
-1.57649751705611e-05
-2.91390447383861e-05
-1.36437060668933e-05
-2.36891438019969e-05
-7.94087050410203e-06
-2.03398747116869e-05
7.34819582262605e-08
-2.9683545439455e-06
-2.30079828965733e-05
-7.2407396259166e-06
-1.38438924216566e-05
-2.36460510573949e-05
-1.11389814089724e-05
-5.47589873949887e-06
-2.21590218132247e-05
-1.78586253846939e-05
-1.69958731134417e-05
-5.88642020906062e-06
-1.18513027481869e-05
-5.19960793770884e-06
-9.39691799300093e-06
-2.17565049019159e-05
-7.43014162974087e-07
-2.01993260694429e-05
-1.16549109235963e-05
-2.64510962992812e-05
-2.15566641698815e-05
-2.53973205146211e-05
-2.41460198954946e-05
-1.03683453293738e-05
-2.31093562184644e-06
5.45952184997961e-06
-8.25030964454463e-06
-1.96857897270324e-05
-2.35158295057673e-05
-7.85368489652629e-06
-2.3959222498189e-05
-1.45460750148895e-05
-8.47847993365713e-06
-7.33768133730018e-07
-2.62034138020067e-05
-2.5165395716492e-05
-1.35141927094776e-05
-9.23285425514083e-06
-1.8452465274483e-05
-1.65285046140846e-05
-4.40879259368632e-06
-1.52960352482338e-05
-1.85316268450667e-05
-3.19919973220699e-05
-2.1713454893981e-05
-1.21643079578659e-05
-2.93754617282112e-06
-2.10600069499407e-05
-1.56936492759151e-05
-1.41705842959826e-05
-1.19087925200184e-05
-2.0377930435598e-05
-2.56642531958734e-05
-2.71890603099391e-05
-2.41101445655915e-05
-1.49417330292673e-05
-5.20252743050673e-06
-2.28259700076974e-05
-9.03775382796991e-06
-2.86021692485785e-05
-1.89225518593854e-05
-2.99441132871572e-05
-1.76324324331932e-05
-5.77957195718072e-06
-1.73385241199949e-05
-2.43979314471849e-05
-1.2358753137111e-05
-1.04605403257978e-05
-8.18133487021813e-06
-2.7291938562108e-06
-9.69869564653789e-06
-4.87978261428156e-06
9.79527040794467e-06
6.07233684235912e-07
-2.02425206532377e-05
-2.57150451231363e-05
-2.83241503776804e-05
2.86079739937794e-06
-3.3650168540026e-05
-1.41557700491719e-05
-1.20138076328004e-06
-1.29894370001738e-05
-8.94268847756479e-06
-6.99423970790238e-06
-6.46460854851443e-06
-1.66294843003239e-05
-6.76449893403481e-06
-1.37316108579109e-06
-4.79302002456398e-06
-1.92513367613842e-05
-1.90235995160974e-05
-4.42069324480302e-06
-2.08096592961139e-05
-2.20688623703683e-05
-2.23514996829418e-05
-1.93160997130718e-05
-3.87434774644727e-05
-1.23044283588244e-05
-2.08658868686366e-05
-2.08458642569043e-05
-8.96909116912018e-06
-3.06298343107613e-06
-1.27686603795628e-05
-1.78178364814494e-05
-1.42738145322426e-05
-1.45203511303986e-05
-2.11841240151192e-05
-1.4446315682695e-05
-3.83552603229953e-05
-2.9834576835448e-05
-2.0685119022107e-05
-4.73383611609316e-06
-2.5831131586665e-05
-2.42356167162099e-05
-2.04124883389443e-05
-2.48156237831004e-05
-1.84215207223957e-05
-1.26162753245455e-05
-1.27424977421702e-05
-1.00319321437594e-05
-1.09768608476031e-05
-1.17431859868e-06
-1.18465181872375e-05
-1.30811378523704e-05
-1.49557960477662e-05
-2.01222468706721e-05
-2.84305714770435e-05
-2.82633412512573e-05
-1.87441591724373e-05
-2.59920314653186e-05
-1.0537075927052e-05
-2.74161189450847e-05
-2.76079767437405e-05
-2.40004204744731e-05
-2.12381065013703e-05
-2.41016424755936e-05
-2.87389039870046e-05
6.23617905406386e-06
-1.83000786902635e-05
-1.51381903900336e-05
-1.56814330607057e-05
-9.76035083440039e-06
-1.47702751807784e-05
-2.12544278411072e-05
-2.36953777176228e-05
4.33590213105747e-06
-1.53380756407908e-05
-1.04562727878555e-05
1.29237056540508e-05
-5.64998978201341e-06
-1.18176942269977e-05
-2.46453975633526e-05
-2.29996021190753e-05
-2.24525854157805e-05
-2.10826984666068e-05
-1.29493060594446e-05
-2.58870244581198e-05
-8.89540308966696e-06
-1.47893734005782e-05
-1.15046078782752e-05
-1.67412017612996e-05
-1.30961156228976e-05
-3.76941346082289e-05
8.66501310425874e-06
-3.02757660950316e-06
-3.62951794360116e-05
-9.67821043376609e-06
-2.18296505760243e-05
-2.39760322993615e-05
-2.33554771133446e-05
3.11949401133362e-06
-8.13417634433533e-06
-2.37315292245528e-05
2.77455147601179e-06
-1.46126648959457e-05
-7.37111196996446e-06
-1.02819684600586e-06
-2.8064509667855e-06
-1.63236020622485e-05
-1.59481429647195e-05
-9.89573099637762e-06
-1.30782370436292e-05
-2.52916798549358e-05
-1.68842003950119e-05
-2.1029049175195e-05
-1.32351630549854e-05
-2.40126568550122e-05
-1.62989061066383e-05
-1.36304065539258e-05
1.79907631859526e-06
-1.91434525861678e-05
-1.40299438096143e-05
-1.88354765597735e-05
-2.5198449589222e-05
-8.01415005616128e-06
-1.29520457141611e-05
-9.61934468608927e-06
-1.1107282876836e-05
-6.02415958937612e-06
-1.72253926850057e-05
-1.48830880197059e-05
-2.05750071093697e-05
-2.43380298203285e-05
-2.0466316445984e-05
-1.60049960885097e-05
-2.67896820790309e-05
-4.88535180820715e-06
-2.955972923362e-05
-3.06027043836941e-05
-1.67910965195031e-05
-1.3338198398022e-05
-1.01819583118062e-05
-5.31319214613153e-06
-2.34527645323179e-06
-3.62942606602824e-05
-1.92127485992003e-05
-1.60296159579496e-05
-9.94859081467602e-06
-2.62944808581562e-05
-2.62819591012436e-05
-3.14182148467447e-05
-6.74486807756962e-06
-1.91394494631975e-05
-2.17687491094787e-05
-1.05935122315639e-05
-2.53923109961196e-06
-1.56195272943041e-05
-3.05497930739358e-05
-2.65631423307647e-05
-2.04301085255767e-05
-2.61394290907084e-05
-2.23562312514249e-05
-1.7856696995474e-05
-2.50602645419169e-05
-3.16270438986798e-05
-4.39623623921899e-06
-1.15184002111652e-05
-1.16510702875388e-05
-2.3155693824672e-05
-7.97788100857936e-06
-2.74082940964948e-05
-9.87243668394268e-06
-3.60524649877564e-05
-2.02739800797986e-05
-1.80599618737433e-05
-5.51944561369023e-06
-2.08193715826722e-05
-5.39938191789175e-06
-3.19799524746952e-05
-2.44844264253366e-06
-1.85298949115992e-05
-2.93239681765244e-05
-7.78028250935597e-06
-3.45532233570484e-05
-1.95501344335503e-05
-2.52401840816262e-05
-1.77051993925294e-05
-3.62978714490029e-06
-2.30828577979057e-05
-1.53472701312689e-05
-2.35187933465857e-05
-4.15910419191118e-06
-2.90129564460424e-05
-1.9366221260692e-05
-8.00932071738076e-06
-1.8479134436665e-05
-1.49361224620798e-05
-1.49644286255721e-05
2.19006736084523e-06
-1.32701631656178e-05
-1.07969099918522e-05
-1.72128572738232e-05
-3.22484735826848e-05
-1.45990589881438e-05
-3.42095508508861e-05
-2.21507252566569e-05
-1.2497989334708e-06
-1.6296085357184e-05
-1.20274379601344e-05
-2.78945566878406e-05
-1.86726444888044e-05
-8.90032487604756e-06
-1.33775595742021e-05
-8.40661130139601e-06
-2.81996504275671e-05
-3.81642892027566e-05
3.38759740383168e-06
-2.21066576515349e-05
-1.80642261121328e-07
3.05128956892255e-07
-1.1668682292299e-05
-2.57958255197957e-05
-7.25297371879964e-06
-9.30493432180927e-06
-1.39947951831453e-06
-1.40179696334186e-05
8.84740034010789e-06
-2.9099672945388e-06
-1.76345175276316e-05
-2.12755102166593e-05
-1.35615960702037e-05
-8.57970738214442e-06
-1.85589240384751e-05
-9.69141801552313e-06
-1.84682812679203e-05
-2.64022980193229e-05
-2.45698756445517e-05
-3.14738970957361e-05
-1.70308904706176e-05
-2.34798824195552e-05
-3.84588727903414e-06
-1.42413827032384e-05
-1.77038920638827e-05
-2.79976606173027e-05
-9.18668306751347e-06
-1.08215505162412e-05
-3.71754385126094e-06
-2.24811331032818e-05
-9.30146518586679e-06
-1.7939627680267e-05
-8.87569323311085e-06
-9.55976635139686e-06
-2.60023539093468e-05
-2.5085599265942e-05
-1.00542763686262e-05
-1.15436433788614e-05
-1.95518031786547e-05
1.24329250950291e-07
-1.93857544355654e-05
-2.32799602744689e-05
-1.67793636400039e-05
-2.23000380695169e-05
-1.3412850271332e-05
-1.32138059030527e-06
-2.01823596663368e-05
-2.82857862629719e-05
-1.06458794956737e-05
-1.41605961237752e-05
-6.16903256578308e-06
-2.24872038371389e-05
-1.87520667009071e-05
-1.13206437613123e-05
-1.17176689245177e-05
-1.02085553961525e-05
-9.64486809126985e-06
-5.9487907239094e-06
-2.4848096710307e-05
7.36240467196764e-07
-1.79609983740115e-05
-1.96131550224165e-05
-1.75456192382112e-05
-3.03617948251819e-06
-1.88767531274983e-05
-1.21192788492865e-05
-3.30814959972014e-05
-1.66648171617488e-05
-2.20800699189181e-05
-1.93325823006923e-05
-3.69633514147491e-05
-8.65411713836579e-06
-7.92023730529207e-06
-1.85741170661824e-06
1.62235819154524e-06
-2.17881944648378e-05
-1.20981516935169e-05
-1.0377194534195e-05
-1.68191633759681e-05
1.6392045825988e-07
-1.9100813297681e-05
-3.39093109327022e-05
-1.34060741395746e-05
-7.71239584578183e-06
-1.53018280174149e-05
-1.75194158744884e-05
-9.48388494383248e-06
-3.71943646368861e-05
-2.48253464897882e-05
-1.93860497999617e-06
-2.3524889880948e-05
-2.47492155266816e-05
-7.143722185222e-06
-1.23270247216609e-05
-1.73099555740012e-05
-9.71115608644747e-06
-2.91094464297325e-06
-8.33279337735581e-06
-1.58011067431132e-05
-2.1741042394658e-05
-3.24187636074757e-05
-1.60956639578949e-05
-2.11817688180511e-05
-3.2725127547267e-05
-1.7447567526229e-05
-2.83737531016384e-05
-1.68572796872627e-05
-1.7025179852063e-05
-2.94387858673568e-05
-1.53590143471945e-05
-2.08826689571628e-05
-9.10735942270668e-06
-3.63278929748345e-05
-2.6110535895255e-06
-1.02173090704645e-05
-1.07899228436165e-05
-3.19892112227894e-05
-1.72383836098394e-05
5.65384120905108e-06
-1.54292796320841e-05
-1.40568862134824e-05
-1.38601664863079e-05
-2.10290487638115e-05
-3.06248262511078e-05
-1.48870516524519e-05
-7.5842625731628e-06
-2.35996598091758e-05
-6.56587112728446e-06
-1.14190045174991e-05
-2.45827010130189e-05
-2.2599164673942e-05
-2.86924389178898e-05
-2.04925629752108e-05
-8.87243975885824e-06
-9.1703224062193e-06
-1.67194268168636e-05
-4.55562176084968e-06
-1.14938457497544e-05
-1.33450456943098e-05
-1.18704786549321e-05
-1.3962426406267e-05
-2.81472382925705e-05
-2.42820905855442e-05
1.33129221142331e-07
-1.49867591353215e-05
-1.74669658841975e-05
-3.38475315101909e-06
-2.15088950565535e-05
-3.09084266824675e-05
-1.48797510896925e-05
-1.5699813024122e-05
-2.91999447304111e-05
-9.3767189841355e-06
-6.76647864924439e-08
-7.57569198681137e-06
-1.80914692417199e-05
-5.47300918295538e-06
-2.29387640181824e-05
-1.70420556716335e-05
-1.8966272673909e-05
-2.53405140675928e-05
-5.35393504069938e-07
-4.39371867102397e-06
-2.41626683147562e-05
-3.47243960174226e-05
-1.89037061645829e-05
-3.24108780192756e-05
-2.19358167235859e-05
-1.19728775605056e-05
-1.5784622576454e-05
1.76260969057061e-06
-5.6543032931988e-06
-3.0025116540728e-05
-5.17815634422396e-06
-9.81661911638776e-06
-1.01258180137172e-05
-1.54217405254781e-05
-1.94683543494203e-05
-1.47110675839502e-05
-3.30982330819058e-05
-2.06534186434309e-05
-1.5312865497446e-05
-1.85431361462458e-05
-2.1496173603857e-06
-2.26195288339698e-05
-3.02754428039013e-05
-1.2389397620631e-05
-2.68842110014295e-05
-2.60200159477128e-05
2.70864294628161e-06
-1.45168474969407e-05
-1.65324454109645e-05
-2.31751625267669e-05
-2.09067024332157e-05
-7.89362838704129e-07
-2.14990788829747e-05
-1.71605642547101e-05
-1.4487520010254e-06
-2.87079548203206e-05
-2.42956580508546e-05
-1.61988351627236e-05
-1.56886124352932e-05
-4.58844093010588e-06
7.25190605935035e-06
-2.10237361862236e-06
-1.96097950984829e-06
4.20921617072276e-06
-1.3786291916662e-05
-1.93331071539243e-05
-1.11867276974405e-05
-4.69574780056047e-06
-2.62377928204967e-05
-7.71421666380568e-06
-1.42171436773833e-05
-4.53173824771557e-06
-2.06620779929833e-05
-1.72828828941576e-05
-1.41128825838673e-05
-3.2344990340066e-05
-2.75023012269342e-05
-6.53647505706792e-06
-2.20614963677332e-05
-7.89075241497344e-06
-1.75843959498087e-05
-1.18731342469005e-05
-1.22143197770143e-05
-1.48298491583189e-05
-1.74309326460542e-05
-1.87334510770636e-05
-7.71720818563029e-06
-1.63222487543208e-05
-2.36740947016498e-05
-7.42147874644601e-06
-2.04441812686067e-05
-2.15452157386324e-05
-7.88292806453326e-06
-1.7501266718e-05
-2.04635183493938e-05
2.86183208517355e-06
6.4878248960627e-06
-1.51518588047041e-05
-1.02438226432055e-05
-1.51612978144482e-05
-7.98076799894861e-06
-2.53571645269182e-05
-1.43410486762458e-05
-3.33919282416409e-05
-1.67133040440906e-05
-1.1450491412515e-05
-2.65353518845098e-05
-1.95787795413245e-05
-9.01524727426084e-06
-1.49694497960389e-05
-2.00738894869885e-05
-7.30072336428847e-06
-1.57966991010911e-06
-2.14295561023743e-05
-2.30117359776319e-05
-9.85916628300559e-06
-9.68191454106219e-06
-2.25813603638734e-07
-2.74184209326086e-05
-2.13622383280235e-05
-2.89272911665792e-06
-1.9657770112207e-05
-4.86190398864414e-06
-1.00423887654744e-05
-2.18106261612009e-05
-3.16306259407985e-05
-1.42128393301335e-05
-2.26378033523749e-05
-2.09557633180232e-05
-2.04211856716576e-05
-4.02029603390309e-06
-3.2759891410748e-05
-1.58341529044345e-05
-3.22558250605324e-06
-1.57761490645701e-05
-3.10851177388744e-05
-1.0789248604754e-05
-1.85546262990745e-05
-1.73627211701078e-05
-2.48850226623297e-05
-2.00288004544647e-05
-1.79309197854993e-05
-2.91213521495185e-05
-3.19744450970675e-05
-1.39511417123883e-05
-3.87520873771528e-05
-3.19978092221169e-05
-1.85894748144729e-05
-1.72753658933289e-05
-9.12120355592814e-06
-1.17056279776267e-05
-2.32120105269287e-05
-1.39502200066862e-05
-2.07979309426956e-05
-1.21782546563385e-05
-1.0791875902332e-05
-1.90617162818682e-05
-1.81806776822268e-05
-7.04671772356355e-06
-2.03309431175866e-05
-6.71605543016309e-06
-2.6749163534523e-05
-1.820057035795e-05
-1.38858185022543e-05
9.24817910977062e-06
-1.05456128592527e-05
-2.43873171443149e-05
-2.24066427081795e-05
-1.11919627249317e-05
-2.04896327993495e-05
-2.74223634968241e-05
-1.47438561596822e-05
-2.64777974222311e-05
-1.00451962366717e-05
-1.79793643110627e-05
-2.25215381707242e-05
-1.20020524798569e-05
-1.33345699592922e-05
-2.40716198063079e-05
-1.1826843596879e-05
-1.5953324239762e-05
-2.01311728813521e-05
-1.06669930742008e-05
-1.83336650780698e-05
-2.41463776085423e-05
-1.1219191333716e-05
-6.79466052090147e-06
-3.71807044910668e-06
-2.15154191477803e-05
-2.99131214030345e-05
-3.78529703824355e-05
-3.39099814620517e-05
-1.7375755284543e-05
-2.28977000880161e-06
-1.66060814588546e-05
-1.19361055713422e-05
-1.75246784202647e-05
-2.98100971837291e-05
-7.17279219738423e-06
-1.27961031144061e-05
-4.23113518273109e-06
-2.71439467256652e-05
-7.33595955829512e-06
-1.0584333145275e-05
-6.77479922323219e-06
-2.02173087669216e-05
-3.07832854706496e-05
-2.28748291260058e-05
-2.67415108166196e-05
-1.5263225326606e-05
-1.72628574552057e-05
1.44482615921143e-06
-1.42290614945669e-05
-1.00957425310764e-05
-1.86473330867378e-05
-1.32461971448978e-05
-3.95603779173305e-05
-1.63324788528278e-05
-6.27989387158046e-06
-1.49550992570014e-05
-6.66547670191284e-06
-2.72940223104015e-05
-1.37028284651042e-05
-7.81199039111481e-06
-2.36030758764518e-05
-1.19801670809052e-05
-1.52232099291896e-05
-3.61716297298001e-06
-9.52531145664895e-06
-1.88446491636401e-05
-1.22020786597417e-05
-1.09043103531093e-05
8.45833745854479e-07
-1.94254961278978e-05
-7.95984544638768e-06
-2.16526831508698e-05
-1.94478931151643e-05
-1.99918618694689e-05
-2.49977127787657e-05
-1.79449752920113e-05
-8.96646327835089e-06
-7.00817878680722e-06
-2.15019849488972e-05
-1.74812494294126e-05
-1.1489541966477e-05
-2.75339767258197e-05
-1.93008867934005e-05
-1.05036764422449e-05
-4.33265977480332e-06
6.7089596132904e-06
-1.9250746267229e-05
-1.9699279895612e-05
2.00090425356932e-06
-8.03887004214121e-06
-2.27928083611602e-05
-1.15521459128174e-05
-2.02359239642125e-05
-1.13212126696601e-05
-1.14004890215457e-05
-2.4760571782015e-05
-2.14826826106865e-05
-1.50800776445572e-05
1.23398867896343e-06
-1.64393026092654e-05
-3.31140457475352e-05
-2.31074084382164e-05
-1.60065539420633e-05
-1.81309469771932e-05
-1.13313419264501e-05
-2.24616124631869e-05
-5.26379906652339e-06
-3.18862326161663e-05
-8.59972251384766e-06
-1.27209723298276e-05
-1.99076714798777e-05
-1.05125068971066e-05
-1.57186105749747e-05
-2.10819917769628e-05
-1.83902667458303e-05
-2.12986878444511e-05
-2.03211169026666e-05
4.79679821431724e-07
-2.7533923387801e-05
-8.257690348585e-06
1.57678083568165e-05
5.76347041393724e-06
-5.14570258137341e-06
-1.09275803443888e-06
-1.04793723230511e-05
-2.21272009817324e-05
-1.88519770420697e-05
-2.38191848637191e-05
4.6638697622372e-07
-1.32982954192348e-05
-1.26754776477693e-05
-1.46807941286545e-05
-1.33744012206745e-05
-1.47413458972037e-05
-4.02549934769447e-06
-1.83157864993066e-05
-2.91276301508876e-05
-1.58076221568527e-05
-3.11778451118378e-05
-2.06225421616481e-05
-7.58081924159601e-06
-9.37386362157132e-06
-2.28977313094653e-06
-1.39374541538762e-05
-3.71688177045085e-05
-3.06308795113638e-06
-1.68925685835475e-05
-2.59425279602414e-05
-3.3666860696441e-05
-2.56488770215967e-05
5.2913067599937e-06
-6.36630256998884e-06
-2.44205632059692e-05
-1.2795535613561e-05
-1.24163516970438e-05
7.06887164594162e-06
-3.00668324887457e-05
-3.24356122193234e-05
-2.17153403259747e-05
-1.75982370862504e-05
-4.25440762129003e-05
-2.53972224373722e-05
-1.53563317891173e-05
-9.43084814456786e-06
2.38255096589651e-08
7.61381771465705e-07
-2.11606215069102e-05
-1.86252397664022e-05
-1.09882523937117e-05
-1.72377016247612e-05
-1.53886166494069e-05
-1.58980454661156e-05
-6.10126232126984e-07
-1.7216481286373e-05
2.14050967545144e-06
-1.38698638657986e-05
-1.49683852641147e-05
-5.15855864474232e-06
-1.00064664716628e-05
-1.28339313014238e-05
-1.67721575439066e-05
-8.12013051793773e-06
-1.63925954048027e-05
-2.78792959058211e-06
-8.56075792419365e-06
-1.62332716917459e-05
-2.45538114594962e-05
-8.96732186773422e-06
-1.78498445208301e-05
-1.8839176004807e-05
-2.34207146257761e-05
-5.40593217202827e-06
-1.747120521512e-05
-9.34120397360136e-06
-2.10070411460641e-05
-1.23362608164757e-05
-3.58354038109028e-06
-2.11639455623353e-05
-2.68521544836686e-05
-1.05389268749482e-05
-7.83759001721773e-06
-1.29052005005836e-05
-2.00495766138009e-05
-2.92409213692381e-05
-1.1021663823884e-05
-2.76299739733833e-05
3.80789928367562e-06
-1.38127900851816e-05
-2.65441871699361e-05
-2.19192909314821e-05
3.50799993338236e-06
-7.79795171679646e-06
3.46389638226381e-06
-2.26676358626267e-05
-1.81054627943245e-05
-2.20003448806592e-05
9.06703408445556e-06
-2.23624366149939e-05
-8.5251989842268e-06
-1.44139022698013e-05
-1.1599611043764e-05
-2.67183078019657e-05
-2.38683849292269e-05
-9.10412192863129e-06
-6.52094986510006e-06
-1.73504323905661e-05
-6.3167535672471e-06
-2.06270069145551e-05
-1.83596993478546e-05
-1.23720651926672e-05
-1.02714827559466e-05
-7.68002184384695e-06
-1.09811243787502e-05
-1.30794176660253e-05
-1.14818207053718e-05
-1.88162624192889e-05
-1.11663197088376e-05
-8.17058343964345e-06
-1.3535397788855e-05
-3.55301228798914e-05
-1.81030591203899e-05
-2.37046834572912e-06
-1.9180098458683e-05
-2.61432817170571e-05
-3.23272102420808e-05
-3.50297245953101e-05
-1.00778495719205e-05
-1.65502855311005e-05
-2.7854352893392e-05
-2.46780365926798e-05
-1.09880044376038e-05
-1.44957855109256e-05
-6.5932712479063e-06
-2.84101602648774e-05
-8.60184156187188e-06
-1.90750859061091e-05
-3.0448854845938e-06
-1.28948521618967e-05
-1.14721399559885e-05
-2.18887007915622e-05
3.74080826065663e-06
-9.56005514334023e-06
7.94724539545131e-06
-1.67546766050067e-05
-1.12143199384174e-05
-2.75936312934184e-05
-1.90186508026834e-05
-2.8450604070041e-05
-2.61600780376088e-05
-1.13532144613832e-05
-2.75790566027601e-05
-1.50226906064467e-05
-1.55156265666096e-05
-1.71029824723157e-05
-8.61489941461092e-06
-2.01063505661991e-05
-2.43637128267081e-05
-2.66445777162255e-05
-1.40793609076274e-05
-1.61073303974001e-05
-3.2155743158386e-06
-8.74271139277619e-06
-2.46481721136282e-06
-1.14482073358624e-05
-6.67061303248705e-06
-2.25387907864664e-05
-3.46984140651802e-05
-2.31530137088406e-05
-2.16592749356497e-05
-1.55032474564138e-05
-2.33008110443089e-05
-2.81941374007923e-05
-4.50334020229939e-06
-2.68358395140058e-05
-2.13849170952971e-05
-2.00691707884461e-05
-2.06392150776083e-05
-1.55137311685315e-05
-9.64039400889501e-06
-1.68047650135249e-05
-8.4124575994027e-06
-3.40123947938848e-05
-1.76279087560952e-05
-1.15448299063284e-05
-1.25329715580388e-05
-3.63488948973614e-05
-2.83308437670469e-05
-1.19812012124905e-05
-3.00437420912053e-06
-1.8717372313939e-05
-2.38240882280983e-05
-1.40038790068083e-05
-8.39008200049446e-06
-1.2748282024535e-05
-1.30143080826148e-05
-2.47794185696428e-05
-3.32073629562478e-05
-1.79371910850351e-05
-1.87256485869384e-05
-3.05180164578363e-05
-3.26943376710116e-05
-6.51686289170311e-06
2.12988258371073e-06
-6.30631924344839e-06
-8.72537852532629e-06
-1.67559991694127e-05
-2.1402728337789e-05
-2.43694262523772e-05
-1.32533415696067e-05
-1.78118975165665e-05
-1.45404163138858e-05
-1.41824580143563e-05
-1.11055148435941e-05
-2.58671355092628e-05
-3.23847008999932e-05
-2.96325649694972e-05
-1.42039446042915e-05
-5.76298225078911e-06
-1.67732694958955e-05
-1.03874948315995e-05
-9.37032726795312e-06
-1.54982892404398e-05
-1.59737817794753e-05
-6.43181978173496e-06
-9.45944146489636e-06
-2.66017605844398e-05
-2.54980915676998e-05
-2.85139914596917e-05
-5.80806098698988e-06
-1.951877096835e-05
-2.39335906087505e-05
-4.46493180738505e-05
-1.01908290675049e-05
-2.6328659228535e-05
-1.46409736522765e-05
-1.1216210992323e-05
-1.89119141781438e-05
-1.23748982478833e-05
-9.105123559565e-06
-2.34223682222325e-05
-1.0141796026482e-05
-2.1122540064002e-05
-1.37850329908959e-05
-5.04692680983707e-06
-1.46351873381177e-05
-8.26777777837387e-06
-1.17892872652526e-05
-2.95035803811762e-05
-8.96048403143758e-06
-1.48618177273354e-05
-1.07859727529758e-05
-1.66837805757714e-05
-1.15682352319238e-05
-1.39797507286152e-05
-2.14561031306348e-06
-1.91652210416471e-05
-1.19314639483754e-05
-2.9281289345329e-05
-3.74854720508894e-05
-1.58414950546714e-05
-4.28112212917377e-06
-3.44053891122352e-06
-2.91142936698273e-05
-2.32909580913484e-05
-7.04180376252666e-07
-2.1504293037127e-05
-3.30855523548144e-05
-1.73352005117861e-05
-1.25956519685095e-05
-2.4600973579364e-05
-2.87177183766055e-05
-1.17114223638454e-05
-2.6031760878197e-05
-2.02820785589634e-05
-1.51576575947833e-05
-2.35279105581151e-05
-1.17093194298002e-05
-1.21719590773432e-05
-8.84977630044109e-06
-2.25861604471604e-05
-1.68988934887574e-05
5.54752234528615e-06
-2.71350915108959e-06
2.84185680195313e-07
-2.08896245256784e-05
-1.04012008612544e-05
-1.608147828493e-05
-1.86438381851954e-05
-3.09155480863684e-05
-2.03956493470161e-05
-1.71912654177361e-05
-2.65680662384728e-05
-1.90680181516476e-05
-2.45058554859227e-05
-9.32146522541216e-06
-2.3838917886079e-05
-6.81161446109715e-06
5.62444728498065e-06
-1.85111484505573e-05
-1.06271934145582e-05
-2.01816073849406e-05
-1.78254443573975e-05
-5.31888498264927e-06
-1.25975532607267e-05
-1.22536394016853e-05
-1.53709653590673e-05
-1.96432701737007e-05
-2.25579028721523e-05
-2.09567809399453e-05
-1.15442803436712e-05
2.13774349538457e-06
-1.82832022515809e-05
-1.42072278773879e-05
-1.37246332760906e-05
-2.66538756331329e-06
-1.39192894166981e-05
-3.00853526978667e-05
-9.97940685298272e-06
-9.17778387392133e-06
-1.20144900825633e-05
-4.3545263435592e-06
-4.22901876244817e-06
-1.81187424273263e-05
-3.50051716781958e-05
-2.56063956990916e-05
5.39060824165886e-06
-2.01451524325458e-05
-1.96082112116183e-05
-1.98969360841954e-05
-2.02468067445498e-06
-1.46448948876602e-05
-1.50068948757871e-05
-1.73483332875168e-05
-2.61678259149685e-05
-1.22312374589039e-05
-2.91406981111487e-05
-2.05689600139143e-05
-1.363278080791e-05
-2.63617854683001e-05
-1.72737313847214e-05
-2.07060658450515e-05
-2.68163064861096e-05
-2.11946934519514e-05
-2.28106581864682e-05
-9.67494897073402e-06
-1.1357730629676e-05
-1.32676282064803e-05
-3.74320151477882e-06
-6.49005492240647e-06
7.98446437173984e-06
-9.43509187285021e-06
-1.53507129740977e-05
-2.62112079584741e-06
-2.56248546127326e-05
-9.33438871797024e-06
-2.38057139380174e-05
-2.26637206108428e-05
-1.85006833398931e-05
-1.44814705943788e-05
1.39591426305581e-06
-1.09518472088925e-05
3.25428701771219e-06
-1.99802428984927e-05
-1.89437518904857e-05
-9.4686140450695e-06
-8.64951144525678e-06
-1.87563777313164e-05
-2.49540420197762e-05
-1.64776143510141e-05
-4.91735950062538e-06
-1.7728603905287e-05
-5.92925220433001e-06
-1.5621200228046e-05
-1.80565167169071e-05
-2.47542241611861e-05
3.46556426761875e-06
-5.06294583402162e-06
-1.42173426545511e-05
-1.0667172173936e-05
-8.90148028830459e-06
-2.0489183645716e-05
-3.28638268068524e-05
-2.7656112509844e-05
-1.40000132668894e-05
-8.22078120276469e-07
-9.01488711779386e-06
-1.27669307898391e-05
-1.81817179104941e-05
-2.11594774898091e-05
-2.3820088976279e-05
-1.36937017034938e-05
-1.59407816085614e-05
-2.32091403707892e-05
-1.25185443077187e-05
-8.81171712333112e-06
-2.79091238238608e-05
-1.65566651409018e-05
-1.87849402460182e-06
-7.82765750135725e-06
-9.33245844558279e-06
1.10049990935663e-06
-3.39208632815011e-05
-1.17853487971348e-05
-1.83236109312897e-05
-1.83063235624712e-05
-6.85317773307607e-06
-1.63920800359703e-05
-1.71242626912898e-05
-1.77751880690357e-06
-1.31475493385151e-05
-2.47644073850546e-06
-3.22545404212974e-06
-1.54173708048745e-05
1.20810585383608e-05
-1.9401416690184e-05
-1.7662412043169e-05
-1.67213572505888e-05
-4.37767271587534e-06
-1.04104052771231e-05
-7.29234632034706e-06
-1.46743995319115e-05
-1.71013266394333e-05
-1.43400776587753e-05
-1.904138168885e-05
-1.69667409918804e-05
-1.12002965444844e-05
-2.46462737810455e-05
-2.38090812866706e-05
-6.84469114928681e-06
-2.03421629209317e-05
-9.91995951326952e-06
-1.57240650296941e-05
-2.50613698523757e-06
-1.82884922631703e-05
-4.19888586252086e-05
-2.23752722413915e-05
-1.28638487255181e-05
-2.24591161333628e-05
-2.57329961392941e-05
-2.02125307619172e-05
-3.03247801606525e-05
-1.35011204159032e-05
1.77597889864675e-06
-1.75217956971722e-05
-6.31708581368469e-06
-2.53384977767507e-05
-1.23043739310719e-05
-2.74628205773553e-05
-7.79580287487898e-06
-1.37180916853019e-05
-1.42962319590952e-05
-2.81089014113971e-05
-3.03660495148687e-05
-1.22444241539778e-05
-1.58494502240546e-05
9.04263261126049e-06
-1.48315903103466e-05
-1.60702857228635e-05
-2.88278657392215e-05
-2.46461371969866e-06
-1.21227667377675e-05
-3.73507614621017e-05
-2.22157023160048e-05
-1.0890095021789e-06
-5.77614832675828e-06
-1.46301514850602e-05
-2.4286191016821e-05
-1.52768766966255e-05
-1.21320219880761e-05
-4.90943401677079e-06
-1.53822858943676e-05
-4.46948307781088e-06
-2.01674497959515e-05
-1.07039195746016e-05
-2.53617857439176e-05
-7.41908978607661e-06
-5.89045678310822e-06
-2.5815527901039e-05
-1.92401813518081e-05
-1.30818664248683e-05
-2.99265813833308e-05
-1.00636951191495e-05
-1.41651260914658e-05
-1.52069591723251e-05
1.5466882622985e-06
-2.50773775797752e-05
-1.78406619792673e-05
-2.29320332073489e-05
-2.35914798646338e-05
-1.98646157054306e-05
-2.92141821786193e-05
-1.02686575173614e-05
-3.53478927463317e-05
-1.61704351377615e-07
-5.31454375187661e-06
-3.33841291034685e-05
-1.9395652543253e-05
-2.24621915794577e-05
-1.72105531586887e-05
-1.10697350482799e-06
-1.02124064921603e-05
-2.89138407036467e-05
-3.19377972874976e-05
-1.11780193391375e-05
-1.28415842531057e-05
-2.91240898599854e-05
-2.79607290618033e-05
-2.16920376165247e-05
-8.61265997208536e-06
-1.67814801977114e-05
-8.70082318278546e-06
-6.75025837071248e-06
-1.79763396632875e-05
-2.23465967549172e-05
3.08799246661835e-06
5.06214687350381e-07
-1.48728128985861e-05
-1.89960513231803e-05
-2.56809025896668e-05
2.37449238856263e-06
-2.20590616603205e-05
-1.56296165413968e-05
-2.97521363756942e-05
-1.01917065127865e-05
-1.76578034384381e-05
-2.4068054500295e-05
-1.57818043001552e-05
-1.3733470770868e-05
3.40488031413303e-06
-4.46978531940783e-06
-2.21490668286891e-05
-3.02550549170989e-05
-2.57573308941259e-05
-1.19530451212124e-05
7.07991768809586e-06
-1.76350905581872e-05
8.61371016451886e-06
-1.60086329640803e-05
-3.75094337149325e-05
-9.33179581919206e-06
-2.49962343995237e-05
-2.19793237760358e-05
-7.31523759439172e-06
9.09936824976655e-06
-2.14330183136899e-05
-1.6237966112867e-05
-1.7866710963877e-05
-3.3925727711677e-05
-2.43127841930741e-05
-1.97310598903977e-05
9.84914065314483e-08
-8.35168238627571e-06
-1.88864908672187e-05
-8.24085223440115e-06
-9.46905194014804e-06
-7.42493740325414e-06
-2.37372822762549e-05
-2.29644767473317e-05
-2.35239039423567e-05
-7.84519378994821e-06
-1.16066350728563e-05
1.66437605138947e-06
-2.02822079867002e-05
-2.27120546928608e-05
-1.26886569156291e-05
-1.89099353074895e-05
-3.62438466204327e-06
-3.10416493902256e-05
-3.56721230533797e-05
-4.1921450131161e-06
-3.00351955431941e-05
-9.67114571683476e-06
-1.44155138139733e-05
-1.99779817561262e-05
-2.00527345043768e-05
-5.08547819713485e-06
-1.62392334988531e-05
-1.34539459246243e-05
-7.55038413361591e-06
-9.40848655260732e-06
-1.72016059482633e-05
-2.6988147188282e-05
-2.11867094009925e-05
-1.8549135540545e-05
-1.72028857329983e-05
-9.73927993947225e-06
-2.30954647205848e-05
-2.03892511974627e-05
3.88947239235916e-06
-1.01382369650736e-05
-3.1178845605929e-05
-1.00722443469825e-05
-1.07344639199061e-05
-1.62065753974618e-05
-1.03758703955229e-05
-1.4460701302583e-05
-1.77878221581262e-05
-6.4351038568193e-06
-1.77576994969704e-05
-8.17925770249774e-06
3.59655254644296e-06
-2.44770010939266e-05
-1.82605742932225e-05
-2.73557679925716e-05
-1.30261921109125e-05
4.84450015722982e-06
3.8099583568361e-06
-8.58734842621532e-06
-1.95366229516861e-05
-9.14913206697992e-06
-1.28689558073324e-05
-9.44937532382147e-06
-8.88245332068496e-06
-1.08554517903387e-06
-1.54428111412586e-05
-2.51053358160122e-05
-1.22399469855811e-05
-1.1520624023559e-05
-1.67681326359896e-05
-7.0440165086462e-06
-2.11919737401659e-06
1.155225706191e-05
-1.45874992553928e-05
-1.52755227628378e-05
-2.16170577168804e-05
-2.95270783658741e-05
-2.00823393667399e-05
-2.09698527855353e-05
-3.09501299604213e-06
-6.55573754018956e-06
-1.58233018121952e-05
-4.95935259971119e-06
-7.35741401453839e-06
-1.28775669070928e-05
-1.96342378289242e-05
1.68315464095922e-06
-3.92354169602296e-05
-1.5697274861041e-05
-1.67935518789242e-05
-4.1012752897814e-06
-2.38696888781167e-05
6.55064823430285e-06
-9.04094972913398e-06
-1.93988989387992e-05
-1.37370233213476e-05
-8.11683609623941e-06
-1.4324765168455e-05
-6.22698031044383e-07
-1.16648765572568e-05
-2.1636168093574e-05
-9.36693394194751e-06
-7.21821180740384e-06
-1.10026386526203e-05
-2.28826860972924e-05
-2.04704780007874e-05
-9.23045652958539e-06
4.05767664890247e-06
-1.56615022017143e-05
-3.05806233823149e-05
-1.58625222051969e-05
-1.60773197864792e-05
-2.35208479088267e-05
-2.23778257515566e-05
-1.5928851115951e-05
-2.38060424262742e-05
-2.76178972506327e-06
-4.39006182226589e-06
-9.34767285475715e-06
-1.35878571909191e-05
-2.2903876227351e-05
-3.73055587254321e-06
-2.40080154591178e-05
-8.10165540109917e-06
-1.83508456567889e-05
-2.27918079094742e-05
-7.76208796614937e-06
-1.13390428253146e-05
-2.07578543605692e-05
-1.65554219692886e-05
-1.87352833501205e-05
-2.35891040179784e-05
-2.66352704687608e-05
-2.34108705406967e-05
-3.06874933886228e-05
-1.77396924659198e-05
-8.75043537237388e-06
-1.37432303449129e-05
-2.11431778050012e-05
-4.43254409361232e-06
-3.21961405526488e-06
-4.13592317078003e-06
-9.42410225169023e-06
-2.2453546752636e-05
-1.9818761012808e-05
-1.59065493407845e-05
-1.55594728844672e-05
-1.50510974067779e-05
-1.1413796865016e-05
-2.58263031699452e-05
-2.52414898368953e-05
-2.00754721462346e-05
-7.28616542464813e-06
-2.67681611363625e-05
-1.39389381778781e-05
-1.96339554564195e-05
-1.94243454636667e-05
-2.30117795827014e-05
-1.75527959066246e-05
-1.96873774833396e-05
-1.94470447246827e-05
-1.72019172849412e-05
5.08144930355087e-07
-1.80994628818749e-05
-1.24605901936028e-06
-1.05512209334982e-05
-3.13700644395402e-06
-2.51079987718155e-06
4.67171633158541e-06
-1.14964513170164e-05
-3.47081906869722e-05
-2.1332966710551e-05
-5.52826628090378e-06
-1.2602334985444e-05
-2.87392501516003e-05
-1.77629612609165e-05
-1.35087573351132e-05
-1.3163119285046e-05
-1.91158272703348e-05
-6.60292774981372e-06
-1.13027167613762e-05
2.87040179140214e-06
-2.34845484040074e-05
-2.39511351493864e-05
-2.11246987473234e-05
2.6847669542613e-07
-1.974129022665e-05
-3.20231096376797e-05
-3.77794833391013e-05
-7.84401877549057e-06
-7.77566919723427e-06
-2.79828515915127e-05
-2.3027216645243e-05
-1.03847901625073e-05
-1.31578638625845e-05
-1.58456077651656e-05
-1.85973000760997e-05
-1.69342999141427e-05
-1.5451753055217e-05
-1.09470145901362e-05
-3.44572167070458e-06
-1.84510338919464e-06
-1.34961042051528e-05
-2.80192606578971e-05
-2.50110572925814e-05
-4.03335144959512e-05
-1.32841557980096e-06
-1.18865740493764e-05
-1.53998974138242e-05
-2.27864935735706e-05
-1.4932664563448e-05
-1.6456139726279e-05
-2.46826085430115e-05
-9.80261018031758e-06
-2.23314323341143e-05
-2.63817733816751e-05
-1.40792828021794e-05
-9.42048293439821e-06
-8.73994099815435e-06
5.90289539404862e-08
-1.29174164159696e-05
-1.39832118159849e-05
-4.21934992773252e-06
-1.73427930051343e-05
-2.26108222009703e-06
-1.86855157653259e-05
-1.61499792114657e-05
-3.21253250991284e-05
-1.39391105905864e-05
-2.25300597124962e-05
-2.81542886761556e-05
-1.36163679394305e-05
-9.143554550246e-06
-2.87048514738795e-05
-2.27366210829935e-05
-6.15659447329276e-06
-1.9849239438098e-05
-1.66327128510916e-05
-8.96748318227073e-06
-1.73264116636073e-05
-8.80058720172237e-06
-1.83383922522468e-05
-8.85873358962887e-06
1.27623588234429e-05
-2.54161813817572e-05
-5.64107750742877e-06
-2.63065755123119e-05
-1.20550625837784e-05
-6.49770511771759e-06
-2.59630903161987e-05
1.08779018332435e-06
-1.78496487056404e-05
-3.09647579520162e-05
-1.94277741827408e-05
-9.97950693432539e-07
-1.72374916873007e-05
-2.51776367051127e-05
-2.80557903548408e-05
-1.90209856295971e-05
-2.02501687087114e-05
-2.08012851868024e-05
-3.29943603584814e-05
-2.04725719536976e-05
2.87323814232327e-06
-2.01864921489027e-05
-1.22968094767561e-05
-1.29811887903733e-05
5.63494648812043e-06
-1.28734435540054e-05
-3.58128409855215e-06
-2.22018195997608e-05
-2.24842790509973e-05
-9.861750254241e-06
-1.0284228545653e-05
-3.80460029304545e-06
-2.03744159424861e-05
-4.36970848524702e-06
-2.73304345990343e-05
-3.03306598383292e-05
-4.00617192594404e-06
-8.14941187734119e-06
-7.51412009805892e-06
-5.43300517698491e-06
-1.70229003119306e-05
-6.65934417508972e-06
6.70654299813979e-07
-2.28222166444468e-05
-1.13803992524627e-05
-1.71675720903853e-05
-9.46936957272348e-06
-2.16212665839133e-05
-1.34524235552524e-05
-1.02185565177941e-05
-3.29557750909866e-05
-1.0624362243251e-05
-2.59098417391779e-05
-1.51528240906169e-05
-2.34455636595429e-05
-2.01867919152624e-05
-6.6780660537561e-06
-7.0472366104142e-06
-2.0799832969939e-05
-6.18564481211268e-06
-1.56994571916023e-05
-1.93854945504121e-05
-2.09085954328328e-05
-2.4972832268012e-05
-1.8263404931991e-05
-2.84787726220488e-05
-4.11154126442263e-05
-1.76320265257571e-05
5.52002908112344e-06
-2.08382178480721e-05
-6.34029846297064e-06
-1.31621155036066e-05
-1.02489696319327e-05
-7.2148781263106e-07
-2.07465863618504e-05
-2.49149539139073e-05
-1.20066810012928e-05
-2.6661948170864e-05
-9.09411255704476e-06
-3.68833448660095e-06
-2.04834208252404e-05
-7.28511972525697e-06
-7.41384380623204e-06
-3.83624649394595e-06
-1.47785918655623e-05
-1.63782000067136e-05
-2.34526804021092e-05
-1.48970994561171e-05
-2.36581846625953e-05
-3.3855029157487e-06
-1.10585796034683e-05
-3.87013569347859e-05
-2.27623597205826e-05
-3.12619147133371e-05
-1.65971781627391e-05
-3.20676561669529e-05
-1.19696773707274e-05
-8.90224182391761e-06
-1.83657499197211e-05
-6.17134736140531e-06
-1.09864759154157e-05
-1.9739740742449e-05
-1.74236008134642e-05
-4.1287419775367e-06
-1.2731464316555e-05
-2.51027707955794e-05
-8.39831315631819e-06
-3.84578328412156e-05
-1.29701291929384e-05
-1.65824431209571e-06
-1.43342522842777e-06
-1.62791255394984e-05
-2.63922955090972e-05
3.89802726170348e-07
-1.05487143849387e-05
-2.13710085703037e-05
-1.57883446406688e-05
-3.14095739208434e-05
-6.75938147319903e-06
-3.5248712146378e-05
-1.98102032411497e-05
-6.63566524967331e-06
-6.10844807882602e-06
-1.82970462007505e-05
-2.13780280140334e-05
-2.68255598186479e-05
-1.34539622450264e-05
-2.28331105806782e-05
-2.59030504159488e-05
-7.32982040059436e-06
-1.04037333481825e-05
-1.33857153733399e-05
-9.29398529679136e-06
-8.21486305439012e-06
-1.65361024797853e-05
-2.61035748041694e-05
3.31948407946827e-06
-9.48517568548364e-06
-2.08405495590246e-05
-2.25922470753607e-05
-1.60978253985554e-05
-1.69943334777212e-05
6.20129449929403e-06
-1.38127872745977e-05
-2.08178549238648e-05
-9.13530342406865e-07
-2.36701312990953e-05
-1.1774064559434e-05
-1.96805669780554e-05
-1.68715283540905e-05
-7.34483558469395e-06
-2.01917782597657e-05
-1.3890910088332e-05
-2.2909919986041e-05
-2.85684663847459e-05
-1.03814065312459e-05
-8.82870385025896e-06
-1.67472585716632e-05
-2.68423774906542e-05
1.71273381630314e-06
-3.34385763485579e-05
-1.60577417415876e-05
-7.85738198330595e-06
-3.06811304103525e-05
-2.17983490111967e-05
-6.62937792256756e-06
-5.94274054297263e-06
-1.33287899931969e-05
-1.14843050966418e-05
-2.50129850066722e-06
-9.86751798237709e-06
-2.91397608367921e-05
-6.80991175546861e-07
-1.83053223972102e-05
-1.00759296376082e-05
-1.73691183999124e-05
-2.65329523787302e-05
-1.48197606172436e-05
-8.306922230562e-07
-3.28302080853165e-05
-2.67167472376918e-05
-6.80430687186498e-06
-2.46018442617556e-06
-1.007477595016e-05
-2.02088877367342e-05
-1.20909776891189e-05
-8.3716651598575e-06
-2.56633780921526e-05
-1.71337354812709e-05
-8.90574892825965e-06
-1.39421871595014e-05
-1.39797197090998e-05
-1.11454283590908e-05
-1.22202184376792e-05
-1.75259192173916e-05
-2.55530634833393e-05
-1.08298970953694e-05
-3.90772923186778e-06
-1.47475498303795e-05
-2.06449645690204e-05
-4.11974954293144e-06
-2.81959506988729e-05
-2.75719090280327e-05
-1.99939662589768e-05
-2.37390736006344e-05
-2.22731639082949e-05
-8.00080817881186e-06
-1.8806939119514e-05
-1.30320338697613e-05
-8.48812646599473e-06
-6.43642251857314e-06
-7.77842822129227e-06
-1.45286043136234e-05
-2.61588890592579e-05
-1.20031341793979e-05
-2.28345273770022e-05
-2.44349208368334e-07
-1.39353568304832e-05
-2.07154557756297e-05
-2.54680535317991e-05
-1.55704359999232e-05
-3.52727387340549e-05
-2.06449708724923e-05
-1.91578762271277e-05
-2.06202150681389e-05
-6.83247001954911e-06
-3.73715555103547e-05
-1.78609153545584e-05
-2.49114651595043e-05
-2.1420089832103e-05
-1.64841859141569e-05
-2.14903350718595e-06
-1.94939202696677e-05
-3.71787551544024e-05
-2.45883353007913e-05
-2.51826673422359e-05
-3.51455045522857e-05
-2.77313321032399e-05
-2.65579723536324e-05
-1.18202712361706e-05
-2.31182618195153e-05
-2.6521604498994e-05
5.48333012530556e-06
-1.95628721648591e-05
-8.77320012301721e-06
-8.28426398150693e-06
-6.08773440963955e-06
-1.35396970762654e-05
-2.51912799561868e-05
-2.64365229782416e-05
-1.90031345736279e-05
-1.56458603236629e-05
-2.39010704964112e-05
-2.25406863645429e-05
-5.31362248858441e-05
-2.1354546018645e-05
-2.62912702425667e-05
-3.52787654790091e-06
-1.02922461938159e-05
-3.380846038751e-06
-2.03793271932287e-05
-3.2809295759831e-05
-1.24074341306412e-05
-7.31120143833553e-06
-2.18477248327127e-05
-3.40700918506206e-05
-1.53997170228447e-05
-1.08417108392173e-05
-2.27441660503825e-05
-1.46626584490186e-05
-6.54945385521504e-06
-2.38768291762457e-05
-1.02283519661803e-05
-1.23284823986608e-05
-2.11141767053998e-05
-8.90111709929244e-06
-1.07116154900485e-05
-1.49056915439145e-05
-1.92781175862548e-05
-9.18804747054982e-06
-3.20062204771655e-05
-2.30344505756086e-05
-2.49104775095528e-05
-7.86510061257028e-06
-2.73144900238411e-05
-3.24786699035322e-06
-1.28659706863798e-05
-9.39909467110708e-06
-2.22256758134105e-05
-2.66516958820238e-05
-2.32484735058522e-05
-1.59023789396504e-05
-3.10920479681924e-05
-3.72825369059426e-06
-9.4047990841194e-06
-8.54010155631381e-06
-2.31258333506352e-06
-7.96066774861171e-06
-4.74516449206496e-06
-4.31188877140717e-06
-1.58146317516069e-05
7.86578389207603e-06
-2.99028980786022e-05
-1.87203348397154e-05
-1.84146775191918e-05
-2.96582999885413e-05
-7.72146812730827e-06
-1.85868846332635e-05
-1.67355061245217e-05
-1.11855422398549e-07
-3.46514276259514e-05
-1.55195735952345e-05
-1.49318030900541e-05
-1.47174783951469e-05
-2.56616112924616e-05
-2.54814448148784e-05
-2.46629166182161e-05
-2.60501710895179e-05
-3.86070414880629e-05
-2.47772886735042e-06
-2.38268717910884e-05
-2.8475185825672e-05
-3.19312024946129e-05
-1.20406240666678e-05
-2.36407896170525e-05
-5.57645710142983e-06
-2.40352112154021e-05
-2.18933212695791e-05
-4.48325217311439e-06
-1.78147227646718e-07
-2.57046239883425e-05
-2.11732044322067e-05
-2.46132658709791e-05
-2.48158996195755e-05
-1.20992034314468e-05
-2.76434616922219e-05
-1.80335278344379e-05
-2.28667213159032e-05
-1.36236661248914e-05
1.16869367622915e-07
-2.35317402990957e-06
-1.08881102062563e-05
-2.07902879933343e-05
-1.04836955215104e-05
-1.11769117861802e-05
-1.5185633528204e-05
-2.86867621815205e-05
-7.81520862404528e-06
-1.62364411399444e-05
-1.17616166939516e-05
-2.5637713000076e-05
-5.50686778221443e-06
-2.59412087832496e-05
-2.71637335436361e-05
-1.00651956293226e-05
-2.04611203169144e-05
-1.24747627990174e-05
-1.39873527665532e-05
-8.90019326203881e-06
-3.27798419433792e-05
-2.08548504176452e-06
-1.95704454898278e-05
-1.08068576338088e-05
-1.06513277338657e-05
-2.5951214891645e-05
-1.40088758391299e-05
-1.34767380026285e-05
-1.62578149570328e-05
-5.62181920978305e-06
-3.48249372345942e-05
-3.2328289262937e-05
-2.89152485426086e-05
-9.09645601446322e-06
-3.39275214945559e-05
-9.9593740247148e-06
-1.92350541756719e-05
-3.00615703474228e-06
-2.12008750918802e-05
-2.93767976862486e-05
-1.64574795916328e-05
-2.11707946094778e-05
-1.31515995290164e-05
-8.13101015497413e-06
-1.73789707437009e-05
-1.713599742044e-05
-1.60993360534334e-05
-1.50607236117156e-05
-2.05444704857284e-05
-1.44469592082339e-05
-1.73386725086737e-05
-2.76165301825386e-05
-2.97834140956904e-05
-1.88801221334271e-05
-2.80184037569715e-05
-2.39576010362318e-05
-2.53164679498669e-05
-3.62944684052705e-05
-2.60693480897628e-05
-8.86076738870216e-06
-1.81283575794097e-05
-2.7126611065848e-05
-1.36029409598603e-05
-2.03940459763647e-05
-2.40962722556809e-05
-9.30267185628527e-06
2.44276060751e-06
-9.38061696675427e-06
-2.17725739694623e-05
-1.83896911509712e-05
-2.03014907834991e-06
-2.55207582323732e-05
-4.44894581461875e-05
-2.51429642631808e-05
-2.00093696933079e-05
-2.49982239644161e-05
-1.27658695943761e-05
-1.27858196218475e-05
-9.1108034240327e-06
-1.42568337900066e-05
-1.28127742787878e-05
-1.34478461944551e-05
-1.25813236553597e-05
-9.40291234053987e-06
-1.73320614119437e-05
-1.73301993236731e-05
-1.10861354925494e-05
-1.37769076699511e-05
-6.62206968644363e-06
-3.13561207065793e-05
-1.59120950461348e-05
-2.38534565847732e-05
-2.60638574291841e-05
-2.05408295823887e-07
-1.06132749713253e-05
-1.43005207369135e-05
-1.27830403685637e-05
-2.941664513627e-05
-9.46939547606457e-06
-3.4183796731787e-06
-1.02414273172975e-05
-1.56120228820474e-05
-2.29466024270733e-05
-1.26381962889298e-05
-2.13381352601514e-05
-1.54019087365814e-05
-2.37395865575996e-05
-2.30633311142806e-05
-3.32788652188471e-05
-8.47512390691961e-06
-2.31929045056337e-05
-8.08333647150213e-06
-1.78350217544629e-05
-3.48502217867167e-05
-2.32543691993077e-05
-7.32016515983046e-06
-1.54900780587946e-05
-7.77314965071175e-06
-2.45156577869046e-05
-3.1595397156167e-05
-1.96712361579266e-05
-1.76716948847474e-05
2.63987580013678e-06
-1.02346983775478e-05
-1.5081861670369e-05
-1.33473275675081e-05
-2.64748272616396e-05
-1.84246901718013e-05
-1.2619481506806e-05
-3.15465188445014e-05
-1.13097434962385e-05
-5.31094866809686e-06
-9.10522828283854e-06
-8.08077768537414e-06
-2.53728029081701e-05
7.25469279463536e-07
-2.92813603275436e-06
-1.44736736383087e-05
-1.52783427944809e-05
-1.3251280540216e-05
-1.54518419948293e-05
-2.85886966501609e-05
6.80014706553452e-06
3.15938083954356e-06
-1.09371682193621e-05
-1.51693479245549e-05
-1.24580078521137e-05
-7.37918466024255e-06
-2.90452108300751e-05
-2.04038022652632e-05
-2.29370634878309e-05
-2.04839190687318e-05
-4.22200392420774e-05
-3.34003677713278e-05
-2.01063669033338e-05
-6.70245703946918e-06
-3.39222835084085e-05
-3.94005032365594e-06
-1.1415898241488e-05
-9.60067731628587e-06
-1.38548598151528e-05
-2.06521267098476e-05
-2.10324921947456e-06
-1.4604021851463e-05
-1.14988134074259e-05
-3.0723381907882e-05
-1.53628866268226e-05
-2.42368600594541e-05
-3.20688551995138e-05
-3.5354622410092e-06
-9.70588450899756e-06
-2.37628849552281e-05
-1.37489001115919e-05
-5.2197928511349e-06
-1.2147260074867e-05
-2.51522370142021e-05
-1.91897815192636e-05
-2.02897438150139e-05
-1.31247496084315e-05
-3.1265519086957e-05
-1.54914220222042e-05
-1.72058656855808e-05
-4.4683001447105e-06
-8.35360257666292e-06
-1.61617430805139e-05
-1.14014574274803e-05
-1.36527616554954e-05
-1.07944437840845e-05
-2.50362450210267e-05
-2.100971339294e-05
-2.44944174194116e-05
-1.67075232887827e-05
-1.92742914181921e-05
-2.77098063533053e-05
-3.27941235915383e-05
-1.9394235613021e-05
-1.24076753697423e-05
-1.04893690634854e-05
-1.07721190006722e-05
-1.5929317830629e-05
-2.19669228420433e-06
-5.14844939186613e-06
-3.10266580493056e-05
-4.76464076995211e-06
-9.60532678073749e-06
-2.39513082477123e-05
-2.27797051248163e-05
1.58457862857492e-06
-1.75892794342681e-05
-2.74055069044011e-05
-9.39031199596952e-06
-4.90830578439015e-06
-8.39264438666277e-06
-7.29933894011764e-06
-8.06477117416369e-06
-9.78795678959085e-06
-1.93178441144656e-05
-1.47227881761728e-06
-2.54384594481237e-05
-2.43051807432854e-05
-4.82564304230179e-05
-1.88700969122572e-05
-1.54192032981567e-05
-1.75553188992887e-05
-2.08126455653562e-05
-2.19538713169079e-05
-2.60145212309264e-05
-2.47294936702408e-05
-2.61718424257359e-05
-4.11479480478516e-05
-1.49601478309493e-05
-7.31167538906252e-06
-3.02167814850094e-05
-2.48962904755758e-05
-2.66403282152722e-05
-2.16367811107697e-05
-2.56002689864811e-05
-1.85765784148583e-05
-1.69182056987949e-05
-2.19934518001836e-05
-2.53375411396378e-05
-1.62206151860858e-05
-1.18641948532137e-05
-2.99203186401365e-05
-7.72594110187549e-06
-1.38129096316228e-05
-1.98250506776299e-06
-1.14846593509012e-06
-1.39131849959036e-05
-2.03742842948657e-05
-9.50708588555482e-06
-1.25886388321129e-05
-1.99283867072121e-05
-2.01422525801589e-05
-2.90151137460964e-05
-1.09954474359926e-05
-4.39628537693301e-05
-1.56601971523836e-05
-1.74525271770339e-05
-2.24437227329427e-05
-1.05920723491638e-05
-1.76731438467169e-05
-4.49918212594203e-06
-2.01863492837855e-05
-2.15237677024281e-05
-3.23515138855143e-05
-1.47484992748545e-05
-8.1668435848051e-06
-2.25814212127309e-05
-4.85529547617328e-06
-9.5119751743773e-06
-1.1232039903187e-05
-5.16433161829052e-06
-3.60514544942169e-05
-9.64090630577736e-06
-1.52417961342497e-06
-1.9381887291721e-05
-2.34051769916922e-05
-6.3983783066204e-06
-1.76737367832848e-05
-1.99005211827949e-05
-1.98021527061784e-05
-2.160582044947e-05
-2.97832541164685e-05
-5.38054955256855e-06
-2.35629509386811e-05
-4.25156262527631e-06
-2.96526604590248e-05
-1.04562983408357e-05
-1.34690920905118e-05
-9.403483716427e-06
-2.09456994979719e-05
-1.17641176663421e-05
-2.33763717155806e-05
-1.19203682423786e-05
-1.9191769591196e-05
-1.10826800138332e-05
-5.49127382980705e-06
-1.70520536311883e-05
-2.90243482418111e-05
-4.88810270939747e-06
-4.24835359535874e-06
9.94561516333986e-06
-8.25714034072486e-06
-1.1862836757254e-05
-1.33986540286704e-05
6.83175381505497e-07
-1.98235102913424e-05
-1.23410715926417e-05
-1.80203022160231e-05
-2.47204123352158e-05
-8.69567303596833e-06
-7.09474356792524e-06
-2.82976684162925e-05
-4.20006288364695e-07
2.5612791146324e-07
-2.09162352941392e-05
-2.44027180045227e-05
-2.46274032756161e-05
-2.0913343174843e-05
-1.37702859166266e-05
-1.85150939009124e-05
-2.04713318207237e-05
-2.9996202522074e-05
-2.15440687558136e-05
-1.82962788502227e-05
-8.23536431955225e-06
-4.87040177484533e-06
-2.75413885680556e-05
-2.96851463258361e-05
-1.48519982698083e-05
-1.77614068804779e-05
-1.87043160804258e-05
-1.85728860346398e-05
-2.67522415293088e-05
-1.95549881105335e-05
-1.97867150406129e-05
-8.00857237807756e-06
-1.85407287719032e-05
-1.85573704897784e-05
-1.60616178291643e-05
-1.31152067430514e-05
-1.86349514916707e-05
-1.13993624906672e-05
-2.12303719165106e-05
-2.27596614742553e-05
-2.26895435097165e-06
-2.63853388937892e-06
-1.26281026424733e-05
-2.61487218562181e-05
-2.10320939620322e-05
-1.79339838609774e-06
-2.47535270653576e-05
-2.31392769611223e-05
-6.64178632244056e-06
-2.94601547948977e-05
-9.77385887968673e-06
-1.806085125435e-05
-3.06246106764995e-05
-1.37817830136532e-05
-3.25979753373183e-05
-2.07142389506206e-05
-1.29528120190874e-05
-4.11845826336134e-06
6.70723373616183e-06
-1.33794965137536e-05
-1.69903369375671e-06
-3.04582383774697e-05
-2.57925031731725e-05
-2.24838658704679e-05
-1.04634430320642e-05
-2.09963486654117e-05
-1.97790298333765e-05
-1.05773114829416e-05
-1.04200395778056e-05
-1.93934111208928e-05
-2.20728979911161e-05
-2.18049354835832e-06
-6.73543972909059e-06
-2.50671103410272e-05
6.72683031286464e-07
-1.07181142396891e-05
-7.52492444635396e-06
-1.73592420714116e-05
-8.95671971983295e-06
-2.1725790991428e-05
-1.4248048201993e-05
-3.40716767428786e-05
-2.02770668792272e-05
-1.2780916538189e-05
-2.10774452527113e-05
-2.03152873870258e-05
-2.28657903696066e-05
-1.64594122393335e-05
-1.94088117135402e-05
-3.11346550977715e-06
-1.72389917730829e-05
1.17884851510188e-06
-4.47044119150523e-06
-8.18644399251327e-06
-1.2744190302431e-05
-1.73276781046949e-05
-9.7288662336423e-06
-1.70522212407441e-05
-2.23557026777765e-05
-1.03289890027275e-05
-1.09071052308384e-05
1.68185255788822e-05
-2.2330247257841e-05
-1.58695871533937e-05
-1.65461175262821e-05
-9.64759751409549e-07
-1.39018596964795e-05
-2.14455492067132e-05
-4.07095715205996e-06
-1.79369362461252e-05
-7.69649365276623e-06
-9.93287314943464e-06
-7.28481906331205e-06
-1.26461461739633e-05
-2.36581053678622e-05
-2.68218473211465e-05
-2.29216613968766e-05
-2.0402183245679e-05
-2.10015481436581e-05
-1.94389510195405e-05
-2.8145420214843e-05
-2.58818613873291e-05
2.08562912244827e-06
-1.32869859942756e-05
-3.66387337851942e-05
-1.99382291492174e-05
-1.4259140376727e-05
-3.35707939855759e-05
-1.42556451029813e-05
-4.35094704211443e-05
-1.38992837067982e-05
-4.96069570358672e-07
-1.79605499543477e-05
-1.47537302432971e-05
-2.19157659198647e-05
-1.57670422783663e-05
-5.04558138760757e-06
-4.34652677731658e-06
-8.62104124909386e-06
-1.04491438570187e-05
2.29954834898004e-06
-1.58362188095398e-05
-1.3750419174886e-05
-1.78616410300278e-05
-1.41592268233164e-05
-2.51547974545961e-05
-2.71723252991318e-05
-1.42976965418768e-05
-1.93948230418454e-05
-1.53190835465889e-05
3.03151235254769e-06
-4.84360431949141e-06
-2.52837972363972e-05
-1.45402666753498e-05
-4.74276212823984e-06
-2.30778196087123e-05
-2.40115881145279e-05
-8.96196416610328e-06
-2.26959202166997e-05
-1.88042956462859e-05
-5.84612932719197e-07
-1.25470849872522e-05
-8.99007245594414e-06
-1.21998027338837e-05
-1.75614382407965e-05
-3.59252953746655e-05
-2.99906250341612e-05
-2.87202950545287e-06
-2.08760477008289e-05
-3.22521021563573e-05
-2.27170310136179e-05
-1.75135339212588e-05
-1.56370033379585e-05
-1.62280199912665e-05
-3.31541779917829e-05
-3.2091050530401e-05
-1.50900169559969e-05
-2.83353446263479e-05
-1.06291725616551e-05
-6.79472753490987e-06
-9.29776444885442e-06
-3.68659919252521e-05
-8.31352860328134e-06
-8.31411026145371e-06
-1.93267901555291e-05
-1.34543187154775e-05
-7.39579009873707e-06
-5.20064959375397e-06
-9.86385771399231e-06
-8.60143577014697e-06
-8.41539246031266e-06
-2.78801900438549e-05
-1.2824123595756e-05
-1.08256415782039e-05
-2.88703072218704e-06
-1.90538358658755e-05
-1.89885322562072e-05
-2.68394272804451e-05
-3.50369237377384e-06
-2.31137110870213e-06
-1.14299364686114e-05
-1.26375225657356e-05
-6.40917145397746e-06
-1.94974193337077e-05
-2.11912059446725e-05
-2.13015569866555e-05
-9.69881460125115e-06
-6.74323834607412e-06
-1.7071215067689e-05
-1.76302710882342e-05
-1.47458145986777e-05
-1.94991004874901e-05
-1.10454281866498e-05
-7.69288125779587e-06
-5.48205338366056e-06
-1.73298311229391e-05
2.061210638655e-06
-2.17333937392179e-05
-2.84024519536019e-05
-1.81694103348493e-05
-4.06750552483231e-06
-2.98789814449811e-05
9.20825237292444e-06
-6.13060316456429e-06
-1.28423461485238e-05
-1.83209682208918e-05
-2.21356700665288e-05
-2.08279158183383e-05
-2.26265255929106e-05
-6.86520841396044e-07
-2.5124863259086e-06
-3.40337971926457e-05
-3.83485869307152e-05
-2.23060511738887e-05
-4.43815538701561e-06
-2.53884432483382e-05
-6.95645534581685e-06
-1.77579152821387e-05
8.86880861354321e-06
-1.33155078339074e-05
-1.57701136933895e-05
-3.04645516947804e-05
-1.14303156436605e-05
-1.78122541815675e-05
-1.4776373351329e-05
-1.71477297796854e-05
-1.92949162249995e-05
-1.86878657334215e-05
-1.26013451981985e-05
-1.27441230419948e-05
-6.81007675286127e-06
-1.59321600369432e-06
-1.67828181242894e-05
-1.33743488065312e-05
-7.84355116142369e-06
-7.94874109857036e-06
-8.06871009564445e-06
3.06576960958547e-06
-6.89039592551744e-06
-3.78713709028031e-06
1.39794552996865e-06
-2.19186990944417e-05
-2.14595091199394e-05
-7.78158344183973e-06
-1.33387087568107e-05
-2.3275303773953e-05
-1.74211775908892e-05
-6.05063390202866e-06
-1.94721199167285e-05
-1.59933788337707e-05
-1.09749509291015e-05
-2.02836226820702e-05
-3.1678422508934e-05
-3.53735718867193e-05
-3.38405199350136e-05
-2.23216537180976e-05
-1.06563003557243e-05
-2.43703706637055e-05
-8.60674082921453e-06
-2.2950460671584e-07
-1.85035532227072e-05
-1.09116545711234e-05
-1.04103006468223e-05
-1.64140260393776e-05
-6.02866294759791e-06
-1.27206212743354e-05
-3.10291645608831e-05
-6.30006745949555e-06
-9.03933032037272e-06
-3.18654525301016e-05
-4.32682709207484e-06
-2.05742395011368e-05
-2.21766219706249e-05
-2.02352478392373e-05
-2.04078110898985e-05
-3.32936924665569e-05
-4.35147901136371e-05
-2.02760655616773e-05
-1.94661459321636e-05
-1.27897112213169e-05
-2.45353986401155e-06
6.01895026911241e-07
-2.14789251752458e-05
-2.71457378805919e-05
-1.70116938512534e-05
-2.08960915600634e-05
-1.89977722123313e-05
-2.47333001696621e-05
-1.60580841815209e-05
-2.09839240480869e-05
-1.17458665122972e-05
-7.96947724289561e-06
-1.94970079705851e-05
-1.59445748547198e-05
-1.83693700076445e-05
-3.38293202829961e-06
-1.7068453318577e-05
-3.32361541001533e-05
-1.73985402833074e-05
-1.44649072535231e-05
-2.08279402873439e-05
-3.24111074342809e-05
-3.03640418580028e-05
-2.12251750948619e-05
-2.19728095936703e-05
-1.061881264515e-05
-5.11147316264188e-06
-1.34252884646833e-05
-1.02598563188879e-05
3.12765872743108e-06
-1.22998341292157e-05
-2.6851350172451e-05
-9.68981342518664e-06
5.08187338929448e-06
-1.59452546217866e-05
-1.92778216783554e-05
-1.10950910070595e-06
-2.21487667139779e-05
-3.02803871374795e-05
6.75355445255198e-06
-2.3226068141235e-05
-1.08940795440906e-05
-9.85460720070076e-06
-3.04630817119964e-05
-9.5583314961381e-06
-1.9930165349456e-06
-1.65976384008453e-05
-9.45757739956134e-06
-1.83358066060011e-05
-2.49297017699199e-05
-1.83664976805305e-05
-2.16594773301349e-05
-1.63799746198306e-05
-1.79126090066949e-05
-2.28700906784468e-05
-1.35293044890789e-05
-7.31131472609699e-06
-1.46673057437136e-06
-3.18806001588879e-05
-1.70560628133072e-05
-4.07512470526989e-06
3.9694620767383e-06
-9.45414700636522e-06
-1.13771153182262e-05
-5.67068513128485e-06
-1.19666507595603e-05
4.75019610127783e-06
-1.16233135223516e-05
-2.22329482885663e-05
-1.86252266209931e-05
-2.37899118438967e-05
-1.53620547950843e-05
-2.005284318725e-05
-2.57646734903408e-05
-2.85269781302884e-05
-2.52035316551901e-05
-2.40292047999667e-05
-2.48634076724593e-05
-3.27577770151646e-05
-2.88343901803505e-05
-1.54943959914333e-05
-7.81175853813293e-06
-9.62757598396481e-06
-1.52188634444994e-05
-9.42924276856536e-06
-1.76984948076215e-05
-2.75313711376878e-05
-1.89448817964477e-05
-1.70375907673544e-05
-2.811117302618e-05
-6.85670550415167e-06
-1.13665373798915e-05
-1.57103137412369e-05
-1.23539324481218e-05
-9.35349672575031e-06
-2.06915572820022e-06
2.25427589602372e-06
-1.81907960316522e-05
4.68260289060901e-06
-6.13550514784909e-06
3.11362046210389e-06
6.04559142775419e-06
-2.79422763431894e-05
-2.16447396802315e-05
-1.65112179329749e-05
-1.41615841652963e-05
-2.17973857789675e-05
-8.39829943393036e-06
-2.94627116977292e-05
-2.27745186826469e-05
-1.39412424517298e-05
-3.27893337176668e-06
-1.16951346090692e-05
-1.19015457544981e-05
-2.20288083989158e-05
2.46262721829525e-06
-6.7873974534278e-06
-2.33227292262667e-05
-2.6007016140476e-05
-7.71776784549182e-06
-9.71269435065529e-06
-1.01796342361996e-05
-1.44565767008089e-05
-2.32939700045783e-05
-8.32806665168062e-06
-2.0669039798516e-05
-8.3643592054123e-06
-2.80391238098142e-05
-2.51575397501364e-05
-2.12319395070945e-05
-1.4171635048487e-05
-4.78533445918143e-06
-2.45919609976638e-05
-7.68620098844152e-06
-1.56668627101289e-06
-8.06297988185127e-06
-2.11105335049759e-05
-2.07196708909794e-05
-1.45925703620392e-05
-1.93405496126463e-05
-1.91957267058092e-05
-1.13523031362238e-05
-1.53526714202333e-05
-1.67325410727333e-05
-1.03278169674373e-05
-9.78542700676428e-06
-3.05130081213766e-05
-5.30225978351576e-06
-9.53428569905829e-06
-8.36426681350745e-06
-1.62029774071008e-05
-2.58150018931304e-05
-1.69808189479183e-05
-1.89691028586299e-05
-1.10772532713939e-05
-7.15614479047967e-06
-1.08369516791803e-05
-2.07209153684741e-05
-3.29141313453268e-05
-1.5773232904176e-05
-2.8912513501085e-05
-2.23348858945587e-05
-8.70703780456141e-06
-3.59957570193507e-06
-2.9486480293457e-05
-1.45390495996101e-05
-1.21928419228861e-05
-1.21396686246858e-05
-2.25563179404105e-05
-2.53184074025255e-05
-2.79469720094381e-05
-3.26876288975338e-05
-1.25417272326103e-05
3.13435137248976e-06
-1.55899190076463e-05
-1.35854894153602e-05
-2.37790814885542e-05
-4.46969337348724e-06
-1.49415028261312e-05
-2.33586524531942e-05
2.04736874841045e-05
-2.52676479561071e-05
-2.73997422294381e-05
-2.20920782101035e-05
-1.84185274170713e-05
-8.63178847094308e-06
-2.08333802516689e-05
-1.33598160041092e-05
2.76148087803857e-06
-5.37869953774727e-06
-1.37502048976427e-05
-6.98105980882061e-06
-2.14610606368444e-05
-2.89009411493154e-05
-1.71188263962079e-05
-2.05818510883157e-05
-2.13130146989447e-05
-2.84318072010941e-05
-1.01451470891264e-05
-2.78668109747682e-05
-2.3600280700771e-05
-2.30585316009331e-05
-1.94069118753159e-05
-3.58189289835841e-05
-1.19641445046451e-05
-2.69113666061442e-06
-7.16344788801434e-06
-7.54162172360418e-07
-1.56480298549746e-05
-3.40455342004347e-05
-3.32250915384066e-05
-9.79642633203038e-06
-1.27720883324192e-05
8.34750296138941e-06
-2.71107461177404e-05
-5.12023008508591e-06
-4.51681477850662e-06
-2.72334765180321e-05
-2.5464165458833e-07
-1.85567723305689e-05
-1.29225139567882e-05
-1.97490439766037e-05
-2.04064141262379e-05
-6.97388859572413e-06
-3.61310037801849e-05
4.62018277488942e-06
-2.42018108455992e-05
-1.62087265551871e-05
-7.27822551895582e-06
-7.35411685482354e-06
-1.05086730943559e-05
-2.37064972260191e-05
-1.48391217080482e-05
-1.55429657383224e-05
-2.16083839659465e-05
-1.54678396041959e-05
-1.82692214981161e-05
-3.1049581250135e-05
-6.50651736133946e-06
-3.09019534029049e-05
-2.69009645057359e-05
-1.64227086829942e-06
-2.88154097063756e-05
-1.25684814590503e-05
-1.64429180474978e-05
-1.14867558997674e-05
-1.77146269587056e-05
-1.34374948932874e-05
-1.76416130027193e-05
-2.33673606378982e-05
-2.44235525254324e-05
-2.21703905900993e-05
-6.39826634175855e-06
2.30476236476866e-05
-1.50943951552193e-05
-2.08070884939303e-05
-2.08250319834912e-06
-2.13539423079258e-05
-1.13477684457484e-05
-9.36214975138947e-06
-2.62142333369239e-05
-2.15791873784576e-05
-1.45570802004972e-05
-3.55277445898276e-05
1.32987265103544e-05
-1.93552738633238e-05
-1.03943304463044e-05
-6.09598455439182e-06
-1.41588723124917e-05
-3.08891544450163e-05
-2.47959430881062e-05
-3.19374622707156e-05
-1.36073774478613e-05
-1.64755183710704e-05
-7.36971604188401e-06
-1.86017927719404e-06
-1.42823485521405e-05
-1.44807058086063e-05
-3.0816075441947e-05
-3.10384559735479e-05
-2.03479449471546e-05
-9.27823786335261e-06
-2.65080708788575e-05
-1.44132492748374e-05
-1.81329146839239e-05
-1.4185334916306e-05
-2.52189820240149e-05
-6.11215625397403e-06
-8.45910599586422e-06
-6.55925750865877e-06
-1.52620832626251e-05
-1.83592497344811e-06
-2.01288658102464e-05
-2.04306940113425e-05
-1.97784006038287e-05
-7.69269322848643e-06
-1.8301179817389e-05
4.35240444608884e-06
-1.16758921194563e-05
-3.34447624856276e-05
-1.39490622732653e-05
-6.42806173306216e-06
-2.5446058724974e-05
-1.31859203321867e-05
-5.79888820417747e-07
-2.61787384352793e-05
-1.14347270805222e-05
-2.88048971409349e-05
-1.99561674539058e-05
-1.35493731188685e-05
-5.10045258786127e-06
-3.86455908494044e-06
-2.28097430115214e-05
-2.47933027020985e-05
-2.17740239444034e-05
-1.08470179727015e-05
-8.43290744957352e-06
-2.44397939226289e-08
-5.84548212488427e-06
-7.79065042978271e-06
-5.8842527392609e-06
-2.03591005444802e-05
-2.78846800087573e-05
-2.40163749421888e-05
-2.47149788328509e-05
-2.21390758074063e-05
-1.95050554036276e-05
-1.81133768829211e-05
-3.1268058336743e-05
-1.72647573964052e-05
-1.84001610004479e-06
-4.71353940806918e-06
-1.9693188024224e-05
-1.565166155605e-05
-1.03732463774337e-05
-9.74554174816624e-06
1.89793815478416e-06
1.10865603492579e-05
5.60544389122755e-06
-1.91742990035015e-05
-1.60589387924301e-05
-6.46831121084425e-06
-1.54694075822702e-05
-1.16278978937447e-05
-8.86287339207768e-06
-1.33089641155612e-05
-1.64065857701211e-05
-1.61352775744711e-05
-2.42548054815456e-05
-4.99282656618934e-06
-3.51863383238555e-05
-1.16544937930178e-05
-2.09711624014859e-05
-2.77010225316809e-05
-1.89622691954738e-05
-6.25373628167359e-06
-2.65717759318768e-06
-1.02111180357849e-05
-3.46870221391102e-07
-1.75807892000826e-05
-6.01022015860999e-06
-1.69347327573839e-05
-2.48240310174051e-05
-2.90187014142897e-06
-1.54641248315807e-05
-1.42685931104408e-05
-1.50374502652911e-05
-2.54924295876796e-05
-1.78486623030721e-05
-2.68434431524084e-05
1.8585320965377e-06
-2.28737285025523e-05
-6.18641182970027e-06
-1.37862209079396e-05
-3.04903617830715e-05
-1.37753302531553e-05
-2.7823475875498e-05
-2.80847825809861e-05
-2.5328463238601e-05
-1.62476269673283e-05
7.58404053800188e-06
-2.96418789074162e-05
-1.46636191436087e-05
-2.17960664512389e-05
-1.61105384255637e-05
-2.01742373946354e-05
-1.44017200709919e-05
-1.16296598642225e-05
-1.78335395856339e-05
-2.59393885209971e-05
-1.66691492089385e-05
-7.94724875094191e-06
-1.44202120949183e-05
-3.63689923562341e-05
-1.8117972079119e-05
-3.08217862248266e-05
-2.28878390611627e-05
-2.05070107056436e-05
-2.28533542285801e-05
-1.95497514723701e-05
-4.64141536577465e-06
-1.1940373289281e-06
-1.03070763201899e-05
-1.40060621397418e-05
-1.64445304080442e-05
-1.71509464968117e-05
-2.95271106399043e-05
-9.01896540772174e-06
-1.69112712323047e-05
-1.58444028655844e-05
-2.46747957543119e-05
-9.11642331932618e-06
-6.98396334456436e-06
-2.15763357263485e-05
-4.21998065447723e-06
-6.84100245153406e-06
-1.08245195749231e-05
-1.10398871058875e-05
-1.79622640044809e-05
-6.60705849657911e-06
-2.06491675883664e-05
-9.33410371354322e-06
-2.7712424084443e-05
-1.6876696326485e-05
-3.0282652522117e-05
-9.06950171496852e-06
-2.25834092118519e-05
-1.78273800485998e-05
-2.81198573520194e-06
-6.3688451721995e-06
-1.34230258734579e-05
-1.92039989462924e-05
-5.94532400214731e-06
1.12149831020008e-05
9.40125300981911e-07
-1.0878968291439e-05
-9.70896690772245e-06
-1.59255128725924e-05
-9.99419450373164e-06
-2.90356485898472e-05
9.41218510523377e-06
-2.58978568565934e-05
-1.79151332996629e-05
-2.38140481257725e-05
-1.75885142567704e-05
-9.40768203611899e-06
-1.63744866720067e-05
-1.43229314621774e-05
-1.09978395836855e-05
-8.96553133613744e-06
-1.65840129202258e-05
-1.15762079232849e-05
-2.66304924029964e-05
-8.8981820352886e-06
2.8496842740211e-06
-1.54730117738174e-05
-1.55897193040961e-05
-1.00081543272093e-05
-7.9177300520546e-06
-1.47227982944464e-05
-6.37361240648004e-06
-1.66040023609472e-05
-8.37112088526574e-06
-1.30860394284915e-05
-1.31866464973574e-05
-1.39347818343205e-05
1.75798258475393e-05
-8.7754538983064e-06
-1.19227627056649e-05
-2.51695456027634e-05
-1.80151407268571e-05
-1.20052428725147e-05
-1.13591154742219e-05
5.32201539563695e-06
-3.50666410890036e-06
-3.14841904907533e-05
-7.69612079484804e-06
-2.74434684572766e-05
-8.40582553137408e-06
-2.41205793002232e-05
-2.28490508111461e-05
-5.76858451610979e-06
-1.20719315603863e-05
-1.08360406264219e-05
-1.89987250750575e-05
-1.03452430698591e-05
-1.32396198993522e-05
-7.90449568757975e-06
-1.77336378903691e-05
-2.28324584667249e-05
-1.65625382044011e-05
-1.3761691789238e-05
-1.74344539103586e-05
-4.14288354237268e-06
-5.2232830976344e-06
-1.43478864422118e-05
-2.87309238111819e-05
-2.3115423343198e-06
-5.63574737469082e-06
-9.54564211609954e-06
-2.02613340487351e-05
-6.09523073691846e-06
4.87436560847304e-06
-4.63895365184881e-06
2.14074261855273e-09
-1.66580519992077e-05
-2.64438637498853e-05
-7.53114453746927e-06
-1.23269224169303e-06
-1.78888370205659e-05
-1.38407488233675e-05
-8.3594202934121e-06
4.56435457050146e-06
-1.6284710671188e-05
3.98194430295704e-07
-1.73402614143536e-05
-4.50758302048045e-06
-2.15892202949204e-05
-1.05245600438365e-05
-2.57233657078503e-05
-6.83139622552071e-06
-1.56234058627739e-05
-3.32876943792854e-05
-1.0517477213246e-05
7.7436618170384e-06
-2.3130009998473e-05
-3.38288138595284e-05
-1.33153901793241e-05
-2.3669657355469e-05
-1.75482675220938e-05
-1.65477164351147e-05
-6.22086506333035e-06
-2.53282116370837e-05
-5.4930579668977e-06
-1.51414061300079e-05
-2.07955480716818e-05
-1.66808698448155e-05
-3.63534847628021e-06
-2.24065271456795e-05
-1.92885824661652e-05
-5.43674471426937e-06
-2.16736622991955e-05
-1.40255868268274e-05
6.35548402894515e-06
-3.98280169039656e-06
-1.04741955648872e-05
-1.87246116837685e-05
-1.32076339856132e-05
-5.76676314843958e-06
-2.15612753509837e-05
-2.14949683541859e-05
-1.28309855530931e-05
-3.51251636121379e-05
-2.24712254041033e-05
-1.24890879466223e-05
-4.17216805118945e-06
-1.40907153134757e-05
-2.26017349360744e-05
-1.81479119695233e-05
-9.60581247227745e-06
-9.31052128133898e-06
-4.72908582746679e-06
-1.80597271033573e-05
-1.90733530350601e-05
-1.41728157403292e-05
-6.53888544980029e-06
-8.35306886894352e-06
-2.42177226843439e-05
-2.18926660337927e-05
-2.09519337773534e-05
-1.29220663973033e-05
-1.39050085984359e-05
-2.06227172535187e-05
-2.96458473435406e-05
-6.31664066595702e-06
-5.95280758919674e-06
-1.6483938322183e-05
-1.19204451720141e-05
-1.70653839709336e-05
-2.84937480812556e-05
-1.64520856872959e-05
-1.2979581220691e-05
-2.55268199175929e-05
-3.20976351672367e-05
-7.15012166537202e-06
-1.65942229152115e-05
-1.91553139126891e-05
-1.12239200666575e-05
-1.60344265522657e-05
-1.55715059393953e-05
-2.90606436852436e-05
-2.41784101271237e-05
-5.03337648959298e-06
-1.47003338130416e-05
-5.65515205761841e-06
-1.54280629533666e-05
-1.53423464585719e-05
-1.84617191059653e-05
-6.32730974559805e-06
-1.33057591439141e-05
-1.3081976351533e-05
-1.91470051339417e-05
-1.28383074757844e-05
-2.19541544618199e-05
-4.73080181851135e-05
2.45413649083145e-06
-2.19871228431649e-05
-4.57935567995255e-06
2.49717099347894e-06
-8.24297515024997e-06
-1.47641165003743e-05
-1.95804227126584e-05
-1.99019861737969e-05
1.70232666085798e-05
-8.53123185969436e-06
-7.62856776845317e-06
-2.71235398395819e-05
-1.44976054478633e-05
-1.48150629606299e-05
-1.74190729371193e-05
-1.40807891074445e-05
-1.40830561727504e-05
-1.54646880996567e-05
-1.69996262824449e-05
-1.6390909731667e-05
3.28120579138538e-06
-1.63969450539881e-05
-4.77576516173927e-05
-3.33992857030623e-05
-1.16172796309544e-05
-2.51676308145282e-05
-2.53264156699685e-05
-2.4931487469551e-05
-6.22928544750273e-06
-1.86027393865509e-05
-1.55004052382321e-05
-1.20626522512373e-05
-2.83344231999651e-05
-1.31774890604473e-05
-5.50351609090088e-06
-5.80823800060775e-06
-1.79831606424368e-05
-5.82548924767014e-06
-2.83070260976752e-05
-1.58846055264758e-05
-2.23536243417075e-05
-2.59356681753025e-05
-4.48519301616204e-06
-2.27468173675693e-05
-8.95863454808998e-06
-7.50409757969289e-06
-1.4114163305022e-05
-8.60702860290811e-06
-2.56858095106322e-05
-7.31919835651889e-06
-1.80561471384626e-05
-2.09224569321424e-05
6.79954338511104e-08
-8.91912400957172e-06
-2.51222636936048e-05
-3.10303877065508e-05
-4.1463238941196e-06
-2.52842897450552e-05
-1.89556428178965e-05
-2.46361187661458e-05
-9.49966042247091e-06
-1.09186184105175e-05
-4.01002561817692e-06
-2.0995142557934e-05
-3.89035609346685e-06
-1.49468191268548e-05
-1.66374687995099e-05
-1.61798610747768e-06
-1.82299867355958e-05
-5.55821974818834e-06
-1.47964433855259e-05
-1.43342564985565e-05
-1.49773940963795e-05
-6.22699107593275e-06
-1.65484557675692e-05
-1.90502843494965e-05
-1.77439315446993e-05
-1.34071163682889e-05
2.91806628509881e-06
-1.62381723605026e-05
-1.76967859228046e-05
-1.68804878005669e-05
-6.2083882774641e-06
-2.00991503674881e-05
-6.28348386206901e-06
-1.23565178446503e-05
-4.92932385023013e-06
-1.92014196754647e-06
-2.49509436803606e-05
-1.92611596932115e-05
-1.47937426896169e-05
-1.48764005493161e-05
-2.63858063242293e-05
-7.41589823227709e-06
-2.28843131289241e-05
-2.68685924792215e-05
-3.5010902326335e-05
-1.751514031997e-05
-1.11446834623579e-05
-9.63969964409885e-06
-2.00877746038146e-05
-2.68192339578933e-05
-2.74540606074839e-05
-2.04011330199559e-05
-1.14584082483669e-05
-1.36475544266976e-06
-7.83362486672213e-06
-2.68871255665496e-06
-2.48425907398856e-06
-9.03816110535014e-06
2.37935514503379e-06
-2.20761484531474e-05
-2.71447775012559e-05
-1.88769520661352e-05
-1.34378177291738e-05
-2.2704551288311e-05
-3.18555220194392e-06
-1.32183171121879e-05
-1.96766830888324e-05
-2.57729847452448e-05
6.35274679829597e-06
-2.57350656073526e-05
-2.90989923553381e-05
-2.62087113153292e-05
-3.14808841435695e-05
-2.12552099894567e-05
-1.39629903004564e-05
-3.63017008481756e-05
-1.01183187961398e-05
-1.26434847296844e-05
5.49018163048193e-07
-1.27363657848062e-05
-2.36316485986355e-05
-1.68920394260874e-05
-3.85070733083021e-06
-8.71661428016004e-06
-1.36142276403911e-06
-2.64193316769718e-05
-1.70973471492918e-05
-2.23787232851659e-05
-2.55493597351081e-05
-2.52700694801896e-05
-1.55455919464658e-05
-2.93596257552531e-05
-3.2014627089394e-05
-7.72794898341259e-06
-2.21588254439347e-05
-2.82212970026563e-05
-1.88284500851245e-05
-5.61114776894884e-06
-1.60885818200193e-05
-1.34024523331617e-05
-1.36188421464109e-05
-3.45359437968698e-05
-1.02224609270675e-05
-8.2597896483283e-06
-2.93270678869903e-06
-1.42874904856557e-05
-2.61729390718624e-05
-1.36932613204549e-05
-2.25184550063208e-05
-1.21386929875501e-05
-2.09871204161461e-05
-1.52978752803892e-05
-1.47432026511275e-06
-2.40102684466043e-05
-1.43112539917123e-05
-4.35839335894735e-06
-3.58296176486248e-05
-1.56299254255389e-05
-3.86605234703617e-06
-2.09175916958065e-05
-2.96063336286722e-05
-3.02958722472474e-05
-1.40720794360372e-05
-2.23379899570059e-05
-7.23775299573607e-06
-1.3502288165018e-05
-7.57031966551808e-07
-3.98695882792841e-05
-2.81808044494555e-05
-1.22176593251049e-05
-2.72622493592701e-06
2.94777029186368e-07
-1.21692974760936e-05
-1.39697089005285e-05
-9.41940683234195e-06
-2.19719682752537e-05
-1.4577502026643e-05
-2.48039624947229e-05
-2.52753480788976e-05
-2.51122484767296e-05
-1.28855000949121e-05
-2.05017438595214e-05
-1.0560674417121e-05
-1.73273215031419e-05
-4.40298547642612e-05
-1.30561878873803e-05
-7.61340871157315e-06
-1.44273452960459e-05
-9.24432213502908e-06
-1.9205781707163e-05
-1.68770146795758e-05
-1.88676807663292e-05
-1.81557106766225e-05
1.76984575624714e-06
-4.61271050498721e-05
-2.73179080372403e-05
-1.70817641724743e-05
1.20079610054394e-06
-1.92942934998805e-05
-4.706546073849e-06
-2.33177741044841e-05
-1.60575190932652e-05
-7.72082984128506e-06
-1.25960199701744e-05
2.86185377599017e-07
-1.28824950005975e-05
-1.6586219337908e-05
-3.0447408226396e-05
-2.61195303415135e-05
-3.54874288838687e-05
-1.14984857903179e-05
-2.62669923084156e-05
-1.36356362927438e-05
-1.16426174028305e-05
-1.51979516763798e-05
-2.10232766336596e-05
-1.55019437988657e-05
-2.3126722736892e-05
-1.32414906663949e-05
8.50066755013233e-06
-5.31390673790694e-06
-3.10808885778714e-05
-6.41507364927783e-06
-1.80722533723947e-05
-1.76859489932322e-05
-4.01181628845871e-05
-1.89763961477566e-05
-6.5754667803078e-06
-1.1813076402653e-05
-1.66633332606543e-05
1.34352562217627e-06
2.67970406111043e-06
-2.23025744426437e-05
-2.64132272016867e-05
-1.90037695943998e-05
-1.9643814429964e-05
-1.23762166244699e-05
-2.32801376464917e-05
-9.3253916095929e-06
3.62064889008658e-06
-1.04640555757053e-05
-4.75548527128411e-06
-2.488588756852e-05
-2.7596493357324e-05
-2.1932734041315e-05
-1.79743676761857e-05
-4.25068990880974e-05
-2.33524742282707e-05
-2.65817165469917e-05
-2.04478299266017e-05
-2.38048878861084e-05
-1.66037222329138e-05
3.347505820933e-06
-1.82789438168129e-05
-1.88605027172511e-05
-1.52584564616797e-05
1.79638194401962e-06
-1.95334675583674e-05
-5.07930708619042e-06
-9.07103358830031e-06
-1.42255772171619e-05
-2.69432358430828e-05
-1.20729335836739e-05
-1.33315297759843e-05
-2.13863524234791e-05
-4.31654323343023e-06
-5.33499691767942e-06
-2.2396163668833e-05
-1.460637577169e-05
-2.0073174296425e-05
-2.14258654460005e-05
-2.00889096049632e-05
-2.37444337668528e-05
9.81125962424108e-06
-1.09589356298074e-05
-1.06328542824449e-05
-6.68765086719542e-06
-2.32474554624066e-06
-3.52502178006335e-06
5.42033562672202e-07
-1.656478685868e-05
-3.64451120417229e-06
-7.25017989151993e-06
-1.98220236265092e-05
-1.0235953235371e-05
-8.95134148428532e-06
-2.83089148908212e-05
-2.76180202257656e-06
-3.51523797923494e-05
6.41210428443029e-06
-1.77362481617162e-05
-2.10667049675265e-05
-4.05998663345839e-06
-1.25572055207066e-05
-1.15242227514743e-05
-2.643479306402e-05
-1.02995393446961e-05
-4.01179734117706e-06
-8.62272766447217e-06
-2.14116412533711e-05
-4.85487925088155e-06
-1.57767358630133e-05
-2.04419075620799e-05
-1.54390739791166e-05
-7.20705159144503e-06
-2.33591601184317e-05
-1.91451627213202e-05
-1.10902070425454e-05
-2.15597664070182e-05
-2.19339465242278e-05
-1.36372801976553e-05
-2.34450400906606e-05
-1.53536902545901e-05
-7.82490546216572e-06
-1.2705895643032e-05
-9.22247224182279e-06
-6.75855088872609e-06
-2.0001756589594e-05
-1.2588322767382e-05
-1.05970612155587e-05
-4.23712663887504e-06
7.44621554548429e-06
-1.90567502542077e-05
-1.74629403286387e-05
-2.02800914478218e-05
-7.03432723816165e-06
-1.38624381561657e-05
-4.1679542023164e-06
-2.14524138672686e-05
-2.01099655335959e-05
-1.56146537103621e-05
-2.27229959356997e-05
-3.76015167867154e-05
-2.58812952569198e-06
-6.39046833273437e-06
-1.37708999239627e-05
-1.37358117104292e-05
-8.52244947839749e-06
-1.84404776476753e-05
-2.00961899787201e-05
-1.13844551829301e-05
-1.26299714660081e-05
-1.77064136518369e-06
-1.89562643822241e-05
-1.97013103015584e-05
-2.49215631886027e-05
-1.32906011409433e-05
-1.17652004544786e-05
-5.23648859454049e-08
-2.17600116689141e-05
-3.5630217361178e-05
-2.98494012579932e-05
-1.50591670363594e-05
-1.61012146176457e-07
-1.60854403044807e-05
-8.38782782121011e-06
-3.22800910362507e-05
-2.5590547056564e-05
-5.13304260786627e-06
-4.03327673236955e-05
-1.46049458617852e-05
-1.72443850461392e-05
-1.60917800838415e-05
-8.58451310228377e-06
-2.00228167434305e-05
5.22807566667973e-06
8.5161028517341e-06
-1.4378800073206e-05
-1.31077816688978e-05
-3.34894918406759e-05
-3.90653272918227e-05
-2.02645859497432e-05
-9.61066932111531e-06
-1.57246044188963e-05
-2.2999096182883e-05
-8.41155034183377e-06
-2.70993651016156e-05
-2.31124032144911e-05
-1.33398613733937e-05
-1.90830531846226e-06
-2.56064152965909e-05
-1.95217161437489e-05
-3.32389771868973e-05
-1.9372063340247e-05
-1.90158169445412e-05
-1.88789210181971e-05
-2.92901797109016e-05
-2.19874227163327e-05
-1.38936452440947e-05
-3.11578936020626e-06
-1.81903485698399e-05
-9.96451944119786e-06
-2.3787808783832e-05
-3.21942780110094e-05
-1.90040522757124e-05
-2.88769346667607e-05
-1.26022094099717e-05
-1.31348085206279e-05
-1.62491464907648e-05
2.99091536716448e-07
-2.98331002457557e-05
-1.8741336025162e-05
-2.06922840816901e-05
-1.80347670287005e-05
-1.99560124427527e-05
-3.71630536133232e-05
-3.08863476994254e-05
-1.14825851549334e-05
-2.43326988981519e-05
-1.26052932773237e-05
-1.56693474542342e-05
-1.17148180919848e-05
-2.1153702717304e-06
-1.20252971314658e-05
2.04789904367118e-06
-1.39902160420974e-05
-2.69574659447498e-05
-2.88429567003097e-05
-1.2472972681046e-05
-1.80137573828886e-05
-2.34145242452046e-05
-2.30039681606797e-05
-2.26525647622537e-05
-2.05308903029727e-05
-1.02179441823078e-05
-1.66140467939265e-05
-1.80097946569612e-05
-5.74319940011646e-06
-4.95879453176536e-08
-1.28882090391671e-05
-3.08318326954684e-05
-1.40854166565345e-05
-7.38245321767e-06
-1.40361752395115e-05
-1.83159151867349e-05
-1.99571684590618e-06
-1.18047923115814e-05
-6.01897569868659e-06
-2.10925528388188e-05
-6.06896042600594e-06
-2.08979467990506e-05
-2.25424117079295e-05
-2.45961022555195e-05
-1.78310308224754e-05
-2.11642134185131e-05
-9.28312760400389e-06
-2.73546114563154e-05
-7.88940971619501e-06
-2.01276936316857e-05
7.54139761580313e-06
-2.02629038217129e-05
-8.46354893309752e-06
-1.90475218894268e-05
-2.88216411868162e-05
-1.85578756275105e-05
-1.87104347883159e-05
-5.09394726873834e-06
-1.35343044898901e-05
-2.0384239635734e-05
-2.06201394266541e-05
6.12736524943861e-06
-1.01558004026056e-05
-7.98502567593206e-06
-5.07891686960203e-06
-3.18476347203225e-05
-1.4496294693985e-05
-2.10416134909304e-05
-1.46126993560745e-05
-2.89140086411412e-05
-1.18886130643519e-05
-1.13372407509778e-05
-1.58528854617414e-05
-7.47451381788068e-06
-1.20108409449929e-05
-1.14933364783786e-05
-2.83168250336485e-06
-1.34219248590928e-05
-3.10753133551573e-05
-1.74821455513157e-05
-2.39101901711723e-05
-2.99436812220337e-05
-2.33445090818683e-05
-3.5520755610656e-06
-2.37392378375774e-05
-2.24677086608029e-05
-1.71156834565401e-06
-1.13792418682618e-05
-7.57597246565899e-06
-1.45232599647723e-05
-2.02166422809718e-05
-1.60895754652612e-05
-2.10942022144682e-05
-1.10156203191223e-05
-1.03339998138419e-05
-5.67286273096297e-06
-1.49358035876418e-05
-1.64999138612781e-05
-1.13187505792824e-05
-1.41845793702869e-05
-2.87715829417204e-06
-3.79389151381186e-05
-2.74578993671483e-05
-1.77358465235759e-05
-1.21559295271713e-05
-1.69781736050901e-05
-1.80252602822083e-05
-1.90850874450537e-05
-2.29435349176013e-05
-1.56803872679916e-05
-1.21386411541002e-05
1.34343831768892e-06
-7.66234037092339e-06
-1.73091501643121e-05
-1.34756644760515e-05
2.98641584148676e-06
-6.14944420288569e-06
-2.74014089940472e-05
-3.00963353042231e-05
-1.47416582247643e-05
4.83732557957799e-06
-1.9554699765213e-05
-1.96606887742496e-05
3.05769195710044e-06
-2.19078514524334e-05
4.78539957601754e-07
-1.68397211737566e-05
8.56667808681891e-06
-5.50777398331988e-06
-1.97790918256148e-05
-1.95603229007916e-05
-1.39059409941533e-05
-1.95002460447121e-05
-2.53454182812005e-05
-7.69727700304154e-06
-7.809224370273e-06
-2.09935634775422e-05
-4.21271757408091e-06
-1.3139327020304e-05
-8.3205927689667e-06
-2.39545615598696e-05
-1.29225766607807e-05
-2.25317626521886e-05
-3.48928413865645e-05
-1.38443931728647e-05
-2.90762969928908e-05
-1.39722288360404e-05
-3.42496899633577e-05
-2.09013516096214e-05
-8.83507187773452e-06
-8.88664222843663e-06
2.05944515980338e-05
-1.72450361534989e-05
-2.88274856991782e-05
-1.85942048097769e-05
-2.52547001403208e-05
-1.01706886908579e-05
-2.25676010957383e-05
-1.80720197226149e-05
-1.75454315597101e-05
-1.41577924910116e-05
1.35396595702571e-06
-9.92598130964985e-06
-1.97254767267123e-05
-8.35131336818419e-06
-1.94931389011948e-05
-8.21136470093628e-06
-2.84817450155199e-05
-1.26949508539375e-05
-2.4857899208876e-05
-1.20373589370495e-05
-4.64060268627541e-06
-1.71686572615776e-05
-1.29554771792435e-05
-6.59717092961055e-06
-3.49138311069995e-06
-1.75684557491714e-05
-1.16614436860439e-05
-1.30287130118136e-05
-1.80830514980001e-05
-1.28530152380521e-05
8.65422513906563e-06
-8.70510485126456e-06
-2.20664221441198e-05
-1.85277306051692e-05
-2.5494896920553e-05
3.53483590893141e-06
-1.22001842873149e-05
-2.4878035567565e-06
-6.14858788381834e-06
-2.35302798642897e-05
-1.01586599450005e-05
-1.98871860713149e-05
-1.90652080475561e-05
-1.35132371027989e-05
-1.99758729818702e-05
-1.63454886647184e-05
-6.18043640375173e-06
-1.6064547477957e-05
-6.31290172170686e-06
-8.06557825128941e-06
-7.87352358698641e-06
-1.46925954994078e-05
2.00365722866281e-06
-1.05071736111932e-05
-8.15252943410532e-06
-1.14753439086824e-05
-3.30342498241341e-06
-1.94589294862366e-06
-8.65507655973075e-06
-1.28674008423373e-05
-3.00540510358204e-05
-2.02544666293272e-05
-2.38271411646439e-05
-3.46729077259567e-05
-1.64117339178188e-06
-1.12533735178382e-05
-1.79816092723809e-05
-1.57739090482127e-05
-2.36983686847134e-05
-2.31173692291672e-05
-1.0114332543474e-05
-3.20333496288222e-06
-5.60449584386362e-06
-4.23895879553001e-06
1.77573700963094e-07
-2.84900346060876e-05
-1.8123351922959e-05
-7.06567189684407e-06
-2.33403477222537e-05
-2.36083222160297e-05
-2.4316020635972e-05
-1.83216600230766e-05
-9.5226256715278e-06
-6.42339510167919e-06
-1.18162476150819e-05
-2.06742691372066e-05
-2.09413649033696e-05
-1.50379449374089e-05
-1.12665970526526e-05
-1.32814544999185e-05
-2.29087547666453e-05
-1.46408861091532e-05
-1.16209649581134e-05
-7.10997987129977e-06
-1.55587880263908e-05
-2.29409462297812e-06
-3.84773832039769e-06
-2.51858015539624e-05
-8.31553499530023e-06
-6.44229255461341e-06
-1.23023469574177e-05
-3.03285633820353e-05
-6.69574368883352e-06
-1.79421826805245e-05
-2.23513928489862e-05
-5.75117889661978e-06
-1.29856804641416e-05
-1.08428389349711e-05
-2.33670512581375e-05
5.43400531410493e-06
-9.11937995316173e-06
-3.28177831679683e-05
-6.36422192831451e-06
-1.37905114654397e-05
3.92524757502186e-06
-5.38917832974715e-06
-1.75706336235517e-05
5.87995615580367e-06
-1.66386026378673e-05
-2.27173599305551e-05
-2.42303236380492e-05
-8.81097887045439e-06
-3.11532026788698e-05
-4.56131188991331e-06
-3.34697197387843e-06
-1.62880963540354e-05
4.22139028254496e-06
-1.14449128447642e-05
-1.0257177411842e-05
-1.26954561031268e-05
-6.65105032455979e-06
4.17919877033092e-06
-2.20460701259753e-05
-1.7241053101225e-05
-2.99766072865556e-06
-1.84508886493144e-05
-3.33830169410126e-05
-1.46802773453058e-05
-1.06380454940834e-05
-1.63632069554001e-05
4.6305795716069e-07
-1.67372109211539e-05
-3.61129314884901e-05
3.28026380980342e-06
1.13967232483462e-06
-2.79139786348429e-05
1.33726241254959e-08
-1.83298027325722e-05
-2.48435992304585e-05
-8.02237373141767e-06
-8.66559133184326e-06
-1.70668016066608e-05
-2.16892155477503e-05
-1.90733277514033e-05
-3.30942547963009e-05
-2.10995815034377e-05
-5.99947534990855e-06
-5.64579590376708e-06
-2.29546580693141e-05
-1.84802669478227e-05
-1.22693130651727e-05
-1.72545226843903e-05
-2.16168765350547e-05
-8.66347233740793e-06
1.22167073937011e-06
-1.79815816018041e-05
-2.22263834893941e-05
-1.56015887734513e-05
-1.86998055685438e-05
-1.34366283242959e-05
-2.34675215748483e-05
-2.6629776391739e-05
-2.19517177311335e-05
-5.880216231362e-06
-2.94782783959331e-05
-2.0338760665868e-05
-6.97037369799491e-06
-1.33909852174069e-05
-1.30518336819423e-05
-1.28416406766259e-05
-2.7084621370297e-05
-8.23656953582124e-06
-1.18359119887187e-05
-2.4230567731427e-05
-1.2664318823599e-05
-1.87096451750395e-05
-2.2709241989309e-05
-1.70937537756494e-06
-8.30338979043908e-06
-4.99108803738093e-07
-3.29024232392544e-05
-2.1650796358759e-05
-1.45985933398678e-05
-2.11240930920185e-05
-2.60003902850125e-05
-1.46837117331996e-05
-2.93004841317593e-05
-3.32327858072339e-05
-8.84243558300986e-06
-1.64232869326157e-05
-3.39503067095809e-05
-1.06564122491437e-05
-1.15331267318527e-05
-3.4161931235437e-06
-1.78568632060929e-05
-1.86669797493841e-05
-1.9223685914737e-05
-8.35473742434188e-06
-1.33057526870154e-05
-2.71227312914389e-06
-1.32233954041665e-05
-7.61513251597543e-06
-2.54921698210463e-05
-8.68659011896855e-06
6.50631470859004e-06
-3.36792077373098e-06
-1.323510963858e-05
-8.62257195638229e-06
-1.41322950950152e-05
-2.88504883173926e-05
-2.60650821288624e-05
-1.70788887343202e-05
-1.0246200647886e-05
-2.69962732072895e-05
-3.5322232142648e-06
-1.49213304105923e-05
-1.55319866558808e-05
-1.94509289489292e-05
-2.85048109010184e-05
-2.98419963293883e-05
-9.22119298021448e-06
-1.50580410398755e-05
-7.80434419571076e-06
-1.26253465342597e-05
-1.21879947146766e-05
-2.32984451953105e-06
-1.07661525385344e-05
-1.30965232267132e-05
-2.03107167794757e-05
-2.18544738235481e-06
-2.92546808570558e-05
-2.10542433132176e-05
-2.17026248048333e-05
-1.01459664176023e-05
-2.69974417800474e-05
-9.00501317757293e-06
-1.38060988189195e-05
-1.45848385762936e-06
-4.59326510742537e-06
-1.32728530057869e-05
-4.54480242242519e-06
-2.22307366675159e-05
-2.38856987766105e-05
-2.30782133873184e-05
-1.21759397450755e-05
-4.05077442784507e-06
-1.88930574403046e-05
-2.94523921649253e-05
-1.98454197704168e-05
-2.08657933386847e-05
3.04008948804703e-06
-1.61771324760844e-05
-2.04626148980962e-05
-1.45596506240588e-05
-2.21194978120906e-05
-1.91584526699541e-05
-7.27868767894859e-06
-4.03409232898849e-06
-2.25053705046836e-05
-2.05424969050533e-05
-1.87217605919005e-05
-2.13321841565467e-05
-2.24453341050326e-05
-2.22844033052933e-05
-2.59941235872632e-05
-2.0648928947538e-05
-3.12120712921655e-05
-4.35686351121404e-06
-1.91145492299483e-05
-2.34105760798318e-05
-2.94496967808801e-06
-2.13794350726193e-05
-2.49439858283666e-05
-1.49361200078166e-05
-1.68861874281849e-05
-9.05860025747559e-06
-2.20585024454675e-05
-3.55346850503975e-05
-9.0697426343149e-06
-7.72693100340118e-06
-6.40574800011587e-06
-7.29057644337806e-06
-2.68703668225773e-06
3.8906472396387e-07
-9.47982199795369e-06
-1.41274418978318e-05
-5.50021674694995e-06
3.38983046209297e-06
-5.02489790094068e-06
-9.58856740824031e-06
-2.10212397369571e-05
-2.35174398222613e-05
-7.78951852785095e-06
-2.26476492381315e-05
-9.77831549484046e-07
-1.58814130565788e-05
-1.09822373623838e-05
-2.00397450688617e-05
-1.17633224190222e-05
-1.19548358693399e-05
-1.40816464902898e-05
2.35170342023089e-06
-1.31641637408893e-05
-1.45948557885471e-05
-1.18514189812274e-05
-1.98926878433656e-06
-1.13872841824324e-05
-1.77204623696825e-05
-1.4601632242428e-05
-2.27203438065018e-05
-9.55446969463689e-06
-1.27468226012869e-05
-9.81891597793679e-07
-2.27520775029814e-05
-1.31498975520051e-05
-1.3108550026718e-05
-4.80167591487349e-06
-3.16992076407509e-05
-2.59018780137565e-05
-1.30148857009093e-05
2.75958325001405e-06
-1.40996293222039e-05
-1.30905155220962e-05
-5.60728961874188e-06
-2.17707671507728e-05
-2.08903503465548e-05
-9.31249292730401e-06
-1.05643347308888e-05
-1.29216783986723e-05
-2.57506330564289e-05
-2.80895518069773e-05
-3.00834257526379e-05
-2.12709034010333e-05
-1.49858782170406e-05
-1.18668521263207e-05
-2.1592741324362e-05
-2.28324994838679e-05
6.15254233090101e-06
-3.61527386042944e-06
-1.99289752056797e-06
-3.31697457760771e-06
-2.02711660664008e-05
-1.93207250030482e-05
-1.30107297784675e-05
-2.04375917141971e-05
-2.01334496732285e-05
2.58106222644713e-06
-1.87210001392769e-05
-7.41836872358077e-06
-1.11159846379963e-05
-2.27244870459963e-05
-8.32196961567348e-06
-8.45317574169095e-06
-1.51179802663696e-05
-3.07078219593743e-05
-1.15758972039738e-05
-3.13626938322781e-05
-1.2225836682244e-05
-1.80523947552282e-05
-1.96150507301075e-05
-1.4639515331196e-05
-1.50331190764365e-05
-2.17814548004308e-05
-3.25889172101761e-05
-1.95733776615425e-05
-3.77054628627271e-06
-1.32431248791519e-05
-1.28725966075894e-05
-5.19086457660176e-06
-9.6078481387701e-06
-1.02154717690281e-05
-5.63599049235801e-06
5.43156849271936e-06
-2.03334734879266e-05
-1.04142054332163e-05
-1.53759875351645e-05
-1.13344944072627e-05
-2.60378547687712e-05
-1.23435599341382e-05
-2.73192815243857e-05
-3.55295818390659e-05
-1.1306597812612e-06
-3.03139125012942e-05
-1.26796926222459e-05
-4.62829137425926e-06
-1.82415814018506e-05
-1.6025827212986e-05
-9.70310382679213e-06
-4.89977732248749e-06
-1.1095464837628e-05
3.30026626743433e-06
-9.17377580896583e-06
-1.37067102543578e-05
-2.34586099460266e-05
-1.64918670013115e-05
-8.92628177755367e-06
-3.4741198097552e-05
-1.77042684490289e-05
-2.14803966007057e-05
-2.53634489452451e-05
-2.46525913906936e-05
-8.58634787606449e-06
-3.02821906759831e-05
-7.29903154730903e-06
-1.17868447431017e-05
-3.00793145656021e-05
-2.8209826130729e-05
-1.76998090055418e-05
-1.45463957222501e-05
-8.11830960382692e-06
-8.90435007573484e-06
-1.75132946948904e-05
-4.17623103393404e-05
-4.41227946409789e-06
-2.89288917928392e-06
-1.12025889657596e-05
-2.94124466899447e-05
-1.07721948094088e-06
-1.98249904263389e-06
-2.04327826929572e-05
-2.38059141571187e-05
-3.4196291769104e-05
-1.95596334610982e-05
-1.60800748584859e-05
-1.95449662978735e-05
-2.60386172449231e-05
-7.78529281284192e-06
-9.37642749237902e-06
-1.48626246352214e-05
-1.57246551660632e-05
-6.92805220896267e-06
-1.76979110511767e-05
-2.30810922796609e-05
-1.05026332408022e-05
-1.5368439570411e-05
-9.51221288388995e-06
-1.92050903425636e-05
-1.71040494473158e-05
-1.9836956378068e-05
-3.1600128671863e-05
-2.25671453018496e-05
-3.20609877217541e-05
-2.13422082549726e-05
-1.80693285553878e-05
-2.4269119024806e-05
-1.32404271928908e-05
-1.65495813296423e-05
-2.62457690455323e-05
-8.38737736776132e-06
-1.92023773557283e-05
-1.38796040931358e-05
-1.77464508039464e-05
-8.81396243027052e-06
-6.99693290838438e-06
-6.31992358395635e-06
-3.68527881833651e-05
-3.07864026938774e-05
-2.33933180261668e-05
-6.93023791576266e-06
-1.31534901675818e-05
-2.06977892593702e-05
-2.28279420790295e-05
-3.55669507042099e-06
-3.695568393046e-05
-3.70599344057109e-05
1.54094424131623e-06
-1.98970258672505e-05
-4.23612952718466e-06
-2.321617723103e-05
-2.83983659427173e-05
3.18880370291176e-06
-9.85895233025e-06
-3.61887065445058e-06
-1.91963035768845e-05
-2.03749291120872e-05
-2.02317728731633e-05
-1.85588457607311e-05
-2.35128565917069e-05
-3.64392787363974e-05
-2.46652680892425e-05
-3.2536440628371e-06
-2.40795238225964e-05
-2.58127335493231e-05
-2.98495747485411e-05
-2.45601272519971e-05
-1.1773573778737e-05
-1.96463564714536e-05
-1.09400797177367e-05
-2.42001382427113e-05
-3.79983320506012e-06
-1.30668805986982e-05
-1.94027978557311e-05
-2.6245210713922e-06
-2.22044032720617e-05
-1.05199726917004e-05
-1.7328641599359e-05
3.22097730392312e-08
-8.28977757069297e-06
-2.38472768564223e-05
-2.38593389737477e-05
-2.32232070107297e-05
-1.82845894108181e-05
-2.82077952796232e-05
-3.23059391916087e-06
-1.26666431827623e-05
-2.28530581601814e-05
-1.73203004202925e-05
4.04559488597953e-07
-5.05925265776153e-06
-4.57331019596148e-06
-2.04502576611137e-05
-2.31653496962195e-05
1.46110156024106e-06
-1.65331237481452e-05
-2.55631275323668e-05
-1.25068049723756e-05
-3.16722407150162e-05
-2.468225328924e-05
1.76090261704609e-06
-1.8521915039932e-05
-2.0523540143721e-05
-2.25622626107518e-05
-8.63883065884427e-06
-2.76833832080897e-05
-1.17742424104202e-05
-1.46695944066318e-05
-1.77239892562514e-05
-9.59420592541878e-06
-4.51931771086792e-06
-4.14255945368476e-06
-1.66197149258939e-05
-1.65070767999043e-05
-2.87818140530581e-05
-2.08551098980037e-05
-3.20148380176975e-05
-1.88437988392256e-05
-1.03595904709341e-05
-1.22935128693867e-05
-2.05205165491606e-05
-1.8300149960416e-05
-8.45014726190491e-06
-7.98301417476017e-06
-1.2719413098739e-05
-7.06496614506752e-06
-3.42246666290658e-06
-1.90150212484955e-05
-5.59826894184755e-06
-1.74489938067408e-05
-1.47012825137398e-05
-1.18137816938245e-05
-8.11489137973859e-06
-2.73035450139228e-05
-1.63538634291865e-05
-2.0485535230781e-05
-1.16488913898077e-05
-1.87613229735591e-05
-2.43619937236681e-05
-3.24913117843318e-06
-1.48879026662799e-05
-5.23629347220367e-06
-1.57670977241923e-05
-3.96744039710345e-06
-1.86679528583341e-05
-2.45957816001021e-05
-1.73745560982402e-05
-2.31991190545767e-06
-1.29290489544338e-05
-3.3732056478579e-06
-2.10017942083695e-05
-2.97021655051007e-05
-1.41365641088751e-05
-2.38389739960042e-05
-7.31067672448229e-06
-1.29927956071522e-05
-1.15274013338829e-05
2.27551212201651e-06
-1.60234366721498e-05
-1.25413655212114e-05
-1.73187731248075e-05
-1.65100030237233e-05
-2.32374090811364e-05
-1.73504174692167e-05
-1.94139821162183e-05
-1.45496318761228e-05
-2.58862726231569e-05
-3.84267527934259e-05
-1.41583184341985e-05
-1.17238797611558e-05
-1.18328042876422e-05
-1.39105273951568e-05
-6.81758011358191e-06
-2.391671889926e-05
-1.97340816593777e-05
-2.69194099175188e-05
-2.78611095938255e-06
-7.46910220922068e-06
-2.75149361637327e-05
-1.79190493979175e-05
-1.05842540856788e-05
-2.49750471713409e-05
-2.30208191575115e-05
-2.45179290641819e-05
-1.4924496494198e-05
-1.40222473760257e-05
-2.68027980870049e-05
-3.19024744505728e-05
-1.839084571319e-05
-1.83199679142031e-05
-2.84466026471653e-05
2.73652408562353e-06
-3.68316926770995e-05
-6.27043972617514e-06
-5.42447222251323e-06
-3.06685115721589e-05
-1.16948843661325e-05
-1.96647402851237e-05
-3.30237997769607e-05
1.53631010173719e-05
-1.17356693220387e-05
-2.88663362151671e-05
-8.70460961231098e-06
-2.66866918927583e-05
-1.63320236378806e-05
-2.20231747141993e-05
-2.2621290308696e-05
-1.16513537586088e-05
-6.12243135239391e-06
-1.46095225459038e-05
-2.91543209641285e-05
-2.50516847053454e-05
-4.3301566815581e-06
-1.27472448121581e-05
-1.63470700066103e-05
-4.54208450814432e-06
-2.49856739844598e-05
-2.53319223600876e-05
-1.9871581460497e-05
-1.54251481936195e-05
-1.73233487316126e-05
-6.76655749589169e-06
-5.3091960650686e-06
-2.03345028982564e-05
-1.06973151772735e-05
-1.08841621827481e-05
-1.92948198282597e-05
-2.78459039775875e-05
-2.70398627213583e-05
-2.78619207693761e-05
-2.54330938191931e-05
-1.73271590634559e-05
-6.46303086722376e-06
-3.78608455864049e-05
-8.07010101940343e-06
-1.53263172814627e-05
-1.85689735360362e-05
-1.75823543943447e-05
-1.33130283360926e-05
-8.0693306052629e-07
-3.49602176735574e-05
-2.72689622768399e-05
-2.50500987661867e-05
-1.51861208773868e-05
-9.8544165035484e-06
-1.63802524552668e-06
-3.03611953168651e-05
-1.57161181238636e-05
-1.68738324817319e-05
-2.02379484215265e-05
-1.66192733126828e-05
-2.71940710700337e-05
-2.46399188538824e-05
-1.96224220527762e-05
-1.34459466876045e-05
-2.60712003802799e-05
6.44099964416034e-06
-2.19496752109239e-05
-3.90440970251866e-05
-2.41177349625392e-06
-2.25083074865503e-05
-4.81393046068395e-06
1.01231513993333e-06
-3.16149788395791e-05
-3.59626051282521e-05
2.42406038251933e-06
-1.41365369845635e-05
-2.65870358426137e-05
-1.07196675598729e-05
-3.84103249282294e-05
-2.26105150729858e-05
-8.76582666294702e-06
-1.53027142019928e-05
-5.08600456610338e-06
2.26022182481709e-06
-1.90395027038104e-05
-2.25186369819648e-05
-1.53667611316326e-05
-1.27944511701871e-05
-1.4200527106213e-05
-2.12158306521005e-05
-2.60678561740172e-05
-1.49599219552397e-07
3.98555274101563e-07
-2.54936885312602e-05
-1.41631020646289e-05
-2.8738224899053e-05
-3.09642548085895e-05
-8.00024387946396e-06
-2.98316383363643e-05
-2.7561937951249e-05
-2.11409486953856e-05
-4.32543310917027e-05
-3.41638233517154e-05
-2.2474926712337e-05
-2.58341273133476e-05
-1.06250376165506e-05
-1.85197302694473e-05
-1.8922331268488e-05
-1.21481479049896e-06
-2.35526510823788e-05
-1.5344214888026e-05
-1.85327621309293e-05
-1.22796741052777e-05
-2.81819768422871e-05
-2.3334846118877e-05
-2.31806862534598e-05
-1.32742301480729e-05
-3.2460774044877e-05
-1.88329650162207e-05
-5.0641821277318e-06
-1.13052488838557e-05
-1.51020995900214e-05
-2.40380962405852e-05
-1.09259024666571e-06
-2.11194267772022e-05
-1.14903032073059e-05
-1.31459030073873e-05
-2.05347064575491e-05
7.61857279529061e-06
-2.25729565116362e-05
-9.21953581181059e-06
1.0895129830293e-05
1.14354935456842e-05
-1.92035716504123e-05
-1.68793188870725e-05
-5.46761026005227e-06
-2.03837698326553e-05
-1.36109909846719e-05
-7.43488760382282e-06
-6.34044684211588e-06
-2.78506831712032e-05
1.56732125140751e-05
2.26833073796043e-06
-2.36584306924661e-05
-4.34585364940531e-06
-1.63030585319091e-05
-1.07069883979243e-05
-2.40194890656934e-05
-7.84598476533484e-06
-1.78642911686135e-05
-1.57127911392321e-05
-1.76981325996237e-05
-1.71226898892585e-05
-3.39801591221852e-05
-4.12314138165415e-05
-1.7008171895239e-05
-2.69621196932887e-05
-1.28209114375455e-05
-2.27254606273637e-05
-2.5786288791165e-05
-3.65151112590802e-05
-3.13690860414441e-05
-1.67131123466013e-05
-1.76719593224432e-05
-5.51274249716574e-06
-1.65527016640919e-05
-7.22503838719066e-06
-1.29108387116988e-05
-2.96562236140202e-05
-2.20746493116706e-06
-1.10544596227621e-05
-1.61171782359297e-05
-2.10281291463946e-05
-2.09517988863497e-05
-2.63185251510485e-05
-2.97829309967211e-05
-1.16515261958745e-05
-1.71472482902478e-05
-1.86037263895036e-05
-2.5896227203796e-05
-5.59523452390373e-06
-2.74457591265168e-05
-1.57071638282949e-05
-1.54465372846407e-05
-7.71997499280384e-06
-2.15505210150295e-05
-1.50169434916497e-05
-6.09283603596349e-06
-2.06868069283756e-05
-2.13827410023932e-05
-9.09127285097124e-06
4.31907647770328e-07
-1.79795469002755e-05
-1.91885622456306e-05
-4.89082927256979e-06
-1.32344623354599e-05
-1.03938322072362e-05
-5.54745525449387e-06
-1.54851712621284e-05
-1.30983759453274e-05
-3.083887801487e-06
-1.69664984207362e-05
-1.37314150769045e-05
-1.05813084341882e-05
-1.95499883370621e-05
-1.47325242608077e-05
-5.40750114215536e-06
2.53251531494289e-06
-1.34099303701242e-05
-1.75141380872197e-05
-6.39995571860167e-06
-3.28514957666403e-05
-2.73314744183731e-06
-1.76956344014233e-05
4.43512421090714e-06
-1.30192553600786e-05
4.56226948797383e-06
-1.75108165367733e-05
-1.94761309728221e-05
-1.00511917324773e-05
-3.11574312317356e-05
-3.55987077079337e-05
-1.43168786050767e-05
-1.99080113197671e-05
-2.80914588350874e-05
-1.24444150116556e-05
-6.43193449274453e-06
-1.20723994495154e-06
-7.03253804366398e-06
-1.37883964837143e-05
-1.29000819003135e-05
-3.36434466325686e-05
-1.82425168723985e-05
-1.60892011363822e-05
-9.37508960054517e-06
-3.0696225213541e-05
-2.5144239962756e-05
-2.17607468156632e-05
-1.83777832799109e-05
-1.90489553297365e-05
-2.53396719478644e-05
-1.14289877679664e-05
-2.53905048073914e-05
-2.92636986830988e-05
-2.85813672692064e-05
-2.44396200735115e-05
-2.19635931489937e-05
-5.25542660751129e-06
-2.00556589787683e-05
-2.00149083495533e-05
-1.50517704786149e-05
-3.28897989673761e-05
-1.33860722132487e-05
-1.02793701300689e-05
-2.9526331770874e-05
-1.56360266646084e-05
-9.65540851443062e-06
-1.62060868880146e-05
-1.62251446455617e-05
-1.01089020907296e-05
-9.5829265787896e-06
-1.84016159844668e-05
-9.2503163035213e-06
-7.30551810257333e-06
-1.28792111365818e-05
-2.65089301364323e-05
-1.12446837418584e-05
-2.15803783282951e-05
-1.62512060609004e-05
-5.75453864495457e-06
-2.31052475190091e-05
-1.02195159677996e-05
-2.10523272553728e-05
-2.54791495710117e-05
-1.88999477139052e-05
-1.94067182911682e-05
-1.48509954560593e-08
-7.74081359625794e-06
-1.99050281566303e-05
-4.15173979448936e-05
-3.16384382999202e-05
-1.71992491037657e-05
-2.54447092978222e-05
-1.70360665063143e-05
-1.91933499088584e-06
-1.02437467989357e-05
-2.00799414745897e-05
-1.57709397033218e-05
-2.26570880675078e-05
-6.30487994240988e-06
-9.45493455644681e-06
-1.29851660364673e-05
-2.83716752439672e-05
-9.64098728552208e-06
-1.01766721568723e-05
-3.40984444138655e-05
-1.20386807204857e-05
-2.51923659558934e-06
-2.37776811009159e-05
-5.19864173982253e-06
-9.45250826688414e-06
-1.48426279009451e-05
-1.67354135861484e-05
-2.76879666541048e-05
-1.62888013673605e-05
-1.67851859732141e-05
-8.3350035309654e-06
-1.64268453614771e-05
-2.32606922630092e-05
-2.98896464987258e-05
-5.96749702413797e-06
-1.93101914259325e-05
8.80566913606725e-07
-1.31901329815782e-05
-1.86707665074773e-05
-2.79765379559946e-05
-1.45738393048208e-05
-1.14409083877617e-05
-1.50254958090198e-05
-1.36060578573884e-05
-3.35378427425176e-05
-1.00663483151196e-05
-1.84948850795833e-05
-1.19638573677858e-05
-1.37197815736352e-05
-7.92508127896671e-06
-1.30745757815801e-05
-4.25799054762835e-05
-1.35795527012995e-05
-1.41302821417973e-05
-1.5459152838866e-05
-2.02475839403078e-05
-2.01890158881822e-05
-1.65453560250286e-05
-2.07923083465016e-05
-6.67429523688457e-06
-2.69180021635788e-05
-1.58510172180016e-05
-1.43440827240416e-05
-2.85270702693767e-05
-2.17719805615552e-05
-2.64817755649877e-05
-1.22325492332665e-05
-1.58684059996526e-05
-2.29236689087755e-05
-1.82204322419079e-05
-2.14215024012576e-05
-2.61763365913849e-05
-9.12612025708784e-06
1.24126919110893e-06
-9.45486814010828e-06
-2.77823723305166e-05
-2.90883038105597e-05
-3.77231600087113e-05
-1.30748804236049e-05
-2.13802721135352e-05
-1.37245779347528e-05
-2.3225881601491e-05
-1.59858769421001e-05
-1.94270540002099e-06
-1.30105409147903e-05
-3.12017053746508e-06
-1.29866533397216e-05
-2.06077462723814e-05
-2.76875599095075e-05
-3.50740409573536e-05
-9.58509820512352e-06
-8.38566672591493e-06
-1.90769221720123e-05
-1.2502720307722e-05
-3.48108038173475e-06
-2.03919700841828e-05
-1.40272576622194e-05
-1.30858866367429e-05
-7.11453256250256e-06
-6.45461599095333e-06
-8.45082277069452e-06
-1.26738677921645e-05
1.50660237603589e-07
-2.60096700563272e-05
-1.66134924026058e-05
-1.22040619061232e-05
-1.80871961635681e-05
-1.10331631354128e-05
-2.24031453578623e-05
-2.41648604093585e-05
-2.39480858743389e-05
-2.75841087659268e-05
-2.54111660776488e-06
-2.84866833391664e-06
-2.46287201249254e-05
3.69738106762492e-06
-1.75854331655798e-05
-1.76347486609499e-05
-2.16174446335137e-05
-4.32938348107608e-05
-9.47031568272156e-07
-4.45804516350611e-06
-2.71926548128375e-05
-2.09927711476737e-05
-1.83223889683166e-05
-2.54205753050978e-05
-2.41428781222132e-05
2.39707927435136e-06
-2.40810035860567e-05
-1.77187906466111e-05
-1.73671294042615e-06
-2.18620887977643e-05
1.29640977316037e-06
-2.24544498607041e-05
-1.21636646566677e-05
-9.81427402001376e-06
-7.39953188442251e-06
-1.41438632157387e-05
-1.04509864321737e-05
7.21451456189038e-06
-9.58934715038431e-06
-2.91785108074355e-05
-2.12467360277853e-05
-1.53648562277702e-05
-1.13222934092248e-05
-3.86997524285959e-06
-9.01517990783368e-06
-9.46014215091683e-06
-3.31382364113481e-05
-1.99861519697962e-05
-1.81826113705547e-05
-3.59037700218539e-05
-2.144612411598e-05
-3.64813285765868e-05
-3.44413710472874e-05
-1.92414141258128e-05
-1.54858209720671e-05
-1.11840385558016e-05
-1.15156960049836e-05
-1.22474602222079e-05
-5.31259646618643e-06
-1.74597444586526e-05
-2.64363554181264e-05
4.40843045622799e-06
-1.84846392577246e-05
-1.48042170627406e-05
-1.74201522649229e-05
-2.24210704173673e-05
-2.17546546842936e-05
-2.73218874217974e-05
-9.8917898769457e-06
5.91623148094815e-06
-9.973526476666e-06
-1.42500167515025e-05
-1.25015890812731e-05
-2.416561694047e-05
-2.60033334562326e-05
-9.65209475882186e-06
-1.12838655024833e-05
-2.14804846906147e-05
-3.86821475006113e-05
-9.77659309938528e-06
-3.20205333268111e-06
-8.8861601552617e-06
-2.59489039868025e-05
-2.57936840434496e-05
-2.65084084246527e-05
-3.24411238437116e-05
-1.33184417380671e-06
-7.19052421301818e-06
-2.7716381902629e-05
-1.2806733843529e-05
-2.80486451567395e-05
-1.13630199623625e-05
-3.14537924062404e-05
-1.52378306049076e-05
-1.60037837205938e-05
-6.05267276067557e-06
-4.4656420405846e-06
-1.41954776239195e-05
-1.45755642832882e-05
-8.83700255837617e-06
-2.64134046090787e-05
-1.71667669932094e-05
-2.60843717107387e-05
4.28294327204858e-07
-4.67487522179593e-06
-5.81050051646445e-06
-1.63505178546491e-05
-2.72192587093546e-05
-2.966792656359e-05
-3.19084298021546e-05
2.70840239417327e-07
1.75954125855394e-06
-1.559892281616e-05
-2.39175221904791e-05
-3.31301856807682e-05
-1.66905779464861e-05
-2.44799525114326e-05
-1.23058308659036e-05
-1.10850901701751e-05
-1.13691239917443e-05
-1.68427422212604e-05
-1.79757681746342e-05
-1.25758444722684e-05
-1.08999282304187e-05
-3.98576280887955e-06
-4.77679843051825e-06
-2.54619251955116e-05
-5.45514088312285e-06
-1.08183815032314e-05
-4.7353880456534e-06
-9.07668567154196e-06
-1.51860748866549e-05
-1.30255264476327e-05
-6.35188786363487e-06
-3.60429758891883e-07
-6.37174525407157e-06
-3.833318114558e-05
-5.80883917983647e-06
-7.09190920045751e-06
-3.18592831830038e-05
-1.1349918289506e-06
-2.90377777369867e-06
-2.97722833485556e-06
-2.47009378708518e-05
-3.18654566987257e-05
-2.72589182296012e-05
-1.55548427568178e-06
-2.21703105504897e-06
-2.43481943125786e-05
-1.41774966585698e-05
-3.54644460858591e-06
-2.87535410752188e-05
-1.65466307755306e-06
-8.21692944145643e-06
