# Supplementary material for: Research on computational propagation and identification of mine microseismic signals based on deep learning
Source: PLoS One. 2025 Oct 22;20(10):e0334641. doi: 10.1371/journal.pone.0334641 (PMC12543183; doi:10.1371/journal.pone.0334641)
Supplement: S11 Data — (ZIP) [file pone.0334641.s011.zip › 000101100002714.xlsx_0.txt_24.txt.txt]

-2.69787846176009e-05
-9.59451993473376e-06
-1.18447386614143e-05
-1.93992474810202e-05
-1.18197317072374e-05
-2.61188684916969e-05
-1.69031151110978e-05
-9.25672748033153e-06
-1.75831904471653e-05
-6.94636037814678e-06
-8.25227910093657e-06
-1.65299777590243e-05
-1.49510088736251e-05
-2.64758900057934e-06
-2.86256682610582e-05
-9.09063123865143e-06
-6.86943363678313e-07
-1.58959778273368e-05
-2.60355776888533e-05
-1.80193830045865e-05
-1.65908934419507e-05
-3.04766603733358e-05
-1.82860694056837e-05
-3.62752245479504e-05
-6.07019346610661e-06
-3.58142834498467e-05
-1.71140586277586e-05
-3.02895931743663e-05
-1.9149178262437e-05
-4.1100789534829e-05
-7.08160125876605e-06
-1.68017159951894e-05
-1.5528632505873e-05
-1.40431370685207e-05
-4.17671051838372e-05
-6.2098979321748e-06
-1.89063853427792e-05
-6.56283856595958e-06
-2.29939270844723e-05
-1.18552963084536e-06
-1.71751706241244e-05
-1.75843044726643e-05
-4.51671348318532e-05
-2.91195985458493e-05
-1.58369956340048e-05
-1.00296402947729e-05
-3.79299249170796e-06
-3.50318188085789e-05
-1.78986437868025e-05
-2.4433250339775e-05
-2.26338392148224e-05
-1.56902835221864e-05
-2.11855625722208e-05
-5.46062457480169e-06
-1.33471298171921e-05
2.88236651723823e-06
-3.69695631530737e-05
-2.67211968416713e-06
-1.72304838099574e-05
-1.78616276054214e-05
-3.26711007269869e-05
-5.42720173558831e-06
-3.62794881053034e-05
-1.20761222990895e-05
-1.89684241169898e-05
-1.75653187728805e-05
-4.18170054843687e-05
-9.60846802066885e-06
-1.54917166867103e-05
-2.195131920367e-05
-3.23179953917447e-05
-8.48995960925295e-06
-3.46394083088426e-06
-2.21026368342268e-05
1.6416878632776e-06
-6.40142893562908e-06
-1.32022327146176e-05
-1.59277589088307e-06
-6.88545120814441e-06
-1.99856305205659e-05
-1.74773611273723e-05
-2.93111840558152e-05
-1.70222144298568e-05
-1.23455802754701e-05
-1.10251651047319e-05
-2.97176249349965e-05
-1.72497319121204e-05
-7.32481495237834e-06
3.2029622602873e-06
-9.80780058159834e-06
-9.67759945448975e-06
-5.61595926031486e-07
-1.79053477305604e-05
-3.38192825597481e-05
-1.39783733418147e-05
-2.90584719292299e-05
-1.87227861991909e-05
-2.12641383925215e-05
-1.02667159801988e-05
-2.46415170969232e-05
-1.92963039608008e-05
-1.66135870763878e-05
-2.9848447984011e-05
-1.43211549430022e-05
-1.43299647286243e-05
-1.52767562529839e-05
-1.30473468194378e-05
-1.45943968721952e-05
-1.81616885853145e-05
-2.21629413636415e-05
-1.22324179800899e-05
-2.79846375508402e-05
-1.50035590379219e-05
-4.61630420141959e-06
-1.36887116386906e-05
-2.86361053390481e-05
-1.10949711184131e-05
-9.32874856550576e-06
-2.63116093831327e-05
-2.83458288601023e-05
-2.64956098570407e-05
-2.10935048952566e-05
-5.95450902236953e-06
-3.15717939685092e-05
-2.37212182971514e-05
-1.55835835322601e-05
-7.67732179176634e-06
-2.05604213495074e-05
-1.83441536453318e-05
-2.25064417290836e-05
-2.02414089376761e-05
-2.04581210327787e-05
-1.5268955419524e-05
-1.46487389374924e-05
-2.83050568857139e-05
-2.5388472159303e-05
-1.73417619635405e-05
-2.36882963930311e-05
-2.93635761626285e-05
-5.0621993213865e-06
-1.04364207296275e-05
-1.89574794751173e-05
-1.15570951859403e-05
-3.11014147686016e-05
-1.41670513444355e-05
-3.28336704131549e-05
-8.00813618530758e-06
-1.38896045949502e-05
-2.92696204322179e-05
-2.9074239129487e-05
-1.03660374706692e-05
-2.16440119327641e-05
-1.33395390695594e-05
-2.3351070644043e-05
-6.5305629516723e-06
-7.44106423750555e-06
-1.61801786526208e-05
-1.10489266317173e-05
-2.29878261544525e-05
-2.3178798672285e-05
-3.54585516734818e-05
-1.41166977843754e-05
-1.96769334881724e-05
-3.3500794100141e-05
-2.02877252062001e-05
-2.89494888750453e-05
-7.18752583486751e-06
-1.99074683618215e-05
-1.37431215961484e-05
-2.56457733385096e-05
-2.58275245106658e-05
-2.00170800695647e-05
-2.86662584132697e-05
-1.9732041689631e-05
-2.31989737185308e-05
-2.52067302043426e-05
-1.11757450764833e-05
-1.88512375904825e-05
-2.5921290822648e-05
-2.8922907534673e-05
-3.39698188225866e-05
-4.66876688527837e-05
-2.30786035917378e-05
-1.6146639454352e-05
-1.03801784259843e-05
-2.50481200758336e-05
-1.64623141393254e-05
-1.26497924184643e-05
-1.80191922844489e-05
-1.3043827703522e-05
-8.85023999256456e-06
-1.80938350224253e-06
-1.98698902338147e-05
-1.48322009219987e-05
-2.03408263759312e-05
-1.44588030647182e-05
-1.76566724181865e-05
-1.59890828406095e-05
-4.7159476943311e-06
-1.96797639196158e-05
-2.83286634455268e-05
-1.04456616692143e-05
-6.70132894719208e-06
-2.08150479500386e-05
-2.97129496191598e-05
-1.14737896800265e-05
-1.02664121421514e-05
-1.7325251126801e-05
-1.90529911791857e-05
6.68188053298027e-06
-1.92942714104333e-05
1.18657616288187e-05
-3.88510397249265e-05
-1.92977600354055e-06
-2.41656897074509e-05
-1.93279294017425e-05
-1.9601559647664e-05
-1.44321165428629e-05
-2.85695989919836e-05
-2.943078690441e-06
-3.92551237321107e-06
-1.81816821799316e-05
-2.32210829694467e-05
-3.05902820277762e-05
-2.26355905666851e-05
-8.83824764946832e-06
-1.65587552480406e-05
-2.20547150599518e-05
-3.277769526092e-05
-9.68291051594936e-06
-3.81757994127697e-06
-2.32328877144625e-05
-9.60760300737428e-06
-2.18032732150058e-05
-1.18633887260265e-05
-3.07161248674595e-05
-1.11085964957136e-05
-1.19093816123994e-05
7.79466502918714e-06
-1.40343704632413e-05
-1.26089897949969e-05
6.30922006212388e-07
-2.5076907191268e-05
-2.24861920851549e-05
-3.64330668986122e-06
-7.82018039873978e-06
-2.19726027251593e-05
-1.23472137662592e-05
-1.19049515149925e-05
2.23621205723425e-06
-1.6497973806416e-05
-2.02581140418143e-06
-1.57528903301584e-05
-1.56759200897361e-05
-1.47428694692318e-05
-1.45967843732909e-05
-1.66882227233625e-05
-1.48289863367753e-05
-1.14264157660149e-05
3.27752827662209e-06
-1.11881617832164e-05
-1.10049953163802e-05
-2.19688904406176e-05
-2.29208496829228e-05
-1.29931733588635e-05
-9.61900234454278e-06
-2.00022535514775e-05
-1.53434284140386e-05
-2.76741554272699e-05
-3.85238161280905e-06
-1.48284720048359e-05
-2.84797813553232e-05
5.42938436244469e-06
-2.28250230013186e-05
-5.17647040433797e-06
-1.54162054326445e-05
-1.24292755521263e-05
-1.7753052869222e-05
-1.96655902361194e-05
-2.30330977429413e-05
-1.12006087179696e-05
-2.14417405607572e-05
-1.86914761069629e-05
-3.75564557558718e-05
-2.21480609345735e-05
-1.91619813046749e-05
-2.20074728164027e-05
-1.95095416147895e-05
-1.20431147643159e-05
-1.97422355321538e-05
-2.92008709919441e-05
-3.54074132510225e-06
-1.64315777032033e-05
-7.06143685692861e-06
2.69526802175509e-06
-1.67157521887462e-05
-1.90523760902285e-05
-1.03576633831652e-05
-1.92067730023966e-05
-1.74574354408074e-05
-1.18399513414906e-05
-1.55716867397195e-05
-2.1755219893746e-05
-1.41773354596475e-05
-1.1773579441454e-05
-9.1772848876723e-06
-1.532696110331e-05
-2.4163217904402e-05
-7.16413303135124e-06
-2.40705276817037e-05
-2.73329712204327e-05
-2.6205587278128e-05
-2.53260174432771e-05
-4.24533947290894e-05
-5.12480531340608e-06
-1.2511592381476e-05
-1.23942703413871e-05
-6.1691202225334e-06
-1.78765664082107e-05
-1.84338363545991e-05
-2.22761817105253e-05
-9.01298571966457e-06
-1.74438196743455e-05
-1.62417395313863e-05
-1.45190207627906e-05
-3.28669557349876e-06
-1.13027050528793e-05
-1.84895564085891e-05
-1.63219681256105e-05
-2.68082049313317e-05
-1.95759817327266e-05
-5.41105727065403e-06
-8.53709357198255e-06
-2.09748258806508e-05
-1.32128900735316e-05
-2.70808373844405e-06
-1.50445104530881e-05
-2.4168138498845e-05
-1.99578177000644e-06
-1.10333723662475e-05
-3.12468844457815e-05
-3.87753678046731e-05
-3.01334953209408e-05
-3.34360283952595e-06
-2.42546882386004e-05
-1.88343789890203e-05
-1.41570686300502e-05
-2.54442247929608e-05
-3.28794322084904e-05
2.84463443237734e-07
-2.20042640358441e-05
-2.78244842594679e-05
-2.70592603394933e-05
-6.24789890682286e-06
-3.60135223891964e-06
-9.94089188314849e-06
-1.03064658578415e-05
-2.96563841429138e-05
-2.28329299877198e-05
-2.50134718369885e-05
-8.44777692766127e-06
-7.48659209914987e-06
-7.89477845470098e-06
-2.34076447344671e-05
-1.69791024688119e-05
-3.43003145613017e-05
-3.06414254175548e-05
-1.02372719294174e-05
-2.47317252581596e-06
-1.50616389417011e-05
1.32193836297268e-06
-9.21013551233307e-06
-9.17867813136015e-06
-9.30788016530175e-06
-9.58693840707463e-06
-1.53731213321369e-05
-1.24600016806511e-07
-2.01713443670522e-05
-1.67617888748869e-05
-2.66205628483702e-05
-2.15159054488253e-05
1.52639359726154e-06
-2.02657038048804e-05
-4.25294546425274e-05
-1.48265755742329e-05
-3.13530623969018e-05
-1.9405500185263e-05
2.08140009326954e-06
-1.32531045176249e-05
-1.47771587226534e-05
-2.36563786486677e-05
-4.27270238727355e-06
-8.1847258014437e-06
-1.09714269067308e-05
-1.63605488506458e-05
-4.39693422263568e-06
-1.11149374066472e-05
-2.46607992864932e-05
-1.88491138411797e-05
-3.09889837219224e-05
-3.00280574906152e-05
-4.09205509274854e-06
-3.25481416350648e-05
-2.60707319952916e-05
-1.18959715740333e-05
-1.3931422333831e-05
-1.88719523969164e-05
6.18518378115069e-06
-1.10543230033586e-05
-1.20836859577122e-05
-1.09801032156351e-05
-1.59162444994087e-05
-1.65823853025252e-05
-2.71056727500097e-05
-3.25226593062767e-05
-9.23504904148768e-07
-4.49308910921147e-06
-1.12407548364637e-05
-9.63004040312949e-06
-1.85612369021188e-05
-2.70105734832604e-05
-1.10430818971201e-05
-2.68601134140219e-05
-2.48687334832443e-05
-2.53514854788167e-05
-1.98952353281513e-05
-7.9365437935707e-06
-1.67215276753559e-05
-1.6134120563816e-05
-1.76464714520116e-05
-2.99905433084214e-05
-2.73349707091958e-05
-1.80824918262971e-05
-8.80929527853213e-06
-1.43834023602397e-05
-1.7241368399579e-05
-2.24003807629559e-05
-2.63576507844608e-05
-1.2587340309552e-06
-1.41961333517711e-05
-5.9526860722229e-06
-1.52702836528257e-05
-3.53557831254624e-05
-4.24935150104057e-05
-1.5959710432856e-05
-6.79356545792881e-06
-2.26530816918159e-05
-2.4756444552639e-05
-1.23162819613732e-05
-2.37891668211576e-06
-1.27497774475554e-05
-1.86496083261828e-05
-1.93629941833675e-05
-1.24434721488765e-05
-1.59108415273096e-05
-2.93466544747388e-05
-1.53980779858367e-05
-3.37185477399374e-05
-2.51607291134059e-05
-1.89157733788429e-05
-2.1428249130586e-05
-1.94983424158192e-05
-1.44163268860612e-08
-1.00341266997893e-05
-1.23970229460717e-05
-2.36182572070071e-05
-4.1003993963282e-06
-1.18900106264608e-05
-1.91176311113299e-05
-2.76759791463693e-05
-1.62984787973965e-05
-7.38395377329131e-06
-3.48716115514023e-05
-2.11960600583571e-05
-1.54184430076945e-05
-1.0092940165868e-05
-1.61934985048504e-05
-1.44782536278339e-05
-8.29496400607889e-06
-2.86035427036482e-05
-6.99601677253074e-06
-1.91046155597239e-05
-4.00053263683938e-05
-2.50964587863472e-05
-2.16581238242272e-05
-2.33590606780051e-05
-1.05111487712414e-05
-8.60513092822781e-06
-1.04314339257828e-05
-8.32809184643605e-06
-1.45415955977817e-05
-2.45545464572669e-05
-8.46401946672833e-06
-3.69311535501878e-05
-2.26642570987572e-05
-8.1374154976154e-06
-5.7279133328117e-06
-2.30516067843715e-05
-3.41776583302946e-05
-2.01746597720365e-05
-2.01693948254663e-05
-1.39117227398551e-05
-2.47841794800758e-05
-1.82964547321391e-05
-5.38365147227781e-06
-2.57858319477017e-05
-1.55093814719208e-05
-2.10972302022365e-05
-1.12541997531005e-05
-2.60796647658127e-05
-1.1388715049285e-05
-2.29708354705626e-05
-4.65870133255951e-06
-3.53049656863538e-05
-1.75563780097112e-05
7.80561131466238e-06
-1.40464744501952e-05
-3.00723732975488e-05
-1.96828437298403e-05
-3.76627787622944e-05
-2.72949057302236e-05
-4.20082653355353e-05
-2.20082951747931e-05
-3.62481592932135e-05
-1.67111373723554e-05
-2.12134135475749e-05
-2.73419434574307e-05
-1.26592406380363e-06
-1.66509131630747e-05
-6.13670637081293e-06
-1.23841604184962e-05
-3.21126903575701e-05
-1.86803719024363e-05
-2.43898809506133e-06
-1.62618948768939e-05
-9.60904270794678e-06
-2.48896282699508e-05
-1.98613208124903e-05
-1.36240371237226e-05
-2.33626610413917e-05
-3.3094646804263e-05
-2.21012447152386e-05
-1.31943989373425e-05
-1.26774256676933e-05
-3.56815615146447e-06
1.98989885417035e-06
-8.29191567050492e-06
-2.38208544840446e-05
-3.81160479395393e-06
-2.0889568192212e-05
-1.6494340729274e-05
-1.47795931156847e-05
-2.51246666889746e-05
-7.77146404713364e-06
-1.84091920848476e-05
-2.94406910263218e-05
-6.1785325797413e-06
-1.76225981943486e-05
-2.236227085143e-05
-1.33493750046222e-05
-2.01192920905747e-05
-3.49347409412185e-05
-1.88838633349817e-05
-2.45719771315712e-05
-2.77229053656248e-05
-2.12211037286816e-05
-1.44879617190402e-06
-6.98131578136364e-06
-2.85354816519955e-05
-9.91879301511156e-06
-1.59135900009297e-05
-1.85927197850832e-05
-2.58311635756993e-05
-2.86441198241262e-05
-1.35534100101588e-05
-2.69980697709385e-05
-9.0736059056128e-06
-1.39090678362183e-05
-2.96872241756514e-05
-2.43620719272107e-05
-2.05190104960138e-05
-1.28628610507104e-05
-3.77751036870899e-05
-2.03960667961466e-05
-2.356907911025e-05
-1.56619671485513e-05
2.82084798734e-07
-3.11029564784271e-05
-1.88961093969201e-05
3.0816300949394e-06
-1.53430802848889e-05
-1.62979226966393e-05
-5.40669844356491e-06
-2.32070682130668e-05
-1.16641401865338e-05
-1.00722767561549e-05
-1.3606650393749e-05
-1.80197148859071e-05
-1.7431927178935e-05
-1.29665201165766e-05
-1.89801533446279e-05
-1.00735098123796e-05
-1.46695200257404e-05
-4.69354493375649e-06
-1.77458311072711e-05
-2.9415339731876e-05
-1.50109991187271e-05
-1.46512058224161e-05
-6.47619362047827e-06
-1.17007196865269e-05
2.43875057404801e-06
-5.17715318229167e-06
-2.72368672762235e-05
-3.13858649364584e-05
-1.52193364354289e-05
-1.70661355416134e-05
1.07840781223259e-06
3.95294637686915e-06
-4.03078075322566e-05
-2.35005092537112e-05
-1.0233145510425e-05
-2.03875865428018e-05
-9.62761611637394e-06
-5.97658973745888e-06
-3.02850367594665e-05
-1.33442551689949e-05
-1.42014053117516e-05
2.08074476919108e-06
-2.4221035715871e-05
-1.25620674649848e-05
-1.17382812722713e-05
-2.26864092190415e-05
-8.36897532276594e-06
-1.77254218594662e-05
-1.67884353829719e-05
-1.74411708934269e-05
-1.45528353652699e-05
-2.4797607433102e-05
-1.47572907826055e-05
-1.97007448360987e-05
-1.63914159729437e-05
-1.72251724807795e-05
-2.88588201886087e-05
-1.30218630473652e-05
-2.85452939074568e-05
-1.96250236209698e-05
4.76947010141369e-06
-1.84704678355965e-05
-2.86094539799868e-05
3.57942524024251e-07
-9.59273571922179e-06
-1.62494978821221e-05
-2.04030877415085e-05
-2.07008491170621e-05
-1.95763261515781e-05
-1.98031904933645e-05
-1.62719671748795e-05
-1.34896208838623e-05
-7.44833040949831e-06
-3.15168052418255e-05
-1.80195767111601e-05
-3.48551251712717e-05
-2.58149957931647e-05
-4.91362803776884e-06
-9.59927331003234e-06
-9.43808152731044e-06
-1.61084188943708e-05
-6.20798277463151e-06
-2.82135011813099e-05
-3.39132886394866e-06
-1.98811211634378e-05
-2.30428755223144e-05
-2.60426773389502e-05
-1.09488322223797e-05
-3.32535026768874e-06
-1.77485561799005e-05
-1.18747629290608e-05
-5.69220313602308e-06
-1.76412163672446e-05
-1.37070876905581e-05
-1.28396181495711e-05
-1.27855108816338e-05
-3.06134214822542e-05
-3.47275683938245e-05
-1.47573994546074e-05
-2.67496617910415e-05
-1.59698738828735e-05
-7.35110855809265e-06
-2.36363192417119e-05
-1.02942544706874e-05
2.26246160714718e-06
-2.29194736199291e-05
-1.15569472651724e-05
3.04045549525979e-06
-1.94640122428737e-05
-2.49878026108166e-05
-1.80765913190611e-05
-1.98018611878847e-05
-1.21319299699077e-05
-1.31992894228158e-05
-1.15173722501487e-05
-2.59720513417217e-05
8.22036458174241e-07
-2.00838079941034e-06
-1.07626878640241e-05
-1.33155497927697e-05
-3.55641395726189e-05
-2.12872514028089e-05
-5.0192635740176e-06
-3.1462526225947e-05
-7.97835811829033e-06
-1.18784254883099e-05
-1.44424198221576e-05
-1.49663438818082e-05
-5.1708568394414e-06
1.88466317606975e-06
-2.6603630748974e-05
-1.87127233130202e-05
-2.57401991969106e-05
-1.10152195404819e-05
-1.8005263665285e-05
-4.49249825609907e-06
-2.19991837640227e-05
-1.52189342785194e-05
-1.9793768449247e-05
4.73221165329576e-06
-1.90177007034659e-05
-3.17693220159059e-05
-1.34183695499468e-05
-1.57207537567282e-05
-2.12450319249788e-05
3.114535544817e-06
-1.03097968614087e-05
-1.02214287371334e-05
-1.08226015580643e-05
-1.38609266306631e-05
-2.43322513397124e-05
-1.30586154835937e-05
-1.39935126983088e-05
-1.14758949883772e-06
-1.40508955418384e-05
-4.59841794306642e-06
-2.72986793254056e-05
-1.27286438176791e-05
5.27461101118954e-06
1.98228959113771e-06
-3.83105504121224e-05
-1.32243619335542e-05
-2.6576718348915e-05
-9.31115711179866e-06
-1.69330648150505e-06
-1.50207589738946e-05
-2.62993650805256e-05
-2.22524075191691e-05
-1.47783133413607e-05
-2.04718571802225e-05
-1.67904146492559e-05
-2.31085243734191e-05
-2.38316847036391e-05
-2.58361989615443e-05
-2.68647489039163e-05
-5.80975392784143e-06
-1.40293112528022e-05
-5.11652114808475e-06
-2.62695468639423e-05
-2.83803313749507e-05
-3.39677719921688e-05
-1.71751268626368e-05
-2.30188197565925e-05
-4.35460860672536e-07
-6.80931299194967e-06
-1.32109790951604e-05
-3.89851768450166e-05
-5.26923216316269e-06
-1.42296619420394e-05
1.57612982243978e-06
-1.77477411451866e-05
-7.99816008458413e-07
-1.77421622700033e-05
-1.35881243528411e-05
-1.15251857886057e-05
-2.4572366089023e-05
-1.170261759239e-05
-8.9131756799632e-06
-2.28883938133809e-05
-9.61881526416443e-06
-1.42999753670248e-05
7.64666843505347e-06
-5.69581908619238e-06
-1.0969490683269e-05
-1.32849957139845e-05
-2.86083472525062e-05
-1.64319776981757e-05
-2.95723431554763e-05
-1.95108366066771e-05
-1.64638463364189e-05
-2.53483263637805e-05
-7.03168540809309e-06
-1.82411760029466e-05
-1.40322104814296e-05
-3.40501882563077e-05
-3.51924248973584e-06
-1.13049169656935e-07
-9.53478390993608e-06
-2.17431687081946e-05
-1.84110050724433e-05
-1.33987256355451e-05
1.63024931845174e-06
-1.33082740850499e-05
-1.01866897558191e-05
-2.28334436824738e-05
-9.52239230016313e-06
-3.41179054680003e-06
-1.5624454406889e-05
-1.8721676007423e-06
-1.72243609718167e-05
-1.63880961439642e-05
-3.17683015194113e-05
-2.12513503521096e-05
-7.83133464288499e-06
3.98963062163883e-06
-7.36416590995688e-06
-3.01689374827857e-05
-6.78286267315068e-06
-7.54497389951618e-06
-1.75995677056732e-05
-1.35164359265689e-05
-1.69776645568127e-05
-7.58802066567892e-06
-1.24370896450729e-05
-1.86417895095441e-05
-5.31972159054003e-06
-1.96926666059752e-05
-2.25991559410097e-05
-2.77329672780227e-05
-1.74301279703701e-05
-2.09718575973749e-05
-1.40054537844149e-05
-1.68021246400835e-05
-5.51042713126341e-06
-2.4398800736362e-06
-1.62343949609312e-05
-1.82696446078932e-05
-3.45710271256524e-06
-3.29640840603731e-05
-2.20767187224244e-05
-1.07649089986525e-05
-2.26091455092191e-05
-1.10375997374295e-05
-2.16481940282163e-05
-1.98836358350415e-05
-1.22543500119155e-05
-1.5348858022078e-05
-9.24946380179038e-06
-2.66154621057258e-05
-1.27588005318071e-05
-1.2388625984265e-05
-2.41318348562055e-05
-1.31183443216648e-05
-2.12726751986477e-05
-2.19874553246037e-07
-1.97493227540574e-05
-2.06082788588189e-05
2.26836397257487e-06
-2.47177786831849e-05
6.79967281711258e-06
-2.1584708303759e-05
-2.20069743034255e-05
-1.67136828564972e-05
-1.99492802907332e-05
-3.16515794589827e-05
-1.00228997976138e-05
-1.55155788196211e-05
-2.66340796808622e-05
-7.39319230918734e-06
1.97665136577281e-06
-6.78879383787983e-06
5.26541615463173e-06
-2.19894403186399e-06
-1.04672280160193e-05
-1.26479927474339e-05
-1.0763728821963e-05
-1.39149123623707e-05
-2.10626740719615e-06
-7.86921972340238e-06
-2.05934929445505e-05
-2.50594835127372e-05
-1.19563465774105e-05
-2.74132709808252e-06
-1.43097129876482e-05
-2.71739272816872e-05
1.08099583404304e-06
-2.35260686500569e-05
-1.976956306834e-05
-1.22582850952507e-05
-1.69832377989699e-05
-1.37634194528489e-06
-1.05561486587006e-06
-1.33479002903461e-05
-3.08654914943613e-06
-8.53568023033361e-06
-4.13932531062389e-05
-1.02795954852745e-05
-1.39549564704175e-05
-5.19657739716081e-06
-2.62817647314753e-05
-2.4774209660896e-05
-1.29229799713643e-05
-3.29987676471661e-05
-1.12407417157641e-05
-2.59415788316896e-05
-2.17072267744303e-05
-2.65234225427933e-05
-1.57820741393836e-05
-9.32350380278304e-06
-2.52850544198634e-05
-9.22812636961442e-06
-1.32200517066437e-05
-2.71790690452937e-05
-2.08648804225804e-05
1.33842155776026e-06
-1.23906030183581e-05
-4.68815732532468e-06
-8.96921037689063e-06
-2.38514771610835e-06
-1.97222082236096e-05
-2.10098966688618e-05
-2.72379085143336e-05
-4.34110811664161e-05
-2.05713652854435e-05
-1.62488808078887e-05
-9.88123748301967e-06
-1.79917619986444e-05
-2.01696936905359e-05
-2.44784337952644e-05
-3.18488171000782e-05
-2.65799940376103e-05
-1.24813711416976e-05
-1.55015743100314e-05
-1.03365737847143e-05
-1.22122395170335e-06
-6.0149633067323e-06
-1.46612276337847e-05
-1.02557160872983e-05
-1.38737190348227e-05
-1.85515985235915e-05
-2.44431058331964e-05
-1.19116770783803e-05
-4.17817472118496e-05
-1.90363746037698e-05
-1.77763930020828e-05
-9.09008333742863e-06
-1.18820720026847e-05
-1.93716486101769e-05
-1.28282821834161e-05
-7.06078238724775e-06
-8.43572120351449e-06
-4.62139691444568e-05
-1.71162529446255e-05
-1.09088328033849e-05
-1.18893590704116e-05
-8.01643657809616e-06
-1.73815174628199e-05
-3.53836786410021e-05
-1.66193443951949e-05
-1.76482052932033e-05
-1.10963213656495e-05
-2.98422614737492e-05
-1.75776601316485e-05
-7.51206984126767e-06
-2.00799349219377e-05
-9.53077799572095e-06
-2.16229001239434e-05
-1.05786337527487e-05
-2.12703012688492e-05
-1.89021283091609e-05
-2.56192772514752e-05
-1.98021147531902e-05
-9.91228453613284e-06
-2.17219960273562e-05
-2.09252337834834e-05
-6.9871579540554e-06
-1.72026513360707e-05
-2.70620888517005e-05
-5.16235447485225e-06
-2.72442045236452e-05
-2.89550689803604e-05
-1.72453081208993e-05
-4.73950039561312e-06
3.84483448819204e-06
-2.97497258365704e-05
-2.22817921193382e-06
-2.43003197696903e-05
-2.6028188200492e-05
-4.57758787837354e-06
-3.02028250903187e-06
-3.01607812238569e-05
-1.74103757667716e-05
-1.26769821943629e-05
2.79804287433398e-06
-1.97389355135184e-05
-7.17080840555712e-06
-3.53050258826686e-06
-3.03546027329589e-05
-1.14113035030136e-05
-1.47691358409294e-05
-2.18739720285082e-05
-3.19760988121396e-05
-2.17188733210266e-05
-2.43951281993037e-05
-4.59465176435931e-05
-2.27395058037937e-05
-1.58587144335626e-05
-1.95336257148184e-05
3.17219580589395e-06
-2.66685091670518e-06
-2.17437973178621e-05
-2.84526398279995e-05
-7.408352858265e-07
-1.16048567253125e-05
-1.71249674842805e-05
-1.40688317654296e-05
-2.55608085659583e-05
-2.09768224034142e-05
-1.48738447302142e-05
-7.80140783173422e-06
-1.06636350904394e-05
4.54202617581417e-06
-2.75260961415016e-05
-1.84039152104088e-05
1.47627246725606e-07
-6.29493918748611e-06
-1.90366764601116e-05
-2.10087231548202e-05
-2.22762432868545e-05
-2.63727093674633e-05
-1.3956991711934e-05
-2.25577350514422e-05
-6.96433807483803e-06
-2.04265484411404e-05
-3.16702505699362e-05
-1.6467702501391e-06
-1.03827250357364e-05
-2.88603702896145e-05
-2.43653226750812e-05
-2.67738085540171e-05
-7.8640099316856e-06
-5.12370976727397e-06
-1.81032517719335e-05
-1.75159609311235e-05
6.66679510319628e-06
-2.81831417172218e-05
-5.83208877545639e-06
-1.01397733956984e-05
-1.98024443956167e-05
-3.40192991072744e-05
-2.41742205643771e-05
-1.92506345969979e-05
-2.23207128203202e-05
-2.61491191358134e-05
-1.38992978395937e-05
-8.72655086946733e-06
-1.48695869883249e-05
-1.97655655272731e-05
-1.15779359030283e-05
-1.26119800522328e-05
-1.17632955237937e-05
-2.02476371383041e-05
-1.55029868370158e-05
-1.22131841824122e-05
-7.20741623051501e-06
-2.66184675505178e-05
-1.72426734713638e-05
-2.0631003479042e-05
-1.0007737330315e-05
-2.97719938929166e-05
-1.37278698500796e-05
-1.56256585701121e-05
-1.9901152381539e-05
-1.74070109398707e-05
-1.49729203045937e-05
-4.59999190022021e-06
8.97222053639068e-07
-1.40977843744408e-06
-2.38003540944567e-05
-7.56979701702198e-06
-2.46746328235977e-05
-2.3259999593094e-05
-1.11251203777409e-05
-1.34165478880207e-05
-1.19799262288145e-05
-1.73939516444845e-05
-1.49148442491274e-05
-1.32794866924253e-05
-2.70259488004396e-05
-9.09413992741577e-06
-2.00314574814571e-05
-1.97744584056597e-05
-1.91421825734316e-05
-1.84325329684822e-05
-6.64821287407056e-06
-1.1249800081379e-05
-3.05909487797854e-05
-1.6940794996041e-05
-8.40627130748423e-06
-2.57495205995624e-05
4.0071012337085e-06
-1.7436245454026e-05
-2.19320501976466e-05
-3.61688417754482e-05
-1.88647872224203e-05
-7.23822633049411e-06
-5.4206393560064e-06
-1.60603269769208e-05
-1.37894965947525e-05
-1.3939278824665e-05
-2.00055462126252e-05
-1.26954040741031e-05
-1.08490503594183e-05
-1.15735797446216e-05
-1.45331859672806e-05
-2.09333925149905e-05
-1.90933040475573e-05
-3.29029505660087e-05
-2.45098146915176e-05
-1.37980856444488e-05
-1.09261109489386e-05
-1.77552352876264e-06
-1.27751811496973e-05
8.16660046175922e-07
-1.82464347787502e-05
-1.44213336975302e-05
-1.97793716568388e-05
-1.37519455125101e-05
-1.24177055859348e-05
-2.82049120627054e-05
-1.65997244181084e-05
-1.72101611209004e-05
-2.26442228483499e-05
-1.30052984904868e-05
-2.51815957709565e-05
-2.92185909276537e-05
-1.21282262718142e-05
-6.78999601607851e-06
-1.47018328454843e-05
-3.349414478228e-05
-1.73928607577969e-05
-3.75473947341474e-05
-1.60734459310854e-05
-1.31110276532095e-05
-1.7471368875728e-05
-3.31723607256732e-05
-2.91395479658619e-05
-2.99979177150874e-05
-2.3672150648613e-05
-1.66957286311035e-05
-1.25631156936457e-05
-8.6123986878564e-06
-1.16225266410297e-05
-1.47299201427727e-05
-2.14326567765539e-05
-8.41306479848027e-06
-1.75575406567734e-05
-3.60649534539078e-05
-2.7002286386116e-05
-8.93264709204505e-06
-1.44962774637406e-05
-2.83593243570624e-05
-2.23013980228608e-05
-1.64431323211265e-05
-1.35529193260794e-05
-2.04452538512301e-05
-1.93211252327211e-05
-7.54394673973792e-06
-1.63247028250635e-05
-3.45226585335014e-05
-1.52828310411801e-05
-6.7290681504762e-06
-2.13733532351227e-05
-1.90052734430692e-05
-4.93305802880552e-06
-2.54447762810332e-05
-1.30014117728068e-05
-2.88700366710756e-05
-1.72121564965217e-05
-1.8057108700405e-05
-1.05769156014439e-05
-2.79373534670763e-05
-2.00216597655665e-05
-2.65825906045685e-05
-8.74896213189281e-06
-8.90197194145335e-06
-4.8987963885853e-06
-8.99982782965415e-07
-1.31022175471459e-05
-1.19300257649629e-05
-1.89875347515835e-05
-1.14704408001818e-05
-1.47898295501494e-06
-3.35513064507677e-05
-8.79918196479216e-06
-3.2011863498347e-05
-1.9352232420178e-05
-1.48864223185428e-05
-2.52120672265409e-05
-2.6686268629238e-05
-1.23027865823876e-05
-1.10167561365117e-05
-4.84884388809187e-07
-1.77031562528936e-05
-1.19004511333328e-05
-5.91641864845777e-06
-1.70410133028905e-05
-2.85365531889813e-05
-2.18680527525613e-05
-2.42019823733189e-05
-2.72420253503575e-06
-1.47281593897078e-05
-8.8832779860587e-07
-8.85509024023029e-06
-2.81681179456029e-05
-2.56139375720569e-05
-6.02588979516625e-06
-9.00191139567698e-06
-2.64079862744422e-05
-2.02767550599275e-05
-1.85375757304586e-05
-1.25298709045257e-05
-9.95697465882265e-06
-3.10814006638883e-05
-2.23407399263232e-05
4.59887495831435e-06
-1.86017015846671e-05
-2.00746464410324e-05
-1.44635155015585e-05
-3.76285191605885e-05
-9.81964777170051e-06
-8.39066852422682e-06
-3.39154092532425e-06
-1.65933920800819e-05
-6.01391313668725e-06
-2.88754902662361e-05
-1.79398388074124e-05
-1.51561801413829e-05
-3.09837100671171e-05
-9.82502334914717e-06
-3.66459049285023e-05
-5.82161453286015e-06
-1.77372416351557e-05
-2.67478059431839e-05
-8.64797081573149e-06
-2.38688003069535e-05
-2.35590132218469e-05
-1.59872488817989e-05
-2.77719528802927e-05
-2.26260472644556e-05
-1.00211479003518e-07
-1.30403190508245e-05
-1.46718080471212e-05
-3.42998128033601e-05
-1.04273175804223e-05
-2.27668460472901e-05
-1.65997408989043e-06
-6.58766609419334e-06
-3.46293117330604e-05
-1.52872837204277e-05
-1.64842082969437e-05
-1.95032393872653e-06
-1.58861124361175e-05
-2.58578334435148e-05
-1.41770936665279e-05
-1.64829884474779e-05
-1.26717524830918e-05
-1.93397419099661e-05
-8.34484238938854e-06
-4.75424799010293e-06
-2.53749282078213e-06
-1.71438595758239e-05
-2.57710617288592e-05
-1.04525995540412e-05
-2.10906359539525e-05
-2.17316098067109e-06
-1.50461034239062e-05
-2.94842926710367e-06
-2.82778668318608e-05
-2.09693819534031e-05
-1.55256258364528e-06
-2.38187237044004e-05
-1.89379003421427e-05
-2.42317150762775e-05
-1.8806575525181e-05
-2.77875270302356e-05
-1.42761500692892e-05
-8.88350956685233e-06
-6.61434743506351e-06
-2.46521275039e-05
-2.54869797047678e-05
-2.15407956056764e-05
-1.26498892234244e-05
-2.64802157045647e-05
-1.67548844703684e-05
-2.67010459440242e-05
-1.79736829676163e-05
-1.05601235073573e-05
1.02189811721288e-06
-1.10960403301044e-05
-3.42198689663238e-05
-2.41735225459438e-05
-6.33922943628734e-06
-1.00976749460178e-05
-2.65922711675061e-05
-1.98586621693228e-05
-9.18042968632525e-06
-3.19979888673613e-05
-2.57441109261717e-05
-1.49164962176465e-05
-2.72988587298198e-05
-9.16375773207197e-06
-5.95123063278578e-06
-2.33753141563921e-05
-1.55049352221347e-05
-1.97851745649798e-05
-1.75066805909978e-05
-1.51433492520614e-05
-1.80066763976452e-05
-4.07873657416454e-05
1.49382404402643e-07
-5.36474403121527e-06
-1.88996614387012e-05
-1.43789372478454e-05
-8.12709982615352e-06
-3.23075487824431e-05
-2.10002136018854e-05
-6.88970374833404e-06
-4.42481830395007e-05
-3.52107576826475e-05
-2.01565424199921e-05
-2.06927320655165e-05
-3.24241755094692e-05
-1.48074679897328e-05
-3.0986266204513e-05
-2.07317602860486e-05
-2.7146450758249e-05
-2.15132386990904e-05
5.23077144605046e-06
-1.77430824579723e-05
-1.81992143943128e-05
-7.53431927814842e-06
-2.65477967381608e-05
-1.09359034952395e-05
-3.50951424278249e-06
-1.90311244652193e-05
9.39672707061143e-07
-2.43963893503148e-05
-2.6946317185399e-05
-6.39165390093248e-07
-4.80840182453244e-05
-1.0341295410901e-05
-9.88094646848614e-06
-5.80334778745563e-06
-1.84395736953533e-05
-3.08848998880869e-05
-3.67517665050263e-05
5.06351784652012e-06
-1.15675760057077e-05
-2.31235152138057e-05
-2.47146322028764e-05
-1.36801517367627e-05
-1.48687435512733e-05
-2.71302907217429e-05
-1.92830902903539e-05
-1.20544974624798e-05
-8.71084152302626e-06
-3.0112625955555e-05
-1.30304808076268e-05
-1.45661747387072e-05
-2.3315629069594e-05
-1.34241360695536e-05
-1.12204175710918e-05
-1.72869842635321e-05
-1.34197176677355e-05
-7.09583981015671e-06
-2.19165938744196e-05
-1.85143984733607e-05
-9.94838880739922e-06
-1.0603765038515e-05
-3.62273369698869e-05
-3.3649700996139e-05
-1.54913908951459e-05
-1.69445547454741e-05
-1.2259892394155e-05
-1.69733945927493e-05
-3.01701007048649e-05
-1.11624890228869e-05
-3.33705779818426e-05
-2.13384710167461e-05
-2.00863258923913e-05
-1.65146818152805e-05
-1.79280499843221e-05
-3.41376320588265e-06
-6.31921601330211e-07
-2.12423345572739e-05
-1.5863072736048e-05
-2.32482909575365e-05
-8.21615595572703e-06
-4.92634892792478e-06
-1.33121369292923e-05
-3.1558106952881e-05
-2.32433297054851e-05
-2.7205959188257e-05
-9.60148148845453e-06
-1.42415440580919e-05
-1.87699791914668e-05
-3.43071195772406e-05
-2.16159328179829e-05
-2.56746239020819e-05
-1.1990903972972e-05
-2.58229692366009e-05
-2.2193400979347e-05
-2.91679473008043e-06
-2.37970852945769e-05
-9.6803034884793e-06
-2.48392649368998e-05
-2.97567272603672e-05
-9.05706812349094e-06
-8.17030714568904e-06
-3.07338598558224e-05
-5.56236953988897e-06
-1.93625952361719e-05
-1.62103849505933e-05
-2.48586223187058e-05
-2.55665185061431e-05
-4.91891389665992e-05
4.27183853025083e-06
-1.51071714775236e-05
-2.23405930461553e-05
-3.09022538674463e-05
-1.48816021809697e-05
-3.08584636032478e-05
-3.84702224627247e-06
-1.27433325324757e-05
9.35718833377168e-06
-1.93181515162588e-05
-1.64777238165852e-05
-1.80027571284116e-05
-1.21519844305576e-06
-2.54316734785856e-06
-2.07753056171121e-05
-1.80662896659097e-05
-1.32053972514727e-05
-2.05883705129107e-05
-1.72081231395299e-05
1.79683512177626e-07
1.07083644591318e-06
-1.56726655935618e-05
-3.02977041605194e-05
-1.28823499072977e-05
-3.5918642562331e-05
-2.57963593488238e-05
-2.30260212663701e-05
-1.04651086683172e-05
-1.48997757206349e-05
-5.98131380982961e-06
-1.59435431484899e-05
-1.81296831819782e-05
3.65235115810614e-06
-1.41279207459635e-05
-1.20400434933262e-05
-2.6329666114148e-05
-4.13287944199348e-05
1.96896294044179e-06
-2.47917872851049e-05
-2.05582349485935e-05
-7.78568673072405e-06
-1.85465587538243e-05
-1.65402071542512e-05
-2.47178155088385e-06
-2.89125510392342e-05
-2.02245432932026e-05
-1.9683115332396e-05
-1.95234479530057e-05
-1.53707363040184e-05
-2.43394464834028e-05
-1.138826748856e-05
-6.5090760607418e-06
-9.1072088661078e-06
-2.96594217549005e-05
-1.2529563515558e-05
-6.90386082254817e-06
-1.88286443953486e-05
-3.70594491032916e-05
-2.69752814417974e-05
-2.04327117310745e-05
-1.3465917876402e-06
-2.13272349191364e-05
-2.85029329029939e-05
-1.51284966356006e-05
-1.67534131052909e-05
-1.56019676953023e-05
1.25828308289037e-06
-2.1369604907107e-05
-2.13260635149138e-05
-3.54297933297426e-05
-9.87271911536789e-06
-7.3043823412971e-06
-2.25919281143656e-06
6.35657224652671e-06
7.73128998674989e-06
-4.47482467594723e-06
-2.50669723786078e-05
-1.34414981657809e-05
-1.9918938246394e-05
-1.41136768910097e-05
-1.56121550058304e-05
-2.44842549672497e-05
-1.62866439554233e-05
-9.07602072611243e-06
-1.37320792585028e-05
-1.05290835245621e-05
-2.9938999460294e-05
-1.45093572499257e-05
-6.43066806595518e-06
-1.86173104427118e-05
-3.90015648318758e-06
-1.66053751300226e-05
-1.59557273116137e-05
-2.33241977945701e-05
-1.87378050630988e-05
-2.33973524371843e-05
-4.29651918347594e-06
-8.7753534516344e-06
-1.74637111263731e-05
-1.30265366555539e-05
-2.58473318103319e-06
-3.45016714495874e-05
-1.77438454073387e-05
-1.99901637535585e-05
-2.52868915120559e-05
-4.04688363482779e-06
-1.78172574678948e-06
-3.06051140787192e-06
-1.83620622062219e-05
-2.16084199652221e-05
-2.36476082270862e-05
-2.03030928369837e-05
-1.41350648767007e-05
-6.31833053099621e-06
-7.03027155795885e-06
-3.15575555515198e-05
-1.58632537148409e-06
-9.37076738940358e-06
-1.88610970517833e-05
-3.10012191705925e-05
-1.57089424827732e-05
-2.17164762072068e-05
-2.71828071757805e-05
-1.60749896288818e-05
5.32280448481579e-06
-1.98482337062575e-05
-1.20242405196396e-05
-1.67192838101032e-05
-3.53267625959642e-05
-3.20567970594843e-05
-7.07179734209543e-06
-3.13176923083315e-05
-5.61361248472548e-06
-1.57896443801275e-05
-1.29866811938182e-05
-6.25683379860765e-06
-1.81082409653812e-05
-1.52649122071745e-05
-1.01677445667589e-05
-1.34414550191559e-05
-1.195447662012e-05
-7.35383097825388e-06
-1.05422640666958e-05
-7.99969089616579e-06
-1.10413610341174e-05
-1.24281058385264e-05
-1.64059637642644e-05
-3.07274236544154e-05
-2.01468684421402e-05
-2.2322218668778e-05
-5.94727285858235e-06
-1.80903612242131e-05
-9.85533293570858e-06
-6.04606660965709e-06
-1.60256053985921e-05
-2.85936303131563e-05
-2.12428217303789e-05
-1.03809803158336e-05
-4.18682177259922e-06
-2.32980282377736e-05
-1.79296145752496e-05
-6.3759666815215e-06
-3.3247614934523e-05
-9.48770193872781e-06
-1.28269439943397e-05
2.1284874014392e-05
-1.9215418003952e-05
-2.35989613557486e-05
1.65129110674923e-06
-8.98634997455075e-06
-1.75315668592589e-05
-7.45660745969394e-06
-5.00743033986699e-06
-5.97158859239665e-06
-1.39563896408869e-06
-4.15911936243724e-06
-2.64758872344554e-05
-1.34212742443182e-05
-7.52032529568292e-06
-1.50751460377152e-05
-1.25715373382366e-05
-3.37287953588569e-05
-1.33386052318438e-05
-1.60149343312605e-05
1.96693985906075e-06
-1.74085794611861e-05
-1.85270779058277e-05
-1.92576124978155e-05
-4.31622834058138e-05
-1.51273407440449e-05
-9.80624014641555e-07
-1.8975508888811e-05
-2.94900735180261e-05
-2.43725707243182e-05
2.16822913092572e-06
-2.51430437540624e-05
-1.41156513445391e-05
-2.3618046362587e-05
-2.49330316063885e-05
-2.15179276437454e-05
-2.34166452235241e-05
-1.21733192761114e-05
-2.08737226492687e-05
-1.03484870160514e-05
-5.01715315649643e-06
-6.94634592388035e-06
-5.36102906973769e-06
-2.91066462777047e-05
-1.02741614863894e-05
-2.16835315657841e-05
-6.55575619088851e-06
-2.104370820878e-05
-7.17403460555495e-06
-2.02825499631036e-05
-2.59740575712148e-05
-1.31362549400519e-05
-2.92280089595221e-05
-1.74243184427723e-05
-7.00963921178116e-06
-1.67151883850903e-05
-2.04947533134907e-05
-2.04381400727519e-05
-9.76082884985705e-06
-9.71280468920584e-06
-1.86948710419041e-05
-3.48806871767344e-05
-2.6777799007573e-05
1.48748915711782e-06
-2.991907894143e-05
-2.46707397427761e-05
-9.27887851668062e-06
-2.64995318756792e-05
-5.70688008862652e-06
-1.46688844177893e-05
-1.66421672255901e-05
-1.48196174794063e-05
-3.10303728511197e-06
-5.39668694100458e-06
-1.44208988548395e-05
-4.692696463072e-06
-1.82040206601533e-05
-5.5387941086393e-06
-2.6881673516088e-05
-2.96122248603724e-05
-3.19178309509113e-05
-2.78418986982382e-05
8.6852102092882e-07
-2.34488765377317e-05
-9.07221237177085e-06
-2.27102663069265e-05
-2.78516706563915e-05
-1.11102519278671e-05
-2.93861961102068e-06
-1.40679679989817e-05
-1.9498389982558e-05
-2.09442939650668e-05
-2.19708515989189e-05
-2.73679431202604e-05
-2.31748858807301e-05
-8.74065484868181e-06
-1.17839394518526e-05
-8.91052093170579e-06
-2.55072125920936e-05
-9.29648033825481e-06
-1.56122065788886e-05
-2.12668285000268e-05
-1.74951654449334e-05
-3.51486407302379e-05
-2.62797979254338e-05
-1.9436429715124e-05
1.65716588258008e-05
-2.50832244281582e-05
-1.81450267838672e-07
-2.39956038077749e-05
-1.73774912866372e-05
-1.80666901786161e-05
-1.42415088477628e-05
1.66059324940709e-06
-1.85036657634602e-05
-1.86195029715622e-05
-5.99677715506528e-06
-2.04295975919226e-05
-2.83206283824035e-05
-3.31649295921553e-05
-3.02897261930601e-05
-8.1053232076487e-06
-1.73413671953964e-05
-1.82765193143397e-05
-2.04833834940693e-05
-1.15271302117337e-05
-1.71356125891595e-06
-8.03517357752966e-06
-1.3333080616955e-05
-1.26501478947244e-05
-2.31050385239394e-05
-1.83141884205099e-07
-1.93689786752825e-05
-1.37277910583974e-05
-1.59157685038116e-05
-2.63954089378934e-06
-1.95408504902028e-05
-1.28022478424566e-05
-4.63369996940287e-06
-6.00908681271574e-06
-2.04666485998147e-05
-2.98811214316364e-05
-3.07126902045296e-05
-1.81235507566401e-05
4.54983399597124e-06
-1.68931816877805e-05
-2.73307244464499e-05
-3.15688856693133e-05
-2.04766815091391e-05
-2.7098450015079e-06
-1.06531954709133e-05
-1.3027094866965e-05
-1.04620481260594e-05
-2.70906812324623e-05
-1.01815616506683e-05
-3.52648221823257e-06
-2.4934446561384e-05
-2.91331121112534e-05
-1.05619753815197e-05
-2.10870624084989e-05
-8.62472313257376e-06
-1.99008052690541e-05
-1.8454579196948e-05
-6.38210847876304e-06
-2.11015697938926e-05
-1.69327120812938e-05
-1.37987179505316e-05
-1.48440364373056e-05
-1.63216134281545e-05
-2.80245319332659e-05
-2.7399960645249e-06
-1.34332911627605e-05
-1.71570793267108e-05
-1.79254947462553e-05
-1.86676433284944e-05
-1.29215855816702e-05
-2.35832771378942e-06
-4.40676423771559e-05
-1.04715826357525e-05
-1.30538544053679e-05
-1.97932460657308e-05
-7.017321832306e-06
-2.52954308361242e-05
-8.81479628630591e-06
-1.07285060662325e-05
4.90078952406826e-06
-1.54720366739685e-05
-3.77109900564884e-06
-2.12235871436787e-05
-1.86487767849478e-05
-1.93126816266139e-05
-1.63783351809551e-05
-1.45940153707617e-05
-2.22663160396852e-05
-2.71727336887684e-06
-2.25638429384425e-05
-2.50151899642425e-05
-1.17299175212833e-05
-1.66542123215162e-05
-1.85606943873401e-05
-2.11479649885574e-05
-1.74197232528128e-05
-1.94107763218814e-05
-2.35578888071861e-05
-1.93555748280381e-05
-1.25859268669003e-05
-2.43554969229957e-05
-2.16447143298132e-05
-1.32404243611937e-05
-2.74505275575948e-05
-1.23964960949599e-05
-1.90699626973975e-05
-1.55432153599173e-05
-2.64784596109555e-05
-7.4649526902605e-06
-1.6223388611546e-05
-8.63779588024773e-06
-2.58220071372188e-05
-2.1344009877786e-05
-9.71525833447363e-06
-3.30809132635632e-05
-1.8436945295578e-05
-9.47708449837821e-06
-1.7374314367896e-05
-1.82313302868579e-05
-1.1639067158329e-05
-2.84650720413879e-05
-2.30567938449724e-06
-1.93550482368321e-05
-1.89290876118539e-05
-3.69585710650283e-05
-1.86401011716655e-05
-2.16703349099441e-05
-3.91721941935691e-07
3.81517774708284e-06
-2.91226154951123e-05
-2.48236493551876e-05
-5.25038468701016e-06
-2.96592932620995e-05
-1.69007508589251e-05
-1.58870920179635e-05
1.67325420415175e-06
-3.08910814540341e-05
-2.05859414285029e-05
-1.95479726695899e-05
-6.69199039803967e-06
-1.27604085587338e-05
-1.17300005548409e-05
-1.35426813948379e-05
-1.61132656310613e-05
-2.08530271391489e-05
-4.49760417365389e-06
-6.77841380920904e-06
-2.07894110020768e-05
-9.61740626693596e-06
-1.8424438905833e-05
-1.40171226127199e-05
-1.2581188431957e-05
-8.27458851706395e-06
-2.20045805012141e-05
-1.77180779658446e-06
-1.64000916180163e-06
-5.43647321695884e-06
-2.41406942159453e-05
-2.02788629237474e-05
-1.22304360750246e-05
-1.13043243837638e-05
-2.50634414924775e-05
-1.21589303609178e-05
-1.84957607732924e-05
-1.54020632495402e-05
-1.25769716659487e-05
-2.44528723414604e-05
-2.30056996485703e-05
-1.16348946314978e-05
-1.87171096356944e-05
-1.57838286460572e-05
3.85676132718435e-06
-1.96041259364034e-06
-1.98665020972096e-05
2.6374422397536e-06
-1.87131576962756e-05
-2.85755518831066e-05
-1.96776970268391e-05
-1.21787320062429e-05
-2.96670764432742e-05
-7.44448423084848e-06
-2.10821049534383e-05
-2.99201265619744e-06
-9.88546277836982e-06
-9.95583345677314e-06
-3.12944905052266e-05
-3.49669587175291e-05
-2.33636286367539e-05
-2.53856275495573e-05
-1.54050315487458e-05
-8.26313005785296e-06
-2.56126506825914e-05
-2.18274429499721e-06
-1.86567275579807e-05
-3.85233749465071e-05
-1.54705077907383e-05
-6.92688359756584e-06
-1.16520815665436e-05
-1.33193543572125e-05
-9.32226426424789e-06
-1.49343160850523e-05
-8.7719220345356e-06
-1.81095713012082e-05
-6.52436500312597e-06
-2.4775744162593e-05
-1.76967047703637e-05
-2.20440323783048e-05
-1.74767692376361e-05
-8.33408870130537e-06
-1.13837521132949e-05
-3.58503582344301e-05
-7.45104768268475e-06
-1.4299000965911e-05
-6.8041836621443e-06
-1.29429866651899e-05
-1.11264153523044e-05
-1.33971588635793e-05
-2.50111498491352e-05
-2.14014008346809e-05
-1.34206507717079e-05
-1.47303662334342e-05
-1.0702232785267e-05
4.23006131760805e-06
-5.2121129569547e-06
-8.75235516811437e-06
-3.40523211067194e-05
-2.06573756124978e-05
-1.72633787030895e-05
-9.30420595139309e-06
-2.45900079381155e-05
-2.03844778423714e-05
-1.07568331309845e-05
-2.33460148578106e-05
-1.17682114889739e-05
-1.87033589681715e-05
-3.41866630914305e-05
-1.35362587201753e-05
-3.02828375808722e-05
-9.64266447591054e-06
-1.52005142674681e-05
-1.54314118254223e-05
1.0058017585585e-05
-2.42448223224907e-05
-1.84098556241148e-05
-1.79204317549043e-05
-2.72134919344009e-05
8.36093740080825e-06
-2.70125814910779e-06
-2.57446397355119e-05
-5.28100231873263e-07
-1.74117123807501e-05
-2.96177856260478e-05
-1.78001053358013e-05
-1.37778329137122e-05
-2.50457879009628e-05
-2.81745292652034e-05
-2.01807649315814e-05
-2.45368018808005e-05
-1.98670592654352e-05
-5.10199758686066e-06
-2.71342498310922e-05
-4.01483368470908e-06
-9.90973596006779e-06
-1.35912408066412e-05
-1.69148420955388e-05
-2.85444867153085e-05
-3.38569120187946e-05
-5.55260372989822e-06
-2.6768513881911e-05
-2.09805071751285e-05
-1.79299622889517e-05
-1.53813139555541e-05
-9.62442011871676e-06
-1.00876783391713e-05
7.26509903206062e-06
-8.20220843736841e-06
-7.29020600861717e-06
-1.76397652180006e-07
6.64265025379131e-07
-2.57109978587141e-05
-1.95856978117754e-05
-2.45957256004686e-05
-3.67236173113789e-07
-1.9847147081029e-05
-2.79401390510712e-05
-1.87432437274291e-05
-5.29730847661939e-06
-1.9915995212131e-05
-1.14720977915955e-05
-1.9684445209845e-05
-1.84814105734667e-05
-2.42521467676397e-05
2.42372309507636e-06
-2.26858938906252e-05
-4.09462614161056e-05
-1.30906813078209e-05
-1.47191612686101e-06
-4.34040485741446e-05
-2.60133921369569e-05
-1.23175953087442e-05
-2.59529922354898e-05
-1.29786951132592e-05
-7.1833121137867e-06
-2.2965930738054e-05
-1.23477347249922e-05
-1.36194370313801e-05
-2.23535854627927e-05
-1.24185346099322e-05
-1.55452795753541e-05
-1.24701815928566e-05
-3.29057020637483e-05
-2.32302899204411e-06
-2.28101069985758e-05
-2.26537792588918e-05
-1.39744043368441e-05
-1.05738206823461e-05
-5.2368013117651e-06
-3.89443316670412e-06
-2.46311468648872e-05
-3.54023532955823e-05
9.18298041186225e-07
-1.30228954979092e-05
-2.06906654230348e-05
-2.32584429298405e-05
-1.75272051785229e-05
-5.02759071602146e-07
-1.55886010662683e-05
-2.79370922529402e-05
-1.1617686387874e-07
-2.32714772583663e-05
-2.95819599046968e-05
-2.39212197917007e-05
-8.09309750918061e-06
-2.13952008090197e-05
-3.10721763754587e-05
-1.54989331830978e-05
-1.36490903255784e-05
-2.14105842374614e-05
-6.9898360820938e-06
-1.35616547991239e-05
-6.12926849498801e-06
-9.96559191923404e-06
-2.74137821610269e-05
-1.12148886816294e-05
-1.20477237511762e-05
-4.21108529701228e-06
-1.28988834798794e-05
-2.10177633159094e-05
-1.15118381022731e-05
-1.47712580296545e-05
-3.07231036109865e-05
-3.4191179203329e-06
-1.14395720522898e-05
-2.32874971361695e-05
-1.52901747822983e-05
-1.24788980572641e-05
-1.50268913549797e-05
-8.06920277092045e-06
-1.71537044146977e-05
-1.5305881691691e-05
-5.9341063188663e-06
-7.91001142681117e-06
-2.63099822818574e-05
-3.26074231803791e-05
-1.51335241320116e-05
-2.54500707391584e-05
-2.67385336701681e-05
-1.56019814796611e-05
-3.92476514453345e-05
-1.01372178171243e-05
-1.93505508595555e-05
-1.47551102827946e-05
-1.17614819304444e-06
-2.13558544459158e-05
-2.12237036539562e-05
-2.16243747384002e-05
-2.22096756384617e-05
-8.61420819200024e-06
-2.3125121451749e-05
4.01979021928244e-06
3.11329816253376e-06
2.74248291656215e-06
-2.34506014915318e-05
-1.65669329566726e-05
-1.71083046857207e-05
-2.01390492044319e-05
-1.30521274644104e-05
-4.18527214414297e-05
-1.62063302596514e-05
-1.62135413394707e-05
-4.35998075374341e-06
-4.85020301519538e-06
-2.48193342144687e-05
-8.08427515979587e-06
-1.05019593112777e-05
-3.12811192083045e-05
-8.10788029498175e-06
-1.51021110631478e-05
-1.72728835271337e-05
-1.59607776505951e-05
-1.70234515364562e-05
5.15379967994462e-06
1.01102119874017e-05
-1.72090672561392e-05
-1.80294679543816e-05
-1.79567369359624e-05
-2.24335496394986e-05
-1.58795580617102e-05
-2.98162789280996e-06
-1.12439119113538e-05
-2.00713816032874e-05
-2.16740815369291e-05
-2.49119702418179e-05
-8.07376169510978e-06
-9.16288945518634e-06
-2.87621232307088e-05
-1.12805057437691e-05
-2.28655748495149e-05
1.86761491884911e-06
-2.60295106535294e-05
-8.24285947689517e-06
-5.63799960434479e-06
-2.51520388320208e-05
-3.1206435182986e-05
-3.72303290139579e-05
-1.40841524879557e-05
-1.55297892924909e-05
-1.17925563960757e-05
-4.53251933093858e-06
-1.20060312242894e-05
-3.19848318087964e-05
-2.04365700653971e-05
-6.5409493770318e-06
-2.64011464094316e-05
-1.81978490789044e-05
-2.07945159831557e-05
-2.15141414505346e-05
-1.66666981960065e-05
-1.96240883528986e-05
-1.30328927059535e-05
-9.50578521319203e-07
-1.45996732918191e-05
-1.44802924878917e-05
-1.47096186255752e-05
-3.12945832965947e-05
-7.80928410878396e-06
-2.2423663060932e-05
-2.17111141287125e-05
-2.15562594433934e-05
-1.59994301370412e-05
-3.94044965694264e-06
-8.88719605130917e-06
-1.62500030024354e-05
-1.41445912056795e-05
-1.79088210496551e-05
-1.25906245025861e-05
3.40546966769495e-06
-1.59469720024269e-05
-7.70401078532336e-06
-1.36871833022963e-05
-3.31475238610661e-05
-1.39015086233591e-05
-1.03206520538491e-05
-9.97692840270351e-06
-3.85425482932041e-06
1.37127478229415e-06
-1.05797956284065e-05
-9.06516665375149e-06
6.53382452199651e-07
-3.08934790698138e-05
-1.47632064368386e-05
-1.76513521253976e-05
-3.0406699879097e-05
-1.84226539570701e-05
-2.19653034705793e-05
-2.46437993023758e-05
-1.22808382681435e-05
-2.77428404951351e-05
-2.94274934755687e-05
-1.6031316276601e-05
-9.31383665249597e-06
-1.89256266558876e-05
-2.0248163534439e-05
-2.19642924355506e-05
-1.72341763392054e-05
-6.30928455875083e-06
-3.84840846325772e-05
-2.98320020513561e-05
-2.21886085834553e-05
-3.29523809870127e-05
-1.12300640121445e-05
-1.79855910681935e-05
-2.62443016570444e-05
-8.63438507468562e-06
-2.67792391888055e-05
-1.86674232733666e-05
-1.45484807918583e-05
-2.34510676639308e-05
-1.49424271862721e-05
-3.32047614565069e-05
-1.0020456126818e-05
-2.83531037004509e-05
-2.09836852903346e-05
-1.61835751232719e-05
9.92122523754212e-07
1.15172580750834e-06
-1.82674178701722e-05
-2.4523691381497e-05
-2.44638705805095e-05
-1.32627854589967e-05
-2.49939396203749e-05
-2.97198682026368e-05
-1.40629204510121e-05
-1.72513944656236e-05
-3.80560217588074e-05
-1.71260315176406e-05
-3.29472047625209e-05
-1.26591614474875e-05
-2.6159393822169e-05
-1.02346595408824e-05
6.14631919146747e-06
-2.57795512103535e-05
-3.58468171996495e-06
-2.67291073893842e-05
-1.58585954019244e-05
-3.401524138954e-05
-1.15219214318991e-05
-9.29948741856881e-06
7.00804216471075e-07
-4.11783358866649e-06
-1.47689906458067e-05
-3.12930909003358e-06
-1.17240208568034e-05
-1.46171663339824e-05
-1.01661084892048e-05
-1.86664134106395e-05
-1.75721653306489e-05
-2.17337882423823e-05
-1.92450420833353e-05
-4.86974244053978e-06
-2.96644112167521e-06
-1.8464675006757e-05
-2.27526676672107e-05
-1.82518979147129e-05
-7.268339196989e-06
-7.58082468547166e-06
3.69706794485801e-06
-2.89303466194983e-05
-4.1863581710463e-06
2.53014958074315e-07
-1.98398152688767e-05
-3.57571365258559e-06
-2.5761444812476e-05
-1.14935517805668e-05
-2.75369004681782e-05
-1.54834193207629e-05
-1.53750758587137e-05
-1.4956141739058e-05
2.67221935678641e-06
-9.85233489359017e-07
-1.24404192377819e-05
-3.24586586945774e-05
-2.14105112171924e-05
-1.25137749368997e-05
-1.38127349969451e-05
-3.88383945891073e-06
-2.26477969372946e-05
-1.48117276295924e-05
-3.25642320245894e-05
-2.28054175611084e-05
-1.13679067443353e-06
-2.33673040493809e-05
-2.98111830634805e-05
-1.59020207243659e-06
-1.88313702535952e-05
-7.33959010747508e-06
-3.87532623689668e-06
2.85839114027077e-06
-8.61172301291096e-06
-1.97347802443104e-05
-1.71530888863855e-05
-1.4286359805153e-05
-2.17185714867943e-05
-1.16178432167016e-05
-8.81233332896111e-06
-2.07988555221451e-05
-2.10792518891245e-05
-2.63819407956137e-05
-1.16498500781489e-05
-1.87355538964872e-05
-2.48730017772008e-05
-5.02148991254007e-06
-1.54355935297944e-05
-1.33496789868273e-05
-7.12006103804963e-06
-2.12174884382516e-05
-1.90403552971021e-05
-1.29781847223923e-05
1.03124159061303e-05
-2.27780693450943e-05
-4.45922532930317e-06
-3.00636662621768e-05
-4.57026055640335e-06
-1.59207753721477e-05
-2.45255876441436e-05
-1.50373924976057e-05
-2.74769679281612e-05
-1.41239544790448e-05
-2.2383905151555e-05
-1.42706099142804e-05
-1.04658840449185e-05
-1.32414773179638e-05
-1.56855875908792e-05
-9.14888189789493e-06
-1.41612145207727e-05
-1.96154200459229e-05
-2.09324202393456e-05
-1.13034559512111e-05
-1.46651701557264e-05
-2.48228109587492e-05
-6.03809852643547e-06
-2.61205463091595e-05
-2.88097589140216e-05
-5.90548290020717e-06
-8.93972296980456e-06
3.25030028162773e-06
-3.51650137298179e-05
-1.57605803654217e-05
-1.66151929752758e-05
-2.46738464768596e-05
-3.36272724417458e-06
-2.5128019618137e-05
-2.60826630907913e-05
-1.89345393034321e-05
-1.19564335862291e-05
-1.45822178582666e-05
-2.75964965789801e-05
-1.90089654327315e-05
5.30983984958027e-06
-1.93619056455686e-05
-1.50571198289724e-05
-7.7727994451805e-06
-1.62512431836615e-05
-2.8802600327366e-05
-1.68569533391661e-05
-4.74061407462579e-06
-1.7942126091799e-05
-9.35692290075848e-07
-2.41077194733258e-05
1.63188241446101e-06
-1.92743147840312e-05
-1.94559827891012e-05
-2.75874450519453e-05
5.19718362399042e-06
-1.60694124823298e-05
-1.48015955976916e-05
-1.08124789987583e-05
-2.53148080685694e-05
-2.14018731909438e-05
-1.30782051090607e-05
-3.65997046800094e-05
-2.30604356981605e-05
-2.91359762700153e-05
-2.23971931886877e-05
-1.22167212388031e-05
-5.01718674523683e-06
-4.53951406122635e-06
-1.00152296429582e-05
-2.47817560222951e-05
-2.28352772535701e-05
-2.10816749071506e-05
-1.36412480350214e-05
9.61945772784765e-06
-1.64440475385297e-05
-2.17286884313481e-05
-2.04789414209646e-05
-2.98617900242053e-05
3.31651148588848e-06
-2.90933639822515e-05
-2.70874882360505e-05
-1.1167405086257e-05
-1.39219652207388e-05
-2.44178562479861e-05
-1.57798139645514e-05
-9.81265139241871e-06
-2.48313206263196e-05
-1.47334572091673e-05
-1.64101435157998e-05
-5.20080647443671e-06
-1.05780317710903e-05
-2.11917812799656e-05
-2.19373683346891e-05
-1.2050374005259e-05
-1.24986482836103e-05
-2.10187276693763e-05
-3.96492040373412e-05
-2.39905390831356e-05
-2.10104852711218e-05
2.0099248825337e-06
-2.81887655166663e-05
-1.54526576754587e-05
-1.02486613627687e-05
-2.84656627250325e-05
-1.48073957073093e-05
-8.85653693903506e-06
-2.48751358835356e-05
-1.37995978275296e-05
-2.54092812403836e-05
-1.95549988057898e-05
-2.36425846248232e-05
-1.24469720105049e-05
-7.89057592548535e-06
-1.97296092152418e-05
-3.00992521036007e-05
-1.18108394172608e-05
-3.49702889452058e-06
-2.08048130527665e-05
-7.94456868333723e-06
-9.9903026440064e-06
-9.20529382230841e-06
-1.39737744381966e-05
-9.362030369616e-06
-2.53073395628774e-05
-2.05004176001698e-05
-2.48514599470709e-05
-3.14842307075379e-05
-8.79047256864786e-06
-2.0951943621667e-05
-8.96696431894647e-06
-7.73187633756417e-06
-2.3726785076272e-05
-4.12351055666425e-06
-2.61108847352607e-05
-1.69577952766233e-07
-1.07831957726476e-05
-1.3703697381989e-05
-1.73724375646432e-05
8.86407683303764e-06
-5.10060982341939e-06
-1.2638284662043e-05
-2.78814832882408e-05
-1.67840657715305e-05
3.93547315439161e-06
-7.24434656307613e-06
-1.47420250562301e-05
-3.77845553974768e-05
-1.99647937990998e-05
-3.59123423363854e-06
-4.7849226911593e-06
-3.56715598514115e-05
-1.35461924997293e-05
-1.36996051452347e-05
-1.81349394615552e-05
-9.40255220309049e-06
-1.75592775018679e-06
-7.92691278435474e-06
-1.02835826136025e-05
-1.60647871638305e-05
-2.22181804697982e-05
-1.47629700638963e-05
-1.98563699418036e-05
-7.70963557026559e-06
-2.1186802587055e-05
-2.44866489881456e-05
-1.78672378630518e-05
-3.7852899066067e-06
-1.52210391132594e-05
-9.38449631068575e-06
-2.30224295981831e-05
-2.24588120113509e-05
-2.03018965382164e-05
-1.05621309779546e-05
-2.35017975270613e-05
-2.47760478277933e-05
-2.25892226873907e-05
-4.89512928894246e-06
-1.64135396823127e-05
-1.99276812396367e-05
-1.21187164827458e-05
-5.71888140579453e-06
-1.00834465424621e-05
-1.44430242251504e-05
-2.20562966402006e-05
-6.44925200353514e-06
-1.91903009946792e-05
5.07538612288417e-06
-3.40859884263951e-05
-1.98910314216028e-05
-8.22299602871479e-06
-2.22845468048323e-05
-2.36484225812567e-05
-3.20541786170158e-06
-7.82136999859874e-06
-9.84141502766518e-06
-3.13900873376914e-05
-3.89914729658066e-05
-9.8613028476565e-06
-1.42660195067785e-05
-2.43833802942107e-05
3.7085518063442e-06
-2.47290162102334e-05
-7.22586615567633e-06
-1.35166253717709e-05
-2.27025306464714e-05
-9.43698463882822e-07
-6.82231887530797e-06
-2.30534287615674e-05
-2.32841626148529e-05
-1.78547838516105e-05
-2.43240769963078e-05
-1.18874744893322e-05
-1.91112861982555e-05
-3.88117102733593e-06
-4.33237685595054e-06
-2.43445637647223e-05
-7.64819194284669e-06
-1.40460873059438e-05
1.50174474565803e-05
-6.7348761904147e-06
-1.07131748180466e-05
-7.53015586483029e-06
-1.10777944511015e-05
7.20186281442291e-08
-3.67179989150331e-05
-4.15114284980841e-05
-2.87640869569878e-05
-1.96326507324725e-05
-1.7062701217021e-05
-8.58595595568341e-06
-1.74926466455477e-05
-1.58159690692002e-05
-1.89029204668803e-05
-8.05066294443743e-06
-6.05075222798588e-07
-1.38595896946541e-05
-1.20000290583498e-05
-1.5413110734671e-05
-1.49466823179338e-05
-1.97784951359205e-05
-3.90374500504944e-06
-1.70315965361924e-05
-1.85772916146814e-05
-8.87678229010571e-06
-3.92350729526113e-05
-3.08843458283551e-05
-2.27214811324642e-05
-2.56034384442608e-05
-1.66067019737289e-05
-2.16980146808073e-05
-1.95843601458638e-05
-7.14077336754351e-06
-2.07144175450514e-05
-1.94145672225306e-05
-1.18824441417642e-05
-4.13857372289501e-06
-1.74218397280195e-05
-1.82909482380256e-05
-1.46788796989981e-05
-1.42576161863358e-05
-8.88982983803906e-07
-2.94761503139195e-05
-1.60834682247603e-05
2.79679499347245e-06
-1.42515681540037e-05
-2.09181214678095e-05
-1.17757776027029e-05
1.30102398805961e-05
-2.73167076592339e-05
-1.30608999998091e-05
-5.4185107031088e-06
-1.69051655430911e-05
-2.65344707276168e-05
-1.23727848341322e-05
-3.05834150762588e-05
-1.86212715930892e-05
-2.15754385526413e-05
1.28705047768763e-05
-1.25538879428174e-05
-1.12705404226898e-05
-1.30896793487878e-05
8.48937733786466e-06
-1.63683192199962e-05
-6.23696200572638e-06
-4.9550018227207e-06
-4.90726474089008e-06
-7.88329217287099e-06
-1.34973011728608e-05
-8.98284893416971e-06
-1.94744214663314e-05
-1.43592300509892e-05
-2.16110965721406e-05
-1.70246522364045e-05
-1.74684904993084e-05
-1.11613565017729e-05
-1.55936255772356e-05
-2.55404815422084e-05
-1.5871504062933e-05
2.89776534766263e-06
-2.87493524556971e-05
-1.95004269551687e-05
-1.33960747340291e-05
-2.72728491834176e-05
-2.97218958708854e-05
-2.96489377892862e-05
-2.40405789597519e-05
-2.64867198329738e-05
-3.99285204878309e-07
5.74804983231259e-06
-1.95367363334922e-05
-2.43069346556595e-05
-6.03463781647905e-06
-3.37314123682421e-05
-3.01205096955588e-05
-1.94748376685993e-05
-8.50424134232411e-06
-2.11931620481862e-05
-2.2255083332058e-05
-2.94146301223753e-05
-2.13744073474039e-05
-5.57637321451213e-06
-2.39295616036531e-05
-7.95048047479576e-06
-2.37849525356436e-05
-2.29234935537957e-05
-1.43873202776549e-05
-7.89698231287213e-06
-1.51152416765512e-05
-1.84464021570809e-05
-3.01458924269207e-06
-6.84735286996365e-06
-1.76293334034707e-05
-2.41963848467739e-05
-1.83528375257612e-05
-2.18284358483627e-05
-1.5352141944941e-05
-2.1369853504149e-05
-1.49622389126257e-05
-6.02392200202142e-06
-2.49844032856206e-05
-2.1760590022391e-05
-7.13847005994303e-06
-1.51493950579137e-05
-3.35160926531463e-05
-3.07530595221096e-07
-1.754925089945e-05
-2.0026570722798e-05
-1.73074921209233e-05
-2.43011736859356e-05
-1.97125960272506e-05
-1.89042032058784e-05
-1.85797033948361e-05
-2.87245241036531e-05
-3.57187810277578e-05
-3.14232473895162e-05
-3.23979798571955e-05
-2.32941388748991e-05
-2.80027337326087e-05
-1.42646872882929e-05
-3.61896476713126e-06
-2.44912666252465e-05
-2.05977442677536e-05
-2.63358840877315e-05
-3.27586572502802e-05
-1.29590871701544e-05
-2.19434720793654e-05
-2.82709911839467e-05
-2.06193029146793e-05
-3.84549586668696e-05
-1.36842244525963e-05
-2.30672537988878e-05
-5.32489970064431e-07
-1.38062577665876e-05
-2.58999630949045e-05
-3.00132593636565e-05
-1.23677037684011e-05
-1.68708286451054e-05
-2.39702351539541e-05
-2.34615188914803e-05
-1.33852561704927e-05
-2.13495908957847e-05
-1.68823167177197e-05
-1.59712107415434e-05
-4.58240035267602e-06
3.07631312116551e-06
-2.08920307560059e-05
-2.21615837952279e-06
-1.86490564659934e-05
-2.65794811301209e-05
-2.15170220189102e-05
-2.73077526398819e-05
-9.27671807963203e-06
-1.74231954184263e-05
-3.05520737272567e-05
-6.58758688575907e-07
-1.86137309241534e-05
-1.89069551759882e-05
-2.85240221360707e-05
-1.17371847277345e-05
1.21980424046514e-06
-1.65467893094179e-05
-1.5758841948961e-05
-2.39152066946259e-05
-2.77331663452988e-06
-1.92167640234665e-05
-7.09911258508511e-06
-1.41970232917826e-05
-6.11418752032319e-06
-2.22591680634127e-06
-4.18259770215459e-06
-1.56053064750146e-05
-1.51945983850637e-05
-2.02183489072769e-05
-2.20716910456817e-05
-2.16653942775022e-05
7.0136557304182e-07
-1.19698663031737e-05
-1.42592384761005e-05
5.94586856182222e-06
-7.44038642248677e-06
-1.94009594239088e-06
-2.83705672396415e-05
-1.67524994297533e-05
-2.21459762369084e-05
-3.06729135075675e-05
-9.55456001000665e-06
-9.23306269692983e-06
-1.53573804574679e-05
7.73077410306916e-06
-1.40374174151934e-05
-1.21458156087175e-05
-3.38733993112306e-06
-2.39931459275769e-05
6.76444354872183e-07
-1.83624415151786e-05
-2.15923508487908e-05
-1.27360872138765e-05
-8.55534817737107e-06
-8.43260770904955e-06
-2.49031090343956e-05
-2.6253597432618e-05
-2.13367465976594e-05
-1.11504743918316e-05
-5.4221837549583e-06
-2.46835032925702e-05
-1.36785369301151e-05
-1.30327387533917e-05
-2.66160625010038e-05
-3.0358192261699e-05
-6.20978996365229e-07
-1.88199103305847e-05
-2.22413699793122e-05
-1.33318234668654e-05
-9.63494075735828e-06
-1.52859896248388e-05
4.34810843567013e-06
-1.74103213537734e-05
-3.0539645104167e-05
-3.03084153322496e-05
-2.49594383209879e-05
-1.88561784698062e-05
-2.60022001937012e-05
-2.48078000719604e-05
-3.46865046560133e-05
-1.70540760626579e-05
-3.26453542035838e-05
-1.61308476796611e-05
-1.42939971354809e-05
-1.99510946383069e-05
-1.48376736931448e-05
-1.6740607168941e-05
-1.93079198140078e-05
-1.78553354440511e-05
-1.39310425930933e-05
-2.39280515659395e-05
-1.02373218701026e-06
-1.34655237789939e-05
6.09531248037063e-06
-6.12132817844434e-06
-3.26779982284769e-05
-2.12805715766196e-05
-1.0262159056611e-05
-1.36758655820276e-05
-1.38936758738622e-05
-1.39701385715041e-05
-8.64319138990019e-06
-1.97969036829306e-05
-1.04864895994832e-05
-2.19692325410164e-05
-2.80485997022651e-05
-2.62852101404182e-05
-2.24543296274795e-05
-6.96369595368829e-06
-6.71135444427968e-06
9.28060273847418e-07
-1.64625707308071e-05
-2.48244669248246e-05
-8.75745539832587e-06
8.22062618911431e-06
-4.83394028397716e-06
-9.78721186916876e-06
-2.10612475134115e-05
-3.34710114441316e-05
-2.21336408448942e-05
6.38830494161971e-07
-1.6073634457876e-05
-1.16743497477533e-05
-5.07071848914533e-06
-1.3626549496828e-05
-1.63361691593619e-05
-1.63824412814428e-05
1.22065686235782e-06
-1.4588359170331e-05
-4.53999509147718e-06
1.17064559037544e-06
-6.2056239884218e-06
-7.49355961024308e-06
-4.23105875853124e-07
-9.44777983896297e-06
-3.0226839392297e-05
-2.90126534930362e-05
-1.69332635829722e-05
-4.25180795876397e-06
-2.42491148652448e-05
-1.35213080865232e-05
-1.84237701628293e-05
-3.13442184164486e-05
-1.65368034290735e-05
-2.13703362055199e-05
-2.26550539660267e-05
-1.29122253480254e-05
-2.61493590691629e-06
-3.01715362865055e-05
-1.51470786582562e-05
-1.85587232482805e-05
-5.68227055029109e-06
-2.07098771469408e-05
-1.94525494147007e-05
-3.60544061936041e-05
-1.50033644827688e-05
-2.21219745378065e-05
-9.38215508964209e-06
-2.05901243320421e-05
-2.52295077326683e-05
-8.09777019709481e-06
-1.76597757289115e-05
-4.76112013984952e-05
-1.49404322971436e-05
-7.09433305127089e-06
-2.36607726486893e-05
-9.16697589386544e-06
-3.63875914005296e-06
-1.90624136695778e-05
1.82299968711482e-06
-1.51526087542649e-05
-2.19831621822081e-05
-1.64069835799814e-05
-2.1961440947886e-05
-2.20845492615592e-05
-1.74661758983638e-05
-1.50540834627605e-05
-1.57279761297056e-05
-2.11181620774661e-05
-4.30295252829096e-06
-1.81840500148542e-05
-8.01694412276548e-06
-3.33006337099428e-06
-2.52061815134362e-05
-1.23607208495317e-05
-1.72800340346623e-05
-2.27160112375487e-05
-2.40764115483174e-05
-2.61987171129899e-05
-1.05731496427481e-05
-1.91483277568795e-05
-1.7554187390035e-06
-3.35934492836462e-05
-7.34022712379888e-06
-1.39392743657889e-05
-2.08731454805126e-05
-2.19064667230459e-05
-1.1543844340941e-05
-2.13209982821663e-06
-1.43883449361669e-05
2.99998773201761e-07
-3.99805819239885e-06
-2.34373149494672e-05
-1.74236563027202e-05
-6.35440318967212e-06
-1.42558927592841e-05
-1.35177774015966e-05
-1.62718057330834e-05
-3.12472028992938e-05
-1.780071826861e-05
-2.58378225466183e-05
-2.09062733757099e-05
-1.2026320911537e-05
-1.77917074688899e-05
-2.93962193739319e-05
-1.16170886965588e-05
-1.90012369034486e-05
-1.48532032076691e-05
-1.5025961818718e-05
-2.55361749832933e-07
-1.53452641152744e-05
-1.60724110432673e-05
-1.17116511340492e-05
-4.11390072153519e-06
-2.5771585134064e-06
-2.18585239209719e-05
-1.78590004900238e-05
-1.67363980193621e-05
-2.10015182439608e-05
-1.2629517290227e-05
-1.01695631158299e-05
-1.04004968040631e-05
-5.21781320453018e-06
-7.8514454770691e-06
-1.65136145996117e-05
-2.49372124477139e-05
-2.01126829135502e-05
-6.25293826441955e-06
-1.77585909659834e-05
-1.8127096404099e-05
-1.08281712460325e-05
-2.68047458909986e-05
-1.52681260957272e-05
-1.95721788624776e-05
4.03233699827778e-06
-5.46504347083257e-06
-3.178007028458e-06
-1.26392189701993e-05
1.67073198216813e-06
-8.29695966966689e-06
-2.29613649067866e-05
-2.3790398151952e-05
-5.91653693273408e-06
-1.35682512194376e-05
-2.73373248993987e-05
-1.18504084396063e-05
-9.68712701160831e-06
-1.25073692594905e-05
-1.7972887631789e-05
-6.23941537345059e-06
-2.99503799880822e-05
-3.15649125051577e-06
-2.27483289447199e-05
-1.29631847735e-05
-1.99097012946653e-05
-1.1735464016396e-05
-1.42180570100859e-05
-2.11891267106323e-05
-3.26506572375709e-05
-2.49767258875967e-05
-1.55117796406471e-05
-4.57152730924529e-05
-2.6321326228706e-05
-1.51332955197801e-05
-2.01213249600461e-05
-2.30029440441585e-05
-1.56220526810987e-05
-1.59920040330611e-05
-1.32705146940299e-05
-2.85559190565003e-05
-1.81024293876719e-05
-1.34587497280018e-05
-1.73900566634614e-05
-2.06933070124375e-05
-1.29329680490103e-06
-1.7305230866933e-05
-2.09669090654316e-05
-1.18125816570031e-05
1.29602774447779e-05
-7.87314472087537e-06
-1.88779986986462e-05
-1.95632382884795e-05
-1.59795789604802e-05
-1.07667567617428e-05
-3.4933806149991e-05
-2.19683644603192e-05
-1.44339305954352e-05
-1.6114003240853e-05
-1.65347256267633e-05
-2.35517804697711e-05
-3.10150175340086e-05
-3.24333110810226e-05
-2.50489086952135e-05
-2.42808221964884e-05
-1.19765330648258e-05
-1.75261662502633e-05
-4.25538850402782e-05
-2.39231954409485e-05
-8.6513341839961e-06
-2.3148736284424e-05
-1.49897061123207e-05
-1.35445396181379e-05
-1.63076478892044e-06
-1.41788680198332e-05
-2.55638460346368e-05
-2.85762124584622e-05
-1.73233975857445e-05
-1.04268310175139e-05
-5.92619339739533e-06
-1.40980768820271e-05
-2.37050397359925e-05
-1.60850023263991e-05
-1.25171793479424e-05
-8.2333033965995e-06
-2.11302701583721e-05
-2.47769562361606e-05
-8.46376809462507e-06
-1.31282467013047e-05
-1.77894389383065e-05
-1.54550228001637e-07
2.98399645412399e-06
-1.80869506015523e-05
-1.41661345818317e-05
7.92652130546236e-06
-2.00417152811642e-05
-1.10136672469527e-05
-8.86726775952402e-06
-7.60486990910029e-06
-2.35892174481129e-05
-1.18585584666914e-05
-3.01467346431243e-05
-2.57648394492698e-05
-2.4659656558938e-05
6.79195840636782e-06
9.49750654726549e-06
-1.97633640482764e-05
-1.09492448434414e-05
-2.08463175779836e-05
7.93915598140847e-06
-4.19017780036483e-05
-2.06514539251565e-05
-4.79190569962382e-06
-2.19612253423727e-05
-2.39361278207539e-05
-6.11850670814771e-06
-1.19938900555902e-05
-1.43645495188334e-05
-1.6731969031924e-05
-3.59822390538739e-06
-1.53418310103023e-05
-1.31089960944275e-05
-2.63521760135819e-06
-2.83822410684263e-05
-8.85330490227174e-06
1.3849060490513e-05
-2.0753960547383e-05
-2.82132135718358e-05
-1.15395291972236e-05
-1.03825514023465e-05
-2.59163565323731e-05
-2.40097166046031e-05
-2.26805475085319e-05
-2.30215029230043e-05
-1.49379849896738e-05
-1.57693581147411e-05
-1.95915929736604e-05
-1.95981506199294e-05
-1.4271032914406e-05
-1.87203666226518e-05
-1.65237453733708e-05
-1.07596182639901e-05
-2.97878002186631e-05
-3.00824004177333e-05
-2.14547712097027e-05
6.23543542432697e-06
-1.67760143156981e-05
-1.27048905262152e-05
-2.83267017254835e-05
-1.53372099058446e-05
-1.29907864139294e-05
-2.0609922202915e-05
-8.60760802908354e-06
-1.66315884336415e-05
-1.4215449475778e-05
-3.8340318650118e-06
-6.64038246677357e-06
-6.32929461886471e-06
-1.54824699146001e-05
-1.28378411466563e-05
-1.14224158721567e-05
-1.95723734910924e-05
-2.63491237236727e-05
1.7316219061515e-06
-2.89184710365965e-06
-3.24319387287286e-05
-1.54103930518348e-05
-5.98723142719688e-06
-1.72621432001187e-05
-3.49566206831987e-05
-5.38206393944772e-06
-1.52266592645692e-05
-1.74320871412468e-05
-1.51333962323856e-05
-9.55255163023882e-06
-1.00044218781625e-05
-2.41699859463759e-05
-5.39508424012359e-06
-1.82397960485471e-05
-2.9323366492249e-05
-1.63172086037801e-05
-1.80248713198164e-05
-1.53751935515056e-05
-1.76635232188364e-05
-1.60104332709315e-05
-9.03690079127892e-06
-2.18698059632072e-05
-9.60913792821097e-06
-1.71449334183108e-05
-2.98748777292995e-05
-5.62398905748628e-06
-3.73605699428586e-05
-1.05494284330041e-05
-1.6844912769387e-05
5.58311315060499e-06
-1.80637859333448e-06
1.6362777325904e-06
-3.24698870080273e-05
-1.614640200394e-05
-3.44304241081017e-05
-2.05054212372173e-05
-2.58649172951124e-05
-2.13808998768861e-05
-3.53419917249992e-05
-1.86449513953497e-05
-1.63887955064679e-05
-7.18395504369549e-06
-4.23749318446328e-06
-2.1696526747984e-05
-6.01638482581277e-06
-2.6411148345521e-05
-1.727476193157e-05
-1.78399308292055e-05
-1.5105969077474e-05
-2.02127714958019e-05
-1.24524497493137e-05
-2.25907995598339e-05
-1.40611525245746e-05
-3.57103649256856e-06
-8.92131015448951e-06
-8.31735948204179e-06
-3.2342919633681e-05
-1.72968300305591e-05
-1.38261871037741e-05
-1.99851465966406e-05
-3.86022640648183e-05
-2.66340110727011e-05
-1.56983859651765e-05
-2.54483035382756e-05
-8.87073624096832e-06
-1.28557104006051e-05
-1.27449789249236e-05
-2.6863460877491e-05
-3.25426102198212e-06
-2.25815472071743e-05
-2.87895689731774e-05
1.03539711513858e-05
-1.18854687110501e-05
-1.88299896266661e-06
-8.02486469483029e-06
-1.40410320538511e-05
-2.62780118259175e-05
-2.22686713871974e-05
-1.4333486193356e-05
-1.8827436105179e-05
-2.83650533888576e-05
-3.09320635359083e-05
1.689973868734e-06
-1.34907766657554e-05
-2.88231889746899e-05
3.0835125334288e-06
-2.36302546815873e-05
-7.21412627531479e-06
-8.1498473755671e-06
-2.14547644264945e-06
-4.60954025341193e-06
7.61077386623319e-06
-1.57903349239405e-05
-2.59333535218134e-05
-3.77071608494461e-06
7.35310989918526e-06
-6.490706009391e-06
-2.06162461955252e-05
-1.72600402772038e-05
-2.56083955134889e-05
2.34258551579053e-06
-2.19245692050651e-05
-3.54716356143458e-05
3.55756890313811e-06
-6.89327668533547e-06
-8.93343169612327e-06
-7.07003110660624e-06
-1.49451406916699e-05
-2.20244629235181e-05
-2.8989813630765e-05
-1.86616690695744e-05
-2.44699029686723e-05
-2.50279004379844e-05
-3.73517068725991e-06
-1.72869298389007e-05
-1.49521954766697e-05
-1.04514695475023e-05
-2.90963666051776e-05
-2.13724210861884e-06
-1.85855241565997e-05
-1.19431012566735e-05
-2.40631212438767e-05
-1.3033083508749e-05
-1.72495544763653e-05
-1.94231011181806e-05
-1.34888833167047e-06
-2.38276044497321e-05
-2.1124031019016e-05
-6.25759221081203e-06
-2.25494490700766e-06
-3.85165488910716e-06
-9.89960980095143e-06
-2.74829360003558e-06
-1.11445301039563e-05
-3.03874021947226e-05
-1.27057781080156e-05
-2.59373702091849e-05
-2.066286173657e-05
-1.85082307715397e-05
-1.29824707406441e-05
-1.664184025207e-05
-1.77201951891987e-05
-7.94402628417669e-06
-2.71147436579476e-05
-1.74880085870235e-05
-3.90465368039466e-05
-1.00038601761952e-05
-1.72678012448133e-05
-1.81481330993908e-05
-2.06746109358135e-05
-1.88285802457487e-05
-2.9302949222716e-05
6.92538014763672e-06
-1.21588997330312e-05
-2.58894024323353e-05
-1.80624970813499e-05
-1.18213844842001e-05
1.65809708686764e-06
-2.17562827407934e-05
-1.61214413516322e-05
-7.22525484060273e-06
-1.35194395230011e-05
-1.88740637097836e-05
-2.22045209051311e-05
-1.03628875327468e-05
-2.08833856038393e-05
-2.7791576003468e-05
-2.47544017529048e-05
-3.43889506210279e-05
-3.77691520744437e-06
-1.1016074914235e-05
-2.15434097160964e-05
-1.38925825789993e-05
-4.69183673210597e-06
-1.02960875252034e-05
-1.61531806984174e-05
1.54772200309785e-05
-1.86903271438337e-05
-1.91888719616114e-06
-9.50662812069425e-06
-3.32801462451277e-05
-2.76613454842769e-05
-1.87526395447443e-05
-1.71678533793819e-05
-1.00253366252007e-05
-1.772070508545e-05
-2.23860766587382e-05
-7.14357856493963e-06
-1.64642664445907e-05
-2.18483202608811e-05
-2.02060232390372e-05
-2.33767279572067e-05
-2.02763442083527e-05
-1.59239994482239e-05
-2.08559718265666e-05
-1.52314020304688e-06
4.62254152121618e-06
-2.6935747884219e-06
-2.85020923154055e-05
-1.49040329299699e-05
-2.34733639071656e-05
-2.07470843421441e-05
-2.35299843346526e-05
1.59544518305682e-06
-1.91034690743341e-05
-1.06551352860222e-05
-2.26626328213657e-05
6.83050793033286e-06
-1.12405796563815e-05
-9.96840195080654e-06
-6.14478460707775e-06
-1.14917172155859e-05
-2.01815879913921e-05
-9.87697717478949e-06
-8.43085160910454e-06
-3.29970603343447e-05
-2.34371496657093e-05
-2.82986244014069e-05
-1.53891711952832e-05
-1.89531616361237e-05
-2.45166495953207e-05
-6.89278690108494e-06
-4.39933743509876e-06
-6.74352177631115e-06
5.34555102556248e-06
-1.80903327706156e-05
-2.09087490798229e-05
-7.76557828833507e-06
2.18146432233385e-06
-1.91373585312942e-05
-3.9765610313131e-06
-1.80628025737724e-05
-1.56452404674621e-05
-1.14571272449271e-05
-9.06019520717134e-06
-1.12800130412466e-05
-2.59398974813782e-05
-1.595504120276e-05
-2.4054380848289e-05
-1.23725847514478e-05
-7.44346728958272e-06
-1.85305099827486e-05
-7.80496383949886e-06
-2.01338291037224e-05
-1.66845533857783e-05
-2.61209867111845e-05
-7.59593585633631e-06
-2.03720377294834e-06
3.90212412245087e-06
-1.71780585741879e-05
-7.84434642134581e-06
-2.91421132065396e-05
-1.03525044849481e-05
-1.39386595132419e-05
-3.65688594195477e-05
-1.58699376707142e-05
-1.17978049410083e-05
-2.41160681234804e-05
-1.15118137969633e-05
-1.50839390040587e-06
-2.37469888855933e-06
-3.33022441177122e-05
-1.98518963759378e-05
-6.47918247965262e-06
-1.54006068821365e-05
-4.99503903790899e-06
-3.55402729171911e-06
-1.19988090078279e-05
-8.35089808766951e-06
-1.03775152252242e-05
-1.87500448665404e-05
-3.0872001044706e-05
-9.74764909774548e-06
-2.89577704495999e-05
-1.26043119025346e-05
-1.77212345817006e-05
-5.57763323006333e-06
-1.13555047294321e-05
-1.14477165632948e-05
1.41908151001395e-06
-1.35118335298847e-05
-2.82734715192978e-05
-1.21833169920343e-05
-1.49830283987486e-05
-1.76399890611338e-05
-9.2408192980681e-06
-1.02814095089473e-05
-2.13974166245402e-05
-2.01845958725768e-05
-1.00395709781144e-05
-1.57490938830312e-05
-1.50269773629438e-05
-4.57017546117331e-06
-2.18397748862344e-05
-4.38175838647065e-06
5.34947007385844e-06
-1.7392030117416e-05
1.22681924554578e-05
-1.26034849207654e-05
-1.16916677496426e-05
-2.63479678884909e-05
-1.52298475086754e-05
-1.58485657547847e-05
-2.23934291601549e-05
-1.87471323870239e-05
-1.23210155391236e-06
2.37448528881937e-06
-6.4693842404487e-06
-3.76904032196249e-05
-2.81447259856673e-05
-3.03605661685638e-05
-7.92606087513971e-06
-1.18403874368178e-05
-1.0849422913804e-05
-1.47905632682125e-05
-3.66450240669049e-06
-1.89723810678825e-05
-2.21794466408335e-05
-1.40453262318221e-05
-1.1612461555531e-05
-3.34934803507168e-05
3.46891840583102e-07
-5.5308083672375e-06
3.64704009158699e-06
-1.08851316393629e-05
-1.37390009680985e-05
-1.9677908897156e-05
-3.10980006754374e-05
-1.17678429349169e-05
-1.23710515325595e-05
-1.70231022376327e-05
7.71002868982785e-08
-1.79410030773633e-05
3.94754793674369e-06
-1.54510706683808e-05
-3.58661859722149e-05
-1.29255251009071e-05
-2.85152031060601e-05
-1.86543693719347e-05
-3.70813586825144e-05
-1.17387759342175e-06
-2.33002490162821e-05
-2.27511694213149e-05
-1.81180961792293e-05
-7.54841329818423e-06
-1.75981322757399e-05
-2.70603659661405e-05
-1.92873707152056e-05
-1.13920512188014e-05
-1.73134235783679e-05
-7.1146427157654e-06
-1.27340623522122e-05
-2.03338215218359e-05
-1.85704925000205e-05
7.8777030208594e-06
-3.78522121062489e-05
-1.52677100476244e-05
-9.08423846737001e-06
-2.68873028458106e-05
-2.25212565663532e-05
1.20772798556036e-06
2.44311912685242e-06
-9.98845664206409e-06
-1.04286517420658e-05
-1.04363563382548e-05
-5.40086193967361e-06
-3.09507954693752e-05
-1.37044550603858e-05
5.12949756903704e-06
-1.22239437261069e-05
-1.01709437673661e-05
-1.08826906849506e-05
-9.66280106429841e-06
-2.88480543427133e-05
-3.07687130661473e-05
-2.09912561122889e-05
-1.31994739986476e-05
-1.86197192681907e-05
-1.25188080676975e-05
-3.7321000684328e-05
-1.5566819470809e-05
-1.11537047437525e-05
-1.38416185198734e-05
-2.66221666381524e-05
-2.10191423183543e-05
-1.5026347940411e-05
-1.23661826768088e-05
-2.51956740224361e-06
-1.5425084611889e-05
-5.37589191544333e-06
-1.65184479108503e-05
-7.80436675721165e-06
-2.37361768887343e-05
1.1018728618394e-05
-2.85422781418442e-06
-2.21368462160499e-05
-2.9773248542782e-05
-1.47640602972075e-05
-6.47280094670251e-06
-1.6497686606394e-05
-2.42658107504348e-05
-3.01898437657886e-05
-1.3279596283373e-05
-3.54685032307644e-05
-2.36562512989673e-05
-1.82049144960343e-05
-9.1392427339887e-06
-1.77584712199682e-05
-1.36213402429221e-05
-1.1179854729668e-05
-2.80210453067138e-06
-7.92086518515779e-06
-3.41821857125839e-05
-6.67262940877876e-06
-1.10173777199955e-05
-3.5052069467349e-05
-3.65631051310784e-05
-1.28162905918339e-05
-4.84717333944899e-06
-6.52209509529666e-06
-1.82074777107736e-05
-3.36916855495889e-05
-2.72057605937615e-06
-2.07361167376222e-05
-2.42407897202763e-05
-4.30780069800919e-05
-1.7804634749895e-05
-3.26017821014088e-05
-1.66546472949181e-06
-1.51719504135171e-05
-1.28258437156957e-05
-2.03015388219855e-05
-1.92672498829237e-05
-2.64403710688616e-05
-4.63624118110324e-06
-1.95145812747291e-05
-3.00575526830728e-05
-2.85531476128114e-05
-4.23946965882612e-05
-3.60245163381753e-06
-2.77925645789224e-06
-2.34510511201007e-05
-2.38647973886106e-05
-5.03558499845322e-06
-1.89082736741167e-05
-1.29911877433762e-05
-2.14325954645534e-05
-1.58252621532671e-05
-2.06780704025431e-05
1.32217804835244e-06
-1.64242164410821e-05
-2.09208253830666e-05
-2.7231756868024e-06
-3.07980404171144e-05
-1.54009666885625e-05
1.30312662591635e-06
-2.821369906057e-06
5.61637198560281e-06
-1.85050479227463e-05
-1.27538366617291e-05
-2.81856320413739e-05
-2.35412427872282e-05
-5.10426277601956e-07
-9.66157196324441e-06
-9.1609054895731e-06
-1.73651127674575e-05
-1.26228569568202e-05
7.34998422740143e-06
-2.0300633786581e-05
-3.23351757682131e-05
-2.7703127401836e-05
-1.0435281119382e-05
-1.18058386457621e-05
-2.59979480497562e-05
-3.24956077378338e-05
-7.57038709561916e-07
-7.78117302138635e-06
-2.30038240845295e-06
-2.16790972029652e-05
-2.3518135614148e-05
-1.54100511800649e-05
-2.59929578610346e-05
-2.41681136381532e-05
-3.75411860586539e-06
-1.14518157224827e-05
-1.38267742137479e-05
-1.32602915924902e-05
-1.16201085359243e-05
-2.39109339172057e-05
-2.69094795936528e-05
-9.01779759115961e-06
-2.12472250788286e-05
-1.9817956309874e-05
-2.68054095429032e-05
-3.15690280799051e-05
-1.51583764600523e-05
-3.60353398665767e-05
-2.72588386885615e-05
-2.12054769060046e-05
-7.89906144674668e-06
-3.33862756277764e-05
-2.00118826848366e-05
-3.54254263582315e-06
-1.74210522348253e-05
-2.18762003911341e-06
-3.05664574803206e-05
-2.30104597152128e-05
-3.20114970701421e-06
-7.25699841889943e-06
-2.40792161953139e-05
-2.62288394625868e-05
-1.0966105717364e-05
-1.91593486193017e-05
-2.86518553341171e-05
3.36331528405698e-06
-2.23926127191572e-05
-2.74879807942728e-05
-2.85063773718019e-07
-1.65495344688552e-05
-1.47233510391405e-05
-1.58528054059411e-05
-8.01448926416159e-06
-2.30285526791761e-05
-6.46996373720364e-06
-1.30345445218965e-05
-2.08946669762984e-05
-6.32380535537365e-06
-1.17876714903748e-06
-3.35917363033364e-05
-2.39732935183964e-05
-1.29264516897248e-05
-1.18014770052932e-06
-2.21765700586203e-05
-1.86414005211909e-05
-1.1329389500876e-05
-8.55185647462629e-06
-1.19088661828696e-05
-7.5307755174463e-06
-2.87706077953995e-05
-1.18052319060826e-05
-3.83152605742181e-06
-4.82428140461873e-06
-1.5904909067571e-05
-2.40538836788764e-05
-1.46670626275378e-05
-2.48336095740573e-05
-2.09940868437584e-05
-3.6267188415339e-05
-2.30811918123319e-05
-7.57169786801458e-06
-9.26289138579813e-06
-2.86417953102963e-05
-5.91800078530894e-06
-1.1114364867559e-05
-6.62008413334627e-06
-5.24407861616065e-06
-2.05744465700172e-05
-1.51146008107294e-05
-1.54847497966744e-05
-1.70637101270228e-05
-1.49242483441363e-05
-8.72656077278138e-06
8.01562561189097e-06
-1.15348802955917e-05
-1.51616715723344e-05
-1.5023258166508e-05
-1.21304011038704e-05
-2.51181070592217e-05
-1.06064464374297e-06
-1.3067690126288e-05
-1.56732511995238e-05
-3.50589739474115e-05
-5.94875069559648e-06
-2.58386417040284e-05
-4.8744422667297e-06
-2.22703409633886e-05
-2.91286701640477e-05
-1.50808476303577e-05
-1.4767584580162e-05
-2.66888188561031e-05
-1.81345431632753e-05
-2.67260599519838e-05
-7.88428615658448e-06
-1.62291792120019e-05
-1.25155004445403e-05
-2.76454659720982e-05
-2.39155891989677e-05
-1.75240953352956e-05
-1.93573113845562e-05
-7.2758016224901e-06
-8.48113819010646e-06
-2.68645929325791e-05
-1.23486474083629e-05
-2.15175731243755e-05
-2.01867699274059e-05
6.04730169335846e-06
-1.30928912479773e-05
-1.22083350204886e-05
-1.86259650321472e-05
-1.53167461307927e-05
-1.65787686190974e-05
-1.56073286672869e-06
-1.67130354886959e-05
-1.42707348541775e-05
-3.0433112087323e-05
-1.88644868378946e-05
-1.8933222992302e-05
-9.01872931966515e-06
-2.6274313812052e-05
-1.95652362948177e-05
-6.55933489316834e-06
-3.84490016124113e-06
-1.02178742115826e-05
-3.56041079108415e-05
-1.19414748401825e-05
-2.19839175729125e-05
-3.48203072372917e-05
-2.31582762696954e-05
-3.08092737725196e-06
-7.09095156539309e-06
-7.2517839281367e-06
-7.58699468740009e-06
-5.4921148080707e-07
-2.9415729750658e-05
-1.68385704287674e-05
-1.96151711922251e-05
-1.52770585111917e-05
-1.33811171053396e-05
-2.9348027368845e-05
-1.28045393312962e-05
-1.77129368607213e-05
-3.0916613658689e-05
-1.92544551037354e-05
-1.51898602869289e-05
-2.05878967304309e-05
-2.69051295388529e-05
-6.89478799848589e-06
-9.97419571189026e-06
-1.277618258957e-05
-3.78140609423441e-06
-1.45324525092245e-05
-2.05654832599748e-05
1.04041839715345e-05
-1.67846579833764e-05
-1.33007218491581e-05
-7.45864070895352e-06
-2.3892910692821e-05
-2.64188239724909e-05
-2.18780068188424e-05
-3.42082016449939e-05
-3.3204471480864e-05
-4.51036614954432e-06
-1.63471248149995e-05
-1.23651932664678e-05
-1.5201926382066e-05
-7.39867206144228e-06
-2.73708799194775e-05
4.71172965248791e-06
-1.97223833246425e-05
-2.35560138502354e-05
-2.84844839734501e-05
-2.02394526398611e-05
-1.29011963936023e-05
-1.40295168964946e-06
-1.68790113804731e-05
-9.5387771349385e-06
-6.84892837653397e-06
-1.59009422870237e-05
-1.50016490533093e-05
-3.03299186988551e-05
-1.17942232196059e-05
-5.2219852744218e-06
-1.38309582849549e-05
3.28964850538502e-06
-1.06523692713786e-05
-3.06962061936258e-05
-8.86228002192531e-06
-9.0147797768303e-06
-3.91833742005957e-06
6.97358676677032e-06
-1.85583033875727e-05
-2.66969106868168e-05
-2.3081558249488e-05
-1.43251299629049e-05
-2.09286598146283e-05
-1.64459264528448e-05
-1.55233662235669e-05
2.89328904647829e-06
-1.68059143973079e-05
-1.5724292118479e-05
-8.90383335023738e-06
-3.91282943821234e-07
4.58761281686887e-06
-8.8161767757015e-06
-1.10836881062201e-05
-9.07849760412817e-06
-1.71343446753614e-05
-2.05075854685919e-05
-3.51647995985648e-06
-2.35290745003639e-05
-2.00462763114118e-05
-6.4597227554816e-06
-2.22686461825976e-05
-3.90134743355351e-06
-1.18290049550884e-05
-4.96837704151059e-06
-1.43567437918764e-05
-2.5022185702392e-05
-9.65521108490227e-06
3.22913070957018e-07
-1.16612896683032e-05
-8.38579771304501e-06
-2.38764741228141e-05
-2.0641221821431e-05
-2.83215304223825e-05
-1.89943877824917e-05
-1.09747168650796e-05
-1.73787086610814e-05
-2.00906485569398e-05
-4.19562630313375e-06
-1.16286857207286e-05
-4.38898980295454e-06
-1.48178397427491e-05
-1.39361560802447e-05
-3.16043996325503e-05
3.2916932486901e-06
-3.0859608315426e-05
-1.43809432809022e-05
-1.43630037521335e-06
-3.00909570845665e-05
-1.76943759609821e-05
-6.94043053369959e-06
-3.2929382402491e-05
-1.65349938228202e-05
-1.55999222257625e-05
-1.38593138669683e-05
-2.8385398941172e-05
-2.10736926807127e-05
-2.33615334355509e-05
-8.66298697284756e-06
-2.42836569776858e-05
-2.06349363742015e-05
-1.59067460791869e-05
-4.10010348632445e-05
-6.02595602192614e-06
-6.50883799686469e-06
-4.73626758181401e-06
-1.0016427812887e-05
-1.58606176521095e-05
-1.35223472030656e-05
-1.16973650614875e-05
5.01020428744765e-06
-1.55359214938264e-05
-3.15908575895278e-05
-2.88896988386414e-05
-2.27183906702522e-05
-3.39871776068809e-08
-2.05513653786257e-05
-1.42468473562444e-05
-1.11457022597691e-05
-2.81694040267663e-05
-1.62129720104183e-05
-3.29330235438139e-05
-2.2208801881959e-05
-1.96028422565899e-05
-1.37675325360176e-05
-1.14794744948099e-05
-1.26825619538843e-05
-8.9424615225863e-06
-1.31990681411549e-05
-2.61844283340765e-05
-1.1238488567858e-05
-8.26578828012941e-06
-1.52029015045002e-05
-2.46262039759385e-05
-2.81904896676983e-05
-8.76737914168794e-06
-3.11399670712293e-05
-2.11346940087772e-05
-2.13763124346107e-05
-1.44138432042998e-05
-2.00140886037815e-05
-2.08670887578727e-05
-1.51166685912288e-05
-1.50113096265402e-05
-1.0314602007834e-05
-2.07486656615006e-05
-7.83524980728711e-06
-3.01843176758615e-05
-2.13270450722384e-05
-1.203770782592e-05
-2.25164886959013e-05
-6.33249089123479e-07
-1.19654898553212e-05
-2.7533148285012e-05
-2.57448120220264e-05
-1.12387825135684e-05
-2.25894577838183e-05
-1.72747624924881e-05
-1.01105802445709e-05
-1.6964428278043e-05
-6.73453096718201e-06
-1.13924805600612e-05
-2.25978274680069e-05
-2.76566829128009e-05
-1.56682534340163e-05
-1.63726093173491e-05
-1.40273512791914e-05
-1.03519592591313e-05
-9.51804787089918e-06
-2.54686228845488e-05
-2.79072978445537e-05
-1.98669855171051e-05
-8.36512285037056e-06
-1.88080659982222e-05
-1.47504275954978e-05
-3.05969446171682e-05
-9.35550372141836e-06
-1.19483900849957e-05
-1.9707254817591e-05
-3.71018665376652e-05
-1.31023013607294e-05
-8.8882934518919e-06
-1.00406379046257e-05
-1.30052359142089e-05
-2.30626565044257e-05
-2.79491729737378e-05
-1.42873218053984e-05
-2.87552027779216e-06
-1.10347122317245e-05
-1.17606640227183e-05
-2.61937273416988e-05
-7.33252890394329e-06
7.38851044504187e-06
-1.60907344965759e-05
-1.38763842034822e-05
-5.94049894721837e-06
-1.81213187693282e-05
-1.27963019219253e-05
-1.82829592234631e-05
4.20593111616794e-06
-1.30698320171772e-05
-2.59451253530667e-06
-2.65036183332802e-05
-2.73918149356499e-05
1.23539136802646e-05
-1.50728809396703e-05
-1.9914050036586e-05
-1.28305086388624e-05
-4.04854829483013e-05
-1.35599604028039e-05
-7.11532014062913e-06
-1.73009590227781e-05
-9.61595415688735e-06
-1.91342204937895e-05
-2.84106638832513e-05
-1.08262886904315e-05
1.1182407294735e-05
-7.31489160655682e-06
-1.15546167857252e-05
-1.76421336234594e-05
-3.16098781227097e-05
-1.27351845321035e-05
-1.61901955774217e-05
-3.11639623665302e-05
-3.99344810145518e-06
-2.72007524909437e-05
-2.13636596940917e-05
-2.38542270332422e-05
-8.65366899510216e-06
-2.95041217939505e-05
-6.53867995697267e-06
-1.82689950281141e-05
-3.1777386971578e-05
-1.45426892223784e-05
-1.15914835474067e-05
-1.03729556219181e-05
-9.37965847411858e-06
-4.88746960146632e-06
-2.35584760181146e-05
-1.11386091248751e-05
-2.56866756780694e-05
-2.52061604301704e-05
-2.00371106733399e-05
-9.38568652871778e-06
-3.65706726794623e-05
-1.21913041474422e-05
-1.54024221863413e-05
-8.97826453057259e-06
-6.7234760977073e-06
-1.64887187362771e-06
-1.01661166644551e-05
-2.17232322744619e-05
-1.7963717986774e-05
-2.95205006925443e-05
-3.47306537543125e-06
-1.90022760412354e-05
-2.09986707928785e-05
-4.01088573861841e-05
-3.37876968171589e-06
-3.21813477731534e-05
-2.78403510471139e-05
1.05122707527111e-07
-3.65231284751909e-05
-2.54136929593802e-05
-2.86809209241971e-05
-1.95058926006328e-05
-2.1809205559266e-05
-1.58576301733222e-05
4.06905232317134e-06
-2.01699951476595e-05
-3.50162110412145e-05
-7.74091982424267e-06
-9.27541432435831e-06
-3.45426972641389e-05
-2.43082481801938e-05
-4.43969815721584e-05
-3.06149762504314e-05
-1.86103307454208e-05
-2.05377595039261e-05
-1.99685176400351e-05
-8.74121446287691e-06
-2.12218826040614e-05
3.35655379703696e-06
-1.24579164975739e-05
-2.2094453550759e-05
-1.47571139187138e-05
-2.14988557063126e-05
-2.38759024475957e-05
-8.62746342364218e-06
-7.1925911053493e-06
-1.77292919859717e-05
-1.21720699247366e-05
-1.19650424725191e-05
-1.69093819123173e-05
-2.80854684187037e-05
-1.6059193976356e-05
-2.01809291066037e-05
-2.45892022063167e-05
-2.87470464557946e-05
-2.57369161240876e-06
-1.05837008551029e-05
-1.16117247000927e-05
-1.211321666761e-05
-4.89785857367249e-06
-2.09621667552078e-05
-1.24463721334392e-05
-2.28205038817191e-05
-4.4778144186409e-06
-6.42805744014784e-06
-1.60160915436177e-05
-2.18849878288778e-05
-1.29962337200577e-05
-3.15371096679962e-05
-1.50807923231682e-05
2.71783550763375e-06
-2.42344240918915e-06
-1.89879465812362e-05
-1.43736813815239e-05
-1.00823439167452e-05
-2.90524354211564e-05
-2.4872796774588e-05
-2.03393744156826e-05
-2.09703671987284e-05
-3.05092686604777e-05
-1.76229087906888e-05
-5.14771713051671e-06
-3.62716334141762e-06
-9.90911929517344e-06
-2.18956773578272e-05
-1.81335674099188e-05
-5.50711270014781e-06
-1.46433408723927e-05
-2.10649289338568e-05
1.60448613649374e-06
-2.67357555022923e-05
-2.35438212061923e-05
-2.31482662861688e-05
-9.22666893487973e-06
-2.01072018400274e-05
-2.24019295194157e-05
-2.62168058603743e-05
-1.81420802032322e-06
-2.32562903368095e-05
-2.449757685339e-05
-1.76332490233652e-05
-2.12570438745188e-05
-1.32068417333745e-05
-1.06943292843295e-05
-2.53638978116461e-05
-7.34871245777844e-06
-6.17501397023746e-06
-8.81115064693407e-06
-1.60271747918977e-05
-1.44100183863548e-05
-2.76368380119629e-05
-1.66800065095413e-05
-5.717904160241e-06
2.51462206144734e-06
5.11095776881066e-06
-2.4685142351804e-05
-1.29794617703183e-05
-2.11493576553679e-05
-9.60001774049887e-06
-2.01506134026596e-05
-6.14661710717957e-06
-9.63272425295254e-06
-1.45430925077727e-05
-2.18270149977069e-05
-3.83707421035043e-06
3.26365034323642e-06
-2.02079703491418e-05
-1.13786874616339e-05
-1.75285313085406e-06
-5.9098067644034e-06
-1.50357474221407e-05
-1.20147118996579e-05
-2.87519472955157e-05
-2.16267632364336e-05
-9.10051949723383e-06
-2.31928850777563e-05
-1.39626904110684e-05
-4.26496505930468e-06
-8.81562542723802e-06
-2.02182960553371e-05
-2.46282326969891e-05
-3.77350131478715e-05
-3.73744526915448e-05
-1.51877164324477e-06
-1.61989045596868e-05
-4.5096352051994e-06
-1.5619398400433e-05
6.54802972162667e-06
-2.68542486175116e-05
-3.19249958240947e-06
-2.88990734774447e-05
-2.99777183330338e-05
-1.3196527966333e-05
-1.26225937785412e-05
-2.49147529835924e-05
-1.87035591699186e-05
-3.27006348312638e-06
-1.84636387901197e-05
-3.91467938079606e-05
-1.59204123230551e-05
-2.27110938910331e-05
-9.2553252677642e-06
-1.05708125612601e-05
-3.5380628297282e-05
-7.96966880997784e-06
-2.8854088870022e-06
-2.32434305726909e-05
-2.04703355053052e-05
-7.61958775281471e-06
7.54573406851194e-07
2.34768176897993e-06
-1.05552173751282e-05
-8.02298996641106e-06
-7.29775920826834e-06
-2.27755352792731e-05
-3.31099706989809e-05
-3.18649444144562e-05
-3.30128129106882e-05
-8.22414661768582e-06
-2.12438693167816e-05
-1.36161902307745e-05
-2.92029820216142e-06
-2.30737186826827e-05
-1.26561436705834e-05
-2.07990135025527e-05
-1.10104922695102e-05
-8.36528537794008e-06
-2.09920401849559e-05
-1.73539025843099e-05
-1.44707614010879e-05
-1.36048420676457e-05
-5.38723989563576e-06
-1.25641354700578e-05
-2.36614416552904e-05
-4.35152346627737e-06
-1.58291907709187e-05
-2.29962059758617e-05
-5.3791720604451e-06
-2.25857749096463e-05
-1.05312962435827e-05
-9.63295382592188e-06
-2.56686338145104e-05
-1.99683695783148e-05
-2.08288641180137e-05
-6.34685781113084e-06
-2.0985071510892e-05
-9.43975874147121e-06
-2.31454734389426e-05
-1.57328176548228e-05
-8.70653673338997e-07
-1.6303661394312e-05
-1.57512041140266e-05
-3.11128900854768e-06
-3.61802930176029e-06
-1.34841367650532e-05
-2.74773242563077e-05
-2.91367693113682e-06
-2.98460323644307e-05
4.81775919809825e-06
-1.56812063872049e-05
-2.4885890134793e-05
-4.53241754055169e-06
-3.15524711779123e-05
-1.43093161946194e-05
-1.86945898201467e-05
-1.65402495872834e-05
-1.79161854044116e-05
-1.1441255156857e-05
-1.71921263601694e-05
-6.62484980109584e-06
-1.58522604839152e-05
-9.26730421083047e-06
-2.45010709075744e-05
-1.44964155114555e-05
-1.61293193691061e-05
-1.29116597757864e-05
-7.94737647344613e-06
9.95775189342204e-07
-2.15325259627905e-05
-1.32572750774073e-05
-7.05284488508722e-06
-1.39571356104803e-05
-1.46462504967153e-05
-6.37979893965298e-06
-3.76580685080833e-05
-1.85151969180028e-05
-3.76339768582078e-05
-2.05532290298019e-05
-1.47866920116758e-05
-2.51515183221495e-05
-2.99077425108874e-05
-2.86225886700795e-05
-2.27910220642392e-05
-2.17623993556229e-05
-3.12353796738585e-05
-7.8578286616695e-06
-3.99331901649395e-06
-3.04078800333877e-06
-2.00838452785236e-05
-2.46004543555057e-05
-8.99842653226564e-06
-3.56202111714613e-06
-2.38265343929946e-05
-1.48579648369124e-05
-7.9892057507175e-06
-2.38061538377975e-05
-2.84395599833692e-05
-1.586437459747e-05
-1.11381005617246e-05
-2.2774333316623e-05
-9.10118281206677e-07
-2.42611192030251e-05
-3.1739195740714e-05
-2.70915647184774e-05
-2.0675093190903e-05
-1.02683205216155e-05
-9.31302496386672e-06
-5.88989507867942e-06
-1.65541098000365e-05
-2.43392060183545e-05
-1.98902917847163e-05
-5.64900283747402e-06
-1.26735286703774e-05
1.80269813581019e-06
-1.78855399546813e-05
-7.16125051410507e-06
-1.33789576382989e-05
-1.30176833837889e-05
-1.54621506682359e-05
-5.88107585439007e-06
-1.7432925126044e-06
-1.8282174855586e-05
-1.57252978315123e-05
-1.47111535088476e-05
-4.66233309640312e-06
-3.03036112638198e-05
-8.71351085195087e-06
-6.32118464902852e-06
-3.07186979321814e-06
-1.72943509223776e-05
-8.52031248182889e-06
-2.80095656643659e-05
-7.21231742673827e-06
-1.5499292640143e-05
-1.54905943508268e-05
-1.25548519867654e-05
-3.8210441435751e-06
-1.45694684804791e-05
-9.83000572032309e-06
1.01176985723441e-07
-3.26037716705544e-05
-2.39110821055803e-05
-1.35002862133852e-05
-3.20743250095008e-05
-2.60989631271352e-05
-3.37640366070101e-05
-1.60302843742748e-05
-3.57392760724475e-05
-8.927411474804e-06
-1.02790022750958e-05
-2.12423907940562e-05
-3.26900213539833e-05
-1.3531783034202e-05
-1.39185564444808e-05
-1.28426843052464e-05
-1.50719155531894e-05
-6.70096325279602e-06
-1.86166558379626e-06
-2.0401606227789e-05
-1.15315384558552e-05
-5.57101418610211e-06
-1.66410257344407e-05
-1.15652999640376e-05
1.30939700948957e-05
-1.86666995411113e-05
-1.37373545695806e-05
-6.36202046868957e-06
-2.13974723391886e-05
-1.3180118871264e-05
-2.23001352495161e-05
-1.93231179631641e-05
-1.87992597288171e-05
-3.82666164032374e-06
-2.65325231401113e-05
-1.35413590704923e-05
-1.06241804644933e-05
-2.50584432940034e-05
-2.74907015818718e-05
-1.3553254484939e-06
-6.79084869506589e-06
-2.13896125349568e-05
-1.85296626585089e-05
-1.07953285661252e-05
-1.52955078730971e-05
-5.44321114687057e-07
-1.68355195759903e-05
8.69644812929764e-07
-3.2428248706434e-05
-1.33818759260067e-05
-1.34167230921106e-05
-2.18844535285169e-05
-1.08396187438466e-05
-1.52385470469016e-05
-7.88046246809449e-06
-1.48381169664858e-05
-1.57517369352814e-05
-4.03981153780185e-06
-4.7024694582936e-06
-9.08634073382426e-06
-1.02523378587748e-05
-2.76927827132651e-05
-1.24431895411414e-05
-2.00294178656135e-05
2.68507205642228e-06
-7.99639046685902e-06
-2.03294748043156e-05
-2.90821822358806e-05
-2.05318425958385e-06
-2.63444880922696e-05
2.51325117097418e-06
-3.58264984505253e-06
-2.09708666679146e-05
-1.38754126037023e-05
-1.81166595498061e-05
3.07781356762108e-06
-4.02951033310442e-05
-1.71383449089468e-05
-1.46938536181827e-05
-1.47748677191047e-05
-1.01754912141324e-05
-1.96597734205477e-05
-1.92644049282889e-05
7.5381238897394e-06
-4.4843059962174e-06
-1.87391372665839e-05
-2.88771320143724e-05
6.82610884624881e-06
3.57333155905804e-07
-2.15656360652009e-05
-7.20720109263478e-06
-4.25902099200945e-06
-2.535684041109e-05
-2.47002894045066e-05
-7.82523259649479e-06
-6.43391752187343e-06
-2.20791512848811e-05
-6.69594120870863e-06
-1.36681696056041e-05
-8.22949404735753e-06
-2.73913114177441e-05
-1.31257992326067e-05
-2.55618817119603e-05
-1.66877197185366e-05
-2.08103114237136e-05
-1.7944163468346e-05
-3.5829331003751e-05
-4.34355556928737e-06
-2.97239199161682e-06
-9.23973087999685e-06
-3.69880474163308e-05
-2.13668829539113e-05
-1.66972655287009e-05
-2.19492075723955e-05
-2.9016017885032e-05
-1.49260405541064e-05
-9.0602987850911e-06
-1.95943554911698e-05
-1.57760412546534e-05
-2.01767115977057e-05
-2.45067273595465e-05
-2.34451030056249e-05
-1.77077049810715e-05
-4.62725653697896e-06
-1.1764879035174e-05
-2.71118298123395e-05
-2.36106641013566e-05
-2.61693466366403e-05
-2.23900089027105e-05
-2.06760600223728e-05
-2.51391962350206e-06
-4.31503390141069e-06
-1.52454709614322e-05
-1.53474819674688e-05
-1.41419840668029e-05
-1.60583236014391e-05
-2.30438716858375e-05
-1.38576460018586e-05
-4.48995724547691e-06
-1.29871930572366e-05
-3.08063348345551e-05
-2.19811204632145e-05
-2.23975707702258e-05
-1.13356427698643e-05
-2.32821108787668e-05
-3.22814631287302e-05
6.49176557080406e-07
-1.09202054904889e-05
-1.76335581983683e-06
-1.63507748813578e-05
-1.96974794425712e-05
-1.24926500873647e-05
-6.61889930975136e-06
-1.3929215595159e-05
-2.44961533017645e-05
-5.61627883393178e-06
-7.78373815269726e-06
-3.59183909109205e-06
-2.6146198667233e-05
-1.07439954234065e-05
-1.38086334141085e-05
-2.77278630625592e-05
-2.91931286453389e-05
-2.03570409759203e-05
-4.64822742956401e-06
-2.5974922119621e-05
7.00072837929337e-06
-1.83250111735156e-05
-1.46684668055648e-05
-5.52641316477337e-06
-4.13065417988736e-06
-6.07947019102363e-06
-1.27213367540953e-05
-2.17174815791476e-05
-4.77955736482156e-06
-1.81297507100553e-05
-1.34356248257009e-05
-9.99334300435736e-06
-2.29435671835213e-05
-2.25378438391424e-05
1.2000642861315e-06
-9.74357129498694e-06
-1.77356004484448e-05
-7.20507160643603e-06
-2.0252595587322e-05
-1.02877518189413e-05
-2.21914937931698e-05
-6.05754320500119e-07
-2.59010896995073e-05
-6.07353326575894e-06
1.83082865053392e-06
-1.48349735272805e-05
-1.31433314139811e-05
-3.09124271726224e-05
-1.37346750745393e-05
-1.14814374261976e-06
-1.2918303935488e-05
-1.81437720821862e-05
-1.88464367941711e-05
-2.49591319561385e-05
-1.49913822214181e-05
-1.35243955596218e-05
-1.61368354924411e-05
-2.51316220694954e-06
-2.86458375136385e-05
5.01464872851586e-07
-1.01783661428581e-05
-2.29128842197324e-05
-1.99780136861796e-05
-2.48707481940142e-05
-2.40438423242763e-05
-1.01329142358186e-06
-2.5562307168993e-05
-8.23196872259834e-06
-1.27871375303496e-05
-1.1923752615226e-05
1.86043387433013e-05
-7.49250925720417e-06
3.20014523183088e-06
-2.89531305010037e-05
-2.67159151779751e-05
-1.75953272836796e-05
-2.11918409148135e-06
-1.23688784662764e-05
-1.36026955257596e-05
-2.23155450081557e-05
-1.31083508160106e-05
-2.17281576493027e-05
-7.23247156965576e-06
-1.58113529176748e-05
-1.46391486833889e-05
-5.30679102525881e-06
-1.11893720844068e-05
-1.32119274097116e-05
-5.53208735011702e-06
-9.61851143094405e-06
3.04156356996431e-06
-8.35937038421899e-06
-1.9831728385054e-05
-9.27845939392395e-06
-1.94996931356223e-05
-1.66568065319416e-05
-2.8620184246851e-05
-1.14132124755341e-05
-1.35285941866815e-05
-8.3259643634672e-06
3.81860156836125e-07
-2.15434671637417e-05
-1.89796065707299e-05
-2.7419188106155e-05
-1.47059628575623e-05
-8.37804806071387e-06
-1.62857683942862e-05
-7.62122835254339e-06
-2.85041804694703e-05
-8.33200012998133e-06
-6.96181539425023e-06
-1.57831388935707e-05
-6.98735602089761e-06
-2.42316225286733e-05
-2.04895516705888e-05
-7.65870415770747e-06
-1.74801130205008e-05
-1.57329239914039e-05
-6.86050758114549e-06
-8.70631177810865e-06
-2.41509890500299e-05
-2.00019386646694e-05
-1.70746537650455e-05
-2.41485140210507e-06
-2.99177014373855e-05
-1.48232989321714e-05
-9.98370495406183e-07
-3.11901049199993e-06
-1.43368526774039e-05
-3.01053776480971e-05
-1.40383964929157e-05
-2.58045595508927e-05
-1.02889007215598e-05
-2.5626092904467e-05
-1.16292951197663e-06
-1.01028875532103e-05
3.30899273491974e-06
-1.39272325463266e-05
-1.65210826677697e-05
-1.93710125781404e-05
-2.63891995084227e-05
-3.08234551951647e-06
-8.20873446479896e-06
-1.38702149009743e-06
-1.38856774058382e-05
-6.78142792003386e-06
-1.21192467690218e-05
-1.54202188899929e-05
-1.3268539328001e-05
-2.62143263206626e-05
-8.87771850411899e-06
-2.18883136849054e-05
6.8500811511409e-06
-2.65271916528429e-05
-2.41671607437493e-05
-2.06305646189847e-05
-1.42310348701689e-06
-4.02981528770173e-06
-3.75930297766037e-05
1.7174193635337e-06
-1.0213650099128e-05
-8.69368040028098e-06
-3.60991474624058e-05
-2.59101174939243e-05
-2.5399939602901e-07
-5.25042957157785e-06
-1.97932314773178e-05
-1.50486129010967e-05
-1.7959432838658e-05
-3.25032126018784e-05
-2.84670008129068e-05
-4.01466588934737e-06
-1.32439510939302e-05
-1.83678726878888e-05
-2.29651755259236e-05
-1.43676072306515e-05
3.68477078827006e-07
-1.86104283152384e-05
-1.7894341950806e-05
-1.6348145322986e-05
-9.27204626226535e-06
-1.46954831246623e-05
-1.13106151672104e-05
-6.63075328350825e-06
-1.96437522431264e-05
-9.49910616444943e-06
-2.73808785434515e-06
-1.61681655525572e-05
-2.55070982502247e-05
-6.40859227353237e-06
-1.15077765682359e-06
-2.16566551875974e-05
-2.9185874312655e-06
-8.2824385636561e-06
-3.99468385843666e-05
-1.92594895224882e-05
-2.42450506163908e-05
-3.8491210040098e-05
-3.38506935544216e-05
-2.73019688056353e-05
-6.93823024024049e-06
-4.32713283986227e-05
-2.53644870520239e-05
-1.03895156521007e-05
-4.4231936308063e-06
-2.62359888831308e-05
-8.59461087908624e-06
-3.75394082563723e-05
-2.49795980827536e-05
-1.41826956918908e-05
-1.44847913849122e-05
-2.66553863916924e-05
-9.98256171073597e-06
-5.95926874420627e-06
-7.66109453319005e-06
-2.32814929166279e-05
-1.1069483654763e-05
-1.2076522097593e-05
-2.67251485394661e-05
-2.52981524345862e-05
-3.10507209938293e-05
-1.98551134686627e-05
-9.60625603314006e-06
-2.31839893401603e-05
-2.23614691385883e-05
-2.17524092163712e-05
-1.74099875757959e-05
-1.88324581899251e-05
-1.8650091408737e-05
-1.17336405700105e-05
1.77957823059976e-06
-1.66013686231829e-05
-6.87067361540599e-06
-2.90553497056223e-05
-1.16791794062995e-05
-2.00370937766535e-05
-1.32687812482291e-05
-3.84117454679441e-06
-9.92783849193749e-06
-3.98491019994663e-06
-1.09280436776855e-05
-7.54877673692219e-06
-4.19807169936199e-06
-5.05144261095715e-06
1.06620977596155e-06
-1.22705689089664e-05
-1.42402459337304e-05
-1.21942099338873e-05
-2.33343462609847e-05
-5.25214037512976e-06
-2.10911027414588e-05
-3.06609488497746e-05
-1.96480319944045e-05
5.6506338443449e-06
-1.1554619424577e-05
-1.38963964917607e-05
6.70850609721257e-06
-1.0300064213252e-05
-9.58311173928796e-06
-1.81196553825792e-05
-2.42820101663581e-05
-2.10186498156239e-05
-2.06969447516178e-05
-1.24121995782941e-05
-1.52728037426836e-05
-2.34285725819515e-05
1.78067005802287e-06
-8.16707148450274e-06
-7.83104020957766e-06
-1.72497757243736e-05
-1.93812625556538e-05
-1.50348177363085e-05
-1.92929272888685e-05
-2.17044683744877e-05
-9.95143359745936e-06
-9.18790388242289e-06
-3.17651812256011e-05
-1.04271067466379e-05
-1.07805976739065e-05
4.90235119883024e-06
-2.12279658259213e-05
-6.72180821146709e-06
-4.84012097542672e-06
-3.03890442873929e-05
-1.99088642185499e-05
-2.52314106969654e-05
-2.29775133080577e-05
-2.33803719096184e-05
-2.07717686420164e-05
-2.35457715356622e-05
-2.08162003388497e-05
-2.03112132153683e-05
-1.6025327899657e-05
-2.75125567072228e-05
4.95745592950185e-06
-1.44282594250638e-05
-1.49567882834768e-05
-1.2882328219521e-05
-1.13043624012732e-05
-1.98847947302783e-05
-1.15358323437138e-05
-2.14317176172958e-05
-1.19475227338107e-05
-1.18517995139935e-05
-3.29493571661776e-05
-1.13673663797131e-05
-2.65922979452523e-05
-3.43173075443592e-05
-2.70419295796826e-06
-2.73718564895391e-05
-1.67233798721601e-06
-3.12416856273221e-05
-1.08336871467069e-05
-3.16876884036133e-05
-4.1473988580092e-05
-9.34905383483349e-06
-2.21838909689317e-05
-1.95461381269119e-05
-2.64357772872036e-05
-1.87600900725501e-05
-2.00774973996307e-05
-1.30346083367545e-05
-1.08249993811265e-05
-1.63502752632272e-05
-1.53826152339338e-05
-6.6236872517162e-07
-2.55427136267591e-05
-2.25423839736993e-05
-2.72169549287684e-05
-5.13113443140334e-06
-1.00631163759851e-05
-1.37961997558531e-05
-1.68852734108252e-05
-6.02716837695431e-06
-8.32984488904868e-06
-1.66011825512448e-05
-1.08726197440772e-05
-7.37655772565485e-07
-2.70939915288462e-06
-1.1522246766299e-05
-1.35214907952722e-05
-1.21879425105377e-05
-6.21817440794041e-06
-7.56605237874573e-06
-1.59554849975806e-05
-2.99276178109325e-05
-2.46969585650084e-05
-1.17128596485429e-05
-3.53431117759088e-05
-2.34846575204082e-05
-8.30176886544818e-06
2.25292004198684e-06
-9.01381218427793e-06
-2.7329341091239e-05
-1.69866698410543e-06
-2.57826507238003e-05
-1.33878160036201e-05
-2.43620939985468e-05
-2.3248623870841e-05
-1.5654541866989e-05
-8.2937435280255e-06
-2.38570526155317e-05
-1.67737100627889e-05
-1.1857088750365e-05
-1.26122224482431e-05
-4.96354214506557e-06
-2.20508190054467e-05
-2.70123182006101e-05
-1.79315103831367e-05
-5.16635321388986e-07
-1.30232567198423e-05
-1.93782505987832e-05
-1.5494394589839e-05
-7.32097306231055e-06
-3.9545724880975e-06
-2.05733499219237e-05
-1.3606367974937e-05
-1.34246633140966e-05
-8.59491163196553e-06
-5.36834448101899e-06
-2.19383858724556e-05
2.77053908199553e-06
-2.35278433856491e-05
9.2892363854192e-08
-3.22564181062593e-06
-1.07759638469211e-05
-1.91082711256685e-05
-1.14237546654589e-05
-2.15016898841668e-05
-1.16196446196209e-05
-9.60384946698884e-06
-2.12710882235876e-05
-2.34140631121997e-05
-1.99843222115408e-05
-1.89707867289074e-05
-3.71981121961862e-06
-9.76149468292456e-06
-1.12894340742714e-05
-2.55030832719405e-05
-3.76558157979283e-05
-1.01442853120389e-05
-1.88930053750429e-05
3.22313452936849e-06
3.55663991760645e-06
-1.03081623150747e-05
-2.18541305182972e-05
-2.07779905714424e-05
-1.75845957850044e-05
-1.07196743786309e-05
-2.81927817567908e-05
-3.24399868158458e-06
-2.39446699295824e-05
-2.15335796312301e-05
-1.60603206182125e-05
-1.64017660785209e-05
-2.54699225309902e-06
-6.68394042239536e-06
-1.63896440840543e-05
-2.71606796031994e-05
-2.57169982792497e-05
3.48917974630546e-06
-2.7846515885685e-05
-2.49215826347562e-05
-7.14993391592076e-06
-8.76044117752353e-06
-1.69099563194389e-05
-2.07620302922929e-05
-1.47797895613587e-05
-7.37515167913954e-06
-1.63762182127644e-05
-2.04380141147475e-05
-1.88539420609703e-05
-2.20433631684685e-05
-1.88361829479248e-05
-2.43089841770309e-05
-2.43684677394993e-05
-2.03584715149377e-05
-1.59881561126296e-05
-2.19718732344428e-05
-3.07284335070203e-05
-2.38992231439565e-05
-3.32383631787893e-05
-1.42601977539983e-06
-9.29304451479934e-06
-1.39826517745994e-05
-1.8931509080129e-05
-3.80431712278498e-06
-1.52304802388423e-05
-1.5112706803817e-05
-2.42488309750933e-05
-7.20734389228049e-06
-2.21113948182732e-05
-8.50394197492046e-06
-2.58756668079984e-05
-1.97366185929111e-05
-2.26583817552023e-05
-1.81417181600591e-05
-5.89808507286471e-06
-6.4731242543637e-06
-2.55716112964273e-05
-2.85782353660937e-05
1.41754956104218e-06
1.01389616067649e-06
-1.86146339788429e-05
-5.5762894047531e-06
-2.06639374889841e-05
-1.47272979621517e-05
3.83637856903814e-07
-1.3303857290758e-05
-2.51577349366523e-05
-2.58480471258969e-05
-1.95285117537613e-05
-3.42728867498083e-05
-2.60851643461485e-05
-9.50441340564717e-06
-1.72359799760237e-05
-3.49777802526299e-06
-2.17088442045948e-05
-1.14123954111668e-05
-2.08360023446102e-05
-2.13024399684536e-05
-1.64392971798671e-05
-2.72784669483175e-05
-1.85626774675659e-05
-1.59009778406644e-05
-1.75820459003706e-05
-7.67436028186736e-06
-2.08034731348997e-05
-1.28567563499238e-05
-1.99076933439185e-05
-1.25342750365867e-05
-2.41995431304087e-05
-2.37183882971379e-05
-8.02450285947614e-06
-8.99814670003921e-06
-2.07258819695867e-05
-2.23153370301851e-05
-2.90426345198827e-05
-1.27279434266281e-05
-4.18887608015008e-05
-2.48461006690185e-06
-8.69814973997088e-06
4.40341241907474e-06
-1.27801608654788e-05
-1.85571606242565e-05
-9.53920384562408e-06
-2.01077559570592e-05
-2.45845517417616e-05
-1.1570971395847e-05
-1.32372027257118e-05
-1.45322097180346e-05
-1.93122692915002e-05
-1.86427938097753e-05
-2.84084602634249e-05
1.90957355323245e-06
-1.46515554514523e-06
-1.73229610414244e-05
-2.18901522666605e-05
-2.23860926605845e-05
-2.10137126092044e-05
-9.91735021004185e-06
-1.61411679277287e-05
-3.70529509769853e-06
-2.73526278536051e-05
-1.32513950411122e-05
-5.5404294776451e-06
-1.54659923568569e-05
7.49704604855314e-06
-1.12790861405296e-05
-3.4946149316224e-05
-2.34534213662068e-05
-3.45029667739866e-05
-5.780563994749e-06
-1.49807808143047e-05
-2.15959324477759e-05
4.36864542675584e-07
-8.84630859948563e-06
-1.12774303427425e-05
-2.32370857353886e-05
-6.12851472329437e-06
-1.92114826655213e-05
-1.03455149780374e-07
-1.32180211497989e-05
-1.66032118171988e-05
-2.65020227107096e-05
-2.1525812364674e-05
-3.56523533238391e-05
-3.20554147883584e-05
-1.7877117210201e-05
4.37901227696757e-06
-1.40165925409935e-05
-1.06729720425628e-05
-3.16480186956412e-05
-2.25166920383738e-05
-2.26381841759527e-05
-3.6454714905704e-05
-1.59557993728202e-05
-2.52945119781116e-05
-1.40867211133825e-05
-2.19734286819002e-05
-3.47364138883465e-05
-3.54870397414188e-05
-3.477752197621e-05
-1.71068651737507e-05
-1.08218578164572e-05
-2.52064152078018e-05
-1.59982063623531e-05
-6.88187743066951e-06
-1.17067325546109e-06
-2.39562710567395e-05
