# Supplementary material for: Research on computational propagation and identification of mine microseismic signals based on deep learning
Source: PLoS One. 2025 Oct 22;20(10):e0334641. doi: 10.1371/journal.pone.0334641 (PMC12543183; doi:10.1371/journal.pone.0334641)
Supplement: S11 Data — (ZIP) [file pone.0334641.s011.zip › 000101100002715.xlsx_0.txt_24.txt.txt]

-4.78586342316119e-06
-1.81033516009063e-05
-6.19849367314033e-06
-1.66812154445412e-05
-2.56017042358279e-05
-1.29420386369459e-05
-3.6714011085826e-05
-1.32531112295215e-05
-2.26747090121758e-05
7.22884563177106e-07
-1.21910630115637e-05
-1.86499534076935e-05
-2.15541426622774e-05
-2.06671167829877e-05
-1.99236108108446e-05
-1.5954588729474e-06
-2.62371012406487e-06
-1.05603205301736e-05
-1.63508124787741e-05
-2.25344540456349e-05
-2.1829042215114e-05
-2.10335049041033e-05
-2.21690471609621e-05
-3.25721209839596e-05
-1.19629080018032e-05
-5.86958166493385e-06
-8.40245627260937e-06
-2.76292406916858e-05
-1.72486788215389e-05
-1.48596237540776e-05
-1.67490417790396e-05
-2.5843488687312e-05
-1.36403321735557e-05
-1.24651940210855e-05
-5.08518155864088e-06
-6.87608770741002e-06
-2.09935698853581e-05
-1.25946960444729e-05
8.6571606158818e-07
-1.39893163644189e-05
-1.17091448013767e-05
-5.24576594098512e-06
-2.21435663253742e-05
-1.19297505534321e-05
-2.35719703727757e-05
-3.20659712272839e-05
-4.23814587495516e-06
-2.60258636720173e-05
-1.35990918072469e-05
-2.69991602541571e-05
-1.31543961534059e-05
-1.00651364436472e-05
-2.41097678943774e-05
-2.5798808734677e-05
-9.32636697063623e-06
-1.82124576671614e-05
-3.80448704800422e-06
-8.09744909500498e-06
-1.91263829442193e-05
-2.02182742361874e-05
-2.70352768893689e-05
-1.91820580453859e-05
-2.23714987863503e-05
-1.53528346214648e-05
-1.23180395375272e-05
-1.5287783198802e-05
-1.63447325411221e-05
-1.344564985703e-05
-1.57306282992171e-05
-1.79341176349693e-05
-5.5581557686349e-06
-1.34115646407352e-05
4.81448474797931e-06
-1.55546503731926e-05
-1.24210381148359e-05
-3.18257165989344e-05
-2.33729878243252e-05
-9.5263551726972e-07
-1.54119207151698e-05
-1.77181874654088e-05
-1.46746801618274e-05
-2.14906838847301e-05
-3.39493482274669e-05
-4.77169300778766e-06
-1.31229892700071e-05
6.45805134897232e-06
-7.39800289240654e-06
-2.25918911397895e-05
-1.37810890647488e-05
-1.34511576363318e-05
-1.47944192109767e-05
-4.3210598570319e-05
-1.00063323165353e-05
-1.86659285385775e-05
-1.09808672087321e-05
-2.19174926233461e-05
-2.6676842034197e-05
-1.78537444512108e-05
-2.10569563639375e-05
-1.05117782064149e-05
-1.47689598577218e-05
-3.3028921969523e-05
-8.93896356674435e-07
-1.83823151139019e-05
-2.75605139864149e-05
-8.9342520993966e-06
-2.28691258297455e-05
-1.21090475669617e-05
-2.81514652921091e-05
-2.9141680971728e-05
-2.16090037239431e-05
-2.69394117527621e-05
-8.0116753989263e-06
-2.46943551933085e-05
-8.88077879874749e-06
-1.0441081018021e-05
3.71487099922708e-06
-1.06022201233076e-05
-2.99655621153347e-05
-2.60827398580533e-05
-1.37827510562593e-05
-1.87099626402341e-05
-1.83874496805944e-05
-1.93220301418832e-05
-7.43697964077869e-06
-2.22194724828405e-05
-1.99683380787527e-05
-1.31428305891385e-05
-2.58473678036869e-06
-1.51550676627908e-05
-8.66533655562896e-06
-3.12544479440158e-05
-2.42619259392934e-05
-1.18287917669862e-05
-1.17802298489909e-05
-1.54710395227697e-05
-2.02864137101124e-05
-2.46374070990829e-05
-1.71801498421677e-05
-1.40859093055204e-05
-2.89746422923081e-05
-3.00577199022709e-07
-1.51023345142526e-05
-1.40831214227038e-05
-1.06244674644219e-05
6.53945379097877e-07
-2.9560760428693e-05
-1.75002066720512e-05
-1.44541954651895e-05
-7.24871207958162e-06
-1.15963133846796e-05
-1.09277368743651e-05
-2.27190234791792e-05
-1.26891985653815e-05
-1.25050802004378e-05
-2.14559437300735e-05
-2.56609333057889e-05
-4.82036604895819e-06
-6.00712837620157e-06
-1.81387646651218e-05
1.18252998487056e-05
-4.52698360696714e-05
-3.96079408352692e-06
-1.75529546857802e-05
-1.87177754828948e-05
-1.51852376601366e-05
-2.41433822266517e-05
-1.38872075382693e-05
-1.27461559901729e-05
-1.93939677337099e-05
-1.9409333170102e-05
-3.97853442652388e-06
-1.82098636770602e-05
-1.59592013207241e-05
-9.39046451586657e-06
-2.97923496935818e-05
-3.1378182165772e-05
-5.72771956696246e-06
-2.05102842981428e-05
-3.83970006308435e-06
-3.04331204839375e-06
-2.04061118487967e-05
-1.22821016711474e-05
-1.2101362286857e-05
-1.99616505078083e-05
-1.50610352353786e-05
-1.39393329158575e-05
-1.45242050775589e-05
-1.80002831797813e-05
-1.64801663655864e-05
-6.63600261060068e-06
-2.05563988620044e-05
-1.65567301857408e-05
-2.1847838802668e-05
-2.61041853154926e-05
-1.63211625837956e-05
-3.06423031829534e-06
-1.25574783513139e-05
-1.42819074048579e-05
-1.29500937608098e-05
9.67972116439187e-07
1.33449292665324e-05
-1.46837389844311e-05
-1.14064307602033e-05
-1.55680254027706e-05
-1.39895731973667e-05
-1.12947211190714e-05
-2.83821833923385e-05
-1.90003027900959e-05
-2.03338159569224e-05
-2.34592421259219e-05
-1.76215054878136e-05
-2.32466901015861e-05
-2.58703421343598e-05
-1.10478491608256e-05
-8.83625533554303e-06
-2.04603212894163e-05
-1.9473507059187e-05
-1.85177550224249e-05
-2.47984876300202e-05
-8.62756076190023e-06
-1.47103104448518e-05
-1.21316386481961e-05
-3.7370804878026e-05
-1.11819972062539e-05
-3.28413618560848e-06
-3.26134228255038e-05
-2.70003206529756e-05
-9.84134243283174e-06
-2.33830577160419e-05
-1.77813094493233e-05
-2.69591949206044e-05
-5.02070495600848e-06
-1.9480607496119e-05
-2.06736573714243e-05
-2.88179961223217e-05
-2.93122056204173e-05
-2.33042226502907e-05
-1.91663178532304e-05
-6.73779501758009e-06
-4.46451660741488e-06
-2.30874936625578e-05
-1.69302283240912e-05
-5.33680030087647e-06
-2.1204017837137e-05
-8.84139180153975e-06
-2.12682070991707e-05
-2.27135810210525e-05
-1.14844239454903e-05
-1.5029425232771e-05
-1.69285644216158e-05
-3.35384852620428e-05
-3.27276833141751e-05
-1.24200214633146e-05
9.90586247609054e-06
-2.0474220060614e-05
-1.69542723574487e-05
-1.01646703720611e-05
-1.39824613783388e-05
-4.01208051467064e-05
-3.17245795874648e-05
-8.16345787011382e-06
-3.54439424874007e-06
-9.12665093066433e-06
-2.66340094289239e-05
-6.79894280560809e-07
-1.15226722305363e-05
-1.45533986640732e-05
-1.0317048270747e-05
-1.50157602067682e-05
-1.57112746517982e-05
8.73519740207549e-06
-1.0680637422899e-05
-3.35278118251391e-05
-2.46451873321844e-05
-4.03512031330136e-06
-1.55469345339461e-05
-1.92814007084225e-05
-2.815164104966e-06
-2.55690319875482e-05
-2.30932790823875e-05
-9.85701753649533e-06
-2.31688790500716e-05
-3.18049411153225e-05
-5.64301671652706e-06
-1.80576342675735e-05
-1.59820297621971e-05
-1.87002179208053e-05
-2.1959598900737e-05
-2.22284688081452e-05
-2.18939211889386e-05
-1.31707031146013e-05
-2.10775927469524e-05
-8.26193403900531e-06
-8.11307889414557e-06
-1.76412620042306e-05
-1.11372124376722e-05
-6.17705121139115e-06
-3.18317113144495e-05
-2.19421577299481e-05
-1.02985931109617e-05
-1.81642804605091e-05
-3.17144528027578e-05
-3.54701404516386e-06
3.06327909734708e-06
-2.10798220448306e-05
-9.57155560733952e-06
-1.59343163838855e-05
-2.06798435139157e-05
-2.51553019546267e-05
-2.55428510720719e-05
-2.55892934205184e-05
-1.71200115499847e-05
-3.31508832752503e-05
-1.09461548500721e-05
-1.13885669715023e-05
-5.04919649346037e-06
-1.00284578780102e-05
-2.80561327393424e-05
-9.27128252647946e-06
-1.70637941740704e-05
-1.29416084441686e-05
-1.81392363640935e-05
-2.87153779272159e-05
-1.4581093951962e-05
-4.01667554290445e-06
-1.26234844362149e-05
-9.98713363424278e-06
-1.54889641030392e-05
-1.65033089173217e-05
-2.18405629597635e-05
-2.52680588120687e-05
-1.39104345749641e-05
-1.9631975676572e-05
-2.00808307560315e-05
-1.33584560512973e-05
-8.42344664946585e-06
-1.5016512144897e-05
-2.93340777011674e-05
-2.65784640595891e-05
-2.38288725348719e-05
-1.36546118252855e-05
-2.33864693982799e-05
-1.64632116882355e-05
-1.68372484022827e-05
-1.45141651305324e-05
-2.49354544263603e-05
-1.73693306162231e-05
-1.84991872737362e-05
-2.69128960056871e-05
-1.12521838189657e-05
-1.44178132150545e-05
-1.76090884143414e-05
-1.61350751853473e-05
-3.38813713844008e-05
-8.88602833650333e-06
-8.11252333580459e-06
-1.82833667092578e-05
-9.48046925822479e-06
-1.95281059254135e-05
-1.26825381222323e-05
-1.88470829270482e-05
2.41194416240847e-06
-1.5250082787119e-05
-1.48399510553248e-05
-1.01787780458106e-06
-4.86765295705897e-05
-2.44411214408576e-05
-2.327175440529e-05
-1.32245521590497e-05
-1.28295102866832e-05
-1.92637218322258e-05
-3.18662799083563e-05
-2.79629656638597e-05
-1.66983700996539e-05
-7.28654526982598e-06
-1.99587389510437e-05
-1.31384949031413e-05
-1.86037053524823e-05
-9.13449693870959e-06
-2.0580521886158e-05
-1.09127211310855e-05
-2.39056520623227e-05
-2.84482724992729e-05
-1.04510911310993e-05
-1.2785208647697e-05
-1.03688144953338e-05
-9.49335234759515e-06
-1.49457555300565e-05
-1.98413702228696e-05
-2.49155611119663e-05
-3.46248645176299e-06
-3.52312934081848e-05
-2.56273928910862e-05
-1.648919953092e-05
-3.06305977599463e-05
-1.20851144567456e-05
-9.49018249685105e-06
-2.44658199482355e-05
4.8495659222873e-06
-1.50651103532153e-05
-2.78180697710195e-05
-2.06363379460358e-05
-2.17865558019584e-05
-2.10728094240647e-05
-3.84300783480308e-06
-2.53217436845463e-05
-1.56071029183869e-05
-8.70463432834706e-06
-1.42735271017974e-05
-1.10414067033525e-05
-4.68945804152722e-06
-2.42466056702906e-05
-3.62344494684049e-05
2.40002209681168e-06
-1.45390746840578e-05
-2.32865996255361e-05
4.01348668326494e-06
-3.02167298028445e-05
-1.62220857757095e-05
-4.73263773098091e-06
-1.21168913460493e-05
-1.66092902885508e-05
-1.48203180960431e-05
-1.20652017722101e-05
-1.96511001402882e-05
-2.8309159650244e-05
-2.74127060783307e-05
-3.49594393760399e-05
-2.72003657612382e-05
-1.80796750400535e-05
-1.3808701480344e-05
-1.07156366801746e-05
-1.25310197311534e-05
-2.63456685669096e-05
-1.71158358954365e-05
4.76720192137638e-06
-9.50505908854723e-06
-3.62295257297018e-05
-1.97874542914979e-05
-2.23063053478305e-05
-2.30347414390367e-05
-3.54880034956197e-06
-1.6790950163001e-05
-3.84684038665329e-05
-1.16634495581561e-05
-3.48495256306393e-05
-2.07315428579263e-05
-2.65205739225519e-05
-1.33869644236541e-05
-2.54948399121439e-05
-1.26089487577389e-05
-2.02813344776464e-05
-1.35375622756464e-05
-2.52174691480472e-05
-1.38236631025782e-05
6.3382588726655e-06
-3.59310646461286e-05
-1.16665967646783e-05
-1.33898401678636e-05
-2.60610299440205e-06
-9.81672731174336e-06
-1.95589457282955e-05
-1.62163133024659e-05
-2.12684051645599e-05
-3.69396320868234e-05
-1.57046517806281e-05
-3.07846283353724e-06
-2.32050625471381e-05
-1.54033974190345e-05
1.43347467896837e-06
-2.48703588426246e-05
-2.02071305207264e-05
-1.95047322229375e-05
-1.62405318243161e-05
-1.5223691417411e-05
-1.65841694966421e-05
-9.37666180975611e-06
-1.7211024321186e-05
-9.72676033885725e-06
-1.33689321352735e-05
-2.43727622731446e-05
-7.97345347366329e-06
-3.271937962456e-05
-1.80527762798804e-05
-3.67718446425759e-05
2.56673789749904e-06
-2.52332126762424e-05
-1.67967632355046e-05
-8.84885167327211e-06
-1.35915140023275e-05
-6.48511118617925e-06
-2.25633714998218e-05
-2.54036417234146e-05
-2.24294357531543e-05
-2.55217073326416e-05
-1.00673746964652e-05
-6.13571218406664e-06
-1.34576381480052e-05
-2.62355231942277e-05
-2.01563045043861e-05
-1.69659379185486e-05
-2.24739864150167e-05
-1.26010133086844e-05
-9.57073142827302e-06
-2.63366779915128e-05
-3.10668749805011e-05
-1.00323796274405e-05
-1.66124026738993e-05
-1.61892312985192e-05
-2.642621268605e-05
-1.748148476046e-05
-1.16929186506731e-05
-2.57473133325236e-05
-2.04132508767483e-05
-2.78467823993741e-05
-2.92137903637286e-05
-8.99648463278672e-06
-6.25532691293097e-06
-2.62553972697911e-05
-2.04894453093281e-05
2.00188866898869e-06
-2.16205621151917e-05
-1.48077077949331e-05
-1.85531474710181e-05
-1.87646902875735e-05
-2.20139699059925e-05
-1.26064395085951e-05
-2.19666185021308e-05
-7.02239362724389e-06
-1.42789853399739e-05
-3.30433963778097e-05
-1.24658103162755e-05
-7.60182552182962e-06
-3.46450217749826e-05
-2.57659044323554e-05
-1.2877621900534e-05
9.43442526528831e-06
-1.22131534133161e-05
-2.50140827573932e-05
-1.91835916986625e-05
-1.73629123168731e-05
-8.80501236602295e-06
-9.42795298145478e-06
-1.2081224122097e-05
-3.29871553232469e-06
-2.1068364050741e-05
-1.74162401517705e-05
-2.49138365598251e-05
-2.49231065862216e-05
-2.45478054756117e-05
-1.93809337205382e-05
2.33178230659085e-06
-1.69612039692405e-05
4.99622489854574e-08
-2.50506647159286e-05
-2.70390139550923e-05
-1.09682301827619e-05
-2.98436805494672e-05
-1.31877267707587e-05
-1.38273099174537e-05
-2.22636101963211e-05
-3.01882930847343e-05
-2.7185087052284e-05
-1.47607820861115e-05
-2.97457657982255e-05
-2.14612762044091e-05
-1.07912171599964e-05
-1.91517613952477e-05
-1.62722534348219e-05
-3.53692722121899e-05
-3.20482861965023e-06
-1.4869620473682e-05
-1.77284321859412e-05
-1.39576162789533e-05
-2.03712607225336e-05
-3.96536759689441e-05
-2.39019066081266e-05
-6.05342549804924e-06
-3.16247384762447e-05
-1.56299073309813e-05
-2.46284744567954e-05
-1.24866679277272e-05
-8.70311557506403e-06
-7.17982172992674e-06
-1.96693733547819e-05
-2.30992961569423e-07
-3.32999632725132e-05
-4.22512471944604e-05
-1.13047184386693e-05
-1.205994875154e-05
-1.26834920861822e-05
-9.45209000859387e-06
-9.14037206513761e-06
2.05839539951744e-06
-1.06771487682036e-05
-1.93494630829654e-05
-4.6776732372299e-06
-7.05309472053704e-06
-3.27636687955747e-05
-1.23751879164014e-05
-1.82285905669219e-05
-2.80055844775039e-05
-9.53755337787353e-06
-1.67404820665781e-05
-9.09843561832449e-06
1.43138541576632e-05
-1.39221535223534e-05
-3.31459279098375e-05
-1.52397678624779e-05
-1.49221521386219e-05
-5.84589866217739e-06
7.21734671619115e-08
-2.37670131763942e-05
-2.72278077953682e-05
-2.7347741081634e-05
-1.69015874759675e-06
-6.86168539693179e-06
5.32554509455169e-07
2.92993305496194e-06
-2.27354691734959e-05
-2.08021340001334e-05
-1.41773133702691e-05
2.19140241466144e-07
-1.10453952544451e-05
-3.14156336985793e-05
-1.77729693366143e-05
2.50472786068923e-06
-1.31061925913484e-05
-7.68413258428371e-06
-1.46273882615589e-05
-1.62613346639154e-05
-2.67774129779115e-05
-2.11897317313971e-05
-3.18995194247814e-06
1.81641422283706e-06
-2.52284336599165e-05
-3.29054332545863e-05
-8.71602103697602e-06
-1.65349945892901e-05
-4.30773908107949e-05
-2.11190432216495e-05
-1.68606613575377e-05
-1.2069653501551e-05
-2.85387535686035e-05
-2.90996055874269e-05
-1.66940750269822e-05
-2.77416729510399e-05
-2.56700078326154e-05
-7.27714548640641e-06
-1.48694418099432e-05
-1.7590918042583e-05
-1.68315287234581e-06
-1.34804928316321e-05
-1.48817579140846e-05
-1.36503909958653e-05
-1.46486525830661e-05
-8.85882401845623e-06
-2.21538494455686e-05
-1.17793839311141e-05
-2.41117160602235e-05
-2.03343496284626e-05
-2.03018245689296e-05
-1.02443424174996e-05
-3.27853675139552e-05
-9.12479440940629e-06
-2.75204118277137e-05
-1.8154757938074e-05
-2.04342454862112e-05
-1.322241097701e-05
-7.29514161918658e-06
-6.25545524632101e-06
-1.92338015154763e-05
-1.36298360182692e-05
-1.2129926779203e-05
-2.81301668365972e-06
-2.91081826708909e-05
-7.62946697616959e-06
-2.65152607490299e-05
-8.13840998012563e-06
-1.11907492815887e-07
-1.8498366196284e-05
-6.3355693061989e-06
-1.13877051952093e-05
-1.30152624193397e-05
-9.76432926118532e-06
-2.12002540249833e-05
-2.46712891594422e-05
-2.66484883978879e-05
-8.28864954393788e-06
-6.30102136144437e-06
-1.60443147990242e-05
-1.34762392724959e-05
-1.37918507742649e-05
-1.54883633489999e-05
-2.26197650640405e-05
-2.75599830213148e-05
-1.08601429931697e-05
-1.94282362832026e-05
-2.17801815646854e-05
-1.81701197253135e-05
-2.68271033345524e-05
-1.74848853753112e-05
-1.43957029019063e-05
-7.73655892157305e-06
-1.91360282650978e-05
6.00776089786778e-06
-9.1442874640296e-06
-1.52497491842849e-05
-1.9830838285773e-05
-1.10682346116548e-05
-1.39451169052134e-05
-4.47711293626691e-05
-7.40053623113517e-06
-2.49674568707115e-05
-1.13945404535826e-05
-9.76179069720451e-06
-1.26311772430724e-05
-2.20356163367855e-06
-1.67723215139188e-05
-3.25076999056849e-05
-2.91334259960737e-05
-6.28684190283213e-06
-2.00098461307305e-05
-1.78983048212963e-05
-1.17273595106883e-05
-3.07778564409422e-05
-2.27192906132192e-06
-2.39306479451362e-05
-2.26879386987927e-05
5.35943470907307e-06
-1.07076117657762e-05
-1.42608827551713e-05
-2.75709026947619e-05
-1.46334341022613e-05
-3.74723634016345e-06
-1.35988820182489e-05
-2.91650332767439e-05
-1.05452733873919e-05
-5.54978394544104e-06
-2.22740658138782e-05
-1.25081574064449e-05
-3.16948693860348e-06
-2.67490247250379e-05
-1.81514295342982e-05
-2.52048353390541e-05
-5.81043552564633e-06
-2.19938580108493e-05
-1.51712044159131e-05
-1.37691715796546e-05
-1.91408331286165e-05
-4.59728332211512e-06
-1.97576723321265e-05
-1.94902133998291e-05
-2.07219509408759e-05
-1.03331525826094e-05
-1.36703881482347e-05
-1.92247752871532e-05
-3.41092577778144e-05
-1.99601684807401e-05
-3.28087591276838e-05
-2.23083946926496e-05
-3.15065912493258e-05
-9.87848208199804e-06
-9.30875757869666e-06
1.63241993465409e-06
-2.58528467292635e-05
-1.65792308921168e-05
-1.42050903980285e-05
-2.41828550345807e-06
-1.7005896632849e-05
-2.16439771289504e-05
-1.63588486516517e-05
-1.94471767040371e-05
-2.12806333552904e-05
-2.16770577799694e-05
-1.62548443353561e-05
-2.22951630150634e-05
-2.58857267398719e-05
-2.07679271025089e-05
-2.73488850534512e-05
-8.03537416041867e-06
-2.67289304421422e-05
-1.90366252845514e-05
-5.45273337343194e-06
-2.93682733612304e-05
-8.38670363932133e-06
-1.7775194799945e-05
2.15178712893152e-06
-2.13653930526587e-05
-1.96685649521389e-05
-2.28580570247017e-05
-1.46021935857688e-05
-8.38034429588848e-06
-2.71922030927406e-05
-2.20520725642555e-05
-7.33132757064486e-06
-9.66136978974598e-06
-7.31377828627177e-06
-6.95979853241238e-06
-2.15626627662784e-05
-6.80457527454611e-06
-6.08986144390369e-06
-4.88885671360385e-06
-1.36381599271334e-05
-1.46278992994273e-05
-2.58313262611657e-05
-6.67220900837718e-06
-2.70831862129024e-05
-5.8450404638517e-06
-2.23023475687376e-05
-8.57224001713137e-06
-1.29156979859382e-05
-4.42006200967743e-05
-2.74898597711731e-05
-1.25456890241977e-05
-1.35680757506467e-05
-3.00561377378499e-05
-4.89602526048575e-06
-1.89306386520908e-05
-1.64877872325952e-05
-4.81727426353267e-06
-2.05750843713174e-05
-1.07683282643802e-05
-4.04788726296414e-05
-1.56718865028285e-05
-1.22693613357244e-05
-1.31329915799922e-05
-1.68881626725e-05
-1.96129216927372e-05
-2.26118899864349e-05
-3.03542312895968e-05
-2.29613292594842e-05
-3.08005819523e-05
-1.94524320473761e-05
-1.54749167851763e-05
-2.82667314065328e-05
-2.67014068766167e-06
-2.8871628056051e-05
-2.22166268668179e-05
-7.053255207863e-06
-2.02612324416321e-05
-8.24892677336706e-06
-1.74822597007038e-05
-7.66688366225281e-06
-2.10886991465773e-06
-1.53363805220613e-05
-3.05773458808559e-05
-2.15749678625331e-05
-3.69048249617511e-05
2.86625651938854e-06
-2.02736382823138e-05
-5.88471905694731e-06
-2.84315922881354e-05
-9.69042197301252e-06
-3.70421741537034e-06
-1.98972403556602e-06
-1.96056222179107e-05
-1.3226424379952e-05
-1.81994356877218e-05
-2.44224512426353e-05
-1.27146930331037e-05
-2.65507343281858e-05
-1.25829330897487e-05
-1.44838884457215e-05
-3.16740098035891e-05
-1.92845167827947e-05
-2.29858250289038e-05
-1.58057098853679e-05
-3.50841651874838e-05
-9.49084301074225e-06
-5.86105059965724e-06
-1.19299856272921e-05
-1.15032773682753e-05
-1.06689396439849e-05
-2.02362171616924e-05
-1.91609505201769e-05
-1.82100772311055e-05
-3.58634636675348e-05
-1.48225487164398e-05
4.44874457305718e-06
-1.72195591410089e-05
1.61300050892248e-07
-1.63672737516277e-05
-2.29616331008615e-05
-1.33877293021314e-05
-1.95731376414205e-05
-7.58957328374532e-06
-1.8429666631155e-05
-1.39830742450076e-05
-1.59864725687557e-06
-2.11423494003386e-05
-3.54195664910174e-05
-1.59784528226107e-05
-5.32445095321634e-07
-1.08327785101803e-05
-2.61889452391229e-05
-1.6694051851537e-05
-7.45374346476552e-06
-1.94822955781275e-05
-1.08372419818383e-05
-1.54136976696546e-05
-1.54630176967231e-05
-2.70734959481379e-05
-2.09684121824167e-05
-3.27333286602384e-06
-1.44802197373027e-05
-2.21554140734469e-05
-6.20012595800132e-06
-1.59166053849049e-05
-1.9022950007183e-05
-1.03735723644994e-05
-1.7006138591262e-05
-2.27417996373765e-05
-1.82371323072085e-05
-1.08850518638631e-05
-4.01627009935276e-06
-1.77115417850621e-05
-3.22769586427529e-05
-1.34629360323907e-06
-5.22807723370567e-06
-3.12933032066073e-05
-2.46918581144246e-05
-1.16382865860297e-05
-1.59377767113035e-05
-2.08843799934325e-05
-4.45408809948793e-06
-1.26491673818771e-05
-2.38802142312484e-05
-8.42209948933075e-06
-1.68654493365993e-05
-2.62473090831941e-06
-4.11772899306739e-06
-1.06501427574522e-05
-1.97510830255928e-05
-1.22874219282148e-05
-1.93980892219247e-05
-2.19459093255403e-05
-1.11960804821974e-05
-2.16959676381688e-05
-1.92230384418789e-05
-1.30844052592876e-06
-1.27048734063259e-05
-2.2015410160648e-05
-6.35939126111527e-06
-1.41416979495643e-05
-1.12798337543779e-05
-3.10261566894013e-05
-1.94215463909796e-05
4.33668266161939e-06
-2.23655048052641e-05
-1.31239228488707e-05
-7.25189763169304e-06
-1.4461390420744e-05
8.04257679059446e-06
-2.22319707442203e-05
-6.99802066855843e-06
-1.59128774120942e-05
-2.19644690133904e-05
-1.82794724423942e-05
-2.84456413656565e-05
-2.11993165990369e-05
-1.3508417016634e-05
-2.33075406292232e-05
-1.48262113613677e-05
-1.33478699963948e-05
2.30348466042283e-06
-2.80920055130385e-05
-8.40162552894407e-06
-2.79732598128327e-05
-1.26393443296286e-05
2.27554779039164e-06
-2.42094665443343e-05
-1.90065517827108e-05
-1.26608657698981e-05
-9.16560783231694e-07
-1.05968375335188e-05
2.82658439197578e-07
-1.45822389872747e-05
-1.39324890117756e-05
-2.15994159565338e-05
-3.39778922222014e-05
-1.85606763410905e-05
-1.81086461845634e-05
-2.42948610124872e-05
-2.31633575460563e-05
4.96753651420639e-07
-2.1285778064193e-05
-1.34580100533544e-05
-1.76634644570566e-05
-9.17603816310841e-06
-2.12422437640666e-05
-1.56631534363764e-05
-8.71826589111059e-06
-1.9060205534526e-05
-2.51786356730262e-05
-2.21055158229553e-06
-2.17420744999634e-05
-3.60093635851019e-06
-8.33621705445778e-06
-9.83368063509199e-06
-1.80732725288075e-05
-1.60336758343524e-05
-2.77623201674167e-05
-2.01609850225124e-05
-2.99363347826416e-06
-1.32196473789089e-05
-4.89283352296222e-06
-2.2120907528212e-05
1.54274577203411e-06
-2.80390887216532e-05
-1.68992686260776e-05
-2.71121530432527e-05
-2.05705585332956e-05
-1.44467769771428e-05
4.57194798376396e-07
3.0413023294744e-06
-6.7020465106307e-06
-1.62599312966904e-05
-2.97692301455768e-05
-1.28439478239718e-05
7.57945884367355e-06
-1.64276154341927e-05
-2.06130954021157e-05
-2.07668039633932e-05
-8.31674321204566e-06
-1.01734105750984e-05
-4.52079902751504e-06
-5.59739849993046e-06
-2.45193988541764e-06
-1.70167154552268e-05
-1.04867980441671e-05
-3.40802315905021e-06
-4.9630942069382e-06
-7.06108948265817e-06
-1.82110018751731e-05
1.42136541620331e-06
-9.65542293099964e-06
1.50155170184904e-06
-1.76602074211554e-05
-1.13261008710438e-05
-1.27199519835067e-05
-1.38273602134554e-05
-7.10234749871237e-06
-1.49952254798576e-05
-4.65122533903875e-06
-2.74862250078416e-05
-2.19834163091425e-05
3.21413416483915e-06
-1.88839967244321e-05
-1.19151734649017e-05
-1.32511760309887e-05
5.32781123689082e-06
-1.12926537417896e-05
-3.19739931190954e-05
-1.87717760234194e-05
-3.00387630016988e-05
-1.0517084593374e-05
-1.316211818385e-05
-1.73513512332693e-05
2.30343831147899e-06
-3.40060554666533e-06
-2.0064361058051e-07
-1.56499927346526e-06
-2.39241036075854e-05
-1.80696283069663e-05
-2.45919658964651e-05
-7.60517569622694e-06
2.44990651769533e-06
-3.11575742469128e-05
-2.15601780624423e-05
-1.71978263037899e-05
-6.6311067072383e-06
-1.50665216666389e-05
-1.56092873468341e-05
-3.86647073397086e-06
-1.76902982597698e-05
-2.51943426164861e-05
-7.46777821163712e-06
-2.55181852654436e-05
-1.31675334003959e-05
-5.75431745475553e-06
-1.1027746113118e-05
-2.26650353432931e-05
-2.70039171529224e-05
-1.58540425754881e-05
-1.59325244803828e-05
-2.48948501241011e-05
-1.05894045731379e-05
-5.6725935236568e-06
-5.58691659617435e-06
-1.1071057270601e-05
-5.12136142263384e-06
5.25688575996827e-06
6.6132265978309e-07
-1.87431912741177e-05
-2.1411572469371e-05
-2.19953830330923e-05
-3.69041792975063e-05
-6.61402585502109e-06
-1.04891395400223e-05
-2.09096296141658e-05
-1.34261879267177e-05
-2.17994133805768e-05
-3.12680124458355e-05
-1.55277393990186e-07
-1.85324183526606e-05
-5.7922869024882e-06
-1.55635799061851e-05
-2.47357825473941e-05
-4.93587534811707e-06
-1.22608274616051e-05
-1.68529432176132e-05
-2.38543631931232e-05
-2.21033742028649e-05
-7.65517896659909e-06
-3.55956182808953e-05
-1.36923813539602e-05
-4.39307563338157e-06
-2.37254061764051e-05
-1.14786051559044e-05
-2.48297937005227e-05
5.2290440103812e-06
-2.37220088485841e-05
-8.09032508992154e-06
-2.4396066441578e-05
-1.64729790799206e-05
-2.48461764544119e-05
-1.82722409654822e-05
-1.25467964356254e-05
-1.85930682482154e-05
-6.71204914994894e-06
-1.71831598411738e-05
-2.37725894614572e-05
-1.95147072796395e-05
-2.15569692674155e-05
-1.80450936111268e-05
-1.64804006871878e-05
-2.12762844729974e-05
-2.4323658115798e-05
-5.18323312273831e-06
-1.66352424629767e-05
2.60209836949928e-06
-2.30742862505058e-05
-2.12324776452808e-06
-1.39754600342536e-06
-1.77016853888333e-05
-3.894213429083e-06
-2.02218367087879e-05
-7.87008801285556e-06
-1.80785796474056e-05
-4.90593255373299e-06
4.33962135462365e-06
-1.78559500686433e-05
-2.29978437423788e-05
1.67415910394044e-06
-1.47076254276593e-05
-7.34637245430089e-06
-1.35685961901139e-05
-1.51215872279661e-05
-2.66865241885236e-05
-3.84852767405866e-05
-1.97354280649046e-05
-6.5917586557998e-06
-2.87502940217213e-05
-1.39661962292237e-05
-1.82232178346716e-05
-1.27609974647171e-05
-1.58208160098601e-05
-2.66428000957463e-05
-1.6520050579109e-05
-5.59155399199959e-06
-2.17039752348321e-05
-3.71570725796022e-05
-1.02991000162377e-05
-4.4931710878769e-06
-1.23814555858505e-05
-1.16847571079335e-05
-7.14490575525619e-06
-2.49667739871054e-05
-1.2154866624798e-05
-2.26556430992505e-05
-1.90740134323671e-05
-2.47325211361893e-05
-3.358117737701e-06
-1.23761501275268e-05
-2.1913490235241e-05
-5.44705067579301e-06
-1.11553673813024e-05
-8.04447218340994e-06
-1.41726072342778e-05
-1.86963090588583e-05
-1.52521012936231e-05
-3.44210074620559e-06
-1.78423054722947e-05
-2.66779055841422e-05
-3.01230220314364e-07
-3.2606400842525e-05
-2.03350242713654e-05
-1.37882743752743e-05
-1.77418168724927e-05
-1.90112604424741e-05
6.09462973207633e-06
-1.74255489548691e-05
-4.75499763677518e-06
-7.80414876209422e-06
4.78974405185755e-06
-6.25284579398102e-06
-1.07159642570863e-05
-2.29220657546795e-05
-3.36993545037812e-05
-1.41706794191088e-05
-2.46060101726501e-06
-2.17716853751283e-05
-1.60652909452227e-05
-2.54789031600453e-05
-2.85328678757169e-05
-3.13917767937043e-05
-2.16826058301781e-05
-1.21784302580696e-05
-7.13560967113724e-06
-9.67595323650291e-06
-1.30932694493717e-05
-1.1605231005907e-05
-1.47193616691286e-05
-3.79711048120512e-05
-1.0122256831929e-05
-1.48249968704943e-05
-1.6062603163591e-05
-2.18085232710414e-05
-6.08349605526042e-06
1.86740501142684e-06
-2.00953583999772e-05
-1.88102242600524e-05
-3.01208690844489e-05
-1.54075393014427e-05
-8.71280323039222e-06
2.74546064781858e-06
-1.31568483900119e-05
-2.46335143982362e-06
-1.87665488365808e-05
-2.17629634499496e-05
-7.67220652554037e-06
-1.68011871611123e-05
-1.24133147104613e-05
-2.10635124500962e-05
-8.30751121228849e-06
-5.17451473093177e-05
-2.13444769620565e-05
-2.931039952843e-05
-2.70548210414849e-05
-2.05579117948274e-05
-2.23130971304982e-05
-1.18262767514239e-05
-1.78009331258247e-05
-1.53010654677764e-05
-1.12960375343417e-05
-1.82420229463624e-05
-2.44911643285244e-05
-2.35778093961602e-05
-1.98398674657792e-05
-1.95957326701537e-05
-1.9973257042477e-05
-3.26266428193006e-05
-1.58129422290483e-05
-1.02886495111196e-05
-1.47249397432098e-05
9.6357225077437e-06
-1.58286155925657e-05
-3.11163810922695e-05
-7.12734904221479e-06
-1.63361223326679e-05
-3.00450334782872e-05
-7.26220992179902e-06
-2.63836303232908e-05
-1.55570624950618e-05
-2.43077573952521e-05
-2.48822239272213e-05
-2.8707808184558e-05
-5.97550350818702e-06
-1.73742863743532e-05
-2.48754492390754e-05
-3.02620967364046e-06
-2.31010725014873e-05
-6.27546937257925e-06
-1.35827229054933e-05
-1.51344804309632e-05
2.26201176860217e-06
-2.01500517169768e-05
-1.53719377573625e-05
1.03454736227042e-06
-1.8090903467452e-05
-1.99770031489918e-05
1.41034006662321e-06
-1.99280737774801e-05
-2.11403931209397e-05
-2.77644735781057e-05
-1.4672260853955e-05
-6.82549006111057e-06
-2.4334391797334e-05
-2.02197992834193e-05
-1.69013140272492e-05
-5.88539011845688e-06
-1.81078924686617e-06
-8.08531887015269e-06
-2.4462484057877e-05
-1.67372573346983e-05
-2.57471472050262e-05
6.98051180273945e-06
-1.39545949321999e-05
-2.04222800282394e-05
-1.92518184773702e-05
-9.3306755595445e-06
-1.84310190075141e-05
-1.55079453317725e-05
-2.61145701435393e-05
-1.4837379329821e-05
-1.46718831169554e-05
-7.01523304939081e-06
-3.56727718112773e-05
-7.88327753150302e-06
-3.54018663843938e-06
-2.86292804667763e-05
4.03657244170466e-06
-1.41240539155662e-05
-2.50453087294192e-05
-1.71767038421129e-06
-1.16215164381033e-05
-1.7229581673469e-05
-2.01159659015728e-05
-1.15784755499023e-05
-5.43871913246359e-07
-7.94613219065131e-06
-2.68953110552316e-07
-5.07531727448603e-06
-2.62655838957681e-05
-1.32617596173955e-05
-1.74627545028343e-05
-2.13418493888005e-05
-2.57961549403555e-05
-6.39003387713021e-06
-3.95749568669398e-06
-3.76375231257662e-06
-2.22757421018079e-05
2.5860384498542e-05
-1.02846066563837e-05
-1.4946487182832e-05
-5.39777847743633e-06
-2.0384443400399e-05
-4.67786383657737e-06
-2.48371047688405e-05
-2.12049541903454e-05
-1.21032481813743e-05
-9.43562591134862e-06
-2.9824014466974e-05
-2.47053172748682e-05
-8.78097936115098e-06
-1.29303068902727e-05
-1.03064715429776e-05
-1.51328935439926e-05
-2.01156604550553e-05
-8.08653559538756e-06
-8.72743433683645e-06
-2.00200799542319e-05
-2.51808937145575e-05
7.80258705780778e-06
-2.44892554690075e-05
-1.82628671758253e-05
-1.70111584009309e-05
-1.12577381837815e-05
-2.63263806476643e-05
-5.31786354769187e-06
-7.75610119156912e-06
-2.86906983432581e-05
-1.90137268856731e-05
-1.36630328038047e-05
-3.21294695587651e-05
-1.65664110218598e-05
-6.70001142317116e-06
-2.06770937538963e-05
-2.56295040164804e-05
-1.19609532979919e-05
-5.94166433170231e-06
-3.2499531664602e-05
-4.47034784855231e-06
-2.41101414186635e-05
-2.06413694823197e-05
-1.08743102281353e-06
-1.70768506275114e-05
5.80450802553601e-07
-1.01206005038794e-05
-1.40887473625567e-05
-2.43635681740933e-05
-1.76136034385075e-05
-3.9465485239106e-06
-9.69903858377063e-06
-2.16317787591032e-05
-2.03089828705566e-05
-2.94188230105772e-05
-2.23365261122983e-05
-4.26290558139577e-06
-2.24264145092823e-05
-1.43328135036639e-05
-2.9525744701281e-06
-2.90723819020607e-06
-2.87929610127473e-05
-1.21710464890235e-05
-1.538239638187e-05
-5.77998830105999e-06
-1.03500723795886e-05
-3.51512885774289e-06
-1.68652075540515e-05
-2.3447313333604e-05
-2.39446682440387e-05
-6.24296342105902e-06
1.71753374970492e-06
-1.00573327193105e-05
-1.47694316524628e-05
-1.33481125343016e-05
-1.2152133902877e-05
-1.38132639132474e-05
-2.59734474088178e-05
-2.65604355921455e-05
-1.86390328765927e-05
-1.15993171742161e-06
-1.75562378189981e-05
-1.90546407778639e-05
-9.57784526904254e-06
-2.3791089902245e-05
1.09705881410402e-06
-2.44337303299997e-05
-1.98176721747314e-05
-6.07261077103705e-07
-1.94235107978252e-05
-9.37178086065668e-06
-1.73572529340105e-05
-1.17508120656263e-05
-2.28948807381296e-05
-1.18933440827764e-05
-7.83894817390456e-06
-3.96640011495965e-05
-8.65216335417468e-06
-1.93184820647166e-05
-2.95934800996864e-05
-2.1164393075753e-05
-2.45369205330246e-05
-2.78213553409845e-05
-9.03136865638599e-06
-2.45821419964296e-05
-2.90021246555353e-05
-3.19385530722547e-05
-2.22729826322964e-05
-1.0161834649651e-05
-9.31568900623317e-06
-1.47003395439357e-05
-6.11397228400768e-06
-1.87371089395182e-05
-2.56144745402781e-05
-1.37723213779147e-05
-3.36593272719266e-05
-9.77006929189981e-06
-1.45837807033408e-05
-1.44164366206686e-05
-3.56432404816927e-05
-1.62454519323222e-05
-3.47805140902985e-05
-1.13686664689287e-05
-1.37531739038753e-05
-6.85358509126244e-06
1.88562756333053e-06
-1.41034720344031e-05
-2.24499486884399e-08
-1.20977951100478e-05
2.5752215743284e-06
7.793921171075e-06
-1.65886829432442e-05
-1.4565235686959e-05
-3.23201972406019e-05
-1.9813447312361e-05
-2.31274760307655e-06
-2.3528528276514e-05
-1.57663714336828e-05
-1.44118735194085e-05
-1.50608757996882e-05
-5.05131153408253e-06
-3.83846820050816e-06
-2.7592765680759e-05
-1.73653250335016e-05
-1.3788927138987e-05
-1.47102728643779e-05
-6.04842948474435e-06
-1.94680082097942e-05
-2.74878152213258e-05
-1.55822164435246e-05
-1.39427356193828e-05
-2.52192222358005e-05
-2.73657613134889e-05
-1.44595431458037e-05
-2.35452165703357e-05
-2.48220019371196e-05
-8.61873712831905e-07
-1.04103211788789e-05
-2.57994349338086e-05
2.78916893829063e-06
-1.98177895515735e-05
-1.97849030068603e-05
2.10984863203937e-06
-2.40874628791115e-05
-2.61229937379668e-05
-1.38394295185054e-05
-1.95913013741849e-05
-2.1256812123073e-05
-3.44211338327177e-05
-1.28737694327473e-05
-1.30991704386847e-05
-1.74529153072736e-05
-1.47979692107362e-05
2.16545380518035e-06
-2.99866923518804e-05
-1.23336705436097e-05
-3.38285453021214e-05
-8.77323908908254e-06
-2.14355172376541e-05
-2.15884604697476e-05
-1.66200897281583e-05
-4.3262933834824e-06
-2.50989258577877e-05
-1.19822485546858e-05
-2.69644885065579e-05
-9.67834233112864e-06
-9.98372678175845e-06
-1.94572375165747e-05
-1.85979365320969e-05
-2.15791104523715e-05
-1.39449717971359e-05
-1.51165615228178e-05
-2.88143919369328e-05
-4.56537484769617e-06
-2.13504821942468e-05
-1.83037457717879e-05
-1.69144752889491e-05
-3.15705156358713e-05
-2.63407359507229e-05
-1.34560806695141e-05
-7.78503504258231e-06
-3.59105212450558e-06
-5.83212851763304e-06
-2.01063235291921e-05
-2.49031823038724e-06
9.84560111971019e-06
-2.1409765423294e-05
-2.86054081485337e-05
-9.43129243456444e-06
-5.18502167138139e-06
-1.2401406609325e-05
-3.92635632280148e-06
-2.31734090529984e-05
-1.83915088907943e-05
-5.04224356713717e-06
-3.36942782989598e-05
-1.46550351313282e-05
-2.37839953331142e-05
-2.39920462248015e-05
-1.20611752067806e-05
-1.97358222925382e-05
-1.26991495898123e-05
5.58775096714139e-06
-1.9572245827699e-05
-1.29200062823881e-05
-1.73940379998803e-05
-1.44139457411104e-05
-1.60178728392625e-05
-2.31021169792593e-05
-2.0889687545232e-05
-2.0377991919711e-05
-7.70651769864633e-06
-7.68325179350151e-06
-3.37119980838655e-05
-2.27612668453672e-05
-1.57959448119321e-05
-1.96307335416627e-05
-2.0525178627513e-05
-1.6454421512507e-06
-1.62869231566941e-05
-1.95376400529838e-05
-9.21240212871409e-06
-2.955786192237e-05
-1.6431040977207e-05
-2.05222292966471e-05
-8.08516633675752e-06
-3.12502444351446e-05
-1.80511892491793e-05
-1.57607308617651e-05
1.08492403125793e-06
-7.73811498769394e-06
-6.91940701036375e-06
-2.74900184895935e-05
-1.45626142822379e-05
-2.01562164402363e-05
-1.05606839926064e-05
-9.58649748418381e-06
-1.81590526248954e-05
-1.99473401635932e-05
-1.81743264724084e-05
-9.16732559889971e-06
-3.25196754550751e-05
-6.19151923727346e-06
-7.93399179254285e-06
-8.61905789062742e-06
-6.51167305068796e-06
-3.10086511401444e-05
-9.64363513301644e-06
-2.64568212192671e-07
-1.24111642322755e-05
-1.46495417588875e-05
-2.83658405448362e-05
-1.08716679848336e-06
-2.67994645901097e-05
-1.27074688192136e-06
7.54699992535018e-06
8.72629911548265e-06
-2.51061498455739e-05
-7.9615775973431e-06
-6.31455785053024e-06
6.61637855541285e-06
-1.81059198892038e-05
-1.35417336208439e-05
-1.88217380205369e-05
-3.19370539166678e-05
-3.35551679348504e-05
-1.05622472671704e-05
-1.15569695112077e-05
-1.52535857261664e-05
-3.40054328555272e-05
-3.75532098037674e-05
-3.00839526224449e-05
-2.56003758975198e-05
-8.45576872322203e-06
-2.7384094763459e-07
-2.34824301973065e-05
-2.23434786842123e-05
-2.00522610591034e-05
-1.81684451921198e-05
-2.79935484178168e-05
-2.27899333012516e-05
-2.42871699266299e-06
9.4479913691909e-07
-1.21215624873589e-05
-2.58660070584504e-05
-1.3493620166767e-05
-2.21429811287578e-05
-1.06003116394313e-05
-1.87202187847611e-05
-2.8254817531553e-05
-1.83678260842035e-05
-1.33058705857594e-05
-1.54486273061514e-05
-1.9113147278988e-05
-1.38708491380119e-05
-1.44432129394995e-05
-3.11308363944732e-05
-2.21442078668802e-05
-2.0253525609078e-05
-1.13172285451403e-05
-5.76834147943011e-06
-1.73439636749669e-05
-8.61112104123791e-06
-3.69130753274991e-05
-1.56401228448432e-05
-2.02575689588029e-05
-2.59229194791362e-05
-5.8332004221003e-06
-2.28412656756127e-05
-1.86323438412848e-05
-2.14254456840303e-05
-1.17453618982651e-05
-2.74360588683136e-05
-2.93822453430694e-05
-1.89950205285221e-05
-1.59687641577879e-05
-5.19167959711905e-07
-2.53072684139005e-05
-2.27167868658167e-05
5.17602463134015e-06
-2.85205799563825e-05
-7.46031976799578e-06
-2.83883706476871e-05
-1.65669204933143e-05
-2.65400298556056e-05
-1.3161147589184e-05
-3.4761447513561e-05
-2.39246824789961e-05
-2.11844741712466e-05
-4.18990675880524e-05
-2.52266567159737e-05
-1.4210054489429e-05
-3.11918395316418e-06
-3.57515379072468e-05
-2.71569808116159e-05
-3.37479380783407e-05
-1.97875853891866e-05
-1.98795310103878e-05
-2.48780174071457e-05
1.29461298182679e-06
4.63203235278096e-06
-6.77788903836827e-06
-3.11131034943993e-05
-9.37233058919175e-06
-2.45592347737663e-06
-1.69867817860068e-05
-3.89689915414723e-05
-1.57423820330637e-05
-1.10661020528156e-05
-1.01385060778446e-05
-2.07987316649821e-05
3.1478084816519e-06
-3.29234383508573e-05
-2.02464783137552e-05
-2.73407300942332e-05
-3.19877543461758e-06
-7.300432829481e-06
-1.97495542797533e-05
-7.45303804185065e-06
-6.13550935901041e-06
-2.3218894470467e-05
-1.4107405016941e-05
9.42412918290084e-07
-2.54465459399063e-05
-3.07237633443395e-06
-1.8998750028343e-05
-2.36558581790394e-05
-4.3702867072558e-07
-4.01751115903331e-05
-1.01287291460832e-05
-1.28765828953823e-05
-1.43697991770101e-05
-1.08285639514256e-05
-1.96734740426168e-05
-1.80034576065549e-05
-2.39486508465253e-05
-9.33201242281573e-06
-2.26085813092385e-05
-9.6115960605396e-06
-1.08159511467038e-07
-3.48237693743306e-05
-6.74545558013354e-06
-1.96276479661104e-06
-2.14719443756857e-05
-2.75460470748835e-06
-1.42102486033832e-05
-2.98488461789774e-05
-4.71100828893634e-06
-1.91285156088215e-05
-1.50267650833023e-05
6.97830060965774e-06
-1.73828970075417e-05
-1.75436781204809e-05
-2.8302771544237e-05
-2.61734921808298e-05
-2.30803948187486e-05
-2.00418152856765e-05
-2.67564265724091e-05
-1.28669481289539e-05
-2.14465897785121e-05
-2.95260713670153e-05
-1.7483129587156e-05
-2.08336949095623e-05
-3.55953285696e-06
-4.46251690222796e-05
-2.50217271249052e-05
-1.27112291294307e-05
-1.90005757208012e-05
-1.23609151036231e-05
-2.26654388933775e-05
-3.23983510938938e-07
-1.78095917429515e-05
-1.58879871683331e-05
-3.66923031867761e-06
-2.9016038302884e-05
-1.4986201818263e-05
-1.50774567071064e-05
-6.37469226351905e-06
-1.94105979423759e-05
-1.96270043355204e-05
-6.24415852079106e-06
-1.80258896899852e-05
-2.65323506312201e-05
-2.47870353232921e-05
-2.96122766229139e-05
-1.24807329282427e-05
-1.38661847694313e-05
-1.6072800016447e-05
-2.06485611193183e-06
-3.60435355319058e-06
-2.31164302717322e-05
-2.11672967174786e-05
-8.36679123185494e-06
-2.82328484654553e-05
1.83269171782203e-06
-5.75085727421928e-06
-1.65661990418564e-05
-1.40594598536803e-05
-1.00999068488227e-05
-3.29655579838356e-05
-2.7637653076093e-05
-2.6378465237514e-05
-1.92991610306425e-05
-2.17091243554342e-05
-1.23207441927606e-05
-3.08175419764244e-05
-1.61031546682848e-05
-2.36009360225121e-05
-2.75285143846302e-05
-2.87190187403211e-05
-2.82395904985884e-05
-1.30609231151734e-05
-1.03208288292687e-06
-1.97149942424377e-05
-9.71109288011992e-06
2.0234107024591e-06
-7.6468027333886e-06
-1.62529394892956e-05
-2.54079596046998e-05
-2.05735899641452e-05
-3.43948537332377e-05
-1.72479295262931e-05
-2.36255298068557e-05
-2.30713666850998e-05
-1.85062333045448e-05
-8.13006061237603e-06
-2.44065714445931e-05
-2.25185008466782e-05
-9.93388196947088e-06
1.84150109989106e-07
-3.66348549923286e-05
-1.12518426103347e-05
-1.43386968953955e-05
-1.27373503390944e-05
-4.22821464548306e-06
-1.46831679754155e-05
-3.03439571046741e-05
-1.60336525946958e-05
-2.4049461026772e-05
-2.6642920780687e-05
-2.29644091956943e-05
-1.98398238392645e-05
-3.2241235362108e-05
-1.64640939535451e-05
-2.54439822536151e-05
-2.04920928407502e-05
-3.40876007088888e-06
-2.48248109122447e-06
-1.57655861569525e-05
-1.86452773895955e-05
-8.45411744866309e-06
-1.28423969351036e-05
-2.15255753746985e-05
-9.10664273955052e-06
-2.20177456583666e-05
2.20549043202583e-06
-3.11408858175894e-05
-1.19492266373292e-05
-1.486594921505e-05
-3.12754415748866e-05
-8.83296747592814e-06
-5.46139140776334e-06
5.0862311616952e-06
-2.6801220238943e-05
-2.1680036568653e-05
-1.50535451238463e-05
-1.44393191078067e-05
2.09677750853399e-06
-1.2146950155007e-05
-1.71440591261761e-05
-1.38973553598071e-05
-8.14217924258235e-06
-3.01339369574022e-05
-1.57571520526748e-05
-2.37247612096425e-05
-3.71973851973503e-05
-2.64395656535301e-05
-2.69940880926611e-05
-2.07791034090881e-05
-1.66909276334968e-05
-2.12236563531744e-05
-1.68658345115156e-05
-1.55773002143706e-06
-2.16196505683558e-05
-6.94143076860069e-06
-1.46048285250009e-05
-3.78189974286247e-05
-6.50624742450249e-06
-1.87736812970548e-05
-9.92527713597051e-06
-2.67457175253939e-05
-1.04388612468876e-05
-3.1511307936025e-06
-7.6552055349612e-06
-1.92691674142313e-05
-7.03910275100695e-06
-1.60738142226325e-05
-1.43543282026586e-05
-6.84688647785028e-06
-3.3642219314936e-05
-2.25421855885062e-05
-1.68270710517262e-05
-2.78763364018448e-05
-6.63287945029359e-06
-2.43543883707178e-05
-2.39741647159003e-05
-2.07401582066455e-05
-2.99603042581191e-05
-1.02531366173434e-05
-1.39812509444133e-05
-1.8783080930418e-05
-2.18131418511497e-05
-1.13891802335224e-05
-1.39942452627949e-05
-1.22426923406553e-05
-1.36081653655304e-05
-2.1174639874881e-05
-8.92583432452484e-06
-1.50514620093599e-05
-8.50371753595286e-06
4.47950992270268e-06
-1.25479821726465e-05
-2.60880208886911e-05
-1.12128494707403e-05
-9.97175138426564e-06
-7.58387977681797e-06
-1.60062238836014e-05
-3.65099666778553e-05
-2.21829793789472e-05
-1.2431176203183e-05
-2.42104301084005e-05
1.01940782472934e-05
-3.33344015846126e-06
-3.65899859361955e-05
-1.33768257481677e-05
-3.04135333361802e-05
2.44083306897981e-06
-7.11726846109784e-06
-2.21540537188014e-05
3.74156076256609e-06
-1.37166859796199e-05
-1.46157130434954e-05
-1.48276705732866e-05
-4.31596669859187e-05
-1.68973299226608e-05
-2.28466930015443e-05
-4.72865932231719e-06
-1.54073970096334e-05
-2.91127249403268e-05
-1.49751069421481e-05
-7.77610907356322e-06
-4.09549522395206e-06
-3.03111741640559e-05
-1.71292248171805e-05
-7.20742449819125e-06
-2.12103449939596e-05
-1.72051564360174e-05
-1.82167591163614e-05
-1.04920573039292e-05
-1.38886718971437e-05
-2.80246174162003e-05
-2.91514587036509e-05
-1.29798067965824e-05
-2.7018697870716e-05
-2.8343422184416e-05
-4.27580441099557e-06
-3.27106723655045e-06
-9.6720738199237e-06
-2.85067677999699e-06
-1.81297392964064e-05
-5.39221899705466e-06
-4.1235054428268e-06
-2.06396239950592e-05
-2.64766674213479e-05
-3.25169097028287e-05
-1.50774986695104e-05
-2.2469778344598e-06
-1.86185511026407e-05
-1.71514315912874e-05
-5.04016200917348e-06
-4.82919432277088e-06
-9.84546983111622e-06
-1.15859509283998e-05
-1.18496246410759e-05
-1.04623799651732e-05
-1.58761695470348e-05
-8.64036395325537e-06
-1.32580053812486e-05
-3.42007723965918e-05
-1.28513972513857e-05
-1.53466750591969e-05
3.36878690788956e-06
-9.29844149813651e-06
-9.97331624502429e-06
-1.10108250116475e-05
-2.5708469828522e-06
-1.99193278237645e-05
-2.39402372655488e-05
-2.26528600030355e-05
-3.02021012938358e-05
-1.64938315254936e-05
-1.9643542490427e-05
-2.5298799222179e-05
-1.91703892867094e-08
-7.0775220864547e-06
-4.64236603762545e-06
-1.36698476072427e-05
-1.68840675475312e-05
-1.73542877385197e-05
-1.39298999915636e-05
-1.82888160677452e-05
-1.12237209323216e-06
-2.03910099702177e-05
-7.98025144822286e-06
-2.01135965303963e-05
-2.08278932841057e-05
-3.00457443160667e-05
-1.25738803914765e-05
-1.30725922445366e-05
-2.14574608492968e-05
-5.69066718950391e-06
-1.41864858077398e-05
-1.89948443984515e-05
-1.64332564382203e-05
-1.86346400203205e-05
-2.0966687754044e-05
-2.21668551069943e-05
-1.40609342223735e-05
-2.94545274277432e-05
-2.28051731505256e-05
-9.41308075954523e-06
-2.03121032657991e-05
-1.82280903474315e-05
-6.32641836045587e-06
-2.25702117181228e-05
-9.94773336767494e-06
-1.59185684817255e-05
-1.94296911409683e-05
-1.20670575195851e-05
-3.80189642048129e-06
-1.06321898379061e-05
-1.570259146804e-05
-4.58913430995739e-06
-7.6196929381845e-06
-2.54402237133289e-05
-2.90813563291585e-05
-5.91508231357924e-06
-1.04526181009841e-05
-9.66471072115714e-06
-2.70970988226871e-05
-4.22430814194233e-06
-1.52870066351732e-05
-2.29370905652087e-05
-2.51347694398141e-05
-3.00086293433738e-05
-3.73786313736172e-06
-1.62332684931515e-05
-2.96243728532259e-05
-2.55016451848454e-05
-1.88988091161839e-05
-2.27507627697699e-05
-3.2645498613911e-05
-1.29046232047311e-05
-1.88806407319494e-05
-5.04778785128014e-06
-3.69572207326135e-06
-1.24222457028912e-05
-2.2855828531278e-05
1.26147875115124e-06
-1.51600497980787e-05
7.54494853311895e-07
-4.44917963517153e-05
-5.60880074167789e-06
-1.72424967443625e-05
-2.29027303159862e-05
-1.2250663946539e-05
-1.68960978477266e-05
-4.01360700105869e-05
-1.5760003220395e-05
-2.32659715177229e-05
-1.42450131877756e-05
-2.84684588370755e-05
-8.30477153379636e-06
-3.08027973613682e-05
-9.14773646389893e-06
-1.00739495880715e-05
-3.05551956109134e-05
8.54437280157331e-07
-1.83808741389996e-05
-4.40063930798246e-06
-2.44230014002927e-05
-9.64193650946027e-06
-2.17471333321394e-05
-1.12441042466804e-05
-2.67311873456501e-05
-2.64774206078596e-05
-1.26822980160429e-05
-2.48115569142657e-05
-1.34019556543356e-05
-9.68715826161389e-06
-1.15819309561021e-05
-9.0728548244252e-06
-5.38936001655372e-06
-3.53368674422979e-05
-1.88237304589209e-05
-1.5575016204919e-05
-1.31823323641606e-05
5.61973201780658e-06
-5.20031269819811e-06
-1.6068210904356e-05
-1.30429202010783e-05
-1.94069545467681e-05
-1.60310021295639e-05
-1.97529303963175e-05
-8.27647565850873e-06
-2.66214471490869e-05
-2.72573295125767e-05
-2.02049704655811e-05
-1.80231223795711e-05
-1.58591528076436e-05
-6.10698550079136e-06
-9.63719648537656e-06
-2.11449095116113e-05
-1.22347074674944e-05
-3.06245602664129e-05
-1.14163443639436e-05
-9.02508850037783e-06
-1.96528852748683e-05
-3.64204383578405e-06
-2.18334321770671e-05
-1.70761486078932e-05
-9.2162898999748e-06
-1.31886466763419e-05
-2.65141348844859e-05
-8.30870394216327e-06
-1.57469345296851e-05
-4.47685716321863e-06
-2.90403452540206e-05
-7.64059332328961e-06
-2.62063827495437e-05
3.34347284744214e-06
-9.56299050826146e-07
-9.89268049754895e-06
-2.40938190441061e-05
-2.26947610642616e-05
-2.37150046888437e-05
-1.79206680749844e-05
-1.51917353768628e-05
-1.28441020545707e-05
-8.87428868332849e-06
-6.28784803466587e-06
-1.0640091474959e-05
-7.37520594334763e-06
-3.3978719627372e-05
-1.85758733836273e-05
-7.97486647425682e-06
-1.70216115541383e-05
-8.37902794936105e-06
1.08021093446345e-06
-1.17971985164257e-05
-3.44216675314297e-05
-1.70636846406087e-05
-6.70525549776086e-06
-1.98876750997488e-05
2.37565901520257e-06
-1.84663683190166e-05
-3.14726502724103e-05
-3.17361354095852e-06
-1.85562594119292e-05
-3.24013572445448e-07
-1.54655868137945e-05
-2.08360822113151e-05
-1.18443278865047e-05
-1.67481031657538e-05
1.86613342555293e-06
-8.33752048645862e-06
-1.97326686672845e-05
-1.21981509664172e-05
-1.88167080866403e-05
-1.45591345333424e-05
-8.03186133964936e-06
-3.46614551641477e-05
-9.66546041430078e-06
-2.38655931172116e-05
5.25659826579357e-06
-1.68397434240157e-06
-1.45778680542495e-05
-1.37181650336441e-05
-2.88887580368206e-05
-3.21604640799391e-05
-2.56208072824263e-05
3.62574671677964e-06
-1.94958111869305e-05
-1.00361085577602e-06
6.68954808491061e-06
-2.61244572193843e-05
-4.37953929307434e-05
-1.75358565256206e-05
-1.10947099608138e-06
-3.74457499207455e-06
-2.65876001550676e-05
-1.01042704914577e-05
-1.17297382880376e-05
-1.69015525504783e-05
-4.50448228160745e-06
-2.74988995820186e-05
-3.04682455641709e-05
-3.14812713044957e-05
-1.64990087208496e-05
-1.16502750339633e-05
-1.73165237155157e-05
-1.76961525920727e-05
-2.48983074805432e-05
-2.10173717395054e-05
-1.37406689600134e-05
-1.72747314762759e-05
-1.1548968000344e-05
-2.16457556453335e-05
-2.31800119359831e-05
-2.26665692382805e-05
-1.06163040426843e-05
-1.17405426821676e-05
-1.84062442642188e-05
-2.34060149352493e-05
-1.59287860001216e-05
-3.27465409940226e-05
2.12595136121496e-06
-2.19426789047097e-05
8.78088884923978e-06
-1.0809206395112e-05
-4.74475066776614e-06
-7.62184056715378e-06
-8.38228608506214e-06
-1.36616348896061e-05
-3.54222751655516e-05
-1.20014894114139e-05
-2.71645015299883e-05
-3.3176986454573e-05
-2.42203613757479e-05
-1.36232466418267e-05
-2.59598829244251e-05
-1.7056191519373e-05
-1.02605812045348e-05
-1.91579609336412e-05
-3.54102086296113e-05
-3.04875458454546e-06
-2.77979844823605e-05
-1.51458756508411e-05
-2.30673926455644e-05
-1.95573836225722e-05
-2.2833067897666e-05
-3.82733003054632e-05
-3.1495355807129e-05
-2.16040525645439e-05
-2.76670655128588e-05
-6.79665323275234e-06
-2.62155025724559e-05
-2.14223625139047e-05
-2.22602400995035e-05
4.29147818171305e-06
-1.37080784746249e-05
-1.37828806256511e-05
-2.52578814092121e-05
-1.42158792645206e-05
-1.79160501261096e-05
-1.31763132857343e-05
-1.84326746059644e-05
-1.83925366834354e-05
-1.24142603326862e-05
-2.16731096012048e-05
-2.67736110115286e-05
-1.52111636325692e-05
-4.96247155519647e-06
-3.51035488788465e-05
-1.90191134475951e-05
-8.96528720347823e-06
-2.24424095830138e-05
-2.54234580078857e-05
-1.9395045053035e-05
-1.12072619096515e-05
-2.75617549848934e-05
-1.86965236311517e-05
-2.4807213837761e-05
-1.14035956285184e-05
-2.15782504422706e-05
-2.58982258761228e-05
-9.23263048648461e-06
-1.29836423669365e-05
-2.9169156927482e-05
-6.33015377816321e-06
-1.47061225163459e-05
-2.96243201064761e-05
-2.91700995068489e-05
-3.33116371599013e-05
-3.33913823186845e-05
-2.76344322598467e-05
-1.76510933403274e-05
1.45635776630932e-05
-5.04353972078366e-06
-1.18221844672044e-05
-8.40127311121136e-06
-9.12691212057964e-06
-7.29382269562948e-06
-1.40724996430539e-05
-1.09678830674597e-05
-1.91737238888769e-05
-1.68795380945617e-05
-1.83453475978317e-05
-3.46753406621019e-06
-2.18344977310199e-05
-1.78075230847896e-05
-3.47050205366463e-05
-9.4818813114277e-06
-3.24816163688355e-05
-1.2803588416677e-05
-1.04190420707889e-05
-8.67941889314988e-06
-7.19052441429003e-06
-2.32030638568481e-05
-2.28464562298147e-05
-1.51468192138428e-05
-2.28365545531523e-05
-1.83521712509682e-05
-3.27729866070477e-05
-3.42758196337255e-05
-2.70390019993307e-05
-2.2044709947578e-05
-3.39290052239048e-05
-1.81216265759496e-05
-2.3452179535136e-05
-1.4032075540729e-05
-1.30191867283361e-05
5.56710972144787e-07
-2.81949020260143e-05
-3.56948061896002e-05
-2.8058546934464e-05
-5.39849568553358e-06
-2.29265126074818e-05
-2.02902525050284e-05
-1.02377225024195e-05
-1.80274458840552e-05
-3.07670329262484e-05
-2.98079076811136e-05
-2.31578038526699e-05
-2.16056658635953e-05
-1.28013644492918e-05
-3.60645470046618e-05
2.02749696599723e-07
2.12548495369754e-06
-7.08380746200086e-06
-2.01196168476584e-05
-2.13699080221746e-05
-1.63985973483271e-05
-1.9699683342123e-05
-2.48180080904877e-05
-2.86266579960397e-05
-7.14059814963269e-06
-4.6817510759127e-05
-2.8867683638073e-05
-2.23800912239e-05
-2.44485986968946e-05
-2.86579188258698e-05
-6.32012425662711e-06
-2.46835224798884e-05
-1.83197269986342e-05
-1.98595948100975e-05
-1.03748691046533e-05
-9.93537351266544e-06
-7.76007370174207e-06
-2.85353170474301e-06
-4.97043091795077e-06
-2.31843629290565e-05
-2.62185294860197e-05
-1.41527052235798e-05
-1.20487230060603e-05
2.49639216895506e-06
-1.66080238676894e-05
-1.40335432001971e-05
-2.52375067879637e-05
-2.2262644578015e-05
-2.57195270529997e-05
1.1060265380497e-06
-2.171964569977e-05
-8.42797967646076e-06
-2.62808393723083e-05
-5.10515374543249e-06
-1.98145168408483e-05
-1.3439100903765e-05
-1.59844783602842e-05
-1.36425289182657e-05
5.43956177234698e-07
-8.72329995614134e-06
-1.1547075040607e-05
-1.20840821451431e-05
-3.56194287818086e-05
-1.77534710841713e-05
-5.01575566051547e-06
-6.28025178432314e-06
-1.92247784556935e-05
-9.45424949489352e-06
-1.40183460171202e-05
-1.7478168546611e-05
-3.0552135129377e-05
-1.94209965422996e-05
1.75489973804182e-05
-1.79251014534179e-05
-1.26965895659378e-06
-1.98587296205249e-05
-3.81626775238864e-05
-3.99063985996202e-06
-7.09516772822936e-06
-1.98439091634913e-05
-2.71241856576916e-05
-2.8603760655171e-05
-1.28344174610814e-05
-1.98794072387828e-05
-1.82518595812911e-05
-2.01530646028608e-05
-2.30644418082298e-05
-1.03760600537917e-05
-2.10121957042597e-05
-5.42883232644398e-06
-5.76836710048022e-06
-3.95111345095432e-06
-2.06343999324274e-05
-2.02851547614144e-05
-2.63331832027104e-05
-2.46180723627256e-05
-3.43823002346186e-05
-2.32292564355057e-05
-2.00573944753454e-05
-2.19899220127682e-05
-1.29001191168344e-05
-1.41661479227582e-05
-1.11057735912004e-05
-8.0352039659428e-06
-1.46294729361715e-05
-2.52873194069854e-05
-1.27207930092686e-05
-1.76506560459149e-05
-2.75309733793171e-05
9.3924871784522e-06
-6.07536625135878e-07
-1.23112136432994e-05
-1.73696863361131e-05
-1.11331200189338e-05
-1.16022524681279e-05
-1.7248987271293e-05
-2.16731056216344e-05
-2.74785372414526e-05
-1.42632490220321e-05
-1.07648853589333e-05
-1.51445948362817e-05
-1.29864142713086e-05
-7.19008536225916e-06
-3.43481318605589e-05
-2.18143251093412e-05
-2.36238231478666e-05
-3.58811778294455e-05
-1.70899633198139e-05
-3.36843216045049e-06
-8.50109781366982e-06
-2.42522693048252e-06
-2.84644876541659e-05
-5.11874998845847e-05
-1.90654860692109e-05
-3.21542306088874e-05
-2.32502083367313e-05
-1.77213690647524e-05
-1.13783568075315e-05
-8.46761506234532e-06
-8.66601253106421e-06
-2.00519299076376e-05
-1.6210859721841e-05
-8.34112547309381e-06
-2.67268051101971e-05
-4.1239585080344e-05
-7.26843487029626e-06
-2.16915653032672e-05
-1.5699229014226e-05
-3.26292279446411e-05
-1.82649655035349e-05
-1.56391592577547e-05
-5.89983972216133e-06
-1.80236462650061e-05
-1.60039581782513e-05
-2.49637107326416e-05
-1.22291448138588e-05
-2.40474228152104e-05
-1.02632915548489e-05
-1.54818887510789e-05
-3.38182379897671e-06
-2.19595878817334e-05
-1.53742747387665e-05
-8.76064792096528e-06
-2.84237918363407e-06
-3.08604669155048e-05
-3.11308350432655e-05
-3.32822409528321e-05
-2.31745642601423e-05
-2.53953182372972e-05
-2.89967954994165e-06
-1.44580402116575e-05
-2.07660982156681e-05
-2.33757773511819e-05
-2.78233110122708e-05
-2.30943403140408e-05
-9.71147939203399e-06
-3.60544106188609e-05
-1.82840665365131e-05
-1.23678893570851e-05
-1.59459123805762e-05
-1.3622099517048e-05
-9.85319378126705e-06
-6.98399132534279e-06
-1.71150720123962e-05
-1.84593903749715e-05
-2.03107588296918e-05
-1.01777248395166e-05
-2.41457334272563e-05
1.08032476769135e-05
-2.60609622590756e-05
-1.4688770278308e-05
-2.65263011120726e-05
-2.32974601275576e-05
-1.90267174473311e-05
-3.02235205500412e-05
-1.42041246881999e-05
-1.79720227391566e-05
-2.93153311417037e-05
-7.325008455175e-06
1.53262128485778e-06
-1.17642639276594e-05
6.8305145270905e-08
-1.48376949441305e-05
-1.15312136435354e-05
-1.56130952700306e-05
-9.95727605343077e-06
-3.28008896357085e-05
-1.12659418782716e-05
-2.04730984650005e-05
-7.64908152715933e-06
-1.09589907241591e-05
-2.4270845717637e-05
-6.09453377577501e-06
-2.56022146146387e-05
-1.13020155391174e-05
1.80744182449774e-06
-2.22395836224126e-05
-3.46728991849737e-05
5.23446905828835e-06
-6.70318198710343e-06
-1.17367150859096e-05
-7.50910640279619e-06
-2.35355797776876e-05
2.8486972749067e-06
-1.8155909801057e-05
-2.38326766501419e-05
-3.74501737875303e-06
-1.24853346117651e-05
-2.30145406290912e-05
-1.82296911894757e-05
-1.30187130732301e-05
-8.26150873813927e-06
-6.3324185394082e-06
-1.3207362305753e-05
-2.82863632068638e-05
2.48042435309865e-06
-1.23370172365571e-05
-8.78724062405991e-07
-1.11227181941428e-05
-2.19160710135867e-05
-2.13329764540987e-05
-3.61659082727631e-06
-3.10491245319284e-05
-1.68397689835577e-05
-1.93175148055162e-05
-3.49336673154024e-05
-9.90107857133938e-06
-4.67729475722122e-06
-2.13883486818817e-05
-2.2190193777332e-06
-1.99644472668554e-05
-1.83593965232151e-05
-8.38699250630479e-07
-2.06843162155925e-05
-6.16898065715361e-06
-1.69217345327853e-05
-4.15506256701636e-05
-3.66971406937652e-06
-2.38415286921659e-05
-7.65857880502824e-06
-8.83262688045163e-06
-2.18574652705637e-05
-2.09365240663513e-05
-2.22668596164444e-05
-1.38663879158845e-05
-4.78501897727382e-06
-9.22391991812585e-06
-1.83977232874437e-05
-1.63410395010204e-05
-1.83792491767448e-05
-4.54082966929963e-05
-1.08932436423231e-05
-1.73903740869862e-05
-8.51083049621486e-06
-2.36555909401307e-05
-3.4655812942389e-06
-1.99658273049952e-05
-3.24088267693e-05
-2.17846462181456e-06
-1.41300324553429e-05
9.47654710626694e-07
1.50977141928747e-06
-2.23980445160292e-06
-1.00895350853423e-05
-1.15260642038177e-05
-2.98302525123536e-05
-1.31441583865051e-05
-7.41629408662681e-06
-1.32092306129575e-05
-1.67428954676992e-05
-2.63523923882264e-05
-2.00858880980016e-05
-1.21157135386389e-05
-1.65655612155722e-05
-1.60486819839775e-05
-3.75623808366321e-05
-8.77867107991725e-06
4.6541410552027e-06
-1.14362105792912e-05
-1.5832174281008e-05
-3.51513183081684e-05
-1.37340295464916e-05
-2.23615308913236e-05
-2.04637715039574e-05
-6.28771227952311e-06
-8.99937028797822e-06
-2.9336574204608e-06
-1.11203338531133e-06
-6.54279183006041e-06
-2.22962873380429e-05
-2.33028226837335e-05
-2.20189061601209e-05
-3.23816420128274e-05
-4.09373905808633e-05
-3.72813730886371e-05
-1.69390156541197e-05
-1.56015179385174e-05
-6.57433518604138e-06
3.74059164376801e-06
-2.19718131391359e-05
-3.21252220151042e-05
-3.85997126941047e-06
-4.92512768850178e-06
-2.03878598017769e-05
-1.45359079004238e-05
-3.98802680030342e-06
1.85453448908625e-06
-1.36996339742643e-05
-1.40716044123315e-05
-5.28463097997984e-07
-1.49676742226684e-05
-1.62576261101587e-05
-1.10391739932393e-05
-4.30778878558574e-06
-2.1806681844548e-05
-2.30484434831318e-05
-8.62695343054325e-06
-2.09615765311103e-05
-2.61955829794666e-05
-1.64709408960309e-05
-2.09787107604226e-05
-2.51326920151124e-05
-2.91489579905654e-05
-4.59683726998908e-06
-1.995758497489e-05
-1.21227271582495e-05
-1.22177144717617e-05
-1.14423818270286e-05
-2.51302646321787e-05
-2.32647406352762e-05
-1.30484462183546e-05
-2.11998860783557e-05
-4.66882363953332e-06
-2.74785290634939e-05
-1.98358733347867e-05
-2.02168366903346e-05
-3.56023528768992e-05
-1.09520513555646e-05
-1.34255793982356e-05
-1.35369031271642e-05
-5.17695620485112e-07
-6.26415351427694e-07
-2.89160601465506e-05
-2.60765949157107e-05
4.42426480947875e-06
-1.43729493277365e-05
-1.53649693627433e-05
-1.75753029535882e-05
-1.90812515715462e-05
-7.30383073524017e-06
-2.11844114966733e-05
-3.98609980841802e-05
-4.87076872155978e-06
-2.00028929999731e-05
-9.22852587903066e-06
-2.62408677264818e-05
-5.91744336576288e-06
-1.37461225463463e-05
-2.15501097586036e-05
-5.80168184411264e-06
-3.15120993694516e-05
-2.26692528114602e-05
-2.46865895227016e-05
-8.33580702780901e-06
-1.20666457618856e-05
-7.0262429247107e-06
-2.45904026408252e-05
-8.7537480958277e-06
-2.81166468242562e-05
-8.80286376082437e-06
-3.17954546984443e-05
-8.44600962007381e-06
-1.52837784377478e-05
-1.17520765005014e-05
-1.57595559461888e-05
-3.1992020600267e-05
-1.25598895517482e-05
-4.56437780764178e-06
-7.70730574678626e-06
1.10259347470212e-06
-1.24543232667698e-05
-2.60068465612731e-05
-1.86879155810487e-05
-1.90937750405047e-05
-2.5606478754216e-06
-2.14871950839087e-05
-7.44639865304255e-06
-1.22207367444431e-05
-1.63086038639913e-05
-5.42004017116639e-07
-1.33205230726532e-05
-1.5599161857334e-05
-1.43906183465584e-05
-1.14249435580273e-05
-1.62431771503666e-05
-1.44642372793071e-05
-2.62327680494131e-05
-1.64315278912987e-05
-2.78047081116052e-05
-1.92361780647937e-05
-3.15778625223241e-05
-1.79091785884312e-05
-5.89488934511297e-06
-1.46604762794008e-05
-5.98734163887022e-06
-4.23196607029815e-05
-7.75469476364688e-06
2.32641953718168e-06
-2.95093871854719e-06
-3.19413011195815e-05
-2.10717194680258e-05
-7.99826093154498e-06
-2.28468628263883e-05
-1.40003035197218e-05
-2.23988652887328e-05
-3.571533764303e-06
-1.61514569180607e-05
-6.09273539444674e-06
-1.4713986555093e-05
-3.13246103032315e-05
-2.24684130662054e-05
-1.14761148928584e-05
-1.25174587219914e-05
-2.00091090930188e-05
-1.30700320049938e-05
-2.75487088215237e-05
-1.6550195895607e-05
-2.76872945535845e-05
-8.64615225955556e-06
-3.33510036096593e-06
-3.12672863459929e-06
-1.1044791336862e-05
-1.45336333218722e-05
-1.48773235448623e-06
-7.39835122386373e-06
-2.12078575539772e-05
-8.53154838953549e-06
-3.19863798024283e-05
-8.67717969304108e-06
-2.03538144914828e-05
-1.84375682923333e-05
-1.04846183875464e-05
-1.9636169323752e-05
5.82592576067785e-06
-2.92614866093929e-05
-1.3957843995772e-05
-9.71139662433814e-06
-7.38268591963567e-06
-9.74782599316011e-06
-3.26281744102903e-05
-8.96416383705551e-06
-4.92500784866152e-07
-1.55581987313645e-05
-5.42332576041524e-06
-2.67509559994384e-05
-7.22544478202352e-06
-8.00980346241729e-06
-3.06506755210889e-05
-3.07894837112476e-05
-1.19920782345997e-05
-1.53266367840131e-05
-2.95772564359841e-05
-1.6948610959315e-05
-2.59465468787265e-05
-2.18238553905811e-05
-6.30547508253977e-06
-2.50577723625426e-05
-1.09193027637503e-06
-1.45220877210524e-05
-5.04400466536492e-06
-2.02626042002299e-05
-1.92839656922176e-05
-2.25697801019148e-05
-2.03969664658294e-05
-1.84395696859738e-05
-2.32120533107285e-06
-1.15431343692233e-05
4.14527857735224e-06
-9.58380322202423e-06
-1.04688017013713e-05
-3.71203447956421e-05
-2.03980366959749e-05
-1.8509309309261e-05
-8.3389512092076e-06
-2.71475494293507e-05
-8.78220466686894e-06
-2.43089126158155e-05
-9.33904871200128e-06
-2.60135269083456e-05
-2.24434868432308e-05
-1.6108759085561e-05
-1.40664477168425e-05
-1.77464864257403e-05
-2.69339051683572e-05
-1.29674444616938e-05
-1.51833089969319e-05
-8.78210002848576e-06
-1.79345249677575e-05
-1.94340903322133e-05
-1.90034327246916e-05
-1.07558597050493e-05
-3.04790548385996e-05
-4.18129160806928e-06
-2.89228846167394e-05
-1.48951303686909e-05
-4.68038526345454e-06
-2.7731285327267e-05
-2.11002683029958e-05
-1.30764294003286e-05
-2.97104278425982e-05
-3.63591922454612e-05
-2.53433726379331e-05
-1.52078817119019e-05
-3.07720431165584e-06
-2.67676178506459e-05
-1.68832587384484e-05
-1.77749797356633e-05
-2.87286001566622e-05
-1.130034775247e-05
-1.76524882041683e-05
-2.6658649076237e-05
-1.6192934365635e-05
-3.91017307435245e-06
-1.39888610903413e-05
-1.71857631524685e-05
-1.88791069227437e-05
-2.7905993658811e-05
-2.51894031172678e-05
-1.07313032965713e-05
-2.94832749183621e-05
-2.73581501117073e-05
-2.11659429470138e-05
-5.32879519182464e-06
-5.97286866595919e-06
-3.63078879302017e-05
-1.94304788466206e-05
-1.13287849853021e-05
-2.0670140720705e-05
-9.49567002099028e-06
-1.30209637254993e-05
-1.88884734838321e-05
-9.51387106208431e-06
-1.26087394620112e-05
-2.81036312543994e-05
-8.14875042137863e-06
-2.69743386834034e-05
6.48207362915403e-06
-5.17004166702144e-06
-3.13137162677643e-05
-2.13070544779217e-05
-2.12887336689569e-05
-4.72606902185092e-06
-2.2404517693733e-05
-1.31381008149191e-05
-8.92147359222194e-06
-6.28866049019923e-06
-2.33013217213788e-05
-2.97724516946051e-05
-2.00201903773375e-05
-2.09520606677043e-05
-1.55271372732239e-05
-4.87746662869993e-06
-2.27108128758856e-05
-3.49996088936201e-05
7.11048244497814e-07
-1.6702902036193e-05
-6.16789861766725e-06
-1.51185447936392e-05
-2.92933294338672e-05
-6.94308310171897e-06
-2.83677444680985e-05
-2.28250180056724e-05
-2.37626465533922e-05
2.47728417331887e-06
-2.57556899145126e-05
-3.47377632166621e-05
-1.76088535287221e-05
-2.00164415947929e-05
-3.04785764072993e-05
-2.43967377501284e-05
-8.38005845595271e-06
-1.82439318048601e-05
-2.34912888031657e-05
-2.3146897393307e-05
-7.94785989516096e-06
2.99853708369646e-06
-6.67175337641717e-06
-3.47716988934742e-05
-2.6762846473882e-05
-2.11901137630306e-05
-2.58872248077977e-05
-2.56492018143211e-05
-2.46897396474902e-05
-2.36621414649343e-05
-9.6405996252493e-07
-1.87755001624228e-05
-3.42184761507103e-05
-1.51621939060577e-05
-2.92065342564552e-05
-2.00737126787337e-05
-1.37850123877322e-05
-8.32299561296999e-06
-7.51394414750373e-06
-2.27616815791866e-05
-4.71331102950396e-06
-6.30424405408684e-06
-1.97728817155956e-05
-2.32922541884681e-05
-2.26779125157536e-05
-4.97407595835431e-06
-1.77987215726543e-05
-1.54691358242931e-05
-1.00414499516009e-05
-2.8871245392167e-05
3.60450413257574e-08
-6.3456513247415e-06
-1.39005260438243e-05
-1.36468030486517e-05
-2.09631509072067e-05
-1.80992374454672e-05
-9.62385283561449e-06
-1.45986935463762e-05
-2.80056487537721e-06
-1.22263968425743e-05
-2.84002345029121e-05
-1.6468385832317e-05
-3.10436954347558e-05
-2.7001867577888e-05
-1.35478720038001e-05
-3.23621794326636e-07
-1.56129418625801e-05
-8.24212635766365e-06
-6.62064987701033e-06
-1.75979389130522e-05
-7.70314649459089e-06
-2.94935196630782e-05
-2.95576960449781e-05
-2.41541618316217e-05
-1.77131148236358e-05
-1.535443021252e-06
-2.67387262841727e-05
-6.15918644464642e-06
-4.08275271975197e-06
-8.43476702144588e-06
-2.17237634495307e-05
-1.82321074625671e-05
-2.70461652279187e-05
-3.68969646240401e-06
-4.25159701686396e-06
-1.77764039946964e-05
-2.42053076884981e-05
-1.85527958996858e-05
1.5728430497057e-05
-1.1022205482703e-05
-2.2975755056054e-05
-1.73391302157858e-05
-4.27988964930532e-05
1.29718012664475e-05
-1.84267688255458e-05
-9.29329409823118e-06
-3.02263176094043e-06
-3.24149338111175e-06
-3.33304119359674e-05
-4.31592234524808e-06
-1.81244106742149e-05
-2.02250317331847e-05
-1.49039601502322e-05
-1.53345983767577e-05
-4.07632642782457e-05
-1.2125343506972e-05
-6.22687568058617e-06
-5.6550436778989e-06
-1.55668331972362e-05
-4.05615662425676e-06
-1.34047435829873e-05
-3.30965622012722e-05
-3.11863877940797e-05
-2.52440892794561e-05
-1.05205276713689e-05
-1.55045291087752e-05
-3.0216659053191e-05
-1.71919678964904e-05
1.03755210491829e-06
2.21196483622599e-06
-1.95548685043149e-05
-1.12917488936651e-05
-2.33396001747451e-05
-2.96528181716697e-05
-9.46083220824917e-06
-1.16497516855256e-05
-1.84104882763808e-05
3.65040982403171e-06
-1.66499447111054e-05
-3.48768668549153e-05
-1.08579051661985e-05
-1.99842385685167e-05
-1.20663479025156e-05
-2.50281844618434e-05
-1.77259098728214e-05
-3.04868674253189e-05
-1.31833078212985e-05
-2.1786820457102e-05
-7.23410080530005e-06
-8.50725774711e-06
-1.33363961563091e-05
-2.10478135634284e-05
-2.35023190530047e-05
-3.00738691522205e-05
-2.23969491251979e-05
-6.35217790893301e-06
-2.16002156501489e-05
-1.07764605997858e-06
-2.16316958299051e-05
-2.11080902737068e-05
-1.58355438661267e-05
-1.6878349022516e-05
-2.69929055939846e-05
-2.23470756048574e-05
-8.37828588570617e-06
-3.0419490655762e-06
-1.38916590694447e-05
-2.1601384484636e-05
-2.1350049182838e-06
-4.81355782512923e-06
-7.40890437441603e-06
-3.30026306330985e-06
-1.73941067154829e-05
-8.33278841902445e-06
-7.74262943820804e-06
-1.48967017168003e-05
-4.84175216103357e-06
-3.06520147780113e-06
-2.16465598414676e-06
-3.20160041921611e-05
-2.8174397085942e-05
1.19542995833759e-06
-1.82331632621433e-05
-3.09694368188479e-05
-1.31942336354793e-05
-9.82166274345592e-06
-1.76628278863047e-05
-2.43650372385372e-05
7.11381987845534e-06
-1.03501506034192e-05
-2.44039455332679e-05
-2.13416146277587e-05
-2.94056866451507e-05
-4.29470621103955e-06
-9.20535742961849e-06
-5.22668822164985e-08
-1.3192407473297e-05
-1.0216050861203e-05
-1.56545561707328e-05
-2.00668661463792e-05
-1.22655241444836e-05
-1.14499829055701e-05
-7.40118085565885e-06
-1.10345412120898e-05
-2.23844041408739e-05
-1.7512748328682e-05
-1.31769935814911e-05
-9.69400387657313e-06
-1.12691058448491e-05
-2.34033256991375e-05
-1.83205176832845e-05
-2.32581295965007e-05
-1.45171175423583e-05
-6.60033675146026e-07
-1.65480836322014e-05
-2.08904666789196e-05
-9.25395017689442e-06
-1.45141166282699e-05
-1.1363220054373e-05
-2.42132064175192e-05
-1.75447146973933e-05
-9.50665440974786e-06
-2.20383181757761e-05
-3.07755036540483e-05
-1.86938677836438e-05
-1.24379192848009e-05
-1.74348659924061e-05
-2.19109420271692e-05
-3.73244957328456e-05
-1.43281896058702e-05
4.41475569192462e-07
-1.24471640909945e-05
-1.04637586320735e-05
-1.1343755877324e-05
-2.84632894829882e-05
-2.02419680399121e-05
-1.5865484729734e-05
-6.60090108199832e-06
-5.02780390762115e-06
-2.44287948693104e-05
-1.45699440653916e-05
-1.66163995224551e-05
-2.63729798292436e-05
-3.14182795250962e-05
-1.94360576930492e-05
-1.09508966869397e-05
-2.95140445569643e-05
-1.80569818797429e-05
-2.49804218549417e-05
-1.98798530770007e-05
-1.56538428980451e-05
-1.52969176682086e-05
-2.07187402079714e-05
-3.41771649116779e-05
-2.60384520745976e-05
-1.99671299373201e-05
-2.05692693301601e-06
-2.991977091306e-07
-1.62550758601886e-05
-2.26596501845879e-05
-1.71409256194029e-05
-1.27442680048286e-05
-2.90532320537465e-05
-1.52453123371324e-05
-9.84595874613848e-06
-3.17640048853158e-06
-6.03091968023002e-06
-2.32285126521722e-05
-1.95243836004116e-05
-2.3611347825095e-05
-2.77751987965506e-05
-1.51043522024422e-05
-1.84610141370608e-05
-2.59562701139613e-05
-9.87224051982008e-06
-1.04158143471906e-05
-2.93781567857572e-05
-2.33977330600376e-05
-1.13039034338215e-05
-1.45807515560634e-05
-3.0929721946345e-05
-2.18100658982147e-05
-2.74129137704401e-05
-2.98696015628678e-05
-1.19153910251135e-05
-1.23188840827352e-05
-1.73397924349337e-05
-3.44861358755575e-05
-1.64362745593982e-05
-1.38879655386918e-05
-3.62959240299504e-05
-1.42489641410081e-05
-1.08162463134108e-05
-3.092572048323e-05
-1.2784764263255e-05
-1.85622611184157e-05
-1.24210672755688e-05
-2.38164135683993e-05
-1.46295107962285e-05
-2.97134060445345e-05
-6.9857984348541e-06
-1.46160377246016e-05
-1.67870258069794e-05
-1.11761010400258e-05
-7.36302877926909e-06
-2.1586045748178e-05
-2.6604138374953e-05
-1.84641136981224e-06
-1.10491706358345e-05
-1.1300224206793e-05
-1.32876117816049e-05
-1.83540928064108e-05
-1.44654906594293e-05
-1.00864457564529e-05
-1.94258163782479e-05
-1.75913023838441e-05
-6.9961920259742e-06
-2.0355827228094e-05
-1.77727089335459e-05
-7.56952131559017e-06
-1.59617914496381e-06
-8.51829516500149e-06
-7.88300192941072e-06
-4.56230757582753e-06
-1.94004117266102e-05
-9.56799477738166e-06
-1.18536800261116e-05
-2.39701068673789e-05
-1.31554339068776e-05
2.46383995304924e-06
-3.53372146736532e-05
-3.91955645723861e-07
-1.88913147151849e-05
-1.46772809757175e-05
-2.56497414131067e-05
-1.75601638710256e-05
-6.91316480671098e-06
-1.86725130591909e-05
-3.69421530191021e-05
-2.0074932306177e-05
-1.83347298506195e-05
1.32485296832522e-06
-3.01781970177073e-05
-2.38509361710211e-05
-7.54782221122975e-06
-1.16734707157243e-05
-2.18139954542454e-05
-1.26033686094144e-05
-3.26775532224746e-05
-2.94578108901266e-05
-3.39840682763899e-05
-1.47369074581528e-05
-1.2033526149869e-05
-1.81943008820247e-05
-4.0850066708148e-05
-1.71720686727568e-05
-2.22933124921878e-05
-6.23441139555377e-06
-2.17908252327353e-05
-1.54149804295386e-05
-1.14072199141032e-05
-1.19202103727654e-05
-9.7906282272096e-06
-2.19073394619425e-05
-2.00037990510804e-05
-3.78767664310304e-06
-2.70825379285305e-05
-8.53945581021599e-06
-1.21649886676393e-05
-2.09630319274293e-05
3.35408366788265e-06
-2.00757394721368e-05
-1.64772233475465e-05
-3.21609270010948e-05
-1.1377002895977e-05
-3.68621478143413e-05
4.15458905639061e-06
-3.05841153501245e-05
-2.28001360828888e-05
-1.04668062552439e-05
-4.21854310800098e-06
-3.30296870218739e-06
-1.76923083137275e-05
-2.66325334781588e-05
-9.40685558056034e-06
-1.88124578300969e-05
-4.00407541932285e-05
-1.64918320437056e-05
-1.3170454419695e-05
-2.06793898390457e-05
-7.18124417566696e-06
-2.43545997276795e-05
-5.00011391062605e-06
-1.02507590067927e-05
-2.42092093923923e-05
-1.39523278729139e-05
-1.05334845856706e-05
-2.74961277077925e-05
-1.36185074839061e-05
-2.45724180749746e-05
-2.68778870866289e-05
-1.90639070227151e-05
-1.33989216506261e-06
-1.58779317044085e-05
-1.82301846508458e-05
-3.13689603107669e-05
-2.21586247283398e-05
-1.34117854485652e-05
-8.71160868510893e-06
-2.05625289306122e-05
-1.37560769201815e-05
-7.82797900135085e-06
-7.04379157705441e-06
-3.08530089312867e-05
-9.91461324260964e-06
-2.60607272490426e-05
-5.8443337298154e-06
-2.30491671827228e-05
-1.63084876410056e-05
-2.52407551107013e-05
3.19392154489064e-06
-1.9113272956356e-05
-1.79877115510162e-05
-2.09737351326303e-05
-1.62561680177768e-05
-1.64257245273161e-05
-1.89735785420181e-05
-3.05608272410849e-05
-2.54890305585206e-05
-1.27828260788075e-05
-1.82623686970322e-05
-1.91350446646644e-05
-2.88396791832047e-05
-1.75718145681278e-05
-1.05898165430385e-05
-1.10491510859096e-05
-1.26122156504889e-05
-1.94803205534681e-05
-2.35651780069266e-05
-3.31062051160592e-05
1.96997220069669e-06
-1.42369989675599e-05
-2.21546981128169e-05
-3.15453654732679e-05
-9.67815143275005e-06
-1.24994665306798e-05
-1.58846607048017e-05
-7.62002442264433e-06
-1.09588929727736e-05
-6.73961854347244e-06
-6.87215746499625e-06
-1.56654801577479e-05
-1.76248548148825e-05
-7.99082221233311e-06
-1.9632272710071e-05
-1.42808694157935e-05
-2.73147628397732e-06
-2.44386497799667e-05
-1.92721713768843e-05
-3.19936666162525e-05
-2.08806834518024e-05
-1.17657571707443e-05
-5.2297296465159e-06
8.4467086609966e-06
-1.55175989197336e-05
-2.48990317932122e-05
-1.88027762056676e-05
-1.56917709742346e-05
-2.62456686733512e-05
-1.17605572404714e-05
-7.42272969175846e-06
-1.31398933158241e-05
-1.89737468269525e-05
-8.69278704382955e-06
-1.9587125727355e-05
-2.42884292825204e-05
-2.61014643092733e-05
-6.88708556220165e-06
-3.42222560783313e-05
-1.15873379589248e-05
-2.06980267737548e-05
-3.78392356637052e-05
-2.31952378580476e-05
-3.74150331653112e-06
-1.53644389225942e-05
-1.97243889325457e-05
-1.07208389940148e-05
-2.04598971797062e-05
-1.91777427289817e-05
-2.3910414637134e-05
6.17815886158694e-07
-7.39050525504979e-06
-7.70289903973093e-06
-8.05530203468535e-06
-2.78798627924131e-05
-2.90590411320585e-05
-2.06340194483455e-05
-1.41443163744104e-05
3.03445894140623e-07
-6.50659830786728e-07
-2.66707041701479e-05
-2.95197944587363e-06
-2.78687836949567e-05
-3.1593270915941e-05
-1.82365813837327e-05
-1.77199000383802e-05
-1.06453930260072e-05
-2.35991583263196e-05
-1.92349081778579e-06
-1.92399716892148e-05
-7.46522006044126e-06
-1.39800493220679e-05
-4.67065671433587e-06
-9.53778266877863e-06
-2.1463721439597e-05
-2.58756882055807e-05
-1.42678813105612e-05
-1.41668992098446e-05
-5.91424445462085e-06
-2.59188968125154e-05
-3.14724094791084e-05
-1.15606920480122e-05
-1.13176203453195e-05
-1.88326707622726e-05
-2.38820858400172e-05
-1.68714500829828e-05
-3.97970930779593e-05
-2.25839449203022e-05
-1.65685823738247e-05
-1.00409850829128e-05
-8.49906292709588e-06
-9.8603296810421e-06
-1.12778942661924e-05
-1.97866078088321e-05
-2.00525604885097e-05
-1.00986806124781e-06
-2.89856002860721e-05
-1.30854577744498e-05
-9.20253360686478e-06
-2.887244145362e-05
-2.74504648875336e-05
-1.22828130634623e-05
-1.43268720830882e-05
-1.78099933825426e-05
-1.03433677306992e-05
-1.54824416395268e-05
-1.4695978350471e-05
1.05507514045371e-05
-1.53490123330426e-05
-1.15500104874788e-05
-3.32848260515185e-05
-1.16738071881888e-05
-1.34067231684357e-05
-4.44550810004516e-06
-8.82566702020625e-06
-6.49127689463353e-06
-1.65449560318191e-05
-8.0792643231158e-06
2.05118217754265e-06
-1.45402374508689e-05
-9.6029486665782e-06
-2.50146071806961e-05
-1.87240795269849e-05
-2.68402697590251e-05
-6.60632695450485e-06
-2.26640193777374e-05
-2.71253270075538e-05
-1.44791586618393e-05
-2.87268307331679e-05
-2.62918110987891e-05
-2.5895528174774e-05
-1.29081188342013e-05
-2.32403061760059e-05
-5.65097586017864e-06
-9.61071196441365e-06
-1.82280793606708e-05
2.63738054650008e-06
-4.75011829352485e-06
4.87225993376905e-06
-1.89853669309971e-05
-2.32685106371911e-05
-3.68402282099533e-05
-1.084153969086e-05
-3.00593759134558e-05
-2.21842094156263e-05
-2.24396756357705e-05
-3.57212026915826e-05
-1.75971273072688e-05
-2.15429171823942e-05
-6.62849413544108e-06
-4.65196048398292e-06
-1.67547478325826e-05
-2.14498264570634e-05
-1.36642751425601e-05
-1.03300401796862e-05
-2.01838288311734e-05
-1.34191475387189e-05
-3.33033408384197e-05
-1.75101501002046e-05
-9.72754505147423e-06
-8.68862830171894e-06
-1.61495483994643e-05
-1.82820739953085e-05
-2.32316932389347e-05
-1.22324382917052e-05
-1.67965225476328e-05
-1.975293585896e-05
-1.37285736907499e-05
-1.96654015637895e-05
-1.18783512804184e-05
-1.34594562574316e-05
-1.82198993291329e-05
-3.13546459514998e-05
-1.39843648898401e-05
-1.47436994051296e-05
-1.22034703596996e-05
-1.36996910451823e-05
-1.98443604579535e-05
-2.91463137185042e-05
3.41217150367555e-07
-6.31914163490441e-06
-1.01149702887235e-05
-9.38112053745136e-06
-2.25907237693887e-07
-2.84981912577512e-05
-4.45001136274485e-05
-1.9983523034778e-05
-1.72312821873615e-05
-2.76923840743289e-06
-2.1839888653341e-05
-1.72233891931042e-05
-2.25839463214079e-05
-1.69844546888171e-05
-3.52393161780098e-05
-1.83310644711845e-05
-1.54354939584316e-05
-2.35240657128963e-06
-2.75544942832495e-05
-4.51365665978761e-06
-2.46824876073589e-05
-9.16140026643931e-06
-1.81541970993597e-05
-2.59041543421393e-05
-1.54730218541579e-05
-2.12047432650967e-05
3.81691983700675e-06
-1.60792116958216e-05
-3.52060144396267e-05
-3.86768855053942e-05
-2.01236926651883e-05
-1.85939346184367e-05
-1.26164807095267e-05
-9.46189221518487e-06
-1.14379159954152e-05
-1.68333264470064e-05
-1.93057520286903e-05
-4.78091875735193e-06
-6.82101057596269e-06
-8.50368997057837e-06
-8.66804758041165e-06
-2.25590679161022e-06
-1.74805140749435e-05
-2.38602087983808e-05
-1.58965265979367e-05
-2.70508836101715e-05
-5.82004305680021e-06
-1.5533025626304e-05
-2.06837417705447e-05
-1.47884173866955e-05
-2.40176438334275e-05
-3.15492748656943e-05
-8.47781060240169e-06
-2.37941923079751e-05
-1.3883490457722e-05
-2.15110925870682e-05
-1.8793595265076e-05
-1.90270440980636e-05
-3.47419034017114e-06
-9.01705588991112e-06
-2.11195269376662e-07
-1.8981328789835e-05
-1.62914386092973e-05
-1.77586521838166e-05
-1.14370959766136e-05
-2.21114539695267e-05
4.50292556853076e-06
-3.21144565190244e-05
-1.51517911876251e-06
-1.8892676331174e-05
3.71159873022101e-06
-1.7975326803742e-05
-1.54168924333411e-05
-3.16183582266889e-05
-3.99468416029449e-05
-1.09634112654577e-05
-1.84898331365881e-05
-1.15003577972538e-05
-1.70461367967096e-05
-2.05676592860353e-05
-2.26672941744816e-05
-2.89526078959503e-05
-6.76402532856651e-06
-3.94335576710518e-06
-9.73876162427148e-06
-1.86558338829627e-05
-2.23567581123798e-05
-1.65316225364097e-05
-6.1181913009928e-06
-7.68530932214624e-06
-6.42955979766766e-07
-3.79326568909126e-05
2.37218709348464e-07
-6.43042167945243e-06
-2.64517376002963e-06
-1.99004964269417e-05
9.50811019238896e-06
-1.1979411440981e-05
-1.47339213838868e-05
-2.02886088386034e-05
8.32530559184578e-06
-1.26647695334699e-05
-7.74760684145203e-06
-9.72137174785375e-06
-2.36734098796348e-05
-6.7304370300544e-06
-1.90579171576462e-05
-2.5072847273266e-06
-2.21057220279566e-05
-2.04449151120766e-05
-3.81798977284348e-06
-2.04573467030923e-05
-3.18331741214202e-05
-1.31366464364927e-05
-3.49346259689939e-06
-4.05617884191697e-05
-3.09998104312967e-05
-2.81608764273249e-05
-2.25814066687078e-05
-2.11586022608639e-05
-2.59423083443386e-05
-5.8384832374009e-06
-2.73008737364411e-05
-2.11821871546022e-05
-2.18380217415535e-05
-1.47351105336731e-05
-1.65248742555491e-05
-1.30735202452042e-05
-2.73115802809239e-06
-2.39975789740996e-05
-2.32941732046213e-05
-1.93350318870862e-05
-2.99098731580376e-05
-1.80749255535098e-05
-1.01132054741555e-05
-2.33261708772212e-05
-3.19692231507469e-05
-4.81578844296137e-06
-2.80172493114921e-05
-2.47793623702413e-05
-9.92683650031136e-06
-2.44092613369903e-05
-1.53911558964654e-05
-2.69981390593848e-05
-1.76106102313479e-05
-7.03956275152797e-06
8.77302270623551e-06
-1.3259061624444e-06
-1.57432905315304e-05
-1.23109195255618e-05
-7.72213735615277e-06
-1.56891121314338e-05
-6.97819801344133e-06
-1.47599188071532e-05
-1.95088324001249e-06
-1.10493669765636e-05
-1.08237490734146e-05
-1.68672955094635e-05
-1.26696488748058e-05
-2.48245493630392e-06
-2.45409884030972e-05
-1.19334038416844e-05
-1.70647599400973e-05
-1.76946911659918e-05
-9.57609612002493e-06
4.5469825733107e-06
-5.81114586611501e-08
8.8467256977414e-06
-2.02336170290241e-05
-2.64320090169909e-05
-8.49478167553105e-06
-1.62592848838051e-05
-9.11733612763657e-06
-2.6572760221483e-05
-9.13026035821613e-06
-1.91122536189521e-05
-1.4528177920273e-05
-1.89876827456399e-05
-3.69472226441872e-05
-2.20627572624582e-05
-3.20296682141879e-05
-2.81874054646152e-05
-3.83238140449246e-05
-8.46565669917581e-06
-1.88671768294884e-05
-2.46686794545892e-05
-2.89642512106407e-05
-9.84462273637842e-06
-2.02014077746324e-05
-1.80147615103812e-05
-1.81174353357764e-05
-2.3988140657747e-05
6.21540603020436e-06
-7.45817566157268e-06
-9.46508070172553e-06
-2.6333632515572e-05
-6.32257078500616e-06
5.005815399366e-06
-3.43381673726212e-05
-2.65218866753023e-05
-8.38520464056379e-06
-7.27730841619721e-06
-2.32133046721676e-05
-1.83160012381956e-05
-1.92198644510309e-05
-1.47001089147363e-05
-2.08472452949638e-05
-2.42305290444514e-05
1.72808514650124e-05
-2.27223934516408e-05
-5.96765574540704e-06
-1.74815548052208e-05
-1.53558714403998e-05
-1.0331433770231e-05
-1.72793227420983e-05
-1.95709308529091e-05
-7.98311607976503e-06
-1.24535122272014e-05
-1.78269963229523e-05
-1.97726496447942e-05
-9.85104315135645e-06
-4.72990791455683e-06
-1.8049838305431e-05
-1.36454172858807e-05
-3.05277100515682e-05
6.72318999440566e-07
-1.52923623625821e-05
-1.48605090016982e-05
-1.05445768984132e-05
-1.70053737443083e-05
-1.20313645395319e-05
-3.62276076142641e-05
-1.05333113917652e-05
-1.70049900128837e-05
-1.36380116273585e-05
9.53267952990943e-06
-6.41924470484522e-06
-1.09945237423279e-05
-2.54066525634572e-05
-6.23207807230995e-06
-1.11057356994182e-05
-1.34522480414235e-05
-2.42794534871366e-05
-2.67072656086832e-05
-1.83650145719725e-05
-3.03390151428246e-05
-1.98370375206793e-05
-1.6620656064857e-05
-9.70160048753151e-06
-9.17421921500551e-06
-1.57164720778146e-05
-3.84232041122651e-05
-1.65340548757762e-05
-1.5792041620441e-05
-3.72933121445077e-05
-2.01633606207559e-06
-2.32564205853411e-05
-2.33223759289078e-05
-1.41906481433957e-05
-2.72269267990678e-05
-1.33642491930764e-05
-1.46490322718647e-05
-1.19389851430634e-05
-8.51952886936196e-06
-3.71080392726493e-05
-1.67835839078736e-05
-1.6689701597972e-05
-2.69467277003993e-05
-9.66749919235358e-06
-1.86813816709491e-05
-1.46982261051878e-05
-1.22464557977469e-05
-2.00426706784071e-05
-5.60436044674644e-06
-2.2989422172021e-05
-3.20595849069405e-05
-2.64684955721286e-05
-9.04735032636606e-06
-1.22630669655905e-05
-2.54541709629622e-05
-1.53640880297946e-05
-2.54250698727551e-05
-1.22035968104113e-05
-3.19742972575522e-05
-2.01023128675212e-05
-2.38660370135577e-05
-2.9181568902936e-05
-1.5290614689746e-05
-9.8710704282199e-06
-4.51667199092201e-06
-2.41622128332232e-05
-1.88453013917853e-05
-4.14766114300091e-06
-3.58669180601408e-05
3.63728011076898e-06
-1.31770840976364e-05
-1.88675267726535e-05
-1.89638793527309e-06
-1.91592736412839e-05
-1.08554234562964e-05
-1.78905869702018e-05
-1.84884124908406e-05
-1.25334995057638e-05
5.48439443882323e-06
-1.58913439413677e-05
-1.01617955315558e-05
-2.60567271605485e-05
-3.04057409556689e-05
-7.3048841967707e-06
2.79176853478855e-06
-1.91764114665316e-05
-2.47194935340143e-05
-2.56292484168552e-05
-1.68272848205549e-05
-2.10235010253314e-05
-1.27049494257675e-05
6.32920254347414e-06
-2.73986230881634e-05
-1.03231662825907e-05
-1.27658199883851e-05
-2.93074866164195e-05
-3.04797165956175e-05
-8.87565715065575e-06
-2.438040961869e-05
-1.92659895177166e-05
-1.5619727213361e-05
-1.87449647521785e-05
-5.24827230468797e-06
-3.41544770626148e-06
-2.79498494877716e-05
-1.27236053203161e-05
-1.2949978177686e-05
-1.77029956680243e-05
-3.84438625952679e-06
-1.79205863755779e-05
-1.643862449825e-05
-2.07570715983317e-05
-6.33410699352165e-06
-2.10107526371732e-05
-2.92792850914834e-05
-8.41123090978216e-06
-2.31927404724684e-05
-1.660607456335e-05
-8.3170121287139e-06
-3.46197507981469e-05
-1.14687650238199e-05
-1.13484049377759e-05
-8.64776251642478e-06
6.08109584773265e-06
-1.45718451564824e-05
-1.10441402301002e-05
1.29924112596062e-05
-5.74974109659509e-06
-1.04412162619577e-05
-1.07436094036833e-05
-1.52331278075718e-05
-5.18691235766198e-06
-1.92286580108469e-05
-1.68160762247469e-05
-1.32714079401944e-05
-1.9733814226766e-05
-1.7746182236478e-05
-2.13714913045245e-05
-1.88272342053211e-05
-1.32129690621532e-05
-3.09363481633238e-05
-1.10063724991422e-05
-2.56965048636441e-06
-3.30270392600006e-05
-2.64977562861751e-05
-2.97134062897746e-05
-2.14368875798568e-05
-2.35008815266547e-05
-1.19624202097251e-05
-1.44072178741885e-05
-1.83682562491121e-05
-3.02915786481976e-05
-1.6317468040641e-05
6.28120253637134e-06
-1.860073610642e-05
-8.49210553676854e-06
-1.21278532797013e-05
-1.66366392267796e-05
6.03925193913123e-06
-1.2966168841689e-05
-7.73504974998887e-06
-1.96782337184102e-06
-3.18144841505996e-05
-2.71343089567987e-05
-1.81639439066035e-05
-8.66303837101717e-06
-2.99435079144096e-06
-4.52868096635647e-06
-2.59287761235009e-05
-1.37464183326433e-06
-3.50708333740262e-06
-3.27355020553488e-05
-1.90762984150328e-05
-1.62761221747793e-05
-5.48139934427908e-07
8.44602377073099e-06
-6.09439966273529e-06
-2.65282689714414e-05
-4.99640389159927e-06
-5.61876192825609e-06
-1.2867705198037e-05
5.53722793621931e-06
-1.95462302387949e-05
1.06876730316406e-06
-2.08667769383425e-05
-1.47452005604176e-05
2.17190709027237e-06
-1.79611874368482e-05
-3.3528137918125e-05
-1.26023816795125e-05
-1.27258818542828e-05
-7.84636688613338e-07
-2.09154386325766e-05
-5.79800274789343e-06
-1.69657828634409e-05
-2.73802269026344e-05
-1.74309887272105e-05
-2.75137757235673e-05
-1.221023800297e-05
-2.61187881969508e-05
-3.43018182101654e-05
-3.54908613076232e-05
-2.21942686467251e-05
-1.06479982790532e-05
-2.01382792405558e-05
-5.49256402762482e-06
-8.55141349955535e-06
-1.3697315311394e-05
-2.21759557612308e-05
-3.28248467605389e-05
-2.41798243682958e-05
2.19992988316981e-06
-2.19288960195084e-05
-1.13053993346097e-05
3.2385314660128e-06
-8.68622258358431e-06
-3.16787159499402e-06
-2.34818515091973e-05
-7.81687689005632e-06
-1.023314920556e-05
-2.36902626535266e-06
-1.19091803513418e-05
-2.53190464694415e-05
-1.44124195733901e-05
-1.73917689008648e-05
-1.72014441602578e-05
-1.32691808992475e-05
-3.78578041217213e-05
-3.74803073319754e-05
-2.03927069727639e-05
-1.33701350081739e-05
-2.22675828561904e-05
-1.4854733879044e-05
-1.79397294805872e-05
-1.84159354539993e-05
9.36914382144166e-06
-1.43471475377943e-05
-1.59265293985964e-05
-1.2800589961723e-05
-2.35838848348011e-05
-2.14159081828343e-05
-1.82363695931689e-05
-2.42421292926255e-05
-1.48728447712178e-05
-1.59670065122973e-05
-4.94194331618723e-06
-2.29236876732974e-05
-1.91686182962752e-05
-7.71745913074302e-06
-8.52369673569217e-06
-1.08092988866354e-05
-2.99486743583785e-06
-3.54705739171636e-05
-1.20862881917811e-05
-1.19851479485281e-05
8.91237085252719e-06
-2.75135808821744e-05
-2.78468738515835e-05
-1.89141112936191e-05
-2.54023242105863e-05
-1.59186898825944e-06
-1.47681849598376e-05
-2.34793072526462e-05
-2.66601696195596e-05
-1.40696388856819e-05
-1.13575972538599e-05
-2.08106708101497e-05
-1.93851804546524e-06
-1.03569452168406e-05
-1.38166569504326e-05
-2.70663861278071e-05
-1.31379334562082e-05
-2.35604966129451e-05
-9.00205178468241e-06
-8.88897870118979e-06
-2.10627830622515e-05
-3.58382937575465e-05
-2.81735578827191e-05
-2.74188383149317e-05
-1.47331031044941e-05
-3.58566407885467e-05
-1.59625021050614e-05
-2.32444591845286e-05
-2.18031352260095e-05
2.25432979668553e-07
-1.67326188488303e-05
-2.96818120500639e-05
-2.621096838989e-05
-2.38568067679277e-05
-2.85807781338928e-05
-1.85503780874343e-05
-1.26604051364636e-05
-5.86198321041999e-06
-1.03633845271519e-05
-2.08780789397387e-06
-2.14346725672988e-05
-2.79423968660763e-05
-1.93100073337729e-05
-3.53157082847662e-05
-2.48376746897862e-05
-1.90512315063927e-05
-2.1708488600773e-05
-1.28099790040333e-05
-2.30698295245602e-05
-1.21235817203318e-05
-8.74215195346881e-06
-2.99827786100455e-05
-4.17423614208785e-06
-1.9521679559933e-06
-6.75790463241259e-06
3.11139907935259e-06
-1.44423692835507e-05
-7.39589159958858e-06
-2.45704455685945e-05
-3.14976105577128e-05
-1.1351958414527e-05
-4.25561036486926e-06
-2.7895045238129e-05
-6.91651481948002e-06
-2.03205725119873e-05
-1.05017730944594e-05
-4.08503357144435e-05
-2.81647413187579e-05
-3.25700060509186e-05
-2.91135559112968e-05
-3.55636543836839e-05
-1.45668550657447e-05
-2.49517367772157e-05
-2.55982682602103e-05
-9.12067096486314e-06
-2.69256381756905e-05
-1.29734965085219e-05
-4.86404839285269e-06
-1.33958724955154e-05
-1.9610631353927e-05
-1.09394603499955e-05
-6.2627841213937e-06
-1.54990921297498e-05
-2.2708412610644e-05
-2.12058494589288e-05
-2.64730943700278e-06
-2.30251217772148e-05
-2.01070516947302e-05
-1.13828104070144e-05
-1.98975548642937e-05
-1.98101463370006e-05
-2.25260892507456e-05
-1.92686482796728e-05
-3.06364648421399e-05
-1.13950875689382e-05
-2.14880343185828e-05
-1.25509621321174e-05
-2.63085441450587e-05
-1.97777982022862e-05
-1.33706400525708e-05
-1.66333558353442e-06
-1.63627933009972e-05
-1.44666439111007e-05
-2.60221860840845e-05
-1.77962824209541e-05
-7.14988816372746e-06
-1.56270905780202e-05
-2.33450844450072e-05
-1.14334764187985e-05
-2.15527345510101e-05
-2.68362773217621e-05
-2.11333187956265e-05
-2.46716536793885e-05
-1.88787216367811e-05
-8.06123827276732e-06
-1.38571960912901e-05
-8.20467154134558e-06
-2.40539981386538e-05
-9.74269116118116e-06
5.18370471075305e-06
-2.50220709630307e-05
-5.28516386142684e-06
-3.32314460535445e-05
-1.71425079037192e-05
-1.37284104123e-05
-1.34386877340871e-05
3.70846233565313e-06
-2.54129366240419e-05
-2.82517622783337e-05
6.97336982906881e-07
-9.93770972317527e-06
-1.23883993457965e-05
-1.17767686508999e-05
-3.84763304781859e-05
-1.37758621681709e-05
-2.19576000948113e-05
-3.37136516134031e-06
-1.67330324897269e-05
-1.77409699141753e-05
-2.6472989981153e-05
-1.1943519315659e-05
-1.68018486410424e-05
-2.0915090519923e-05
-2.35860845086205e-05
-2.32935467980171e-05
-2.39539354150219e-05
-2.94734512173809e-05
-1.27950286752635e-05
-2.40935591159786e-05
-1.2958635833861e-05
-5.15367134786511e-06
-2.826348416818e-05
-1.40942750231284e-05
-1.83492333358292e-05
-9.50195067968715e-07
-3.17827117883565e-05
-3.40057386169769e-06
-1.81582354136861e-05
-7.86095985999503e-06
-1.16074102897697e-05
3.19190986911303e-06
-4.34946718497547e-05
-1.57276818550151e-05
-1.73208389901214e-05
-2.2797265881468e-05
-4.58410528285411e-06
-1.60140459488926e-05
-1.16421004902988e-05
-2.13342711892399e-05
-5.66819286175059e-06
1.98085072384493e-06
-9.69198053274472e-06
-1.5820637512387e-05
-1.32323616209516e-05
-1.49747208419085e-05
-2.31768669517432e-05
-2.74962235256737e-05
-2.28020142707676e-05
-6.89831139582306e-06
-1.40352377234807e-05
-1.24934455005844e-05
-1.67251009713556e-05
-1.67281951293724e-05
-1.933883478556e-05
-1.57035047372284e-05
-1.23990468251393e-05
-8.82887694739469e-06
-1.58737460019619e-05
-8.58568118924946e-06
-1.42529039546849e-05
-1.55213726624198e-05
-1.51902314987818e-05
-6.54087399585341e-06
-2.44632739991543e-05
-2.3459666594611e-05
-2.44982613898215e-05
-3.14975920653489e-05
-2.28074285272482e-05
-5.47898439703312e-06
-6.35056789466571e-06
-8.91585962885463e-06
-3.00136949366124e-05
-1.88229451044163e-05
-1.71777049198446e-05
-3.08340793527053e-05
-3.89208499254949e-05
-1.96968426821802e-05
-2.28100196513831e-05
-1.27997157748805e-05
-2.01397813461329e-05
-1.25438365134286e-05
-1.87104106037697e-05
-1.96538700058731e-05
-4.64766332437264e-06
-1.51595736951441e-05
-2.26538803907109e-05
-3.6010334549867e-06
-1.23195185618222e-05
-1.29769782442272e-05
-2.27283761653283e-05
-9.1324692411247e-06
-1.10012415414248e-05
-1.84841096746788e-05
-6.6487689125512e-06
-2.80662406364559e-06
3.10253919176443e-06
-2.91969698473228e-05
-4.72717560644344e-06
-2.60778963431245e-05
-2.60695155133618e-05
-1.91180477271547e-05
-1.27404159731226e-05
-2.49279576364703e-05
-2.63501315794788e-05
-9.73808517045739e-06
-1.02906209069184e-05
-1.55007489707786e-05
-2.60709073376165e-05
-1.14166342802252e-05
-1.15041898992421e-05
-1.06359573400687e-05
4.78779897413344e-06
-1.70298162679406e-05
-3.14038991015505e-05
-1.91865124887366e-05
-2.51603577158141e-05
-6.02322080418503e-06
-7.67399705741017e-06
-7.73701582378621e-06
-3.55014278590769e-05
-1.42059396704619e-05
-3.15064119038071e-05
-1.20358444492211e-05
-7.33971648016609e-06
-2.96356538123505e-05
-1.24900110602567e-05
-4.30615136955109e-06
-1.47328091620343e-05
4.29951361691493e-06
-1.49679399870791e-05
-1.55015391742361e-05
-2.46649818531876e-05
-2.1378526624146e-05
-1.03366231306966e-05
-2.24744963369313e-05
-1.94464451587763e-05
-3.25461437916201e-05
-2.32160819038689e-05
-2.38941917253675e-05
-2.09117614812598e-05
-5.32580671737855e-06
-1.69943802104819e-05
-2.30775528276934e-05
-6.74170473646543e-06
3.82419631861027e-06
-3.20341742453957e-05
-1.87146697940308e-05
-1.29377717402653e-05
-2.78603123602757e-05
-5.10502124228807e-06
-2.27259195452778e-05
-2.53370467749393e-05
-4.20771531288368e-06
-3.95482576662911e-05
-1.86747815239551e-05
-1.34449519640769e-05
4.82005226035613e-06
-9.14241328537485e-06
-2.1420624237088e-05
-1.77093235954738e-05
-2.14726553833402e-05
-2.09772900936773e-05
-2.40892502900996e-05
-1.24715166393824e-05
-8.28180611355758e-06
-2.31241562154867e-05
-2.26225942734477e-05
-1.98559407739911e-05
-1.07073928917032e-05
-1.32509760193452e-05
-1.45344314832756e-05
-5.57703445165813e-06
-5.87490536869035e-06
-2.04149737454642e-05
-1.33752837755928e-05
-2.95683889072767e-05
-2.17256709492129e-05
-1.02694294028126e-05
-9.71299718218361e-06
-9.18155175284359e-06
-2.62071504498549e-05
-2.30714730346949e-05
-9.76780894619675e-06
-1.99693702483356e-05
9.63056341362366e-06
-2.1286974481644e-05
-8.6726671276495e-06
-4.38362382956318e-06
-9.29402596906089e-06
-2.80914133294171e-05
-2.31516827631972e-05
-1.03566451738965e-05
-1.68754640681122e-05
-2.66856172565222e-05
-6.20496120990881e-06
-1.46101211239511e-05
-3.4348822892312e-06
-1.09564656785464e-05
-9.43208525496863e-06
-1.97145874907364e-05
-2.29164087276341e-05
-3.68038200332931e-06
-3.07404790580371e-05
-5.35442337131153e-06
-1.14213362546097e-05
-2.56170060053701e-05
-2.29216316796741e-05
-2.54337857716666e-05
-1.16590155722271e-05
3.65920587504526e-06
-1.58729413060865e-05
-1.01130487620487e-05
-2.4184966531122e-05
-1.62391844959864e-06
-7.29950189041523e-06
3.4265394463952e-06
-5.87786776497502e-06
-1.98352559057398e-05
-1.45934984733604e-05
-4.23641970847421e-05
-1.09260761257354e-05
-2.93258583448334e-05
-4.2488387558237e-06
-8.7446406756794e-06
-2.69305982669489e-05
-1.52429514872433e-05
-2.09178644430873e-05
-1.0317585855807e-05
-1.97600001503218e-05
-1.01703759385777e-05
-2.39338563089292e-05
-1.85540370644069e-05
-1.45023656009934e-06
-1.4273617304298e-05
-2.14124455245449e-05
-2.16619628888571e-06
-1.70530938956881e-05
-2.28373595002808e-05
-1.89214525701526e-05
-1.78841915365447e-05
-3.65549871614113e-05
-1.48417999427907e-05
-2.32390614486824e-05
-3.68632272371365e-05
-1.86991549912823e-05
-1.57547000349671e-05
2.57956832823869e-07
-2.34154835798524e-05
-1.2686349890737e-05
-2.96181743415165e-05
-2.65562271688369e-05
-2.46478013093671e-05
-2.10718775592763e-05
-1.80572924934182e-05
-1.2409661034125e-05
-2.18333058266237e-05
7.5915428568394e-06
-1.9121214648177e-05
-2.02586367129801e-05
-6.16966830852902e-06
-2.5115929469322e-05
-2.16429376238128e-05
-1.92184750279409e-05
-7.79395411358553e-06
-2.65624023341811e-05
-1.86126459112991e-05
-2.33299298236611e-05
-1.46878934814933e-06
-1.29425169004689e-06
-8.0542074369372e-06
-8.7536573918568e-06
1.06430396778285e-05
-4.98641416413756e-06
-1.69530751407783e-05
-4.11320027555408e-05
-2.62296623918465e-05
-2.072083181134e-05
-1.35203004225843e-05
-2.39429202878303e-05
-1.3781317487601e-05
-1.61181347603972e-05
-9.65142730660066e-06
-1.04380146391964e-05
9.747331773357e-07
-2.11017039773082e-05
-7.38172393359803e-06
-1.13478823813321e-05
-1.19995309978686e-05
-1.67855212859273e-05
-1.05283598448147e-05
-3.20971414075109e-05
-1.88228377439371e-05
-1.79395983494961e-05
-2.30404138695699e-05
-4.54845356254192e-06
-6.39952662863445e-06
-3.25021594950187e-05
-2.77638745028612e-05
-2.0896456795195e-05
-2.14026487850221e-05
-1.07533181395692e-05
-3.58620679305309e-05
-1.93786512834198e-05
-3.22634697846212e-05
-2.98183619529267e-05
-3.38080909905924e-05
-1.53241362978683e-05
-1.76926595242389e-05
-2.4451727562429e-05
-1.13885583514535e-05
-2.05723062259008e-05
-1.32353575639017e-05
-1.1200477808914e-05
1.83447860368817e-06
-3.78443777066454e-05
-2.95875003993255e-05
-2.06885006080003e-05
-1.07783659625845e-05
3.28717119311703e-06
-3.54432249564885e-05
-1.47151796231516e-05
-1.94107061642055e-05
-1.04700608484344e-05
-1.79777268976535e-05
-1.59247628365933e-05
-1.64075565170806e-05
-4.28506829964579e-05
-3.70943059570183e-06
-1.92995134844944e-05
-1.18995794479903e-05
-1.53990338263154e-05
-2.31782872655499e-05
-1.91157826211874e-05
-2.13121146280518e-05
-1.77511926252249e-05
-2.78433408527298e-05
-1.13097914370637e-05
-1.57775744033728e-05
-5.2376305588141e-06
-3.365747759071e-05
-1.17839552591979e-05
-1.05325282300517e-05
-3.14794261278704e-05
-1.59940399851838e-05
-9.83819536242658e-06
-1.85104763863523e-05
-1.7612117642942e-05
-2.21577957835111e-05
-9.35888191329202e-06
-6.98401874681302e-06
-2.30225036015414e-05
-1.9767284149461e-05
-1.28655037647329e-05
-1.57468188975737e-05
-1.15097207914173e-05
-1.07300512208315e-05
-3.90170237309147e-05
-2.72208938999619e-05
-2.69547308777422e-05
-2.15365518005761e-06
-3.33073956742197e-05
5.10357372122873e-06
-1.87864948063325e-05
-2.177682374739e-05
-1.02461885843196e-05
-2.24444335532612e-05
-2.49873165896048e-05
-8.48972301331933e-06
-1.41864330455602e-05
-2.36190373927965e-05
-1.56052739707041e-05
-2.49104286006522e-05
-1.57861851895081e-05
-2.62385184122578e-05
-2.17703525575198e-05
-1.4526632507834e-05
-1.78448453578756e-05
-3.37798766339789e-05
-3.3126501286469e-05
-8.42129997323443e-06
-1.32967724815046e-05
-8.37351650501299e-06
-2.01744350480736e-05
-2.79770616517852e-05
-1.49999439669136e-05
-7.79877783915418e-06
-1.92187982326115e-05
-1.5015744809881e-05
-1.61254851607385e-05
-2.54397676633947e-05
-7.60422336540756e-06
-1.90554561310396e-06
-1.43796534546162e-05
-2.86052481209611e-06
-1.24685540595862e-05
-1.48006114012696e-05
-2.41012697375061e-05
-1.70049666684008e-05
-2.01194468144609e-05
-1.79109636113608e-05
-2.55139265002577e-05
-1.83163936238281e-05
-1.40269482146638e-05
-1.31068417581557e-05
-2.07619611984388e-05
9.71991728371653e-06
-3.68533527605838e-05
-1.04970184890179e-05
-1.0844788612098e-05
-5.62420094541151e-06
-2.81652525866971e-05
-9.69217681348202e-06
-1.65210905443391e-05
-1.91523243196588e-05
-2.14039522804865e-05
-2.26816154816989e-05
-5.4943758134662e-06
-5.80466484380354e-06
-3.31468652011641e-05
-1.32180981859075e-05
-2.18510711537089e-06
-1.43547649643903e-05
-1.59993663128986e-05
-2.68829395001169e-05
-9.3698721965748e-06
-3.12351256272535e-05
-1.42869411647889e-06
-2.51519740658957e-05
-3.30629187914794e-05
-2.75956237405756e-05
-3.90838126271975e-05
-9.35232417348649e-06
-8.61644541718957e-07
-2.04952781777694e-05
-1.72125421420301e-05
-1.81420098446114e-05
-2.12232261689448e-05
-2.91789364205807e-05
-2.04353108891271e-05
-2.71223745563703e-05
-2.39969319521576e-06
-2.23559506446057e-05
-3.65294137787406e-05
-1.70443572356315e-05
-1.48533384373003e-05
-3.7299324189315e-05
-1.460253575926e-05
1.02697822840672e-05
-1.82277025369205e-05
-1.51568682112488e-05
-8.14309792737717e-06
-1.21833888703594e-05
-3.12656562232155e-05
-1.79383992070132e-05
-1.9920898002011e-05
-1.15832180572587e-05
-2.18509266500213e-05
-2.74384634773782e-05
-1.35849648384066e-05
-9.27011332397462e-06
-2.69356696096645e-05
-2.09009196958788e-05
-2.68612061285781e-05
-2.85504052841252e-05
-2.27602798297448e-05
-1.80191627719418e-07
-7.63400342902504e-06
-2.98708682550472e-05
-1.47878950552832e-05
-2.58063986209465e-05
-1.55391572600411e-05
-7.00885444211472e-07
-1.4004461152172e-05
-1.17377928778052e-05
-2.53951196478692e-05
-1.02374150143253e-05
-2.52046236713202e-05
8.91417461649867e-06
-2.03452442526811e-05
-1.60535852717399e-05
-2.20250191609897e-05
-1.97347502460197e-05
-1.44356906139855e-05
-1.20557818816264e-05
-1.7312163664091e-05
-1.61414956526994e-05
-8.99212846774265e-06
-1.27533210354794e-05
-3.86817622107589e-06
-1.67289276909609e-05
-3.1413079820081e-05
-1.7865981690405e-05
-1.54680392156906e-05
-2.54181815508657e-05
-2.71312551894804e-05
-1.84371452847725e-05
-1.55346189812128e-05
-2.09759110943276e-05
-2.70983429638272e-05
4.40308559387664e-06
-1.90713344653308e-06
8.75740129474387e-07
-5.59125173277667e-06
-2.57720225367831e-05
-2.83676773463715e-05
-9.88586778440555e-06
-2.90520412262032e-05
-2.83927984144995e-05
-7.45179938039093e-06
-1.79437363354917e-05
-1.7585102714062e-05
-1.12857256473206e-05
-1.30800844396666e-05
-2.17206161419437e-05
-8.82208090809869e-06
1.17306425111358e-07
-2.11941774376065e-05
-2.76994457632287e-05
-3.40835332480757e-05
-2.35694293968348e-05
-1.30205163944646e-05
-5.51833173752545e-06
-1.59535288853139e-05
-3.85582428836118e-05
-7.33281048432057e-06
-1.29923169211606e-05
-1.05930637980273e-05
-3.34398595983892e-05
-1.94170963142754e-05
-1.08492036903694e-05
-1.49409411648897e-05
-3.19805755721607e-05
-1.13082932351939e-05
-4.80550789380083e-06
-7.38147843846107e-06
-2.66849119490903e-05
-1.55751212933793e-05
-2.07044317246642e-05
-2.62600278408365e-05
-2.01944145218457e-05
-1.96517155355331e-05
-1.37294571998204e-05
-1.87285320576988e-05
-9.17983868854807e-06
-1.79018481512371e-05
-2.81348156024225e-05
-2.40963886361147e-05
-3.16980811271894e-06
-1.45105496107217e-05
-1.7911636949663e-05
-7.51749233063223e-06
-2.52939097022444e-05
-1.8747916267749e-05
-8.24817468881238e-06
-2.67193768869957e-05
-2.45340574791734e-05
-1.53090568016728e-05
-1.95068448822898e-05
-1.28958561170632e-05
-2.41388139884775e-05
-1.20592820970374e-05
1.75501857347033e-06
-2.57607047537871e-05
1.17724611858674e-06
-2.15754463254295e-05
-1.87083074749066e-05
-1.11287346124296e-05
-1.28495151974474e-05
-1.52067257185831e-05
-1.23098255024751e-05
-1.33521445214372e-05
-2.07995218767387e-05
3.68867451401144e-06
-3.43831734591813e-05
-2.42812023325308e-05
4.49336606482891e-06
-2.05828781120172e-05
-1.26885972950067e-05
-3.7611030245058e-06
-2.23497525654803e-06
-4.46290917381762e-06
-9.93084647950383e-07
-1.25983510953563e-05
9.89874230779157e-06
-4.11142932735776e-06
-3.08150492742938e-05
-1.20759930503654e-05
-2.85925397057248e-05
-1.4338179483408e-05
4.16716817409482e-06
-2.14761182329123e-05
-2.73904749757438e-05
-1.06929370697188e-05
-1.87156361590222e-05
-7.51571452088629e-06
-1.73416715125893e-05
-2.69046412196489e-05
5.91921523075058e-06
-8.08028398788088e-06
-9.33927904315093e-06
-6.41076613984813e-06
-1.38165858967678e-05
-1.1185592934598e-05
-9.36887029927748e-06
-7.81262855552357e-06
-9.5164388282536e-06
-2.26214442395369e-05
-2.17448316960332e-05
3.05700391036312e-06
-1.09381391317108e-05
-4.01104667117012e-06
-8.62403737160478e-06
-1.00862756997021e-05
-1.05768002285101e-05
-9.66439130322729e-06
-2.18738402265129e-05
-1.67912217113389e-05
-7.78215431961607e-06
-1.6335877811947e-05
-2.3670759067164e-05
3.91952848599642e-06
-2.40459836686044e-05
8.85177166946962e-06
-3.18596235318417e-05
-4.07413687918456e-05
-3.13378501453376e-05
-2.57192814762539e-05
-2.16956383747014e-05
-1.22528239717423e-05
-2.76986690931592e-05
-2.24426039945019e-05
-2.87413753236074e-05
-5.58334674898554e-06
-5.38431515978291e-06
-1.15423996518029e-05
-1.56267554159847e-05
-2.12641226543083e-05
-1.37830081428801e-05
-1.31369714395131e-05
-9.62859538933851e-06
-7.0161626262426e-06
-2.23495974118108e-05
-2.31859672847017e-05
-1.60400068726303e-05
-1.95871574394299e-05
-1.04904254658262e-05
-2.9354812555013e-05
-2.36919278117634e-05
-1.17025087424696e-05
-2.41963465459277e-05
-2.09145397236632e-05
-1.74408302182462e-05
-1.96944361583271e-05
-2.99289120290931e-05
-2.33211971063235e-05
-2.9157609778694e-05
-1.33218154427305e-05
-1.95177090691864e-05
-1.58099823432035e-05
-1.63954817780106e-05
-1.20413269246387e-05
6.69354752364141e-06
-7.74491162396565e-06
-1.87840197899601e-05
-1.43089451164971e-06
-2.17150670906424e-05
-3.56653621851647e-06
-2.14950599876416e-05
-1.06777337134888e-05
-3.08797437493307e-05
-4.48223218413037e-06
-1.74143544529227e-05
-1.89538935449463e-05
-3.28469667617015e-05
-3.22590136363849e-05
-1.00740088871857e-05
-1.78807659065896e-05
-2.88815952509137e-05
-2.44866918858453e-05
-3.04192157854551e-05
-8.49276216696536e-06
-2.49158397566688e-05
-4.22866201723088e-07
-2.52311982806892e-05
-1.63006795987483e-05
-2.88563488119252e-05
-1.79466769121084e-05
-1.91195190464434e-05
-2.75836858861751e-05
-1.54062300460375e-05
-1.01478913913059e-05
-4.22777797963357e-06
-2.438637615872e-05
-1.72348415488758e-05
-1.42446988377907e-05
-2.12929114735564e-05
-1.10792525463353e-05
-1.14600956140909e-05
-2.7867227215021e-06
-9.28284968049864e-06
-3.35191663834383e-05
-5.12139485723987e-06
-5.06636194645378e-06
-1.22885849381819e-05
-1.2461787024054e-05
3.77725054925861e-06
-1.63273512399492e-05
-2.44439471544184e-05
-3.07170927392441e-05
-1.36961513924656e-05
9.22542223995005e-07
-1.84346186809686e-05
-8.62394417070045e-06
-1.32508841182518e-05
-4.59698791458756e-06
-1.44551960929581e-05
-1.19313089213625e-05
-8.73924721720912e-06
-1.48832293732357e-05
-4.23125052367983e-05
-3.16131940488062e-05
-5.73701517589278e-06
-1.9731026167553e-05
-1.18786587331177e-05
-1.54760437688418e-05
-1.94884512461161e-05
-1.32194786472577e-05
-6.53694233914589e-06
-1.74534969587063e-05
-1.5448528936895e-05
-2.18344906111681e-05
-4.62178274293999e-06
-1.87188160938046e-05
-2.15854910887795e-05
-1.53478270082081e-05
-2.7510513625586e-05
-3.13058773208113e-05
-1.10472046332192e-05
6.55981405306698e-08
-1.14633537161457e-05
-3.48638969301421e-05
-1.84038531777029e-05
-1.70281000448781e-05
-1.53280002132636e-05
3.45517289542399e-06
-2.02709077178304e-05
-2.04045343961159e-05
5.5269004674479e-07
6.12514499713172e-07
-1.97150263970935e-05
-2.169658081874e-05
-2.13196968964859e-05
-6.57643543839435e-06
-1.27647835321009e-05
-5.33882832692641e-07
-1.80260691991873e-05
-1.32430943327693e-06
-1.27683477413746e-05
-3.0503623323872e-06
-1.66395676875629e-05
-2.90733563428549e-05
-2.12934528575706e-05
-1.50696268138521e-05
-1.16905094351145e-05
-3.18456503021343e-07
-2.40174818527045e-05
5.00007519069606e-06
-6.07660508166345e-06
-1.52281397926044e-05
-4.64905888774935e-06
-5.10780025199273e-06
-2.62089128062394e-05
-5.68009397003834e-06
-3.25226113828042e-05
-1.18993109849304e-05
-8.78566412703258e-06
-5.13351448156122e-06
-1.18790541238219e-05
-5.42906173227717e-06
-2.02568326306266e-05
-1.83668921842656e-05
-2.54061927822274e-05
-2.1158056276299e-05
-3.10721770455519e-05
-2.84853382490812e-05
-1.25720893529521e-05
-2.47219514671941e-05
-2.20697326525001e-05
-1.84336961140141e-05
-2.18410910670929e-05
-6.58583332900947e-06
-2.2485982407728e-05
-1.70656155120877e-05
-2.67060787554511e-06
7.66983803425187e-07
-3.53646341489288e-05
-2.39854194032702e-06
-2.3276067232866e-05
-9.10423234496702e-06
-2.22434288300364e-05
-1.50041508951567e-05
-6.88960094924422e-06
-7.73621462522323e-06
-5.85854534971775e-06
-1.61217537809031e-05
-2.19526327346899e-05
-1.80998923243588e-05
-1.9062895529484e-06
-2.66975115571301e-06
-9.02071641426233e-06
-7.29953769939668e-06
-1.17492303340156e-05
2.53382212060165e-06
-2.05757026699885e-05
8.47826983246907e-06
-1.84815501443848e-05
-7.13934606679773e-06
-2.20039571782009e-05
-2.76339033972047e-05
-1.98939253278324e-05
-5.50611304003563e-06
6.24404414238767e-07
-1.2499289283423e-05
-2.61696188783153e-05
-1.79809372005964e-05
-1.85846623693306e-05
-1.80354128130426e-05
-1.01369881225161e-05
-1.95070368943634e-05
-3.11192475912991e-06
-9.08030934229786e-06
-3.10027949825809e-06
-1.4706374736936e-05
-6.92010891120984e-06
1.31227131342623e-06
-2.3615380089345e-05
4.21735459078129e-06
-1.23288170106578e-05
-9.02967832052334e-06
-3.05310453179652e-05
-2.81190189822659e-05
-2.91631952178564e-06
-8.4590682085809e-06
-2.24867002551328e-05
-2.33872614456209e-05
-2.2570124166175e-05
7.47433189823984e-07
-1.36136361794211e-05
-1.8200218378077e-05
-1.71732111405775e-05
-1.40534638837318e-05
-1.74932621077629e-05
1.5857721255916e-05
-1.53004306006522e-05
-4.59716539944802e-06
-1.54452569911839e-05
-9.95548604213346e-06
4.58685479156393e-06
-8.17985861498756e-06
-1.52044586820162e-05
-6.61391455868958e-06
