# Supplementary material for: Research on computational propagation and identification of mine microseismic signals based on deep learning
Source: PLoS One. 2025 Oct 22;20(10):e0334641. doi: 10.1371/journal.pone.0334641 (PMC12543183; doi:10.1371/journal.pone.0334641)
Supplement: S11 Data — (ZIP) [file pone.0334641.s011.zip › 000101100002716.xlsx_0.txt_24.txt.txt]

-3.11880548518531e-05
1.14672281077721e-05
-2.80203387084493e-05
-1.22457141592325e-05
-7.29301457828766e-06
-7.73616692784886e-06
-2.30332175149618e-05
-2.44825596798586e-05
-2.16224709430566e-05
-1.0756876719873e-05
-1.53099911988169e-05
-1.12259938596833e-05
-1.9142975828969e-05
-2.06189350556946e-05
-3.42013658226078e-05
-1.27639351735034e-05
-3.66814303572369e-06
-3.5650002726691e-05
-1.51351174756482e-05
-1.8005260627733e-05
-2.03947347806887e-05
-3.55470963302104e-05
-2.54894773498293e-05
-2.25869486162175e-05
-3.96561559983041e-05
-2.21267518868124e-05
-2.0265189225628e-05
-1.47851458670534e-05
-5.13980481870695e-06
-1.80234572455724e-05
-1.31844454723824e-05
-2.28223747906777e-05
-2.06499926392096e-05
-2.69995099170125e-05
-1.58056741713623e-05
-2.17596361010473e-05
-2.80817974720045e-05
-1.78061180360147e-05
-1.47463616036166e-05
-2.36630798498501e-05
-2.26198651786919e-05
-2.71144942728686e-05
2.75026648536299e-06
-1.80158500015415e-05
-1.34137746838227e-05
-7.01584619431101e-06
-4.20186093592823e-06
-3.02344909938041e-05
-4.0794490166593e-05
-1.68905305975341e-05
4.96915590569362e-06
-1.3759084679739e-05
-2.12940117868742e-05
-1.2076950379879e-05
-2.34351486141973e-05
-1.3623744227822e-05
-5.40767530356662e-06
-1.44695560784996e-05
-1.52714439644485e-05
-9.78001262535592e-06
-1.00741796120358e-05
-8.11406469028085e-06
-1.05745135692375e-05
3.8518561946594e-06
-9.23163656871333e-06
-2.51972735471607e-05
-1.41169074334044e-05
-2.12935775919475e-05
-3.05634453603726e-05
-1.19867174062439e-05
-1.77717853707202e-05
-1.93432573184701e-05
-8.03036582305764e-06
-1.23667778717899e-05
-2.66367344472356e-05
-3.26483194256408e-05
-1.63796311951567e-05
-2.03262823992477e-06
-1.21831013056179e-05
-2.67097088955642e-05
-1.62646494590415e-05
-1.44981051042135e-05
-1.8352297394196e-05
-1.58669868175182e-05
-2.24179841672304e-05
-9.22413377066246e-06
-6.83210507179809e-06
-2.05412921934982e-05
-1.5249624058863e-05
-1.96268726862835e-05
-1.29723541284971e-05
-1.19199499356485e-05
6.74948466395431e-06
-6.10792029140864e-06
-1.24978480523553e-05
-3.07460482200586e-06
-7.00083352306349e-06
-1.21863022287363e-05
-3.84464300219229e-06
-1.29162775112228e-05
-1.82384438459386e-05
-3.0368252911229e-05
-1.11780670062598e-05
-4.81596889048509e-06
2.38128897271376e-06
-1.72734263569766e-05
-3.03693445186231e-05
6.13954499475122e-06
-1.07592585414436e-05
-1.72939725045375e-05
-1.39523218742073e-05
-2.16451719605649e-05
-3.45795799413625e-05
-1.96610517668408e-05
-1.75924145693272e-05
-1.29583347474188e-05
-3.31291524082419e-06
-1.49890813920575e-05
-1.23649839547458e-06
-2.47138309970192e-05
-2.61308482290583e-05
-7.2755156173978e-06
-3.36951758242435e-05
-1.3414327433038e-05
-3.36165661345484e-05
-2.41187635912636e-05
-5.06999080816458e-06
-1.09392698111579e-05
-2.037032214439e-05
-1.45066057743498e-05
1.32103688786981e-06
-2.29356359960459e-05
-2.62104771424096e-05
-1.4209569956259e-05
-3.35776120247347e-05
-1.31458244411241e-05
-3.10260976616386e-05
-2.53327064392483e-05
9.13946848641053e-06
-1.605356927596e-05
-2.70873966075267e-05
-1.69581629701633e-05
-1.71477143539552e-05
-2.41330246809557e-05
4.58428305290079e-06
-1.24553236756026e-05
-1.19894742547199e-05
-1.06072663784376e-05
-2.5665980402695e-05
-1.15192793769206e-05
-9.99313373037859e-06
-1.56704536980281e-05
-1.88996837616752e-06
-1.03611763349328e-05
-2.4479673460263e-05
-1.59957207691115e-05
-2.08800020380668e-05
-2.12346594059355e-05
-2.71947632546413e-05
-2.13231599749084e-05
-3.06684682508713e-05
-1.35609833747013e-05
-2.48153976574244e-05
-1.82600345517285e-05
-1.66810783026634e-05
-8.84263106863726e-06
-2.26432020988833e-05
-2.00672596079553e-05
-1.06213531629446e-05
-6.23063944535708e-06
-2.18870314184478e-05
-1.03542121703473e-05
-1.69169296975152e-05
-2.83283992312481e-05
-3.51275879598167e-06
-1.47345888815575e-06
-3.25007698898933e-05
-1.30865507059475e-05
-2.40109348218454e-05
-6.01355495936229e-06
-2.14613138294917e-05
-2.17196384936794e-05
-1.88445565463921e-05
-2.53537333776903e-05
-1.03191198686845e-05
-3.04917941875441e-06
-4.50863390138642e-06
-1.53151255073496e-05
-3.46069319536157e-06
-2.07967938444949e-05
-2.24619330696478e-05
-2.88329057426135e-05
-2.14114552162827e-05
-2.56782424837767e-05
-1.205357426082e-05
-7.45782686664782e-06
-1.21710194901861e-05
-1.5641773858885e-05
-3.13337838819676e-05
-2.25632393448215e-05
-2.50816902580183e-05
9.58530642924019e-06
-1.41003273052768e-05
-7.56966035919026e-06
4.7119273889573e-07
-2.11753009807001e-05
-3.65103873342615e-05
-7.33234767083254e-06
-2.78379701326778e-05
-7.18930430597148e-06
-3.73774467099373e-05
-4.25091390905174e-06
1.93610245789904e-06
-1.69738193764845e-05
-1.36047170740737e-05
-1.80003394201299e-05
-2.43796654198631e-05
-1.85136785461284e-05
-3.10547878624913e-06
-2.53417345889338e-05
-3.03839842762248e-05
-2.81635146000681e-06
-2.38791902715046e-05
-1.88829990246467e-05
-2.82622078112979e-05
-9.16516011908372e-06
-4.13746721170368e-06
-2.982819322146e-05
6.69690453230732e-07
-2.5653388740689e-05
2.90830045868961e-06
-1.93045992991341e-05
-1.45680213627008e-05
-3.70947801558369e-05
-1.25311784901994e-05
-6.56751797475959e-06
-1.38297566951603e-07
-3.11418882142853e-05
-3.61703095972638e-05
-2.74370977745046e-05
-1.19564020219602e-05
-8.26987059026926e-06
-1.66080964661998e-05
-1.99838922971475e-05
-1.78119031923697e-05
-1.48073350828684e-05
-2.64810790846913e-05
-2.26428224904604e-06
-1.94278752491453e-05
-1.92195731279276e-05
-1.05104628764019e-05
-1.83566724396439e-05
-1.78853877741469e-05
-1.42548796156047e-05
-1.62418667227058e-06
-2.42880507023889e-05
-1.5631123943104e-05
-1.11422012542211e-05
-2.93038908472908e-05
-2.78369650808302e-05
-2.08709184729793e-05
-1.94234219490989e-05
-1.71584589610086e-05
-1.2345448348378e-05
-2.8327100306276e-05
-3.53988535686714e-05
-1.62930388629123e-05
-1.06012297969513e-05
-9.36698988152769e-06
-9.61620654191492e-06
-2.0787398793647e-05
-1.36740760390076e-05
-2.19007907387209e-05
-3.56916901404273e-05
-2.8830092826924e-05
-2.80587141193963e-05
-1.03040053937154e-05
-4.20328005748516e-06
-8.41985725014089e-06
-1.2966398834123e-05
-1.53056876394822e-05
-2.23341307529294e-05
-1.62912576347667e-05
-1.00441829657833e-05
-2.60098603228298e-05
-1.6066607347814e-05
-1.4240435095117e-05
-1.37017484960696e-05
-1.50959731785957e-06
-1.4086761106085e-05
-2.9999810371403e-05
1.53831119435274e-06
-1.00983420795085e-05
-1.10264527809669e-05
-2.16652753154417e-05
-1.71730101138183e-05
-1.25171912788651e-05
-1.07378004435008e-05
-9.70905194504147e-06
-8.89387557713867e-06
-1.28225928255977e-05
-3.39945708734653e-05
-1.30843235537542e-05
-2.08484223708353e-05
5.70488857236282e-06
-8.93128254239815e-06
-1.1904575503585e-05
-1.7196703601535e-05
-2.29938671186574e-05
-1.65790464509509e-05
-3.55251688301957e-05
-2.28735848016305e-05
-6.22897996948148e-06
-1.66281432018793e-05
-2.98983607242922e-05
-2.9288314493334e-05
-2.84546142986455e-05
-1.68872736233091e-05
-2.46412930354317e-05
-1.85127910873278e-05
-1.41956836599417e-05
-6.7251537748622e-07
-1.40539836987194e-05
-3.01652334716903e-05
-2.56339467294245e-05
-3.40867282518896e-05
-3.28699837331146e-05
-1.98009549191615e-05
-2.54479696166942e-05
-1.24801421467061e-05
1.42039019008314e-05
-1.5917317666091e-05
-2.36685757632401e-06
-3.55316682557289e-05
-1.63803011015211e-05
-7.41303344944465e-06
-7.49120297550558e-06
-1.08535614899329e-05
-1.69770232940562e-05
-1.79801954944239e-05
-8.99444245658187e-06
-3.96391153895574e-05
-2.14258397499203e-05
-2.12762133861642e-05
-4.58708782974934e-06
-1.08665367199212e-05
-2.40016003935701e-06
-2.10722846006535e-05
-3.10886701333461e-05
-1.13587496267468e-05
-2.66708824360441e-07
-1.07316378390693e-05
-2.24802880947486e-05
-1.41111527666338e-05
-5.69785644924782e-06
-6.01394978402497e-06
-1.78958204000361e-05
-1.45232755463568e-06
-9.70090389256503e-06
-2.57184050469563e-05
-1.28707339355615e-05
-1.3880540862752e-05
3.5817414933179e-07
-8.27702056698742e-06
-5.1492549408149e-06
-3.93607770457083e-05
-1.71140501953856e-05
-1.49148800939174e-05
-2.05831302046022e-05
1.01490298092851e-07
-5.29947554160348e-06
-1.23132979754184e-05
-2.00644668192658e-05
-2.42873444614747e-05
-1.02862697947764e-05
-3.93208538735486e-05
-4.31333334472322e-06
-3.47455994635968e-05
-2.0051725134113e-05
-2.88499924125679e-05
-2.49974326059524e-05
-2.14682296114512e-05
-1.55306118154965e-05
-1.34647471033815e-05
-2.3112126039503e-05
-2.76914642864118e-05
-1.81397484509545e-05
-1.41154345448944e-05
-1.24290061453242e-05
-1.28615872703143e-05
-1.51432306017421e-05
-1.10733792155669e-06
-1.28237376204348e-05
-1.81504156818333e-05
-1.81190654726163e-05
-2.14333071313079e-05
-8.56119958277666e-06
-1.05229454320043e-05
-1.34172959315489e-05
-1.41500386170538e-05
-2.35251635561745e-05
-1.26132012148599e-05
-8.30608567791197e-06
4.23667275093119e-06
-2.4563289098652e-05
-2.65639040903804e-05
-1.97405982159195e-05
-1.48287960967378e-05
-6.3895800265853e-06
-3.65987854760529e-05
-2.42425462613165e-05
-9.80492593408789e-06
-2.05725756122207e-05
-2.75620552615873e-05
-1.57285878588455e-05
-1.42964560263371e-05
-6.80884226808893e-06
-8.10429655864883e-06
-1.20901440707845e-05
-1.78300749478169e-05
-3.14172605738198e-05
-9.53134309940549e-06
-3.64005085742326e-06
-2.66362672268761e-05
-2.79410499725861e-05
-2.1096295313938e-06
-1.86866263379903e-05
-1.35189944701087e-05
-1.24446792146476e-05
-1.15386390690711e-05
-2.14260110053956e-05
-1.59977658638523e-05
-6.82796495467375e-06
-7.39415027339105e-06
5.77905896887752e-06
-9.12368165481671e-06
-2.26167910214848e-05
-1.03947215543306e-05
-5.92182478539179e-06
-1.12019214429174e-05
-1.27067328404445e-05
-1.21570935455679e-05
-1.30170111257249e-05
-1.05673102456144e-05
7.68618246750829e-06
2.86365741992219e-06
-1.74800157757007e-05
-1.87621188110755e-05
-2.04621930404455e-05
-9.33700850607734e-06
-2.71333140017539e-05
-1.03967972300712e-05
-1.16765162457496e-05
-1.54157178622028e-05
-3.35427441537965e-06
-9.41267716507213e-06
-1.48049699344869e-05
-1.59510469953634e-05
-1.45822432067353e-05
8.45467648380807e-06
-8.27401582850006e-06
-4.34774679240657e-06
-1.72144892809016e-05
-2.06593644733249e-05
-1.89177067596874e-06
-1.02927418218631e-05
-5.64148604223305e-06
-9.90412531380441e-06
-1.69859340719481e-05
-7.3305772353891e-06
-1.61003857062133e-05
-1.61360992515908e-05
-1.41576574140758e-05
-1.23805346861707e-05
-1.20206224408961e-05
-5.5733832308252e-06
-1.35475096877702e-05
-1.27679799616691e-05
-2.86120317550453e-05
-1.67990237869826e-05
-3.04106552242431e-05
-3.44843209476958e-06
-1.69308442101988e-05
-1.04223398592141e-05
-9.51608137708364e-06
-1.2257645834838e-05
-1.64709341351538e-05
-1.65736292867928e-05
-2.70706075510499e-06
-1.98590236716652e-05
-8.22847325284887e-06
-7.17851134162279e-06
-2.33745719758288e-05
-6.98724381868223e-06
-1.74296696685619e-05
-9.47661980181572e-06
-1.46185107272445e-05
-2.09720973110552e-05
-1.15261103537906e-05
-2.79228671047701e-05
-2.3938312437604e-05
-1.60749567328569e-05
-1.41920245152525e-05
-1.96335600362349e-05
-1.06703461948591e-05
-7.54019426354754e-06
-1.52231950303056e-05
-3.19988290948193e-05
-1.81549464101549e-05
-2.74275680360612e-05
-2.24748065660473e-05
-1.35393102537942e-05
-2.0726269787829e-05
-1.63963711424572e-05
-1.91107822645485e-05
-8.65770430639919e-06
-1.75430133504552e-05
-1.11375978551715e-05
-5.14228204202898e-06
-1.92494734293408e-05
-4.78560665124522e-06
-1.80159489242178e-05
-2.61158535267328e-05
-3.32280161366269e-05
-1.96469062771766e-05
-9.96487371284003e-06
-2.78115181731971e-05
-2.45356078412411e-05
-1.03372007577687e-05
-1.38111248294071e-05
-2.44043677760888e-05
-6.82965118236404e-06
-6.82753527437345e-06
-3.85151564373587e-06
-2.56484482692484e-05
-3.77340799250218e-05
2.40720876630504e-06
-1.96263149942516e-05
-2.43642322109039e-05
-2.37904189135012e-05
-1.26769222889102e-05
-1.61092728944218e-05
-2.45160893776164e-05
-5.35719301307318e-06
-1.64018043464701e-05
-2.34996010520389e-05
-3.43723924392687e-05
-3.76688816248184e-05
-1.39445381930348e-05
-3.7502597937803e-05
-5.48958075345868e-06
-1.24449885134717e-05
-1.98174825618696e-05
-2.16405033521032e-05
-2.28922706038211e-05
-1.75205389998239e-05
-1.97947791200844e-05
-1.0718971993306e-05
-1.41203580544561e-05
-6.89542356575375e-06
-2.17723564082138e-06
-1.27855575372437e-05
-5.53291419327915e-06
-1.77058277032953e-05
-2.15579384232576e-06
-2.24738988179613e-05
-6.98162895964669e-07
-1.79618682913537e-05
-9.69356997982712e-06
-2.70001354089456e-05
-2.1966720772102e-05
-1.66323962638768e-05
-9.13835136433604e-06
-2.9759139853871e-05
-3.104855302524e-06
-2.98737403614323e-05
-2.63448192234229e-05
-1.56429289664615e-05
-1.13613904671111e-05
-1.04442111604962e-06
-2.72119214703869e-05
2.5452927981291e-06
-1.14661839727182e-05
-3.52867433471016e-05
-2.35656121446e-05
-1.61844477546367e-05
-8.72201819539662e-06
-1.71437597687748e-05
-3.87003154405297e-05
-4.00602687163689e-06
-1.71400181218993e-05
-1.1620640842363e-05
-3.23765587201825e-05
-9.9302164349145e-06
3.56094244032802e-06
3.76819921773124e-06
-2.2988330669098e-05
-2.25559981890063e-05
-2.27577843391257e-05
-1.52995722515266e-05
-4.16560129318081e-06
-2.02143762514001e-05
-3.82915776897037e-05
-6.32871690690163e-06
-1.78628272695119e-05
-1.60490308789624e-05
-2.51535497151534e-05
-1.70011888539677e-05
-7.94696821680941e-06
-1.36698837111892e-05
-1.70251474927427e-06
-1.49178377712861e-05
-3.27155996075257e-05
-1.55543079780931e-05
-2.4496206153046e-06
-1.3037158762685e-05
-1.30855219966006e-05
-1.44370157220981e-05
-2.38648280171371e-05
-1.99850762094262e-05
-1.42727110297384e-05
-1.54897312157156e-05
-2.07428879521128e-05
-3.18040174169595e-05
-4.70586473834686e-06
-2.40752592904397e-05
7.1722918999169e-07
-1.28507661312364e-05
-4.24515201151121e-05
-5.75561963614336e-06
8.72434103096356e-06
-1.50813476646559e-05
3.48242659990169e-06
-1.01442113627796e-05
-2.60526935332188e-05
-1.56808470857451e-05
-2.07037982405306e-05
8.27361829005377e-06
-1.61888933366967e-05
-2.53057427493735e-05
-3.37861508213211e-06
-1.83033734386094e-05
-1.07621344899537e-05
-2.26531318952216e-05
-2.18917876391202e-05
-1.64670289010749e-05
-1.42907342770242e-05
1.755371193639e-06
-1.73906809810149e-05
-8.59808846900597e-06
-5.45294143347853e-06
-1.73442985372761e-05
-2.21371732036442e-05
-1.02173224588611e-05
-9.72314546450965e-06
-1.23034403244828e-05
-1.85336357425672e-05
1.36760981548909e-06
-1.61351727097913e-05
-1.02465089880867e-05
-3.33335350591821e-05
-2.3526445205596e-05
-2.5865483295507e-05
-1.54900563097411e-05
-1.30013710987539e-05
2.62710746183899e-06
-8.25244842572104e-06
-2.33703870548883e-05
-2.49844188608524e-05
-2.32283818452689e-05
-9.73695331717542e-06
-3.70787149406239e-05
-3.33148261545518e-05
-1.81566896073728e-05
-2.41713518386643e-05
-1.24074990072096e-05
-4.76846484536431e-06
-2.95830485807646e-06
-1.41011899880526e-05
-7.97526170009366e-06
-2.78194557773538e-05
-1.68644711200679e-05
-5.80820647956221e-06
-1.98028674644743e-05
-2.77136619278333e-05
-7.73214879589921e-06
-2.40330701853775e-05
-1.04388704982389e-05
-2.15219010143059e-05
-1.91167531479345e-05
-2.18758492880378e-05
-1.724214086606e-05
-9.4138053947289e-06
-1.057430403968e-05
-1.96066509512238e-05
-2.60179032742293e-05
-2.91618717810659e-05
-1.99233624016697e-05
-9.79528696139435e-06
-2.58694660579564e-05
-1.69878713369079e-05
-1.4096120880865e-05
-6.38033310494324e-06
-2.19052894726917e-05
-2.57753587886852e-05
-2.71480130800839e-05
-3.22023349641921e-05
1.74694075342971e-06
-3.82473506090746e-07
-1.73457992228943e-05
-1.95939859255587e-05
-1.38176486697929e-05
-3.02186334882216e-05
-1.237614500426e-05
-8.1126723406636e-06
-9.84752675386013e-06
-1.26118610010605e-05
-1.5658333596233e-05
-4.92356107480659e-06
-4.00847259092761e-06
-2.05595964253164e-05
-1.65112044335777e-05
-3.29799180738239e-05
-2.93951669725345e-06
-8.73673519938485e-06
-6.93776423645554e-06
-7.3666914132165e-06
-1.73685939358529e-05
-1.14877786606311e-05
-1.50861742356966e-05
-7.54005141223078e-06
-3.21863965319769e-05
-1.12912452515893e-05
-2.47626654398325e-05
-2.67947872106484e-05
-1.74766587837649e-05
-1.64736288967706e-05
-3.04963086169294e-05
-8.5360265411586e-06
-2.30845637963092e-05
-9.73634716663651e-06
-1.20714869118842e-05
-2.24444565950159e-05
-2.02544254187458e-05
-3.2743757147733e-05
-7.65608811416883e-06
-1.73073710799618e-05
-3.09217751560837e-05
-1.97435993749663e-05
-1.78012333983511e-05
-2.21106478229265e-05
-2.68624842300387e-05
-7.77642841095854e-06
-1.80815354482588e-05
-2.65564730200058e-05
-1.13723468793077e-05
-2.38005291691287e-05
-1.5772170062501e-05
-2.88542205476059e-05
-2.44642564301408e-05
-4.23112383144028e-05
-5.75658668867332e-06
-2.5521486125733e-05
-8.6061720185272e-06
-1.96680650218919e-05
-3.29473538057238e-05
-3.24164305977343e-06
-2.25191170880379e-05
-1.58727175824319e-05
-2.48430562479783e-05
-2.09663881732187e-05
-1.00520005347158e-05
-2.75277351238928e-05
-1.80342901955044e-05
-9.8047172101313e-06
-3.6735297001887e-05
-5.8837673789461e-06
-7.20150895624984e-06
2.67398464722608e-06
4.18915000253805e-06
-1.16179958525566e-05
-1.24633730039821e-05
-6.23125452204737e-06
-4.31465989686284e-06
-1.92000358726072e-05
-1.47518886385369e-05
-2.44339415826473e-05
-2.50578525231851e-05
-2.44016859445027e-05
-2.50355257248561e-05
-2.51400601160224e-05
-2.71028691441818e-05
-3.14377989728553e-05
-2.81299010504331e-05
-2.40675916773251e-05
-2.04659651242723e-05
-1.61087063372831e-05
-2.5474325355177e-05
-2.21037151702745e-05
-5.95536856915221e-06
-2.64676451042699e-06
-5.67290963439325e-06
-2.71083644324799e-05
-3.21798011881513e-05
-2.11636241354204e-05
-2.03386951792967e-05
-3.34475147802954e-05
-1.93868534406499e-05
-2.16088918046174e-05
-1.02660797339692e-05
7.43739829363891e-06
-1.29810472200909e-05
-2.49848156149492e-05
-7.55156260218859e-06
-3.55870045994023e-06
-2.457819981595e-05
-2.51194186056223e-05
-2.3351438317736e-05
-1.33004627301478e-05
-2.11345836146515e-05
-2.01470933081863e-05
-1.45134934988057e-05
-2.36124210051253e-05
2.74090682417193e-06
-1.51937062479621e-05
-1.83715284308151e-05
-1.05376822400053e-05
-2.16759641136973e-05
-8.93338256009898e-06
-2.19316908001483e-05
-6.16874113040838e-06
-9.06670107218082e-06
-5.39836536223657e-06
-1.70054252257221e-05
-3.55246238237009e-05
-1.1872037721951e-05
-3.62630805424524e-05
-2.1353745802152e-05
-2.76767715992422e-05
-2.3072165667867e-05
-1.04720589046623e-05
-3.22001367313508e-05
-7.42569470062456e-06
-1.4491777040877e-05
-2.44228869369926e-05
-1.5240884171263e-05
-1.89420199854338e-05
-1.5709593250653e-05
-1.5904070374923e-05
-1.21079982812495e-05
-6.66229095629935e-06
-1.89746757847083e-05
-2.28430868656376e-05
-1.73981342581847e-05
-3.00409453488761e-05
-1.77255995272759e-05
-1.17892194180438e-05
-1.66546928507656e-05
-5.1592753954219e-06
-2.59886664569234e-05
-2.32976449379369e-06
-2.13306678166033e-05
-4.29869737552019e-05
-2.06436014672647e-05
-1.40230112638883e-05
-1.42859212377433e-05
-1.46726121350377e-05
-1.0363951013187e-05
-1.9233667917543e-05
-1.47621503545842e-05
-5.70344073223794e-06
-1.24794845731324e-05
-2.4231387143372e-05
-1.57779837026392e-05
-2.13254133643113e-05
-8.48400351897125e-06
-6.1115208480386e-06
-1.39739163489981e-05
-1.47933617969114e-05
-8.92518022288164e-06
-1.26633695745627e-05
-2.8371059138251e-05
-3.14044784004979e-05
-2.51638048472774e-05
1.18309114112746e-05
-1.25087890507461e-05
-2.36679336064508e-05
-1.82206650084886e-05
-3.0105834521982e-05
-2.71016897630985e-05
-1.25847071241732e-05
-4.40458896834783e-06
-2.2245654926928e-05
-2.78640472727302e-05
1.03161693569612e-06
-1.5071436560744e-05
-1.61549893367908e-05
-2.82568194361039e-05
-1.39846952061889e-05
-1.5047627673371e-05
-1.64277271570373e-05
-2.11363948334535e-05
-2.71598847632169e-05
-1.84946126184457e-05
-6.28790133224565e-06
-1.10275241103778e-05
-2.9096217588135e-06
-9.08689601143042e-06
-2.72545802195805e-07
-1.48334844244658e-05
-2.99129969547782e-05
-2.30407070205691e-06
-1.45452957656223e-05
-2.61747865796435e-05
-7.23844605965948e-06
-1.3674996897784e-05
-2.86694998859118e-05
-1.17388860466665e-05
-2.67966750426092e-05
-3.0861657084551e-05
-2.25523941626533e-05
-3.38419620581292e-05
-1.60451894053503e-05
-2.52789117223384e-05
-9.97923608406607e-06
-5.35946699836913e-06
-1.1429508011587e-05
-1.73187985108868e-05
-1.44754739803261e-05
-1.7468418238127e-05
-1.68327542635661e-05
-3.81390455462582e-05
-4.02880661788753e-05
-3.36983836339992e-05
7.16966654550667e-06
-1.15382814182646e-05
-2.81472934500681e-05
-6.58834766297005e-06
-1.84495294473681e-05
-1.54808247127607e-05
-8.58469320414408e-06
-3.0686396162351e-05
-1.57095361881415e-05
-1.69786331798756e-05
-5.75612538658927e-06
-2.06577242273878e-05
-1.30392986643849e-05
-1.50292468473167e-05
-1.11619169578233e-05
-2.35867960168702e-05
-1.42771459170159e-05
-3.95801548102986e-05
-2.78837057205628e-05
-2.83301497974013e-06
-3.40549504950486e-05
-1.90595396416273e-05
-1.71279454369694e-05
-3.64573210087732e-05
-1.4486257456755e-05
-7.60376326198338e-06
-2.78331813443561e-05
-7.14408249018703e-07
-1.53802646763871e-05
-1.7696588790696e-05
-2.53822071664601e-05
-1.52609780306814e-05
-1.79940124952661e-05
-2.65360450788115e-05
9.94214697097092e-07
-5.86603662956994e-06
-6.52455680405882e-06
-2.12049230335165e-05
-1.30648310960715e-05
-2.30881964684663e-05
-2.32096834283791e-05
-6.47595470940891e-06
-2.61886520525265e-05
-3.02749187487853e-05
-5.16466482270284e-06
-1.30604216448612e-05
-1.55996252122218e-05
-1.97451639281315e-05
-2.05437839751069e-05
-1.42594682912026e-05
-5.57707688762915e-07
-2.70437795064244e-05
-1.7485272925043e-05
-1.32072994175633e-05
-5.39666027714892e-06
6.40083175675478e-07
-2.0022754105421e-05
-1.86560201905501e-05
-1.94714523177587e-05
-2.36931059995604e-05
-9.74264492100221e-06
-1.76602413597876e-05
-1.48124943860432e-05
-1.86612037953326e-05
-1.07325545639256e-05
-2.09583220806156e-05
-3.22989961142873e-06
3.73136179957254e-06
-1.40402906696016e-05
-2.54493706000849e-05
-8.26225231695009e-06
-1.33726811297863e-05
-1.94885843833271e-05
-3.16320387725782e-05
-1.75000803523406e-05
-2.53084301928941e-05
-8.86748143252528e-06
-3.06303090395012e-05
-2.55504183382211e-06
-1.90099970349639e-05
-1.17504753784486e-05
-1.17513847855298e-05
-1.16425436843834e-05
-3.01651280992687e-05
-1.1090868223885e-05
-7.97632944887525e-06
-3.15068915478932e-05
-1.35271628627093e-05
-2.08935770063628e-05
-1.46705071036494e-05
-3.50313885834813e-06
-1.01738424971017e-05
-2.20612157265832e-05
-6.37722678193026e-06
-6.91073094623611e-06
-3.02607467381003e-05
-6.78885349336489e-06
-5.23677558508333e-06
-2.68602973725153e-05
-9.87000549933473e-06
-7.63131508656929e-06
-1.15944562444167e-05
-2.23961294542796e-05
-2.8994483224448e-05
-1.33353935391317e-05
-1.56368856106144e-05
-5.93855980061509e-06
-1.51714151712693e-05
-3.30654757571469e-05
7.95748487225749e-06
9.02754619028023e-06
-2.01482810398049e-05
-2.71259577578803e-05
-2.98624140793685e-05
-2.72129433301419e-06
-5.6998821556083e-06
-2.20323504939755e-05
-2.72857773830131e-05
4.98259758971953e-06
-2.0246646641683e-05
-2.61472128841451e-05
-1.91615832850916e-05
-2.03992154707493e-05
-1.29042609335355e-05
-9.12251678697284e-06
-1.1022989202669e-05
1.41517420410244e-05
-2.7260245269449e-05
-1.62193067223592e-05
-1.03128956877712e-05
-2.04050960398824e-05
8.0325556150142e-07
-7.18976030435014e-06
-2.18330317515302e-05
-1.8332945774055e-05
-3.52733344929994e-05
-1.08873314245901e-05
-1.15556289841073e-05
-5.67667235147756e-06
-8.62293953766508e-06
-1.5147750000103e-05
-3.82937734393943e-05
-2.23958084588875e-05
-2.18975868458538e-05
-1.68808931195476e-05
-1.79264785285006e-05
-1.79429909643593e-05
-2.77419874895562e-05
-2.25901604038733e-05
-5.40527527920394e-06
-3.11552159964896e-05
-1.48917361337144e-05
-1.62734108835296e-05
-1.9486699724244e-05
-1.98962660227027e-05
-2.04902466879892e-05
-2.13843109816089e-05
8.47802040586907e-06
-4.35544382273276e-06
-2.05783316933732e-05
-2.0037990830107e-05
-3.91006800780925e-05
-2.25124042849913e-05
-2.36001268106217e-05
-9.58495149278498e-06
-6.02916917392042e-06
-1.38333605281109e-05
-1.93176132013729e-05
-7.42486032258261e-06
-3.59080422958713e-05
-1.60714458294992e-05
-1.64272693406893e-05
-2.67690803862274e-05
-1.18320843040418e-05
-1.00890990985911e-05
-1.40743391859891e-05
-2.90013314342176e-05
-2.04242739369351e-05
-1.76894414110902e-05
-9.95710322176757e-06
-9.13735017063788e-06
-1.87538288981336e-05
-2.9293363035467e-06
-1.58110465086519e-05
-1.03152091416739e-05
-3.08079345536746e-05
-1.38317340259289e-05
-7.84252479049838e-06
-2.19501727666125e-05
-1.49287597378536e-05
-1.99575609116028e-05
-2.5504645824721e-05
-2.98663415243937e-05
-1.90287572490464e-05
-8.95343205725477e-06
2.38236273906437e-06
-1.56042127392656e-05
-3.75341928314926e-06
-1.11993765368845e-05
-1.74309720585886e-05
-3.13447408192794e-05
7.98578897572746e-07
-1.96052844714734e-05
-2.60858304856059e-05
-1.55005101671121e-05
-2.42417261209764e-05
7.16408132680402e-06
-3.99057150204416e-06
-3.94558752764805e-06
-3.37634274926385e-05
-1.37369728203258e-05
-3.55393567708698e-05
-1.81273275790278e-06
-1.52268222121827e-05
-7.43091287316443e-06
-1.14972474778771e-05
-4.85467343212971e-06
-3.27844285397241e-05
-1.87614292715374e-05
-1.57284082295415e-05
-2.3194324434517e-05
-1.67640172220019e-05
-1.11499435338148e-05
-3.49261523663981e-05
-1.34146622803617e-05
-1.77776944682247e-05
-3.7860856052507e-05
-1.12284494321107e-05
-2.13071797595752e-05
-1.53334113411222e-06
-2.01028152927787e-05
-2.45150304638653e-05
-1.61761608952308e-05
-2.39726781555215e-05
-2.69313060351809e-05
-2.20805595822897e-05
-1.19268102685056e-05
4.22617594725947e-09
-2.30987953051845e-05
1.46711560125617e-05
-2.26636200440997e-05
-1.37084932033205e-05
-3.79355867633255e-05
-1.76317420688698e-05
-3.80820523432609e-05
-2.21467618886887e-05
-1.68564404730611e-05
-1.09235836394028e-05
-2.33249673452483e-05
-1.67918367142827e-05
-1.93827007356943e-05
-3.42895273523212e-05
-1.98274598743687e-05
-2.11595004960608e-05
-2.45194468124015e-05
-2.08046438296878e-05
-1.06787445520131e-05
-1.66248817448304e-05
-1.16877941441939e-05
-2.01014225850117e-05
-1.04627314499336e-05
-8.34355661627424e-06
-1.40748134226815e-05
-1.02284889048756e-05
-9.82887134582012e-06
-1.87729656692189e-06
-1.98346447443909e-05
-1.5020768522296e-05
-1.18726914299233e-05
-2.66286203525798e-05
-1.7864649923181e-05
-2.68133685572473e-05
-1.74965502860684e-05
6.31609335321035e-07
-1.82860116862301e-05
-6.47217621104623e-06
-2.11943689237999e-05
-6.88060329154968e-06
-1.38258688077851e-05
-8.4937399256333e-06
1.65351901799282e-05
-1.59132672796205e-05
-1.3700789399492e-05
-3.39403886763872e-05
-3.12973119045081e-05
-1.01909232880583e-05
-2.25645656874403e-05
-2.54289811197442e-05
-1.84072629262765e-05
-8.11709650263113e-06
-2.53898993358707e-05
-6.87298994527525e-06
-1.58088540934658e-05
-1.14835773211067e-05
-1.37150841140427e-05
-1.94085625284571e-05
-1.23369683096594e-05
-1.8057070264199e-05
-2.22842821679788e-05
-3.18164750970545e-05
-2.25452447173591e-05
-2.24646380863065e-05
-1.18833699970248e-05
-1.52188031928347e-05
-1.88708236511434e-05
-2.39055445462067e-05
-1.18352485183571e-05
-3.19493508868866e-05
-2.0336306344589e-05
-1.41150085281227e-05
-5.09075453788621e-06
-1.56268016135795e-05
-3.48122329405596e-05
-1.2100682051981e-05
-1.39597913627881e-05
-2.98549885092442e-05
-3.43642427350747e-06
-3.34371333499437e-05
-4.25737921242369e-05
-2.43375334131452e-05
-1.8087557548853e-05
-1.40586609065808e-05
-1.27414803735197e-05
-2.15420322007815e-05
-2.97954986008597e-05
-3.21127382188308e-06
-1.37934153614805e-05
3.33396331376437e-06
-1.14809165300329e-05
5.67918233686722e-06
-2.21852213934735e-05
-1.67058885569474e-05
-1.8244408169176e-05
-3.46570686013549e-05
-1.45319516989338e-05
-7.79016176265669e-06
-2.50806245097023e-05
-1.04045931635935e-05
-2.14058632127035e-05
-3.29341414404248e-05
1.11919121547593e-06
-1.68956655684378e-05
-1.85985301986911e-05
3.44524266700294e-06
-5.3330735538697e-06
-1.45479065383414e-05
-1.22134931177399e-05
-7.13368351967244e-06
-1.68710427761373e-05
-1.46005853663738e-05
-1.94677142129275e-05
-5.50117382966401e-06
7.07711419018328e-06
-4.80463616151282e-05
-2.51381391288337e-05
-2.55526151818406e-05
-7.92439065740733e-06
-1.2308903710454e-05
-1.51669403824135e-05
-1.31129181895203e-05
-9.53260275210327e-06
-1.52993231173124e-05
-8.07460721188618e-06
-5.47002560400438e-06
-1.32948561143024e-05
-6.44318879136327e-06
-2.42559258169448e-05
-1.74263673182055e-05
-9.53038893638821e-06
-2.13797763749495e-05
-2.26368932686323e-05
-1.02574339713221e-05
-1.5540628437771e-05
-1.99420481452641e-05
-2.76228676262622e-05
-2.71633784999911e-05
4.35745887967138e-06
-2.30306017158385e-05
-2.33444955322165e-05
-1.17671728221127e-05
-1.33379183521212e-05
-2.40588224164533e-05
-1.76968478131934e-05
-1.40410325141966e-05
-8.05712900546809e-07
-1.14941122646649e-05
-4.21722945171155e-05
-1.3959848504211e-05
-2.15748833188072e-05
-6.38236912765466e-07
-2.13010966475733e-05
-1.62469604118328e-05
9.31113394410297e-06
-2.88348022051358e-06
-1.17220765297091e-05
-2.2644248548188e-05
-1.35801759042246e-05
-1.89178126658823e-05
-2.079254579953e-05
-1.19911753027791e-05
-2.00547090381791e-05
-1.54517836589004e-05
-1.84072538404903e-05
-1.74376805623911e-05
-1.7366541154048e-05
-2.02487533462519e-05
-2.36189297169158e-05
1.83323292993231e-06
-7.50411227809624e-06
1.62972932839418e-05
-1.4725481418063e-05
-3.07132089462963e-05
-1.76221710150581e-05
-1.18535443016199e-05
-1.00040170931228e-05
-3.08106573860259e-05
-8.75581023160494e-06
-1.98029566224244e-05
-2.49083589608656e-05
-2.03988349389149e-05
-8.34782140708131e-06
-1.70199687080102e-05
-1.08272079135836e-05
-2.06827024193366e-05
-8.49658185840935e-06
-2.18149560994565e-05
-1.86357941995156e-05
-4.05775244582488e-06
-7.30881957981079e-06
-3.20326712307155e-06
-3.16951060463705e-06
-2.54839650258542e-05
-1.15493410395184e-05
-3.43941650322167e-05
-2.61117820665767e-05
-7.17326616724609e-06
-2.82082612596884e-05
-8.97392636999427e-06
-3.99445475119681e-06
-1.37977397482888e-05
-2.16894764533408e-05
-3.77638784096285e-06
-1.03052808917912e-05
-1.79396331741611e-05
-2.7624560126428e-06
-3.05585983174377e-05
-1.26480694600347e-05
-8.72967782875999e-06
-2.31839643666655e-05
-1.69346596162578e-05
-1.29880427750827e-05
-1.20157643934296e-05
-1.98734244723091e-05
-1.51589183889836e-05
-1.6756500953551e-05
-2.19642519344928e-05
-1.743323212155e-05
-2.09775054239155e-05
-1.68608880802102e-05
-1.66724236370865e-05
-1.01596784338943e-05
-1.63007105627328e-05
-2.45201577516299e-05
-6.51566058973338e-06
-2.82959262456907e-05
-1.97384081895154e-05
-1.83886501132567e-05
-4.01107387254954e-05
-2.04226880006847e-05
-1.76432575578447e-05
-3.43004867513502e-05
-6.48742642913135e-06
-3.09601845622233e-05
-6.8600313793822e-06
2.75432564575722e-06
-3.03085556905449e-05
-1.05258801243609e-05
2.550471755781e-06
-2.05547803142912e-05
-7.60326722496075e-06
-1.75723574448109e-05
-2.11318337500044e-05
-2.83637814980738e-05
-1.45134408404639e-05
-4.39330946441673e-06
-6.30120920409852e-06
-1.85344146170045e-05
-3.18608521506187e-05
-2.80884384500089e-05
-1.24624281417023e-05
-2.61363949488528e-05
-3.59663550976603e-06
-2.23573721405618e-05
-1.39238544331016e-05
1.84459725287129e-08
-1.12291435719169e-05
-1.87852354870951e-05
-2.13357478877758e-05
-3.40505446023179e-05
-1.36216783834797e-05
-2.22154954345583e-05
-5.70345199741156e-06
-3.28238246123293e-05
-1.82706561349707e-05
-2.30605910414547e-06
-1.16747483479842e-05
3.08945569481488e-06
-2.21808429910904e-05
-2.91048192753864e-05
-5.968989036889e-06
-3.35975265229606e-06
-1.15858338343887e-05
-1.63005380671686e-05
-3.67215258809905e-05
-1.47562182708349e-05
-1.50254553324673e-05
-1.71169170518555e-05
-3.13018342174098e-05
-1.24578814733757e-05
-1.20201123739206e-05
-2.78985339079288e-05
-1.29072831283363e-05
-2.15783407327392e-06
-1.35986120483244e-05
-2.26397904776071e-05
-1.51985287058057e-05
-2.38987901946333e-05
-1.14718195109935e-05
-1.88444452755651e-05
-3.94410039800616e-06
-1.96914069041153e-05
-3.22288275204627e-05
-1.37894084654342e-05
-1.83588663886314e-05
-2.66243362675534e-05
-2.29415312010373e-05
-1.16924069376057e-05
-3.1066099020405e-05
-2.76326041952916e-05
4.17157347424535e-07
-1.55833055878991e-05
-1.26919442593686e-05
-1.74967230878086e-05
-1.19068097042505e-05
-1.90706505667255e-05
-3.55432536854947e-05
-2.48883578835049e-05
-2.20982945284395e-05
-1.30333750861679e-05
-2.61274085644599e-05
-2.93846212852602e-05
-1.97820735501531e-05
-2.35232569844989e-05
-1.32983591796866e-05
-5.28705998789387e-06
-2.74156933422056e-05
-1.14564254701224e-05
-2.92948521286625e-05
2.04925600294411e-06
-2.74984660778174e-05
-9.80915107630971e-06
-1.55446551945803e-05
1.64674064357078e-06
-2.27368594403286e-05
-1.86894404785905e-05
-1.7623310425727e-05
-1.64053269949779e-05
-1.99945144933603e-05
-2.25233248738601e-05
-1.56283143864439e-05
-2.28403912620395e-05
-4.81966478719508e-06
-1.62142928793186e-05
-1.74444022403484e-05
-1.46478820052369e-05
-1.55216243703079e-05
-2.37453280640742e-05
-1.39523163201077e-05
-2.48129953422167e-05
-2.73754219939229e-05
-1.78373073389873e-05
2.0033231070866e-06
-1.35202252066097e-05
-2.53127931077172e-05
5.98640047763282e-06
-1.52958504755211e-05
-1.10389766318736e-05
-1.0094128290376e-05
-1.15650694235232e-05
8.22812132121422e-06
-1.79977961240726e-05
-1.65180430919304e-05
-8.33419208813441e-06
-8.24420484899929e-06
-8.25692065169445e-06
-3.48285351050378e-05
-2.45419495918927e-05
-2.03295317325715e-05
-1.23338854925929e-05
-1.38929240100098e-05
-2.27238548915748e-05
4.05109625514277e-06
-1.08335653245306e-05
-1.6041932390067e-05
-1.48144795658693e-05
-2.91934639791041e-05
-2.49014287701693e-05
-2.26151468881448e-05
7.92520946197955e-07
-2.32128673029008e-05
-1.19850757311667e-05
-2.78668596855377e-05
-5.10965951175243e-06
-1.11281335051853e-05
-2.93535531194794e-05
-2.34432303132258e-05
-6.1238780927893e-06
-2.25437258150253e-05
-1.123048027389e-05
-1.36612688513266e-05
9.66363061205771e-07
-2.47753693201629e-05
-2.45962312927378e-06
-3.20917668176649e-05
-2.73778793610544e-05
-6.09766901514646e-06
-4.58268439289984e-06
-9.86578349506419e-07
-2.16241212328675e-05
-2.47408639691245e-06
8.15029455388485e-07
-3.47402740122636e-05
-5.91363225152003e-06
-8.74218491643217e-06
-7.18566517647997e-06
-2.45875528203157e-05
-2.36617321000211e-05
3.61403542847782e-06
-5.71678848689632e-06
6.02072987001895e-07
-1.74496428070641e-05
-3.0561301198277e-05
-2.3289364283908e-05
1.74399448448428e-06
-1.97520191213902e-05
2.09618490418526e-06
-1.03241522899095e-06
-1.32115855610039e-05
-7.84724414328798e-06
-2.26778611266169e-05
5.34685376050743e-06
-8.39646931651471e-06
-2.26919283936649e-05
-3.68911157483215e-05
-1.76449815042591e-05
-9.82784429019124e-06
-2.12655095976207e-06
-3.27727414562949e-05
-1.86499221809392e-05
-2.78163273901455e-05
-8.65738413988284e-06
-2.25517457775459e-05
-8.57009841094679e-06
-3.19966753551033e-05
-2.45841091522126e-05
-3.8988499667306e-05
-1.7060982857562e-05
-1.01106357113161e-05
-1.17271780027662e-05
-1.36614925682433e-05
-2.01047497727541e-05
-2.57262564011789e-05
-1.04578108054899e-05
2.57691513382038e-06
-1.84734924339165e-05
-1.81587590021864e-05
-1.43498375404239e-05
-1.28370909312113e-05
-1.70821604387479e-05
-8.68412494923492e-07
-2.12172749827592e-05
2.9003784446966e-07
-1.29368399163352e-05
-1.66517726183964e-05
1.61214011308194e-07
-3.41403432507446e-05
-3.15044102400676e-05
2.70191106770898e-06
-1.83850995696383e-05
-2.05727392949009e-05
-9.81964695291595e-06
-1.97227851340942e-05
-3.08680461067652e-06
-7.04950451840682e-06
-2.07662499321672e-05
-1.53040919937652e-05
-1.08181814769376e-05
-1.46893657977642e-05
-3.51845832453068e-07
-2.56845250222449e-05
-1.74948049737501e-05
-9.33932705973037e-06
-9.02353468518667e-06
-1.75735150280102e-05
-1.12197761847309e-05
-2.42712529152494e-05
-1.91935582739205e-05
-2.49501875955448e-05
-1.86367647057257e-05
-3.62995181294435e-05
-1.89013726315464e-05
-1.94752937649832e-05
-2.18813776046898e-05
-1.47814140156368e-05
-2.03715056030821e-05
-2.59910633798428e-05
-9.8332213195756e-06
-2.63023729033234e-06
-7.47326989325254e-06
-1.88025942507078e-05
-7.06207283916321e-06
-1.81377693213494e-06
-1.19084373614755e-05
-7.20548309429954e-06
-9.03544427734734e-07
-1.9170730518933e-05
-1.55497932087041e-05
-1.37725718562286e-05
-1.38374508650324e-05
-4.59131317526546e-06
-1.98480453812366e-05
-3.19003349972939e-05
-2.77874900620697e-05
-2.08425049943319e-05
-1.02919070968053e-05
-2.71313959127565e-05
-2.86871637255229e-05
-2.05931739133902e-05
-2.00758551135938e-05
-1.08059187158723e-05
-6.23823985972792e-06
-2.47636080602284e-05
-1.01328667839816e-05
-8.36876774593562e-06
-1.26277257929056e-05
-7.07836852335991e-06
-3.57150021025978e-05
-2.23643258308649e-05
-2.01064924858502e-05
-1.33802472195367e-05
-2.99559589007013e-05
-1.91589390687537e-05
-2.13063508388556e-05
-2.07267670317108e-05
-2.04640563925027e-05
-5.80028592799363e-06
-2.59270420046299e-05
-2.40884583992737e-05
-1.36508350761308e-05
-1.25722478550085e-05
-2.09556457399634e-05
-1.88483020540282e-05
-1.15147373862917e-05
-1.33953532195165e-05
-1.97256463924523e-05
-1.52681498873323e-05
-8.14767679594025e-06
-1.91495122966401e-05
-7.65835911759715e-07
-1.28501548770122e-05
-2.8255027700761e-05
-6.41749021422004e-06
-3.0910546379688e-05
-1.77936735044575e-05
-2.88395975135312e-05
-1.6836051078021e-05
-1.43178214132041e-05
-2.63117511882334e-05
-2.75148533701081e-05
-1.86994472794925e-05
-7.01132010847813e-06
-1.81897202530621e-05
-9.78450460775277e-06
-1.18860159864426e-05
-6.56127916824184e-06
-1.21478692035156e-05
-2.24945336508042e-06
-2.82910949752973e-05
-2.15058768666331e-05
-2.19563765023522e-05
-1.90778277522386e-05
-2.4751913942768e-05
-1.73684463774364e-05
-1.48611977388121e-05
-4.34020867380614e-06
-2.56696497218808e-05
-1.57006657071287e-05
-7.41878077949741e-06
-2.30992451100004e-05
-1.65796832341091e-05
-5.41258790978396e-06
-3.13273404214972e-05
-6.65870453901265e-06
-2.81367271584221e-06
-3.73255489381367e-05
-2.20221439330595e-05
-7.2066638703284e-06
-1.12587957279471e-05
-5.72898789196984e-06
-1.90301946317251e-05
-2.77082937906089e-05
-2.02297027447741e-05
-1.65779271086651e-05
-1.96202471668577e-05
-1.11006870375793e-05
-1.29863684569629e-05
-2.27712879812936e-05
8.05495265604337e-07
-2.75796599062013e-05
-2.47854145983712e-05
-2.09402394583337e-05
-1.13475736663741e-05
-2.17158236750619e-05
-1.84661864236969e-05
-4.2879881098699e-05
-3.04725925911308e-05
-2.05931650740254e-05
-2.08128702248903e-05
-1.56922401207509e-05
4.72403400164522e-06
-1.65950647832015e-05
-2.31801692683576e-05
-6.04836891833704e-06
-1.84744400346078e-05
-1.20692320501355e-05
-1.12855211713331e-05
-2.89213127917571e-05
-2.44831249239547e-05
-1.78296483807208e-05
-2.37230193615068e-05
-2.07847538269554e-05
-1.80055917670275e-05
-1.16338979748867e-05
2.112329996477e-06
-2.13197529698797e-05
-2.94186652329191e-05
-2.2193567320051e-05
-2.32236770638596e-05
-2.11824427698943e-05
-1.01858767072619e-05
-2.77236191337932e-06
-2.45497736439014e-05
-2.62507088756338e-05
-3.25310748721301e-05
-2.10575295215503e-05
-6.48963528152993e-06
-9.19619680056334e-06
-1.99895334818193e-05
-2.53530809812242e-05
-1.16331434230296e-05
-1.32868719716195e-05
-2.4709854231051e-05
-1.39603145847683e-05
-2.77448895903643e-06
-1.49738546367673e-05
-8.30914062204034e-06
-2.85240210421783e-05
9.69157035249467e-07
-1.10873713970121e-06
-2.51523845412271e-05
-2.78562725632695e-05
-2.29798738743044e-05
-1.27148655643072e-05
-1.68777075416819e-05
-2.44640014067931e-05
-3.51600307533071e-05
-1.45289105029073e-05
-1.36146020400336e-05
-1.07977421134535e-05
7.15990279962993e-06
-1.3766969794679e-05
-3.52993538508737e-05
-9.23004439084075e-06
-2.96895207264037e-05
-2.26813620266775e-05
-1.18973481885686e-05
-8.02044329600383e-06
-1.87730621955039e-05
-2.24229996179192e-05
-6.71791799027254e-06
-3.14449088931344e-05
-9.05227526321953e-06
-1.77022027525045e-06
-2.4818208554621e-06
-4.28816680173432e-06
-1.49143051873166e-05
-1.22186291053413e-05
-2.39308627154398e-05
-3.70195197909186e-05
-2.32383356523567e-05
-7.83045049521284e-06
-5.36149190039569e-06
-1.79292836294054e-05
-1.201748518915e-05
-1.76014416733285e-05
-1.10905417333526e-05
-2.55187137883002e-05
-1.19419609380556e-05
-2.02893503486847e-05
-2.84157887153639e-05
-2.63452595974414e-06
-3.1022820697171e-05
-3.82499962646817e-06
-1.25823081841728e-05
-1.89536012303379e-05
-2.70796708228933e-05
-1.45089007654013e-05
-5.95751821034069e-06
-1.98298756727252e-05
-3.30124489767334e-05
-1.89602434741281e-05
-6.43026015226422e-06
-2.21477713181055e-05
-3.21891403834323e-05
-9.17723359230835e-06
-4.89963794354323e-06
-2.83141867369295e-05
-7.33202849384146e-06
-1.25547843827852e-05
-2.58280238654749e-05
-5.16661004503891e-06
-1.21964195643245e-05
-5.3485218440453e-06
-1.8357106790731e-06
-1.38331019291767e-05
-1.0858818589467e-05
-1.13839255192117e-05
-6.62654173326511e-06
-2.56985784817646e-06
-1.24226476514461e-05
-1.27957704424506e-05
-1.18676249236546e-05
-4.15133957298081e-06
-2.24038204709958e-05
-7.15020625623149e-06
-3.01493075356577e-05
-1.86291769687176e-05
-1.00722455401511e-05
-2.34550062128479e-05
-2.82448513187678e-05
-3.19611726733949e-05
-1.18261566887981e-05
-2.30674420179998e-05
-1.45849170706648e-05
-1.2180115498604e-05
-1.09779684610812e-05
-2.43086841148955e-05
-1.66771489007638e-05
-1.05024202814076e-05
-2.12535931298097e-05
-2.68040520786179e-05
-8.4788284097899e-06
-1.15379613240347e-05
-9.29071806479352e-06
4.9265429742394e-06
-9.57730947828774e-06
-9.89722100259771e-06
-1.05767830173678e-05
-1.47558900354544e-05
-1.62346162330731e-05
-1.90026823319493e-05
-1.95417003207001e-06
-1.915404544281e-05
-4.12292193043042e-06
-1.28056602462886e-05
-2.42333242914032e-05
-4.65155807677432e-06
-9.80256423762096e-06
-1.59596140183106e-05
-5.58604657876394e-06
-1.68237364318175e-05
1.87029541479587e-06
9.78224473123687e-06
-1.16486109178443e-05
-2.16054726762701e-05
-1.00976564603139e-05
-1.73492632636755e-05
-1.74647240005033e-05
-2.31630795318597e-06
-1.9353696124071e-05
-3.0408408047402e-05
-3.18516561436681e-06
2.56133641956698e-06
-2.09160531025885e-05
-3.854083305111e-05
-1.01877038106574e-05
-1.36880297451114e-05
-3.01157430616294e-06
-1.33825617706687e-06
-2.32541012906338e-05
-1.89802161743772e-05
-1.40405411526249e-05
-2.27754867160427e-05
5.04614866468681e-06
-1.49283900100563e-05
-1.41578361288302e-05
-2.83705059890374e-06
-2.84503908318571e-06
-2.5148393798325e-05
-1.78825232707288e-05
-1.3771058185817e-05
-2.05051013317023e-05
-1.9776449778454e-05
-2.84052463157499e-05
-1.0909998356781e-05
-2.60488577924348e-06
-8.64048363873749e-06
-2.50886778406776e-05
-1.52786576581262e-05
-1.02142258540854e-05
-1.22426228837079e-05
-7.91320872526093e-06
-6.76832883578018e-06
-1.84487931273579e-05
-1.27191169802043e-05
-1.01426326790028e-05
-1.61058419506723e-05
-3.2087544314219e-05
-1.40043344553497e-05
-1.80159622805819e-05
-1.46811880131588e-05
-1.78012832192813e-05
-1.26014976357974e-05
-8.25299703898161e-06
-9.8058476364862e-06
-8.74106907634189e-06
-7.0924039156246e-06
1.18157119988989e-07
-3.07542852189281e-05
-3.07788003458383e-05
-1.06982530787652e-05
-3.98171532886667e-05
-1.72287067459778e-05
-1.45048016945514e-05
-1.92208193567959e-05
-1.04315940190363e-05
-2.03107920029372e-05
-1.39068527885036e-05
-2.87735765908524e-05
-2.05657667388395e-05
-2.47650413365351e-05
-1.76125898159105e-05
-2.13729743799252e-05
-2.92907343426151e-05
-2.25855478745207e-05
-7.21605715093972e-06
-1.42788296871876e-05
-1.82872871442772e-05
-1.59731273005008e-05
2.38605048376728e-06
-2.69019330763468e-05
-2.00368683786042e-05
-1.21899506119165e-05
-4.11914944013427e-05
-3.37337087602526e-06
-2.80915728968866e-05
-2.83971072846615e-05
4.72394279772754e-06
-1.74325436802056e-05
-1.92358959568875e-05
-1.25956656410948e-05
-2.16454480343321e-05
-3.38181221927726e-05
-2.4055009641541e-05
-1.9325079740273e-05
-1.6532677665204e-05
-2.30245763984182e-05
-1.45168207914771e-06
-1.08045214630229e-06
-2.20605852022455e-05
-2.6828725326595e-05
-2.12471530323843e-05
-1.30582094429088e-05
-8.90520031316716e-06
-5.95046531423417e-07
-1.57792118197033e-05
4.58331874172907e-06
-1.24697162522593e-05
-2.8331733857878e-05
-9.83459616188596e-06
-2.6049598357755e-05
-1.5725838052152e-05
-3.06655723849766e-05
-2.39411253257815e-05
-2.86614296619854e-05
3.75581501327553e-06
-3.38578371803399e-05
-1.37219644095121e-05
-2.58118457652951e-05
-2.10970505236511e-05
-2.59460572583868e-05
-1.41709554197054e-05
-1.83059107396096e-05
-2.00805156652839e-05
-2.35514576403186e-05
-2.03461019454866e-05
-2.57319006954545e-05
-1.40761442289541e-05
-1.3600562946705e-05
-1.63196473119765e-06
-2.49131466888039e-05
-3.22497269875456e-05
-6.24130336596331e-07
-1.29602885170711e-05
-2.21754912515269e-05
-8.93812996648808e-06
-2.71224563864705e-05
-9.37971028968976e-06
-3.37039369879384e-06
-6.1654085993332e-06
-2.95886538022501e-05
-2.40537297539347e-05
-1.10626368113389e-05
-2.86521130341424e-05
-3.11576609934591e-05
-2.86697901512473e-05
-1.59291953806697e-05
-1.35771887529922e-05
-2.1024065236879e-05
-2.52068769748452e-05
-2.3673449912582e-05
-1.19424342537359e-06
-2.47518318546615e-05
-8.01548795444755e-06
-1.68539405000466e-05
-2.39920395703258e-05
-8.13124648641496e-06
-2.2459103686136e-05
-9.45546291615057e-06
-1.80065028547755e-05
-3.88076000831551e-05
-2.1726907143373e-05
-2.30870890584106e-05
-1.39340835742575e-05
-1.07604707007331e-05
-1.69832844718073e-05
-1.29524904162669e-05
-7.86484954767115e-06
-1.43918676405102e-05
-7.35374746423304e-06
-1.48314395090697e-05
-5.4920059289798e-06
-1.01400793795816e-05
-1.18303036180567e-05
-2.28431204031762e-06
-4.46089974879443e-05
-1.4676874231312e-05
-1.24973414157002e-05
-9.94603656518171e-06
7.47636810154391e-07
2.12424970146653e-06
-1.2465092459457e-05
-7.78670316974851e-06
-3.15404289641212e-05
-4.12697719614984e-06
-7.0000457990164e-06
-2.82747169895745e-05
-2.14661224048244e-05
-2.32282323872414e-05
-2.83363152828732e-05
-9.96500236215328e-06
-1.03315127685866e-05
-1.64973741899242e-05
-1.19474755980236e-05
-1.09378247198144e-05
-1.38681718072588e-05
-1.10870219011456e-05
-4.09200303875371e-07
-6.92260017217241e-06
-1.48694685176631e-05
-1.26554978340357e-05
-4.85116108797511e-06
-2.83673210109115e-05
-8.99360432890468e-06
-5.07201962535342e-06
-1.85542799715193e-05
4.4155900546808e-06
-1.673451146387e-05
-7.80942838662601e-06
-1.34063244295005e-05
-3.28492435308371e-05
-4.94443126933841e-07
-9.31516039966672e-06
-3.72694404924893e-05
-1.55450631282579e-05
-1.70702706568874e-05
-2.19071033397563e-05
-1.79159637298768e-05
-1.64681134290159e-05
-2.50084447988589e-05
-2.04885433468693e-05
-3.3464354708426e-05
-2.44720351099257e-05
-4.10714075921813e-06
-8.16431252280177e-09
-8.60418209320764e-06
-1.3375090677976e-05
-1.27261096058901e-05
-9.74530926830367e-06
-1.79035861992005e-05
-1.59115512687913e-05
-4.28076510194669e-05
3.37469901971788e-06
7.0603938849597e-06
-2.73598120646529e-05
-1.25693593233681e-05
-2.76282318078669e-05
-2.56393681328277e-06
-1.30609404366229e-05
-2.26815643509169e-05
-1.03702966427561e-05
-3.62280740471018e-06
-8.45074937635112e-06
-1.01480254206316e-05
-3.17691888487136e-05
-2.20662501257414e-05
-2.29542816097746e-05
-1.69549099552158e-05
-4.75085378210044e-06
-2.5491812283833e-05
-1.0243850667467e-05
-1.58271656272136e-06
-1.85738285431797e-05
-3.19121033390361e-05
-3.61311545355205e-05
-2.26870806149034e-05
-3.77647397959352e-06
-1.27913439785272e-05
-2.21021175762143e-07
-1.62846814333149e-05
-7.08492930973019e-06
-1.32747919735031e-05
4.83531495555442e-06
-1.80197740004956e-05
-1.97536256467954e-05
-1.835842212893e-05
-1.28736610656161e-05
-1.68787901988102e-05
-3.2661311758476e-05
-2.23563644974064e-05
-1.00311238557096e-05
-3.54854726321473e-05
-1.10763427878285e-05
-1.76693067909128e-05
-5.54819698611262e-06
-2.24081601938437e-05
-3.02366607059817e-05
-3.25132599394753e-05
-1.14336922510649e-06
-2.23873090044141e-05
-1.27487246912426e-05
-1.53115970592061e-05
-1.65708148025494e-05
-1.13921393623229e-05
-1.39404962523855e-05
-2.40126967293168e-05
-1.79524867701219e-05
-1.4011074904021e-05
-2.12196494610538e-05
-1.09128168070139e-05
-2.51885628904973e-05
-2.14280467608038e-05
-2.48920332817289e-05
-1.06554782641369e-05
-2.38453274767586e-05
-2.53945056649233e-05
-5.99262943103035e-07
-1.36888576588636e-05
-1.18731561820353e-05
-1.05883381535667e-05
-1.87277837813294e-05
-2.54100784682705e-05
-1.92746501787377e-05
-1.21494211488063e-06
-2.13574133716207e-05
-1.28652232422227e-05
-3.07165081029782e-06
-2.19462258546567e-05
-4.2330109228787e-06
-9.58501412527657e-06
-1.62233475259787e-05
-2.49504705026921e-07
-1.48773160875485e-05
-1.37622475218483e-05
-1.74704771570527e-05
-3.03295278001177e-05
-1.89848495701798e-05
-3.3775046853922e-05
-6.63392628585495e-06
-1.02251018262755e-05
-6.57088980473384e-06
-8.78832934737939e-06
-6.61489339690303e-06
-8.88041767251287e-06
-4.20860328086809e-06
-1.05445334881341e-05
1.75028729602779e-05
-1.30033345602651e-05
2.09882479713759e-06
-2.06625801090331e-05
2.21613868652832e-06
-1.30011901532961e-05
-1.84092397879066e-05
-1.48226998170724e-05
-1.7544678832236e-05
-1.55628015716764e-05
-1.54867421923727e-05
-2.07089140822836e-05
-1.33627252394538e-05
-1.48318727331135e-05
-2.71914055435083e-06
-2.47163926082597e-05
-1.69060614866594e-05
-1.75887457629336e-05
-2.43386573426972e-05
-2.59743629330548e-05
-3.20246477020882e-05
-2.90753933072187e-05
-2.19023416119202e-05
-4.01252107651119e-06
-1.75390549882685e-06
-1.98877302481003e-05
-2.10312992866228e-05
1.07808689921381e-05
-1.26685720781345e-05
2.21130364823951e-06
-2.68077594765026e-05
-2.07720771990383e-05
-2.87186604038526e-05
-3.68877137398288e-05
-9.53111979345245e-06
-1.74797000766984e-05
-1.38504595322594e-05
-3.68508724431135e-05
-1.79978570289725e-05
-1.90080261919066e-05
-1.10817141790363e-05
-2.56520784975765e-05
-8.13996976196968e-06
-8.68458400487784e-06
8.08382707044135e-07
-1.5857630498927e-05
-1.43703241321916e-05
-2.71909824260583e-05
-3.24317091129168e-05
-2.2429966912413e-06
-1.90496940014156e-05
6.39331352140552e-06
-4.9830026145676e-06
-2.43832165037588e-05
-2.03697035973902e-05
-2.29491112815053e-05
-1.71975278742605e-05
-9.27182160214507e-06
-1.32634481144491e-05
-1.33756958049403e-05
-4.78229178382728e-06
-1.21668494169969e-05
-1.37756388103024e-05
-8.60583722936876e-06
-1.7001058893107e-05
-7.83379169042278e-06
-4.56275537926839e-06
-1.82423243544967e-05
-2.97758803951455e-05
-1.05769417300301e-05
-4.26849813396389e-06
-1.70152578316915e-06
-8.49951719910644e-06
-2.12263317964867e-05
-1.81743332754714e-05
-1.66556238190764e-05
-1.09429820269273e-05
-1.48188931019113e-05
-1.9370035634771e-05
-1.31957669023563e-05
-1.04125860254585e-05
-1.72144753615629e-05
-2.98391947027425e-05
-2.91968526091927e-05
-8.36575237284355e-06
-2.65179935257367e-05
-1.41452781047792e-05
-3.10368154735981e-05
-8.25193093787408e-06
-1.67034536916192e-05
-2.74656973683918e-05
-3.00598850138187e-05
-1.36710745259886e-05
-1.57142916861494e-05
-1.105300993023e-05
-1.44334901408788e-05
-1.95991184690976e-05
-1.97285034317683e-05
-1.15045663852646e-05
-5.94610028034379e-06
-2.72046014856791e-05
-2.16260130979858e-05
-2.2057273529457e-05
-4.09771181254982e-05
-2.99553522033773e-05
-2.13007822893796e-05
-8.36774284730712e-06
-2.94734780007554e-05
-8.08777639548903e-06
-2.25892921946281e-05
-2.37514565061376e-05
6.22003424229628e-06
-1.71458961248789e-05
-4.50465618758599e-05
-2.13688661884099e-05
-3.60996344827656e-06
-3.8203902542147e-06
-1.79500942124096e-05
-1.79839226598717e-05
6.11739955617596e-06
-1.64976102709812e-05
-7.56805078878097e-06
-1.73969321672666e-05
-3.07950173651052e-05
-1.30952233379666e-05
-5.68272973409567e-06
-8.32233303153863e-06
-4.40775271947904e-06
-2.81347518054892e-05
-2.48950518924446e-05
-1.43957315712069e-05
-1.13189504849543e-06
2.86840513077459e-06
-1.12661828360096e-05
-8.78700938526876e-06
-1.52107170665238e-05
-1.47647824208956e-05
-1.69353945868618e-05
-3.44805706226979e-05
-3.32187939723737e-05
-2.41162668646205e-05
-2.10007203976983e-05
-1.86945720624714e-05
-2.1375073609599e-05
-1.66405105362176e-05
-1.43614661464828e-05
-1.23281161253206e-05
-1.09691352980554e-05
-1.15271666195519e-05
-9.02488575569972e-06
-1.44994104972695e-05
-1.73226253074914e-05
-1.3735959463896e-05
-1.69549228968955e-05
-1.72143478113842e-05
-3.02747668115185e-05
-8.01702629043468e-06
-2.95938120883078e-05
-2.71796010750358e-05
-1.2128080910288e-05
-2.24584339715536e-05
-3.49073472722067e-05
-1.87721068315231e-05
-2.69604214029605e-05
-2.40855081031232e-05
-2.13554845428883e-05
-2.51739744002202e-05
-2.74787471169225e-06
-1.31942620984499e-05
7.24831405466632e-06
-3.09145246251882e-05
-1.29990063726092e-05
-1.69830655339689e-05
-9.40490290359847e-08
-2.50801215897233e-05
-9.89157022765141e-06
-1.37437156107339e-05
-1.35253865527215e-05
-1.45841866755057e-05
-1.47470826775537e-05
-3.50019982191486e-05
-2.05573046516991e-05
-3.47596248115636e-05
-2.41083561946203e-05
-2.76235355452922e-05
-1.81365792665872e-05
-1.03795690809271e-05
-2.09125775157224e-05
-3.60810411446934e-05
-1.19184266220369e-05
-2.04386537839267e-05
-1.53045201187039e-05
-2.4578252263352e-05
-2.70019415388369e-05
-3.60487390280519e-05
-7.98301559992532e-06
-4.6702697359228e-06
-1.42633249911908e-05
-1.25905519788258e-05
1.75680368861268e-06
-2.63238083138278e-05
-1.83448904301419e-05
-4.41539543326203e-07
-2.84873808997972e-05
-4.89625977396811e-06
-1.65556817031501e-06
-1.21468522791222e-05
-2.5110784567607e-05
-1.35776730096982e-05
-1.02356709565272e-05
-2.55365683315721e-05
-1.71968224502072e-05
-1.36479181797986e-05
-2.1315272197445e-05
-2.77166198871238e-05
-4.03700262444979e-06
8.48691867608771e-07
-1.24886722301917e-05
-3.3110627982847e-05
-1.79651771652055e-05
-1.95081554866477e-05
-1.50103978262164e-05
-1.81571306369958e-05
-3.18878830533978e-05
-2.36020743915856e-05
-1.92768794300434e-05
-9.59902448474904e-06
-1.15502116222327e-05
-1.62407315208614e-05
-3.29647398618791e-05
-1.66799795616088e-05
-1.79657551602286e-05
-2.49115768519574e-06
-1.07735917338938e-05
-3.65144806173431e-05
-1.90051672634226e-05
-1.04006641011883e-05
-2.89101072433212e-05
-1.91188489202783e-05
-1.48968419453152e-05
-8.00863704180481e-07
-2.47725147758703e-05
-2.62298844029312e-05
1.00444381258162e-05
-1.37651351559649e-07
-2.41519400222815e-05
-6.0827051741834e-06
-2.56740255979277e-05
1.29958732845342e-06
-1.12092152530427e-05
-1.44777951808648e-05
-1.28980426763926e-05
-2.46416836812564e-05
-2.09101593570746e-05
-9.70902514848404e-06
-2.49471035687226e-05
-1.65795935167375e-05
-1.47901269621674e-05
-3.96231700201855e-05
-1.13608924818755e-06
-1.86411176942294e-05
-6.88581259686418e-06
-1.34222247077553e-05
-1.34805573691814e-05
-1.8427033010122e-05
-2.67015839202902e-05
-3.09594412923657e-05
-1.67454406119186e-05
-2.27107965513272e-05
-2.02616381968498e-05
-2.18143097805107e-05
-1.64303927983123e-05
-6.54291613798048e-06
-1.83466843635571e-06
-9.84952628256981e-06
-6.65798633405535e-06
-2.52585676736118e-05
-2.36307626226286e-05
-2.52458367789067e-05
-1.28005180241004e-05
-2.08944756810342e-05
-3.24074482720888e-05
-8.17518900575351e-06
-3.12857595808888e-05
-3.67558175809678e-05
-2.50007045513672e-05
-1.57581344976809e-05
-2.25025273777633e-05
-1.03842178798795e-05
-2.70866618400202e-05
-1.77999836261511e-05
-2.50938931629893e-05
-9.07964697147006e-06
-1.58150766425732e-05
-2.11651528863077e-05
-2.36076779093081e-05
-1.37194938617451e-05
2.58626514311318e-06
-1.7159970946506e-05
-1.50004368048707e-05
-3.58825161972824e-05
-1.69841433041591e-05
-1.12950061683184e-05
-1.27885154375236e-05
-2.89035130775337e-05
-2.81270729281383e-05
-2.94157999757276e-05
-1.37239798839182e-05
-4.88086507882465e-06
-1.75348730314742e-05
-2.5149889512321e-05
-8.05825664168977e-06
-4.51526317642282e-06
-3.46172705013258e-06
-5.89556529808894e-06
-1.40282090592994e-05
-1.89692893149036e-05
-1.61046167315269e-05
-5.12578943004e-06
-1.36369283176869e-05
-1.63651645832423e-05
-9.40079013950258e-06
-2.16353026271288e-05
-1.5241470561519e-05
-1.76124417197048e-05
-1.28700190423211e-05
-2.2002904570922e-05
-2.43029761790823e-05
-1.32680349430444e-05
-1.81508654416849e-05
-9.51145231845871e-06
-2.22359487126112e-05
-1.65119064258372e-05
-5.01241982027683e-06
-6.00158660941197e-06
-1.08024018053409e-05
-9.44743442554289e-06
-1.86446435738807e-05
-2.29245858376966e-05
-2.12909320863338e-05
-1.32841757621042e-05
-1.14431787814993e-05
-2.76883564071315e-05
-3.47817056150269e-05
-2.83329056584723e-05
-2.44426083656401e-05
-3.36586072371846e-05
-3.76374671734394e-05
2.03259918021988e-06
-1.97314717356379e-05
-1.65110807976156e-05
-1.07705511151039e-05
-1.8835657651784e-05
-1.91577960057005e-05
-2.86272252776527e-05
-1.33286517817336e-05
-1.83302782575014e-05
-1.93445306293399e-05
-1.84892155882083e-05
-1.75921883741803e-05
-2.20962630761687e-05
-1.53506347617542e-05
-1.70860012231646e-05
-2.55688900625928e-05
-1.67747649022243e-05
-3.58008707392804e-05
-7.02282619553764e-06
-3.99936540295138e-06
-2.14954408885862e-05
-2.34474504707903e-05
-2.21783445642932e-05
-2.5994370409406e-05
-1.11932536127726e-05
-9.76599398866549e-06
-2.53683764403361e-05
-2.23882634223585e-05
-1.7022325862344e-05
-1.95216195121786e-05
-1.14592417333826e-05
-6.28194061615962e-06
-2.83225001691639e-05
-4.40124415694347e-06
-1.36454907511698e-05
-5.51339388585197e-06
-1.12658638927724e-05
-1.84349239947837e-05
-4.81946146405346e-06
-2.27102478668018e-05
-1.55804426670774e-05
-2.23450082584124e-05
-2.6125055761662e-05
-2.19703832802409e-05
-1.41842114568303e-05
-3.46133052851191e-05
-2.04840548239647e-05
-1.14812424551613e-05
-1.48293690031338e-05
-8.45858310021233e-06
-1.26526402171614e-05
-1.24150684813762e-05
-1.37557666447601e-05
-1.28953375723313e-05
-5.01689668262123e-08
-1.06581766078027e-05
-2.21327116993523e-05
-1.80350432483921e-05
1.65364260459375e-05
-6.16052671616687e-06
-1.07814641204768e-05
-1.44232955149233e-05
-8.09277822218044e-06
-1.8772688777346e-05
-2.6156534319462e-05
-1.86395324021525e-05
-1.40827694097088e-05
-3.05896642856579e-05
-1.05632460437549e-05
-2.08530084792121e-05
-2.49532159758234e-05
-2.00495085325361e-05
-1.27998044217946e-05
-2.0593638591507e-05
-2.23626008511048e-05
-7.06522275583737e-06
-2.6535162396675e-05
-1.17516770159674e-05
-1.80122275615195e-05
-1.82674110399605e-05
1.43962003188108e-06
-2.2685987087934e-05
-9.10556481222877e-06
-1.59907659210501e-05
-2.5262101526231e-05
-1.69719811329238e-05
-2.36770592921127e-05
-1.56525903026245e-05
-1.26366248142482e-05
-2.364066092139e-05
-2.46174658365111e-05
-6.8527001913119e-06
-3.70187901818942e-05
-2.60130357923453e-05
-2.16940771965996e-05
-3.25854300246384e-05
-2.95398010718215e-05
-1.6159530707339e-05
-1.54251236971427e-05
-2.07496940193675e-05
-1.46920238311887e-05
-1.97654601496011e-05
-3.2921494127833e-05
1.61170223214916e-06
-5.5548796063394e-06
-2.45247209755716e-05
-1.31944126796796e-05
-1.07843553525964e-05
-2.05456214613309e-05
-2.94230287779176e-05
-1.26266327931188e-05
-3.60426680091499e-06
-1.17670922660024e-05
-1.90133235665703e-05
-1.43576027511398e-05
-2.38096232232571e-05
-1.03718224298159e-05
-1.5737580257853e-05
-6.90592723548281e-06
-6.35009926170562e-06
-1.84679242811085e-05
4.42450317097812e-06
-1.97671798988805e-05
-2.7902108807303e-05
9.56334604185315e-06
-9.78403309730373e-06
-7.86986165406083e-06
-3.03409979564266e-05
-1.33972301507043e-05
-1.62228892081865e-05
-3.05573690939572e-05
-1.10679545814677e-05
-1.71238134520054e-05
-2.30139577841248e-05
-7.29027171432873e-06
-1.89537991843308e-05
-1.56505768229994e-05
-2.13942685363942e-05
-1.51633958245308e-05
-5.31596425543125e-06
-5.8757714273393e-06
-1.96847732914248e-05
-1.14627114578706e-05
-1.37749201089824e-05
-1.40570898437836e-05
1.57508924875082e-07
-3.02378974958581e-05
-2.29882841549079e-05
-6.16854861321026e-06
-1.77800104868549e-05
-1.23178267546927e-05
-1.61463216772763e-05
-2.19234546168197e-05
-1.23893145831193e-05
-8.40581499096056e-07
-6.7791299224625e-06
-1.74361631020641e-05
2.0213515757423e-06
-3.19235976558725e-05
-7.06859295411961e-06
-1.04040756200499e-05
-1.08823983084469e-05
9.90066232106876e-07
-1.99872422981555e-05
-2.69260442008569e-05
-3.48936347552275e-06
-1.32473996714015e-05
-2.06449181004428e-05
-1.69190474212443e-05
-1.7383107967052e-05
-1.13954193088497e-05
-3.2273965702414e-05
-1.31064038229549e-05
-3.00202949378063e-05
-2.77793737305432e-05
-2.18684013931943e-05
-6.09276239940729e-06
-2.25009093086714e-05
-2.5015487140307e-05
3.53105612414516e-06
-1.87236287126882e-05
-4.13216291143567e-05
-2.69846097327227e-05
-2.05567024192459e-05
-1.12938523016588e-05
-2.04516611330916e-05
-3.5033720867751e-05
-1.04070190051935e-05
-4.17860906605788e-06
-1.72283727261234e-05
-1.95648818024125e-05
-1.3206752506157e-05
-3.53016332629913e-07
-2.16022650173598e-05
-3.52935779159148e-05
-1.32321183218487e-05
-1.83914343467497e-05
-3.32038725199174e-06
-1.41754244097893e-05
-3.42388065135885e-05
-6.18679265060298e-06
-2.3121767394594e-05
-1.25253088677763e-05
-8.19087954039711e-06
-2.3449376855892e-05
-8.69112703642538e-06
-2.51352881971409e-06
1.37074392572041e-06
-3.63157639638698e-06
-2.88949238707796e-05
-1.6572498731557e-05
-1.00401630304036e-05
-6.73908526103781e-06
-2.09782064221526e-05
1.82280053503595e-06
-1.93136879209746e-05
-1.80746019154404e-05
-9.38452686612322e-06
-2.32828229721652e-05
-1.56020510410574e-05
-1.21249945460646e-05
-5.88567168523146e-06
-6.6998899612233e-06
-5.73368431731133e-06
-8.8468556397368e-06
3.29129325647212e-06
-7.19359285973944e-06
-2.57361250064529e-06
-1.32110753938473e-05
-1.25695864013207e-05
-1.19469233592814e-06
-8.18553248051016e-06
-1.90437985858508e-05
-1.67728899942978e-05
-2.9993608179712e-05
-1.1858855098518e-05
-7.7690485443617e-06
-2.33269445572665e-05
-2.1035017395083e-05
-2.56866001179518e-05
2.53160800614576e-08
-2.1742642310299e-05
-7.70248698155263e-06
-5.01951824767458e-06
-1.18932343924128e-05
-1.64443824967181e-05
-9.47911619075219e-06
-1.95487340129563e-05
-2.96056658091357e-05
-1.53573968006058e-05
-1.01113652075203e-05
-1.64387823806375e-05
-2.3602365459504e-06
-1.91867235115137e-05
-3.07093732643712e-05
-3.07336202636952e-05
-8.06870290365897e-06
-1.26648541486013e-05
-3.11022420261928e-06
-1.67302909926506e-05
-3.1028700749952e-05
-1.10631502643051e-05
-2.08864308055201e-05
-3.57640670576095e-05
-1.46558016862462e-05
-2.88118455008367e-05
-2.15255237121005e-05
-1.82634849753147e-05
-3.65496537148852e-05
-1.33703240452388e-05
-2.06957071973555e-05
-8.10213283437706e-06
-1.99408058956291e-05
6.45095650010112e-06
-3.23709257856049e-05
-1.1966655474631e-05
-2.79931621953284e-05
-1.31368839541804e-05
-1.18149068502658e-05
-1.07139901869064e-05
-2.71324280537825e-05
-6.62002656197291e-06
-1.40716262868433e-05
-1.12709796639227e-06
-1.1630347621969e-05
-2.01178261878896e-05
-1.74065431246121e-05
-2.16722555951114e-06
-3.30630449349669e-06
-1.26305722493428e-05
-1.85976201541655e-05
-1.54188595648012e-05
-7.03931625762488e-06
-2.89499714222438e-05
-2.06549840881088e-05
-1.11419456552152e-05
-1.93857966797732e-05
-1.15374333146272e-05
-1.55295058251066e-06
-1.89751379947179e-05
-4.97449507928406e-06
-4.08895082217722e-06
-2.89845873098092e-05
-3.42280439085404e-05
-3.22879041390359e-05
-1.78015269816216e-06
-2.53289028761799e-05
-9.21077627921912e-06
-1.38983341202125e-05
-2.04107817599061e-05
-1.35332478204055e-05
-1.55373898139112e-05
-9.52218606346137e-06
-1.6216117153148e-05
-1.35514866445617e-05
1.02188834618951e-05
2.57322768432285e-06
-2.51766525360439e-05
-2.64421097048797e-05
5.86391761018553e-06
-1.55064068555022e-05
-1.40433922335071e-05
-1.26840822192312e-05
-7.2557265104981e-07
-6.04569269531388e-06
-1.57391159183822e-05
-1.01895151320275e-05
-4.61760697535073e-06
-2.18208048440728e-05
-1.06809959972218e-05
-1.02896276689251e-05
-3.35253145850741e-05
-7.04989407878933e-06
-8.07858125410958e-06
-1.50477486848466e-05
-2.47592479646214e-05
-1.4492810613391e-05
-2.65198278582201e-05
-1.40593437656143e-05
-2.74595510210189e-05
1.8513248235323e-06
-6.6276570296246e-06
-2.82741429394767e-05
-1.9688216520755e-05
-1.18268503429058e-06
-1.27760372020947e-05
-1.11665253425849e-06
-2.05407072571519e-05
-1.23064477894369e-05
-2.61694979864084e-05
-1.12719469716047e-05
3.26758841905656e-06
-3.91562389488872e-05
-1.27855649472998e-05
-9.64849745572736e-06
-2.19973738686796e-05
-1.94882734722288e-05
-2.3070714380594e-05
-2.86601296057798e-05
-1.46485043111876e-05
-2.4385660386699e-05
-2.63008763473575e-05
-1.45369784090669e-05
-7.30437036603215e-06
-1.31117033033965e-05
7.83719969153906e-06
-1.38876699598122e-06
-5.51084020021878e-06
-2.19452353449519e-05
-1.15559913521188e-05
1.80600079381879e-06
-1.94132044028833e-05
-1.33315780866156e-05
-1.70941232777863e-05
-2.22361552609249e-05
2.43709950606416e-06
-8.65820350687589e-06
-1.09207056046158e-05
-2.0161276217698e-05
-3.68986160462655e-05
-5.37635750581802e-06
-2.10718531721108e-05
-2.27415132760753e-05
-1.19450113876111e-05
-2.19059161413851e-05
-7.96382987602445e-06
-1.97992892294439e-05
-2.85033558861017e-05
-8.45529149269248e-06
-6.1975244535283e-06
-2.10361926000147e-05
-1.55652419163009e-05
-9.10222117488531e-06
-3.50442541703959e-05
-1.80495265836596e-05
-3.84008406778423e-05
5.29118713888827e-06
5.54841965183174e-06
-3.01786711490681e-05
-1.85670353769571e-05
-5.68314731062545e-06
-2.25891263662292e-05
-6.97081064110475e-06
-1.65062184118847e-05
-2.3233904295743e-05
-5.99993784918873e-06
-1.57688807034304e-05
-9.19800631179369e-06
-1.9110090062205e-05
-2.71903902877454e-05
-1.33128145397647e-05
-3.36289707765043e-05
-1.97980724297891e-05
5.89409182988335e-06
-4.41295991480827e-05
-1.99696089271785e-05
-6.7087138991185e-06
-1.74603681647203e-05
-1.80457415516618e-05
-1.66446212509729e-05
-1.90953951404254e-05
-1.55324277284848e-05
-2.05041514121241e-05
-7.53441704137988e-07
-6.63129803690559e-06
-1.76906418093887e-05
-8.0687556571014e-06
-2.68792259698231e-06
-1.62387262036149e-05
-1.80041347467911e-05
-2.44578639327808e-05
-2.5789958099802e-05
-1.73943467634708e-05
-1.73787466004982e-05
-8.49297438059465e-06
-4.35669184863101e-06
-6.76725059214392e-06
-7.42537720732424e-06
-8.7930401772812e-06
-2.94225588397814e-05
-9.4860915414133e-06
-1.08687664203954e-05
-7.58736819996091e-06
-1.91830630809285e-05
-1.10005652559304e-05
-2.09113430128432e-05
-2.01825208673686e-05
-1.44180228487075e-05
-7.71297111807843e-06
-2.32416878084503e-05
-1.13291046503307e-05
-1.29604901523575e-05
-1.23805901196328e-05
-2.68620586001548e-05
-8.86983564127205e-06
-3.24278176902256e-05
-1.40228267558031e-05
-5.89090152038876e-06
-2.44505674299388e-05
-2.51832215800696e-05
-1.80929131549246e-05
-1.97123827113437e-05
-9.37968715575263e-06
-1.90094278273032e-05
-8.90838624476112e-06
-1.0677104715903e-05
-3.09136027685171e-05
-2.20449664767647e-05
-2.77952137362484e-05
-2.21804636547873e-05
-2.93975240054112e-05
-2.07820566141185e-05
-1.0316770956765e-05
-2.45530785225902e-05
-2.13124617770531e-05
-2.65368136607514e-05
-7.69821648151453e-06
-2.88919311622303e-05
-2.44890361904004e-05
-2.23348310296412e-05
-2.4248212844534e-05
-3.36839808762077e-05
-1.93289523448191e-05
-2.45783255816324e-05
7.58291024743549e-06
-2.84658236326537e-05
-1.96551376148696e-05
-1.37378095227225e-05
-2.3712189276302e-05
-1.09753113574275e-05
-2.6569757834175e-05
-8.1766829016901e-06
-2.34902270302961e-05
-8.3471109215583e-06
-3.86598347324434e-06
-1.49083446373113e-05
-1.07166210424667e-05
-1.89239608540507e-05
-8.59797211876954e-06
-2.39850044258418e-05
-1.4709640470655e-05
-1.52752009786815e-05
-3.06267844960147e-05
-1.87067291783501e-05
-8.88539416225745e-06
-2.88906794252957e-05
-3.09571821066351e-05
-2.30362744922402e-05
-2.31148442570033e-05
-1.86160423331151e-05
-3.8382793317346e-05
3.98847848465652e-06
-1.66194612955723e-05
-1.50051064214232e-05
-2.36924850647178e-05
5.01256472759566e-06
-1.33213941787512e-05
-6.26311522087883e-06
-1.76694915285211e-05
-1.20896599289632e-05
-2.42749241756924e-05
-1.61490410463293e-06
-2.31213285374487e-05
-1.43202115590233e-05
-7.00578777556026e-06
-1.3130046921622e-05
-1.40648079289095e-05
-1.55355139956547e-05
-2.59709641785413e-05
-1.50605557311676e-05
-2.2539885804597e-05
-1.73254313787182e-05
-1.76886662316816e-06
-5.56154331523945e-06
-1.60256006202435e-05
-2.21107836668766e-05
-7.86255710300184e-06
-2.04287991308685e-05
-1.42637396402306e-05
-5.30810071721876e-06
1.26431298035152e-05
-2.27821637975395e-05
-1.24554697635948e-05
-6.90247925443426e-06
-2.05546734443528e-05
-3.22460817833746e-05
-2.29559485813418e-05
-2.13790420974453e-05
-6.1493590635915e-06
-8.72229853801494e-06
-2.007615408992e-05
-1.47145774634731e-05
-1.62880142045718e-05
-4.2891255614137e-06
-3.22185860304884e-05
-1.54900553258459e-05
-2.12896941964842e-06
-6.61141634636557e-06
-9.20224115772921e-06
-1.00447541389382e-05
-3.07045976965894e-05
-3.62067169689253e-05
-2.39627006327583e-05
-2.54205406302501e-05
-2.88919652216747e-05
-2.63229088939635e-05
8.86130966196621e-06
-2.56402396864026e-05
-1.67464384218246e-05
-2.18665940129084e-05
-1.95519504875826e-05
-8.57352977038826e-06
-1.84378548669916e-05
-3.80748092805442e-05
-2.6579095441537e-05
-1.78902820027478e-05
-5.34024194685999e-06
-1.01856226026083e-05
-1.43696282811113e-05
-9.05938148661014e-06
-1.73480335849587e-05
-1.47982686967559e-05
-7.32618838142155e-06
-2.15372982547043e-05
-1.72861905867495e-05
-1.7199329912651e-05
-1.01887949529178e-05
-2.63795076326509e-05
-1.57350107453021e-05
-2.47366461395548e-05
-1.26147456713461e-05
-2.01203049176087e-05
-2.50830037437174e-05
-1.18514966469281e-06
-2.39083702601749e-06
-1.54366182312337e-05
-7.63454361862276e-06
-2.06673570882359e-05
-1.64980157615758e-05
-8.99013899584751e-06
-3.293434936459e-05
1.91771870663246e-06
-4.52944425597205e-05
-2.60171781241034e-05
-3.1464384721624e-05
-1.49040561388231e-05
-2.22270079151291e-05
-1.04451728525984e-05
-1.1640717484448e-05
-3.08073864277202e-05
2.15601699796958e-08
-3.74505574645223e-05
-1.41970151669224e-05
-2.47849285221088e-05
-1.06734114045267e-05
-1.69829311539603e-05
-5.47295680371725e-06
-3.00049020832148e-05
-2.18449811954312e-05
-2.71957144847663e-05
-2.17514606127438e-06
-2.68857870594555e-05
-3.00831751115423e-05
-1.88717860242319e-05
-4.39404186814081e-06
-3.13947940241116e-05
-2.22672441359705e-05
-2.36310375026807e-05
-1.74514742235535e-05
-2.88087376270668e-05
-1.79522647789986e-05
-2.15947872645949e-05
-2.18845707180273e-05
-1.52713055867788e-05
-9.26233036095524e-06
-1.5930440448098e-05
-2.33966530764942e-05
-2.34693424585322e-06
2.19858821129719e-06
2.11498699493175e-07
-1.88638964919263e-05
-3.09733144816465e-05
-1.91350122581429e-05
-1.91704376353201e-05
-2.47265744396655e-05
-1.77788370593235e-05
-3.0694465302143e-05
-7.4504445849395e-06
-3.05930858654278e-05
-1.57715732229105e-05
-3.22302996593329e-05
-7.87053060338239e-06
-1.13976220498665e-05
-1.45048396623736e-05
-1.15887940085636e-05
-1.9127035411653e-05
-1.50814456547668e-05
-2.16990456854416e-05
-1.90261670380391e-05
-1.32952745109743e-05
-2.55434527716901e-05
-5.77955554172869e-06
-5.59976292423166e-06
-1.75015803829489e-05
-3.08668752836523e-05
-2.55866747771689e-05
-2.0363437174345e-05
-1.12191105114444e-05
-9.09502121469138e-06
-2.6881763387826e-05
-1.8426876345404e-05
-6.59238472741139e-06
1.62439582667388e-06
-1.95045921704353e-05
-2.49231269912573e-05
-2.51039100654952e-05
-2.68576204050847e-05
-1.9404139030991e-05
-6.5262665329479e-06
-2.63797431366082e-05
-5.68671539743057e-06
-2.93342068289141e-05
-1.95304251428627e-05
-2.24039912349916e-05
-2.17342833611497e-05
-1.58224251812042e-05
-2.08341168363303e-05
-2.74128124331359e-05
-1.28193017144805e-05
-2.28750009901831e-05
-2.04798666989673e-05
-1.14765870541962e-05
-2.18379730060377e-05
-2.65475282848796e-05
-1.99988915473013e-05
-9.59379423242735e-06
-2.63778644656108e-06
-1.82718107537154e-05
-9.36266054613009e-06
-3.04884437785207e-05
-1.34408865181567e-05
-2.7307479589996e-05
-1.31527823999511e-06
-7.47677122434424e-06
-2.79828189120569e-05
-1.8390892394048e-05
-1.15000294642549e-05
-4.41605109434814e-06
-1.28035353811982e-05
-2.99886175076939e-05
7.21802860738754e-06
-3.12903128742784e-06
-2.9251099586116e-05
-3.17089849704745e-05
-3.10387172630655e-05
-8.15044562198722e-06
-2.12112482347191e-05
-2.81932659851843e-06
-6.71882168673033e-06
-3.18207519903373e-05
-1.18763668091646e-05
-9.62245847941362e-06
-1.32989873389675e-06
-2.23713002088714e-05
-5.70944588699403e-06
-7.70996297785842e-06
-1.62863624602509e-06
-3.24784519974832e-06
-1.07336023536601e-05
-1.00079809555258e-05
-3.53662908278585e-05
-1.99506809076104e-05
-9.63276515607801e-06
-9.84903079120727e-06
-3.15204349398911e-05
-1.92519911041357e-05
-1.2792260777927e-05
-3.49530972551149e-05
-3.31542753023601e-05
1.44611849440384e-06
-2.39287670026514e-05
-1.92736007065766e-05
-2.54637426425554e-05
-3.30611020577164e-05
-1.37883749254489e-05
-1.2326167792892e-05
-1.1253086426325e-05
-1.08248071485701e-05
-5.27347115459768e-06
-3.04801349643286e-05
-2.88552429823575e-05
-6.11690599250129e-06
3.70407055494797e-06
-3.53272590265997e-06
-7.52013016857657e-06
-2.95771823848065e-05
-3.93120491002105e-06
-1.11699776473611e-05
-3.85707129370784e-05
-8.76642236447956e-06
-1.75432188515679e-05
-2.26668061139525e-05
-2.07456561046443e-05
-3.41713719935414e-05
-1.48431905033652e-05
-3.07620525420397e-05
-9.71404761333731e-07
-1.19213305385939e-05
-2.51503486661067e-05
-1.04257085024318e-05
-1.09079660284401e-05
-1.53450535542905e-05
-4.87653145195755e-09
-1.42122597215993e-05
-1.93285945491528e-05
-1.01305397518507e-05
-2.52832453105036e-05
-2.44739155881077e-05
-1.91454538900421e-05
-1.54082886193387e-05
-2.99423912444402e-05
-1.95261311366205e-05
-1.41835781982805e-05
-8.62533591045759e-06
-2.64917814237796e-05
-1.76404760071331e-05
-1.81869530257184e-05
-2.21844495933804e-05
-1.3413658812264e-05
-2.17878303401831e-05
-2.48317153938616e-06
-2.10691497195449e-05
-2.673861039865e-05
-2.18435321041524e-05
-2.10976213279609e-05
-1.85689054832571e-05
-2.24784289007249e-05
-8.0473801198776e-06
-1.42483007432032e-05
-1.38843469902757e-05
-6.37087851983174e-06
-1.04041668884284e-05
-9.90253846837191e-06
-2.85445866847157e-07
-1.74684671354694e-05
-1.97531692351797e-05
-1.50930772241601e-05
-1.83750128769761e-05
-8.16878893686103e-06
-7.03986204032218e-06
-3.40332953002566e-06
-1.81456677852615e-05
-2.91370610071508e-05
-1.31168423896322e-05
-2.06301427811184e-05
-2.43962572967823e-05
-3.18164924206506e-05
-1.66694000195312e-05
-1.95043528061756e-05
-6.37674469059336e-07
-1.30974228887995e-05
-2.20388263180215e-05
-2.95402460146011e-05
-1.99567862747013e-05
-3.49273951097837e-05
-1.47754834741386e-05
-1.3291332422617e-05
-8.87535632910893e-06
-2.74091581384797e-05
-9.01809297086501e-06
-2.62355196451172e-05
2.6037962238972e-06
-1.79454762939151e-05
-3.89189559158968e-06
-1.1036341485868e-05
-4.25112672081058e-06
-1.28341603328336e-05
-1.76609826525016e-05
-2.34821242074923e-05
-1.15483561870818e-05
-1.4319162617201e-05
-2.44054320853297e-05
-1.52240024964679e-05
-2.27749428806595e-05
-2.55496257422604e-05
-1.88654239514085e-05
-2.36982464317796e-05
-3.31884618838325e-06
-2.75729265658273e-06
-1.86798784232326e-05
-1.7100368782388e-05
-1.52576045079051e-05
-3.48918535311711e-05
-3.06616445270226e-05
-1.99169358534492e-05
-1.47163138101739e-05
-2.13845419295943e-05
-7.74995935087499e-06
-4.50051199965738e-06
-1.29045533583147e-05
-2.6993618229306e-05
-5.71723409837381e-06
-3.04325801067694e-05
-2.35853282277127e-05
4.1658618869479e-06
-1.4220801034642e-05
-1.49115508014917e-05
1.67575536055368e-07
-4.66926875616046e-06
-1.90458833334565e-05
-1.07291826099202e-05
-2.317236421162e-05
-3.68534940261492e-05
1.04475217740552e-05
-2.24744137353863e-05
-1.6677607393315e-05
1.50629838437601e-05
-8.4395127053963e-06
7.39961645110482e-07
-2.15439371642543e-05
-1.07963780123959e-05
-2.49856241889517e-05
-2.52787396283103e-05
-2.22529010584901e-05
-5.80406233568019e-06
-1.60176180832214e-05
4.57101725593065e-06
-1.00942179427831e-05
-2.04652787408794e-05
-1.74494773536949e-05
-8.67223496647512e-06
-1.5859228207834e-05
-1.39002887012792e-05
1.42641081989527e-06
-2.21548089131909e-05
-1.56389660106884e-06
-1.88702067917099e-05
-2.18821843173243e-06
-4.1338173185814e-06
-5.59623449133343e-06
-6.99883098867879e-06
-8.12417647952569e-06
-3.2691084902274e-05
-2.23220060237217e-05
-2.48692400301225e-05
-8.97526619819119e-06
-2.96241629130704e-06
-8.80932132129425e-06
3.16159196416919e-06
-7.78880557524226e-06
-3.31668066571529e-05
-1.76652686908444e-05
-2.1271773466089e-05
-1.8584607716047e-05
-5.98404054385941e-07
-1.29426298278573e-05
-1.46800065693055e-05
-7.5721446151415e-06
-2.29226099331765e-05
-6.78738041800287e-06
-3.38206823739901e-05
-2.499996680449e-05
-9.07856193086417e-06
-1.36343747710339e-05
-8.24482345455446e-06
-1.83762753335405e-05
2.15935203337221e-06
-2.47531748448029e-06
-1.11952028596411e-05
-2.39928722418152e-05
-1.82368272901983e-05
-1.3256372457106e-05
-2.23107870669936e-05
-2.29373638939898e-05
-4.02902104905551e-05
-1.18246883470322e-05
-2.73884893970081e-05
-8.56558137669375e-06
-1.50716449197199e-05
-1.5164084492473e-05
-2.39079028371794e-05
-4.01318210406902e-06
-1.83297299234132e-06
9.2194204494859e-06
-1.75677494314801e-05
-1.31286407056502e-05
-1.26668319591795e-05
-6.22680810955284e-06
-1.85885910018633e-05
-8.61624992658776e-06
-1.80764307777657e-05
-1.95831774761437e-05
-1.76961764987182e-05
-9.12047029503671e-06
-2.28916637464943e-05
-3.56928643625783e-05
-1.80974227866715e-05
-3.13519582476892e-05
-3.30951298248507e-05
-7.85533689966245e-06
-2.09503062944656e-05
-3.10987479315699e-05
-1.82775680307596e-05
-5.86591606661377e-06
-2.45640717192911e-05
-1.17408350827183e-05
-3.58165854083078e-06
-2.36818042246476e-05
-5.54022359756081e-06
-1.48346752379068e-05
-2.40496107879806e-05
-1.77692162623299e-05
-7.76044483367559e-06
1.74514533492107e-06
-1.43051399258391e-05
-2.13148819866447e-05
-8.78760610076519e-06
-2.2691196715944e-05
-1.31265445281958e-05
-1.29846469243127e-05
-1.95011915045707e-05
-1.90881224996248e-05
-1.43713267404308e-05
-1.7682658174384e-05
-4.32700625048928e-06
-4.84925259340124e-06
-1.05156465954497e-05
-6.62088177061732e-06
-2.53622830800238e-06
-2.66124462784895e-05
-2.96605635529662e-05
-1.2038703880277e-05
-2.16805282649194e-05
-1.06641383855565e-05
-9.85109340072777e-06
-9.62278024109893e-06
-9.6453781108553e-06
-1.52987841159567e-05
-1.0535990397465e-05
-2.0879508033005e-05
-3.1683679161405e-05
-1.42851345808485e-05
-1.93864551987899e-05
-7.13379217199467e-06
-1.28619518236237e-05
-4.60820648176824e-06
-1.4172772783048e-05
-3.09555769102121e-05
-1.49393462903205e-05
-1.70360975826122e-06
-3.89259655948632e-05
-1.18256335319277e-05
1.04682766331893e-05
-1.82860765494408e-05
-7.42149181464653e-06
-2.33385463402689e-05
-2.79140386346658e-05
-3.12529819659e-05
-1.42223084606047e-05
-7.45152536866842e-06
-2.83758299100945e-05
-1.60004855272899e-05
-1.3548535469443e-05
-1.20623370318046e-05
-1.50584327408527e-05
-9.19852263433798e-06
-2.81741532285261e-05
-8.04785864495846e-06
-1.32758000487684e-05
-2.15140768532938e-05
-2.65678571243479e-05
-1.14468154993914e-05
-2.90600800775901e-05
-2.41861303902717e-05
5.18296816061076e-06
-1.49611778900753e-05
-1.44933225889128e-05
-2.73637373296514e-05
-1.91480370756954e-05
-2.17053598963102e-05
-2.17333263647863e-05
-2.62534317617204e-05
-8.93666880461745e-06
7.34727880854035e-06
-1.63336156650609e-05
-1.21435572084853e-05
-2.36737768897354e-05
-1.98600965536621e-05
-9.90587554495134e-06
1.81008660321477e-07
-1.31478303827057e-05
-1.52233076664153e-05
-2.31535100298741e-05
-2.59456550475692e-05
-1.02665529561882e-05
-7.35600683702563e-06
-3.02532362112193e-05
2.68506852624935e-06
-1.08770912193431e-05
-3.79966901042263e-06
-1.04376193344524e-05
-2.17402585203677e-05
-1.84686232550962e-05
-1.76434786186246e-06
-1.49496196929565e-05
-9.69454867512682e-07
-2.08210500840274e-05
-6.0971902659065e-06
-2.01049620732963e-06
-3.88523837251593e-05
-1.58922082830513e-05
-9.32761527885894e-06
-2.44728326008503e-05
-6.42673578190284e-06
1.33256281242254e-06
4.48091327835335e-06
-2.85818332224977e-05
-1.27290360041402e-05
-1.0003123109098e-05
-1.78067895005674e-05
-4.46570136352554e-06
-2.43536728449719e-05
-1.96173397844154e-05
-2.22461560061146e-05
-2.31991957249638e-05
-2.89419497884984e-05
-1.05842321181069e-05
-4.82929481582595e-06
-7.06632945434225e-06
3.10733157980337e-06
-1.00232552345171e-06
-1.17046808755733e-05
-2.16072523985122e-05
-2.47986370462738e-05
-1.47313190309134e-05
-3.22518430757082e-06
-3.93136096894369e-08
-9.45993683459352e-06
-5.18667890863765e-06
-2.58556569996959e-05
-1.61210937526365e-05
-1.67809881032331e-05
-3.14522371641771e-05
-1.09739943763427e-05
-1.40071742640689e-05
-1.75632452055436e-05
-1.38491073724499e-05
-2.61353096347539e-05
-7.23594600104281e-06
-2.99306059781699e-05
-2.75537264906013e-05
-1.35135263689132e-05
-1.25359894753598e-05
-1.40390243467225e-05
-1.14860725966921e-05
-3.08364130271093e-05
-3.18219431863754e-05
-1.01630604726972e-05
-3.26010176640298e-05
-1.17961079563109e-05
-2.36440935327545e-05
-6.75284042573091e-06
-2.56725654445416e-05
-2.67197795337398e-06
-8.30210342151613e-06
-1.72973767193039e-05
-6.08143816312029e-07
-6.69811873738688e-06
-1.12961770669318e-05
-1.4957734689395e-05
-2.27309430738952e-05
-1.84425348605593e-05
-1.95532850852061e-05
-2.4977659119822e-05
-9.80567708036228e-06
-2.48380498156299e-05
-1.36710403438067e-05
-1.095535019723e-05
-2.41559018526891e-05
-2.90228427800544e-05
-1.50933672138317e-05
-1.52819524714879e-05
-2.34628823759816e-05
-1.94436288168578e-05
1.7305477373021e-05
-2.62889541078009e-05
-6.55608132624961e-06
-2.62228161244e-05
-7.34829968753097e-06
2.64635647088627e-06
-3.01483243585077e-05
-1.8763894995369e-05
-2.11966433067975e-05
-1.92947522463442e-05
2.32643955182812e-06
-2.44419086442354e-05
-3.43870809156511e-05
-2.17864952023351e-05
-3.05786586078865e-05
-2.67828080049782e-05
-3.22922866022611e-05
1.33252355867124e-06
-1.30870511936785e-05
-6.13885706320276e-06
-1.53802699389659e-05
-1.53204844074229e-05
-2.70276716699635e-05
-1.42636931258439e-05
-9.31770051164199e-06
-1.11380473541729e-05
-2.21330279433887e-05
-1.59402158900943e-05
-2.06885173065325e-05
-1.70287858249379e-05
-2.31357091580295e-05
-1.44747528891813e-05
-1.98164803679069e-05
-2.65231817120531e-05
-1.79313875096134e-05
-2.02192451540872e-05
-1.53737371812675e-05
-7.27471548389066e-06
-1.5931078935809e-05
-3.07899163357981e-05
5.03476856119057e-07
-2.83426913060734e-05
-1.60205962122452e-05
-1.30694141493064e-05
-3.75922613945993e-06
-2.4477763790528e-06
-1.35350165669291e-05
-1.31223316232934e-05
-1.70554960673404e-05
-5.08334932172448e-06
7.50250576040307e-06
-2.18966540855757e-05
-2.86441290381562e-05
-6.56617995189185e-06
-3.75288281904668e-06
-6.24531938028613e-06
-1.2745712166717e-05
3.94234365820496e-06
-9.21213847011249e-06
-4.8716291745641e-05
-3.26251003898084e-06
-2.39380161165639e-05
-2.93929056934818e-05
-2.28381687097391e-05
-3.95477437737378e-06
-1.28683635374551e-05
-2.49767428592932e-06
-1.03069138256443e-05
-1.12332024461195e-05
-3.50163231795279e-05
-2.69943529062396e-05
-2.46890871836693e-05
-3.39502030495494e-05
-1.05326196063294e-05
1.12517239511502e-06
-2.02614793435892e-05
-2.00879142195414e-05
-1.12901298689103e-05
-8.25265891383601e-06
-2.52999734931595e-05
-1.46940055027458e-06
-1.37857160213099e-05
-8.09885812851706e-06
-2.1896794865856e-05
-1.77126432738588e-05
-2.62793117087741e-05
-2.2390491707592e-05
-9.32875477993381e-06
-1.89578710439114e-05
-3.23324604598852e-05
-1.95871612306397e-05
-2.97306711663109e-05
-6.63129960251253e-06
-1.31721554752964e-05
-1.8310070558218e-05
-1.89992500437634e-05
-2.2230342758691e-05
-1.50017021043168e-05
-8.39495869374424e-06
-1.41830343389881e-05
-8.52942054203874e-06
-9.31559232266596e-06
-1.02046068404455e-05
-2.02667886074784e-05
-9.28095983982424e-06
-5.27936048847031e-06
-9.2606003058605e-06
-1.10925780120205e-05
-1.84381217655931e-05
-1.36868385105007e-05
-1.23503834198833e-05
-1.90612043601554e-05
3.98052104400546e-06
-1.87156993982961e-05
-1.662383449722e-05
-1.37171416184689e-05
-2.41803297412082e-05
-1.10707832830808e-05
-1.58113396991231e-05
-1.06259402123135e-05
-1.29850874938929e-05
-1.51643904687328e-05
-1.60769616488769e-05
-2.56015303863925e-05
-2.2014073436507e-05
-1.74648542512682e-05
-2.3828181281801e-05
-3.39687329978803e-05
-9.39175927270683e-06
-3.56485894883727e-06
-1.92864572665566e-05
-1.96897103342455e-05
-1.59513511095162e-05
-2.77157972646511e-05
-2.24766043959581e-05
-1.17188882734804e-05
-2.90922081967425e-05
-5.26919698271433e-06
-3.58755911411122e-05
-3.89682972851657e-05
-1.86501781541612e-05
-1.60690768664448e-05
-1.34074530473531e-05
-1.72333025994951e-05
-1.77578300367918e-05
-1.62101992435464e-05
-8.32564004606748e-06
-2.15997337434409e-05
-1.78057995627225e-05
-9.66340783750239e-06
-1.05863131956776e-05
-5.35904856406403e-06
-2.11301065721659e-05
-3.1769895142655e-05
-2.19632565725591e-05
-6.23213896193009e-06
-2.44331220893277e-05
-6.37287911515298e-06
-2.46762039012068e-05
-1.71154350135191e-05
-1.90087944861836e-05
-2.38881600556105e-05
-1.46550229567219e-05
-2.12702592797251e-05
-1.61201162818842e-05
3.70933493646356e-06
-1.98168523152421e-05
-1.20255307211766e-05
-2.54655529071095e-05
7.50402777992827e-08
-1.5197499555294e-05
-1.33064951152888e-06
-2.0303057568906e-05
-1.4420711834244e-05
-2.03236292318879e-05
-2.15635957319654e-05
-2.72494564457319e-05
-2.69993787262536e-05
2.98715863354177e-06
-5.65252765313553e-06
-5.95212337350467e-06
-8.33399379792075e-06
-1.83526861966267e-05
-1.70425114436108e-05
-3.50875839797991e-06
-6.08024539377517e-06
-4.2382525742704e-06
-2.86339036644678e-06
-1.82350099108913e-05
-3.06339477458878e-05
-2.50831858350594e-05
-2.23415077912143e-05
-2.21876358226752e-05
1.28525492519963e-06
-2.15166622339101e-05
-2.59277556174334e-05
-1.23130055796802e-05
-1.29636425908555e-05
-2.13370856141803e-05
-2.31172859100724e-05
-1.43455698769839e-05
-2.20933949363429e-05
-2.96157407977967e-05
-3.26306897875001e-05
-2.43157824847887e-05
-1.10421286188824e-05
-3.51663432536229e-05
-3.91412192830986e-05
-1.73769344827341e-05
-2.2360159340233e-05
-4.16310902094818e-06
-1.82917146923685e-05
-3.69559135132726e-05
-2.44288626337012e-05
-2.3170920404375e-05
-1.700271374883e-05
-2.38510974235858e-05
6.84608926866264e-06
-1.53117226640741e-05
4.90284251043083e-07
-2.67585766873859e-05
5.02127036086068e-06
-3.13807964454863e-05
-3.01777733408505e-05
-1.13658928750407e-05
-9.43482833595e-06
3.8140132258221e-06
-4.67835298950062e-05
-2.15440805784685e-05
1.97510351803629e-07
-2.15860449296507e-05
-4.43062925345304e-06
-1.70201476044999e-05
-1.62494882677939e-05
3.82873303986443e-06
-4.52273278026838e-05
-1.19767541444862e-05
-1.17232654985515e-05
-1.83184547920731e-05
-2.0956217124461e-05
-2.42631923233455e-05
-1.14347395363991e-05
-9.03329401142214e-06
-2.92089360343292e-05
-1.43773845883585e-05
-9.59769222503165e-06
-1.44674536829934e-05
-6.988283596685e-06
-9.14253004536941e-06
-1.30636962096132e-05
-7.69753988261017e-06
-2.05281741983002e-05
-2.4904781225906e-05
-2.69918937172833e-05
-4.30468549517952e-05
-1.52034557591913e-05
-6.02839590919231e-06
-1.66558550060137e-05
-2.14067414185348e-05
-3.64355785018027e-05
-1.03267128139399e-05
-3.05782776898816e-05
-3.0873386974983e-05
-2.22434412786231e-05
-2.19244609323478e-05
-1.86262925514598e-05
-8.49726866846965e-06
-1.54729066628263e-05
-2.80004375024498e-05
-1.08891453801274e-05
-1.93820979678338e-05
-2.55297061426258e-05
-9.81796389681486e-06
-1.33742921984296e-05
-2.32008499260057e-05
-1.96714840526197e-05
-3.84986318688931e-05
-1.4469185048794e-05
-3.03136087648855e-05
3.50801112508232e-06
-2.34381713047282e-07
-1.32610489011144e-05
-3.33813952622988e-05
-8.29790508357999e-06
-2.5044874492334e-05
-1.19894239820121e-05
-1.36035835321406e-05
-3.37277091393928e-06
-1.52835343511316e-05
-2.28128600710569e-05
-1.29261635020046e-05
-2.25403322675704e-05
-1.43131474682198e-05
-7.16319494020318e-06
-1.21607364689749e-05
-1.61176035309998e-05
-2.39217431219626e-05
-3.28420600810353e-05
-2.15097106892955e-05
-1.33888626451247e-05
-1.3227352115084e-05
-7.21619364923847e-06
-2.05132154616411e-06
-2.55112304897865e-05
3.20275950628376e-07
-3.09132297482203e-05
-6.30486977309025e-06
-1.28866555197393e-05
-1.30797145055297e-05
-4.49436380262712e-06
-1.07424055932495e-05
-1.46212876338099e-06
-1.37692093102739e-05
-9.75540300194772e-06
-1.40089844984334e-05
-1.7694340085543e-05
-2.5849108126674e-05
-2.23932458333194e-05
-3.65733794350788e-05
-1.75592093948588e-06
-1.06224676388226e-05
-1.54049966899248e-05
-1.24902408502273e-05
-1.09622290334992e-05
-1.52751936892591e-05
-1.30515156692712e-05
-1.32777552481913e-05
-3.03512078097349e-05
-2.10360558115202e-05
-1.5052865414513e-05
-1.97466332810217e-05
-2.26872646287866e-05
-3.95884267791662e-06
-1.89061703974944e-05
-2.24766518132798e-05
-1.86872904037178e-05
-1.89310691178025e-05
-6.97508287900259e-06
-2.03594555967535e-05
-5.1605045270921e-08
-2.84306010464343e-05
-2.77128201563693e-06
-2.30840528894354e-05
-1.03786066727881e-05
-7.56911871515859e-06
-1.88188941260411e-05
-1.86761560210589e-05
-3.30500186688634e-07
-2.03485285102329e-05
-1.20086197401096e-05
-1.03085775511622e-05
-5.30186884899177e-06
-1.80589864977805e-05
-4.09244966439973e-06
-2.48668987720118e-05
-1.83493951779722e-05
-2.69185347190881e-05
-8.875050831769e-06
-1.02623611571395e-05
-2.65608050929664e-05
-1.67419428613773e-05
-2.06696141107798e-05
-2.4323762395872e-05
-5.86701908496783e-06
-3.23268477283214e-05
-1.4359837909938e-05
-1.43945688551219e-05
-1.36266606964207e-05
-3.16166988355805e-06
-2.11006063506511e-05
-1.24493920460291e-05
-2.27806762114466e-05
-1.82815229525982e-05
-5.13882949521228e-06
-2.31559564267426e-05
-1.68023949247692e-05
-2.90130439267598e-05
-2.17882313631708e-05
-2.48667285205473e-05
-3.54784220519142e-05
-2.42456594849835e-05
-1.14231733222264e-05
-3.3683426537611e-06
-2.21459472262678e-06
2.81653710565368e-07
-1.19597825508379e-05
-1.04340767251203e-05
-1.79973388917581e-05
-2.05965208376028e-05
-2.43800909024908e-05
-2.12278186742541e-05
-1.72248514496106e-05
-1.70101217538316e-05
-1.51228162463549e-06
-3.87177989136649e-06
-9.20256633828454e-06
-2.20369810460687e-05
-1.45239868489713e-05
-8.89197871394484e-06
-7.85047023877461e-06
5.89538471968997e-07
-2.65393178281284e-06
-5.33172568260234e-06
-2.63073288413815e-05
-3.03651681697022e-05
-1.42470831662053e-05
-9.60749947162246e-06
-2.30176160599885e-05
-8.00460641290614e-06
-1.72980131421031e-05
-7.14046108272052e-06
-1.11884583170559e-05
-2.42522605785924e-05
-1.78901928709503e-05
-3.16301591409536e-05
-2.93679371704229e-06
-2.58824971264551e-05
-7.70410417037311e-06
-1.7459786153516e-05
-2.53137501959495e-05
-2.1354224496619e-05
-1.07407180899191e-05
-2.27480312723211e-05
-3.5384113406634e-06
-1.68108342666136e-05
1.66573757344447e-06
1.84709703090896e-06
-8.2276589137617e-06
-9.74011133255803e-06
-2.40856359972159e-05
-2.10076435929986e-05
-1.68270655997924e-05
-1.04466739850071e-05
-7.32215157678308e-06
-6.26285953892019e-06
-2.23887346479504e-05
-6.53800159677713e-06
-1.25240045946441e-05
-4.92583958242303e-06
-1.78209971399868e-05
-2.58954699043446e-05
-1.71307189935628e-05
-2.85724018738342e-05
-6.34422054701128e-06
2.54731605949017e-06
-4.8673786598446e-06
-2.00146344219564e-05
3.22680198593614e-06
-1.00052065692461e-05
-1.6003901145975e-05
-1.9795318228743e-05
-1.41067786934939e-05
-1.8788713107158e-05
-7.23828521495073e-06
-2.35214341595397e-06
-1.79291968979301e-05
-1.19700693226484e-05
-1.9330294625361e-05
-3.01604883834725e-05
-2.90312080978298e-06
-9.84013654415402e-06
-2.67575863777804e-05
-1.91843513709779e-05
-1.91757313714857e-05
-1.37501180712843e-05
-1.95225819467847e-05
-1.91370653909798e-05
-1.00129149749752e-05
8.06721333778918e-06
-7.24772932315727e-06
-8.07666864378228e-06
-2.64096531971124e-05
-1.93923291201534e-05
-1.17043616409516e-05
-1.37320145378564e-05
-1.1459035588228e-05
-3.33781792067685e-05
-2.36679658937941e-05
-1.28343146077967e-05
-2.1047930055931e-05
-2.850288250086e-05
-1.89502513762032e-05
-1.00045121428479e-05
-2.08949968417735e-05
-4.53036819255648e-05
-1.78535295824668e-05
-1.71382042557128e-05
-9.22632248500802e-06
-2.60355865500426e-05
-1.60998601259851e-05
-1.10170380907677e-05
-1.48730530287186e-05
-1.14077676973164e-05
-2.71492754937098e-05
-5.44775795661464e-06
-2.68762901676978e-05
-1.58770285283512e-05
-2.12801153789059e-05
-1.92455576418606e-05
-2.93412930849706e-05
-1.34199873840718e-05
-1.65324860429746e-05
-9.63365514691501e-06
-2.49337913383313e-05
-9.1568048958214e-06
-8.10115387797187e-06
-1.44172814077083e-05
-4.97797779119151e-06
-1.34082320497093e-05
-1.15030952549232e-05
-2.10774263479752e-06
-2.4223582953745e-05
-3.41436089502233e-06
-1.93903485641282e-05
-1.14107033120306e-05
-2.16132635393736e-05
-3.73455826342027e-06
-7.25333191921013e-06
-1.19368729509e-05
-2.70724132052457e-05
-1.22836516174133e-05
-2.35345709527649e-05
-1.81151512356873e-05
5.68816943062152e-06
-3.53944222603966e-05
3.55086374389404e-06
-2.05026767628215e-05
-3.25846627208446e-05
-2.39189393288382e-05
-2.16572321829353e-05
-3.06297527264614e-05
-1.75058562705205e-05
-1.43415770198099e-05
-1.28092580388837e-05
-3.92865161255587e-05
-1.36593996385808e-05
-1.081370010139e-05
-2.95066882842691e-05
-1.28273703751369e-05
-2.03824595664441e-05
-1.86667310380286e-05
-3.29168160416109e-06
-1.79091102660855e-05
-3.70036914409774e-05
-2.5615956468187e-05
-8.67027861174311e-06
-9.05333771192664e-06
-9.38290392452357e-06
-1.02873834954647e-05
-8.12383882726235e-06
-1.19567060021285e-05
-9.69915959537339e-06
-2.44487909710606e-05
-1.9284981798135e-05
-1.26141646467019e-05
-1.0224025789482e-05
-5.1205478484004e-06
-2.32465561270433e-05
-2.11584307973584e-05
-2.67301936019504e-05
-1.47327263115411e-05
-1.67969461275147e-05
-2.90642504796224e-05
-1.60881802287949e-05
-2.36883145862577e-05
-1.64215778130453e-05
-2.69986303418916e-05
-1.19654493665242e-05
-1.66706974749718e-05
-5.37397573633308e-07
-2.43643908601111e-05
3.64366209840864e-06
-6.13017446642983e-06
-1.48391425395171e-05
-7.41093643879096e-06
-2.18799749960219e-05
-1.95961214106106e-05
-2.0951143235821e-05
7.27508722245552e-06
-1.11253343429376e-05
-1.59392448609877e-05
-1.16111765498782e-05
-7.3493628863306e-07
-1.07799356895434e-05
-2.61347474139216e-05
-1.33265142365164e-05
-1.23094051753036e-05
-1.79236204070533e-05
9.73823199325426e-06
-1.27899923045189e-06
-2.58306742740439e-05
-2.07266588383246e-05
5.40806893079716e-06
-9.4352553331446e-06
-1.88112136343454e-05
-2.31406142809214e-05
-1.5710866517709e-05
-2.91260148197288e-05
-4.06306379684068e-06
-2.46224814976407e-05
-3.60065134603721e-05
-2.28029521272602e-05
-4.75692792849877e-06
-7.27236560556794e-06
-3.75156774435062e-06
-1.59372959084815e-05
-1.47910428516377e-05
-2.26324446229203e-05
-2.45966130514341e-05
-1.960562078662e-05
-4.0943244767197e-05
-3.16337083641039e-05
-1.46395248729497e-05
-1.06162706285122e-05
-3.09151798406891e-06
-1.81881672115199e-05
-3.19874824870866e-05
-1.92941750953442e-05
-9.85240631852496e-06
-1.50044918338409e-05
-7.8890089133292e-07
-1.45312934401903e-05
-1.55714849586904e-05
-1.64243857414764e-05
-1.82863075190466e-05
-2.98118428425117e-05
-2.4032175247362e-05
-2.5254186702204e-05
2.43183686571798e-06
-2.00484193198015e-05
-2.73459178771658e-05
-1.87989477451376e-05
-3.74538511328055e-05
-1.34784417025032e-05
-1.08095853801495e-05
-1.53875926911518e-05
-2.45369593810084e-05
-1.91886202110565e-05
-1.91481147809431e-05
-2.4854219976538e-05
-1.52227265085916e-05
-1.55832231930283e-05
-6.89689984921852e-06
-2.368684300834e-05
-1.35888106063824e-05
-1.78795370128083e-05
-1.04091935515831e-05
-1.78677268027384e-05
-1.96862547517868e-05
-2.07090368090857e-05
-3.41522349060243e-05
-2.73127089041295e-05
-4.03647290573396e-05
-6.0932748180163e-06
-1.84637449476841e-05
-2.26959877223173e-05
8.47884855893295e-06
-2.93097725754239e-05
-1.32285955417278e-05
-2.85597099681167e-05
-8.20882659516628e-06
-1.86533388330143e-05
-1.83818222701788e-05
-4.58270964333213e-06
-9.18570958594608e-06
-2.14166718574235e-05
-2.32255679771384e-05
-1.99507024721978e-05
-7.86851834880316e-06
-2.60345656863883e-05
-2.81177762669134e-05
-2.36855782824781e-05
-5.29395095078676e-06
-1.38755465296546e-05
-2.14822994931734e-05
-2.34961048790464e-05
6.54023929851201e-09
-3.36455405987477e-05
-1.27300346747444e-05
-1.98469257661767e-05
-5.44881988649127e-06
-1.52148983746816e-05
-2.13281616525787e-05
-2.43885659090762e-05
-1.71843973430276e-05
-1.47499876081613e-05
-1.79933814396892e-05
-2.31819973181451e-05
-2.1319913042051e-05
-1.63824896627385e-05
-3.67643678651244e-05
-1.14441350796641e-05
-2.01342114049562e-05
-6.95547546512511e-06
-2.70070385563661e-05
-1.68893574922919e-05
-1.3734475411509e-05
-1.62271484610407e-05
-6.17762873444297e-07
-3.45614305506552e-05
-1.6946235400489e-05
-2.68955022987727e-05
-1.08993357147971e-05
-2.96493617539992e-05
-2.72650439280111e-05
-2.35838802053426e-05
-1.63425114636172e-05
-1.51644692035247e-05
-4.62816050153364e-06
-1.88453992796626e-05
-1.06781487118523e-05
-1.72532963781611e-05
-8.333989258601e-06
-1.88377709251447e-05
-2.9358423341517e-06
-7.40772718641668e-06
-2.13260135364305e-05
-2.25716966937523e-05
-2.65137732110724e-05
-2.65735546778527e-05
-1.86515984141767e-05
-2.45355873306903e-05
-2.67574374160787e-05
-1.43372139841675e-05
-3.12645705452376e-05
-2.28318816022436e-05
-1.60508445255826e-05
-8.0478425494578e-06
-1.55822139281435e-05
1.85128221207493e-07
-1.7315426532645e-05
-1.42149910156845e-05
-3.22184706623396e-06
-1.0466694035126e-05
-4.11191926983359e-06
-1.62490930152207e-05
-3.20108094377497e-05
-1.87323851446042e-05
-2.1302554464406e-05
-2.74888206845632e-05
-9.23970958710046e-06
-1.44811632631573e-05
-3.14664609690567e-05
2.63855218782888e-06
-3.88827626846662e-06
-1.59182444806763e-05
-1.11408724522631e-05
-8.91634615255401e-06
-1.76990638468856e-05
-3.69225077500047e-05
-2.29082595100635e-05
-2.55411649620624e-05
-3.7892801240758e-05
-1.41960104939901e-05
-2.75917607483429e-05
-3.251088583371e-05
1.89095581629896e-06
-2.98433154597533e-05
-1.05960440015458e-05
-9.10820846802591e-06
-1.40397344676382e-06
-2.52423732041846e-05
-4.5591312250125e-06
-6.73230417823227e-06
-1.75320096449495e-05
-1.93983603211731e-05
-1.61532236193492e-05
-1.65684714863879e-05
-1.67833328633207e-05
-2.09613049462011e-05
-1.60939745481188e-05
-2.08983244246933e-05
-6.47014805611935e-06
-2.71998094131784e-05
-1.52541258077216e-05
-1.03587487042421e-05
-1.51255681375641e-05
-3.11458403080165e-05
-1.20712861695271e-05
-1.07239395539339e-05
-1.67204346440549e-05
-6.30165372994329e-06
-2.47023237282997e-05
-7.09545525275157e-06
-1.67087948251763e-05
-9.97763738619992e-06
-1.51176440235789e-05
-1.0855851962271e-05
-1.60076205629086e-05
-9.11687608390497e-06
-2.3651917057464e-05
-9.83055892929651e-06
-1.08811771575752e-05
-5.67599785000647e-06
-3.37840236072212e-05
-2.4772884199887e-05
-8.42318690758473e-06
-1.94899293794446e-05
-2.03192418442512e-05
9.30878040475638e-07
-2.98971895959213e-05
-1.38445108241924e-05
-2.97442355577503e-05
-1.24805262535996e-05
-1.01325134796257e-05
-1.70281759501007e-05
-3.48909095597003e-05
-1.71535386203964e-05
-2.0677044085134e-05
-1.93192918009106e-05
-2.22892030732892e-06
-1.50369145346128e-05
-8.13264067903205e-06
-1.91458129256676e-05
-2.27100644819592e-05
-7.52748328043801e-06
-2.385882909041e-05
-2.88108461280392e-06
-3.92093152420305e-05
-1.45158741561464e-05
-8.615182656338e-06
-2.37476522079148e-05
1.9444468433268e-06
-3.67690651484497e-06
-1.383806489954e-05
-3.06735606012518e-07
-2.42650159262756e-05
-1.5235948164815e-05
-1.54039557257113e-05
-1.71778807245603e-05
-1.26201633864434e-05
-3.01439623839512e-05
-2.55781546688348e-05
-2.8755041972837e-05
-7.93860422940524e-06
-1.13048425804783e-05
-1.63288119715343e-05
-1.19228600032023e-06
-7.03342675589427e-06
-1.56690507481838e-05
-1.43095533924915e-05
-2.25285623612746e-05
-2.61739462488239e-05
-9.56384370241944e-06
-9.08691293567872e-06
-1.66462550118735e-05
-3.02043623711431e-05
-2.95284805880607e-05
-4.25914042650472e-05
-3.64637162728815e-05
-1.06693020714152e-05
-1.06847465285795e-05
-6.24909479344825e-06
-1.17125442645931e-05
-1.82424248190935e-05
-4.81219476114774e-06
-1.37615534453928e-05
-4.26906189552353e-05
-2.40203702425755e-05
-1.88656475426835e-05
-6.15990273550427e-06
-2.24733052298531e-05
-8.1513308167613e-06
-1.03544630414554e-05
-1.60536898234471e-05
-1.60173108205753e-05
-9.54093890076421e-07
-1.31353833137376e-05
-1.17453641870615e-05
9.49979180737697e-06
-1.29052647068831e-05
-2.0997218897647e-05
-3.21036292032609e-05
-2.08138312048968e-05
-2.16463742011028e-05
-2.19044198995804e-05
-2.20842125843893e-05
-2.63315983652749e-05
-1.3230856326453e-05
-1.25606925160296e-05
-1.10842979018176e-05
-2.47128629716e-05
-4.05620935775558e-05
-2.64420323286238e-05
-9.88567314138361e-06
-2.07607165960337e-05
-2.34041297912897e-05
-2.2603549027925e-05
-2.75981682524886e-05
-1.53505436262111e-05
-2.0554733550878e-05
-2.34580536991169e-05
-1.22212064299682e-05
-1.19483514398579e-05
-1.4365129235125e-05
-4.16862152775002e-05
-1.09434388240152e-05
-1.77991778527756e-05
-8.13897618810594e-06
-7.38417412373776e-06
-1.25356011375159e-05
-3.07490882958146e-05
-2.11640347752081e-05
-2.00348912845621e-05
-3.75471020119537e-05
-2.63436041221012e-05
-3.11582157977234e-05
-1.70050208290601e-05
-1.76684850170947e-05
-1.56607093387639e-05
-1.08864736195227e-05
-9.85712486643676e-06
-2.75566041808178e-05
-2.19833651315614e-05
-2.16512729236161e-05
-1.24102276733695e-05
-2.93460606213432e-05
-1.06734129538706e-05
-2.3282458409378e-05
1.5606573403875e-07
-1.35255750262078e-05
-2.78775251624058e-05
-5.089875370284e-06
2.79341267420228e-06
-2.41485113264197e-05
-1.17938299646469e-05
-1.64534916871289e-05
-2.56231800608722e-05
-1.03758525711818e-05
-1.79430118452542e-05
-6.8465825886475e-06
-1.32373038655286e-05
-2.65997515162098e-05
-2.19255085456192e-05
2.88588279453792e-07
-2.82463397255585e-05
-1.08697217600994e-05
-1.89346069168474e-05
-2.32788966402386e-05
-3.64756145412685e-05
-9.52537284422508e-06
-6.09922233662865e-06
-2.19767725070552e-06
-6.02274118282591e-06
-7.57481149601465e-06
-1.84450742416009e-05
-2.16519413464817e-05
-2.1599691135529e-05
-1.32359840677248e-05
-1.5328007716215e-05
-3.75193789687325e-06
-1.61332175167043e-05
-2.74338332217565e-05
-3.68831794462179e-05
-2.02897853479069e-05
-1.44961041137198e-05
-2.50229396450201e-06
-1.37929256433557e-05
-2.13416972872997e-05
-2.2770448912769e-05
-1.77030450099613e-05
-2.81492519324823e-05
-2.25241971124137e-05
-2.97434908692239e-05
5.97234064698655e-06
-9.4090720282026e-06
-3.03494034012765e-05
-1.34104648690723e-07
-1.76018107449849e-05
-8.91887935207526e-06
-1.4597158514978e-05
-2.23264135543289e-05
-2.55571848234307e-05
-9.89941782088777e-06
-2.00734230364532e-05
-2.35103816054093e-05
-2.4291159573808e-05
-2.47772045862889e-05
-9.83491683920184e-06
-2.16049850374162e-05
-2.64946399413094e-05
-1.81842914997198e-05
-9.34079779193479e-06
8.34751717558551e-06
-3.24169768546177e-05
-1.7904939437624e-05
-5.63009985657372e-06
-1.12329036823521e-05
-1.08025057626157e-05
-1.11501802853581e-05
-1.13448766433167e-05
-3.16109576949343e-05
-2.7135538284804e-05
-1.40784057032069e-05
-1.58865763819494e-05
-1.54622004609828e-05
-2.09105379819399e-05
-3.02021702126088e-05
-6.0974793992566e-06
-2.97942675656847e-05
-2.01073806645804e-05
-8.45819199636471e-06
-1.32132803873348e-05
-1.11541720242185e-05
-1.89391952774095e-05
-2.43597930942598e-05
-7.92074701516948e-06
-5.63997026450824e-06
-6.89517103503672e-06
-8.98872664071609e-06
-1.19093865362525e-05
-9.44848537932889e-06
-2.08183980841001e-05
-1.24837243534155e-05
-6.44743477030606e-06
-4.54814465256766e-07
-1.3112464495064e-05
-2.28824819631657e-05
-9.04715029988321e-06
-1.59586717911454e-05
-2.26178129365436e-05
-1.23860377498867e-05
-2.8061067353779e-05
-2.33513342422641e-05
-1.0937622753863e-05
-8.51247106116496e-06
-3.98567352465753e-05
-1.01292804274311e-05
-1.60215539085119e-05
-6.2116176959933e-06
-2.48936171527764e-05
-1.20804068396331e-05
-2.70934817283095e-05
-1.06795951197953e-05
-1.26814713767847e-05
-3.32400241619222e-05
-1.42829398071389e-05
-7.64120522414969e-06
-2.3649076062825e-05
-2.33910590929696e-05
-8.4628750610786e-06
-1.88831171283942e-05
-2.6908983491087e-05
-9.92700207019678e-06
-2.62175969069252e-05
-3.40239301982312e-05
-2.17221461207255e-05
-5.65616824000698e-06
-1.3731362034186e-05
-3.80972358237303e-05
-4.08395062593454e-05
-1.68335189580597e-05
-1.61492598077801e-05
-2.23232361214676e-05
-2.26515854512742e-05
-2.56829866116039e-05
-2.62985778127859e-05
-2.48380030308783e-05
-2.37813054931105e-05
-1.30651976046298e-05
4.16370237586521e-06
-2.19785384261842e-05
-1.44440332379116e-05
-2.4626782259951e-05
-9.23649247010178e-06
-1.56810839342201e-05
-1.75111779683085e-05
3.84761997349361e-06
-1.59406196870401e-05
-1.05448881511867e-05
-8.01364627661948e-06
-1.65186317010522e-05
-1.44122168463874e-05
-1.71220445574294e-05
-1.78466310431392e-05
-1.16015129009896e-05
-6.38032982162371e-06
-1.7670385394883e-05
-6.49229967732215e-06
-2.2740563405656e-05
-2.16834094615084e-05
1.53655209461546e-07
-1.77471142865786e-05
-1.55641641940957e-05
2.85690888385596e-06
-2.00813656763244e-06
-2.59827877858677e-05
-1.2931239840881e-05
-1.91351150063265e-05
-2.17094504043389e-05
-2.22330667308021e-05
-2.32210910366023e-06
-5.57825955243883e-06
-1.71225503276503e-05
-1.03190896696376e-05
-1.7876882178358e-05
-2.36057497095456e-05
-1.83116491166969e-05
-1.54335755696895e-05
-3.60276286220533e-05
-1.51845457694394e-05
-5.1633195068593e-06
4.29952747494293e-06
-4.77829355956922e-05
-1.4542670806917e-05
-2.90709330517089e-05
-2.66579682494426e-05
-2.59242320663194e-05
-1.95297981002899e-05
-4.38727867275768e-07
-1.67003167957684e-05
-2.29703094062761e-05
-1.70823994013006e-05
-2.81216877630123e-05
-1.07700592358443e-05
-1.68476511662393e-05
-2.19482963313112e-05
-9.42587004193401e-06
-1.68340976177147e-05
-9.43100287189129e-06
-1.69681370914251e-05
-1.4545158599536e-05
-2.26881762818152e-05
-1.20554432618026e-05
-2.26790362264449e-06
-9.20204430445187e-06
-2.19874951492322e-05
-1.65173464514847e-05
-1.20962860059069e-05
-1.93709611071304e-05
-2.79817821717062e-05
1.45927967169073e-05
-2.47066628207726e-05
-2.5477512691767e-05
-1.86632670745856e-05
-1.66022547413307e-05
-1.4984606282975e-05
-3.56639872628448e-05
-1.6577210548844e-05
-2.93683303192187e-05
-6.8693985120907e-06
-1.80888955316407e-05
-2.04405909938633e-05
-4.520097225974e-06
-2.04172369467312e-06
-1.23404726115496e-05
-2.60874525433766e-05
-1.20728885168526e-05
7.29521959813066e-07
-2.27391223436407e-05
-3.47582113654271e-05
-3.55044433927102e-05
-2.84868830674292e-05
-1.09647945999096e-05
5.49624675243313e-07
-2.84793798770303e-05
-1.11627448360222e-05
-2.56996708689173e-06
-2.65945235261783e-05
-4.27206027766282e-05
-2.7884497495315e-05
-1.26586104578462e-05
-1.09751624910719e-05
-1.02187281018067e-05
-2.03587760507969e-05
-1.57665214574492e-05
-1.56426665334694e-05
-1.46031604759023e-05
-2.32183964714362e-05
-1.54316216328997e-05
5.13682171461014e-06
-1.20859936647203e-05
1.40877017843251e-06
-8.4295479507764e-06
-1.77356066202164e-05
-3.2197297036821e-05
3.12175903482535e-06
-3.0719788311939e-05
-1.70466895361682e-05
1.75355286218706e-07
-8.90487379419692e-06
-2.0331040655957e-05
-2.16378812326806e-05
-6.28800987733361e-06
-1.92427606463662e-05
-1.5078816536548e-05
-3.18146350832659e-05
-8.13573373697615e-07
-1.36309182254992e-05
-9.414847398902e-06
-1.61008036390377e-05
-1.77210534306354e-05
-4.16968445424768e-06
-1.6346294954187e-05
-3.57197025889202e-05
-8.31241990014327e-06
-1.29099712395575e-06
-2.05921167957206e-05
-2.40806245139827e-05
-2.49388482334759e-05
-2.23519848936937e-05
-5.115251955799e-06
-4.24556517602099e-05
-2.20559687311457e-05
-1.19502615198459e-05
-1.08366311832165e-05
-2.34778945001572e-05
-1.85639131519917e-05
-3.11561977140866e-05
-2.67874027077537e-05
-1.69088785537159e-05
-5.06227315038485e-06
-1.9289325920879e-05
-5.90133244191633e-07
-3.21352926002243e-05
-9.06199656340425e-06
-2.21255512418825e-05
-2.20677940607395e-05
-1.37336189398642e-05
-1.51050148696767e-05
5.31933080229709e-06
-5.5789740626591e-06
6.16944185859918e-06
-2.36654255626001e-05
-2.54831859157653e-05
-6.79733386893586e-06
-7.70101073310276e-06
-1.64781257809122e-05
-5.57730160200166e-06
-1.93263300410038e-05
-1.17899038290744e-05
-7.42843991094946e-07
-1.71474018711454e-05
-2.05281499657105e-05
-2.24728791308138e-05
-1.79077828975002e-05
4.97738963050657e-06
-1.4074442959774e-05
-4.4190110240763e-06
-1.07731166632762e-05
-3.67223600131541e-05
-1.01827517219924e-05
-1.99446272658062e-05
-2.41231881220647e-05
-2.18973999440594e-05
-2.69470612401673e-05
-1.37434420161057e-05
-2.20592539679501e-05
-3.04871234262855e-05
-4.05745616810258e-06
-2.67206778497933e-05
4.74572531539392e-06
-2.96449651185683e-06
-2.04227205749052e-05
-1.91707602403155e-05
-2.30088276073043e-05
-2.06524986448543e-05
-1.1683589822765e-05
-9.90881075387647e-06
-1.02501303208807e-05
-1.55855996999595e-05
-2.99338132788043e-06
-1.41021388410246e-05
-1.06110588953354e-05
-1.53928652876847e-05
-1.87974427060297e-05
-3.03415124702232e-05
-2.36830556665783e-05
