# Supplementary material for: Research on computational propagation and identification of mine microseismic signals based on deep learning
Source: PLoS One. 2025 Oct 22;20(10):e0334641. doi: 10.1371/journal.pone.0334641 (PMC12543183; doi:10.1371/journal.pone.0334641)
Supplement: S11 Data — (ZIP) [file pone.0334641.s011.zip › 000101100002717.xlsx_0.txt_24.txt.txt]

-4.52468627395986e-06
-1.00427932980448e-05
-1.05500034798758e-05
-1.54531849321325e-05
-1.965861136107e-05
-4.1373460500581e-06
3.35291276676689e-06
-8.86764643090722e-06
-2.23122326441779e-05
-2.79699818914753e-05
-2.46702346396707e-05
-1.26379184633758e-05
-3.1038586689662e-05
-1.0834182683226e-05
-2.68333886491709e-05
-1.20664495084782e-05
-1.55900826617529e-05
-1.01083532427136e-05
9.28540874417449e-07
-2.27598800714739e-05
-2.82186058955484e-05
-1.72936628786517e-05
-1.68646486274338e-05
-1.32447487006546e-05
-5.36030805091672e-06
-3.3472810475163e-05
-1.27281798837676e-05
-2.26539136245126e-05
-5.40701935404669e-06
-9.71510870477198e-06
-9.24542163850368e-07
-1.84492026623296e-05
-1.5162310668049e-06
-1.57068789602449e-05
-2.39475369048891e-05
-7.14454351447372e-06
-2.31849909219773e-06
-2.22201729376731e-05
-2.20222330931542e-05
-1.36999389665714e-06
-2.10536505141547e-05
-1.99389991037786e-05
-2.94038680405469e-05
-2.3996725379334e-05
-1.06436691873691e-05
-1.71927649732874e-05
-1.02923356366262e-05
-1.83514948808942e-05
-9.46990255966618e-06
-6.31797678228008e-06
-8.63688193175442e-06
-2.47877023224302e-05
-8.48723716377391e-06
-1.00217120254479e-05
-2.49779963713148e-05
-8.93978047973878e-06
-8.67770609197314e-06
-1.70279616364932e-05
-2.07066184348587e-05
-1.81679817394966e-05
-1.75967824649318e-06
-1.61774871962607e-05
-7.54233136175278e-06
-1.26337810150462e-05
-3.64893499108215e-06
-1.16623315481026e-05
-2.18813159187127e-05
-2.20025082801727e-05
-6.95847299193167e-06
-1.17486881313793e-05
-3.14235918413649e-06
-2.15547283941113e-05
-1.31393264093768e-05
-1.80686730972733e-06
-2.33202799810346e-05
-4.80532379579695e-06
-3.38102790997868e-05
-1.5295693715878e-05
-1.4531626671857e-05
-2.26327225854798e-05
-2.28764012779112e-05
-1.77888498009944e-05
-9.64351463679401e-06
-1.3847257238833e-05
-5.50474930114489e-06
-6.49363581462103e-06
-2.09290277259442e-05
-7.27243326723972e-06
-2.42001905806987e-05
6.71453247448695e-06
-2.31297733779415e-05
-1.18115434843245e-05
-9.64973748445121e-06
-1.795306594277e-05
-1.93080243732921e-05
-1.64879143437491e-06
2.87078899911184e-06
-7.95331710995451e-06
-1.48175466041119e-05
-1.96318134336879e-05
-3.19703078336123e-05
6.07533540899578e-08
-1.34214887733197e-05
-2.44537597502734e-05
-1.25858191134098e-06
-1.99444303331255e-05
-9.86231711021383e-06
-2.87930122827399e-05
-5.18785987166196e-06
-2.41558015881893e-05
-2.06835781057574e-05
-1.65243185702933e-05
-1.44447912455975e-05
-2.61678664277447e-05
-2.24977014700417e-05
-8.79394466833736e-06
6.68747778602615e-06
-1.12314422841939e-05
-3.29672343617749e-06
-1.70851462052684e-05
-2.28025988459059e-05
-2.12695094830397e-05
-1.91602480440886e-05
-1.30143927143388e-05
-1.49404778809715e-05
-1.24410577578376e-05
-6.53959912967644e-06
-2.13045508739966e-05
-1.23032962682909e-05
-1.4893899518765e-05
-2.55812823527565e-05
-1.93380433465834e-05
-8.4575755337438e-06
-2.96261799608764e-05
-1.31288955820161e-05
-2.3399116857676e-05
-1.59509527593998e-05
-3.29316840424787e-06
-1.25018281784583e-05
-2.51315215514689e-05
-2.09899900180819e-05
-1.61019218350837e-05
-1.71889670044685e-05
-5.07292358357066e-06
-4.01639821488921e-06
-7.22113456539667e-06
-2.55807192790808e-05
-1.27989343001618e-05
-7.1983395465946e-06
-1.13852959324691e-05
-1.25626135400143e-05
-1.71036328847957e-05
-2.39726877186585e-05
-1.55536105036726e-05
-2.53075600886739e-05
-1.80178958640698e-05
-2.36201211916693e-05
-2.2288802505393e-05
-2.37897032441442e-06
-6.4886312861932e-06
-2.84548272846672e-05
-2.228988399614e-05
-3.71732728453507e-06
-7.45388293109595e-06
-1.36748359426488e-05
-4.98581332482263e-06
-1.06585539743464e-05
-1.29490808239769e-05
-2.52957733283464e-05
-1.0638771569834e-05
-6.09715851292936e-06
-2.27419063487173e-05
-8.66584475346026e-06
-1.20688759582178e-05
-6.12800785692411e-06
-1.80393223283674e-05
-3.20217241748863e-05
-2.49541895830606e-05
-2.51215109755126e-06
-2.28010198542938e-05
-1.48012326046428e-05
-4.73874424907272e-06
-1.17869264016447e-05
-2.22243033142143e-05
-1.41707688068524e-05
-1.860610721492e-05
-1.82058848498566e-05
-2.01348875787162e-05
-2.29237070942916e-05
-1.74330278716192e-05
-1.88826224015749e-06
-1.73029013621372e-05
-2.33906230991885e-05
-1.45190010409049e-05
-2.56825804286871e-05
-1.79608333446346e-05
-1.74413924914891e-05
-1.63959230058203e-05
-1.51111040907273e-05
-1.68608615475222e-05
-1.9635795561564e-05
-2.36208870070624e-05
-2.50531351258786e-05
-1.64729327482046e-05
-2.6183678852228e-05
-1.72280448102082e-05
-2.74360264558817e-05
-3.49955302621474e-06
-1.63677104201532e-05
-2.73912923169032e-05
-1.77370903492649e-05
-3.18300938785302e-05
-1.65992502957286e-05
-3.71147553914668e-06
-1.95572031928884e-05
-7.06436009768563e-06
-2.92243813515874e-05
-1.98896103057071e-05
-2.90409160281617e-05
-1.32758410834401e-05
-6.34308843877902e-06
-1.41332056516922e-05
-2.00132299979632e-06
-3.1231452917708e-06
-1.57329620195689e-05
-6.18322313258719e-06
-6.13709169104239e-06
-4.37214658885532e-07
-2.59443196096329e-05
-7.64717820784504e-06
-1.64471764198713e-05
-1.59221003742594e-05
-3.7919064220294e-05
-1.33175413250788e-05
-2.28583943338099e-05
-1.20601917949789e-05
-1.77495467728918e-05
-8.15541664972315e-06
-1.50366444408259e-05
-6.95367701779552e-06
-2.22464871569386e-05
-1.80321143566287e-05
-1.95791521105295e-05
-1.0419523134712e-05
-7.19353596750105e-07
-9.53833912433383e-06
-1.94662986424854e-05
-2.2681430508342e-05
-3.99208470357265e-05
-1.10894620871642e-05
-2.30139751008205e-05
-3.08622359599492e-06
-1.58330676947133e-05
-8.51913295248854e-06
-6.03583823983864e-06
-2.07963464824177e-05
-1.41705211222246e-05
-2.58691569612276e-05
-1.5591140076525e-05
-1.25406284674252e-05
-1.27647998140754e-05
-1.91846648457167e-05
-1.04755249199439e-05
-7.1721533755631e-06
-1.92036781146913e-05
-3.16855087380297e-05
-1.89503847489828e-05
-1.08768688648516e-05
-3.4746764594173e-06
-1.04281212347782e-05
-2.16863036366634e-05
-1.60233859774163e-05
-1.75947428473839e-05
-1.73057837169206e-05
-1.57641468475833e-05
-1.97566591844474e-05
-2.29077768278306e-05
-1.18075776778995e-05
-2.51480766625601e-05
-2.10794494672301e-05
-1.00284232363606e-05
-1.99021079985439e-05
-4.56935783864431e-06
-2.28401930061974e-05
-1.22231480912453e-05
-2.09368417809248e-05
-1.47187691937885e-05
-6.1256499931703e-06
-1.22912488861938e-05
-1.40846663541995e-05
-1.59492852872618e-05
-1.8063865571356e-05
-6.46636784184176e-06
-1.68276709591359e-05
-1.99884097351933e-05
-1.54400856244979e-05
-1.64234182594108e-05
-1.07685385192608e-05
-1.34852898238392e-05
-2.84074106642877e-05
-1.42174424871663e-05
-2.28606197506717e-05
-1.45735444513265e-05
-2.40254310468121e-05
-2.7735259048378e-05
-2.80821085387382e-06
-9.79123335827645e-06
-3.59715829378074e-05
-1.81358356227787e-05
-1.91950627865542e-05
-1.12292745559637e-05
-1.49132184657604e-05
-1.34361249298911e-05
-1.09946401808755e-06
-1.43870265065939e-05
-2.66657104688394e-05
-6.75916361898805e-06
-1.05805244888264e-05
-1.10834079412163e-05
-9.8716708169367e-06
-2.01733120088571e-05
-2.32819565464275e-05
-1.93446972189009e-05
-1.4294816636892e-05
-2.7155083131306e-05
-7.1213030480391e-06
-2.47001638500327e-05
-3.16899187785273e-05
-2.30745573058433e-05
-8.77541331669801e-06
-1.87441994687089e-05
-1.12277935922215e-05
-4.16074638780483e-05
-2.04470560457592e-05
-1.59321728833983e-05
-3.52524372252158e-05
-2.077861564552e-05
-1.5442155078641e-05
-7.76954254822097e-06
-1.82332340549536e-05
-3.41496297695929e-06
-1.25485219760992e-05
-2.16499849346584e-05
-2.03465126505206e-05
-2.17725891493339e-05
-2.22276132852383e-05
-1.52807859215073e-05
-1.03626127306778e-05
-2.37027885200264e-05
-1.76695597083215e-05
-1.48701230591541e-05
-1.61609814655052e-05
-1.87587682719988e-05
-2.15663179636385e-05
-1.05291559505548e-05
-3.18139742959861e-05
-1.13513034927974e-05
-1.76176180175642e-05
-2.47931103120465e-05
-1.90043426719829e-05
-1.47279662850457e-05
-1.32667778508981e-05
-1.28967394425387e-05
-1.43496408119318e-05
-2.93336008878028e-05
-1.26063608327783e-05
-9.30145564790267e-06
-2.12925118848687e-05
-2.21729349250391e-05
-1.13562298723317e-05
-2.22274148834243e-05
-6.57459623810796e-06
-1.20365657599447e-05
-2.21361698146361e-05
-1.58818493440056e-05
-9.60700388987673e-06
-1.36803912496759e-05
-7.90559085973627e-06
-1.6793259738031e-05
-4.31037496853771e-07
-3.48964144236842e-05
-2.47234740842327e-05
-4.56150049074902e-06
-1.47930769820369e-05
-1.77467423167954e-05
-1.02241618085153e-05
-1.11018029115061e-05
-1.16437351637924e-05
-1.19113860981213e-05
-1.12845449763749e-05
-1.94900089885084e-05
-2.03769432379278e-05
-2.06554944046688e-05
-1.51508292681204e-05
-1.76820106810769e-05
-1.94102839064438e-05
-1.84989912448087e-05
-1.52468331403856e-05
-2.64142919792519e-05
-4.57854152418062e-06
-2.84087712752592e-05
-2.57212448261067e-05
-2.26802587505094e-05
-2.44727043521383e-05
-1.13519620731741e-05
-6.20888644897032e-06
-4.13886247953461e-06
-1.45397432110397e-05
-2.35198074707458e-05
-1.38329403775306e-05
-1.46301531798031e-05
-9.42362475168508e-06
-1.98364235057535e-05
-2.41045919736156e-05
4.09262763097691e-06
-1.87356101798528e-05
-2.36997476172737e-05
-1.65255213990971e-05
-1.26509308756709e-05
-1.95171556704574e-05
-7.32648143483145e-06
-1.82448454467297e-05
-1.57163360558437e-05
-2.59137268482623e-05
-1.37233329150938e-05
-2.25195231240605e-05
-2.0789526266047e-05
-1.41203160318523e-05
-7.1958311522518e-06
7.06092016025818e-06
-1.34473060702761e-05
-2.23435097592827e-05
-1.15259291240167e-05
-9.253198232435e-06
-2.05886238552846e-05
-1.66972606357184e-05
-1.50116169200376e-05
-1.55343681201841e-05
-2.60483196402178e-05
-2.38399145382284e-05
-7.40074287145434e-06
-1.2527513637597e-05
-2.12079669003762e-05
-6.85255402024712e-06
-1.4413467681578e-05
-2.57214477498783e-05
-2.61267968797706e-05
-2.15734346719117e-05
-1.42334725572712e-05
-1.73684764707976e-05
-1.35805024483621e-05
-1.87650970567875e-05
-3.18983426664292e-05
-2.27134087576045e-05
-1.82136316794295e-05
-2.36072928227065e-05
-1.3526485374027e-05
-2.76246741472628e-05
-1.41963461534395e-05
-3.26530515885253e-05
-2.13398317439641e-06
-2.35673581129498e-05
-8.1946250677759e-06
-1.11247131835192e-05
-2.43171034855448e-05
-1.32540562800128e-05
-7.94773986719129e-06
-1.48603415832076e-05
-1.19336810673759e-05
-1.72433697486693e-05
-2.12003429396172e-05
-2.79533284515092e-05
-2.08642116551257e-05
-1.62128101840414e-05
9.46538000793362e-07
-1.49171887208935e-05
-9.38169032718019e-06
-1.77000469058537e-05
-2.05723793221921e-05
-2.18452664235156e-05
-6.79342890458655e-06
-2.26694205504973e-05
-1.98840237616706e-05
-2.14685427341559e-05
-2.77538964428586e-05
3.75081388366298e-06
-1.5050126211627e-05
-1.55628406973742e-05
-4.15814857081175e-06
-1.55880434329657e-06
-3.44082682381173e-05
-2.45447288352872e-05
-1.35888143182171e-05
-2.01302088573443e-05
-1.26145759537212e-05
-7.08378486424547e-06
-1.14575599747798e-05
-1.88330734633599e-05
-1.07289937155047e-05
-1.82587268600969e-05
-2.60492598958994e-05
-2.33327943284037e-05
-1.76269346509166e-05
-3.91226172444058e-06
-2.2245377590393e-05
-1.53420444346217e-05
-1.7371799743417e-05
-5.70510246922295e-06
-2.98829874527962e-06
-1.221760091377e-05
-3.2222228851668e-05
-1.38571132860298e-05
-1.83165204707251e-05
-1.44766715921802e-05
-1.49515962326863e-05
-2.17193096496541e-05
-8.48912613862877e-06
-2.25693098455848e-05
-2.13978029776136e-05
-1.62972515295826e-05
-2.73681564980358e-05
-1.80505725115459e-05
-1.44773697232468e-05
-2.22576881861644e-05
-2.26652096779865e-05
-1.84482193838483e-05
-1.14284195528701e-05
-9.86546851679057e-06
-1.82873243915069e-05
-1.74416453218823e-05
-2.72225538700783e-05
-7.75952890161007e-06
-9.74726274250677e-06
7.14435547422754e-08
-2.98825722491263e-05
-2.36501721229271e-05
-2.10700792519411e-05
-9.3638429966919e-06
-7.90961939275144e-06
-6.96861909143446e-06
-1.19709610598196e-05
-1.30788309242763e-05
-7.19227702275551e-07
-2.00115269328313e-05
-7.99597464587747e-06
-2.50044134086823e-05
-9.73127725648731e-06
-8.74186456426856e-06
-7.77776016928192e-06
-1.64338835765888e-05
-2.054304025794e-05
4.18474748195585e-06
-1.99614429809451e-05
-2.68943619749282e-05
-1.06063787026964e-05
-1.49816442903033e-05
-5.0691877198922e-06
-2.51346694847719e-05
-2.4350977163621e-05
-1.7561492450548e-05
-1.99623788383678e-05
-1.93096744603958e-05
-9.5250900343248e-06
-1.20355066893463e-05
-2.1557317154532e-05
-2.58611795780013e-05
-1.78702810824572e-05
-2.12115529648088e-05
-1.53353453495573e-05
-2.63262893592253e-05
-1.86595454381742e-05
-2.54849438667285e-05
-2.89389038529651e-05
-1.89628997723994e-05
-4.55457769768705e-06
-8.94730179404275e-06
-3.20521200439292e-05
-1.1518657581483e-05
-2.61610013079992e-06
-4.92911599697019e-06
-1.81850644278495e-05
-2.03011811455917e-05
-1.91169236168167e-05
-7.70835217929353e-06
-4.21748578019368e-06
-1.99868925264192e-05
-2.449279193776e-05
-2.01392237230927e-05
-2.27911139519069e-05
-6.72216853931546e-06
-3.49303100209952e-05
-2.81029855925743e-05
-2.20533613285561e-05
-2.20320349558579e-05
-9.14931619174289e-06
-4.35445192260897e-06
-5.2943833142827e-06
-2.3046213835597e-05
-9.17181872294655e-06
-1.26652405978348e-05
-2.34765120058879e-05
-8.15307006134798e-06
-1.20249557273982e-05
-2.39289536320448e-05
-9.62979692364575e-06
-1.41982439615812e-05
-2.08473700206508e-05
-2.42407949879132e-05
-2.341577706302e-05
-6.94742005448854e-06
-2.00795481301785e-05
-2.28017241295817e-05
-2.80073963494853e-05
-6.65203641295004e-06
-1.38561947214074e-05
-2.33706230719789e-05
-3.22961486272744e-06
-1.39778592697197e-05
-1.35030100363222e-05
-8.59440376545521e-06
-1.7993676332126e-05
-2.41296283879058e-05
-2.20912714345684e-05
-1.91907128453145e-05
-2.0267140216601e-05
-1.91697460120277e-05
-2.00151777890426e-05
-1.95034940295199e-05
-2.47534886345985e-05
-1.31979980815057e-05
-1.56341463560886e-05
-9.23055527892217e-06
-2.30224509978246e-05
-1.114434435728e-05
-1.81013609750879e-05
-1.41260624779199e-05
-1.4024433561698e-05
2.73170586555012e-06
-9.52796887458017e-06
-6.81151431964038e-06
-3.25602814375997e-06
-8.91568176300436e-06
-1.83654734236106e-05
-1.45909121481093e-05
-2.43030135044288e-05
-2.84528277016062e-05
-1.78110915874401e-05
-1.6233815918473e-05
-2.12576911224484e-05
-1.54286025071111e-05
-2.15254618878717e-05
-3.23875433397024e-05
-1.4990129915856e-05
-1.94549919496233e-05
-1.46195072754179e-05
-7.99152374739841e-06
-2.20064811837312e-05
-1.41345743220792e-05
-1.13303288765613e-05
-1.94895128504712e-05
-6.39082989498239e-06
-8.18558610160576e-06
-2.50264003347207e-05
-1.71910001652556e-05
-1.87626533172744e-05
-2.18120802052853e-05
-1.80123171663419e-05
-1.34523948069538e-05
-4.02637800369849e-05
-2.06120707914529e-05
-9.10634058609867e-06
-1.63393248950258e-05
-2.83301878713121e-05
-1.94100597322538e-05
-2.40757831828945e-05
-8.37425217844353e-06
-4.20981055333607e-06
-1.97351404852112e-06
-1.7625687760552e-05
-1.5321127334322e-05
-9.92472592669676e-06
-1.91189732670628e-05
-2.60246481420847e-05
-1.10149420055739e-05
-1.52858706046076e-05
-6.18311389590375e-06
-2.05290534711948e-05
-2.10631705185568e-05
-2.69769540032639e-05
-2.31505148132953e-05
-3.40948778793595e-05
-2.43582794914612e-05
-2.10221014416745e-05
-4.94906186345178e-06
-1.59247019477057e-05
-1.61164410078048e-05
-1.56441259505725e-05
-2.15277607414905e-05
-2.83406806601707e-05
-1.98214261349157e-05
-1.53460735123001e-05
-1.6003081736505e-05
-1.24142077759685e-06
-1.49674173127055e-05
-2.40501328877989e-05
-2.78175680559486e-05
-2.49894510670639e-05
-2.90523741650929e-05
-1.90495101096793e-05
-2.28702633320453e-05
-2.40450271172392e-05
-2.54170715456028e-05
-2.22895365369051e-05
-4.12682507034188e-06
-1.04546127364516e-06
3.65679949802636e-06
1.58209402824195e-06
-2.94276433885509e-06
-1.95224243683063e-05
-2.42387944741471e-05
-2.02683234176968e-05
-2.51806429203903e-05
5.31522821554298e-06
-1.57400010675333e-05
2.6752125395514e-06
-1.15825278628778e-05
-1.53630352202793e-05
-1.98969449326251e-05
-2.03791760536746e-05
-2.56774348918858e-05
-1.2973540327395e-05
-2.21901803214441e-05
-9.1199902432286e-06
-3.3873137501014e-05
-1.74319071125736e-05
-2.20020229595466e-05
-5.7272547153818e-06
-3.28993935154079e-05
-2.78517932883132e-06
-1.96142432931251e-05
-1.35823540950053e-05
-2.30835993130854e-05
-2.78280144117794e-05
-8.77526718767346e-06
-1.46019694116802e-05
-1.54071056227265e-05
-8.4714356955095e-06
-1.98492452470934e-05
-9.56085236987493e-06
-2.22627791697828e-05
-2.88883823383337e-05
-1.26751948383033e-05
-1.95878187420355e-05
-1.99248204922134e-05
-2.09421942324678e-05
-7.86129987818555e-06
-1.5989669916581e-05
-8.89322413544385e-06
-3.15764267558505e-05
-2.74778191037098e-05
-2.28094496894885e-05
-1.02949229990796e-05
-1.31579385927624e-05
-1.76974414032423e-06
-7.02764303065861e-06
-2.64179655020085e-05
-2.42820194478378e-05
-1.6803618627828e-05
-2.92029494541865e-05
-1.95469750242658e-05
-3.07140127720799e-05
-1.48743662077508e-05
-2.5027448836621e-05
-2.61795554851609e-05
-3.38225379122633e-05
-2.91738857697634e-05
-1.54913412458771e-05
-1.36178551091293e-05
-1.66626003313838e-05
-8.78839409208479e-06
-1.95743102178435e-05
-1.02270624358659e-06
-2.11314351076195e-05
-1.31707432856377e-05
-3.33762093852927e-05
-1.02067338773336e-06
-2.43529052302688e-05
-3.46048941360465e-05
-1.32571683712522e-05
-1.57877343391459e-05
-1.80029542527233e-05
-1.13940289284508e-05
-1.99343830917054e-05
-1.34605959305822e-05
-1.66045001975582e-05
-2.46816848703007e-05
-2.10091211568419e-05
-2.03669601677449e-05
-2.04081957816458e-05
-2.05844800263146e-05
-1.42727023438062e-05
-6.07508823306385e-07
-7.26912513369031e-06
-3.10971700242001e-05
-2.42658677005327e-05
-1.18238149508255e-05
-1.73908861182838e-05
-1.66456059990934e-05
-1.35800591961998e-05
-2.83792107712743e-05
-1.61365424685315e-06
-2.44347790506231e-05
-2.15389491925011e-05
-2.49797839960631e-05
-8.26776397280071e-06
-3.21461594480653e-05
-2.98858480427279e-05
-2.12866176604327e-05
-1.60485716763358e-05
-1.07370552435061e-05
-7.1900891940478e-06
-1.01917278133103e-05
-2.28527019116433e-05
-1.7621410107342e-05
-1.41523682775175e-05
-2.85961382624051e-05
-3.01690572032604e-05
-2.11810433697445e-05
-2.34261087731616e-05
-1.83973311688588e-05
-2.07308589970633e-05
-8.16321082463592e-06
-1.13811711057955e-05
-9.27510078738591e-06
-1.8930542100621e-05
-2.08042520085777e-05
-1.18068664185696e-05
-1.12216429527082e-05
-1.15670971502667e-05
-8.98421829480011e-06
-2.40416232858463e-05
-1.24989629861059e-05
-2.50153503962343e-05
-1.09182260166581e-05
-2.88076089900703e-05
-1.67977475620094e-05
-4.68153318485311e-06
-9.75007828562557e-06
-7.96668083754829e-06
-7.1445474341338e-07
-1.15515727757316e-05
-4.10301077592773e-06
-8.10054305115206e-06
-1.51363373355583e-05
-1.58352936345927e-05
-1.60503134521302e-05
-9.05741785582753e-06
-1.09486257384097e-05
-1.18166236059134e-05
-8.68595811485045e-06
-2.02995292486257e-05
-8.98673245125919e-06
-1.17598949021205e-05
-1.04281029127433e-05
-7.4933376627312e-06
-8.54387126850072e-06
-1.03579085090499e-05
-2.12232664899231e-05
-1.25596061160685e-05
1.10404174487661e-06
-1.01852267797068e-05
-2.92427349176259e-06
-2.6489692084739e-05
-2.56746008077993e-05
-8.66093626729376e-06
-3.39333723723496e-06
-6.79966265345599e-06
-1.58926007195195e-06
-1.91956002697296e-05
-5.82840968032378e-06
-1.5856124599456e-05
-1.8561592377956e-06
1.56202738461553e-06
-2.76923878048339e-05
-2.25075443429598e-05
-1.58252414129606e-05
-2.22737512204735e-05
-1.06138221560423e-05
-3.25433890593694e-06
-1.45064038614724e-05
-1.83246371759632e-05
-1.46749852376229e-05
-1.03896777157142e-05
-5.11436165336392e-06
-1.61298004588118e-05
-1.22891040288509e-05
-4.13442794394351e-06
-1.28479725033947e-05
1.79926265404956e-06
-1.38163228505309e-05
-1.2667994218351e-05
-1.15653712119047e-05
-1.81665892984192e-05
-6.47562069624793e-06
-3.04616295825091e-06
-7.42562124713649e-06
-7.16741169581273e-06
-2.59588346374114e-05
-9.38020068636322e-06
-2.20353261926049e-05
-1.59597536700502e-05
-8.61340255566233e-06
-1.5828294343117e-05
-1.59163964559479e-05
-2.25993171291266e-05
-1.91489531319561e-05
-4.13522936841664e-06
-1.15585744400379e-05
-5.88319576896826e-06
-1.63810302991326e-05
-1.40136799062457e-05
-6.19168744932437e-06
-1.13309025955153e-05
-9.73784653107332e-06
-1.73282128981984e-05
-2.08575448503724e-05
-8.15703993349804e-08
-1.04937676243329e-05
-1.73293523836465e-05
-7.38976385034722e-06
-1.2678925159428e-05
-2.44880837741476e-05
-2.2484941626088e-06
-1.61913282086903e-05
-2.0484647065585e-05
-2.39080809980429e-05
-1.9846728254123e-05
-1.55553728868418e-05
-2.59775354025008e-05
-1.51401869267762e-05
-1.93654383490297e-05
-1.30235795136821e-05
-2.26884745176089e-05
-1.64732078790028e-05
-9.90423399511985e-06
-1.66576081272877e-05
-2.12366779638063e-05
-7.68278971203078e-07
-1.7903205356772e-05
-8.00535454633103e-06
-2.33745191526267e-06
3.07124920794232e-06
-2.24416997491414e-05
3.89785284185197e-07
6.64418603885884e-06
-2.50618215883559e-05
-1.30044422513647e-05
-2.08112714414164e-05
-1.07461191782733e-05
-9.89407447000986e-06
-2.18861547952802e-05
-9.79854861587703e-06
-1.46113827184939e-06
-3.16462338225565e-05
-1.25888876237822e-05
-2.41055304764174e-05
-2.31912624834338e-08
-1.20269187189206e-05
-4.82042075292744e-06
-1.4594876316431e-05
-2.05227184620551e-05
-1.7653129703763e-05
-3.55305172915979e-07
-2.33569145991263e-05
-1.91224878459602e-05
-1.82602098687284e-05
-1.54523437746641e-05
-9.01445435155277e-06
-8.63728491350315e-06
-2.58715474849188e-05
-1.54802627721199e-07
-1.31489580714527e-05
-9.36173879225945e-06
-9.45009660984752e-06
-1.23706714932389e-05
-2.01250877949569e-05
1.06682095651806e-06
1.43933551354621e-06
-1.6273797145953e-05
-1.29248091056457e-05
-1.32432945837237e-05
-5.92257262534967e-06
-1.70348294746791e-05
-1.57987620043117e-05
-2.66016784882377e-06
-7.91925396819759e-06
-5.11346847802316e-06
-1.46660024098028e-05
-1.5659483162664e-05
-2.70095561087959e-05
-1.29989646044918e-05
-5.93340382174079e-06
1.89511397137558e-06
-4.95269418427552e-06
-9.86738109254534e-06
-1.03532239176635e-05
-1.97235203418177e-05
-1.20042064270962e-05
-4.54877667842131e-07
-1.79535528692216e-05
-1.798575486732e-05
3.55457858486294e-06
-2.68633489981098e-05
-1.8701063647959e-05
-3.41435314462691e-06
-6.50998751223422e-06
-1.83558520641772e-05
-1.41889622919642e-05
-1.77681756973006e-05
-1.47126415164256e-05
-2.1414919399777e-06
-1.33554477717355e-05
-1.7701797067122e-05
-4.29699335082815e-06
-1.80768100523074e-05
-2.78593550032664e-05
-1.44525248726322e-05
-6.48404806874601e-06
-1.57623688730128e-05
1.74818224900712e-06
-2.742417311085e-05
-3.92139631003682e-06
-6.83636358235889e-06
-1.62785755323734e-05
3.39596378986891e-06
-3.34140628347447e-06
-1.96975453787519e-05
-1.32663120471154e-05
-1.58385665027923e-05
-5.85845933380225e-06
-1.04689309165167e-05
-1.17856390237813e-05
-1.30020894026591e-06
-9.73378134692162e-06
-1.33488698072161e-05
-2.49102741793151e-05
5.31781358699771e-08
-1.89400600938079e-05
-1.46257400021936e-05
-1.4827781700284e-05
-9.61135532699524e-06
-1.23922812228045e-05
-1.85753104053961e-07
-5.22185744386789e-06
4.87467369734731e-06
-2.38120154205306e-05
-1.80157668003688e-05
8.26371438551434e-07
-1.23887682418302e-05
-1.72664010869699e-05
4.59036183210095e-06
-5.5989178886774e-06
-7.02089267248029e-06
-2.41474590598672e-05
-1.81149454122228e-05
-1.85664642523948e-05
-7.69311926723628e-06
-1.37715289273609e-05
-5.98726594580485e-06
-1.31263098823546e-05
3.16455556619348e-06
-6.45479258249455e-06
-7.63864751847218e-06
-7.05127070832888e-06
-1.11446146220452e-05
-2.63389401522527e-05
-1.11687847469914e-05
-1.15985657374952e-05
-4.36426974720855e-06
-1.33086182772782e-05
-2.24111333192683e-06
-1.4341945052577e-05
-1.35440190368096e-05
-1.67307175972401e-05
-9.80790168215411e-06
-2.24658914512815e-05
-2.41532788779922e-06
-5.45185482571609e-06
-7.75434792395148e-06
-6.28649585796175e-07
-1.64560619653658e-05
-2.26506235372982e-05
-2.36886764614362e-05
4.94654010460244e-07
-1.02324776578801e-05
-2.02187730539517e-05
-1.95140741326349e-05
-1.65396516791138e-05
-2.17732022458707e-05
-2.55191001650578e-05
-1.10028610008217e-05
-1.51667532567638e-05
-1.56644900640869e-05
-1.14320610466309e-05
-1.51900761309604e-05
-1.81491753295739e-05
4.30576395552683e-06
2.38443799672697e-06
-2.28993390329356e-05
-2.2733979577573e-05
5.09458724495386e-06
-1.32918285850746e-05
-1.65035114495575e-05
-1.28477629323076e-05
-1.99988256171861e-05
-8.28574064365995e-06
-5.26273130649241e-06
5.55681990110033e-06
-2.09055501151378e-05
-1.09968261025628e-05
5.14940531944418e-07
-1.70789054926679e-05
-1.75665932288578e-05
-1.53381155588271e-05
-1.42563153282847e-05
-2.18138515944478e-05
-1.14688635863616e-05
-2.59523730678271e-05
-2.42422559290114e-05
-1.55809954917945e-06
2.52994304286229e-06
3.04956528181368e-07
9.27332476559392e-07
-6.84503140762113e-06
-1.45823311730384e-06
-1.5849673534392e-06
-9.95258288475405e-06
-1.17721895841984e-05
-7.04410737511529e-06
-1.28155572190512e-05
-8.0804174407811e-07
-1.11864273470334e-05
-7.29970013377548e-06
-1.13375089100998e-05
-4.88366108241862e-06
-7.21920715205186e-06
-1.53764801413206e-05
-8.35132052333859e-06
-1.37468067633685e-05
-1.0246809312629e-05
-1.54027716968127e-05
-6.01718532386586e-06
-1.6675771627631e-05
-2.41539434357139e-05
-5.53664697714412e-06
-8.74620847479373e-06
-7.70033480558477e-06
-2.17521497613885e-05
-2.15623844193391e-05
-1.49640541631859e-05
-9.58123228537957e-06
-8.04007845212439e-06
-5.81692215939107e-06
-7.90041102832124e-06
-1.04578969182616e-05
-1.16321880659166e-05
-1.42144227495335e-05
-1.30775334196317e-05
-9.07744750657861e-06
4.68129618118082e-07
8.4304023774696e-06
-1.20016880167347e-05
-2.8307577712606e-06
-2.27176629336823e-05
2.0503159721557e-06
-1.30768203498376e-05
-1.96242744686578e-05
-1.14330627624421e-05
-1.54978281535801e-05
-2.0095444680972e-05
-2.61908755291922e-05
-2.15334229810069e-05
-1.70927207148296e-05
-1.51386699716043e-05
-1.8206928055762e-05
-1.29782125577562e-05
-5.25333585592619e-06
-1.95379440597422e-05
-8.92748034088738e-06
-9.91984638051055e-06
-3.02240382225256e-05
-2.74088310026553e-05
-5.09937543901601e-06
-9.99228935698785e-06
-1.1150210943936e-05
4.12471464444487e-06
-1.52102928921294e-05
-1.31797853291494e-05
-1.66982844144563e-05
-2.65494687339224e-05
-1.1138242311081e-05
-1.43252903050188e-05
-2.51738050923868e-05
-1.98121886842887e-06
-2.90780151162301e-05
-1.0734620707019e-05
2.53767932405183e-06
-1.7382202084439e-05
-1.74048715232582e-05
1.63547058012284e-06
-1.37219351671371e-05
-1.4470841903352e-05
-5.8542032935698e-06
-1.38662972610303e-05
-1.38423158302567e-05
-1.51446120488067e-05
-3.89489004763498e-06
-2.3380626535934e-05
-5.03144183862206e-06
-4.4844660203861e-06
-1.30744942759855e-05
-1.62259684188014e-05
-9.26571751370101e-07
-1.60563458962368e-05
3.08223882866293e-07
-5.45494816407811e-06
-2.26416361527963e-05
-3.16754406787261e-06
-1.78148807539241e-05
-1.30999266374648e-05
-2.88575966903816e-06
-1.23022636945205e-05
-1.99492667750468e-05
-1.17970384469269e-05
-1.14022923817741e-05
-1.0385760920476e-05
-2.98726989332636e-06
-1.61510255154402e-05
2.92729624498828e-06
-5.84407685756255e-06
-1.71474406542561e-05
-1.54230489907884e-05
-1.95639203721512e-05
-1.47215016979768e-05
-7.84028585148294e-06
-2.96761095867467e-05
-9.81471097251825e-06
-1.38269200850302e-05
-8.2494322221834e-06
-3.63764056709786e-06
1.35937332103526e-06
-3.31346275030659e-06
-1.71868741136675e-05
-1.06592946704855e-05
-9.07098325996833e-06
-9.61062128461778e-06
-5.56338679494819e-06
-8.96810253106848e-06
-1.3755366595404e-05
-1.15497924039396e-05
-1.01138492178752e-05
-1.4132653353904e-05
-8.75466018616726e-08
-5.68457654797497e-06
1.65257075764626e-06
-1.08155333799657e-05
-1.12814279598418e-05
-1.68412641216686e-06
-1.14681906125157e-05
-6.42052183727202e-06
-1.29941266177185e-05
-2.14166297860621e-05
-1.942879493318e-05
-1.46728434790448e-06
-9.18945912393033e-06
-1.93328513405332e-05
-2.10136849165037e-05
1.36836517076215e-07
-1.22619963485087e-05
-1.98163821879564e-05
-1.56391382173631e-05
-9.52589979473032e-06
-1.19889567740812e-05
-2.31465153633947e-05
-1.40634684255544e-05
-1.12475284621932e-05
-1.79638040772356e-06
-9.85597971603288e-06
-9.90146305554013e-06
-1.71994530994522e-05
-1.28890626957417e-05
2.9967070604756e-06
-8.01581586156684e-06
-1.93500074894193e-06
-2.24678818766135e-06
-4.94943921798988e-06
-1.9148322817955e-05
-1.07519938619913e-05
-1.15561386695946e-06
-2.02405806722448e-05
9.16217480947646e-07
-3.38568286452907e-06
-9.0288111546407e-07
-1.35073198388702e-06
-1.47194809549234e-05
-1.9776840224775e-05
-1.47382292390174e-05
-1.97674617009705e-05
-1.33585606313281e-05
-1.56185563326745e-05
-5.90236714845223e-06
-5.5576018972356e-06
-9.31788058511466e-06
-2.57317954855007e-05
1.52238606686476e-06
-9.65477893543801e-06
-1.25629689291002e-05
-5.21429955739195e-06
-1.47371047841473e-05
-1.64375150518326e-05
-2.69295944888656e-05
-9.05534118574129e-06
-2.25449240144245e-05
-1.25081287023818e-05
-1.51438052343931e-05
-2.17996269545434e-05
2.48156546660499e-07
-1.17853193648551e-05
-2.10477294638273e-05
6.14369898230657e-06
-1.28070372300703e-05
-1.91986499468133e-05
-9.66096743433758e-07
-1.65798883929525e-06
-3.21416414725371e-06
-1.21684217440724e-05
-1.31685892269324e-05
2.96023339963087e-06
-9.65852509144108e-06
-1.44205595436214e-05
-1.42531301811963e-07
-1.47249306040171e-05
-7.0120702744065e-06
-4.05174847980054e-06
4.00687401278744e-06
-1.241839579444e-05
-2.06360563782036e-05
-1.34993077479035e-05
-1.2814359112159e-05
-8.56261468386693e-06
-1.82967086550025e-05
-1.99826302463638e-05
-8.38282112852281e-06
-1.18961616574184e-05
-1.40604041365134e-05
-5.3371067569185e-07
-2.17121978840853e-06
-1.49535123981818e-05
-1.98868398180732e-06
-1.6734637926176e-05
-1.1655839503589e-05
-7.89749154610291e-06
-3.10308033177143e-06
-6.18059452790529e-06
-1.2365740833824e-05
-1.98883837304217e-05
-4.80451167830681e-06
-2.12555910413367e-05
-1.69828745589737e-05
-6.2147174824648e-06
-1.83551339034155e-05
-1.59683793011149e-05
-3.87432928220818e-06
-1.80732353672966e-05
-9.97851543386237e-06
-1.20587726841385e-05
-2.04074046348658e-06
-2.56880392175093e-05
-3.92735512619145e-06
-7.5076020097854e-06
-5.53971925885325e-07
-1.38427639597748e-05
-2.2870297524626e-06
-1.09817200824634e-05
-4.26201841492222e-06
-1.53487737214067e-05
-1.78923248656864e-05
-1.56897542728258e-05
-3.21956696123905e-05
-8.40086438180182e-06
-1.74418427991656e-05
-1.74057992954012e-05
-2.18981275470599e-05
-2.93833215166153e-05
-1.42511137626447e-05
-7.95502879391155e-06
-1.93175715256975e-05
-8.94311204534047e-06
-1.22909898522464e-05
-7.49204776165925e-06
-6.56145358162123e-06
-1.41673598872914e-05
-3.71989391839351e-06
1.50484335680202e-06
-8.80375165837518e-06
-2.39301349263705e-06
-1.77628041220687e-05
1.37507781938889e-06
-1.04441201953872e-05
-1.31686173430605e-05
-2.05419582885837e-05
-1.36552777173898e-05
-1.35548118269693e-05
-2.47734047363685e-05
-2.32625061355122e-06
3.21790505232369e-06
-1.20346777809306e-05
-9.08692563882506e-06
-1.75099378533729e-05
-4.66018699538307e-06
-1.16245600737962e-05
-9.28567157478792e-06
-2.31477846949354e-06
-1.18503091191168e-05
-8.73716399357287e-06
-7.558010095091e-06
-1.39716109518232e-05
-1.14755409070823e-05
-1.60034497107117e-06
-3.62569425341428e-06
-2.84836355713026e-05
-6.76976070747146e-06
-4.18358598245005e-06
-1.76708862791541e-05
-1.93731798485543e-05
-1.54117308671373e-05
-8.43396610232567e-06
-1.27075015789579e-05
-9.04583325180237e-07
-1.55338803758324e-06
-1.65443485280994e-05
-3.32346480463799e-06
-1.18519994673234e-05
-1.43297667799147e-07
-2.86715777645167e-05
-1.16240283317047e-05
-9.70004655573409e-07
-9.78747033888532e-06
-9.65880875897702e-06
-2.44726915886376e-05
-1.14833060653065e-05
-1.67939841050674e-05
-1.13757061789797e-05
-1.2181781584363e-05
-1.31777180466982e-05
-1.59465840545128e-05
-1.11652222868518e-05
-2.05021215141431e-05
-1.33816205053444e-05
-2.29020595945521e-05
-1.35970668746548e-05
-8.65262715005832e-06
-1.23268611709463e-05
-1.08760701486787e-05
-1.73662644475139e-07
-1.14326221036206e-05
-3.5383424240844e-06
-1.32998916819963e-05
-7.75413380750488e-06
-2.65240869677119e-05
-1.13930035090813e-05
-2.01722053105946e-05
-1.00470473537774e-05
-8.14090736392201e-06
-1.29333160509098e-05
-9.60393649507824e-06
-1.87998162568319e-05
-1.28773029435032e-05
-1.7561819106453e-05
-1.76405075735747e-05
-8.53602373254404e-06
-4.27685770358236e-06
-7.88532801215374e-06
-2.26639791281887e-05
-1.88779194545711e-05
2.76453970806927e-06
-1.8445733778201e-05
-1.48115936488024e-05
-1.53094160244431e-05
1.31536948562285e-06
-2.57179279713583e-06
-1.45012894395396e-05
-1.72808578485816e-05
-1.52198962186828e-05
-9.80773434802849e-06
-1.35621457942731e-05
3.03414384294602e-06
-7.06895961906443e-06
-1.64604877294995e-05
6.47719334838378e-07
1.87861695855835e-05
-1.84716180251615e-05
-1.31703773419684e-05
-5.00477602208148e-06
-6.70931186457215e-06
-1.20778004904712e-05
-1.91820301211516e-05
-1.94081893286296e-05
-4.76515345587012e-06
-1.3665341157273e-05
-1.50169710778294e-05
-4.29743796280108e-06
-1.28872052544586e-05
-2.18403849364812e-05
-2.25306046428184e-05
-1.18323047039447e-05
8.57178498101129e-07
-2.78429988604642e-05
-2.74044640595281e-05
-1.34122272762534e-05
-1.33253015849754e-05
-8.03925489302147e-06
-1.17425560127237e-05
-2.29096462325437e-05
-1.92849976538565e-06
-4.81664752765828e-06
-2.45886241409324e-06
-9.51052437722926e-06
-1.2506141801845e-05
-1.22067727227137e-05
-1.54194046751582e-05
-1.95332055606164e-05
-1.34601111348824e-05
-7.11595263168771e-06
-8.82142469067494e-06
-1.20799852601586e-05
-1.82468833929749e-05
-1.26945884152282e-05
-1.73888918311317e-06
-2.02368333862954e-06
-2.52784131998961e-05
-6.4923259010173e-06
-8.91033395697175e-06
-1.05499087445817e-05
-2.36457330558821e-06
-6.26191428172809e-06
-9.75731325719982e-06
-1.73312692346273e-05
-1.98325979179477e-05
-2.46500421465015e-05
-1.1094772071701e-05
-9.19847533445754e-06
-4.03392950790343e-06
-1.77331082987953e-06
1.93243863146803e-06
-4.10421699650338e-06
-6.0511557849008e-06
-4.71711634424044e-06
-2.07730297617781e-05
-8.36253917757995e-06
-1.18749834953213e-05
-9.98188710915542e-06
-8.15299677499733e-06
-1.43012847992171e-05
1.44337803489478e-06
-6.75005378454095e-06
-2.86411287572958e-05
-1.42866780915152e-05
-9.79792603301189e-06
-1.09243223309835e-05
-9.5792304975207e-06
-1.39590914890489e-05
-1.54428513588877e-05
-4.07885933221993e-06
-2.20629707671872e-05
-9.29379868595625e-06
-3.51625549815159e-06
-1.17634113279443e-05
-3.6949155005079e-05
-1.88919768260376e-05
-5.71429342437125e-06
-9.91244202205038e-06
-1.76226328171475e-05
-7.29338738702971e-06
-2.60294824823364e-06
-8.11485835690794e-06
-1.6878442502101e-05
-2.29547035460173e-05
7.37459132540685e-06
-1.55404823141461e-05
-1.79096942017677e-05
-2.51955920029137e-05
2.99749786379232e-06
-1.15968336189655e-05
-2.72298247346155e-05
-1.39953651171803e-05
-7.37193321644285e-06
-1.0095079138213e-05
-2.11366779911558e-05
-9.76935076086798e-06
-6.04275591219401e-06
-1.71301844803321e-05
-1.31476985638227e-06
-1.43949723117214e-05
-1.16992985293639e-05
6.24661371820555e-07
2.80175944638416e-06
-2.24427078524175e-05
-1.34547980029039e-05
-1.30989944244015e-05
1.41167283250942e-06
-8.71083777473765e-06
-2.23807601720967e-06
1.59223909496805e-06
6.36683886586771e-06
-1.65061766886514e-05
-4.28171214220275e-06
-9.32495570099943e-06
-5.39414519090914e-06
-1.18313174530343e-05
-1.79832104118495e-05
-5.16885241924552e-06
-1.7372917629581e-05
-1.88206835204796e-05
-1.80516475683078e-05
-5.54770425863149e-06
-1.37271420405373e-05
5.24242656986791e-06
-2.19723951869555e-05
-1.48580350726668e-05
-5.93955272327719e-06
-1.20767351159615e-05
-3.48383635742435e-05
-2.40714612179238e-05
-1.7096732213746e-05
-1.98941585928806e-05
-9.33940076827989e-06
-2.03119960089109e-05
-1.20020832722398e-05
-1.07820207103024e-05
-2.61824102353718e-05
-8.57941204358862e-06
-7.04917486798022e-06
-6.97438328885671e-06
-8.65668748687085e-06
-1.68670664979355e-05
4.7152523209151e-06
-1.0751240537991e-05
-2.95498116631635e-05
-4.96377275469102e-06
-1.8205117259364e-05
-3.01489621864683e-05
-7.19440911305377e-06
-2.06197466001878e-05
-1.173293575262e-05
-5.61464269577276e-06
-1.57191450157793e-05
-2.80245214329316e-07
-2.34984668175337e-06
-2.03612878976059e-05
-6.74836732472551e-06
-5.75054620049106e-06
-1.2045678546355e-05
-8.52196553406858e-06
-1.26658755619964e-05
-1.05925177616874e-05
-1.02287582239035e-05
-1.59980540596529e-05
-5.55807315765803e-06
-1.96909056862061e-05
-7.98611109884389e-06
-1.48314985603303e-05
-1.9340019077983e-05
-8.51693471093562e-06
-1.81897545801357e-05
-1.30275705158349e-05
-1.01167612321965e-06
-1.1610096271927e-05
-3.06031525990249e-06
1.28203132835259e-06
-7.36064873275545e-06
-1.67495066653508e-05
-4.64668452370004e-07
-1.63975944952769e-05
-7.10244728816711e-06
-1.03451939825469e-05
-2.17782313742511e-05
-1.61608154682857e-05
-5.391767406543e-06
-8.9152643425708e-06
-1.1242522339037e-06
-3.57104661182099e-06
-1.33881797041263e-05
-1.47932779839672e-05
-1.23441027230377e-05
-1.49558629728454e-05
-1.62817888541488e-05
-9.693848783784e-06
-8.58936605223289e-06
-8.28702377132671e-06
-1.19928542108715e-05
-5.76084551344954e-06
-1.6362326213423e-05
-1.08814385724911e-05
-1.09382026185954e-05
4.5569655023391e-06
-1.99157293472635e-06
-3.85507061318347e-06
-1.44092638088796e-05
-1.41523018677794e-05
-2.27061011413235e-05
-2.42328721044355e-05
-1.4217937966979e-05
-1.30232385376807e-05
-7.04533403834672e-06
-1.28506565495231e-05
-1.58041063086877e-05
4.37711403980506e-06
-1.61050334021194e-05
-1.21423416951547e-05
-7.9790714989933e-06
-1.99878049730289e-05
-1.93890572453651e-05
-1.78121885350354e-05
-9.86895331762409e-06
-1.76470201669554e-05
-7.31055258347489e-06
4.65115257517563e-07
-4.7122129808338e-06
-1.41227857204785e-05
-1.35160085073939e-05
-4.03377934819129e-06
-1.83225267359715e-05
-1.35375545090449e-05
8.63441753371558e-06
5.6403071356044e-07
-1.77828119079874e-05
-9.83884767005069e-06
-1.10388518570828e-05
-1.39706240357681e-05
-5.14227117230276e-06
9.71905887092898e-06
-1.25067435033191e-05
-1.7061509039421e-05
-4.525047271054e-06
-6.96461388304803e-06
-1.48243400971109e-05
-2.35788764178195e-06
-2.02735612995521e-05
-5.79072985451802e-06
-1.14870548066067e-05
-7.19261579248009e-06
-1.13459254626788e-05
-8.05742006113821e-06
-1.05360980253469e-05
-1.82932797537522e-05
-6.10477962271329e-06
-4.21747916853362e-06
-1.37474207463592e-05
-1.40860071613209e-05
-1.84230180758163e-05
-1.50091606046034e-05
-1.19787742684627e-05
-3.73858150189669e-06
-5.66984761357077e-06
-8.19954929536974e-06
-1.99407349122046e-05
-1.43437764503863e-05
-8.77640799742257e-06
-8.87437017792689e-06
-1.04492697628043e-05
4.32861170967423e-06
-1.00453123820268e-05
-1.74294909792823e-05
2.57437879385186e-06
-1.65750511466092e-05
-6.52898183077838e-06
-8.92245712424906e-06
1.07478662740879e-06
-8.24751369378673e-06
-2.30512559229681e-06
-2.27493875742546e-05
-3.32922333891324e-06
-2.98230688104871e-06
-1.06878942545117e-05
-4.20879392820664e-06
-1.10064953378431e-05
-3.71192337240034e-06
-1.15711264974364e-05
-1.30968721648011e-05
-1.89595987555393e-05
-1.42449236602549e-05
-1.18546681138017e-05
-7.230808061899e-06
-1.62269553319326e-05
-1.15268807520956e-05
-1.58544675222931e-05
-1.30435295829419e-06
-4.22598246171662e-06
-6.44976851774481e-06
-1.90766990942657e-05
-1.30315703219581e-05
5.34092798446053e-06
-8.97053400836591e-06
-2.40299362069295e-05
5.89480055297961e-07
-8.50995325677968e-06
-2.27081633327762e-05
-1.51329169083924e-05
-6.06630034157601e-06
-1.12891926917421e-05
-9.26155659227829e-06
-1.80252986673331e-05
-2.18704698240627e-05
-1.69581405158703e-05
-8.23261763359333e-06
-1.827131320258e-05
-2.29749804666592e-05
-1.8233015651627e-05
-5.74543931234599e-06
-8.57948475585031e-06
-7.09437866010902e-06
1.13065378088892e-05
-2.19805498378063e-05
-2.18102430176963e-06
-1.03489137969281e-05
-1.62747347402895e-05
-1.64941812379634e-05
-3.84521364578443e-06
-2.51758131114907e-05
-1.82733707162398e-05
-3.44899146819652e-06
-1.35707951757798e-05
-8.78838964346676e-06
-2.32438434989125e-05
-2.06212916552657e-05
-1.25246373623504e-05
-2.00626383542394e-05
-1.04869079881308e-05
-1.40160476144368e-05
-1.23986224146647e-05
-6.36697947173859e-06
-6.83668153067165e-06
-3.50846298469946e-06
-1.46416565321069e-05
-9.7980343774036e-06
-1.80873885078957e-05
-2.04482337047054e-05
-6.1179238814526e-06
-2.08701061828343e-05
-1.69513622095021e-05
-8.00643134517296e-06
-1.19757112482991e-05
-1.16234509421223e-05
7.37771658591185e-07
9.3047421589341e-07
-1.18817660221197e-05
-1.00745409123065e-05
-1.24956627746193e-05
-2.06643400487335e-05
-1.5976521875818e-05
2.04645790864569e-06
-2.45481516595528e-06
-3.11329577220489e-06
-1.30641553281785e-05
-1.15476059966937e-05
-1.83641411587161e-05
-1.67762600116866e-05
-4.79456805704558e-07
-1.0013109168553e-05
-1.8938408406162e-05
-7.53716699154323e-06
-1.60401926537858e-05
-2.20500162831962e-05
-4.79615719066184e-06
-8.95125118350255e-06
-7.60463205121418e-06
-2.22990931534816e-06
9.05618096053019e-06
-6.05618883161323e-06
-9.44042655781234e-06
-1.40514510787916e-05
-1.02371570737492e-05
-2.30505644249818e-05
-6.33192583298584e-06
-1.24240780773972e-05
-4.96653199169176e-06
-1.76438460791803e-05
7.16890387463452e-07
-1.8199107749885e-05
-6.85401998292211e-06
-1.4197956505111e-05
-3.48995758739897e-06
-2.7540877624994e-06
-1.37636530704036e-09
-2.14377189378085e-06
-1.63696370189838e-05
-3.1762967680781e-06
-1.10831068842103e-05
-5.3747931463598e-06
-1.08864496093919e-05
-7.3481295856646e-06
-4.02396911559029e-06
-2.50951552266451e-05
-8.74000152735213e-06
-4.44848430337034e-06
-5.9731466050395e-06
-1.23154492776848e-05
-1.24612481905275e-05
-7.0726142715188e-06
1.30982513317675e-06
-1.3175899796303e-05
-1.64271753211863e-05
-8.99903478398329e-06
-2.40826184931215e-06
-5.78779516890331e-06
-1.99781828612826e-06
-9.58146396508513e-06
-6.33466421785098e-06
-1.68046427050317e-05
-8.67204966990803e-06
-1.32182757339546e-05
-5.97801865199126e-06
-1.41563295427436e-05
-1.17905630645798e-05
-1.71307450606072e-05
2.36986305722587e-06
-1.69075032590677e-05
3.04414927876794e-06
-1.21064198986021e-05
-1.27603613586655e-05
1.73332880269363e-06
-2.52976512015414e-05
-1.4872554580705e-05
-1.43481443700952e-05
-2.42366440981675e-05
-2.15383161570895e-05
-2.35157071742991e-05
-1.15106524808249e-05
-2.43962715435935e-05
-8.60329871647814e-06
2.821837345541e-06
-1.24843722919697e-05
-1.90127085851898e-05
1.89451739388797e-06
1.19475348104675e-05
-5.35597645392744e-06
-2.00946223049713e-05
-1.29522040119071e-05
8.59823186351713e-07
-1.4527182079209e-05
3.42181325316565e-06
-2.05126853236902e-05
-1.15192208143644e-05
-9.90222885658782e-06
-1.4225858755893e-05
-1.09529687948868e-05
5.83957087787866e-07
-7.77779530145818e-06
-1.78918860382164e-05
-1.29320328796831e-05
-1.1790671803692e-05
-1.66813168911233e-05
-9.51626659148534e-06
-1.76791199456263e-05
-1.5521205724444e-05
-1.64025489872448e-05
-1.49860338881359e-05
-2.32342477273162e-05
-7.64320035788105e-06
-1.50475659129222e-06
-1.64477053286488e-05
-8.15647680361641e-06
-1.61953352887419e-05
-2.27837805300614e-05
-2.05115478959853e-05
-1.51479772157164e-05
-1.42723482080866e-05
-8.8103831480495e-06
-1.02080200835643e-05
-1.39845671706021e-05
3.27593435189405e-06
-1.90400260132679e-06
-8.84788056752368e-06
-1.37261649289607e-05
-5.45340487494918e-06
-1.09728829102635e-05
-1.02921932773475e-05
-9.44324649199581e-06
-8.53912785522022e-06
-1.16168822196145e-05
-1.31976771792559e-05
-9.10900745200731e-06
-1.81442764076505e-05
2.62878086011588e-06
-1.3560172049676e-05
-2.61238665424669e-05
-1.63964589236254e-05
-1.04525733174384e-05
-2.45972634418793e-05
-7.59241623550816e-06
-1.2639425365111e-05
-1.79570643329136e-05
-1.25199643213348e-05
-9.98045360965776e-06
-2.20118721426601e-05
-1.18486069824434e-05
-1.11686708321097e-05
-1.17427631151256e-05
-9.78133865743555e-06
-7.3548110439283e-06
-3.39386243096175e-06
-9.70039499992644e-06
-1.83573893753655e-05
-1.56490874618873e-05
-1.36424307839342e-05
-1.61950635028736e-05
-3.41560678388873e-05
-1.98023931329284e-05
-8.43012448086457e-06
-8.5159513059422e-06
-9.92704042650816e-06
-1.62510156686278e-05
-1.97721285641062e-05
-1.68802067651905e-05
-1.30118443165162e-05
5.48534311647613e-06
-3.86751728131264e-06
-1.11606708555098e-05
-1.44124759468487e-05
-1.37317002635092e-05
-2.40404292289534e-05
-1.79897117880307e-05
-1.39436192768419e-05
-2.77588255628632e-06
-9.40918307072931e-06
-2.22055460029936e-05
-1.39130574748719e-05
-9.41040087971161e-06
-9.16779083941349e-06
-7.93252781101492e-06
-4.15985669394779e-06
-6.5182436184226e-06
-7.93865265091861e-06
-2.13177347990614e-05
-1.48149388441324e-05
-1.89853704401412e-05
-9.3361848550112e-06
-1.49109356243944e-05
1.12551013827548e-05
-1.19205981648624e-05
-1.45459445200784e-05
-1.31598039213417e-05
-6.82200475088721e-06
-6.7876569426221e-06
-5.26838426151117e-06
-1.93510976346047e-05
-4.88642337188003e-06
-7.48748194705745e-06
-7.18404631111436e-06
-1.81889993396627e-05
-1.20979570988119e-05
-1.46068299426533e-05
-1.97954714157463e-05
-9.98323943316255e-06
-3.46898282569284e-07
-2.29421920749409e-06
-1.95039581974932e-05
-2.43456538218054e-05
-2.47731942020392e-05
-1.63746695597953e-05
-7.82072208010729e-06
-1.08674412499323e-05
-1.2800845770989e-05
-3.01866249542753e-05
-1.26592386649025e-05
-1.64981813545441e-05
-2.00773833514142e-05
-4.69396406206067e-06
-8.1381934802259e-07
1.38643332803859e-06
-1.63531221921371e-05
-9.9078795273964e-06
-4.1953160083754e-06
1.82852587093227e-06
-1.15510133941133e-05
-9.51207160339604e-06
-6.14083401102866e-06
-1.38425748750496e-05
-8.62440193528063e-07
-2.58298059811273e-05
-1.09552707212143e-05
-5.98679529903032e-06
-1.23486307990444e-05
-2.07282492892185e-05
-6.28629696029411e-06
-1.42431176713618e-05
-2.30371419285613e-05
-7.96772680861209e-06
-3.06112806081551e-05
-1.98836476244684e-05
-8.67884844930887e-06
-7.54950059889545e-06
-3.81781774684293e-06
-9.61128656828082e-06
-1.03825369912538e-05
-1.38008631305357e-05
-1.35235474827612e-05
-7.64927572291358e-06
-2.14577901938207e-05
-2.229385547933e-05
-2.55672571031622e-05
-8.55336673025198e-06
-1.72334001249862e-05
-1.26828467869238e-05
-1.23277616719729e-05
-6.42722695359341e-06
-1.48668975168519e-05
-2.31825577036123e-05
2.51941716235161e-06
-8.15876867368766e-06
-1.54212363487493e-05
8.2820130812264e-06
-2.52176915149959e-05
-1.43761809408348e-05
-4.66078067021711e-10
-2.16874030042787e-05
-1.32504686812009e-05
-5.67199809571431e-06
-6.9567348410844e-06
-1.85620408497277e-05
-1.9729106030994e-05
-2.43679704741146e-07
-1.2468099041793e-05
6.42457863983607e-06
-1.16761961379114e-05
-6.72898776779571e-06
-6.37168636804404e-06
-1.00593873307265e-05
-3.20234285750229e-05
-7.40550789518019e-06
-2.33203106755192e-05
-1.14298173784752e-05
-1.59614442430456e-05
-2.56394858466664e-05
-1.87646966556887e-05
-6.38701698052307e-06
-1.94383440137155e-05
-2.58656176770286e-05
1.36546780888088e-06
-8.13104450249992e-06
-1.72620939889075e-05
-1.08421989660203e-05
-1.26610815136269e-05
-1.55060627494318e-05
6.05030638440861e-06
-6.90025089640203e-06
-1.30778666860765e-05
-1.02909092110041e-05
-1.65620104941922e-05
-1.32118435234849e-05
-2.53266257423941e-05
-4.33010347930355e-06
2.86299801971209e-06
-1.84362462114858e-05
-1.80484578165445e-05
7.60105822906102e-06
-1.298057352416e-05
-7.42564377970289e-06
-4.7901202305731e-07
-1.67780588521738e-05
-1.21674963393979e-06
-8.89075858512403e-06
-7.56690282591686e-06
-9.9893544796952e-06
-1.5998881798564e-05
8.43168074779584e-07
-5.36937608533163e-06
-9.93876473247537e-06
-1.94597371709208e-05
-1.76002585290793e-05
-1.11091294992233e-05
-1.32319203000259e-05
-1.19692862315605e-05
-1.99085260051052e-05
-3.05681642754009e-06
-1.467972668224e-05
-7.92469910162253e-06
-9.36658046247943e-07
-5.44935577675169e-06
-9.23108378991962e-06
-1.86329300661957e-05
-1.12325285824974e-05
-1.86800372066459e-05
-1.11074454466669e-05
-1.36606435555511e-05
-2.09790451541327e-06
-2.28829127027742e-05
-2.42533233648255e-06
3.70061947193924e-06
-1.6947807128063e-06
-6.92582251038114e-06
-2.14985312898251e-05
-2.92300791743037e-05
-7.16885409850232e-06
-7.90973538323455e-06
-1.80921023040603e-05
-1.81075859179588e-05
-4.48656673022921e-06
-1.20042733374818e-05
-1.46762993168299e-05
-8.65381381428006e-06
-1.42079108450828e-05
-2.77408223331572e-05
-5.68923060888172e-07
-2.99126491401408e-05
-1.29929427858563e-05
-3.45619225571744e-06
-1.52856717843361e-05
1.36215482922879e-06
-7.88627878598993e-06
-1.82528549878022e-05
-1.39098804805862e-06
-1.68136043399735e-05
-1.32781511581426e-05
-1.17530113381604e-05
-4.45866911231484e-06
-2.12484338515895e-05
-2.19202903262401e-05
-1.02839896450486e-05
-1.26472574095572e-05
-7.09440593978034e-06
-1.87416097954825e-05
-1.20496395884602e-05
-1.62053208037813e-05
-1.89808707381721e-05
-3.47266304205087e-06
-4.99271100990217e-06
6.42824249050006e-06
-5.44395252952331e-06
-1.2384534161007e-05
-1.33888106788498e-05
2.93171963617164e-06
-1.09677421367436e-05
-1.75113471100715e-05
-1.19426122232433e-05
8.31842033049948e-06
1.37137505665883e-06
-1.75147673166473e-05
-1.39868330267773e-05
-1.2426975280624e-05
-4.1372067163464e-06
-1.04240835133687e-05
-1.48330368302147e-05
-2.04290565208961e-05
-2.25784034911741e-06
-4.33807198207639e-06
-1.28212135175461e-05
-4.91576550504946e-07
-1.97301810363613e-05
-7.75232908006922e-06
-1.42419662056674e-05
-2.14722252326341e-05
-5.73132876004809e-06
-1.59039779327834e-05
-2.5803282587525e-05
-1.24020975157756e-05
-2.3871462922028e-05
-8.69845497882623e-06
-1.07267888968324e-05
-1.58124723076855e-05
-4.29572874040677e-06
-1.78927142274179e-05
-1.58156970279359e-05
-1.08915496072191e-05
-1.88824071938732e-06
-8.79368199856377e-06
-3.21845138018929e-06
-1.67758394294756e-05
-3.33842985150238e-06
-1.52208304903846e-05
-1.63097250417833e-05
-4.20330640925147e-06
-2.02435642173683e-05
-2.15741906834202e-05
-5.8379205224482e-06
-1.0066535444581e-05
-7.62951022868247e-06
-8.05874329739496e-06
-1.38479594657234e-05
-1.3271326892508e-05
-4.99206215000233e-06
-1.0956369585686e-05
-3.53968910365486e-06
-2.21126161080025e-05
-1.66590311557834e-05
5.6169154262535e-06
-1.2203369331546e-07
-1.04168004618895e-05
-2.4125406811502e-05
-2.719313984794e-06
-4.39162766115981e-06
-1.58184300478545e-05
-1.70241398546411e-05
-4.77068373772315e-06
1.8458470505404e-06
-1.86598263102314e-06
-1.67998012187143e-05
-1.89092130203851e-05
-2.14996826887231e-05
-1.26208851615063e-05
-1.29970073591189e-05
-9.31292652990894e-06
-9.89900655302525e-06
-2.02659267325206e-05
-1.60858807914435e-05
-4.59084478906141e-06
-1.60222418670039e-05
-1.14892937873406e-05
1.15119577114246e-05
-1.74019313870448e-05
-1.91647946733831e-05
-1.49553548393905e-05
-1.10546654857948e-05
-1.08153515226166e-05
-1.27879704751048e-05
1.16488517077146e-06
-4.60980615301115e-06
-1.91398518482939e-05
-1.33688543382725e-05
-6.15180056628342e-06
1.58585545602683e-06
-1.09546172632251e-05
8.90413644035147e-08
2.84527322813611e-06
-1.34272905564515e-05
-9.50089721900843e-06
-1.38579230124649e-05
-2.81834505462121e-05
-1.77708721244528e-05
5.85177244589511e-07
-2.5219664223538e-05
-7.03187701478218e-06
-1.04150895018176e-05
-2.6092993531151e-05
-6.70608634457527e-07
-1.15129332280451e-05
-1.80060717991917e-05
-4.0582232831113e-06
-1.34782829965147e-05
-1.39954873931662e-05
-1.67896243955454e-05
-1.35292390504201e-05
8.15926005840854e-07
-1.7519890015487e-05
-3.61898218655114e-05
3.47413703127586e-06
-1.1747158545482e-05
-1.68330506302018e-05
-1.27417938203507e-05
-1.07903266155255e-05
-1.19163601379367e-05
-9.50738197467585e-06
-2.42128513298258e-05
-6.85443030568999e-06
-1.44439844840975e-05
-1.22743162519235e-05
-4.99325371106137e-06
-2.70505660424641e-05
-1.90424141710191e-06
-1.36527099925948e-06
-9.50105009477442e-06
-1.91219923253514e-05
-5.51180688290903e-06
-9.49293146009207e-06
-3.29930961820511e-06
-1.45941840905463e-05
1.20909564765144e-06
-9.24527858619023e-06
-1.60683457818266e-05
-1.54455804010364e-05
-4.59305539858563e-06
-9.17811741737796e-06
-1.1964931514266e-05
-2.08726828562623e-06
-4.07606580958222e-06
-1.68252371238575e-05
-6.80750545965462e-06
-6.62568168252757e-06
-1.30157542746519e-05
-1.69623805496553e-05
-8.04193774922305e-06
-2.15251667486485e-05
-8.37424091739208e-06
6.57959029673627e-06
-1.62003909441476e-05
-2.31145490459325e-05
-1.28867783681387e-05
-1.36656453867194e-05
-2.11757507687418e-05
-2.39237551724626e-05
-1.95337223720452e-05
-5.3577571920475e-06
-8.34352442476113e-06
-1.05333597686368e-05
-7.56957572594487e-06
-2.07201573983414e-05
-2.08803293952928e-05
-1.13117027656266e-05
-6.88312593234683e-06
4.18801568397154e-06
-3.85688656253986e-06
-8.75966618621186e-06
2.00569785670726e-06
-2.25103899438139e-05
-2.78423958042617e-05
-4.16498736488553e-06
-5.35268327117473e-06
-2.23738221654281e-06
-2.54623652072533e-06
-1.0087354851062e-05
-2.32549964317989e-05
-2.21573182964312e-05
-1.13711933153719e-05
-1.47608628652672e-05
-6.84782034942021e-06
-1.1277084508893e-05
-6.89672333057806e-06
-1.65718318894155e-05
-2.85830302253929e-05
-2.73602871839351e-05
-1.07623453400853e-05
-1.63315086657477e-06
-4.18452357636698e-06
-2.02413972367484e-05
-1.4943677287696e-05
-1.07439197375016e-05
9.32175214534388e-07
-6.65347411906823e-06
-8.19887556401054e-06
-1.07020202034036e-05
-7.61195938752686e-06
-9.09734779627162e-06
-2.1453053050114e-05
-1.75148537191622e-05
-1.57601066160812e-05
-3.3537833808312e-06
-2.62451998869417e-05
-1.67243266347358e-05
-4.67286997609161e-07
-1.61663987681611e-05
-2.54844613819927e-05
-1.64825340600877e-05
-1.30900193378558e-05
-1.71926073319603e-05
-2.12501243494295e-05
-9.80370322339141e-06
-9.64361228396729e-06
-1.125621285676e-05
-9.55657093946105e-06
-2.50641255884475e-05
-1.30518755984208e-05
-1.79015600253942e-06
-3.74979087301766e-06
-1.96378482887836e-05
-2.34298008769309e-06
-4.64840687659595e-06
-1.36503323295274e-05
-3.39316371834489e-05
-1.87827427903851e-05
-9.1234743236702e-06
5.210357790313e-06
-2.96994127950275e-05
-1.760418459384e-05
-1.22250131563596e-05
-1.44798669096926e-05
-2.26659754970948e-05
-7.78432730637879e-06
4.14532748204071e-06
-1.58861012079129e-05
2.3762324854591e-06
-2.36478158104724e-05
-1.53050116876847e-05
-7.04873334820791e-06
-1.64809285179262e-05
-2.27748642887315e-05
-9.94223875057045e-06
-1.07199600211013e-05
-2.61981713387188e-05
-1.21223201751092e-05
-4.093416343595e-06
-2.35108696998332e-06
-2.81096959650144e-07
-1.11518925074632e-05
-1.22219907117627e-05
-1.44474542526683e-05
-2.62657394848512e-05
-7.40836131904598e-06
-3.8110901221865e-05
-2.07619269183425e-05
-4.97754514693026e-06
-6.73702348883433e-06
-9.56824026074641e-06
-3.62556087718094e-06
1.28062423526953e-06
-1.74904015042663e-05
-2.57061762103389e-05
-3.13282921460189e-05
-2.52040004319873e-05
-2.78819428870236e-05
-1.94376581181497e-05
-1.122750562439e-05
-9.74424869092044e-06
-4.66623225746947e-06
-1.34188790218571e-05
-3.03642114970088e-05
-1.61498941796169e-05
-2.01475685780404e-05
-2.36155267543694e-05
-1.93918090445668e-05
-5.82900764710277e-06
-3.92086637360372e-06
-1.484015065589e-05
-1.31589681500575e-05
-1.13156609218863e-05
6.39540711748286e-07
1.05664508309982e-06
-2.72203323003622e-05
-6.03832882002201e-06
-1.33083258249405e-05
-1.76593505733859e-05
-2.15759325257218e-05
-1.40563907088486e-05
-1.34060123995766e-05
-1.05266313599276e-05
-9.82115346911512e-06
-1.58221971210499e-05
-1.17804324474885e-05
-2.60948012696771e-05
-2.10833545121191e-05
-1.03276995998995e-05
-1.90342877209062e-05
-5.66220019217504e-06
-9.68021133649093e-06
-1.84904260709922e-05
-5.47340294686882e-06
-1.29564974233941e-05
-2.9910645177753e-05
-1.08246219989236e-05
5.82989343292305e-07
-3.33211806998062e-06
1.74242730493274e-06
-1.94518196903002e-05
-2.15551847866808e-05
-1.50569864468318e-05
-1.07958392308525e-05
-2.28846669948201e-05
-7.38194766182313e-06
-9.51820781020269e-06
-1.24428630497526e-05
-1.123603601138e-05
-6.93456036310321e-06
-2.1685925719568e-06
-7.09583801586251e-07
-1.82087701727284e-05
-1.22035508149091e-05
-1.71135627616465e-05
-2.41236026247321e-05
-1.42030173687804e-05
-9.80264780738783e-06
-7.77753310106008e-06
-1.48975925744778e-05
-2.26656919167055e-06
-7.51055091699167e-06
-1.485727777692e-05
-1.6120171151634e-05
-4.71090721497265e-06
-7.6975726861526e-06
-3.41041557396551e-06
-1.25778215792306e-05
-4.42971344757271e-06
-1.08357633505331e-05
-3.95323017075384e-06
3.23329731420024e-07
1.10178102223944e-06
-1.30325468686612e-05
-1.77737344511563e-05
-1.3375490659724e-05
-8.65083792754366e-06
-1.27579201985762e-05
-2.00224808859511e-05
-2.19231307408892e-05
-1.62069392838339e-05
-2.15075541039969e-05
-8.71250468030627e-06
2.51502786056182e-06
1.42628561298103e-05
-8.23018502709215e-06
-4.64710258898683e-06
-1.41968945485564e-05
-7.21242148501839e-06
-1.51668766233541e-05
-8.21524105481199e-06
-6.283570228075e-06
-1.70363446363236e-05
-1.58281507071862e-05
-1.19055926287038e-05
-6.59978175445735e-06
-2.3178081527233e-05
-7.53403623510837e-06
-4.86187970553979e-06
-1.27657531440144e-05
-7.62297563054813e-06
-6.53892778960474e-06
-1.43835077581758e-05
-1.1855174366855e-05
-1.40137930089416e-05
-2.85171402748742e-05
-2.07262298250533e-05
-2.32122897192713e-05
-1.0318051254687e-05
8.75626170785732e-06
-1.06478285170117e-05
-6.25931199291834e-06
-9.17913653464141e-06
-1.1787100417035e-05
-1.47579813450116e-05
-1.74164767945673e-05
-1.78102368411307e-05
-2.49986305015112e-06
-8.03483402404698e-06
-2.4284378744484e-05
-1.66708944156276e-05
-9.28713422288618e-06
-1.0286855439878e-05
-1.73816024364589e-05
-1.58447109481338e-05
-7.28461010348889e-06
-8.58837799304538e-06
1.12159784007031e-05
-1.43972856689566e-05
-1.23341109257313e-05
-4.32211909676015e-06
-3.30479300800099e-06
-4.29072669685613e-06
-2.14062632340853e-05
-1.40236140609093e-05
-1.80710753245466e-05
-8.905522123374e-06
-4.62061055591704e-06
-2.6014437714281e-05
-1.22162110596864e-05
-9.07505623295601e-06
-1.46639423982855e-05
-1.71651620312422e-05
-1.467667168058e-05
-2.00449737720278e-05
-1.5737814352178e-07
-1.17787591341792e-05
-1.57159932601124e-05
-1.06993029486419e-05
-1.38939780377396e-05
-1.64270247644652e-05
-2.3451371938735e-05
-1.64887796566639e-05
-1.90791113422843e-05
-1.53946108134103e-05
-6.89977379503866e-06
-1.55046864838082e-05
-3.93141293406648e-06
-9.73161438819545e-06
-1.34411716484904e-05
-1.49705447099676e-05
-5.61280200064031e-06
-8.81121477070102e-06
-3.98035782403928e-06
-7.90944540911626e-06
-2.07486045314911e-05
-4.03442918941394e-06
-2.01998676752943e-05
-1.98017195459385e-06
-1.42483981448444e-05
-2.14475440705936e-05
-4.30702184517457e-06
2.20730093816281e-07
-1.66947472309857e-05
-5.08492007581744e-06
-1.81700470693805e-05
-1.081099170946e-05
-1.45659007087944e-06
-5.60248254656585e-06
6.49069511246759e-06
-3.75444868341028e-06
-1.95164720923487e-05
-2.02240181840604e-05
-1.09628240176566e-05
-6.84250298018869e-07
-9.36904472619179e-06
1.43116283554632e-06
-7.99684309179129e-06
-1.11760128016884e-05
-4.38569557230149e-06
-1.72825363778922e-05
-1.69332658948673e-05
-1.44378547760582e-05
-6.16104311895582e-06
-6.83548270754018e-06
-5.61565565750676e-08
-1.51746872222764e-05
-2.27253197172235e-05
-6.4820208597011e-06
-6.57620764705791e-06
4.89178181969073e-06
-2.29731155311194e-05
-2.10650364650403e-05
-3.60059398516997e-06
-1.13415821338893e-05
-2.11144106125689e-06
-6.7298198032545e-06
-1.78983764714961e-05
-8.77149984044045e-06
1.74307239202091e-06
2.15658178968376e-06
-2.50288408376957e-05
-1.55893482487155e-05
-1.81867005679968e-05
-1.87224203873362e-05
5.54981351757808e-08
-2.66166275063797e-05
-1.8007662165817e-05
-1.05716645274376e-06
-1.98385731882084e-05
-8.6589156775154e-06
2.3389844687688e-06
-1.95238710849575e-05
9.24490706748183e-06
-7.93102478897516e-06
-1.89014849186431e-05
-1.6181941900806e-05
-8.14737255396951e-06
-9.89193529198076e-06
-2.64963311892404e-05
-9.1587018657572e-06
-1.8307108506878e-05
-2.13134205758184e-05
-6.93441336816988e-06
5.50674233435845e-07
-2.08851495765694e-05
-1.49997881491597e-05
-1.22913929605708e-05
-1.70169199583883e-05
-1.12079372910652e-05
-1.82425040943256e-05
-4.48825791676421e-06
-1.92177326001232e-05
-4.38566188449828e-06
-1.0391410248188e-05
-2.38348521492096e-05
-1.62095113048153e-05
-1.05599548215236e-05
-1.34901582185081e-05
-3.18339049626968e-05
-1.34482402933673e-06
2.77595243819063e-06
-1.95309272304252e-05
-2.90401476609067e-05
-1.64999555189105e-05
6.6940425498571e-06
-2.54214570396661e-05
-6.61676034089955e-06
-2.43776481097593e-05
6.05661065243657e-06
-7.3651260381003e-06
-1.00854661704058e-05
-1.80435392838659e-05
-7.68156772169945e-06
-2.35777582132714e-05
-1.2311883004075e-05
-2.21491871627739e-05
-2.71625268467979e-05
-7.40260174125055e-06
-8.42292695053851e-06
-2.06544834702201e-05
-1.29885268670021e-05
-3.27507986284145e-06
-1.4896949053526e-05
-1.69557914817554e-05
-1.98830000004731e-05
-1.29209476526054e-05
-9.67056734340524e-06
-4.31900983286583e-06
-6.92017459849323e-06
-1.99088045590077e-05
-1.31152467008746e-05
-2.6482199913284e-07
-1.48185605161676e-05
-7.11759684290262e-06
-2.82367535763971e-06
-1.08884565334871e-05
-1.6557046166062e-05
-2.12280051386073e-05
-1.24768408496158e-05
-1.54514385836024e-05
-1.8267715070669e-05
-1.2710864806854e-05
-1.82722628412978e-05
-1.37602728275276e-05
-2.4806508514293e-05
-9.5201121028821e-06
-7.49332745792061e-06
-1.49771519747176e-06
-1.21801533907009e-05
-1.0912930573277e-05
-9.86285963996797e-06
-1.8586599718984e-06
-1.63838574395233e-05
-1.05931500934392e-05
-7.69109313518997e-06
-5.25769175594485e-06
-1.53688235557274e-05
-6.50891282239619e-06
-2.76062600191671e-06
-8.22346405757011e-06
-8.31750991224293e-06
-1.22646798282486e-05
-1.03360461941241e-05
-1.65745225787929e-05
-1.17400674132138e-05
-3.20454661043359e-06
-2.91756473872526e-07
-1.22231341479057e-05
-2.15450166228842e-05
-1.7560688211351e-05
-5.65717625558447e-07
-3.86194019936934e-06
-1.44176807766711e-05
-1.34740363865182e-05
-8.82083668188136e-06
-1.7749759586811e-05
-1.35727307463131e-05
1.08137085443216e-05
-7.06179427435259e-06
-1.03715973863328e-06
-8.04803956181385e-07
-1.73507034057295e-06
-8.52581325345482e-06
-1.01478299349452e-05
-2.4549939825484e-05
-5.68628299500802e-06
-1.68867903364724e-05
5.81422167761858e-06
-1.78871461311352e-05
-1.00082657328521e-06
-7.40153853395274e-06
-4.67187644385423e-07
-8.71300201426498e-06
4.60552452189347e-06
-6.65371785459021e-06
-1.6679213265805e-05
-6.8460545101759e-06
-2.37863066679582e-06
-1.45503832313433e-06
2.57250603163683e-07
-2.79259491674669e-05
-4.20402622802807e-06
-4.67664068192093e-07
-2.21118517534539e-05
-1.38757322256348e-05
-1.06427215338089e-05
-2.05062105100795e-05
-1.43317937294957e-05
-2.54517451824606e-05
-2.29491435974223e-05
5.94641025522233e-06
-7.75221648930146e-06
-2.15581013813886e-05
-2.6024243940432e-05
5.30100476422648e-06
-5.78373425704648e-06
-1.46414088084977e-05
-8.13613334102274e-07
-9.25760169591473e-06
-1.86031511917577e-05
-1.73785497000482e-05
-8.29795956142591e-06
-1.1366216307118e-05
-1.84676784786094e-06
-9.13145405322933e-06
-1.90345607479492e-05
-1.53311953238007e-05
-1.36371897855721e-05
-1.12705227561734e-05
-2.29791194392047e-06
-9.03781541497612e-06
-7.75482072662906e-06
-1.52503291744708e-05
-9.28195406892579e-06
-1.8903686890212e-05
-1.40097802252773e-05
-6.45960222266181e-06
-1.71065344279482e-05
-6.07189483421837e-06
-2.8986902263013e-06
7.97174965526619e-06
-1.09798780102717e-05
-8.02441749032378e-06
8.2887532731715e-06
-8.96803917771687e-09
1.04514653082861e-06
-1.09445074146234e-05
-1.4781332074557e-05
-1.44953574848329e-05
-2.12179529511432e-05
-5.27035533534946e-06
-2.24751112130557e-05
4.14380891582594e-08
-1.48900400549436e-05
-1.91257573865649e-05
-5.18607592268356e-06
-2.02352574835528e-05
-1.10130631785149e-05
-1.06945735351028e-05
-9.64896615814342e-06
-1.7717340081989e-05
-1.24322496598346e-05
-1.17396894870714e-05
-1.92172552773158e-06
-2.40242306023699e-05
-1.82986619854527e-05
-1.18737455142825e-05
-1.84225835531927e-05
-1.17794920707852e-05
6.60546569189323e-07
-1.31406733246073e-05
2.81588231881355e-06
-1.89988321793584e-05
6.51018092349329e-06
-2.15612522511666e-05
-1.46834067449957e-05
1.01694745452669e-06
-1.58356493148515e-05
-2.58610115623478e-05
-4.37872538026485e-06
-1.53687549750318e-05
2.16796189683695e-06
-1.67453735247478e-05
-1.27726340852445e-05
-1.13421409384652e-05
-6.19726983869594e-06
-1.19037957316627e-05
-2.96211085579317e-06
-1.74150910911971e-05
1.79699810414804e-06
-1.79766827345003e-05
-8.1396139484724e-06
-9.93444984172748e-06
-1.62408196739792e-05
5.25474190762159e-06
2.70726802119422e-06
-9.87006115306125e-07
-4.57674744904816e-06
-2.15430313613271e-05
-1.12267936298398e-05
-1.83195971239686e-05
-2.82799781315525e-06
-2.22103138768344e-05
-1.72948910799641e-05
-9.10281999070121e-06
-4.74595290603044e-06
-1.20387576169861e-05
-5.04096296476252e-06
-4.96205068141342e-06
-2.97742750438969e-06
-4.95310768879224e-06
-1.19295980395672e-05
-1.98422577599629e-05
-6.47605779447004e-06
-2.20148509692777e-06
-7.7480381260546e-06
-8.59182997147295e-06
-4.9994641426225e-06
-8.16416826469851e-06
-3.56214435110015e-07
-2.78024497431435e-05
-9.2423690517842e-06
-1.53214600793676e-05
-3.42459704075776e-06
-1.77661096355122e-05
-8.46864175563881e-06
-4.63094781839046e-06
-1.14364993163273e-05
-4.95080075607939e-06
-7.72530322049638e-06
-1.90191816014424e-05
-6.83245043132701e-06
-2.41269013179555e-05
-1.18833034909246e-05
-4.05886973383698e-06
-8.92755547452979e-06
-1.604584328882e-06
-9.07958199482153e-06
-9.58059060139868e-06
-6.2853257339456e-06
-1.71545825398348e-05
-1.66756565518777e-05
-2.00178818673965e-06
-1.22082397281481e-05
-1.06068174736669e-05
-3.38722772538959e-06
-3.00550940100455e-06
-1.38250284586999e-05
-2.22378138243745e-05
-1.12154520911131e-05
-1.18591090980734e-05
1.52380549271759e-06
-4.65192216989621e-06
-6.60611574955485e-06
-5.57857539370837e-06
-9.1369869783394e-08
-7.01345436873709e-06
-1.28149063733383e-05
-1.60506291139018e-05
-7.10132400253011e-06
-5.44415574818029e-06
-1.65421450871359e-05
-2.60678598344262e-05
4.23723365936684e-06
-1.18109988855157e-06
-1.03838418776158e-05
-8.86420185874326e-07
-7.24339246647433e-06
-2.12896678558769e-05
-1.03358676652401e-05
-9.59978108285972e-06
-3.59825306895782e-06
-9.13740894011268e-06
-2.4188082643199e-05
-1.0398530814248e-05
-1.13343818327477e-05
-2.11315409307322e-05
-6.50151266923e-06
-1.32917238965029e-05
-9.84143981498805e-06
-1.74807407236386e-05
-1.35338454049316e-05
-1.84787005720688e-06
-6.90187460972007e-06
3.34613925155352e-06
-2.267892991441e-05
-3.1632077435761e-06
-1.46472376257937e-05
-1.38336688911561e-08
-1.52859643475336e-05
-1.55590052085807e-05
-2.0142967172926e-05
-1.5387665091837e-05
-6.1963119617319e-06
-9.21837159304424e-06
-5.18510960351308e-06
-1.32161621781419e-05
-1.52952824842114e-05
-8.77027991458176e-06
-7.41932245168187e-07
-1.40803053339654e-05
-1.77527349941393e-05
-7.60237468210445e-06
-1.9424976410093e-05
-1.5016658922014e-05
-1.71166270697311e-05
-3.83390062086599e-06
-1.68214821813838e-05
-1.42046582865032e-05
-1.30643507000954e-05
-1.12242335189956e-05
4.7389280831865e-06
-2.12955202130569e-05
-1.85162087186274e-05
-6.20212765321106e-06
-1.48722155193755e-05
-2.18783588957861e-05
1.37317109670647e-07
-1.18067203723343e-05
-3.24192605531452e-06
-1.50286105827624e-05
-1.71037120878803e-05
-6.40782413890788e-06
-6.8237933294761e-06
-1.59115906466915e-05
-1.70604414433761e-05
-1.73533761777298e-05
-8.6452883666987e-06
-1.27617132498925e-05
-5.18323581939627e-07
4.41388610647442e-06
-1.81558673320266e-05
-1.91433637582474e-05
-1.21768553806867e-05
-1.22068283777414e-05
-6.28163556596595e-06
-1.1777613790113e-05
-1.0639482221457e-05
4.5274981390285e-06
-2.41502881510462e-05
-2.03690302220551e-05
-2.510074654661e-05
-2.89850404839421e-05
-1.13787113893587e-05
-4.37580562116199e-06
-5.56298720919846e-06
-1.56930512558876e-05
-9.18091568260058e-06
-2.65663026166928e-05
-1.90272807886166e-05
-7.29623053757246e-06
-7.19889795150663e-06
-3.55893758318101e-06
-1.20033507269647e-05
-1.40849836189747e-05
-1.14512732466789e-05
-8.41893446366582e-06
-9.41864631709302e-06
-2.70839031194777e-05
-3.74489740973351e-07
-1.19787636605887e-05
-5.66774693481105e-06
-1.16167332198445e-05
-6.28395221950136e-06
3.01124879850982e-06
-7.49489942825545e-06
-9.26755030690296e-06
-4.83034189203882e-06
-6.57947974960407e-06
-8.00413799068068e-06
-1.663485012003e-05
-1.30074120832358e-05
-2.71492475834199e-05
-1.18813192207292e-05
-1.31589758963728e-05
-1.39390429951545e-05
-8.37779540690131e-06
-5.77355188689469e-06
5.51712471735564e-07
-1.30078935789445e-05
-1.73894426646678e-05
3.85515952709081e-06
2.52611398535764e-06
-1.50108338656093e-05
-2.06800511749721e-05
-8.74164417705257e-06
-9.00303490836613e-06
-1.35247680770684e-05
-7.57377729654018e-06
-2.0955693592402e-05
-1.06190472713056e-05
-7.82029138377693e-06
-8.34626494523832e-06
9.97441528757674e-06
-1.2391581303725e-05
-1.08785351458089e-05
1.44788779535777e-06
-1.1864849103277e-05
-4.56105989002985e-06
-1.1331889508421e-05
-1.97463629629738e-06
-1.24345968900726e-05
-6.49116755391916e-06
-1.70773429316873e-05
-1.52605778103506e-05
-1.54410143453575e-05
-1.44216066468968e-05
-1.17741117220262e-05
-1.3141322346121e-05
-9.60974463559848e-06
3.34897251788431e-06
-8.94183847593859e-06
-1.06429344259365e-05
-2.61896858747456e-05
-4.82452780033e-06
-7.44885462029721e-06
-1.12755372009374e-05
-1.86875495529309e-05
-1.79690077510674e-05
-1.17808049279982e-05
-1.62093433779251e-05
-1.12109431834929e-05
-1.42647678813325e-05
-4.08455824621895e-06
-2.11489528269332e-05
-1.56994689569508e-05
-3.95730252821826e-06
-2.19897484589159e-05
-1.82193619347752e-07
-2.85447027821058e-05
-2.13752128428152e-05
-1.85114074000362e-05
-1.65612522089109e-05
1.36816171185474e-06
-2.16916370211509e-05
-1.14018754283394e-05
-2.70709595189616e-05
-2.46759190625708e-05
-7.21097476045946e-06
-3.84652325955758e-06
-6.35183900289759e-06
-7.93355787501461e-06
3.39665453693193e-06
-2.33422449388612e-06
-5.98801703867283e-06
-1.33046170311427e-05
-4.84199478650419e-06
7.57896906449567e-06
-6.72474407193134e-06
-8.05478138657868e-06
-2.34824060245215e-05
-4.37992879779095e-06
-9.04441206695047e-06
-2.08360024713148e-06
-2.97947867410285e-05
-8.78576861632535e-06
-9.24509215828703e-06
-1.43315386749016e-05
-9.47777201802406e-06
-7.07532789142854e-06
-5.00358660134853e-06
-8.26703041471192e-06
-2.07706045079663e-05
-1.32395790346595e-05
-2.39548427073688e-05
-1.67457184508593e-05
-2.2322949119495e-05
-4.69316109904978e-06
-2.31163012841386e-06
-8.28879854401575e-06
-1.47766447780161e-05
-5.4956694061805e-06
-2.41294602824113e-05
-6.33931256607237e-06
-1.53017262494251e-05
1.98480487911665e-06
1.57922410730712e-06
-9.80811310828933e-06
-1.48365546194949e-05
5.99765854073204e-06
-1.79858835555959e-05
-7.55700438381503e-06
-1.14033956244668e-05
-8.57561132463828e-06
-1.10155318922106e-05
-9.60457819339417e-06
-1.29372869640244e-05
-2.01752526021833e-05
-8.84449333307814e-06
-2.15293423746167e-05
-1.37386027025433e-05
-2.6097730231609e-05
-7.01997878257531e-06
-5.72466477729821e-06
5.82331502498489e-07
-1.65699648530437e-05
-1.67697703360763e-05
-4.775361531232e-06
-4.08439321898407e-06
-6.76267225052408e-06
-1.71380449363866e-05
-1.20925929394478e-05
-1.91110681497999e-06
-5.31816804264707e-06
-4.27805200888083e-07
-9.20319537136313e-06
-9.77081541173984e-06
-1.10676315922398e-05
-5.1130786082443e-06
-1.61438857980407e-05
-2.83990039033524e-05
-1.71333163093449e-06
2.46709338037602e-06
-2.96207151300981e-05
-8.19891846858365e-06
-3.6758459618698e-06
-1.43603048450913e-05
-2.01750265923075e-05
-1.29882688735584e-05
3.673434982023e-06
-1.30821602039032e-05
-1.57539544714942e-05
-3.07677045963157e-06
-1.37361434386783e-05
7.08200972447769e-07
-2.0224746340921e-05
-9.41142326122664e-06
-4.8334119836983e-06
-1.47730899945629e-05
-5.32785517833491e-06
-1.20680348312432e-05
-1.36747494430433e-05
-8.22698590742397e-06
-2.52600135252559e-05
-1.87106008305817e-06
-1.09443515634045e-05
-1.47563150613972e-05
-1.43335882085692e-05
-1.33667728340281e-05
-1.77749385534902e-05
-1.17141689255937e-05
-6.13916648861236e-06
-2.07779003684574e-05
-5.95471334025446e-07
-1.44183305633168e-05
-5.00754706087868e-06
-1.2411808289313e-05
-1.99834152461088e-05
-1.53313174900395e-05
-2.44219300573598e-05
-1.33858466149802e-07
-1.68882780098359e-05
-5.84634160073483e-06
-1.74316454183055e-05
-3.99861728517243e-06
-3.0407282592431e-05
-1.48116875119284e-05
-2.80790843895131e-05
-2.2468967366074e-05
-1.24244855929921e-05
-4.77131104532724e-06
-1.19160333524271e-05
-1.45143398065095e-05
-3.82571411736259e-06
-5.57828547598221e-06
-2.22654357512891e-05
-2.24319175899908e-05
-1.9926704790586e-05
-5.21000350742334e-06
6.33257263398371e-07
-3.50768692228711e-07
-1.33274999263302e-05
-2.01539333834365e-05
-1.73054684516482e-05
-1.91219458019602e-05
-1.45561194087381e-05
5.23963714701934e-07
-1.28916212104979e-05
8.81836926447966e-06
-8.04225622951609e-06
-2.86703773994928e-06
-1.33278559073445e-05
-1.24783151053299e-05
-1.69041351324155e-05
-1.39383270204491e-05
-2.04718109069972e-05
-8.10117287605579e-06
-1.46472494607539e-05
-6.52108749622511e-06
-2.16067479745386e-05
-1.10272096165474e-05
-2.61498790649878e-05
-1.80653405216872e-05
-1.3462390945856e-05
-1.13569497310953e-05
-2.33113432691019e-06
-6.29546033392399e-06
-1.05815131056475e-05
-1.84327237212101e-05
-2.9838932766332e-05
-4.8178772976953e-07
-5.83854584532541e-06
-2.49033736250886e-05
-3.74625203813591e-07
-2.08379590387694e-05
-2.32423258667187e-05
-4.96978443511823e-07
-4.014123039874e-06
-2.83448842666839e-05
-8.64412252337783e-06
-1.52039571644252e-05
-2.34935156339677e-05
-1.04167427723483e-05
-1.84456788793071e-05
-4.93816508757869e-06
-2.80967448833428e-05
-1.96520987055606e-05
-9.35902978281888e-06
-1.88459199875948e-05
-1.65857684786726e-05
-1.09442425302948e-05
-4.24894864776973e-06
-6.4873592199118e-06
-2.02814141880902e-06
2.45846983877367e-06
-4.64399667440375e-06
-5.16796690553824e-06
-8.94553234060471e-06
-1.30148997374412e-05
-1.03168649486756e-05
-1.17606831609345e-05
-2.29518008815445e-05
-6.13406849483242e-06
-1.57350910879723e-05
-1.48278321734116e-05
-1.64411389013282e-05
-1.3423035650377e-05
-1.96457095429922e-06
-5.10627682096676e-06
-1.53271037300504e-05
-7.37824073890406e-06
2.39331061776948e-07
-1.07540557306362e-05
-4.35682485423868e-06
-2.22242842840418e-06
-5.53868201478806e-06
-1.43685887697848e-05
-1.84526192659416e-05
-1.13402308518095e-05
-1.92565056625469e-05
-1.38358006943164e-05
-2.3429068173442e-05
3.40012445688111e-06
-1.83266669843432e-05
-1.69404452249086e-05
-8.7082118038572e-06
-1.51420057250375e-05
-7.76607309020741e-06
-2.72872710213224e-05
-1.71292844563445e-05
-7.69539236839485e-06
-6.86830865452863e-06
-1.86249899622492e-05
-1.74653481036363e-06
-8.48085993454765e-06
-1.01369881253015e-05
-1.33258816817252e-05
-7.71499129305411e-06
-6.6400193981198e-07
-3.3192437767431e-06
-7.19792581193253e-06
-1.35375693981305e-05
-7.98544716151186e-06
-6.2284010276719e-06
-2.18282347920749e-05
-3.73631626059942e-06
-1.2518903272817e-05
-1.0860067268497e-06
-1.37920357404698e-05
-2.41448845313708e-05
-1.6608541954488e-05
-7.18302155720299e-06
-2.43492953574484e-05
-2.66301891829417e-05
-1.88894640549285e-05
-2.22379532962562e-06
-2.01575344479759e-05
-2.453429016374e-05
-1.61126421468487e-05
-5.880216532747e-06
-1.82133121630611e-05
-1.78206597438001e-05
-1.24147176618661e-05
-1.95099699629264e-05
-2.19331438322364e-05
-5.85887437754521e-06
-1.50548050866889e-06
-5.60331392875103e-06
-9.74298150730458e-06
-5.45620751551254e-06
-1.38906235539932e-05
-1.5492705556058e-05
-1.92573155222071e-05
-5.02302641601329e-06
-1.1367208636848e-05
-8.32786497326085e-06
2.94476488079703e-06
-1.01981581650625e-05
-1.25872705919006e-05
-7.17748999073518e-06
-9.85932426858652e-06
-2.48781981454863e-05
-1.68486909992029e-05
-3.12856474308624e-06
-4.71438983202516e-06
-1.20463686201417e-05
-1.66820858425201e-05
-1.22856488496902e-05
-1.3344713927621e-05
-7.63763386862174e-06
-2.15863381756057e-05
-1.66206487837921e-05
-1.66710878331383e-05
-2.47417108677808e-06
-5.02997087972403e-06
-1.63972492263337e-05
-2.01475317238176e-05
-9.4338794169338e-06
-2.30201226404231e-05
-7.82927319719254e-06
2.29870421122159e-06
-1.12775711392313e-05
-6.51261098930515e-06
-2.0797538806566e-05
-1.91168196619497e-05
-7.61800069607166e-06
-2.14395275410424e-05
-4.24451243784168e-06
-1.8249138802238e-05
-9.42251672641561e-06
-1.05475723432205e-05
-5.20701468017399e-06
-3.99928091235662e-06
-1.0548769774195e-05
-1.300024928543e-05
-2.16897334308832e-06
-1.5017267493335e-05
-9.88945353614309e-06
-8.86463063795784e-06
-2.80574211108541e-06
9.23389889729995e-07
-2.27273644679107e-05
5.46060274559023e-06
-1.20495902246839e-06
-2.07759652550506e-05
1.08081030027559e-05
-1.15027803742165e-05
-6.43517888251647e-06
-1.23661956833427e-06
-1.6995305075562e-05
-1.53176651112094e-05
-8.92523040150631e-06
-1.27568536008987e-05
-8.60422276502212e-06
-1.08613054021451e-05
-1.37991802689573e-05
2.39705202521817e-06
-7.05605823427144e-06
-6.71242150891522e-06
-1.39853259651245e-05
-1.42511794972006e-05
-2.07542687372279e-06
-1.95954548956798e-05
2.75681994904657e-07
-1.29258846648489e-05
1.13619598154302e-06
-1.2655945485587e-05
-6.84955158855056e-06
1.9608337852495e-06
-1.34580967712417e-05
-1.01514320470268e-05
1.76877704982161e-06
-1.40474081823146e-05
-1.90611625866762e-05
-1.77835696245285e-05
-1.19426154111558e-05
-7.78616921281038e-06
-1.673302822164e-05
-1.61567650002108e-05
-1.73214156893644e-05
-9.11586380771631e-06
-2.72506469733965e-05
-2.39895084707995e-05
2.59860467541673e-06
5.08031175600848e-06
-5.24273989034241e-06
-1.32261612679368e-05
-5.09655175910635e-06
-8.07652235106253e-06
-1.45625400566718e-05
-1.96401650177061e-05
-1.39233834265976e-05
-2.30706339767395e-05
-8.54422751299998e-06
-1.34870314605203e-05
-6.11324543460526e-07
-6.790312367337e-06
-3.01825769221738e-06
-1.76264320638777e-05
-4.46287528800547e-06
-2.10337762039743e-05
-5.04924340659397e-06
-2.69667582716056e-05
-1.24572557963191e-05
-1.9656808463479e-05
-2.81433581630355e-05
-2.47427207196957e-06
-1.5563415132209e-05
-2.01526520592367e-05
-5.37198088005147e-06
-1.40015283897348e-05
-1.6773429312273e-05
-8.00563702146008e-06
-2.18525350728679e-06
1.81796609301125e-07
-1.13959966463058e-06
-2.48392141983964e-05
-1.06779568658517e-05
-6.51898976937303e-06
-2.23486851096254e-05
-2.03974122841899e-05
-2.26041883652619e-05
-9.081781771926e-06
-1.2934107295371e-05
-6.84960543949674e-06
-3.58804727560317e-06
-3.54530062922988e-07
-1.55143173293852e-05
-1.16548769778849e-05
-6.72351264227416e-06
-1.90395337689015e-05
-1.51076738434066e-05
-1.34797600423728e-05
-9.34458313676696e-06
-1.39560402488357e-05
-1.82528827848383e-05
-1.90297808657329e-05
-2.32755633299982e-05
-1.48409434846713e-05
-1.54950080342007e-05
-8.3757879925935e-06
-1.23073440284922e-05
-5.18106686800168e-06
-8.88646589121443e-06
-6.71102120825995e-06
-1.25352565554824e-05
-1.88220681996535e-06
-5.79318282385275e-06
-5.48378223934614e-06
-1.90698962811907e-05
-2.14546411713021e-06
-8.03818121963971e-06
-1.3798282272811e-05
-1.31645592012871e-05
-1.30286579576551e-05
-1.26534152601691e-05
-2.70641360359783e-05
-8.62133021007673e-06
-2.21320128290021e-05
-1.40316593706136e-05
-4.31831735551327e-06
-7.56486622843645e-06
-1.12597359408967e-05
-4.50287824089119e-06
-1.22846138309186e-05
-1.542565294969e-05
-1.33293455720824e-05
-3.29534309670315e-05
-1.36831740819168e-05
-1.64641795735613e-05
-1.66733546152384e-05
2.37136130674298e-06
-2.51566559933696e-06
-1.25652236194925e-05
-2.03117659965908e-05
-1.74460354079773e-05
-2.26320601684814e-05
-3.40155643199862e-06
-1.45873003480571e-05
-1.25144288699742e-05
-1.40218375335854e-05
-1.56166086266481e-05
-1.38678743059886e-05
-1.14930912665771e-05
-1.18944545866074e-05
-1.62154635363034e-05
-1.19300931284365e-05
-1.21508081025575e-05
-1.48149035135542e-05
-7.03008591681487e-06
8.34254037033237e-06
-9.79785234694816e-07
-1.24069086639535e-05
-1.38144552268233e-05
-8.6403731168165e-06
-2.72973646245989e-06
-1.42257325176415e-05
-1.90338142426661e-05
-1.48647940763677e-05
-2.00711393940241e-05
-1.31712514346918e-05
-1.83328315724811e-05
-2.18142411256193e-05
-1.75168090659348e-05
-1.91898540869079e-05
-1.71556005465878e-05
-1.49938335454778e-05
-5.2763014186176e-06
-1.27505311643696e-05
-2.17691133325874e-05
-1.28974881706602e-05
-7.66224343084631e-07
-1.54150425578008e-05
-1.58704189458224e-05
-2.09621276163252e-05
-2.60600618354878e-05
-2.37740165584009e-05
-9.05696090820174e-06
-1.52944837020404e-06
-1.45302103649505e-05
4.20650941374785e-06
-9.53723064119099e-06
3.44438283410584e-07
-6.70354436906952e-06
-1.73420112210066e-05
-6.89997701001508e-06
-1.44052911065877e-05
-7.43315324404429e-06
-2.31079071397611e-05
-1.46911367929544e-05
-8.99415937283601e-06
-1.21662494122525e-05
-7.51141123820796e-06
-1.43209086960682e-05
-4.96610763962835e-06
-8.36822463891976e-06
-1.63044436836273e-05
-3.88362263411396e-06
-1.45239786691356e-05
-1.24446596354161e-05
-2.08791521831548e-06
7.37705949530459e-06
-1.99827739606764e-05
-3.10596403001518e-06
-3.29009755801271e-05
-1.35848500979e-05
-6.39043194397302e-06
-9.32428242592687e-06
-8.5859276854916e-06
-8.03555157411012e-06
-1.35880145994879e-05
-1.48698524462858e-05
-7.88697354975457e-06
-1.16685377373066e-06
-1.67640055306852e-05
-1.96631805674067e-05
-3.37360388057951e-06
-4.89880145905157e-06
1.50637848857117e-06
-3.92734656227397e-06
-2.20402160708634e-05
-7.75737181276437e-06
-2.62076937717827e-05
-7.27232190675521e-06
-1.52970102354461e-05
-8.23820002384367e-06
-1.09868708574672e-05
-7.3332600958032e-06
-1.05470106777287e-05
-2.25195210201415e-05
-2.60024201063222e-05
-2.1100980170434e-05
-2.71711811711956e-05
-7.45191018758384e-06
-8.68072457785943e-06
-1.82574256541205e-05
-3.8057658177324e-06
-1.09917877993686e-05
-6.23834497123242e-06
-2.37445128550012e-05
-1.97409257472033e-05
-7.66309776616266e-07
-9.01275318678609e-06
-4.62924885134787e-06
-2.41454397177916e-05
-6.48824709667283e-06
3.02318797943835e-06
-9.65703642663739e-06
-1.41575819952781e-06
-2.05852216283485e-05
-1.13060576125146e-05
-9.70298708115735e-06
-2.19591845604685e-05
5.59040189168684e-06
-7.65128682440055e-07
-1.54270316819668e-05
-8.36070701470026e-06
-1.56658470049583e-05
-5.66171724585708e-06
-9.45615703840636e-06
-2.47984407690778e-05
-8.44016150498255e-06
-1.91531033285456e-05
-6.46172865667034e-06
-8.79382386448174e-06
-6.87819258868732e-06
-1.42143483410284e-05
-6.15116771361298e-06
-2.65110407194493e-05
-6.35706335444095e-06
-1.04792009891064e-05
-1.29315847085194e-06
7.06993927513577e-07
-2.01744520461943e-05
-1.16927218202273e-05
-8.78314490469687e-06
-1.1116425748581e-05
-2.06847782321594e-05
-2.85591807610845e-05
-1.90628374570566e-05
-3.24308951032089e-05
-3.49757384413226e-06
-1.19835659179275e-05
-5.64834017099708e-06
-3.45359125293774e-06
-1.00464170958093e-05
-1.81868636270743e-05
-2.17300881396651e-05
-5.47893996235376e-06
-1.65145533480208e-05
-1.39687886929174e-05
-2.17768031288343e-05
-2.29933469681153e-05
-6.24422266224671e-06
-2.09469835765386e-05
-2.6720652472879e-05
-1.47755279799627e-05
-2.19301098405421e-07
-4.58978447147172e-06
-1.19153507791989e-05
-1.36081923078921e-06
-1.88359770128157e-05
-1.51246168730529e-05
-8.35005513320429e-06
-8.71185942190843e-06
-8.60959654501073e-06
-1.73708679092163e-05
-1.54632790558602e-05
-1.42431748411818e-05
-1.88033079794103e-05
-1.76472196613162e-05
3.23415359959612e-07
-9.59604845595536e-06
-1.0454742442089e-05
-3.04253043148071e-05
-8.14047754477983e-06
-4.31688338393038e-06
-5.99484085615182e-06
-1.91114975282688e-05
-1.66731885279822e-05
5.80903920236569e-06
-2.29953189704777e-06
-1.89242534433351e-05
-1.70744139872278e-05
-1.74913188639263e-05
-2.02020153826084e-05
-1.94209386105546e-05
-1.87727374576487e-05
-1.14320759014148e-05
-1.07958027825798e-06
-5.12952735667758e-06
2.65593042706099e-06
-3.38529750728092e-06
-3.37060925763589e-06
-1.22056803889873e-05
-7.24276509872685e-06
-2.07185557624739e-06
-1.60742346825078e-05
-8.95185099826552e-06
-1.86694254496537e-05
-2.45750433631047e-05
-5.08632919999186e-06
-1.9069229912058e-05
-2.62002807632612e-05
-1.15541404161079e-05
-7.60271273490393e-06
-1.639348063926e-06
6.55923589510119e-06
-2.37255362403355e-05
-1.71013233405111e-05
-2.19422014412917e-05
-1.10309673221075e-05
-4.23486476923395e-06
-1.22078916614318e-05
-6.8569109424595e-06
-5.55641588344874e-06
1.07988285485367e-05
-1.64091631355298e-05
-1.81833900695628e-05
-1.84390809060453e-05
-1.95362360190105e-05
-3.32740894656196e-06
-1.44784729177436e-05
-1.79070170634845e-05
-9.16357604348785e-06
-2.13299682484871e-06
-1.4584143813602e-05
-1.52603731016673e-05
-2.79500093823328e-05
-1.16262061298245e-05
-1.98442318270173e-05
-1.31390933156704e-05
-4.53358096720384e-06
1.73251184122984e-06
-3.38797267227794e-06
-1.12185454429563e-05
-1.64683528992247e-05
-1.39216988976628e-05
-2.10698963965225e-05
-1.20821117834032e-05
-1.20426701155367e-05
-2.48882828843786e-05
-2.16499053861583e-05
-2.62137450987324e-05
-1.09238655880033e-05
-7.59483456645133e-06
-6.02378957145858e-06
-1.52686862304504e-05
-9.73802317581633e-06
-2.21674659566639e-05
-1.37908616709301e-05
-2.62651905916853e-05
-5.07557883172253e-06
-1.83224164729993e-05
1.17935123406945e-06
-3.88969996980166e-06
-1.75685158299123e-05
-1.69135294420396e-05
-4.58115074624409e-06
8.56616893086145e-06
-1.36191254101984e-05
-1.75427900658904e-05
-1.02118667225782e-05
3.174219777561e-08
-1.77961114449775e-05
-3.33828803632377e-05
-2.50096530055814e-05
-5.69213022434905e-06
-1.19201401785365e-05
-2.21891554345065e-05
-1.53610560366012e-05
-2.57195885660818e-05
-1.02129710006531e-05
1.50350894361002e-06
-1.82136438457914e-06
4.09545090577852e-06
-1.17242582614409e-05
-1.29969479325154e-05
-1.33175158405389e-05
-1.66153627922721e-05
4.52433760189595e-07
-1.41862486534391e-05
-1.25747406673397e-05
-7.41072873831901e-06
-5.86162563423055e-06
-2.15713649267476e-05
-4.98802348046162e-06
-9.15631057143552e-06
-7.52603995225532e-06
-2.77284127981192e-05
-1.58396182475251e-05
-2.69041663837331e-05
-1.11735460043728e-05
-2.11601290718739e-05
-9.90946278962309e-09
-5.12511401780578e-06
2.14061431512867e-06
-1.39938780906326e-06
4.7391662005421e-06
-1.14753743455332e-05
-1.59467603141164e-06
-6.07548508504559e-06
-7.75815950693319e-06
-1.91404435506472e-05
-1.4016765022813e-06
-5.8410759225108e-06
-1.71627025796667e-05
-1.71547861694705e-05
-1.44060890710033e-05
-2.08612500844525e-05
-8.58109355317356e-06
-6.10031398791464e-06
-1.5351607679394e-05
-9.0630710941278e-06
-2.24755788698115e-05
-2.88691637274032e-06
-9.06362004673275e-06
-1.19118266762958e-05
-1.29469712909566e-05
5.53393690029617e-06
-1.29707471111206e-05
-1.44680113458052e-05
-1.16892031405374e-05
-1.92065508055291e-05
-1.29059814920245e-05
-2.08441435488066e-05
-4.30381050955411e-06
-7.07591717018691e-06
-1.03650267487045e-05
8.77192313907009e-07
-1.76360668037745e-05
-1.03089785931263e-05
-1.3251518598788e-05
-7.30735912254413e-06
-6.0574500070377e-06
-3.23477421405781e-06
-2.27920514829299e-05
-8.1566914813839e-07
2.75871569085203e-07
-2.01122431600206e-05
-2.21843654679755e-05
-1.15304024272114e-05
-1.61591968403191e-05
-6.77662306903939e-06
-2.5063819510691e-05
-9.97725538998177e-06
-5.1748062714592e-06
-8.75115806415523e-06
-2.58748175301215e-05
-2.02809556687394e-05
3.76118971394576e-06
-1.11644078341587e-05
-2.08045218956867e-05
-9.23656141339491e-06
-1.33133539572349e-05
-4.54309353903069e-06
-1.68648574196961e-05
-1.29753568083791e-05
-8.83059131532627e-06
-6.31703910954865e-06
-6.87530784178779e-06
-7.34842669482908e-06
-3.78537543292894e-07
-1.60378243828883e-05
-7.57414877790074e-06
5.28190148193875e-06
-1.22608398890482e-05
-1.44813514941522e-05
3.37309539854963e-06
-1.33569171526781e-05
-3.80842888202359e-06
6.79591560155854e-06
-1.92985996943826e-05
-1.13028889290989e-05
-1.14116299347789e-05
-1.39647430854825e-05
-3.74392420921684e-06
-1.37790443573917e-05
-4.03654883660188e-06
-6.92922361189449e-06
-2.8510879934807e-05
-1.54834560712666e-05
-2.04545970477557e-05
-1.43030701521906e-05
-5.12895889196022e-06
-1.23500675707009e-05
4.10459728654263e-06
-4.59102451456278e-06
-2.97259693935382e-05
-4.32180006469815e-06
-1.08662545662228e-05
2.36119872094441e-06
-5.87503644110926e-06
-1.64553885755831e-05
-2.28891089383469e-05
-1.10775052492281e-05
-2.41446404985761e-05
-1.73036914978668e-05
-2.07570714154173e-05
-3.04471554145483e-05
-1.1880240982629e-05
-2.06023162369823e-05
-6.27239655067904e-06
-7.52993203155438e-06
-5.18901793769783e-06
-9.75181119453913e-06
-7.84437291896487e-06
-1.18695510939702e-05
-1.78537578894871e-05
-1.26675770222694e-05
-8.41464784566673e-06
-7.41263065893304e-06
-1.82142342061706e-05
-1.64637033819272e-06
-7.26082486860607e-06
-1.22908006627679e-05
-1.10124144480915e-05
-6.59421481951313e-06
-7.88877214924951e-06
-1.31037472562037e-05
-1.95229805582619e-05
-7.98456754591045e-06
-6.97741954709651e-07
-5.44198881945521e-06
-1.46963798663638e-06
-2.30961820445622e-05
-1.60279139452481e-05
-1.59182768438828e-05
-1.13326888694625e-05
-1.07018317176782e-05
-2.10282542636374e-05
-9.45706826022811e-06
-6.71654272806997e-06
-7.67550428680728e-06
-4.87096553024292e-06
-1.33903223583638e-05
-3.43837454048644e-06
-1.34899828296092e-05
-2.55489534743837e-05
-9.51999363303355e-06
-1.46587975940518e-05
-1.94859767366653e-05
-1.74742182811527e-05
-2.9721582418008e-06
-1.82354338155767e-05
-1.68103744203075e-05
-1.76945764598702e-05
-1.83328473498069e-05
-1.46475974070798e-05
-1.72865438513425e-05
2.04904015775768e-06
-2.0618648696887e-05
-2.52877247340311e-05
-1.68446628634484e-05
-1.47852119463238e-05
-2.18977158261452e-05
-2.42028093577424e-05
-1.38577003234071e-05
-1.19126155143038e-05
-1.87520068801455e-05
2.62123987027852e-06
-3.27728847168009e-05
-1.53942781987276e-05
1.1172847501518e-05
-5.04201542389227e-06
-1.78645003839597e-06
-1.75783131646724e-05
-8.07951127599799e-06
-2.13544698789105e-05
-5.37989454523346e-06
6.6168934484408e-06
-7.79695871637248e-06
-9.34650537822328e-06
-1.2197505490209e-05
-1.30166138394427e-05
-1.07824193978066e-05
-1.34145797596688e-05
-7.9357223895396e-06
-2.00685471747108e-05
-2.90074340659232e-06
-1.20385242932809e-05
-3.56783454930376e-06
-5.78749203387305e-06
-1.90525994478512e-05
-1.07337634186737e-05
-1.8584494984273e-05
-1.03234701406877e-05
-1.3612986438908e-05
-1.14802801026111e-05
-7.57408600843672e-07
-8.27331511408769e-06
-9.66887225990713e-06
-6.05245812578405e-06
-3.05147123594605e-05
-1.42629964549616e-05
-1.11979275671804e-05
-1.86369591962371e-05
-2.06825708692051e-06
-1.47683585372168e-06
-2.19047423389071e-06
-1.39679726192434e-05
-4.19602589302371e-06
-1.40593347285275e-05
-1.03107246070473e-05
-1.72563767812623e-05
-1.0162630261706e-05
-5.0893833625939e-06
-4.52501918904776e-07
-2.75562256095584e-06
-1.96911436303959e-05
-5.48688086530556e-06
-2.38712043302811e-06
-1.92203145764315e-05
-6.72293247444197e-06
-2.52169005371908e-05
-1.51893262412438e-05
-7.12164027338683e-06
-2.28346146575841e-05
-8.70172224360121e-06
-2.24045393479286e-05
-1.14472143284839e-05
-1.82628595719462e-05
-1.6917262683267e-05
-8.06598912586167e-06
-8.29081845021569e-06
-1.34872138848127e-05
-8.57291169727181e-06
1.42995069998881e-06
-1.63514856841698e-05
-1.03842043416762e-05
-1.24484977148489e-05
9.53569265371915e-07
-1.94449278400575e-05
-7.27213086345358e-06
-3.33114282960605e-06
-1.34170841252689e-05
-2.77695225916873e-05
-1.49415116576167e-05
-1.43863485796438e-05
-5.82897469468604e-06
-1.00729566852125e-06
-1.24067509892263e-05
-5.61512729056285e-06
-1.87822201222374e-05
-8.90829395916947e-06
-1.23916057569195e-05
-1.52232128604195e-05
-9.73725697364472e-06
-1.1121769443591e-05
-1.86873346968975e-05
-8.60850690011741e-06
-1.24214371519711e-05
-2.42179403002972e-06
1.20848023443539e-05
-2.34765093470282e-05
-1.00143670357523e-05
-3.68350925451721e-06
-1.86747889807722e-05
-2.16720997362698e-05
-1.32386604994989e-05
-1.36982765561941e-05
-1.3742561098268e-05
-1.64843600543069e-05
-6.41916517099731e-06
-7.5427893455216e-06
6.64576188941612e-07
-2.04092505315965e-05
-1.54197798687692e-05
-1.97226119013912e-05
-1.57862791233156e-05
-7.91639201984956e-06
-7.4089761577804e-06
-7.67922363889835e-06
-1.58328565361608e-05
-6.47343789056429e-06
-9.11190735547543e-06
-6.16941929655125e-06
-1.69933991250933e-05
-1.48601457786923e-05
-2.43158902620822e-05
-8.9648818764706e-06
-2.10295920981593e-05
-6.03980165776302e-06
-1.28714969840263e-05
-1.83909519576686e-05
-1.08319387770679e-05
-6.39901670698662e-06
-1.62303971346207e-05
-9.48517302808755e-06
-2.76874575296402e-05
-1.11173630341644e-05
-1.09461586797818e-05
-1.70792862879317e-05
-2.27067423696877e-05
-1.27890456272393e-05
-4.0668960503892e-06
-8.62977235106654e-06
-2.07037517512477e-05
-1.46700840928652e-05
-4.0567862398002e-06
-1.30339221461285e-05
-1.4990067307046e-05
-2.85268755796045e-05
-2.17941564002267e-05
-5.86082869656061e-06
-2.36136429809417e-06
-5.38267706519526e-06
-1.25991457785608e-05
-4.5484333849198e-06
-2.02910240164671e-05
-9.35976195020739e-06
-1.5955658568103e-05
9.29547156052228e-06
-1.42151900335904e-05
-2.7434102222039e-05
-9.99075610728881e-06
1.2019598985116e-06
-1.09614867437772e-05
-1.1758774858902e-05
-1.05883864504581e-05
-2.11773569280332e-05
-1.96248257428565e-05
1.983388709819e-06
-2.47175868153623e-05
-1.79544274462429e-06
-1.17222538032317e-05
-1.07884622073573e-05
-9.0593025800521e-06
5.14039758599934e-07
-6.00724378717703e-06
-2.53004528837049e-05
-1.2868609799252e-05
-1.62438329191048e-05
-1.13510333178476e-05
-6.43763677543669e-06
-1.9552750659375e-05
-9.1973276065074e-06
2.15247845961906e-06
-8.06420660773331e-06
-1.78256314153264e-05
-2.87365491746203e-05
-1.11660272617607e-05
-1.76212394152057e-05
-2.50057482685144e-07
-2.37702765219139e-05
-1.44005014143157e-05
-2.58447646162688e-05
-7.06729211005243e-06
-2.19023108506192e-05
-1.87773746269912e-05
-1.23001411521123e-05
-1.42621983043812e-05
-1.3322860791815e-05
-1.65388991249654e-05
-2.34726498153432e-05
-3.11391850501571e-06
-2.70124467496315e-06
-9.26163599517078e-06
-9.45112811423726e-06
-1.15570337950897e-05
-1.60383407010791e-05
-2.90085714726731e-06
-2.18271335897654e-05
-5.8485834516811e-06
-1.36145533779941e-05
-2.60429690294093e-06
-2.18036255526987e-06
-1.13592584617619e-05
-1.07377988152262e-05
-1.07823755211156e-05
-1.54864368877034e-05
-1.15623228858905e-05
-1.14511573132984e-05
-1.35595715400169e-05
3.09899487298238e-07
-7.8343861403235e-06
-6.41324431544548e-06
-2.90578376282708e-05
-1.06849406274924e-05
-8.17304016811435e-06
1.6391621474207e-07
-1.74415656962221e-05
-1.73171998437819e-05
-1.7151662190073e-05
-2.41289548311603e-05
-1.6118409492034e-05
-4.63888591352648e-06
-1.07857823021871e-05
-9.25392409263069e-06
-1.32078578240709e-05
-1.44196403667382e-05
-2.30129262884641e-05
-1.26094485198635e-05
-1.89642471273241e-05
-2.66061864623625e-05
-6.93800888481959e-06
-1.11912913898751e-05
-2.22686912600722e-05
-1.48933955168247e-05
-1.13268091947134e-05
-1.01027233743832e-05
-1.15796291248138e-05
-1.42046679002525e-05
-2.87248690242144e-06
-1.15866299775424e-05
-2.38884741413282e-05
-2.41921075384314e-05
-5.00637241655589e-06
-1.24710104910119e-05
-1.5127075156149e-05
-2.43855733879848e-05
-1.10831762609816e-05
-1.22097252233656e-05
-5.90527595261197e-06
-1.12097876300481e-05
-1.63346587089159e-05
-1.48413459675347e-05
-2.88748311388902e-06
-1.31573873142526e-05
-1.59024812859187e-05
2.05842825454218e-06
-6.1853827101101e-06
-7.28971692552568e-06
-2.51155454730496e-05
-1.20151159382442e-05
-1.21568651517256e-05
-2.53708977876888e-05
2.5367503731623e-06
9.95735223341968e-07
-1.16593656987174e-05
-1.49402155857963e-05
-7.14046470723043e-06
-1.16856779555965e-05
1.65492992791363e-06
-5.82278557726201e-06
2.63287924991646e-07
-8.26696397768647e-06
-1.91065785927466e-05
-1.19989220211937e-05
2.35289271733984e-06
-1.14863283763124e-05
-1.31842190601834e-05
-1.41875516363255e-05
-8.90254148413887e-06
-1.6174479150738e-05
-1.06664224343511e-05
-1.36653228700477e-05
-1.69170768765882e-05
-1.56302117213465e-05
-9.33356395765775e-06
-3.84318345582391e-06
3.25908707317702e-07
-4.80025049842252e-06
-1.621925608366e-05
-2.22547650709738e-06
9.71868901646341e-06
-5.65959133302431e-07
-1.9739537551024e-05
-1.14351223482093e-05
-2.38220614307512e-05
-1.85085912559475e-05
-8.85113707111047e-06
-1.15546284826221e-05
-6.75942071870142e-06
-1.78096560845491e-05
-2.40765503566157e-06
-1.24157033472457e-05
-1.83196205334421e-05
-1.24611787991229e-05
-9.09661889863635e-06
-1.27183996947238e-05
-2.19463698147496e-05
-1.20506211238044e-05
-9.91857394643459e-06
-2.07914323386383e-05
-1.38494342925429e-05
-1.91529986485663e-05
-3.88928063760593e-06
-9.02060686694743e-06
4.64397250699021e-06
-3.98439780925237e-06
-9.45272109204525e-06
-1.41777926977003e-05
-1.89812457795255e-05
-1.94844687821788e-05
-1.14021834190155e-05
-7.96164122739776e-06
-1.34404285899578e-05
-1.82847300164488e-05
-5.79707779200714e-06
-1.64076397759638e-05
-2.84077791025626e-07
-9.41634651702916e-06
-1.38866765351463e-05
-1.46334565183183e-05
-2.17464652314363e-05
-1.04659597389412e-05
-1.73171963854408e-05
-1.63445802720747e-05
-3.4069540566461e-05
-5.30203177613883e-06
5.71523528586697e-06
-1.53795037908458e-05
-2.1315292772237e-05
-3.23316607043514e-05
-1.29757130793021e-05
-1.31260315745194e-05
-1.71715999812272e-05
-2.43607431879741e-05
-2.03252444344885e-05
-5.9774256860001e-06
-6.79584666489695e-06
-3.85048372101994e-06
-2.02194486100541e-05
-1.18791552452023e-05
3.30562994435585e-06
-2.30200805545755e-05
-1.77912489857107e-05
-1.47110015439581e-05
-1.07441444867551e-05
-2.31080819167565e-05
-1.86739310313163e-06
-1.1907187114692e-05
-1.40694169730594e-05
-1.77101650408683e-05
-1.44498293734698e-05
-1.88338831151516e-05
-4.25480878337184e-06
-8.60388389390909e-06
-2.56909695215706e-05
-5.56336858586993e-06
-1.01810293026511e-05
-1.58572758456745e-05
-2.59933818884882e-05
-6.12283002400589e-06
-1.39644688401169e-05
-7.6198650746459e-06
-6.05388667844829e-06
-1.14891595913256e-05
-2.44130729056862e-05
-1.28843530445657e-05
2.12464622609151e-07
-1.55061058109673e-05
-7.62198541432323e-06
-2.43223998936574e-05
-1.25758192012933e-05
6.36654747235899e-06
-1.75583184213014e-05
-1.6774315437583e-05
-1.03855487331755e-05
-7.98189293785947e-06
-1.04850072576647e-05
-1.49720003586341e-05
-2.09296948364588e-05
-9.68210292590467e-07
-8.17653828442423e-06
-1.34623236320515e-05
-1.03921971959736e-05
-2.27878635744477e-05
-7.33524144992904e-06
-2.60605939909823e-05
-1.97168002377614e-05
-1.82958073228869e-06
-7.73134633729086e-06
-1.43813160153451e-05
-1.8814554272467e-05
-2.37012292940915e-05
-5.39978622591388e-07
-2.25374118250691e-05
-3.11687686307909e-05
-1.74515157495221e-05
-1.69972243672445e-05
-3.64765389994926e-06
-2.31490821806796e-05
-2.10694066098318e-05
-2.0262126924991e-05
-2.1034256996046e-05
-1.16805788504238e-06
-1.77327107023238e-05
-2.85284301545639e-07
-5.57761990231761e-06
-9.75898323490214e-06
-8.19305622490608e-06
1.53983425817951e-06
-1.25675394027443e-05
-1.94665832578922e-05
-1.14861563903177e-05
-8.5540165067321e-06
-7.70587104292957e-06
-1.73468389162326e-05
-1.43024535499363e-05
-1.45590228524003e-05
-1.28804844667204e-05
-1.42667723709388e-05
-6.38727686267145e-06
-1.50746230662255e-05
1.03555093298059e-05
-1.5197499828368e-05
-4.66853592889497e-06
-8.7115449023359e-07
-2.09622244132392e-06
-1.77087921447956e-05
-1.81153914197916e-05
-5.8097832929674e-06
-2.09965853545576e-05
-4.6886632241014e-06
-1.28244458152851e-05
-9.43255966814252e-06
-3.69996014027381e-06
-2.40195676043728e-05
-3.39736496079256e-05
-1.05203827187654e-05
-6.59785971394401e-06
-1.29614979439745e-05
-1.71972736463698e-05
-1.0841941106808e-05
-1.25364976671282e-05
-2.43731745667348e-06
-7.9617134376185e-06
5.63887144927615e-06
-4.14557707652473e-06
-1.76160410334246e-05
-5.52099513155644e-06
9.62353114938747e-06
-1.96021901479885e-05
-1.77667756143016e-05
-2.09661818051906e-05
3.72599686950958e-07
-9.00609606631638e-06
-2.4561392867683e-06
-5.46481777339732e-06
4.12258485822221e-06
-9.50456228681351e-06
-5.02217663988594e-06
-2.7304733543315e-05
-1.03578967310505e-05
-1.72724145776936e-05
-8.63925209563272e-06
-4.09894608558386e-06
2.97694800036641e-06
-2.00613608641805e-06
-4.3763181176205e-06
-2.3584276039805e-05
-1.00536081875684e-05
-8.48033273311675e-06
-1.6874066038011e-05
-1.59723040170632e-05
-1.67788964564649e-05
2.87935765994115e-07
-9.08865986148778e-06
-1.30274565478584e-05
-2.3848708518623e-05
-1.15924874400831e-05
-8.54331287476019e-06
-1.21342024799027e-05
-1.65174054021767e-05
-1.0108269766595e-05
-1.95961560893678e-05
-3.12270096729535e-06
-1.06365583523747e-05
-7.28682942745951e-06
-9.72928124505935e-06
-1.36028982833456e-05
-4.61030673839192e-06
-7.9941588164483e-06
-1.7129692409432e-05
-1.14005462537099e-05
-1.5929179299371e-05
-9.68245209096089e-06
-1.37962609049981e-05
-1.14280340840264e-05
2.35077743465558e-06
-2.14121114916178e-05
-1.22030608410276e-05
-1.43586211179903e-05
-8.44561207376643e-06
-2.27335330438975e-05
-1.69651931134176e-05
-1.0425987150136e-05
-7.78058504181163e-06
-1.64002148535307e-05
-3.31766549967836e-06
-4.57921025698367e-06
-7.56040891686867e-07
-5.38237258866468e-06
-1.35776416455651e-05
-1.18039560688704e-05
-1.5512547728567e-05
-1.97939681779854e-05
-1.03574753302501e-05
-1.55984853633403e-05
-1.78358445296491e-05
-2.2563701832391e-05
-8.45065543792319e-07
-1.99654225926443e-05
-7.2437691254613e-06
-1.67236281806499e-05
-2.49930617848906e-05
-5.90821155349174e-06
-1.09485188711191e-05
-5.78279509508918e-07
7.83537748479146e-07
-1.3666858292316e-05
-2.40346412855539e-05
-4.41332932135908e-06
1.71971212520407e-06
-2.83990421611248e-06
-1.53815210246945e-05
-1.90683258565384e-05
-2.49180792855872e-05
-7.87170448574408e-06
-1.59329195001715e-05
-1.27438856490774e-05
-4.17202459530584e-06
-1.25783561428034e-05
-9.93671117083362e-06
-3.64639314747592e-06
-3.04627540341828e-06
-8.49953456613654e-06
-6.00254321177916e-06
-1.95961510523809e-05
-7.70282113484604e-06
-2.08395902689125e-05
-1.97594095197728e-05
-1.63610453130786e-05
-1.38991961491151e-05
-7.42287612757971e-06
-3.86131320420025e-06
-1.9888073952142e-05
4.38678099377699e-06
-1.61594843017574e-05
-1.2122311740695e-05
-1.0320565989607e-05
-1.73395822412377e-05
-2.60735047402916e-05
-8.71891563897111e-06
-4.02999800548862e-06
6.02897845806854e-06
-2.23626478634109e-05
-1.05874095193284e-05
-4.03463943916243e-06
-8.28774427940759e-06
-2.52933580009568e-05
-3.66576692525279e-05
-2.57133792023568e-06
-1.54996102521928e-05
-1.29434372131396e-05
4.66214390570242e-06
-9.30944730772793e-06
-5.29051569860385e-06
-1.86585782796325e-05
8.3254958253304e-07
-6.24456644490485e-06
-1.89264809097226e-05
-3.94864039863726e-06
-3.75751402155493e-05
-6.86693794565784e-06
-8.6129825554173e-06
-1.56358005247575e-05
-6.42852135266477e-06
-1.38248680752101e-05
-1.10413803067418e-05
-8.87480596296908e-06
-1.54323278568638e-05
-1.76631425747199e-05
-3.65373898443917e-06
-1.41899193727782e-05
-1.57157421009657e-05
-6.22166601359671e-06
-9.97471470007232e-06
-1.80993492797644e-05
-8.48779731754369e-06
-1.0376568805615e-05
-2.18175982441615e-05
-1.10015870769052e-05
-1.04953071645393e-05
-1.49675659408222e-05
-1.24191980451259e-05
-8.61148975484572e-06
-3.12932421640182e-05
-6.97616211583087e-06
-7.55301712155511e-06
-4.11059495740188e-06
-1.32303022718818e-05
-8.02564402519946e-06
-5.82533588349132e-06
-9.24951895034888e-06
-9.56436278068256e-06
4.31297362593996e-06
-1.80176658893541e-05
-9.03488471264674e-06
-7.75454708325275e-06
-1.45380453308971e-05
-1.00236635139907e-05
4.4095464716366e-08
-5.97173836325976e-06
-7.77189711728542e-06
3.26789672146133e-06
-3.69984677047671e-06
-8.6055869561864e-07
-2.28613698002879e-05
-6.23357468637757e-06
-1.70951582336452e-05
-1.51086470639005e-05
-1.18086619666228e-05
-1.23260494266482e-07
2.16493787167469e-06
5.84212536307769e-06
-2.29662967709355e-05
-7.12190287145002e-06
-6.11211133252405e-07
-1.0074907610443e-05
-1.03200980632865e-05
-1.14374214155786e-05
-1.80565565177209e-05
-1.53356967883096e-05
-1.24703135597366e-05
-3.33985412883819e-06
-6.75880770947671e-06
7.97484518134432e-06
-1.72013864585206e-05
-1.36010810991879e-06
-1.58968091202088e-05
-1.10931894179289e-05
7.14276123521787e-06
2.85660603188762e-06
-1.71225646691751e-05
-1.24279881898758e-05
-1.29979375016309e-05
1.99813261939224e-06
-3.77213339829375e-06
-8.34862839421988e-06
-2.91625788704477e-06
-1.72716855170814e-05
-1.13054663280774e-06
-7.57173910529501e-06
-8.25520181168132e-06
-1.18981654849057e-06
-2.24212341026009e-05
-1.7039197779155e-05
-1.08461598961652e-05
-1.80109462934496e-05
-1.54722136031239e-05
-7.80144932456099e-06
-3.1901278822868e-05
-4.3905338072235e-06
-1.9352130234281e-05
-1.5985119361215e-05
5.16215357238011e-06
-1.37393924985178e-05
-2.37966622785861e-05
-1.46316648361555e-05
-1.15166989057442e-05
3.60021390312051e-06
-1.2028903925626e-05
-1.53374740065504e-05
-1.03606479529722e-05
-2.74022889160289e-05
6.39814573713713e-06
-2.35348491475009e-05
-1.71027156002021e-05
-1.14478413816955e-05
-1.23982972170928e-05
-9.67823197258555e-06
-1.58026565031275e-06
-9.00769942421244e-06
-6.61718011913554e-06
2.52764143956085e-06
-1.37479954254664e-05
-8.87684779630551e-06
-2.36708870294819e-05
-1.69690384428131e-05
-1.67468616228367e-05
-2.43284254572785e-05
-1.11112291013553e-05
6.50146608131667e-07
-1.43082613699815e-05
1.6142799661659e-06
-7.8545635205626e-06
9.20685377770894e-06
-2.66907707827148e-05
-1.73083467800258e-05
-7.44187911725276e-06
-1.86300684689488e-05
-1.09850361954102e-05
-5.54980686059479e-06
-2.71660928351077e-05
-6.85773215429357e-06
-2.89291567330675e-05
-1.4179702937794e-05
-2.80582191399322e-06
-1.36534772333e-05
-4.30828397177571e-06
-1.09405087289463e-05
-9.52088309884998e-06
-2.55374701239614e-05
-1.98145375718341e-05
-5.94463469924048e-06
-8.00722576411619e-06
-4.28719392306347e-06
-1.5090404287579e-05
-1.18574945816635e-05
-2.08692476872701e-05
-9.51778504052008e-06
-8.16315221342826e-06
-2.60787369333931e-05
-6.42294141744678e-07
-4.99391104461274e-06
-2.69553080858349e-05
-2.8672046958405e-06
8.87981095125138e-07
-8.90989937878809e-06
-4.34611713526016e-06
-1.70511754326721e-05
-1.70996079771221e-05
-1.15845396759717e-05
-1.47178957193451e-06
-5.54899320911886e-06
-1.68058001168471e-05
-1.11958966211475e-05
-1.52989682485209e-05
-2.63442158345908e-05
-7.26677381482129e-06
-1.45441971383173e-05
-2.28827358687899e-06
-2.09204197314073e-05
-2.91477417523208e-05
-7.03217691103449e-06
-5.89149175508983e-06
-3.10056169966432e-05
-3.46664677986111e-05
-1.42472702084238e-05
-1.2622191812748e-05
-1.46622997547361e-05
-1.31464218091506e-05
-1.55663869613753e-05
-1.10239110817955e-05
-1.80717080326973e-05
-1.67521316529336e-05
-1.39707605486992e-05
-1.98422352797539e-05
-1.67919808697592e-05
-1.8343294630856e-05
-9.82027635445345e-06
-2.20861594867243e-05
-7.25595941980564e-06
-7.47187095550824e-06
-1.00088303650351e-05
-1.42473680006653e-05
-2.1778852169326e-05
-8.79087375771544e-06
-2.98647075984497e-06
-1.67036084227347e-05
-1.07307146781325e-05
-1.54010669197049e-05
-2.18300873422947e-06
-1.36863472693083e-05
-4.31661860607977e-06
-1.76283034749374e-05
-1.4712014368846e-05
-1.48878425112521e-05
6.07907440970605e-06
-1.34429526909023e-05
-1.89004584330996e-05
-1.25601703428671e-05
-7.87389188213364e-06
-2.64777299425887e-06
-9.09630661150624e-06
-6.24573151128367e-06
-1.3500226231479e-05
-9.69355640572227e-06
-1.45996789439196e-05
-1.65988052383456e-05
-1.66982659371905e-05
-2.25659653521618e-05
-1.80735914417499e-05
-7.8599757336792e-06
-1.05145042291267e-05
6.24523293331944e-06
-1.64334451601526e-05
3.54230034496712e-06
-9.87265002378908e-06
2.37384410156569e-06
6.94218829398768e-07
-8.07856739140275e-06
-1.96225695176242e-05
-2.72976177655054e-06
-8.89130041362058e-06
-2.49592642464138e-05
-2.08035640734217e-05
-1.04792352928439e-05
-1.83211097399407e-05
-1.34947991099326e-05
2.76466301482195e-06
-1.85462596326942e-05
-1.40450441064607e-05
-7.87751928939992e-06
-2.17852086226859e-06
-3.10467150868813e-06
-1.83731695763382e-05
-1.97718026864768e-05
-1.07785436951414e-05
-1.35211908435216e-05
-1.06719486642813e-05
-1.36314651694742e-05
-8.5758692598268e-06
-1.91905594503959e-05
-1.71100724392277e-05
-4.78779088305184e-06
-1.89598033556363e-05
-9.03277978649229e-06
1.33081557308314e-07
-1.48205886301222e-05
-2.1284611026284e-05
-2.56394016892178e-05
-1.60506409326864e-05
-1.28869628580896e-05
-2.47115527911061e-05
-1.2398836303834e-05
-8.8619428889372e-06
-1.36537865709382e-05
3.75913021505613e-06
-2.65087502910626e-05
-2.69278443146485e-06
-1.51888807529039e-05
-2.26539415868457e-06
-1.93350574399375e-05
-8.82808804634993e-06
-1.23168062337737e-05
-6.17188995272273e-07
-2.15506433327002e-06
-1.17286002554733e-05
-6.93813841476162e-06
-2.93022980459292e-06
-1.7978402730238e-05
-3.16004527910083e-05
-1.20170450077911e-05
-7.46970502359372e-06
-6.14214232946281e-06
-1.31878097531903e-05
-1.10527096888822e-05
-1.16401882857329e-05
-2.43225589647076e-05
1.23449304948762e-06
-1.37093734267604e-05
-1.58375386590882e-05
-9.32609852983909e-06
