# Supplementary material for: Research on computational propagation and identification of mine microseismic signals based on deep learning
Source: PLoS One. 2025 Oct 22;20(10):e0334641. doi: 10.1371/journal.pone.0334641 (PMC12543183; doi:10.1371/journal.pone.0334641)
Supplement: S11 Data — (ZIP) [file pone.0334641.s011.zip › 000101100002718.xlsx_0.txt_24.txt.txt]

-1.6279273264452e-05
-1.32122006336533e-05
-1.2045811149054e-05
-4.20575948987941e-06
-1.66955780206038e-05
-1.77113286357343e-05
-8.26761099865042e-06
5.19728640906972e-07
-2.10350431323412e-05
-9.30189854889116e-06
3.06007300702614e-06
-4.49041358429186e-06
-1.34281857434985e-05
-1.29332549739864e-05
-1.29146757897898e-05
-1.86582244110671e-05
-1.55931206722553e-05
-7.19389054917549e-06
-1.48607987849892e-05
-1.00007033389233e-05
9.65379170379523e-06
1.84077661740693e-05
-9.24488318890541e-06
-1.5949139556306e-05
-1.01561643716155e-05
-2.69100521231657e-05
-1.17013626205444e-05
-1.12521167242389e-05
-1.74021479204061e-05
-4.46062216411964e-06
-1.70671766349411e-05
-1.21723049041563e-05
-1.87748132963882e-05
-6.30332568376417e-06
-2.40845050906522e-05
-2.28305698380323e-05
-2.20406995687756e-05
-6.05102087647445e-06
-1.44268566881376e-05
-1.47864743743381e-05
-3.05547381170633e-05
-1.52372784933818e-06
7.68276699291428e-06
-1.72446960998949e-05
-2.35736670527572e-06
-7.39984044246244e-06
-1.67328182280767e-05
-1.41629088648759e-05
-3.53206306620405e-05
-1.96335790713674e-05
-1.60791750626779e-05
-3.9099705276253e-06
2.50703628025423e-06
-1.3455605199048e-05
-1.1767672010796e-05
-2.18605066070929e-05
-2.16392166011221e-05
-1.73088765700119e-05
-1.03020009274519e-05
-1.9582988074635e-05
-1.86847222790522e-05
-7.6159244155582e-06
1.17766809421175e-06
-2.92957538007762e-05
-1.79355939274961e-05
1.200040242393e-06
-1.47880246500255e-05
-1.75032981685568e-06
-1.39641552374149e-06
-7.90369088383914e-06
-8.39227207705429e-06
-8.02985159607896e-06
-1.56635248959421e-05
-2.2399163601556e-05
-1.4612991792433e-05
-1.77824017510624e-05
-3.52055734510079e-06
-6.48890143906724e-06
-1.16275963277891e-05
2.69344723222984e-06
-1.73505679174247e-05
-2.56074951160684e-05
4.50371999975059e-06
-3.75740992302832e-07
-2.92843846156662e-05
-6.53974785908256e-06
-1.23611076142984e-05
-1.30390334753154e-05
-2.1627519387394e-05
-1.7991885577404e-05
-1.13582765176801e-05
-1.31863143953775e-05
5.27152157353419e-06
-2.31002344342693e-06
-1.06497847020687e-05
-6.26874355653594e-06
-2.13925429665983e-05
-2.8646559898037e-05
-1.06177202750386e-05
4.94314262065078e-07
-6.00755705909346e-07
7.11493150036023e-06
6.26846093392138e-07
-1.99728356875662e-05
-1.63267250984257e-05
-3.60570408685262e-06
-9.68032768322732e-06
-3.12171887016356e-06
-1.30045690932217e-05
-1.25889989009057e-05
-2.0346920594676e-05
-1.20212981849646e-05
-4.71399894465496e-06
7.15095867739504e-06
-2.1056016532243e-05
-1.2318089593264e-05
-1.47072916102274e-05
4.1908638777082e-06
-1.32511330645922e-05
-2.68068528765004e-05
-1.19290497722439e-05
-6.76954500821236e-06
-1.13522691584166e-05
1.10419352800332e-06
-1.57600080162977e-05
3.41588350569871e-06
-1.8622441484584e-05
-1.52780203309609e-06
-1.63693767880165e-06
-2.45964432092015e-05
7.94359964493822e-06
-9.6087002375218e-06
-3.11334869845234e-05
-9.44489580255843e-06
-5.95748628390799e-07
-4.19614176934538e-06
-1.44859999386304e-05
-2.88539166523349e-05
-2.75407744931491e-05
-1.99523192141178e-05
-7.97434846134713e-06
-1.2587618916517e-05
9.50531662517515e-06
-6.79493468753989e-06
-8.69994508675093e-07
-8.73596355950699e-06
-1.88903423152493e-05
-1.22574207356017e-05
-8.22390918361374e-06
-2.85898046529915e-06
-4.99850427170335e-06
-2.67269276854791e-05
-1.02015242270436e-05
-2.51357247624092e-05
-9.8858087042078e-06
-1.14139748730758e-05
-7.32310236962787e-06
-4.60182454677557e-06
-8.07751185908612e-06
-7.18264198712662e-06
-7.51210998775882e-06
-6.88675785143831e-06
-1.18687900738017e-05
-1.80954303138254e-05
-9.06534982088552e-06
-2.62247587961395e-05
-8.72748282959725e-07
-2.92300497791544e-05
-9.97810258175798e-06
-2.87074751349251e-05
-8.84814824653239e-06
3.97445658993152e-06
3.0133768667058e-06
-1.18631210158973e-05
-2.34186884300126e-05
-1.05152052644957e-05
-2.85510116178739e-06
-2.5863229397338e-05
-9.4214991184618e-06
-2.43828528851127e-05
-2.06402380891456e-05
-4.02035798713926e-06
-1.15539029368293e-05
-1.61241685505092e-05
-8.01167690999257e-06
-4.017807866875e-06
-3.06673817641036e-06
-2.40609361292628e-05
-1.26654730987321e-05
-7.18034266437052e-06
-9.39614360563072e-06
-1.55804554661111e-06
-1.94541645223411e-05
-5.90893208696757e-06
-2.04830723807586e-05
-1.99307459884572e-05
-1.98613334136855e-05
-1.5293749583666e-06
-1.64317174919469e-05
-9.50051693331085e-06
4.02013843551472e-06
-9.99550839304941e-06
-9.33109874085606e-06
-8.3830554219374e-06
-8.77543770516558e-06
-1.59881586146782e-05
-1.70840709639256e-05
-1.1604193102346e-05
-1.67193031682806e-05
-1.91141331937673e-06
-7.51464904828897e-06
-1.91581316137854e-05
-1.36438997101976e-05
-9.90137572408439e-06
4.32990760591025e-06
-1.93144932658604e-05
-2.62477981914731e-05
-2.64231185080519e-05
-1.13844838335131e-05
-2.09779025180257e-05
-2.45631467181536e-06
-1.80394038375474e-05
-5.26738812957631e-06
5.95217289804826e-06
-8.72705654563803e-07
-1.20997020678168e-05
-2.71358396476893e-05
-5.88381084597302e-06
-7.45135603998929e-06
-5.61784604760126e-07
-7.22579521668843e-06
-4.98079575020401e-06
-2.0292702016252e-05
-1.38864064569436e-05
-4.83033307223877e-06
-6.57937492917737e-06
-9.00257859186208e-06
-1.98905814975615e-05
-2.3510855971465e-06
-3.63681336462706e-05
-1.84285024058269e-05
-2.16339668129348e-05
-7.90603490273441e-06
-9.47315253832455e-06
-3.49009012734478e-06
-1.60047514220522e-05
-3.96081390064211e-06
-7.54901818571149e-06
-9.12903682630616e-06
-1.51924013098909e-07
-1.04300459466182e-05
-2.46463922005634e-05
-6.10877638069911e-06
-1.33992461941752e-05
-1.38594831617783e-05
-1.66962196749134e-05
-1.3690898363431e-05
-2.27305733327899e-05
-2.59655875130717e-05
-1.6378508990852e-05
-1.65002226964831e-05
-1.71429514699578e-05
-1.43877891052635e-05
8.2062213954417e-06
-1.34608082868654e-05
-6.75890494479246e-06
-1.07771942558783e-05
-1.22985335426507e-05
-2.8338830841676e-06
-1.9674787422362e-06
5.7425601436774e-06
-5.42932842386831e-08
-2.30151033354056e-06
-3.97155409788719e-06
-9.61096989325942e-06
4.50149477603199e-06
-1.21156407872384e-05
-1.42843262907585e-05
-1.82517183404849e-05
-1.47336710523878e-05
-1.48282002646676e-05
-1.13190368691352e-05
-3.14386729709234e-05
-3.40790621567247e-06
-1.29053784697797e-05
-2.26637297928257e-05
-2.30106768125161e-05
-1.33149981851883e-05
-6.32662486996343e-06
7.76520139666227e-07
-9.33671004433034e-06
-2.19346784556903e-05
-9.45410241423534e-06
-9.74832567275228e-06
-1.4812448258706e-05
-1.34249928395113e-05
-3.7690778648236e-06
1.56888417050008e-06
-6.8086164923394e-06
-2.03246922481043e-05
5.20563909344121e-07
-6.94844704031549e-06
-2.32420277390881e-05
-2.07300518753893e-05
2.71499218108546e-06
3.15573332525884e-06
-1.57224815938888e-05
-1.08132244065505e-06
3.40191415406575e-06
-1.96664744128543e-05
-2.95295898220841e-05
7.49142832583654e-07
-7.41634862320962e-06
-1.08210031568618e-05
-1.9281390207543e-05
-6.26258134524426e-06
-7.21560855028293e-06
-1.72846381342626e-05
-8.57248852258376e-06
-1.54040216057648e-05
-4.65252821072157e-07
-1.66280616777969e-05
-1.69084669855128e-05
-1.20348614605557e-05
-1.17693601426922e-05
-1.1113127318673e-05
-1.6225674632726e-05
-1.87765219296266e-05
-1.82484754109586e-05
-2.74541350762635e-05
-5.19082843169153e-06
-2.85722816296624e-05
-9.47659873475979e-06
-2.17926008816154e-05
-8.88188967787285e-06
-2.54329589171063e-05
-1.05409300563366e-05
-1.35434465943422e-05
-1.32688668447539e-05
-3.53726402585223e-06
-1.47916253739317e-05
-1.40583458636093e-05
-2.15346974146462e-05
-1.78911860912945e-05
-2.39965327970789e-05
-1.10564757553442e-05
-9.26309542318319e-06
7.64533071525626e-06
-4.87816778259798e-06
-1.38177053791074e-06
-9.39634061872162e-06
-1.1936538343411e-05
-2.01205110946884e-06
-5.95946961121898e-06
-2.55763918420947e-06
-4.31378521345963e-06
-8.62200192829241e-06
-1.47230798236434e-05
-1.70788132594355e-05
-4.35445085038812e-06
-6.14834388089242e-06
-1.09668643500974e-05
-5.03953139933402e-06
-9.99522615599056e-06
-1.95006067930988e-05
1.43069379656549e-07
-2.34094097473559e-05
-1.77960459391742e-05
-1.66441573245295e-05
-1.45319602116492e-05
3.32924504670941e-06
-4.33559970474614e-06
1.67884110210421e-06
-1.65939245971907e-05
-1.36820655072057e-05
-1.0824338695574e-05
-1.42028159245748e-05
-1.6896468456104e-05
-5.56134553711321e-06
-1.21503314125086e-05
6.46944845945912e-06
-1.28575304442413e-05
-1.29446183427653e-05
-1.19253434674801e-05
1.18863201792116e-05
-2.72798424461167e-06
-7.52191002905584e-06
-3.73432592357625e-06
-9.79269911668214e-06
-7.72736458222122e-06
-2.58796070635164e-05
-1.45921543951938e-05
-1.01201972374284e-05
-4.33605351251088e-06
5.84782948291776e-07
-8.28703076527446e-06
-1.47103856482542e-05
-4.25418261534391e-06
-7.62068757426635e-06
-7.33896012585909e-06
-8.2848625979082e-06
-2.02759894770017e-05
-3.5224962900878e-06
3.6682231939795e-06
1.51140898933797e-07
-9.30170021128185e-06
-1.56689495797901e-05
-8.69775979663705e-06
-3.03631006514121e-06
3.97501026360505e-06
-2.54791241338516e-05
-8.36574176594332e-06
1.54076532686058e-05
-5.65385148049468e-06
-2.73768813597683e-05
-2.1001767323836e-05
-1.90123771769907e-05
-1.71130629719016e-05
-1.25025380305395e-05
-1.18835710373815e-05
-2.16892477308562e-05
-1.62080561589248e-05
-1.36441248003085e-05
-1.64432453810864e-05
-3.47678682037614e-08
-1.79433305654102e-05
2.33934750228821e-06
-1.24937332510517e-05
-1.1151017197913e-05
-1.19570010122542e-06
7.18946447223278e-07
-2.07655439609957e-05
-1.16607064710511e-05
-1.68917281565698e-05
-1.20224709969763e-05
-1.1175570256361e-05
-2.22938765581994e-05
-5.20326311988407e-06
4.50542583593346e-06
-2.94673717510523e-05
-1.35247952039168e-05
-1.29984191252329e-05
-1.374420861701e-05
-1.94293727019778e-05
-3.14958705839347e-05
-1.95707988667786e-05
-2.19769160705406e-05
7.02228170999679e-07
1.07900991652183e-05
-7.29127479233132e-06
-9.72379329703723e-06
-1.347334693228e-05
-2.31956186045634e-05
-2.31932151799938e-05
-1.20676860562225e-05
-2.02341911817065e-05
-5.58460857643719e-06
-1.14096854770801e-05
-2.57564544885236e-05
-2.22804880535297e-05
-1.73536240943991e-05
-1.19324956547614e-05
-2.56931715370163e-05
-2.28318833862047e-05
5.8493168841471e-06
-2.07636111369173e-05
-1.68212406684636e-05
-6.99249187638234e-07
-4.12289664234357e-06
4.27040938177034e-07
1.57204973523602e-06
-9.67685049734299e-06
-1.32241822611957e-05
-4.48927153543053e-06
-1.00931459140733e-05
-1.1220202633747e-05
-6.95744171658535e-06
-1.29256259188201e-05
-7.87058687601396e-06
1.17314435495848e-05
-2.15070317069005e-05
-2.2405496683192e-05
4.13112965355428e-06
-7.24664164600432e-06
-4.55404424245778e-06
-1.51921090022431e-06
2.85425518341157e-07
-5.2969574345329e-06
-1.37941828662826e-05
-1.23461553666527e-05
-1.00954577201019e-05
-2.011913699555e-05
-1.0783922270768e-05
-1.00536172620506e-06
-1.10922859617657e-05
-9.61167665917621e-07
-2.44416653596547e-06
6.31170157665972e-06
-1.10109771769703e-05
-1.31532809576835e-05
-8.0690420970888e-06
-7.73362839284204e-06
-1.06223703181376e-05
-1.21067472793872e-05
-1.57213567154432e-05
-1.14973273080941e-05
-2.01639358196041e-05
-5.20787720287574e-06
-1.31105067731014e-05
-2.26866531692767e-05
4.97432217879931e-07
-1.06914550866343e-05
-5.25469834806508e-06
-8.45908524742796e-06
5.62431601982014e-06
-7.76246168242983e-07
-5.50918155469798e-06
-1.80944226597164e-05
-9.51122835466431e-07
-1.06498834791031e-05
-1.09952192223398e-05
-1.95959469611141e-05
-1.57680520486327e-05
-1.98359568283391e-06
-1.55297236305312e-05
-1.09802513355676e-05
-1.13743664110432e-05
-2.45959501902951e-05
-7.92614306836496e-06
-7.00517031197604e-06
-6.02822917216918e-06
-1.45425965669665e-05
-1.60445640710678e-05
-1.71634153428046e-05
-2.84400304941586e-05
-1.42849914100268e-05
-2.31604397110415e-06
-2.2358269035929e-05
-2.75778595219703e-08
-1.9566749937414e-05
-1.31937116907296e-05
-1.19268762988895e-05
-1.82259340112046e-05
1.15416505408948e-05
-2.00397740736604e-05
-1.19632343411573e-05
-1.53411015895293e-05
-1.10423212077559e-06
-9.55680426740907e-06
-8.87039488644773e-06
-8.68150428075823e-06
-1.33540528064805e-05
-2.48777508384474e-05
-2.50995378520795e-06
-1.90785423708479e-05
-7.10782695185017e-06
-2.47801482630895e-05
-1.06180892256373e-05
-8.97267369280716e-07
-7.17187188693715e-06
-1.22794670097941e-05
-5.45721866701433e-06
-8.70925296705053e-06
-3.44464412715099e-07
2.20168531414731e-06
-1.49222865830752e-05
-1.4195280486945e-05
-2.24411397212014e-07
-2.21110084753717e-06
-2.42885179555167e-05
-2.03882214066003e-05
-2.43542849659195e-05
-6.58206894390876e-06
1.67085136480728e-06
-2.14925565766979e-05
-1.63039733355738e-05
-1.30248212578909e-05
-2.69536844576734e-05
-9.02142873437428e-06
-1.61597893452823e-05
-1.17792144558319e-05
-7.13814347314877e-06
-1.23136765587992e-05
-1.62259468467284e-05
-8.89228241891497e-06
1.27229094523898e-06
-1.00248632682086e-05
2.46496447464392e-06
-6.26750298224097e-06
-1.78324642099733e-05
-6.26428604561145e-06
-2.82653305478081e-05
-1.53859834949525e-05
-2.46183000340624e-05
-1.81869923764663e-05
-6.73279484643999e-06
-2.11155985639005e-05
1.30065777503447e-06
-2.41882707670791e-05
-1.80160415337057e-06
-1.09894803113302e-05
1.89704693911082e-06
-2.28514038510942e-05
-1.09224145990598e-05
-4.67915536854639e-06
-2.22138549756349e-05
-1.08877472260299e-05
-1.5144289152721e-05
-1.79510050309839e-05
-1.26481990288063e-05
-2.51201580333526e-06
-9.41709356969521e-06
-2.67634432823817e-05
-2.56277371884736e-05
1.21402431415288e-06
-1.66167136791964e-05
-4.02256464855629e-07
-1.20768316238417e-05
-2.33589421818849e-05
-9.56780884078405e-06
-1.70843295638692e-05
-1.81431700478222e-06
-4.0178821672142e-06
3.72295696276213e-07
-1.42489962643708e-05
-1.87966784755818e-06
-1.65553799342817e-05
-1.42527702862406e-05
-9.73963774170839e-06
-5.27143092915504e-06
-2.65542186685741e-05
-1.64909124227228e-05
-8.68385007903611e-07
-4.70173882932454e-06
-2.52281022717945e-05
-2.35028208531515e-05
-2.8701517513938e-05
-1.14606134466414e-05
-1.63138473685033e-05
-1.93253028421389e-05
-4.72767196019651e-06
-1.4336372399754e-05
-9.05017458471041e-06
-4.98959973127322e-06
-7.0318917999537e-06
-1.15685364173409e-05
-6.73910114163186e-06
-2.63888456236129e-05
-2.90298021488123e-05
1.03035244002767e-05
-2.12277101556026e-05
-2.54742271949645e-05
-7.1052910254124e-06
-1.19374300383769e-05
8.34598607184187e-07
-1.79073427610201e-05
-1.79388123317275e-05
-1.43314075029626e-05
-5.13231969727867e-06
-8.67465269455537e-06
-1.20044832960489e-05
-1.01855110215744e-05
-8.56304854582165e-06
6.92290744921884e-06
-1.1687658550252e-05
-2.03144695517872e-05
8.53338283086044e-06
-3.28187720176113e-05
-2.21139509384231e-05
-2.00214460482931e-05
-7.55566883488249e-06
-4.86203882152592e-06
-5.72081316692751e-06
-1.95737265447715e-05
-1.90250961406675e-05
-2.77823408114456e-05
-7.651290719393e-06
-5.01245265025705e-06
-1.32730494447667e-05
-1.39657442098834e-05
2.27219036731815e-06
-2.29369946272118e-05
-1.91640741926841e-05
4.23516817848546e-06
-5.23136723568568e-06
-9.42286421536191e-06
5.60390565886754e-06
-2.3020372114004e-06
-1.27981913696406e-05
2.35048248458018e-06
-2.46290206969224e-05
-1.34031238667875e-05
-5.57851409565334e-06
-2.35896120343038e-05
-7.67825215394133e-06
-2.17803166929892e-05
3.55490976125981e-06
-1.27403847617678e-05
-1.14575465624398e-05
-8.77730849505239e-06
5.10929554696282e-06
-8.98257745218329e-06
-1.24643050964486e-05
-1.69487652479836e-05
2.2422380725071e-06
-1.70320983187274e-05
-1.18821957358643e-05
-4.59429109724144e-06
-9.17535123114804e-06
-1.4447885172023e-05
-2.06324093691884e-05
-8.14086403378023e-06
-1.95922267801379e-05
-1.94580051230728e-05
-1.78501071811456e-05
-5.83897280660497e-06
-1.39158185717658e-05
-1.99274652596823e-05
-2.29478811252821e-06
-1.2451305002745e-05
-2.28743873727025e-05
-1.71232908502965e-06
-2.08275636483928e-05
-9.2025757945304e-06
-2.18627724350358e-05
-1.93793019466458e-05
-1.43035540458774e-05
-3.51439926276226e-05
-3.06610015407644e-05
-8.1202328749756e-06
-6.03034371129423e-06
-9.61313511596162e-06
-7.86212524660162e-06
-1.07375326365298e-05
-1.27558669866728e-05
-5.42929791968094e-06
-2.64760076420461e-05
-2.64784350815137e-05
-1.19288218706258e-05
-7.18320790950504e-06
-2.33620828667635e-05
-1.23651974656392e-05
9.15733304059098e-06
-1.08252449908479e-05
-7.65673900603964e-06
-1.00341713462322e-05
-1.28624532878593e-05
-1.61391158440364e-05
-1.09165443645402e-05
-3.39073197019042e-06
-1.01047684461846e-05
-1.9799322701937e-05
-6.5633528803785e-06
-7.82512243052668e-06
-4.7986415995716e-06
-1.29436912749751e-05
-2.68433964641595e-05
-1.75708132646782e-05
-1.21580687333939e-05
-1.23162238861782e-05
-1.63009133041918e-05
-2.71405053371653e-05
-1.19627294100527e-05
-8.21418461539729e-06
-3.24652370850954e-06
-2.03325416169663e-05
-7.18459979847711e-06
6.39032420826673e-06
-1.24954616601202e-05
-9.95039054202568e-06
-1.60738652409093e-05
-2.35862471068282e-05
-1.63848669321153e-05
-3.57314256437639e-06
-2.09094196030217e-05
-1.49547773942196e-05
-8.47279387069673e-07
-2.40145140115848e-05
-9.14538075097668e-06
-2.32143014851102e-05
1.19391068462072e-06
-2.27466660700118e-05
-2.17669577620081e-05
-1.739174907371e-05
6.04782936245919e-06
-2.27218556472894e-05
-2.76381552355381e-05
-9.29672577058253e-06
-9.83839113869036e-06
-2.12826309552958e-05
-4.01876052127798e-06
-1.52316819619751e-05
-1.63393332153066e-05
-1.21608923155237e-05
-6.16419284757777e-06
-2.43483166951571e-05
-5.89897740425047e-06
-9.04493198553253e-06
-1.17820954223758e-05
3.42514136232265e-06
3.7574031537351e-07
-2.05466877497455e-05
-1.66469936004523e-05
-1.59574194271061e-05
-2.57937805565457e-05
-1.71015647416964e-05
-1.02923866887392e-05
-1.90541644553009e-05
-9.40889992615886e-06
-2.42473961033433e-05
1.20064146583176e-06
2.17753124158514e-06
-1.31270403871095e-05
-1.20764719628768e-05
-2.3952006950492e-05
-2.92303771785748e-05
-7.69236154202822e-06
-7.29066923556454e-06
-1.03537711262506e-05
-1.15816455845653e-05
-2.64988903599357e-06
-9.42688117333467e-06
-2.2944984788354e-06
-1.48081271589553e-05
-2.03079368989613e-06
-1.01392748440511e-06
-2.17340567821997e-05
-1.95410326382601e-05
-5.96036283731378e-06
-1.2719916981674e-05
-2.20752768668333e-05
-2.38074271322288e-05
-7.25093399558689e-06
-1.51061518842055e-05
-8.2895170861012e-06
-1.59554609052318e-05
-1.79241372872167e-05
-1.45198575540771e-05
-1.42250705160462e-05
-2.91994429450432e-05
-1.42903709603016e-05
-1.06309624774634e-05
-1.17885878655097e-05
-1.55379592903361e-05
-1.65862966790323e-05
-2.59487865946672e-05
-2.81080527135426e-05
-1.43515349218325e-05
-1.93226404309294e-05
-9.92885006670536e-06
-2.63592555538038e-05
-2.84268502029937e-05
-1.60333129431016e-05
-1.93816102755729e-05
-2.78687616366461e-05
-9.8631615573761e-06
-1.40092775216917e-05
-1.93775614953496e-05
-1.91252246124432e-05
-1.6241733981963e-05
-1.3605288128123e-05
-8.99507826525387e-06
-2.55554208189894e-05
-2.07493245816911e-05
-8.41757688453294e-06
-2.54515409575909e-06
-1.50630158887923e-05
4.51704427733921e-06
-2.15371345008466e-05
-1.24925268027653e-05
7.29479347436455e-07
6.70027077097841e-06
-2.17677548035033e-05
-2.61171841178182e-08
-1.4648083163311e-05
-6.52375538837561e-06
-2.00311073310922e-05
-2.97549958228494e-05
-5.57062170474024e-06
-6.2504231135633e-06
-2.01783558077307e-05
-1.22480363883675e-05
9.21730130096636e-07
-7.03106361256691e-06
-1.62081054682778e-05
-1.07287736573869e-05
-2.9484271040798e-06
-7.13522650391994e-06
-1.69838592121077e-05
-2.05173064548834e-05
-1.16196186706799e-05
9.07308297350833e-06
-1.81715893114542e-05
-1.55271482449015e-05
-7.7514867509761e-06
-1.48574463398734e-05
-5.17214103627728e-06
-9.87086879965759e-06
-1.74248952882125e-05
-1.93899108049333e-05
-1.78300717952785e-05
-1.83734598299941e-05
-3.18530748387955e-05
-1.60097863915574e-05
-2.11352481040755e-06
-1.00704407199411e-05
-1.21276735974627e-05
-2.00443491157357e-05
-1.11732032752183e-05
-1.54316196456045e-05
-1.05896752319966e-05
2.4732305775426e-06
-1.20745682446155e-05
-1.51153856588411e-05
-4.99086761365764e-06
-2.08535149238681e-05
-3.27784917262839e-06
-1.14492531990398e-05
-1.05432255625308e-05
-1.94500596289635e-05
-3.13267833027289e-05
-1.1327192226906e-05
-1.20571697820388e-05
-1.08854844978868e-05
-2.41491435447083e-05
-3.55005751325207e-05
-1.73222464692024e-05
-1.47816547293725e-05
-1.19263348531416e-05
-2.30041203597099e-05
-9.17125630301244e-06
-3.69782413863468e-06
-2.9914039047631e-06
-1.04454684069825e-05
-2.20913629769989e-05
-2.50392480345615e-05
-1.24631887523305e-05
-5.71073760630374e-06
-1.91897043627693e-05
-1.00798654391681e-05
5.19423546876818e-06
-3.48528760675314e-06
-1.29925932471914e-05
-9.1988417179727e-06
-1.68349759016652e-05
-1.33120852081233e-05
-9.41826086239778e-06
-1.48982394737819e-05
-1.02822692328082e-05
-8.61234945518373e-06
-9.40285349320064e-06
-4.68865812977129e-06
-1.38821221554628e-05
-6.82015480227333e-06
-7.70219708444768e-06
-8.20539502538789e-06
-3.75403266777093e-06
-8.02428319653206e-06
-2.69998235169572e-06
-7.91908983928268e-06
-1.79863933504507e-05
-1.71761446682429e-05
-1.39655163914049e-05
8.08427904335066e-06
-9.77233334385055e-06
-1.08427647847568e-05
-1.45302987369197e-05
-2.30674572257189e-05
-7.44728916705822e-06
2.19423657041635e-06
-1.30090864044651e-05
-1.02970903202716e-05
3.6639063398851e-06
-8.20568416298328e-06
-1.09287780057482e-05
-2.00205811607873e-05
-2.61689332087076e-05
-1.77666836533737e-05
-1.55733630439512e-05
-4.30175232304781e-05
-2.23695161023094e-05
-8.75748689110905e-06
-2.4318675776365e-05
-2.23674806494462e-05
-1.51622385226433e-05
-1.10669717480369e-05
-1.60718827613121e-05
-8.83166750246272e-06
-4.35590551251967e-06
-1.13418385071605e-05
1.20636280040092e-06
-2.45538995289726e-05
3.77699960350111e-07
-1.41190719974019e-05
-1.24056953770972e-05
-1.4876605027206e-05
-9.16185365979127e-07
-8.30136159665018e-06
-2.80507028669457e-05
-1.4602854173336e-05
1.32392814338449e-06
-2.10603640984994e-05
-1.08006409672785e-05
-1.47935129917408e-05
1.51650875645941e-05
-1.53367712708057e-05
-1.2283430348109e-05
-1.25296589824439e-05
1.4061430686962e-05
-1.33396507430673e-06
-1.55907056744871e-05
1.27600455238094e-06
-2.08687994996904e-05
-2.3052175803771e-05
-1.01568274106747e-05
2.53012233609416e-06
-2.65471493342567e-06
-2.38647285375829e-05
-2.10189563680738e-05
-1.0170666053409e-05
-1.57596399381225e-05
-1.09367853560508e-05
-8.11506417202e-06
-1.19691556219442e-05
-1.98722772744115e-05
-2.54063220694836e-05
-2.42684573895214e-05
-8.98387784093604e-06
-3.02543738094006e-05
-1.44889733277898e-05
-1.67091241022871e-05
-1.88919489090553e-05
6.56495788714907e-06
-1.72922547578039e-05
-3.23775704215852e-06
-1.6447782345028e-05
-1.14170028828234e-05
-2.42864831438399e-05
-1.79291312937895e-05
-1.57140299718721e-05
-1.79144261028526e-05
-9.00477898086827e-06
-2.03671154212647e-05
-7.62015580352278e-06
-2.19596961351954e-05
-2.56375026294515e-05
-1.32794423812253e-05
-1.76541711630866e-05
-1.83842813580285e-05
-2.57636857674564e-05
-7.52319083969329e-06
-7.84533104513846e-06
-1.35621712170989e-05
-1.24230383377331e-05
-1.07993775818045e-05
-1.38640968616302e-05
-4.34526188804291e-06
4.96196057868741e-06
-5.89080337419717e-06
-9.71149275949657e-06
-2.44790281386779e-05
-1.40390594147139e-05
-1.10265458884491e-05
-2.4198984255111e-05
-1.25326466628623e-05
-9.25090181871176e-06
-8.39700871485722e-06
-1.3967596635516e-05
-1.55445949028285e-05
-1.21447462546035e-05
-1.34849317329656e-05
-1.15942289612348e-05
-4.44339742436513e-05
-4.82562699267922e-06
-2.21594037420596e-05
-1.71518738743912e-05
-1.25953068398831e-05
-2.45882768975073e-05
-1.92950133231946e-05
-2.09401081988841e-05
-1.2472149031808e-05
-9.47693406813585e-06
-7.18383425215208e-06
-1.21743835225859e-05
-8.21919592250464e-06
-9.68858473327002e-06
-3.86873950210173e-06
-1.60178331665372e-05
-2.97753108942354e-05
-2.42256424787135e-05
-2.57841950978666e-05
-5.07412790632172e-06
2.50932151718854e-06
-1.61995647222717e-05
-2.27172564255051e-06
-1.10518565495468e-05
-8.39427775379508e-06
-3.13932638562726e-06
-8.52891788128057e-06
3.16854520964222e-06
-1.19288891327831e-05
-1.11116452448433e-05
-1.88115370633899e-05
2.22019897474702e-06
-3.19242241278788e-06
-1.94093563458723e-05
-1.47700527849388e-05
-2.03929359465023e-05
-1.29264184366621e-06
1.05336693552953e-05
-1.39169921348094e-05
-1.62906624149648e-05
7.89434111133522e-06
-7.05689020727228e-06
1.02189712923817e-05
-1.45273604024907e-05
-2.59017179733977e-05
-1.63824136987582e-05
-1.49101221959947e-05
-2.07843457322655e-05
-7.87881326914619e-06
-1.69885905832219e-05
-1.4117467905444e-05
-1.95770166478712e-05
-9.71506542510585e-06
-1.38093104491204e-05
-1.25106504839353e-05
-1.08558374233015e-05
-1.72250278065069e-05
-7.95717171275703e-07
-6.99377132811034e-06
-2.73033624963633e-05
-7.44172553176322e-06
2.28682716257495e-06
-5.12926435700769e-06
-1.63805102288568e-05
-3.11830765407534e-06
-2.16927129922087e-05
-1.9022037936626e-05
-1.35907515594936e-05
-1.22566819119402e-05
-4.58540561781922e-06
-7.03666305857788e-06
-2.61617832564567e-06
-1.43616477233929e-05
-1.60584853731456e-05
-7.19643943153375e-06
-5.04625183659902e-06
-2.10833115088148e-05
-1.40383691289759e-05
-1.73552300723795e-05
-2.59055795534071e-05
-7.51410451020058e-06
-1.71322672658976e-05
-2.11371459453846e-05
-4.72482342441673e-06
-1.24994810575243e-05
-1.97303631709715e-05
-1.51157209456503e-05
-1.34989587056192e-06
-1.91662858580421e-05
-3.01869966703711e-05
-1.3785918951451e-06
-2.96919104853824e-06
-1.6692406864632e-05
-2.15869092087204e-05
-2.48451742975257e-06
-3.79701186791127e-06
-5.86416937467837e-06
-1.22479940548643e-05
-1.847162596882e-06
7.87582223978056e-06
-4.52897498259212e-06
7.04211009902632e-06
-1.10144302902466e-05
-1.13993203028529e-05
-6.87965981355905e-07
-1.5356558983667e-05
-1.25217833232194e-05
-1.42742632294613e-05
-2.08116039248227e-05
-1.81224213561755e-05
-3.32564021320376e-06
-6.55497736720194e-06
-2.11067138282485e-05
-1.71553501092216e-05
-1.71168654806453e-05
-1.4489706686044e-05
-1.34347898996154e-05
-2.43302402329756e-05
-1.63328859744888e-06
-1.13098079655855e-05
-1.90987447526292e-05
-1.11881416120925e-05
-6.05635172754761e-06
-1.51409209803036e-05
-7.90751881954754e-06
-7.95358161326483e-06
-1.45853859638416e-05
-1.71176801405511e-05
-3.22644384367519e-06
-5.20660941055061e-06
-1.99816340823107e-06
-1.54565674488777e-05
-5.42110761208999e-06
-1.26436527888254e-05
-9.37226102798663e-06
-1.22683794380713e-05
-1.65353022155369e-05
5.23746904571844e-06
-2.37598005746839e-05
-2.99181652228595e-05
-9.68186275375942e-06
-4.08970041840668e-06
-1.06951487997544e-05
-1.14157553653349e-05
-2.00193805320266e-05
-1.67913284842162e-05
-1.9823128778974e-05
-1.30807174445359e-05
-2.48562359224846e-06
-1.71292245303e-05
-7.11191577834734e-06
-1.7329143452523e-05
-1.51657339613622e-05
-1.30020653139393e-05
-2.77048984327399e-05
-8.461290255808e-06
-2.26906845539189e-05
-1.27506734204118e-05
7.85508828422077e-07
-2.03063935126569e-05
-1.4383352942007e-05
-1.71736419529233e-05
-8.7894906664111e-06
-9.95414718740769e-06
-1.71005711825417e-05
-1.64370088552931e-05
2.48127747918598e-06
-8.09965152790855e-06
-1.9583852974244e-05
-3.82824527919203e-06
-3.82950555941252e-06
-3.42456300970093e-06
-6.9489891595773e-06
-3.10782936246028e-05
-1.20414436740987e-05
-5.23744453000052e-06
-1.79724401259387e-05
-1.78980598554468e-05
-2.42030506613034e-05
-2.73246013819075e-05
-1.33097206618902e-05
-9.97816969998864e-07
-2.36563528134027e-05
-7.54364186352186e-06
-2.28271600193638e-05
-7.72550236977683e-06
-8.54783301981893e-06
-3.57458036094913e-05
-3.20718771003553e-06
4.14131736197644e-06
-1.44420109363624e-05
1.89039387664139e-06
-2.51845432809602e-05
-1.39896328577793e-05
-1.67297003167575e-05
-2.13468758871437e-06
-9.13004647115707e-06
-1.56580181827285e-05
-1.02924572312024e-05
-1.6234377114381e-05
-1.99570813929893e-05
-2.01439512515495e-06
-1.27631268757971e-05
-1.75023791248807e-05
-1.87976406392294e-05
-1.76495311642856e-05
-6.38472924381842e-06
-1.2177812400594e-05
-1.71573228050199e-05
-2.88306818176696e-05
-1.83589161533442e-05
-1.1504172080824e-05
-4.87176682941507e-07
-4.59810261020354e-06
-4.69442516353756e-06
-1.29805784418424e-05
-5.92395170882925e-06
-1.37369612275746e-05
-1.82762140318062e-05
-3.11600976664651e-06
-3.15361629439717e-06
-8.45588081430248e-06
-7.65770103189114e-06
1.25391584739093e-05
-1.39769381773427e-05
6.24738517941403e-07
-2.00745928721762e-05
-2.06974274143866e-05
1.28669643715345e-06
2.52394684563814e-06
-2.38214822731813e-05
-8.84937127855442e-06
-3.86135684737504e-06
-1.17462177873947e-05
-2.47332253004625e-05
-1.5182780609863e-05
-2.16254137685427e-05
-7.97855815122264e-06
-1.779044296833e-05
-2.12458503747854e-06
4.47412520976938e-06
-3.10857569834182e-06
-1.08264281318e-05
-1.23848831776866e-06
-1.88199182699034e-05
-7.54603253002406e-06
-1.16213655401164e-05
-8.60417179708131e-06
-2.32644483112302e-05
3.56079644588475e-07
-9.44031323673222e-06
-1.67671334408626e-05
-2.1446380224157e-06
-9.19077019393659e-06
-9.96414192512642e-06
-1.78575003200145e-05
-2.26122282737996e-05
-1.77725286719063e-05
-7.55567465522304e-06
-1.03441511341098e-05
-1.11779919190892e-05
1.96994662976957e-07
-8.25998608106654e-06
-1.33039514672442e-05
-2.35980596516866e-05
-5.68855358607212e-06
-9.87745762873848e-06
-3.04712158429699e-05
-1.31394136721244e-05
6.57589164470421e-06
-1.48488282906951e-05
-6.63156418946894e-06
-1.85265785059136e-06
-1.51720679301749e-05
3.40582265970424e-06
-1.24587463959653e-05
-3.48375018018578e-06
-8.03182914951022e-06
-4.38576423567706e-06
-3.38200270588156e-06
-1.18854264025506e-05
-7.12139240351871e-06
-7.16698068981655e-06
-1.48558792113083e-05
-3.0461313119159e-05
-1.08423210158333e-05
-6.5826161220369e-07
-2.78865844706957e-06
-1.21460751734308e-05
-6.48774068898304e-06
-2.59840335341603e-05
-2.61979187790315e-05
-9.56678329319727e-06
-1.44676772999437e-05
-1.15284473592475e-06
-3.86119815471899e-07
-1.78286888822958e-05
-2.38106454304034e-05
-6.8004286293454e-06
-1.26389429089152e-05
-1.46210876589583e-05
-5.58816917997838e-06
-7.34523534943465e-06
1.09173592351285e-06
-1.12096121883112e-05
-1.35868913874975e-05
-6.33150158788341e-06
-1.74534073117694e-05
-5.21138842152844e-06
-7.44045847314708e-06
-1.76627336216537e-05
-1.84222701049754e-06
-1.04090727229114e-05
-7.21031491566379e-06
-2.1683576371433e-05
-6.47052841541194e-06
-9.35809776478304e-06
-9.73597610508838e-06
-1.59086075694957e-05
-1.67418316635455e-05
-1.73247010251163e-05
-1.07646635451889e-05
3.80727938958006e-06
-8.98078168070109e-06
-1.05769450742929e-05
-3.33241472251602e-06
7.01925077275416e-06
-1.19440333883042e-05
3.31415061918409e-06
-1.44782113830516e-05
-1.91691004820797e-06
-7.35366164295857e-06
-1.25941448182636e-05
-5.08624669494058e-06
-7.77321225983541e-06
-1.24794817067049e-05
-1.74040855840834e-05
-1.78420777693266e-05
-2.35847951941395e-06
-1.68299027826915e-05
-1.44460563167303e-05
-2.11760651937703e-05
8.39195352335861e-06
-8.30918724805395e-07
-1.69811236597413e-05
-7.10057937203727e-06
-2.43155439538013e-05
-2.06545955580596e-05
-1.97326680314971e-05
-9.89809270121125e-06
-3.05746817238165e-05
-1.83818455845478e-05
-1.00881036523504e-05
-2.13347146112902e-05
-2.73911259589389e-05
-2.30211271113885e-05
-5.25173083506562e-06
3.63721717730204e-06
1.71126933646282e-06
-1.67067017354349e-05
-1.89253072958919e-05
-1.05075642222875e-05
-6.1526481120604e-06
7.74016167019476e-07
-1.50777496232987e-05
-1.7641682241859e-05
-6.31675611350558e-06
-2.51036191012095e-05
-1.99563722301801e-05
-6.49717260505623e-06
-2.62851899351137e-05
-1.63897429903478e-05
-2.75877673288721e-05
-3.39602446647783e-06
-8.88184824164044e-06
6.52056276966247e-06
-2.20654052534332e-05
-1.48753543090367e-05
-1.40583002937952e-05
-1.04911771875074e-05
-6.13231863698419e-06
-8.15709984125943e-06
-1.10702507343732e-05
-1.5243332687502e-05
-3.3229409124469e-05
-6.90080222461249e-06
-2.1970890143049e-05
-2.94481026199086e-05
-2.37462840647061e-05
-1.38157175393673e-05
4.99824136878479e-06
-1.15079565260386e-05
-1.32801903992574e-05
-1.41252879821498e-05
-9.93132920250965e-07
-1.57296034562594e-05
-1.35721527599905e-05
-2.08325080831536e-05
-1.3842416738393e-05
-1.28568168253074e-05
-9.8058639761223e-06
-7.53512343820964e-06
-4.15447133519891e-06
-8.87125927539383e-06
-3.51291386344672e-06
-9.56284931693913e-06
-1.54122305913582e-05
-2.96551100926774e-05
-6.32285095144059e-06
-1.12761233320929e-05
-1.33268072022312e-05
-1.70514791303948e-06
-8.71316472696135e-06
-9.84958416527996e-06
-1.44416728606079e-05
-1.15130528977135e-05
-1.18708344859711e-05
-3.46860872248473e-08
-1.0939826706789e-05
-2.23371469404144e-05
-2.05286736019609e-05
-1.8623516600844e-05
-2.10059293688622e-05
-8.51676678745868e-07
-1.07502265717819e-05
-2.27111208644972e-05
-1.76763279537464e-05
-4.15965839957457e-06
-5.00514214618781e-06
4.67889558507276e-06
-9.24670818550845e-06
-1.00908945934907e-05
-1.95378124376911e-05
-4.27926868672738e-06
-4.72583431538696e-06
-1.92188569894495e-05
-9.48092923731335e-07
-1.12193960121552e-05
-2.09746476114222e-05
-1.6727658572606e-05
-5.842872041308e-06
2.98429004711712e-06
-1.81192906348621e-05
-2.32277827563189e-05
-2.69677861718382e-05
-2.34005792245087e-05
-8.37244106945863e-06
-7.81723430937748e-06
-9.15288479246793e-06
-1.2677130914821e-05
-1.21644631178848e-05
-1.53183424225501e-05
-2.33702278816439e-05
-6.48131824362669e-06
1.8173159378222e-06
-2.09223105826723e-05
-4.17517566115271e-06
-2.06300336782596e-05
-4.98709552675329e-07
-2.42914267290178e-05
-5.9909324268677e-06
-1.79608443945197e-05
-1.37190773004514e-05
-7.99588540410215e-06
-2.32599015494426e-06
5.35626094979825e-06
-1.59376921591332e-05
-1.51769654085685e-05
-1.75479527429285e-05
-2.28024705241488e-05
-1.95351454993272e-05
-2.34616859518421e-05
-1.90702947310593e-05
-1.08625322040375e-05
-1.77601466825601e-05
3.62085347926788e-06
-1.38017337288348e-05
-9.6169401020374e-06
-2.09001450495965e-05
5.78841127836099e-06
-9.69090124762718e-06
-2.79679358026997e-05
-5.55559869224974e-06
-1.03860405363255e-05
-1.24474911211076e-05
-1.08224633248118e-05
-2.89829473333822e-06
-2.02449351839968e-05
-1.97654339725772e-05
-2.34465239809738e-05
-2.20506144913589e-07
-2.9456238018569e-05
-1.93212731802197e-06
-2.43554594691703e-05
-4.68790207326493e-06
3.12787703038151e-06
7.71132883829487e-06
-1.55292401772158e-05
-1.87805975506534e-05
2.4161372050596e-06
-1.9855940628876e-06
-8.63943191966027e-06
-4.97862874631443e-06
-1.9289304621503e-05
-1.83954234559936e-05
-1.45778779545965e-06
5.62700844800217e-06
4.48755106771769e-06
-2.0827899343297e-05
-1.34218279104826e-05
-1.47285751443082e-05
-1.80612855385427e-05
-2.08404170645362e-07
-1.56233705944006e-05
3.7371233157662e-06
-3.23505614515094e-06
-2.66733305468312e-05
-3.90686866316192e-06
-8.8055406396033e-06
-1.36155863372438e-05
-8.96200172247177e-06
-1.68725301837973e-05
-1.79226967291439e-05
-1.84437224557614e-05
-1.41271600667136e-05
-2.85487123963055e-05
-2.60593725162255e-05
-4.99519968834428e-06
-1.6253820981974e-05
-1.35677032264453e-05
-2.00979847471084e-05
1.83715056414519e-06
-5.67519886419338e-06
-1.86672921756935e-05
-1.36375268156224e-05
-1.68079027591515e-05
-5.8917612179494e-06
2.13288564648779e-05
-1.29637388044828e-06
-1.45522458084652e-05
-5.14431489352319e-06
-2.82513747988202e-05
8.0910296041719e-06
-2.89595438296036e-06
-2.22246865942753e-08
-9.79357144155822e-06
-1.74993061542628e-05
-1.52837625024771e-05
-2.59524347543798e-06
-1.40582594546944e-05
-7.55259969521092e-06
-1.35271401295693e-05
-1.06779259103054e-05
-4.43620312546181e-06
-2.6082610746181e-05
-2.56286654011145e-05
-9.26081879952853e-06
6.50683335843303e-06
-2.40427121234637e-05
-3.12047042593279e-07
-1.75668491303023e-05
-1.24118748392968e-05
-7.33106459662686e-06
-2.70145782070108e-06
9.59420397083863e-08
-1.50682237499955e-05
-1.22455132215433e-06
-9.86327698200873e-06
-7.6518648293508e-06
-1.80506536871865e-05
-1.30025633585168e-05
-2.69167210737267e-06
-7.45533877327119e-06
-1.04148127712403e-05
-1.9212445155071e-06
-1.51948839090676e-06
-1.65987028342211e-05
-9.29097049896423e-06
-8.31874123657144e-06
-1.34946573436427e-05
-3.12304366026866e-06
-6.45171608440879e-06
-4.05561003152436e-06
-2.02158608270921e-05
2.37237208613834e-06
-2.51277574753303e-06
-1.31229769099417e-05
-9.23179059724692e-06
-3.25592482487052e-06
-2.32497570285497e-06
-9.12978192625791e-06
-8.85719277770054e-06
-2.80356591873929e-06
-1.87028759731173e-05
-1.17199120369328e-05
-8.78897448032634e-07
-4.10929196362331e-06
-7.41369255991642e-06
-1.33800961110695e-05
2.07651108394367e-06
-1.37616935243162e-05
1.05241899171761e-06
8.61541076018358e-06
-2.39813439851383e-05
-1.08157434985576e-05
-8.84603166158178e-06
-1.00494688983746e-05
-7.30163329838081e-06
-6.04421051400811e-06
-1.15923503204558e-06
-1.77419436987951e-05
-3.00784305700628e-05
-1.43203939721812e-05
-1.07513350068395e-05
-2.9088131625317e-05
-2.99431731726353e-05
-1.38692206174067e-05
-5.76605327406035e-06
-2.63193570366454e-05
-6.48526995836947e-06
-1.72740318708926e-05
-5.69165774932793e-06
-3.29538596326898e-07
-3.55073437952389e-07
-1.61143424792704e-05
-9.60739697621322e-06
-2.67963364805757e-06
-1.93353592549008e-05
4.79898733740556e-06
3.34312269493242e-06
-9.45558653395577e-06
-6.70061067431451e-06
-1.12912274077023e-05
-1.34436505047988e-06
-9.50434237601307e-06
-6.48061795828729e-06
-1.41184224270883e-05
-9.82534437588395e-06
-1.64258811179519e-05
7.33538608435123e-06
-1.8791107012569e-05
-1.33900446746e-05
-7.51487910947077e-06
-2.58203703000278e-05
-1.67237060759729e-05
-1.21465980635988e-05
-9.89976656031088e-06
-2.32593531167384e-05
-2.10283779596566e-05
1.18437499269426e-06
-6.14993169015526e-06
-9.04015250084364e-06
-2.78544180454256e-05
-5.9845605691118e-06
-1.19464781901921e-05
-2.75548370784878e-05
-2.69370711190664e-05
-1.9140822783395e-05
-3.51468830335041e-06
-2.06759701540252e-05
-2.31211407375567e-05
-1.54537316233255e-06
-6.43987458632021e-06
-1.7903842831274e-05
-5.1235035908996e-06
1.83387147544642e-06
-2.36498679015818e-05
-2.97345381782324e-05
-2.68541225288453e-06
-2.57428614329942e-06
-5.59939944431978e-06
-1.1413979578566e-05
6.35415357689395e-06
-1.50868969007212e-05
-6.32326283346275e-06
-1.73216510179304e-05
-4.9060540509747e-06
-6.87645649934409e-06
-1.59852072149224e-05
1.47944141429349e-06
-1.25972449592893e-05
-1.86316795533422e-06
-1.42995441240204e-05
8.07667539913116e-06
-1.40621740730545e-05
-1.53216556405441e-05
-1.6455622226537e-05
-1.55974814548954e-05
-9.61209381644934e-06
-2.30409271098358e-05
-2.2604280042582e-05
-2.10478634827531e-05
-2.66804323665574e-05
-1.13306256437529e-05
-1.2722566811986e-05
-1.32124298657461e-05
-1.73793603838364e-05
-1.75192449082854e-05
-1.52255921147298e-05
-2.09138587985445e-05
-8.35076615996727e-06
-1.38761807613799e-05
-2.62752828578239e-05
-1.76246299644161e-05
-3.53471562210549e-06
-5.79358892784405e-06
-1.86771125361839e-05
-2.19083718604606e-05
-6.80980375424686e-06
-2.21022352858111e-05
-2.42776231120593e-05
-7.09454843989386e-06
6.76093706671546e-06
-1.66343468433593e-05
-3.19924221610234e-06
-3.33923233821025e-06
4.35670384954051e-07
-4.30682853933918e-06
1.41665830133964e-06
-2.03584011139055e-05
-1.2310760484209e-06
-1.6900848764927e-05
-1.54806450146556e-05
-5.8318063281948e-06
-2.91637868321629e-06
-2.65612004717403e-07
-6.71635384444827e-06
-5.76096556747301e-06
-2.61842465888015e-05
-1.30571120068451e-05
-4.60023488193552e-06
-3.88006712494632e-06
2.63586002358574e-06
-2.81052788412408e-05
-1.89600860227924e-05
-1.5117291867368e-05
-1.16414400362096e-05
-6.94179173374158e-06
-1.33483546873675e-06
-9.18586225878573e-06
7.67627229433571e-07
6.01403692413319e-06
-2.36174142988098e-05
1.01837085168531e-05
-1.87058712814601e-05
-2.44283815597609e-05
-4.87905967463704e-06
-6.87529521384303e-06
-2.19300013959612e-05
-5.71325530350501e-06
-1.27536888831725e-05
-9.01525248363883e-06
-1.41328075710936e-05
-9.53427464175022e-06
-2.17508392574199e-05
-3.41844502712462e-05
-1.77700170746464e-05
-1.02766368461876e-05
-1.45576532965386e-05
-1.77813904023832e-05
-1.16021191542079e-05
-2.03824133784051e-05
-1.02949678705327e-05
3.75324318728267e-06
-1.94353743450359e-05
-1.02214512291671e-05
-5.29131209133889e-06
-8.83040955802181e-06
7.10595045837224e-06
-9.64720668629261e-06
-1.24915223318914e-05
-1.73145570367953e-05
-6.26102784849596e-06
-1.72243324459151e-05
-2.19208978549245e-05
3.02864460298518e-07
-2.11077761960467e-05
-1.71089137071389e-05
7.84820573376992e-06
-3.35282825660982e-05
-7.97289242959667e-06
1.57845623261902e-06
-4.23398359400845e-06
1.20767982523928e-06
-1.28639151384633e-05
-8.66609925563786e-06
3.96056865224304e-07
-2.14917376335353e-05
-1.43205456370316e-05
-2.74613425212e-05
-2.86924322082741e-05
-1.98881095729485e-05
-1.17641706807063e-05
-2.33280033226758e-05
-3.12183905981902e-06
-1.42614886612272e-05
1.3299452855395e-07
-1.48245061445449e-05
-4.34973533534139e-06
-1.95989798673355e-05
-1.23599636649421e-05
-6.01814515035045e-06
-1.78908840638178e-05
5.44607893319948e-07
-6.40374379615982e-06
-2.55716369076145e-05
-1.85494086997859e-05
-1.39357410086014e-05
-1.02410729800751e-05
-1.16858836059458e-05
-1.73474831415839e-05
-1.44739472061718e-05
-4.3878629454324e-06
-9.12489962776529e-06
-2.11867021516219e-05
6.45963057034691e-06
-7.39882568121943e-06
-2.22111376929234e-06
-1.98616855471204e-06
-2.07872953159249e-05
-2.72969222024938e-05
-1.15269246115477e-05
-2.43821172618478e-05
-8.5723657989231e-06
-7.51377645323349e-06
-2.33290861327936e-05
-1.03681917759405e-05
-3.76061812513176e-06
-6.82977285435801e-06
-2.588427752027e-06
-1.94432975415922e-05
-1.2630948755368e-05
-8.58054009991053e-06
-7.50365504244731e-06
-1.47064323285141e-05
-8.32129718292766e-06
-8.8416587762396e-06
-1.37798958944816e-05
-2.81842576969145e-05
-1.41856396999344e-05
-2.60148291325949e-05
-1.53360725799739e-05
-1.1017810993759e-05
-1.31812132950341e-05
-1.40776123588105e-05
-1.10236605655654e-05
-6.06237842261281e-06
-1.33048337303097e-06
-1.53452781341455e-05
-8.39978193631254e-06
7.51863934412512e-06
-1.28532544677461e-05
-1.75419891394475e-05
-2.08188544982416e-05
-3.20314201373737e-06
-1.50510999573251e-05
-3.87143279986928e-05
-6.23343176008094e-06
4.44859681487874e-06
-1.26025879002237e-05
-9.23409989480908e-06
-8.31200214962047e-07
2.083863461375e-06
-1.2323467528572e-05
-7.42242035743851e-06
-2.14556018663745e-06
-1.7270173502434e-05
-8.12405152470583e-06
-1.50788971831371e-05
2.26519576817266e-07
-1.56960211570104e-05
-1.88797329633654e-06
-3.21098867421626e-06
-1.06782226961165e-05
-2.20285079569586e-05
-2.78576348237773e-06
-1.69182600302106e-05
9.23866410416372e-06
-1.68170588479189e-05
-1.67153051717305e-05
-2.20025656200062e-05
-1.12353829951692e-05
-2.00819645903737e-05
-9.81346345387732e-06
-2.31884686410453e-05
-7.64619712013611e-06
-1.52361074123184e-05
-2.17312768393385e-05
-1.65753798058139e-05
-1.22055152119416e-05
-6.73001514244971e-07
2.02435539687798e-06
-2.94590527930516e-05
-2.41931220774565e-05
2.46393668500032e-06
-1.11823648389433e-05
-1.48989633570423e-05
-1.22447196211471e-05
-1.67028645727084e-05
-9.05034950540086e-06
-8.35404780513373e-06
-2.3923327616942e-05
-2.17219526932178e-05
-2.59160606561342e-05
-1.13478702654444e-06
-1.22153894415439e-05
-5.15743472853645e-06
-3.99185709961662e-06
-1.55279031409824e-05
-4.17087227894579e-06
-4.2155909967442e-06
-1.61865499338705e-05
-1.22496818901229e-05
-1.88107875178404e-05
-1.6980365123723e-05
-5.66053014087165e-06
-7.65973763616112e-06
-1.62977536396152e-05
-2.39403484421923e-05
-1.78311847210731e-06
-1.42251354307405e-05
-1.26439483855601e-06
5.64806892792308e-06
-1.77738301642918e-05
-3.39040996593166e-05
-8.12927780809322e-06
-9.46837626046489e-06
-2.10302304098084e-05
-1.49639813654652e-05
-1.33460692373173e-05
-1.99719877201486e-05
-2.5850455204047e-05
-7.13814773774354e-06
-1.78914918629665e-05
-2.56397272292534e-05
-1.33523737350796e-05
-8.93154362071381e-06
-9.76593899391029e-06
-3.0896365093284e-06
-5.50646633028633e-06
-2.0712204336189e-05
-7.97669209744221e-06
-8.96428149870839e-06
-1.36636169895765e-05
-1.83307560897198e-05
-1.71323650254242e-05
-1.66330631073725e-05
-1.28906334265663e-05
1.44235332727293e-06
-1.31969628934715e-05
-1.44876901513251e-05
-1.93274207071444e-05
-1.20543193973456e-05
-9.57631105234985e-06
-4.35069400090021e-06
-9.58074499391195e-06
-9.99054374178478e-06
1.28077791162188e-06
-1.29374002927747e-05
-2.2071591849527e-05
-9.66475952418981e-06
-1.48905185748022e-05
-1.38243108416773e-05
1.82647557104823e-06
-1.09602605960028e-05
-1.12337209570371e-05
-1.63170531140912e-05
-1.02181014864494e-05
-1.25206228256486e-05
-7.26598507430831e-06
-8.82267170432043e-06
-6.05905298286118e-06
-1.83660687538348e-05
-5.07375931190582e-06
-1.49735288965915e-05
-1.79397602006882e-05
-3.68929026127934e-07
-2.05510048261468e-05
-5.23837963645327e-06
-1.89249236903763e-05
-2.03941434290052e-05
-2.06383803347043e-05
-1.78792262202074e-05
-2.20311530526575e-05
1.62573670681231e-06
1.42165508350371e-06
-1.47895218421108e-05
-6.25337089825513e-06
-1.91254885718736e-05
-2.85292781105771e-05
-1.51933677474862e-05
7.6719341861751e-06
-8.16812892126894e-06
-1.94435312125662e-05
-2.07002595979493e-05
-4.0753195722778e-06
-8.26409175674221e-06
-1.37019615079916e-05
8.02320449136607e-06
-1.55833214179341e-05
-4.09866094137353e-06
-3.87241136757697e-06
-3.54034554121358e-06
-8.37648975510719e-06
-1.88634826482917e-05
-3.89172185152989e-06
-1.67833937318255e-05
-1.59146403886273e-05
-1.61857043950535e-05
-7.33659088271364e-06
-2.28548353790429e-05
-6.50075282277965e-06
-3.58400737161241e-06
-4.94425383458652e-06
-6.34297058795006e-06
-1.846393024199e-05
4.74503891493247e-06
4.72936184646991e-07
-1.30920933967179e-05
-7.91584285022515e-06
-7.41382906914404e-06
-8.50760592441663e-06
-7.36140560736804e-06
-4.92840013155769e-06
-4.11025583331091e-06
-1.43011190183684e-05
-1.58468084437993e-05
-1.86365955340441e-05
-1.08637833501413e-05
1.23755127911873e-05
4.42003457309844e-06
-6.94795239029924e-06
-1.63437618557341e-05
-2.4953674501864e-05
-2.70969308270376e-05
-1.69748106778067e-05
-2.21679828241596e-05
-1.45079960157129e-05
-4.22539287246019e-06
-1.12265508029434e-05
-1.3253130596077e-06
-1.51693498009319e-05
-1.61525952696487e-05
-1.59395294556801e-05
-9.68942841505332e-06
-1.22034052245065e-05
-8.2166505731432e-06
-5.97836901971697e-06
-4.39635832014802e-06
-1.87802811047188e-05
-1.1565968852619e-05
-1.75800569159873e-05
-7.78230462293034e-06
-2.2490609717318e-05
-1.73552088569672e-06
-4.27067558645217e-06
-8.42342814406761e-06
-1.25254273216082e-05
-1.89544012341926e-05
-1.39392922961585e-05
1.97511402706424e-06
-1.73991796271079e-05
-1.07884011681733e-05
-5.6463485701588e-06
2.95694444285562e-06
-3.1146991273258e-06
2.54342338174428e-06
-1.29050940420858e-05
-2.13902475248635e-05
3.83551759725862e-06
-1.18060283664224e-05
-2.05708125317928e-05
-1.3286632784429e-05
-2.34266767645012e-05
-3.3397924394851e-05
-3.12972990744516e-06
-6.93043519612023e-06
2.5507284808699e-06
-1.27754740188682e-05
-1.80426409137698e-05
-6.3780235804828e-06
-5.9739248859946e-06
-9.51836444448624e-06
-5.95646794495339e-06
-9.77679653944319e-06
-8.44871502563996e-06
-1.62497173168929e-05
-1.80074920147132e-05
-1.10022671385213e-05
-1.16805962714207e-05
-1.52865126128856e-05
-2.17354156583739e-05
-1.82004913248844e-05
-1.51678296742538e-05
-7.66677567181729e-06
-2.67460189210948e-06
1.57841021886291e-06
-1.8521927168151e-05
-1.88584888516735e-05
-1.04781937274897e-05
5.28386867446846e-06
-3.00870638206973e-06
-2.00855372431492e-05
-4.94556103865657e-06
-1.137631016441e-05
-1.34991148382116e-05
7.24773790716385e-06
-1.35034779710956e-05
-8.97095083882911e-06
-1.11777867618988e-06
-3.50273103840509e-06
5.36054280686718e-06
-1.53666270128286e-05
-3.97111112388157e-06
-1.27945392047517e-05
1.18735459295789e-05
-2.32577186373509e-05
-2.19147482909651e-05
-1.79595624001799e-05
-4.86782372043813e-06
-1.94791359095877e-05
-1.27660764059415e-05
-9.74550460669738e-06
-1.19747393925245e-05
-3.04453044864476e-05
-9.41545615380349e-06
3.4503989562926e-06
-2.33842017921439e-06
6.97023983095946e-06
-8.77932052545755e-06
-1.52826761554587e-05
-1.48231244741592e-05
3.0215204384363e-06
-1.82737318727968e-05
-5.35947029322782e-06
-6.17312235079599e-06
-1.05845396751721e-05
-1.81004617176034e-05
-1.17696548260451e-05
-1.50231950090401e-05
-1.357154233994e-05
-2.12173495822853e-05
-1.83875402152657e-06
-2.32878567698291e-05
-1.06086951918959e-05
-1.70364591157981e-05
-1.83341326643045e-05
-8.69392858471381e-06
-9.25275773035136e-06
-8.46528415550118e-06
-1.50017583657019e-05
-6.00540174580926e-07
-2.017174984646e-05
-3.23336517280959e-06
-4.78825673039948e-06
-1.72578994734149e-05
-1.04156129758663e-05
-1.99122662820977e-07
-8.1342092984896e-06
-3.51148117420432e-05
-2.56459452752506e-05
-1.08564869101259e-05
-2.71742478151675e-06
-1.8153584957688e-05
-1.95945541832908e-05
-5.15259670856553e-06
-1.80696330180802e-05
-1.25035135095074e-05
-4.76426912559093e-06
-1.96150789125999e-05
-8.65214695368584e-06
-8.79520828533374e-07
-1.0572672676519e-05
-1.30760844474261e-05
-4.10529203095417e-06
-2.10660898888225e-05
-1.75401069608908e-05
-1.0625155780538e-05
-1.39818087508573e-05
3.01372479491677e-07
-2.20639578248459e-05
-6.47415050354281e-06
-1.43388433016134e-05
-1.83825527087547e-05
-2.13750410939234e-05
-2.09703075634126e-05
-1.77589367853029e-05
-1.55805557425797e-05
-1.16249697291198e-05
-1.90516073298915e-05
-2.06339197324174e-05
-2.16813760423289e-05
-1.4763846597618e-05
-1.33801888445252e-05
-2.18107097842422e-05
-2.11032783045128e-05
-2.04022100863292e-05
-2.06486348886619e-05
-4.13236696023056e-06
-2.18476656753141e-05
-1.77115375100389e-05
-1.78636079097933e-05
-3.15658122300121e-06
-2.01963028772969e-05
-3.70500384152975e-05
-1.80722867420567e-05
-4.45890432292201e-06
-2.96510957708885e-05
-8.77657692712454e-06
-8.29079896651378e-06
-3.45983387933357e-06
-1.39077506444076e-05
1.59232471669477e-06
-2.37137433307759e-05
-7.75644816285142e-06
-2.89443708984295e-05
-2.1800526746447e-05
-8.53474286818299e-06
-1.42891579000197e-05
-1.93312441426748e-05
-2.79734776541671e-06
-1.47788666451591e-05
-7.82347988948755e-06
-1.81270694132008e-05
-1.29099327138838e-05
-8.96789050594961e-06
-1.7741045991011e-05
6.67738885138214e-07
-2.5639436423316e-05
-9.48373027622398e-06
1.65096925855257e-06
-9.44740478337688e-06
-1.07880023641947e-05
-2.22944079839852e-05
-1.78797363209376e-05
-1.10103199132406e-06
-1.803322067657e-05
-7.95382498053136e-06
-4.40903165729944e-06
-1.87377024757232e-05
-2.15100733613872e-05
-1.82550577430454e-05
-2.47220673474222e-05
-1.95302232961749e-05
-1.31132449156756e-05
-2.12000263701324e-05
-2.2873873859515e-05
-9.25263219198539e-06
-1.19445979388528e-06
-1.19234715095772e-05
-1.15520882930003e-05
-6.9950035487877e-06
-1.65684085631167e-05
-1.96279148379129e-05
-1.89201560417626e-05
-1.30054779269465e-05
-2.06356097179567e-05
-1.13709245742243e-05
-1.20065295879594e-05
3.62257570948728e-06
-1.99646453318892e-05
-1.47810907254748e-06
-1.16475649374134e-05
-2.50303590356156e-05
-1.86575709550418e-05
-1.37299360040976e-05
-1.48171187536302e-05
-1.61124919092626e-05
-3.42905397637399e-05
-1.42380694995628e-05
-2.66914784635938e-05
-1.43772135706359e-05
-1.21453766120591e-05
-4.08744587862135e-06
-2.02311935155891e-05
-1.26913890530826e-05
-2.4137768941617e-05
-8.58594180808695e-06
-3.01113257364348e-05
-2.64435226999455e-05
-2.00162236781865e-05
-1.86243158311376e-05
-1.02648765760944e-05
-1.54582666783772e-05
-1.69821782817514e-05
-1.73156884683735e-05
-3.06299431809005e-05
-1.71783792957461e-05
-2.42716900244392e-05
-2.08379911046563e-05
-1.9834229414098e-05
-2.47810254312702e-05
-2.70579507071067e-05
-1.59281301693658e-06
-2.74957512108384e-05
-2.94793214395388e-05
-2.631612213985e-05
-1.05674036268974e-05
-5.97038200460817e-06
-2.26225984905462e-05
-1.83576145539855e-05
8.67893710372155e-07
-3.24922282822787e-05
-3.34018125361002e-06
-1.76265253678141e-05
-2.15928800598454e-05
-7.1867530573888e-06
-5.2344299618841e-06
-2.64798052345721e-05
-1.2307695979952e-05
-9.58816990079362e-06
-1.3872301555855e-06
-1.26431815105816e-05
-1.15713955198085e-05
-1.55759547962897e-05
-1.14120110077949e-05
-2.11653813980881e-05
-2.31477092115837e-05
-1.77219668706478e-05
-1.7932927682365e-05
-2.79889509745299e-05
3.68672958856761e-06
-1.63347664665167e-05
-1.80450226910027e-05
-9.3044747678463e-06
-2.98549818288591e-05
-1.30555216005985e-05
-1.1746068811115e-05
-1.70799732488512e-05
-1.47727025483687e-05
-1.89527628614295e-05
-1.12348488522279e-05
-1.04247693208809e-06
-2.43030033743898e-05
-2.21005852114379e-05
-6.31059851906725e-06
-1.6574685319134e-05
-1.50223197706275e-05
-1.35366806484945e-05
-5.93027206991616e-06
-2.20261422677704e-05
-4.34580246039267e-06
-3.27795120472732e-05
-1.33721373444953e-05
-1.86956066278935e-05
-3.24777928303772e-05
-2.89445058268295e-05
-2.32502589363262e-05
-1.28432395578516e-05
-1.59550113200148e-05
-2.9880776452926e-05
6.08531101528899e-07
-2.24519155941782e-05
-8.38933678991027e-06
-5.11989671788213e-06
-1.1883143881046e-05
-1.01114904815605e-05
-2.50520969732695e-05
-1.50637264045551e-06
-1.86744312491938e-05
-4.26042603586557e-06
-3.15092772275678e-05
-2.87862076120543e-05
-1.47155124349159e-05
-1.14832927499146e-05
-2.18426730401204e-05
-2.01020845659916e-05
-1.29806447258511e-05
6.8976896705281e-07
-1.48295584172524e-05
-9.32298053346236e-06
-1.25786855331458e-05
-8.14003160142872e-06
-1.53320837308633e-05
-1.40479447247024e-05
-1.19268168834968e-05
-2.07604538200038e-05
-1.97223204521477e-05
-2.01551691161998e-05
-1.09952883166377e-05
-9.15627086539002e-06
-1.9498394566396e-05
-1.80492161275851e-05
-5.03630826608045e-06
-1.44181310764951e-05
-1.88868233078583e-05
-1.30828895215095e-05
-2.0586630730346e-05
-2.09947482310795e-05
-2.33475243560729e-05
-3.18869475054447e-05
-1.00676781803216e-05
-1.15221283969774e-05
-4.00071845864609e-06
-1.20925823165126e-05
-2.22787665336863e-05
-2.21159404237876e-05
-1.36278536386333e-05
-1.10901831242513e-05
-1.89421614543517e-05
-1.70740706769109e-05
-4.41736602346665e-06
-1.06605216270606e-05
-1.07785087386976e-05
-2.78762950752785e-05
-3.08379857195371e-05
1.94038916813756e-06
-1.01554904365189e-05
-1.2439904976615e-05
4.07777523191676e-06
-2.86143404694552e-05
-1.02651039095949e-05
-8.72525848664967e-06
-3.06113511544077e-05
-1.61889813513786e-05
-1.60975207473167e-05
2.9737742615836e-06
-1.73308043415569e-05
-1.24925024195131e-05
-1.86979318450801e-05
-1.17585679884919e-05
-2.27063350136477e-06
-9.00635602871313e-06
3.87036460204144e-07
1.39766772881178e-06
-2.55032715763813e-05
-1.75656883174673e-05
-2.14232547346967e-05
-2.06957777904184e-05
-3.65201360084811e-06
-1.62037110231089e-05
-5.07628157385598e-06
-2.05915927838192e-05
-6.30034713021115e-06
-1.32058900729261e-05
-2.12496471306514e-05
-3.35014612785284e-05
-1.28757001194745e-05
-5.43823289745541e-06
-3.21270048728562e-05
-8.24121972610505e-06
-1.61167484830962e-05
-1.9719160902823e-05
-7.59882081328788e-06
-1.84570735863051e-05
-2.74514660654669e-05
-1.87021739288579e-05
-1.85859743332984e-05
-2.40669685860994e-05
-1.76005668883949e-05
-2.20309439643306e-05
-2.02964764547617e-05
-1.16380767351814e-05
-1.94246683368545e-05
-7.38411029389158e-06
-4.49471539531149e-06
-3.54301894483199e-05
-1.81829715746407e-05
-4.84675709080169e-06
-8.09514652578836e-06
-1.12530008755723e-05
-8.97685715934985e-06
-9.4267386023147e-06
-8.01483910762316e-06
-1.03591994456096e-05
-7.95562579957665e-06
-1.87702585950875e-05
-1.11855820716522e-05
-7.9415418716081e-06
-2.7113058855785e-05
-2.65002933056811e-05
-1.68509251036378e-05
-1.9375391428834e-05
-1.67980517777791e-05
-1.35223417631948e-05
-5.92751250554826e-06
-2.17772157342708e-05
-1.48554120511701e-05
-2.75209724004481e-05
-9.15044830820715e-06
-9.1125057562756e-06
-1.67249285681868e-05
-2.61155859017041e-05
-1.8570954187216e-05
-6.73193478535989e-06
-9.38398570761364e-06
-1.82619231438424e-05
-3.25793970090751e-05
-1.63221558291709e-05
-2.12843409689254e-05
-2.08424028752323e-05
-1.5424224630963e-05
-2.6421486189139e-05
-2.63498015699323e-05
-1.53964065126905e-05
-2.1296617599357e-05
-9.26916580975238e-06
-1.72355265533908e-05
-1.80941844482168e-05
-2.42153201634828e-05
-6.94492711524776e-06
2.47637916340887e-07
-1.60940143889441e-05
-1.13405752239486e-05
-3.63525254435369e-05
-1.31115237682608e-05
-5.77632995736308e-06
-8.65740360999212e-06
-7.76280554484974e-06
-2.19716623571984e-05
-2.05695550362632e-05
-1.11675908665663e-05
4.78504098736756e-06
-1.24893581708035e-05
-2.61321504695317e-05
-1.75325349584715e-05
-2.35554102587737e-05
-1.42072111888511e-05
-8.18475675148925e-06
-1.92920455727066e-05
-1.79400233548092e-05
-2.25764181279492e-05
-2.28406214252504e-06
-5.26977477819643e-06
-1.27786385056059e-05
-1.15621780586664e-05
-1.66763980678294e-05
-1.63976478548214e-05
-2.0008588113316e-05
-7.60928985751882e-06
-3.23543434479827e-05
-1.46302331045041e-05
-1.04710796835178e-05
-8.17717125831302e-06
-1.94108855931831e-05
-1.13003781053882e-05
1.28778878716768e-08
-1.87930489399285e-05
-2.8947543235208e-05
-1.40105400152568e-05
-2.69749913225485e-05
-1.85711361517668e-05
-1.34897759999114e-05
-1.26882633882981e-05
-3.05935336314736e-05
-1.92451980366254e-05
-4.62607057524988e-06
-1.95797466929542e-05
7.86698659401231e-06
-1.95152606478642e-05
-2.38600387167907e-05
-6.10407586573965e-06
-1.32268260743656e-05
-1.81252372603627e-05
-2.65353220827755e-05
-1.38974728353264e-05
-3.14586431002402e-05
-1.90155961720222e-05
-1.54289525404344e-05
-1.94595634730742e-05
-2.23145688246497e-05
4.54757777108413e-07
-1.41869267441996e-05
-1.7488322029173e-05
-1.8600114139853e-05
-1.95793028544023e-05
-8.09328220672118e-06
-9.72761476168506e-06
-7.90507859846436e-07
-1.76104603395522e-05
-2.03634203360903e-05
-9.01040165205314e-06
-1.29756452673074e-05
-2.69181880106177e-05
-9.79481025373378e-06
-1.11789619701823e-05
-1.01415704274842e-05
-1.40243163710343e-05
-7.84729962476173e-06
-1.35064975825727e-05
-2.37431295599302e-05
-2.07844989811245e-05
-9.89801028468822e-06
-1.96308774632899e-05
-2.51034735695586e-05
-1.81320628692682e-05
-1.19435758135201e-05
-1.57921861813309e-05
-1.93995853485862e-05
-2.31065066125388e-05
-6.43909682319348e-06
-1.17975664524235e-05
-1.64344576823627e-05
-1.06561857666884e-05
-2.57676416525637e-05
-5.27677949818861e-06
-8.52292095719937e-06
-2.23134538260984e-05
-1.10031789032318e-05
-5.9278994182878e-06
-1.64280441189198e-05
-1.63731175243364e-05
-1.18358359499096e-05
-4.74362532238689e-06
-1.93165884979498e-05
-3.46321688884961e-05
-2.61075683637864e-05
-2.15839548996298e-05
-1.94634964451797e-05
-6.5258898484808e-06
-1.28013788456339e-05
-9.92397498705189e-06
-2.270658314416e-05
-2.44618325054281e-05
-1.60038282553072e-05
-2.18528561805574e-05
-1.21037724443739e-05
-9.86536628387449e-06
-1.58333884266077e-05
-1.50022854483629e-05
-7.07442309774991e-06
-1.4076704909871e-05
-7.91151931156304e-06
-5.12743108271975e-06
-2.17345955901153e-05
-1.421554718821e-05
-1.95783105553645e-05
-1.78132181795172e-05
-8.21191444703285e-06
-1.43815124012762e-05
-1.50464134635972e-05
-1.24745390407018e-05
-3.13654304447048e-05
-5.09505981150788e-06
-1.42496964882762e-05
-9.25305969860616e-06
-1.63267273180773e-05
-6.24838046228495e-06
-1.60021957038146e-05
-3.56355209708287e-05
-1.1909879199048e-05
-2.40834000466589e-05
-3.39322414963553e-05
-2.09462519017242e-05
1.14071990093478e-07
-1.27725364722379e-05
-3.45678444278336e-06
-1.29158008716106e-05
-2.23373072731408e-05
-2.57386868909214e-05
-1.36691887674208e-05
-2.42265488072284e-05
-2.06428038051728e-05
-2.48056553676263e-05
-2.55993356978205e-05
-9.17091424868179e-06
-6.4772666753658e-06
-2.17811157647434e-05
-1.37037425875146e-05
-1.89857609684578e-05
-1.32629542172524e-05
-1.98324927934195e-06
-3.22799250321846e-05
-2.07901450166825e-06
-1.1666025662564e-05
-9.51394975031476e-06
-6.84066118548284e-06
-1.52711077216048e-05
-2.90536998638076e-05
-2.33838574272902e-05
-2.99016937770462e-05
-1.37922289558246e-05
-1.55118772561157e-05
-1.61493036457435e-05
-1.69642956100163e-05
-3.09231968484646e-05
-2.81215773964479e-05
-2.21081321186171e-05
-3.68326594903254e-05
-2.70096209985798e-05
-1.14602432440719e-05
-2.82331452950526e-06
-1.69404836266515e-05
4.89337545848744e-06
-1.21807647463112e-05
-2.72226881667192e-05
-3.21872583917737e-05
-1.58923038621062e-05
-1.16808267406012e-05
-8.80965018241329e-06
-1.01485668419793e-05
-2.34085811454319e-05
-3.13701713471984e-06
3.08902307958661e-06
2.69227476426489e-06
-1.34152659421236e-05
-2.0387262058725e-05
-1.5715245040829e-05
-2.43318769752744e-05
-2.18239128701671e-05
-4.77043367488505e-06
-2.97931964367886e-05
-1.95930456095284e-05
-1.96934218365634e-05
-1.28957382628003e-05
-1.60259347405125e-05
-2.30152882086064e-05
-1.67429882647743e-05
-1.91664561566654e-05
-8.93397861629281e-06
-1.18333304443066e-05
-2.52894402257653e-05
-1.81073040916233e-05
-2.46108684255809e-05
-7.02772891702155e-06
-3.95346302199255e-07
-2.76694028525248e-05
-3.05804154567888e-05
-8.96996339759534e-06
-1.00308010734442e-05
-1.32662056029518e-05
6.8318540743159e-06
-2.26793625262643e-05
-1.81761451019351e-05
-4.6317893508467e-06
-2.85258751069535e-05
-1.75737337665012e-05
-1.19460287515296e-05
-1.35048864792818e-05
-1.0941651525939e-05
-1.28821240212468e-05
-2.96190795055571e-05
-9.13673630121528e-06
-1.78656949100102e-05
-1.23970570603892e-05
-8.46253915824976e-06
-2.18694290350344e-05
-1.82489318059164e-05
-1.27624804508936e-05
-2.48225508935884e-05
-2.44234955228765e-05
-1.92776913482197e-05
-3.77303359931453e-05
1.12460580129563e-06
-1.2302010826039e-05
-3.84935330547616e-06
-1.36671772333811e-05
-2.50668151450646e-06
-2.33609028762741e-05
-4.44834654002822e-06
-2.41996946561272e-05
-2.05940610097431e-05
-1.12938963511917e-05
-1.32599953799083e-05
-2.18403373680035e-05
-2.3880347610152e-05
-1.39964739247351e-05
-2.02473294758554e-05
-1.10705107789957e-05
-2.57753679549756e-05
-2.33130566628555e-05
-1.89406978848699e-05
-2.69026948052737e-05
-1.99726119078521e-05
-2.96514905224312e-05
-1.1845713183905e-05
-2.45321152989511e-05
-7.33755268016274e-06
-1.57524237353682e-05
-2.40028381432253e-05
-1.09620692609145e-05
-3.07729326177361e-05
-1.7729021999356e-05
-8.64075623276733e-06
-1.86839532795583e-05
-2.97753990718753e-05
-1.19196911819982e-05
-1.37729758407964e-05
-2.60645224438602e-05
-2.47222093843257e-05
-1.36200314884107e-05
-1.85764392661494e-05
-1.13349903195639e-05
-1.21062498160679e-05
-2.21353686710113e-05
-1.19721297656014e-05
5.62602806862268e-06
-3.47186086332888e-05
-1.39544059876868e-05
-7.5127994425134e-06
-1.39033313676312e-07
-1.15849718584872e-05
-1.12637299547751e-05
-2.02496943062458e-05
-1.99685765778651e-05
-2.90040293891085e-05
-2.0522909082626e-05
-1.21054062099523e-05
-8.17909749281746e-07
-4.21563168281385e-06
-4.58181430836017e-06
-2.13456167564391e-05
-2.03879461025127e-05
-6.10869086243781e-06
-5.12366612125844e-06
-7.47123345590113e-06
-9.15076943329043e-06
-1.91393089250428e-05
-8.4792661019424e-06
-3.35066899271788e-05
-7.09321057505293e-06
-1.57673041899365e-05
-1.86955618614619e-06
-1.41192134955882e-05
-1.23000035930186e-05
-2.09498033826147e-05
-3.50018237709262e-05
-3.24649094154983e-06
-1.33015449445037e-05
-1.44535062727929e-05
-2.90088629245282e-05
-1.42298545051901e-05
-2.28738101329389e-05
-1.32126867532926e-05
-1.45301690574861e-05
-1.81322665793956e-05
-1.7846756817631e-05
-2.39426008423558e-05
-5.64209514999353e-06
4.64765123098582e-06
-1.98864563155219e-05
-1.66191245582173e-05
-2.1819428487178e-05
-7.27303358338224e-06
-1.58962579983884e-05
-2.82609224074977e-05
-8.58476591188782e-06
-9.09608881683363e-06
-1.41518413146723e-05
-1.40632200920617e-05
-5.15045990596265e-06
-1.86684883700161e-05
-2.95702717833921e-05
-1.97298300862306e-05
-1.53577772153777e-05
-3.452520340239e-05
-2.56075532416729e-05
-6.90499609107188e-06
-3.03253952245801e-06
-2.54986271565163e-05
-2.86766994880756e-05
-1.63642110304997e-05
-9.02578873241526e-06
-7.75407918359625e-06
-1.29419987229694e-05
-6.0310086766225e-06
-1.45955452188241e-05
-1.98708928476569e-05
-3.26684581498189e-05
-1.24422889406941e-05
-3.21218395392955e-05
-3.33805383916644e-05
-1.9389569940013e-05
-2.19528327041303e-05
-1.78568556927812e-05
-2.22368429037545e-05
-1.43166378016621e-05
-1.12058117201824e-05
-5.17205008964585e-06
-1.39658108776051e-05
-1.92139328379662e-05
-3.15394449160349e-05
-1.57299396824088e-05
6.70359182470198e-06
-1.8251032550005e-05
-1.70802570592175e-05
-3.08005296915663e-05
-2.27359214195848e-05
-1.04651019938689e-05
-9.52623785925517e-06
1.27323526519845e-06
-1.85424210519399e-05
6.17080415525253e-07
-6.9736550753758e-06
-1.71764167048742e-05
-1.78089548543855e-05
-1.8649846415094e-05
-1.94162489965751e-05
-1.08302747912023e-05
-1.74269183280967e-05
-1.91080770429804e-05
4.90945538034579e-06
-1.01146304679488e-05
-3.10183877319448e-05
-1.14702064729444e-05
-4.25072570563092e-06
-1.27594402371179e-05
-1.68611560747951e-05
-1.71924668574847e-05
-2.18546217019117e-05
-1.60600220652363e-05
-1.008287730093e-05
-2.39168755340288e-05
-3.07224059670654e-05
-2.04508729070922e-05
-2.41718845408418e-05
-1.37408027615072e-05
-1.0640141036988e-05
-1.10191460672644e-05
-1.63371724487861e-05
-1.00679417362391e-05
-9.10993094449879e-06
-2.2309478774852e-05
4.59548117391954e-07
-1.41931034888528e-05
-1.44576091808486e-05
2.16404015560843e-06
-1.8760234335214e-05
-2.14294118849641e-05
-1.61240695448737e-05
-1.25941899204694e-05
-1.50245221084903e-05
-1.35064025650939e-05
-1.570457413376e-05
-1.10093365318731e-05
-1.1189761986933e-05
-1.81434505855273e-05
-2.49995518079282e-05
-1.40916251928371e-05
-1.12159226460245e-05
-5.93500969715992e-06
-1.19052873244154e-05
-2.67729143576761e-05
-1.81088654325598e-05
-1.10450160264581e-05
-1.57294710301989e-05
-3.67141220138251e-05
-2.33517422082745e-05
-8.82923349483905e-06
-1.2258914365456e-05
-2.32601935128416e-05
-1.81158183553554e-05
-8.86464507543212e-06
-5.699289639762e-06
-1.18436227273964e-05
-1.2056077904183e-05
-2.1765705301982e-05
-8.61070851974996e-06
7.34793906688466e-06
-1.16249913508185e-05
-2.80122319870382e-05
-8.52901587789685e-06
-1.65288926261843e-05
-1.49953668280494e-05
-6.19297412935408e-06
-2.87643509206403e-05
-7.99820227480308e-06
-9.2577606337421e-06
-2.15782626253761e-05
-1.26456923814225e-05
-1.28422038449901e-05
-2.50672508965207e-05
-1.88856356939308e-05
-1.32073989247117e-05
-1.43095922847877e-06
-1.8876011779779e-05
-5.09398963218186e-06
-1.89987295861213e-05
-8.1698484910317e-06
-2.5905435821508e-05
-2.54087367041122e-05
-2.76995838387839e-05
6.07978658731751e-06
-2.5384049964914e-06
-2.25525116569594e-05
-1.27754630456459e-05
-7.20782616973523e-06
-2.14327381761768e-05
-9.71566920774198e-06
-2.02491269936791e-05
-2.44782368645572e-05
-2.53624404438131e-05
-1.25886782464388e-05
-6.21221749769607e-06
-1.44112136777132e-05
-6.28623278026374e-06
-1.1056986406698e-05
-4.52836219231697e-06
-1.78408653197072e-05
-1.55279184025454e-05
-2.63553249296882e-05
4.50795074574577e-07
-1.69723296961481e-05
-2.05733559119977e-05
-2.58877275829905e-05
-2.32902731133309e-05
-2.87247307138081e-05
-1.62232750683352e-05
-3.03543196150139e-05
-1.6446217151403e-05
-1.00301544662395e-05
-1.65156286781696e-05
-1.64428938551431e-05
-1.2244686492678e-05
-1.29355432539358e-05
-1.93889430223537e-06
-1.71687484782129e-05
7.66495568096579e-06
-1.53415238613014e-05
-1.98216244085923e-05
-2.21375085785632e-05
-1.43283450322048e-05
-1.72607022352873e-05
-2.56411666557537e-05
-1.13163740031891e-05
-1.79225851120109e-05
4.41796840240094e-07
-2.27151398929782e-05
2.37261209325931e-07
1.26335623272224e-05
-1.50487570456483e-05
-2.07397015195623e-06
-2.59376031377518e-05
-1.6022835604827e-05
-2.14378120152799e-05
-2.5493324283285e-05
-1.3739927315112e-05
1.70348318248403e-06
-2.09949301161812e-05
-5.52453182483334e-06
-1.62412393895395e-05
-1.48235573225984e-05
-2.29339916920791e-05
-1.77767960923366e-05
-3.95335944328029e-06
-2.01697121835221e-05
-3.22877592195788e-05
-3.33750901413395e-06
-3.19369918166779e-06
-2.96463772970646e-05
-1.94129551985879e-05
-1.05512119719407e-05
-8.75790270063201e-06
-1.17028733320902e-05
-2.18157467497817e-05
-7.45674754711144e-06
-9.44833776871091e-07
-2.55909355909351e-05
-2.73361214070691e-05
-1.99688067143028e-05
-9.34477671352566e-06
-1.57676015218485e-05
-4.4347334595664e-05
-1.99749497519668e-06
-1.83804270553779e-05
-8.57682496339518e-06
-6.78067233319534e-06
-2.08675354720659e-05
-1.2374849476488e-05
-2.40264252611032e-05
-1.69618738332633e-05
-9.01645019377288e-06
-2.18358589295696e-05
-2.11421492095892e-05
-3.14876030984742e-07
-2.57860137859289e-05
-1.85056037651589e-05
-1.72080852365973e-05
-2.34093917523243e-05
-1.15857100832801e-05
-5.13596695085175e-06
-1.70815763053086e-05
-2.64774970380654e-05
-1.83867144626469e-05
-1.35672112424395e-05
-2.30976780311137e-05
-1.38014800613507e-05
-1.01691577600471e-05
7.27370731134754e-07
-4.65138051291147e-06
-2.96489013877389e-05
-2.97405881600272e-05
-1.06020504159421e-05
-2.4476602320051e-05
-1.36468408899427e-05
-2.79797555951854e-05
-1.06213177587811e-05
-1.37874535176411e-05
-2.17906140890252e-05
-1.9240178034162e-05
-1.23114299382167e-05
-2.78204367200111e-05
-2.48891817357359e-05
-2.69341292737612e-05
-1.17364001306771e-05
-1.26871475880347e-05
-1.24426918932605e-05
-3.27654133299019e-05
-2.1201339621611e-05
-1.12563308511182e-05
-1.53645584250936e-05
-2.438533510533e-05
-9.73455276726193e-06
-1.25946394113922e-05
-1.85493541020111e-05
-1.71182369431897e-05
-1.49328887148208e-07
-1.30610939429514e-05
-1.621202795538e-05
-2.05387726738803e-05
-1.20801216708943e-05
-1.58273705213345e-05
-1.6924015205667e-05
-2.26285934752663e-06
-9.81498430763603e-06
-1.38597676152472e-05
-3.50260049409612e-06
-2.67609719424708e-07
-2.10611363474379e-05
-7.8554585211167e-07
2.33995300876654e-06
-2.00490582360625e-05
-1.34147892069525e-05
-2.98833097419211e-05
-1.53707990957808e-05
1.99128583857237e-06
-1.52305897792908e-05
-1.36893077003214e-05
-1.54212429203277e-05
-1.55449608517519e-05
-2.19188168869388e-05
-2.39056135151342e-05
-1.35349831044313e-05
-1.74780249783376e-05
-8.36715015952659e-06
-1.43519026837255e-05
-7.17388675084415e-06
-2.65662613848225e-05
-1.31252056186725e-05
-1.99781068511404e-05
-2.059188978164e-05
1.10476047855078e-06
-7.82907870722927e-06
-4.21711465370677e-06
-3.03387777469135e-05
-8.74485697708895e-06
-5.37422745947679e-06
-3.13948602448215e-06
-2.12273572830604e-05
-1.63443637879732e-05
-1.8088377060969e-05
-3.06560741029809e-05
-3.79055239230445e-05
-7.70125059563307e-06
-3.0886554286542e-05
-1.07277966149747e-05
-8.03414550834889e-06
-9.38393553276533e-06
-2.35294550052079e-05
-9.32532375804972e-06
-2.59216470641486e-05
-1.52056693319544e-05
-2.14948266954671e-05
-1.89003036244053e-05
-6.03353427195424e-06
-1.5440712626679e-05
-2.55177668369973e-05
-2.23001719141555e-05
-2.18106159192583e-05
-1.40359062165274e-05
-9.68242148221127e-06
-1.40838986139089e-06
-3.0462372599591e-05
-1.95413621554407e-05
-4.0456893302932e-05
-1.0071533858125e-05
-1.42069123453791e-05
-9.8704577523899e-06
-2.29183686208519e-05
-1.21254638219076e-05
-1.29766766754393e-05
-1.08224320962728e-05
1.77503040839273e-06
-1.03496468624092e-05
-1.79251678873972e-07
-1.89547593387341e-05
-3.49628843881389e-06
-1.95684768667417e-06
-1.05303673006664e-05
-1.93699131420551e-05
1.02028202772674e-05
-1.92298793488124e-05
-1.69055607195868e-05
-1.57177960174284e-05
-1.13241502957783e-05
-1.11552207629866e-05
-8.73849722167731e-06
-2.50982961059174e-05
5.67449374731329e-06
-2.30420886891532e-05
-2.87828622732602e-05
8.86192647609075e-07
-1.44077521266667e-05
-1.24326886347064e-05
-3.01616289324984e-05
-1.98938336995891e-05
-2.25834260134311e-05
-3.72869855883385e-06
-1.15326433981474e-05
-2.36085438067759e-05
-2.46065963931497e-05
-1.78531574320265e-06
-1.08054639986157e-05
-1.56732559982272e-05
-4.38835000776313e-06
-3.07366476422775e-05
-2.83006004480345e-05
-2.67163698445862e-05
-1.61978394017999e-05
-1.92481606443717e-06
-9.01273272435342e-06
-2.7848178259428e-05
-7.63160714591475e-06
-9.3060707603309e-06
-1.84920109898394e-05
-2.10723396362353e-05
5.46085177940797e-07
-8.02181221994692e-06
-1.46735254890588e-05
-1.71154566545157e-05
-1.33946083833841e-05
-3.95063425330037e-08
-2.01482093800961e-05
-2.13847879198169e-05
-1.44213515765788e-05
-1.56515557657247e-05
-1.79073235634238e-05
-3.59061235217496e-06
-1.44369457279603e-05
-1.12638272816925e-05
-1.30641934285219e-05
-2.13261383855508e-05
-2.91192357457318e-05
-2.19081408627814e-05
-1.7605804760638e-05
-1.39730583603089e-05
-1.24915948053757e-05
-1.6279298450786e-05
-1.26509751073332e-05
-1.55067482082073e-05
-2.31907997509154e-05
-3.00381443615687e-05
-1.21363219720233e-05
-1.70305555382909e-05
-2.40762082078486e-05
-8.45844930268372e-06
-1.24752462533598e-05
-1.2740458255425e-05
-1.11480359442025e-05
-1.47465068742727e-05
-1.06587786487934e-05
-2.21678524935427e-05
-9.32663755577667e-06
-2.76196351142756e-06
-1.94437591119347e-06
-2.58574504501552e-05
-2.47966160521156e-05
-1.38972083527623e-05
-1.66302554038869e-05
-1.33563050429659e-05
-7.83039972801388e-06
-2.32906834945315e-05
-9.09331585374819e-06
-7.16146622907719e-06
-2.54891013338333e-05
-8.26455418112661e-06
-2.02570476621141e-05
-1.66883823168342e-05
-2.43974463049473e-05
-1.23323789560894e-06
-2.3979393914872e-05
1.57165454859563e-06
-2.68777162082723e-05
-2.51312900046491e-05
-1.49273973828995e-05
-3.45632247631625e-06
-2.61816314481989e-06
-1.78529175784151e-06
-1.30848038386289e-05
-8.88834071424042e-06
3.16839144131942e-06
-1.03256829643719e-05
-1.41814503594778e-05
-7.55138614586101e-06
-2.32550345474558e-06
-8.86028540633013e-06
-7.54508436826509e-06
-9.20160859686105e-06
-2.27565358991668e-05
-2.33807963559471e-05
-2.08717385518895e-05
-1.2773290323433e-05
-2.28799057976845e-08
-1.75603340111699e-05
4.26678032143886e-06
-8.87170088844875e-06
-1.23443651181657e-05
-2.09168345544373e-05
-1.43703460964522e-05
-5.93987468541138e-06
-1.14297434602854e-05
-1.49768393885941e-05
-2.33901623195129e-05
-5.68218249337261e-06
-2.23895244049196e-05
-1.65970832129598e-05
1.21605391308408e-05
-8.05869612036405e-06
-1.53181287414348e-05
-9.01875236174012e-06
-7.75718275606754e-06
-1.21761671992574e-05
-2.9329662425739e-05
-3.67162777506344e-06
-1.48805960176981e-05
-1.71918893980368e-05
-2.30256272642068e-05
-2.14715737008131e-05
-2.21223150791143e-05
-9.74636134923511e-06
-1.73266522186929e-05
-2.84328126307533e-05
-1.28584774484506e-05
-1.93976860029158e-05
-2.31717633776461e-05
-3.65459895975366e-06
-5.7754617224432e-06
-1.65415749763695e-05
-6.14788288209877e-06
-8.4635978216548e-06
-1.23320786207948e-05
-2.28058425142634e-05
-1.8048174269243e-05
-1.54470149954003e-05
-1.80909713929108e-05
-6.44831764439244e-06
4.54529050785856e-06
-1.20808700741969e-05
-3.04494286640354e-06
-2.14220105378937e-07
-4.24267611248101e-06
-2.88042593933949e-05
-6.71218788992772e-06
-1.54576272945221e-05
-9.95992771693729e-06
-6.58638886261559e-06
-1.14215977663595e-05
-2.79219424423801e-05
-1.1319647319934e-05
-1.82923702543423e-05
-2.56481123379924e-05
-1.86521038426104e-05
-3.61847172029486e-06
-1.53877907773188e-05
-1.62786257252885e-05
-2.56005056642185e-05
-7.08246643599518e-06
-2.09968227676235e-05
-5.75011104758683e-06
-7.38447758131463e-06
-1.21480528655576e-05
-4.70493739216635e-06
-7.30271208845709e-06
-2.00133395420869e-05
-1.15621262556171e-05
-1.34949131548895e-05
-1.98506310612896e-05
-2.30508680943274e-05
-1.51253826997362e-05
-9.03348600045609e-06
-1.69245616423853e-05
-2.44432157710853e-05
-1.80099561206935e-05
-2.60020958292658e-06
-1.96918177796867e-05
-3.62769873836588e-05
-1.07364906186209e-05
-9.43410284193434e-06
-1.763967808484e-05
-1.11251142884204e-05
-2.09271430896603e-05
-2.09657036146393e-05
-1.65505918576253e-05
-1.19553859380909e-05
-2.28083669724849e-05
-7.57922794023887e-06
-2.07002405101311e-05
-2.42452796361849e-05
-6.16510622926948e-06
-1.25692183512942e-05
-1.33728102531045e-05
-1.60292326845403e-05
-2.00748057463421e-05
-8.34439501911166e-06
-2.006215667201e-05
-5.15922973006824e-07
-2.90109354217507e-05
2.3937173299387e-06
-8.65832574522705e-06
-4.13690847369699e-06
-6.03698317254384e-06
-1.47175109980712e-05
-3.48133668004588e-05
-1.8301667119247e-05
-1.33565390044578e-05
-1.69602846455896e-06
-2.26357176044472e-05
-2.68364267337248e-05
-1.89678213339553e-05
-1.05060143735922e-05
-2.28803516437374e-05
-2.63141807067723e-05
-1.4477651416142e-05
-1.81978508808516e-05
-1.1096044067266e-05
-1.5331299730896e-05
-2.12030943878137e-06
-2.48900718677858e-05
-2.03099397847993e-05
-1.71034174639047e-05
-1.52909325792139e-05
-2.6254789845932e-05
-9.06202236702589e-06
-1.39008427495044e-05
-2.0771023507542e-05
-1.82435924441341e-05
-3.16733797982959e-05
-2.50122375774579e-05
-1.57618125994693e-05
-1.09282197808547e-05
-2.09059590136727e-05
-3.04123410573237e-05
-1.76707587046362e-05
-4.73660078350694e-06
-1.16416135814581e-05
-8.33505440695771e-06
-1.63246920289059e-05
-2.89170468195606e-05
-1.92740713495313e-05
-1.33718107630831e-05
-1.60171541569082e-05
-1.94985355502551e-05
-9.92382826803087e-06
-1.95385823825298e-05
-1.04212599488829e-05
-2.76356658464052e-06
-2.22330814065801e-05
-2.16018675124493e-05
-2.85273392281119e-05
-1.49310477842897e-05
-1.43821863770809e-05
-2.29871773805377e-05
-1.01879381727476e-05
-1.43636528712173e-05
-1.9416742736389e-05
-2.41110164236915e-05
-6.12309231273652e-06
-1.42836980484854e-05
4.74376516221486e-06
-8.79360358482765e-06
-1.0827091163444e-05
-2.0545336526444e-05
-2.71766674512316e-05
-9.45352775822335e-06
2.97818472095586e-06
-2.10821686503474e-05
-1.03709471861074e-05
-2.52733507649761e-05
-2.29247157407391e-05
-3.35838865933145e-06
-7.64341491651415e-06
-1.79123582664243e-05
-1.90075315017737e-05
-1.83752719919295e-05
-2.03913071431186e-05
-9.79123474605744e-06
-9.01463317192257e-07
-8.83505935972241e-06
-2.5941678479102e-05
-2.75730028079825e-05
-2.3034955415735e-05
-2.6002947808307e-05
-6.56409807662344e-06
-2.04676152246428e-05
-5.97046500661896e-06
-6.49749212709984e-06
6.80451708714993e-06
-1.02606591336792e-05
-2.45389924682164e-05
-2.07798446260454e-05
-9.46364182807289e-06
-2.22673344984123e-05
-1.89434568117638e-05
-2.5004788443727e-05
-3.36893865440912e-05
-1.19945212037777e-05
-1.29265788296402e-05
-2.60443615051309e-05
-1.36843890275743e-06
-2.1801424191023e-05
-3.40056551075783e-05
-1.7711262786787e-05
-3.21357128007907e-06
2.30950194380489e-06
-1.39857289274753e-05
-2.23117990096935e-05
-1.16674948478805e-05
-1.90452070316658e-05
1.36142880856605e-06
-2.10801236791696e-05
-8.20158092904964e-06
-9.99326433108368e-06
-6.9643379317354e-06
-3.41764142724041e-06
-7.47610043403099e-07
-3.01960781051951e-05
-1.80674113926465e-05
-1.59948434129478e-05
-1.74784055787548e-05
-1.51150374459303e-05
-5.47327657896977e-06
-1.58517601232361e-05
-1.94339480984768e-05
-2.62062375353199e-05
-9.84822520448513e-06
-6.54108640593573e-06
-3.00725188024129e-05
-1.05371431954216e-05
-1.14238892199626e-05
-1.14364410793245e-05
-1.52229634523652e-05
-2.94328108659451e-05
-1.01665955214143e-05
-2.26722540010908e-05
-1.50906362882718e-05
-4.46090251069271e-06
-1.62070952616527e-05
-1.98118628132407e-05
-4.87980357636176e-06
-8.18877065537168e-06
-3.06778906440497e-05
-2.41551144170612e-05
-7.73741724911424e-06
-2.69194209715309e-05
-1.15644660261541e-05
-1.29040711992054e-05
-1.08549862319217e-05
-1.55289227168095e-05
-1.29302014398601e-05
-8.8019125256034e-06
-1.67348312834903e-05
-2.32940136963025e-05
-1.08078182853347e-05
-9.44570316955759e-06
-2.53488387987516e-05
-1.7915537921344e-05
-1.22553537001586e-05
-2.0161886724017e-05
-2.55723923935358e-05
-1.00403230776015e-05
-1.8557627408922e-05
-1.73301590490259e-05
-2.90523065411126e-05
-1.31321421567256e-05
-5.47201334704361e-06
-1.64633898502004e-05
-1.28756033163708e-05
-2.44174338762295e-05
-2.32830385463752e-05
-2.27883720441942e-05
-1.15583164668729e-05
6.98882991275643e-07
-2.85053423134945e-06
-4.99063117885963e-06
-1.43095338185452e-05
-9.36565895865825e-06
-1.36813462319118e-05
-4.21773195022693e-06
-8.9090490750559e-07
-2.82452709689508e-06
-6.62535792300517e-06
-1.86716367747051e-05
-1.68935973605901e-05
-1.79827876754671e-05
-1.82529016342013e-05
-2.84548631643064e-05
-8.35296507185663e-06
-2.82412252632286e-05
-9.83639620189791e-06
-1.50916916450785e-05
-7.83487446037216e-06
-1.32145871193442e-05
7.35659114970524e-06
2.91079556146863e-06
-1.95243231380455e-05
-1.78120364961835e-05
-3.0376577909969e-05
-1.82519166571201e-05
-2.27071731307699e-05
-8.70030494233862e-06
-1.42892530568881e-05
-1.10039907088233e-05
-1.74191522455231e-05
-1.9778700185513e-05
-1.50074377344471e-05
-2.09496087442841e-05
-1.21397890776357e-06
-3.04882494931357e-06
-2.83701931513121e-05
-3.11144779667002e-05
-1.53975361936328e-05
-2.12958243937497e-05
-1.19649305677878e-05
-7.3248704083827e-06
-1.63788357193817e-05
-4.65984169788188e-06
-1.39592384231506e-05
-3.65463639605303e-05
-1.63635687314987e-05
-2.09522806849578e-05
-2.5243440395734e-05
-1.181094423185e-05
-2.17949406830625e-05
-3.3633496147197e-05
3.42650144378652e-06
-1.71099290229643e-05
-1.53339641129255e-05
-2.42669049777388e-05
-1.01591646584063e-05
-1.78399267155327e-05
-1.97079377643473e-05
-1.88376470989634e-05
2.53660262241415e-06
-1.23388011536258e-05
-2.37158775354086e-05
-1.41177372180772e-05
-2.29627424616714e-05
2.45579047029621e-06
-1.99499051654147e-05
-1.22730546780481e-05
-2.71511785164074e-05
-1.08317636107823e-05
-4.68188280027016e-06
-2.75413163843811e-05
-2.45112359245431e-05
-9.31114596869811e-06
-1.74729724155785e-05
-1.82786553374092e-05
-3.14871251605317e-05
-1.82543396464818e-05
-9.99472474171383e-06
-2.38985012213995e-05
-6.37221654923971e-07
-6.2655000281958e-06
-4.1996199242954e-06
-1.22262769877023e-05
-1.59950509376175e-05
-2.38755917830931e-05
-3.03072926407181e-05
-2.99666082881806e-05
-2.27073830766806e-05
-2.07022233499164e-05
-1.76659739487146e-05
-1.22730837901187e-05
-2.0393445755993e-05
-1.21798738747031e-05
-1.68757869565821e-05
-2.11227201449118e-05
-1.59061668650312e-05
-2.58118901968655e-05
-2.73418316704209e-05
-1.71409838717592e-05
-1.16545252801131e-05
-1.22872928829182e-05
-1.98891215504953e-05
-2.15336020002022e-05
-1.2614525064206e-05
-1.52002886403374e-05
-2.78664274394159e-05
-9.39732147182251e-06
-2.1131794580058e-05
-3.19582298015804e-05
-6.65356666402108e-06
7.76157349891159e-06
-2.13553956049689e-05
-6.80296191752591e-06
-1.63098662102841e-05
-2.27339130983993e-05
4.7092763009775e-06
-1.8344857413401e-05
-1.38809288365506e-05
-1.01810305779954e-05
-1.5597698081492e-05
-2.60545837875324e-05
-8.98871914438264e-06
-1.11225716505912e-05
-1.18164389851844e-05
-1.2547816412152e-05
-3.09567700698343e-05
-1.68213073713212e-05
3.61117275250016e-06
-1.42361507523257e-05
-1.82473569992209e-05
2.45507991319628e-06
-1.35904539401366e-05
-3.32274280962056e-05
-1.10411201571691e-05
-2.84450188172328e-05
6.12921494401891e-06
-1.88571771543502e-05
-2.53859833072131e-05
-3.80825568966569e-06
-2.37234381236341e-05
-7.45854965009486e-06
-2.15429119610659e-05
-1.04080176222049e-05
-7.04793409463503e-06
-7.89621793348804e-06
-2.31555185365399e-05
-1.29099387783583e-05
-8.03592567894288e-06
-1.86955870952066e-05
-1.33822379333438e-05
-2.98241731019295e-05
-6.03396684638057e-06
-2.14144368058302e-05
-6.90740188840553e-06
-7.39191140790981e-06
-9.48523834226114e-06
-8.42954504488222e-06
-1.70950914493719e-05
-1.98835677067776e-05
-1.76540980254009e-05
-1.81435228516765e-05
-1.45858596977544e-05
9.97004535060123e-07
-1.85331007969717e-05
-9.46170935672577e-06
-3.15085015253317e-05
-1.21756716906468e-05
-2.48646883790998e-05
-1.06236913310977e-05
-5.41498840577845e-06
-1.70500596642192e-05
-6.69013314594013e-06
-1.73623503923241e-05
-1.34771080552218e-05
-3.96071102407231e-06
-1.66721214590782e-05
-1.63528021287911e-05
-1.43771103326514e-05
-1.73307709574342e-05
-2.640965372529e-05
-1.85295872479878e-05
-2.30959169898445e-05
8.02075441245966e-07
-3.43031455697476e-06
-2.07872924071046e-05
-2.64413074941825e-05
-1.08197465580586e-05
-1.63962143495583e-05
-5.08126986605877e-06
-2.46697121875459e-05
-1.29635412378372e-05
-2.01547359933413e-05
-1.85265642193161e-05
-2.39994457610262e-05
-2.32730632344507e-05
-2.56891432207685e-05
-6.02958526169941e-06
6.05760279920775e-06
-2.61751476276854e-05
-1.44328807623844e-05
-1.4483674319367e-05
-8.93364236887039e-06
-6.08913644433103e-06
2.59552738378098e-06
-4.96473710458002e-06
-2.24426454001651e-05
-1.65866229958422e-05
-1.56085962783426e-05
-2.67897383741944e-05
-9.70238691297627e-06
-1.83707409367034e-05
-2.23685275009339e-05
-1.32191640746345e-05
-1.61210884845729e-05
-2.08947261602945e-05
-1.67511667906171e-05
-1.39347143353619e-05
-1.27432156146305e-05
-1.46400856965857e-05
-1.72298408531573e-05
-2.2792559903649e-05
-1.13462466103359e-05
-1.02695638242834e-05
-2.53511071380546e-05
-4.0247925141434e-05
4.24519500663454e-06
-1.72335422839478e-05
-2.51070738566986e-05
-2.529737265981e-05
-1.12258467680163e-05
-7.88156404820964e-06
-2.01558324270312e-05
-2.08203048432159e-05
-3.02442865158616e-05
7.22487026615084e-06
-1.91980599018412e-05
-1.44171481444776e-05
-1.40987557835942e-05
-2.05933564143717e-05
-1.65487471814011e-05
-2.63688845802676e-05
-2.32091354627022e-05
-1.4387339459771e-05
-1.18869185423078e-05
-1.99269799780425e-05
-1.90453776040857e-05
-1.12111377744598e-05
-5.98676945150888e-06
-2.49974607026155e-05
-3.48124412372972e-05
2.66206802583678e-06
-1.69460182752598e-05
-4.19989728163917e-06
-3.12790524831833e-05
-1.65595284749149e-05
-2.14753146562597e-05
-2.43101046166242e-05
-7.94170457857278e-06
-1.56761141469738e-05
1.79458815361957e-06
-1.95381961756683e-05
-1.21026015987679e-05
-1.36613918593293e-05
-1.10672143229773e-05
-3.35480399806627e-06
-2.19375168982119e-05
2.48096761552274e-06
-8.25840103302627e-06
-1.43800610985457e-05
-1.69535171549329e-05
-2.22554814621303e-05
-1.9582188098259e-05
-1.50138641683094e-05
-1.74926067048276e-05
-6.23857116072495e-06
-4.36703423394889e-06
-7.47145149612738e-06
-1.23986456584715e-05
-2.37176489693288e-05
-2.98925634940519e-05
-2.17333762786965e-05
-1.94454357365581e-05
-1.75420969939681e-06
-1.58081681613613e-05
-2.2899685125527e-05
-1.93828942012566e-05
-1.40275854623979e-05
-1.76218876759347e-05
-2.80225362929375e-05
-9.25169473909269e-06
7.14314853335344e-06
-1.31504126498452e-05
-2.17414794808866e-05
-1.16511895759989e-05
-2.18810423509886e-05
-2.03996404095768e-05
-3.13786221984831e-05
-2.69278676886828e-05
-2.85118737076504e-05
-6.82049415317242e-06
-2.26936646425648e-05
-1.7919027205182e-05
-8.10681333306025e-06
-2.79078248253218e-05
-1.24225957687341e-05
-3.00855107118707e-05
-2.14237698746485e-06
-9.75070046310447e-06
-2.79215781153093e-05
-1.03785204883183e-05
-1.79621265045908e-05
-1.95481897838117e-06
-2.08911959951878e-05
-2.00819791396567e-05
-7.48300119730745e-06
-1.85907360025998e-05
-5.78335254284568e-06
-3.45104276112521e-05
-3.15902728927809e-05
-9.24202940461568e-06
-1.89080853841295e-05
-2.76938612737929e-05
-1.83133604853679e-05
-2.76932950558297e-05
-2.7905005257662e-05
-1.12062625258352e-05
-1.19835218328263e-05
-1.84592619687468e-05
-4.92238278192468e-06
-1.91406169794916e-05
-1.22856967979348e-05
-1.20174637386475e-05
-1.22182282833691e-05
-2.96768265591508e-05
-7.42833963707073e-06
-2.40631337492391e-05
-1.01092521383029e-05
-2.09265261269528e-05
1.61647689949904e-06
-1.47483805320824e-05
-4.01888353768721e-05
-1.0749331878734e-05
-7.08955887240047e-06
-1.91651806445308e-05
-5.49623242175524e-06
-8.71444576965864e-06
-2.74919384184941e-05
1.23072495101017e-05
-1.35950705519177e-05
-5.55201851966388e-06
-1.71198227085833e-05
-1.50492161411327e-05
-6.15557813546149e-07
-9.78064986111088e-07
-1.30258709255765e-05
-4.00066505578073e-06
-1.92689962362246e-05
-2.09361948934721e-05
-2.64588670012895e-05
-2.1882928595322e-05
-2.83810442496874e-05
-1.62433330988274e-05
-1.09676522075998e-05
-1.52492947417127e-05
-2.01177477796984e-05
-1.55669277247288e-05
-2.20588634519653e-05
-1.24437081331139e-05
-1.14371057484388e-05
-1.04641342091542e-05
-1.15551146919825e-05
-2.42367269879912e-05
-2.27310917593313e-05
-2.95052752608186e-05
-2.12241105873074e-05
-2.5560318584656e-05
-1.75184974611873e-05
-8.18171843137658e-06
-1.12601137134063e-05
-5.83051644586354e-06
-2.68681305969284e-05
-7.8452017550968e-06
-6.11249341924569e-06
-7.70261671984567e-06
-5.03917543892778e-06
-1.63969723285786e-05
-3.39974554119405e-05
-1.6105756965843e-05
-1.53711570540643e-05
-2.83115725886938e-05
-2.53501375456524e-05
-3.15610047806012e-06
-3.80904705698519e-05
-1.14113042095594e-05
-3.02130205975194e-05
-1.43740225852701e-05
-1.03091850207444e-05
-3.10235689300494e-05
-1.61664437397229e-05
-1.07362815603505e-05
-1.66832288112877e-05
-2.76616067664459e-05
-2.5396026993743e-06
-3.6801563263313e-05
-2.25813771282123e-05
-4.10828128487186e-05
-5.57229843627489e-06
-1.81477349633807e-05
-2.06881012581857e-05
-1.00985221882716e-05
-2.38719979548585e-05
-3.22586969971231e-05
-2.57299578492105e-05
-1.28620827046755e-05
-9.52224728868147e-06
-2.18614299707149e-05
-1.69933393756497e-05
-1.49390146247928e-05
-1.90846762333995e-05
-1.3243389219028e-05
-2.46708461078677e-05
-2.25014576064119e-05
-2.95982218927689e-05
-1.10361185251083e-05
-1.27205486183038e-05
-1.4577061047494e-05
-2.69103112905622e-05
-1.7483083550399e-05
-3.03764644610111e-05
-2.52739969168036e-05
-1.16821326803923e-05
-2.91046588248322e-05
-2.61471230177831e-05
-2.63486340328487e-05
-1.37373702109099e-05
-2.07966493997846e-05
-1.43849810164876e-05
-1.07238183827695e-05
-2.10788557927747e-05
-2.2884480901676e-05
-1.31970974113683e-05
-2.43602637681883e-05
-1.18438442350278e-05
-2.20073542734011e-05
-1.88165356671183e-05
-2.02842072239103e-05
-9.88155065885145e-06
-2.65797796526979e-05
-1.8985171422955e-05
-1.15106130929282e-05
-1.4372992755835e-05
-3.07637511186258e-05
-8.55356530962497e-06
-1.88306548266291e-05
-1.86616432736825e-05
-1.98190266023469e-05
-1.37531597590024e-05
-1.8026249001494e-05
-2.79243318580614e-05
-7.36827831169495e-06
-3.22470668749952e-06
-1.80015749049424e-05
-1.06751088996678e-05
-2.64756389020548e-05
-8.29944367444229e-06
-1.45817332483386e-05
-9.81579119822032e-06
-3.20390643330134e-05
-1.94943305147508e-05
-1.98188132190318e-05
-2.10748502058813e-05
-3.23845363689115e-05
-1.40232311382155e-05
-8.7337757171529e-06
-1.74521764018596e-06
-2.20468261793766e-05
-3.52400484923941e-05
-2.71173017874949e-05
8.18469508463147e-06
-1.71414380498588e-05
-1.91651003697707e-05
-1.90289861203157e-06
-2.47955122340075e-05
-6.02742041001127e-06
-2.38562087685181e-05
-1.28865700279875e-05
-5.34954625347007e-06
-3.73479240626492e-05
-1.65069562276568e-05
-7.70835087780317e-06
-2.43621211490667e-06
-6.62538627144295e-06
-8.86070843851395e-06
-2.11130496396047e-05
-2.59364795252548e-05
-2.31430225853051e-05
-2.70201389118302e-05
3.06544040730448e-06
-1.12708871597892e-05
-1.52891878391177e-05
-1.93689415682143e-05
-2.91483359456235e-05
-1.05991760251587e-05
-1.77200956285183e-05
-2.75907529502355e-05
-2.28898808397442e-05
-2.02339863023342e-05
-1.91597838318067e-05
-2.10998509037594e-05
-1.69074122175111e-05
-8.13845788238768e-06
-9.19406887762768e-06
-7.02418509681663e-06
-1.57812085430611e-05
-2.56725598073552e-05
-6.43474670206382e-06
1.69957960411273e-06
-1.32496381751744e-05
-4.28556205222579e-06
-1.09758192999704e-05
-2.3750083476642e-05
-1.75712964223071e-05
-1.65157974896404e-05
-1.13986627766686e-05
-1.05376985171071e-05
-7.22008545388192e-06
-2.83278550684485e-05
-2.38891583031175e-05
-5.80930504590783e-06
-2.783378849358e-05
-1.94049445483928e-05
-2.46263487885053e-05
-1.43991846424753e-05
-8.35411407891344e-06
-1.23567677883786e-05
-1.84174281635639e-05
-2.06212964714327e-05
-8.859650824005e-06
-1.72052720994153e-05
-8.85304019641309e-06
-1.26854305516737e-05
-3.35161810971489e-06
1.84608602876914e-06
-4.97501869781903e-06
-2.45186652452838e-05
-2.66182466726435e-05
2.11209662805664e-06
-1.25180802357778e-05
-2.31046820931821e-05
-2.31822863152773e-05
-2.43989073279275e-05
-5.4905473690314e-06
-9.22237051779883e-06
-4.00328776623706e-05
-1.33176876885736e-05
-3.17184732832755e-05
-7.04254257014305e-06
-1.87463558526556e-05
-2.26350367053106e-05
-5.42260139964215e-06
-1.22177381526694e-06
-2.72795114419942e-05
-1.9337986110573e-05
-2.05439646258781e-05
-1.52378503705639e-05
-1.11265562968213e-05
-3.02548272771158e-05
-1.78858158328423e-05
-1.95093488602699e-05
-1.26528888195099e-05
-1.56578973112423e-05
-1.96331367191799e-05
-1.54673039397816e-05
-1.01172750992795e-05
-1.52739539636652e-05
-2.61685259192507e-05
-1.78490070567328e-05
-1.80397288939738e-05
-5.38941035228446e-06
-2.10493366366995e-05
-8.44971870646346e-06
-2.76357167395456e-05
-1.85391068392434e-05
-1.94823605235391e-05
-8.1004243654817e-06
-5.2916404398314e-06
-2.06921294337084e-05
-9.92464385583675e-06
-2.73490886852269e-05
-2.25459684161065e-05
5.48607386961599e-06
-4.26521820436305e-05
-1.38308466099963e-05
-1.66609725669905e-05
-1.6244875270095e-05
-7.41176344722309e-06
-1.62756511375343e-05
-2.94708807696472e-05
-1.6210707733671e-05
-2.60974629320535e-05
-3.64988190359506e-06
-1.53336060969261e-05
-2.80024684780883e-05
-2.34760560224168e-05
-1.55678370739828e-05
-1.45670859032803e-05
-3.18582485136356e-06
-1.27567841435881e-05
-1.74482812742813e-05
-2.52483709565687e-05
-1.38171496132918e-05
-1.73765864485163e-05
-2.57970586554695e-05
-2.14612037789814e-05
-2.28547072464265e-05
-3.25474939403626e-06
-2.06273743462514e-05
-2.12620495795388e-05
2.59921039290758e-06
2.7332039609195e-06
-2.52620456467969e-06
-9.04392480015848e-06
-2.65142887442098e-05
-1.69369903465729e-05
-7.56826145734746e-06
-3.06154288275406e-05
-1.95453545916851e-05
-1.06996053607461e-05
-2.91158585194481e-05
-1.07610048277093e-05
-3.4302382767983e-06
-1.74035196734374e-05
-9.97191447939752e-06
-2.86383904785933e-05
8.34948715335074e-06
-1.86079101699065e-05
-1.23331889490688e-05
-1.24888839680934e-05
-2.39978518560313e-05
-2.63819685863368e-05
-2.05715571844631e-05
-4.25643143068275e-06
-2.44922531696838e-05
-5.3627586933662e-06
-1.01541266857069e-05
-2.69349624855574e-05
-1.74598694437175e-05
-2.2083587946752e-05
-2.43950849249196e-05
-2.19704217786683e-05
-2.61665538009286e-05
-2.6242109268507e-05
3.23683569374034e-07
-1.58898684040102e-05
-1.66926082856909e-05
-2.60472278314442e-05
-2.29210092468714e-05
-2.01267541207585e-05
-2.71866986908433e-05
-1.56923747838229e-05
-2.34482265789987e-05
-2.14383073074397e-05
-9.71640642981543e-06
-6.57965472754097e-06
-2.39869207460558e-05
-1.06793878567353e-05
-1.43630317257081e-05
-2.20516818746117e-05
-2.88166669775899e-05
-4.58676121405088e-06
-9.84332487328625e-06
-2.88966870914498e-05
-1.11990437062468e-05
-2.0370029100142e-06
-1.29588490522154e-05
-2.20618195397358e-05
-2.1290149927294e-05
-2.62439414322878e-05
-9.95702120429425e-06
5.50119337869927e-06
6.09302007956556e-07
-1.87681130382917e-05
-2.25363351296722e-05
-8.77981583404698e-06
-2.13489120571652e-05
-2.86528891285323e-05
-2.2839247244951e-06
-1.81074507864518e-05
-1.30350590060887e-05
-1.78469928041151e-05
-6.75869023270603e-06
-2.36622102181676e-05
3.22618392175351e-06
-2.43805153512907e-05
-1.95336846417779e-05
-1.57429523541569e-05
-3.56450412525088e-05
-8.08726849171758e-06
-7.29806541798281e-06
-1.33254256443771e-05
-1.15917081435889e-05
-2.4332114167792e-05
-6.19933655918348e-06
-9.5697905284867e-06
-1.65118878998888e-05
-3.68430237749368e-06
-8.27244368661645e-06
-2.49278881140718e-05
-1.60010015090474e-05
-7.04090403910778e-06
-2.1112043690655e-06
-6.34965299664326e-06
-7.66951817210224e-06
-2.05783013835265e-05
-5.37984471900025e-06
-1.27946445290786e-05
-1.20246738517941e-05
-2.28623098934209e-05
-9.43869142718055e-06
-2.28698281507756e-05
-1.52525738879816e-05
-8.2494415187036e-06
-1.5526029060771e-05
-1.76766202074556e-05
-1.61398225337932e-05
-1.70782036267936e-05
-3.2156866506908e-05
-1.2906975435643e-05
-2.72911115815543e-05
-1.28857863025393e-05
-2.14358813165869e-05
-1.85358523435559e-05
-1.92335591190925e-05
-1.15757739980016e-05
-3.30831598468178e-05
-1.49119298061356e-05
-2.16985791665963e-05
-4.08562955284601e-06
-1.84602846729982e-05
-5.63398012567514e-06
-8.16659150132255e-06
-2.44823782761922e-05
-1.52284344954923e-05
-5.21314763198292e-06
-1.86246460160867e-05
-2.21916714985609e-05
-1.86664798507131e-05
-8.47126742589273e-06
-3.47851492040018e-05
-3.55775764811301e-05
-2.08053316039461e-05
-1.14435314823788e-05
-9.72110671390177e-06
-8.46262028474226e-06
-1.88852110290969e-05
-1.50560890006136e-05
-2.48912642486176e-05
-3.78769474264325e-06
1.13697641223847e-07
-2.15778005560156e-05
-2.01236144537568e-05
-6.41033125378816e-07
-2.29621974824381e-05
-2.11579981055165e-05
4.72486020696128e-06
-1.10187267724191e-05
-2.23217436985605e-05
-2.46398354063238e-05
-3.03582694084354e-05
-1.65407845908945e-05
-1.69769661356371e-05
-1.92708756875597e-05
-2.57650853952253e-05
-2.08713404597529e-05
-5.93286956619413e-06
-3.3870870410362e-05
-1.13551174107535e-05
-3.35895948857645e-06
1.58934855901764e-06
-6.50031098945326e-06
-1.43073699392652e-05
-1.85010890964908e-05
-5.45013079567999e-06
-7.98139194597407e-06
-1.40769326542161e-05
-1.11855962145268e-05
-2.37707978937459e-06
-2.34394011722117e-06
-1.12361387219157e-05
-2.02919306146322e-05
-1.68552057936047e-05
-8.11851137720306e-06
-2.27135747451242e-05
-1.95843383375727e-05
-2.29743465940126e-05
-7.84344305191809e-06
-1.23472208561352e-05
-1.40734095190896e-05
-1.7482485598728e-05
9.37637413472032e-07
-3.08794686649407e-05
-1.40747999994889e-05
-1.17829644586076e-05
-2.93124653982775e-05
-1.2908261616448e-05
-1.26603158440928e-05
-9.48966497634958e-06
-1.41993940899347e-05
-1.27295799930089e-05
-1.75509032398991e-05
-2.15938829173451e-05
-1.08475967423817e-05
-2.48032813662032e-05
-2.38034257939028e-06
-5.5477920199468e-06
-2.53047572761735e-05
-3.09838516470207e-05
-2.29003638110675e-05
-2.31958338026647e-05
-1.11948232263114e-05
-7.04421517204849e-06
-2.3788215263444e-05
-2.36803092986496e-05
-1.42607067795728e-05
-2.5101233399265e-05
-6.53508356102664e-06
-1.24992749382549e-05
-2.12634764717203e-05
-2.67448370136536e-05
-1.91915991326021e-05
-3.00754864231486e-05
-1.32748872597812e-05
-1.76213800456776e-05
-9.06482830242986e-06
-2.73206036456699e-05
-1.26933797577655e-05
-1.10563266330722e-07
-1.6383329663439e-05
-1.72375174432466e-05
-2.10974699416928e-05
-7.91276041060707e-06
-8.92761981016478e-06
-3.07113716771119e-05
-1.41727226976381e-05
-3.28354211419212e-05
-1.31946073091363e-05
-1.33180441626385e-05
1.42247205535553e-06
-5.51369055160935e-06
-8.32583170854211e-07
-2.39481784554349e-06
-1.71781234873072e-05
-4.06237433128988e-06
-1.14819427077831e-05
-2.22388087725867e-05
2.53843618507536e-07
-1.13273222771439e-05
-1.99048393393858e-05
-2.5724535176862e-05
-2.42721096879608e-05
-1.90303304874059e-05
-1.89765306471945e-05
-3.10964727038056e-05
-1.04737483224597e-05
-1.15050890447283e-05
-4.05257346831786e-06
-2.14875410141233e-05
-1.33645787770934e-05
-5.94827753014917e-06
-2.19940079885733e-05
-1.42506270987544e-05
-2.45661591829079e-05
-1.30704782533071e-05
-2.04538668363306e-05
-1.87096538995681e-05
-3.10748001767531e-05
-2.52878338756403e-05
-1.3366854776348e-05
-2.46435944386554e-05
-2.64507804609158e-05
-1.30067179207615e-05
-2.26084493034642e-05
-1.58171422549138e-05
-2.23556277712214e-05
-1.87833327107946e-05
-1.187057862813e-05
-1.53163051212095e-05
-3.06968016840812e-05
-3.51732248046828e-05
-1.98245680237468e-05
-2.0558582792279e-05
-1.99210149667323e-05
-2.21355081643477e-05
-1.21307910470854e-05
3.24958517314039e-07
-2.63564683357203e-05
-1.75693713055968e-05
-1.56174153008777e-05
-1.52573268849878e-05
-4.18062339415446e-06
-2.20470765480004e-05
-1.72346709214041e-05
-2.79485312921778e-05
-1.54683077228991e-05
-2.45869298971883e-05
-1.72930318938142e-05
-1.82155109419373e-05
-8.75911175678971e-06
-3.54708660095494e-06
-2.1174907569389e-05
-2.18452399631723e-05
-1.22817770617542e-05
-1.17104923535879e-05
-1.29199091329137e-05
-7.23952085139562e-06
-2.29299461749257e-05
-1.36266486960815e-05
-1.65897725927402e-05
-1.8827666742357e-05
8.81951304278105e-06
-3.7438340932107e-07
-1.87306843430339e-05
-1.27591105343997e-05
-9.83313761766892e-06
-2.2506047576996e-05
-2.63641539002057e-05
1.75926965824888e-06
-1.7636135743847e-05
-1.35157000421378e-05
-2.03560371869986e-05
-1.66130175280968e-05
-7.23935527765165e-06
-1.58428585990574e-05
-2.66982911978676e-05
-2.49018302514748e-06
-8.3794761112545e-06
-6.81869037270494e-06
-7.85367684720237e-06
-1.72217854783085e-05
-1.72139389168277e-05
-5.16973298676301e-06
-1.23261490941455e-05
-9.18536178956184e-06
-2.63026192915353e-05
-9.99296074690246e-06
-2.39234640661738e-05
-2.11394793089455e-05
-1.40408522448802e-05
-1.80277179212541e-05
-7.77543566737989e-06
-9.88843617700218e-06
-2.23362962819172e-05
-1.01610045109863e-05
8.87747047558548e-06
-3.07854231281883e-05
-1.62055274598965e-05
-1.46925656714231e-05
-8.76483155160107e-06
-9.46856882433528e-06
-1.99792730301947e-05
-8.81955841965253e-06
-1.54785320360456e-05
-2.54912367495537e-05
-1.39869148178793e-05
-1.63454830599074e-05
-1.52960208641321e-05
-1.47626303431267e-05
-1.36232212596493e-05
-1.47090879023652e-05
-1.96113556147644e-05
-2.25881076510902e-05
-2.62675595798026e-05
-1.1233445204582e-05
-1.36492836006129e-05
-7.77036098211264e-06
-1.23240126292835e-05
-2.26187098935986e-05
-7.18150553459989e-06
-2.92711266298553e-05
-1.41455346176272e-05
-7.50157426644546e-07
-2.75926649398076e-05
-1.3933212901284e-05
-1.72152192076252e-05
-2.36520890132775e-05
-6.32915676559369e-06
-1.90249487266831e-05
-2.43437711494693e-05
-1.32806281039699e-05
-1.27236727552071e-05
-2.77152919605996e-05
-2.87653808587996e-05
-2.50411835955327e-05
-2.29580370415805e-05
-1.12378132902846e-05
-2.58792077998801e-05
-8.67216230035978e-06
-1.57883442531346e-05
-1.36414054961614e-05
-2.3435226890289e-05
-6.80859130145475e-06
-1.67325740643253e-05
-9.44735183750504e-06
-8.33954111338969e-06
-6.21364682430615e-06
-2.94789995030614e-05
-1.96080013372763e-05
-1.80481692850975e-05
-2.68480537885162e-05
5.7023893008229e-06
-1.02523021747089e-05
-2.17940926918872e-05
-1.45615301846845e-05
-1.59435403958922e-05
2.68656531121993e-06
-2.58173205597045e-05
1.06056846458906e-06
1.16391529796305e-07
-3.49777292295468e-05
-1.70108628501595e-05
-3.55727575718756e-06
-2.46309546773096e-05
-1.99609940849401e-05
-5.72337209351939e-06
-1.94247076632712e-05
-3.34431705165414e-05
-2.50810994043584e-05
-2.34970370975889e-05
-1.65851208682445e-05
2.77143765113781e-06
-1.54732394391601e-05
-5.27272758438812e-06
-1.19613448352628e-05
-2.04920063494421e-05
-1.46331085013857e-05
-2.5048377347128e-05
-6.72509071946822e-06
-1.01399964917256e-05
-1.52455855005984e-05
-5.55887731543089e-06
-1.46341133143383e-05
-1.20206435496776e-05
-3.01970715431821e-05
-1.60834660752896e-05
-1.90472111707252e-05
-2.15139836343861e-05
-9.54023631271873e-06
-6.38544156131735e-06
-7.85566681674831e-06
-1.4647418567467e-05
-2.6455591721792e-05
-1.35692341201596e-05
-3.52127508331712e-06
-7.79639319966226e-06
-2.59501613430288e-05
-1.24014955371073e-06
-9.42636887015623e-07
-2.22735025902877e-05
-3.61962038118104e-05
-1.79016436747047e-05
-1.5218914107828e-05
-2.82216716992726e-05
-1.14763459436304e-05
-1.86831178333477e-05
-1.25482595458766e-06
-2.35098488385871e-05
-1.96860799544155e-05
-2.1530202954592e-05
-9.7424999223211e-06
-1.71299270017262e-05
-6.27808006413128e-06
-1.67801208228481e-05
-2.89469092645119e-05
-4.85558801635855e-06
-1.31568348309031e-05
-1.2758834978559e-05
-1.06658721783733e-05
4.71408364053988e-06
-1.35867312648714e-05
-1.34044602515292e-05
-1.32223011966908e-05
-2.54200768513871e-05
-2.19629721258969e-05
-1.36918066710717e-05
-2.77983066824069e-06
-1.37794939905033e-05
-1.42748008121504e-05
-2.02284268208806e-05
-2.032693726333e-05
-6.92088174906396e-06
-2.85959469295176e-05
-5.81300973327967e-06
-2.25057887729054e-05
-2.35144586930188e-05
-3.41963098576137e-05
-1.12177501703559e-05
-2.37326681485512e-05
-1.53036550565374e-05
-2.49433972839091e-05
-1.65373259867646e-05
-7.74669346169174e-06
-1.91479465628058e-05
-1.72088192948537e-05
-1.19785442615006e-05
-1.03883399140573e-05
-1.4504401196409e-05
-3.01943881341466e-05
-2.80033319320572e-05
-7.82063900215544e-06
-2.24158746465467e-05
-2.56821441571251e-05
-2.15120226810741e-05
-1.00981562481904e-05
-2.23986894458238e-05
-2.39385106179269e-05
-1.75502318226291e-08
-1.82799866970934e-05
-1.82946303094467e-05
-1.59116475423751e-05
-1.929325939801e-05
-9.31503799250005e-06
-2.13648441339093e-05
-2.41712687969247e-05
-1.70019539926368e-05
-1.92549300736433e-05
-2.10855455053824e-05
-1.86089317224256e-05
-1.61775089433091e-05
-7.08996452792109e-06
-6.79871724272452e-06
-3.44237523264164e-06
-1.59545068664634e-06
-2.4478618306176e-06
-2.54992078805989e-05
-6.4054636191026e-06
-2.70334655240958e-05
-1.56539772210471e-05
-3.8410057470628e-06
-2.55212623195619e-05
-8.61107087366854e-06
-1.02676092011302e-05
-2.40054658488219e-05
-5.86480050725871e-06
-1.24309259749159e-05
-1.65910735217227e-05
-7.9475546862731e-06
-4.07927002314564e-05
-1.46884052329432e-05
-1.68142844851721e-05
-4.08662784649111e-06
-8.49976545889307e-06
-1.11122763297588e-05
-2.6605379872778e-05
-1.44738129474422e-05
-1.10426875760249e-05
-7.01928970172478e-06
-1.36692738480816e-05
-1.06452761799104e-05
-1.67889084796858e-05
-1.71827377946794e-05
-3.12814804657106e-05
-1.05446934737441e-05
-2.76881449482802e-05
-1.57026160550773e-05
-1.41056174065599e-05
-2.06651251309812e-05
-1.65559829674868e-05
-3.11643492292451e-05
-2.38505817614388e-05
-2.21141568098443e-05
-2.97760985052422e-05
-1.73296770023753e-05
-1.66715863177837e-05
-1.13170772433951e-05
-1.33414610807015e-05
-1.38352105393196e-05
-1.80537554330421e-05
-2.83346596732307e-05
-2.31603225033376e-05
-4.41227015784905e-06
-1.62129656376646e-05
-6.94209349473937e-06
-2.24905918388114e-05
-1.78971696904331e-05
-3.41792352692123e-05
-2.98282855853281e-05
-1.22088136975131e-05
-2.59738122944661e-05
-6.36591789398056e-06
-2.32351986831013e-05
-9.23236223219216e-06
4.67931974638472e-06
-1.61478304083129e-05
-2.05265145947632e-05
-2.64679972604425e-05
-2.28400568896276e-06
-1.13573785249039e-05
-3.03838920959841e-05
-1.46015149473788e-05
-1.28826714657103e-05
-2.8630628582443e-06
-2.37795506463814e-05
-1.2980282592857e-05
-1.41281299703484e-05
-1.72423205054005e-05
-1.81564407664082e-05
-2.31760290944985e-05
-1.97239460438691e-05
-9.68764311547964e-06
-1.22597466551677e-05
-4.86002250094004e-06
-3.13336296409554e-06
-1.90007696132596e-05
-7.98946811353737e-06
-7.09572894806731e-06
-1.88288182735528e-05
-3.04356201034208e-05
-6.40192086305086e-06
-2.37213791653138e-05
-4.80448974979575e-06
-8.27452226945495e-06
-2.35020844406019e-05
-2.38281688250683e-05
-1.99268564367236e-05
-1.07670143342409e-05
-5.85207841271151e-06
-3.66245505316232e-06
-2.29923105017029e-05
-3.47618866301938e-05
-8.17604476926269e-06
-2.56676324132398e-05
-1.68622640049649e-05
-1.59044850720411e-05
-2.38690485997675e-05
-1.31390876124558e-05
-9.43419570597388e-06
-1.12649953067689e-05
-1.43949918129092e-05
-1.92908543696413e-05
-2.93688540422132e-05
-1.83676311049172e-05
-1.85632259583715e-05
-1.62336148253483e-05
-1.46961456663563e-05
-1.7529855737597e-05
-8.26459351794208e-06
1.06481087957446e-05
-2.89963659268172e-05
-6.73255489256557e-06
-7.45701044225569e-06
-2.81175608373286e-05
-1.26056200770599e-05
-9.31870587224206e-06
-7.28773391662522e-06
-2.41571977565879e-05
-2.5860301033545e-05
-1.69309668838717e-05
-2.62641500740998e-06
-1.81362079061227e-05
-8.34052990226499e-06
-1.55962851126914e-05
-2.27545722637771e-05
-2.40352494548493e-05
-1.4730176884916e-05
-1.14349767418524e-05
-2.14809862168687e-05
-2.11133028023987e-05
-5.21430426038497e-06
-2.48869373942207e-05
-2.13393479427652e-05
-2.8502629340075e-05
-4.80268548294315e-06
-4.8256792901109e-06
-1.0195777139222e-05
-1.0903542617968e-05
-1.03589708180647e-05
-1.96389680711548e-05
-1.9595227884476e-05
-1.08737934657811e-05
-1.86266660701342e-05
-1.52369817930668e-05
-3.89336558022093e-06
-1.20839142336867e-05
-1.73034226482479e-05
-1.20153241460703e-05
-1.86992393400237e-06
-1.3267851337231e-05
-1.53968579962255e-05
-5.10059578082433e-06
-8.20899838209044e-06
-2.70881275098577e-05
-1.82473573401345e-05
-2.18989362332222e-05
-1.2488629289073e-05
-1.09969136745213e-05
-1.7398028125777e-05
-2.63683201884495e-05
-1.82318513172217e-05
-1.44777179761431e-05
-2.26620529898695e-05
-5.8367591599471e-06
-9.40895198640864e-06
-9.36304838555281e-06
-1.37882521278699e-05
-6.60381677936144e-06
-1.96372664456245e-05
-2.06581412309964e-05
-2.54960263369405e-05
-2.79520889121538e-05
-1.67442188429479e-05
-9.99284112004886e-06
-1.41183862218126e-05
-1.4479120247588e-05
-1.57436827418178e-05
-6.55486802314022e-06
-1.69374003443639e-05
-2.14509078237613e-05
-5.46990916862483e-06
-3.81420027358087e-06
-1.5737798619794e-05
4.44542427785922e-06
-1.60477722751833e-05
-1.50042577629893e-05
-1.43564376766633e-05
-4.37801983126891e-05
-1.40563063476343e-05
-1.53521721755953e-05
-2.19162092607108e-05
-1.0493450422157e-05
-4.03388581260322e-05
-2.20091284991358e-05
-1.96591522890443e-05
-2.34014770952019e-05
-1.8246308686733e-05
6.21310953641233e-06
-1.19931688713513e-05
-7.62913969846561e-06
-1.4422159227694e-06
-9.57957267983239e-06
-1.39742487808548e-05
-3.46773971459633e-05
-2.83279469419345e-05
-1.58328619130938e-05
-7.88317574625198e-06
-2.46028792970965e-05
