# Supplementary material for: Research on computational propagation and identification of mine microseismic signals based on deep learning
Source: PLoS One. 2025 Oct 22;20(10):e0334641. doi: 10.1371/journal.pone.0334641 (PMC12543183; doi:10.1371/journal.pone.0334641)
Supplement: S11 Data — (ZIP) [file pone.0334641.s011.zip › 000101100002719.xlsx_0.txt_24.txt.txt]

-8.28483510362984e-06
-9.76613305445646e-06
-5.70676963671417e-06
-1.5746126738911e-05
-1.79864255969124e-05
-1.86784756625314e-05
-8.02759328477209e-06
-2.79097337928909e-05
-1.66821673169519e-05
-1.57428148792182e-05
-2.0484313699051e-05
-1.30783693305101e-05
-2.71871697379743e-05
-2.58503561579791e-05
-3.12162411864009e-06
-1.83312614698767e-05
-9.10814165936876e-06
-7.11614733884206e-07
-1.92047323195351e-05
-5.45332075302565e-06
-1.478049258687e-05
-3.4664468898714e-05
-1.86342276200123e-05
-2.50689415873045e-05
-1.38939777159892e-05
-2.30938679026937e-05
-3.36907221476086e-05
-1.57393132407631e-05
-1.05676254134566e-05
-1.47321087735382e-05
3.11312740927454e-06
-2.61772045733443e-05
7.65076656504369e-06
-2.27615392900587e-05
-9.28017449496789e-06
-2.76000282807894e-05
-1.57706985637268e-05
-1.86703441236111e-05
-8.89164720226631e-06
-2.0479487821211e-05
-1.91769464099696e-05
-7.56206495589226e-07
-1.52908488642104e-05
-1.16700358222915e-05
-1.93037087248883e-05
-1.20922534371693e-05
-2.21071113944729e-05
-1.95561747215902e-05
-1.21983462874351e-05
-2.74899217702673e-05
-1.2796491809729e-05
-7.12187547311636e-06
-1.45774638191667e-05
-2.10547530031453e-05
9.01019355627844e-06
-2.63706182722389e-05
-1.52511884122624e-05
-1.20275647195149e-05
-8.6119098494217e-06
-2.3876182976827e-05
-3.0831919414818e-05
-1.64438148294226e-05
-3.41906887017462e-05
-8.68022241404513e-06
-5.72670929264253e-06
-2.70190563553624e-05
-2.45761902474906e-05
-1.16503702640625e-05
1.06606516063328e-05
-2.48625883113433e-05
-2.63905476139482e-05
-1.39696835114712e-05
-1.28036547033777e-05
-6.70225246796869e-06
-9.07523857225669e-06
-2.11781847505781e-05
4.36378505750321e-07
-2.41820605697161e-05
-3.09344855021223e-05
-1.05535225000077e-05
-2.07287090265553e-05
-1.52198340615067e-05
-1.37124109182665e-05
-7.60228195860082e-06
-3.16259822053972e-05
-3.23986472365603e-05
-7.4781749097206e-06
-1.80520672859765e-05
-2.06476280076582e-05
-1.89747108901434e-05
-2.34906183683071e-05
-2.11930674343505e-05
-2.22930921518873e-05
-1.14726538389671e-05
-8.48838400726552e-06
5.28463952539724e-06
-3.07143649070606e-06
-1.92718737247074e-05
-1.53366177862593e-05
-6.60914929505127e-06
-1.32877537468371e-05
-3.37129610644907e-05
-7.95565940586113e-06
-2.97140443113897e-05
-2.77975845708286e-05
-1.14020911898443e-05
-3.23391064370513e-05
-2.09573488961015e-05
-1.89454475787595e-06
-1.63692177599053e-05
-3.08703070273852e-05
-1.51363453382535e-05
-8.90069640151586e-06
-2.1907022120149e-05
-5.0253163415717e-06
-9.38329469546361e-06
-1.1024461234811e-05
-1.31166017834863e-05
-2.56188495592744e-05
-2.55672693265761e-05
-1.11052857060172e-05
-1.30385515408778e-05
-1.85871495894999e-05
-1.50029142845462e-05
-1.11905520840619e-05
-2.16224326795495e-05
-3.84192606350439e-06
-1.23209903980885e-05
-2.13182456959755e-05
-1.32814344706053e-05
-3.62694924415069e-06
-9.82086027291947e-07
-2.02354772317854e-05
-1.43704806673868e-05
-1.92159428193193e-05
-1.91594166487175e-05
2.76730442659972e-06
-2.42450522856952e-05
-7.22029945964893e-06
-1.27853070706967e-05
-1.47810266267853e-05
-2.03775289591838e-05
-3.41142830662135e-06
-2.56104887266614e-05
-2.73421329373687e-05
-3.16110138691628e-05
-9.13124221396911e-06
1.24182063193914e-05
-3.07947711288745e-05
-2.05480972851745e-05
-2.34503468904476e-05
-1.20719047373074e-05
-2.11262537555808e-05
-3.65998228699466e-05
-1.9470924526198e-05
-3.50586926079703e-05
-2.48591446764494e-05
-2.35048233491437e-05
-2.67819747836174e-05
-1.36813586737682e-05
-1.54641141397739e-05
-1.38904983796196e-05
-2.48021132783489e-05
-2.8477544265303e-05
-2.11078231872837e-05
-1.24805107154106e-05
-3.58213494495874e-05
-9.5943838745159e-06
-4.15909767044708e-05
-2.76952536753791e-05
-5.10152346697416e-06
-3.25363987406592e-05
4.64929031499642e-06
-1.12359142939313e-05
-5.54270352939665e-06
-1.7736249379927e-05
-1.49886851787643e-05
-2.8315924814975e-05
-1.06050552420708e-05
-2.28557685606842e-05
-1.13728828417363e-05
-2.87930431025965e-05
-2.28316310897496e-05
-7.65662432927525e-06
-2.12582941111509e-05
-2.38891612425995e-06
-9.71928384843047e-06
-3.23778971928104e-05
-1.93048523143239e-05
-9.89750646045234e-06
-1.45270319437413e-06
1.66390238195178e-06
-2.3747326493088e-05
-4.7137326682126e-07
-1.49443467127947e-05
-2.30302964777042e-05
-8.162579058979e-06
3.45234083399591e-06
-2.22168495663575e-05
-3.683513189313e-05
-8.18533075746205e-06
-2.05570653494627e-05
-1.42930828659612e-05
-2.8782183688005e-05
-7.56505064117379e-06
-2.13037824530149e-05
-1.94957753453896e-05
-3.74546416651738e-05
-1.44367057019991e-05
-2.41884982161616e-05
-3.06655528350635e-05
-2.94670182093421e-05
-2.61007704405691e-05
-1.09365684642131e-05
-2.38883224058182e-05
-1.60576263607741e-05
-1.2867933476174e-05
-8.4753659170803e-06
-7.76651919965991e-06
-1.08600391346936e-05
-2.45300114808729e-05
-2.18998080416462e-05
-2.22746593457014e-05
-1.66683556159826e-05
-9.09108368080891e-06
-2.01518344013964e-05
-1.73040813645294e-05
-1.16197810390103e-05
-2.16255734114457e-05
-8.77539991572171e-06
-7.78794100413657e-06
1.53206960737484e-06
-2.72062437524684e-05
-2.60106601701821e-05
-1.2475424087122e-05
-7.24005297347638e-06
-1.61261967557043e-05
-1.58265237607102e-05
-3.30823336863591e-06
-9.68353183998439e-06
-1.61930855256168e-05
-7.55658229163791e-06
-3.22534749719823e-05
-1.75003699493576e-05
-4.54455889685847e-05
-1.80883627668655e-05
-7.48264842501725e-06
-1.11141404875443e-05
-6.976131007778e-06
-9.31302853437899e-06
-1.559518080327e-05
-1.56187515489367e-05
-1.06722391446132e-05
-2.50200691744411e-05
-5.51723807601192e-06
-1.23947720273472e-05
-1.75606648561005e-05
-1.60085269112186e-05
-1.71758536300459e-05
-1.72128681937681e-05
-1.58351595314224e-05
-1.28257461137392e-05
-2.4462857624235e-05
-1.93582500522629e-05
-2.62942685720919e-05
-2.81413268344138e-05
-2.56569413271223e-05
-2.06053862763655e-05
-9.68143381411315e-06
-3.56243874629494e-05
-7.22959098495691e-06
-2.84093272472294e-05
-2.13150758050563e-05
9.37901152954954e-06
-1.77771509146581e-05
-2.84791200955795e-05
-1.38240632268321e-05
-2.33642231271363e-05
-1.01676483978764e-05
-1.59172555035345e-05
-1.42140497889377e-05
-1.54950111732704e-05
-1.60192211052577e-05
-2.3959895572693e-05
-7.46690074933823e-06
-1.34145786142988e-05
-1.90978402253397e-05
-4.98291257425564e-06
-2.63611409983732e-06
1.17200030811857e-05
-2.50654442585633e-05
-3.6033221718174e-05
-5.53978127199891e-06
-2.46623503737476e-06
-1.84952248885361e-05
-6.99814579892167e-06
-2.71827210333035e-05
-7.18171675331724e-06
-1.03954087171828e-05
-2.54686273180634e-05
-1.186616298438e-05
-1.70659991816374e-05
-2.50440854947525e-05
-2.05683923412103e-05
-5.39895060189742e-06
-1.81600818027626e-05
-1.4981527996289e-05
-1.43876046977121e-05
-3.75913041860082e-05
-1.65767086846955e-05
-2.82252375928471e-05
-1.72753702813105e-05
-2.56707492201289e-05
-1.8903747833753e-05
-1.21616614308851e-05
-6.0894652322139e-06
-1.49233743496487e-05
-1.92849111345815e-05
-2.71673194599922e-05
-1.43249199780696e-05
-2.13511512949218e-05
-8.74595509224789e-06
-2.26404085036996e-05
-1.58154880172072e-05
-1.56586506955467e-05
-1.94832053729687e-05
-1.93554759250231e-05
-5.167138718681e-06
1.02622551511235e-05
-2.28288898220835e-05
-7.43461080749633e-06
-1.96575510236047e-05
-1.96399200593614e-05
-3.51931844020079e-06
-9.30568541049183e-06
-2.87586774098899e-05
-2.07199444831801e-05
1.88693769109698e-06
-1.85721160168559e-05
-1.96013861633334e-05
-2.32616189249169e-05
-8.84354102656044e-06
-2.65903896110704e-05
-1.05977047681475e-05
-1.93966843968538e-05
-1.35090805413236e-05
-1.54635270886976e-05
-1.65404659292455e-05
-8.24094231056556e-06
-1.31938688797275e-05
-1.28957335679539e-05
-9.08188591367185e-06
-2.22086889452659e-05
-2.08607143819554e-05
-1.86448949985251e-05
-8.48588615453823e-06
-1.05453199647631e-05
-2.79647348110528e-05
-5.50440064759374e-06
-1.66452025988869e-05
-2.33877339732578e-06
-2.33227135463126e-05
-1.05924402278363e-05
-1.36176290410127e-05
-3.96992507880017e-05
-1.88750001341163e-05
-9.68696336641248e-06
-7.30457191688923e-06
-1.40797550310682e-05
-2.45770822347931e-05
-8.07691643899065e-06
-9.25351052687575e-06
-3.49253673656831e-05
-8.9821578868309e-06
7.81103297949001e-07
-1.42948651459335e-05
-2.37858876491656e-05
-3.27527349531115e-05
-2.9001760913506e-05
-1.6745816319419e-05
-1.85291631306473e-06
-9.83151851797163e-06
-6.99662663064729e-06
-1.61574931011107e-05
-2.20319588928772e-05
-1.58608003954403e-05
-1.14466360206122e-05
-5.55151209837849e-06
-2.82178837546589e-05
-1.21467891021429e-05
-2.57170437360077e-05
-1.50925199190188e-05
-2.45205822360709e-05
-1.99200445254259e-05
-2.89957033409526e-05
-1.88615155276776e-05
-2.21717279440072e-05
-1.00582838570728e-06
-1.15003755690114e-05
-1.9779629284663e-05
-1.35053257658511e-05
-1.05054609749596e-05
1.94567888607743e-08
-1.55294721176167e-05
-4.35626491771765e-06
-9.63474108344249e-06
-2.64042542496852e-05
-1.61163694325538e-05
-2.34537289363223e-07
-1.54607050487515e-05
-2.79949179731018e-06
-6.8721329194139e-06
-1.91266745825736e-05
-1.72029836985111e-05
-3.78561759487188e-06
-2.01521994442673e-05
-1.02445277226842e-05
-2.26694485031643e-05
-8.83116579576202e-06
-3.06195267758185e-05
-1.52426178281494e-05
-9.54449990337597e-06
-1.1724191197327e-05
3.90847533140885e-06
-7.78173066229224e-06
-2.02093188068831e-05
-2.09221104212609e-05
-2.16548623548039e-05
-1.62726298276595e-05
-1.66613207515213e-05
-1.03201664951739e-05
-1.37750463947965e-05
-1.43483123435714e-05
-3.14552876173356e-05
-2.0554540624627e-05
-1.56583014367856e-05
-3.01262993094903e-05
-1.54300399735195e-05
-1.35310744405614e-05
-1.65696784424319e-05
-6.00890705903844e-06
-2.24124720793147e-05
-1.26846228311016e-05
-1.66324136387394e-06
-3.60917890889323e-05
-8.201462781254e-06
-2.38556127828744e-05
-2.78276314702013e-05
-1.43153285724548e-05
-6.30774722911683e-06
-8.82869782067275e-06
-4.83811475503952e-06
-1.92704353733982e-06
-9.9560056545483e-06
-1.76880484234899e-05
-1.02719587862237e-05
-2.87305494719346e-05
7.22225658080146e-07
-1.43255510649866e-05
-3.00921667146348e-05
-4.81251954813177e-06
-1.79342912213393e-05
-1.27400833955474e-05
-2.62218599905049e-05
-1.57880336969648e-05
-1.95408097257326e-05
-1.91052107110678e-05
-2.40581056287242e-05
-1.94374842538767e-05
-1.04646287729146e-05
-1.20125361474962e-05
-2.10627465677796e-05
-2.58273856525323e-06
-8.37185223903436e-06
-2.65315092672237e-05
-2.35915612417624e-05
-2.28844693019286e-05
-1.49852498623034e-05
-5.79823238611335e-06
-1.24818627385798e-05
-5.31291698312584e-06
-6.39781449059025e-06
-8.28879308653176e-06
-2.71699298981109e-05
-1.24390657360317e-05
-6.14302067256215e-06
-2.24308171935637e-05
-2.82827140263542e-05
-1.51799998555415e-05
-1.02816101927255e-05
-1.00635070762526e-05
-1.26409101379684e-05
-1.60793618886781e-05
-1.1488973287034e-05
-1.0505253672602e-05
-2.59957923063931e-05
-1.91204300756371e-05
-1.90463854094916e-05
-2.04698680700479e-05
7.5291550343753e-06
-9.80152834371747e-06
-9.48459471784826e-06
-1.2397347254901e-06
-1.70624643069471e-05
-1.40146040651044e-05
-6.58880996827428e-06
-2.4956344831105e-05
-4.66414998561923e-06
-6.17595141778824e-06
2.73571481967892e-06
-1.47618151298781e-05
-1.14218798942965e-05
-9.45934599047765e-07
-1.03910988508989e-05
-1.41694765026667e-05
-1.57108659239844e-05
-2.33873386792701e-05
-3.8036625402631e-05
-2.18025092375798e-05
-2.03825927341307e-05
-1.43464738332145e-05
-6.49901950501504e-06
-1.9193284903308e-05
-9.20121186438285e-06
-1.31723571276798e-05
-2.9788369013975e-05
-1.1853311703794e-05
-2.58784838298478e-05
4.60771412951385e-06
-6.30786297601622e-06
-5.03669621199944e-06
-1.67726998984025e-05
-8.38073243523813e-06
-1.54854604718701e-05
-1.12487843866728e-05
-1.51431897710779e-05
-2.33881615541179e-05
-1.79589460949203e-05
-2.66778458105694e-06
-7.92471620578985e-06
-1.35390433380386e-05
-1.74385591071186e-05
-2.65974997453861e-05
-1.81435127564312e-05
-1.62333324191718e-05
-2.50174267121069e-05
-5.71487101076219e-06
-2.34886169477601e-05
-2.89127883925684e-05
-7.53497478410157e-06
-1.87627575814511e-05
-1.31417018845595e-05
-2.98175197443887e-06
-2.22028063962652e-05
-1.7878053119191e-05
-3.39308692369883e-05
-2.08024352273148e-05
-9.86377601756103e-06
-2.21461973482781e-05
-1.05298223558519e-05
-1.76047727104692e-05
5.08362821546042e-06
-2.8050892946439e-07
-1.99193075472418e-05
-4.38957654796743e-06
-1.64170416403668e-05
-1.09357360379208e-05
-2.72940016490723e-05
-3.15995348297253e-05
-1.33889193570307e-05
-3.52224739831453e-05
-2.60050976453767e-05
-1.71811654169024e-05
-1.05662579473593e-05
-3.87222270776175e-06
-2.46665676983593e-05
-1.87245847630002e-06
-1.32908669002226e-05
-3.04780719435873e-05
-1.41775318716461e-05
-9.84690471960652e-06
2.58689621937573e-06
-3.25245737427709e-05
-1.69852339461109e-05
-1.61439349010721e-05
-5.08003651486404e-06
-2.16728486780883e-05
-1.3395021491918e-05
-2.54044868083204e-05
-3.05179299009804e-05
-1.66011207329588e-05
-2.80220349263358e-05
-4.38085982963673e-05
-1.81267437898216e-07
3.05918634454368e-06
-1.63213286282488e-05
-1.69875659265948e-05
-1.20641828283625e-05
-1.90825284459184e-05
-1.82355071145406e-05
-3.62471065124399e-06
-1.90444511545042e-05
-1.36131109996172e-05
-1.64158672559523e-05
-1.6354277611276e-05
-1.05994182324676e-05
-1.6404144320609e-05
-9.43000254526283e-06
-2.25464876496602e-05
-2.28689051406024e-05
-3.30516341326219e-05
-2.64647576515881e-05
-5.74019845895417e-06
1.94327307399472e-06
-8.41477847022253e-06
-9.13803851584671e-06
-2.38366462154156e-05
-2.13312101752346e-05
-6.63781418314059e-06
-3.10585551130479e-05
-7.0053733838791e-06
-1.80632557285902e-05
1.87732230233993e-06
-8.71706215322862e-06
-1.47195454126508e-05
-2.05739039330857e-05
-2.78271792822232e-05
-2.21011235166866e-05
-2.06135878452314e-05
-2.56874602968545e-05
-1.54446211090362e-05
-5.83617750806064e-06
-2.33141359720841e-05
-2.34368981222879e-05
-1.650693580647e-05
-5.90961127875118e-06
-9.02036602852985e-06
-1.73873374406467e-05
-1.84015521987257e-05
-2.30131891855999e-05
-3.38524593915169e-05
-2.10591995913869e-05
-2.12817594360658e-05
-1.00426747239155e-05
-1.94750576002599e-05
-1.14300383072404e-05
-8.4839733692832e-06
-3.00427855780446e-06
-2.1025164392348e-05
-1.62660445687866e-05
-2.31388968188001e-05
-1.69581770854225e-06
-2.15078882473692e-05
-2.04712551393537e-05
-1.33086152587028e-05
-6.9854855991068e-06
-2.04314856555706e-05
-1.17556360611884e-05
-2.3416072721164e-05
-1.4365400468201e-05
-1.41659817207621e-05
-1.85389815252583e-05
-1.20778773103467e-05
-2.16772481170295e-05
-1.64432174093993e-05
-2.19470135728371e-05
-1.71520550470612e-05
-9.50980491916133e-06
-1.07951823218836e-05
-2.06900493847704e-07
-1.8240035870415e-05
-3.19915575728091e-05
-1.08578330915055e-05
-1.90965708316359e-05
-1.7212193568592e-05
-2.58782550469745e-05
-1.38074080306602e-05
-1.05861972818807e-05
-1.41864967384777e-05
-2.64525615283519e-05
-1.17760332523867e-05
-4.38911125582953e-06
-1.28098060464065e-05
-3.1690100359104e-05
-2.05057608315907e-05
-1.10186005128368e-05
-7.46361084712414e-06
-1.21731285673234e-05
-1.77881963236378e-05
-1.96079561048664e-05
-2.03035015793317e-05
-2.55930712885994e-05
-5.95195623711484e-06
-8.61033328167374e-06
-1.90200893369097e-05
-1.42725406509094e-05
-2.84190779806157e-05
-1.75903953260539e-05
-1.43417347179578e-05
-2.85480045991323e-05
-1.75851511802252e-05
-3.79703029270953e-05
-1.59373780367147e-05
-3.0046694672974e-05
-1.78647976234061e-05
-1.74966876101767e-05
-1.65648148657022e-05
2.42612643271803e-06
-3.28707218150641e-05
-1.80714965932578e-05
-2.54373886039328e-06
-2.76181102839009e-05
-1.81371422777041e-05
-1.02362296119374e-05
-1.76193717619919e-05
-8.36846735194836e-06
-2.27885755816068e-05
-2.32073925365082e-05
-7.63652344309218e-06
-8.38210294946014e-06
-2.45064894195433e-05
-1.15065118061211e-05
-2.13612749592762e-05
-2.04709545198256e-05
-8.64559983984311e-06
-1.54705390362334e-05
-1.78125521316784e-05
-4.6026050269432e-06
-1.45377103880862e-05
-9.46309234010126e-06
-4.93965306775045e-06
-4.8969872821344e-05
-9.16811974221085e-07
-3.49598619327343e-05
-1.51038037662887e-05
-2.20696547985616e-05
-1.26835602963877e-05
-1.51088374827167e-05
-1.28088140112984e-05
-2.29481039335238e-05
-1.80001000379896e-05
-1.64014440937241e-05
-2.36198819798297e-05
-5.3746470752257e-06
-7.38886195106447e-06
-2.26538313024012e-05
-9.19368052246318e-06
-1.42144387595726e-05
-1.99646785993004e-05
-3.15294472036967e-05
-6.55550248157394e-06
-3.37003452536982e-05
-3.3578284299762e-05
-1.30587222109212e-05
-3.12780844676871e-05
-1.19121999548805e-05
-8.42693660433847e-06
-1.45964876592756e-05
-1.05524901160665e-05
3.04842057885544e-06
-5.98415185281494e-06
-1.25983948701738e-05
-7.39001196376747e-06
1.00725427955381e-06
-7.02713548227889e-06
-9.61828660393698e-06
-1.50996971246227e-05
3.82546435103375e-07
-2.17886574050538e-05
-2.71891661291837e-05
-1.71098049062668e-05
1.23183220670052e-05
-2.24002645114881e-05
-2.2341527609151e-05
-2.14628351891796e-05
-1.90964187111643e-05
-9.49736114751519e-06
-1.31795884578398e-05
-2.16170298990346e-05
-2.2755914439454e-05
-9.57056949849352e-06
-2.18112274329163e-05
-3.07136695639357e-05
-1.41638450887512e-05
-2.15426161364905e-05
-3.10940288206581e-05
-5.53229647538437e-06
-1.53800283728413e-05
-2.09180405517207e-05
-2.85947198364393e-05
-3.01878104351152e-05
-3.10746372329348e-05
-2.38795839946463e-05
-5.40035989931599e-06
-3.78329716176811e-05
-2.70309727197664e-05
-2.76283358038957e-06
-5.58375279955246e-06
-3.05521757622144e-05
-3.46907340841628e-05
-1.7522208947085e-05
-1.84772976274377e-05
-1.84282128907882e-05
-3.34843769624427e-05
-1.66438473994012e-05
-2.7424817726425e-05
-1.45763019480541e-05
-3.62429035787088e-06
-1.30987313094693e-05
-6.39563674678026e-06
-1.06408066758242e-05
9.4545005091857e-07
-1.72045087571597e-05
-2.62179751978466e-05
-1.45977099585213e-05
-2.91956455393036e-05
-1.41980326647479e-05
-2.37516298698102e-05
-2.67019388051285e-05
-3.90320875339292e-05
-6.51383242261337e-06
-4.46577829284558e-05
-2.45430005338676e-05
-8.18523828931622e-06
-2.04375361220216e-05
4.8836548516828e-06
-4.06724902326012e-06
-2.0375625533422e-05
-2.53180639630513e-06
-1.70479663696932e-05
-1.54507377374799e-05
-2.96231043673943e-05
-1.57107392504635e-05
4.87926251342294e-06
-2.3740491236961e-05
-2.15525967367508e-05
-1.82349460025853e-05
-2.52813629855506e-05
-4.7746117926505e-06
1.96598638800437e-06
-2.90694123923165e-05
-8.72210107137391e-06
-6.80446363541529e-06
-2.03390801233371e-05
-1.33997095568322e-05
-2.17614475625677e-05
-1.67300569772613e-05
-1.53466393154323e-05
-2.1081667741471e-05
-2.56994222695535e-05
-8.54786955988305e-06
-8.81476727547802e-07
-2.70835587895573e-05
-2.06636686237284e-05
-1.78490307292979e-05
-2.14283787426688e-05
-2.1514728947277e-05
-4.92924220627823e-05
-1.60379806600053e-05
-2.5522527906689e-06
-9.71029860138641e-06
-1.83375261899516e-05
-2.2173755835835e-05
2.32362975430414e-06
3.84057604146816e-06
-1.48866559321134e-05
-2.33570422067005e-05
-2.32383944101639e-07
-2.61403301496309e-05
-3.9436950025059e-05
-1.40336547870715e-05
-1.42322440532227e-05
-1.86692144767682e-05
-2.03685387381117e-06
-1.23732656452368e-05
-2.41391062398441e-05
-1.72011586816124e-05
-3.00609884716624e-05
-2.97169330487723e-05
-2.12953363154505e-05
-8.75262842394007e-06
-3.18685161868674e-05
-1.05610797465654e-05
-1.2991086978423e-05
-1.64658849659737e-05
-1.55683372351549e-05
-1.94768451870151e-05
4.73494860683717e-06
-4.08416525371111e-06
-1.49542039591198e-05
-2.843815189569e-06
-7.45348132764491e-06
-1.54638957011182e-05
-6.98877609621863e-06
-9.28788795036963e-06
-1.42995105788216e-05
-2.44509161049634e-06
-2.35668576149987e-05
-2.68729183799199e-05
-2.70970654156158e-05
-9.67282847894676e-06
-9.83157499650741e-06
-5.63346465425431e-06
-2.73400703733616e-05
-1.87215871771041e-05
-6.6385203747989e-06
-1.31874873313126e-05
-2.41671096825072e-05
-2.80008941323928e-05
-1.94018597218889e-05
-2.18960446894246e-05
-2.75412493664439e-05
-2.59944216163584e-05
-1.65147332822593e-05
-1.20395204004146e-07
2.12020637176806e-06
-1.64507097194727e-05
-1.55992137526617e-05
6.58431100850326e-07
-2.09801054726152e-05
-1.02220168787103e-05
-1.93991241568844e-05
-8.93305697156752e-06
-6.20675856054369e-06
-1.47265847997568e-05
-1.08793094683066e-05
-4.21180083459156e-06
-2.1818358330634e-05
-7.69717905233528e-06
-1.93741920919906e-05
-2.7703414457383e-05
-1.89308978645318e-05
-1.92526354627929e-05
-1.75705129497613e-05
-1.7776839008672e-05
-1.59536770916987e-05
1.66297614450117e-06
-1.26425300286577e-05
-6.41455336075201e-06
-3.21384632538134e-05
-3.45263187068786e-05
4.19799422092583e-06
1.37945458270083e-05
-1.39294677416309e-05
-2.13201503767551e-05
-2.10483630464082e-05
-1.61320674336035e-05
-1.01360186049438e-05
-2.09082346531197e-05
-2.21810459772886e-05
-2.42337991823433e-05
-1.01711288781411e-05
-2.02611852158074e-05
-3.4834484351322e-05
-6.46079917088181e-06
-1.55038211472569e-05
-1.7052236133204e-05
-1.12854601503518e-05
-1.76952343084417e-05
-2.60370840291911e-05
-2.57817319318886e-05
1.64825723468327e-06
-1.66280622255185e-05
-1.61866692932663e-05
-1.6234930477126e-05
-1.50791819126807e-05
-4.43947303980055e-06
-1.22068305421808e-05
-1.31929239962917e-05
-2.15454852241893e-05
-2.74666239981965e-05
-3.20003311616003e-05
-1.75087163604118e-05
-2.44666808549152e-05
-1.51474517665632e-05
-4.2845399857517e-06
-3.52103506310189e-05
-2.45208981459314e-05
-2.73325328781894e-05
-1.48985814923496e-05
-1.79065839131358e-05
-2.21380447188992e-05
-1.40480876008269e-05
-2.13644263634408e-05
-1.2488412012823e-05
-2.7122983121846e-05
-1.05408907012555e-05
-1.5972791649867e-05
-2.02284008767663e-05
-1.83333784503411e-05
6.02040709126021e-06
-2.06455530704271e-05
-2.28437230808143e-05
-5.55035760992071e-06
-3.50222847901611e-05
-2.55325324219305e-06
-9.71485567078418e-06
-7.61636929842921e-06
9.25626053753898e-06
-2.40041833100189e-05
-1.9326329755671e-05
-4.26559501462285e-05
3.35850252092745e-06
-1.8079449789333e-06
-1.49055855579196e-05
-2.45642515313762e-05
-1.58803480302286e-05
-1.96331739899409e-05
-2.69008273859035e-05
-4.98623158110028e-06
-5.37682039511218e-06
-1.9495622401812e-05
-2.41724118364396e-05
-9.6950055601721e-06
-1.58425349137486e-05
-2.89388232722497e-05
-1.35789710063641e-05
-7.81679576534915e-06
-1.02998548311661e-05
-8.39985114889955e-06
-8.08622061864394e-06
-2.31352181455303e-05
-1.28773545092076e-05
-1.48805356759705e-05
-1.6366409737966e-05
-1.82632050140679e-05
-1.09603857780449e-05
-4.01691914587645e-06
-9.62783202749451e-06
-4.00267985471363e-05
-1.20558648826771e-05
-9.44539924756392e-06
-5.06906461218118e-06
-9.09072166366063e-06
-1.00916623551402e-05
-4.87124201311149e-06
-1.69080895646671e-05
-2.09641160175169e-05
-2.73859885718815e-05
-2.45308550887248e-05
-1.49790721512884e-05
-1.67272432684299e-05
-1.42226672559948e-05
-2.31613321774644e-05
-1.49178455714354e-05
-9.72855797825606e-06
-2.09403179379171e-05
-8.16142711924975e-06
-1.38901184602049e-05
3.18320090704226e-06
-1.46324247616721e-05
-1.90848864669778e-05
5.20324408670526e-06
-4.4884586088584e-06
-3.83731101920565e-05
-4.38062545494867e-06
-1.44884840430698e-05
-2.85330887045246e-05
-2.23077208168291e-05
-2.23237937744561e-05
-1.56274712584756e-05
-1.21301696699455e-05
-1.84337930947352e-05
-9.57494770023822e-06
-7.33956363194807e-06
-1.54489036778442e-05
-2.1049583558034e-05
-1.85356753447861e-05
-1.30216605375982e-05
-6.49212950221736e-06
-2.69664218171613e-05
-2.75071520562807e-05
-1.15854033034806e-05
-1.74757164275637e-05
-2.51556795608224e-05
-2.78883050861072e-05
-2.3478482493509e-05
-2.47406624689076e-05
-4.73744119270403e-06
-1.40527495502382e-05
-6.97103453061434e-06
-1.80593223495378e-05
-2.51191974648491e-05
-1.24566398318949e-05
-7.70068007819332e-06
-1.41647540736995e-05
-1.90067213266405e-05
-1.79480676859556e-05
-2.68405018020643e-05
-2.60209098147484e-05
-1.67554709960397e-05
-3.27268849396898e-05
-1.245702412984e-05
-1.15858462114042e-05
-2.17395538756152e-07
-5.69447731551914e-06
-1.21859184303535e-05
-1.57063277118336e-05
-2.58793147415208e-05
-1.26992858599307e-05
-2.93323198543603e-05
-1.57659879279417e-05
-6.24386923927652e-06
-1.07730520194684e-05
-1.67402697901228e-05
-1.47030477118035e-05
-1.73283695783232e-06
-5.41719312438119e-06
-3.65125508037785e-05
-1.90700011601183e-05
-1.19771598797718e-05
1.06510465333458e-05
-3.15057147466431e-06
-1.95858937641018e-05
-1.54312469742696e-05
-1.23199059050493e-05
-2.41898604066662e-07
-3.53823039868752e-05
-2.45367014676367e-05
-4.77268568640102e-06
-2.18821863395002e-05
-2.26274530671992e-05
-1.47689976158919e-05
-2.46838730122071e-05
-5.75927386020303e-07
-2.49840594325641e-05
-9.70263928902738e-06
-4.66273150786133e-06
-1.52294414885348e-05
-1.58333171214358e-05
-1.38636363263244e-05
-7.21719184331309e-06
-1.10755409133096e-06
-2.03950843413749e-05
-4.84360450567372e-06
-5.83156121858921e-06
-2.01874992479773e-05
-2.79168884103297e-05
-1.56512480942444e-05
-1.94913109321127e-05
-1.15682544769297e-05
-1.61820448458263e-05
-1.81799131607671e-05
-2.03781203943238e-06
-1.51550564321176e-05
-3.32720522331128e-06
-1.86272488444259e-05
-1.29211033559507e-05
-1.81552769703052e-05
-2.9221517828274e-05
-4.78944183120828e-06
-3.13696004019751e-05
-1.25463986745128e-05
-1.66366577389847e-05
-1.80640250483599e-05
-7.1341361900319e-06
-2.2618591732545e-05
-1.1284840819053e-05
-3.65385141186037e-05
7.82760816920576e-07
-7.48175836874179e-06
1.56146610572829e-06
-2.17249522898463e-05
-1.98691396257857e-05
-1.12516383844828e-06
-1.19173909023263e-05
1.07880208256922e-05
-2.80560446362538e-05
-1.20309518684242e-05
-1.79049938032238e-05
-2.11100737050899e-05
-1.71448298554954e-05
-2.95134462601332e-05
-1.21302148618599e-05
-2.09388314376611e-05
-1.88873706033671e-05
3.56493900844788e-06
-8.52361082313409e-06
-1.23783291806403e-05
-2.2432118794597e-05
-8.41280976709965e-06
-2.74311857185936e-05
-1.72112199263228e-06
-2.86810326716531e-05
-2.41483630799334e-05
-2.20569446726866e-05
-1.58980393083034e-05
-2.17852173728538e-05
-1.61539787075212e-05
-2.69787296244023e-05
-1.01362744432389e-05
-2.39730939369772e-05
-8.87424046314352e-06
-9.60167734539613e-06
-9.26838004638647e-06
-2.12883543827371e-05
-3.88104001053614e-05
-1.67186847188709e-05
-1.82827244815494e-05
-1.74325336161941e-05
-2.61030483313917e-05
-1.40877220421508e-05
-7.29506023812323e-06
-1.3589276900491e-05
8.74534421237523e-06
-1.05326907898166e-05
-1.97079375830173e-05
-1.96868237693688e-05
-2.33198352886082e-05
-2.08977237545089e-05
-1.22548706707386e-05
-1.62856618444342e-05
-1.88219147582227e-05
-1.15838569503177e-05
-2.86079861113417e-05
-4.49132099237285e-06
7.68514761790914e-07
-8.82119877708094e-06
-3.12321833933655e-05
-1.11769116446965e-05
-1.39986895600456e-05
-9.42555201681743e-06
-2.34286488422704e-05
-3.02912714815885e-05
-2.07506930307645e-05
-3.20521205177964e-05
-1.29952121943822e-05
5.05989193589413e-06
-1.65953763219358e-05
-4.58895017623517e-06
-2.43893214571937e-05
-2.28390202835658e-05
2.91591944073396e-06
-7.36447653904885e-06
-1.36892687603139e-05
-2.10480475432639e-05
-8.58357534644828e-06
-1.23492833327741e-05
-1.8969113970111e-05
-1.3882897299716e-05
-1.19914628238632e-05
-2.22451281695564e-05
-2.18114690491563e-05
-3.63519135060982e-06
-2.31595265241006e-05
-1.8915901067828e-05
-2.16602490228241e-05
-3.20218719645676e-06
-2.22325701527763e-05
-1.66677927105687e-05
-1.67737129927276e-05
-1.10642646155722e-05
-1.76097614254177e-05
-1.2356559889213e-05
-2.43587051990192e-05
-8.17607602903751e-06
-2.02271063514813e-05
-1.83492912009408e-05
-1.11369269132582e-05
-1.85776416353293e-05
-1.20433900446537e-05
-3.64156961767897e-05
-1.12604848825849e-05
-1.30091379790737e-05
-2.56351986480432e-05
-9.52953584471579e-06
-2.80696376271646e-05
-1.41398026355332e-06
1.35919897153111e-06
-1.66165017229817e-05
-3.33273209624496e-05
-2.09319221765172e-05
-1.95239134567807e-05
-2.89625846309561e-05
-7.55684835709022e-06
-7.76245104839539e-06
-1.32275947090971e-06
-1.29825785356074e-05
-2.42382810138351e-05
-1.898300311051e-05
-1.44432009906076e-05
-1.03597471368572e-05
-8.5877640232814e-06
-1.9144418692102e-05
-1.83430176644444e-05
-7.50763567809563e-06
-1.79396347566731e-05
-3.31064818594139e-05
-2.75517482822895e-05
4.55692722356372e-07
-4.45034511257634e-06
-3.51783244385206e-05
-2.50106770371487e-05
-1.77363379996502e-05
-1.50158800134388e-05
-8.74276729176775e-06
-2.1783526431905e-05
-1.89580582672006e-05
-8.35406107737635e-06
-1.21178108702487e-05
-2.45537943680981e-05
-2.64101807636723e-06
-9.61204419659763e-06
-5.4938683179358e-06
-7.93048070830379e-06
-4.0635842084319e-05
-2.75798394518496e-05
-1.72336821151832e-05
-2.36601117715673e-05
-1.84402673686526e-05
-1.06346496265665e-05
-1.87372167696869e-05
-1.95326437315593e-05
-1.00034605828053e-05
-3.96973435899931e-06
-1.74878467110347e-05
-2.40992595248786e-05
-1.54895593915945e-05
-1.87337470193104e-05
-1.44262586452295e-05
-6.88115248791897e-06
-1.09916451512531e-05
-7.40743913459331e-06
-1.53624171872447e-05
-1.2537303601394e-05
-2.7295357400196e-05
-2.3499128314157e-05
-1.95831766528136e-05
-6.12889764694253e-06
-1.33128285376598e-05
-1.10663904520253e-05
5.7470669218037e-06
-1.48994443864066e-05
-6.65938022695353e-06
-1.61679731487212e-05
-3.24906955409223e-05
-2.00143522248149e-05
-2.26880838938907e-05
-3.0641508908811e-05
-1.67937512654599e-05
-3.34105949913544e-05
-2.43623836013468e-05
-1.72171528690014e-05
-2.8889142698141e-05
-1.84804807076592e-05
-1.17548947998991e-05
-2.5643321151063e-06
-1.87413650742144e-05
-1.62092750825376e-05
-2.06628682051285e-05
-3.62774012180147e-06
-1.62249243649811e-07
-2.31130942739942e-05
-2.71895111001401e-05
-1.67975489722704e-05
-1.64351929453498e-06
-2.011759199375e-05
-2.50959700871673e-06
-1.49145341388192e-05
-1.86385870614583e-05
1.10571002090252e-06
-1.79770593417817e-05
-1.38749456357885e-05
-1.58581075426459e-05
-2.41155460248495e-05
-7.65734594443151e-06
-1.23978891038255e-05
-3.19314685045391e-05
-2.2303821365432e-05
-3.02149401110308e-05
-1.30312835007914e-05
-1.4412735058293e-05
-2.21644032752008e-05
-2.14819173639054e-05
-1.40954177770651e-05
-2.12625180241677e-05
-2.60937241924461e-05
-1.18503161424718e-05
-4.03770684219343e-05
-9.18147469908973e-06
-9.19942719470148e-06
-2.25335583722692e-05
-1.4121031253582e-05
-1.7782908539538e-05
-2.6135539292581e-05
-3.56390892684589e-06
-8.14413319625703e-06
-9.74119161850248e-06
-1.69374984825525e-05
-1.58941888618336e-05
-6.04900597439961e-06
-1.06347112869034e-05
-2.35637550457049e-05
-2.16445626349042e-05
-1.94446705499058e-05
-2.02652770542386e-05
-1.57425281652396e-06
-1.68313718560489e-05
-2.43682054414288e-05
-1.90052983311248e-05
-2.63452643856307e-05
-3.94951697050045e-06
-1.07975919802393e-05
-1.13251654158125e-05
-1.88976140063503e-05
-1.86662695543593e-05
-1.31670922991789e-05
-2.35544149965507e-05
-5.69734077206032e-06
-1.23938813161273e-05
-1.91019033862215e-05
-9.74809449746978e-06
-1.90260330963059e-05
-1.55728680446742e-05
-4.00707365565977e-06
-9.15454872296372e-06
-3.40415472684189e-05
-3.85323034302884e-06
-1.75239956507686e-05
-5.8263250421564e-06
-1.74378567690781e-06
-2.23784459102434e-05
-3.72912847405686e-05
-3.83732616442172e-05
-6.48065953255484e-06
-5.97999049816618e-06
-1.02706492121904e-05
-1.76556807779718e-05
-1.68521924822536e-05
-2.8211048429161e-05
-1.05843231740743e-06
-3.59185454888598e-06
-5.58350980839683e-06
-1.92065948460439e-06
-9.01741598721309e-08
-8.43077625966307e-06
-2.02755348197605e-05
-2.69384634639129e-05
-1.9320949859019e-05
-7.36109649165339e-06
-1.79881002507431e-06
-1.05011897360669e-06
-2.71485874861249e-06
-2.03428420794946e-05
-1.63610643484537e-05
-3.07453831929809e-05
-2.445004762428e-05
-4.11819612027451e-07
-1.98132860252872e-05
-1.98195092324687e-05
-6.17149872768933e-06
-1.60141949579327e-05
-7.15304428736014e-06
-1.54009417758929e-05
-3.06290189007126e-06
-8.85354878857434e-06
-2.62972605054535e-05
-2.29479725358471e-05
-5.06242281805203e-06
-3.032025947726e-05
-2.40611607523657e-05
-1.41198231311324e-06
-2.02222077583058e-05
-1.08084579128265e-05
-2.24155352201018e-05
-1.40074274731707e-05
-1.22138751029273e-05
-2.54418141915147e-05
-2.23339735718533e-05
2.8365044622664e-06
-1.42461127655444e-05
-6.87545030828722e-06
-1.76783903970252e-05
9.96772705447565e-07
-2.15285276680347e-05
-2.36841394794616e-05
-6.23316303954436e-06
-9.65909267058415e-06
-2.27272370253486e-05
-1.4836319653805e-05
-1.0384523342827e-05
-2.34729526995199e-05
-2.77034012999531e-05
-1.78210907771821e-05
-1.902877523715e-05
-1.49036883539093e-05
-2.97937301692494e-05
-1.71883755570449e-05
-3.97039165753823e-06
-1.58040621978017e-05
-2.63527305464525e-05
-2.42516743854815e-05
-1.38455331354437e-05
-2.10493079938283e-05
-1.63423174880215e-05
-8.71043016675162e-06
-7.46530034730345e-06
-4.3080451474174e-05
-5.29149805670901e-06
-1.87406492332457e-05
-2.62584157165529e-05
6.49850388627005e-06
1.76089556256314e-07
-1.20821713845267e-05
-2.0780162153466e-05
-3.76125561166368e-05
-1.42930836657082e-05
-2.67063463000141e-05
-1.45101758246423e-05
-1.01775344960033e-05
-4.7697460991404e-06
-7.31937472623118e-07
-1.85280101480239e-05
-2.11446647980761e-05
-3.22273713098828e-05
-2.50797020579205e-05
2.6738437716342e-06
-1.1496502387884e-05
-6.82230924640497e-06
-4.32766165052936e-06
5.72719723524125e-07
-3.25711416570325e-05
-2.58049279470963e-05
-1.08458898690295e-05
-1.09035828794827e-05
-1.51576890723136e-05
-1.07307138854384e-05
1.85928254139178e-06
-2.96872993174014e-05
-1.45302253452968e-05
-1.58938555385237e-05
-2.56879834236141e-05
-1.69675185520106e-05
-2.11144429393795e-05
-1.57469916360198e-05
-5.37826899433887e-06
1.17922970621565e-05
-1.09537927111001e-05
-2.73702005974862e-05
-7.81578803927479e-06
-3.23933200906012e-05
-7.69173241765507e-06
-3.21887279110901e-06
-4.11456479758429e-07
-1.71059029359527e-06
-5.43413105617291e-06
-1.06861365127611e-05
-1.26732797547789e-05
-1.37521340969936e-05
-1.91679373216856e-05
-3.63577371921083e-05
-2.3244927696791e-05
-1.01532660615492e-05
-1.5547449998544e-05
-1.48698871419247e-05
-1.79698183112409e-05
-4.58997508968805e-06
-3.22938621434385e-05
-1.81873484051139e-05
-1.30490695869186e-05
-1.43982939996077e-05
-1.69170816041059e-05
1.1120608671687e-05
-1.04109392228859e-05
-5.87586878588884e-06
-1.41913253283205e-05
-1.81793027351707e-05
-8.68992720520697e-06
-3.65467441962196e-06
-7.81304984765838e-06
-2.18961918005863e-05
-3.98281030577802e-06
-5.74077586913311e-06
-1.79179924378033e-05
-7.47189875783912e-06
-1.97641092763964e-05
-1.08581192733457e-05
-1.33774291609015e-05
-7.01425120617697e-06
-2.64253382515022e-05
-9.18698193584291e-06
-1.1268980099163e-06
-2.16108653559287e-06
-6.40024856783133e-06
1.54245883012162e-07
-2.74428577898595e-05
-1.39074907470049e-05
-2.81510156082386e-05
-9.84756461505329e-06
6.43032005257407e-06
-2.17652628823922e-05
-1.69177325602482e-05
-3.12959456592602e-05
-1.35000042022937e-05
-1.06301309771195e-05
-5.39332775937663e-06
-3.57936832186465e-05
-6.51224665350843e-06
-1.89099999235326e-05
-1.5095207324191e-05
-1.94218018500885e-05
-1.83603877361873e-05
-1.30017388097241e-05
-2.84652021854462e-05
-1.6763466505527e-05
-2.08436967843815e-05
-2.02417252958171e-05
-2.1599354838746e-05
-2.41491832230583e-05
-1.60557627503677e-05
-2.33591277099022e-05
-2.41911890724058e-05
-2.63228392747904e-05
-4.98104989855636e-05
-1.35000027239432e-05
-9.53569052889128e-06
-2.23804581693555e-05
-7.76851098925312e-06
-1.42038414731206e-05
-7.10394537304451e-06
-2.13903801515264e-05
-6.4833437127761e-06
-5.00263368740193e-06
-2.88661980525343e-05
-2.50736577935334e-05
-1.52097145300663e-05
-3.4713451797417e-05
-1.57632826187741e-05
-2.72537902849279e-05
-6.91725534821653e-07
9.28115423659133e-06
-2.68873846900644e-05
-3.41405518547732e-05
-6.68285695872257e-06
-3.06864989844955e-05
-1.64713491940562e-05
-3.07844402160875e-05
-3.75079641028567e-05
-2.00755472427801e-05
-1.20907964166433e-05
-1.33155790085744e-05
-9.28984877712199e-06
5.40326660891017e-06
-2.29218472381817e-05
-9.4074495806459e-06
-1.68572158961273e-05
-8.45513616414957e-06
-2.15755354947425e-05
-2.58607081605661e-05
-2.558641672477e-05
-1.319172574389e-05
-2.18587046350009e-05
-8.0866678467433e-06
-2.21796142788312e-05
-2.31374938026415e-05
-1.57302829891098e-05
-2.21845105096304e-05
-2.40306072238521e-05
-2.76829497707632e-05
-1.10837623695232e-05
-1.55707511421646e-05
-1.49054474196345e-05
-1.64319020783718e-05
-1.13763970092017e-05
-8.36798992837263e-06
-1.24381802579461e-05
-3.66362975402669e-05
1.06416308040966e-05
-9.2364614242294e-07
-1.80443156245204e-05
-2.51721339929493e-05
-6.90758743621703e-06
-1.1583527595449e-05
-1.58322849398726e-05
-1.99638437458187e-05
-1.32319568910299e-05
-1.82597698798608e-06
-2.07165563028294e-05
-2.79745948504675e-05
-8.25363264282897e-06
-3.0776024023826e-05
-5.1613274644027e-06
-6.82354473695612e-06
-3.49938867361215e-06
-2.37702166263408e-05
-6.8218530583784e-06
-2.09877374012585e-05
-2.61878711279261e-05
-1.65515523719821e-05
-1.23501933762337e-05
-4.44361574571496e-06
-1.48513598721205e-05
-2.31286077663353e-05
-2.33358591238464e-05
-2.58716331351099e-06
-1.31180880357894e-05
-5.40894687709986e-06
-1.51743037033857e-05
-2.50155748030704e-06
-1.01431927506035e-05
-2.52020922486373e-05
-2.1498564340237e-05
-1.32443675692538e-05
-2.20714004215483e-05
-5.87226565821304e-06
-1.97371699719251e-05
-7.56844790233354e-07
-8.59308961498613e-06
-1.40580769753347e-05
-2.61292309911066e-05
-6.44518552880523e-06
-3.00662224948108e-06
9.91289565198054e-07
-2.38453253177107e-05
-1.5079757039633e-05
-3.06769399452644e-05
-1.55325623027042e-05
-1.93638011892337e-05
-3.21240154165269e-05
1.52177171565246e-06
-3.29103644026785e-05
-1.92590538301852e-05
-2.32838911487302e-05
-2.0013967255754e-05
-1.07079720165264e-05
-1.0251912406932e-05
-2.37579671395691e-05
-2.76370297453175e-05
-1.47375238961197e-05
-1.79638631755278e-05
-3.5863714760721e-06
-5.56071578459916e-06
-2.43740741224385e-05
3.35855121536623e-06
-1.19130568321098e-05
-3.30893717862949e-06
-3.58382692533809e-06
-3.71697746819793e-06
8.42524809750112e-06
-1.11622307265887e-05
-9.25884119441101e-06
-7.02132516967661e-06
-2.55022146183246e-05
-1.42014743967006e-05
-1.94712207516808e-05
-1.61458627125602e-05
-1.82635569991458e-05
-2.63617431652569e-05
-2.8715128990887e-05
-2.29985055475724e-05
-4.12933832666061e-06
-6.02463337634639e-08
-2.54125371748401e-05
-1.85968834289122e-05
-1.19024803185674e-05
-2.0546059480662e-05
-3.25920773097773e-05
-1.70065736951061e-05
-2.29290784972768e-05
-3.66274082369458e-05
-2.60593759360172e-05
-1.31845398264993e-05
-1.16879940748969e-05
-2.08294365085013e-05
-3.21583460297385e-06
-2.59228375451024e-05
-1.98756450353074e-05
-1.60357261701452e-05
-3.42610117143149e-06
-6.26808970534434e-06
-4.35045774076888e-06
-6.26927868046199e-06
-2.24127369914397e-05
-1.52440633976976e-05
-1.76128638728713e-06
-2.17593388840576e-05
-7.41216241049264e-06
-2.26293020471977e-05
-2.73378591198755e-05
-2.1028806982666e-05
-6.36970965123678e-06
-1.37861120799081e-05
-2.66093986742924e-05
-1.61936378825541e-05
-3.90464730345275e-06
-1.60755187033936e-05
-2.56322770129859e-05
-3.06894281324556e-05
-1.35182979378245e-05
-2.24778135217444e-05
-1.06592742458587e-05
-3.97659686280682e-06
-2.02924836824137e-05
7.29292115501302e-07
-2.3594513011693e-05
-2.91748708954808e-05
-1.07242051810614e-05
-9.06381422836813e-06
-3.51708922398552e-05
-2.29924686410011e-05
-1.44234481637145e-06
-1.72797367852446e-05
-2.42638916694739e-05
-7.55485275885318e-06
-2.47256507665315e-05
-2.21995963248916e-05
-3.00694898591369e-05
-1.47385942073232e-05
-1.97368388119839e-05
-1.89051686340504e-06
-1.92850032656803e-05
-1.72699082253389e-05
-1.53445173667535e-05
-2.16407672178961e-05
-2.83267012225054e-05
-7.98048182458269e-06
-2.5159727450174e-05
-6.04083682276881e-06
-1.75526608725382e-05
-2.65647374175633e-05
-1.38062135167223e-05
1.50358731382282e-05
1.84069166029243e-06
-1.88801115881378e-05
-3.12784786120988e-06
-1.46300788596426e-05
-1.64857807741765e-05
-1.31788773706276e-05
-2.7912998128228e-05
-1.49075339312634e-05
1.9439534639595e-05
-1.07651085753042e-05
-1.61719815112828e-05
-2.17781126741399e-05
-1.70641134375476e-06
-2.26641477756328e-05
-1.62942292179647e-05
-1.34234453955731e-05
-2.92592363364041e-05
5.32688687695763e-07
-1.37226300730127e-05
-9.91509541036918e-06
-1.27318143324733e-05
-1.90107912771869e-05
-1.79099053388144e-05
-6.22553948964048e-06
-1.01489647850941e-05
-1.69213554244613e-05
-4.07751564414756e-06
-1.37266132434131e-05
1.29468599628182e-05
-1.42952361862939e-05
-1.80827886190829e-05
-2.11768857659455e-05
-2.61881835728488e-05
-1.891765290481e-05
-2.53894635075381e-05
-7.10190489918014e-08
-1.84973884602964e-05
-2.46212314064181e-05
-1.9637063432648e-05
-8.90927714158774e-06
-1.68797976319047e-05
-1.33154589090082e-05
-9.33795013519123e-06
-1.71909271866511e-05
-2.26932137036687e-05
-1.30695651844556e-05
-1.01297449827446e-05
-2.47129930984193e-05
-2.9368163045529e-05
-3.0053696918284e-05
7.38551698181466e-06
-2.77685782600496e-05
-4.63047364870491e-06
-3.19649195319162e-06
-1.78595790035827e-05
-3.98274635313799e-05
-6.48618924835729e-06
-1.43299669368794e-05
-2.02635925168161e-05
-3.68829376299342e-07
5.51739421986698e-06
-1.63948263571113e-05
-3.46150310856099e-05
-1.06084799838803e-05
-1.22277370026037e-05
-9.90349074667693e-06
-1.70699105100445e-05
-2.13512317751066e-05
-1.51822043945027e-05
-2.02184408182939e-05
-2.86206267995153e-05
-2.33635811283448e-05
-3.01500459327907e-05
-2.50870585389855e-05
-2.98371963245093e-05
-2.67484039455912e-06
-1.33774761932246e-05
-2.77498532882138e-05
-8.57596101019623e-06
-9.33571408849932e-06
1.04557076961391e-06
-1.61853960077167e-05
-7.68561725886934e-07
-1.50072554577058e-05
-1.89968603334769e-05
-1.81101033434855e-05
8.62383968077628e-06
-7.6508084684891e-06
-1.0169260219534e-06
-1.84100338025242e-05
-1.37661041936052e-05
-1.45638062663894e-05
-2.08287354819802e-05
-1.65020758161828e-05
-1.04951994546298e-05
-2.77248556316305e-05
-1.46605428431572e-05
-1.66061402879148e-05
-9.1228374872882e-06
-1.96883636256073e-05
-2.12147849656653e-05
-1.44611608429022e-05
-1.76462365061856e-05
-1.53360751399842e-06
-3.23119381700573e-05
-1.43982355132825e-05
-1.46258564372577e-05
-8.80175757709771e-06
4.05318662156068e-06
-6.0371572719726e-06
-6.50260794672768e-06
-7.38041275367354e-06
-1.7872860247e-05
-2.72217313738135e-05
-3.53935108987788e-05
-6.90306090930992e-06
7.10316969877145e-06
-2.48801946048412e-05
-2.13038230647742e-05
5.02280610258761e-06
-2.403700983404e-05
-1.15705253164317e-05
-1.61619098064135e-05
-9.2526194099161e-06
-2.66584757162429e-05
-9.88133117823384e-06
-1.06832668427244e-05
-2.01232303014949e-05
-2.41594133737302e-05
-9.61194461870584e-06
-2.10822178090546e-05
-7.07463980647213e-06
-1.78454823050109e-05
-1.75668085154898e-05
-2.27043818992135e-05
-3.16572692262145e-05
-2.19411162168289e-05
-2.19981938697927e-05
-2.25029850749326e-06
-1.57082560972251e-05
-4.79814274065798e-06
-4.34374768219622e-06
-2.11158189687491e-05
-3.11358204118394e-05
-8.3950510359704e-06
-2.89148815060347e-06
-7.2368396251607e-06
-1.91296837364866e-05
-1.61352030215181e-05
-1.88003421935005e-05
-2.04438123348285e-05
-1.43038982876543e-05
-1.13902473210623e-05
-2.32818578068421e-05
-3.71112119868611e-06
-2.14325815067427e-05
-2.28577025673701e-05
-1.78745528546594e-05
-1.83767559116802e-05
-2.70124053201197e-05
-1.12788898205343e-05
-1.7431412966486e-05
-1.32618705427614e-05
-7.66704481693965e-06
-1.06281907742226e-05
-2.37224647709941e-05
-2.20184638746304e-05
2.19553796789353e-06
-1.69287095066557e-05
-3.00271886367133e-05
-1.06160778857182e-05
-1.09355233285842e-05
-1.24108027270587e-05
-1.45258183939574e-05
5.58410124911267e-06
-9.792517625732e-06
-1.20248866195933e-05
-2.09892624066898e-05
-4.43146982377337e-06
-2.91501395223864e-05
-1.90257806450822e-05
-1.83871844816768e-05
-1.94103998177694e-05
-1.57565541360807e-05
-2.74597858105283e-05
-9.36710250649611e-06
-5.06636744322367e-06
-3.53288670606889e-05
-5.40054023991259e-06
-2.35237096384826e-05
-2.73542828121763e-05
-2.25973703046836e-05
-3.35894925917781e-05
-1.0853680276325e-05
-1.33730875018077e-05
-1.38925202352674e-05
-1.08003824643674e-05
-6.89988215851025e-06
-1.22834701521922e-05
-5.90410166584889e-06
-1.32039893735262e-05
-2.52592774418092e-05
-1.89873166132483e-05
-1.32742876159846e-05
-1.39261287673674e-05
-2.94846484346195e-05
-2.33676804549335e-05
-1.33419375333517e-05
-4.0525512468901e-06
-2.18082943248076e-05
-3.60108691332131e-05
-1.35354381289189e-05
-2.96495351028183e-05
-2.889023025208e-05
-2.22286383788845e-05
-1.53091110216974e-05
-2.04132924809106e-05
-1.71534646973791e-05
-3.16956914168706e-05
-2.63777235867883e-05
1.32191800156619e-05
-8.97179660078229e-06
-1.51557304948166e-05
-2.33569492904311e-05
-3.10764861588301e-05
-9.08373865485519e-06
-1.53248597128041e-05
-8.8493450425402e-06
-2.02496230116524e-05
8.82453279297187e-06
-5.62782923038714e-06
-1.29341448939015e-05
-1.30473614074379e-05
-3.33627695724364e-05
-2.23031700954294e-05
-2.1928308519736e-05
-1.05669226208286e-05
9.2828786624995e-07
-3.31519543516331e-05
-2.28488613405984e-05
-1.80644202290765e-05
-1.065520111148e-05
-2.67105997899697e-05
-1.97014116585192e-05
4.7260029563169e-06
-1.05023355925269e-05
-3.62565645791112e-05
-1.5492017369266e-05
-6.68480344086976e-06
-2.30704905400369e-05
-1.32337230780743e-05
-2.80689791444016e-06
-2.30599718021029e-05
-7.92772956687603e-06
-7.55192294954764e-06
-5.61238476391796e-06
-1.65842430749857e-05
-1.1111238209609e-05
-1.53234580239574e-05
-3.02599672940266e-05
-3.11479823149415e-05
-3.0158136654726e-05
-1.42700708387897e-05
-1.29102429704977e-05
-2.08708054004103e-05
-1.90384348603069e-05
-2.65962724317695e-05
-1.14125907701757e-05
-2.80132092093449e-05
-2.22228470387947e-05
-1.63769494208617e-05
-1.91987743988426e-05
4.95934052695494e-06
-3.52001757511845e-05
-7.34727189109138e-06
-1.4769558329979e-05
-2.13284736720114e-05
-1.17542623025568e-05
-2.67188629230239e-05
-7.54394163471545e-06
-9.04045787378416e-06
-2.24114621424928e-05
-2.48944493612341e-05
-2.19732215954707e-05
-1.76091755955405e-05
-2.21232717493921e-05
-1.20310484849871e-05
-2.75179414193546e-05
-9.09879007432203e-06
2.81426580271034e-06
-1.390377732356e-05
-1.76494955740472e-05
-1.48652770435297e-05
-2.40955307640146e-05
-1.10932077602946e-05
-1.15899499014839e-05
-2.87634853311657e-05
-1.86817584240846e-05
-3.53511247485106e-05
-1.61281194192129e-05
5.53411601460753e-07
-1.81010914008253e-05
-1.00779613253729e-05
-4.23151278981076e-06
-1.40405023110227e-05
-3.16571557180397e-05
-2.26846209110173e-05
-1.53263143929666e-05
-2.08603087380267e-05
-1.08516923663322e-05
-2.37589963556435e-05
-1.81961708246306e-05
-9.65143727019807e-06
-3.92966850048517e-06
-2.01062646774383e-05
7.20744667132814e-06
-4.42104385861757e-06
-2.15093378819961e-05
-2.75864861115316e-05
-1.79612463926567e-05
-2.52841453060588e-05
-8.75682613011523e-06
-1.36101711850126e-05
-1.68678168966303e-05
-3.50267203818515e-05
5.99906635942377e-06
-1.17559970312934e-05
-9.91707947386655e-06
-2.16327706412917e-05
-1.29080388791926e-05
-1.24741905190639e-05
-1.69753053523192e-05
-2.85725823203959e-06
-1.56539982750134e-05
-2.07385087522761e-05
-3.82481994430126e-06
-2.42846011067747e-05
-8.32459451143176e-06
7.69736862929483e-06
-3.13279730019969e-05
-2.88644011918883e-05
-5.61669046296867e-06
-1.87457139844069e-05
-2.28916519825891e-05
-1.94370112144706e-05
-2.56810098962088e-05
-1.29084287760783e-05
-2.05629923436849e-05
1.00534184259244e-06
-1.62072635931513e-06
-1.14366137696207e-05
-2.10110815444992e-05
-2.02736150802974e-05
-1.8204262559681e-05
1.85996048978728e-06
-2.43764592191795e-05
-3.48401169167419e-06
-2.2337760005622e-05
-7.37029709728691e-06
-1.86115333839045e-05
-9.39172278765153e-06
-9.17748863395067e-06
-1.20017779848168e-05
-1.03543296012649e-05
-1.70989033954769e-05
-1.47479890117276e-05
1.37617797385817e-06
-1.1435183461416e-05
-3.09190760007264e-06
-1.05598956121657e-05
-3.89357556254387e-05
-9.74279656836609e-07
-3.10289413859186e-05
2.5300751156942e-06
-1.6130546979674e-05
-1.04235003633138e-05
-1.92893963753497e-05
-2.17648861443106e-05
-2.10948078618426e-05
-2.46912343344203e-05
-1.5244445742289e-05
-6.68384984466115e-06
-1.54504047879105e-05
-2.31660101865406e-05
-8.3210446178713e-06
-1.06784846169749e-05
-2.40023368223531e-05
-2.49703493284094e-06
-1.13460064324104e-05
-1.68165740643903e-05
-1.64504766524079e-05
-1.96339717626216e-05
-1.83051688871913e-06
-2.94920626591297e-06
-1.80042412132194e-05
-7.17234323171862e-06
-3.22651089336039e-05
-7.41213775400897e-06
-1.58649916996451e-05
-1.13371338763547e-05
-2.85835417023907e-05
-2.8896883240489e-06
-1.3320205674089e-05
-1.89848001329436e-05
-2.11205592315939e-05
-1.47645673712893e-05
6.53602486311284e-06
-9.76969843478285e-06
-1.75754014958867e-05
-1.20445863355049e-05
-8.66160966715697e-06
-1.1238815581494e-05
-4.30719628845822e-05
-1.02073038487605e-05
-5.21383360467624e-06
-4.10220228770025e-06
-2.76756141634812e-05
-1.09595910118791e-06
-1.23620066262583e-06
-2.44877239348852e-05
-2.64784273828435e-06
-4.89723514409409e-06
-2.27192240922267e-05
-5.13591964218207e-07
-1.15415209066124e-05
-1.47601340507553e-05
-3.91621730642891e-06
-2.76436858792384e-05
-2.36355099322231e-05
-2.02692336655311e-05
-1.17364497989925e-05
-1.7680329382424e-05
-4.23643230970985e-06
5.38363755449057e-06
-1.08702325468306e-05
-2.27859562835905e-05
-2.311526198822e-05
-1.58596935446448e-05
-3.02705421400547e-05
-2.07263183340674e-06
-1.82533720285266e-05
-1.09792290082126e-05
-2.30738192325142e-05
-2.57426113501723e-05
-3.61964270001694e-05
-2.71097013386024e-05
-1.46028727572093e-05
1.55302067774509e-06
-2.48348179235804e-05
-3.31075369012582e-05
-3.03868381275136e-05
-4.75998941331499e-06
-1.23775529210506e-05
-1.93871987768233e-05
-1.037652735493e-05
-1.05967304039355e-05
-4.13529652567256e-05
-2.77610180594036e-05
-1.29209482657858e-05
-1.64249105930152e-05
-7.81120110337608e-06
-1.80949306293568e-05
-5.55730043547191e-06
-2.43890389625395e-05
-1.17890862221001e-05
-2.14174198134649e-05
-2.36260377377968e-05
-5.07026343765935e-06
-1.34292013208617e-05
-2.60319545741857e-05
-1.31922641325743e-05
8.32145147033956e-06
-2.2578032505125e-05
-4.21092439649769e-05
-9.01363309070322e-06
2.60532478220596e-06
-3.20363514514379e-05
5.91684489806132e-06
-1.6122897077236e-05
-2.79027279955725e-05
-4.88922233299592e-06
-1.51606541325145e-05
-1.55300014504437e-05
-1.02643340148981e-05
-2.09569126758115e-05
-2.99797328741043e-05
-1.49366408975161e-05
-2.71404034316211e-05
-2.59646308917619e-05
-7.35680678334003e-06
-1.51638665101782e-05
-2.45414656839833e-05
-6.43973340289096e-06
-2.31163807303542e-05
-1.77573370820338e-05
-2.25468576059985e-05
-1.43122666169965e-05
-2.23867513746313e-05
-3.33666754683311e-05
-1.39731688376555e-05
-3.99696309041079e-05
-2.03047053008236e-05
-1.36077908259034e-05
-1.18919586129671e-05
-1.25499759623931e-05
-3.09034541660517e-05
-7.00761790173915e-06
-9.64641265819035e-06
-7.02713045513527e-06
-3.39217355444457e-05
-4.70053966575221e-06
-9.25324704942999e-06
-1.9063026409468e-05
-1.86948844020242e-05
-1.83476408490768e-05
-1.17603693555602e-05
-1.99118821147551e-05
-1.48723016535925e-06
-1.19805118153595e-05
-1.77676649709265e-05
-9.04806771050467e-06
-1.42025104464862e-05
-3.69140905105829e-06
-5.201359953319e-06
-1.18903002093479e-05
-2.49675137457702e-06
-3.45817248188203e-06
1.55507666299355e-06
-1.59724247077511e-05
-2.85596380491491e-05
-1.90434432973226e-05
-9.86100023462278e-06
-3.07629512131918e-05
-3.4379037839505e-05
-8.05376345588248e-06
-2.67545305264682e-05
-1.23631148071522e-05
-3.12455026725294e-05
-2.97373025031639e-05
-7.09122695025913e-06
-1.46018771180281e-05
-1.89317662697353e-05
-2.81671558981002e-05
-1.85689558541997e-05
-1.64614330968706e-05
-7.12745070115181e-07
-2.11887108411797e-05
-1.76534269459704e-05
-1.53797215732335e-05
-7.83942043026853e-06
-2.95515417818906e-05
-1.76839340846978e-05
-1.46804836105407e-05
-1.85784696521874e-05
-3.12759871406249e-05
-2.36460220447411e-05
-9.25929570393899e-06
-1.25708040504712e-05
-1.54133565322153e-05
-1.50670666094333e-05
-2.95880067078226e-05
-1.33169813960629e-05
-9.56334959279564e-08
-2.49164069642134e-05
-1.98739151790299e-05
-1.7771011787024e-05
-1.62249037734839e-05
-2.48289009351252e-05
-1.00236263919324e-05
-1.6079011463103e-05
-3.54853704373684e-06
8.2025717456502e-06
-1.38772638475437e-05
-5.65027837012321e-06
-2.24626384153152e-05
-1.47491098999728e-05
-1.33399576320993e-05
-1.76920047912561e-05
-1.37749344665405e-05
-5.11976574519901e-06
-7.40898479674345e-06
-1.39188240600961e-05
-1.77444363479093e-06
-2.09783510248176e-05
-1.19776637116546e-05
-1.08625978384002e-05
-6.40101240529015e-06
-2.80325858313634e-05
-1.59120886903284e-06
8.86761942094645e-07
-1.57584400461136e-05
-1.51235411800785e-05
-1.52938644193786e-05
4.99803255134381e-06
-2.67242225498064e-05
-2.41460686331028e-05
-1.29259718558154e-05
-1.20146159979778e-06
-4.23898127710738e-06
1.61326831484156e-07
-2.07970121836285e-06
-2.63449061442375e-05
-2.22952821054835e-05
-1.58465578619062e-05
-1.67320766832988e-05
-3.31370196102304e-05
-2.59090466430778e-05
4.74855226164978e-06
-7.74764042681144e-06
-1.76114029387756e-05
-2.188865240908e-05
-8.80538335723253e-06
-1.33181824451406e-05
-1.72733043923917e-05
-1.62936245490001e-05
-2.00415199996146e-05
7.3521589712133e-06
-1.48693914544143e-05
-1.60489925426169e-05
-9.09495880023448e-06
-1.18219325372241e-05
-1.46008905587945e-05
-3.11519703396195e-05
-8.52136701179635e-06
-1.3928242720036e-05
-9.94406990322917e-06
-1.90761204200272e-05
-2.34555177609518e-05
-3.27973628712512e-06
-1.00482774048944e-05
-1.41744738181686e-05
-5.10537143564407e-06
-1.36063702291168e-05
-3.14993415319347e-05
-1.75410066790376e-05
-2.57757641608084e-05
-2.6408400721708e-05
-1.13927434892984e-05
-1.06091934675318e-05
-1.50521834515035e-05
-1.97914542674316e-05
-3.78700411740171e-06
-1.87954466443854e-05
-6.6124987447563e-06
-2.13957664186916e-05
-1.12595911653444e-05
-1.66413487052177e-05
-1.13660677505286e-05
-2.12135400412401e-05
-2.04922761090133e-05
-4.07027844756324e-07
-2.02349876275415e-05
7.43017564468273e-07
-4.71303898892993e-06
-2.49619647795469e-05
-3.95024280362729e-06
-9.90303843299866e-06
-1.09076224038694e-05
-9.19113897459333e-06
-2.15583704109007e-05
-2.58539165874489e-05
-1.99259204870146e-05
-1.58019534659713e-05
-2.2794519343891e-05
-8.94854604994216e-06
-1.90186059245489e-05
-2.28044010193758e-05
-9.97642196764313e-06
-1.44541867562141e-05
-1.22146135586656e-05
-3.75659335453814e-05
1.09736000020085e-05
-1.63696711557846e-06
-1.07449546799629e-05
-2.67378904534633e-05
-9.55179726174914e-06
-5.03143180238953e-06
-1.61456136329659e-05
-1.00185968360826e-05
1.63618110214171e-06
-1.01649467674321e-05
-2.41545734957818e-05
-3.20200711764294e-05
-1.29617585012998e-05
-2.24499698517127e-05
-1.43349050239951e-05
-1.80727895265396e-05
-9.1263670568692e-06
-1.91782193649557e-05
-2.92842392129207e-06
-3.75114011570992e-05
-7.32106558579672e-06
-1.21210438834231e-05
-8.35205146306521e-07
-1.40571767947322e-05
-1.11337542438821e-05
-1.56351298209276e-05
-1.10553037576768e-05
-2.57787140943517e-05
-1.31534896288156e-05
-2.03281047776303e-05
-1.737865834012e-05
-9.37896969619801e-06
-6.98160318905531e-06
-1.15519561789793e-05
-2.21060848762258e-05
-1.91674947609412e-05
-2.20526747993638e-05
-1.88470485762612e-05
-3.10597665278261e-05
-3.35602773646171e-05
-2.12875895699588e-05
-2.13210420588079e-05
-5.58518907034261e-06
-1.17599432476942e-05
-2.13000549094296e-05
-1.22599463279085e-05
-1.75369093570996e-05
-6.68929507608236e-06
-3.18974867895775e-05
2.13509661393249e-06
-2.66937921097088e-06
-1.39187112266877e-05
-1.50246930754065e-05
-2.0074864379087e-06
-1.47137736444159e-05
-1.58560626944943e-05
-4.11227476661727e-06
-1.60251983867983e-05
-1.57837066781762e-05
-3.4517809360061e-06
-8.41670590804502e-07
-1.44234537176599e-05
5.78589863887419e-06
-3.70059168510667e-06
-2.86593226720498e-05
-2.59953842599965e-05
-7.50928329492784e-07
-2.88627007609446e-05
-1.97328609913074e-05
-9.18342444680589e-06
-2.21561606537907e-05
7.128116979755e-06
-1.01547050269604e-05
-2.42652530177244e-05
-2.92272878767375e-05
-5.50015044412553e-06
-9.89105839392116e-06
-5.72950526200096e-06
-1.891384173416e-05
-2.47105400106036e-05
-6.91278096140144e-06
-2.33078516592487e-05
-2.42110731494808e-05
-2.56169403713744e-05
-2.91857654578336e-05
-1.44582143486422e-05
-1.015564706229e-06
-1.58011163283404e-05
-1.74770940173114e-05
-1.58545941903422e-05
-1.01843121630341e-05
-8.28246991761034e-06
-2.10788825530837e-05
-9.69060054521197e-06
-1.62329213833878e-05
-2.42947055697118e-05
-1.45985168361236e-05
-2.24653493414073e-05
-2.55375676547731e-05
-2.56846174367891e-05
-2.39424573379189e-05
-2.09706125518363e-05
-1.48385008713751e-05
-3.57539795763106e-05
-1.67092569014834e-05
-1.49022057828892e-05
-1.52822692025028e-05
-1.50301869965063e-05
-1.86609700567226e-05
-2.01531696429639e-05
-2.84432550709169e-05
-1.78535372956221e-05
-9.38944111393475e-06
-1.12481996938915e-05
-1.63050027011456e-05
-1.84210098073567e-05
-1.99252888274237e-05
-1.54886434213549e-05
-3.37591898483833e-05
-1.14547524204715e-05
-2.76759632317458e-05
-2.89208650308545e-05
-2.05797303755129e-05
-5.66872119297305e-06
-9.42563939523243e-06
-3.32363131116209e-05
-2.11821745096588e-05
-1.81847953491961e-05
1.28391315433923e-06
-1.91782887975144e-05
-2.82343765357296e-05
-1.48546197725313e-05
-1.34709385036289e-05
-1.09677843033573e-05
-1.2654465621526e-05
-1.11448900192656e-05
-1.12747162057176e-05
-1.75781094957903e-05
-1.69896524322975e-05
-4.4426603746316e-07
1.71650729652777e-06
-2.40273307943701e-05
-1.13253618091082e-05
-2.54163725637799e-05
-3.94939934242888e-06
-5.41936465982847e-06
-1.49965996161394e-05
-2.06782022089121e-05
-2.72185507570738e-05
-1.53693929507956e-05
-1.88993151165098e-05
-1.9119164736141e-05
-1.92880640078112e-05
-2.64384218808186e-05
-2.15935792968573e-06
-1.91596713365434e-05
-1.29392906560309e-05
-1.10914913494843e-05
-2.61847854547233e-05
-2.50655450088662e-05
-4.58775841409821e-06
-1.96178695360632e-05
-7.83705255374227e-06
-1.83739409275161e-05
-6.97428940497704e-06
-2.70008339924216e-05
-1.37138923843062e-05
-1.0546184865898e-05
-1.09110444694108e-05
-1.49115043383081e-05
-1.63652661367664e-05
-2.1778087949971e-05
-8.93306795208648e-06
-1.22860931319852e-05
-2.39199355098175e-05
-2.41850962001056e-05
-3.04353070431744e-05
2.35500216401221e-07
-1.3208171555696e-05
-2.32429594540027e-05
-1.34235140708452e-05
4.28359256017828e-06
-1.75629066126148e-07
-9.83410037013299e-06
-6.89490480631164e-06
1.15081891089833e-06
-2.38080286768331e-05
-2.4034794369848e-05
-1.59931223972335e-05
-2.95618999657225e-05
-7.90107912251012e-06
-4.18906489400924e-06
-2.40221126807745e-05
-2.61854662822038e-06
-2.90593742433489e-05
-4.42768259978168e-06
-1.94455707497115e-05
-1.49456273479496e-05
-2.38856920380592e-05
-2.32197194752065e-05
-9.68537187221519e-06
-2.28608282348186e-05
-1.11335918633455e-05
-1.55884061272711e-05
1.39014227219048e-05
-8.50389223257072e-06
-2.61102762521064e-05
-6.57167952901956e-06
-2.21452317001111e-05
-2.14988685851248e-05
-2.63295840248898e-05
-1.66677428264417e-05
-1.29155493974617e-06
-1.10863277707331e-05
-2.9238887802086e-06
-1.43282822218469e-05
-2.88212552620026e-05
6.80386328140204e-06
-2.49104247210408e-06
-2.39278909564548e-05
-2.36718118716962e-05
-2.38331205570321e-05
-6.10856065135607e-06
-2.84552860776403e-05
-1.35554311688168e-05
-5.89173656066685e-06
-2.4202042235911e-05
-2.18978369538946e-05
-5.93396761570955e-06
-3.41940407513835e-06
-1.9418920002182e-05
-1.37389624800937e-05
-4.33462044086629e-06
-1.77585716426869e-05
-3.1389699087724e-05
4.9831489012897e-06
3.21487560553927e-06
-1.68529850611177e-05
-1.16835263813013e-05
-1.41824931933782e-05
-2.85498116031121e-05
-2.21383188319106e-05
7.83247637395718e-07
-1.11104723264157e-05
-2.74716778649995e-05
-1.86308149163709e-05
-1.2075535433876e-05
1.9012079906922e-06
-2.52125422869334e-05
-9.74109603984287e-06
-1.8091147036569e-05
-8.36011288492229e-06
-1.44859039891785e-05
-3.11743603832485e-05
-2.63901779826717e-05
-1.15976111914132e-05
-2.80350255808057e-05
-2.13735192509425e-05
-1.43730598267387e-05
-1.32264061252042e-05
-2.78088769757618e-05
-5.76291078336837e-06
-3.52160591197859e-06
6.09778495003083e-07
-2.01202569194721e-05
-1.54700559531625e-05
-1.00209277129427e-05
-1.71218770103449e-05
-2.40203069516045e-05
-1.40641852668509e-05
-9.4107763447578e-06
-1.21300374626736e-05
-8.45174766856538e-06
-2.64499309270346e-05
-2.14432946536394e-05
-1.24601995865605e-06
-8.84446151018839e-07
-1.44856782930472e-05
2.37870699136875e-06
-1.25096168266464e-05
-9.72252130533393e-06
-7.20336248057067e-06
-2.76380931896066e-05
-3.25749027531432e-05
-1.2646725467169e-05
-8.71241882451876e-06
-7.49934364759648e-06
-2.04929167036829e-05
-3.32735490495217e-05
-3.98209070249266e-06
-7.86820875878736e-06
-2.32516651908767e-05
-1.02876847880353e-05
-8.10457407483493e-06
-1.29115394131388e-05
-2.82367854167045e-05
-2.24732261410605e-05
-7.51409728416489e-06
-1.70217763217787e-05
-1.0732765968339e-05
-1.18816285822433e-05
-3.37100727496351e-05
1.98080735991495e-06
-1.80644260832086e-05
-3.41497062456863e-06
-2.40067746587058e-05
-3.38924314596346e-06
-5.24296452114388e-06
-9.15651981173922e-06
-1.3430518251962e-05
-9.25423459243197e-06
-1.82709699175645e-05
-1.52411753570955e-05
-3.73591866743484e-06
-1.66970117351231e-05
-2.07555459282372e-05
-2.06218697001177e-05
-2.97078951197136e-05
-2.66734938192603e-05
-2.48093745124395e-05
-1.14064026316287e-06
-2.05089565691501e-06
-2.68421838231461e-05
-1.51320213682499e-05
-1.04086936177648e-05
-1.50425981716113e-05
-1.05448924249071e-05
-9.75557535523753e-06
1.22491672303657e-05
-1.30568918985022e-05
-1.46781667859966e-05
-2.51658659278373e-05
-7.87882593046061e-06
-1.2927569872588e-05
-1.50577208950122e-05
-5.05638208872317e-06
-1.86992524259632e-05
-1.18343732560048e-05
-3.05476040861562e-05
-1.5877129040518e-05
5.26739707052323e-06
-1.87573601782119e-05
-2.81810283310581e-05
-2.40054076208417e-05
-2.51339784415619e-05
-1.05642421935404e-05
-3.03442266664781e-05
-3.86378451413678e-06
-1.94714892169635e-05
-5.4774062416604e-06
-6.53417949305524e-06
-7.35982067917871e-06
-1.60405170723975e-05
-2.23958505692778e-05
-8.31495441494941e-06
-1.86221432720991e-05
-1.50872036380738e-05
-7.12725879987645e-06
-2.42703368292533e-05
-2.69879658880014e-05
-2.17384671492607e-05
-1.81267531763471e-05
-7.08385767248725e-06
-1.86849289124772e-05
-2.46526592931974e-05
-3.37431345076798e-06
-1.77443661619292e-05
-1.01504210765717e-05
-1.11969001386008e-05
-1.88908874314543e-05
-4.31526652171043e-05
-9.27505321660188e-06
-2.19672518512093e-05
-2.73419727336892e-05
-6.72932742644488e-06
-2.84368295326618e-05
-4.55358839333739e-06
-2.44401560138146e-05
-1.41989531473567e-05
-3.20948704506707e-05
-1.7355029148269e-05
-1.18681447680015e-05
-1.1482019893663e-05
-2.64392321459702e-05
-1.03352700167252e-05
-1.18403560168015e-05
-9.38469428474226e-06
-8.76104210066422e-06
-3.32809906847193e-05
-2.05054826511791e-05
7.29613549061686e-07
-1.81932878271802e-05
-6.07857310462044e-06
-1.61828997597927e-05
-2.09450593173382e-05
3.20065626523977e-06
-1.30121925543644e-05
-1.60449608870147e-05
-2.07448382557729e-05
-1.38076452903343e-05
-2.24888457882536e-05
-2.27985981005055e-05
-1.41594825126372e-05
-2.6693891753381e-05
-1.68031622541412e-05
-2.1035389873416e-05
-1.6010458017474e-05
-2.23896610641038e-05
-1.99016764181039e-05
-1.81666622582422e-05
-4.1629828309844e-06
-1.91320416858446e-05
-2.40331160471317e-06
-1.3079819658795e-05
-1.74656042664287e-05
2.53032787929897e-06
-1.89731017169528e-05
-1.09621653731273e-05
-1.2918731103366e-05
-1.12223263732717e-05
-9.77142875536745e-06
1.28226475664099e-06
-2.31027721863886e-05
-1.64834016294704e-05
-2.78431257933539e-05
-8.9321091701844e-06
-2.30683950158803e-05
-1.88094499019229e-05
-2.80125445927798e-05
-1.14594749533011e-05
-1.97844843534144e-05
-2.57022983707768e-05
-1.55308130284419e-05
-1.20968535186256e-05
-1.02834680407594e-05
-2.07640255066481e-05
-2.14100115983288e-05
-2.31482367849318e-05
-2.6190400009764e-05
-1.50357038849955e-05
-2.13182699815113e-05
-1.52226244520193e-05
7.32190512571378e-06
-1.54008765159088e-05
-2.80330800392722e-05
-1.3183728742566e-05
-1.25792601700665e-05
-7.84046064577396e-06
-2.22189184887881e-05
-2.48586470588016e-05
-7.30091650800947e-06
-1.7259450783484e-05
-3.11120936809204e-05
-9.55518452040709e-06
-1.4073270670865e-05
-8.63072325183367e-07
-2.83555548325808e-05
-6.86575508029346e-06
-9.94095334725849e-06
-2.51390913981259e-05
-1.58344559614776e-05
-1.65681966868036e-05
-1.88293792222222e-05
-1.45279720125387e-05
-1.71753213153317e-05
-1.31573472902405e-06
-1.8494096011002e-05
-1.54350516922371e-05
-1.43019550853623e-05
-1.2517209813679e-05
4.32197784537149e-06
-1.73805487820071e-05
-1.4722910570673e-05
-1.0468233930222e-05
-1.17238545080005e-05
-8.8407267635246e-06
-1.20938994662898e-05
-3.52286086531168e-05
-1.22269907671913e-05
-2.02632143104682e-05
-5.80947066134582e-06
-1.58625159483944e-05
-4.67404804413769e-06
-1.19907043730895e-05
-2.19082587816937e-05
-2.84996062154955e-05
-1.61819398758251e-05
-2.61996263104831e-05
-3.28815367564849e-05
-2.12969446493157e-05
-2.21668607725428e-05
-3.97926946318893e-06
-6.73993439590507e-06
-1.23752231761961e-05
-1.80270323806541e-05
-1.91636701265503e-05
-9.03158063295485e-06
-1.94053721698156e-05
-1.42865928727846e-05
-3.42058135313042e-07
-1.68574966583496e-05
-3.1867068800602e-05
-5.1053884099611e-05
-1.87398147209152e-05
-8.79431596888963e-06
-2.21699493445934e-06
-1.69589800327318e-05
-1.79981586513524e-05
-2.01412473148787e-05
-1.21071571064328e-05
-1.61755797005662e-05
-3.66828894345483e-05
-3.14323022687343e-05
-6.69500832733474e-06
-3.21931024517085e-05
-1.35615625439076e-05
-1.57301789435787e-05
-2.05435617614323e-05
1.78051449800825e-06
-1.70266932028632e-05
-1.81101527682015e-05
-1.93844785349868e-05
-1.5468069311644e-05
-2.64373153922369e-05
-1.17733437885262e-06
-1.07695351584472e-05
-2.5587689968407e-05
-1.57347974621503e-05
-1.05714209359476e-05
-1.13283760447963e-05
-2.92382541914734e-07
-7.87427272670486e-07
-2.13282657778094e-05
-1.02649762459121e-05
-2.31745727029466e-06
-1.43702211294332e-05
-2.02633841972604e-05
-1.12695230978918e-05
-2.3035455607466e-05
-1.89102183058791e-05
-1.61133049389659e-05
-3.25545147017216e-05
-3.20598632063995e-05
-1.37711170585055e-05
-3.3209016151204e-05
-2.73944050776563e-05
-2.02204928512898e-05
-1.62355837550996e-05
-2.00702256737096e-05
-7.9478597669566e-06
-6.96815121789389e-06
-5.48785151703245e-06
-4.9944903619562e-06
-3.52627126028713e-05
5.58137261245964e-06
-1.76327620666704e-05
-2.32020257211109e-05
-6.9245211090701e-06
-1.0798671970318e-05
-2.97512170900854e-05
-3.35229253060765e-06
-2.6444332880967e-05
-1.78510013616587e-05
1.03976770555069e-06
-8.57134355405013e-06
-2.04792452083845e-05
-1.11052753150052e-05
-1.72545735653822e-05
-2.64642251666035e-05
-2.45047934533664e-05
-9.73606591824613e-06
-1.04505833167881e-05
-2.6379841720306e-05
-8.05915783107855e-06
-1.52885196640718e-05
-1.95490964396177e-05
-2.2792504755281e-05
-1.35388406331953e-05
-1.21069271688462e-05
-2.01389013411372e-05
-1.55737407910684e-05
-4.914153884273e-07
-2.42770764517183e-05
-3.78074186092596e-05
-5.18683268589149e-06
-1.07791382939034e-05
-1.4066751902417e-05
2.20267304415622e-06
4.11310747470152e-06
-2.29694264354378e-05
-1.43550871213457e-05
-1.42711181562265e-05
-1.76623122482773e-05
-2.17986912216444e-05
-2.22352254598598e-05
-3.17087017358335e-06
-1.46218562163939e-05
-2.69391229088149e-05
-1.04376452423726e-05
-1.69555708164848e-05
-1.06128775379354e-05
-1.47792840906018e-05
-5.56953982955716e-06
2.29035660953485e-06
-2.22916153613661e-05
-3.02720220743375e-06
-1.38493952691044e-05
-2.18225686824846e-05
-4.95048470873451e-06
-2.19488023259567e-05
-1.5133185362171e-05
1.93403892895571e-05
-1.24351097547218e-05
-1.57703191704554e-05
-1.31975534036288e-06
6.29966061212275e-06
3.478527988293e-06
-1.28506559127432e-05
-1.90733096408558e-05
-1.97914799222649e-05
-9.69162892003204e-06
-9.09690574314132e-06
-1.32531699518645e-05
-3.14369477811332e-05
-8.9937780446688e-06
-7.67422392379437e-06
-1.3302258494458e-05
-2.94671973177397e-06
-9.96109940494495e-06
-1.49968161317097e-05
-9.21669572704827e-06
-3.06938995831445e-05
-2.77404175350886e-05
-1.60404374284496e-05
-1.96338684901283e-05
-1.06911035927149e-05
-2.32219889461207e-05
-2.7393726407485e-06
-7.01611945327535e-06
-2.17205978934538e-07
-1.97878277870288e-05
-2.52033623960925e-05
-1.67615270758315e-05
-4.22141056169498e-06
-1.38638189885855e-05
-1.84605494448778e-05
-2.06208471057475e-05
-1.88514340530507e-05
-3.35704105538125e-05
-7.06093861647638e-06
-1.71342952920116e-05
-1.45672465406834e-06
-4.33427709440081e-06
-3.08981119220399e-05
-7.54080271079445e-06
-2.2698227408944e-05
-3.26382848963678e-05
-5.09712100158893e-06
-3.13744746112994e-05
-2.30105214121099e-05
-1.02703353903048e-05
-1.53086297610812e-05
-2.16798247598116e-05
-1.23346265292707e-05
8.12032312408586e-06
-1.04282009210794e-05
-2.97186831135423e-05
1.61389214441981e-06
-1.68114491071757e-05
-9.50377414157714e-06
-1.49176627282627e-05
-1.28671241945025e-05
-1.06750668309311e-05
-1.31786866428682e-05
-5.09345630043869e-06
-2.66790185726989e-05
-2.05033050009294e-05
-2.85165839704944e-06
-2.13269394709768e-05
-7.0135908004281e-06
-3.32417742770222e-05
-2.2075704347462e-05
-2.77153194070415e-06
-8.52968976438085e-06
-2.79510121680971e-05
-1.62192032436375e-05
-2.18799718683473e-05
-2.30133688445371e-05
-1.62374768907477e-05
-1.57583833805234e-05
-3.18456255245755e-05
-3.59010687600405e-05
-2.02684441002272e-05
-1.68164453691783e-06
-5.76477745450796e-06
-8.82582746128172e-06
-2.22422765812894e-05
-1.32560536663636e-05
-8.07348531626784e-06
-8.65043420171623e-06
-1.41412436736914e-05
-2.38112783300916e-05
-2.10967172682337e-05
-2.30756046565096e-05
-2.17689422336996e-05
-2.54403935250504e-05
-7.20304698278279e-06
-1.08578099480202e-05
-1.31093435505286e-05
-3.35682624495823e-05
-1.77181920518904e-05
-3.71855475737461e-05
-3.10060323659814e-05
-1.98590794434741e-05
-1.05302427914125e-05
-2.80842543652364e-05
-2.10068533472791e-05
-2.65884050865533e-05
-2.67662955398374e-05
-1.85914495419551e-05
-2.54577374021319e-05
-1.39865407532343e-05
-4.77517051977093e-06
-1.92017603895095e-05
-1.79703390547718e-05
-2.8304155083109e-05
-2.86269294110858e-05
-3.30672609730429e-05
-3.09450997060669e-05
-2.67906282044074e-05
-1.96376661869441e-05
-2.6352763778251e-05
-1.96620876701263e-05
-1.95763591562339e-05
-1.60434380088543e-05
-2.45596145516943e-05
-6.50997072904275e-06
-2.94821477501482e-05
-1.59776604133167e-05
-1.00723841073267e-05
-2.58094977100733e-05
-9.30887454298262e-06
-8.53091016808769e-06
-1.86466225913417e-05
-1.39264317534767e-05
-1.76044833684386e-05
-2.01834003874505e-05
-1.71347622240822e-05
-2.38107520272906e-05
-2.28278165557143e-05
-2.12987125124365e-05
-1.97023093828457e-05
-1.052406176685e-05
-2.13971979139168e-05
-1.37074844618661e-05
-1.56072054966885e-05
6.68229476794784e-07
-1.76275238621153e-06
-2.0679277473961e-05
-5.52144185253857e-06
-2.17743361350056e-05
-1.38748563450245e-05
-9.44590304161686e-06
-2.9314157468832e-05
-7.05972013535916e-06
9.02248558284025e-06
-2.17881674614523e-05
-7.10099034900867e-07
-3.40387032235099e-05
7.20050834940862e-06
-2.80166635396122e-05
-1.44212493195314e-05
-1.5387828877794e-05
-2.3974132086388e-05
-1.1923839266005e-05
-6.9143194978968e-07
-4.14459282769783e-06
-7.1193805330628e-06
-1.36279493797432e-05
-1.26718207186583e-05
-2.53748570501168e-05
-1.83738560047507e-05
-2.24323683670513e-05
-2.27672413088446e-06
-9.26689545672776e-06
-1.01490495597936e-05
-3.23095989455261e-05
-1.21712177936542e-05
-2.36742447886052e-05
-2.30480038773613e-05
-2.63071805256223e-05
-2.42358244782028e-05
-1.76921172712255e-05
-2.67763740239467e-05
-1.69856946946538e-05
-2.55629883000984e-05
-1.30009587162176e-05
-3.11777492264082e-05
-1.46684361219176e-05
-1.70207203137918e-05
-1.87370879274013e-05
-1.95212054532882e-05
-1.87016567217375e-05
-3.17287481767015e-05
-1.03163307266823e-05
-2.13084143150928e-05
-6.51406554887037e-06
-2.38381420654901e-05
-1.17139478245221e-05
-1.5449812527183e-05
-1.80936640055665e-05
-9.3252102112636e-06
-2.88689079682923e-05
-1.35054366712086e-05
-6.68853159648543e-06
-1.10987497262963e-05
-1.68571291225942e-05
-2.31345492589935e-05
-1.33453898279122e-05
-1.69347371114005e-05
-4.35445161199327e-06
-2.57949661799997e-05
-1.71606156363108e-05
-2.47081656145714e-05
-1.72457518187974e-05
-1.47682416442825e-05
-2.89271572836979e-05
-1.94086064016781e-05
-1.83172996073956e-05
-1.5252079899617e-05
-2.55714235820521e-05
-2.37023185313129e-05
-2.73754949823345e-05
-3.17732074574624e-05
-2.29629086557023e-05
-2.79247733152839e-05
5.40963689910222e-06
-1.9708773970638e-05
-2.71870689131714e-05
-1.15160395981431e-05
-1.68933906041863e-05
-2.31954839765264e-05
-6.76483931263101e-06
-2.2322520567751e-05
-1.30771492042674e-05
-2.08317486684995e-05
-1.06230849654697e-05
-2.93652065271524e-05
-2.56840401452347e-05
-2.03493885086985e-05
-1.34632579725925e-05
-2.21477192584648e-05
-2.25285945553245e-05
-2.10902932873649e-05
-1.38996858710161e-05
-2.54939079304183e-05
-8.75954706100801e-06
6.90990757899506e-07
-2.01455959841347e-05
-1.64991206837266e-05
-1.85631720386999e-05
-7.66772353428765e-06
-2.07037004920821e-05
-1.56583748374157e-05
-1.82121882704818e-05
-2.64800215003418e-05
-1.48353752385234e-05
-4.89292272574245e-06
-3.61284428213106e-05
-2.87456835484255e-05
-1.71856608557053e-05
-4.0119535646531e-06
-1.31747666908372e-05
-2.32379195835791e-05
-4.49837893461705e-05
-1.42467190626797e-05
-8.17351210319525e-06
-2.31915816435196e-05
-1.23104565150205e-05
-3.53872590079995e-06
-2.46393757448028e-05
-5.97560828592112e-06
-1.08265658823616e-05
-3.04606190437761e-05
-4.61166727685735e-06
-2.22305694954054e-05
-1.51286717812657e-05
3.09866758750983e-06
-1.98110217684338e-05
-3.16623727946304e-05
-1.35620148352777e-05
-1.27262002307072e-05
-1.76670247963814e-05
-1.58836170925894e-05
-3.62940195196166e-05
-1.53999253062621e-05
-3.2366603811278e-05
-2.73393571748219e-05
-2.16446797874351e-05
-4.29241660606791e-05
-2.00968876597485e-05
-3.26746564531104e-05
-2.31184192003577e-05
-1.46558723369588e-05
-1.08045379392463e-05
-2.70848052464896e-05
-2.38434638403684e-05
-1.8084886114103e-06
-1.02222177820642e-05
-1.43009773902429e-05
-1.54249224431984e-05
-2.6820757549639e-05
3.39484047670418e-06
-2.42494876442604e-05
-3.35030937155967e-05
-1.15037919481355e-05
-2.79732347387181e-05
-6.69478471782826e-06
-2.42424463827991e-06
-2.43154456393361e-05
-1.29606046756248e-05
-3.17002185487153e-05
-2.19923879143495e-05
-2.15609888056657e-05
-2.98188254480844e-05
-2.87571640104947e-05
-8.94206691377548e-06
-1.6714539893387e-05
-1.99166616697311e-05
-1.58167360607135e-05
-7.74980719157222e-06
-1.9951726691807e-05
-2.19608294794026e-05
-2.11723206646754e-05
2.15179644517748e-06
-2.22422756905614e-05
-2.47629167395083e-05
-2.83573325531689e-05
-9.35695981921157e-06
-1.62753134126939e-05
-1.60898156259475e-05
-1.22366447824349e-05
-1.91455725105191e-05
-8.19000770722442e-06
-2.25949863004336e-05
-6.04631685270273e-06
-2.16539896251505e-05
-2.30013272817629e-05
-7.72355392318193e-06
-1.74234691402585e-05
-2.50101050149118e-05
-9.24711364176488e-06
5.8177767318257e-06
-1.05980781578011e-05
-3.22864049650222e-05
-2.93821221492197e-05
-1.4250234123123e-05
-1.35407981621742e-07
-1.32197346273438e-05
-8.45098873936964e-06
-1.44970926469714e-05
-7.66219222255095e-06
-1.98214308393166e-05
-2.65998147515627e-05
-2.84188616524514e-05
-1.10373485402439e-05
4.00022554214924e-07
-3.19138999434826e-05
-1.92420420598663e-05
-8.76767606723219e-06
3.38814440948047e-06
-7.61522430811961e-06
-1.03311500661419e-05
-1.82453764634343e-05
-2.95693210947618e-05
-1.95532790601967e-05
-5.02360156122279e-06
-1.14830343903166e-05
7.89831756778663e-07
-9.7508256441483e-06
-2.0069451849482e-05
-8.36840383334559e-06
-1.07961632974627e-05
-5.23340801767656e-06
-2.23796108059931e-05
-2.9081794854322e-05
-1.13694599063296e-05
-8.37082228898612e-06
1.63052860771752e-06
-1.73962871237768e-05
-4.04656110822764e-05
-2.1268491969857e-05
-1.51398496753721e-05
-2.03961390585772e-05
1.02999157043604e-05
-1.39976645286816e-05
-1.88873918856387e-05
-2.04362101577673e-05
-1.74047188269203e-05
-6.83715124173101e-06
-2.51931737683504e-05
-1.57940512657246e-05
-3.30778599730011e-05
-2.6957000842734e-05
-2.38493232742516e-05
-2.98674416660755e-05
-9.44774339380945e-06
-2.03781944922821e-05
-2.07465723058545e-05
-1.95422993628643e-05
-1.36672845592441e-05
-1.51895631152311e-05
-1.09326275907534e-05
-1.33572824247114e-05
-5.99801016307601e-06
-1.47177183912938e-05
-3.27281325595289e-05
-1.96116428104178e-05
-2.9791821238368e-05
-6.78714161940613e-07
-2.34721340782185e-06
-4.01450690743217e-06
-2.6371739034079e-05
-4.3706434720661e-06
-1.57810043091354e-05
-2.15659093344163e-05
-1.89721400156644e-05
-1.90910791650229e-05
-1.59455063760332e-05
-1.34968025629016e-05
-1.60426048441923e-05
-2.38623947459627e-05
-4.05297806991925e-06
-2.71930196307959e-05
-2.37290190473043e-05
-2.4901644858145e-05
-1.55469212687563e-05
-1.29436508682067e-05
-1.69187415154191e-05
-2.92422824703704e-05
-1.40044233190955e-05
-2.0480988464591e-05
-1.85719323494384e-06
-2.540911317783e-05
-7.22650457912332e-06
-1.5258140238129e-05
-1.4937471291516e-05
-3.5461695014179e-05
-1.84796799869071e-05
-1.70994104774217e-05
-2.77277081747062e-05
-1.22867347677907e-05
-9.71701633940006e-06
-6.50627292288771e-06
-3.53520574578375e-06
-6.77897239633513e-06
-1.7570888263848e-05
-1.0922469800223e-05
-3.07044829372087e-05
-1.1226875075175e-05
-2.71193002741306e-06
-5.44223307541384e-06
2.04323096405374e-06
-1.55830133401161e-05
-1.58153637846658e-05
-6.21895521834099e-06
-5.4131635940657e-06
-2.00196376057132e-06
-1.97593501870768e-05
-1.12190192190591e-05
-3.19313643258895e-05
-2.61444042967073e-05
-2.39899599406593e-05
-9.96761544556129e-06
-3.20697034808732e-05
-1.29103721645609e-05
-1.93470859769154e-07
-1.13799450635279e-05
-3.88946586898192e-06
-7.27311136808328e-06
-2.79582200610641e-05
-2.55457298825931e-05
-2.17854808637893e-05
-1.38266320036693e-05
-2.13612119205538e-05
-1.22962643572547e-05
-1.51487690131102e-05
-2.0875545387148e-05
-2.47622073119516e-05
-3.09157048548226e-07
-2.03194465264405e-05
-1.39366624260985e-05
-1.58800451980101e-05
-3.54706888195675e-06
-2.05956218763288e-05
-1.5296275604113e-05
-2.39487062534416e-05
-3.26801743506512e-05
-1.54912636108651e-05
-2.32506269344162e-05
-1.14982090465638e-05
-8.66587694431762e-06
-1.90686043595671e-05
-3.64543741924726e-05
-2.3042422857121e-05
-1.24837112862908e-05
-1.7981908352496e-05
-3.52908663984104e-06
-2.12522755182084e-05
2.07827534583889e-06
-1.91185742274893e-05
-2.18665932405845e-05
-2.67278315652798e-05
-1.78308757716986e-05
-1.05785423881734e-05
-1.22200070973881e-05
-1.90323268652691e-05
-2.56379908972336e-05
-1.90686157625012e-05
-1.74953074281745e-05
-1.81857311973917e-05
-1.58462437769592e-05
-1.54040447914225e-05
-4.69287255152854e-06
-3.61761375139445e-05
8.88703220995365e-06
-2.05459725959185e-05
-1.43665425885544e-05
-2.12895679652845e-05
-1.39359406012587e-05
-1.95000026106825e-05
-2.93096649308651e-05
-2.09583219372549e-05
-1.90725068134801e-05
-1.17700936848354e-05
-2.26041349745768e-05
-6.69019061611351e-06
-2.57324024923762e-05
-1.97326712205717e-05
-1.20478527888184e-05
-2.48331965071549e-05
-1.9803601943816e-05
-2.23539283850282e-05
-3.56346601704533e-05
-3.60789527642529e-05
1.43780424738698e-05
-2.08633414478394e-05
-1.63741854612144e-05
-2.57582458856597e-05
-1.19096561017676e-05
-1.97959195660632e-05
-1.86138921689746e-05
-6.51017013442866e-06
-1.22993328617725e-05
-3.2393875297668e-05
-3.14124557361573e-05
-4.22204824397998e-06
-1.78140162539095e-05
-3.40524979060753e-06
-7.66892790389672e-06
-2.88135750200306e-05
-1.00336622686661e-05
-1.35989645441711e-05
-6.28047611619877e-06
-3.16466894355668e-07
-8.67119403798471e-06
-1.46988815431935e-05
-2.22842813126486e-05
-3.88905772613212e-05
-8.19370284778226e-06
-9.05558712177503e-06
-1.2452739486132e-05
-1.15919674343234e-05
-9.35404207507123e-06
-7.47740168480383e-06
-1.29921736901647e-05
-1.35162533176229e-05
-1.0996901992356e-05
-1.81295948060252e-05
-2.77740967460288e-05
-1.23416128497903e-05
-4.98922424657981e-06
-9.54668607975794e-06
-8.32835507039808e-06
-1.07739809058542e-05
-1.15315928938085e-05
-3.64799527147426e-06
1.29454461098989e-07
-1.08430937033355e-05
4.78689746325388e-06
-1.55224188846483e-05
-2.13156835181813e-05
-2.57507734619262e-05
-8.02992456842388e-06
-2.17684475566495e-05
-1.78597966251155e-05
-1.31944180977335e-05
-1.61119456982001e-05
-1.26779340057974e-05
-1.77730670981242e-05
-1.47424256748989e-06
-3.07174911981124e-05
-1.66598052823199e-05
-2.17646432864404e-05
-2.06017853966255e-05
-3.89587524572656e-05
-2.37610029250882e-05
-4.06584600752706e-06
-1.3108013942237e-05
-2.26013578649679e-05
-1.80125696571053e-05
-4.0474580516933e-06
-2.49978652629829e-05
-6.67462071037348e-06
-2.24803866745013e-05
-2.48889123757839e-05
3.2880733212721e-06
-2.36985220208936e-05
-3.68673446486929e-05
-1.0529812540668e-05
-2.32235705360643e-05
-2.84159644854323e-05
-1.32785341695036e-05
-2.35077961567398e-05
-4.63693652648319e-06
-1.88326662710675e-05
-6.84311335341145e-07
-2.66274316817995e-05
-2.18195483660116e-05
-1.08290712052226e-05
-1.27198751968325e-05
-1.6034955445421e-05
-2.67543959322328e-05
-2.91980733752888e-05
-2.59176222489917e-05
-1.37810302812062e-05
-9.04325500526525e-06
-1.30890061506536e-05
-1.52910333542092e-05
-1.73540184555946e-05
-7.68599557389956e-06
-1.87137338719473e-05
-2.73898951017145e-05
-4.69016497204182e-07
-2.73673024700427e-05
-1.94182257673966e-05
-1.99228572820909e-05
-7.24319825962824e-06
-4.23790323144205e-05
-1.83679006025767e-05
-1.82684537978287e-05
-1.82178693002219e-05
-2.16623942878765e-05
-1.56908771237036e-05
-1.52526143898919e-05
4.43975838232134e-06
-1.63818632235012e-05
-6.79805836446618e-06
-1.96957541081032e-05
-3.04254204996356e-05
-2.13100325775964e-05
-4.70186705155437e-06
-1.98630822302564e-05
-1.99246371080007e-05
-2.6437127956697e-05
-6.75163108958957e-06
-2.04223034729622e-05
-2.30911992447345e-05
-8.99149354489079e-06
-2.25856332813181e-05
-2.33426171466259e-05
-2.37413253599021e-05
-7.78697666815992e-06
-1.57220772556304e-05
-1.00274887754598e-05
-1.33386007097839e-05
-2.87565283996044e-05
-1.31212333908643e-05
-1.87935037705863e-05
-2.44389506359278e-05
-1.61113412865265e-05
-1.96132319848953e-05
-1.52758454373322e-05
-1.31989967829656e-05
-1.64605689580058e-05
-3.00158732581724e-05
-3.85488553566954e-05
-1.09259118293492e-05
-2.91894862228262e-06
-2.135654827759e-05
-8.30466961600386e-06
-8.14422150128376e-06
-1.50946333546428e-05
-9.03903765785302e-06
-5.6000509120887e-06
-2.41674932319785e-05
-1.05273279963868e-05
-1.2231282991218e-05
-1.60819834562361e-05
-1.34901505828705e-05
-7.01041826546279e-06
-4.18167638296323e-06
-5.82883935420207e-06
-2.19863250262927e-05
-1.63452569784568e-05
-2.85358272563086e-05
-1.67225055218319e-05
-2.5216889934955e-05
-5.05080550403576e-06
-4.39805540483865e-06
-5.45256654852886e-06
-1.71581570252823e-05
-2.48683543242917e-05
-1.66636296245528e-05
-1.36389164443753e-05
2.34299619813517e-06
-6.80433098472794e-06
-1.35807253022032e-05
-2.56967293018159e-05
-1.1798450238695e-05
-2.69768027631503e-05
-2.25668715727336e-05
9.29974282952509e-06
-2.65139800436049e-05
-2.66208701909685e-05
-1.98071735365426e-06
-2.10693061059995e-05
-1.84273471752467e-05
-2.56237605154339e-05
-6.11294304795791e-06
-1.44641607063017e-05
-1.03864071510219e-05
-2.61253727453865e-05
-1.71780331275689e-05
-1.45518242296672e-05
-1.52448173655317e-05
-3.29706984513446e-05
6.14438959167754e-07
-6.54108323490108e-06
-8.60558729700373e-06
-1.6941546278926e-05
-1.41693463915458e-05
-4.13208326980686e-06
-1.59604564943945e-05
-1.59182330214246e-05
-9.376350772127e-06
-2.30193907230726e-05
-1.8241908693663e-05
-6.56141994323846e-06
-3.25729826376407e-05
-1.74146616643888e-05
-2.5224627767284e-05
-1.65587768525341e-05
-6.94322875474148e-06
3.43572781375815e-06
-1.9793183573946e-05
-1.52972941339419e-05
-7.69597969388125e-06
-1.32095938412952e-05
-1.21321398560371e-05
-5.8239237226274e-06
-4.69563328449117e-06
-2.1561521446518e-05
-1.77947911006106e-05
-5.50419455604705e-06
-1.10720726751752e-05
-2.55454420578207e-05
-1.51804851801815e-05
-9.9538745490836e-06
1.99223041590003e-06
-1.07548236851163e-05
-1.83559309516289e-05
-2.39956788613165e-05
1.15945701435325e-06
-1.81887656197384e-05
-2.15811504219858e-05
3.68250699564231e-06
-7.42871287820233e-06
-5.07349901876951e-06
1.68047752243461e-06
-1.88915103254222e-05
-9.9730717551928e-06
-2.42972283792897e-05
-1.7875786261784e-05
-1.26358120026985e-05
1.31297877046023e-06
-3.85171823341521e-05
-3.96245525511123e-06
-1.49646293250495e-05
-2.02354509375828e-05
-1.31607288448294e-05
-4.68188529098349e-06
-1.48916740242444e-05
-1.5192451985176e-05
-4.84618466130818e-05
-1.72801224478128e-05
-2.32489161627654e-05
-2.02154440644719e-05
-2.83546267720422e-05
-7.81551840939908e-06
-1.70746024599445e-05
-2.68658738498981e-05
-4.05297795306389e-05
-1.86449752241641e-05
-1.88919739601542e-05
-3.62825523033179e-06
-1.52108207327677e-05
-3.6793173622147e-05
-1.78239505538813e-05
-2.07603873513238e-05
-1.33630341660802e-05
-1.40606996914933e-05
-2.41403850107115e-05
-1.80891938630073e-05
-2.6150742369198e-05
3.15820351796777e-08
-1.41497580941249e-05
-3.3723374482299e-07
-2.30201012909682e-05
-1.79913486353158e-05
-1.33436907125225e-05
-1.92742754180457e-05
-1.35749298563091e-05
-1.18633098973955e-05
-1.80058098747652e-05
-2.28156067481044e-05
-2.20109176642802e-05
1.53153285415268e-06
-2.77021891902586e-05
-1.1285138663433e-05
-3.72943148146104e-06
-2.5317570042619e-05
-9.01531532604494e-06
-1.78054507902856e-05
-2.15031072307717e-05
-1.60490954563161e-05
-2.27925361545904e-05
6.61232427625326e-07
-3.9505573862165e-07
-9.84363782919231e-06
-3.82599617813368e-05
-1.07080529236336e-05
1.82831678427568e-06
-1.70828391154396e-05
-8.16845316352696e-06
-1.45675795181815e-05
1.91459334974298e-06
-1.26080452058077e-05
-4.14876282209795e-06
-2.68458726887725e-05
-7.38851952411773e-06
-1.98544713645514e-05
-1.20860677423929e-05
-2.47272479438357e-05
-1.01630230153217e-05
-7.84255385427466e-06
-9.05755964211271e-07
-2.53627788325305e-05
-1.9108790974419e-05
-1.1664227065794e-05
-1.88756564638371e-05
-2.71778720256846e-05
-3.1690502559296e-05
-3.41381498114194e-05
-1.80033378968438e-05
-8.9377142604013e-06
-1.32539536250584e-05
-1.49464189890844e-05
-1.01356664642938e-05
-1.21462742447543e-05
-1.45323261092102e-05
-6.59496624301272e-06
-1.77192326626636e-05
-2.35190196565184e-05
-1.20861830695605e-05
-2.33434424137676e-05
-1.20771088067194e-05
-3.1020818693899e-05
-8.0583234356006e-06
-8.13534722651465e-06
-8.01977378326383e-06
-1.42244445811098e-05
-1.0558036553075e-05
-6.8254548670931e-06
7.33766065966072e-07
-1.63900635111186e-05
-2.81330301485966e-05
-2.39257157353634e-05
-1.18168267554495e-05
-2.6549039491942e-05
-2.56054023017311e-05
-1.03797423782548e-05
-7.28596922124418e-06
-9.95820570682336e-07
-2.46058783536053e-05
-3.45631698981207e-05
-7.5325473130838e-06
-2.46843110636147e-05
-1.39987749965282e-05
-5.4295664313435e-06
-2.00054293481397e-05
-1.57975971713933e-05
-9.13352105905121e-06
-8.26387618792141e-07
-2.29509205839291e-06
-2.17417892098208e-05
-2.44536927053299e-05
-2.89130649411773e-05
-2.80777563204977e-05
-1.73446562028109e-05
-1.89118583680358e-05
-1.15431269302119e-05
-3.47843759111844e-05
-1.38105293182586e-05
5.252350661878e-06
-1.09800289230298e-05
-2.36473309051235e-05
-1.75968909476535e-05
-2.19353957206715e-05
-2.73649741189001e-05
-1.23448642630108e-05
-8.46946816959151e-06
-3.89604213709786e-05
-1.92284419302774e-05
-2.01765787208183e-05
-1.75498322999898e-05
-7.82725017894445e-06
-7.16762705651551e-06
-1.95018836096953e-05
-1.35818409889583e-05
-2.40890340947715e-05
-1.03636516409392e-05
-1.73445263417241e-05
-4.79860278900061e-05
-1.49565712694566e-05
-2.20502507639901e-05
-1.68671874741336e-05
-9.63461740118108e-06
-3.1417061423179e-05
-1.02604222387401e-05
-2.00846743791336e-05
-2.3935913700306e-05
-2.02802052544952e-05
-2.18718499864261e-05
-9.91583070253542e-06
-1.31783103532203e-05
-1.1700359278897e-05
-3.74571965470849e-06
-1.90812257074212e-05
-4.31760690843775e-06
-3.24956971024552e-05
-3.71879117976987e-05
-1.23982560884166e-05
-2.31664196781065e-05
-1.23573474081876e-05
-1.77227685957279e-05
-1.98512325762601e-05
-1.60712001532096e-05
-2.12562750914521e-05
-6.54607174898949e-06
-1.47702038766421e-05
-2.21379463674647e-05
-2.46741208306042e-05
-1.53590619267454e-05
-6.5395400794752e-06
-1.60963369290482e-05
-1.63981453467709e-05
-2.38870858760859e-05
-1.56609222955627e-06
-1.85642694212635e-05
-2.63136791520298e-05
-2.27637359321382e-05
-1.9885944623421e-05
-6.03437834852159e-06
-1.53124393648353e-05
-1.08616921802903e-05
-3.04927956248528e-05
9.08029696758299e-07
-8.78492620793435e-07
-2.41457866446362e-05
-1.10833291915709e-05
-1.55261608627384e-05
7.31401193613661e-06
-1.20022325018526e-05
-2.18152585543475e-05
-2.7526279025215e-05
9.93797857139222e-07
-6.14152747867856e-06
-8.16691328652791e-06
-1.49956968331592e-05
-2.55152855338926e-05
-1.33190246975854e-05
-1.26358267609089e-05
-3.20664865753652e-05
-2.07021408673049e-05
6.22000869013185e-06
-8.89450636757183e-06
-1.89098515451352e-05
-3.46673272908053e-05
-2.2048059233151e-05
-1.54981048058462e-05
-3.34801218656363e-05
-7.57546697391361e-06
-1.93806054288325e-05
-4.07565373423492e-06
-1.56645114026472e-06
-1.90934563308155e-05
-1.05078596306015e-05
-2.56763317592855e-05
3.1206830768737e-06
-1.3870760413754e-05
-3.02116127501525e-05
-1.72397110249631e-05
-3.29309264352835e-05
-1.88880164134785e-05
-1.74651734612499e-05
-2.94976118137733e-05
-1.79748806132368e-05
-2.4624851873577e-05
-1.69674151557103e-05
-1.43943870909644e-05
-1.6310660436353e-05
-8.52261698377827e-06
-1.94482116869019e-05
-1.73647221929633e-05
-1.46255446922911e-05
-1.86770780052641e-05
-1.15381927317718e-06
-4.36423536713355e-06
-1.23293136889494e-05
-1.65056510027019e-05
-2.02767614484289e-05
-1.23884179359052e-05
-1.05882523954598e-05
-2.02061264650411e-05
-1.74751848861233e-06
-2.12646538373387e-05
-1.20034108334776e-05
-3.93035055402303e-06
-1.38395774454677e-05
-2.42626898152971e-05
-1.96092758418049e-05
-1.17127692311665e-05
-1.248289536408e-06
1.4740219076747e-05
-1.13297901769109e-05
-1.64056888545355e-05
-1.08568182516793e-05
-2.49835628624859e-05
-2.93303837908738e-05
-1.95558397542655e-05
5.23920949057729e-07
-1.48808517506775e-05
-1.84052230300958e-05
-2.16914894250346e-05
-2.61764788086129e-05
-2.02716139558534e-05
-2.15081911126296e-05
-1.49356874065776e-05
-2.7238900464096e-05
-1.63863448723869e-05
-1.72224815097896e-05
-1.67287613141783e-05
-2.95003613325262e-05
-9.6717836592596e-06
-2.11437960290004e-05
-2.2222535525192e-05
-2.09623832343246e-05
-1.03921171845753e-05
-6.42705549746787e-06
-2.49066283946637e-05
7.60383190215777e-07
-2.36219543473013e-06
-1.02451221807576e-05
-2.10064666265696e-05
-2.37774801920515e-05
-1.95703294766316e-05
-1.50525679107079e-05
-2.18031999783763e-05
-1.74825880794421e-05
-9.9906503343551e-06
-2.20188094950046e-05
-1.46301859237705e-05
-3.06534234553395e-06
-8.47537239762178e-06
-8.03518998388612e-06
-1.30671939611197e-05
-1.46522511525444e-05
-1.70426677430098e-05
-7.07533347384835e-06
-4.84433568873869e-06
-1.72091803406856e-05
-2.59323045499698e-05
-2.43949138352533e-05
-1.17609823180709e-05
-8.03294948284604e-06
-1.85000932640826e-05
-1.20035335133063e-05
-3.06372299077402e-05
-2.62534462791662e-05
-7.81741267057659e-06
-7.3801046126625e-06
-1.88097580922676e-05
-1.6018170619124e-05
-1.85060038745099e-05
-3.14678999907491e-06
-1.2582571060922e-05
-2.89809885212535e-05
-2.31260959390066e-05
-1.97261067173455e-05
-1.67990382840138e-05
-7.04928608625087e-06
-2.50659504483286e-05
-1.79745525722998e-05
6.14786447574652e-06
-7.43634640073884e-06
-1.50310613927559e-05
-2.28517935851371e-05
-2.44767715348102e-05
-6.62938463027217e-07
-1.67629701932288e-05
-8.52992009125013e-06
-9.47976898367334e-06
-1.23979635748472e-05
-2.59421251545878e-05
-3.68918360772896e-06
-1.29641496826966e-05
3.51700339161963e-06
-1.64853281406594e-05
-3.37761604783582e-05
-2.70976212600218e-05
-2.70154596694359e-05
-1.79091431057081e-05
-3.33626029191984e-06
-1.70141672040246e-05
-2.49181777680735e-05
-1.16669337140226e-05
-9.05286593573335e-07
-2.07330523497967e-05
-1.51151106527891e-05
-1.42252429298185e-05
-1.65824529953842e-05
-1.8212587783028e-05
-7.39587537939932e-06
-1.91073536022596e-05
-3.17118964245837e-05
-1.902933890653e-05
-1.65987685409597e-05
-2.59655577019379e-05
-1.86506854021834e-05
-6.11983217334934e-06
-2.0861893911579e-05
-1.99425719031182e-05
-3.19074722860167e-05
-9.37639005157816e-06
-1.85265443066458e-05
-2.28936533454212e-05
-3.24648272936358e-05
-2.92992127235316e-05
-1.71518379859261e-05
-2.14546447863655e-05
-1.34041129419664e-05
-6.2668644667999e-06
-2.61477042333331e-05
-8.49808100167714e-06
-2.75557458235802e-05
-2.41892336613165e-05
-2.38888824378717e-05
-1.96993060571957e-05
-2.70898253127463e-05
-2.57741891799229e-05
-2.28389286209556e-05
-2.53200966860415e-05
-1.28150451058872e-05
-9.98105053035042e-06
-1.29005604153617e-05
-5.7517725695704e-06
-1.37633063328567e-05
-2.85515307581989e-05
-2.12602955139592e-05
-2.11733184788908e-05
-1.31828320260468e-05
-3.27330401531403e-05
-2.09793355985941e-05
-2.18817573435277e-05
-1.61893696241173e-05
-1.63474528307411e-05
-2.19712570241657e-05
-1.39592383282158e-05
-5.88434502703435e-06
1.28053919857285e-05
-1.43934744378318e-05
-2.17844423967387e-05
-8.93483404857004e-06
-1.83233493893576e-05
-9.68546563999422e-06
-1.62013950282557e-05
-3.57858037981787e-05
-2.63674780512176e-05
-2.16993701781116e-05
-1.74106570149523e-05
-2.40909956861338e-05
-2.108243259343e-06
2.59994356791624e-06
-1.3715180781773e-05
-1.95648447658887e-05
-3.10990463620845e-05
-2.44731924113505e-06
-7.10498451939917e-06
-9.37355507136082e-06
-1.61644704256955e-05
-2.31035948660886e-05
-9.4614352172738e-06
-2.89635976389623e-05
-1.67550304767082e-05
-1.74483275217149e-05
-9.01671504768061e-06
-4.55237063774264e-06
-6.46779827161978e-06
-1.89101314292703e-05
-8.66113388879557e-06
-1.41447683221321e-05
-2.65455309645e-05
-2.71258957534201e-05
-1.74506837715622e-05
-3.4608242095437e-05
-1.68195879390969e-05
-1.86371370270203e-05
-1.17869142828421e-05
-1.91987158146937e-05
3.45276936466042e-06
-5.03014725038106e-06
-7.07369264296374e-06
-2.59240162883487e-05
-2.45230188248134e-05
-1.64094609463955e-05
-1.54232859767846e-05
-1.47473058660368e-05
-2.85680560448996e-05
-2.05278736418152e-05
-1.86391227721079e-05
-1.53984306580325e-05
-2.15524116860642e-05
-3.04483446422707e-05
-2.56488357947013e-05
-3.62729666730764e-06
-3.62476022002402e-05
-1.67368294845219e-05
-1.63002443480619e-05
-1.10630685291582e-05
-1.81311993791171e-05
2.70602233296628e-06
2.38879781223132e-06
2.93868144085202e-06
-6.62364986932337e-06
-6.32089005027825e-06
-2.38550268469575e-05
-2.14024960147757e-05
-3.59005045337938e-05
-1.04771500873721e-05
-3.25935427366424e-05
1.17970653137447e-05
-1.90427248463595e-05
-6.8965146815045e-06
-1.38022040093882e-05
-2.00120883537679e-05
-1.27052027883428e-05
-1.35555267353454e-05
-1.86737093605739e-05
-9.4199147066113e-06
-1.81275961047347e-06
-1.5321635633907e-05
-2.05543987159829e-05
-1.20769642607424e-05
2.15742786200271e-06
-1.1921001064305e-05
-9.29690703490448e-06
-1.28261606331437e-05
-2.08312365930791e-05
-1.72334335256013e-05
-1.52626014872485e-05
-2.89386599358048e-05
-3.04907235779657e-05
-1.74542017938291e-05
-1.71428514760236e-05
-3.70725652637158e-05
-2.24554549965099e-05
-8.11470256048629e-06
-3.08133161454779e-05
-1.36485933985607e-05
-1.52667911193898e-05
-9.69278449352047e-07
-5.08484244800882e-06
1.48844334439791e-05
-4.73051928224685e-06
-3.49382707198216e-05
-5.13208844631059e-07
-1.14028563912402e-05
1.01303307776136e-05
-1.26809977966567e-06
-1.05696030132544e-05
-2.61494360762767e-05
-2.73933344693568e-05
-1.17752354970784e-05
-1.43263694694305e-05
-2.4481404123122e-05
-2.14101649234011e-05
-1.88875798344793e-05
-1.56772139695132e-05
-1.91180845902067e-05
-2.71740054647268e-05
-2.32412483386666e-05
3.51005269533228e-06
-2.82345070484733e-05
-1.66414023742682e-05
-3.15699695987802e-05
-1.01546727735463e-05
-7.60649610979417e-06
-1.813786442228e-05
-2.34175154212881e-05
-2.37026341708639e-05
-6.41655268390445e-06
-1.26609776039464e-05
-8.14547293881547e-06
-2.6643140636052e-05
-1.9824534311759e-05
-2.26997556860933e-06
-3.3613089191576e-05
-1.40206292722571e-05
-3.74680677869709e-06
-1.59454199753202e-05
-8.60462898399161e-06
-2.88405488545797e-05
-8.63665651061967e-06
-1.66075364898667e-05
-1.39766053413086e-05
-6.79123399786635e-06
-2.24715499937752e-05
-2.25084505524851e-05
-7.79444265803052e-06
-1.49033934965272e-05
-2.96092082700621e-05
-1.79068659390202e-05
-2.26882726364653e-05
-2.25271376483749e-05
-2.10220303280721e-05
-2.08898235160803e-05
-2.61121330467308e-06
-1.24350206354972e-05
-1.59312705789447e-05
-1.5226864079515e-05
-2.16398052279215e-05
-8.6495759488936e-06
-2.13121300525521e-05
-2.67625941247587e-05
-3.17617787487593e-07
-1.32880842482135e-05
-3.15154745851455e-05
-9.15467009326004e-06
-2.18581540682223e-05
-1.39712581742817e-05
-1.83830095245578e-05
9.76087991974058e-06
-8.38097231956041e-06
-2.11351879936634e-05
-1.47458586510406e-05
-2.17897997543484e-05
-2.24610078664318e-05
-1.96378366737697e-05
-1.72628897190256e-05
-1.93665773235486e-05
-7.00643280324868e-06
-3.60464741445457e-05
-1.27883613521976e-05
-7.50200300578739e-06
-2.03937608946957e-05
-2.60324475746192e-05
-1.77035610605544e-05
-6.44855142122188e-06
-2.63235068552861e-05
-1.58109191486466e-05
3.56428650539917e-06
-1.32403500402695e-05
-3.15035487818757e-05
-1.28101831885866e-05
-1.11136174394017e-05
-1.35471482468709e-05
-6.51666809578327e-06
-2.88304186279538e-05
-1.47720370657955e-05
-1.27467912201686e-05
-1.43629812758613e-05
-1.67826243216195e-05
-3.40987117918018e-05
-1.41507081213622e-05
-2.35510858601783e-07
-5.82750325073577e-06
-2.26968263866205e-05
-1.62956295718283e-05
-1.70688405763351e-05
-2.80644545000483e-05
-1.93365619373156e-05
-1.5482118636486e-05
-2.19704614446243e-05
-1.79469645792766e-06
1.86234308842746e-06
-2.99169481000767e-05
-1.05896550813659e-05
-2.18084348188286e-05
-2.74151913226925e-05
-9.04937224098332e-06
-2.33163136532614e-05
-7.7460521279174e-06
-1.4909162343478e-05
-2.95057628862163e-05
-1.53257196086381e-05
-1.77729293638453e-05
-2.52887936401596e-06
-1.65288467531714e-05
-1.17612136251536e-05
-2.11597134679641e-05
-1.91784972075044e-05
-1.89338681759327e-05
-3.09173537203754e-05
-2.43826056646678e-05
-1.49093809685153e-05
-2.20965028435568e-05
-1.20250582730904e-05
-2.13732044124832e-05
-1.18707167867689e-05
-1.68909571502483e-05
-1.01019133145109e-05
-6.44789842591559e-06
-2.24283015956224e-05
-7.84057685073657e-06
-4.48903588503388e-06
-1.98881522250686e-05
-1.90298496674588e-05
-1.94845790898986e-05
6.33533841778681e-06
1.64493368450213e-06
-1.32882180697423e-05
-1.75113029419282e-05
-7.89485268624901e-06
-2.30592942732026e-05
-2.46587643190639e-05
-3.14157082995718e-05
-1.89503319008691e-06
-2.33447552670566e-05
-1.26558167949396e-05
-7.4031621322377e-06
-8.4512933674674e-06
-2.30725450622605e-05
-3.71233365388124e-06
-1.02675033095801e-05
-3.25337097523717e-07
-1.51965954477636e-05
-9.29350947580516e-06
-1.8921027718652e-05
-1.11126247656835e-05
-3.39496340530482e-05
-2.86556825538015e-05
-3.27527591896384e-05
-2.21942465366734e-05
-1.801262203125e-05
-3.11323812025872e-05
-7.30259494173215e-06
-1.28448928639725e-05
-3.70128619480374e-05
-1.61867344299653e-05
-5.29731943611914e-06
-1.51495309912295e-05
-1.62253497493505e-05
-2.17895003978142e-05
-3.09029667486561e-05
-3.04313302381602e-05
-1.36428328958004e-05
-8.5508264890848e-06
-9.81979372638297e-06
-8.22645005246231e-06
-3.4496020396506e-06
-1.0541887575805e-05
-2.04385890450182e-05
-5.10561561811786e-06
-4.50462993084041e-06
-1.53338984017903e-05
2.63029363565734e-06
-1.81948665732085e-05
-1.65733298796757e-05
1.09993051691211e-06
-8.01844785150468e-06
-1.84189998717243e-05
-1.36722993229109e-05
-2.65464690363785e-05
-3.39009833240914e-06
-1.11628513741467e-05
-3.09658282569967e-05
-1.23969693255241e-05
-2.30667870521564e-05
-4.22884504997413e-05
-3.15074294987342e-05
-3.44657200787174e-05
-1.37936016100503e-05
-1.12707603313494e-06
-6.82590025166472e-06
-1.49931960563801e-05
-2.14859691347423e-05
-2.42394526418341e-05
-1.57666868285265e-05
-1.80288970582295e-05
-1.34688349967893e-05
-1.3462504116196e-05
-1.62740301440534e-05
-1.28392698936662e-05
-1.83449344822448e-05
-3.15066230297342e-05
-1.29809488379311e-05
-1.42299247301549e-05
-9.52609217018247e-06
-8.53739522629359e-06
-2.10381197738693e-05
-1.77267331563813e-05
-1.74824328754419e-05
-1.84848022914067e-05
-1.30590835580687e-05
1.76059291989002e-06
-1.98718121672655e-05
-2.83737756549366e-05
-1.92158197026465e-05
-7.14715701426965e-06
-6.55049955585942e-06
-2.25473803816579e-05
-1.49873205557976e-05
-1.43546754542311e-05
-1.98226771523324e-05
-2.14310547322165e-05
-1.80290160406401e-05
-9.96872900688795e-06
-1.42532150306878e-06
-3.00970212875579e-06
-3.56847499350937e-05
7.06995242968526e-07
-2.41910588792284e-05
-2.00399773245306e-05
-4.39151642614737e-06
-1.29009704185662e-05
-1.40971708162925e-05
-6.05596230001964e-06
-7.81613534992581e-06
-7.7802963661457e-06
-1.79927112354612e-05
-2.02035294264549e-05
-2.98225485385407e-05
-7.53492443626025e-06
-9.03815467395719e-06
8.79497439398567e-07
-9.85000353611653e-06
-1.73626091897984e-05
-2.29379049654789e-05
-2.52000980536829e-05
-1.4006369355897e-05
-8.0337161245093e-06
-1.96226617871576e-05
-3.68639734232296e-05
-1.52188307186834e-05
-1.09821634935217e-05
-3.10604334860204e-05
-1.7200693601716e-05
-1.56432273780345e-05
-1.107378225542e-05
-3.06786518135106e-05
-2.87075502606216e-05
-6.69227978050395e-06
-1.6222320278656e-05
-2.17643907104994e-05
-2.01232525902324e-05
-3.84724352422289e-05
-1.09521145056988e-05
-3.96412377597273e-06
-3.18125581694716e-06
-1.46559921862837e-05
-1.77863593792777e-05
-2.82323077986135e-05
-8.13656022609722e-06
-2.70895780824152e-05
-3.46871327458775e-05
-1.99014656338714e-05
-3.4412303602983e-05
-2.81386003126879e-05
-3.0368283027581e-06
-1.67008853147257e-05
-1.44261400101844e-05
-1.5968016915848e-05
-1.45561245591131e-05
-7.47835020747208e-06
-1.96122527688467e-05
-1.83589319475445e-05
-2.03732433714092e-05
-2.93515331745722e-05
-1.33715129123244e-05
-1.0886014883385e-05
-2.52238456711902e-05
-2.63156846095712e-05
-1.30820926744569e-05
-1.26007290516146e-05
-1.94614572882403e-05
-2.53403628748921e-05
-2.76202095156176e-05
1.04252028910602e-06
-3.89836501827077e-05
-1.77444743820195e-05
-2.01158467747203e-05
7.02123642549771e-06
-2.51962859690174e-05
-2.3586862264475e-05
-3.00084459381099e-05
-1.30253561926532e-05
-4.21086907439091e-05
-2.48964436150501e-05
-1.39345052655516e-05
-1.91655123840385e-05
-1.79769568406641e-05
-1.25694151142778e-05
-2.32443927233042e-05
-2.8320439286124e-05
-2.56318379763299e-05
-1.6813768804332e-05
-9.71745973558377e-06
-4.69084782970349e-08
-1.18387391196093e-05
6.66329566261253e-06
-1.54189747921822e-05
-2.07696220175705e-05
-2.50527347739005e-05
-2.0542818026698e-05
-1.7950319759031e-05
-2.69781302920287e-05
-9.09753513957032e-06
-2.91997143887431e-05
-2.56803862037864e-06
-1.3447445766519e-06
-1.20372918438076e-05
-3.6248147815969e-05
-1.46865490610423e-05
-1.44771422286107e-05
8.36797488780296e-06
-2.81802284455776e-05
-3.79207207267996e-05
-8.41874052763255e-06
-2.07992016465916e-05
-2.02355288174733e-05
-2.08803197160862e-05
-1.11247854268872e-05
-5.83060637964099e-06
-1.49462823221185e-05
-5.04154045601584e-06
-2.24882360760094e-05
-2.25771728625518e-06
-1.26721351742585e-05
-2.82220674700437e-05
-1.4831278032462e-05
-5.11714000999886e-07
-1.45768299716055e-06
-1.25027644372804e-05
-4.20491110053198e-06
-2.19749332471548e-05
-2.89569203836674e-05
-3.411570629973e-05
-1.31163870815085e-05
-2.64043840108677e-05
-2.38660070646102e-05
-2.48047110447096e-06
-1.85075990080889e-05
-1.51814911062258e-05
-1.07982093475106e-05
-1.47848062727372e-05
-4.70804287817328e-06
-2.29640919657731e-05
-2.17565124461964e-05
-2.3541040352438e-05
-1.07871836296107e-05
-3.71077917005581e-05
3.42699951940175e-06
-1.50593986651912e-05
-9.51508752356747e-06
-1.33119767014363e-05
-2.61066191194759e-05
-1.07027610743486e-05
1.04496592923627e-05
-2.91923157153928e-05
-7.28531402334158e-06
-1.56696099403265e-05
-5.13783542563975e-06
3.89463283731049e-06
-1.97131680798186e-05
-2.93096191303234e-05
-2.74969829775886e-05
5.06068536491764e-07
-9.76389287831271e-06
-1.22765686243075e-05
2.48691077415804e-06
-1.01625144356866e-05
-1.97507542908872e-05
-2.36077619688109e-05
-1.02701138877437e-05
-4.07727656256532e-06
-2.02516102327949e-05
-1.9026696869192e-05
-8.54141541420738e-06
-8.94844981701148e-06
-3.65111070406162e-05
-7.75686228751045e-06
-1.60801079241173e-05
-2.30419997711784e-05
-2.4811362634519e-05
-2.34823169404181e-05
-1.67271678653717e-05
-1.31772586837044e-05
-7.29336614180596e-06
-1.45954700690851e-05
-1.44317755798408e-05
-1.40398492374603e-05
-1.10012232563934e-05
-1.71006490748309e-05
-1.68763828530716e-05
-1.37501790477781e-05
-2.42805859747553e-05
-7.63307730207264e-07
-1.23181770076113e-05
-2.17010258588672e-05
-4.99690635104342e-06
-8.53899790801741e-06
-2.55325917482553e-05
-1.35125238505422e-05
-2.10771779822738e-05
-4.00575869209693e-05
-1.35166152764779e-05
-2.66448143621343e-05
-1.22529568155876e-05
-2.27680342897217e-05
2.4586987860716e-06
2.9990122019036e-07
-9.09955637877186e-06
-1.65531035060832e-05
-3.63691391370478e-06
-2.99870934384836e-05
-2.27921508772991e-05
-1.21275151036396e-05
-2.00568054542525e-05
-1.401771957027e-05
-2.52342562206653e-05
-7.9067377284723e-06
-9.04075584686724e-06
-1.16825455009475e-05
-2.36978264520533e-05
-9.10857994382352e-06
-1.49935798874449e-05
-1.66001610098709e-05
-1.30925615716323e-05
-1.6510847476949e-05
-2.78778843822993e-05
7.27202743330879e-06
-1.70132146147457e-05
-9.52850411038129e-06
-3.32617453932242e-05
-2.2390590884881e-05
-1.91957455089756e-05
-3.77440180728186e-06
-1.61147975820959e-05
-1.34530954402389e-05
-1.59102286298702e-05
-1.31032940383445e-05
-1.45831566542154e-05
-1.66331270547892e-05
-2.60364756652189e-05
-4.09455845782771e-05
-2.23248162064741e-05
-1.80765037450809e-05
-3.92816700345238e-06
-2.91338613950661e-05
-1.57728669109601e-05
-2.22238221099907e-05
-8.53307674333129e-06
-2.18628908939747e-05
-1.72370109785094e-05
-2.46494259004426e-05
5.96402031977471e-06
-2.09013872692373e-05
-2.09774654671513e-05
-1.53765404937217e-05
-1.8476400381718e-05
-7.2756989780387e-06
-2.09008402203459e-05
-1.68647045833291e-05
-6.89602686238586e-06
-1.10554605485813e-05
-2.05048611499538e-05
-1.96158262702369e-05
-1.63300649468141e-05
-6.90701960184011e-07
-2.42797093687592e-05
-2.5315207243141e-05
2.1215880218928e-06
-3.32566490621709e-05
-3.39402900870072e-05
-2.5385382048194e-05
-1.11848587135214e-05
-1.76268268812465e-05
-9.07101779098451e-06
-2.38962424738946e-05
-1.72424237983211e-05
-2.21704928794543e-05
-1.69241151933787e-05
-2.13651824235938e-05
-6.70614908910929e-06
-1.74440171413398e-05
6.58066057822973e-06
-3.43109623862383e-06
-3.38114630831304e-05
-1.80359495073151e-05
-3.39659327409839e-05
-1.50003513834182e-05
-2.81666565903086e-05
-1.63843743805866e-05
-2.21980724479891e-05
-1.14424338190304e-05
-2.55064482924157e-05
-1.31139771593092e-05
-1.39809593763364e-05
-1.7248313248017e-05
-2.69118169852757e-05
-1.61193064705022e-06
-2.52825250901488e-05
-1.43254677863121e-05
-2.24837072295861e-05
-8.9313446859239e-06
-7.26450863115033e-06
-1.07993593574587e-05
-2.26758196505845e-05
-2.17034221456013e-05
-2.88209766966158e-05
-1.17585147863028e-05
-2.21600256169172e-05
1.43793403028233e-07
-6.16312523972389e-06
-2.25912388077917e-05
-2.18969948283647e-05
-7.9970436376307e-06
9.59607584486417e-06
3.93566297375409e-06
-2.12922491228819e-05
-7.05936018812043e-06
-1.89690913491737e-05
-2.55700494759785e-05
-6.91610093403161e-06
-2.90273567280812e-05
-2.20190402742573e-05
-1.05891173520624e-05
-2.4334101713774e-05
-1.46915769277341e-05
-6.59883248886253e-06
1.41424013450838e-05
-5.0588577420466e-06
-1.70887405475064e-05
-1.64455323292331e-05
-2.06057647506116e-05
-1.74745055877878e-05
-1.9036074912667e-05
-9.44049518725683e-06
-1.18981995133517e-05
-2.87958900450113e-05
-4.56266947575587e-06
-1.90166325517448e-05
-1.40772883536603e-05
-1.25848118820851e-05
-3.3734492765021e-05
-2.073797003417e-05
-2.38171409228799e-05
-1.25631571288326e-05
-2.17353194641386e-05
-2.6724891380207e-05
-2.61551484011418e-05
-1.48350717811309e-05
-9.01037483656982e-06
-1.75140963298958e-05
1.70319646624416e-06
-1.11740471664621e-05
-1.27523786579462e-05
-2.14454639804152e-05
-2.77922271454397e-05
-1.87525179960487e-05
-1.20173950876811e-05
-3.33569626682059e-05
-1.92969142685836e-05
-1.23263642900185e-05
-3.13954867709514e-05
-2.77276027358377e-05
-9.72844640656563e-06
6.74270642112017e-07
-5.58661269679751e-06
-2.60675530493318e-05
-2.15777686794737e-05
-1.2980114394508e-06
-2.26992417816082e-05
-2.08913312131591e-05
-1.50369972254324e-05
1.17650010666162e-06
