# Supplementary material for: Research on computational propagation and identification of mine microseismic signals based on deep learning
Source: PLoS One. 2025 Oct 22;20(10):e0334641. doi: 10.1371/journal.pone.0334641 (PMC12543183; doi:10.1371/journal.pone.0334641)
Supplement: S11 Data — (ZIP) [file pone.0334641.s011.zip › 000101100002720.xlsx_0.txt_24.txt.txt]

-1.94139099662767e-05
-1.1480046560098e-05
-3.60407056363743e-05
-8.55538436312968e-06
-9.00794135842879e-06
-1.27493163999166e-05
-1.86593514374628e-06
-1.26312933657579e-05
-1.13887943272716e-05
-1.34242962552394e-05
-1.99442674158293e-05
-2.00513995727241e-05
-9.46930366459516e-06
-3.67201200160445e-05
-2.43497690600153e-05
-2.20988797273104e-06
-2.90856164909918e-05
-1.31194888979071e-05
-1.52585369955764e-05
-3.05336040943757e-05
1.73957842951583e-06
-1.25295229867747e-05
-3.07300636850604e-06
-8.47692846690032e-06
-9.81258685607784e-06
2.16388317113636e-06
-2.67476739829525e-05
-1.13242968528516e-05
-2.32468079448321e-05
-7.11754925147169e-06
-2.82477393292623e-05
-1.02148353401635e-05
-6.94066906797548e-06
-5.45093258932734e-06
-3.06199043928496e-05
-9.96634711510176e-06
-1.12309086300181e-05
-7.49963651446575e-06
-1.77216597917956e-05
-9.8262288658338e-06
3.01593279632708e-06
-9.95064019654824e-06
3.36046137974019e-06
-1.17586089726125e-05
-2.46624597967226e-05
-1.86878640921768e-05
-2.40947174256243e-05
-1.26436089875108e-05
-2.5498489728448e-05
-2.12220163710628e-05
-1.77052171605916e-05
-9.84994534223606e-06
-1.73265271807878e-05
-1.8533411578589e-05
-3.24992598490293e-05
-9.10351090101753e-06
-1.91921454768839e-05
-8.04854168322061e-06
-2.98755923599784e-05
-1.37196617979775e-05
-9.06316570157371e-06
-1.18679392680182e-05
-2.89904815593064e-05
-1.69776176235813e-05
-1.17119556288864e-06
-3.39504181897303e-05
-1.95053351433206e-05
-1.37994619691976e-05
-3.08135953923469e-05
1.40459017613547e-05
-1.33327737137239e-05
-3.49837823153385e-06
-3.05741775006995e-06
-1.42886595385788e-05
-1.91808971606512e-05
-1.00342908008814e-05
-2.1700609930994e-05
-2.23201813906298e-05
2.33845802509209e-06
-2.43014989894905e-05
-1.25184681011702e-05
-9.91265126037293e-06
4.94078520517655e-06
1.35207777838481e-06
-1.91674391976186e-05
-2.07662611248135e-06
-8.15452637662206e-06
-1.65688618659934e-05
-1.58511322656981e-05
-1.58033559697672e-05
-8.5779596461006e-06
-1.32965419702604e-05
-2.36600256925943e-05
-1.6163754647559e-05
4.50860757999144e-06
-1.63325544895421e-05
-1.8208122190379e-05
-1.07365386101371e-05
-1.52274996282816e-05
-1.9989896364847e-05
-2.43839310462081e-05
-8.84664956657741e-06
-7.63848810050526e-06
-2.46795189317786e-05
-4.39029704798182e-05
-6.36617229369711e-06
-1.96735787737442e-05
-2.82950683819309e-05
-3.57803060554579e-05
-2.03029736981049e-05
-1.84938693928325e-05
-5.04319344642542e-06
-2.15135693143561e-05
-3.835776517868e-05
-1.05382791870813e-05
-2.77754132137435e-05
-2.25364238248939e-05
-2.76875534306018e-05
-2.03618268735601e-05
-3.36025415105528e-05
-2.46552653418994e-05
-2.1390714030831e-05
-2.74451077613175e-05
-7.42568917345093e-06
-5.66712315498586e-07
-8.22499860065239e-06
-4.01720997470012e-05
-6.62001182658381e-06
-1.13856501899376e-05
-1.18922650567851e-05
-7.30107527764945e-06
-2.58432421446462e-05
-1.01650550094098e-05
-1.67619921234943e-05
-3.17600179457436e-05
-2.18613901253603e-05
-2.31740045595232e-05
-6.99740218352364e-06
-1.90553732672759e-05
-2.54520905153517e-05
-1.60093009134518e-05
-1.88924357293811e-05
-8.15147713401714e-06
-2.48937931617373e-05
-1.33563862502057e-05
-2.12185455668256e-05
-1.52885437254217e-05
-1.71762983870334e-05
-7.57749739433688e-06
-1.7816826302674e-05
-2.77498486835559e-06
-1.42271357705975e-05
-2.42102357379989e-05
-2.98346809599188e-05
-3.04551475199097e-05
-1.01586369461704e-05
-2.92695097096908e-05
-7.64414690103855e-06
-1.32566547417379e-05
-3.91074581107156e-06
-4.41174902781225e-06
-1.30908028519588e-05
-3.48311398362132e-05
-1.30179541141537e-05
-2.68900739455743e-05
1.95336464933001e-06
-1.47587457373325e-05
-2.47103833756845e-05
-2.32307849748646e-05
-2.80739506831947e-05
-1.01971270474672e-05
1.82609127231212e-06
-1.67092450163824e-05
-1.50399309139492e-05
-1.59680138516789e-05
-1.73755021084092e-05
-2.43985079029477e-05
-2.08154284595312e-05
-2.63151151585537e-05
-1.50533879989108e-05
-2.87921108962321e-05
-3.63491622752042e-06
-2.34218201405919e-05
-6.74870767592198e-06
-1.20165118548856e-05
-8.65777070949493e-06
-1.85749587986166e-05
-1.4724721464803e-05
-7.46427201188643e-06
-1.72647776729842e-05
-3.13479046940365e-05
-1.12073754628611e-05
-2.48414861873964e-05
4.81318373676297e-07
-1.71154526351454e-05
-2.36273172997489e-05
-1.2865553988938e-05
-2.35117159426571e-05
-2.6276583140776e-05
-9.35674759241359e-06
-1.43099128407984e-05
6.07233094221579e-06
-3.32895143313027e-05
-2.85534456182146e-05
-2.04990196161911e-05
-2.55799120297914e-05
-1.00326213952592e-05
-4.52883537195429e-06
-1.49268409501652e-05
-2.31948144741377e-06
-1.4063412170054e-05
-4.45593373837125e-06
5.52412544512286e-06
-1.00295226485543e-05
-6.39438327226578e-07
-9.54394221736326e-06
-2.59560811749282e-05
-1.44323914890268e-05
-9.42024078740447e-06
-1.85051889469613e-05
-1.45856084327564e-05
-8.63892434430455e-06
-2.34876349624133e-05
7.24594096769599e-07
-2.29779853345262e-05
-2.16680514512839e-05
-1.81368261088681e-05
-2.46121950281938e-05
-2.01755121769738e-05
-2.13153665144112e-05
-1.50997872639955e-05
-1.40729827095396e-06
-2.59815545065095e-05
8.75424733065658e-06
-2.07974546802641e-05
-1.65164086932684e-05
-3.30430303769526e-05
-2.29951148201395e-05
-1.42928670597482e-05
-2.32365247222751e-05
-1.68530227289616e-05
-2.78821197406624e-06
-1.94591000284909e-05
-1.33575877255187e-05
-1.11447943495009e-05
-2.17391122422167e-05
-9.07970879580763e-06
-3.65668849738678e-06
-7.97517011191111e-06
-1.12815604305337e-05
-1.97139867094595e-05
-1.21184459660644e-05
-2.15190659031813e-05
-2.15634976470631e-05
-2.01949289278197e-05
-2.14519990789496e-05
1.14778046321595e-06
-1.58214637391153e-05
-2.50803954172945e-05
-8.27040322694304e-06
-2.85490070029904e-06
-5.49458471837549e-06
-1.51219701413899e-05
-3.31360277613308e-05
-9.81102595331939e-06
-2.45492543582458e-05
-1.23271420404118e-05
-2.71693634014665e-05
-3.03429083673755e-05
-1.34318516756127e-05
-2.09359947485645e-05
-1.67083247900542e-05
-2.81571424237381e-05
5.02090732376859e-07
-1.68183083821141e-05
-1.18268412518439e-05
-3.00723670515031e-05
-2.71012057354263e-05
-2.02772426484055e-05
-2.65045506156593e-05
-2.73505675049357e-05
-2.14394693510343e-05
-8.78813128540602e-06
-1.09729388922068e-05
-1.37246545306233e-05
-1.70483542943285e-05
-1.71924942465126e-05
-1.44821109051324e-05
-1.70084100058485e-06
-2.79697255631366e-05
-1.66074684493037e-05
-7.24796667522305e-06
-8.21638905668623e-06
-1.29507960780104e-05
-2.09788148477257e-05
-7.90496905754142e-06
-2.13915814458978e-05
-1.01806982000101e-05
-2.91441910012662e-05
-1.18545390430346e-05
-2.55448597841057e-05
-1.27902909033133e-05
2.32023691128205e-06
-6.79084249453243e-06
-7.62265171571734e-06
-7.47783562652094e-06
-1.01286590446938e-05
-2.25117685621861e-05
-1.26907997848661e-05
-1.18017912432425e-05
-2.1965185801482e-05
-1.53670432780492e-05
-3.06425362623676e-05
-2.16744037836784e-05
-1.87908877946855e-05
-1.42407447676561e-05
-1.97819138983457e-05
-1.8235496773435e-05
-1.28173718632794e-05
-1.71997512311437e-05
-8.29013928146082e-06
-2.33825048568956e-05
-1.70416048641962e-05
-2.5021248407107e-05
-3.54210064870724e-05
6.77799989233194e-07
-9.25218001031076e-06
-5.68810116087866e-06
-7.2130350745938e-06
-3.71316818683492e-05
-6.1411454242351e-06
-1.21253224545955e-05
-1.97487818925297e-05
-1.13547287857894e-05
-6.5294524977695e-06
-1.29938136925387e-05
-1.79156230410259e-05
-1.27300867845436e-05
1.28898260456048e-05
-6.51784830034096e-06
-1.03528938085189e-05
-4.65254956613804e-08
-1.323855209051e-05
-2.88271935102742e-06
-4.68951523063657e-06
-4.47104666576617e-06
-2.17487050935713e-05
-2.73699136057971e-05
4.49484644341005e-06
-1.47930359687773e-05
-2.73556900072789e-06
-2.28212447301201e-07
-7.24262546422863e-06
-1.73941335043807e-05
-1.43009077802322e-05
-1.61344014976576e-06
-1.25537356760911e-05
-6.05910609500339e-06
-2.30172533761826e-05
-3.40104750739886e-05
-1.69302713740941e-05
-1.73516540701658e-05
-2.38188325936702e-05
-2.06587148076009e-06
-8.03571149934201e-06
-8.06566563763595e-06
-1.27543974290848e-05
-7.61390635281607e-06
-2.34099195438903e-05
-1.4676581235333e-05
-1.13622114265673e-05
-2.69920604159682e-05
-2.21927641182507e-05
-1.72403616211938e-06
-1.10564887485291e-05
-1.75011865573503e-05
-2.19606063249587e-05
-2.11692623463081e-05
-2.08703610177825e-05
-3.47850354403578e-05
-4.2838012536984e-06
-1.780788575444e-05
-4.51407427807926e-06
-2.2398397688669e-05
-2.77625618735086e-05
-2.08925688503555e-05
-3.10813008314499e-06
-7.15160072093513e-06
-1.47600028972265e-05
-1.30043489137967e-05
-2.72739804673855e-05
-2.63065296417215e-05
5.7535968006458e-06
-1.4302480168589e-05
-1.95671142903218e-05
-6.6587254534668e-06
-1.30525267845388e-05
-2.34831728203091e-05
-4.94615384544034e-06
-1.05530560209426e-05
-1.76044841200384e-05
-1.21446400932706e-05
-1.53051084795612e-05
-1.80047488556663e-05
-1.58374596896023e-05
-2.71857077887834e-05
-1.43126753148742e-06
-1.45998020248778e-05
-2.4113235624761e-05
-2.20468474489088e-05
-1.17458146183564e-05
-2.65140770112818e-05
-2.85070140601505e-05
-1.0553846526358e-05
-8.24275103176641e-06
-1.10894979473963e-06
-1.99079340223446e-05
-1.259781239324e-05
-3.01699896533146e-05
-2.03088291786966e-05
-1.65924120747277e-05
-1.14507078248003e-05
-2.1677852465147e-05
-1.50198520394955e-05
-1.83905139967323e-05
-1.97266945103487e-05
-9.61709868803812e-06
-3.35253470442131e-05
-2.39944447256639e-05
-1.54801151783001e-05
-2.04661495720532e-05
-1.07747888297004e-05
-2.38474887442969e-05
-8.4045226034258e-06
-6.95775903334094e-06
-6.27310145937906e-06
-2.00016781326873e-05
-2.48770021189591e-05
-1.73419556064464e-05
-2.42938484498591e-05
-9.88254237992211e-06
5.17273801622177e-06
-1.36107604098618e-06
-2.66879557579687e-05
-2.56788446572862e-05
-2.37446289550836e-05
-1.25742398053934e-05
-2.47493863904047e-05
-1.43333707332292e-05
-1.36417138239017e-05
-1.03376732646261e-05
-2.01864008327371e-05
-3.88451803929758e-05
-3.10957418645529e-05
-1.72014073766788e-06
-3.02048204669875e-05
-1.9179413648803e-05
-2.7782031063831e-05
-7.84228159782777e-06
-1.51556932461144e-05
3.13577534802654e-06
-1.02218541842157e-05
-2.50182436650844e-05
-2.46485876075248e-05
-4.91555549947639e-06
-1.40111497557643e-05
-1.55264401804484e-05
-1.6814311573202e-06
-1.08571714703075e-05
-1.62225875038874e-05
-2.94402660444064e-05
-1.07771235417692e-05
-1.02019926001365e-05
-2.24748261257146e-05
-1.54128218253837e-05
-2.60894942384721e-05
-8.64329222360425e-06
-2.61992474347976e-05
-2.27336869501996e-05
-6.33791876670627e-06
-9.62807165624302e-06
-2.41740520099848e-05
-5.86123184146586e-06
-1.187858782737e-05
-1.8078096426124e-05
-1.13276810030468e-05
-5.29188652551022e-06
-5.70229403184385e-06
-6.12448588807362e-06
-2.13061835441418e-05
-3.21634044370231e-05
-9.74270401004722e-06
-4.20048394341127e-06
-2.24360335862953e-05
-2.93357676981613e-05
-2.44913997932489e-05
-9.30613253289061e-06
-2.12408079658873e-05
-1.96636010193196e-05
-2.00160031137694e-05
-2.47616060639235e-06
-2.78294605449721e-05
-2.34910971399837e-05
-6.45921640710665e-06
-2.41767670728877e-05
-2.11731993478511e-05
-2.13183539951316e-05
-2.9962872216949e-05
-1.17163209272504e-05
-3.34454135114559e-05
-9.6053917392405e-06
-9.359095822301e-06
-1.28037782882883e-05
-3.97860092876464e-06
-2.95728178416691e-05
-2.56145175907355e-05
-2.40839661527566e-05
-1.94391488162961e-05
6.49247831487527e-06
-4.51083262333461e-06
-1.45534326722608e-05
-5.72795874399961e-06
-1.15908431527935e-05
-1.375619774718e-05
-7.02405920036232e-06
-1.37537456903274e-05
-1.5791972437788e-05
-1.6118297014077e-05
-1.34346308062871e-05
-1.563977274438e-05
-1.15743042866976e-05
-1.71757623595387e-06
-2.10042727097027e-05
-1.55637421735341e-05
-1.67012314906732e-05
-1.48888111296022e-05
-2.53734553990182e-05
-8.50415513677533e-06
-1.92890426412964e-05
-1.61016684207931e-05
-1.09762880714416e-05
-1.66630463816533e-05
-2.74618749623126e-06
-8.00582244239075e-06
-1.25996282448218e-05
-1.40021682050214e-05
-2.32998388024548e-05
-1.80606731685907e-05
-1.89247464267719e-05
-2.11961926808525e-05
-1.63804992682943e-05
-6.57571900513372e-06
-1.52422971560378e-05
-9.09171174174739e-06
-2.93464708577115e-05
-3.5607904620457e-05
-1.46847578472333e-05
-1.65098145760792e-05
1.4225082501926e-06
-1.63304374387195e-05
-8.91926086543023e-06
-1.44431089381922e-05
-6.89933313312865e-06
-2.39939879383029e-05
-1.67509154800623e-05
-2.05972396002412e-05
-1.12782082469565e-05
-8.09428570459711e-06
-2.12714646746796e-05
2.74595331276117e-07
-2.05930371647628e-05
-2.54758112098849e-05
-5.36398030470174e-06
-2.0172184342476e-06
-5.46174263435674e-06
-1.68357144889498e-05
-3.21476598471344e-05
-1.59325679798483e-05
-4.89955515498286e-06
-1.84610092401915e-05
-1.01157899889582e-05
-1.05586154468808e-05
-1.99020373004474e-05
-1.7585799541388e-05
-4.21083642557798e-06
-1.8044292942912e-05
-2.60933698320845e-05
-1.66149908518016e-05
-2.03426732796546e-05
-1.24535914185795e-06
-1.71844959227116e-05
-2.12088777021694e-05
-5.15972071544743e-06
-2.39329925363294e-05
-4.07482978855506e-05
-1.58225603122686e-05
-6.33689796757062e-06
-3.1159404546176e-05
-3.16700174668344e-06
-1.50964474383594e-05
-2.49797481265978e-05
-2.10888523469566e-05
-1.48837659648063e-05
-1.68299814678144e-05
-1.80554883774278e-05
-6.39552199787459e-06
-2.19458338072311e-05
-1.62903753511516e-05
-1.95062578878944e-05
-2.19789376449201e-05
-2.93692329079797e-05
-1.11646744330385e-05
-1.49554916680102e-05
-1.84030485564216e-05
-3.19924559484961e-05
-1.35917348422945e-05
-1.20482948608221e-05
-6.08606056318833e-06
-1.01671784753939e-05
-2.13033400384636e-05
-8.33183840465628e-06
-1.05422199729761e-05
-2.31455384837659e-07
-1.0942275752571e-05
-2.42733299201047e-05
-8.40380942256197e-06
-7.05272443343536e-06
-3.45742994948009e-05
-9.41384877055091e-06
-2.2959819167041e-05
-2.31230773803318e-06
-4.95736969367747e-05
-1.1962408566802e-05
-2.67163312927549e-05
-2.20532290355078e-05
3.1523941882043e-06
-2.56200741831113e-05
-1.76509135482728e-05
-9.06426906934859e-06
-9.94442307741108e-06
-1.9098903918855e-05
-2.26574027626635e-05
-9.11781186060259e-06
-1.34059572965325e-05
-8.08470642116349e-06
-2.43823312091483e-05
-2.49908603885403e-05
-1.29635626689673e-05
-2.8560590830045e-05
-4.91333290877816e-06
8.08272703500625e-07
-3.04103916335868e-05
-1.06217399125922e-05
-9.38877245285718e-06
-3.29468009273943e-05
-2.0856520052829e-05
-1.87197078245146e-05
-3.31293068804196e-05
-2.90276643359146e-06
-3.37122589079113e-05
-9.78401240632024e-06
-7.45384302344811e-06
-2.97576081233182e-05
-1.74032421754985e-05
-2.34724229520692e-05
-2.58132326768728e-05
-3.49257040920786e-05
-5.84099712370813e-06
-2.55026219954475e-05
-1.31679852285065e-05
-1.7290620183677e-05
-2.75076970145437e-05
-1.94085546648969e-05
-2.90100381404327e-05
-9.42366740159951e-06
-2.37761662519575e-05
-1.37124210398631e-05
-2.135615739845e-05
-1.79890442493982e-05
-8.71681207279878e-06
-1.03251891067109e-05
-2.23772360744906e-05
-1.12487521404654e-05
-1.4067135129686e-05
-2.93360309037238e-05
-2.44635053280763e-06
2.68635143228595e-06
-2.4330971889278e-05
-1.15851646273021e-05
-6.34379234150744e-06
-1.33439573122107e-05
-1.71527696996237e-05
-1.44277439220813e-05
-2.36646930317564e-05
-1.06376471687585e-05
-1.33631828552826e-05
-8.95466605167252e-06
-7.63759273849448e-06
-1.37774063306695e-05
-1.8211155721641e-05
-1.86648621396319e-05
-6.20722798202638e-06
-2.84204712471725e-05
-2.63015801126002e-05
-9.69977888988337e-06
-2.13872944325062e-05
-2.14659060511499e-05
-7.40428407342461e-06
-1.22089198007071e-05
1.59219369128759e-06
-1.85058920185515e-05
1.60970996106475e-06
-2.44370431123532e-05
-2.29123770716325e-05
1.18609214916966e-05
-6.71695359613942e-06
-6.18413367277244e-06
-6.05078877159077e-06
-1.95145337186149e-05
-1.35283458811343e-05
-1.98616615554692e-05
-1.93053105119211e-05
3.09843776238396e-06
-5.880553234738e-06
-1.24225573218367e-05
1.15476506411981e-05
-2.7782625286769e-05
-1.3960912379764e-05
-8.45868961038913e-06
-1.80918167556347e-06
-1.29355744640436e-05
-2.30982133964091e-06
-3.5082878679499e-05
-2.38018377279665e-05
-3.06654564597131e-05
-1.00587776470066e-05
-1.46449142704214e-05
-1.4559334334322e-05
-9.36382183373693e-06
-9.25184355241902e-06
-4.96260127272363e-06
-1.29045308681931e-05
-8.02774714143549e-06
-6.7630183669202e-06
-2.08467871771547e-05
-3.75707673191313e-05
-2.33090415699119e-05
-3.37568255503526e-06
-2.20343771363886e-05
1.27731364518942e-05
-1.53601618199943e-05
-8.67690623657569e-06
-2.61655884559029e-05
-6.22380361809547e-06
-3.25991527421381e-06
-1.97849776188475e-05
-1.40357196466861e-05
-1.72854412753675e-06
-1.0140789995872e-05
6.9304986513126e-07
-6.74806917121826e-06
-2.53801880509182e-05
3.13925249493737e-06
-9.68118621879237e-06
-1.81478218091442e-05
-9.6846267794032e-06
-1.06905841452676e-05
-4.12487045429848e-06
-3.19762164804863e-05
-1.5747963826571e-05
-5.71321277971247e-06
-5.4393118474722e-06
-2.65536342983199e-05
3.09821436484432e-06
-1.48348382736144e-05
-3.61290569508702e-05
-1.43692085201486e-05
3.8515662944997e-06
2.26767090878215e-06
-2.36692921326311e-05
-4.35384043436586e-06
-4.1681380877236e-06
-2.46271475608628e-05
-1.97264497377361e-05
-2.9743858167657e-05
-2.21165048933872e-05
-1.00912332866158e-05
-1.16599866481091e-05
-1.43841309581782e-05
-2.19116966830703e-05
-7.13259688506563e-06
-1.95676299738081e-05
-3.31559038385768e-05
-2.97599767552348e-05
-1.84022212673616e-05
-3.27264556783157e-05
-9.12734108625653e-06
-1.27361744054844e-05
-3.82212012330092e-05
-1.64729598468376e-05
-2.36866927582453e-05
-1.41734981143704e-05
-8.00945488978638e-06
-1.82288184476014e-05
-9.51105412012241e-06
-1.13339774678113e-05
-2.08943660872333e-05
-2.89484402757624e-05
-1.43773839573459e-05
-1.79622295952771e-05
-8.32834084860789e-06
-2.44114860476736e-05
-2.25703349128118e-05
-2.30659887231088e-05
-3.75633189648502e-05
-6.81556563992621e-06
-2.14448445713488e-05
-1.74267851037897e-05
-1.21008331961078e-05
-1.73921270866932e-05
-7.30602318668609e-06
1.53357427886381e-06
-4.20859906343728e-07
-1.04926317061423e-05
-1.88081676946677e-05
-2.00714524181723e-05
5.97913403222385e-06
-3.28829478551584e-05
-2.15302723893541e-05
-5.18667844042048e-06
-2.18698106564424e-05
-1.84424597503453e-05
-1.59295728787232e-05
1.10698822224511e-06
-1.66671976871336e-05
-1.94676306011298e-05
-1.2520986317051e-05
-2.89189256560684e-05
-2.69038827318165e-05
-8.98390053164909e-06
-1.88982913514068e-05
7.61292752297276e-07
-2.78095049276557e-05
-3.31630472141026e-05
-9.8455435466503e-06
-1.73949561427853e-05
-2.67317179831885e-05
6.91359678864926e-07
-1.30274261781923e-05
-2.16511071281083e-05
-3.25863646062434e-05
2.7816762630962e-06
-1.56641569216807e-05
-2.0101500239875e-05
-1.20724772109449e-05
-1.87144471944191e-05
-4.26271878232927e-06
-2.50872883248694e-05
-1.50857855445888e-05
-1.89293339849997e-05
-1.93048714015606e-05
-2.03014066643908e-05
-2.01895179262275e-05
-1.87680851882842e-05
-2.15040814010183e-05
-1.03436436158381e-05
-1.72541325863043e-05
-1.1162318062834e-05
5.47320461523088e-07
-3.41231308376774e-05
-1.4654832740118e-05
-3.36187765456314e-06
-1.80155854002181e-05
-1.67504705233662e-05
3.23201372925789e-06
1.21229675959284e-06
-2.89137347526757e-06
-1.29642186940741e-05
-1.41639906467332e-05
-7.16407772652706e-06
-9.55517344672162e-06
-2.2081109590514e-05
-1.29234263647231e-05
-1.76792838335063e-05
-2.57476235207329e-05
-2.40431826325179e-05
-1.87351570914509e-05
-3.664051163842e-05
-1.9648598373476e-05
-1.24822301966627e-05
-1.86937739967329e-05
-1.60298925190386e-05
-1.17514722866806e-05
-1.94524506747398e-05
-2.13508812439612e-06
-5.14868553734439e-06
-9.84085269288653e-06
-1.39695056620101e-05
-6.49566528400312e-06
-1.32165952956541e-05
-8.20135491845897e-06
-2.39133569962418e-05
1.26511436767793e-06
6.9210039659753e-06
-6.14535911279491e-06
-1.20155517817933e-06
-6.75238715839739e-06
-1.73831154986382e-05
-1.1733124720093e-05
-1.57483469252599e-05
-3.09899682311553e-05
-1.58936417762943e-05
-1.94484993860399e-05
-1.25956791692932e-05
-1.48339937808696e-05
-4.77893145297423e-06
-1.0926019448351e-05
-4.32668471998368e-05
-1.99055195914305e-05
-7.37129328513287e-06
-2.68690997162269e-05
-9.29136064794549e-06
-3.18343871035591e-05
-2.55535803923979e-05
-1.72234908866196e-06
-1.86878182152499e-05
-1.0069332822608e-05
-1.6601041505935e-05
-1.25723204696716e-05
5.50804050593955e-06
-1.51533542334154e-06
-2.83803577219971e-05
-9.40030825128504e-06
-1.57878808350293e-05
-1.71803031177277e-05
-5.8292109649385e-06
-3.17603472836387e-06
-1.6506503846597e-05
1.60135453530563e-06
-1.87584224525558e-05
-3.41302386083504e-05
-1.61004167031211e-05
-1.42129973178445e-05
-2.62271201250087e-05
-6.89376845352649e-06
-1.9763453502313e-05
-1.8785700030549e-05
-1.8988698064979e-05
-1.97328921325763e-05
-1.94297417557639e-05
-1.6369532481332e-05
-3.97400783076335e-05
-2.14769852912831e-06
-9.0868607237468e-06
-2.09455637552957e-05
-5.87987045616904e-06
-3.13571563242195e-06
-6.0880416636875e-06
-2.06733924978419e-05
-2.90561762302457e-05
-1.58240484183861e-05
-1.40685973269884e-05
-1.56079921846045e-05
-2.47546759672168e-05
-6.24031818152894e-07
-3.66401723311949e-06
-3.09984483631591e-05
-1.34087117863775e-05
-1.61776445940118e-05
-6.03352128030627e-06
-1.24243987210142e-05
-2.34114217266815e-05
9.71874437530393e-06
-1.25704546109162e-05
-2.11387161143968e-05
4.07366386928383e-06
-2.79911108037515e-06
-2.1899556672831e-05
-2.37609461706827e-05
-2.37095209456015e-05
-1.02740185928242e-05
-4.27711886106662e-06
-6.8330591475279e-06
4.51978181496794e-07
-1.06609799838798e-05
-2.33714949965018e-05
-2.20480556582841e-05
-8.9888595412447e-06
1.39524081008025e-06
-7.17915450935805e-06
-6.72659769612623e-06
-3.00758196277866e-05
-1.74098411899877e-05
-3.63809346330201e-05
-2.43931504138099e-05
-2.10221760404087e-05
-3.12417747983547e-06
-1.5128515242771e-05
-2.69743742063775e-05
-7.20637344730499e-06
-7.86169605548227e-06
-1.58544382637031e-05
-1.50037335731428e-05
-2.54163585438713e-05
-1.09062696766352e-05
-9.19822289109134e-06
-6.18546748276543e-06
-1.37123465387759e-05
2.63338864876421e-06
-3.34673341500653e-05
-2.60305471450343e-05
-9.26933388533003e-06
-7.05885396171599e-07
-1.82395302158639e-05
-1.41155625819194e-05
-2.25575810943204e-05
-1.44589215427293e-05
-3.2356138943614e-05
-1.80674011577292e-05
-1.87441950582083e-05
-1.61726572305782e-05
-1.6245779091225e-05
-1.12189103163039e-05
-2.88932523170186e-05
-1.15899458147524e-05
-1.41290996754741e-05
-2.12706119243576e-05
-7.68450171622846e-06
-1.66317530600865e-05
-1.36228052990571e-05
-2.43085590915059e-05
-3.98084797111741e-06
-1.92528987323438e-05
-5.28906865980415e-06
-4.24057930070369e-06
-4.46346944163259e-06
-1.96623443768494e-05
-2.34823256612622e-05
-7.71626641405837e-06
-8.90521861903108e-06
-2.50457722535676e-05
-1.02603351923119e-05
-1.80143347719031e-05
-8.06741018723422e-06
-1.64298956072254e-05
-3.35386913826413e-05
-1.1638805834692e-05
-2.01570283499248e-05
-9.30105283237044e-06
-1.89349846537505e-05
-4.37062367325473e-06
-2.41342942910604e-05
-2.324882778233e-05
-1.79390196662042e-05
-1.99894410738089e-05
2.66241567177288e-06
-2.7203202947545e-05
-1.28494395976518e-05
-4.93334494846374e-06
-3.52726068303082e-05
6.20823295618499e-07
-1.22456357684387e-05
-8.63204596458317e-06
-2.42125586931824e-05
-2.08634317136496e-05
-1.84252135704685e-05
-1.31822691243624e-05
-1.59100142166624e-05
2.18515757556762e-06
-6.30037777428855e-06
2.5105214746173e-06
-1.78033667483824e-05
-1.8172394121401e-05
-1.56686546882962e-05
-9.82948977820567e-06
-1.75162275993252e-05
-3.32178330506697e-06
-2.02200866865461e-05
-1.20859110432305e-05
-4.488591961272e-06
-9.40582861124908e-06
-2.12215336701034e-05
-3.76626372839618e-06
-1.85543609912703e-05
-1.16114380370594e-05
-2.85692995860131e-05
-2.11968071491972e-05
1.44537694716076e-06
-2.31627903342157e-05
-5.38825029137634e-06
-5.26800682323506e-06
-2.57912893641875e-05
-3.34328104736906e-06
-3.35296869426329e-05
-1.39529449979616e-05
8.98483715925474e-06
-2.02006068168742e-05
-1.9423240110389e-05
-2.38089393970398e-06
-9.12541397011104e-06
-1.35661001564244e-05
-2.02676548378013e-05
-1.86498649129842e-05
-1.16493896421199e-05
-2.10447868574007e-05
-1.95161546110005e-05
-7.18351696869568e-06
-1.7655500676218e-05
-9.69030297828658e-06
-1.43557610041877e-05
-1.37938305762025e-05
3.08717211276632e-06
-1.37709435007733e-05
-1.43439054803704e-05
-1.75913590575661e-05
-3.24115907361812e-05
-7.89558740892979e-06
-3.05931772208745e-05
-9.65388958886779e-06
-2.70664224487963e-05
-1.63405136978162e-05
-1.226034092149e-05
-1.70302647129175e-05
-1.3496563919433e-05
-2.97216261377005e-06
-2.22734712760257e-05
-1.29471224603284e-05
-1.35548529849605e-05
-1.69182756736429e-05
-1.77489504834378e-05
-1.55308982883447e-05
-1.5364584144219e-05
-8.90533078540925e-06
-2.16861112122246e-05
-3.5104374803689e-05
-2.31924557979249e-05
2.54921323190639e-06
-1.87344683099126e-05
-2.72965210348053e-05
-4.76391802146202e-06
-6.12360771111076e-06
-3.9418336821806e-05
-8.39696363312457e-06
-1.64684484024974e-05
-3.1155436814459e-05
-7.66001167315225e-06
-1.97859123494558e-05
-9.43407329104759e-06
-2.46684456529763e-05
-3.50216858831316e-05
-1.3827536933562e-05
-2.94476459582441e-05
-4.41810023556848e-06
-2.37852266060259e-05
5.0290651666521e-06
-2.04226551301422e-05
-2.32856520768416e-05
-9.68097643891653e-06
-2.70067421947031e-05
-3.1303602934073e-07
-1.789055335512e-05
-8.10509785503398e-06
-3.86979726148557e-06
-3.25462107878647e-05
-2.10535083587193e-05
-1.49694333948556e-05
-9.02684995009443e-06
-9.76588528031693e-07
2.02868012939585e-05
-3.15052315494051e-06
-6.90024473346183e-06
-1.50948062989365e-05
-7.21629591960367e-06
-1.31411146127366e-05
-9.84436845164661e-06
-9.76167677047909e-06
-2.73442670024254e-05
-6.68396857835009e-06
-1.18400607701034e-05
-2.86260383501707e-05
-1.66339366868598e-05
-2.79050131801884e-05
-8.79869324736863e-06
-8.98492942922312e-06
-1.4567287830681e-05
-3.8508822058831e-05
-1.37265673719088e-06
-1.08332230241996e-05
-1.47367977513435e-05
-9.52427075715346e-06
-2.7299736190575e-05
1.78028112177463e-05
-1.03143405207044e-05
-3.18658460303052e-05
-1.8035348616688e-05
-8.30004919981851e-06
-2.32986074666108e-05
-1.33651544424554e-05
-1.22826425771804e-05
-2.17444827420824e-05
-2.43030170536348e-05
-1.70820760352575e-05
6.46094194652435e-06
-2.02221413152527e-05
-1.47693769735197e-05
-2.8198170306276e-05
-2.27861654427103e-05
-2.371583298156e-05
-2.79183856743017e-05
-3.44554397650799e-05
-2.58261487947143e-05
-2.96921504708768e-05
-3.36686058916072e-05
-3.86852511807737e-05
-1.73554852110657e-05
-2.27179214133316e-05
-2.40226307038969e-05
2.93104853265083e-06
-1.24563922627091e-05
-1.24274683113626e-05
-5.66468280819956e-06
-8.51122341317947e-06
-2.91451866660517e-05
-2.27847123245629e-05
-1.52100174562869e-05
-1.99644718505449e-05
-2.47671503111502e-05
-7.2534052168614e-06
-2.18064726693995e-05
-1.78845745282952e-05
-2.07690670770378e-05
-1.72497075478967e-05
-3.7450355218105e-05
-1.39409261857792e-05
-1.83666383740951e-05
-1.18832782616373e-05
-1.16549449248034e-05
-2.35372752770689e-05
-2.39043358360721e-05
-8.95662326719e-06
-8.61642204813207e-06
-2.03829942209428e-05
-2.60419288276729e-05
-2.73754825985797e-05
-2.11535896766051e-05
-1.06600812964484e-05
-1.82009387121373e-05
-2.88910345487193e-05
-8.7316768801838e-06
-2.57748143015141e-05
-3.95196530625491e-05
-3.24921018694212e-05
-2.99657230852126e-05
-3.34678500679436e-05
-1.63174917271593e-05
-2.93532736324153e-05
-2.53852911751951e-05
-1.62594482442628e-05
-2.40030666824287e-05
-1.00932379943495e-05
-5.26205250519406e-06
-2.51943587554961e-05
-2.24937832506984e-05
-6.50300770445778e-06
-6.53042483549983e-06
4.33020615954027e-07
-1.27779654227336e-05
-1.01446403755308e-05
-9.8244204474581e-06
-1.68239802431819e-05
4.40937844305859e-06
-2.31722431817633e-05
-3.24382811735571e-05
-2.1764819175583e-05
-1.56991953895298e-05
-2.70856005868063e-05
-2.07259638769802e-05
-3.19646360608559e-05
-1.28179524509528e-05
-3.53345907670281e-06
6.75638841934881e-06
-1.0356736801522e-05
-2.12256145682356e-05
-2.52327658692686e-05
-2.05176710832458e-05
-4.26252727953742e-05
-3.16210588237827e-05
-2.47877402418731e-05
-1.81544958581234e-05
-2.08825259200593e-05
-1.18991082306015e-05
-1.85551430143504e-05
-1.85750005986526e-05
-2.50614298624709e-05
-1.2526576424872e-05
-3.04024091449104e-05
-1.4163168981578e-05
-1.83970189630715e-05
-1.78475579507471e-06
-2.55259965724316e-05
-1.67425592968358e-05
-1.08141000308439e-05
-1.02876336384213e-05
-4.25140733983949e-06
-1.35005496295434e-05
-1.76834236163966e-05
-2.66415561192438e-06
-2.27404055343926e-05
-1.00791489954482e-05
-3.32117461531196e-05
-1.95453662316395e-05
-1.37466770596866e-05
-1.98286991912144e-05
7.24588485357987e-06
-2.91615024086543e-06
-1.70669044883909e-05
-1.62067869901406e-05
-1.26241324938147e-05
-3.60902559012386e-05
-1.16073980326466e-05
-2.00227355279284e-05
-1.57756600069742e-05
-3.30219581574686e-05
-1.5876109233185e-05
-2.57096784178607e-05
-2.52542940589579e-05
-3.02394659801059e-05
-1.29708658747949e-05
-2.65547264895961e-05
-1.92799112470884e-05
-2.1085071265607e-05
-1.44248721339103e-05
-9.06078095338956e-06
-1.12853864482775e-05
-7.538984703677e-06
-1.77401659295879e-05
-2.10171710996208e-05
-2.27712655494399e-05
-2.22279749585815e-05
-3.95622005530879e-05
-1.79589033071345e-05
-3.63992529479221e-06
-3.2672632289327e-05
-2.17815047541394e-05
-1.01844914213245e-05
-1.1197446842547e-05
-2.60980480490133e-05
-2.34673073210728e-05
-1.40944184946451e-05
-1.28353654956223e-05
-2.29149205769627e-05
-1.07855458668508e-05
-1.08718408170536e-05
-2.70022180336825e-05
-2.57311236301888e-05
-3.77979456560987e-05
-1.30678873105275e-05
-1.5438657067141e-05
-2.56326942443261e-05
-2.2310453151071e-05
-9.55538324420272e-06
-1.25438546045933e-05
-2.25366881111355e-05
-2.77775996071609e-05
-2.24162428524823e-05
-1.13722053299443e-05
8.72611057325764e-07
-2.79054802756845e-05
-2.13636092575906e-05
-6.08395546357614e-06
-1.63120947297136e-05
-1.66834660810146e-05
-1.51174322909312e-05
-2.6211946354517e-05
-1.10623579391463e-06
-1.50145772517284e-05
-1.6458849995963e-05
-1.2645499496246e-05
-5.63966822743421e-06
-2.03025703526231e-05
-6.33548632012009e-06
-6.81581385773304e-06
-1.19925740934939e-05
-1.70361042182859e-05
-6.60427812836262e-06
4.37221431413261e-06
-1.36136695255123e-05
-1.34544864576625e-05
-1.31410865054858e-05
-1.01036677545334e-05
-1.6432831709387e-05
-3.11547904542795e-06
-9.9846168198163e-06
-2.65047898957129e-05
-1.13720573811763e-05
-5.33101228048269e-06
-1.94833569309519e-05
9.27138273644837e-06
-2.41659133811813e-05
-1.64141677956159e-05
-8.59874046259194e-06
-1.79686353181478e-05
-1.45048059320846e-05
-2.3321444067882e-05
-2.54039676963511e-05
-1.45300682460927e-06
-3.30869059581631e-05
-5.19398420461975e-06
-1.00797512149921e-05
-2.36980587843014e-05
-1.94140508796331e-05
-1.17104316975303e-05
-1.2305053499572e-05
-1.23314049152141e-05
-3.17419857729196e-05
-6.9170615227101e-06
-9.02543262167286e-06
-7.77639154080408e-06
-2.38867194668597e-05
-3.14437299483187e-05
-1.68468347909492e-05
-1.50997659281123e-05
-1.70195162373673e-05
-2.02177190033501e-05
-9.56222045445965e-06
-1.70937166592838e-05
-1.19826131683355e-05
-1.80388761291111e-05
-6.40562191195236e-06
-1.20351942105798e-05
-3.79142192467928e-06
-1.7789649060226e-05
-2.8356699544306e-05
-1.31195340071574e-05
-2.72821158219034e-05
-1.0604217516277e-05
-1.74107104154226e-05
-2.82360790167297e-05
7.2015973665834e-06
-2.2198026022048e-05
-1.10629953280011e-05
1.61505358025918e-06
-4.35021362360458e-06
-2.04235965945564e-05
-2.0139091473749e-05
-1.89910322682441e-05
-9.79695646274675e-06
-1.92431573058071e-05
-2.80644702835413e-05
-3.31865492045747e-05
-1.58425332317093e-05
-2.45729220324676e-05
-1.28282439889068e-05
-2.27416199128358e-05
-1.75253536422674e-05
-1.06220443889762e-05
-1.82408392323377e-05
-2.44715676053664e-05
-1.9345527765146e-05
-2.62492582408391e-05
-1.98160393831907e-05
-2.70471740706112e-05
-5.33171151664241e-06
-7.74089839812096e-06
-8.54786000024814e-06
-1.11644248164811e-05
-1.69004407978768e-05
-9.80190703775315e-06
-2.12049710485805e-05
-2.9417485512362e-05
-1.14374099494068e-05
-4.8255769819694e-06
-2.86828787706081e-05
-1.53851871158408e-05
-2.7027166335154e-05
7.12740001072573e-07
-1.7803561412091e-05
-2.04073593820847e-05
-1.72231372892008e-05
-3.21169030449403e-05
-2.50557675996909e-05
-2.40821746547692e-05
-9.84408196220102e-06
-1.03106556800432e-05
-1.98303484370178e-05
-2.19655940534971e-05
-1.16201049669166e-05
-1.83456139325875e-05
-1.80405922005244e-05
-1.4244513349535e-05
-1.68284271756578e-05
1.148264784777e-06
-6.18821787583641e-06
-3.21384989748207e-05
-1.12864598991187e-05
-1.59333449880822e-05
-3.6392651594095e-05
-1.28187308858398e-05
-2.7432688975119e-05
-6.47250031364725e-06
-8.46617463285633e-06
-3.28320141026912e-05
-7.77317609145227e-06
-2.80484868317003e-05
-2.0569450886141e-05
-8.48947894833986e-06
-2.23944447702264e-05
-4.24186147871013e-06
-1.96073591167184e-05
1.74369815797906e-07
-2.73294382291196e-05
-2.64252441208796e-05
-1.33703367856581e-05
-7.66568552760352e-06
-7.95593718589994e-06
-2.44711282730595e-05
-8.75458966868527e-06
-2.63193032777542e-05
-4.4751761465494e-06
-1.84574610600965e-05
-1.90469897831394e-05
-4.17435158702083e-06
-2.39120443841226e-05
-1.03598779834988e-05
-1.08029422165437e-05
-2.14389354140673e-05
-1.63431273719865e-05
-3.99213661165396e-06
-3.32577260449285e-06
-7.74039087607347e-06
-2.34794223960997e-05
-1.1537050026201e-05
-4.89691442243635e-06
-1.96764791724992e-05
-3.01220116917368e-05
-4.65783893215099e-06
-9.4112477651187e-06
-8.1797665176008e-06
-1.40313584777475e-05
-8.38780023171482e-06
3.28362233261364e-07
-1.25673900625955e-06
-2.92525724492671e-05
-7.09743701733987e-06
-1.98768411457289e-05
-1.62759675644724e-05
-1.84324082804283e-05
-1.52843876028688e-06
-1.51951307250298e-05
-2.86588836705132e-05
-1.11961616606004e-05
-3.06726544688116e-05
-3.13228677030702e-05
-1.15697772649206e-05
-2.01930042878129e-05
-3.60346355346947e-06
-1.17291587002753e-05
-1.25393261864469e-05
-2.8153607701955e-05
-8.51559647734876e-06
-2.74172779135756e-05
-2.32028650468175e-05
-2.38159676376353e-05
-1.35842979408269e-05
-1.03995967697353e-05
-1.2588774695641e-05
-4.8442303587598e-06
-6.5353333371005e-06
-3.28965443195896e-06
-2.35981798721164e-05
-1.59908440982987e-05
-1.82000547830514e-05
-3.01771027878909e-05
-3.56773381778219e-05
-1.47985236938321e-05
-2.15557199654921e-05
-7.23639262961407e-06
-2.27083723809029e-05
-3.38255640254879e-05
-3.23581544350774e-05
-1.657006030919e-05
-8.31860885109405e-06
-1.03005493166561e-05
-1.21664001381754e-06
-1.76610208562208e-05
-1.7501010624754e-05
-1.07440150193401e-05
-7.26858023966407e-06
-2.8409771328879e-05
-3.71816552173788e-05
-3.25852370287569e-05
-2.97795389121455e-05
-2.77888681448104e-05
-1.18837393769089e-05
-2.07086678481332e-05
-2.91361292167349e-05
-1.93669647843303e-05
-2.37453067070822e-05
-3.27550929401797e-05
-1.51136915319527e-05
-1.97757556428916e-05
-1.51482471094382e-05
-1.58481222453441e-05
-4.87753274944288e-06
-3.50298882790788e-05
-2.92314255436922e-05
-9.53972611889252e-06
-1.48206762539235e-05
-1.28915689376033e-05
-1.29069309045662e-05
-2.05430918378891e-05
3.0500765790715e-06
-5.92992962012486e-06
-2.75466424893374e-05
-1.64383765400349e-05
-8.93707638020619e-06
-6.61259491271591e-06
-2.52378443008942e-05
-2.30131872868473e-05
-1.91949416430384e-05
-2.84362057601791e-05
-2.2132057169927e-05
-1.29517947959024e-05
-2.46468745954e-05
-1.43128270399859e-05
-2.20511946966217e-05
-1.43807553468613e-05
-1.56799103674321e-05
-1.23223194084425e-05
-9.31626915126536e-06
1.517612501356e-06
-2.29592899213539e-05
-1.46001296819936e-05
-1.38486348748412e-05
8.36982442934428e-07
-2.58211210737481e-05
-2.51963759978307e-05
-2.74866192832823e-05
-1.43221643714386e-05
-3.00008069277179e-05
-2.18766136628192e-05
-3.35005346743051e-05
-1.80524889046116e-05
-1.20841248895316e-05
-1.20293662684227e-05
-2.59712090120929e-05
-1.98428142004499e-05
-1.3001330121138e-05
-2.51601966902974e-06
-2.01915978798195e-05
-1.26119063143593e-05
-7.05215014502556e-06
-2.95803843043935e-05
-1.25733742023327e-05
-1.3627735477957e-05
-1.0893365877386e-05
-3.0879281019856e-06
-2.94336628449957e-05
-2.79992029837541e-05
8.34418656894899e-06
-2.92485409298831e-05
-1.64959388917599e-05
-2.4772163260493e-05
-8.64550549226691e-06
-1.53377774379844e-05
-2.40197082420298e-05
-1.67978551326334e-05
-2.50305332704887e-05
-3.01135068697826e-05
-3.17515319538836e-05
-4.44620280850859e-07
-2.50066433224629e-05
-2.95804632343317e-05
-2.24609729594061e-05
-3.2983579823489e-05
-1.91500373053191e-05
-7.03346138906964e-06
-2.28213669560322e-05
-1.6983286734922e-05
-5.17141061933326e-06
-1.81116142210667e-05
-2.93318581989669e-05
-1.94396985502322e-05
-1.47674187896656e-05
-3.32014498408148e-05
-3.19299697348629e-05
-9.89050738684833e-07
-1.07351042856188e-05
-1.72685443533422e-05
-1.99154785921986e-05
-7.30468020478399e-06
-2.17170047696015e-05
-2.58399636009682e-05
-6.34939141329475e-06
-1.29364676552953e-05
-2.07232532299658e-05
4.09051859087333e-06
-5.11579805836165e-06
-2.73028410124981e-05
-2.46847239980884e-06
-1.66448436289439e-05
-2.26534211961654e-05
-1.60305578098942e-05
-4.56152426607554e-05
-2.05988181632358e-05
-1.245348475504e-05
-2.79168806670602e-05
2.07069533260407e-06
-1.63760808940941e-06
-2.33219555086794e-05
-3.0216389434234e-05
-1.87525202405644e-05
-9.89269989459427e-06
-2.44944454074189e-05
-1.92186090222945e-05
-3.79715141135817e-05
-3.15160395720633e-05
-2.09344692700539e-05
-1.38350904685862e-05
-2.42499962986587e-05
-2.10656106574406e-05
-4.95045721685864e-06
-2.11748851159721e-05
-1.98500949946341e-05
-1.27688879689397e-05
-3.22463851743458e-05
-3.96623194949702e-06
-7.55415924139539e-06
2.50366078204356e-06
2.77148016044677e-06
-2.72079884253279e-05
-2.55693361951627e-05
-2.24479081466536e-05
-2.78492558452903e-05
-1.31349125198909e-05
-7.34216974552213e-06
-1.44370886856557e-05
-2.00926827826935e-05
-1.179648963649e-05
-2.64726564822841e-05
-7.53175718338712e-06
9.27457237841837e-07
-2.68342826167226e-05
-2.05453295463047e-05
-2.21514999972484e-05
-1.32025424798049e-05
-1.95913592479177e-05
-1.08212813039765e-05
-1.18381598210142e-05
-7.34753706343357e-06
-6.97064690484308e-07
-1.5095494344561e-05
-2.93664202803397e-05
-1.63039695379393e-05
-1.69555762015402e-05
-1.20466514561233e-05
-2.7040704637186e-05
-1.97186066912588e-05
-3.48728942086101e-06
-2.06839269425816e-05
-1.02651572112286e-05
-2.41023271200066e-05
-2.08568589280843e-05
-9.81738534090925e-06
-1.80245269471655e-05
-1.94065382750374e-05
-9.97497883210175e-06
-1.56714015253266e-05
-1.48916068337797e-05
-1.81854025168855e-05
-2.27100895407824e-05
-2.40907047583959e-05
-2.68936102305703e-05
-4.74188120570167e-06
-1.53430317361029e-06
-1.39956303861889e-05
-2.21350373162615e-05
-2.79513606497826e-05
-1.91623500294717e-05
1.10227581899979e-05
-3.26428168649573e-06
-4.1372372685402e-05
-2.36189323137501e-05
-2.2456334618932e-05
-2.80956478959248e-05
-2.3373761276532e-06
-1.96253172170261e-05
-1.44874788798335e-05
-1.6021962870375e-05
-2.79270727435492e-05
-2.56330096606755e-05
-3.59432392879104e-06
-1.66375004122385e-05
-2.73803892767697e-05
-2.72099789640706e-05
-1.13338238643414e-05
-8.29767359119108e-06
-7.72014676315474e-06
1.92212811313244e-06
-2.4119265831109e-05
-3.46829599559079e-05
-1.57528747390577e-05
-4.64542167277374e-05
-3.56001796580033e-06
-3.37940668934965e-05
-3.33384484096361e-05
-1.92613199561132e-05
-2.16413637455799e-05
-9.49107339946961e-06
1.59059883210531e-06
-2.33089319792752e-05
-1.55903004726792e-05
-1.88292917810259e-05
-2.60311130742671e-05
-1.33661102482514e-05
-7.66717300571403e-06
-2.52724452027162e-05
-1.78044727332388e-05
-2.50634337071066e-06
-2.39385468101708e-05
-2.53875807035755e-05
-9.11327307891597e-06
-5.87552942928261e-06
-1.86626278561427e-05
-3.4028115535596e-05
-2.12890684945323e-05
-5.83734995921793e-06
-8.43385939698895e-06
-3.62099441347119e-05
-8.80991594454215e-07
-4.0076272677861e-06
-1.82079939107066e-05
-2.2873057280369e-05
-2.311050427666e-05
-2.25576772343457e-05
-2.28146342890132e-05
-1.29372497204395e-05
-2.74395619398746e-05
-2.64713192272034e-05
-5.82432658221713e-06
-7.52481467347088e-06
-3.37583563950093e-05
-1.86875221611755e-05
-1.95981306686153e-05
-1.22643689083648e-05
1.50162478180747e-06
-2.62070661712734e-05
-1.84071501708718e-05
2.74488260102428e-07
-2.02259293463795e-05
-1.86266031315845e-05
-1.30207565997101e-06
-1.01124962232517e-05
1.20284107775829e-05
-1.80590694948667e-05
-1.91589680354633e-05
-1.19069027900095e-05
-2.66715924523295e-05
-1.73494792054212e-05
-2.31874589654425e-05
-1.91241294897521e-05
-1.30334973375741e-05
6.26372642586156e-07
-7.0147287810397e-06
-1.79948902570647e-06
9.13624924930702e-06
-2.50241987278034e-05
-1.69118600594906e-05
-2.21133153435197e-05
2.21681917436995e-06
-3.02691900483233e-05
-2.43699701624542e-05
-1.25258717148115e-05
-2.45573735064038e-05
-1.27320041150927e-05
-3.76459762311308e-05
-2.48806473870944e-05
-2.95582984415029e-05
-3.65046772288017e-06
-1.44305590045197e-05
-8.22552396638058e-07
-1.18591602457577e-05
-2.54375073834449e-05
-1.9636149885106e-05
-2.13736777052366e-05
-3.28097513507022e-05
-2.43168558633302e-05
-2.45444075930597e-05
-1.90515841684111e-05
-2.80530556067754e-06
-2.46851415905065e-05
-1.70844649346543e-05
-2.9814848193744e-05
-1.43717183939566e-05
-2.59084832961015e-05
-4.76537030451147e-06
-1.27309361892699e-05
-2.04168715248524e-05
-6.00575349022017e-06
-2.54590787874043e-05
-2.23418429285262e-05
-1.44796724023679e-05
8.58513640483568e-07
-1.22584789322925e-05
-9.09510930805751e-06
-2.00291202918415e-05
-2.37611594753202e-05
-2.48223745760179e-05
-1.9622056718434e-05
-2.5129490666032e-05
-2.26575752805321e-05
-1.43811485077391e-05
-2.75703778697366e-05
-2.17891025711134e-05
-1.49119019056443e-05
-1.04245444284635e-06
-1.47254149343628e-05
-2.16856226055069e-05
-1.39543081465723e-05
-1.48853055612105e-05
-1.24421558372425e-06
-1.98752244876242e-05
-3.63156156154317e-05
-1.57303786758977e-05
-2.51670803571476e-05
-1.64421970304851e-05
-1.55081521639289e-07
-1.5077379067728e-05
-3.55529084793255e-05
-1.8098998031565e-05
-1.03616066436969e-05
-1.44829903986936e-05
-2.34207203706967e-05
-2.50708121197825e-05
-3.00944596904558e-05
-1.14279600884794e-05
-5.87850381649727e-06
-8.70834013298414e-06
-1.33728360171341e-05
-2.52618756876362e-06
-1.73475382765995e-05
4.60606083923163e-06
-1.64878007119829e-05
-1.69555523360606e-05
-3.21877046670748e-06
-7.82194748639142e-06
-1.50515620397361e-05
-1.46986039386689e-05
-2.04948860109098e-05
-8.29023346528751e-06
-2.03882930122874e-05
-1.2156815563228e-05
-1.42310164192362e-05
-2.66660967058685e-05
-9.14525809124459e-06
-1.37089294744254e-05
-1.06352030288395e-05
-1.90133098982221e-05
-1.45778881699775e-06
-2.98231478059678e-05
-3.26427725663192e-05
-2.10998676929419e-05
-1.94004506120357e-05
-2.29861658651626e-05
-4.12153368327825e-05
-1.50408600090729e-05
-1.96409972537867e-05
8.59986018781039e-06
1.92910326567326e-06
-2.70951978542708e-05
-1.6127703490252e-05
-2.41756376155871e-05
-3.14637755278743e-05
-3.13411479676057e-05
-1.80638478146652e-05
-2.22402263350631e-05
-3.27455449381671e-06
-1.37280469974989e-05
-1.25826846085678e-05
4.02087343819259e-06
-1.93735743240325e-05
-3.93079620037274e-05
-1.63228053322089e-05
-1.96092102381312e-05
2.60620144064668e-06
-1.9207223418876e-05
-1.27944876958701e-05
-3.5593173660703e-06
-1.66919356100478e-05
-1.8104756932014e-05
-1.09889313910162e-05
-1.29432296343654e-05
-2.15755275858993e-05
-1.66236450991172e-05
-2.11566044388899e-05
-1.69296534832781e-05
-1.68069197458202e-05
-1.79473060118469e-05
-6.89726830451963e-06
-2.1270220863558e-05
-2.17906927357854e-05
-2.04337531647234e-05
-9.22691845672194e-06
-3.99839580895722e-06
-1.50816954686608e-05
-7.16414848039361e-06
-6.18196877997759e-06
-1.17421956072863e-05
-3.17709690406592e-05
-1.07496612380025e-05
-1.090342641491e-05
-2.14303104884995e-05
-2.11399594571641e-05
-2.40570660336559e-05
-2.39596118350814e-05
-2.58414493972223e-05
-1.21539643192064e-05
-2.49918431329153e-05
-8.68841596952588e-06
-2.30798381639482e-05
-1.49212048472652e-05
8.09278325786803e-06
-1.12414300168095e-05
-1.35162259970341e-05
-2.25829773809982e-05
-9.81234666061035e-06
-8.84195481185147e-06
-1.09009701490217e-05
-1.08092077538548e-05
-2.24931441709023e-06
-3.57357441283985e-05
-7.82073226873915e-06
-1.98745215179156e-05
-2.73606080191257e-05
-1.83654328898081e-05
1.89481410934029e-06
-1.31047555509684e-05
-1.17407739630201e-05
-3.11761539097393e-05
-1.81454078610809e-05
-8.18774162749533e-06
-3.62793393233226e-05
-2.47573997818888e-05
-2.42031491764084e-05
-1.95026617843968e-05
-1.83882463050633e-05
-1.46263394094457e-05
-2.47896504641054e-05
-1.60551309779866e-05
-2.92299944195068e-05
-1.66567267612961e-05
-1.07721009210675e-05
-1.76362331779687e-05
-1.45118247857123e-05
-1.60420137915084e-05
2.91846444844213e-07
-2.18104648675182e-05
-2.94544697103693e-05
-3.56638794253846e-06
-3.27749407087951e-05
-2.38696578579088e-05
-1.45307134535364e-05
-1.08926102466691e-05
-2.84384446220222e-06
-8.74856018664355e-06
-1.60296431148694e-05
-2.0895411430891e-05
-1.59881847336798e-05
-2.33751384596009e-05
-1.04551970718234e-05
-2.52693548979094e-06
-2.80771473277263e-06
-1.89671978594752e-05
-1.13510265829721e-05
-2.25335441275849e-05
-2.67196711311026e-05
-1.29924838834043e-05
-7.88123333602044e-06
-1.13718535588784e-05
-1.76390570988747e-05
-2.22804990181931e-05
-2.22847336181009e-05
-2.84094322004851e-05
-1.38148948398733e-05
-8.09644903238674e-06
-1.07191026572442e-05
-1.83299790343596e-05
-3.38861583355125e-05
-1.86726310466498e-05
-3.44010502057586e-05
-8.82621942823309e-06
-1.27624077117246e-05
-1.97529436228644e-05
-1.7104215749419e-05
-2.36639242876338e-05
-1.83628810259964e-05
-1.88620099370689e-05
-9.40690001031426e-06
-9.87480147912061e-06
-4.26523861195138e-05
-1.60174756025777e-05
-2.10185497217896e-05
-8.59019749934293e-06
-1.57392123582297e-05
5.20050405924548e-06
-2.27430879635256e-05
-1.74190735432163e-05
-4.89481652067869e-06
3.86883188980923e-06
-2.1894689510376e-05
-7.4353563917418e-06
-1.07792181325639e-05
-6.68952066557489e-06
-3.18689422361384e-05
3.56384687583442e-07
-2.35328679142854e-05
-2.7259943741909e-05
-1.41188908711599e-05
-3.14846985607539e-05
-5.97053872430504e-06
-1.84008993667887e-05
-1.37608620121426e-05
-1.60496199492289e-05
-2.79786181122068e-05
-3.29205116576272e-05
-2.00277972469558e-05
-1.7445858264527e-05
-1.94814172193534e-05
8.09737872540362e-06
-1.91911487437511e-05
-1.94711354529309e-05
-3.11410917565968e-05
-5.26807879848409e-06
-2.52685909688483e-05
1.79224469950834e-06
-1.46251622916394e-05
-3.54913429925827e-05
-1.32046566535609e-06
-7.9504471067835e-06
-6.8110229802955e-06
-2.1404246114627e-05
-1.46848576249378e-05
-4.14344345091391e-05
-1.26470609039529e-05
-1.83426396059599e-05
-1.87806991124694e-05
-4.06650823392744e-06
-9.24225994125871e-06
-2.90266250454747e-05
-1.2583600174934e-05
-9.57388667584438e-06
-2.73397672101281e-05
3.65884690044845e-06
-2.21402407416682e-05
-4.85236819930233e-06
-2.28978077600951e-05
-2.15262359749368e-05
-2.37363797907784e-05
-1.87686914163167e-05
-8.74383794586253e-06
-2.53653480886995e-05
-2.0506394332158e-05
-2.73241645089944e-05
-2.48501606581998e-05
-5.93311178115297e-06
-1.88771820152199e-05
-6.09345210698253e-06
-1.38595408091735e-05
-1.82960279099642e-05
-1.23796810204042e-05
2.9152128134145e-06
-1.21903118225553e-05
-1.18130054446705e-05
1.61341774567353e-05
-2.45475449507952e-05
-1.08402551602997e-05
-1.79573730980516e-05
-1.75464696655859e-05
-4.83814525079609e-06
-2.03881906773326e-05
-2.17348142638128e-06
-3.82056762272481e-05
-3.46107969835423e-05
-4.00185681721668e-05
-5.8090212606738e-06
-8.68400944630892e-06
-1.12474737364094e-05
-2.40257581521743e-06
-1.67618359564278e-05
-3.30770080831725e-05
-1.56277648770703e-06
-1.10289886036589e-05
-2.78871458227151e-05
-2.90434451791235e-05
-1.85551848993862e-05
-5.89582512058162e-06
-2.33892873508383e-05
-3.38990353690529e-05
1.42676161614515e-08
-8.75730502979097e-06
-1.69852344959261e-05
-2.28386481163932e-05
-2.80791951522047e-06
-2.05954665604818e-05
-9.56601569051885e-06
-1.43903266300966e-05
-1.50305826969745e-05
-1.95554972403443e-06
-1.62935573487155e-05
-1.51521806222422e-05
-1.71257738232245e-05
-1.93252186586687e-05
-1.16813785490629e-05
-2.59162675516234e-05
-2.88516763009641e-05
-1.92043876962287e-05
-1.48331011918592e-05
-1.50091118638193e-05
-1.66003128720862e-05
-8.63853183666745e-06
-3.21522561718393e-06
-1.08117219745421e-05
-1.55413389466606e-05
-1.04687874850783e-05
-1.66986294627858e-05
-6.07101212524927e-06
-2.71313371972951e-05
-1.39100524741837e-05
1.55190679179085e-07
-5.81185025873593e-06
-9.54148565146917e-06
-1.52499685164807e-05
-1.78566829518993e-05
-6.17323958126219e-07
-2.26045898896285e-05
-2.57918786573107e-05
-1.63172780870729e-05
-1.99273233612974e-05
-1.92644095529849e-05
-3.10380759326753e-05
-1.41897645052157e-05
-2.05565911721004e-05
-1.80249834260797e-05
-2.82378017646535e-05
-4.59950324686306e-06
-6.02705367172419e-06
-3.52534377818054e-05
-1.78455922397972e-05
-1.39580263792968e-05
-6.07903805297856e-06
-5.98259543859744e-06
-1.55385447912456e-05
-1.79880513174641e-05
-9.10992341413936e-06
-2.25700771762289e-05
-2.00633103125609e-05
-2.61518549691548e-06
-1.35488383529541e-05
-1.84144339137284e-05
-2.70464854083766e-05
-3.22643010991564e-05
-1.01511892164604e-05
-1.32637392608327e-05
-1.51791098367466e-05
-8.98692277786851e-06
-1.10607830775787e-05
-1.56673720307187e-05
-2.51405084924576e-05
-2.26202775438709e-05
-3.65547604597183e-05
-3.08230216238406e-05
-1.73652850424949e-05
4.84746746354711e-06
-2.0543174650132e-05
-1.01000430793706e-05
-3.71261453579417e-05
-3.43714276982885e-05
-6.78975858908971e-06
-3.33385585951512e-05
-4.00446107089457e-05
-6.0274755906079e-06
3.54996701972753e-06
-1.62293654420622e-05
-1.57401300099127e-05
-4.61223789074858e-06
-1.02922411657941e-05
-1.94568915290052e-05
-1.84214669557773e-05
-1.90717857638391e-05
-3.52070712708668e-06
-2.9035878558143e-05
2.5857939728236e-06
-7.8533953240322e-06
-1.70538559439258e-05
-2.24000724732423e-05
-1.18903072797088e-05
-3.69900885647494e-05
-2.22776071997124e-05
6.13427092141318e-07
-2.45126911702787e-05
-2.80353334276616e-05
-2.90099709781709e-05
-8.59199924411401e-06
-1.40767686684176e-05
-3.39169192561146e-05
-3.09275759069073e-05
-5.20433408706866e-06
-2.73382761939221e-05
-2.14624036487017e-05
-1.56707908440326e-05
-8.39096192721315e-06
-1.0921460411956e-05
-1.6137990486833e-05
-1.93821905790002e-06
-1.89025295052508e-05
-1.05524527910392e-05
-8.38522167200629e-06
-3.39934135657199e-06
-7.73162771890116e-06
-1.5886245544986e-05
-1.17468869027604e-05
-3.06857492446681e-05
-1.67817952093524e-05
-3.24605240397086e-06
-5.88826687229541e-06
-1.40982941200599e-05
-1.88876328483685e-05
-1.23577062479773e-05
-2.10053856147693e-05
-1.37429704008373e-05
-1.93615606103136e-06
-3.5887518154915e-06
-2.48765045405096e-05
-2.07008829872105e-05
-1.04742616988057e-05
-1.29693681380066e-05
-2.4625146564282e-05
-2.29102535552453e-05
-1.47767760573778e-06
-1.22774710968997e-05
-3.09702904987151e-05
-2.95809675046917e-05
-2.07642672310012e-05
-6.53883549257584e-06
-2.55497821127261e-05
-2.78554072545457e-05
-1.20469438420576e-05
-4.26658289763003e-06
-2.29925877663607e-05
-1.58623440433934e-05
-1.01281008569254e-05
-2.93828415500821e-05
-5.74723994151421e-06
-1.10947649027436e-05
-9.94013071798987e-06
-1.70498280168422e-05
-1.59369873532009e-05
-1.91291197642425e-05
-8.25031527731583e-07
-2.0447980624963e-05
-1.05688396014408e-05
-2.90555729348778e-05
-1.30737229521375e-05
-1.38232239013166e-05
-2.54323213401559e-05
-2.57791116686309e-05
-1.54880711221433e-05
-1.425019699319e-05
-2.48739242991264e-05
-6.34645161488084e-06
-2.89437878236119e-05
-2.10020683512236e-05
-4.92875786893502e-06
-1.81180474963652e-05
-1.93293978267069e-05
-1.96235871239889e-05
-1.55114588804836e-05
-2.87227188309232e-06
-2.95411153331129e-05
-1.89219560314337e-05
-2.12767565373347e-05
-1.58797496059767e-05
-2.52506195279302e-05
-2.72236626744231e-05
-2.45757299753876e-05
-1.54453455950276e-05
-2.7796171127904e-05
-3.17877186418678e-05
-5.23724003494565e-06
-1.24809145671793e-05
-1.63680880970638e-05
-5.23858688928089e-06
-1.58962742787076e-05
-1.75925866304737e-05
-2.09967407617668e-05
-3.70535321411995e-05
-2.60278641078684e-05
-3.4146191789878e-05
-1.11938843108264e-05
-8.47792032282206e-06
-8.17596253796397e-06
-5.3913430904123e-06
-2.09269160519819e-05
-1.54191989859478e-07
-1.99776542267655e-05
-3.37110080952033e-05
-1.45478745149542e-05
-5.44055940695146e-06
-1.80639077217483e-05
-1.30309144538142e-05
-2.08469945980307e-05
-5.38202344189114e-06
-4.45295379486092e-06
-1.51028602602546e-05
-2.59280274990695e-05
-1.59091878383114e-05
-9.31617527375885e-06
-1.73211133860817e-05
-3.61686528464739e-05
-1.67907237400104e-05
-8.81350736385537e-06
-6.67517659843448e-06
-1.37790668989871e-05
-2.09035120098188e-05
-2.47829329976527e-05
-1.93676758897175e-05
-2.09787408232921e-05
-1.11368640480617e-05
-1.89505727708984e-05
-2.4656202947842e-05
-6.85050734885826e-06
-4.30468916499993e-05
-3.28893413389904e-05
-1.77616444863326e-05
-2.89992533249548e-06
-2.89011187490457e-05
-2.0298045635426e-05
-2.3522135451884e-05
-4.12918296020612e-06
-2.89511330762781e-05
-2.55560303829692e-05
-1.16990368955921e-05
-8.59776358523651e-06
-1.71651232569954e-06
-2.32256324494055e-05
-2.12915584153772e-05
-1.21381706718719e-05
-2.62560045505768e-05
-2.53240036204492e-05
-1.88007826147272e-05
-2.46427681156928e-05
-1.84196679393114e-05
-2.17652867265658e-05
-1.18061511153779e-05
-1.12017581690047e-05
-1.4354461829395e-05
-1.88881613071725e-05
-1.71501407655619e-05
-2.0760104968115e-05
-1.5206293446998e-05
-1.82256441632906e-05
-5.97486668994037e-06
-1.561518500247e-05
-1.83922214940658e-05
-2.13245742899223e-05
-1.16039192895362e-05
1.88997576637838e-06
-2.58618717566083e-06
-1.60786121829878e-06
-2.39421779156865e-05
-1.67013096182977e-05
-2.59793298055328e-06
-1.3194812614198e-05
-2.31136254337782e-05
-2.44189934536015e-05
-2.62196374690464e-05
-1.95048843034962e-05
-2.25482384323358e-05
-1.36502201676776e-05
-1.72752678412217e-05
-2.23525325672619e-05
-2.95291222826092e-05
-8.1458805576223e-06
-1.45921665374192e-05
-1.76614827920695e-05
-2.74699522757101e-05
-1.47889498560314e-05
-4.33244903025262e-06
-7.36518455741645e-06
-3.22354239168428e-05
-2.78944268427174e-06
-1.12575067730718e-05
-2.25309547182236e-05
-1.68749752844871e-05
-2.4776572543573e-05
-2.25127803957365e-05
-1.80722355334645e-05
-1.94041043438571e-05
-1.51764549568187e-06
-8.27461750258634e-06
-5.30986080249789e-06
1.70778705998545e-06
-3.77132872373276e-05
-3.139425172263e-05
-2.88015908183474e-05
-1.15057939960702e-05
-1.6335191122393e-05
-1.95365151323288e-05
-3.73200843480398e-06
-6.47796318761406e-06
-1.54167474895857e-05
-1.85667057205616e-05
-2.2043895741377e-05
-7.01466875671772e-06
-1.21616294816691e-05
-3.22710009112081e-05
-1.31375463643322e-05
-3.16715714870432e-05
-1.14082204878002e-05
-7.43610431007963e-06
-8.31831298853448e-06
-1.60952787874098e-05
-1.07580130985186e-05
-1.59672329033969e-05
-1.49609136016965e-05
-2.33027010305456e-06
1.01876560079012e-06
-1.97711840483202e-05
-6.8403175038951e-06
-3.33161769815761e-05
-1.04961925263142e-05
-1.59289694279017e-05
-1.27463796315231e-05
-2.43780626746086e-05
-1.36357598251664e-05
-2.20229168752653e-05
-1.99363773821685e-05
-2.00271730790334e-05
-1.45567019883496e-05
-1.79155943301595e-05
-1.28966137627189e-05
1.83237254778335e-06
-8.07439422806785e-06
-1.46264350663117e-05
-1.15292196986413e-05
-2.21176723884395e-05
-2.26560259791071e-05
-1.23673191418583e-05
-1.8487562203211e-05
-2.22587978277151e-05
-2.46124722722231e-05
-1.16734727750955e-05
-1.6297563581783e-05
-1.63281014612616e-05
-1.77691077871574e-05
-1.8442438461116e-05
-2.80658452549966e-05
-2.76969750978102e-05
-2.29350328429962e-05
-1.55474791799977e-05
-2.70070490121564e-05
-3.10536683031286e-05
-4.79327898385275e-06
-6.69043379574574e-06
-3.12922213140983e-06
-6.4700536908502e-06
-1.92368810473845e-05
-2.95056458627768e-05
-1.2106760008861e-05
-1.82408128838305e-06
-1.68212650251116e-05
-1.28405791266487e-05
-2.32325326580937e-05
-2.17919087892339e-05
-2.49041712430842e-05
-1.3662908023463e-05
-1.33563379617879e-05
-1.08745701701195e-05
-8.59229143376285e-06
-5.10227649492906e-06
-2.57544194588523e-05
-1.17086032192877e-05
-1.01362127137271e-05
-3.34441338228682e-05
-9.05822077087356e-06
-6.98196971847041e-06
-8.21348006029767e-06
-6.10157707507257e-06
-1.28149184520304e-05
-2.45024812988143e-05
-1.43590198559939e-05
-8.90106894156469e-06
-2.31605036449714e-05
-1.79148050379311e-05
-7.80539508535228e-06
-3.96081614696493e-06
-1.66363179737635e-05
-2.22718288701308e-05
-6.78127268505559e-06
-1.32533124464802e-05
-1.38177843308185e-05
-1.76499125466373e-05
-7.29019526236008e-06
-9.16385985004783e-06
-1.11591530983232e-05
-1.60019176646437e-05
-2.28201046212023e-05
-4.05591823005697e-06
-7.76676176187459e-07
-1.06603775297915e-05
-1.60208678230528e-05
-5.99290985460936e-06
-4.1140621381922e-06
-2.05959841029734e-05
-1.54811448575655e-05
-2.91097554338911e-05
-3.45548513009289e-05
-1.94085367066325e-05
-9.43985142044399e-06
-2.25673399971112e-05
-2.61667382169131e-05
4.14293626866524e-06
-2.17837254490158e-05
-1.53489593119359e-06
5.15294320869704e-07
-1.15599438300536e-05
-1.47818160627077e-05
-4.19906511466447e-05
-1.98585868234871e-05
-1.29582359764375e-05
-2.27868652935558e-06
-2.53270757911054e-05
-1.27909985377308e-05
-7.39657343404729e-06
-2.15988503520198e-05
-2.3871234011625e-06
-1.7092564750441e-05
-2.04739232426171e-05
-2.82531550462873e-05
-3.07071407111603e-05
-1.34736511809004e-05
-1.65838944134375e-05
-3.57375742382855e-06
1.88143049934845e-05
-1.29976422867946e-05
-7.34713973557315e-06
-2.3993929380156e-05
-1.41479114595163e-05
-1.43760931085349e-05
-1.74424853433909e-05
-1.15207542725974e-05
-3.07070175883935e-06
-2.50853900903247e-05
-3.05112099432277e-06
-1.43112746079135e-05
-1.59170766791487e-05
-8.27611775199729e-06
-1.7641512520786e-05
-1.13847383694552e-05
-2.02469197284817e-06
-1.8541191153302e-05
-9.57797301684817e-06
-7.02236532274858e-06
-3.49262580697518e-05
-5.66006518401405e-06
-1.12604591320731e-05
-2.01839303827714e-05
-1.65018460228733e-05
-1.57799162654432e-05
-1.07575246163661e-05
-2.703484961989e-06
-3.36309786731147e-06
-2.45278764646085e-06
1.11323272890922e-05
-9.5212654668556e-06
-2.79749392315393e-06
-2.30173089538133e-05
-2.13085767304504e-05
-2.48794944720158e-05
-2.39063574918885e-05
-3.49082519358704e-06
-2.90585509046289e-05
-2.02131148113325e-06
-2.8067544992741e-05
-2.40845470416554e-05
-1.89061255201435e-05
-2.1125603061201e-05
4.98420628884555e-06
9.98301385973065e-06
-2.20024268505295e-05
-7.60048426768588e-06
-2.50675509079549e-05
-1.87327665888235e-05
-1.83023918431156e-05
-1.79350015909826e-05
-2.61109624957427e-05
-2.22370908084725e-06
-9.49140782242124e-06
-2.34963390870705e-05
-4.4112044743474e-05
1.57140888079437e-06
-1.32618859124568e-05
-1.08500965098049e-05
-1.38058177256917e-05
-8.838074648926e-06
-1.98907714248644e-05
-3.00094244981234e-05
-1.76458464278087e-05
3.6891815361139e-06
-1.30594577560931e-05
-1.01037577775692e-05
-2.46605515996159e-05
-2.25762999568173e-05
-1.9427161849345e-05
-2.09259032789333e-05
-2.58839609474002e-05
-1.0585689955718e-05
-1.96563088080707e-05
-3.63115771086979e-05
-2.71485013528944e-05
-1.51750275263818e-05
-1.28190290155129e-05
-2.07360369931615e-06
-5.06634290017263e-07
-9.02085740747774e-06
-9.16265266636138e-06
-2.28066539924145e-05
-2.89846459239728e-05
-1.98745739403293e-05
-1.04950144876548e-05
1.44027751603478e-05
-2.64149321992442e-05
-1.23384364014339e-05
-1.98025855091097e-05
-2.05552139554856e-05
-2.63597089865769e-05
-3.77751930701794e-05
-1.91592738452286e-05
-2.25091994039316e-05
-8.3480801913129e-06
-1.37545671022384e-05
-2.73521058033735e-05
5.76256892017213e-06
-1.44037459346944e-05
-8.82810952518469e-06
-3.39287733156834e-05
-2.04266672054601e-05
-2.59802269155306e-05
-1.48299824860905e-05
-2.60478024387056e-05
-3.55297974829815e-05
-2.12956064666793e-05
-1.08709011134878e-05
-1.48603118496518e-05
-1.11349498797858e-05
-2.06810496822712e-05
-2.67223429847289e-05
-1.81891410829756e-05
-8.23818879919429e-06
-3.14054544354729e-07
-6.01564115363716e-06
-3.36237285470347e-05
-2.76372323056482e-05
-1.36606882811478e-05
-1.63347228719598e-05
-7.87685517470281e-06
-5.37792823466902e-06
-1.68751047436319e-05
-9.56922752562111e-06
-4.28083766396405e-06
-6.62791103620675e-06
-2.09916154289217e-05
-1.11271585593213e-05
-4.83732340019319e-06
-1.18937702230824e-05
-2.80219902408129e-05
-1.90705956052018e-05
-1.68178273863258e-05
-3.0298001969145e-05
1.81038464898926e-06
-8.65575849757733e-06
-2.15553527922345e-05
-2.35178562169783e-05
-3.48809834405933e-05
-3.37150995228724e-05
-4.25836353193633e-05
-2.30572787769553e-05
-1.71430719358506e-05
-2.49106517142737e-05
-1.2790855868392e-05
-2.53758378748693e-05
-2.35741455672663e-05
-4.33227965097486e-05
-1.16377388625916e-05
-8.86197569984791e-06
-1.44595940095228e-05
8.28683081338039e-06
-1.18299707544704e-05
-1.39584942841093e-05
-1.8540567657627e-06
-2.35093631604783e-06
-1.69559965766186e-05
-7.61045118587509e-06
-8.04092782484822e-06
-9.50342608308864e-06
-3.79350292906503e-06
-2.27561250118989e-05
-1.76045343952043e-05
-1.72528648654123e-05
-2.62793606241328e-05
-1.94776091676826e-05
-1.10174927010011e-05
-7.29834985229673e-06
-7.10284422795503e-06
-1.20886623739031e-05
-1.89397408393873e-05
-2.38615760344093e-05
-1.48461098438998e-05
-1.7247359728607e-05
-2.89760195198607e-05
-3.61818108971164e-05
-1.56222496669197e-05
-1.51821597077636e-05
-3.89164782710943e-05
-6.21487340302332e-06
-2.11431168847378e-05
-3.22601488441215e-06
4.60654439527642e-06
-1.22002440641396e-05
-2.40636224048234e-05
-3.36509657225528e-05
-2.58493746196959e-05
-2.76813360199094e-05
-3.05314369842564e-05
-2.29731335344444e-05
-3.8223071802043e-05
-1.88527779520599e-05
-1.87116427137447e-05
-2.27193521410778e-05
-1.70374241974471e-05
-1.22479946053413e-05
-3.13233096479532e-05
-2.04911540073684e-06
-1.94965368909967e-05
-4.89352180346316e-06
-2.11520873138792e-05
-2.38283400485875e-06
-1.899985972143e-05
-2.16452187598204e-05
-8.70428725462579e-06
-2.58042457547348e-05
-1.21243581095497e-05
-1.36103392908883e-05
-3.6201702098175e-05
1.46200330680299e-06
-7.89575925730906e-06
-6.79221638055587e-06
5.30613347718851e-06
-1.75836032295744e-05
-6.38494862420946e-06
-5.77215685493845e-07
-4.39282115553725e-06
1.21332681915307e-06
-3.84393147010931e-05
-2.86690101209763e-05
-1.04710671842963e-05
-3.07134297129284e-05
-2.46045522187323e-05
-9.0277771794409e-06
-1.70353099501409e-05
-1.01220975559442e-05
-3.18252670357514e-05
3.51897209497918e-06
-3.41319337925456e-05
-3.3690694635014e-05
-8.94794083877596e-06
-1.61199265088763e-05
-2.22013405002266e-05
-1.98213492072537e-05
-3.48314716328782e-05
-9.74860343959928e-06
-1.75140546199878e-05
-3.30679801815264e-05
-1.70298929788825e-05
1.71702836306091e-06
-1.91827174065527e-05
-1.13931236961077e-06
-1.18225167391453e-05
-2.61903183122147e-05
-1.62886883751015e-05
-2.86451214462302e-05
-1.71740613310537e-05
-1.4493944838906e-05
-1.32070197410777e-05
-1.42773433855289e-05
-4.9228673362026e-06
-2.74181953224816e-05
-2.27992339113654e-05
-1.77798974248819e-05
-5.86425765694556e-06
-2.44568320467753e-05
-2.28847691344609e-05
-1.62265743502689e-06
8.60747925871834e-06
-1.80429985647251e-05
-2.10289252824306e-05
-1.14618250774467e-05
-1.88428957195913e-05
-1.08370941390346e-05
-2.75807493572601e-05
-2.08054652181626e-05
-3.15446776089394e-05
-4.6710538488457e-06
-1.24538779121859e-05
-2.55279528183304e-05
-2.047010053314e-05
-2.25224139365499e-05
-2.42289645075885e-05
-2.05705144370699e-05
-4.43242883609788e-05
-2.70170597675658e-05
-1.16383054806244e-05
-2.0482080162327e-05
-2.29048391780066e-05
-1.98815096596158e-05
-6.71319284673178e-06
-4.58630107456183e-06
-2.02970335780074e-05
-1.73402041045844e-05
-4.56845400258769e-06
-5.67340400590852e-06
-1.73643924904462e-05
-3.33444215179201e-05
-1.48144506988712e-05
-1.28191332181508e-05
-1.62835855167115e-05
-8.77623484276385e-06
-1.46054557356126e-06
-7.04538702549269e-06
-9.86595403418771e-06
6.45541114645081e-07
-1.85451916652982e-05
-2.2773640020614e-05
-2.08136691397606e-05
-1.32150370657489e-05
4.071188450662e-06
-2.83039967644186e-05
-3.1296367878693e-05
-7.16556113605865e-06
-2.56365461008694e-05
-3.35673783394494e-05
-1.49556176121103e-05
-1.1035837556155e-05
-1.16298664748763e-05
-2.02258486275657e-05
-7.44809970191904e-06
-7.11295072217663e-07
-2.30954959229275e-05
-3.95529949797795e-06
-1.03736938459253e-05
-1.16501715175916e-05
-1.96731189146907e-05
-2.83675498029672e-05
-1.76515690131016e-05
8.40099306010211e-06
-5.40069278425503e-06
-3.2476759682621e-05
-2.90738406689093e-05
-7.60493452936448e-06
-1.10249816222817e-05
-2.07882498278084e-05
-1.84285399855072e-06
-9.74606179590872e-06
-8.03547080550387e-06
-8.44782362432683e-06
-6.08872123467845e-06
-1.54788892008385e-05
-1.05906897082885e-05
-1.84117075521356e-05
-2.97876872888159e-05
-7.96362216441105e-06
-6.07304530556673e-06
-2.10740578338695e-05
-2.05327912760722e-05
-1.31704449476369e-05
-1.747342507936e-05
-1.13147028416273e-05
-3.66328400238158e-06
-3.95654182945835e-06
-1.60214108006814e-05
-1.32284127986232e-05
-1.03074815395256e-05
-1.2227820194215e-05
-9.91491666379597e-06
-6.62956777108446e-06
-8.81119300421887e-06
-2.03621035706511e-05
-1.98294518362867e-05
-7.324366060716e-06
-2.3756319420578e-05
-7.77410425375593e-06
-1.99770448185008e-05
-4.99170667477418e-05
-1.18621168905828e-05
-2.18210522829146e-05
-1.27379270425949e-05
-1.37841463206141e-05
-2.56675378510705e-05
-1.72725155567773e-05
1.78615992092145e-06
-1.39914717581476e-05
-1.07268106368241e-05
-9.07095525771674e-06
-2.08506077412001e-05
-1.2009928414431e-05
-1.54977159850662e-05
-1.55156863237401e-05
6.24581943267648e-06
-7.66124999170078e-06
-9.08637332129024e-06
-1.41437192497445e-05
-1.13981871091035e-05
-3.80403589892422e-06
-1.63811190225534e-05
7.34135749350667e-06
-2.59286190070737e-05
-1.77943647373412e-05
-1.20895153582757e-05
-2.31219561753012e-05
-2.20436952325091e-05
-8.76527345971583e-06
-1.83800597252044e-05
-2.57810744511613e-05
-2.48374289740763e-05
-1.12412747348609e-05
-1.23099686599904e-05
-2.67172300562309e-05
-2.01945052772748e-05
-1.96774785658346e-05
-1.45835202383081e-05
-2.22534686254058e-05
-1.9436930121911e-05
-1.80300537644513e-05
-2.7605095263336e-05
-1.75669114254746e-05
-1.20218629494884e-05
-2.21217838545231e-05
-1.77503223188704e-05
-1.41138921799076e-05
-1.66392726062218e-05
-1.80523679738579e-05
-2.12043349049476e-05
-6.48738662607192e-06
-1.26264121689373e-05
-3.75067465266685e-06
-2.88206020067653e-05
-1.2847055840658e-05
-1.69021931192032e-05
-1.36391597638276e-05
-8.36908616310767e-06
-2.80725476318799e-05
-1.48677451130787e-06
-1.21716215624629e-05
6.70663248584797e-07
-2.27063886779428e-05
-1.51636525966083e-05
-2.73288264035709e-05
-9.22779972905189e-06
-1.4345451643086e-05
-1.70327874996697e-05
-1.1954898320528e-05
-8.69071297716244e-06
-1.57469273298527e-05
-2.36633589911291e-05
-1.41142919719232e-05
-1.49845227099784e-05
-1.90352464974601e-05
-8.97004082186988e-06
-3.26094694888715e-06
-2.06090295803694e-05
-2.61314408880283e-05
-8.35006707895748e-06
-1.66277698043374e-05
-2.04939268566391e-05
-1.10418590798913e-05
-1.79817667858465e-05
-7.47380610766465e-06
-2.38570006840551e-05
-1.71868452988449e-05
-1.04601850252617e-05
-3.46854381552519e-05
-1.73610197912381e-05
-2.16090701674185e-05
-2.68643914878493e-05
-1.92178742576829e-05
-4.0603889563754e-06
-3.23818643771775e-05
-7.68390392783126e-06
-2.23301276573346e-05
-4.09323314195399e-06
-2.25507546129472e-05
-2.51805477065581e-05
-2.19506139699556e-05
-3.63907647505257e-05
-1.34734530858472e-05
-6.47000983066651e-06
-2.47505132757357e-05
-9.09631474966178e-06
-6.32433318540616e-06
-2.55053568916323e-05
-4.68517466117724e-06
-3.81241708195247e-05
-4.94626340048313e-06
-8.77823600332776e-06
-9.67194526762433e-06
-4.84820274059499e-06
-2.12553537663311e-05
2.592977127586e-06
-1.26278755259551e-05
-1.59705426923522e-05
-1.57612232167788e-05
-1.64286623605827e-05
-2.06263556335094e-05
-4.01051479063472e-05
-1.896738647878e-05
-1.45047422175731e-05
-8.80475101597385e-07
-9.61351601335653e-06
-3.00141776585439e-05
-1.64813423209919e-05
-2.93997446945372e-06
-1.47063812253717e-05
-3.92641391679309e-06
2.2699982648136e-06
-2.65949840250481e-05
-2.1409742947874e-06
-2.60941104212596e-05
-1.24049828864311e-05
-1.74994130091918e-05
-2.56574729667384e-05
-2.48034398139432e-05
-1.07074976606885e-05
-1.2634857954032e-05
-2.25018905573223e-05
-4.05130353222476e-06
-9.44076298648706e-06
-6.44186058503537e-06
-7.91341070899661e-06
-3.02318791528181e-06
-1.49574041019388e-05
-3.07188227281128e-05
-1.01750076054421e-05
-1.51842601471476e-05
-1.97550735413908e-05
-1.88175926294434e-05
-3.06804906016045e-05
-2.21064117097173e-05
-2.85576423581516e-05
-1.4868720581484e-06
-9.63002927384804e-06
-2.07962559863302e-05
-2.87035365159136e-05
-5.774456707926e-06
-2.85730923290037e-05
-2.85251238213322e-05
1.36191462731283e-05
-1.90596900394302e-05
-3.06029684407462e-05
-1.49844537062103e-05
-1.89309697557354e-05
-1.22840278658749e-05
-1.09482587418604e-05
-4.6455503893838e-06
-3.00787252751669e-05
-4.0972853139726e-05
-1.80608858531878e-05
-3.09345054630331e-05
-8.81973175036708e-06
-3.49270537591964e-06
-1.97293682896094e-05
-1.89875085595483e-05
-1.3793399253229e-05
-4.81050830514205e-06
-3.45135576241255e-05
-1.50685913113541e-05
-9.68103759033572e-06
-1.33703811313879e-05
-6.92332994477289e-06
4.43443129141418e-06
5.85612597570098e-06
-1.17702746880676e-05
-1.30939040472301e-05
-2.86636060346008e-05
-1.23127676259144e-05
-1.38065530924731e-05
-4.01036089268412e-05
-3.89454938526272e-06
-5.2606697580494e-06
-1.3558786643474e-05
-1.93973226911349e-05
-2.31586522104822e-05
-1.53066451536238e-05
-9.35551859368414e-06
-1.80179532934016e-05
-7.33100135373416e-06
-8.89014226163237e-06
-3.11017896290479e-05
-3.00185596973408e-05
-2.59779273870156e-05
-2.57359414682358e-05
-2.46260892504379e-05
-2.01012938691313e-05
-2.39349911790151e-05
-1.68397956540984e-05
-2.07482640458063e-05
-3.61791960482664e-05
-3.21332820429871e-05
-6.04845692726649e-06
-3.27984408956243e-05
-6.38475223854205e-07
-1.26220033173056e-06
-1.38948281202943e-05
-1.96606868734191e-05
-1.30223710003167e-05
-3.60942824367969e-05
-7.25803663944289e-06
1.5856768865972e-06
-1.72645140084221e-05
-1.59908176277044e-05
-2.63662095412852e-05
-8.81818343484166e-06
-1.08134331500742e-05
-9.54596295513014e-06
-5.45876851077797e-06
-1.56238966495339e-05
-3.56692021728528e-06
-1.67032315015811e-05
-9.12353868356763e-06
-2.21782125339967e-05
-1.08776621001319e-05
-9.85275782317777e-06
-2.40745551223662e-05
-2.20517361546873e-05
-2.76359602259293e-05
-5.40477278792289e-06
9.94431812508137e-07
-1.10455826802724e-05
-6.61519175376633e-06
-1.24548480278263e-05
-1.48903826345091e-05
-1.41144116533128e-05
-7.67181860858106e-06
-3.39463181714101e-05
-8.84017689464593e-06
-2.372157134277e-05
-2.60500495820551e-06
-2.81780626132851e-05
-1.39347286457037e-05
-8.17724737077292e-06
-1.77347108012626e-05
-2.10141708437227e-05
-1.19969345865692e-05
-9.64356764495088e-06
-2.90147593454675e-05
-1.51707151158359e-05
-1.12072454745791e-05
2.47672849758564e-06
-1.57696082776866e-05
1.67830204751744e-06
-7.22758793299519e-06
-1.99064735240289e-05
-1.01526801430682e-05
-1.50404901342581e-05
-9.80260978538041e-06
-6.97790439452649e-06
-1.57811649137233e-05
-7.70536137355664e-06
-1.11460778638544e-06
7.07089449026613e-06
-2.59043383055658e-05
-2.55602696563735e-05
-1.96157854098773e-05
-5.09008123272103e-06
-1.43389939996283e-05
-2.08115638132749e-06
-2.3044223653878e-05
-1.2061224735134e-05
-1.89497641116111e-05
-2.29866429384141e-05
-2.63595751766654e-05
-3.02730375454955e-05
-1.11372978172443e-05
-2.48888072273685e-05
-1.48162726557455e-05
-1.44157419128805e-05
-1.03348604095793e-05
-1.47594074324662e-05
-1.73197822778088e-05
-3.22307958976609e-05
-1.95749156907141e-05
-1.74553411330439e-05
-1.98793701170452e-05
-2.46598435836476e-05
-1.70090583856137e-05
-1.25198510461362e-05
-9.70333461940631e-07
-1.05976580159128e-05
-2.88073591783619e-05
-2.65724223004177e-05
-2.24788216902362e-05
-1.21252826563757e-05
-1.84492714115511e-05
-1.97741249682532e-05
-9.88567730754155e-06
-4.5406190097642e-06
-1.23722358757903e-05
-4.49320006881029e-06
-2.16814694418555e-05
-4.86170596650134e-06
-1.79826186039511e-05
-1.89370643708009e-05
-3.04270990157473e-05
-2.59847055716776e-06
7.52952956563177e-07
-2.04015610247241e-05
-2.08388452955663e-05
-2.5605199681984e-05
-1.37618258751218e-05
-2.35004779477038e-05
3.59128257206788e-06
-1.57783426539173e-05
-1.65346278922172e-05
-2.66725039971539e-06
-3.19855240159065e-06
-2.33102916399975e-05
-1.81084463428871e-05
-1.82145110936201e-05
-5.7023605836971e-06
-1.17162143944238e-05
-2.38153939320242e-05
-2.00979382274889e-05
-5.35202649014696e-06
-6.46424504325213e-06
-4.26466583578702e-06
4.24015757314291e-06
-3.50184281598995e-06
-1.96493716127429e-05
-1.29689657874182e-05
-2.09995693087369e-05
-8.20056357496536e-06
-1.75532409158066e-05
-1.77980245888031e-05
-2.92349136046187e-05
-5.43718326174536e-06
-1.60416156409937e-05
-5.23277616975281e-06
-2.15545939827422e-05
-2.63319288713982e-05
-1.5589041590897e-05
-1.87110891737101e-05
-1.87258600452217e-05
-7.19399231456874e-06
-2.44498611358598e-05
-1.45394248197548e-05
-2.44680244934788e-05
-1.4469552264503e-05
-1.31152739170318e-05
-1.21817208821843e-05
-1.78089946486178e-05
-7.60750537351692e-06
-2.23761571137147e-05
-2.05620168278015e-05
-1.29377457040229e-05
-2.40826249943403e-05
1.39293030962825e-06
-1.80395990887861e-05
-1.41355860182304e-05
-4.0215232390786e-05
-2.32601033909422e-05
-2.49136174888408e-05
-1.58964295914933e-05
-5.81193619188496e-07
-8.65609416884259e-06
-1.02721844265858e-05
-1.03378920818899e-05
-1.77596423163739e-05
-1.26302990696836e-05
-3.24328171000152e-05
-1.37054198374911e-05
-2.42518483411053e-05
-1.85683708273481e-05
-1.82194724292502e-06
-1.11496320337801e-05
-2.90626519561134e-05
-2.19107171171145e-05
-1.81184012077836e-05
-2.10894410169477e-05
-1.47392414461659e-05
-9.03427126561945e-07
-6.01658947819039e-06
-1.77161980402512e-05
-1.62032030702033e-05
-1.27269979586474e-05
-3.56986437768459e-05
-2.13398587756744e-05
-1.55776312635164e-05
-3.82660113250204e-06
-9.9377646214862e-06
-1.57386027261454e-05
-2.18391692782593e-05
-2.1662903774117e-06
-2.7329517908748e-05
-3.84410963408804e-05
-8.9570648782399e-06
-4.15185771028518e-06
-2.64110543564411e-05
-1.14974404023535e-05
-1.57090965855993e-05
-2.8708384987596e-05
-7.54541072350502e-06
-1.08067167442662e-05
-2.63828033228385e-05
-2.02063088421678e-05
-1.68666700841661e-05
-3.4097534355051e-05
-1.9696704055618e-05
-1.34288849197607e-05
-2.14749640519149e-05
-1.34336398903089e-07
-3.47419427493098e-06
-1.15764264378361e-05
-1.14299748357738e-05
-1.82817037813976e-05
-2.46437115640817e-05
1.71636433011582e-05
-1.1224471535423e-05
-1.12029355554208e-06
-1.86361095647385e-05
-1.26651158692061e-05
-1.87666841018493e-05
-4.18668713678366e-06
1.33437363690973e-07
-1.95498267414376e-05
-2.41328815441139e-05
8.94905864145852e-06
-3.32220647547204e-07
-7.86934531513958e-06
-1.78704262969204e-05
-2.74290070645828e-05
-1.80691933854347e-05
-1.20085069897512e-05
-1.87032683061191e-05
-1.66911429957582e-05
-1.28805325497783e-05
-2.6011483895838e-05
-1.17534618911148e-05
-2.43582057017739e-05
-9.49329345750081e-06
-2.25060031402082e-05
-2.67742852962195e-05
-4.3776547273189e-06
-1.01396513426633e-05
-2.66341763248231e-05
-1.70584738455301e-05
-1.50096321352165e-05
-2.36786625414724e-05
-1.2575145661038e-05
-1.15977131707538e-05
-9.6969912736395e-06
-1.61806350321501e-05
-2.60492665859914e-05
-1.2622460819911e-05
-1.88463810743646e-05
-2.82399786536108e-05
-8.14919895394229e-06
-3.4785456022388e-06
-2.41975040572793e-05
-2.4370085434815e-05
-6.11151512723051e-06
-1.88928738252318e-05
-8.22491622731926e-06
-1.62653744816876e-05
-9.87926833453331e-06
-2.83798573852095e-05
-1.22057008010222e-05
-6.7650089480557e-06
-1.38266855454909e-05
-2.1659605213381e-05
-3.76247098061854e-05
-7.80016752462132e-06
-2.13597065828381e-05
-8.19607900829048e-06
-1.49568902194414e-05
-2.07111340511826e-05
-6.91941235185003e-06
-1.12239552505592e-05
-1.67953522939767e-05
-7.77589847569738e-06
-6.15380781148034e-06
9.59795037478326e-07
-1.69108901259815e-05
-1.02881828301682e-05
-4.3599897916292e-06
-1.3034949672262e-05
-3.04559579992057e-05
-1.14587007940445e-05
-1.0874363377241e-05
-1.53540581660934e-05
-9.96026162887346e-06
-2.68245233671658e-05
-2.22180871254615e-05
-1.4119427499014e-05
-1.97989729805095e-05
-8.61279698955588e-06
-2.19796803043103e-05
-1.44250720530186e-05
-1.52896283930504e-05
-2.63755879083832e-05
-1.56981662874983e-05
-4.55234798955846e-06
-2.2501879464765e-05
-2.38035635128172e-05
-4.54950128408565e-06
-1.94690697498016e-05
4.26203734173846e-07
2.50307908871666e-06
-7.7946413224331e-06
-5.08065859627975e-06
-5.72980064684078e-06
-1.67205768175016e-05
-1.8940125122812e-05
-5.85385779819594e-06
-1.20658749271362e-05
-1.90239502408976e-05
-6.71120265727129e-06
-1.53407023382906e-05
-1.5639018658255e-05
-2.47863036369052e-05
-2.00849088423916e-05
-1.73533252520512e-05
-1.77814241481034e-05
1.73599021021115e-06
-3.56076560356091e-05
-1.88825038763248e-05
-8.37564799832295e-06
-2.5898852875416e-05
8.76809949816128e-06
-1.32163942869241e-05
-2.40506182451519e-05
-1.55971655621215e-05
-2.6610948940394e-05
-1.71712582321752e-05
-1.18630277236608e-05
-2.58962084801351e-05
-7.26749564456408e-06
-1.95158627035985e-05
-1.98537420209174e-05
-5.94844232506039e-06
-2.74695956899856e-05
-2.04275321940333e-05
-3.37434959827235e-06
-1.35245405813382e-05
-1.34891271565215e-05
-8.62506727606068e-06
-8.31576912059316e-06
-2.38949940664091e-05
-1.87398695430543e-05
-1.62148983064378e-05
-2.9318599895943e-05
-2.31013119418518e-05
-7.68006262991154e-06
-1.73593677819404e-05
-1.48870792765839e-05
-2.28063552175517e-05
-2.23292591177731e-05
-1.96297130394472e-05
-2.12963108013115e-05
-1.98931382513199e-05
-2.19776299196445e-05
-1.29429252522311e-05
-1.45443544568718e-05
-2.69583527288812e-05
-1.67637099174239e-05
-2.03726218387942e-05
-1.32394683802876e-05
-3.04156954345343e-05
-2.09120258234406e-05
-3.65378770236452e-05
-2.12964789206595e-05
-5.70542692009925e-06
-1.85478267993613e-05
-1.22039894682163e-05
-2.50484446171121e-05
-9.99417936618892e-06
-1.2704981085112e-05
-1.64766856678777e-05
-1.63937509036984e-05
3.53160381779888e-06
-2.37578413170435e-05
-1.10473634105528e-05
-2.78937865438582e-05
-2.49283489883837e-05
-9.88827344920574e-06
-7.66916311147548e-06
-9.90782050034144e-06
-1.23919079373954e-06
-2.25319363079481e-05
-8.42208318715204e-06
-1.57362379809877e-05
-6.14239239581939e-06
-1.53416592001775e-05
-5.66236603405845e-06
-2.12898095581989e-05
3.23520518356252e-07
-1.5082801054719e-05
-2.95406736513826e-05
1.63359065657925e-05
-1.54559973274238e-05
-1.29858568928499e-05
-2.90777641866867e-05
-1.25955656680745e-05
-1.88581253574753e-05
-3.90031477203852e-05
-1.31188050410644e-06
2.16173685123591e-06
-1.69670252317387e-05
-2.16729813041074e-05
-8.88702249440574e-06
-2.19897576785047e-05
-1.12473147802822e-05
-1.56933156537921e-05
-1.60212659411866e-05
-1.22019648086083e-05
-1.77110389429828e-05
-3.01112816888582e-05
-2.00059184359708e-05
-2.04999987476628e-05
-1.09983261862884e-05
-2.30441684021998e-05
-7.46550072511103e-06
-4.06749286335693e-05
-3.63967607588158e-05
6.32951604690291e-06
-1.40523162737389e-05
-3.50156659934083e-05
-3.7679119452254e-05
-1.01332559669459e-05
-1.07404207648775e-05
-1.17832931338018e-05
-2.06531846633931e-05
-5.78442139820492e-06
-2.32650945568182e-05
-4.18720707770368e-06
-2.3994840351216e-06
-4.1138719249184e-06
-4.80074438492854e-06
-2.09270854574758e-05
-2.17260300243224e-05
-1.09823544986836e-05
-1.51831476523813e-05
-1.63086585285114e-05
-7.77976703312349e-06
-8.07135387833433e-06
-7.76283224210966e-06
-2.12304185702026e-05
-1.35068152691659e-05
-1.86693023215823e-05
6.43435884550266e-07
-2.78522258154307e-05
1.03229893632e-05
-1.00727661454104e-05
-6.91850682740886e-06
-1.8373155144025e-05
-2.97498222451998e-06
-1.60900543642551e-05
5.59864811257665e-06
-2.69531949387175e-05
-7.79669236758361e-06
-2.13455206302792e-05
-1.8200402463357e-05
-8.50418157834698e-06
-9.59429218651742e-06
-4.08127401185772e-05
-1.0204374549719e-05
-8.25076251486672e-06
-3.22498729336019e-05
-1.41660949892497e-05
-1.81002356295783e-05
-1.37804590418323e-05
-1.63163899730071e-05
-1.30454867876899e-05
-1.29054818677421e-05
-2.63367494321897e-05
-6.28841178078369e-06
-2.21326487890422e-05
-3.32091376607515e-05
-1.925247498623e-05
-1.22392305517322e-05
-3.67993855211769e-05
-3.01265993401692e-05
-2.70822189529111e-05
-1.06653595876728e-05
-9.40749743047657e-06
-1.06774305073831e-05
-1.94332227356983e-05
-4.54138290720538e-06
-5.56352548548962e-06
-1.33541378710428e-05
-1.31159459211158e-05
-1.2825039821687e-05
-1.45200639250118e-05
-1.4308788562511e-05
-1.39049945871009e-05
-1.92827190873571e-05
-2.44571544631983e-06
-1.09986830339027e-05
-3.53068853550183e-05
-1.80847180407405e-05
-1.11053068958204e-05
-1.49576250776182e-05
-1.23973575622377e-06
-3.2321774050857e-05
-3.4190761101172e-05
-2.62660196133722e-05
-2.28865457700412e-05
-1.55925890058427e-05
-3.49095299820147e-05
-1.50779870928991e-05
-2.46155171360621e-06
-3.64611284518972e-05
-1.11297302958993e-05
-1.57026021606059e-05
-1.1438124443039e-05
-6.06249240509612e-06
-1.45761338071983e-05
-7.9304254111702e-06
-2.63794955539708e-05
-1.18655723684625e-05
-3.15433766087635e-05
9.54963222830288e-07
-9.79835003629048e-06
-2.78822808276328e-05
-9.46541211158015e-06
-1.86045375141995e-06
-5.11945379284353e-06
1.37838361007985e-05
-1.63636492330898e-05
-1.05806816728576e-05
-2.40508115779551e-05
8.18042231544171e-06
-3.07721212810794e-05
-1.76775684214187e-05
-1.92608974015501e-05
-1.6608468619254e-05
-2.20866776711505e-05
-2.77952810940918e-05
-1.67605492223291e-05
-1.80287688143927e-06
-6.00162377931607e-07
-1.27170961021658e-05
-2.85380269942602e-05
-2.91436514393283e-05
-1.77141015676967e-05
-6.61566559912155e-06
-1.05110918327575e-05
-1.10801807189954e-05
-2.18874639958195e-05
-1.84503330552828e-05
-2.39197585898107e-05
-1.81103642318408e-05
-1.76755284320647e-05
-2.99260471814454e-07
-1.6500025043909e-05
-1.56391407424637e-05
6.8181086031382e-06
-2.80293567574845e-05
-3.43991044541566e-05
-2.20796192776231e-05
-2.91169690061136e-05
-6.79756981231376e-06
-2.30659957194151e-05
-3.28984104446436e-05
-1.28736614131292e-05
-1.32961110158155e-05
-1.07890625138071e-05
-2.68408533912185e-05
-2.81989336939533e-05
-1.50578377606318e-05
-3.20872093304738e-05
-1.02801724705641e-05
-1.22407185738909e-05
-7.67447802407922e-07
-1.75923582078841e-05
-1.0409782170796e-05
-1.05665959325567e-05
-2.73073947983917e-06
-1.89866943062977e-05
-2.21375181253755e-05
-3.89050322558841e-05
-8.08482730896758e-06
-6.81896629211729e-06
-1.84694108623971e-05
-4.28459667152644e-06
-5.80227519872488e-06
-2.68523407949729e-06
-1.55472248675891e-05
-1.24173506069562e-05
-9.51276942311248e-06
-2.36197096405463e-05
-9.39560406145203e-06
-1.73473484438106e-05
-2.12122493489153e-05
-2.7402371054312e-05
-1.80974688505358e-05
-1.23750138297524e-05
-2.64271246919043e-05
-1.27052252356101e-05
-9.54108622799029e-06
-9.93520994928266e-06
-6.72111762244568e-06
-1.97296430197145e-06
-2.71377618614741e-05
-1.52009074710747e-05
-1.04575067402557e-05
-1.8718340570964e-05
-1.42068926976718e-05
-2.14758897970045e-05
-2.38954737177864e-05
-9.69093704090055e-06
-1.55252862527758e-05
-1.97747780390926e-05
-2.80545325600189e-05
-2.47042681686394e-05
-1.32271034037799e-05
-1.65526414587856e-05
-7.44175014471442e-06
-1.6674243729333e-05
-1.42489798879996e-05
-1.671254055384e-05
-1.19321160073765e-05
-1.4884847917459e-05
-2.71178738298891e-06
-1.24982968799204e-05
-1.00205933228057e-05
-4.00422389827922e-06
-1.33146582983783e-05
7.31162264502934e-06
1.16200905715645e-07
-1.76640851377816e-05
-2.69446821213763e-05
-1.46058009785108e-05
-1.02280593002862e-05
-2.7970677921444e-05
-1.71328536020714e-06
-5.9673349507109e-06
6.21830394571383e-07
-1.60271465532674e-05
-2.39465698977325e-05
3.46334304355332e-06
-1.57360146484962e-06
-1.61637450265827e-05
-4.18333957191039e-05
-2.32043203596694e-05
-2.70792802436884e-05
-1.0357602262866e-05
-2.40576904289906e-06
-2.66330902565256e-05
5.1201993318187e-06
-2.97074961207524e-05
-2.34796442622399e-05
-1.84591540427577e-05
-8.73063251412168e-06
-1.9497007600704e-05
-5.58806642580327e-06
-1.83536782034938e-05
-2.21937051764321e-05
-1.16100823985255e-05
-1.41803320694738e-05
-2.73498768228068e-06
-2.4038100100553e-05
-1.02821589178635e-05
-2.12912213357932e-05
-1.17227001462344e-05
-2.54898630518442e-05
-1.4868815403742e-05
-1.64164013567232e-05
-1.39978794535301e-05
-1.38937017349005e-05
-1.86835673382962e-05
-2.09670252925146e-05
-4.76004291325948e-06
-3.24613712378266e-05
-1.94161515025913e-05
-1.50528840298489e-05
-2.87123824853025e-05
-2.42408335765804e-05
-1.7860128438801e-05
-1.26073050946363e-05
-1.79034908513129e-05
-6.6364979773526e-06
-2.1678509615045e-05
-1.59738154844626e-05
-1.1478220938717e-05
-4.47034954046461e-05
-2.61916359220211e-05
-2.42918046634522e-05
-1.91972128465412e-05
-1.31972598725835e-05
-2.68035967639242e-05
-1.04275857971822e-05
-1.99157657962173e-05
-3.76574540918019e-06
-1.25185917804573e-05
-2.36805189938579e-06
-1.19369065141092e-05
-4.73605936987084e-06
-1.84262486212014e-05
-1.52458813108836e-05
-3.02982661283465e-05
-1.5856732082894e-05
-1.83918084906091e-05
-6.05519582073033e-07
-9.2152323065144e-06
-6.15639333527108e-06
-9.69251788710554e-06
-3.05047973597371e-06
-2.25603103645103e-05
-2.36154043972233e-05
-1.87758755336094e-05
-1.29758759850588e-05
-2.62558529602009e-05
-2.85711707802189e-05
9.77309661217427e-07
-1.65506714402522e-06
-1.3771602613335e-05
-4.58551629964188e-06
-5.16553567809915e-06
-1.55001674679296e-05
-2.47753460969718e-05
-1.4503897290915e-05
-2.76616107049993e-05
-1.3997134329887e-05
-2.23259140554099e-06
-5.14750492927476e-06
-2.70044517526095e-05
-1.98288545557721e-05
-1.46386687790996e-05
-3.4244610959296e-05
-1.76858643915213e-05
-4.02570290515488e-05
-2.33176930399797e-05
-1.96155857597467e-05
-1.66144160395736e-05
-2.15279811172276e-05
-4.39236900542922e-06
-2.13567010170434e-05
-1.94749960450849e-05
-2.1287362279813e-05
-4.25567089067332e-06
-2.77515686180435e-05
-1.83972058248165e-05
-3.08248330483093e-05
-7.92004151003477e-07
-9.85512962189099e-06
-1.37919350648307e-05
-3.35826885659596e-06
-3.34590708118924e-05
-2.42224945348215e-05
-2.08009486607723e-05
-2.87165928124542e-05
-1.59625708538318e-05
-2.45015657662296e-05
-2.45879843505423e-05
-2.6301618858475e-05
-1.24981741496247e-05
-2.4824311004527e-05
-1.28684855553057e-05
-1.62875982750536e-05
-1.16192353703562e-05
-3.06573922759476e-05
-1.09183284862122e-05
-2.2610915559128e-05
-1.54681032212539e-05
-2.74544724634687e-05
-2.81333827839684e-05
-6.45178358013118e-06
-5.69110683332323e-06
-2.60406430787034e-05
-1.35294087866119e-05
-1.27485711379204e-05
-9.67105041900876e-06
-2.51800483043157e-05
-1.10448955479517e-05
-1.88512365152163e-05
-2.75498333591779e-05
-1.29096441554252e-05
-2.00368156641159e-05
-1.83874262556677e-05
-3.07357828311114e-05
-2.45309159738801e-05
-1.88929537033814e-05
-1.48235314011196e-05
-2.03500392215216e-05
-1.89211715935131e-05
-7.67848965444987e-06
-2.1178853078972e-05
-1.57336507759137e-05
-2.2128098893243e-05
-1.61242467540248e-05
-2.48129137304538e-05
-8.44966485233992e-06
1.66193165355627e-06
-1.16386546997128e-05
-1.00127418907604e-05
-7.2661634216992e-06
-2.44106567152265e-05
-1.19647688263393e-05
-1.35300581129548e-05
-1.62983413930705e-05
-1.13223027051625e-05
-3.08168470883146e-05
-1.22654812087466e-05
-1.52517702775665e-05
-5.01882247322456e-06
6.78515722845075e-06
-8.29890980752995e-06
-6.82384565046559e-06
-2.21386364747979e-05
-5.69455669785656e-06
-2.80770795899999e-05
-4.35986174433842e-07
-2.38230246862279e-05
-4.34623802633616e-05
-1.06668096521637e-05
-1.28184010202682e-05
-3.25991035775646e-05
-2.29517871862599e-05
-3.27116493957791e-05
-2.39817584824716e-05
2.11527892442682e-06
-1.23900354323543e-05
-2.15041123878056e-05
-1.9829970127075e-05
-1.32940529290235e-05
-1.37705127350885e-05
-2.05389999068517e-05
-1.16850426298683e-05
1.01987097463687e-05
5.63504809276077e-06
-2.830049495083e-05
-2.14525728731958e-05
-1.99458806163699e-05
-2.00133134257165e-05
-1.78676162290303e-05
-1.87025353112957e-05
-1.53757513276197e-05
-2.23135791084035e-05
-1.3276377459775e-05
-1.24425312174166e-05
-1.27892069436405e-05
-3.15203312607481e-06
-1.53495924965769e-05
-1.19066445522652e-05
-3.07672417400409e-05
-4.3141627745585e-05
-1.7300861667963e-05
-1.61457978823075e-05
-2.63369873779301e-05
-8.31759020759527e-06
-2.2843638462894e-05
-2.17912470238514e-05
1.46180056385193e-06
-1.33272006891372e-05
-5.09750825235954e-06
-2.72166921298897e-05
-9.84710918200782e-06
-2.05244735807783e-05
-3.72653129159607e-06
-2.77876299480986e-05
-1.53846753389237e-05
-1.71875321543398e-05
-1.50357932636435e-05
-1.29543164074826e-05
-2.58745500979289e-05
-1.42790710695949e-05
6.37599066111836e-07
5.75122235447774e-06
-3.16259094423374e-05
-1.9933087042746e-06
-2.52096414196891e-05
-4.69375069521933e-06
-1.92737386556865e-05
1.82052343009937e-06
-8.98380629676551e-07
-2.72372514613313e-06
-2.01826436144702e-05
-1.9918031316608e-05
-2.31740112008001e-05
-1.25413111374812e-05
6.4378646313698e-06
-1.91530279391113e-05
-7.53930357968569e-06
-1.45619637242046e-05
-6.72837333948767e-06
-1.63652509964427e-05
9.04408417980107e-06
-1.03241774345301e-05
-7.31688685582519e-06
-2.79161556562886e-05
-3.04224228803771e-05
-3.08175739001198e-05
1.50490555659029e-06
-1.93000268812952e-05
1.27521862529757e-06
-2.94632393342003e-05
-2.10463530230488e-05
-1.09600093213047e-06
-1.67870396337819e-05
-1.9103621479764e-05
-1.81149937942191e-05
-7.99925052864744e-06
-1.82538964583817e-05
-1.78120234296444e-05
-2.06698024172993e-05
2.95815880853307e-06
-1.59033480104141e-05
-1.75526339783846e-05
-1.46430607291022e-05
-4.28240032141605e-05
-4.06373739618321e-06
-5.27548084597232e-06
-2.26715049354869e-05
-1.99331975196726e-05
-3.35611756081239e-05
9.45772159100185e-06
-2.68935648112724e-05
-2.36455609036822e-05
-2.88292336841406e-05
-2.40126294038082e-05
-8.84049931439981e-06
-1.27650274674572e-05
-9.96523575788819e-06
-2.26826583893293e-05
-2.21965637652564e-05
-3.67729859741235e-05
-1.30339337225363e-05
-8.49626200223843e-06
-3.51615666207073e-05
-1.25733480438709e-05
-2.19313640906779e-05
-1.0800001524564e-05
-1.69966420791026e-05
-1.16071276277052e-05
-2.02879862305905e-05
-5.38366092065559e-06
-3.57141112567836e-05
-2.5319167701998e-05
-5.53969106213849e-06
-6.75663410280559e-06
-1.24432668254012e-05
-2.91458361574525e-05
-1.88346716582274e-05
-2.08365330386298e-05
-3.50193245886301e-05
-1.625264242273e-05
-1.20429752304872e-05
-1.60088362281065e-05
-5.05990618039228e-06
-2.49699962216897e-05
-2.21571230403212e-05
-1.20394962449783e-05
-1.44799438146827e-05
-2.1055025921708e-05
-2.53927186014719e-05
-1.75674075369746e-05
-2.69653618621744e-05
-4.33956255913123e-05
-1.68952345421422e-05
-2.38084013517736e-05
-2.46907923066869e-05
-1.47233295307777e-05
-1.05721424826431e-05
-1.3110447177569e-05
-2.29855806743685e-05
-2.37746357308193e-07
-2.00371385140414e-05
-2.46033372547369e-05
-8.24358242087729e-06
-1.21906180350068e-05
-2.56041312360893e-05
-2.56158152270195e-05
-2.90478649326939e-05
-1.16896026518757e-05
-1.45771499203818e-05
-7.51850478625231e-06
-2.6453215752997e-05
-1.21954230038935e-05
1.23429052112047e-05
-2.20935786909416e-05
-1.35661815809587e-05
-2.6231436098387e-05
-2.12159883012211e-05
-3.34514743101205e-05
-1.87842576916514e-05
-1.71287798988725e-06
-1.88929750126918e-05
-1.51286347834782e-05
-1.91600452627818e-05
-2.68259493033302e-05
-1.67480459404885e-05
-1.06639159573932e-05
-3.27813926170393e-05
-3.67567456786402e-06
-1.48559473299169e-05
-2.13833398788867e-05
-2.39601237555503e-05
-1.03011535686609e-05
-2.56737846809526e-05
-8.33575100708918e-06
-1.00215311712299e-05
5.92241637842511e-06
-1.49938095366445e-06
-1.06697507079743e-05
2.55382067517012e-06
-2.36332290464073e-06
-1.7102913153389e-05
-1.69754450282731e-05
-3.49537364228039e-05
-8.40126941914761e-06
-1.66436372226325e-05
-2.57345510274061e-05
-9.41811380806204e-06
-2.45579425809986e-05
-2.03474137388557e-05
-1.01757332989033e-05
-1.89299800647585e-05
-4.37277002681914e-06
-1.4235669422538e-05
-8.78554598495671e-06
-1.2662205335877e-05
-1.6333768889854e-05
-1.34575687067122e-05
-8.6647316896015e-06
-1.1996885558221e-05
-9.38179766647752e-06
-2.49787023156349e-05
-1.99159055973438e-05
-1.14754250516682e-05
-1.58690475469055e-05
-4.10140629538074e-05
-7.1202400982528e-06
-8.35046526048534e-06
-1.85071945732089e-05
-3.40057009154766e-05
-2.18525104085862e-05
-1.28267795439317e-05
-1.93395349331854e-05
-1.69715477299904e-05
-2.37834570333517e-05
-3.14983135372557e-05
-2.69844384328761e-05
-8.66659188914606e-06
-1.15452689819233e-05
-8.52632838943058e-06
-2.33925531204324e-05
-2.35063484999571e-05
-1.76104967311114e-05
-2.06838767021447e-05
-2.03382655257183e-05
-2.179912353984e-05
-2.94471828278265e-05
-1.26192407070445e-05
-9.25649305238199e-06
-1.14129306347789e-05
7.1778065656691e-07
-2.14591067764465e-05
-1.74906796267415e-06
-1.24182388796478e-05
-2.07585735291738e-05
-1.24735756286482e-05
-2.71995793722715e-05
-1.97798306226901e-05
-1.51990524966791e-05
-2.600399789371e-06
-1.05832104383965e-05
-3.00439542595793e-05
-8.01446853862532e-06
-3.21005250081413e-05
-1.89959326147935e-05
-2.84777286026521e-05
-2.27219132342991e-05
-1.901811476175e-05
-1.46109274537481e-05
-2.24294181585341e-05
-2.64400662475814e-05
-9.9690205935228e-06
-2.2630881886497e-05
-1.70985550970236e-05
-2.62439487615056e-05
-2.01734075415881e-05
-2.77579278362728e-05
-2.07440087652862e-05
-5.18559807670897e-06
-1.87721585914826e-05
-1.3288306019368e-05
-1.35295494033327e-05
-2.00414362262126e-05
-6.73711497810325e-06
-2.77302291272909e-05
-7.68095746110739e-06
-1.46922663472026e-05
-1.98430291888338e-05
-2.32179575506237e-05
-8.08321155620006e-06
-2.68443947085953e-05
-1.98488289805582e-05
-1.32855605314691e-05
-1.16223839157669e-05
-1.06465051447507e-05
-1.75862229578317e-05
-1.6901266103046e-05
-6.36824031666814e-06
-1.09442158277432e-05
-2.17897948722079e-05
-1.33793148813974e-05
-3.0036895551008e-05
-1.76279296315953e-05
-2.02243909666917e-05
-2.24257949817838e-05
-1.4973362653307e-05
-2.58200739407083e-05
-1.76822826536155e-05
-3.50517245603794e-05
-7.23291937875655e-06
-1.3692657526356e-05
-2.01773650986421e-05
-1.5722970315857e-05
4.41517248957277e-06
-6.04623870880841e-06
-1.15509846781783e-05
-1.01319179500926e-05
-3.58749552705599e-05
-2.20390469679436e-05
-1.68461882361468e-05
-2.2448462434342e-05
-1.21525238532954e-05
-1.21055341322498e-05
-2.32990618278997e-05
-2.06273252961617e-05
-2.32601593783568e-06
-8.11735805486242e-06
-2.14684819992787e-05
2.10083406604761e-06
-1.2396302314597e-05
-1.37192789856522e-05
-2.38815967653014e-05
-1.55536665952191e-05
-1.42794510332792e-05
-2.58049586854996e-05
-2.62736859596862e-05
-1.04356649249227e-05
-1.96275306241949e-05
-3.31929027641051e-06
-1.84670175338702e-05
-1.84483362791428e-05
-3.20640977273823e-05
-1.56655153251242e-05
-1.6386516109609e-05
-3.60694476846197e-05
-1.20174352417305e-05
-9.77290528045901e-06
-1.72316090920623e-05
-8.90110079400274e-06
-3.10933904867069e-05
-1.71024205448742e-05
-3.67958126153392e-05
-2.56901147494939e-05
-1.58556029454916e-05
-2.15254410798151e-05
-3.15311227744722e-05
-2.75529843667156e-05
-1.09794909511739e-05
-2.6083327236371e-06
-2.75965425566476e-05
-1.73578925193337e-05
-6.32230600031354e-06
-1.54528237293092e-05
-1.74653340800356e-05
-1.64375983945147e-05
2.44014803616559e-07
-1.0277114088659e-05
-1.59613865740764e-05
-3.661603401337e-05
-1.33712366109979e-05
-1.5101523710123e-05
-1.60978052972934e-05
7.72623595645658e-06
-9.17276966247736e-06
-2.04575716454971e-05
-2.53982138000305e-05
-9.69849040178838e-06
-1.67089818319566e-05
-1.84766633296268e-05
-1.5557170122568e-05
-2.34081092526954e-05
-1.51605225287883e-05
-1.28994417553831e-05
-1.11457978655228e-05
-1.60876659409419e-05
-3.7621563029404e-06
-1.03991785570045e-05
-1.65055788863751e-05
-4.9352217057871e-06
-1.28243255111852e-05
5.69709302819543e-06
-1.99638035543293e-05
-1.04012200792725e-05
-5.19827583004802e-06
-1.66762814941047e-05
-1.13498307051815e-05
-1.80429240937965e-05
-3.25813563749099e-05
-1.11811937211841e-05
-1.64211444937395e-05
-3.95822144431033e-06
-1.99269002817481e-05
3.17498970776575e-06
-1.46955764223743e-05
-1.15760432542406e-05
-2.25014298973213e-05
-3.28170716009475e-05
-2.8294317021854e-05
-2.41748729099539e-05
-1.15886028964499e-05
-2.53271466400004e-05
-1.97376586690263e-05
-6.14735443530219e-06
-6.90040031910456e-06
-1.50717947972926e-05
-3.00654748195402e-05
-1.56994947609765e-05
-1.4862334020834e-05
-2.20388599942033e-05
-9.40587522115002e-06
-6.71167976101671e-06
-1.1783096697207e-07
-2.37861875195655e-05
-3.3315673518479e-05
-9.64244062271693e-06
-2.25513618786752e-05
-1.18658080755801e-05
-1.22527751335943e-05
-1.78012147208829e-05
-1.90170617389719e-05
-2.20968425628414e-05
-1.43185740938489e-05
-9.7079886384436e-06
-1.69618983718339e-05
-2.20397624755454e-05
-1.32764945145792e-05
-1.65461801170509e-05
1.57191644836018e-06
-2.24063541317315e-05
-3.11832281145753e-05
-8.21319480420097e-06
-9.8981343684138e-06
-2.09624621421343e-05
-1.70999975345246e-05
-1.71157199820198e-05
-8.09563191979381e-06
-1.28928848900546e-05
-1.58596574974489e-05
-1.73330010691545e-05
-8.30866778849184e-06
-1.24072475103026e-05
-2.01441369977409e-05
-5.42522259945471e-06
-2.48168372910115e-05
-5.28148462630293e-06
-1.4827625480015e-05
-2.78543343837012e-05
-2.59439718388735e-05
-1.57797642308514e-05
-2.37591597138594e-05
-1.75551149505526e-05
-3.4187511908981e-05
6.35062364379583e-06
-1.73713403724736e-05
-1.8038601655798e-05
-1.0132279791697e-05
-2.41969456393713e-05
-2.46080176976046e-05
7.20897320442386e-07
-1.61175282074537e-05
-1.38733238548314e-05
-2.9452903143899e-05
3.61375835269684e-06
-2.15808986358033e-06
-4.08850756313591e-06
-1.33266478429893e-05
-1.4942198296495e-05
-2.77381484637167e-05
-1.63815074982984e-05
-1.04350647872095e-05
-2.63766608519614e-05
-1.18655439960997e-05
-3.28807469217661e-05
-5.81188400257661e-06
-1.29077110325991e-05
-2.8491032903454e-05
-5.16944101860066e-06
-2.60655033870334e-05
-1.7951039500108e-05
-1.60734708893012e-05
-1.08106789782993e-05
-1.70524887087306e-05
-1.6478893351561e-05
-7.53786789682348e-06
-2.00417522220194e-05
-1.88887956731954e-05
3.13738298065742e-06
-2.24254403620666e-05
-2.75006932706241e-05
-7.35360257137341e-06
-1.96589497921234e-05
-1.45247288035429e-05
-2.75405245167795e-05
-1.1549006635565e-05
-2.33797033561601e-05
-2.89775400358259e-06
-4.11845057015714e-06
-6.42903780158029e-06
-1.58239933213894e-05
-1.32719362866491e-05
-1.99178584408795e-05
-8.64867117021722e-06
-2.0807215315916e-05
-1.7054708615315e-05
-1.28715525029075e-05
-2.81406788690359e-05
-8.58171219009325e-06
-7.09174751989893e-06
-1.42595411606703e-05
-9.56800309845361e-06
-2.49311764750501e-05
9.22753873649384e-07
1.70776028680839e-06
-1.61030336171065e-05
-2.83946132783691e-05
-5.93899357360401e-06
-8.04805284717927e-06
-1.10682491307446e-05
-2.85134581176017e-05
-3.42818587682223e-06
-1.00117992453654e-05
-1.24239846787529e-05
-1.46870124450072e-05
-1.31031380181136e-05
-1.45628095009629e-05
-1.71164259597428e-05
-2.29440847677323e-05
-9.68026802004737e-06
-1.86016461809159e-05
-2.13998930596018e-05
-1.38106052887193e-05
-1.50642182921278e-05
-2.83905187776313e-05
-2.34160121840596e-05
-2.34286263256923e-05
-8.45253708115375e-06
-9.34270595853504e-06
-1.15103232653115e-05
-1.61653528205198e-05
-2.20405476313497e-05
-2.44961842914248e-05
-4.73744378018785e-06
-1.16449597560868e-05
-1.00330658571478e-05
-2.75270717939118e-05
-7.20130854556732e-06
-2.20552259595348e-05
-5.69374773204463e-06
-5.76617540677227e-06
-1.37467530188838e-05
-8.47732141291928e-06
-1.37300599960075e-05
-9.78590413333028e-06
-1.75109141896633e-05
-1.73147158548743e-05
-1.58284705524731e-05
-2.18580996049645e-05
-2.07954212221562e-05
-6.44279886095367e-06
-2.20978874002197e-05
-1.43276803419731e-05
-8.43353039732437e-06
-3.07465288302422e-05
5.64541425701307e-07
-1.56336231031071e-05
-7.10751390661352e-06
-3.33831374317297e-06
-1.2463463055471e-05
-1.8853708774576e-05
-8.52680201327948e-06
1.67167799975121e-06
-2.85646600284155e-05
-3.71993024864276e-06
-1.53260543052623e-05
-2.71054057698266e-05
-7.37087227963224e-06
-3.27096955801815e-05
-2.08760326550406e-05
3.21391377675529e-06
-3.22218492226457e-05
-2.06468847707028e-05
-1.52771621211103e-05
-7.10672988202873e-06
-1.35920526285486e-05
-1.4489673005582e-05
-1.98603763507353e-05
-9.48208026157941e-06
-2.02916128611312e-05
-9.38019042387472e-06
-1.73323457662797e-05
-2.53539447077439e-06
-1.87409102001977e-05
-1.25579524505462e-05
-1.93008067044188e-05
-8.38500329543033e-06
-1.57506254682315e-05
-1.24078764903241e-05
-2.27247739503252e-05
-1.7421229842061e-05
-1.17376344860745e-05
-1.05099942875248e-05
-6.88003262472044e-06
-3.63262402291252e-06
-3.06139377877555e-05
-2.11057655366049e-05
-1.38095189990555e-05
-1.44042492748015e-05
-3.08183125429143e-05
-2.19328748068317e-05
-9.16834994203648e-06
-1.35274763411759e-05
-1.06777212858656e-05
-1.43631810621455e-05
-2.0529509008623e-05
-2.08130545012057e-05
-2.23893552116213e-05
-6.51459229963016e-06
-1.67727766124519e-05
3.38338951162054e-07
-2.76733567094538e-05
-2.0217441249168e-05
-1.88696637350771e-05
-2.01382510508306e-05
-1.60242562970424e-05
-1.61886684058764e-05
-2.21028353382955e-05
-1.75054126930209e-06
-7.8215581668294e-06
-1.45393509959403e-05
-2.78514541729233e-05
-2.97875710129915e-05
-2.0304350330911e-05
-9.59191692091119e-06
-8.60868390416686e-06
-1.50645874806513e-05
-4.54345341865749e-06
-2.05904384266908e-05
1.00098953318624e-06
-1.52852298955044e-05
-2.34813084391752e-05
-1.55628542590597e-05
-2.22112501104342e-05
-2.42959757441117e-05
-1.09019110192619e-05
-2.17602076135846e-05
-1.63303275459813e-05
-1.0414871405441e-05
-7.96196244872136e-06
-3.15908681248363e-06
-1.33512233874938e-05
-2.40898102231926e-06
3.38019599726552e-06
-1.11961358493111e-05
-2.7310837724458e-05
-1.36331384803942e-05
-1.42425443302258e-05
-2.9967618010675e-05
-2.67017025436081e-05
-1.69506279031523e-05
-1.00226412133787e-06
-6.72867399178162e-06
-2.70452385309899e-05
-2.57937902866651e-05
-1.23068572349539e-05
-9.38469547055382e-06
-9.766908624164e-06
-1.40126211660948e-05
5.82877610360705e-06
-3.05299593698271e-05
-1.65995836302239e-05
5.2284660787116e-06
-1.23608884229626e-05
-3.146406954724e-06
-2.9146109064148e-05
-7.26867234134598e-06
-1.73581816786205e-05
-4.84096866196925e-06
-1.31105257581252e-05
-2.0416127140798e-05
-1.32668568806111e-05
-1.05104804142356e-05
-2.0894008733912e-05
-9.5515891329788e-06
-6.6498159518148e-06
-5.18440808675197e-06
-2.34288525415136e-05
7.00853876151786e-06
-1.87850987898126e-05
-1.2250464942159e-05
-3.16581127405351e-06
-2.43105404732708e-06
-6.76240382339419e-06
-1.79980751390734e-05
-1.58409064637728e-05
-5.33124372004987e-06
-1.94517641873353e-05
-2.10363438136233e-05
-2.10427175878528e-05
-2.58785801277938e-05
-9.67311925569993e-06
-2.37936610999744e-05
-3.03038727022644e-05
-7.41866145197521e-08
-2.07254443516874e-05
-9.01856785207385e-06
-2.96290434097257e-05
-4.13975815576105e-07
-2.3820594125299e-05
-1.89753100191403e-06
-3.54906389561466e-06
-2.90473199989738e-05
-1.17684120899618e-05
-3.84735478034488e-06
-9.52086055847613e-06
-2.15887027577893e-05
-1.93638301453957e-05
1.26723758366827e-06
-1.75716214995603e-05
-1.85578035743394e-05
-2.06615026494989e-05
-1.53879392699275e-05
-1.22721406183874e-05
-2.91900888754228e-05
-1.75273204653815e-05
-8.04148550791122e-06
-1.44277750430855e-05
-1.5089995740656e-05
-2.57511240095776e-05
-1.35746943975215e-05
-2.01414072551621e-05
-1.68842173501173e-05
-1.88879136606116e-05
-8.74201977669066e-06
-2.41526565036635e-05
-1.15031353391268e-05
-1.12433065590866e-05
-1.43262648572993e-05
-1.06637491630131e-05
-9.84555886745614e-06
-1.52396209592076e-05
-1.71123248753453e-05
-2.73052181468464e-05
2.74148803718568e-07
-3.76198497228765e-06
-2.31216709403307e-05
-3.17109909948027e-05
-8.30267514594873e-06
-1.07963690796771e-05
-4.26084160922161e-06
-2.25464948666406e-05
4.21037282820955e-06
-6.351817444212e-06
-1.34932554600447e-05
-1.68638187944058e-05
-1.88149180036731e-05
-8.68612941025885e-06
-7.3691842408192e-06
-1.92070356786571e-05
-2.09717193897928e-05
-1.83702980001306e-05
-2.53433467344145e-05
-1.34617178310343e-05
-4.4520155515243e-05
-8.4533206634118e-06
-6.14811788640617e-06
-2.31956699319807e-05
-3.07874822406869e-05
-3.33938386757745e-05
-2.96142688744648e-05
-1.43861828766835e-05
4.45081891408457e-06
9.19697591612609e-07
-3.0899260831672e-06
-1.82582080511222e-05
-3.46722197509906e-06
-8.61822589743487e-06
-3.25942106206058e-06
5.91150073411546e-06
-3.16802245571712e-06
-6.2746172912921e-06
-1.57354078885187e-05
-9.0686620794037e-06
-1.10801391465251e-05
-1.39323472922725e-05
-2.0361118075917e-05
-2.03255599005655e-05
-2.15031094141843e-05
-2.31905873217953e-05
-2.56544272515924e-05
-1.92556925530493e-05
-2.13930977430779e-05
-1.3510826349407e-05
-3.64412911830603e-05
-1.64673854574951e-05
-1.83140376557409e-05
-1.90556775819802e-07
-1.44303419025048e-05
-9.72659553522977e-06
-1.28324960321852e-05
-1.27096381355862e-05
-1.50880137222359e-05
-1.41862233357924e-05
-1.25298952708247e-05
-2.41847483212408e-05
-9.77600867502272e-06
-2.45338621923925e-05
-7.57622282018728e-06
-2.60964313789257e-05
-3.0749850308091e-05
-3.10756892649966e-05
-2.49971116097661e-05
-1.60492393225764e-05
-1.7437984206247e-05
-2.15618111803619e-05
3.79267245516322e-06
-3.54671346607724e-05
-1.14014148270544e-05
-1.17947078337631e-05
7.01646752349603e-07
-7.71686420685158e-06
-1.07850153906968e-05
-8.85107166099207e-06
-1.47919818485265e-05
-5.1114271482176e-06
-1.44884171295922e-06
-1.19937761105537e-05
6.16078080204656e-06
5.34448899664478e-06
-1.77796987834667e-05
-1.0838068369198e-05
-1.90843087131772e-05
-3.85692190885129e-06
-1.24951062237897e-05
-2.93375179462713e-05
-3.07852461802192e-05
1.86126042356011e-09
-1.65335119647724e-05
-9.06928562320124e-06
-1.94445448174414e-06
-2.01208933631831e-05
-2.44177291434392e-05
-1.51979511031488e-07
-2.56089747437959e-05
-1.00787163256661e-05
-2.2268313600374e-05
-2.71111133643022e-05
-2.01524506492049e-05
-2.09516763939017e-05
-1.09828772971022e-05
-1.81190298501702e-05
-2.44029312624078e-05
-2.81252784008111e-06
-1.68573163755728e-05
-2.24163594587606e-05
-1.96139170865563e-05
-4.30378327982379e-06
-8.3004115677454e-06
-2.68311101234986e-05
-1.72963064678894e-05
-1.46009074382513e-05
-1.46676644303847e-05
-2.30884113091786e-05
-3.22032321877499e-05
-9.06883786535003e-06
-9.30323699413338e-06
-1.27377799742758e-05
-4.96284604186436e-06
-1.41318782588617e-06
-1.66741762130512e-05
-1.14879942140263e-05
-2.57854492698606e-05
-4.71774172599397e-06
9.68170069080466e-07
-3.32955654260182e-05
-2.16740725802197e-05
-1.38982069227058e-05
-1.69728747516097e-05
-8.81639082129134e-06
-6.57992830691978e-06
-1.69888903050711e-05
-1.43360103409735e-05
-1.13578081376687e-05
-3.41500463447043e-05
-7.77621670483625e-06
-1.09563768654079e-05
-2.11662598352303e-05
-2.00361827880275e-05
-1.26883791526283e-05
-1.60598208885167e-05
5.35151259444317e-06
-1.95009967880313e-05
-8.72475244789369e-06
-1.59436541298917e-05
-2.06947192633859e-05
-1.91014203768337e-05
-7.2384003033472e-06
2.49812692012613e-06
-8.50795227947067e-06
-1.57185182791154e-05
-7.73544575621839e-06
-1.30855577619326e-06
-1.84315234217363e-05
-8.37059218163412e-07
-1.32613477238091e-05
-1.58287903816185e-05
-3.74197294977239e-05
-3.00443461765278e-05
-1.86613494423923e-05
-1.12029536247346e-05
-2.08053218486428e-06
-1.40188578148755e-05
-2.59203996372774e-05
-2.01462471778034e-05
-2.76515155243387e-05
-1.11540623801625e-05
-1.81563929177544e-05
-1.62080639517575e-05
-1.55228554147984e-05
-1.96725059384274e-05
-1.57968389938552e-05
-2.70412273136846e-05
-2.33351905357117e-05
-2.33855976609088e-05
-1.8035520532805e-05
-1.1554370892725e-05
-2.35977116250902e-05
-8.59546141242778e-06
-1.35264570561283e-05
-1.0689464312816e-05
-1.65822443784962e-05
-3.32470794625816e-05
-2.71316353853084e-05
-1.50865371717078e-05
-6.14772992352943e-06
3.33017089955209e-06
-6.99283428786947e-06
-1.12798394375549e-05
-1.20099284566541e-05
1.05300767424636e-06
-9.26476552865366e-06
-2.35235554745371e-05
-1.63925243834625e-05
-7.0144024809746e-06
-5.52566689802945e-06
-1.3729281140133e-05
-8.83906527169297e-06
-1.34656036664027e-05
-1.62820617397712e-05
-1.7531374744556e-05
-1.22842489087884e-05
-2.96513671017052e-05
-1.95972093215898e-05
-1.59834066163837e-05
-1.54167551080474e-05
-2.90833072582163e-05
-1.71811567511095e-05
-2.47865091615802e-05
-7.74813371734155e-06
-2.93241723183216e-05
-1.99847975527918e-05
-4.60882813531624e-06
-1.83712425695883e-05
-1.38295459130466e-05
-1.07539097519888e-05
-4.05581614952415e-05
-3.85192583702845e-05
