# Supplementary material for: Research on computational propagation and identification of mine microseismic signals based on deep learning
Source: PLoS One. 2025 Oct 22;20(10):e0334641. doi: 10.1371/journal.pone.0334641 (PMC12543183; doi:10.1371/journal.pone.0334641)
Supplement: S11 Data — (ZIP) [file pone.0334641.s011.zip › 000101100002721.xlsx_0.txt_24.txt.txt]

-1.4932893909764e-05
-1.81694391006178e-05
-1.99349777371009e-05
-1.08876860463131e-05
-2.56048670192623e-05
-3.16100642340494e-05
-6.25404561509361e-06
7.87308805317455e-07
-1.70926392474348e-05
-9.93361443993606e-06
-2.9390517690728e-05
-2.11682070191693e-05
-1.51527266256964e-05
-1.22857595654507e-05
-1.54247238983491e-05
-6.19657845666895e-06
-4.15811548046609e-07
-1.97366074236415e-05
-2.39334564365071e-05
-1.22850470226118e-05
-1.11394508647928e-05
-1.72512144197488e-05
-1.68007297942013e-05
-2.56214659907528e-05
-2.40924725864862e-05
-7.60307291747915e-06
-2.60496496699499e-05
-1.1237977757668e-05
-2.98046704734283e-06
-1.02946683512915e-05
-1.49826378724624e-05
-1.70952304674326e-05
-3.06552154503866e-05
-2.1388797526583e-05
-2.42506900293363e-05
-1.55717466591937e-05
-2.07316245015629e-05
-4.7727031147056e-06
-6.75696496931553e-06
-5.64414923280206e-06
-1.44741262616319e-05
-2.12796281301484e-05
-2.02719169144545e-05
-2.7247167974231e-05
-1.86357598127069e-05
-1.21963611946001e-05
-1.56372849149874e-05
-1.50992996832136e-05
-5.12585702114034e-06
-1.31032950424475e-05
-1.01213166568834e-05
-2.32883845063679e-05
-3.20141012681472e-05
-3.73055081884389e-05
-2.48326700799929e-05
6.94343367277553e-06
-3.44088352906182e-06
-5.59713933584154e-06
-6.21872631728233e-06
-2.7996650541934e-05
-3.0242161142066e-05
-2.03752855339267e-06
-1.73287556319197e-05
-2.23362263745943e-05
-3.22643584289049e-05
-2.8415587911447e-05
-8.56443520713805e-06
-2.6601091204184e-05
-1.64889989759082e-05
-8.5108345936897e-06
-8.32066731446486e-06
-2.52063097938139e-05
-8.73329071756248e-06
-2.169191483751e-05
-4.04430648653554e-05
-2.88238910530185e-05
-2.19949291909198e-05
-2.53383361883532e-05
-1.76628682203469e-05
-2.77326066631373e-07
8.13568307031093e-07
-1.79039867439216e-05
-5.92662022289268e-06
-8.73296523786576e-06
-1.80653609494186e-05
-1.88485537531884e-05
-2.55371446013386e-05
-1.18476057592815e-05
-8.59264766541479e-06
-2.27654800594755e-05
-1.79478252004607e-05
-1.55236365917735e-05
-1.2278499326058e-05
7.15919911826437e-06
-2.22859379472523e-05
-3.20930526758826e-06
-5.4232828987499e-06
-1.83274046376782e-05
-2.18882007068576e-07
-1.2829066721958e-05
-1.57292315899787e-05
-5.38365669469039e-06
-8.01685259498065e-06
-3.96042641906788e-06
-3.232949608888e-05
8.01444171781972e-06
-2.17868028571687e-05
-2.53331031235984e-05
-3.64267414593499e-06
-2.11892992096061e-05
-1.09329004273964e-05
-2.97190930567352e-05
-1.89254578022893e-05
-2.09228089908765e-05
-1.19969939646967e-05
-1.16065433183708e-05
-9.00590547517183e-06
1.29873358510687e-06
3.87041383663935e-06
-1.62753264598663e-05
-2.2490265910376e-05
-1.76009889687894e-05
-2.18961696621024e-05
-1.71639947193655e-05
-1.5006861791145e-05
-7.79210528898726e-06
-8.61671893486447e-06
-1.91216515647973e-05
-2.65263869796818e-05
9.13721055892457e-06
-1.15895327078164e-05
-6.07587576676169e-06
-1.81275233330724e-05
-9.93666167269953e-06
-1.44815491254697e-05
-1.84518772240426e-05
-1.47049090564673e-05
-2.64107195373422e-05
-2.85011040466111e-05
-1.57836718697745e-05
-2.18561929993725e-06
2.33605459910902e-07
-1.22263718597361e-05
-1.38935170448329e-05
-1.80248727478195e-05
-3.34903893723929e-05
-9.78238012668462e-06
-1.33497417504748e-05
-3.73959414789889e-05
-2.52410517601264e-05
-3.60169198345226e-05
-1.10995124869196e-05
-1.63805948177862e-05
-1.95199359762328e-05
-1.64657885175974e-05
-2.45325471822439e-05
-2.44051427260075e-05
-1.45197645906838e-05
-6.88269706277118e-06
-5.34280705041251e-06
1.08216633700159e-05
-3.33023558510238e-05
-3.20459538417485e-05
-1.22030865948375e-05
-1.3686369477663e-05
-1.55549167376615e-05
-3.35396297101234e-05
-2.28184753024648e-05
-5.48666555468723e-06
-5.50502519211638e-06
-1.97139662689298e-05
-2.44920843095424e-05
-1.35088500289637e-05
-7.06155740144854e-06
-1.82225547816438e-05
-2.56753201803796e-06
-2.06276850920445e-05
-2.14905790116318e-05
-1.2854729452136e-05
-2.23928913891311e-05
-2.11758894015876e-05
-6.07435264615146e-06
-5.71864831785928e-06
-3.52991993372178e-06
-2.46541260205024e-05
-2.22718623995903e-05
-1.39429153298811e-05
-1.43984297850113e-05
-1.93966564028737e-05
-1.24406566101729e-05
-9.26813461069072e-06
-1.1725289363823e-05
-2.80667431522778e-05
-2.98054164749776e-05
-2.01068720458613e-05
-3.72792776569846e-06
-8.89756263572393e-06
-8.65460503031649e-06
-3.10357852838023e-05
-7.57247024631336e-06
-2.40697029415709e-05
-1.14510587367818e-05
-2.25527185522975e-05
-1.26070738009669e-05
-3.80184516574785e-05
-1.68355704635228e-05
-1.49470609241473e-05
-2.3066623164885e-05
-2.89654372937095e-05
-1.00435859718844e-05
-1.69111373980777e-05
-1.26399115162678e-05
-1.7141741523077e-05
-2.74745294155752e-05
-7.1546678378185e-06
-6.61140528957637e-06
-3.78374287757824e-06
-7.22722029466655e-06
-1.41873215684071e-05
-8.24379418712784e-06
-4.08541188787948e-05
-2.16593553191133e-05
-1.46160211426833e-05
-1.56452483573928e-05
-3.04685939179826e-05
-1.16838917551937e-05
-1.84149752581889e-05
-3.09963691775778e-05
-1.9629927791898e-05
-6.95496407676818e-06
-5.90214237388559e-06
-2.54333886138719e-06
-6.27576103775085e-06
-3.05010152193952e-05
-1.44642049682524e-05
-2.13953282326985e-05
-2.20729810970498e-05
-3.11169615982757e-05
-9.10602248229089e-06
-1.13732713431139e-05
-9.65454968857103e-06
-1.18386897795735e-05
-2.07211488156998e-05
-1.59687382687563e-05
-2.51743946106551e-05
-5.98939344178633e-06
-2.29644084493411e-05
-9.12971056351257e-06
-2.27317680854862e-05
-8.6129639159871e-06
-3.95147443910847e-06
4.78773925378219e-07
-1.01453862660341e-05
-9.28895399643338e-06
-1.52823674842812e-05
-1.83099377794117e-05
-1.26963192519895e-05
-1.48630669189359e-05
-7.96543296041365e-06
-1.63008777222559e-05
3.10856847793102e-07
-9.51443326405958e-06
-8.98323901697657e-06
-2.52291355403604e-05
2.48704077210291e-06
-1.05136102621443e-05
-2.74646232361034e-05
-3.25644298469447e-05
-1.30449996352125e-05
-1.64940532545475e-05
-2.22027103942649e-05
-1.59477514450177e-05
-8.60779836201332e-06
-1.19857497930144e-05
-8.80245627500368e-06
-2.71968300176806e-05
-2.06313232586222e-05
-2.64275050476965e-05
-2.6494281097491e-05
-2.79544798664352e-05
-3.32518014641884e-05
-2.40913721057816e-05
-1.28956815241353e-05
-2.37598664783482e-05
-2.93707541707632e-05
-1.3409235880553e-05
-2.97959357048924e-05
-2.73216470238999e-05
-2.35789796241495e-05
2.06495788190508e-05
-3.47829865079074e-05
-4.57963461576085e-06
-2.41772365175495e-06
-6.60035886918413e-06
-1.36886500086977e-05
-1.59832461240494e-05
-1.50426756478564e-05
2.77188880694801e-06
-2.47279656832752e-05
-1.4967024485479e-05
7.27898178272113e-06
-7.01681489026578e-06
-3.71090237099274e-05
-2.29039076716596e-05
-3.45255145281904e-05
-2.50523545671038e-05
-1.91756369592456e-05
-1.08174874008234e-05
-2.39412223205589e-05
-8.97266314349743e-06
-1.29602174723159e-05
-2.38986955718418e-05
-3.34684552220743e-05
-9.21444709590783e-06
-2.39472469678071e-05
-3.94316106528183e-05
-1.38294546101673e-05
-2.25363447546878e-05
3.39050656798966e-07
-1.63331014676142e-05
-9.74345780242817e-06
-2.85251033121416e-05
-7.03809299331625e-06
-1.87365501703585e-05
-2.12079824803125e-05
-6.01048112164973e-06
-2.04141179050577e-05
-5.59203072498985e-06
-2.01993919384725e-05
-1.39830265068162e-05
-2.89986177557159e-05
-1.27335823507027e-05
-2.33776644133482e-05
-1.5361001438497e-05
-2.16278287334451e-05
-1.58967116858464e-05
-3.10690525978089e-05
-3.91936419075597e-05
-1.425099199018e-05
-8.49213064014684e-06
-8.30658392243771e-06
-3.83548584941754e-05
-2.27888841425288e-05
-9.40908911510691e-06
-2.84480172693439e-05
-1.00665238214269e-05
-1.48532726618282e-05
-3.11691568780492e-05
-2.66941952596468e-05
-2.26556646393176e-05
-8.24398130559583e-06
-1.34695543220862e-05
-1.58082669134858e-05
1.87687010453085e-06
-1.2265782098377e-05
-2.47323244551856e-05
-5.15422236751942e-06
3.54142054594875e-06
-1.74654748045821e-05
-1.29139393026685e-05
-1.23154546931704e-05
-7.56614406054317e-06
-1.06900441183444e-05
-3.11606730583137e-05
-2.81285994768388e-05
-2.39499059962555e-05
-2.00531439496571e-05
-1.53678981665324e-05
-4.2031819631542e-05
-1.8336616231577e-05
-2.09218412363997e-05
-1.77973920826571e-05
-1.20998007074323e-05
-1.43314202600675e-05
-1.69342352181783e-05
-2.45982519461895e-05
-8.12466478025671e-06
-7.56243658443553e-06
-2.93578731040215e-05
-2.24261654508897e-05
-1.32878780297981e-05
-2.93515251552449e-05
-1.90714054503407e-05
-7.36842776401463e-08
2.14000418881466e-06
-5.07657367773075e-06
8.07333491849074e-06
-7.14414992776412e-06
-2.76610756749869e-05
-1.24566936552703e-05
-3.88984520135974e-06
-2.6380586931477e-05
-1.52322683585454e-05
-1.98648608786343e-06
-1.25200739968782e-05
-1.09756754251397e-05
1.10080530478678e-05
-1.60740386192408e-05
-2.8005794353565e-05
-1.23693948660064e-05
-1.40998446135055e-06
-1.65069298539957e-05
-2.50618495468448e-05
-7.65365191988212e-06
-1.53721989262857e-05
-1.99888104842753e-05
-5.91083102100255e-06
-2.2007331662459e-05
-3.02748544658179e-05
-1.93741066950889e-05
-2.16183746780067e-05
-2.84903963166513e-05
-1.53158562670219e-05
-4.43541279720461e-06
-1.73319013617961e-05
-7.63381792420046e-06
-1.63698260544032e-05
4.77120221437331e-06
-2.11873328980281e-05
-1.97741554172365e-05
-1.23869748555543e-05
-1.64941984095745e-05
-2.6131229773991e-05
-1.91086648572163e-05
-3.17703089008845e-06
-2.38490184476916e-05
4.10210714488626e-06
3.9998327962008e-06
-8.67433702646046e-06
-1.22220620949994e-05
-2.25980717280104e-05
-6.86181578412889e-06
-2.56129191735611e-05
-9.96366744786422e-06
-2.76419023432865e-06
-1.2055419681615e-05
-3.05384714403991e-05
-1.46430663030936e-05
-2.37845659989459e-05
-3.09307224424966e-06
-7.89717966699941e-06
-2.6355500706563e-05
-9.14596655320183e-06
-7.48613693314203e-06
-2.74912706253769e-05
-2.05464622876552e-05
-2.09201110222931e-05
-1.72981329606425e-05
-1.81823551736943e-05
-5.29511159234555e-06
-4.373530574106e-05
1.17062609601012e-06
3.29891472321518e-06
-6.34583645801544e-06
-1.06564464549837e-05
-3.75071414425194e-06
-3.13762176195275e-06
-1.88026489715796e-05
-5.30548659786345e-06
-3.29944667194546e-05
-1.13628838734824e-05
-2.03106361171449e-05
-2.59669906799273e-05
-1.48023466838567e-05
-2.46324929023673e-05
-1.21694354384188e-05
-1.1951594988358e-05
1.75011110560062e-06
-1.30784182428523e-05
-1.23327628361475e-05
-2.59688311896774e-05
-5.01583810935236e-06
-4.70578870801624e-06
-3.05538665475994e-05
-2.04426668622005e-05
-1.97908924616228e-06
-1.03121184118891e-05
-2.58647212616458e-05
-1.73014011857422e-05
-1.31133240605139e-05
-1.02111465604843e-05
-1.09947039668924e-05
-1.83859191454317e-05
-1.97458467841557e-05
-2.15226849327352e-05
-3.29275579536471e-06
-2.92839833494321e-05
-1.80666629682346e-05
-5.68433047903211e-06
-1.89336911009052e-05
-1.68094197709486e-05
-2.84920803827422e-05
-9.11797286957522e-06
-7.62680579762257e-06
-2.78341789170262e-05
-1.32847918727169e-05
-1.60629847924556e-05
-3.3830798326412e-05
-1.52899155121931e-05
-2.50883806791908e-05
-4.81230241801056e-08
-2.43660055070168e-05
-1.07046262857436e-05
-1.0496569095096e-05
-2.39008161583879e-05
-1.55094824652974e-05
-2.15565765579e-05
-3.3402941906381e-05
-1.13300354045398e-05
-1.98200030382894e-05
-5.47890101084241e-06
-1.822525070411e-05
-7.62271404629712e-06
-1.42399766149991e-05
-1.62933046757301e-05
-1.5109170185223e-05
-1.09004436234662e-05
-2.09938434143779e-05
-1.45407004304956e-05
-2.26525925838353e-05
-1.73360699088763e-06
-1.9183026837726e-05
-1.59393088291205e-05
-4.73641276932027e-06
-3.90153116632901e-05
-1.38712989024381e-05
-1.20284093156866e-06
-2.46174209144591e-05
-6.95374341774902e-06
-2.98423769058019e-06
-2.35547360011821e-05
-3.07216478128542e-05
-2.85468574830504e-05
-2.08272155278202e-06
-3.67627236061627e-06
-1.69913377754498e-05
-1.02704788856777e-05
-1.93391265808466e-05
-1.15858705752971e-05
7.28038071029674e-06
-1.25945698294813e-05
-2.07984668986036e-05
-1.09715281458882e-05
-1.74837662868918e-05
-5.29392560491231e-06
-1.76957423692932e-05
-8.43552331383359e-06
-6.576826175218e-06
-1.77289250986637e-05
-1.71910895909981e-05
-8.62941111417794e-06
-9.93322607840019e-06
-1.74871079867046e-05
-1.96699592450015e-05
-1.20756182032325e-05
-2.221963517336e-05
-8.48273096549594e-06
-6.68722298892347e-06
-1.70781990287053e-05
-3.17568129942889e-05
-8.53681368841438e-06
-2.01782670864386e-05
-2.07503271364804e-05
-2.65138901460848e-05
-1.30051183093888e-05
-1.10214571169849e-05
-2.43868227392479e-05
-2.38943557773891e-05
-9.33436221242675e-06
-1.90053196070387e-05
-1.06697076491327e-05
-3.44312907010605e-06
-2.13969385477016e-05
1.34152240160858e-06
-1.16192242423813e-05
-1.40400531645996e-05
-1.80581917015061e-05
-3.76348183848673e-05
-1.26175346981936e-05
-2.4533499455492e-05
-1.30936908134057e-05
-2.0903665606056e-05
-1.38280287069993e-05
-2.4581872185191e-05
1.22969916832229e-06
-2.34480895065481e-05
-2.08046699070842e-05
-2.97103829240354e-06
-1.99163268579409e-05
-9.66126147934024e-06
-2.37509949137487e-05
-2.44809086842803e-05
-6.59459050182437e-06
-1.21671858984807e-05
-1.40553045864487e-05
-8.14201419344453e-06
-2.74276912603837e-06
-2.8477881413765e-05
-7.64176347898504e-06
-1.15583525213393e-05
-2.01182963505566e-05
-3.02567071316184e-05
-1.78772667979215e-05
-1.33964870895083e-05
-4.27887845154378e-05
-1.19281030425125e-05
-2.62343288428311e-05
-1.36675297835357e-05
-1.61662338431626e-05
-1.13191757751373e-05
-1.9541327590596e-05
6.19848019624755e-06
-9.20895012516422e-06
-1.63055252703728e-06
-2.35813899406229e-05
-1.24704331470434e-05
-7.97646450849939e-07
-1.69944568589324e-05
-2.13677431196268e-05
2.21194681658146e-06
-1.17857209224154e-05
-2.25322816212578e-05
-1.64744618863807e-05
-2.08776128853186e-05
-2.03942800289463e-05
-2.33968938171396e-05
-2.52712933325728e-05
-8.61548598384808e-06
-1.90417846508619e-05
-3.38791694967146e-05
-1.56606160272335e-05
-1.70562773836254e-05
-1.22030643387382e-05
-1.06254547025674e-05
-2.66706694703599e-05
-1.51152096116e-05
-1.62863717539362e-05
-7.35397082500595e-06
-9.29457487344324e-06
-1.77465094169462e-05
6.7498370880111e-06
-1.98676330736727e-05
-1.18319095019178e-05
8.24064086406074e-07
-2.19412498228012e-05
-1.6709033158984e-05
-1.94296232708713e-05
-1.22647672897205e-05
-1.69989242656986e-05
-6.92603044692281e-06
-1.35226298426387e-05
-1.4538236488934e-05
-1.81035062862115e-05
-1.59920649888486e-05
-6.47274167560081e-06
-2.67484335574975e-05
-2.10135526102698e-05
-2.14666292732829e-06
-8.49404144769537e-06
5.54850097270331e-06
-7.3803048441987e-06
-7.4993060401517e-06
-9.64265408003251e-06
-1.70984443077356e-05
-1.05036737629163e-05
-3.29488269754646e-05
-6.4091287548539e-06
-2.58919537947318e-05
-1.59813528577292e-05
-1.19759561130941e-05
-8.21556954049052e-06
-1.93418383169938e-05
-1.16747268451633e-05
-2.49274760700737e-05
-1.14189168489894e-05
-2.21451101653719e-05
-1.88048619401513e-05
-1.84876296101823e-05
-1.67150739697593e-05
-1.7177820575834e-05
-3.18262457493002e-06
-2.59751724629849e-06
-1.20369685896967e-05
-7.37479915545805e-06
-1.06821144750958e-05
-3.60807229270245e-05
-1.75974508501577e-05
-3.95868533990275e-05
-2.09019253329087e-05
-1.14386116237219e-05
-1.44722383831833e-05
-1.15049484202467e-05
-9.27602171078734e-06
-1.02753347812223e-05
-1.90772200507582e-05
-2.03879420110306e-05
-3.20401854799709e-05
-1.56823846277019e-05
-3.69218511880203e-05
-1.12643419532467e-05
-2.64569501898002e-05
-2.26253665039606e-05
-2.59389850724689e-06
-1.66026786941938e-05
-1.80437774640285e-05
-1.41515577995925e-05
-2.49665097587122e-05
-1.88827760970092e-05
-2.71470565135136e-05
-3.88359929467375e-05
-1.55569755016704e-05
-2.12288490888222e-05
-3.46409426441338e-05
-9.77697594067664e-06
-2.24660500742465e-05
-1.88760470800085e-05
-2.1246190509159e-05
-3.07995604845855e-05
-1.25913046429481e-05
3.46023312608558e-06
-1.306387071043e-05
-1.93429371496358e-06
-2.58947338897011e-05
-3.31227561601425e-05
-8.22541941885027e-06
-1.83963770975424e-05
-5.12180914056906e-06
-9.25198527840808e-06
-2.58915175320494e-05
-3.09055248740371e-05
1.04055129422536e-06
-9.68626999771334e-06
-1.5731255486476e-05
-8.45093878444959e-06
-2.34711421066438e-05
-1.37662427159294e-05
-1.94210480433901e-05
-9.37212697248696e-06
-1.18445498097653e-05
-1.31163576157789e-05
-8.94457101190687e-06
-2.6325666961523e-05
-1.70065218851343e-05
-1.30630124832477e-05
-1.77552349858339e-06
-5.02900705436757e-06
-1.0593414063205e-05
-1.56047699581675e-05
-4.8230728648793e-06
-3.0326224534451e-05
-2.24741485303512e-05
-1.07962489944442e-05
-9.84561666082566e-06
-3.24973612338691e-06
-2.95589088846911e-06
-8.7951232609952e-06
-1.84391411181941e-05
-2.43536167184756e-05
-1.02364402718517e-05
-8.3471021485574e-06
-2.46478103787233e-05
-1.17048855783112e-05
-1.75030474986488e-06
-2.0272224973594e-05
-4.08672155770641e-05
-3.54471690352841e-05
-1.13420821286885e-05
-1.41283857627535e-05
-1.25121307406982e-05
-2.68176236546829e-05
-8.42034916361945e-06
-1.01211642303312e-05
-2.74565882718651e-05
-6.07411265127511e-06
-2.6239151180465e-05
-7.04472656103026e-06
-8.5786189436483e-06
-1.24894808131293e-05
-1.70603430125666e-05
-4.06744623660063e-05
-1.19812138852499e-05
-2.25690984573949e-05
4.14269880902618e-06
-2.1948493240158e-05
-1.01961835730958e-05
-2.7064353107222e-05
-1.39373175142025e-05
-4.72885388749764e-06
-2.56168584864721e-05
-9.33928984036756e-06
-2.68576556213938e-05
-1.85853498172058e-05
-1.40623083301782e-05
-2.00753961287912e-05
-1.21732284885152e-06
-2.02831296002308e-05
-2.14830908740607e-05
-2.31901168354143e-05
-1.63558985746458e-05
-1.66269932257306e-05
-3.08501281723412e-05
-2.78470840667311e-06
-2.56045238341349e-05
-2.92502945415979e-05
-4.19792053172426e-06
-1.34193155181242e-05
-1.23002242549941e-05
-1.60875249052817e-05
-2.44161779653227e-05
-1.78833581389502e-05
-1.57256930914242e-06
-3.34725538152449e-05
-1.78990963408265e-05
-1.4038934460402e-05
-1.9593434451654e-05
-5.33633265097096e-06
-1.8846951489883e-05
-6.51336204447418e-06
-1.1204336780343e-05
-2.77786629611229e-06
-8.44472940033392e-06
-2.35593741256581e-05
-5.79612211980715e-06
-9.13640555474209e-07
-1.86472239590488e-05
-1.31336536468e-05
-2.44014825643567e-05
-2.6924603278597e-05
-1.36889808398864e-05
-2.38025126502408e-05
-1.95963837370094e-05
-2.2489860549204e-05
-2.51086640806875e-05
-1.34686632835495e-05
-3.27531918256824e-05
-1.44814923342208e-05
-6.68810785227462e-06
1.63476348153065e-06
-2.22318565444192e-05
-1.78221441016287e-05
-1.39201337701382e-05
-6.42634551929443e-06
-2.44706997551474e-05
-1.95225913600025e-05
-1.34781650040266e-05
-2.00689682367564e-05
-4.69835081463844e-06
-1.066648640474e-05
-1.81528391775839e-05
-3.54999535825495e-05
-2.48632272627461e-05
-4.47042324066635e-05
-1.14980883039566e-05
-1.82945016665313e-05
-3.74964177550398e-05
-2.69112799842422e-05
-3.55543010588977e-05
-5.32426035188996e-06
-1.23898468735251e-05
-2.07253611412657e-05
3.37902574336204e-06
-1.56210186009027e-05
-3.19733478384736e-05
-1.39120050566906e-05
-2.97507699901702e-05
-8.15651483697768e-06
-6.12420244682368e-06
-2.39124092287892e-05
-7.36071145296436e-06
6.68567452895387e-06
-1.75816895332833e-05
-3.8590832455562e-06
-2.22675471321881e-05
-2.20267812230747e-05
-1.11632415467062e-05
-1.57473328681039e-05
-2.38792079044027e-05
-2.77961343240209e-05
-2.35690283026638e-06
-1.33380497976876e-05
-1.67949059459343e-05
9.03226261739235e-06
-1.89424160356758e-05
-2.06494323993281e-05
-2.83885749864098e-05
-2.23032517447162e-05
-1.9938217993956e-05
-2.13090455628941e-05
-1.48195174292396e-05
-1.48699915701456e-05
-2.06314962297593e-05
-6.0488043355152e-06
3.79644139339366e-06
-8.21703980594081e-06
-1.00797946361696e-05
-1.40173225091311e-05
-1.19957261210617e-05
-1.89857430012485e-05
-1.23052009530098e-05
-2.38676368661146e-05
1.78512252729139e-06
-1.02659261169827e-05
-3.08362181444349e-05
-1.65716051467771e-05
-1.51965827358717e-05
-1.44879921620604e-05
-1.16231601319223e-05
-9.6999649915539e-06
-2.01120208814439e-05
-1.11570116805213e-05
-2.07149262553678e-05
-1.77027532030771e-05
-1.92658857587433e-05
-3.44804008229649e-05
-1.00503210001121e-05
-3.98709679633498e-05
-1.54423594034639e-05
-1.49449107967742e-05
-1.86753325774359e-05
-3.26369620318957e-06
-1.07568485217969e-05
-9.91105612561588e-06
-2.263257363724e-05
-1.84420192487368e-05
-1.86595172563316e-05
-9.58884489416929e-06
-1.23516532813532e-05
-9.34463778935106e-06
-1.85872299234338e-05
-2.47323631626959e-05
-1.7692267569346e-05
-1.91154834110431e-05
2.02187245243929e-06
-7.45384083726758e-06
-9.88510610601931e-06
-1.17754162533439e-05
7.35664575186708e-06
-1.1427889095089e-05
-2.22020277187873e-05
-1.20639664864845e-05
-2.21005987123618e-05
-2.71589364632529e-05
-2.19302204795923e-05
-1.37644706549709e-05
-8.00523118280665e-06
-3.20398816727682e-05
-1.34491346880802e-05
-1.87766955336021e-05
-6.12325635759612e-06
-2.59859880056793e-05
-1.44616981179838e-05
-3.53744251639537e-05
-3.00384312278985e-05
-1.40213646484339e-05
-1.23202583181476e-05
-2.17680077934725e-05
-2.99078881383444e-06
-2.90614930868594e-05
-1.9222647520838e-05
-2.72726965700151e-05
1.00185443356963e-06
-1.4874390627465e-05
-2.32504916424839e-06
-2.1651159663404e-05
-2.27790767480854e-05
-8.60433271719501e-06
-8.61827962300687e-06
-2.19532989798107e-05
-2.7033608022432e-05
-1.51161000943245e-05
-2.46441595061053e-05
-1.31615716585994e-05
-2.592006220617e-05
-2.46631417022714e-05
-2.39527906010126e-05
-1.51753664740018e-05
-8.28025954525939e-06
-2.86509113508652e-05
-3.17908187083815e-05
-1.44836659225496e-05
-1.6164541251879e-05
-1.94260997712044e-05
-1.58552787439815e-05
-3.21316985797519e-05
-1.85381794331728e-05
-1.94935118708011e-06
-2.03109877197111e-05
-2.08652162320002e-05
-1.16656620317548e-05
-8.67001195702936e-06
-8.95819467600343e-06
-1.17084720646689e-05
-1.05703309237223e-05
-1.54961349901659e-05
-3.72432088639984e-06
-1.18884575101981e-05
-1.26344019320952e-05
-2.31645209449493e-05
-3.10706716945381e-06
-3.41240581724674e-05
-1.81865413205284e-05
-1.87051845185821e-05
-7.6162137346339e-06
-1.64429922642764e-05
-1.85071836882032e-05
-1.2327990539885e-05
-1.75991666852684e-05
-1.37994476186605e-05
-2.19575221298238e-05
-3.20358012377442e-05
-2.93677073078004e-06
-2.33776826821621e-05
-1.41606103007052e-05
-3.4286271608913e-06
-1.70874515398705e-05
-1.98276631356892e-05
-1.08076033592809e-05
-2.53387620596686e-05
-1.71809472006517e-05
-6.43106020018334e-06
4.90943080379703e-06
-1.7247701994383e-05
-4.2718153290919e-06
-2.90918817700217e-05
-2.30522903448914e-05
-2.40316846137582e-05
-1.12539696073099e-05
-3.05879316960827e-05
-1.79975549702033e-05
7.99195719454034e-06
-8.23083397914451e-06
1.58047763176128e-06
-1.31375004208614e-05
-2.89329702075688e-05
-2.04568340632031e-05
-1.93759289365862e-05
-3.09045743516475e-05
-4.0177106392877e-06
-2.30030408113269e-05
-9.25124913749538e-06
-1.63493464830531e-05
-2.14905410876566e-05
-2.17547187291007e-05
-2.36248949560798e-05
-1.44735206665949e-05
-4.51308077353192e-07
-3.61314757099109e-05
-1.8568531561209e-05
5.02719440120212e-06
-1.27713558913555e-05
-2.36302928628966e-05
-1.60280514594578e-05
-2.57108053792346e-05
-1.78768374371707e-05
-2.1046627647242e-05
-1.5592748257363e-05
-2.127286980103e-05
-1.92410724763605e-05
-2.82188896553018e-05
-2.58905986195449e-05
-9.47612576204977e-06
-2.48376832689339e-05
-7.04222065841659e-06
-1.77783863480336e-05
-2.79146346087443e-05
-1.24104666374579e-05
-1.73896153508437e-05
-4.01688881231499e-06
-1.73933736590162e-05
-2.4611237059723e-05
-2.8267515946202e-05
-1.8457136042329e-05
-1.45603483886177e-05
-1.29295625396346e-05
-1.3648007318758e-05
-3.04558596215889e-05
-1.60428588315938e-05
-1.23072254043249e-05
-4.0785742782268e-05
-1.28776423925003e-05
-2.1190980084168e-05
-1.90911450840403e-05
2.56323231972365e-06
-2.61796004382215e-05
-1.36944157187045e-05
-1.15861109408177e-05
-2.8409417222274e-05
-1.39747956037527e-05
-2.54603190574196e-05
7.85407501356796e-06
-3.53017464487069e-05
-1.99744226240274e-05
-1.99068211483411e-05
-2.81463894532505e-05
-9.69421189133033e-07
-7.51582962089926e-06
-1.98532010827081e-05
-6.22574704928102e-06
-7.47618542168581e-06
-2.10780772545684e-05
8.53323627339615e-06
-2.07629968132321e-05
-1.61499802920609e-05
-4.01262532878077e-06
-1.97381096458687e-05
1.17928965121772e-06
-1.24181885520509e-05
-2.47959484035878e-05
-1.09988676863731e-05
-2.2757899104253e-05
-2.73461020911309e-06
-8.07986850965177e-06
-1.75793889509218e-05
-9.86863704571312e-06
-2.27464332405591e-05
-2.15010285064095e-05
-9.0313019464641e-06
-1.90998881619458e-05
-2.2710344262403e-05
-2.7361272964024e-05
-2.02254998824388e-05
-3.01276952278881e-05
-1.29536628980344e-05
-8.33415265538053e-06
-1.93243400807348e-05
4.02692630693238e-07
6.27037565582326e-06
-2.41298116597815e-05
-3.57797683914383e-06
-1.32619577279875e-05
-1.66667736711695e-05
-6.7914437422884e-06
-2.02694700020211e-05
-3.44667803666011e-05
-7.66792970559252e-06
-9.39627965235361e-06
-2.63343247071156e-05
-1.28168222003772e-05
7.87247048424958e-07
-1.3594064738174e-05
-3.83388019100363e-05
-1.57257381352429e-05
-2.50024068198161e-05
-1.22961312823525e-05
-8.05906387910896e-06
-1.14317686308969e-05
-2.73410478898062e-05
-6.74226808708839e-06
-2.32590791322894e-05
-1.89618171601768e-05
-2.25036627657461e-05
-2.35866633776989e-06
-1.95672670582634e-05
-1.77156693008908e-05
-2.31973844693232e-05
-8.12529003638328e-06
-2.08126793671064e-05
-3.63554906512629e-06
-1.97833942169604e-05
-2.92257685059381e-05
-1.63611220861637e-05
-2.62938418267804e-05
-1.00160486230461e-05
-1.23034028071378e-05
-9.80022403964236e-06
-1.36016748832661e-05
-6.02101750058007e-06
-1.93766850698123e-05
-2.21905082013537e-05
-2.09193590372509e-05
-7.55681973879665e-06
-4.50124670474213e-06
-1.35745071231772e-05
-2.45496160761682e-05
-1.20317677596835e-05
-1.76551010977897e-05
4.97558500772705e-06
-4.9948831921956e-06
-3.59003929940132e-05
-1.08559248031395e-05
-1.97290238922277e-05
-1.72204564604659e-05
-1.43899119049765e-05
-1.83885449791448e-05
-1.84080363507011e-06
-1.88307776193422e-05
-1.55604268286792e-05
-8.70934015765378e-06
-8.77928308316208e-06
-3.30410968669173e-05
-1.48944181795151e-05
-1.84633795919288e-05
-1.43956230313151e-05
-9.83078951858096e-06
-1.21334128059895e-05
-1.39421755653783e-05
-2.86199411395465e-05
-1.51472930192993e-05
-7.13005874659047e-06
-1.18841332526237e-05
-1.92866955682728e-05
-1.54211944491864e-05
-1.55629810480856e-05
-2.68890945984269e-05
-1.71617152851599e-05
-1.74747645468203e-05
-2.27763483574458e-05
-1.42466531818975e-05
-2.48930191015184e-05
-2.02457361400734e-05
-9.12839502827942e-06
-3.33410619801574e-05
-1.6573903341713e-05
-2.91335945905868e-05
-1.63849758209634e-05
-3.22326312999963e-05
-2.79848916785539e-06
-1.79202830140228e-05
-1.81299475603758e-05
-3.18713408278507e-05
-1.41311037142122e-05
-2.89092112836543e-05
-1.92763359493108e-05
-2.71960464299633e-05
-1.62780743828921e-05
-3.8292955010308e-05
1.95124584494161e-06
-1.34293096360142e-05
-1.06171310316416e-05
-2.18593114214487e-05
-1.41612094005859e-05
-3.11087806789135e-05
-1.22179735061885e-05
-1.96437991980855e-05
-1.90257982737031e-05
-2.44726293153074e-05
-2.65304817536671e-05
-2.34269782523385e-05
-1.48045778894198e-05
-2.46622197592118e-05
-2.0968119767172e-05
-1.19769805837004e-05
-8.89685996446295e-06
-1.23519191932426e-05
-5.09236974817737e-06
-2.80808971175156e-05
-2.78332417663272e-05
-2.09723766222652e-05
-2.3906265931327e-05
-2.26537759149995e-05
-3.01503242322231e-05
-1.71107289590305e-05
-3.06559653277644e-05
-7.17980906656516e-06
-2.16612262140728e-05
-1.2126042083718e-05
-1.7369996148642e-05
-8.3744629628045e-06
1.08293790379373e-07
-8.7783775121047e-06
-5.427381362156e-06
-2.78790164234564e-05
-1.63008431715036e-05
-3.46555763065414e-05
-1.99009940694599e-05
-1.0300900323174e-05
-1.64101796918535e-05
-2.58082155998946e-05
-1.6843732269296e-05
-1.47596044974946e-05
-1.13390239015025e-05
-1.1580836996937e-05
1.69019034845343e-05
-8.06289319027666e-06
-1.51760982131802e-05
1.49165402644562e-06
-1.87758406957189e-05
-1.46242476505008e-05
-6.22644291770743e-06
-1.20328758136525e-05
-1.57897885891323e-05
-1.23072610611505e-05
-1.89273644898136e-05
-1.26967203058639e-05
-2.76237404126543e-05
-7.77398783909892e-06
-2.14433811642367e-05
-2.42490868612938e-06
-1.98408641392551e-05
-2.30989976061867e-06
-9.93779474265264e-06
-3.37959051136318e-06
-2.37436825084465e-05
-1.84615056554415e-05
-1.19962708476016e-05
-9.87048669501447e-06
-6.17985713724912e-06
-9.15385478190227e-06
-9.82556021009145e-06
-2.19479799611384e-05
-1.55774334202231e-05
-1.64310225038963e-05
-8.47532565567992e-06
-1.92441598208031e-06
-4.79223516363025e-06
-1.42845553580681e-05
-5.00839256734345e-06
5.86782648916886e-06
-1.21935626540044e-05
-3.3185974898464e-05
-6.93474188505399e-06
-1.19003653693385e-05
-4.26261327023043e-05
9.28256976061079e-07
5.06916673792937e-06
-2.1611444453051e-05
-1.65751024706733e-05
-1.53360789033423e-05
-2.22138668484522e-05
-1.19370649104817e-05
-1.37113628170953e-05
-2.87545755252718e-05
-1.23813260051899e-05
2.68475331759542e-06
-1.20955074439871e-05
-1.43348760343004e-05
-4.51888041270786e-05
-2.87303255565944e-05
-1.64080562428166e-05
-2.62786899457977e-05
-7.94378553957895e-06
-8.48652018678472e-06
-1.35019503938663e-05
-2.59551718447232e-05
-8.82841552038415e-06
-1.6336342867597e-05
-1.85195918454987e-05
-8.03804213453193e-06
-1.21370399595271e-05
-4.38062377851932e-06
-9.78367803743324e-06
-4.93342986056892e-06
-2.00159002979881e-06
-6.64733336727553e-06
-1.82183629305023e-05
-7.5936467598926e-06
-1.27695650112759e-05
-2.20183740480144e-05
-2.1552456940206e-05
-1.31827698290965e-05
3.12308429773945e-07
-1.67703074025129e-05
-1.64300936459379e-05
-1.3642800950116e-05
-1.19474282004198e-05
-6.41610975941716e-06
-9.81858240923414e-07
-3.65601399182663e-05
-1.29062739006095e-05
-2.94928488389424e-07
-1.23199711429398e-05
-2.19246544495013e-05
-2.51537508838803e-05
-2.08218815835133e-05
-9.0536129261441e-06
-1.12293375118897e-05
-1.96392885504419e-05
-6.3197034497964e-06
-1.96079896865821e-05
-2.05634702720564e-05
-1.05194580045786e-05
-1.82047200075692e-05
-1.46519487364462e-05
-1.0228559135538e-05
-1.95230330195343e-05
-7.41047902577575e-06
-2.25642261062821e-05
-1.31118128524861e-05
-9.99616576712904e-06
-4.99899966401102e-06
-1.52055203057842e-05
-1.54154674505535e-05
2.87889667338654e-06
-2.19725604447779e-05
-2.53344040450437e-05
-1.22702348866408e-05
-2.24041496756797e-05
-1.86774490999912e-05
-1.6387556121156e-05
-5.15062566529378e-06
-8.31801225023583e-06
-2.04420028387455e-05
-8.98573344683839e-06
-1.55287496886828e-05
-2.67486508664641e-05
-9.95518443582414e-06
-1.55216973787981e-05
-2.93561218785535e-06
-1.85867702782321e-05
-1.01177485250262e-05
-1.63102566950894e-05
-1.50647223774189e-05
-7.12952139603245e-06
-4.22655595741639e-06
-2.07528951232343e-05
-7.85055456409161e-06
-6.48999031826138e-06
-2.40326586042673e-05
-3.61769676912092e-05
-1.55909282721779e-05
-2.28717844895383e-05
-1.03891366209286e-05
-1.05302242975014e-05
8.99900446774751e-06
-1.18658749713547e-05
-1.95118362455094e-05
-3.56110345951241e-05
-1.83030514001736e-05
-7.25162651153324e-06
-2.50844361140582e-05
-1.12305051632077e-05
-2.56245602056839e-05
-2.08237623093631e-05
-6.8564455613726e-06
-1.9423028130695e-05
-1.17465704905798e-05
-1.88561550678303e-05
3.44461634181282e-06
-1.28191048441733e-05
-6.72947750823206e-06
-8.45122071598666e-06
-1.61729709795519e-05
-1.62325062594139e-05
-1.08148517341465e-05
-9.16304764114029e-06
-8.45344630423008e-06
-7.01273849180737e-06
-1.89075798768475e-05
-9.74814246090786e-06
-1.64139529688643e-05
-1.34538669464075e-05
-2.14944309231071e-05
-1.15322799357839e-05
-2.70964311604614e-06
1.71881933832778e-06
-1.29994630651591e-05
-1.15444496166167e-05
-4.05363828413193e-06
-2.30896809460998e-05
-2.14024708454645e-05
-1.98258786384347e-05
-2.5306794288678e-05
-6.78901915793462e-06
-4.62027810941208e-06
-1.33648915205609e-05
-1.03919133788014e-05
-2.43070653555528e-05
-4.57527825029714e-06
-3.37772101431653e-05
-7.00912162969758e-06
-1.7313942066977e-05
-1.31996790338322e-05
-2.24033310997575e-05
-1.27953456292731e-05
-3.46390724065164e-05
-1.2691824061344e-06
-1.18921317930486e-06
-9.81392606545671e-06
-1.53210503516375e-05
-9.67217035299698e-08
-3.84876533676255e-05
-1.23051962693323e-05
3.16074728616382e-06
-7.62224747908229e-06
-1.7876607212809e-05
-2.39479902019688e-05
-3.50142155977268e-06
-2.25952357208845e-05
-1.07532752596101e-05
-6.07210807693787e-06
-2.47420519982723e-05
-1.26008837893633e-05
-4.97379210556801e-06
9.49850952404549e-06
-9.49171482308467e-06
-3.17730509748139e-05
-1.91135753505618e-05
-2.46502166532074e-05
-3.03204578037145e-05
-1.74366324100163e-05
-7.81030658216556e-06
-2.80129014883948e-05
-2.35642737235185e-05
-1.96855860190889e-05
-4.5718244014383e-06
-2.01278102793033e-05
-2.3687787374343e-05
-2.81219783469965e-05
-1.7222606278763e-05
-5.31942390370297e-06
-1.13118000007908e-05
-1.18687062219298e-05
-7.98670266884794e-06
-1.90816594105229e-05
-8.8310545134128e-06
-2.60852784767599e-06
-1.08124410736713e-05
-2.33304061113877e-05
-1.90410687150309e-05
-2.2062428410765e-05
-2.45630238802375e-05
-7.00120108817704e-06
-7.04238439845005e-06
-1.86835349241104e-06
-3.27562907479045e-05
-5.56199240957141e-06
-1.3855593050556e-05
-3.13610384822304e-05
-2.19294806693299e-05
-2.01194905542416e-05
-6.16376673141009e-06
8.48385684649986e-07
-6.56715408675784e-06
-2.96346239790725e-05
-1.42228891316854e-05
-7.33324525823528e-07
-1.29768942394066e-05
-3.61972569707331e-06
-1.24814295171528e-05
-5.24326122572719e-06
-3.84672787018877e-06
-3.28368493496144e-06
-1.42455300873489e-05
-1.46468079971619e-05
-1.21120239214e-05
-1.32311602534545e-05
-2.4621936560118e-05
-1.66595471301694e-05
3.25884578046709e-06
-1.80809671344158e-05
-4.4298831368579e-08
-1.0054582393489e-05
-2.00405004334595e-05
-7.2931356172592e-06
-1.41620866547452e-05
-1.81262396939964e-05
-1.42038942988764e-05
-9.28910917788747e-06
-8.87402005452363e-06
-8.59837242601477e-06
-1.38987146740902e-05
-1.88477983707594e-05
-1.45330683841539e-05
-8.72047702923795e-06
-1.07745054135903e-05
-2.0453438356531e-05
-1.07127766198783e-05
-2.68707768388176e-06
-3.00403001826255e-05
-2.85468832359949e-05
6.26369182205413e-06
4.76301344755444e-07
-1.54836799969394e-05
-3.77072880909197e-06
-1.26438760366081e-05
-2.41898591675716e-05
-2.16214273266705e-05
-1.50849797780484e-05
-2.02121670548501e-05
-5.77849974832099e-06
-2.39583595124325e-05
-1.52779348503242e-05
-8.76447307389221e-06
-2.1092178044064e-05
-1.52937840129502e-05
-2.16217653348994e-05
-2.62899324724607e-05
-3.06259797473688e-06
-2.69457852146814e-05
-1.5565662015477e-05
-1.26839966466167e-05
-2.8195189118247e-05
-1.62009184012652e-05
-9.480638002597e-06
-1.14812028324585e-05
-1.18773920822833e-05
-2.30302790419893e-05
-1.41121659700171e-05
-1.03668931747324e-06
-1.58990031536577e-05
-1.96780386808925e-05
-1.2031075913482e-05
-2.49142736634363e-05
-1.63438240262204e-05
-2.42380247553604e-05
-1.61316659474925e-05
-1.12331600576346e-05
-9.80928893022675e-06
-2.85643342128974e-05
-2.79487567861544e-05
-3.17487792845976e-05
-1.997834865883e-05
-2.26108739263292e-05
-2.01178060647128e-05
-7.08647300694694e-06
-1.15301467259264e-05
-1.55300157051702e-05
-2.80327630221073e-05
-9.84344450871488e-07
-1.72905621880176e-05
-1.90624285238594e-05
-2.45767708677435e-05
-1.82716025129868e-05
-1.44388891092345e-05
-6.988413842396e-06
-1.05319023981166e-05
-9.21373505557683e-06
-2.82159788801733e-05
-1.6254615927569e-05
-1.67829966190654e-05
-1.84939910336013e-05
-3.14443281849804e-05
-2.27271223288923e-05
-6.53742862355266e-06
-1.42010752779236e-06
-1.25059085904758e-05
1.49371981832821e-06
-2.78491518875308e-05
-2.70952079896412e-05
-1.59966532467438e-05
-1.26664099058423e-05
-1.43619812720968e-05
-9.17634571694581e-06
-9.84092324021579e-06
-2.40982116757367e-05
-2.26298867146787e-05
-1.17291029332786e-05
-1.36274553381125e-05
-5.71946255026335e-06
-1.16643200622665e-05
-1.67227293868672e-06
-1.04092225182515e-05
-1.88657629270726e-05
-1.67453169913208e-05
-2.15109085594405e-05
-3.32851929639885e-05
-1.58369876665764e-05
-1.74133557434607e-05
5.65064896787101e-09
-4.32574939436264e-05
-6.80866520636752e-06
-1.52486537262064e-05
-3.64521996423646e-06
-2.29264411252629e-05
-1.50096701519584e-05
-3.32456890276979e-05
-2.83528045071866e-05
-2.18509817576642e-05
-7.25351336033082e-06
-1.63624803394592e-05
-6.88912877373192e-07
-7.28208534827171e-06
-2.44751064809156e-05
-2.24958475104789e-05
-1.41196777028918e-05
-3.41036631843512e-05
-1.24343562496891e-05
-1.83593530960902e-05
-2.89869190178403e-05
-8.84082328294464e-06
-2.20590541902176e-05
-2.95310640443212e-05
-1.74986820348328e-05
-2.9698781389209e-05
-3.11532772967982e-05
-1.93709228751063e-05
-6.91202820747501e-06
-6.24631333227441e-06
-1.70430523623944e-05
-2.83529338006387e-05
-2.04750463607885e-05
-1.35037960098414e-05
-1.64505005927703e-05
-2.64713457672592e-05
-1.78160388985261e-05
-3.08322388841697e-05
6.06391701518772e-06
-2.82772130075784e-05
1.71364515755116e-06
-2.04445197594883e-05
-1.57384001095999e-05
-5.03781111264344e-06
-1.00447596300738e-05
-2.42355360083491e-05
-1.44392877707869e-06
-3.12396900031478e-07
-3.42163532209484e-05
-1.55223602583216e-05
-1.10316314482734e-05
-1.88020035662648e-06
-2.61551631196662e-05
-2.11905859962036e-05
-5.80148253228273e-06
-2.80286150476644e-05
-2.06354754976716e-05
-3.6638403351554e-05
-1.62613015351855e-05
-8.68746600708733e-06
-7.6419151855849e-06
-9.36783306463157e-06
-2.25324873620883e-05
-1.41235944000437e-05
-2.33541197681828e-05
-1.88327995699486e-05
3.65955056792104e-06
-3.00964199626534e-05
-2.27899634800454e-05
-1.52743042625562e-05
-3.1629806582438e-05
-2.52009992836746e-05
-1.58371685739835e-05
-8.80880175389472e-06
-3.04735317597851e-05
-1.56428726902525e-05
-6.09435132303352e-07
-2.97296816366158e-05
-1.66101648017302e-05
-2.35070813403546e-05
-1.06726818296608e-05
-9.99747475050432e-06
-9.90619837666735e-07
-2.21883522882593e-05
-1.8197073971038e-05
-3.09080741822583e-05
-2.06793810493627e-05
-2.03938011434621e-05
-1.39067807705828e-05
-1.21569318699547e-05
-1.19122985820355e-05
-6.47556698067804e-06
-1.17878920162246e-05
5.72860350739563e-06
2.20015610473038e-06
-1.29610020920041e-05
-1.05237064502102e-05
-2.82980834315809e-05
-3.39144181927118e-05
-1.85490378080489e-05
-1.89368805099995e-05
-1.63799100446001e-05
-7.56910334503408e-06
-1.35859516961898e-05
-1.8731986455827e-05
-2.18201454811232e-05
-1.87732405253344e-05
-1.68532166210767e-05
-1.44852893783494e-05
-1.499849104413e-05
-9.74115714596349e-06
-7.28888343348744e-06
-1.33770252969151e-05
-7.77758918873622e-06
-1.97131580520692e-05
-3.60616559931215e-05
-1.1316139558121e-05
-1.12838436729845e-05
-1.97770679141712e-05
-6.7913657750984e-06
-2.59592656769283e-05
-1.11251025724002e-05
-1.96802555844755e-05
-1.39755072264215e-05
-1.99536669515319e-05
-1.32516980449627e-05
-8.56527482424193e-06
-1.73891804662008e-05
-1.51957475810394e-05
-1.97163380204844e-05
-1.57518317825574e-05
-1.09652725608563e-05
-2.68713174163957e-05
-2.45787527694472e-05
-1.42361780575866e-05
-1.70681839647737e-05
-2.00036241065552e-05
-2.10174961855062e-05
-1.47004139601001e-05
-2.81880721394624e-05
-9.45418122839267e-06
-4.84128100364938e-06
-3.26422266529026e-05
-2.99648586914423e-05
-1.95519258366222e-05
-2.67994538804679e-06
-1.03615822979056e-05
-9.91873122248047e-06
-3.23046021518243e-05
-2.05867905965046e-05
-8.93822690421727e-06
-1.96067700022606e-05
-1.06047975109135e-05
-2.33501142381861e-06
-1.70798898408894e-06
-2.63774315682299e-05
-1.20746293382061e-05
-1.14917179884563e-05
-3.11255494710941e-05
-2.62301478305981e-05
-1.86198005252874e-05
-4.35536769359484e-06
-3.17652732842035e-05
-4.78723917485097e-06
-1.16132340030735e-05
-2.23281416210092e-05
-1.26548558082447e-05
-3.44670359268355e-05
-1.59484942238274e-06
-1.1604410747282e-05
-2.55344784041391e-05
-2.11702263126547e-05
-1.92562206088345e-05
-1.98046430028809e-05
-2.89884367454204e-06
-3.37088945890929e-06
-2.26582386669398e-05
-6.85029716706841e-06
-3.44130455543045e-05
-2.24420701706404e-05
-1.81925418763855e-05
-1.23862241767449e-05
-2.12476870146413e-05
-2.0277894693757e-05
-7.22367215847408e-06
-1.90790807690589e-05
-1.41182570988706e-05
-1.46870513314833e-05
8.04220400769729e-07
-2.77750840662565e-06
7.98954628354127e-07
-1.89438254880841e-05
-3.64508513175992e-05
-5.50569947125591e-06
-8.33189485219024e-06
-1.58676510354622e-05
-2.05542610188361e-05
-1.38978309775742e-05
-1.13569109288482e-05
-1.8922852165027e-05
-7.43338704225904e-06
-1.62113380035504e-05
-9.04357850904612e-06
-1.7502979090468e-05
-4.29134836723173e-05
-2.69757636308187e-05
-1.70230216382112e-05
-1.5443660750067e-05
-9.72110802720715e-06
1.66019040966476e-06
-6.29242962731668e-06
-3.28698605605234e-05
-2.58104432276553e-05
-2.56938104038881e-05
-1.95693544085323e-05
-2.03165670412446e-05
-2.13987904298872e-05
-1.52640158560905e-05
-3.17056396915204e-05
-2.28350955186366e-05
-7.27274936813613e-06
-2.24963223031507e-05
-5.72362894287811e-06
-1.54119608079208e-05
-1.58312684812577e-05
-2.76691012055918e-05
-6.99748035713659e-06
-1.71930594603666e-05
-5.33039978134978e-06
-2.08510527368308e-05
-2.00480953033619e-05
-7.87567504979134e-06
-1.31201643499146e-05
-1.15712784107694e-05
-2.46712958972057e-05
-1.02078286570357e-05
-1.39242402234864e-05
-2.08092728906344e-05
-1.37213490133756e-05
-5.98362587836013e-06
-2.35597069575489e-05
-2.08531774011737e-05
-2.77650548150975e-05
-1.55362551489055e-06
-8.56156584933068e-06
4.71389291307275e-06
-1.7981079024388e-05
-2.30429421806776e-05
-1.86803808134471e-05
-8.62427195716669e-06
-2.28614787607492e-06
-2.30850387807725e-05
-1.66480115761046e-05
-9.72868335238228e-06
-2.15452153768039e-05
-6.23068972694211e-06
-2.02515224984779e-05
-1.43943437820104e-05
-2.94102445199207e-05
-8.66467723021053e-06
-1.14051541850972e-05
-8.81501402606723e-06
-7.51198150949383e-06
-2.31770040553433e-05
-2.78471797361086e-05
-3.83860756969986e-05
-2.45136738907713e-05
-2.43489755958302e-05
-8.53772741581223e-06
-2.36546622287449e-06
-1.81972689532278e-05
-1.58825803265936e-05
-2.8927934018718e-05
-2.79589794880381e-06
-1.28278788763045e-05
1.21219323503439e-06
-2.30475397708622e-06
-5.05398621693711e-06
-1.83367950551191e-06
-1.53113746592024e-05
-2.18252003831804e-06
-3.60832484260716e-06
-1.42748698487269e-05
-2.52641623005968e-05
-2.02451647032414e-05
-1.54994563468014e-05
-7.64051766999426e-06
-3.00104910792762e-05
-2.08778856839577e-05
-1.82648710140735e-05
-2.00129134250464e-05
-1.53672697143838e-05
-1.47403272349024e-05
-4.81695668661007e-06
-1.49738553861604e-05
-9.97229055669633e-06
-1.94275930352405e-05
-3.55021098177734e-05
-2.413524165249e-05
-8.87953213578095e-06
-9.1761235008697e-06
-1.94441444321555e-05
-1.5493235284893e-05
-2.50510624333985e-05
-2.58364714931402e-05
-2.72727608291226e-05
-4.68111982871304e-06
-1.50184997578061e-05
-1.5898711130275e-05
-2.30157415853176e-05
-1.46477476364037e-05
-1.91287709732572e-05
-3.19663023187716e-05
-1.72439918180252e-05
-2.28598466287439e-05
-1.24531499056751e-05
-5.13129546012856e-06
-2.15573714143308e-05
-1.35881134274627e-05
4.8047359078778e-06
-1.41080805674577e-05
-1.34149254310333e-05
-2.04867978626657e-05
-2.39597586988828e-05
-2.90640924866487e-05
-8.36230678046476e-06
-3.44015488679245e-05
-2.29748323503374e-05
-3.07382878291279e-05
-1.63177513629231e-05
-1.65859240493891e-05
-2.37041428661028e-05
-4.00888254363655e-06
-1.74400307275004e-05
-3.90255801937808e-06
-1.17435415031293e-05
-2.30439548513249e-05
-1.68906560236678e-05
-1.5699942405809e-05
-1.82927473955247e-05
7.94955831852736e-08
-2.16540000179777e-05
4.49383137664879e-06
-1.98879198964205e-05
-1.2743071011172e-05
-3.02777626110073e-05
-2.30825375127319e-05
-7.13223239698336e-06
-1.14400545358444e-05
-1.25663987799381e-05
-1.53373186520663e-05
-2.13706320031646e-05
-1.13161434058713e-05
-2.4413705486118e-05
-2.15851982288357e-05
-1.93146819928328e-05
-9.04455755718986e-06
-1.18654666666533e-05
-1.21516821153765e-05
-2.41945274224301e-05
-1.87680842596857e-05
-3.06178135476367e-05
-1.12120296375115e-05
1.97736756950765e-06
-2.43084502088393e-05
-2.06632493697194e-05
-1.06371101378793e-06
-2.67842862753609e-05
-1.54378559269163e-05
-2.21776560060582e-05
-2.27315920663181e-05
-6.55832758627813e-06
-4.81422774586267e-06
-2.34401007287561e-05
-1.56520625137635e-06
-2.27150119318525e-05
-1.26034562941654e-05
-3.36261275496453e-05
-1.15886696356211e-05
-2.63148514186771e-06
-6.00258960935598e-06
-2.54772911397152e-05
-6.73048459642383e-06
-8.53388570995431e-06
-2.12996483901021e-05
-2.31328678066636e-05
-1.64639348107835e-05
-5.62861681049554e-06
-2.03350548287116e-05
-1.42181650218104e-05
-1.75320928714804e-05
-1.02772485293934e-07
-2.17213396341483e-05
-3.28924438723224e-05
-2.09578289098304e-05
-1.70893246978769e-05
-9.91837956162697e-06
-2.09726538703318e-05
-3.22739596419371e-05
-2.53697496049908e-05
-2.39702033677164e-06
-1.08380561397414e-05
-2.0541333667076e-06
-1.16980185108679e-05
-2.26723428007955e-05
-3.00476032068491e-05
-2.09885388312234e-06
-1.57570016470048e-05
-1.94506932309215e-05
-2.34721565404156e-05
-2.88092493874373e-05
-1.02660462133779e-05
-2.37740727937214e-05
-2.78791871326094e-05
-5.35649298126086e-06
-1.50502367684301e-05
-2.1268277196985e-05
-1.35949744179627e-05
-1.43626447253294e-05
-9.76367883870975e-06
-5.0160838072971e-06
-9.1135770892918e-06
9.68168552772946e-06
-2.47791941702284e-05
1.77000374250491e-06
-1.12792191613387e-05
-1.8364377680808e-05
-9.35094447621551e-06
-1.09863811753794e-05
-5.00782075666253e-06
-1.52621087927771e-05
-2.94590694156077e-05
-7.36475378749058e-06
-7.46523118197437e-06
-1.37150273880505e-05
-2.14480074276565e-05
-9.04669212090385e-06
-3.20122652325192e-05
-1.00922325721658e-05
-1.75490064387938e-05
-1.9750883653943e-05
-1.60258505661353e-05
-2.20634810619959e-05
-2.78970953505442e-05
-1.95305515882225e-05
-1.77032639723143e-05
-3.14173506424659e-05
-7.87346400550663e-06
-1.46102224318651e-05
-2.31042493295909e-05
-1.00948878723536e-05
-3.26178757351462e-05
-1.71945030470059e-05
-1.80046937366347e-05
-2.01819065532494e-05
-1.01492210097614e-05
-1.25538945048558e-05
-5.97984565877482e-06
-2.99378325416876e-06
-8.35828162498839e-06
-3.15247106291885e-05
-5.07264874779641e-06
4.54120444569019e-06
-2.68827040027277e-05
-9.01077245394997e-06
-3.02173799789093e-06
-1.99178288758074e-06
-1.89447421070861e-05
-1.82717607600211e-05
-1.62797328745487e-05
-1.5371186834499e-05
-6.71756952263386e-06
-1.25166155182839e-05
-1.45473726183363e-05
-4.74733630351706e-06
-1.27733906951298e-05
-1.36732002933619e-05
-1.12227309805853e-05
-5.53063047193344e-07
-1.6608525948836e-05
-1.86163857140941e-05
7.15923535821137e-07
7.46747073806037e-07
-1.55046720509571e-05
-1.63160048518659e-05
-2.16017909072601e-05
-1.75426444871997e-05
-1.11674884444391e-05
-1.09657518277174e-05
-1.10078007256133e-05
-1.59650258156763e-05
-3.14703249589957e-05
-1.06421693521471e-05
-1.14757602689659e-05
-1.64388829167176e-05
-2.34066354584976e-05
-1.37421462349412e-05
-1.39785488232854e-05
-1.37556200364517e-05
-5.47909480418965e-06
-1.35976597849302e-05
-5.66713655270892e-06
-1.79751384831507e-05
-1.96130216908507e-05
-2.18169724655405e-06
-1.47429445586803e-05
-1.16182517135791e-06
-4.51060116874123e-06
-1.96745805739171e-05
-2.9167486154742e-05
-1.88084845950636e-05
2.23902317390959e-06
-2.26563780814571e-05
-1.11660077326688e-05
-1.39869958795472e-05
-1.07660001169134e-05
-5.58929990343149e-06
2.1521886673978e-06
-5.15264097665382e-06
-1.52856651616903e-05
-8.52170982274053e-06
-3.03682979254027e-05
-2.8722656981549e-05
-1.1413759930554e-05
-9.80877690841179e-06
1.64602417133067e-06
-1.51303280235612e-05
-2.35096964232373e-05
-9.1901239638822e-06
-2.18817026626455e-05
-1.78253657554409e-05
-7.72999647194094e-06
-2.46916150444701e-05
-7.79921249806947e-06
-4.77399364783406e-06
-5.36543216008907e-06
-2.29074182063102e-05
-6.68398766339168e-06
-2.26368306800189e-05
-8.92138283632047e-06
-1.93611495987675e-05
-1.67944816439941e-05
-2.15470058496987e-06
-1.32313762843887e-05
-2.7606392193222e-05
3.7478027213703e-06
-8.77789303608045e-06
-1.45933060739094e-05
-1.09631919531424e-05
-2.11509151627181e-05
-2.51785846626348e-05
-1.7803794382295e-05
-1.56421566916374e-05
-1.68227319600468e-05
-1.92672779399301e-06
-2.91042268435773e-05
-4.76395429931673e-06
-1.99345608331816e-05
-4.80456817709912e-06
-3.16460036453935e-05
-2.01950994370908e-05
-7.19620154620154e-06
-5.15839168820384e-06
-1.86918237391179e-05
-1.80273315185241e-05
-2.42490483445002e-05
-9.82372299508007e-06
-3.20313163727205e-05
-6.55712053915949e-06
-2.70816390641779e-05
-3.35111555911666e-05
-1.57196429154939e-05
-1.85753038805954e-05
1.33508093404095e-07
4.79287818520814e-06
-2.40255127525901e-05
-2.22062786873833e-05
-3.68820825065887e-05
1.64705216503581e-05
-1.63823815527587e-05
-9.87212723187799e-06
-1.34041292550901e-05
-1.41666448114083e-05
-1.47929894571357e-05
-5.04084179203038e-06
-1.07328061435095e-05
-2.37856995727739e-05
-1.3194682448951e-05
-7.05221379877696e-06
-8.91878247638744e-06
1.41777929825648e-06
-6.4760105333823e-07
2.3601728835494e-06
-3.38633507696614e-05
-3.89630753363941e-06
-2.05905004223288e-05
-2.0369075024878e-05
-1.21610793225972e-05
-1.01873499577754e-05
-1.62665774894939e-05
-1.07214357080293e-07
-1.96984637973383e-05
-1.1743873032736e-05
7.28396895872112e-07
-2.85342563445622e-05
-8.53940622794358e-06
-1.71292533134141e-05
2.87281518493097e-06
-2.20411626211816e-05
-5.24809362383294e-07
4.80347811760835e-06
-1.54101519842428e-05
2.42933484706143e-06
-9.4800630693701e-06
-1.33536158479217e-05
-3.54308762481581e-05
-3.14278353360586e-05
-1.56309839696517e-05
-3.04143858017411e-05
-2.25923210188238e-05
-2.23415688929567e-05
-2.59329436399007e-05
-8.26088249027324e-06
-1.63212871536293e-05
-1.74712096088412e-06
-3.21575588480379e-05
-1.72516585683757e-05
4.85551724263905e-06
-2.99075959883602e-05
-1.63763925280664e-05
-1.07058644003387e-05
8.21228389452044e-06
-3.04093538097443e-05
-2.80578719172136e-05
-2.29909644497299e-05
-2.41009031893814e-05
-1.32448770486846e-05
-6.85282543710879e-06
-1.04832223035868e-05
-1.60502523715939e-06
-7.77292017800073e-06
-9.62441820122168e-06
-1.39230217265512e-05
-2.81731783309779e-05
-1.90430985459587e-05
-5.89369425991273e-06
-7.94994876751114e-06
-1.23512774569989e-05
-8.31547634204636e-06
-2.72322133026448e-05
-3.59833292458908e-06
-7.76380795827666e-06
-7.55471543313237e-06
-1.6724632098444e-05
-2.54562702560021e-05
-1.15879095090013e-05
-1.8890272640535e-05
-2.56659063278456e-05
-2.7451662452027e-05
-2.88309918841854e-05
-1.43415197888068e-05
-2.36540030323231e-05
-2.80480138612218e-05
-2.65791881035871e-07
-1.85183794823043e-05
-2.00513772577982e-05
-2.37366893965877e-05
-3.64533626425586e-05
7.68166621587662e-06
2.09419922805476e-05
-9.82514500993426e-06
-1.68194852506058e-05
1.97387822412202e-07
-2.09693002922127e-05
-1.20496565310529e-05
-1.61283612962535e-05
-9.69254356124894e-06
-2.03183654568647e-06
-2.99343946327181e-05
-2.71562866746198e-05
-1.92757793328002e-05
-5.70834242971788e-06
-2.42970451097127e-05
-1.63616969469143e-05
-2.57280116414816e-05
-9.45912114592241e-06
-1.12740601217073e-05
-1.60351635205868e-06
-1.52135347993906e-05
-1.58880337221864e-06
-2.19658094207978e-06
-1.08796421764976e-05
-3.64672361865401e-05
-1.89835436667298e-05
-8.67433819567047e-06
-1.87417006114765e-05
-1.62872223440472e-05
-2.00532321381933e-05
-2.1976586250253e-05
-2.00919717693675e-05
-1.7625524665203e-05
-1.64799103807417e-05
-2.21744774350509e-05
-1.62468972752163e-05
-1.70265898443304e-05
-1.37169216153919e-05
-1.30058668634236e-05
-2.96629560076928e-05
-1.40613620539183e-05
-1.55656708713073e-05
-3.22357677785505e-06
-1.01367729700955e-05
-1.49267327379275e-05
-1.4057298874477e-05
-2.34103184510211e-05
-8.62916629237986e-06
-1.78518932127905e-05
-4.72644494037733e-06
-2.74625301791219e-05
-1.6790120690223e-05
-1.27492674316813e-05
-1.67451634666041e-05
-1.39043023144942e-05
-1.24337281360975e-05
-3.55773296887686e-05
-8.11164175359233e-06
-1.05753457321608e-05
-2.99082617515143e-05
-1.19726042857424e-05
-2.3574195510244e-05
-3.33613702472344e-05
-2.83969846553277e-05
-1.44531184877887e-05
-2.39100570566476e-05
-2.95304926349913e-05
-4.24374303393775e-06
-1.48513830193704e-05
-4.47942857078085e-06
-1.36944391953044e-05
-1.30446323294125e-05
-2.49241074557364e-05
-1.27308283448376e-05
-3.98261735422784e-06
-2.35221858948228e-05
-1.50703264306503e-05
-1.66297111865283e-05
-2.40002167469381e-05
5.75586922440837e-06
-2.37393786908113e-05
-3.61109793381547e-06
-2.04400413764346e-05
-2.20525284151339e-05
-7.81643745381477e-07
-1.67928010161423e-05
-1.93232594436387e-05
-5.17977552907904e-06
-1.04970062066044e-05
-2.96943743979668e-05
-1.95931201590412e-05
-1.79926388724087e-05
-1.26502872047128e-05
-3.04768337837019e-05
-4.87407850466034e-06
-6.6410713686867e-06
-8.81183815867336e-06
-2.3385792561781e-05
-2.72645312664111e-05
-2.30621580375855e-05
-3.35804190560577e-05
-3.17384090538561e-05
-1.28707138264575e-05
-1.55711998502592e-05
-2.34395945650956e-05
-5.12302667300238e-06
-1.26405583884975e-05
2.71663523840883e-06
-1.70169498970265e-05
-1.18216219714915e-05
-1.00384296330012e-05
-9.20965515658161e-06
-1.01137235926723e-05
1.08084201806845e-05
-8.46544197173596e-06
-4.90932558434571e-06
-2.53123527194072e-05
-2.68071412238967e-05
-2.37930346855011e-06
-2.27498903935137e-05
-1.74258134663385e-05
-2.32000147701276e-05
-1.99042427173261e-06
-1.15555370336417e-05
2.28683166823868e-06
-1.0121498055572e-05
-2.99913204358451e-06
-4.33982042267831e-06
-1.3563942840198e-05
-1.56307791044035e-05
-2.61916949671714e-05
-1.79591535425587e-05
-3.40949652782828e-05
-2.61475265148899e-05
-7.40876215757265e-06
-1.74664818791168e-05
-8.21853462543361e-06
-3.36130581205008e-07
-2.4375248060184e-05
-2.7122776085263e-05
-1.27728093909139e-05
-1.43358498460827e-05
-1.17155194283904e-05
-5.20950339874025e-06
-2.93284127451567e-05
-1.02387547958787e-05
-1.67880176131516e-05
-1.75809474375164e-05
-1.6609126277729e-05
-2.19867165443509e-05
-2.10202459182316e-05
-1.21887336097252e-05
-2.5056442191258e-05
-2.28902534214983e-05
6.30955659581318e-06
-2.17881840204348e-05
-6.79983235302323e-06
-1.29879090937282e-05
-2.0311957245121e-05
-2.240124874866e-05
-3.30195744266128e-05
-1.36898992272837e-05
-1.85630739726976e-05
-3.01552482578351e-05
-3.06367834184005e-05
-1.26615320936136e-05
-8.14488003969244e-06
-7.99299031894421e-06
-1.16708977595191e-05
-2.66779882603097e-06
-1.16113413226615e-05
-2.67635765754273e-05
-1.19983618757276e-05
-1.04729359681679e-05
-1.82325974235581e-05
-2.23765183905173e-05
-5.36922940269454e-06
-1.87857235813571e-05
-6.81001523213191e-06
-1.47764994629564e-05
-1.43773822343527e-05
-2.10606144045435e-05
-2.20288555688199e-05
-3.92053325551024e-05
-2.06312147171686e-05
-1.14788774953898e-05
-1.18259861360115e-05
-1.71498293878359e-05
-3.87190275885618e-05
8.79993466504547e-06
-1.80182467846756e-05
-6.8741901499787e-06
-2.24985686914921e-05
1.49794459942518e-06
-9.04677339271206e-06
-1.41329909737077e-05
-1.19384490275215e-05
2.14562928362349e-06
-1.27612624039137e-05
-1.80706427349024e-05
-1.29700973419182e-05
-2.25333641978961e-05
-9.92406078288114e-06
-1.71095067888323e-05
-2.6094783070711e-05
-1.11711484762315e-05
6.02417614897812e-07
-1.15815292915761e-05
-2.11768119780282e-05
-1.47779472899631e-05
-1.22035047510878e-05
-1.65013143718521e-05
-3.50103697081439e-06
-7.5478788494723e-06
-1.3162185574555e-05
4.89320159841794e-06
-1.4497138489834e-05
-2.15634709743222e-05
-9.80164657780122e-06
-2.25318766886902e-05
-1.49642541629018e-05
-1.38764717445265e-05
-1.48618610711991e-05
-2.47150089088777e-05
-2.71268528793916e-05
-2.74499991471042e-05
-6.35408053313876e-06
1.01432211098348e-06
-2.05060857018376e-05
-1.64064140066151e-05
-2.04023392554749e-05
-7.34236036192306e-06
-1.39602617559407e-05
-2.67375352091668e-05
-1.56605758466284e-05
-3.26216571674618e-05
-2.47880604471913e-05
-1.40760916356665e-05
-2.62924948898097e-05
-1.70851839675922e-05
-6.38339830545378e-06
-1.65926887764871e-05
-2.17308790906442e-05
-1.99555994419346e-05
-3.29589432394459e-06
-1.301591852554e-05
-2.55337276002689e-05
-5.00743773032968e-06
-3.88931964904065e-06
-2.71564696232549e-05
-2.72188901807247e-05
-5.74321586681673e-07
1.14436326485394e-06
-4.41699903219557e-06
-4.12022042454998e-06
-9.10423530157459e-06
-2.7079311133544e-05
-1.22097999637753e-05
-2.41184792803536e-05
-2.9879046246633e-05
-9.15100485311176e-06
-2.57636635029882e-05
-1.79937075036651e-05
-1.84714298878502e-05
-1.59670816137758e-05
-2.07848542259251e-05
-1.61011558408489e-05
-2.12326878683214e-05
-3.19153893458687e-05
-2.67409839130845e-05
-1.07274365087908e-05
-1.26236752170415e-05
-2.21612376013437e-05
-1.15970668248509e-07
-1.2706669689253e-05
-2.22907503502016e-05
-1.06511249766587e-05
-2.87603140232376e-05
-1.63559413879773e-05
-2.36412422698469e-05
-6.74303530952882e-06
-8.93197883121604e-06
2.73058962559929e-06
-1.37642070952742e-05
5.67120206285372e-06
-1.3097041101613e-05
-1.5068115968754e-05
-1.0398143362165e-05
-2.33068808686727e-05
-2.429990932425e-05
-1.24205386947579e-05
-2.3654424632259e-05
-2.90072608556487e-05
-1.92833394285753e-05
-3.72968811631113e-05
-1.75010278612574e-05
-2.78296149317392e-05
-2.10668533184605e-05
-3.11024902913336e-05
-3.53980578938153e-06
-2.36058036752328e-05
-2.43010597968865e-05
-2.54768608802922e-05
-1.3121844461796e-05
-1.61677564697164e-05
-1.00379908792329e-05
-1.05370834233912e-05
-2.03005473766679e-05
-7.32274897324945e-06
-1.82025280271732e-05
-2.05289372238031e-05
-1.26149811925449e-05
-1.38328109307066e-05
2.11333154752622e-06
-9.13009531606425e-06
-3.30074600702742e-06
-5.54299794432622e-06
-1.77971035817474e-05
-1.39626461666606e-05
-1.59444165453277e-05
-2.25769426428996e-05
-1.60832707596721e-05
-1.69445566046149e-05
-2.36820283691476e-05
-3.94303148528137e-06
-3.80332342567917e-05
-2.23556547057007e-05
5.34681081500816e-06
-6.93991697794993e-06
-2.04163023435266e-05
-8.21392479095931e-06
-1.41810642862002e-05
-2.11030757121665e-05
-2.03307055764882e-05
-2.32760260932157e-05
-1.02573446915556e-05
-2.01843144511314e-05
-3.08089919777523e-06
-2.66160544971929e-05
-4.60404405568627e-06
-2.67790716476473e-06
-8.86629318156231e-06
-1.05711621753595e-05
-3.34136686095294e-05
-6.75187376837092e-06
-9.71940667140413e-06
-1.13884516859729e-05
-2.38663049017429e-05
-2.07031102306797e-05
-2.02987062994448e-05
3.3450122264563e-06
-2.22846592959408e-05
-1.30753175810865e-05
-1.91006272651193e-05
-1.28276094572124e-05
-2.40435072438874e-05
-3.68905654009518e-05
-1.08389697939529e-05
-1.30973498610183e-05
-4.88980720780423e-06
-3.10866561135378e-05
-1.52958433089197e-05
-1.91912688440415e-05
-2.13135850122154e-05
-2.87484667463888e-05
-2.29019444003187e-06
-1.15412279636082e-05
-1.84039586809211e-05
-2.86117984045474e-06
-1.47026154154737e-05
-1.04831845966e-05
-3.14148884803531e-05
-3.06409160622295e-05
-1.24623284365377e-05
-2.05894166076958e-05
-9.75000378165304e-06
-1.5726162709151e-05
-2.0819367715402e-05
-4.7550867263561e-06
-2.82462080887434e-05
-1.82122807335312e-05
-1.20962091107038e-05
-1.85581532848978e-05
-1.18908375123636e-05
-1.28016448560759e-05
-2.56280478771261e-05
-2.43904252466401e-05
-1.69310890674802e-05
-3.72699196151008e-05
-3.06803632103738e-05
-2.61371360857179e-05
-1.25300932842241e-05
-1.25560695279271e-05
-1.11422610413784e-05
-1.2702713578878e-05
-1.02291673538715e-05
-3.07850198149101e-05
-1.51880545974891e-05
-7.19569466807782e-06
-2.39307927705709e-05
-2.02768439629024e-05
-1.5654738588112e-05
-1.34935213346393e-05
-1.43700346604728e-05
-2.12806290588657e-05
-2.70538195991561e-05
-1.05232319140066e-05
-4.57604882512815e-06
-3.43285322690806e-05
-1.12898794967253e-05
-2.9563999303299e-05
-1.32095831158722e-05
-5.18705451319073e-06
7.67171308025962e-06
-9.87082342415085e-06
-1.55025919693766e-06
-8.32773061963906e-06
-3.22056505453081e-05
-1.75704969141343e-05
6.17955339707505e-06
-3.29260425010043e-07
-6.79298866470273e-06
-6.84904214444731e-06
-2.89540565590762e-05
-1.04615306515275e-05
-2.47297497262327e-05
-6.61223751895857e-06
-1.2863351320899e-05
-1.67932510513099e-05
-3.2549166240821e-05
-2.21420616540489e-05
-2.49900722006857e-05
-1.0195729813736e-05
-2.94370113784977e-05
-1.58047666700871e-05
-7.66880391730389e-06
-2.89253089988731e-05
-7.92973738391974e-06
-6.98175028309116e-06
-3.74037842693417e-05
-9.69596986563271e-06
-1.9620422074926e-05
-2.11839906239862e-05
-2.34009146379005e-06
-1.53122705254523e-05
-1.78539551992477e-05
-4.98695888613926e-07
4.22680023432019e-06
-5.43152315212035e-06
-2.99313535960963e-06
-6.08118607221649e-06
-2.06594801893462e-05
-1.31776520220044e-05
-4.83652959656161e-06
5.22205324173248e-06
-4.9673731198961e-06
-1.88676227133945e-05
-2.39792799894694e-05
-2.19259431123355e-05
-2.53522385833785e-05
-1.69663486645612e-05
-1.42340875815903e-05
-2.16989037904476e-05
-2.66224615292183e-05
-2.06019580574018e-05
-3.60486074928759e-06
-2.53292575607796e-05
-1.74965479663885e-05
-2.07048127791281e-05
-1.79253854000191e-05
-1.77512714487885e-05
-1.82361655955411e-05
-2.4036429201658e-05
2.39503427945404e-06
-3.44253807602574e-05
-7.63052011319415e-06
-1.27078765556644e-05
-2.25423847771765e-05
-7.13150342959456e-06
-1.75683021483517e-05
-1.47257268387304e-05
-2.37931749097539e-05
-2.3280577791278e-05
-1.37431413312381e-05
-2.04286083558248e-05
-1.60710797179829e-05
-3.94814653809581e-05
-1.00548908662139e-05
-1.45483394734285e-05
-1.17442615664818e-05
-1.05769411870634e-05
-1.46174626946256e-05
-1.02390265896635e-05
-1.68288500997805e-05
-9.76252910226844e-06
-4.34986313402274e-06
-1.56387601320886e-05
-2.13215147857828e-05
-1.16231382289482e-05
-4.79422974484133e-05
-6.40442085737287e-06
-9.02074626960229e-06
-1.82635348981805e-05
-6.22155872083032e-06
-1.18529067377975e-05
-6.43142408637114e-06
-1.53356944191365e-05
-1.00601638857198e-05
-1.78917751994812e-05
-1.82755420535692e-05
9.03164139743936e-07
-2.05258939945289e-05
-2.73772404167581e-05
-8.52976610445529e-06
-5.38997017835446e-06
-2.47302651298129e-05
3.73071499405749e-06
-2.40065297172994e-05
-1.25558339450888e-05
-1.534122860464e-05
-1.03186424603971e-05
-3.17970827135919e-05
-2.29797904888873e-05
-2.27768547726067e-05
2.38437114200275e-06
-1.35113229347323e-05
-9.6315969192131e-06
-1.61110352740293e-06
-2.31290689284939e-05
-2.09698615661168e-05
-1.6516722635348e-05
1.50442401167408e-06
-3.47208043056461e-05
-2.0930598727501e-05
-1.72306388807026e-05
-1.47415380182305e-05
-2.23828929766181e-05
-2.44948572331659e-05
-1.52495736943611e-05
-1.80866026266937e-05
-2.41733124524332e-05
-1.23715608208167e-05
-2.09094285943016e-05
-4.16053549964743e-05
-1.54841512927784e-05
-2.30100985976898e-05
-1.37801469498555e-05
-2.5483316717121e-05
-3.14758899731456e-05
-1.21919577619555e-05
-1.70538032410596e-05
-1.67867156740995e-05
-2.53926884139415e-06
-1.59365520878149e-05
-1.89336649832759e-05
-8.82923464689161e-06
-1.92695724032509e-05
-1.17139103080644e-05
-2.48963722006146e-05
-9.62569479128176e-06
-2.11370366096855e-05
-2.59051253851805e-06
-1.58437160983077e-05
-1.71654530708746e-05
-1.62261955009267e-05
-2.03739913952556e-05
-5.46384332775627e-06
-2.3681598642398e-06
-9.63475032182614e-06
-8.03146241134368e-06
-3.04167877659999e-05
-2.31067415779454e-05
-3.55136528970452e-05
-1.11697208446178e-05
8.09970065470578e-06
-6.54689401909854e-06
-1.62660251775866e-05
-8.27522232248791e-06
-1.12260917102181e-05
-3.08721373021604e-05
-1.33933436186879e-05
-1.54984973372186e-05
-1.40994469853707e-05
-1.27084166929868e-05
-2.34110871087496e-05
-2.3776017478615e-05
-2.02611391319682e-05
-2.60776111040241e-06
-1.58427401801348e-05
-1.91100266211632e-05
-1.97020687103547e-05
-3.21277660074647e-05
-1.83433777594681e-05
-5.29230703625281e-06
-1.24986940793542e-05
-2.82365862877405e-05
-1.5497343903736e-05
-1.21173853895548e-05
-4.57809992174959e-08
2.63747439269889e-07
2.55329579249176e-06
-6.20057314938676e-06
2.67802107152733e-06
1.50730240276672e-05
-8.12005726254043e-06
-2.55630849048538e-05
-1.64843091267514e-06
-1.85534922270818e-05
-7.43178772598242e-06
-2.84825594510444e-05
-1.58515479281237e-05
-2.50040726143052e-05
-1.18944906904747e-05
-2.44945032601272e-05
-2.46153363844784e-05
7.86869353793468e-06
-1.25288698789262e-05
-1.4583986252998e-05
-2.65907996866213e-05
-2.3372030600042e-05
-2.29481164144842e-05
-1.26026383837021e-05
-7.35268886574514e-06
-1.58144480648433e-05
-2.49616246525904e-05
-2.20425727366126e-05
-2.42072557944283e-05
-1.40478270523535e-05
-3.27925427615843e-05
-3.10401427607516e-05
-1.8877655628789e-05
-9.63689964669413e-06
-2.42607335297615e-05
-1.79016921843187e-06
-2.6914611699888e-05
-2.60421068111115e-05
-1.5004518627857e-05
-2.92806769517373e-05
-1.93650567030161e-05
-2.5070708799854e-05
-1.30203038257712e-06
1.42687565819169e-05
-1.19091805598567e-05
-1.97937106026171e-05
-1.5939068104793e-05
-2.38122926065301e-05
-6.38868018998274e-06
-1.23607889835462e-05
4.41729463164265e-06
-2.86240489287866e-05
-1.10006942672338e-05
-1.25593949511687e-05
-1.22920587567483e-05
-7.11321152403733e-06
-1.23738919463049e-05
-1.37379717459769e-05
-6.44694227237014e-06
4.98760278441308e-06
-7.36014498230558e-06
4.15834134688153e-06
-1.93465327150274e-05
-8.13754197471527e-06
-7.00961766013454e-06
-1.53700997090042e-05
-1.39821489061056e-05
-2.25610921579679e-05
-2.55595306909221e-05
-1.86626369190614e-05
-1.38796778793719e-05
-1.32148117577726e-05
-3.3698745560986e-05
-1.94874972268441e-05
-1.75199015471435e-05
-1.91323526736576e-05
1.83629957803109e-06
-2.73136797112043e-05
-9.80214300477335e-06
-1.68715674975933e-05
-2.44631364342147e-05
-3.1217363300951e-06
-2.57196556136198e-05
-1.35309370856595e-05
-1.16974768624095e-06
-1.38774767010725e-05
-1.00728972642541e-05
-1.11096730603935e-05
-1.89962291208315e-05
-1.61756030686718e-06
-3.57985887640986e-06
-5.91712496810824e-06
-1.98735106680974e-05
-2.69521514861608e-05
-1.40733349745787e-05
-9.08551708107877e-06
-2.83863576224366e-05
-1.5652126965393e-05
-2.7481664058148e-05
-1.11489520271463e-05
-3.03119296332215e-05
3.15825050519594e-06
-2.84073911500536e-05
-2.31366154195531e-05
-2.17666132771726e-05
-1.50331838636619e-05
-3.55105045159456e-06
-1.37539755938429e-05
-4.08823864400964e-06
-2.2836603525212e-06
-1.34120249246624e-05
-2.0550943497241e-05
-3.10159478091762e-06
-1.0893816370774e-05
7.23908181175124e-06
-2.00953162284691e-05
-5.79514615181689e-06
-1.46482761120513e-05
-2.39920046651343e-05
-1.38846325701961e-05
-2.52930488634647e-05
-2.05143090991425e-05
-2.3496099213605e-05
-1.59929188767414e-05
-1.14224274777114e-06
-1.81687798587112e-05
-2.43100235635524e-05
-2.55761395561946e-05
-1.25228658459112e-05
-1.25781403106483e-05
-2.73082763214377e-05
-3.39495950824981e-05
-1.34754804086297e-05
-1.06282184796233e-05
-1.90947582379921e-05
-1.82484053038669e-05
-3.77371103170418e-06
-2.94717713724389e-05
-1.2629852087132e-05
-7.05169619507629e-07
-1.64394553984856e-05
-2.02538724526609e-05
-2.23166943983975e-05
-1.16153225375189e-05
-2.66586042305558e-05
-8.42726833053447e-06
-5.91292777460914e-06
-1.05404761800148e-05
-1.71240885063664e-05
-1.57604086187357e-05
-1.04129814566467e-05
-1.81749058048441e-05
-1.50964456665024e-05
-1.34174088354205e-05
-2.40868523697358e-05
-1.02753481559765e-05
-1.99551672398586e-05
-1.52419867480488e-05
-1.92009283740525e-05
-1.37040146899673e-05
-1.25569664809516e-05
-1.37159889264274e-05
-1.84365681743057e-05
-2.50460099365533e-05
-3.13232251407536e-05
-3.05701241781743e-05
-4.91858120383671e-06
-6.10441438986259e-06
-1.31686841364279e-05
-1.36703965505291e-05
-1.93541645157523e-05
-1.42148833485568e-05
-3.37036839685997e-05
-2.4751547606077e-05
-1.0118574659212e-05
-1.58078846643279e-05
-1.98598914485315e-05
-2.52897674112869e-05
-8.51970560868926e-06
-1.53859325694587e-05
-1.53724176517642e-05
-3.17357543791567e-05
-2.02391461885683e-05
-2.19336304679571e-05
-1.12290746310113e-05
-2.45198578809958e-05
-8.14093270375389e-06
-7.27864323406885e-06
-3.48468340911051e-06
-3.3402075414157e-05
-2.13040152965988e-05
-9.96995653424227e-06
-4.54526952749905e-07
-3.75442412609732e-05
-1.69981546972495e-05
-2.73619026147856e-05
-3.15338701756458e-05
-1.42181731692975e-05
2.72501855372727e-06
-1.29066449101812e-06
-1.27431364900783e-05
-1.64048293247956e-05
-1.11744146080756e-05
-7.8072397182612e-06
-1.33136502424592e-05
-1.33886300881988e-05
-4.5701579135397e-06
2.0952397344876e-06
-1.47746793704655e-05
-1.75176641812404e-05
-1.73608452987838e-05
-9.00264251899292e-06
-1.68622886457942e-05
-9.32002938117673e-06
-1.0573458703359e-05
-1.04783370376264e-05
-6.99751241364109e-06
-2.09120508715358e-05
-1.39818249284092e-05
-2.38986331216284e-05
-1.74220159458805e-05
-5.83988803426106e-06
-2.19722799221717e-05
-1.58247015029181e-05
-2.71145452982803e-05
-2.38749141249004e-05
-1.5730289336989e-05
-1.96923225760818e-05
-1.73426183810605e-05
-1.88343769427137e-06
-1.22150704357485e-05
-1.19253530949344e-05
-6.42282704057695e-07
-1.2982663798605e-05
-1.29004378202283e-05
-2.30378165137898e-05
-1.14632782895164e-05
-2.62842441840172e-05
-1.20607979867046e-05
-1.22100946025763e-05
-2.03606329052068e-05
-1.36205902507393e-05
-2.71876409655445e-05
-2.05649881504788e-05
-2.10125476949726e-05
1.58724948120734e-06
-2.13214802117135e-05
-9.24099412171645e-06
-1.60550354673472e-05
-1.48238793347395e-05
-2.87483737941526e-05
-2.43711365603092e-05
-1.92389385686093e-05
-1.83515061789071e-05
-1.92449394979062e-05
-1.973503837144e-05
-1.75792661826563e-05
-1.32679674858518e-05
-1.97101709123806e-05
-8.29851465914523e-06
-1.13214400781698e-05
-1.99873988233539e-05
-2.37460570220188e-05
-1.01953969045917e-05
-9.85808167509624e-06
-1.96332896434303e-05
-2.6858835937295e-05
-1.39775179561242e-06
-4.59032278374528e-06
-3.87218229656874e-06
-1.86272455049265e-05
-1.67992027255605e-05
-1.73001656399453e-05
-7.59130681780129e-06
-2.60677520659862e-05
-2.78211076933609e-05
-1.65377469181891e-05
-6.49390931984602e-06
-2.30752051743368e-05
-2.3826483160065e-05
-1.37224994212989e-05
-1.79098404307142e-05
-8.45826639408765e-06
-2.67711038753008e-05
-8.39108866294513e-06
-3.55523569432734e-05
-1.37542083260581e-05
-1.81400112191221e-05
-3.09719136022388e-05
-2.15833129659758e-05
-1.18979110350801e-05
-9.93887127300439e-06
-6.88211936601866e-06
-2.16196713209038e-05
-1.86324567532892e-05
-3.39866320092113e-05
2.88021771605528e-06
-6.84627116780772e-06
-1.60367078706921e-05
-3.51987334164132e-06
-8.3742908006346e-06
-2.43727534348865e-05
-1.93225828064079e-05
-2.05713113897475e-05
-1.92014662590151e-05
-1.81630189073022e-05
-2.14157242390913e-05
-3.55153804442772e-05
-2.12549743907349e-05
-2.26258897672496e-05
-1.0962162786324e-05
-1.32509825423596e-05
-3.12493423353783e-05
-1.26644231307426e-05
-8.78934223670322e-06
-1.03635672853125e-05
-5.57961621392186e-06
-2.22610602094362e-05
-9.64552452370178e-06
-4.36831479461029e-05
-7.48099754353312e-06
-2.38556867712509e-05
-1.39891061689933e-05
-1.81138262442592e-05
-1.68425074721532e-05
-1.95939762537648e-05
-1.92726666868099e-05
-1.22920022628314e-05
-2.45706154905304e-06
-1.0277069521182e-05
-1.57109381156222e-05
7.08179903842855e-07
-1.82475388267628e-05
-5.00347149801518e-07
-1.95108997196339e-05
-1.36233072456113e-05
-7.81637556009445e-06
2.75081997124001e-06
-1.5920164826825e-05
-3.19951651699271e-06
-2.44418435762275e-05
-1.45260846199603e-05
-2.36500208305056e-05
-1.4340046770941e-05
-2.18830656981217e-05
-8.49609299280227e-06
9.10371519528238e-06
-1.4177856029828e-05
-1.0551370012407e-05
-1.34050459194549e-05
-1.67510644058971e-05
-3.95592993336495e-05
-2.42304369403301e-05
-1.24104058721043e-05
-1.1010970358016e-05
-2.27584702826797e-05
-2.89673377585519e-05
-2.56208899018881e-05
-1.50994290690895e-08
-9.9039849609076e-06
-2.04963788332291e-05
-1.91054140157223e-05
-1.67533462803816e-05
-2.05173283131493e-05
-2.64559972901787e-05
-1.58360550644329e-05
-5.45344001308076e-06
-2.07637071098143e-05
-1.5457816636792e-05
-3.03288590897435e-06
-1.35790084671751e-05
-1.28763062605117e-05
-2.5657474794209e-05
-3.16089972876294e-06
-2.53866735150432e-05
-1.76024822236291e-05
-8.25129108834142e-06
-2.60798889934638e-05
-2.59820350288457e-05
-1.32649123739777e-05
-2.69555245389326e-05
-1.38880523045916e-05
-1.97393275321064e-06
-7.41156586679001e-06
-1.01619287557916e-05
-2.06642628820858e-05
-4.4172537413728e-06
-1.04381928948725e-05
-1.78543086948573e-05
-7.53871946089834e-06
-1.63880155682772e-05
-1.29840436961088e-05
-3.66746554355267e-05
-1.10890410098862e-05
-2.72259388893601e-05
-2.41472394604639e-05
-9.24753702595299e-06
-3.47412566139028e-05
-1.09448111194158e-05
-1.7883407618523e-05
-1.50465368532437e-05
-2.04513827032401e-05
-1.56448796812409e-06
-3.05474917160463e-05
-1.8555120051777e-05
-1.25596492811209e-05
-1.4224356912161e-05
5.90535933276722e-07
-9.15845335127516e-06
-9.4782845339511e-06
-3.00862052537166e-06
-2.39003580215693e-05
-1.95495374238118e-05
-9.64425323719579e-06
-4.76024391814792e-06
-1.55289586319515e-05
-1.46315997413696e-05
-9.13983678802909e-07
-2.41413594457229e-05
-9.89483089411436e-06
-1.89485117835733e-06
-1.16106528663403e-05
-1.80024169248168e-05
-1.17964341181744e-05
2.38494767554996e-06
-2.19658321120359e-05
6.50800607858011e-07
-8.69041232462622e-06
-1.60072780040982e-05
-2.45658697300766e-05
-2.56453809131496e-05
-1.75013869242325e-05
-1.37101002692701e-05
-9.61400743856317e-06
-1.79457880731394e-05
-2.02967857189932e-05
-1.76589326449995e-05
-2.08102931272856e-05
-1.7613088382255e-05
-2.23321697563487e-05
-6.92292547478864e-06
-7.95294424796474e-06
-2.98413269183117e-05
-1.68101370838605e-05
-1.76063140945257e-05
-2.43307484421002e-05
-7.80725018483965e-06
-2.4007255586488e-05
-2.51103463418528e-05
-9.34354660814614e-06
-1.74457200016662e-05
-8.67709441016913e-06
-5.4303130482039e-06
-1.71327964507028e-05
-2.56952914386581e-05
-2.32293265788242e-05
5.4671451255445e-06
-6.59369427862632e-06
-9.89978700349848e-06
-2.19146704136551e-05
-8.32370495202925e-06
-1.27852323677521e-05
2.444465892001e-06
-6.33504204111663e-06
-1.01342389597492e-05
-1.64460581180225e-05
-1.26249785361086e-05
-1.67798514670751e-05
-3.5599408348148e-05
-2.43495649804813e-05
-1.69472683711923e-05
-1.78177245338525e-05
-1.40403804162897e-05
-2.35934212558849e-05
-3.20955330219895e-05
-7.22219220288591e-06
-2.15935415067807e-05
-2.74145461672977e-05
-4.46546472196061e-06
-1.93845652979442e-05
-1.28579900090694e-05
1.06937222056792e-05
-1.68930869295365e-05
1.46454464419738e-06
-1.4264895876535e-05
-2.20460996294952e-05
-1.13995483320369e-05
-2.38565157724484e-05
-7.46733129484062e-06
-2.26690538296702e-05
-1.63603628881754e-05
-2.04411763571919e-05
2.74460529568672e-06
-1.87495624570529e-05
-2.04143348351094e-05
-2.37005025322863e-05
-2.91090997373343e-05
-8.48877364270188e-06
-8.164129008608e-06
-3.20114402529774e-05
-2.35421652856206e-05
-1.26046483750239e-05
-1.09034203947602e-05
-9.64195369996532e-06
-1.05246427837878e-05
-1.92065254110358e-05
-2.12172907960799e-05
-1.89960634183803e-05
-1.81608251239707e-05
-1.32384091907692e-05
-1.4704204738766e-05
-1.24862891559108e-05
-3.31280076048193e-05
-5.86668130578261e-06
-2.43705221923891e-05
-1.06745864257185e-05
-1.79044225426443e-05
-6.68471279806811e-06
-2.88336657625156e-05
-1.90557224432012e-05
-7.78232444114305e-06
-1.61215895431887e-05
-2.63863280361637e-05
-7.05672749546606e-06
-1.00661821893032e-05
-4.73064490488601e-06
-7.95239196563815e-06
-1.10333215979055e-05
-2.7359003463923e-05
-2.3755337949376e-05
-3.61733911539407e-05
-1.89882518957366e-05
-1.80875076869839e-05
-2.30204576943905e-05
-2.88305558643763e-05
-5.20051859282144e-06
-3.55863188867964e-05
-3.87461079334994e-05
-1.66994102616332e-05
-1.26200615458852e-05
-4.67829749964636e-05
-1.90274782074094e-05
-1.26110757489791e-05
-3.46801860012104e-05
-1.71189033782602e-05
-2.06814116369748e-05
-9.08571512035971e-06
-1.24207412644859e-05
-8.25649756055346e-06
-1.88925027750298e-05
-1.45856867919333e-05
-1.82759369850261e-05
-2.23952448891919e-05
-1.72610115835189e-05
-7.55089262568403e-06
-2.01951537058356e-05
-2.71255889192906e-05
-1.62581006611846e-05
-1.70018952102263e-05
-6.47916002732435e-06
-1.97993930021834e-05
-6.04459367594101e-06
-7.06545352131484e-06
-2.60174968384137e-05
-2.51432707329762e-05
-2.20988956104861e-05
-5.3153723188078e-06
-2.3499616582846e-05
-1.81141513984333e-05
-9.45620410851284e-06
-2.84655819598515e-05
-9.29782786962139e-06
-1.46145470649908e-05
5.50902988126975e-06
-2.38264710720898e-05
-1.66409258574869e-05
-2.43673645956284e-05
-2.40248509420371e-05
-1.81068834836824e-05
-2.06675785177721e-05
-8.08608664836857e-06
-1.33983682214239e-05
-1.13496120385772e-05
-3.36108642207534e-06
-1.23398948768987e-05
-2.06398015476984e-06
-3.58939449416866e-06
-3.96607241408762e-06
-1.416225888674e-05
-2.04147691543888e-05
-8.93724587209967e-07
-3.42666575341596e-05
-1.70851057747514e-05
-1.27965931191932e-05
-1.86833315553e-05
-4.08853025712938e-06
-1.7417771598891e-05
-1.62231615580942e-05
-1.45973840666214e-05
-2.87127428394989e-05
-7.79738524810266e-06
-1.87998610457154e-05
-1.69811696350116e-05
-2.05183131065492e-05
-1.18841136457669e-05
-2.42613165939191e-06
-2.27474659045813e-05
-4.49223422986238e-06
-2.29456040985322e-06
-1.30874461710247e-05
-1.49624967704975e-05
-2.47153018226718e-05
-1.91735028563959e-05
-1.54674618386375e-05
-2.43291945360409e-05
-2.17403782530897e-05
-1.61386563628917e-05
-1.52797460254135e-05
-1.63773233243156e-05
-2.11774232089847e-06
-1.75623956139695e-05
-2.79220132214428e-05
-4.44061788604375e-06
-7.57902841791916e-06
-6.78490120745885e-06
-4.02397549311983e-06
-1.13033936260382e-05
-7.90155016727056e-06
-2.30719078554468e-05
-1.54100256640353e-05
-2.01441200997413e-05
1.33323335158602e-07
-1.5552013641395e-05
-1.69236068817773e-05
-3.32477980287553e-05
-2.0808626150915e-05
-8.03534908482834e-06
4.86597479870749e-06
-1.63777693264512e-05
-1.63813459962106e-05
-2.15639109113954e-05
-1.40197338211988e-05
-1.79828540229663e-06
-1.35636398997935e-05
-1.89661518568188e-05
-1.91618707732514e-05
-8.47027945211906e-06
-1.77015932391685e-05
-1.73589461294885e-05
-3.90674583007978e-05
-2.36688945655807e-05
-9.78454840059589e-06
-2.46706276767924e-05
-1.67407852087785e-05
-1.14630090635396e-05
-2.70768373318739e-05
-1.1225362534968e-05
-2.65054935648053e-05
-1.16441500442796e-05
-7.26357417796759e-06
-1.78755250719236e-05
-2.74427563462697e-05
-2.03159550310033e-05
-3.10159107872555e-05
-1.7652349752213e-05
-3.15841902927828e-05
-2.93999480007731e-05
-1.6624058480501e-05
-3.602056101392e-05
-2.02252373291624e-05
-2.4772687688846e-05
-1.33811599283739e-05
-1.52199996916544e-05
-6.97524822767772e-06
-7.61427562432173e-06
-1.49587611442361e-05
-2.52942783099866e-05
-1.38706156458269e-05
1.29313151512976e-06
-3.45868794664344e-05
-1.16448775152495e-05
-9.62442957905545e-06
-2.3029535673541e-05
-6.51742929667203e-06
-1.89456384302369e-05
-1.41540488938284e-05
-6.07205025433976e-06
-2.58522952998195e-05
-3.48083560727676e-05
-1.87501463825849e-05
-3.56490508817201e-06
-1.33681642100043e-05
-1.66746334087465e-05
-4.74564583537655e-06
-9.99026724282475e-06
-8.07564271916074e-06
-2.55795375590801e-05
-2.24930430410297e-05
-2.44221208443664e-05
-1.70344318841303e-05
-1.21447725633128e-05
-3.33761951642664e-05
-1.59670553306449e-05
-1.19729379792168e-05
-2.52355097670907e-05
-3.39176360172895e-05
-1.56926911297145e-05
-1.7366919626814e-05
-2.63472741934627e-05
-2.09144594291237e-05
-1.58970761897071e-05
-8.52584130199313e-06
-2.31214538170319e-05
-1.63105867309331e-05
-3.3811054947726e-06
-1.63570742623872e-05
-3.78291008065632e-06
-1.9624757720043e-05
-1.68735407430295e-05
-1.66930790001858e-05
-7.18064656495401e-06
-6.81944957330568e-06
-2.79541945328213e-05
-2.50643509384542e-05
-2.25969059165341e-05
-1.19223855771407e-05
-1.33168286107815e-05
-1.44919890083463e-05
-4.76025867811499e-06
-6.13911155346418e-06
-2.10079580362748e-05
-1.83426224177832e-05
-2.07732032244378e-05
-1.44789346719385e-05
-7.4128802975677e-06
-2.23907017842568e-05
-1.62941357245664e-05
-1.16671720469885e-05
-1.36767238650255e-05
-1.99974252204483e-05
-1.65129835654066e-05
-1.37785608866982e-05
-9.6419536933743e-07
-2.90366437086166e-05
-1.53328898568733e-05
-2.08197280715164e-05
-2.38209021595517e-05
-9.27966779259843e-06
-1.14296950101015e-05
-3.10152647269964e-05
-1.87943210959795e-05
-1.78399418163757e-05
-2.31792358098584e-05
-2.186825789621e-05
-2.59725869931099e-05
-6.41308226459758e-06
-8.28174518417436e-06
3.70002813385277e-06
-2.53498393817699e-05
5.31620135806484e-06
-3.46192388322732e-06
-1.08223221785395e-05
-2.15054527669396e-05
-1.62701474049128e-05
-1.51003214677551e-05
-7.99935219566454e-06
-8.60614256888131e-06
-9.71507926493626e-06
-1.97611886419958e-05
-2.78503955994549e-05
-1.25438142587195e-05
-2.48042016294568e-05
-4.05358818040808e-06
-1.82921663436696e-05
-2.38483954045501e-05
-2.65386349593853e-05
-1.87453905800747e-05
-2.02736142659887e-05
-1.90523413085166e-05
-1.48076347783511e-05
-2.04279958009981e-05
-1.26710671219479e-05
-8.62994462694202e-06
-2.49575883580945e-05
-7.00038151027894e-06
-1.72283077720287e-05
2.64705013848593e-06
-1.67283551728538e-05
-2.2636782145675e-05
-1.74188866652387e-05
-3.08132586165743e-06
-1.88552604135059e-05
-1.39391871170377e-05
-1.03494276991978e-06
-1.12369911697865e-05
-2.77530826268017e-05
-1.26413785061371e-05
-1.82584739521847e-05
-1.46617792343945e-05
-9.0185762300269e-06
5.21545260464461e-06
-7.84393056544074e-06
-2.08038362042625e-05
-1.43748847281331e-05
-2.42395882679831e-05
-1.55324860489437e-05
-1.19442487291266e-05
-2.6460790543557e-05
2.2275658093079e-06
-1.28650078653325e-05
-1.01887246079616e-05
-2.9494225786925e-05
-2.41380045617709e-05
-1.78081967633699e-05
-1.9960662235546e-05
-4.815210524982e-06
-2.03805286071698e-05
1.22042485838875e-06
-9.1567097113331e-08
-7.74069101955579e-06
-5.64778777208669e-06
-4.38185460358256e-06
-2.92662371334588e-05
-5.8435429363687e-06
-7.91313782946354e-06
-1.31696984849006e-05
-2.80038878186079e-05
-1.27757233369912e-06
-1.83491648278814e-05
-7.46661685061143e-06
-2.02666643216573e-05
-1.80525165186025e-05
3.3121052156314e-06
-1.99594883747709e-05
-1.71816680146033e-05
-3.40808421384229e-05
-1.99706755714044e-05
-2.26340996294289e-05
-2.6900478488724e-05
-3.7732666935124e-06
1.99250089075192e-06
-1.53499340018253e-05
-2.89053079767735e-06
-6.34415584960327e-06
-9.24446167143379e-06
-8.76369059068139e-06
-1.68392809239026e-05
-9.49508717384946e-06
-1.03745857560867e-05
-2.23270309155552e-05
-2.32761798408706e-05
-1.83808988790535e-06
-2.46864545546281e-05
-1.26004258968561e-05
-2.12455788496947e-05
-3.85730346417387e-05
-1.72873201463056e-05
-2.11481521482093e-05
-1.55151260022434e-05
-1.2908829122703e-05
-1.33713069397204e-05
-6.95127637854727e-06
-2.33950477637634e-05
-8.34700319524374e-06
-2.1240984288064e-05
-1.3709387902156e-05
-3.00546185726092e-06
-1.45859056203049e-05
-1.3520335712075e-05
-6.75183134660453e-06
-1.03232442138627e-05
-1.50616082372597e-05
-3.01170661940738e-05
-1.27925224395541e-07
-1.1867429497782e-05
-1.74814320087732e-05
-3.18663047403789e-05
1.28655939825819e-06
-6.05427039220012e-06
-1.59017285184501e-05
-1.2053647066683e-05
-1.52025981202634e-05
-1.57118243147298e-05
2.38206747231694e-06
-1.46488418018569e-05
-1.81561730345803e-05
-3.38240510813314e-05
-5.8121838468793e-06
-1.81602581694445e-05
-1.31081171634883e-05
-3.75236614675692e-05
-1.94190328757566e-05
-2.09854184840759e-05
-2.4575192991202e-05
-4.16327443627894e-06
-1.15565278881713e-05
-3.13574454808503e-06
-2.79683059710288e-05
-2.38533184513729e-05
-1.88313933653321e-05
-3.38043170214531e-05
-6.75251599511313e-06
-2.98385985809169e-05
-1.28299409715782e-05
6.42227049539959e-06
-3.56255710913033e-05
-1.22197876251721e-05
-1.49669519541482e-05
-1.07924848479246e-05
-1.130414745235e-05
-1.95402628923925e-05
-1.34220404740966e-05
-1.39282980451291e-05
-2.53582225174321e-05
-9.92024571994475e-06
-2.38593232725703e-05
-2.91560512883216e-07
-6.37387580696242e-06
-1.81653484911639e-05
-2.93504535593042e-05
-5.92169786113662e-06
-2.1877701528689e-05
-1.79225389500597e-05
-7.13090188581146e-06
-1.80576487056225e-05
-6.07496008804065e-06
-7.6502119309496e-06
-2.13677250391702e-05
-1.63125013238002e-05
-2.17827569768644e-05
-8.77521122179607e-06
-1.73161490770563e-05
-4.24257109450489e-06
-5.37903831833267e-06
-1.09263722167471e-05
-3.69666669394397e-06
-2.98307612558361e-05
-1.10313360629341e-05
-2.80812764934971e-05
-3.89452335665198e-06
-9.67566627710351e-07
-2.18312490784553e-05
-4.47560162133465e-06
4.91310340799153e-06
6.29518067014075e-06
-7.21436522127611e-06
-1.05286880520181e-05
-1.28311399734242e-05
-2.12787714410235e-05
-7.85238732642511e-06
-7.80454162042648e-06
-2.43204342871614e-06
-2.24198071324726e-05
5.48575303592185e-06
-1.79551021240843e-05
-7.45812274009639e-06
-1.54827058228635e-05
-3.93205973304199e-06
-1.29435427086849e-05
-4.15717201618104e-06
-2.70115089973452e-05
1.07357008387703e-05
-9.99622657206416e-07
-3.01490116906753e-05
-6.76284272936914e-06
-1.93634760476786e-05
-2.37389552864594e-05
-1.38549086428747e-05
-6.77966111752625e-06
-5.47770283015862e-06
-2.09347160024121e-05
-1.59229814181728e-05
-3.42433820258741e-06
-2.71630397885665e-05
-7.60920218897597e-06
-1.44060376467376e-05
-1.42775265391476e-05
-1.22500451415765e-05
-9.68784663523726e-06
-1.61954667416524e-05
-1.71958933822793e-05
-1.25740012706892e-05
-8.317615979649e-06
-4.22990270670976e-06
-2.6118446270215e-05
-4.03582634202054e-05
-3.56188643984059e-06
-9.08129148889376e-06
-1.71753596060975e-05
2.44539935684481e-06
-1.4606609956607e-05
-1.6828681078139e-05
-7.5758860116253e-06
-6.95266762820129e-06
-1.5643721300603e-05
-1.89827249633659e-05
-1.65801070390432e-05
-7.80372755150754e-08
4.76266794414647e-07
-1.05876622539776e-05
-1.75700449178928e-05
-6.89742888200599e-06
-3.83421774673902e-05
-1.40539763062459e-05
-1.9569550506225e-05
-1.58398348117426e-05
-4.84949188880123e-06
-2.15425346803467e-05
-1.0248029554227e-05
-4.95741538911746e-06
-9.6651464049318e-06
-1.50980822538075e-05
-2.16720480984206e-05
-9.73073181194768e-06
-4.19482134756321e-06
-1.95659175178353e-05
-2.65073313727751e-05
-2.22918469549652e-05
-1.86506160069353e-05
-1.41516973886012e-05
-2.41571898180516e-05
-1.09762341985379e-05
6.64493611114409e-06
-2.67978594111567e-05
-1.60335530440973e-05
-2.13716678544197e-05
-2.01389008291354e-05
-4.21557247507796e-06
-3.14475255872495e-05
-2.14658609954651e-05
-9.93305743965376e-06
-1.06517739096093e-05
2.95111874974973e-06
-1.84024027287109e-05
-2.17332432349186e-05
-1.6983420602075e-05
-3.31591370782139e-05
-1.48712672199378e-05
-1.87326852669727e-05
-1.25419101948086e-05
1.45666023744109e-06
-1.41893057806545e-05
-9.08422678947932e-06
-1.00072336917209e-05
-1.90901044069214e-05
-9.31518719667991e-06
-3.44290993947494e-06
-5.98426079750698e-06
-2.94439558691532e-05
-9.41263210181586e-06
-1.87688997420855e-05
-3.1236393448993e-05
-1.60512209652178e-05
-1.58582233532403e-05
-1.50838837407635e-05
-1.86562828670113e-05
-2.04886137863822e-05
-1.14023404101149e-05
-1.50822084565187e-05
-1.93952595802138e-05
-2.44056794364915e-05
-3.36513007508765e-05
-9.34227930354793e-06
-8.25652497530963e-06
-2.99184293650473e-05
-1.25179900389746e-05
-1.41565559343226e-05
-4.02837441300333e-06
-1.03632669500132e-05
-3.60508162149379e-06
-7.7271454441299e-06
-9.64034993989481e-06
-2.95698257676271e-05
-5.61321609028481e-07
-4.93401593811757e-06
-1.51609026113238e-05
-3.37386807695912e-05
-7.17273980750584e-06
-1.28396581683147e-05
-4.81677939609719e-06
-1.62636371966477e-05
-3.04724192203444e-05
-2.41541522349594e-05
-2.43256492008397e-05
-2.83999525018724e-05
-2.08568476133859e-05
-1.72670526195778e-05
-1.52948373039086e-05
-9.61320175540755e-06
-1.56535923809588e-05
-2.24282557418758e-05
-8.41569405588991e-06
-1.07841944699963e-05
-3.02814853575026e-05
-2.11592752212324e-05
-5.27387524889123e-06
-2.41423004338223e-05
-1.82358670599519e-05
1.25047855525637e-06
-1.37083998758362e-05
-1.13733947833294e-05
-2.89057473380397e-05
-7.30742500668419e-06
-1.01896958516554e-05
-9.75393596166075e-06
-2.47014072786419e-05
-2.469206508631e-05
-1.12667267343217e-05
-2.10197103156893e-05
-1.60385094934265e-05
-1.24181132022131e-05
-3.38176039804765e-05
-1.07998288181063e-05
-1.19104879621467e-05
-1.43165082114631e-05
-1.68623890384292e-05
-2.31481158486496e-05
1.6776434104713e-06
-1.49318378367234e-05
-1.41001957842334e-05
-1.78852225533061e-05
-1.64467238790831e-05
-2.45746498225287e-05
-3.48717098840231e-05
-1.5001638220971e-05
-1.40149408671849e-05
-1.88921709064584e-05
-2.38000539269072e-05
-2.26218891334632e-05
-3.21310696713987e-05
-1.03704853109633e-05
-2.41645613327168e-05
-1.47602568575307e-05
-8.1829655288476e-08
-8.08703752128082e-07
-1.52724491902392e-05
-1.9764971117419e-05
-4.29758568735575e-06
8.84778443657159e-06
-2.09555331513509e-05
-1.20673674618471e-05
-1.80433804406467e-05
-5.50282620689248e-06
-2.65436741101423e-05
4.4228858947746e-07
-2.03987127743955e-05
-2.12862501849496e-05
-3.26402374120107e-05
-1.7386822551251e-05
-1.4780495076809e-05
-1.36322031306927e-05
-2.36926894493419e-05
-2.84074514127599e-05
6.41633990784919e-07
-7.31251837950403e-06
-1.68776315980652e-05
-1.40762161400969e-05
-1.77527146962955e-05
-3.63152090858348e-06
-2.18569596246125e-05
-1.67551182500476e-05
-1.90358127369475e-05
5.77643408625093e-06
-1.30567431138653e-05
-5.77577123675733e-06
-2.24329237816985e-05
-2.14790398728699e-05
-1.17067977988742e-05
-1.08610571765155e-05
-3.52254403566166e-05
-1.12986441714728e-05
-8.81619154670448e-06
-1.76822807538904e-05
-1.44880940907435e-05
-7.16377100899172e-06
-2.56521853193377e-05
-2.67222987700054e-05
-8.92618318757436e-06
-1.61331346987614e-05
-1.55097262045424e-05
-2.34072967538071e-05
-1.57971904192695e-05
-1.50186319440109e-05
-2.84645819280249e-05
-2.30937565828306e-05
-7.9422295905414e-06
-2.83233888208984e-05
-2.83489730066092e-05
-7.53070166207249e-06
-1.96244152983023e-05
-1.45234639163799e-05
-2.81213396925943e-05
-2.42556020902567e-05
-1.59348356703586e-05
-1.10783588689759e-05
-2.10746546545387e-05
-1.82681281829142e-05
-8.17692650719837e-06
-2.1533001085715e-05
3.73640770927539e-06
-1.57106569538187e-05
2.09825696809714e-06
-1.72771852265887e-05
-4.40239949455754e-06
-5.82116639978437e-06
-9.15197731829921e-06
-9.57529505367986e-06
-1.16310251970637e-05
-3.88654392247326e-05
-1.2899010172723e-05
-1.61271906562851e-05
-8.34894685264258e-06
-1.78440819369893e-05
-2.29871696310779e-05
-1.78605960323507e-05
-1.97749672842928e-05
7.21428366234327e-06
-2.08074773965899e-05
-1.9770768199435e-05
-1.96535797976874e-05
-1.01748995828251e-05
-3.123389835971e-05
-8.9119523832085e-06
-1.70187812387264e-05
-2.67427640945425e-05
-6.59645372805835e-06
-8.77781376830966e-06
4.79739784679958e-06
-1.30195629403854e-05
-1.36972492242155e-05
-1.40406857931888e-05
-8.91727399496065e-06
-5.84138587757761e-06
-2.79576129832388e-05
-2.40144809221813e-06
-1.63100601657513e-05
-2.01753254415423e-05
-2.86153083085957e-05
-1.42889104652829e-05
-1.74751843312579e-05
6.71693608282736e-06
-2.38454880251469e-05
-2.58423541191326e-05
-2.18843201028757e-05
-7.30334082556035e-06
-4.23746217329506e-06
-1.65519186102227e-05
-1.00167030883995e-05
-5.42904330290944e-06
-2.83062697282725e-05
7.9808101275029e-06
3.48604223523163e-07
-3.20619280170259e-05
1.92306259674848e-06
-1.67786939948865e-05
-1.47922705347394e-05
-4.41323438904346e-06
-3.20561869883249e-05
3.72915503427228e-08
-1.28217105705249e-05
-2.24692105180995e-05
-8.98540255446532e-06
-5.10856799671805e-06
-1.56157984851896e-05
-1.98382112077537e-05
-1.52003485109118e-05
-1.1504325382521e-05
1.05975796325411e-05
-1.43882465945959e-05
-2.19497297582132e-06
-1.243986562192e-05
-9.21998680571623e-06
-2.51660940993956e-05
-1.20708858652289e-05
-1.91465934466052e-05
-2.05742655812357e-05
-1.6757297368301e-05
-8.28904551160331e-06
-5.55421632703082e-06
-6.78457603087182e-06
-1.16937949398596e-05
-1.7315606337281e-05
-1.91919609172703e-05
-2.8915097005072e-05
-2.09417955980663e-05
-2.67551591803938e-05
-2.10282589907582e-05
-1.78796182791957e-06
9.11327281022838e-07
-2.41058375992818e-05
-1.50871413526138e-05
-1.52059334196821e-05
-2.44706147453986e-05
-1.94654649594188e-05
-2.40748271267648e-05
-1.62721057409336e-05
-1.87187045779547e-05
-2.11846521757529e-05
-3.01893365827888e-05
-5.79046112108773e-06
-1.2497483246298e-05
-1.90638340642718e-06
-1.42460587573012e-05
-9.82186720555689e-06
-2.24079883956972e-05
-1.89620398955983e-05
-1.48072456713422e-05
-1.71493282883284e-05
-1.37259694791679e-05
-1.42360513589134e-05
-1.94751310713973e-05
-3.17466227646621e-05
-1.33932010087788e-05
-1.64968216377019e-05
-7.93276613470985e-06
-1.52987959707413e-06
-4.50881776320068e-06
-6.91308220771176e-06
-1.55640195021748e-05
-3.76290191895317e-06
-9.98163374849138e-06
-1.21127302516287e-05
-2.36625736092358e-05
-1.54855183275185e-05
-2.01781405928502e-05
-2.07510061385297e-05
-3.62798812730096e-05
-2.11952782740454e-05
-2.07133318796531e-05
-1.61042988667242e-05
-1.67839155806137e-05
-2.35829192456168e-05
-1.61910193803764e-05
-1.01591572788005e-05
-1.9242492501649e-07
-1.65529872102271e-05
-2.47025586747614e-05
-1.16672287996242e-05
-2.51499088220861e-05
-1.13849062492676e-05
-1.81572615351999e-05
6.88655102943626e-06
-1.37504665815806e-05
-2.60450895751905e-05
-1.40987693676478e-05
-5.25169431301221e-06
-1.83675643371739e-05
-2.65293067538253e-05
-4.04923008999013e-06
-2.29212336165749e-05
-1.96150885409852e-06
-1.94096320261401e-05
-1.37421287784213e-05
-2.52388911517406e-05
-3.29986485896526e-06
-2.23984212067162e-05
-1.70628238864994e-05
-3.05621295011221e-05
-8.74758823100811e-06
-1.70597790634453e-05
-2.33827317872034e-05
-1.16626530495933e-05
-2.09705065217383e-05
-1.34307380013739e-05
-1.13909353085763e-05
-3.14789097255771e-05
-1.71256176347592e-05
-1.61533154471123e-05
-2.17450079506471e-05
-1.8286467554886e-05
-1.17167988650732e-05
-1.13765765748187e-05
-1.39546399817527e-05
-1.27543519524149e-05
-1.04880173677853e-05
-2.86408416852393e-05
-2.31465762569388e-05
-2.08732661707246e-05
-2.76315623995271e-05
-2.38096524642087e-05
-2.29898393342209e-05
4.21711753770045e-06
-7.18503584733775e-06
-3.41986049279113e-05
5.04124554048191e-06
-1.76108476853372e-05
-2.54931661032037e-05
-7.98534919482012e-06
-1.38831098599247e-07
-1.02213722239525e-05
-1.26963463855979e-05
-2.02421319324318e-05
-1.1442131198393e-06
-2.02751056200981e-05
-2.50553991631922e-05
-7.97638076807272e-06
-8.21891316056039e-06
-4.67715191996655e-06
-1.1820343684923e-05
-2.43930003661376e-05
-2.13309014801423e-05
-2.64694467159764e-05
-2.75005722603683e-05
-1.97049947001183e-05
-2.04165151206301e-05
-1.771106742584e-05
-1.99416734683211e-05
-8.26166453215295e-06
-2.03267493969879e-05
-1.06338214746241e-05
-2.88300122206561e-05
-1.60190383061464e-05
-4.79217670504951e-06
-1.08930419727913e-05
-4.50398199687346e-05
-2.93114739122849e-06
-3.01558908461379e-06
-9.37283908925096e-06
-7.5944294184035e-06
-8.01732792378942e-06
-2.54927827481567e-05
-3.76277318062726e-05
-9.72956127693087e-06
-2.68105091052042e-06
-9.52317638421011e-06
-8.49156322422859e-08
-1.45984689451982e-05
-2.25925656502814e-05
-2.32245516142073e-05
-2.69293391376739e-05
-6.81529493371223e-07
-9.4042548209579e-06
-1.4368766915934e-05
-1.36722280393242e-05
-1.825015773619e-05
-2.89581304022471e-05
-2.6120868436187e-05
-7.19717082684641e-06
-1.99758027960346e-05
-1.46076480380932e-05
-1.5585490002247e-05
-2.82932290261112e-05
-2.38182835918491e-05
-1.74833876472199e-05
-2.48824001772595e-05
-1.13241226559141e-05
-2.25601145035916e-05
-1.07314104932862e-05
-1.62076584699197e-05
-1.9959534693303e-05
2.68890022595429e-06
-2.63764308803305e-06
-8.33780424517062e-06
-8.85896172910132e-06
-3.90726575639821e-06
3.82704255124038e-06
-1.22582513504326e-05
-1.34822092785952e-05
-2.29546019311312e-05
-2.7585408238105e-07
-2.12003333370621e-06
-3.42275071230398e-05
-2.28726098079719e-05
6.46834473922752e-06
-2.66584249391073e-05
-1.73552354507446e-05
-2.417821047564e-05
-9.27667419862335e-06
-9.27671898535704e-06
-1.1121239678378e-05
-7.75543454516288e-06
-3.5106005982569e-05
-2.85223383686672e-05
-1.40190344252928e-05
-1.58012768890174e-05
-3.94574212029509e-06
-1.1421754051227e-05
-2.25542012978871e-05
-1.62416140914397e-05
-1.16828403299798e-05
-1.57832602518774e-05
-2.11113470623248e-05
-2.47321068018284e-05
-1.37686016667407e-05
-1.49226962893752e-05
-2.39818888714683e-05
-2.56588004006993e-06
-1.71029377388344e-05
-3.92493969613149e-05
-1.74717033269495e-05
-2.22218014034604e-05
-1.78567041525498e-05
-1.49916493484591e-05
-1.00491763447406e-05
-2.0496686738804e-05
-6.71872589353985e-06
-2.84551751124286e-05
-6.89888119609869e-06
-2.74872864163361e-05
-1.55411181398117e-05
-1.23337816327363e-05
-2.50914897741163e-05
-3.41811308667244e-05
-1.441122930662e-05
-1.1398152465741e-06
-3.23198718836893e-05
-1.13336120658184e-05
-1.67591481052244e-05
-1.91253251779966e-05
-1.58313362911876e-05
-1.96171433512985e-05
-2.06244851007529e-05
-1.71566236814034e-05
-1.34826115415685e-05
-7.08672444098249e-06
8.57013833701476e-07
-9.66408573792489e-06
-6.44490904595523e-06
-1.81992255748028e-05
-2.09272825154405e-05
-1.57589887776254e-05
-2.52668033654535e-05
-1.55097428444875e-05
-6.24238451762855e-06
-1.06069573343853e-05
-5.61761937422795e-06
-1.50811372678042e-05
-6.64591763265462e-06
-1.88107818907453e-05
-2.04363494029533e-05
-5.2287567725609e-06
-8.4185562663295e-06
-2.56820448592667e-05
-2.57593862364839e-05
2.71922285789785e-06
-4.15579362432127e-06
-3.07796214154707e-05
-1.7489538406349e-05
-1.98430461029654e-05
-1.60967870931611e-05
-7.02172821148145e-06
-1.18773280327552e-05
-2.62836525984564e-05
-1.5368007234812e-05
-1.27921709422375e-05
-2.09832102033017e-05
-1.32677508995574e-05
-7.68569333062289e-06
-9.25567292088017e-06
-2.61291970421023e-05
-1.32860439013654e-05
-1.62826677035674e-05
-1.14566283100753e-05
2.92547445130282e-06
-1.25113359259387e-05
-1.69109190259466e-05
-2.71282378939099e-05
-2.21707019030356e-05
-8.83406682489427e-06
-2.12462197394941e-05
-1.93665344823905e-05
-2.19936110242169e-05
-2.14703368176588e-05
-4.52018368969213e-06
-2.19930323397562e-06
-1.07636469522059e-05
-2.38012337824435e-05
-2.5067882028774e-05
-3.38225552886618e-05
-3.39706614850415e-05
-1.22919615192723e-05
-3.17145298270937e-05
-8.69286525189159e-06
-6.26760192750586e-06
-1.66611089023757e-05
-2.98513920815713e-05
-2.15749374845588e-05
-1.83895719054943e-05
-2.03297220471299e-05
-2.12697619108576e-05
-3.85820813512891e-05
-1.36278053756958e-05
-1.16763839055948e-05
-2.217441331387e-06
-8.97210665947768e-06
-2.28039228965697e-05
-2.47393724931694e-05
1.42727253020709e-06
-3.11154545470463e-05
-1.07108454404816e-06
-9.05219987489463e-06
-2.81672957108764e-05
-2.7818682793478e-05
-2.04518156292718e-05
-1.54313348903985e-05
-1.22553357033842e-05
-2.3794230898364e-05
-1.31969226920508e-05
3.13036856541624e-06
-1.12289444189287e-05
-3.3730820385285e-05
-3.32861831324745e-05
-2.00850572087489e-05
-6.15015577121751e-06
-1.70042277615548e-05
-1.99847769370642e-05
-9.99075357061585e-06
-2.8356239595062e-05
-1.5828143335568e-05
-2.69985123440997e-05
-1.09397397316192e-05
9.62690792134412e-07
-1.6677125253298e-05
-1.27631369188504e-05
-2.84694801644623e-05
-8.39243944259258e-07
-4.9468775806711e-06
-1.53278108429049e-05
-1.64960365012619e-05
-3.17922954900593e-05
-1.34235986479077e-05
-2.72299733881923e-05
-1.02218417219756e-05
-1.54442738474428e-05
-1.6066516009135e-05
-2.86113084632656e-05
-1.09251080434388e-05
-1.82004250508706e-05
3.56154519894796e-06
-1.67386717354278e-05
-1.36574167926083e-05
-4.17533345446139e-06
-1.13895230325193e-05
-2.90732303572459e-05
-1.34904509488995e-05
-2.48921674303485e-05
-2.52204117710792e-05
-1.35930029956988e-05
-1.40508812692405e-05
-1.23834374583542e-05
-1.19832904886635e-05
-1.94295287353031e-05
-2.2933037391949e-05
-1.70711522335608e-05
-8.05138303802245e-06
-1.77449411715495e-05
-9.9412972749117e-06
-2.13625711750448e-05
-1.82235638488693e-05
-1.81851704370706e-05
-8.6827978673963e-06
-2.26424404684022e-07
-3.94881958997836e-05
-1.44638020900527e-05
-1.94764444847832e-05
-4.27630583757595e-06
-1.29819553921062e-05
2.6878361434237e-06
-1.79622545842242e-05
-1.24244323841994e-05
-1.64455720889578e-05
-1.70600008526583e-05
-1.4905114368009e-05
-1.9814259417141e-05
-1.99777825436242e-05
-1.08678960128193e-05
-2.37109724258401e-05
-1.90111210280947e-05
-5.63916199153968e-06
-2.4363751380764e-05
-1.32734057471174e-05
-1.70007544313112e-05
-1.78274720171436e-05
-1.93255411188691e-05
-1.53738571844337e-06
-1.95568416191963e-05
-3.65994840721596e-06
-1.24345258080803e-05
-1.49749946079962e-05
-7.30283231577937e-06
6.56422246214301e-06
-3.33251809975117e-05
-2.15039975232603e-05
-2.30810360945049e-05
-8.17906782839113e-06
-2.41944855942594e-06
-2.63559471755849e-05
-2.8359541975657e-05
-2.01783862673405e-05
-2.68344651874503e-05
-1.53046562473222e-05
-1.86943220748406e-05
-2.58458942329873e-05
-3.66636417647373e-05
-7.19649761019159e-06
-2.18191406532041e-05
-1.74116143035498e-05
-2.82401819500106e-05
-4.85543302670042e-06
-2.16578849529279e-05
-1.25590742882545e-05
-1.43874271639241e-05
-2.72791386333328e-05
-3.52476127642081e-06
-2.67852648759572e-05
-1.64945595822937e-05
-1.34860790129186e-05
6.20226131618925e-06
3.4465342730153e-06
-5.40666633427923e-06
2.58078342870622e-06
-1.14465629023756e-05
-2.47949406637459e-05
-4.91332073983294e-06
-2.10060325714015e-05
-1.2594212335104e-05
-1.43755607467152e-05
-2.58641220909025e-05
-1.28256663028824e-05
-2.16014474208676e-05
6.1164522063805e-07
-4.91898278263108e-06
-2.28801299603901e-05
-1.57853233629654e-05
-3.66633881330335e-05
-2.05494973949218e-05
-1.56167932148222e-05
-8.27733574267857e-06
-2.07985429961915e-05
-1.21296529387052e-05
-2.54654324482764e-05
-7.48657056232625e-06
-1.08776716230218e-05
-2.50659280543496e-05
-1.86178707739962e-05
-6.93673294176818e-06
-1.65775129389339e-05
-1.24038847078983e-05
-1.57424806371476e-05
-2.96413399132257e-05
-3.61254881907582e-05
3.12263002372677e-06
-3.23501092742518e-05
-2.38320029340522e-05
-9.59812033464346e-06
-5.83796343221829e-06
-1.10426879616012e-05
-3.41125395157358e-05
-1.1524968907582e-05
-6.77586983075362e-06
-1.47508704917005e-05
-2.67320822325123e-05
-8.74725279770206e-06
-1.31730844108405e-05
-1.33303484788615e-05
-8.06348474935812e-06
-1.16851387942204e-05
-2.40991056886467e-05
-1.36948880990612e-05
-1.96496816284328e-05
-8.43806202527569e-06
-1.03709751687347e-05
-1.1229850682075e-05
-1.09994701260504e-05
-2.30783181509202e-05
-9.60553643545793e-06
-1.97185870842788e-05
-1.52407392122717e-05
5.83431739572267e-06
-3.90720579954841e-06
-2.21133234167567e-05
-3.00171939536504e-05
5.22395642140783e-07
-2.64127308726151e-05
-1.01795667326879e-05
-1.63812340151378e-05
-1.37997761087854e-05
-1.40644017636095e-05
-6.35236396682057e-06
-1.55611338624895e-05
-1.72810864492538e-05
-7.6826041353585e-06
-2.68764130094028e-05
-1.52611200086176e-05
-1.26739341683275e-05
-1.41730265887184e-05
-5.48010796753436e-06
-5.90124784229754e-06
-1.40245642353299e-05
-8.02913486944326e-06
-1.01204040447959e-05
-9.49341468415139e-06
-8.446040007463e-06
9.65549428391291e-07
-1.76151207701275e-05
-1.08711987440786e-05
-1.16975459880049e-05
-1.68530149786878e-05
-2.00955778344874e-05
-1.93808821753383e-05
-8.89936997154601e-06
-2.33471109829888e-05
-1.55175933521061e-06
-7.16648172968613e-06
-3.97405054784863e-05
-5.21461215280097e-06
-1.11540527577031e-05
-2.04279264289737e-05
-2.05640947202204e-05
-6.89877768128263e-06
-6.43820697500168e-07
-1.56237752220915e-05
-2.64008731386146e-05
-1.82239077746195e-05
-2.35208750370948e-05
-1.10751913678067e-05
-1.01653131930046e-05
-6.7575019706443e-06
-2.30120966094389e-05
-1.66191858449948e-05
-1.36740037160657e-05
-1.83610337962404e-05
-1.55738273421696e-05
-1.58655718820225e-05
-1.81776587688131e-05
-1.09780002319711e-05
-1.75370821860256e-05
3.34939049229882e-06
-1.14251778744066e-05
-1.85979910479725e-05
-1.24766285793527e-05
-4.58983057280462e-06
-8.9929608480326e-06
-2.84106138528777e-05
-1.59981610871955e-05
-8.64475411077423e-06
-2.08119017805892e-05
-1.58086625442341e-05
-3.21684355140691e-05
-1.793917997639e-05
-2.75128624747527e-05
-2.45396392445722e-05
-8.76826301823182e-06
-1.53552454108843e-05
-1.51149050018646e-05
-2.00858370024519e-05
5.82085468183225e-06
8.08204061410894e-06
8.74468198591623e-06
-2.34227463699032e-05
-1.32840972381449e-05
-1.22339551230552e-05
-1.09748038840701e-05
-9.56762370800604e-06
-1.48402272400497e-05
-1.52543876207198e-05
-1.46608981715642e-05
-3.35093075334573e-05
-1.35966142623951e-05
-2.31232660015313e-05
-1.39464777755068e-05
-2.60483504361017e-05
-2.69295880065264e-05
-3.08641078259847e-05
-3.10072489786637e-05
-2.88909252715851e-05
-1.98386625734415e-05
-6.56976562178393e-06
-8.28325988249776e-06
-1.67587908876002e-05
-3.50942127150683e-05
-7.57145552497867e-06
-2.43360397746927e-05
-1.29822431373558e-05
-5.09161524007693e-05
-2.17230397829551e-05
-1.11742692528845e-05
-1.45715927252124e-05
-2.24062716051916e-05
-1.99312684994066e-05
-1.74700874741698e-05
-1.57345106337359e-05
-1.67915050678029e-05
-9.59283013581575e-06
-2.91789653081482e-05
-1.61627445564449e-05
6.03283407997003e-06
-8.80546300591838e-06
-2.08738777915046e-05
1.6376888005828e-05
-1.5721501993123e-05
-5.12699954735338e-06
-4.53885464211912e-05
-2.02543787848876e-05
5.03838148003224e-06
-1.02784615160597e-05
-1.41469091896099e-05
6.09423043398832e-07
3.44908365472885e-06
-8.77160935083197e-06
-1.67963285712528e-05
-1.87467363034654e-05
-1.53569334673106e-05
-4.50318511469667e-06
-1.47269223566778e-05
-1.43736956862604e-05
1.06660930941538e-05
-1.8044545138883e-05
-1.51736897568401e-05
-1.33620636822142e-05
-5.23318302751268e-06
1.30711181637993e-06
-1.57923893280037e-05
-1.52968616074306e-05
-6.61392775493749e-06
-2.65305919918824e-05
-1.25296173295768e-05
-2.46729993430504e-05
-2.79969005377327e-05
-3.45032433118277e-05
-2.30717584356682e-06
-1.71608537110359e-05
-2.25639745043152e-05
-2.21762343984188e-05
-4.21349827858811e-07
-1.50647450478047e-05
5.69922673317884e-07
-7.36608565859421e-06
-2.25710785176364e-05
-2.5454712175722e-05
-1.76122138846134e-05
-1.42162761438263e-05
-5.58863209087118e-06
-2.59092889009012e-05
-1.65054914107799e-05
-2.40248183623697e-05
-1.81336598942552e-05
-1.33633167891825e-05
2.77540665032739e-06
-1.2635739255859e-05
-7.6225833237172e-06
-3.80811684273864e-06
-1.98189292055603e-05
4.36483597506758e-06
-2.86243844508418e-05
-9.51866717666609e-06
-2.67575048624884e-05
-6.95181788263232e-06
-2.78908964247983e-05
-2.596359003918e-05
-1.34650475583103e-05
-2.34610250155006e-05
-3.1413872669963e-05
-2.26891357227038e-05
-2.21607826601758e-05
-2.02413657044719e-05
1.78350806001358e-08
-2.38687308266772e-05
-7.73280574936438e-06
3.22163311787316e-06
-3.28926526918445e-06
-6.77472838104186e-06
-2.07550275864581e-05
-2.40662673896431e-05
-2.25467569941994e-05
-1.38521438504337e-05
-2.08777355356326e-05
-1.7193956929385e-05
-2.82421890842652e-05
-1.92820840964634e-05
-2.64521652335036e-05
-1.58733681893535e-05
-1.02118826142511e-05
-3.01519882428177e-05
6.29038509559318e-07
-3.156311491847e-05
-2.19619686838116e-05
-1.35137578413752e-05
-9.57903815273269e-06
-2.68868075555764e-05
-6.84928731666396e-06
-2.18511673664592e-05
-1.62757656499882e-05
-2.43580823106769e-05
9.97898754932003e-06
-4.12709824354517e-06
-1.8148858055734e-05
-1.89691023412044e-05
-1.4359356662573e-05
-2.22726569038813e-05
-1.056252365283e-05
-1.50696028624428e-05
-8.0085220645615e-06
-1.46707882812895e-05
-1.46163129815289e-05
-7.78701385168395e-06
-1.29758642373083e-05
-2.91487331326876e-05
-9.14698164099126e-06
6.40207118383971e-07
-1.07568453850838e-05
-5.56037660001411e-06
-3.88410533900313e-06
-9.86898543709267e-06
-3.32205279421357e-05
-2.43682259864359e-05
-1.35904053880316e-05
-4.54528291371584e-06
-1.43793487890468e-05
-2.05855975200561e-05
-1.5454871249113e-05
-1.47326326971596e-05
-3.78167352653486e-05
-1.99461153433512e-05
-7.63696724911454e-06
-1.63328362513917e-05
-1.85135898331358e-05
-3.15755021828006e-06
-3.71681630722905e-05
-1.63853634924072e-05
-3.46879966157572e-06
-3.0365536766318e-05
-1.41209044810313e-05
-3.32460666799278e-06
-1.02179291818416e-05
-1.57655129296548e-05
-3.60248656158193e-05
-3.45413146391706e-05
-1.81991605179328e-05
-2.28939207838431e-05
-3.55615993486628e-05
-9.48907931674183e-06
-1.06189840696189e-05
-2.06584997046473e-05
-1.12610697045475e-05
-1.02026665855963e-05
-3.09401555766884e-05
-6.25224007954993e-06
-2.05472321080539e-05
-2.03553484958802e-05
-1.56083766657017e-05
-1.66837160433105e-05
-2.06655248452584e-05
-2.51827669203682e-06
-1.82483947180587e-06
-1.61643758156143e-05
-1.95388268441784e-05
-1.77097598045583e-05
-1.96389298855939e-05
-1.18296023176734e-05
-2.09992701255627e-05
-3.50103868945546e-06
-1.75525040609616e-05
-3.20725948962211e-05
-2.0029552893587e-05
-1.85922247503098e-05
-1.0583393772056e-05
-1.67586570490517e-05
-2.75058802152586e-05
-4.01817020509161e-06
-2.05867920832823e-05
-1.55724835730254e-05
-2.39365371242512e-05
-1.13866930361414e-05
-1.02795131338474e-05
-3.30432373258073e-06
-1.45723644431206e-05
-2.20358521572031e-05
-1.16403159028883e-05
-2.5415350944799e-05
-1.32365477027439e-05
-2.19670059586484e-05
-2.99738339595102e-05
-1.86685546083847e-05
-8.10017498886632e-06
-3.06705073351945e-05
-1.09655366893824e-05
-1.91212345438703e-05
-1.57894195933607e-05
-2.5562139956189e-06
-1.11192160072056e-05
-1.24302892578431e-05
-2.4206139867368e-05
-2.49409845144707e-05
-1.97512512016042e-05
-3.95920645554915e-06
