# Supplementary material for: Research on computational propagation and identification of mine microseismic signals based on deep learning
Source: PLoS One. 2025 Oct 22;20(10):e0334641. doi: 10.1371/journal.pone.0334641 (PMC12543183; doi:10.1371/journal.pone.0334641)
Supplement: S11 Data — (ZIP) [file pone.0334641.s011.zip › 000101100002722.xlsx_0.txt_24.txt.txt]

-2.11875758651874e-05
-1.14059143466336e-05
-2.1850036351436e-05
1.97065112884495e-07
-1.73372205044903e-05
-1.18351983586754e-05
-1.54747173153102e-05
-1.07540511307586e-05
-2.0500890723819e-05
-8.33804280097134e-06
-1.10635673714151e-05
-1.7905849424963e-05
-1.21728517965171e-05
-8.7525435922309e-06
-7.05580477623462e-06
-1.10641865920716e-05
-1.51397393517286e-05
-1.07633067705505e-05
-1.74408407458563e-05
-2.30769719930839e-05
-4.65893303571254e-06
-1.94599303323995e-05
-2.33720029324989e-05
-1.49048226542718e-05
-9.89486261014627e-06
-1.1500004388971e-05
-1.98329184512012e-05
-2.22934837946199e-05
-1.97059200449472e-05
-1.5634510197488e-05
-1.40489301855642e-05
-8.58281887239616e-06
-6.26767626361335e-06
-2.57613339635614e-05
-7.3499841525353e-06
-2.99046255798951e-06
-2.41175040422547e-05
-1.72544956613412e-05
-2.76626555859226e-06
-3.65285797293058e-06
-1.5263825235363e-05
-1.79127294129972e-05
-7.17133873619415e-08
-1.44856791087172e-05
-1.04899052669728e-05
3.73571818300351e-06
-9.31328180013938e-07
-7.71527876434065e-06
-1.98168511073653e-08
-1.67437999126153e-05
-2.16470285960681e-05
-3.55877922049863e-06
-5.98108792585801e-06
-1.67917950605712e-05
5.95656536991795e-06
-1.59880194506354e-05
-1.60941209815053e-05
-8.33492497251471e-06
2.59715459699261e-07
-8.37976462182618e-06
-1.74416996501394e-05
2.91512829734974e-07
-1.66177000128376e-05
-1.41181435157543e-05
-1.8394436758713e-05
-1.61233321495364e-05
-1.46009595770423e-05
-1.05536971242756e-05
-5.08319722145122e-06
-1.60775238818801e-05
-4.19253128498538e-07
-1.33314304652114e-05
-8.74381239344576e-06
-1.43923156907625e-05
-6.71211040495245e-06
-1.2592062293656e-05
-5.29698612736366e-06
-1.38743349265076e-05
-7.98769561796233e-06
-9.7920844585988e-06
-3.02865627076059e-07
-1.37800155992798e-05
-7.2508972329016e-06
-1.31450110324337e-06
-8.87974742231819e-06
-8.25038984734308e-06
-3.13363870662223e-06
-1.02431507847894e-05
-1.2150343867197e-05
-1.89984638762354e-05
-2.0997835610119e-05
-1.51234786330201e-05
-1.46023031083282e-05
-1.58307044816861e-05
2.35955241226486e-06
1.96095992117839e-06
-7.76451675985319e-06
-1.24527727414229e-05
-1.06897809012705e-05
-1.12346145380138e-05
-4.38933556413744e-06
-9.18108645582269e-06
-2.36401217373952e-06
-7.5828346797857e-06
-7.8383348827267e-07
-5.97019324077633e-06
-8.54191658056623e-06
-1.44747922542123e-05
-9.00672419113911e-06
-2.88953475357918e-05
-1.35211975025051e-05
-1.01044900919313e-05
-2.29513099246333e-05
-5.17852185352754e-06
-1.7852186342638e-05
-1.86002387971062e-05
-1.61853939084925e-05
-5.26169061665173e-06
-1.39972404469843e-05
-7.73372739592569e-06
-1.78296728492877e-05
-1.1981300053929e-05
-1.77206852674142e-05
-1.42559926263715e-05
-1.17254612570859e-05
-5.02927957598293e-06
-1.20196467667465e-05
-2.04328281855485e-05
-7.75151606331396e-06
-1.42971441963106e-05
-3.31320605259342e-05
-1.56205410771024e-05
-2.06865014248269e-05
-1.7393544705725e-05
-1.31131325841929e-05
-1.5831595265997e-05
-1.6830047250318e-05
-6.80928049821247e-06
-4.88738955869218e-06
-1.59433339524102e-05
-1.31305679047893e-05
-1.14369953402178e-05
-1.12095456724018e-05
-1.45589109317762e-05
-1.15144008339909e-05
-2.14209184669007e-06
-1.29076455299459e-06
-1.36318920357187e-05
-5.89485574099978e-06
-1.39564706444932e-05
-9.51728538607111e-06
-1.09200798051364e-05
-1.72484081953413e-05
-2.35908846308944e-05
-2.45815026187783e-05
-1.09616664077566e-05
-1.56115584666258e-05
-8.41883678586432e-06
-6.81665226488579e-06
-1.34974879345084e-05
7.49512118336731e-07
-1.99414930323291e-06
-6.38439335852118e-06
-7.88853548419932e-06
-4.18186746159344e-06
-1.08680099078138e-05
-1.69247671830454e-05
-1.59333140768167e-05
-2.24318754927883e-05
-1.21643534198142e-05
-1.53315076795131e-05
-1.75138794191199e-05
-1.6902560228097e-05
-1.16936920174618e-05
-1.88125067613426e-05
-9.15320338010406e-06
-2.7717389086142e-05
-2.63339081808851e-05
-1.93631176269811e-05
-1.72707517900793e-05
2.60480102823646e-07
-1.07964916167365e-05
-4.20479147893789e-06
-1.03092248188867e-05
-4.78631401767814e-06
-1.64453828371472e-05
-1.6787963501464e-05
-7.11585052820477e-06
-6.8684051815849e-07
-4.37985893434585e-06
1.75608906415934e-06
-1.61504725748302e-05
-1.82234329244375e-05
-5.10252881814159e-06
-1.6730837566711e-05
-1.0203398865852e-05
-5.0117895476397e-06
2.48358622351398e-07
-1.11895673280142e-05
-6.3533888757697e-07
-1.51297700836296e-05
-1.09812997960439e-05
-2.74768529411023e-06
5.07292912413812e-06
9.9701674448476e-08
-1.06107148242795e-05
-3.53221122350395e-05
-1.75857831213062e-05
-1.93887467350591e-05
-5.70573006432072e-06
-9.89209765815292e-06
-4.239090363551e-06
-4.48773651922264e-06
-1.69529944875079e-05
-1.24954097416156e-05
-1.79944078278669e-05
-1.1677068515891e-05
-1.55163051115858e-05
-9.85905793728481e-06
-1.66609753975612e-05
-2.95657552866622e-05
1.9219675566536e-06
-1.22427534743939e-05
-1.57683302506754e-05
-1.64493990122709e-05
-6.98812860654608e-07
-2.82076952894598e-05
1.06136842030848e-06
6.55986541266481e-06
-1.45279616592607e-06
3.99749149634674e-06
-2.09992378484043e-05
-1.50104438682806e-05
-1.97777088634489e-05
-1.70858241299581e-05
-1.99649547953129e-05
-5.42120472410828e-06
1.77643068268049e-06
-1.98621207605872e-05
-7.64910990079535e-06
-1.48401804064257e-05
-1.91874027228174e-05
-1.58790635925179e-05
-2.21315101964133e-05
-6.70182260726671e-06
1.71329658901886e-06
-2.24053248482762e-05
-9.22814711904981e-07
-2.27752903093145e-05
-4.08312916017287e-06
-8.00636805012863e-06
1.20426528402652e-07
-2.25117043493061e-05
-5.46106025366342e-06
6.49626734104572e-07
-1.13768165271403e-05
-2.37639312555985e-05
-2.0034808234723e-06
-2.77413506568622e-05
-8.51327568590829e-06
-5.05865976418555e-06
-1.76970570627429e-05
-7.82564846014947e-06
-5.18103376181765e-06
-4.85458058883906e-06
-1.81593169195039e-05
-1.20529838437058e-05
-2.477693988991e-06
-1.77747415853579e-05
-2.3444057343875e-05
-1.16649497990975e-06
-1.58192493344599e-05
-4.637949494353e-06
7.49236019617192e-07
-1.04005883858964e-05
-6.2002853592334e-06
-7.77156180559798e-06
-2.97407932549763e-05
-1.50841740687407e-05
-7.7471787088167e-06
-2.24798705039999e-05
-1.53528032142027e-05
-1.6621804606573e-05
-4.05633160704176e-06
7.69389058017152e-07
-1.00937265754603e-05
-1.64261951940561e-05
-8.16193360172547e-06
-1.76147140426506e-05
7.19516547573811e-06
-1.41378816557025e-05
-1.49057495001666e-05
-6.847052520754e-06
-3.29130372941248e-06
-1.12180070527195e-05
-2.22585455549222e-05
-3.27278324624707e-07
-1.80412561494683e-05
-1.90059967566194e-05
-1.15593229407308e-05
3.92498675285284e-06
-9.48882089131788e-06
-1.24020704420694e-05
-4.75763452166734e-06
-1.82589025783804e-05
-2.27940657517501e-05
-1.44364726165562e-05
-3.29448907357959e-06
-1.22470929577085e-05
-1.30017776030228e-05
-1.01948362521851e-05
-1.50823820779187e-05
-1.44768152339746e-05
-2.23510786507052e-05
-9.05724242461781e-06
7.3809316485384e-06
-6.86687858954708e-06
-1.13320033387456e-05
-1.80324766996789e-05
-2.00244074144511e-05
-2.12376069211832e-05
-2.87693167457578e-05
-1.29435014345837e-05
-8.77797534264596e-06
-1.28690439591365e-05
-3.58611849318524e-06
-1.19736539332844e-05
-1.01020344621375e-05
-1.35218393970887e-05
-1.40803160727117e-05
-1.77928153017999e-05
-1.20405668606317e-05
-2.55892844363438e-05
-1.89119775304915e-05
-9.31553158317502e-06
-1.41252778493146e-05
4.98843071276333e-06
-4.40436081454837e-07
-1.26032601993843e-05
-3.78454407069181e-06
-8.11669453461728e-06
-1.81798707055997e-05
-1.67549256939626e-05
-7.31763870692559e-06
-1.19619598897198e-05
-1.08085762490147e-05
-2.08497205426148e-05
-7.9861889477321e-06
-2.27637983440984e-05
-1.7847325495328e-05
-6.01832802918247e-06
-8.28781223432724e-06
-1.27869789206223e-05
-1.2636392675981e-05
-1.03507325361764e-05
-1.10210070976213e-05
-9.83953783273274e-06
-1.3971471188994e-05
-1.3112863063878e-05
1.18767452796253e-05
-2.03944344703676e-05
-2.19584225536985e-06
-7.65138873847904e-06
-5.86993573554992e-06
-9.61283299274317e-06
-1.56310357491291e-05
-1.11897831145872e-05
-1.23347658307047e-05
-4.35910663132016e-06
-4.67618159551755e-07
-2.00441881629978e-05
-1.64523904582599e-05
-1.0988315487655e-05
-1.52577433237935e-06
3.13175385698733e-06
-2.46289783272916e-05
-7.90115624868373e-06
-1.08083926321055e-05
-2.01659683282114e-05
-1.45873692941871e-05
5.19955026962677e-06
-6.29445694324948e-06
-1.10125773926131e-05
-2.03049417509243e-05
-1.40699683136492e-05
-1.37904750552182e-05
-3.28359666091947e-05
-4.24130786055067e-06
6.59456838969645e-06
-2.32634356546615e-06
-1.45428095425593e-05
3.74138125147764e-07
-1.24392538152626e-05
-1.30559289173429e-05
-6.75688664267349e-06
-1.27521538564762e-05
-1.86724323395607e-05
-1.4607264562574e-05
-2.66585539352542e-05
-1.58683229553383e-05
-2.72498730394901e-05
-1.23521713860809e-05
-4.67459375239537e-06
1.49556028874087e-06
-8.81904682712428e-06
2.2116262770582e-06
-6.83669151928122e-06
4.66526027961424e-06
-2.2621986076878e-05
-1.41106890440809e-05
-1.09155343829098e-05
-1.53650091194981e-05
-7.83747355193193e-06
-1.8778906810158e-05
-2.0542891450818e-05
-1.72788042544769e-05
-3.28911093526481e-05
-6.95878513513812e-06
-2.31224868775804e-05
-7.2295539911611e-06
-1.9740905261933e-05
-1.50099958247476e-05
-1.17737407230712e-05
-3.4581268622327e-06
-1.16027719423702e-05
-1.57364635592072e-05
-1.66681337797312e-05
-1.16200864302966e-05
-1.80343651249583e-05
-7.07492184063684e-06
-3.71460715863794e-06
-2.56129636300404e-05
-1.91744755440664e-05
-5.73008765368928e-06
-1.0048717197101e-05
-2.82239530413926e-06
-8.944226951957e-06
-1.63261205801247e-05
-6.80811473342088e-06
-1.74070844220018e-05
-2.43702404997445e-05
-1.04107951773719e-05
4.39853197753439e-07
-2.29885824398866e-05
-2.45599692442935e-05
-3.73687277775917e-06
-1.4092059935823e-05
-1.16983492877751e-05
-2.21175314784571e-06
-7.93672640608113e-06
-7.83190819317335e-06
-1.44585935075726e-05
-1.83312682756466e-05
-8.74545284652437e-06
-1.52188562343457e-05
-1.75016581547361e-05
-1.91746857926487e-05
-2.17854246692235e-05
-7.99840720338672e-06
-1.18307190010507e-05
-2.02302296093288e-05
-1.31498272376651e-05
-1.88043515500239e-05
-3.5203440417304e-06
-6.27581572674877e-06
-1.91362662338579e-05
3.29561053418106e-06
-2.18646096703073e-05
-2.076282631792e-05
-1.38422576601403e-05
2.31699298681169e-07
-1.61287771234189e-05
-9.15353922794743e-06
2.46769269805224e-06
-1.54691430727275e-05
-1.37511238746238e-05
-1.39277585702972e-05
-1.13274161525147e-05
-1.42103287871746e-05
-2.14675068443897e-05
-2.97929678682988e-05
-3.60982975238062e-06
-5.9106120347798e-06
5.16503415082755e-06
-8.8006718221029e-06
-3.34019270724402e-05
-1.52964581972319e-05
2.72530724390022e-06
-1.37445848613133e-05
-7.58605593388167e-06
-3.04293080501272e-05
-7.40619753503605e-06
-5.99059058138759e-06
-1.11569086815238e-05
-5.91013089654022e-06
-1.58029542445958e-05
-1.24574753867925e-05
-2.58531648989912e-05
-1.02910273967949e-05
3.52834006047757e-06
-8.32845436580477e-06
-2.01035903443069e-05
-1.68702128072884e-05
-1.29588651588037e-05
-2.35289295704113e-05
-2.80242654547213e-06
-1.06919440584567e-05
-1.06291647887134e-05
-5.25139478285749e-07
-1.57317962064498e-05
-1.12819312313837e-05
-8.7131253489661e-06
4.31736864153755e-06
-6.94395637411839e-06
-1.24868514942728e-06
-2.2108524020763e-05
-2.86126635766605e-05
-2.29339168023708e-05
-1.02159854024675e-05
-3.23288555149811e-05
-3.11760844687857e-05
-1.72307074809778e-05
-7.82462061099889e-06
-1.37030628023516e-05
-1.05984154141345e-05
-1.49519818690322e-05
-6.28192884921234e-06
-1.09537940617944e-05
-1.36089875108443e-05
-6.87190941638682e-06
3.66404955405329e-06
-4.57490194094558e-06
-1.69690784621935e-05
-1.736288429292e-06
-1.59340213953729e-05
-1.58614858846095e-05
-2.2114091494634e-05
4.09414194333454e-06
-2.58943311558317e-06
-9.3795570857188e-06
1.14093452363118e-06
-8.42645181181188e-06
-2.45560278674476e-05
-1.03388742327221e-05
8.49585762082831e-07
-2.99245299664374e-05
4.09860980831898e-06
-3.53305016086374e-06
-1.25808693905799e-05
-7.08707139661132e-06
2.27249506244212e-06
-1.74008542725058e-05
-1.05179034215066e-06
-1.18818436459317e-05
-9.29390528978027e-06
-1.18335770242392e-05
-1.83007869061093e-05
-3.19351129233181e-05
-3.15400403349959e-06
-1.63063273764762e-05
2.41217352402042e-06
-7.36481506909557e-06
-9.08356570575264e-06
-1.78131068564508e-05
-1.37569418428912e-05
-1.5253883758643e-05
-3.57057307458907e-06
-1.3552006936252e-05
-1.88901091831433e-05
-1.00041489974167e-05
-1.46836263120242e-05
-4.77480447728077e-06
-5.58040366534069e-06
-5.57366282643402e-06
-2.509943397988e-05
-4.93327979859179e-06
-1.45351091488377e-05
-1.60413627338915e-05
-1.44209831192051e-05
-2.25331977983976e-05
-1.0131140497254e-05
-8.83010371123594e-06
-2.23480214570324e-05
-3.02961576071233e-06
-1.62296038475679e-05
-2.943071327864e-05
-1.4491186664194e-05
-4.39108364120109e-06
-9.8173459991877e-06
-2.50989585040062e-05
-7.62165136924552e-06
-1.308366952244e-05
-2.72100147739673e-05
-2.54960749473521e-06
-1.6739385525707e-05
-2.39957001174052e-05
-1.48176901298184e-05
-5.54491083285868e-06
-8.2333312791447e-06
-7.34423760393236e-06
-2.38828354487318e-07
-1.43093953508009e-06
-2.46216278377966e-06
-1.70021742639113e-05
-7.46884979053886e-06
-1.48126476788038e-05
-2.02409271952953e-05
-1.15013384808728e-05
-1.75750724819394e-05
-2.64293331796227e-05
-2.28817787310975e-05
-8.90028394479656e-06
-2.63742265824063e-05
-1.35635616393742e-05
-9.80596881523863e-06
-5.05774560717041e-06
1.53030665533228e-06
-1.66390090995796e-05
-2.40977349279745e-05
-1.03060894222887e-05
-3.59757832919878e-06
-1.24198059295604e-05
-1.24705596443642e-05
-1.17747217243172e-05
-2.53109183969796e-05
-7.70137416899112e-06
-9.15128317601171e-06
-1.76569506915273e-05
-8.81461952183211e-06
-8.27199863670226e-06
-1.57144559074176e-05
-1.97975261276166e-05
-5.75166707995821e-06
3.84650992899668e-06
-1.3137167804141e-05
-1.94109407768937e-05
-5.03060795976177e-06
2.89886645083638e-06
-8.65204060701828e-06
-2.18002081038719e-05
-7.15744451849662e-06
-1.05821515092199e-05
-1.1316832069266e-05
-5.70209463384333e-06
-3.6620944515873e-06
-1.94674543985922e-05
-6.39368165027688e-06
-8.5147542197792e-06
-2.03183580702572e-05
-1.11612485402905e-05
-2.61919410343003e-05
-1.23330100672449e-05
-2.18032799719345e-05
-2.96485490393922e-05
-1.03629409753679e-05
-1.18483734085593e-05
-2.7958398872649e-05
-1.42729349633856e-05
-1.54632564705035e-05
-1.04666942536733e-05
-1.34971431356969e-05
-1.71344138266264e-06
-1.52835994504497e-05
-1.52532319551065e-05
-4.7944869058141e-06
-1.79845891464847e-05
-9.27096630918952e-06
-1.28010365641035e-05
-1.40812760383872e-05
-2.41082221367094e-05
-1.72023753707822e-05
-2.08948619760921e-05
-1.19314007067082e-05
-4.46359436170183e-06
-1.64203506657761e-05
-7.42748575335463e-06
-4.70934228297048e-06
2.71846828233748e-06
-2.60907835763778e-05
-3.70050752178606e-06
-4.81304472097386e-06
-8.27428756135782e-06
-2.32527761481237e-06
-1.93643947366619e-05
-1.40450127380059e-05
-8.75179122874984e-06
-1.32892637172924e-05
-1.39394874530407e-05
-2.00923855368647e-05
-1.94303957678987e-05
-1.66332298488102e-05
-1.68707130835173e-05
-1.39489860325686e-05
-1.10681181578901e-05
-1.90564054546176e-05
-1.6331445760395e-05
1.46874561891461e-06
-2.15181180884012e-05
-2.14619121903984e-05
-6.4953987757689e-06
-4.79466059519088e-06
-2.14978731331395e-06
-8.77480992325199e-06
-2.18008688013272e-05
-1.43081895585318e-05
-7.99738821699988e-06
-2.37135116728691e-05
-2.23499172730349e-06
-1.51608061805325e-05
-1.30604364274945e-05
-2.44313177150823e-08
-1.45237228991479e-05
-1.16187137742721e-05
-2.61790664428497e-06
-1.16107845808208e-05
-2.80119051845543e-05
-1.16601352451755e-05
-1.18368262194997e-05
-2.37003617243779e-05
-2.50618338237964e-05
-1.19086466884405e-05
-7.88048009746018e-06
5.54914151042568e-06
-1.36622620053857e-05
-1.92502775100693e-05
-1.95430229773005e-05
-1.65180647808057e-05
-9.10890551639147e-06
2.24941089235473e-07
-1.08609229938169e-05
-1.55055933340364e-05
-1.69903714998392e-05
-1.34188744966728e-05
-1.11405879559714e-05
-2.38688021330653e-05
-1.55605389658083e-05
-2.30313648738192e-05
-4.0590278475759e-07
-4.83868154692224e-06
-1.65210664327837e-05
-2.17572059495472e-05
-2.20957578567222e-05
-1.2200941852018e-05
-3.38244247618021e-06
-1.27149861174117e-05
-1.86661284260383e-05
-2.1406060742776e-05
-2.35528809153616e-05
-9.33709512132985e-06
-1.63151190693776e-05
-1.83446768475276e-05
-1.43504707168184e-05
-2.35895855962098e-05
-1.79025239965279e-05
-2.00793351352478e-05
-1.43133278256861e-05
-1.39018847137483e-05
-1.71926090356335e-06
-5.14079764906597e-06
1.65696935851969e-06
2.18870812104574e-06
-1.07415977027103e-05
-2.75180277063505e-05
-1.59399992375708e-05
3.85996006410525e-07
-1.33676541161879e-05
-5.36007496246044e-06
-1.12332319266049e-05
-8.90607715200114e-06
-1.98954464647165e-05
-1.69521600518022e-06
-2.38519445420108e-05
-1.70029815603056e-05
-4.15394466481978e-06
-4.96107949555246e-06
-2.62815088615395e-06
-4.86116754208097e-06
-7.54526213679462e-06
-1.019632430399e-05
-1.19961665564575e-05
-2.09655364240288e-05
-1.9781881183608e-05
-8.75291621852857e-06
-1.15476804122528e-05
-1.92357530602624e-06
-5.85782109743858e-06
-1.23807421535081e-05
-5.98215115157131e-06
-2.05234311338253e-05
-2.10808638782317e-05
-2.14577478534558e-05
-5.33983888464538e-06
-1.49068036028428e-05
-1.19092474284591e-05
-1.07939913686737e-05
-1.00460705205133e-05
-1.3877368526904e-05
-2.77520182221494e-05
-2.52538866373439e-05
-1.44511967818129e-05
-1.74061075222425e-05
-1.69789974375301e-05
-2.17405704944336e-05
-1.65770166720174e-05
-1.40650205207076e-06
-2.31233630275956e-06
-1.5039770835156e-06
-1.01621251777808e-05
-1.52331632126749e-05
6.2689624405552e-06
-4.9121909042685e-06
-1.60525980554544e-05
-7.60941276813003e-06
-1.30627528231629e-05
-2.02116650090286e-05
-1.384966189468e-05
-1.17538848755269e-05
6.23311207745393e-06
-1.70025513180071e-05
-2.37663513228898e-05
-1.93331528950756e-05
-7.24224071891094e-06
-1.37240946144943e-05
-1.33459763312329e-05
-1.65956669311881e-05
-9.67848856906871e-06
5.24726464227737e-06
-2.37280418252811e-06
4.04758126835412e-06
-1.17619049110168e-05
-1.28193079054531e-05
2.45594420962165e-06
-1.56253270754406e-05
-1.06194465748885e-05
-5.39220980423505e-06
-1.45155314035407e-05
-1.34408905259685e-05
-2.63471423255647e-05
-2.14686212888523e-05
-9.74062979231626e-06
-2.73866827748005e-05
-2.01013442919083e-05
-1.52037416255119e-05
-3.03086626064035e-06
-8.74481967782119e-06
-1.58824472115649e-05
-1.82678788139207e-05
2.82380261400173e-06
-1.07042518690056e-05
-6.75354222211949e-06
-1.97162345978729e-05
-7.74874365173157e-06
-2.24689186471387e-05
-5.15893894350167e-06
1.69472000418471e-06
-1.32581695498155e-05
-1.59576874776918e-05
-2.43755297705354e-06
-7.155139412924e-06
-1.12280174061312e-05
-2.50380131204543e-06
-1.8681952024639e-05
-3.52203197453976e-05
-4.53072221416791e-06
-1.5301100860662e-06
-1.40007886697258e-05
-1.23956354282741e-05
-2.568246189921e-05
-1.38458895771972e-05
-1.56169883457976e-05
-7.11206402276196e-06
-8.66914917565786e-06
-1.70110508390957e-05
-3.23014523375182e-07
-7.10281459948029e-06
-1.6263751242351e-05
-1.33658780972662e-05
-3.74126854278689e-06
-1.47828902398104e-06
-1.10412070677011e-05
-1.11108932239812e-05
-1.00695329660668e-05
-1.59846230711405e-05
-1.43015843869547e-05
-1.14873107273564e-05
-1.28691579407262e-05
-5.07328847048812e-06
-1.62488284836499e-05
-2.22457565350213e-05
-8.04284533707433e-06
-4.1773741517187e-06
-2.37885673284113e-07
-1.58140861976393e-05
-1.67888571364301e-05
1.20125825229851e-06
-9.4662143134537e-06
-1.22627117673003e-05
1.35583817258893e-05
2.01136449359156e-06
-7.83694672365532e-06
-1.54676168442177e-05
-1.21288826476105e-05
-7.84638123309742e-06
-7.36654751180078e-06
-2.26785229912607e-05
-3.19542806574835e-06
-1.38834763185337e-05
-2.0169626043026e-06
-1.31375376971067e-05
-7.58612965967885e-06
-8.82279841270591e-07
-1.09869949797816e-05
-1.73878075129257e-05
-1.48813819632986e-05
-1.29758277155651e-05
1.49681913341548e-06
-7.09485080917299e-06
-3.1528593315174e-06
-1.43733766905681e-05
-1.91444589809691e-05
-9.35574276675429e-06
-1.44475655012234e-05
-1.22460859091234e-05
-2.56697991495166e-05
-1.29664438597982e-05
-2.65386099284173e-05
-1.90331013240283e-06
-8.52700413714901e-06
-9.38387928177593e-06
-5.63962620899354e-06
-1.56000477965375e-05
-8.78114145436129e-06
-2.21657243880556e-05
-1.37493333184707e-05
-3.63886415998642e-06
-1.25724278133775e-05
-2.38796564907011e-05
-2.05839532861686e-05
-2.00242232874035e-05
-6.1744135681201e-06
-7.5990118382292e-06
-1.24401367515459e-05
-1.38945832619348e-05
-4.57421372772826e-06
-1.29921513038184e-05
-2.71974888121253e-05
-1.68939073498113e-05
-8.47073286885365e-06
-1.99313125446901e-06
-1.43428993245436e-05
-5.29972892457462e-07
-5.64744544068288e-06
-9.07147534462885e-06
-7.57168083719304e-06
-1.09372678441475e-05
-6.71139933401016e-06
-1.85940224176103e-05
-3.72400671798073e-06
-7.18556352649623e-06
-1.91077896490747e-05
5.84086111577301e-07
-1.96821963584247e-05
-1.83237158271564e-05
-1.21538043702798e-05
-1.33063566069314e-05
-1.40369634160528e-05
-1.39772505310819e-06
-1.31753032343704e-05
-6.0251555693539e-06
-6.78837922177364e-06
-9.47424569628675e-06
-2.23505510243867e-05
-1.1792955593722e-05
-1.26993463608584e-05
-1.24241925456014e-05
-7.70395056542611e-06
-9.72505543452548e-06
-1.92619497501056e-05
-7.48297648168277e-06
-9.23991649254065e-06
-2.64572227606408e-05
-2.01865555486373e-05
-1.57430768594275e-05
-2.07143916829639e-05
-1.52641962092896e-05
-4.24051518530428e-05
-1.75838738335889e-05
-9.60836901624137e-07
-1.7446205034479e-05
-1.3634643941721e-05
-1.25178214105278e-05
-3.38038913815664e-06
-8.15980746251799e-06
-2.76599665949204e-05
-1.83761167828986e-05
-1.60226473744231e-05
-1.46433450081746e-05
-1.63667705428222e-05
-1.55962755892496e-05
-9.01337795495325e-06
3.93143785584023e-08
-1.44519986302496e-05
-7.07410615278179e-06
-1.46308651524505e-05
-3.77234933829208e-06
-1.8987911320383e-05
-2.33483024558966e-05
-1.93370704724373e-05
-1.02380025241945e-05
-2.32515005598795e-05
-2.30338700949708e-05
-7.77974534891113e-06
-7.48000716989524e-06
1.07512515966899e-06
7.15297044266291e-06
-1.1306868641907e-05
-2.73233609127403e-05
-7.14468741956622e-06
-9.16801839825915e-06
-2.54907168917807e-05
-1.60055795158478e-05
-2.85253331077494e-05
-2.89957128493478e-05
-2.26917647459338e-05
-1.82366374535905e-05
-2.03541275334894e-05
-1.04155987109125e-05
-1.24831606051624e-05
-1.29825229997776e-05
-2.02804520970025e-05
7.11152579929833e-06
-4.9793563976179e-06
-3.07206260609471e-05
-1.09857669558209e-05
-7.99484389822515e-06
-1.88316570502767e-05
-2.31309643234315e-05
-1.3054324818761e-05
2.05830523221523e-06
-5.72989129983564e-06
-2.65826414670141e-05
-7.4549835337245e-06
-1.43388350003268e-05
-1.88050345046569e-05
-1.22383752451678e-05
-1.35134977713093e-05
-6.72360094766616e-06
-1.17224182324904e-05
-1.8696959292265e-05
-1.06569995879286e-05
-1.60256893955799e-05
-5.32701594079403e-06
-3.51936580726795e-06
1.7093793789593e-05
2.8288940441633e-06
-1.28821477487593e-05
-7.94034187310926e-06
3.85857163585324e-06
-1.14892720291392e-05
-8.22981269389571e-06
-7.70140647777685e-06
-2.37047018267787e-05
-2.49128527821087e-05
-1.34573631923083e-05
-9.30736025693781e-06
-2.09968071248137e-05
-8.76200076051115e-06
1.93531861950187e-06
-1.24424127373069e-05
-3.05509192175433e-06
-7.67126953207889e-07
-2.61212819826367e-05
-1.75796868318053e-05
-4.03324164112964e-06
1.47105282969874e-06
3.95213513974561e-07
-1.60173718222754e-05
-4.65374460480648e-06
-9.81911195212555e-06
-1.51920559413362e-05
-4.56371058082671e-06
-1.25198729624855e-05
-1.72012031983699e-05
-1.38876398014751e-05
-3.25795437072288e-06
-2.15503325740241e-05
-1.0684510303971e-05
-1.73573623255416e-05
-1.79128850433984e-05
-7.61481387778577e-06
-2.44083597484507e-05
-2.10289951398037e-05
-2.78870371721985e-06
-1.38414083813974e-05
-1.57003429198489e-05
-1.62935435885364e-05
-6.73465367599649e-06
-1.60013189212823e-05
-7.76775634847063e-06
-3.02785901545542e-05
2.42352738399254e-06
-9.90785506313213e-06
-8.33113324731536e-06
4.26980966398339e-06
2.18669691665733e-06
-1.60867120201312e-05
-6.81177334441116e-06
-1.4136248876171e-05
-1.19489279244668e-05
-1.48973408113222e-05
-2.96474146659154e-05
-1.75143892483493e-05
-2.77533031477437e-05
-1.09888505713277e-05
-9.45825829044534e-06
-2.23315072254653e-05
-9.02252979166451e-06
-2.35153371121865e-06
-1.92282554287582e-05
-3.98014452054943e-06
-2.07466983495232e-05
2.13902226657068e-06
-9.42608467499484e-06
-1.22291991537464e-05
-2.01407041448729e-05
-9.82323783984303e-06
-2.74492564071013e-05
-4.05827909765746e-06
-1.24510972202266e-05
-2.29359846334578e-06
-9.0281176309612e-06
-2.09739824000841e-05
-1.36951912162548e-05
-5.21822392554785e-06
-2.330708503717e-05
-1.00337049914395e-05
-6.19184987010972e-06
-2.56928973978505e-05
-6.54147449181576e-06
-1.41334829511226e-05
-1.27174064881177e-05
1.89536791927976e-06
-1.44771158502481e-05
-1.71289202224649e-05
-1.26421210428753e-05
-6.6794369189099e-06
-5.13949793336289e-06
-2.07637329191181e-05
-1.73544872494187e-05
-1.27472607165061e-05
-7.95153579076752e-06
-5.12076552891345e-06
-2.34974037530101e-05
-8.38615267717564e-06
-1.22693375313798e-05
-8.56457425191609e-06
-1.59664134066453e-05
-8.14062477573618e-06
-1.36620084408481e-05
-8.30779048910785e-06
-1.56965446089647e-05
-7.6688643964305e-06
-1.8853373113049e-05
-1.64251644711546e-05
-1.83958081167939e-06
-1.47280468455548e-05
-7.61105481848187e-06
-1.18399075895562e-06
-2.15830928682141e-05
-7.6627752114016e-06
-1.56062361382245e-05
-1.01022453276275e-05
-1.68804763538542e-05
-1.12923816926322e-05
-1.33301856885291e-05
-5.57030764771102e-06
-2.36253064075248e-05
-1.62358813411773e-05
-1.35872332299295e-05
-5.78463525648456e-06
-9.30651308081159e-06
-7.96696703518457e-06
-4.72010713801235e-06
-2.47755709842887e-05
4.18798103545732e-06
-1.88468949069988e-05
-9.16807069095167e-06
-5.98406207820421e-06
-4.19515485708099e-06
-8.76466820036331e-06
-1.75916691934971e-05
-1.19833063360431e-05
2.94569674398784e-06
-1.51546442848878e-05
-1.7079592329331e-05
-1.68237971326146e-05
-9.6051171530938e-07
-9.96000531888606e-06
-2.71333447625298e-05
-1.10849980494404e-05
-8.62011924543386e-06
-1.99047928046088e-05
-2.65464681300636e-05
-4.46131349948833e-06
-1.08228466146542e-05
-5.61168803729216e-06
-9.93158087055574e-06
-1.39338773871147e-05
-7.77090568082454e-06
-8.67033893838735e-06
-5.32996846666486e-07
-1.03232945166313e-05
-1.5894177559615e-05
-2.11612671648202e-05
-3.86209041915764e-06
-1.06014325652441e-05
-1.88063018613731e-05
-5.57966046015639e-06
-1.35103625843839e-05
-5.14420202422544e-06
-9.28466892007442e-06
-1.53528017741242e-05
-2.05106690830751e-05
5.05314774265925e-06
-6.90922124946576e-06
-1.56202357320822e-05
-9.15636790878515e-06
-1.64916284931336e-05
-9.95619840957536e-06
-2.20238633348342e-05
-1.20159044993179e-05
-1.37149586278963e-06
-8.86586966655057e-06
-1.0566047886256e-05
-2.66603923051859e-05
-1.25273494108863e-05
-1.67712103223778e-05
-1.56018491628376e-05
-6.50306373613919e-06
-1.4208061314428e-05
-1.91097921324604e-05
-2.11643965801839e-05
-1.11128471580872e-05
-2.08992871351803e-05
-5.35285858268887e-06
5.41766304520111e-08
-1.03316781738402e-05
-2.15241701859665e-05
-7.02836683978146e-06
-6.43694801291508e-07
-1.66850503628731e-05
-1.17555093748166e-05
-8.74265125506544e-06
1.19933675112501e-05
-1.4466084355237e-05
-9.89672925833768e-06
-1.65733529156475e-05
-8.54794901271743e-06
-1.60033844977865e-05
-7.23546977533583e-06
-1.07378987225176e-05
-1.76303376131109e-05
-2.29208762302415e-05
-1.90968403351967e-05
-2.01087587888394e-05
-6.30354344294248e-06
-1.83740222478021e-05
-2.46730223829321e-05
-1.75294225944401e-05
-2.86305117927373e-06
-8.04428412254595e-06
-2.14618721002393e-05
5.60092924638456e-06
-1.25106065470256e-05
-7.09558508065588e-06
-1.55433597321429e-05
-2.31135423678193e-06
-1.84868115703672e-05
-5.15952982092261e-07
-1.56790075763227e-05
3.52805806233839e-06
-1.97978288331776e-05
-6.17392504051308e-06
4.06175440013919e-08
-1.31474895288934e-05
-1.23159771464812e-05
-1.26576843058128e-05
-2.68604643355244e-05
-1.95351135791424e-05
-1.77989161300795e-05
-1.05002606826658e-05
-1.62885856054427e-05
-7.88903740127085e-06
-3.93416998312155e-06
-1.27072895072089e-05
-1.44841954382634e-06
-1.10995184759302e-05
-2.8893816197442e-05
-1.67132384552182e-05
7.09446792863629e-06
-1.47885675801909e-05
-8.36239048851862e-06
-1.68023945332211e-05
-1.93310666760335e-05
-5.50374060564277e-06
-1.51132907341934e-05
-1.67708060679675e-05
-1.24608159904331e-05
-1.2673924370288e-05
-9.45194180186811e-06
-4.448956938872e-06
1.62257982040867e-06
-2.2850346364406e-05
-1.47818068715145e-05
-1.35897139853141e-05
-1.30218342625317e-05
-7.99102870771195e-06
-8.25288598359049e-06
-1.38210453187123e-05
3.92237202517906e-06
-2.8022192021769e-05
-2.64034532509123e-05
-1.85594505048403e-05
-1.77321826036997e-05
-2.08747794023562e-05
-4.06726037430799e-06
-2.25914797189971e-05
-1.64269127063969e-05
-1.45501465372571e-06
-1.45086411551644e-05
-1.25892715338165e-05
-2.24086926220768e-05
-7.61015789599884e-06
-1.95891164428876e-05
-2.85931428604225e-06
-1.26012416927271e-05
-2.00979856097496e-05
-1.59562115101913e-05
-1.26758589916489e-05
-6.32200616349709e-06
-8.81323852383744e-06
-3.99972208064953e-06
2.56111785595476e-06
-9.80560822946477e-06
-9.89301276545153e-06
-8.06382325012688e-06
-1.33171060622912e-05
-5.34413357203824e-06
-1.38265545749014e-05
-1.32875446271475e-05
-1.46106231282707e-05
-1.21600408006788e-05
-1.71618106149452e-05
-1.70719894302667e-05
-2.31961964534984e-05
-2.1437892047789e-05
-7.80244687600476e-06
-2.10610320510956e-07
-1.35455597324331e-05
-2.02377242149919e-05
-1.05491974125081e-05
-1.82982045640354e-05
-1.16950367299165e-05
-5.42685598606742e-06
-5.69580650267642e-07
-1.05441985999417e-05
-5.02779558916969e-06
-2.31761740818862e-06
-9.6876271441057e-06
-1.24616209246941e-05
-1.67889054967871e-05
-1.34955161133777e-05
-1.41798475115266e-05
-1.96677193225855e-06
-5.3619889843018e-06
-1.42492210735637e-05
-1.32362483955867e-05
-1.20138599600075e-05
-1.36698846876458e-05
-1.39929492384689e-05
-8.73529605646325e-07
-3.99495072440931e-06
1.38763546859973e-05
8.35883718729536e-06
-2.15373862008892e-05
-1.42296578430406e-05
-6.58357890263269e-06
-1.1846045486079e-05
-1.24174766003649e-05
2.75973962324902e-06
-1.43741918359728e-05
-4.71184813133565e-07
-2.51280569539211e-05
-1.87718660488633e-05
-1.16883757830116e-05
-1.94820772636343e-05
3.84796204619143e-06
-1.5782709508228e-06
-2.90789711636575e-05
-4.11314397792533e-06
6.26725771790144e-07
-2.46862726220184e-06
-3.55384074771235e-06
-2.42549719525773e-06
4.96847954868158e-06
-1.84893525257378e-06
-1.65598274536371e-05
-6.43880823729872e-06
-5.71703100346914e-07
-1.12371380788499e-06
-2.37149694599522e-05
-1.51672552131777e-05
-1.12034884256847e-05
-2.36533835912406e-05
-1.3745667793343e-05
-1.42213050476342e-05
-2.71303298403846e-05
-2.03603015715698e-05
-1.25012321268324e-05
-9.80752801630139e-07
-1.59607273094204e-05
-1.12394034493276e-05
-1.47678310124342e-05
-1.26319534728318e-05
-1.74093369776296e-05
1.46993690263069e-08
7.67073355736856e-07
-7.75995458690447e-06
-8.52082325458381e-06
-7.71107252290686e-06
1.39788338352799e-06
-7.53423017880974e-06
-1.32916656248486e-05
-2.28904301103589e-05
-1.07923834766642e-05
-1.84899461123536e-05
-1.48598574276519e-05
-1.032009160153e-05
-1.8450939446145e-05
-1.11039162267066e-05
-9.09060284254287e-06
-2.74366114090852e-05
-1.39503476781735e-05
-6.20939166200319e-06
-1.7025704863342e-05
-9.08918902755108e-06
-1.35315764377072e-05
-9.00663361219246e-06
-1.40830142612531e-06
-1.50788823261394e-05
-9.95910978984357e-06
-1.36891046869136e-05
-1.3354475343672e-05
-1.20363758039823e-06
-1.84011974342161e-05
-1.79222738257274e-05
-1.67412980014888e-05
-1.90131951588334e-05
-1.39888737253452e-05
-2.15967306835354e-05
-1.28661797779293e-05
-1.0935457931755e-05
-6.0175896677495e-06
-1.84059728939649e-05
-1.07194699245921e-05
-1.01981757045845e-05
-5.61871862608339e-06
-2.05140717423939e-06
-1.80804911043771e-05
-1.20519701676997e-05
-1.34785394931774e-05
-2.24209358495688e-05
-1.33726909667627e-05
-1.23356010387001e-06
-6.13382654613833e-06
-2.89447095959354e-07
-1.58164248584406e-05
-3.32524455624942e-05
-2.3863525050627e-05
-4.17308224827162e-06
-1.11283948989162e-05
-4.49888548983792e-06
-1.30426914440748e-05
-1.43829375473747e-05
-1.65879273201692e-05
-1.34044653357768e-05
-1.77898795131166e-05
-1.19478522193013e-05
-1.11075986559971e-05
-4.49950113736691e-06
-1.27282941851817e-05
-1.73118380022235e-05
-1.30739974416181e-05
-1.0554998812041e-05
-1.18854392912286e-05
-1.01362005639146e-05
-2.11650538182457e-06
-1.10334688684084e-05
-1.0689264418037e-05
-2.11773742311441e-05
-9.14577354175855e-06
-8.02203434956561e-06
-2.21912209725617e-05
-2.33967440994791e-05
-1.56675220868697e-06
-2.36790856568039e-05
-1.9363390080216e-05
-2.38466965491926e-06
-1.69332740313065e-05
-8.1895141996039e-06
-2.56355238248364e-05
-1.87507274001065e-05
-1.41154560611223e-05
-9.76122060508968e-06
-2.43432885397805e-05
-6.83466845719971e-06
-3.88802843639995e-07
-9.38094963111454e-06
-1.2930525370486e-05
-6.76886940644228e-06
-1.46399060098076e-05
-4.61492977983683e-06
-2.11506484610721e-05
-1.50309999013832e-05
-2.13398263811698e-05
-1.22524195395034e-05
-2.99456932516794e-05
-5.18171155007518e-06
-1.04797541548106e-05
-1.47400408998305e-05
1.42801583260437e-06
-1.10208007304543e-05
-8.41486953929221e-06
-1.53996892200404e-05
-7.69316900256791e-06
-1.14589943587853e-05
-1.52590957072814e-05
-2.10139810994333e-05
-1.7361907548223e-05
-1.20618030305705e-05
-3.70624531804285e-06
-1.63168482579619e-05
-3.05689051215174e-06
1.54351387313182e-06
-6.17329071230183e-06
-2.04540448138812e-05
-1.14315444462065e-05
2.49678847106596e-07
2.19073875048583e-06
-8.55587114496199e-06
-1.34126430314713e-05
-8.03122786016717e-06
-3.94673633138074e-06
-1.00630465492366e-05
-7.71952575822914e-06
-1.19146613194842e-05
-1.32940284338519e-05
-5.20594179394154e-06
-2.22460759841328e-06
-7.76428985340403e-06
-1.52354611916234e-05
-2.50307321098174e-05
-8.43972057681391e-06
-1.20163888616394e-05
-1.56785802508654e-05
-1.13373833994984e-05
-1.56476195372551e-05
-1.80562973004571e-05
-1.46510798102065e-05
-7.52060780087413e-06
-1.52181674417676e-05
-1.72149947586006e-05
1.42994957712474e-06
-3.6242314288381e-06
-9.64837335269e-06
-1.65449913795634e-05
-2.10591345462868e-05
-2.85064002878866e-06
-9.47187999433113e-06
-8.0070425331563e-06
-9.99762504874237e-06
-9.00321554227877e-06
-1.6936670234012e-05
-1.94895372253356e-06
-2.04809761366612e-05
-1.4569782444839e-05
-1.3406475593964e-05
-1.47567326856065e-05
-9.9139459192089e-06
-1.04750016231761e-05
-2.45447855151425e-06
-1.14389935623575e-05
-1.37976729570838e-05
-1.0053324225525e-05
-6.75313225632858e-06
-1.1251323376164e-05
-6.72362083059098e-06
-1.39100417622661e-05
-1.51214083742627e-05
4.45511612792872e-06
-1.28243856226752e-05
-6.95231782652292e-06
-1.43640006846824e-05
-1.34917907153807e-05
-9.41277639361033e-06
-2.02627594924058e-06
-8.19586748380666e-06
-2.32566846724922e-05
-1.3370327646733e-05
-5.54436586671736e-06
-2.6990365704772e-05
-1.04121442224336e-05
-5.31803250235797e-06
-1.12729261378071e-05
-1.09470627481306e-05
-3.42855252003717e-06
-9.40860799367854e-06
-1.15067281063743e-05
-2.06570603472861e-05
-1.37628603912363e-05
-1.27955072690917e-05
2.70445832538987e-07
5.71953910249038e-06
-1.20490659297852e-05
-1.24812206890326e-05
-1.69724610787071e-05
2.82715328210921e-06
-2.77620536103377e-05
-1.76393280896981e-05
-1.9906236814995e-05
-1.89487548773706e-05
-3.20806869190522e-05
-5.27353474291094e-07
-9.4205066674442e-06
-1.91107577839682e-06
-1.350107076631e-05
-1.78403092415107e-05
-5.3313696921461e-06
-1.35540352018977e-05
5.1811755272813e-06
-1.84599799431967e-06
-2.09104949934118e-05
-7.97171618692632e-06
-1.12761177552722e-06
-1.99681768875289e-05
1.75803670674979e-06
-2.80309384821281e-05
-9.31548210087063e-06
-2.76391617488722e-05
-1.55668970817665e-05
-1.56293737883448e-05
-1.17013552898112e-05
-4.08239514052152e-06
-8.23802854565418e-06
-1.40288261562698e-05
-1.65621545801366e-05
-1.07342353278437e-05
-1.18447148925507e-05
-1.59609254076132e-05
-1.9720044591868e-05
-2.64451766182193e-06
-2.07138186179396e-05
-1.29305608843779e-05
-1.62632422415185e-05
-1.05265074656139e-05
-1.14067318280811e-05
-9.52602558287415e-06
-1.66656802703387e-05
-1.97743919803683e-05
-2.00874971808749e-05
-9.5095906746358e-06
-1.56186291470232e-05
-1.23562127858087e-05
-1.40102719118894e-05
-1.00138073913141e-05
-1.3432480232032e-06
-6.26753546980048e-06
-1.19913469041214e-05
-2.08657681776232e-05
-7.09599898131136e-06
-2.30363487702807e-05
-3.55295956591625e-06
-7.30165036126603e-06
-2.19849214465918e-05
-1.77433159591702e-05
-1.07360372171588e-05
-3.64872349124269e-06
-1.70151520107538e-05
-1.63307883902222e-05
6.82548912351577e-06
-1.30036030252306e-05
-1.87472957102796e-05
-1.9373230596994e-05
-1.93178801266986e-06
-1.68846300592023e-05
-2.81307717499324e-05
-1.33423456404718e-05
-1.4796780656929e-05
-4.78771126358886e-07
-1.57221139469515e-05
-1.11167750162119e-06
1.69287867565865e-06
-1.85878228141485e-05
-1.15627465434651e-05
-1.61987653387814e-05
-1.30104886116136e-05
6.49081957429613e-07
-5.88741509929172e-06
-1.27542603502482e-05
-1.20081286255681e-05
-1.34704836063589e-05
-2.01239720537663e-05
-8.44115513326869e-06
-1.19357445579744e-05
-7.8777181893609e-06
-1.02038287369675e-05
-2.17477085248239e-05
-2.46004768398028e-05
-6.57429430112183e-06
-2.54414204561273e-05
-1.11419945911998e-05
-2.69195096187319e-05
-8.24584948672276e-06
-4.9094209818022e-06
-1.02245661472036e-05
-1.92366149853697e-05
-2.66530383032602e-05
-1.2116104115645e-05
-3.0275604298711e-05
-1.17065715909585e-05
7.54977673586468e-06
-2.41088096615462e-05
-1.6451224555368e-05
-1.63163417815061e-05
-9.5954096260528e-06
-1.04031934492676e-05
-6.11058050637339e-06
-1.79795482663975e-05
-1.57825315277896e-05
-7.22772176129516e-06
-1.88514870556105e-06
-7.69559725129884e-06
-1.02974533140373e-05
-4.54730642249614e-06
4.50580365980798e-06
-6.91769205706798e-06
-8.36198443291072e-06
-3.79696297523033e-06
-2.58346101032501e-06
-9.15866638756588e-06
-9.17967193869656e-06
-5.74067149522227e-06
1.54760746004213e-06
-3.4967206205809e-06
1.37004359445363e-06
-1.74069563824252e-05
-1.89470623245576e-05
-1.99043663780781e-05
-4.43900404432242e-06
2.41874114767172e-06
-7.82254774236799e-06
-2.06582765364624e-05
-4.74047684803856e-06
-2.1441293819995e-05
-1.45105747856048e-05
-2.87077433052536e-06
-6.97355569321507e-07
-7.80883533942712e-06
-1.64090871331768e-05
-1.28010796499793e-05
-1.04688702610389e-05
-2.45513791501967e-06
-2.05157579277353e-05
-1.62769422433954e-05
-1.95907216181249e-05
-1.7287834907665e-05
-2.35472511256072e-05
-2.33271636095277e-05
-1.76918178879145e-05
-1.01754628053401e-05
9.06341456319798e-06
-4.65481732116016e-06
-1.56640386272275e-05
-2.5654968693429e-06
-6.73765260979315e-06
1.11228344436066e-06
-1.70664603031099e-05
-2.03520865770636e-05
-9.47540989160843e-06
-1.28393877501864e-05
-1.77882173318121e-05
-1.88931003005975e-05
-1.35088544504581e-05
-1.76309473398262e-05
-1.37203011907106e-05
-1.75338473665332e-05
-2.00369199879106e-05
-1.58672273447729e-05
-5.3465028557638e-06
-7.26622635522774e-07
1.49194951004642e-06
-6.01309492033955e-06
2.41211228793044e-06
-1.47726156500645e-05
-2.03199036335236e-05
-1.94917370239599e-05
-1.08762960454192e-05
-1.83818457579576e-05
1.76469809510323e-06
3.72077632184124e-06
-4.76809998922938e-07
-1.64519272481589e-05
-1.27661587624597e-05
-1.71788989015164e-05
-2.12731588330127e-05
-4.47443521423229e-06
-1.43364972885653e-06
-7.9262212583445e-06
-1.97048579171628e-05
-1.37446362587378e-05
-1.35005192444114e-05
-8.58320511138888e-06
-1.35670872691019e-05
-1.98709865051476e-05
-3.31853762896678e-06
-2.46653625539337e-05
-3.44677344840982e-05
-8.01111644093799e-06
3.78415984499118e-06
-8.7306672283538e-06
-1.43899317906937e-05
-1.54334594684611e-06
-9.71215367919616e-06
-1.47537383826107e-05
-1.65110850253711e-05
-2.06579611879156e-05
-7.82625494036995e-06
-5.3829348936472e-06
-9.42220134930373e-06
-1.68537101566073e-05
-2.34387197720035e-05
-1.99423106880552e-05
-8.13310143294704e-06
-1.78304253998687e-05
-1.09517662774353e-05
-5.86788784094592e-06
-2.83637552430615e-05
-1.15417044117271e-05
-2.07538990070335e-05
-1.42838484147828e-05
-1.85178357686043e-05
-1.73453790870109e-05
-9.55538819786281e-06
-1.29234928296089e-05
-2.06249531761172e-05
-1.36552314754764e-05
-1.47837545255208e-05
-5.62112970322211e-06
-1.76565775950113e-05
-1.01075441918949e-05
-1.9014732836851e-05
-1.57005200584638e-05
-2.45056411349238e-05
-2.87980866686735e-06
-1.12782390230883e-05
1.01991911990013e-06
3.21882965746275e-06
-1.66183118802441e-05
-6.34508147746728e-06
-4.05137327036965e-06
-2.22369392835727e-06
-2.24150680945347e-05
7.27973309348271e-06
-1.38898380254116e-05
-1.99107328698651e-05
-1.76052711332444e-05
-2.38245233086493e-05
-8.59945316212306e-06
-5.77853854939861e-06
-7.3793722652194e-06
-1.45678393471828e-05
-2.44161619741169e-05
-5.69460456911821e-07
-1.56366417729699e-05
-2.51113311458196e-05
-9.7689338030972e-06
-6.58934126114007e-06
-6.21108503521746e-06
-1.46967874917149e-06
-4.55147545287894e-06
-3.34778476364326e-06
-9.38306978851727e-06
1.18886688397311e-06
1.62561900508026e-06
-1.01825567077831e-05
-9.12296971782701e-06
-6.56075455394514e-06
-1.25273697916446e-05
-1.292998543402e-05
-4.5797003538625e-06
-1.72729770949e-05
-1.4745385856131e-05
6.12360391042303e-07
-1.36757623184135e-05
-1.72566632105382e-05
-8.39359605629725e-06
-1.31443675019683e-05
-1.21154679338768e-05
-8.92895864547235e-06
-1.29480799531438e-05
-1.26411107137375e-05
-1.68569757224903e-05
-1.7286479161943e-05
-1.04308862147129e-05
-8.70454473065505e-06
-1.31599866899626e-05
-1.79103090996726e-05
-2.16329037215712e-05
-1.55956445452212e-05
3.70835300512355e-06
4.41030611814666e-07
-8.55346561039194e-06
-5.01438502037755e-06
-2.16992938777528e-05
-2.02537478453585e-06
-1.33225092196007e-05
4.54096848562563e-06
-8.73560487047429e-06
-1.43190987119407e-06
-8.58855898181757e-06
-6.60487265630285e-06
-7.21522307331512e-06
-1.9633163979861e-05
-2.3603516223313e-05
-2.08836053684473e-05
-1.47124759844146e-05
-1.00293113215058e-05
-1.02630687605681e-05
-5.74168508629874e-06
-7.44791637918087e-06
-8.32885618099381e-06
-1.30134307835464e-05
-2.11873536870947e-05
-6.42458923270396e-06
5.37201921949951e-06
-9.12767015264511e-06
-1.56797996821634e-05
-1.42207396213507e-05
-5.40893347489049e-06
5.99875177451852e-06
-1.44247578417839e-05
1.03249484996937e-05
-3.33570361018363e-06
1.12685212651023e-05
-2.48380527913949e-05
-1.6569517183342e-05
-2.96373858141484e-05
-2.80749635526774e-05
-2.24065293877676e-05
-2.16345398800103e-05
-1.44992895029936e-05
-8.7230032165451e-06
-2.99113721606841e-06
-3.95670108230965e-05
-6.12168192539304e-06
-9.41064083150546e-06
-4.08427452149914e-06
-1.44276611439791e-05
-2.41238647441361e-05
-1.63260278926646e-05
-1.4936230429598e-05
-1.43207560134756e-05
-1.25193410339206e-05
-1.07262535555845e-05
-9.46818790791427e-06
-1.73968910562882e-05
-1.09666987748307e-05
-1.73329193114836e-05
-1.10682420251319e-06
-2.85165836700659e-06
-9.91913798651518e-06
-6.05488103932593e-06
-7.36509270777218e-06
-2.60624912906778e-06
-1.20576038046825e-05
-2.07645758619703e-05
-1.99953151887409e-05
-1.2591379937124e-06
-2.13517166689788e-05
-1.10342142363525e-05
-4.09459833679329e-06
-6.44773944713971e-06
-1.86357202448232e-05
-1.61553277022673e-05
-1.57787113415073e-05
-8.7304208736028e-06
-1.06960683459441e-05
-1.75672042404837e-05
-1.00270929776944e-05
-6.77950469157406e-06
-2.50766240970171e-05
-3.9086134447244e-06
-4.21700438915099e-06
-1.21383501400403e-05
-9.63165475649043e-06
-4.96022023608328e-06
-6.9574064758224e-06
-5.91426373122174e-06
-3.07742669587374e-06
-1.21358467777434e-06
-1.16001049997869e-05
-4.08839724616641e-06
-4.65839003179122e-06
-1.5940971334995e-05
-1.37294724243448e-06
-1.08317684307089e-05
-3.75626896164341e-06
-1.10869997513531e-05
-1.64386059787955e-05
-2.0850981923744e-05
-1.83573076101148e-05
-1.86942173634619e-05
-1.41743608571809e-05
-7.17967118384554e-06
-1.2057953126834e-05
-4.54709655434671e-06
-1.40741466766982e-05
-1.85897378818267e-05
-1.74799823085014e-05
-1.4048029976553e-05
4.93930594536209e-06
-1.75397718407757e-05
-2.08572835586783e-06
2.51484988828577e-06
-4.75331127143499e-06
-6.58154908754812e-06
-1.18050705937246e-05
-9.41896551282324e-06
-6.28660998996329e-06
-1.96971484979829e-06
2.8815305099255e-06
-1.9470002782842e-05
-5.71594807812659e-06
-1.41869232064386e-05
-1.86806352094874e-06
1.73995390566355e-06
-1.44533624338115e-05
-8.30681336730757e-07
2.29574737000225e-06
-4.50323559308986e-06
-2.41853421520796e-05
-1.50679277167931e-05
-1.18859689159865e-05
-1.09372458256954e-05
-7.70864553945995e-06
3.27652801497165e-06
-1.3932525483811e-05
-1.40749254665193e-05
-1.47117607441805e-05
-1.89616906120145e-05
-2.05671398266157e-05
-2.33640383989756e-05
-2.19450278667672e-05
-1.35304944366346e-05
-4.36173431308224e-06
-5.26804116958645e-06
-8.25927867852394e-07
-1.98348393765951e-05
-2.98152145646423e-05
-3.45547388512656e-06
-6.47848389768598e-06
-1.29380161734482e-05
7.73325043441428e-07
-1.20137926168803e-05
-1.99869087773467e-05
-7.52334842224034e-06
-1.8136765866924e-05
-2.15898522190456e-05
-1.33330751143392e-05
-3.11513987839578e-06
-2.64217971941052e-06
-1.98793854754115e-05
-2.46850716630035e-05
-2.00575070990871e-05
2.69532375122496e-06
-1.46428288783364e-05
-2.71620203419334e-05
-8.89371223319567e-06
-2.16222396225e-05
-1.54448914884469e-06
-6.36225839410467e-06
-1.62712115238792e-05
-1.38308425215888e-05
-2.00890788040159e-05
-1.10674278079874e-07
-4.06356725786251e-06
-6.21285519836992e-06
-8.1874905619502e-06
-1.29157312851779e-06
-6.28629030980259e-06
-3.74249878524306e-06
1.27793648683742e-07
-1.55697458138325e-05
-1.4717855920308e-05
-2.45858836355648e-05
-2.72642121461302e-05
-9.77557390319677e-06
-2.96247660222353e-06
-1.22417498247595e-05
-5.35824189172408e-06
-3.07849521647163e-05
-1.51250309002182e-05
-1.89346842589021e-05
-1.08401054709051e-05
-1.18221569166139e-05
-5.42543417237934e-06
-7.09702017807345e-06
-8.24516394627192e-06
-8.60477378509635e-06
-6.54311495023427e-06
-9.64766587124273e-06
-9.9949590766705e-06
-4.48285562458301e-06
-1.00972777841304e-05
-5.79074673060501e-07
-2.1939062870494e-05
-4.09737552552284e-06
-7.16969879386567e-06
-1.46268974682326e-05
-9.88947413698237e-06
-1.44758252332783e-06
2.33333437488425e-06
-1.32230143920527e-05
-1.66004927211032e-05
-1.03002968734282e-05
-1.15733454056725e-05
-1.77463294828214e-05
-7.64373552721311e-06
5.00216730785254e-06
-9.41973441734248e-06
-2.60412077459555e-05
-1.45991830642194e-05
-8.6532673663338e-06
-6.75855675050765e-06
-2.11456799266646e-05
-7.19702348605846e-06
-2.12513425556077e-05
-1.2509986714609e-05
-1.26241919595137e-05
-4.09570965797519e-06
-1.21267924730833e-05
-9.55260258279162e-06
-5.57955129090071e-06
-7.43304648099434e-06
-1.46163463985084e-05
-1.70536731858635e-05
-3.02705402868837e-06
-1.30877619756786e-05
-2.04403044787906e-05
-2.55159633707893e-05
-8.46692803319025e-06
-1.31937448862146e-05
-2.17454495549559e-05
-6.40343726863054e-07
-7.56513366292987e-06
-1.06008279947746e-05
-1.31774742983486e-05
-1.62765686804791e-05
-2.67164441378995e-05
-1.05760003885182e-05
-1.50902890380225e-05
3.44800607579697e-06
-2.05462295308724e-05
-8.55699913573888e-06
-1.21540738789646e-05
-4.5903878337053e-06
5.54809672265371e-06
9.39045415842964e-07
-1.64467743329916e-05
-6.76274803896126e-06
-1.3421338462657e-05
-7.1864872854177e-06
-2.38497861672212e-05
-2.69979800213102e-05
-1.17133427579164e-05
-3.96933471702382e-06
-2.86500021301442e-05
-3.16972637563318e-05
-1.81282619363047e-05
-1.51828782443032e-05
-1.18397058371658e-05
-6.79000451693014e-06
-6.8647817893611e-06
-6.48556715727853e-06
-1.34929523069015e-05
-5.35425269215614e-06
-1.96338866305411e-05
-1.50755843599263e-05
-1.61365252119079e-05
-1.89231843885067e-05
-1.94858044604249e-05
-1.0085483640705e-05
-2.02346221629456e-05
-9.33625033602194e-07
-1.17829062545897e-05
-2.58339381495928e-05
-2.58681999534679e-05
-5.35240283439978e-06
-1.82634444825972e-05
-1.7093289650459e-05
-1.88437311379843e-05
-4.95031695973026e-06
-1.91668546691136e-05
-1.50296463247882e-05
-1.23324448907967e-05
-7.1887514830687e-06
-1.23935914039571e-05
-9.7665352214094e-06
-2.18528991138299e-05
-4.04385915073146e-06
-1.82257932134863e-06
-1.51325562347443e-05
-1.58839999605987e-05
-4.79504124445424e-06
-5.36399431496563e-06
-1.35633073891715e-05
-2.25383882058127e-05
-1.53732316901768e-05
-1.49099075473346e-05
-4.69252599494724e-06
-1.08478738086517e-05
-6.98174860991668e-06
5.13819604839854e-06
-4.22310467961729e-07
-5.11076398678682e-06
-1.06675220639215e-05
-2.4886614177134e-06
-8.28278861090355e-06
-1.64910730623983e-05
-1.14417510061024e-05
-1.49575492045994e-06
-3.54801189908141e-06
1.1362872497165e-06
-1.55987946461055e-05
-1.5359892757968e-05
-1.15513704689107e-05
-4.14596687337404e-06
-8.92011889300696e-06
-1.3020419696056e-05
3.76336775002296e-07
-9.26257970847105e-06
-2.34338155493654e-05
-5.36036159019733e-06
-8.628490175427e-06
-1.05032582111064e-05
-1.87920481527785e-05
-1.33194504003914e-05
-1.1428598519922e-05
-1.21814192281852e-05
-1.62170487032286e-05
-1.59832706441787e-05
-2.41434666200412e-05
-2.79694019261906e-05
-1.21382257226423e-05
-1.25033099106025e-05
-4.34318728053919e-06
-1.782475971373e-05
-1.66035274644329e-05
-1.95234194918317e-05
-1.68256846758655e-05
8.52699439395e-06
9.61584548838702e-06
-2.86896494177118e-06
-3.96400725582638e-06
-1.27337897279515e-05
-1.50181439923874e-05
-9.74399127563387e-06
-8.67962285080992e-06
-9.52970573583291e-06
1.56765178916046e-06
-4.96392650340335e-06
-9.62140356716875e-07
-1.51737488845715e-05
5.89353210665935e-07
-1.82651233340247e-05
-1.03525155809754e-05
-1.26271197152669e-05
-1.46869668361127e-05
-2.2803449556589e-05
-1.36177134803484e-05
-2.36877262422684e-05
-2.18539913503984e-05
-1.73755044843189e-05
-1.77196999735944e-05
-1.58271438625479e-05
4.81315899590918e-06
-5.57251330717874e-06
-8.463057383695e-06
-4.15509808689001e-06
-1.56893119972643e-05
-1.43689531635909e-05
-1.26649346054267e-05
-6.39852616514268e-06
-8.21355861323567e-06
1.57139766104578e-06
-1.99457042389678e-05
-5.84617592364174e-06
-1.40585648851478e-05
-9.67497203688684e-06
-8.25686829742094e-06
-4.49087321208306e-06
-2.44258561566999e-06
-8.27150536400816e-06
-3.21670685897577e-06
-1.29598538691664e-05
-1.04369756733233e-05
2.75573000820034e-07
-1.1817202707031e-05
-3.51211591627136e-06
-1.14814159020786e-06
-1.96304909487461e-05
-2.48945212796113e-06
-2.17262915749176e-06
-1.69401488973759e-05
-1.06022938711337e-05
-1.82535337799274e-05
-5.05883078391868e-06
-1.42829432243143e-05
-2.40376153494617e-05
-2.31546441035209e-05
-1.96355613533629e-05
-8.21748926489579e-06
-2.83521997605442e-06
-8.20470834110803e-06
-4.7172584715827e-07
-1.98183959607323e-05
-6.55915807471378e-06
-7.24038392171143e-06
-7.02636203433001e-06
-9.49316315043803e-06
-1.96004489243326e-05
9.08996659760834e-06
-1.73797932989815e-05
-1.44309743548276e-05
-4.56672358852844e-06
-1.21982600387532e-05
-1.68320016430853e-05
-2.18326399904806e-05
3.16217289473253e-06
-7.09084801716006e-06
-4.91834426037549e-06
-2.10673162728816e-05
4.68676406228986e-06
-1.14419757731853e-05
-2.89406285834995e-06
-4.63172660231384e-06
-9.51359211661146e-06
-1.28059481588122e-05
-6.69927542462318e-06
-1.0879755970041e-05
-4.76209980900336e-06
-1.53224456865998e-05
-4.22756834733149e-06
-1.06866553707066e-05
-2.29222180855484e-05
-2.32966459704449e-05
7.73057928954425e-07
-1.60602036410055e-05
-9.23650363635817e-06
-8.20626767998454e-06
-9.40771839896386e-06
-1.7595045068642e-05
-1.60587786834564e-05
-1.4355318183015e-05
-1.28190117341189e-05
-1.04047658216695e-05
-5.85366827473515e-06
2.38157651390206e-06
-4.48344399880711e-06
-1.04368257966697e-05
-1.62223621277702e-05
4.37655339260524e-06
-7.54380713960963e-06
-1.52099577205645e-05
-9.62159502449176e-06
-1.59455537294171e-05
-1.44735663449211e-05
-7.10534421183775e-06
-5.99527075692394e-06
-1.26944186669018e-05
-4.60020151406231e-06
-1.98895995042194e-06
-1.18395957378932e-06
-2.45355652325442e-05
2.98201890690493e-06
-1.47519263300921e-05
-1.34488419306614e-05
2.29747085116534e-06
-1.74312608107935e-05
-1.17953134119228e-05
-2.47910918766631e-05
-1.53593598550434e-06
-1.85141193305093e-05
-5.25239699551851e-06
-7.98519829426586e-07
-1.27992043452882e-05
-1.19597703118379e-05
-1.79601775811337e-05
-8.13152592578127e-06
-2.35564296118367e-06
-9.73788022710294e-06
-7.33200100181267e-06
-2.09938446684505e-05
-1.04797615444837e-05
-1.65596989461149e-05
-2.11649722384741e-05
-2.65380175858243e-05
-1.5315224934879e-05
-8.99387154537215e-06
-2.16955346457639e-05
-1.90800540833997e-05
-1.20742327193277e-05
-1.42927556356008e-05
-8.48818135788476e-06
-1.0156880084511e-05
-1.44086792811614e-05
-9.40611066141355e-07
-5.78872221667266e-06
-3.80995075811771e-07
-4.59295220562687e-06
-2.50869895668596e-05
-1.06641017673875e-05
-4.86200570718085e-06
-1.82885733354742e-05
-2.64117754292498e-06
-1.28044340387601e-05
-1.57388839193115e-05
-1.71117493559143e-05
-9.23001936992536e-06
-1.50429579166761e-05
-7.59839589057201e-06
-2.07865055994211e-05
-1.81845701693231e-05
-4.52006552421861e-07
-1.20317929191308e-05
-2.58774649980615e-05
-1.41112621031695e-05
-2.51656166215351e-05
-1.62911232954554e-05
-3.29304450125665e-05
-6.74915117225657e-06
-1.76873651047826e-05
-1.73245114020841e-05
-1.12755710081828e-05
-1.85240077033517e-05
-1.25336065111099e-05
-5.89127556477297e-06
-2.08911105254015e-05
-2.31984481698674e-05
-1.87622348438691e-05
-7.57789049758943e-06
-1.93535308112351e-05
-1.10047183228205e-05
-1.32359239292008e-05
-9.60746081654128e-06
-1.81425956360685e-05
-3.04471376739464e-05
-5.44577975909325e-06
-8.8928519099083e-06
-2.10411528055951e-05
-1.29529306875952e-05
-2.85653359859266e-06
-8.33905854723309e-06
-1.50252975633554e-05
-6.08797704107784e-06
-1.92074272975308e-05
-1.87088167368812e-05
-1.57958738681542e-05
-8.66049079658123e-06
-8.8194186464021e-06
-1.31541107513326e-05
-8.21203942403737e-06
-1.77779137460003e-05
-2.43204141426316e-05
-9.15777337956324e-06
-1.75096607597895e-05
-8.80692090887869e-06
-2.5573328609666e-05
-2.17287688058373e-05
3.55645474750671e-07
-1.07862739005947e-05
-1.65216734970573e-05
-2.11661213873525e-05
-2.01594114582505e-05
-2.45454266463443e-05
-1.14586307846497e-05
-1.27559585686067e-05
1.11853176689323e-06
-5.15875321651208e-06
-8.99548298110622e-06
-2.11318343930513e-05
-1.67181252563016e-05
-1.53024402000653e-05
-1.60108788381734e-05
-9.36073541643585e-06
-1.14913868832781e-05
-2.98564980106303e-05
-1.78634980024121e-05
6.39208650812713e-06
-1.78733514383396e-05
-1.11682756609028e-05
-2.05659650729562e-05
-1.39675866960199e-05
-1.22490582939199e-05
-1.3847772125425e-05
-3.36561331884045e-06
-3.81134491144441e-06
3.89495453118003e-06
-1.57496593426514e-06
-9.09875861575249e-06
-1.17872479127006e-05
-1.54326818977908e-05
-1.39487503313952e-05
-1.21074715236629e-05
-2.47451260489728e-07
-3.83338021683999e-06
6.05242727153669e-06
-2.12023806718743e-05
-2.0542678154399e-05
-1.62738839587585e-05
-1.86123895169061e-05
-1.62522670479145e-06
-1.02270814524045e-05
-2.23978190067172e-05
1.54556750402569e-06
-4.656257182889e-06
-9.43977674103364e-06
-3.91517059685757e-06
-1.42638431291988e-05
-8.93000577447089e-06
-1.88292363712057e-05
-1.21854246561405e-05
2.04406996627872e-06
-1.88809969582131e-05
-8.25866485829798e-06
-9.79719081038266e-06
-1.31129754879313e-05
-8.84669084911584e-06
-1.69617416001411e-05
-2.12372460399287e-05
-1.46852152988257e-05
-6.15556433429025e-06
5.64479484648453e-06
-1.2386070230486e-05
-1.92125772994391e-05
-1.63699903145428e-05
-1.504296232801e-05
-1.81982266405842e-05
-4.39876157684709e-06
-1.80498281744994e-05
-3.28885136776214e-06
8.12078708962211e-06
-9.69520499480214e-06
-8.79276860482449e-06
-5.91277038550533e-06
-1.10520692421534e-05
-1.82397364044304e-05
-7.88316104086159e-06
-1.7264245539184e-05
-1.09878072217224e-05
-3.45664382698918e-06
-9.64758650683115e-06
-7.08080775961259e-06
-9.76390682114732e-06
-1.15572844465815e-05
-9.05889052207536e-06
-1.7547538311461e-05
-1.24219802667651e-05
1.13755743985309e-05
-1.40320237545063e-05
-3.44771623660257e-06
-2.38912886900723e-06
-9.56034603807547e-06
-2.17260788199086e-05
-9.60006054766419e-06
3.18425230470844e-06
-1.056415338301e-05
-7.45851859733665e-06
-3.01934410298813e-06
-6.83798914584718e-06
-1.12540976288902e-05
-1.08487444434216e-05
-1.74002310285729e-05
-1.64351433166228e-05
-1.37586472935852e-05
-1.53826036205063e-06
-1.64593586378204e-05
3.04147049102384e-06
-1.45077353833442e-05
-1.51896133394424e-05
-1.21406183756077e-05
-1.79834249569841e-05
-1.47303455503408e-05
-1.77562807583204e-05
-1.37699019821781e-05
-1.17853050355223e-05
-1.93561089724983e-05
-2.06994290766882e-06
-1.63927651379173e-05
-1.17701734140999e-05
-1.36460068221612e-05
-2.75720007884794e-05
-1.75906008894159e-05
-1.47686352814377e-05
-6.14696940758451e-06
-1.93877989341386e-05
-2.70048813268516e-05
-2.03551852229478e-06
-1.05516801417571e-05
-1.4318257057914e-06
-8.49356560280715e-06
-5.20260718958335e-06
-2.04483663480128e-05
-9.73389665229717e-06
-8.60241462760313e-06
5.73507432328248e-06
-2.4150443323339e-05
-1.75051931773546e-06
-2.10166597862943e-05
-2.10512351607197e-05
-1.04861600446412e-05
-1.37444273250724e-05
-1.26855028855658e-05
-1.70150664096419e-05
-1.7609034288956e-05
-9.13083945448653e-06
-1.94334171319993e-05
-9.19550316690172e-06
-5.61813068413797e-06
-2.22332752677538e-06
-4.30862438074902e-06
-1.63908510633724e-05
-3.93974775935417e-06
-5.25645505546907e-06
-1.90658444727903e-05
-1.02714468426955e-05
-1.87444905736023e-05
3.50148595332903e-06
-9.63785670225302e-06
-8.57053181786599e-06
4.29286952668232e-07
-7.04329346820915e-06
-1.03271580439592e-05
-1.36097703060636e-05
-1.76234151505524e-05
-1.24777839033075e-05
-1.98249126045927e-05
-2.80218174455074e-05
-1.3428311879251e-05
-6.97672059928531e-06
-1.08438989262233e-05
-1.46152950799322e-05
-7.98963948818807e-06
-1.08059767776819e-05
-1.49993103117338e-05
-1.56472213848338e-05
-2.08513915734727e-05
-1.04837388050297e-05
-8.53672151076687e-06
-1.74565792692592e-05
-7.25763623922631e-06
-4.44719517286746e-06
-1.32818648804198e-05
-9.87683355172847e-06
-9.35460195760656e-07
-2.25893061880797e-05
-1.3341942301439e-05
-1.21984914411862e-05
-1.2413465013248e-05
-9.08902349222311e-06
6.49321434003809e-07
-6.15581599841617e-06
-5.04970345306545e-06
-2.1043419088509e-05
2.36916024501915e-06
1.66495026811989e-06
-3.61403923211438e-06
-4.66482362338285e-06
-3.55434034484629e-06
-4.46981722855761e-06
-6.38308735448918e-06
-1.07732192738266e-06
-3.29412874463543e-06
-8.5513256785132e-06
-5.33199524755817e-06
-3.55184303734923e-06
-1.72545636092924e-05
-1.39548495392288e-05
-1.72798416132476e-05
-1.20604814521547e-05
-9.27695959187113e-06
-1.55776805965499e-05
-3.07631308731526e-06
-1.33970749261581e-05
-2.53877235008257e-05
-6.89082434107335e-06
-1.26390074984778e-05
-1.87460316029413e-05
-2.25014897480762e-05
-3.16967028535197e-06
-8.35545107771942e-06
-1.24204994197963e-05
-2.04280803902564e-05
-1.53911775091639e-05
-1.6849292579514e-05
-1.51272728356199e-05
-1.04343411562921e-05
-4.61353780558158e-06
2.01020587398784e-06
-8.4634463756649e-06
-1.59502627646675e-05
-2.95519552403622e-05
-2.37802354234059e-06
-7.65799332283098e-06
-1.61011720586755e-05
-1.0648133635056e-05
-9.66336772392968e-06
-9.09403722831667e-06
-1.96277441771968e-05
-2.31340310038961e-05
-1.55927962437166e-05
-9.05589762099762e-06
-1.59662814683173e-05
-4.52689728878036e-06
-1.69223279312135e-05
-3.0018762050068e-05
-6.8540166729673e-06
-4.86372732051633e-06
-1.69813276216826e-05
-3.20691710449238e-06
-3.46654806277406e-06
-4.80367605835068e-06
-1.63660778371081e-05
-1.11794501588316e-05
-1.38772041840581e-05
-1.23579533489874e-06
-2.58613532529219e-05
-2.18216096077273e-05
-1.06611065444041e-05
-1.69655434479542e-05
-5.0066136704736e-06
-1.03567338901805e-05
-3.01889843597522e-07
-9.30803281812543e-06
-8.59489488208036e-06
-4.70535472990228e-06
-2.35094335397045e-05
2.05831179583017e-06
-7.76258367405491e-06
9.30820996639116e-07
-1.00911634326017e-05
-2.58605068396766e-05
-9.7761486961685e-06
-1.27164606581331e-05
-9.15044899598852e-06
-1.92184154642736e-05
-1.12717760534765e-05
-2.19481999681597e-05
-2.21764931686729e-05
-2.88422110518777e-06
-1.73230757168407e-05
-5.28026184751406e-06
9.20435214544767e-06
-1.95007369019886e-05
-1.20427967126305e-05
-1.91279494689443e-05
-1.18953592076056e-05
-1.41904158701598e-05
-8.29172590570927e-06
-2.06911521486599e-05
-1.7079730617478e-05
-7.02553750998783e-06
-1.41315023495179e-05
-9.43736875731212e-06
-8.11911718628372e-06
-2.35188180053116e-05
-2.41480893776367e-05
-4.03763257465433e-06
-7.80896163773157e-06
-2.15788546970119e-05
-2.66525639542084e-05
-1.32638945911801e-05
-7.54828920411064e-06
-8.60707883584352e-06
-4.97137703892624e-06
-5.00164555353529e-06
-1.3173131525381e-05
-8.83348564221382e-06
-1.00268802455131e-05
-1.04171492555302e-05
-1.15865651781258e-05
-1.97134430874249e-05
-1.50724432665606e-05
-1.24814013376967e-05
-1.3082997156446e-06
-1.3199374063298e-05
-2.67879984480513e-06
-1.14651444044702e-06
-1.6808267752601e-05
-1.28692692330384e-05
-1.42601244366973e-05
-1.17243902909051e-05
-1.52638770791382e-05
-4.47820432238674e-06
4.25021529343055e-07
-1.10155232449703e-05
-7.95847135127379e-06
-1.78798423125196e-05
-1.65216308418456e-05
-1.33475986652758e-05
-1.12213963300062e-05
-2.13272363874192e-05
-1.02057382209778e-05
4.56360673256589e-06
-4.16866013858519e-06
-2.00042601144735e-06
-3.26402519156115e-06
-1.77080674637442e-05
-2.17719214174184e-05
-1.1828660718377e-05
-4.84188461699978e-06
-1.49545259353242e-05
-1.90338503019438e-05
-1.5923287866468e-05
-6.50887937607665e-06
-1.748572245136e-06
-6.13967801263463e-06
-1.07977370645708e-05
8.51359998051292e-07
-9.87512792030294e-06
-8.71604593904115e-06
-1.32230271711478e-05
-1.48905903621788e-05
5.73608264102784e-06
-8.6937109336797e-06
-3.83391518812248e-06
-1.40444034615901e-05
-7.23359263452101e-06
-4.99662528928363e-06
-2.059435724602e-05
-2.62692192764752e-05
-1.78145935304475e-05
-4.70764544154582e-06
-1.38688018191834e-05
-1.23840207939894e-05
-4.18123170400682e-06
-1.69814912334974e-05
-8.45253718375929e-06
-3.52783907115214e-06
-1.64097640143225e-05
-7.70307550331098e-06
-2.31300301343415e-05
-1.79966316627568e-05
-2.33691877945894e-05
-6.2974862871457e-06
-1.98927167740801e-05
-2.02708197853117e-05
-7.48710390332654e-06
-1.59481682231659e-05
-1.92140947366864e-05
-9.02006316544856e-06
-1.45772398654649e-05
-1.21263401206811e-05
-1.48546525629843e-05
-1.83511050585286e-05
-1.50976383127364e-05
-1.37778165848015e-05
-5.03315094556724e-06
-1.00677095992875e-05
-8.96000958459363e-06
-1.17797688986407e-05
-2.27777981616938e-05
-1.25787422847289e-05
-2.10870428446917e-05
6.27593629498782e-07
-8.54454246093716e-06
-6.0557853498995e-06
-1.47223395641746e-05
-3.36763388289318e-06
-1.70847664052755e-05
9.92200316702663e-06
-3.01691649454389e-06
-3.22159192065265e-05
-5.20792574699918e-06
-1.917063184642e-05
-2.14814314239938e-05
-1.60172805727947e-06
-6.95481013918427e-06
-7.70966309381468e-06
-1.7933941194784e-05
-1.57077126899017e-05
-1.87895446275424e-05
-2.45632713702146e-06
-5.40707590933448e-06
3.53122093116083e-06
-2.68968961533368e-05
-1.17769424127666e-05
-1.92402015354022e-05
-1.1062773242062e-05
-1.43628055482495e-05
-1.05966478058833e-05
-1.25024317247148e-05
-2.007795425225e-05
-1.21140546674771e-05
-7.60122156083616e-06
-1.06807077754198e-05
-2.86597388546375e-05
-1.29057498965499e-05
-1.86036164268343e-05
-6.93842982944699e-06
-1.37782279816847e-05
-1.41754327002926e-05
7.33101915588676e-06
2.99238562099325e-06
2.31404976636525e-06
-3.37252404922618e-06
-1.116438628249e-05
1.3652872767941e-06
-3.18659535968357e-05
-1.72435539353637e-05
1.51485757961899e-06
-2.23674050438464e-05
-4.19813392261409e-06
-1.51887304919269e-05
-9.72194691902856e-06
-3.34528969249064e-05
-1.46909037443283e-05
-1.26889657061216e-05
-1.82009975237972e-05
-1.61569792199025e-05
-8.98964317820833e-06
-2.49652441171637e-05
-1.2697727393827e-05
-1.39850687323694e-05
-6.76495104298527e-06
-2.48696330393745e-05
-2.41461558067918e-05
-1.79470518783457e-05
-1.45122527185117e-05
-1.77632989317564e-05
-2.21639691310257e-05
2.20466217783395e-06
-2.72559349594954e-05
-8.62925899921228e-06
-2.26088526474647e-05
-2.49737519809072e-05
-2.92896361666378e-06
-2.59214977552004e-05
-6.72691985406279e-06
-2.42193733178447e-05
-2.27666127369965e-05
-2.26621625742306e-07
-1.05771389735278e-05
-9.45846536585902e-06
4.26693202707713e-06
-1.70020008532769e-05
-1.14333261803388e-05
-1.95087886384294e-05
-1.69131177477399e-05
-1.03035170028652e-05
-1.41723374182452e-05
-6.06869048793982e-06
-1.98258269511902e-05
-1.57440362704978e-05
-2.57818352850308e-05
-1.10927267438342e-05
-1.36281321754734e-05
-1.53998343178641e-05
-2.32846869507309e-05
-1.42837868472298e-05
-1.81781632543884e-05
-5.89018671395748e-07
-2.59305836228241e-05
-1.42878654336253e-05
4.99307598147909e-06
-2.16985593798101e-05
-4.98163058977239e-06
2.48567128105638e-06
-4.950390642529e-06
-1.06477304975475e-05
-1.91943605326959e-05
-2.05436377302653e-05
5.45014828926151e-06
-9.19374580427155e-06
-9.46387761860183e-06
-1.94123424805549e-05
-1.8193896013059e-05
-1.03307771504682e-05
-1.25332833178253e-05
-2.0473467565048e-05
-5.01213163455972e-06
-1.87495788713816e-05
-9.83085525474498e-06
-7.74252932947386e-06
-1.18748964217398e-05
-2.41192770684728e-05
3.51664375518137e-07
-2.41131504373995e-05
6.23489856434656e-06
-1.86894051432712e-05
-1.75599536028726e-05
-4.22938173874777e-06
-7.63471288271099e-06
3.16985018854805e-06
-2.15673379737773e-05
-1.08856937086755e-05
-1.33004913198389e-05
3.06526035283449e-07
-3.18460613776892e-05
-3.51520708784091e-06
-9.83184305235516e-06
-1.41250888129553e-05
-3.33636498977568e-06
-1.32078682789921e-06
2.53146137446131e-06
-1.14873235545298e-05
-1.36314569238361e-05
-9.57003213607154e-06
-1.20152143201085e-05
-2.16420133623737e-05
-1.85112483638299e-05
1.11931048876291e-06
-5.10192437582666e-06
-2.40634586806064e-05
-1.77615497586573e-05
-2.9344235197585e-05
-2.65360839933124e-05
-1.579641521758e-06
-1.96381089304936e-05
-9.47772284042806e-06
-7.70565873849661e-06
-5.40792847866982e-06
-2.97232582946973e-06
-1.27705828783863e-05
-3.70965670316071e-06
-1.69189404366342e-05
-1.76088902314046e-05
-3.53161277639349e-06
-1.25554414120582e-05
-2.81102766745186e-05
-1.90844477520001e-05
-1.36028146653459e-06
-1.56070473190427e-06
-4.08821340798704e-06
-1.95603600802842e-05
-1.31700085261937e-05
-7.48289317604107e-06
-7.39948425719707e-06
-2.49841569769777e-05
-1.76013118368292e-05
-1.29665487296411e-05
-1.87812212418415e-05
-8.69356332036812e-06
-9.52067651528455e-06
-1.15937930595833e-05
-1.98183488483825e-06
-1.57672981651835e-05
-1.68194416167303e-05
-4.84073685112379e-06
-2.49364844517601e-05
-1.65846976685647e-05
-4.5584484040991e-06
-2.55341646745146e-05
-1.41883325365508e-05
-9.14657864912197e-06
-1.70113210877535e-05
-1.41573255846643e-05
-2.38971213184722e-05
-1.47602497446673e-05
-6.594092472074e-06
-2.0438222632445e-05
-1.63805498963761e-05
-6.98548797908813e-06
-6.65460543575045e-06
-2.72344427947232e-05
-2.22545551600845e-05
-1.24752575029157e-05
-1.75558907436618e-05
-4.84990118811011e-06
-1.47386055933389e-05
-1.91014290428481e-05
-2.008741925471e-05
-1.18379295365096e-05
2.50682230272083e-06
-3.29213457511774e-05
-1.87287682625025e-05
-1.46563860972477e-05
-8.91632981046184e-06
-2.18118906482181e-05
-1.8176456649112e-05
-2.45006437927315e-05
4.02867426719465e-06
-2.66234098914165e-05
-1.79398534330344e-05
-2.61329382625223e-05
-9.63628390427632e-06
-1.07783172768196e-05
-8.65924772036058e-06
-1.66519286946586e-05
-1.43289313440487e-05
-5.35606499170447e-06
-1.85939703571521e-05
-1.09088775179876e-05
-1.54874223172391e-05
-3.65490540188157e-06
9.43762552492533e-06
-1.30616076885599e-06
-1.03213160815823e-05
-1.16843048498795e-05
-1.2470842141142e-05
-3.42431662963266e-06
-6.26424283940948e-06
-1.49639513740033e-05
-1.75998345861653e-05
-2.73365242920871e-05
-1.09346781175712e-05
-2.10281342784326e-05
-2.04733262676575e-05
-1.43773255488489e-05
-1.85684699026124e-05
-7.41481983430508e-06
-1.51412681652457e-05
-1.33449584751506e-05
-6.81302108708843e-06
-7.07683447620094e-06
-1.38736342352915e-05
-2.22097730872108e-05
-4.58409517604637e-06
-1.20480997453946e-05
-1.60110349291024e-05
-2.01926999758188e-05
-1.23761453440896e-05
-2.42914382228222e-05
-1.35385762709907e-05
-2.68649893137928e-05
9.21712513617731e-06
-1.69504501800676e-05
-1.82486905941138e-05
-9.3406706700784e-06
-1.3559698115949e-05
-9.40117899970298e-06
-2.68005385673843e-05
-5.14554711176302e-06
-1.60166830063729e-05
-1.44043536592749e-05
-6.14384387775983e-06
-1.63082454039876e-05
-2.38942968710593e-05
-1.25768101501645e-05
-1.11393808842542e-05
-3.15214214651617e-05
-1.46619091366417e-05
-1.62389145680439e-05
-2.87321821222344e-05
-1.43335177951924e-05
-8.68711684658538e-06
-7.50046535796201e-06
-1.78600893515628e-05
-1.74739522863986e-05
-1.12750581002706e-05
-5.54319920469585e-06
-1.50566972061331e-05
-1.49516145160038e-05
-1.21735408708218e-05
-4.51491555107794e-07
-5.72715135326426e-06
-2.26298515086164e-06
-9.7834223498453e-06
-1.48461183717352e-05
-2.32872456453517e-05
-1.1025416615721e-05
-5.41395791440719e-06
-2.73215782295157e-05
-1.73414526154852e-05
-1.52685964107491e-05
-2.02783091033392e-05
-1.68783579132431e-05
-1.84354646146401e-05
-1.54463794397658e-05
-1.16702745582354e-05
-1.76114856023894e-05
-2.09426692162278e-05
-2.20033415625523e-05
-2.06460553700644e-05
-1.5004690863941e-05
-1.13658381182081e-05
-1.4435405996667e-05
-1.30860430156631e-05
-1.79249394980552e-06
-5.27755846717647e-06
-1.47484425609685e-05
-1.92912885833777e-05
-1.73384452952157e-05
-1.82407807464675e-05
-1.14870692426388e-05
-2.27581967318813e-05
-1.36811425512083e-05
-2.29677254763387e-05
-1.54186021356849e-05
-1.98173023877096e-05
1.55425306457212e-06
-8.52048662890567e-06
-1.65288241816245e-05
-1.30306322714712e-07
5.8756684645409e-06
-1.99182265406787e-05
-5.73974672136424e-06
-1.77363617350392e-05
-7.07307270238894e-07
-1.44674424327613e-05
-1.30795461126595e-05
-1.0490910369592e-05
-1.49843874088478e-05
-1.78791879973399e-05
-2.267661944989e-05
-2.3693744103947e-05
-2.04112215618934e-05
-5.73228595861115e-06
-1.85502600012193e-05
-1.09520923272227e-05
-2.56736503522299e-05
-8.57794061484679e-06
-1.59728319446761e-05
-4.08950406349078e-06
-1.19710285922994e-05
-1.47944354558778e-05
6.94421436636281e-08
1.03095670940948e-06
-4.08768965080213e-06
-1.09246401687813e-05
-1.31068774643932e-05
-1.78434255458574e-05
-2.00444992558781e-05
-1.83505869002404e-05
-2.79904028984187e-05
-2.57558626065767e-05
-1.70353659828102e-05
-4.98095113170693e-06
-1.04179994111812e-05
-5.14546190184748e-06
1.85492542248729e-06
-1.72275278433591e-05
-1.50050961621796e-05
-1.3059113904994e-05
-7.5202268724696e-06
-1.19762001150228e-05
-2.42067512756018e-05
-1.38289306165907e-05
-2.38408855671126e-05
-5.00828966250576e-06
-1.16527278950958e-05
-2.0756817908218e-05
-9.25788811563466e-06
-7.71520377216426e-06
6.71097120865171e-06
-1.26030584021838e-05
-2.22026462818996e-06
-1.06642882429473e-05
-1.33640455580554e-05
-8.46234962991171e-06
-1.56070439485354e-05
2.88050089903801e-06
-7.00942323909292e-06
-1.63684666237605e-05
-1.0801099413096e-05
-1.536007755673e-05
-1.14818541376979e-05
-1.58276353380717e-05
-9.43699126308643e-06
-3.93202663473909e-06
-3.38422626030063e-06
-1.70483850128558e-05
-2.48287922288494e-05
-4.46152921269203e-06
-1.61555864504477e-05
-1.83342302254938e-05
-1.244396196434e-05
9.7376554212362e-06
-2.57762777485757e-05
-1.82604088233989e-05
-1.45601645075473e-05
-8.34282004605163e-06
-2.09686984159168e-05
-1.84138363776388e-05
-7.03128662324533e-06
-1.31031503999129e-06
-1.23776731341783e-05
-2.04958261679617e-05
-9.62107900061803e-06
8.1131754653536e-07
-2.66248231735219e-05
-2.209377565973e-05
3.91415979924144e-06
-1.51712870562574e-05
-2.06560787554305e-07
-5.28049050774671e-08
-1.09993609020207e-06
-9.34936061902798e-06
-1.68648487428728e-05
-1.0852367317421e-05
-2.14645104115249e-05
-2.64162152043317e-05
-1.99496427539268e-05
-1.92326647372216e-05
-7.89910129520083e-06
-1.44185834213065e-05
-1.56587534909544e-05
-1.35096055413426e-05
-1.76311857731815e-05
-6.65212358097354e-06
-1.9210587294064e-05
-1.49029876055274e-05
-3.9184672786872e-06
-2.19187309137992e-05
-1.07381112542611e-05
-1.10562299671339e-05
-1.45454850564661e-05
-7.73642429566124e-06
-7.52930828177069e-06
-2.26962837303639e-06
-2.18802584709974e-05
4.18454334456575e-07
-1.50732704472415e-05
-7.77916866404358e-06
-2.28066278144911e-05
-2.1347212120301e-05
-2.33432588525329e-05
-1.52662343818154e-05
-5.43517127514762e-06
-1.18911047051732e-05
1.55806006894107e-06
-8.3801096733626e-06
-7.25838973938622e-06
-9.1702055569662e-06
-9.74873574900677e-06
-1.85941609300917e-05
-5.7976011364673e-06
-7.03855540089853e-07
-1.38968007687141e-05
-7.36174000041923e-06
-1.91665456014756e-05
-8.36667231957631e-06
-1.06903984456674e-05
-3.07786167400812e-05
-1.39485850785393e-05
-6.91394207683277e-06
-8.43398763836039e-06
-1.60814639836187e-05
-8.84889530174526e-06
-1.07597246022415e-05
-1.42279413501141e-05
-1.51765852082139e-05
-9.19334642359182e-06
-2.94368894503483e-06
-6.87910366762521e-06
-6.15064332464577e-07
-2.00414746665007e-05
-8.66691232751312e-06
-6.09049583667749e-06
-2.84937308408586e-06
-8.40925820469938e-07
-8.5058237947209e-06
-2.47600507708142e-05
-6.58110840121181e-06
-9.65816897186099e-06
-1.63962370678576e-05
-1.37123228153254e-05
-2.3413760911215e-06
-1.48592430532906e-05
-1.99665650007304e-05
-5.55784703878555e-06
-1.78245798875867e-05
-4.25454026731051e-06
4.9991532290207e-06
-4.1678501977014e-06
-2.57502538149208e-05
-1.3991996639023e-05
2.09627447169149e-06
-1.79929470801084e-05
-2.18951142575954e-05
-6.99548086481747e-06
-1.04991017642381e-05
-2.11795740113205e-05
-1.33050164726798e-05
-4.29077587517741e-06
4.20567183062611e-06
-2.02253432399095e-05
-1.06579388780277e-05
5.32279163486648e-06
-1.8028828604972e-05
-4.95903030053186e-06
-3.21323764553612e-06
-5.59259311714369e-06
-1.82730159959351e-05
-2.10794630375214e-05
-2.82957189937285e-05
-1.39883494095285e-05
-2.92979093406429e-05
-7.91993384643296e-06
-7.92196663971034e-06
-3.2755847542089e-05
-3.08671647925982e-06
-2.01030908547114e-05
-1.74811400650752e-05
-1.39482395165842e-05
-1.04992761565885e-06
-1.3560841054774e-05
-6.96952700700422e-06
1.84881548298117e-05
-5.53415099105171e-06
-3.32270268636788e-05
-2.41604573994283e-05
-1.34115686698973e-05
4.49411623840847e-06
-1.00967989280804e-05
-1.28936273002703e-05
-5.16539538657332e-06
-1.69186016384269e-06
-7.24177762254493e-06
-1.90550037641208e-05
-3.83073219417366e-06
-1.12332360262651e-05
-6.37651110400488e-06
4.34400893187738e-06
-1.19711805696217e-05
-1.46330590936706e-05
-1.02496323360054e-05
-1.6771986919117e-05
-1.46253136668887e-05
-1.96547484775874e-05
-1.09451941220297e-05
-1.48999062600703e-05
-7.08028547366269e-06
-1.29097606733609e-05
-1.33894461153187e-05
-9.16024846931612e-06
-1.42358326169356e-05
-1.3013210076708e-05
-1.60381232355979e-05
-1.6318808589506e-05
-1.86350473969686e-05
-1.07640760735121e-05
5.08423364104335e-06
-1.0587825425172e-05
-1.7974764630439e-05
-2.0559566571022e-05
-5.21547324938408e-06
-9.26735935583901e-06
-2.35283762248294e-06
-2.23100037711893e-05
-9.93493178026855e-06
-7.53428651692059e-06
-9.5843356362132e-06
-1.79190134671731e-05
-9.66020294319881e-06
-4.81487679728014e-07
-7.26225158253093e-06
-1.82985377309075e-05
-5.59434247074746e-06
-1.23296121964048e-05
5.25718779568701e-06
-9.73955047168453e-06
-1.76479258377582e-05
-2.2480856425332e-06
-1.1278909740366e-05
-2.19582407075068e-05
-2.05002320125947e-05
-8.12971283116727e-06
-1.94564062285815e-05
-2.14425369569068e-05
-3.75207615884971e-06
-2.04494490163534e-05
7.36457459546908e-06
-1.70761270330075e-05
-1.11676810893993e-05
-1.24292505039718e-05
-7.54090796649023e-06
-1.37705394935596e-05
-9.54909405143185e-06
-1.7068964486926e-05
-5.67275438601902e-06
8.86859121153935e-07
2.57631447938534e-06
-1.12373942252228e-05
-1.6037219235128e-05
-1.39899509952458e-05
-1.80211615537933e-05
-1.95077866485863e-05
-1.60990272127285e-05
-1.47382535332888e-05
4.85182397800118e-06
-8.21004842402594e-06
3.83476843551733e-06
-9.08724669195752e-06
-3.69021948067807e-06
-2.09826238409621e-06
9.46978993064457e-08
-1.42319579232481e-05
-1.22158220290085e-05
-3.62041760349298e-05
-2.51445894165007e-05
-9.95124965121118e-06
-2.47887606925179e-05
-1.5922995108655e-05
-2.4508390714639e-05
-1.73779782899845e-05
-9.45359102629215e-06
-1.29150607479837e-05
-6.64905226718778e-06
-3.07770515454353e-06
-1.17467016332134e-05
-6.15274092368264e-06
-1.69276168175273e-05
-2.18838607043088e-05
-4.20517841322135e-06
-4.86073394591059e-06
-4.61906413427008e-06
-4.86097943911425e-06
-1.45928342771751e-05
-2.81841197542755e-06
-1.15426961440369e-05
-1.28741562520854e-05
-1.93714224699222e-05
-1.31262529144676e-05
-2.01997793057338e-05
-4.36571302029421e-06
-1.46936768213565e-05
-1.53729184884344e-05
-2.01506079707218e-05
8.17708599585175e-07
-1.80963455445615e-05
-9.6745675785658e-06
-1.60436120886e-05
4.03003852843828e-06
-6.48151055396325e-06
-1.44263060300251e-05
-1.65969230920961e-05
-1.57912507299042e-05
-1.19126023809017e-05
-1.47694721583255e-05
-7.45695678227991e-06
-1.31250551434585e-05
-5.64190436537678e-06
-5.86715043773803e-06
-1.76839189577947e-05
-8.28206785838776e-06
-2.1462053030771e-05
-1.48863248763822e-05
-1.81076895365629e-05
-1.88294005658946e-05
-1.4964923510714e-05
-2.18143061400909e-05
-1.27479399246866e-05
-6.90456051836602e-06
-1.26140725620145e-05
-1.61975744453133e-05
-6.08375950677022e-06
4.23418769485326e-06
-1.16081046329641e-05
-1.56259314050365e-06
-2.37910308848627e-06
-2.2859014142606e-05
-1.72993871587211e-05
-2.09052276220825e-05
-4.7405591419173e-06
-9.12621659388208e-06
-9.59737074313114e-06
-7.90834609323457e-06
5.31007991012969e-06
5.43502266764314e-06
-2.75904687777821e-06
-8.06482349009415e-06
-1.96273522442788e-05
-9.75699182599056e-06
-7.24925827283108e-06
-1.42787398470952e-05
-2.05618725730321e-06
-1.48189775953781e-05
3.70059467357814e-07
3.16732777103928e-06
-2.14727305620135e-05
-2.40463561612673e-05
-5.20669806492892e-06
-6.97266661466748e-07
-8.06848698477696e-06
-6.28617069669925e-06
-1.68651182593091e-05
-2.54856791901679e-05
-2.95021323122184e-05
-1.87337226586991e-05
-1.35128063986581e-05
-1.25594456896548e-05
-2.18954253341315e-05
-9.57980320263172e-06
-1.91356225831018e-05
-1.09410197523838e-05
-5.70395482170655e-06
-1.42203126672021e-05
-2.05638075811752e-05
-1.04920195504709e-05
-1.01054467315576e-05
-1.13170804685855e-05
-1.40944574015663e-05
-2.29911825569145e-05
-1.20037462342018e-05
-3.41425063731365e-06
-1.57025433236854e-05
-2.9929504540278e-05
-2.41616731801472e-05
-1.91603654703547e-05
-3.42893293348653e-06
-1.66112230492097e-05
-1.92735512343087e-06
-8.54045106931869e-06
1.24206369715314e-06
-9.57603265471806e-06
-9.82122957381377e-06
-1.01168477188103e-05
2.5585869636987e-06
-4.2420692879922e-06
-1.45947252499702e-05
-1.83245191696788e-05
-1.23316651836804e-05
-1.07598029664559e-05
-1.637853053005e-05
-3.22130711242327e-06
-2.0688709078641e-05
-2.34879910838482e-05
-1.10015670242564e-06
-8.01836932074547e-06
-1.42798555097481e-05
-1.30806795852031e-05
-1.2370202447444e-05
-1.59700841435278e-05
-1.13471337028123e-05
6.71075725178149e-07
-8.95835832155252e-06
-9.08815663533026e-06
-1.12336150821632e-05
-1.85027581011068e-05
-6.89419860459757e-06
-5.76891580713492e-06
-5.23073134299606e-06
-1.00427889991795e-05
-1.01085644051541e-05
-1.66833999663219e-05
-1.74905736481648e-05
-9.97823258585091e-06
-1.46783455740816e-05
-1.20746691438346e-05
-2.07574753537892e-06
-1.16707863937024e-05
-1.48508439149833e-05
-5.52436784639044e-06
-1.95420035766566e-05
-6.57037970737039e-06
-1.97422399840729e-05
-1.16735325128668e-05
-1.73716592565677e-05
-7.51973597858306e-06
-5.09728177404657e-06
-9.27158111955978e-06
-3.131303062897e-05
-2.5611452945706e-05
-1.74114157878259e-05
1.57615046559337e-06
-1.28212419670836e-05
-2.31074004576032e-05
-3.40514103970485e-06
-4.8424577127029e-06
-1.64468230598631e-05
-1.30970602380506e-05
-3.38570351087294e-06
-1.76800722964089e-05
-1.40142088264464e-05
8.83132605439359e-06
-3.4389761271444e-06
-1.95824662054204e-05
-2.97333927686401e-06
-1.21230066893856e-05
-9.13767599649556e-06
-1.93431385963264e-05
-1.11103325587316e-05
-1.59681684443982e-05
-7.19092778501887e-06
-7.35749926711201e-06
-1.73478125736371e-05
-1.35818875095021e-05
-1.28011306274524e-05
-1.16982311174598e-05
-1.09230658659643e-05
-1.0407239052864e-05
-1.39479203415931e-05
-1.17779662761924e-05
-3.9719002107908e-06
-2.18618406222729e-05
-8.01344614591143e-06
-1.14494405715131e-05
-8.31461513493175e-06
-1.37249252378545e-05
-1.97782001011724e-06
1.5771912374536e-07
-2.23288789525895e-05
-9.6173755542368e-06
-1.45219582585278e-05
-1.00551282929879e-05
-1.18536248947115e-05
-7.78849915795365e-06
-2.16206878611478e-05
-1.21182373424868e-05
-9.23817125121354e-06
-1.18727497732243e-05
-3.33064509830689e-06
-5.50760147779352e-06
8.26666455760977e-06
-8.03940380046837e-06
-2.02179929948295e-05
-1.09752460306283e-05
-6.65525037531482e-06
-7.22632577914692e-06
-1.03847950625844e-05
-1.76840399419599e-05
-1.27648759279182e-05
-1.4642172029499e-05
-1.01990943254941e-05
-1.24680713003609e-05
-1.41909293042982e-05
-2.11826584353482e-05
-1.56892732607574e-05
-2.17941499729094e-05
-1.57612393657849e-05
-1.46524496197871e-05
-8.32887379788333e-06
-4.60659006545227e-06
-2.01201998993696e-05
-1.50790136503349e-05
-2.00505175354629e-06
-6.50684669366971e-06
-4.18442106419293e-06
-1.34480784728412e-05
-1.83898736535356e-05
-1.21233921139835e-05
-1.35820151819131e-05
-2.06691971356196e-05
-9.72455710385544e-06
-6.35272569634764e-06
-2.42371196066894e-05
-5.54780053520272e-06
-4.87525525455879e-07
-6.70504913207606e-06
-1.47685732952077e-05
-1.55529950930124e-05
-1.75797587828176e-05
-5.44541478879019e-06
-1.51288224795753e-05
-8.17048413142908e-06
-8.35556070781815e-06
-5.56157269169561e-06
-1.30049326304751e-05
3.66010966445908e-08
-1.19858152656361e-05
-1.12643436634319e-05
-1.20536946624616e-05
-1.23699148400823e-05
-1.89762390973602e-05
-7.7708205149331e-06
-1.54780351300182e-05
-6.77088369471542e-06
-1.36165943180974e-05
2.40699851368916e-06
-1.85383417625944e-05
-8.36647479203878e-06
-6.74375703413705e-06
-8.45704920590909e-06
-2.42281406602492e-05
-5.56150201836664e-06
1.0903679678832e-06
-1.31274857768519e-05
-2.03243698066973e-05
-2.33441576021573e-05
-1.66155638610782e-05
-7.64984270763841e-06
-2.18693838496361e-05
-1.33301607676123e-05
-2.4662662230289e-05
-4.14874043130561e-06
-1.70502468584724e-05
-1.33856243981119e-05
-2.78062609062405e-05
-9.28453051128306e-06
-8.23756816613291e-06
-5.33078440690879e-06
-3.87343831188305e-06
-1.43412525552504e-05
-1.38095581931989e-05
-1.36733169549076e-06
-1.40289243357821e-05
-2.46891124235139e-05
-1.5795591448582e-05
-8.9239916650503e-06
-2.45384469545403e-05
-1.35925231893758e-06
-8.16540286421892e-06
-7.43063037541061e-06
-1.78440075562688e-05
-6.49056093775677e-06
-1.81448548336487e-05
-2.91420586414191e-05
1.85932920589476e-06
-1.48892436539213e-05
-6.90979240292814e-06
-1.7593504163342e-05
-1.35128920167883e-05
-6.78745171956008e-06
-2.13130178300525e-05
-1.74155887131406e-05
-1.43134350197658e-05
1.18205809094285e-06
-2.13508671738221e-05
-2.33201635837809e-05
-1.53694695571756e-05
-1.08488313092796e-05
2.79098718516884e-06
-1.93962659750413e-05
-6.48575650039623e-06
-6.0855825506127e-06
-6.76463580223546e-06
-2.97254740297493e-06
-1.21713183873486e-05
-1.13753101497092e-05
-2.11319654684364e-05
-1.44120146283503e-05
-7.85146051880358e-06
-2.05542101278403e-05
-2.18915427153579e-05
-5.83035842217903e-06
-1.01924162526239e-05
-5.1876777963691e-06
-1.23295949037715e-05
-1.67978924964363e-06
-2.07167768501138e-05
-2.87900599397079e-06
-6.77926093297113e-06
-1.39525498523052e-05
-1.10368221589457e-07
-1.27077665180798e-05
2.47237489093714e-06
-7.98052728144485e-06
-1.88182986621624e-06
-2.10256792964491e-06
-9.39808502246018e-06
-6.17297170531276e-06
1.73921445682652e-06
-1.87772849432873e-05
-1.74983340515635e-05
-6.68101835144294e-06
-4.75036649469257e-06
4.61287943702032e-07
-1.39549124259155e-05
-3.94177840106845e-06
-2.12219016132286e-06
-1.29446447892267e-05
-1.82891771323416e-05
-8.09739414403182e-06
-1.73855952187053e-05
-8.73474272743879e-06
-1.42318310632701e-06
-8.66612746470371e-06
-9.46249205700095e-06
-1.00175889529314e-05
-4.3966881574853e-06
-1.71323372376729e-05
-7.35755286843131e-06
-8.47890140503302e-06
-2.92408115240462e-06
-1.56760687214836e-05
-1.47635066337591e-05
-1.5866291480433e-05
-1.18252885919954e-05
8.64693552597145e-08
-6.37506411943584e-06
-6.49354140591176e-06
-2.34018909168294e-05
-7.83604434435976e-06
4.76893017388386e-06
-1.79002551619172e-06
5.40340697033637e-07
-1.80384686204556e-05
-1.73523317700058e-05
-8.35948546699064e-06
-1.36852647305672e-05
-1.35872626614075e-07
-3.22800418616419e-06
3.05901213976273e-06
-2.82866264013124e-05
-1.78851014379936e-05
-6.32508230043549e-06
-1.0963607031688e-05
-1.11866161448459e-05
-2.04045061001051e-05
-1.56100244591697e-05
-1.92995133411235e-05
-2.26401388219108e-05
-1.82224650444603e-05
-1.77611641408015e-05
5.0573588903147e-06
-7.3576254298631e-06
-2.47423881996483e-05
-5.48074514543361e-06
-1.53838738099042e-06
1.82587641900188e-06
-1.73755367904405e-05
-2.08824090135286e-06
-8.76718672187768e-06
-9.85888118062201e-06
-2.9258291704259e-05
-2.01435806844604e-05
-2.3972755824627e-05
-1.28174027669566e-05
6.32897883239048e-06
-1.61973941569038e-05
-2.15881096963388e-05
-2.36674948352042e-05
-6.67008362016076e-07
-1.70490772868313e-05
-1.03117936676418e-05
-6.51163860362922e-06
-7.4636508908477e-06
-1.91344517591602e-05
-3.67355791727256e-06
-9.10988437041449e-06
-1.39192026513717e-05
-1.76492659666782e-05
-8.25958472823298e-06
-3.2568915785082e-06
-2.2837123832472e-05
-1.80032907969256e-05
-1.82803335826765e-05
-1.409612377285e-05
1.64680158231817e-06
-3.09612832794673e-06
-5.94952713163915e-06
-5.98591011679938e-06
-1.9221724898447e-05
-1.58379520773746e-05
-1.03066469110724e-05
-8.61746541700509e-06
-9.8383328333741e-07
-3.52177428497863e-06
-1.58343475938595e-05
-6.41356370268805e-06
-2.26947379599862e-06
-3.56785242761415e-06
-1.42442261959041e-05
-1.91136362004005e-05
-3.17474548173247e-07
-2.93883911358963e-06
-8.23439832925694e-06
-1.82096126591066e-05
-2.77238612030562e-06
-6.90665340792971e-06
3.5441951486386e-06
-2.87972262794497e-06
-8.18175596927326e-06
-4.5685887518221e-06
-2.23647172622391e-06
-1.17757494200059e-05
-1.16693724799924e-05
-1.94138641599617e-05
-1.17905480817483e-05
2.2382069799367e-06
-9.49625550832332e-06
-1.40767214884557e-05
-1.90417399619196e-05
-1.19937802503807e-05
-3.91839685818082e-06
-5.12590813655201e-06
-8.0569052170387e-06
-1.32473601376613e-05
-1.52216680834631e-05
-5.95100159694558e-06
-1.07235849226708e-05
-9.96153418169449e-06
-1.05640542478139e-05
-2.49664053607189e-05
-1.42729003479306e-05
-1.12182495035243e-05
-6.84758175620295e-06
-1.46932556039296e-05
3.82572408379604e-06
-2.73940564679277e-05
-7.88437040308379e-06
2.16548835929837e-06
-2.65473260899834e-05
-9.19074455928425e-06
-1.61232178065223e-05
-4.15856796080722e-06
-1.44378171996363e-05
-6.62836679062427e-06
-6.06025757574205e-07
-1.59357819873822e-05
-1.99744745048917e-05
-5.88796930778204e-06
-1.14086117757571e-05
-8.32902342139144e-06
-1.2796604242189e-05
-9.60564494209654e-06
8.3166577660847e-07
-1.27817368719193e-05
-9.16682683508537e-06
1.32931230529927e-06
-1.07128970382265e-05
-1.31593344898743e-05
-1.15977942144513e-05
-1.91452808087684e-05
-1.54523164997027e-05
-2.09360609515293e-06
-8.74946783480219e-06
-1.39486554822706e-05
-8.20697196544343e-06
-9.04858304639473e-06
-3.33462577361316e-05
-7.92512238876104e-06
-1.55442983868371e-05
-7.26271753946368e-06
-5.38229144034735e-06
-1.2337710598306e-05
-1.99296479514537e-05
-1.00814921268917e-05
-1.43253122796136e-05
-1.03140606618626e-05
-2.63652754751288e-06
-6.01738502702234e-06
-3.05497020891649e-06
-1.40351825869731e-05
-1.96981397571614e-05
-1.37588059326943e-06
-5.68828446433069e-06
-1.4179610920271e-05
-2.64547154063263e-05
-5.06725876456674e-06
-8.98438031879918e-06
6.09843433155249e-06
-2.38584606695079e-05
-1.43921866054737e-05
-1.22829639765422e-05
-3.54249465346226e-06
-5.42512779184473e-07
-1.3532972817203e-05
-2.01077299059975e-05
-1.01765582389063e-05
-7.04966924536374e-06
-2.00018110367177e-05
-1.63320541466166e-05
-6.70661391971685e-06
-5.38889740029612e-06
-2.82116115219741e-05
-2.98312742302136e-05
-7.69257386973092e-07
-3.25181134072364e-06
-1.99862436684612e-07
-2.09822524245843e-05
-1.14041393640902e-05
-1.2639214313219e-05
-1.09501510286513e-05
-6.37491580764399e-06
-6.79154362406274e-06
-2.64982149227016e-05
-1.42521942386856e-05
-4.1443794569411e-06
-1.03049027343131e-05
-1.47853672846665e-05
-3.6581972533595e-06
-3.04080688878927e-06
-1.40856658006127e-05
-1.05758983099353e-05
-6.71197069234294e-06
-1.01476494579526e-05
-5.63090185840234e-06
-2.41923752997412e-05
-1.10641082467979e-05
-1.87057644814185e-05
-7.73241089269132e-06
-1.64270936604577e-05
-5.07768113750254e-06
-7.11759686833036e-06
-1.96550902541139e-05
-8.70579356076204e-06
-2.24998914434039e-05
-9.2405979656643e-06
-1.50915414869237e-05
-1.14283494504041e-05
-1.42780427129003e-05
-1.10933232029465e-05
-2.11187171805836e-05
-4.2037376775149e-06
-1.01352707803595e-05
-3.6877561479146e-06
-1.13313519928904e-05
-1.87581924994869e-05
-9.20602103096899e-06
-6.54983747559267e-06
-1.70166519003269e-05
-1.71216474680685e-05
-1.6843168262574e-05
-2.68311124920995e-06
-1.31608119680521e-05
-2.4490362566937e-05
-7.51713651995011e-06
-1.93268288979169e-05
-1.12993665276802e-05
-1.16650226221951e-05
-7.94157665136831e-06
-2.49410055116566e-05
-7.9400308073977e-06
-1.49784886747475e-06
-1.49237439564923e-05
-8.4212716366544e-06
-1.39523394570654e-05
-1.5626202784052e-05
-1.01870975588117e-06
-1.14393309191329e-05
-3.38909815985313e-06
-2.56644059113552e-05
-1.0409004972764e-05
-2.08878399068542e-05
-3.72000108987391e-06
-9.96859603857921e-06
-1.57009001351331e-05
-2.87376850233019e-05
-1.4567325196939e-05
-1.09774572876949e-05
-1.33598260022738e-05
-2.66369527254801e-05
-1.35157372184669e-05
-5.72443579134372e-06
-1.32254556139083e-05
-1.625642580264e-05
-1.23174724859433e-05
-7.95997963750766e-06
-9.12947067261924e-07
-1.3043778315408e-05
-7.72157861986794e-06
-1.59320666016117e-05
-5.60280953317548e-06
-1.7627253116708e-06
-1.4110663065582e-05
-1.62227565631725e-05
-1.6169144615184e-05
-1.40291893658288e-05
-1.52081679056096e-05
-1.3717034736472e-05
-9.67905115640752e-06
-4.05759325269248e-06
-1.44312728082709e-06
6.53749425001394e-06
-7.48818746390369e-06
-1.16189151426678e-05
2.72956385207396e-07
-7.25997355794743e-06
2.94194845199254e-06
-2.01251247808021e-05
4.17658419182284e-06
-9.34554889896375e-06
-2.02499464884963e-05
-1.76431186939617e-05
-8.30445109923178e-06
1.62260392960545e-06
-1.63174619845457e-05
-1.16095759106438e-05
-2.18581951313684e-05
-2.18982867150327e-05
-1.02497817292032e-05
-4.43128369348578e-06
-1.41264522821752e-05
-1.63902886588232e-05
-1.86865759769476e-06
-2.77036495678844e-05
-4.63436301163385e-06
-6.23913764004964e-06
-9.30951620302752e-06
-2.68427084808583e-06
-2.15674336818899e-05
-1.33291015836966e-05
3.58259589613152e-06
-1.39052160625229e-05
-1.60306347050199e-05
-1.15077678641172e-05
-1.4975899855905e-05
-7.24446255332789e-06
-3.5313090318061e-06
-8.26556435179197e-06
-6.94915916639996e-06
-1.87817769852512e-05
-1.50673906291889e-05
-1.54345331238347e-05
-1.09425359262131e-05
-4.94195155811198e-06
-9.81557739786469e-06
-5.1450603623043e-06
-1.19104805914237e-05
-1.77903455675712e-05
-2.85347792181241e-05
-4.18034833329987e-06
-1.29947798057116e-05
-1.55392681848274e-06
-1.22225891228442e-05
-1.18793423647168e-05
-9.89398620400823e-06
-1.71561213042542e-05
-1.69123030886528e-05
-2.44816173847673e-05
-1.24841435100529e-05
-1.07693644914545e-05
-1.3708196354242e-05
-5.06072767333809e-06
-1.05895477856046e-05
-8.16445930266287e-06
-1.22529480348858e-05
-2.62322044710841e-06
-5.12937979825659e-06
-1.28347544612545e-05
-3.49773112278069e-06
-1.40167233587083e-05
-1.46994554174789e-05
-1.53519919930774e-05
-1.51292806190915e-05
-2.15269144888946e-05
1.92774808546931e-06
-6.61112648869269e-06
1.7694720087669e-06
-2.12004708171111e-06
-1.54098489296672e-05
-1.02299017011095e-05
-7.70666359438678e-06
-1.47933145760309e-05
-2.23076113654637e-05
-1.41078630996098e-06
-5.62414635500576e-06
-1.98197909729599e-05
1.81101473014331e-09
-6.44947664963504e-06
-8.42195489040629e-06
-1.1552938872031e-05
-8.69892694642196e-06
-2.43696402009618e-06
-5.1913634473333e-06
-1.20666892808976e-05
-2.13506332314241e-05
-1.42096717528538e-05
3.79424654651431e-06
-2.59175619829604e-05
-5.7752378269132e-06
-1.18256807040821e-05
-6.4793356955464e-06
-2.37081404109384e-05
-1.66000069364917e-05
-2.11821338990558e-05
8.81370150786167e-07
-7.93022459603137e-06
-1.44323084093559e-05
-3.62912083433263e-06
-2.29645786476558e-05
-1.17929147452327e-05
-5.63800919033188e-06
-1.19941756412203e-05
-1.49166743939619e-05
-7.34653486965384e-06
-8.0701669342666e-06
-8.47010187138132e-06
-2.87399367878496e-06
2.88545142586142e-07
-1.79098021115368e-05
-8.63044086379155e-06
-9.60872818213408e-06
-1.15363924784316e-06
-8.86935083018377e-06
-3.2061400177197e-05
-1.56889066523706e-05
-1.23828024049464e-05
-8.79784926289748e-06
-8.84988285355806e-06
-3.53494315108268e-06
-5.52583858022971e-06
-1.13616933327112e-05
-1.71794109667991e-05
-1.09181051055655e-05
-7.4222925423998e-06
-1.54456750916262e-05
-6.53279530444582e-06
-1.06210187398207e-05
-1.09299412899145e-05
-1.07575050650058e-05
-1.89373575484782e-05
-2.60795941186393e-05
-1.41719526074931e-05
-1.15067687144287e-05
-1.38441090239545e-05
-2.11622929925947e-06
-3.58545315777369e-05
-4.87066050078404e-06
-2.5633672190849e-06
-7.45126053357927e-06
-2.44061804373631e-05
-4.83980155101521e-06
-7.66308698961195e-06
-2.44772985770356e-05
-2.53675261659041e-05
-2.46292534186503e-05
-6.97559964971936e-06
-7.48785931119695e-06
-8.87511166424549e-06
-2.19113339333944e-05
-1.67008586843302e-05
-1.00516362326424e-05
-1.86961846196795e-05
-4.31668598126763e-06
-1.1139111710744e-05
-2.49225194779344e-06
-2.10109547360528e-05
-3.50870387955107e-06
-1.13567419688215e-05
-1.46546486369411e-05
-1.33194983760826e-05
-1.05506391966566e-05
-2.07788669783356e-05
-4.98293850480035e-06
-1.04089915798497e-05
-1.49944367634466e-05
-1.5571967915695e-05
-1.15305529371283e-05
-6.5324597891561e-06
-1.22226097139957e-05
-1.02155957666893e-05
-2.17410886427849e-05
-2.44668636230397e-05
-8.70496606501129e-06
-1.49875100374076e-05
-1.28368187795166e-05
-1.56337894601346e-05
-2.12442250058486e-05
-1.2852516964388e-05
-1.02858827151424e-05
-1.51829717352226e-05
-1.77942478940557e-05
-2.77099423477952e-05
-5.79266622835648e-06
-2.4365415306774e-05
-1.24695428580416e-05
-5.24924136890168e-06
-9.47850814567728e-06
-2.73055519017715e-06
-2.17252624845414e-05
-1.35707989548772e-05
-5.91964970272174e-06
-1.59579575410625e-05
-8.75191348463388e-06
-1.72500545275824e-05
-6.90106866392383e-06
-1.19209600733856e-05
-5.43930985436893e-06
-2.27092197253778e-05
-2.30784282447965e-05
-5.67561156198821e-06
-5.75009256208758e-06
-7.08490215616572e-06
-1.58532311251946e-05
-2.24558227808636e-05
-1.74267980696544e-05
-9.23464324937926e-06
-6.37294786440066e-06
-2.28367286275859e-05
-1.84744986903247e-05
-1.07942758845179e-05
-1.37421067980141e-05
-1.703261864548e-05
-2.03666048981406e-05
-3.16435964115413e-05
8.20255031866897e-06
-1.09189072861096e-05
-4.25190346095626e-06
-1.63646745040186e-05
-6.51341777167594e-06
-3.55632806815206e-07
-2.48026112830613e-05
-1.45866182903444e-05
-1.93311884219641e-05
-1.47361725009362e-05
-1.57370083740507e-05
-2.75735146464165e-06
-1.85007513546966e-05
-8.74509926711603e-06
-1.55508028900061e-05
-1.0033999178608e-05
-7.01827482716644e-06
-6.97638793198203e-06
-1.71209434716223e-05
-1.44398595499581e-05
-1.16620458241538e-05
-4.68664418728481e-06
-5.36814629424219e-06
7.5963429827985e-07
-2.17005019135231e-05
-5.68369814204367e-06
-8.96285750656631e-06
-9.07079375616209e-07
-9.87565711095341e-06
-1.50715241671226e-05
-1.4957993929366e-05
-1.51686557281146e-05
-2.36328153655385e-05
-1.84377209512183e-05
-1.66722262605321e-05
-1.19527214301466e-05
-2.28686574141259e-05
-2.2654495272565e-05
-4.01177443327127e-06
-1.51115767563049e-06
-1.68378776410648e-05
-1.37025413302275e-05
-1.82018025712079e-05
-8.12126760014402e-06
-2.28566266703311e-05
-9.82357377281766e-06
-6.90298531508224e-06
-1.57035406084639e-05
-1.24885466993707e-05
-2.20471937355613e-05
-2.29975264420813e-05
-1.14508051647333e-05
-1.59532656468191e-05
-1.62709996982737e-05
-1.14813432812322e-05
-1.66452637191308e-05
3.45768792138921e-07
-1.58199015357008e-05
-8.98843073512323e-06
-1.38445881420765e-05
-1.11378927133131e-05
-2.30498823450227e-05
-3.69273215521154e-06
-1.08673226043822e-05
-5.68894443608722e-06
-6.79574953085956e-06
-1.53751588799453e-05
-1.65547181259944e-05
-1.16800812516848e-05
-6.62929909230577e-06
-1.35370666466811e-05
-2.14782622189179e-05
-1.27219849818517e-05
-1.37825349467089e-05
4.0350776818043e-06
-1.62888362940215e-05
-1.10145035128428e-05
-4.13113995394244e-06
-2.14509516759382e-05
-2.15969807976174e-05
-2.65248251485907e-05
-3.87375972442182e-06
-1.24486284322921e-05
-1.24462820187564e-05
-5.53504740495728e-06
-1.82897940102196e-05
-1.0546259270383e-05
-7.26234159964852e-06
-9.90499324306264e-06
1.99528958821464e-06
-2.49154408421393e-06
-1.74815793910239e-05
-3.15959038696903e-07
-9.60239255015724e-06
-1.92154573808701e-05
-1.69282820929248e-05
-4.84592025732244e-06
-1.38183649982134e-05
-3.19381375150703e-05
-4.43691165446623e-06
-7.00873828547543e-06
-6.35112608472118e-08
-1.77105064945982e-05
-1.07647458814073e-05
-1.44724606184682e-05
-2.09688656782164e-05
-8.21507605094955e-07
-2.31288848015991e-05
-1.46909292219855e-05
-2.9525497670167e-05
-2.23201789692945e-05
-5.36178507307756e-06
-1.04235251469311e-05
-2.18245216787211e-05
-9.85102950032081e-06
-1.70203914579032e-05
-5.76639391408605e-06
-7.9495877626804e-06
-1.60659796899086e-05
-1.22352037230793e-05
-9.17464896852219e-07
-1.27996398185738e-05
-1.2953378257826e-05
-1.11640703519222e-05
-1.79507528056566e-05
-7.60373947432847e-06
-8.61722276646623e-06
-1.89953207013428e-05
-5.37503628654687e-06
-1.32047675468458e-05
-4.20639871782811e-06
-1.69641566006692e-05
-8.6964344234953e-07
-2.05324417907232e-06
-9.08521348859481e-07
-2.52621670644311e-05
-1.72078363684624e-05
-1.44978652525312e-05
-9.29159785982616e-06
3.68210068088683e-06
-8.05874115784512e-06
-1.07374381377344e-05
-1.17285669707023e-05
-2.05067384346955e-05
-1.54658178968623e-05
-2.4333102724104e-05
-1.2343765877786e-05
-4.46418799783059e-06
-1.14292767155881e-05
-1.29072064313775e-05
-2.29108599188133e-05
-9.26051472358512e-06
-1.80690523130713e-05
-1.18083151279629e-05
-6.69176985336639e-06
-1.29064474544287e-05
-1.76245455512372e-05
-2.39079780632851e-05
-9.66899196772092e-06
-9.82077361395754e-06
-4.89059201148553e-06
-1.44933641965329e-05
-8.81503996851432e-06
-2.03594737834552e-05
-1.29035133748527e-05
-3.85256544413012e-06
-9.76973159031068e-06
-1.51586795146938e-05
-3.82244732007513e-06
-4.95356454204786e-07
-5.32332091920358e-07
-9.46573200650596e-06
-2.46469487153038e-06
-7.99331147741282e-06
-1.72373936623159e-05
-7.88063342305802e-06
-1.49688686865672e-05
-1.2677432287112e-05
-1.03225883191625e-05
-1.70743722226287e-06
-4.10984034791266e-06
-2.16796000700468e-05
-5.63134220475769e-06
-7.64399147642517e-06
-1.50705962796588e-05
-1.78430315423012e-05
-8.60588905283227e-06
-1.48549177548192e-05
-1.15060798094825e-05
-7.47940008363896e-06
-2.23080273663029e-05
-1.33227642281465e-05
-1.35971394858949e-05
-1.69465260740854e-05
1.24917106462036e-06
-1.51314367154229e-05
-1.53730057815204e-05
-2.19926579916875e-05
-9.74398908040418e-06
-8.52228562506111e-06
-1.48890136595944e-05
-1.17246640163147e-05
-6.29028164634565e-06
-7.18980223152819e-06
-1.33842341446393e-05
-2.14585029097427e-05
-6.87248492282421e-06
-1.37277385101009e-06
-6.52627141313657e-06
-7.52790557099215e-06
-6.02058347323427e-06
-1.33274347843975e-05
-9.34838455604899e-06
-1.80716539508017e-05
-3.39013541607814e-05
-1.67016943282972e-05
-1.29319435338096e-05
-1.6525381547095e-05
-2.76658299653513e-05
-5.06341400962487e-06
-1.20773347040705e-05
-3.95740459254475e-06
-3.79099105449964e-06
-9.1604815284631e-06
-1.40666619325365e-05
-1.02993954317157e-05
-2.37682711971453e-06
-7.37433160100906e-06
-1.0158470340272e-05
-1.23761528657336e-05
-2.01046577333431e-05
-1.16368506306182e-05
-1.38721473137465e-05
-7.99982729520395e-06
-1.39170208264463e-05
-9.73590381916313e-06
-1.57030944101409e-05
-8.70136143585622e-06
6.41433915694202e-06
-1.6300986796197e-05
-1.88455316533045e-05
-2.51905921754823e-05
-1.10135781139431e-05
-9.35172722137039e-06
-2.69318252968651e-06
-2.79033553448831e-06
-8.20675347184499e-06
-4.07944404790117e-06
-8.92655303041215e-06
-1.94198227210831e-05
1.77821974722909e-06
-2.55071584103107e-05
-1.6024814534445e-05
-7.2438890688102e-06
-1.98350928909911e-05
-9.75019792074526e-06
-2.59797653400701e-05
-2.15643011700597e-05
-8.7715683590236e-06
-1.02310722770176e-05
-9.44490227470677e-06
2.35876103288902e-06
-6.24017723841091e-06
-2.01769393023095e-05
-6.02298767983927e-06
-1.48813068298568e-05
-1.35383635418984e-05
-1.12809831700407e-05
-1.08129898060257e-05
-2.05310867876461e-05
-1.11436948864578e-05
-2.120304547309e-05
-1.30971260380679e-05
-1.07206919746065e-05
-1.00573920222916e-05
5.04398002004698e-07
-5.57208971876795e-06
-1.49920934202554e-05
-8.86741745891921e-06
-1.05024132064978e-05
-1.20768976144803e-05
-9.34008735353266e-06
-1.27005390411643e-05
-4.52042916582173e-06
-6.08230730564023e-06
-4.75548910914426e-06
-2.90297646644841e-05
-1.7138686494059e-05
-9.75537873467105e-06
-1.13976255263262e-05
4.6235551372422e-06
-6.53968544878712e-06
-1.24709891525798e-05
-1.87394777410061e-05
-1.41093409551693e-05
-1.37322612820845e-05
-1.24733789317569e-05
-6.68841590604576e-06
-1.99286116323704e-05
-1.75256157348947e-06
-1.74015949673811e-06
-1.42380656226606e-05
-2.4983325467498e-05
-1.88509471027579e-05
-1.49999872209911e-05
-1.88370428314927e-05
-6.73507599766861e-06
-2.05666038166851e-05
-7.96859110097694e-06
-1.71702978778972e-05
-2.40955347586285e-06
-6.13146101623305e-06
-2.27184768369177e-05
-9.19726517472047e-06
-1.00447336772891e-05
-7.81081518662354e-06
-6.197514377218e-06
-1.45013533315196e-05
-3.37554747584501e-06
-1.68165016752107e-05
-1.46872266925298e-05
-1.52715310007453e-05
-7.50841996430774e-06
-1.23456040093332e-05
-1.04596342239895e-05
-1.17044246748125e-05
-7.76864492912559e-06
-1.2862594762099e-05
-2.17307515392399e-05
-1.49056958603394e-05
-2.28724484612623e-05
-7.45521145855539e-06
-7.18313293861181e-06
-7.53754439568327e-06
-1.26951018128554e-05
-7.08932034572583e-06
-3.34613135269435e-05
-8.24003056706798e-06
-1.51148951384714e-06
-1.51478977438279e-05
-1.25600383131568e-06
-1.91626474298187e-05
-8.76312700336481e-06
-1.59723638548928e-05
-7.93709423220042e-06
-1.27064102812917e-05
-2.66808982482076e-05
-5.6490117220629e-06
-9.58263362876149e-06
-2.17921656105667e-05
-8.78011151605498e-07
2.41865982577448e-06
-1.02510358689392e-05
-1.4255622713271e-05
-1.03204254832501e-05
-8.19798389082607e-06
-1.53156637325427e-05
-3.7610623364292e-06
-2.12771296242966e-06
-1.66067665804966e-05
-1.12771246963253e-05
5.11847358735271e-07
-6.60959606199869e-07
-2.51544416488121e-05
-1.58431620993885e-05
-1.56461455784035e-05
-1.8997371447517e-05
-1.50898642817432e-05
-1.26750271442869e-05
1.9174565324866e-06
-3.60858313145242e-07
-1.26438147576942e-05
-1.69019287968979e-05
-2.02207707476821e-05
-6.66358871815542e-07
-5.58726950039676e-06
-1.52418457369163e-05
-1.10296670362166e-05
-2.05340270894828e-05
-2.05574332414702e-05
-7.78813540254676e-06
-6.35728611464578e-06
6.11622505039412e-07
-2.0223018717824e-05
-1.61592505388188e-05
-5.8051173274997e-06
-7.69406646538062e-06
-9.99060994420095e-06
-2.67613232773371e-05
-6.75482065047333e-07
7.19065574445456e-06
-1.16254923727871e-05
1.50235670532568e-06
-1.50443689254983e-05
-5.07015352164651e-06
3.33089830427623e-06
-6.03677370124843e-06
-3.10940792073192e-06
-1.43959959611203e-05
-9.563877994706e-06
-1.15558254994483e-05
-6.06129750669159e-06
-7.62546087247186e-06
-2.00682800550088e-05
7.30403023384717e-06
-6.74761698958848e-06
-1.54796377652853e-05
-1.11698246748463e-05
-7.11982959768208e-06
-1.28822220970978e-05
-2.22620799175741e-05
-1.02054766845715e-05
-1.87320371787126e-05
-7.78297937833652e-06
-1.66213161356911e-05
-1.09495913797168e-05
-9.08831557755509e-06
-1.30831323166641e-05
-1.82290787276551e-05
-1.15947060563339e-05
-8.87734947891064e-06
-1.52149105464775e-05
-2.13011426959291e-05
-1.21478430798995e-05
-1.51452836983428e-05
-9.6949124000351e-06
-1.59658551669876e-05
-7.33292990717259e-06
-1.15000326899414e-05
-9.44033719125792e-06
-4.23872993753668e-06
-2.33690919015799e-06
2.47269312671979e-07
-1.85142435962935e-05
-8.71828216256392e-06
-1.51458361366744e-05
-7.10219931562724e-06
-2.2164128336757e-05
-2.93247432113953e-06
-3.01255549488178e-05
8.72303712314451e-07
-1.59858653591941e-06
-7.10378960239809e-06
-2.7218986854889e-05
-1.18139474322841e-05
-8.47585428818763e-06
-1.15862863355068e-05
-6.72425881687732e-06
-2.10525169165522e-05
-2.90138022300624e-05
-1.13130357568317e-05
-2.53625911958554e-06
-2.44014860764828e-05
-1.71819192997673e-05
-1.70376317829505e-05
-4.98353436328866e-06
-1.56363284117261e-05
-2.3638171715808e-06
-9.96819617360578e-06
-1.45386203974033e-05
-1.04016832324019e-05
-7.21237281476072e-06
-1.67313552213489e-05
-8.60325363938318e-07
-2.41197562619238e-05
-2.2603500544071e-05
-1.43523624279595e-05
-6.5897665587472e-06
-2.29512364477305e-05
-2.33241305523116e-05
-8.41957305634837e-06
-6.1470402090773e-06
-7.46441958499e-06
-1.62852528039833e-05
-9.67592242425093e-06
-1.48078885850293e-05
-3.28602184821922e-05
-1.34910036208613e-05
-1.08027180762481e-05
-9.76775940734885e-06
-2.6323469796034e-05
-1.76636824612004e-05
-7.58376914392908e-06
-4.64955071921532e-06
-1.17773744349974e-06
-1.29183796666788e-05
-5.81614253540554e-06
-1.37328092227104e-05
-7.12637927420966e-06
-1.72138733694297e-05
-1.22562800280195e-05
-7.54618589324258e-06
1.58279760861191e-06
-1.17268297367776e-05
-1.62235873679841e-05
-1.70175462189215e-05
-1.99760133042369e-05
-2.25793798069873e-05
-5.61392719091466e-06
-1.73530468934177e-05
-2.05686086943638e-05
-1.41105333990687e-05
-1.76221739118718e-05
-1.19057813558059e-05
-1.07678383649815e-05
-2.43313468654319e-05
-1.4270295981898e-05
-6.09946403832278e-06
-1.59079363961903e-05
-1.00387914604424e-05
-4.28664923173048e-06
-8.68160973815073e-06
-1.22111063122593e-05
8.59430900490221e-06
-1.18081868321447e-05
-4.12858318998017e-06
-1.72107956019465e-05
-9.78888196069386e-06
-1.39497755880353e-05
-6.10932173156241e-06
-9.91680089398571e-06
-1.08554608743949e-05
-4.39040706487071e-06
-1.94906246491095e-05
-7.50690964767018e-06
-5.49947226973898e-06
3.48246006067355e-06
-2.7655707496809e-06
-1.16826199291513e-05
-1.29147695538964e-05
-1.78849826186992e-05
-9.37058956279409e-06
-6.76953212682251e-06
3.28917087443815e-06
-1.79895591711748e-06
-1.10477285381881e-05
-3.50534392943055e-06
-2.32393291877375e-05
-2.53718896423941e-05
-2.10554306936495e-05
-2.18384615236709e-05
6.79322094797163e-06
-1.85690073948229e-05
-1.3859118825287e-05
-2.5608807753353e-05
-1.1535833026935e-06
-1.5183442685846e-05
-6.09357858471878e-06
-1.43121817852365e-05
-2.11953886569811e-07
-3.98172926235069e-06
-5.9286194429546e-06
-8.2960677504361e-06
-1.0741261869477e-05
-2.21191948276779e-05
-2.03321668309773e-05
3.11552431217809e-06
3.30162122366545e-08
-5.02127646116966e-06
-6.75592151238212e-06
-1.33638794113219e-05
-1.55892800112543e-05
-4.77791240898574e-07
-1.17608539185431e-05
-8.54352145028211e-06
-5.15747379339397e-06
-1.73986047411709e-05
-7.49921899690439e-06
-1.11113767694041e-05
-8.15820783712768e-06
-1.94439951693576e-05
-9.14807604347377e-06
-1.352900747883e-05
-2.26498359369157e-05
-9.40539261317275e-06
-3.90138593019052e-06
-2.76987902703366e-05
-2.11343622009357e-05
-4.28291765767899e-06
-1.45742429107061e-05
-1.69992894872413e-05
-3.40443373109427e-06
-1.57110609193302e-05
-6.85407688454724e-06
1.75337890618362e-06
-1.96202019209796e-05
-2.14395572247627e-05
-2.3614245096638e-05
-9.05133155598723e-06
-1.32613372025085e-05
-5.10668497411352e-06
-9.57038309662411e-06
-2.64535146782274e-06
-7.26245135147996e-06
-5.10463512991056e-06
-1.30517518088462e-05
-2.75041936837188e-05
-1.48762971471624e-06
-8.00450710326481e-06
-1.37654771858254e-05
-8.60311688518656e-06
-2.18241806037972e-06
-3.98520125084374e-06
-1.44677026100325e-05
-1.02770116477163e-05
-4.53295165546129e-06
-7.25460193917303e-06
-4.92329639478581e-06
-6.62803578254928e-06
-7.3131371867687e-06
-1.59188123352601e-05
-2.5554085524032e-05
