# Supplementary material for: Research on computational propagation and identification of mine microseismic signals based on deep learning
Source: PLoS One. 2025 Oct 22;20(10):e0334641. doi: 10.1371/journal.pone.0334641 (PMC12543183; doi:10.1371/journal.pone.0334641)
Supplement: S11 Data — (ZIP) [file pone.0334641.s011.zip › 000101100002723.xlsx_0.txt_24.txt.txt]

-1.8917886225713e-07
-9.18291735073506e-06
-2.0387803707723e-05
-9.74066614450738e-06
-2.45533127775554e-05
-1.11825002707598e-05
-1.14115362842367e-05
-1.06443232127285e-05
-1.25284860078869e-05
-2.82609245796228e-05
-2.37970249406753e-05
-2.7176822687587e-05
-5.19742471015052e-06
-5.04219883873329e-07
-8.98301728692003e-06
-1.05580946289086e-05
-1.84489221128263e-05
-7.7463293969844e-06
-1.70492608439308e-05
-6.5307293665419e-06
4.57768354531965e-06
-1.62302115582045e-05
-1.77438817496285e-05
-1.16879338992963e-05
-2.25228588690449e-05
-3.72799178850224e-05
-1.48783808880727e-05
-8.08984473923694e-06
1.15139443421872e-05
-1.90039159814187e-05
-1.36080477174607e-05
-7.46373996841706e-07
-2.5091788838375e-06
-1.39771512951721e-05
1.16844201693592e-06
-9.12103303921841e-07
-1.87407581093501e-05
-1.71770602896551e-05
-1.12476654173495e-05
-2.35295836177596e-05
-2.56509003040206e-05
-1.37010922687177e-05
-7.25775838102987e-06
-1.92361527343764e-05
-7.55864404944739e-06
-1.11634533651638e-05
-1.61775173383668e-05
-4.84894890677991e-06
-1.44582359773479e-05
-1.98497273609093e-05
-9.06054888028363e-06
-2.23978936846814e-05
-9.70530050754638e-06
-1.6915388505984e-05
-1.17710067444195e-05
-9.48305490526738e-06
-1.0047721597339e-05
-8.3269622984569e-06
-1.49141336165788e-05
-1.110834040665e-05
7.82562243830158e-08
-8.82760942295428e-06
-1.29420126618626e-05
-1.47461413238884e-05
-1.97036950195329e-05
-1.22686763869633e-05
-8.55439804094542e-06
-6.37532464724473e-06
-3.63737768277613e-06
-1.48946984085618e-05
-1.57458428670626e-05
-1.12721986503811e-05
-3.86660201342424e-06
-1.35160607148681e-05
-2.46198673892602e-05
-1.66263173376781e-05
-1.01492518761571e-05
-1.15764051612185e-06
-4.65171876548557e-06
-2.17029241978789e-05
-5.40186501474767e-06
-1.08436042531766e-05
-5.34604576378428e-06
-3.67222500765079e-06
-1.97087534070888e-05
-8.77743464810245e-06
-6.31569941240233e-06
-1.29481332196252e-05
-2.4984294227761e-05
-1.63768934324998e-05
-1.35709236909675e-05
-1.68883490429488e-05
-2.1198841085018e-05
-9.50104343042669e-06
-1.26077180556593e-05
-1.66645659163581e-05
-1.41400324731102e-05
-7.87164451507914e-06
-9.17062010816741e-06
-2.89802192583208e-06
-3.31493340970855e-06
-9.33167695005547e-06
2.46231403850582e-06
-1.37100845601421e-05
-1.25235135137101e-05
-1.66725659885e-05
-6.14710087376864e-06
-1.97270545767479e-05
-4.34975374544415e-06
-1.16015374627721e-05
-1.45617267728543e-05
-1.47597989787583e-05
-4.80490263711184e-06
-1.77382395383957e-05
-1.75434441332399e-05
-6.0004344393417e-06
-1.26667724761659e-05
-1.16416795547994e-05
-1.34436979577928e-05
-4.07253349503528e-06
-3.57818678449492e-06
-6.76372520671518e-06
-1.67554738872495e-05
5.86628775251851e-06
-8.91185670402726e-06
-1.88418789605288e-05
-1.37760899345436e-05
-4.22123262698598e-06
-3.78662214689245e-06
-1.4985073249655e-05
-4.39491308296476e-06
-5.94503206386885e-06
-7.00880470038875e-06
-3.70397848952285e-06
-1.73305893432031e-05
-1.51278722482373e-05
-1.07730003997388e-05
3.8714716160186e-07
-1.15864988365182e-05
-4.89906003024278e-06
-6.14876381091442e-06
-1.04893041558551e-05
-1.52266757779054e-05
-1.76418800981031e-06
-4.85501368695432e-06
-6.535431884297e-06
-7.34216911078389e-06
8.56050216686544e-07
-1.49656913717085e-05
1.03752222258188e-06
1.60286477490689e-06
1.15931756233697e-05
-2.11240097066806e-05
-1.92437522581624e-05
-2.04536074790216e-05
-1.49781507779209e-05
-1.53404775614436e-05
-1.19922163141046e-05
-1.09241537300791e-05
-5.03922574015857e-07
-5.50568973413975e-06
-1.23494443571752e-05
-7.8224835576317e-06
-1.17002968810592e-05
-1.64249691986928e-05
-1.82451967472164e-05
-1.25025961784533e-05
-1.39569648141885e-05
-2.16025712757133e-05
-8.05484435283999e-06
-1.65039975917146e-05
-9.23373526014734e-06
-1.45959843822513e-05
-1.26025379603185e-05
-4.37245260199386e-06
-1.58523014938774e-06
-1.84530270414109e-05
2.97327158879582e-06
-1.7339893218406e-05
-1.55951459489148e-05
-3.87218164047812e-06
-8.71015487222129e-06
-7.16035044499053e-06
-4.23646693485993e-06
-1.4170111097542e-05
-1.50279942508198e-05
-7.36230287964352e-06
-1.05323918282326e-05
-1.26979725442289e-05
-9.23191945218198e-06
-6.89133755042456e-06
-1.91334594781797e-05
7.00231018923475e-06
-1.30164615401879e-05
-1.12381668984524e-05
-1.63113701292799e-05
-1.40584242399073e-05
-3.85375785993386e-06
-1.96715576411509e-05
-3.10681718373552e-05
-1.58844352934101e-05
3.24626438163629e-06
-7.96770505174704e-06
-1.06019152390776e-05
-9.97422199177103e-06
-3.53658201623142e-06
-6.4648459466123e-06
-1.85953396404792e-05
-1.8707837061222e-05
-6.60979515977566e-06
-1.18527210323595e-05
-9.04590745922328e-06
-1.4225681688744e-05
-3.2266896130904e-06
-1.99863992601505e-05
-1.47464569470794e-05
-1.39907046050662e-06
-2.05281196101871e-05
-6.54643326472693e-06
-2.2577458808994e-05
-2.01337244826043e-05
-1.89422585906634e-05
-6.40516976358733e-06
-2.49771923795342e-05
-1.85084384536277e-05
-8.2187340647033e-06
-1.96394268523005e-05
-2.37331444567597e-06
-2.09331991376128e-05
-1.44292862186272e-05
-6.1688056687637e-06
-1.14522860564282e-05
-1.62394962305784e-05
-1.60099942202849e-05
-8.69931818930146e-06
-2.02140802294037e-05
-7.02403878106245e-06
-1.46974466159586e-05
-8.85546052363717e-06
-1.52233717948213e-06
-1.38975233162314e-05
-8.39946301799314e-06
-1.48596734251229e-05
-1.41926518327702e-05
-3.81791534246767e-06
-1.30492972975113e-05
-1.28911342519715e-05
-1.54727921180395e-05
-9.89722539141816e-06
5.56966536215759e-06
-1.2442246351412e-05
-2.0906891116139e-05
4.2657467337708e-06
-8.05402485705471e-06
-2.31884100931185e-05
-1.17604147435685e-05
-1.23866359692526e-05
-1.78763739052285e-05
-1.76673336849415e-06
-2.57871127164685e-05
-2.10522840867447e-05
-2.15569230601384e-05
-1.9815864093735e-05
-1.74418116066339e-05
-6.58486905499231e-07
-2.19039005129467e-05
-1.82797599918854e-05
-8.45103377076508e-06
-7.18734831326407e-06
-3.11454438196655e-07
-9.7587003247604e-06
-8.23181424879703e-06
-1.14776463025022e-06
-1.0964216768122e-05
-1.44410098510635e-05
-1.50546835951087e-05
-1.97481945600924e-05
-1.43472590057586e-05
-1.04478994063409e-05
-1.36108662900998e-05
-1.4873676203806e-05
-8.9948729388947e-06
-1.04312213933614e-05
-1.18859810999947e-05
-1.94734704991579e-05
-7.74334593832019e-06
-6.96238340934014e-06
-8.69000334665229e-07
1.35493540676812e-06
-1.20033791791232e-05
-1.2436330529588e-06
1.19768125716759e-06
-1.72688291622248e-05
-2.24960449201706e-05
-1.45038261520268e-05
-1.10821228306255e-05
-2.02924958775292e-05
-8.41076479649243e-06
-4.07279767360772e-06
-1.34656742509826e-05
-1.1352667068285e-05
-1.37419192532897e-05
-9.20602195285862e-06
-2.00396605823194e-05
-9.60039777021472e-06
-1.30147908346685e-05
5.0424933351336e-07
-2.13187703531795e-05
-7.40755302052559e-06
-5.32450352269046e-06
-1.58139483746632e-05
-2.1098453796193e-05
-1.40597035380156e-05
-1.75069154843907e-05
-3.01849577602213e-05
-4.66190000373324e-06
-8.68000404166233e-06
-1.88654507734697e-05
-1.45711821184631e-05
-1.69838149978039e-05
-2.35910230330878e-05
-6.68945454374403e-06
-1.6029685239261e-05
-8.99376726604433e-06
-2.70461980228432e-06
-1.00924712684531e-05
-1.47910423392264e-05
-1.3919304553753e-05
-2.44709372550793e-05
-1.56412422526838e-05
-2.47929662421705e-05
-1.28655874560287e-05
-8.08131275944976e-06
-7.38356027515139e-06
-2.01186619668621e-05
-2.24923089909806e-05
-1.06847892276292e-05
-1.13234432842291e-05
-1.63901345556249e-05
-2.08777087089468e-05
-5.26364673730012e-06
1.93309492249641e-07
2.0663024840803e-06
-2.11440789857106e-05
-2.07795675965016e-05
1.34041723175703e-05
-2.6697679928266e-05
-5.59202274958253e-06
-2.1563708281067e-05
-4.48962364221045e-06
-1.1346851837965e-05
-1.73256779922411e-05
-1.81896150429806e-06
-6.97695900975837e-06
-1.45701447697034e-05
-5.04038752858314e-06
-8.98966405843202e-07
-2.26860023672969e-05
-1.38552338268265e-05
-7.10254617766379e-06
-2.4715331253976e-05
-8.35303963832936e-06
-5.03152329366559e-06
-6.49985226246023e-07
-8.14778793865835e-06
-1.73201392837586e-05
-1.01733463624412e-05
-5.10323192976668e-06
-1.01912709750674e-05
-1.42496866300696e-05
-4.79752498406754e-06
-1.04442101330226e-05
-1.65232831936427e-05
-1.49049947845928e-05
-2.77636813125897e-08
1.77675168286942e-05
-1.7927912186371e-05
-8.97585981598668e-06
-4.48279607197552e-06
-1.14184793080757e-06
-8.24052531726865e-07
-1.87072475405583e-05
-2.2520875127057e-05
-1.85047168983463e-05
-1.03022653564528e-05
-1.44178091072981e-06
-2.33364381771601e-05
-1.14005741008881e-05
-1.14307834737695e-05
-6.1173805278325e-06
-1.20463146609832e-05
-9.17879769024195e-06
5.99941896448656e-06
-1.00689519847541e-05
-1.25452975791971e-05
-1.1865291162895e-05
-2.00533128412354e-05
-4.84391247530172e-06
1.46689770894179e-06
-2.04550710012473e-05
-2.09425088462227e-05
-2.93281896772875e-05
6.28665062066207e-07
-9.72867784082439e-06
-1.97744442632585e-05
-1.02794521234074e-05
-7.89227921756746e-06
-1.33417138022884e-05
-7.15156588843522e-06
-1.33632330750411e-05
-1.05649826110284e-05
-1.2490340042125e-05
-1.78402782664099e-05
-1.22544111074938e-06
-1.46901289404744e-06
-1.62533140460991e-05
-1.10572231828605e-05
-1.13505026297496e-05
-1.52660254649744e-06
-7.46934531613409e-06
-6.62944426621641e-06
-7.39055698982358e-06
-1.51061683399926e-05
-2.31711932571493e-05
-1.50688331674808e-05
-3.12715185762232e-06
-2.3759890918562e-05
-2.00895328070803e-05
-5.8842566424213e-06
4.81673751334065e-06
-8.79600626386902e-06
-1.9015260577136e-05
-3.86212819051683e-06
-1.53073918786015e-05
-8.56719842220974e-06
-1.09230997190643e-05
-1.24180331017533e-05
-8.84908833550337e-06
-1.6739878585395e-05
-1.26694943128884e-05
-1.10837536307036e-05
-1.46474447891149e-05
-3.02906810866622e-06
-1.32605546043125e-05
-1.13876494075604e-05
-4.76427378894393e-06
-2.20347285284213e-05
-1.40938904661401e-05
-8.03227344288535e-06
-1.71521293421182e-05
-5.09352911643283e-06
6.10602502449073e-06
-6.17525357720477e-06
-7.53228969019544e-06
-1.70321187025185e-05
-6.11464506105555e-06
-4.29174996780668e-06
-7.32291577476063e-06
-1.92610935315113e-05
-1.86066650229821e-05
-9.27007161205547e-06
-1.41585059909318e-05
-8.1618643963489e-06
-1.05593071009961e-05
-9.19142552059241e-06
-1.26298159790826e-05
-5.9507295938401e-06
-7.85649001722566e-06
-2.6714978724205e-06
-6.76144498969973e-06
-1.97677779974484e-05
-8.38380570712467e-06
-8.44826946673051e-06
-1.72262067867258e-05
-2.12219628642275e-05
-2.30674669478143e-05
-1.74388134300833e-05
-1.00323763221798e-05
-8.93445569698026e-06
-9.46108708441753e-06
-1.46811591846775e-05
-2.35353710014329e-05
-7.53316090441991e-06
4.24980700278308e-06
-1.39307793158343e-05
-4.3303670829753e-06
-1.54541293969268e-05
-7.06836600372807e-06
-1.22926185108971e-05
-2.10862776815262e-05
-1.11779610866917e-05
-9.45413314635076e-06
-8.48968478640528e-06
-2.70126801924504e-05
-1.90288658035879e-05
-1.14232247619622e-05
-6.94972496974163e-06
-8.94479960612136e-06
-1.87556125585674e-05
1.54882998646027e-06
-4.69505100252413e-06
-1.97356614760668e-05
-7.6313734761129e-06
-1.32166371070897e-05
-1.73885045370106e-05
-2.4287617557242e-05
-8.40748175113071e-06
-6.01226306570584e-06
-1.4334875663246e-05
-5.10347524944404e-06
-1.76856062182736e-05
-4.49511301132894e-06
-1.73517150289892e-05
-1.03220267034828e-05
-1.52868156037683e-06
-3.69935475289427e-06
-1.46725913301208e-05
-1.46227024622618e-05
-1.48706171890314e-05
-2.72827613770322e-06
3.29100687262147e-06
-1.86447197732878e-05
-4.39202257145743e-06
3.50835023949402e-07
-1.11726043868092e-06
-2.21298494949895e-05
-1.62810573884419e-05
-9.89431531758329e-06
-1.39237595511896e-05
-1.29829706348012e-05
-1.63526351654141e-05
-7.17315550923993e-06
-4.61744052632882e-06
-1.77151891072554e-05
-1.29893507666759e-05
-2.41709365105244e-05
-8.60914153722196e-06
2.0750445376084e-06
-1.4178035896579e-05
-1.55675540029623e-05
-2.45620223565173e-05
-9.80939244775534e-06
-5.7723984445839e-06
-1.37659328781513e-05
-7.03295399820143e-06
6.17102569236999e-06
-1.59617506260658e-05
-1.49830423006654e-05
-1.38691218109337e-05
-1.46071228081858e-05
-9.9781552054285e-06
-3.3288623032959e-06
-1.84187327338285e-05
-1.70842901112242e-05
-1.94179119637219e-05
-7.31563053989215e-06
-1.97315338555238e-05
-1.19871282231547e-05
-1.26004678590187e-05
-1.32247247717156e-05
5.35746920900803e-06
-4.99269229934409e-06
-1.54649289843297e-05
-1.93606105170539e-05
-1.37392728610224e-05
-1.77005917881778e-05
-1.22286289174398e-05
-1.13127482749806e-05
-1.50806987756428e-05
-1.11568074421621e-05
-1.0811703284923e-05
-7.18851581166301e-06
-1.69022772257094e-05
-1.663625657391e-05
-5.49460028642335e-06
-1.13662646052083e-05
-9.60462382788454e-06
-1.58880432896186e-05
5.89070478746667e-06
3.34145702796381e-06
-4.00373318438118e-06
-1.47378847185957e-05
-1.20841166031017e-05
-7.42553162691445e-06
-3.06570865557623e-05
-1.7229092134422e-05
-6.34276526207339e-07
-1.57438036689701e-05
4.3133600172027e-07
-8.3210198513722e-06
-1.277682981389e-05
-8.35121628705649e-06
-3.35994532833789e-06
-3.28991479866242e-06
-1.2277322967866e-05
-2.82571140244088e-05
5.44810226827562e-06
-1.34904823441255e-05
-1.55930924290049e-05
-1.3033335879526e-05
-1.71020307132336e-05
1.2555693092882e-08
-1.64680581838891e-05
-9.27005797424014e-06
-6.66461854563762e-06
-1.61476016027543e-05
-1.53717736243613e-05
-6.41803325703918e-06
-4.390935115293e-06
-1.50601326999664e-06
5.32999695689853e-06
-8.40275215296069e-06
-2.21950998029561e-05
-1.68327898307007e-05
-1.54665553582622e-06
-1.3985436430179e-05
-1.01680193183657e-05
-1.1286129278216e-05
-8.26074765262214e-06
-5.54110846117048e-06
-2.01765076118099e-05
-1.01984028967651e-05
-1.76381609563958e-05
-1.16742684766776e-05
4.45229622062699e-06
-8.11907017670175e-06
-6.21282981107937e-06
2.8342210823794e-06
-2.04978529693308e-05
-5.97400983078421e-06
-1.20320220450908e-05
-2.36522467365066e-05
7.96142069824955e-06
-5.52213925748381e-06
-4.67162062257109e-06
-2.29454278009502e-05
-1.19358478976713e-05
-6.88712088290531e-06
-2.41515293336637e-05
-9.50456081465967e-06
-1.88686907542408e-05
-8.17273698540159e-06
-1.48458449029834e-06
-8.81015488472883e-06
-1.23095960388613e-05
-1.91124871182272e-05
-1.01290381936011e-05
-1.37066193927953e-05
-2.31178002447944e-05
-8.96835384685382e-07
-4.32154515442435e-06
-1.78440379430468e-05
-2.38926420344841e-05
-9.75393056748144e-06
-1.32417547771385e-05
-5.60123824611281e-06
-1.11113706015143e-05
-4.42134921044653e-06
-2.33321143418734e-06
-1.90307810506054e-05
1.10682259312919e-06
-4.09655755429638e-06
-1.44009974002718e-05
-2.04048201903041e-05
-1.71519908056415e-05
1.56672587871531e-05
-1.4930944567458e-05
-1.14313235982515e-05
-1.67443930657004e-05
-1.46523498271475e-06
-1.81835580304416e-05
-1.75790332398248e-05
-1.66554609551307e-05
-1.51009986734513e-05
-4.1242433969369e-06
-1.68421447183899e-05
-4.31360515984546e-06
1.56437112798349e-06
-4.52072869134256e-06
-1.00926043865747e-05
-3.95812066760474e-06
-7.18649375609973e-06
-1.2664797407587e-05
-9.10578038258325e-06
-9.09833108881769e-06
-2.41806414343462e-05
-1.28506648785665e-05
-5.57819627933904e-06
-1.50250866420443e-05
-1.2834784154017e-05
-2.49093217792111e-06
-1.73714686155464e-05
-7.1645792936275e-06
-8.62868104214212e-06
-7.18873373290785e-06
-1.37676360010371e-05
-1.39296104860947e-05
-7.6094920339147e-06
-1.77305708682357e-05
-8.76526296973095e-06
-1.08003029611435e-05
-7.13591213659391e-06
-8.4086779684416e-06
-4.98800622136711e-06
-8.33710831176026e-06
-1.90547391465515e-06
-1.91393484518452e-05
-1.2834034128418e-05
-6.30461441329904e-06
-9.65068780935504e-06
-8.75793281213052e-06
-7.14343304986866e-06
-4.30344117244188e-06
-2.56846820916285e-05
-1.31801458682798e-05
-1.89141792069606e-05
-1.7234228906145e-05
-1.98163121328377e-06
-1.333205064283e-05
-1.7596751971862e-06
-1.95408140434502e-05
-3.92338541638559e-06
-1.69357051319845e-05
-1.79726002794201e-05
-1.96070504114672e-05
-6.57981494502971e-06
-1.51827082044565e-05
-8.19201539788024e-06
-7.99320477979133e-06
-8.25878030139045e-06
-4.62880663072547e-06
-8.32874150422105e-06
3.12569152123429e-06
2.8414485190694e-06
-2.38684842346994e-06
-9.84661981169398e-06
-8.5802191569739e-06
-5.29073319804205e-06
-9.23876747286201e-06
-2.20880369796323e-05
1.07001253926178e-07
-6.54276288511057e-06
-1.33351687323022e-05
-2.25396039884167e-05
-1.63209217745657e-05
-2.4077355721769e-05
-6.81342580883173e-06
-2.76196444639381e-07
-2.49222794460777e-05
-2.0878299701476e-05
-5.58637746008138e-06
-1.05312584116449e-06
1.29247167420523e-06
-1.03290362694185e-05
-1.39759551289469e-05
-8.05509430965543e-06
-1.56079523683093e-06
-1.09695225794994e-05
2.8076033928568e-06
-1.09479150826099e-05
-1.8489749557124e-05
-2.51403286682902e-05
-7.69413629802089e-06
-1.69959885270994e-05
-1.17388892662629e-05
-3.1181587615584e-06
-8.42028888568804e-06
-7.12444255450406e-06
-1.66923425232287e-05
-1.93338174002936e-05
-6.827666889084e-06
-2.04398630467087e-05
-9.66607605778507e-06
-1.01548452112366e-05
-1.28909417918381e-06
-1.22559510974923e-05
-1.06347904521062e-05
1.75976898569392e-06
3.60577059642433e-06
-4.52694264787812e-06
-4.69591781629372e-06
-1.02236877109603e-05
-3.79446192786746e-06
5.40984641622648e-06
2.13987416633965e-06
-9.99219585864406e-06
-1.17854692235959e-05
-2.14815051440208e-05
-6.30038412168475e-06
-5.9132493504926e-06
-1.507224734019e-05
-2.42923462272261e-06
-1.62500057043178e-05
1.71408707966165e-06
5.56804274560696e-06
-2.29492960431761e-05
-3.1033671863869e-05
-1.19558027839181e-05
-2.391864883603e-06
-1.13694771978906e-05
-2.22403110866302e-05
-1.26162608114851e-05
-9.85584187252488e-06
-2.43845278533687e-05
-6.02716029454681e-06
-1.82680234049242e-05
-1.03693963148655e-05
-6.50203776504613e-06
-4.52245606580785e-06
-1.41762189558289e-05
1.56147084232393e-06
-7.62793024720756e-06
6.98928930916745e-06
-1.29446211801488e-05
-7.72390670108702e-06
-1.08176675766553e-05
-9.01527065495318e-06
-1.42043480671082e-05
-1.55096393247945e-05
-1.45358813622177e-05
-5.15282092744719e-06
-1.53235062849135e-05
-1.26616278683797e-05
-9.04595054099152e-06
-1.01304433498184e-05
-1.85796839728022e-05
-1.60159969679662e-05
-1.37820330673769e-05
1.30682034184571e-05
-1.63091081299279e-06
-2.39680827801089e-06
-1.67117175873186e-05
-1.51772524302009e-05
-4.37556325170129e-06
-6.91205163026875e-06
-9.02392493645495e-06
-9.46877805795091e-06
-4.35277064741738e-06
-1.26303368668385e-05
-1.08920813771219e-05
-3.35273230534274e-05
-1.44026851224693e-05
-1.731932415945e-05
-1.99369268128529e-05
-1.22873369243713e-05
-1.23367999744953e-05
-1.68569640354234e-05
-1.39156702504828e-05
3.316553071644e-06
-1.13658153609981e-06
-1.05094101736544e-05
-1.55294699122394e-05
-7.9700882373267e-06
-9.74561764441386e-06
-1.74876631935908e-05
-1.10183019832734e-05
-1.24027866335194e-05
-1.34072462395424e-05
-1.05820141681812e-05
-1.80016799776561e-05
-7.22347178565126e-06
-6.40611582126993e-07
-7.09361294269536e-07
-3.18652955455393e-06
2.21540713485495e-06
-6.01063556961201e-06
-1.44593191529194e-05
-1.2344774630756e-05
-1.20483459787441e-05
-1.69826956165854e-05
-3.94601802554007e-06
-1.10212987529213e-05
-1.651733299814e-05
-1.52429258106512e-05
9.9240654594945e-06
1.1571550954276e-06
-1.34155758804065e-05
-2.71632352664073e-05
-8.69566588612089e-06
-2.2212045356686e-06
-2.48501362381862e-05
-8.95273039645452e-06
-8.04864871277455e-06
-1.59990897864921e-05
-2.1672907303673e-05
-8.61670597248555e-06
5.66574399461148e-06
-6.10326060755828e-06
-2.1893815258126e-06
-4.19660948114192e-06
-1.50282394825595e-05
-8.287587852986e-06
-6.26762303157977e-06
-8.39591089874332e-06
1.80241597677377e-06
-1.22260953870601e-05
-7.13716264100779e-06
3.40944176534356e-06
3.01361829897615e-06
7.78130754344357e-06
-2.53429317320872e-06
-3.59642702202517e-06
-1.34874741107295e-05
-2.60290930367067e-06
-9.71455122203795e-06
-2.41175561225383e-05
-8.07020877981529e-06
-4.42533449227906e-06
-1.70223455052259e-05
-1.51344175416122e-06
-1.579450384931e-05
-2.39135030720706e-05
-1.24658862069305e-05
-1.12113767934289e-05
-7.51787417907121e-06
-1.76970441329952e-05
-1.63861496021757e-05
-1.07662970978015e-05
7.12911364310217e-08
-4.35571011425777e-06
-1.14697034796203e-05
-5.21556333766393e-06
-1.95539152440262e-05
-2.4801865213652e-05
-1.81651836091499e-05
-1.42632562486142e-05
-1.79990533703228e-05
-1.6964382801449e-05
-1.77053995011316e-05
-1.77953350947773e-05
-5.55725780354894e-06
-1.14605606406751e-05
-1.41704500875377e-05
-1.51419170679515e-05
5.45283949705392e-06
-7.99745149476559e-06
-1.45737178359808e-05
-2.61781586260691e-05
-1.80521273066206e-05
-1.34506034318716e-05
-1.25954305921252e-05
-2.35257637242362e-05
-2.19585415147241e-05
-1.17547837748385e-05
-7.86950458202468e-06
-2.05480569328959e-05
-2.14851481342317e-05
2.62999952192978e-06
1.00055868977785e-05
-1.34419037736465e-05
-1.79970325197146e-05
-3.72925319315914e-06
9.43015878187854e-07
-1.06233772615568e-05
-4.83281960435518e-06
-1.20365141757817e-05
-5.75165952237036e-06
-6.16243686000671e-06
9.85310101546345e-07
-6.57122716940438e-06
-2.49416174512756e-05
-1.67612541954766e-05
-2.13682565848463e-05
-3.95994784856142e-06
-7.59811220390379e-06
-5.89372119440037e-06
-1.16825396223203e-05
-2.26279080376173e-05
-1.29622314241573e-05
-9.19356991183753e-06
-1.4986253590448e-05
-2.15362505591156e-05
-1.81811687475141e-05
-1.06356079314455e-05
-1.45954825438673e-05
-1.60612426842612e-05
-1.33256477340699e-05
-1.52329912960435e-05
-2.42014863421775e-05
-1.00200984958109e-05
-1.0189912743835e-05
8.50419634954388e-07
-1.7243138852247e-05
-1.14678728557785e-05
-1.23360068200848e-05
-3.41662953404788e-06
-5.71342628294851e-06
-5.86380225913835e-06
-3.85238497944433e-06
-5.20666401774665e-06
-6.97123330575464e-06
-2.16015849700968e-05
-2.17115377403917e-05
-1.29030370654888e-05
-5.05979311678804e-06
3.8175029765333e-06
-2.26311236993259e-06
-1.93144734909208e-05
-8.56500044793391e-06
-1.54353891964484e-05
-2.29016074478498e-05
2.72116896671513e-06
-6.61381205161701e-06
-1.40524505664601e-05
-5.32577494646834e-06
-1.10124314193454e-05
-1.83935794144161e-05
-8.67992079362557e-06
-1.26796117587235e-05
-2.317633824469e-05
-1.89436077146787e-05
-2.05871319603508e-05
-1.53171966513953e-05
-1.72072343182117e-05
-8.69972433937759e-06
-1.36990733756993e-05
-1.15573782935006e-05
-8.92601913255845e-06
-1.83180544679529e-05
-1.119442374569e-07
-1.04795263962759e-05
-1.64551218146228e-05
-1.71609619364638e-05
1.03005773660309e-05
-7.61862267786233e-06
-8.70688004699249e-06
-1.6040597275181e-05
-7.95906936374441e-06
-2.00798297894646e-05
-1.54370795567729e-06
-1.05959876836144e-05
-3.65701437733815e-06
-2.16851760683589e-05
-6.82259245324986e-06
-7.16293658034957e-06
-2.52104314614281e-05
-1.18601289351363e-05
-1.41131685854631e-05
-1.22935802935548e-05
-1.29884054086389e-05
-1.86650252203004e-05
-1.48335218647021e-05
-1.59413367186223e-05
-1.64227286729348e-05
-9.1217382168265e-06
-9.38438905278073e-06
-8.62925539924001e-07
2.69547413154476e-06
-1.56219998442852e-05
-1.04802726578532e-05
-1.20324851142982e-05
-5.7950619553808e-06
-1.90782273027677e-05
6.34127462861457e-06
-1.62524990032839e-05
-6.31793340651707e-06
3.31594485859741e-07
-6.55057027820624e-06
-2.22117843314099e-05
-1.18256337239151e-05
-1.63743930968804e-05
-1.86020323675854e-05
-9.3590470159435e-06
-1.25066420657947e-05
-1.69449795365314e-05
-7.47803454848111e-06
-1.2697036922387e-05
-2.16098173867044e-05
-2.21253578732232e-06
-6.18805102563086e-06
-2.16513477444735e-05
-6.18366108116361e-06
-1.12985104468002e-05
-3.29910077791512e-05
-1.50629400510135e-05
-2.6031358390534e-05
-1.31502173436737e-05
-1.90829327738675e-05
-2.24219017472019e-05
-1.44276940863268e-06
-1.29247285580072e-05
-4.48753001956199e-06
4.65350893398034e-06
-2.1614359423344e-05
-3.14287367414126e-07
-6.74764552092735e-06
-1.35288036791964e-05
-1.65484463718465e-05
-1.27261226048336e-05
-8.36188363645757e-06
-6.04614196680935e-06
-1.48143162493767e-05
-1.7554099795244e-05
-4.54588646155758e-06
-9.1726952134175e-06
-7.02160399156132e-06
-1.95656169412759e-05
-1.36754336203718e-05
-1.69267140214817e-05
-2.19480269394135e-06
-1.22058678605903e-05
-5.525591370511e-06
-7.8743427107676e-07
6.55656466304207e-06
-2.43899032546975e-05
-1.100540089135e-06
-9.79241284655578e-06
-1.50078478124764e-05
-1.42775154042681e-05
-9.01203364392538e-07
-9.96996468980464e-06
-1.1780061819131e-05
-1.51373195050702e-05
-3.34738358989278e-06
-2.03165919285846e-05
-9.1126279671681e-06
4.01975884371466e-06
-5.44399086042132e-06
-9.70984593400317e-06
-1.19967982067543e-05
-1.99368998805e-05
-9.83004833947813e-06
-1.09079537635389e-05
-7.82723836632848e-06
-5.40695925501682e-06
-2.08931475515548e-05
-2.00227897193881e-06
-1.48161027142113e-06
-1.22271567738356e-05
-1.27298240063416e-05
-1.31654593900944e-05
-1.86290881505051e-05
-1.84374686350235e-06
-1.64072323561554e-06
-5.72225000972555e-06
-6.54856979085469e-06
-2.76629736894017e-06
-1.90546132454355e-05
-1.59594874043036e-05
-7.43582263743503e-07
4.45044125018291e-06
-2.11175699028757e-05
-2.41190881072045e-05
-9.72817230276558e-06
-8.10363441329992e-06
-1.42278265421162e-05
-1.2901623806394e-05
-1.34786644448685e-05
-2.43252343503234e-05
-1.18027712327273e-05
-4.23925420954519e-06
-3.12571645898894e-06
-1.75496196496872e-05
1.41252313420053e-06
-1.11344620618191e-05
-9.92320655927117e-06
-1.94760256845215e-06
-2.25440198276541e-05
-1.45745600045466e-05
-1.12262777079412e-05
-1.89818219130753e-05
-5.17866211437429e-06
-4.91534748167289e-06
-8.10985210150837e-06
-2.12754661372006e-05
-1.50966721747753e-05
-4.9584267457652e-06
-3.41147002019083e-06
-1.84157299215567e-05
-1.71164675697301e-05
-7.2971458639922e-06
-1.11037084342264e-05
-1.70688368782258e-05
-1.6048605017913e-05
-5.78122996014479e-06
9.26827060883302e-06
-8.70887131791385e-07
-1.07306680827017e-05
-2.83550609724277e-05
-8.93594611473425e-06
-1.0231715258167e-05
-5.43660102974253e-06
-5.26907034334378e-06
-1.69235330164318e-05
-1.43028554773745e-05
-1.54620844199376e-05
-3.78960738297465e-06
-1.60792493826625e-05
-2.10482698242029e-05
-1.58450340921881e-05
-1.89847629765495e-05
-9.00757335416347e-06
-1.31640994934398e-05
-5.68712686602213e-06
-1.33087187335013e-05
-6.69957529559873e-06
-2.14844730502237e-05
-1.81824483574281e-05
-1.77886153662519e-05
-1.86233923902339e-05
-1.10228743195078e-05
-1.88230215465783e-05
-6.57086694071234e-06
-1.37984313399872e-05
-1.69024252579013e-05
-2.08299272904603e-05
-9.43551367491118e-07
-1.03636987371261e-05
-1.47692844941216e-05
-9.06371357327395e-06
-1.53214221906806e-05
-1.10875667886276e-05
-1.13254014415122e-05
1.80773716013518e-06
-8.04347380322992e-06
-1.28603247370812e-05
-6.40347243593841e-06
2.22558741628022e-06
-5.26130570724353e-06
-8.5864925743721e-06
2.98787659005105e-06
-1.48150285269749e-05
-1.75129516676489e-05
-1.87499694376557e-05
8.46767231270894e-07
-1.56677089495216e-05
-1.83648333747513e-05
-1.83696651177557e-05
-1.55212708572197e-05
-7.29748100058765e-06
9.61208936402013e-07
-1.57006867394629e-05
-3.40726574267331e-06
-2.27314512954836e-06
-1.89199335041758e-05
-1.7662186967944e-05
-5.94032680381537e-06
-1.6880128593359e-05
-1.07453980738296e-05
-1.28766399273096e-05
-9.51823310011291e-06
-7.19055121403623e-06
-2.07020117183224e-05
-8.34995474800965e-06
-9.94255023431281e-06
-4.99155146892836e-06
-2.39180481532262e-05
-1.63864833673451e-05
-4.81648664050612e-06
-2.33162412067932e-05
-1.31376330055916e-05
-4.45230451789344e-06
-1.2675799979213e-05
-9.65826655462655e-06
-1.43565253113045e-05
3.13104733325896e-06
-1.29833366175435e-05
-6.7560466453143e-06
-5.5616585628482e-06
-9.13982628066752e-06
-9.58587817715051e-06
-9.38621246943337e-06
-1.34177717088223e-05
-2.27638459938981e-05
-1.63719024731152e-05
-1.49747479713812e-05
-2.76825123567965e-06
-5.24205209650517e-06
-1.10900221243829e-05
-1.66906196306348e-05
-1.75438208653515e-05
-1.14098332034796e-05
-1.08403661530062e-05
-2.4439878021478e-05
-1.45658313103257e-05
-5.10661620453678e-06
-2.20422421473603e-05
-4.66532590312297e-06
-7.449163737454e-06
-8.78118313973331e-06
-1.39485002259453e-05
-6.48759777014146e-06
-1.33507852769233e-05
-1.04981236313256e-05
-2.70282595504125e-05
-1.59692155516319e-06
-8.67925056556672e-06
-4.96258566811412e-06
-2.20384733410176e-05
-2.0909921765403e-05
-1.86894626243037e-05
-1.60315022804361e-05
-4.11968571596487e-06
-6.6458778057594e-06
-1.32890932664867e-05
-2.44109228741004e-05
-5.34838224682326e-06
8.30707687917731e-06
-1.18174950335957e-05
-1.49690195155597e-05
-5.65141055921591e-06
-1.65839752876568e-05
-2.05514504631116e-05
-7.86014019372878e-06
-1.48089041833841e-05
-1.00131163452429e-05
-6.62705608413735e-06
4.09111278710993e-07
-1.75350918150832e-05
-3.34187019558056e-07
-1.38103826953232e-05
-2.03790218890488e-05
-1.85150423911739e-05
-2.059336415483e-05
-1.31903944668365e-05
-1.28054537875898e-05
-1.89703907900847e-05
-5.63961878659976e-06
-1.40046568951507e-05
-2.40248914121051e-06
-1.29124483463532e-05
-1.3450054786992e-05
-1.45201906456128e-05
-1.41392256796677e-05
5.15112424251482e-07
-5.1271092598632e-06
-1.62486343784075e-05
-1.21608632881261e-05
-3.18029250015796e-06
-2.56067600191583e-05
2.37281505124457e-07
-1.36516967841071e-05
-7.67515605894477e-06
4.33923983918706e-06
-9.47299598397029e-06
1.72314019590263e-09
-4.58091131176738e-06
-1.43277046608996e-05
-1.47811943028948e-05
-1.37792414791674e-05
-6.89290605942892e-06
-1.722389953882e-05
-1.08350308663879e-05
-1.31646062269831e-05
-1.15864511986797e-05
-1.53198143388034e-05
-1.93156266353876e-05
4.70750476468352e-06
-3.03204280684995e-05
-6.74243287966069e-06
-1.60006741607707e-05
-5.40690997714327e-06
-2.26126538396504e-05
-2.1216397787907e-05
-7.28953962957989e-06
-5.27395234945289e-06
-1.71673937486702e-05
-4.93771523657319e-06
5.90209949864787e-06
-6.39894454492631e-06
-1.22906468724353e-06
9.32585057920902e-07
-7.17436050331174e-06
-2.21098171908272e-05
-1.06967989318724e-05
-1.07266830400995e-05
-1.00123636615278e-05
-2.20976672627269e-05
-1.62019311279431e-05
-1.36842251801425e-05
-1.22195755720768e-05
-1.15220449516865e-05
-1.44755747467732e-05
-2.15308263406732e-05
-1.54541693514294e-05
-2.3644146316276e-05
-3.88049953663215e-06
-7.30651580952076e-06
-1.4297831144788e-05
-7.97143115595984e-06
-1.49779885883509e-05
-1.94803229035306e-05
-4.9811287571894e-06
-9.44379940264989e-07
-1.81693651805308e-05
-9.55610366627558e-06
-1.94528981414714e-05
-1.05441197711345e-05
-1.90964652689401e-05
-1.71465720166798e-05
-8.80513073225436e-06
-1.87636836425368e-05
-2.08204119169036e-05
-9.8458167121689e-06
-1.06288534742015e-05
-1.30773694999128e-05
-1.38117537570796e-05
1.37905369217197e-06
-2.45475987238727e-05
-1.72685884789666e-05
-2.24039742759435e-05
-1.79445332731073e-05
-2.34617992258125e-05
-1.83795890286172e-05
-1.05887630157613e-05
-2.50151213482797e-06
-1.52390091454585e-05
-3.95959483524011e-06
-2.52095095714748e-05
-1.73445185636473e-05
-7.2131872708461e-06
-1.63798560197715e-05
-2.32239041842478e-05
-2.04631991795481e-05
-1.74470840768793e-05
-4.1385006127295e-06
-6.2328188944307e-06
-7.95334420237735e-06
-6.13972713816006e-06
-2.02028656542208e-05
-2.59285686529889e-05
-1.04667511332125e-05
-4.51880549460535e-06
-1.26722689812107e-05
-1.39434473510412e-05
-1.55995765462069e-05
-4.93204834755692e-06
-1.15689882389681e-05
-2.6821729409029e-05
-1.3677581550758e-05
-1.47165764406926e-05
-1.29932483467417e-05
-1.42275970201604e-05
-1.67809238095929e-05
-2.7706565356228e-05
-1.44274124397733e-05
-1.60020419131637e-05
-9.6650281114626e-06
-4.6601381529618e-06
-1.76834395870935e-05
-1.2728769494603e-05
-1.72077885273034e-05
-1.7788555098313e-05
-1.41015253124564e-05
7.04804560262215e-07
-7.46048094946233e-06
-1.92653652173206e-05
-1.35594990939647e-05
-5.76474370407309e-06
-1.15530730440604e-05
-2.54274964362926e-05
3.22273993655898e-06
-1.0462144166455e-05
-6.77192787148443e-06
-1.58425375690601e-05
-8.53132258668193e-06
-1.85902478983018e-05
-6.02508317159405e-06
-1.89771552876678e-05
-1.45308358901388e-05
-2.13607780089017e-05
3.95526739678935e-06
-1.63855943429861e-05
-1.27275107448061e-05
6.17581208635387e-06
-1.56417448792944e-05
-2.69454268640834e-05
-1.56624454561388e-05
-2.0499281520399e-06
-7.17450051853052e-06
-1.31756903856407e-05
-1.62455564882573e-05
-9.54413828308063e-06
-2.44528424296226e-06
-2.81173016163926e-06
-3.58255539123525e-06
-1.26947135288314e-05
1.54611009591245e-06
-6.51657809207479e-06
-1.21623157582678e-05
-2.77767501932135e-06
-3.94436671745081e-06
-1.981839114932e-05
-7.90473513938984e-06
-2.24099716873062e-05
-2.06437081736811e-05
-5.46447237847395e-06
-1.24115071554028e-05
-1.56158659001612e-05
-1.27025447598531e-05
-4.87724507267575e-06
-9.87252298981224e-06
-1.07887210644483e-06
-1.27732814244778e-05
-8.39043948788306e-06
-9.9681678811744e-06
-5.86665012598092e-06
4.25546317191742e-06
-8.93855678107721e-06
-1.66820445766505e-05
-1.73265090389205e-05
-9.70622180454895e-06
-1.82786453719497e-06
-9.15791821662992e-06
-1.36727265791033e-05
-2.50982211240722e-06
-9.81926076556715e-06
-1.66382338589132e-05
-1.61492548626627e-05
-1.27288121236146e-05
-1.33183013618318e-05
-1.43980603970863e-05
-1.00271553839536e-05
-2.69714469276579e-06
-1.01270041982252e-05
3.57912213422782e-06
-8.79709400551154e-06
4.81338535009274e-06
-6.09256969376338e-06
-6.04584323228364e-06
-1.16189978224171e-05
-1.86025033822881e-05
-1.93031097615808e-05
2.10334580468001e-06
-2.57288626475835e-05
-1.23630273046182e-06
-1.01250784260075e-05
-1.67318792988258e-05
-4.90406800872764e-06
-2.26979090878937e-05
-6.08205698237013e-06
-8.91829977510144e-06
-3.44001914657658e-05
-1.65740269345025e-05
-5.05157653850327e-06
-3.69628238812456e-06
-6.75044359354507e-06
-1.21208955108196e-05
-2.68597090298871e-05
-1.34621520673898e-07
-1.48745189328566e-05
-7.68370799693645e-06
-8.14270702121491e-06
-2.21568468168034e-07
-1.61167551905501e-05
-2.0567050501861e-05
-1.96773331057456e-05
-7.09196717714794e-06
-2.40476729306472e-05
-1.57490659135621e-05
-7.45357030982949e-06
-9.24488698575514e-06
5.69349427049985e-06
-1.40482311156645e-05
-2.49845765446278e-05
-5.67753371058652e-06
-3.67687078967227e-06
-9.62878580528458e-06
-1.51864372275064e-05
-1.14183726935841e-05
-1.95295263229267e-05
-1.23205400260228e-05
-3.07805356660875e-05
-1.52593578626458e-05
-2.17594178182795e-05
-8.21674550533792e-06
-9.78196519618003e-06
-1.82024399153716e-05
-2.99748049906375e-05
-2.00390287662491e-05
-1.40543302709802e-05
-1.52585969894983e-06
-1.53479996572154e-05
-9.17377483686121e-06
-1.25753791657736e-05
-8.90691481538798e-06
9.72197454626058e-08
-1.11692029666749e-05
-2.05570625187972e-05
-6.76646236083625e-06
-6.83672323718885e-06
-1.55060087690376e-05
-1.70389239454276e-06
-1.19288590485594e-05
-1.86485640289861e-05
2.412122282161e-06
-6.98761992007677e-06
-2.47240377852087e-05
-1.42344416449876e-05
-1.1636419465963e-05
-6.34493209094673e-06
-2.13001129140021e-05
-1.33259810315671e-05
-2.06187215342506e-05
-1.58794638998263e-05
-5.21211113060504e-06
2.58709974355656e-06
-1.06376901050468e-05
-4.86030739344832e-06
2.58519499416101e-06
1.47442232571992e-07
-1.24483791401913e-05
-1.1773523508342e-05
-2.00626638617499e-05
-6.97915886187881e-06
-5.23976173161424e-06
-4.17003362920138e-06
-1.32153221154094e-05
-8.31368327667858e-08
-4.99696848074001e-06
-1.78253020347726e-05
-1.64710911450965e-05
-1.01368748839141e-05
-4.25673616970417e-06
-6.51454465442503e-06
-5.36589206022403e-06
-1.364480833848e-05
-2.0365526240117e-05
-2.75412692438991e-06
-1.5813156083935e-05
-5.57400717692462e-06
2.14581201325273e-06
-1.06193747741546e-05
-1.48991895671655e-05
-8.3390506082813e-06
-1.08021855236138e-05
7.22016277787748e-07
-1.28072882482789e-05
-1.3320139046196e-05
-1.34791144318076e-05
-1.0713774180866e-05
-1.92395157745689e-05
-5.48587999614066e-06
-9.37497324500377e-06
-1.42297333071858e-05
-6.68609640262775e-06
-1.19056210301217e-05
-2.02361847155498e-05
-8.09476426784764e-06
-2.18238227620213e-06
-1.2565716984124e-05
4.67606745229297e-06
-1.69738293424711e-05
-8.86173234805014e-06
-1.35363969727784e-05
-5.65032521887601e-06
-2.42729491755367e-05
-1.20977483559072e-05
-1.38606203530202e-05
-1.86619419793992e-05
-6.00590262129353e-06
-7.41111704749688e-06
-7.05234325230302e-06
-1.03717490369971e-06
-6.57198078416766e-06
-9.14433161731948e-06
-5.74238461354859e-06
-1.24522895982032e-05
-5.07587166851951e-06
-9.02519224271567e-06
-9.10506004715831e-07
-1.39299445518205e-05
-1.69163883608975e-06
-2.32431212702807e-05
-5.16465303122449e-06
-1.62155690222971e-05
-8.1605199327827e-06
-1.6352389647986e-05
-2.28196557874431e-05
-8.77179990770983e-06
-9.27941666100577e-06
-2.20445651955371e-05
-1.15089491373618e-05
1.16341632010759e-05
-1.55129251219927e-05
-2.09083792958047e-05
-1.53717955335053e-05
-9.07133343827796e-06
-1.52649982328637e-05
-1.33121743029343e-05
-1.93644539033808e-05
-7.17873538561515e-06
1.36307246498734e-06
4.23825436890311e-06
-1.65974749924248e-05
-5.05582762362508e-06
-1.11152287704181e-05
6.72290442848167e-06
-1.79575414811776e-05
7.30825432211087e-06
1.42409298347792e-06
-8.6475153526523e-06
4.81733903215695e-06
-2.73176641353871e-05
-1.53223958967516e-06
-7.85695147954808e-06
-2.94844265419117e-05
-2.31242933434213e-05
-1.10107900708268e-05
-1.38037215516506e-05
-2.87498484997972e-06
-9.76605979762323e-06
-1.73063957990124e-05
-9.14233093469659e-06
-1.69862272627978e-05
-3.28835409184859e-06
-1.56096930784391e-05
-1.45527561047053e-05
-1.1234783968853e-06
-2.44043202605094e-05
-1.86054005118584e-05
-2.86527391268291e-06
-1.37376286347653e-05
-1.82510943432899e-05
-1.45816108559013e-05
-1.23333552746314e-05
1.4381633329618e-05
-2.16351527445059e-05
-6.3500387185257e-06
-1.15320337021222e-05
-8.78268398198417e-06
-2.2891927199445e-05
-1.71901232633761e-05
-8.59451716461906e-06
-1.66158507197897e-05
-2.06606213789266e-05
-1.3324026252839e-05
-5.68854020435304e-06
-2.36246337425294e-06
-1.19240174624386e-05
-1.48585098578949e-05
-1.09377854801255e-05
-1.84982178309457e-05
-1.81202707817973e-05
-6.23172145581559e-06
-1.19942317354795e-05
-2.06450460761918e-05
-1.48737056312703e-05
-1.56578337730914e-05
-4.03416249068161e-06
-1.13842028800905e-05
-2.77290624701778e-05
-2.00077609570594e-05
-8.31416440502102e-06
-1.07591809569093e-05
-2.39341286441127e-05
-1.7323321411978e-05
-4.45685038599342e-06
-1.44020903077666e-05
-2.26429254384589e-05
-1.7601526241195e-05
-8.08714132156681e-06
-1.02687226830448e-05
-1.09070517877734e-05
-5.87506026501436e-06
-1.47077722282579e-05
-1.70540410102675e-05
-6.52327055928219e-06
-1.05150846017482e-05
-2.41132412268713e-06
-1.32683587925056e-06
-1.18127488583651e-05
-1.53581059503828e-05
2.26149795450122e-06
-2.85606646208774e-05
-1.26853085770235e-05
-1.44781530553285e-05
-1.60274401071291e-05
-1.27006440648646e-05
-1.85377382031279e-05
-1.18565143739096e-05
-1.72866959652665e-06
-2.00822422071133e-05
-1.08609934791885e-05
-1.35816823338073e-05
-2.11347992476634e-05
-1.46993093365122e-05
-1.0487854161369e-05
-1.06456596978864e-05
2.13157379854207e-06
-5.72461649814836e-06
-1.04965927203208e-05
-9.11651536417499e-06
-1.26815272457394e-05
-1.47317102357025e-06
-8.57555664060455e-06
-1.31956836688297e-05
-5.75774289333655e-06
-1.40254522528482e-05
-1.56573646375858e-05
-1.19003276664651e-05
-8.42042531424487e-06
-1.34596933032577e-05
-1.27881119108024e-07
-1.2094889122462e-05
-8.72911868926526e-06
-1.48687082232544e-05
-2.22289808035157e-05
-7.32722159696613e-06
-1.88980246027391e-05
-1.54575630055207e-05
-1.89849405188792e-05
-1.35366102794614e-05
-3.45777507654633e-06
-2.03898314339792e-05
-2.2184782875813e-05
-3.70642518708178e-06
-1.64152844117552e-05
-1.45232639675595e-05
-6.53386998836157e-06
-1.84943524996392e-05
-5.23761455966194e-06
-1.43527635567091e-05
-1.07590296133398e-05
-7.49386748669654e-06
-8.13447017137337e-06
-1.22426980295696e-05
-1.05869507094238e-05
-1.82625711155257e-05
-2.1994814283792e-05
-1.29899157518318e-05
-2.12989410048057e-05
-1.73739413861746e-05
-2.30452908509915e-05
-1.84436732315935e-05
3.41895880866249e-07
-9.27444315000482e-06
-1.56920348400958e-05
-2.66455988209013e-05
4.09623727985157e-06
-6.52356056671788e-06
-1.77770068038789e-05
-2.03231351273266e-05
-9.82346063078475e-06
-2.04321886240282e-05
-1.32975612113772e-05
-2.00957118521848e-05
-1.62767048486062e-05
5.39201548436218e-06
-7.54409324733271e-06
-7.63205404030572e-06
-8.85975390338162e-06
-2.18880582398664e-05
-1.43422286793972e-05
-1.275194644049e-05
-1.16672601687498e-05
-2.40498958914357e-05
-4.9253564292826e-06
-1.48107678503155e-05
-1.39447992703498e-05
-1.19270631055754e-05
-1.60895848963687e-05
-1.69017471548282e-05
-3.93043815642014e-06
-5.08613186958674e-06
-1.09962387663743e-05
-3.25096257786265e-06
-1.71767174634484e-05
-1.49900052777339e-05
-7.67546117178911e-06
-1.28973485135979e-05
-1.66452030307212e-05
-6.98605177522899e-06
-1.61927042385621e-05
-1.92023750877777e-05
-1.32717799580242e-05
-1.00794232365849e-05
-1.7318695596766e-05
-1.5677073021668e-05
-2.76574775479068e-06
8.11558208448715e-06
-1.70719229793049e-05
-1.54118688398991e-05
-1.12973108795927e-05
-1.14259363107428e-05
-7.29259121659163e-06
-1.10300813631289e-05
-1.25853400951863e-05
-5.59660033197663e-06
-1.33994658377015e-05
-2.43399951716445e-05
-1.32505382121095e-05
2.7686116748296e-06
9.55016449321318e-07
3.0102459160759e-06
-3.65755483042948e-06
-1.31842016492606e-05
-9.72767774039371e-06
-3.73606819749086e-06
-6.04634687630785e-07
-3.29013426007682e-06
-2.47219463749987e-06
-1.27307218759769e-05
-6.02136584441599e-06
-1.77588008285305e-05
-1.10370829742293e-05
-1.16925988322813e-05
-6.09829603208556e-06
-2.3416264207851e-05
-9.18169714899518e-06
-2.09072528925171e-05
-1.09390588328533e-05
-1.3107059196659e-05
-2.03711434175128e-05
-5.98661424460769e-06
-1.49459801220719e-05
-2.1414284253554e-05
-2.05339665959383e-05
-7.50911233497092e-06
-2.26140261471128e-05
-3.60157625686892e-06
-8.91730146094888e-06
-1.48188028282476e-05
-1.04769191770847e-05
-5.94633940484366e-06
-1.71955555381716e-05
-5.62906490255988e-07
-1.2690362265234e-05
-1.39057780320414e-05
-4.92983243375884e-06
-8.78962549025472e-06
-1.32412188885219e-05
-1.34295968531798e-05
3.27092114162371e-06
-5.87754320559827e-06
-1.22615339936256e-05
-1.88798083994613e-05
-2.21867099927004e-05
-2.08697889041439e-05
-1.33914769167728e-05
-1.50531180051931e-05
-3.33370911838001e-06
-6.15426660848944e-06
-1.86498183522379e-05
-1.22912639141483e-05
-1.31591033316813e-05
-5.62816254235021e-06
1.57379152862673e-06
-2.81409207145419e-06
-1.60228168798253e-05
-2.49805128629363e-05
-2.8004210269752e-05
-1.10416406131869e-05
-1.23012358958231e-05
-1.17799472960925e-05
-1.80859203159245e-05
-8.37956945783886e-06
-1.12024115885307e-05
-1.55874049092775e-05
-1.27855311308054e-05
-1.20487983431256e-05
1.22943191315847e-05
-1.16630871501065e-05
-2.24561337888968e-05
-1.65466095822265e-05
-1.21738519131801e-05
1.0586618671082e-06
-1.30261870686074e-05
-1.75676069112648e-05
-1.72443712531796e-05
-1.99435129040448e-05
-3.4118091297317e-06
-1.9812729608152e-06
-1.2988246741492e-06
-1.82469273606766e-06
-1.82227737011717e-06
-2.2578647546547e-05
-7.77645112164254e-06
-1.00579367557151e-05
-2.45344654616861e-05
-2.22502567939264e-05
-2.03319626217517e-05
-2.32159875485287e-05
-8.10835783592319e-06
-2.56656340606199e-05
-1.52281844752961e-05
-8.57936579569734e-07
-3.38383929287661e-07
-1.94746036872382e-05
-6.73077011145349e-06
-1.53475389539597e-05
-1.07788500127701e-05
7.86200415734319e-07
-2.51148785255774e-05
-1.71557871070576e-05
-6.32657421182033e-06
-1.1884079515493e-05
1.5717787247153e-06
-2.54366701550122e-05
-4.36481817724369e-06
-2.09077715225891e-05
-1.9721842006867e-05
-7.07935111793132e-06
-1.58552872576033e-05
-2.38411168103869e-05
-2.12649168598411e-05
-1.82988726297553e-05
-9.05661955601151e-06
-1.58660129347858e-05
-1.09862045766687e-05
-2.97487099723852e-05
-7.34059014245018e-06
-1.12123586534103e-05
-1.5848371388695e-05
-1.11392242421858e-05
-8.20828770459381e-06
-4.17183570579423e-06
-1.09633727717197e-05
-6.23531594774281e-06
-7.58856551810788e-06
-1.55599341255653e-05
-2.25665982331621e-05
7.35947992514022e-06
-5.72371761000084e-06
-1.67158448217817e-05
-1.64821307725158e-05
-6.9717483080339e-06
-1.38475264489794e-05
8.35417295454139e-07
-6.47354787068788e-06
-1.22880284993868e-05
-5.82514611702041e-07
-1.50644001889988e-05
-5.58881302239347e-06
-1.89087633671716e-05
-5.26342193604793e-06
-8.6865326644279e-06
-1.14074709694112e-05
-1.4387399067579e-05
-8.66977154200473e-06
-8.68676631126579e-06
-2.01868527146644e-05
1.77066352372069e-06
-2.36262142191816e-06
-2.35887385360217e-05
-1.52183036572525e-06
-6.46597159614026e-06
-2.36744082997283e-05
-6.42135815427931e-06
-2.04632465491079e-05
-2.60349099433262e-06
-1.71615800403598e-05
-2.01210174907663e-05
-3.96949284359662e-06
-1.3918896266968e-05
-1.94405343076574e-06
1.70846567120249e-06
-8.44845793771658e-06
-1.43063109593475e-05
-1.27234305003833e-05
-6.4396185222706e-06
-2.72381549829678e-05
-3.80436952928352e-06
-1.868823304831e-05
-3.03086105540686e-06
-1.43828891276923e-05
-3.99509091619653e-06
-8.86749894261813e-06
-1.46132517817428e-05
-7.49297111561705e-06
3.42289185177908e-06
-3.70627310623185e-06
-2.6349096634805e-06
3.77587125399233e-06
-2.2867780932136e-05
-1.52003019692268e-05
-1.85210454159766e-05
-6.26848955952311e-06
-4.97682603327156e-06
-2.03697308222869e-05
-1.91364763124268e-05
-9.52341692083278e-06
-1.62910321494988e-05
-2.5254961153756e-05
-1.27677519786476e-05
-2.0772903251873e-05
-7.4140096175479e-06
-8.3878537882857e-06
-6.68501848679891e-06
-3.34744059003237e-06
-1.82882159599515e-05
1.29984510539575e-06
-7.35445210496443e-06
1.78947058670541e-06
-9.93598262358125e-06
-6.74141298739363e-06
-1.43195476349528e-05
-1.57493141192246e-05
-1.09895710677525e-05
-2.47002956276106e-05
-1.47792605220339e-05
-1.10120781023773e-05
-3.7978896828149e-06
-1.32836530493439e-05
-1.43689749474621e-05
-1.99848003629686e-05
-6.74563105458798e-06
-1.07728433289582e-05
-1.42029399802744e-05
8.30929294820058e-07
-1.10703867586139e-05
-6.69008070420749e-06
-1.44269846249865e-05
-1.63019011778468e-05
-1.65313935306736e-05
-2.41300997469237e-05
-2.25350790369715e-05
-2.09443640103612e-05
-1.00173967552844e-05
-7.85936199829905e-06
-1.59705349451222e-05
-1.24555557380453e-05
-2.2655039580829e-05
-1.56607657888339e-05
-1.29393829132806e-05
-1.17016607363271e-05
-5.37545689086004e-06
-3.21722967302961e-06
-1.51620336956693e-05
2.68022057435046e-06
-1.39471336575076e-05
-9.76432444724664e-06
-2.39780958803651e-05
-1.71836840727471e-05
-9.89774640181668e-06
-1.22824304173703e-05
-5.79146387141221e-06
-2.28909960401513e-05
-1.68635308398398e-05
8.00745616014178e-06
-9.59042455050417e-06
-1.16721977519064e-05
-2.04700924501751e-05
-6.74718265861904e-06
-1.88119893676195e-05
-1.03810999607704e-05
-1.04782826963878e-05
-1.56115303599824e-05
-1.32748226039957e-05
-1.17634022323635e-05
-8.79619400594733e-06
-1.43804497455818e-05
-8.49656371638719e-06
-1.64356076495111e-05
-1.41592256470817e-05
-5.1746919750798e-06
-1.21265782845566e-05
-1.32033237778324e-06
-1.33357420796254e-05
-3.24370703028799e-06
-1.66147805924834e-05
-2.60260857002431e-05
-1.1786264795745e-05
-3.27441630666096e-05
-9.28211967783809e-06
-6.32014310471943e-06
-1.53699037319765e-05
-2.20941974543958e-06
-1.17711756560608e-05
-1.21325304828754e-05
-1.53218534637549e-05
-1.048833751619e-05
-4.52127081137668e-06
-6.3017950290624e-06
-4.2461984045033e-06
-1.75934960805436e-05
-1.41368967765119e-05
-1.03141820509155e-05
3.17120569042858e-06
-1.29789852790235e-05
-9.71762621637465e-06
-6.50259876216303e-06
-2.25027014146641e-05
-1.24434220116808e-05
-1.28473029871633e-05
-8.96002826445921e-06
-4.18431882514915e-06
-2.60707377458481e-05
-2.67862116662845e-06
-1.71382677261596e-05
-1.46625104959831e-05
-8.09182730708505e-07
1.94411495748993e-06
-6.43953035315584e-06
-8.80558385582165e-06
-7.92449243715309e-06
-2.43488238441257e-06
-1.15079887293266e-05
-1.5645040291863e-05
-1.19077469032667e-05
-1.96713898700441e-05
-2.45622767952692e-05
-5.76830417886762e-06
-2.18641195198171e-05
-6.25223035561531e-06
1.26996167484667e-06
-7.77036383908242e-06
-7.0960967946272e-06
-1.92867307213971e-05
-1.96636994991723e-05
-2.29239045521175e-05
-2.30117793332267e-05
-1.01564902444961e-05
-1.06268869624194e-05
-9.33631781135149e-06
1.67577077851232e-07
-1.06034244610518e-05
-1.75293942518113e-05
-6.79109678564544e-06
-2.92533430090377e-05
-1.02011408751656e-05
-1.61014947391206e-05
-1.59291591706383e-05
-3.21092190273215e-06
-2.02449711028262e-05
-1.47038883099806e-05
-3.85045440373055e-06
-1.66856476256501e-05
-3.11239736060978e-06
-1.40812469057072e-05
-1.6051001784402e-05
-1.7035635308232e-05
2.07132200810446e-06
-1.08133104725291e-05
-1.69412362861709e-05
-5.10560695083079e-06
-1.9960217347845e-05
-2.9978623597352e-06
-1.87413682543622e-05
-1.93156043514751e-05
-1.61171742865591e-05
-1.72229704716043e-05
-1.4388768020412e-05
-1.83641963084055e-05
-1.95267331263022e-05
-1.47230813325388e-05
-4.40671310873647e-06
-3.98918763302291e-06
-1.02346528316835e-05
-2.62445260083404e-05
-8.30636668743645e-06
2.53977237598585e-06
-4.54514546852917e-06
1.16906870621328e-07
-1.80098473595228e-05
-2.42031246622774e-06
-1.29930604162094e-05
-1.4264670415171e-05
-1.39832196581841e-05
-8.15953334824792e-06
-1.32840445967262e-05
-1.59304497493538e-05
-8.94343037893201e-06
-1.1552229794097e-05
-9.83709156729302e-06
-9.70677469140271e-06
-1.53557158919486e-05
-4.82771346753568e-06
-1.13302771907393e-05
-1.73042741268308e-05
-1.34501648044539e-05
-1.8706956445693e-05
5.12017764339325e-06
-1.12684092447845e-05
-1.62157797001974e-05
-1.7750908999524e-05
-5.53477035194338e-06
-9.81773261360017e-06
-7.76459685905711e-06
-9.25604353889368e-06
-1.53000702692497e-05
-4.47864931244943e-06
-1.6946103082061e-05
-1.17351244349289e-05
-1.51000036060568e-05
-2.22200557985908e-06
-1.14933007707508e-05
-9.01231823539769e-06
-1.99610896568741e-05
-6.34780455734969e-06
-5.99008594703501e-06
-6.95046160303485e-06
-2.61504890938344e-05
-9.76653625377426e-06
5.06977896378652e-06
-1.88991735146517e-05
-1.63044520993699e-05
-1.13470403861612e-05
-2.62815792219022e-06
-1.39922268097605e-05
-1.61194950929803e-05
-2.02677148326021e-05
-1.30357897992649e-05
2.09908747310942e-06
-1.00649305656754e-05
-9.33152743034409e-06
-1.15460339860402e-05
-1.18070225116396e-05
-1.64735425010187e-05
-2.00209816886337e-05
-2.52038739225477e-05
1.46791843279439e-06
-1.52626313238963e-05
2.50899586602389e-06
-1.00774617191034e-05
-4.36484436995698e-06
-6.59161897660997e-06
-1.7454217302642e-05
-3.77868799798068e-06
-2.89273945438479e-06
-1.38096704251785e-05
-3.66856870271054e-05
-2.85824595617693e-05
-2.17743997166334e-05
8.26779490830128e-06
-1.06256768425741e-05
-5.68462993589362e-06
1.07976905942588e-06
-3.35314444913043e-05
-1.99300818132227e-05
-8.66020557857199e-06
-2.2703122908519e-06
-1.13027214952486e-05
-1.52707728521168e-05
-2.10794146439173e-05
-6.78471823973871e-06
-4.78410923830607e-06
-5.21932787866122e-06
-1.28224631153188e-05
-5.14775585176439e-07
-1.82019918639715e-05
-7.78113263005642e-06
-3.01128305342418e-06
-2.07848367850072e-05
-1.56906829085686e-05
-6.75378077153931e-06
-1.28529661611804e-05
1.31911439986915e-06
-1.65070188224155e-05
-1.54055340791237e-05
-5.34293326252767e-06
-8.06525276305815e-06
-1.64814693498776e-05
-1.73087571208846e-05
-1.052109974791e-05
-2.28339273253122e-05
-8.15856831001351e-06
-1.03668830015511e-05
-7.99449560646594e-06
-5.03850541232e-06
-1.12766763764114e-05
-8.54369532910215e-06
-1.85916346433794e-05
-1.56368364363243e-05
-8.16484684237495e-06
-1.57933842056103e-05
-1.29737597900864e-05
5.22704659344318e-06
-1.94598606413944e-05
-6.22117727711668e-06
-1.2701785067466e-05
-2.11486029392583e-05
-1.83035039843396e-05
-1.77254648720674e-05
-1.1430503457392e-05
-2.1785264440015e-05
-1.54645421699641e-05
-1.0297643393923e-05
-2.2564251936718e-05
-9.59080927929458e-07
-3.05293053006374e-06
-1.17717608041861e-05
-2.85127038199605e-05
-1.4762161462684e-05
-3.64820145883997e-06
-1.16532401770595e-05
5.76422200140627e-06
-2.73244683082245e-06
-1.58470235904636e-05
3.76319930700263e-06
2.61978526072161e-06
-2.04331630196459e-05
-1.98903918280299e-05
-9.73591394050341e-06
-2.77628483567032e-05
-8.71108555833073e-06
-1.40954727130256e-05
-1.15118425250682e-05
-1.43122052449747e-05
-1.00812070975306e-05
-2.19429236998481e-05
-9.95628738914275e-06
-6.17411881556401e-06
-5.21259450354117e-06
-1.06513974812311e-05
-5.02428881274916e-06
-1.36267277785039e-05
-1.17142906042145e-05
-1.66723030315508e-05
-5.5442059099263e-06
-9.11101422847191e-06
-1.3527520280584e-05
-8.09736687746877e-06
-9.39495831772462e-06
-1.60780738932775e-05
-2.29629846842223e-06
-1.72825347360254e-05
-1.39665071318368e-05
-2.07564092779309e-05
-1.4579959734745e-05
-1.79122985456027e-05
-1.96729905773332e-05
-1.46758505590871e-05
-1.02312829674275e-05
-1.763530395173e-05
-4.07732768222682e-06
-5.35294365797343e-06
-5.59940590544886e-06
-1.44724148189442e-05
-6.83282473286615e-06
-1.117703642203e-05
-1.43708819990668e-05
-1.05046979412098e-05
-7.12779892243363e-06
-2.09977978826408e-05
-6.27966173757589e-06
1.48693847970084e-07
-1.68257915614269e-05
-2.36220449776961e-05
-1.42832687758997e-05
-1.67984996458332e-05
-1.7259458614408e-05
-1.13366214135938e-05
-1.80584706573613e-05
-1.66069883623182e-05
-2.62385850323939e-05
-9.58073620495506e-06
-1.24656135556233e-05
-1.23678172417249e-05
-5.19123173045609e-06
-2.76181909903643e-06
-2.57624290551606e-06
-1.72766039743273e-05
-2.41844040497971e-05
-1.29460808850209e-05
-2.56643422251825e-06
-1.58506254505698e-05
1.32780482161079e-06
-1.66410697271632e-05
-7.90952468157696e-06
-3.06553772848539e-06
-9.67164225006459e-06
-1.57155700759746e-05
-1.66457412218349e-05
-1.57386488763979e-05
-1.18574572057959e-05
-9.55485144034322e-06
-1.49151613771401e-06
-2.02287244372521e-05
5.50043196863094e-06
9.28668789579227e-07
-9.83420802238944e-06
-5.1586165123967e-06
-7.18805602462336e-06
-5.31412733274828e-06
-2.50477373685495e-05
-1.13380353235456e-05
6.06598944947125e-07
-6.99911907616609e-07
-1.16193145529597e-05
-1.03289466821163e-05
-1.1410928223358e-05
-1.37366418639658e-05
-2.29700688919041e-05
-7.17926846546538e-06
-1.23041251850844e-05
-2.12731744127818e-05
-9.75341708114558e-06
1.28934551959621e-06
-1.72070647854434e-05
-1.15099076297201e-05
-5.85913196514482e-06
-1.02149751567548e-05
-2.76670873791987e-06
-4.57167661944297e-06
-1.91083739235434e-05
-7.65502657799318e-06
-1.8515688057397e-05
-1.28213728713555e-05
-1.68278060728461e-05
-1.22479277407335e-05
-1.6599206263525e-05
-1.19729590242461e-05
-2.3693428964074e-05
-8.45285591947968e-06
-6.35962858628181e-07
-8.17892468418643e-06
-6.48189051031115e-06
-2.13852748286026e-05
-2.56424576592864e-05
-1.0295798090262e-07
-1.77176213033904e-05
-3.64414072011857e-05
-1.31036749150164e-05
-6.84330387153624e-06
-1.29716556257629e-05
-5.64928668040895e-06
-9.63868063774003e-06
-1.69323344780944e-05
-1.33371631219296e-05
-7.11120325400543e-06
2.21945917468466e-06
-1.78419043410008e-05
-5.62586960661002e-06
-2.5149182591788e-05
-1.17651702561035e-05
-8.84260886127143e-06
1.06279331766218e-06
-1.29335637493601e-05
-1.22269598118569e-05
-6.14965408734142e-06
-1.55223419799686e-05
-6.73791360961472e-06
-1.36892856335833e-05
-8.04020508734792e-06
-4.92136255033184e-06
-1.51216463192629e-05
-1.56552832181377e-05
-1.35114677596566e-05
-1.07943571858596e-05
-2.37767967089135e-05
-1.47996642010596e-05
-1.55660599520422e-05
-1.86595514845431e-05
-7.74792929006031e-06
-4.4906176394215e-06
-1.2955010759054e-05
-2.33424602067913e-05
-9.94340524274262e-06
-9.52804649264079e-06
-2.46099231690648e-06
1.0620501979885e-06
-1.39208550617158e-05
-4.92035725741093e-06
-6.01877026575653e-06
-1.82824313439375e-05
-1.2373292469535e-05
-7.18819541826633e-06
-2.85582357847699e-06
-7.6767479435736e-06
-1.16535731323616e-05
-6.03428731031297e-06
-1.79859369759226e-05
-5.28726121931379e-06
-1.56158277053438e-05
-9.86557638493142e-08
-1.18537458660726e-05
-1.50802582883688e-05
-1.08197446902813e-05
-1.23701159301796e-05
-2.17950173647739e-05
-3.14952865642415e-06
-8.44962340996504e-06
-5.08236110339358e-06
-7.97287747338958e-06
-1.90115680644577e-05
-1.97195332295326e-05
-2.5541644202655e-06
-4.56834943502018e-06
-1.29075677501498e-05
-1.04467794417352e-05
-2.43390654167981e-05
-2.05605752206626e-05
-5.58788871313988e-06
-8.09487942802317e-06
-1.84570965822438e-05
-1.99431418756377e-05
2.74333892673694e-06
-1.47418537612079e-05
-1.58420888516222e-05
-1.18024485916274e-05
-1.43985878993229e-05
-1.59648564103234e-05
-1.31240225379201e-05
-1.02473815351936e-05
-1.69103228738397e-05
-1.789852234182e-05
5.93849871185791e-06
-1.62090355394787e-05
-1.85112230709171e-07
-8.11013239678572e-06
-1.90238781335756e-05
-1.46591402531048e-05
-2.08156365794192e-05
-7.9858088385909e-06
-1.04613801964875e-05
-1.30626106778412e-05
-1.77094202788296e-05
-8.22191759675913e-06
-2.34586642196099e-05
-1.83145444839211e-05
-1.25341268491371e-05
-1.56259122789309e-05
-1.18852240032375e-05
-1.45953515551054e-05
-1.65164673713945e-05
-1.55111559000537e-05
-2.31948993720617e-05
-1.21668581062198e-05
-1.80536697358918e-05
-2.65538351279724e-05
-1.46433927522914e-05
-3.08198117624039e-05
-1.18504859758066e-05
-6.89802226458768e-06
-6.78476663910228e-06
4.15896999511444e-06
-4.28966660288897e-06
-2.99683109336739e-06
-1.00230373751857e-05
-9.8126336931565e-06
-7.22787845248844e-06
-4.95562974968642e-06
-2.1586965083046e-05
-6.87552313912983e-06
2.90410740268152e-07
-1.41584101853161e-05
-1.06376229917038e-05
-7.86812766183054e-06
-8.69212736653241e-06
-3.06456202906881e-06
-1.2097834278351e-05
-5.87900347604907e-06
-1.11800222502833e-05
-1.50201681097416e-05
-1.32680105727053e-05
-1.37783829191186e-05
-8.89193269702987e-06
-8.68364796602886e-06
9.64777335115684e-08
-2.21352954119907e-05
-1.07033928560976e-05
-1.5773827259385e-05
-7.16901905030959e-06
-6.23825438688213e-06
-7.00914693110533e-06
-1.55796656300763e-05
-1.70088751492099e-05
-2.40226448499547e-05
-1.96432148032843e-05
-1.66128351437103e-05
-1.3889172646762e-05
-1.54568374999385e-05
-1.361188212638e-05
-3.02615646957843e-05
-6.62194583532116e-06
-2.20110386936413e-05
-1.16974924868296e-05
-6.9240549532035e-06
-1.1677827044455e-05
-1.23401944915535e-05
-1.35666079146963e-05
-2.60103880540653e-06
-1.32404320728807e-05
-1.30460032328029e-05
-8.26975617955448e-06
-5.0803455048902e-06
-1.39308944858727e-05
-1.29692107536899e-05
-9.4138847263761e-06
-1.23389706890024e-05
7.96666429972519e-08
-5.93133197594803e-06
-1.60280494129031e-05
-1.80135461333417e-05
-1.01603306141789e-05
-3.84475253860575e-06
-6.01891070707111e-06
-1.70931767383336e-05
-1.59351093527348e-05
-8.76396837934997e-06
-1.02340597041162e-05
-2.4995893816004e-05
-1.79817745515824e-05
-1.2918871393955e-06
-6.54661358458686e-07
-1.78155787154337e-05
-1.22244360859585e-05
5.32806577696432e-06
-1.62328572829294e-05
-6.25349760225172e-06
-2.05488946400769e-06
-8.56003348709599e-06
-9.64006625944525e-06
-1.83862542599354e-05
-1.25020682827011e-05
-8.37667685675363e-06
-3.71890271143229e-06
-6.45389987123242e-06
-9.73918139778741e-06
-9.38889239812539e-06
-4.35100791130537e-06
4.39170472953816e-07
-2.40757134793707e-05
-1.55764815728905e-05
5.4506264956818e-07
1.43713902780074e-06
-1.58547644245237e-05
-1.01487785173152e-05
-1.19008789347453e-05
-1.93132353871953e-05
-1.08030477442266e-05
5.60115844016965e-06
-8.14164732827974e-06
-1.82487339593741e-05
-1.10817676689249e-05
-2.36717742588896e-05
-7.5339570147374e-06
-3.27784511558807e-06
9.34750529316176e-06
-1.12320687645996e-05
-9.94357827952047e-06
-1.86200871980342e-05
-4.97731795542671e-06
-7.77709027380545e-06
-7.60177237328903e-06
-1.15013002406909e-05
-7.32955125452083e-06
-1.88858730714271e-05
-1.96870166533207e-05
-1.63096399147099e-05
-1.26856299370973e-05
-1.7966297168359e-06
2.62238695578573e-06
-1.63924905344157e-05
-4.7798508133786e-06
-1.05498720664013e-05
-2.08312019622822e-06
-1.12073567303243e-05
-2.53194240418737e-05
-1.07334539540043e-05
-1.39127752392093e-05
-3.52860708018719e-06
-1.73957635558149e-05
-1.83985635184006e-06
-1.59895451511688e-05
-6.8776328412805e-06
-1.49227991552424e-06
-6.64711529428577e-06
-8.65930459590741e-06
-1.30805322046621e-05
-1.21177555849876e-05
-1.8086723074833e-05
-8.50211450277949e-06
-1.25180710004072e-05
-1.67377512828328e-05
-3.42543840212847e-06
4.67323584139074e-06
-2.23770282625018e-05
-1.1229043663435e-05
-1.23963872044525e-05
-1.24314903499693e-05
-1.26115531960297e-05
-1.5423947464833e-05
-1.0685625011783e-05
-1.70744400217836e-05
-2.33993778825859e-06
-1.55132574443193e-05
-5.16423641093055e-06
-2.37612788094575e-05
-5.33730760692012e-06
-8.65798609276839e-06
-8.97290421795982e-06
-1.60598949549976e-05
-1.73221516224084e-05
-1.50530659282241e-05
-2.00363782090682e-05
-2.12453950525648e-05
-8.66602103524959e-07
-1.19593048685866e-05
-7.47003558223264e-06
-2.96316789161663e-05
-2.92255754371054e-06
-1.66521712998706e-05
-2.12661084522925e-05
-7.03649209763676e-06
-8.31499519644573e-06
-1.83115355100688e-05
-1.88937971883341e-05
-1.06681702160408e-05
-2.06218890690359e-05
-3.17172184524566e-06
-1.11639138683485e-05
-2.50428240306891e-05
-1.76670044262967e-05
-4.5195686636529e-06
-4.68737883338658e-06
-7.21875194531469e-06
-1.13845621859077e-05
-9.89098143172932e-06
-1.03144839179344e-05
6.36895313819709e-07
-1.3834430016326e-05
-1.80703910232965e-05
-8.98831929903723e-06
-1.29444120417102e-05
-1.91424375681609e-05
-5.228584975733e-06
-7.84879369562913e-06
8.06730295690027e-07
6.50681746095749e-07
-1.59012576641708e-05
-5.15488937830827e-06
-1.33257790291974e-05
-1.20885090954946e-05
-1.32751016226694e-05
-1.36781236498142e-05
-9.5476921992087e-06
-2.13290807530709e-05
-2.82998060935989e-06
-1.45855658535274e-05
-2.09436996129262e-05
-1.23376233419918e-05
-8.26939809172052e-06
-4.8425089027206e-06
-8.83753042965617e-06
-7.74980951658344e-06
-5.12724449052194e-06
1.72944133633029e-06
-4.84143030888395e-06
-1.95404077978441e-05
-4.26111573021252e-06
-1.51728762445551e-05
3.99311270483094e-06
1.70103769987773e-06
-2.52169770951802e-05
-1.69976350668519e-05
-2.46952608970936e-05
-1.1801739143161e-05
-1.43999672534313e-05
-1.01008232904151e-05
-1.24500791462982e-05
-9.37860822995963e-06
-1.4745868695406e-05
-6.10286793892378e-06
-1.17346600944343e-05
-1.22220136468238e-05
-3.35876394454854e-06
-1.02946391243331e-05
-1.13546733432307e-05
-2.54976385085336e-07
-7.29167662483086e-06
-3.4313273963893e-06
-1.92147146303283e-05
-6.01340205970079e-06
-1.58263755360856e-05
-1.03193808703228e-05
-1.58327696758579e-05
-1.89043351200049e-05
-2.17421263328558e-05
-1.38750766324596e-05
-1.05096003263334e-05
-2.03348705744225e-05
-1.61473989340914e-05
-1.18200941000713e-05
-1.27642958727735e-05
-1.70154294721997e-05
-1.59239063438175e-06
-1.631241445101e-05
-1.41789292698566e-05
7.68865772930756e-07
-9.42238266065989e-06
-1.12618335756068e-05
-2.00274975963377e-05
-1.72078396806447e-05
-1.52916236760262e-05
-8.43947738756275e-06
-1.15631742620165e-05
-1.07129294642197e-05
-8.92627267042903e-06
-2.58074443248751e-05
-1.73425310858561e-05
2.87694667722457e-06
-7.6710647056019e-06
-1.24735759007525e-05
-1.75942998497645e-05
-9.52586533848058e-06
-2.98327243707883e-06
-6.36857761865182e-06
-1.72917135969234e-05
2.86288822188859e-06
-4.3195724448382e-06
-1.82869380538778e-05
-9.21674944209529e-06
-1.40987878350752e-05
-2.14154441206971e-05
-9.99012186055601e-06
-2.65570167656566e-07
-6.49484238146556e-06
-1.63091103958671e-05
-8.0608425886219e-06
-1.59397456712575e-05
-7.53763514741455e-06
-2.60965804836442e-05
-1.80893960708111e-05
-7.65864762699737e-06
-1.01444294603317e-05
-2.43112773931953e-05
-1.18043582655364e-05
-8.92077272358984e-06
-1.2730731978647e-05
-1.30605324600504e-05
-3.09090364278777e-05
-1.45241870543645e-05
-8.73688542725717e-06
-1.02983355745328e-05
-1.38647888536847e-05
-2.57579021380021e-05
-8.22417735729708e-06
-2.0961762109342e-05
-1.93367566273948e-05
-1.93718838331546e-05
-2.04070397315484e-05
-1.81561038682741e-05
-1.25957335328125e-05
-3.14932628998999e-06
-2.67651951801316e-05
-1.09842586755156e-05
-4.99872751860492e-06
-2.18619978158448e-05
-5.86894780897939e-06
-3.64960493125363e-06
-8.21527900702224e-06
-1.80707401222016e-05
-8.96734568825569e-06
-1.20443021056069e-05
-2.25107170088807e-05
-8.9420470474185e-06
-1.80911271446578e-05
-7.40960767197969e-06
-9.87645464128732e-06
3.67907197282144e-06
-1.02275994778373e-05
-1.39045024907574e-05
-4.73432333130703e-06
-1.18201875842979e-05
-1.38221482445654e-05
-8.37154837738566e-06
-1.06025323826758e-05
-2.40762292880258e-05
-1.92778491060982e-05
4.53743856061499e-06
-1.9175431396795e-05
-2.96893040892043e-05
-1.76320882788437e-05
-2.31613499269916e-05
-1.09571047363063e-05
-4.72375079261825e-06
-1.91545493720464e-05
-2.42130568781703e-05
-2.93718590634602e-05
-1.86171252712939e-05
-1.55854917538622e-05
-6.50110440553795e-06
-1.73402923485237e-05
-3.72174791648814e-06
-8.00481501507795e-06
3.82904604438705e-06
-1.68026808463745e-05
-2.25034850144847e-05
-1.0919204478633e-05
1.59320340944497e-06
-1.22384108729644e-05
-1.38820049656339e-05
1.78842675761296e-06
-2.75687186522088e-05
-2.35644145490101e-05
1.01947067627973e-06
-3.95216148963785e-06
-8.06716432819683e-06
-8.00234276109672e-06
-7.87751018573049e-06
-7.74819115018081e-06
-1.28374738209965e-05
-6.32539996336819e-06
1.92354802724509e-06
-3.995256458276e-06
-1.86581607976642e-05
2.07011856765646e-07
1.3490004228445e-06
-9.790502101587e-06
-7.8307112887535e-06
-1.87268494478458e-05
-1.76763801185381e-05
-1.00736826542503e-05
-6.04538004175314e-06
-6.98117996767084e-06
-1.90539980603736e-05
-1.26538964874695e-05
-1.92575522274021e-06
7.05428472333586e-06
-1.14048275024808e-06
-1.4800877102123e-06
-5.7381952275242e-06
-8.6792562885264e-06
-7.64539126137385e-06
-9.65837569463294e-06
-2.11928023517459e-05
-1.16790726047105e-05
-8.40684549660298e-06
-2.40919796738627e-05
-2.28426065556612e-05
-1.05747628268414e-05
-1.79646566365354e-05
-2.2418741759377e-05
7.22898545341101e-06
-1.60032630011895e-05
-1.50833021364044e-05
6.87533898735744e-07
-4.27143010522507e-06
-1.24073097501795e-05
-2.05332392381848e-05
-8.14733721389313e-06
-5.11410775282057e-06
-1.50821049175405e-05
-5.67055963443387e-06
-9.28678586762324e-06
-3.03535230176373e-06
-5.58043418703251e-06
-1.94190716361023e-05
-1.39204361133507e-05
-1.45586884733633e-05
-2.33521388518373e-05
-5.25472234271203e-06
-2.00759534633667e-05
-1.39667369186536e-05
-1.86011923237852e-05
-7.90114386197946e-06
-1.47597045228264e-05
-2.36494110861614e-06
-1.84852960865353e-05
-2.15394115489143e-05
-6.94112246197899e-06
-8.14834427835638e-06
-1.21967384933102e-05
4.26104613443849e-07
-4.12557928673674e-06
-1.42261989456889e-06
-2.26698714564547e-05
-4.49110584352305e-06
2.86221467748357e-06
-8.9925040646055e-06
-7.48047918270415e-06
-1.11128913310757e-05
-7.65030814533289e-06
-2.24973425816079e-06
-6.8417800240866e-06
-1.07936027428064e-05
-2.16384053139574e-05
-2.60202873607982e-05
-1.69520730637422e-05
1.09298330696376e-06
-2.27969198456841e-06
-1.09524419899782e-05
9.24469513388936e-08
-2.02764946155143e-05
-1.74353731316083e-05
-1.3020202478049e-05
-1.93043139245735e-05
-1.75873608984997e-05
-7.27538929950337e-06
-1.83334925872583e-05
-2.97243511428281e-06
-7.49966085975649e-06
-6.71085394872252e-06
-1.16134484844931e-05
-6.81364851010766e-07
-2.17700575026467e-05
-2.68718141004069e-05
-5.01421576497698e-06
-2.45620649548207e-05
-6.51503309073952e-06
-1.60751422934963e-05
-1.42359489536101e-05
-1.5972888226401e-05
-1.76417218501738e-05
-2.26557717632034e-05
-7.99169854064602e-06
-2.56157146889019e-05
-1.23188541457655e-05
-3.29780697889479e-05
-2.46907618278422e-05
-1.59459707525526e-05
-1.36688386262449e-05
-1.83985864007876e-05
-1.37913739594807e-05
-6.24279817164941e-06
-4.07406942696769e-06
1.46386125301064e-06
-1.3244374198886e-05
-3.11276870918735e-06
-1.55121047107882e-05
-1.51946824124633e-05
6.07192659909594e-06
-1.16805179245469e-05
-5.45114929666331e-06
-2.19335917093421e-06
-1.95208714727884e-05
-1.06126338396674e-05
-1.72712776854552e-05
-1.96631996477354e-05
-1.64101989587419e-05
5.705658706324e-06
-1.42064851203148e-05
-9.10815751649015e-06
-3.98537727883751e-06
-6.49228955340589e-06
-1.13133743393732e-05
-1.59905966337701e-05
-1.43042245798299e-05
-2.45855437891203e-05
-5.08825404165886e-06
-7.06898337966462e-06
-1.33705306914458e-05
-8.02569821156079e-06
-1.86216273019579e-05
-1.3267197433791e-05
-4.8286999100803e-06
-3.41248243016183e-06
-6.47399147301893e-06
1.90108708552538e-06
-1.424373808463e-05
-6.21554424310524e-06
-2.17746807418016e-05
-1.71514588349514e-05
-2.42100415638013e-05
-2.44390909050008e-05
-3.14243000756819e-06
1.88006480912448e-06
-9.5995155664637e-06
-1.90508522633717e-05
3.55530449226183e-06
-2.68927869110403e-05
-2.48401756533051e-05
-1.78430056427474e-05
-1.99478657988244e-06
-9.65557619178255e-06
2.22809427243062e-06
-2.30380620914218e-05
-7.46753762433356e-08
-7.4494428622568e-06
-5.67458433882041e-06
-1.57022850319785e-06
-1.42573745731265e-05
-1.00419579684255e-05
-8.62007489003782e-06
-1.65976292592948e-05
-6.4086649735498e-06
-2.6146330919128e-05
-6.50670408633706e-06
-1.64305868618926e-05
-1.38838113299996e-05
-2.22155885033373e-05
-7.64213136683444e-06
-1.03478581755039e-05
-1.23138271506149e-05
-1.05076551245835e-05
-2.13877356438859e-05
-2.06461571022681e-06
-8.50929844010807e-06
-1.68967309553263e-05
-9.95161642929029e-06
-1.45475109194455e-05
-1.20705691627063e-05
-1.07646752933195e-05
-2.28506920013316e-05
-9.84292397666402e-06
-1.24708525336896e-05
-9.86228634972728e-06
-1.50205434507025e-05
-2.41036273657109e-05
-1.78809809258459e-05
-7.69728436902468e-06
-1.13563231749075e-05
-1.70431610943851e-05
-6.06260410650839e-06
-1.5454542341348e-05
-4.18958725130715e-06
-1.13379029440409e-05
2.14479622784948e-06
-5.4767911950656e-06
-1.78238367265138e-05
-2.1532071247863e-05
-1.81273810292005e-05
-4.45486313479942e-06
-1.83375220025999e-05
-1.91174313110876e-05
-1.76601503408256e-05
-1.52232160104381e-05
-1.48809602410688e-05
-8.28991402290033e-06
-1.59614456232142e-05
-1.510676904472e-05
-1.0533549149536e-05
-1.32918698865906e-05
-1.97502051685692e-05
2.38265122240508e-06
-8.60190832445984e-06
-3.86189349667301e-06
-7.21261406608788e-06
-8.35293967859073e-06
-7.12803200133403e-06
-2.19195357864799e-05
-1.55805350944508e-05
-1.39968956114413e-05
-1.03015227485158e-05
-1.94154160051582e-05
-2.21627841831885e-05
-1.92543639884795e-05
-1.37506804881484e-05
-3.13506441939041e-06
-2.39025935066932e-05
-2.01154965474637e-05
-1.04398460026971e-05
-2.21005818249929e-05
-2.32941853638852e-05
-9.29144739197244e-06
-7.71566251882699e-06
-2.08991950079306e-05
-1.87105682171626e-05
-8.55427777442681e-06
-6.99408742764918e-06
-1.75774007299347e-05
-9.82495519317953e-06
-1.49082282591405e-05
-7.14751155791815e-06
2.2192310436009e-06
-6.55593025969919e-06
-2.71534486131804e-05
-1.55319577041661e-05
-1.22500661160445e-05
-5.87062943717175e-07
-1.8942572258364e-05
-8.02910282469168e-06
-2.18760131811408e-06
-9.25080650585457e-06
-1.12981847199074e-05
-1.27143357615065e-05
-3.08935718078016e-06
-1.05703749285519e-05
-1.32180143418792e-05
-1.37915835735733e-05
-2.20724740548741e-05
-1.23025584268653e-05
-2.89444525829184e-06
-1.87642439263809e-05
-1.66049740324565e-05
-3.16615191686254e-07
-5.57878289137387e-06
-3.37436548698633e-05
-6.84314643940294e-06
-1.14212366226723e-05
-2.65875443481393e-05
-2.42978721100367e-06
-7.99336928636489e-06
-1.34791042427081e-05
-1.25694804926741e-05
-7.41085490996763e-06
-1.52979552040011e-05
-1.3816525875935e-05
-4.50459439579739e-06
-1.44585062424036e-05
-7.72893438459776e-06
-2.01308229425694e-05
-2.38122608531473e-06
1.75243659765111e-06
2.43829753837382e-06
-8.58648237847819e-06
-9.18607314902206e-06
-2.12769940783179e-05
-1.0526948586907e-05
-5.72281570635803e-06
2.418021339677e-06
-1.94531150528696e-05
-1.19789432911207e-05
-1.78523297926983e-05
-1.25328978156347e-05
-2.88682850715754e-06
-1.34974738643927e-05
-7.60628738152778e-06
-2.60589142065591e-06
-2.01095296569292e-05
-1.74680283628418e-05
-1.20127899100678e-05
1.71024416892314e-06
-1.20592667568114e-05
-6.25865853166068e-06
-1.21901537063285e-05
-1.13731256449323e-05
-1.04639898449815e-05
-1.6400958266529e-05
-1.44590132378127e-05
-1.6036648927802e-05
-1.78031490941131e-05
-7.32513476104831e-06
1.89739519503379e-07
-1.8972783370771e-05
-1.30544368828276e-05
-9.83395114719264e-06
-3.59063011591555e-06
-1.93441443160156e-05
-5.19974283906007e-06
9.16525565031529e-06
-1.00682374309896e-05
-2.63107883250346e-05
-1.16580730325018e-05
-3.00053030608917e-06
-1.32288124105426e-05
-2.50765883104547e-05
-7.78929459117667e-06
-1.80449193857799e-05
-1.16286206084468e-05
-1.0315724351571e-05
-5.08170376823701e-06
-1.79649961173494e-05
-1.34047949160566e-05
-1.74267325150095e-05
-1.03032208904454e-05
1.12203429742523e-05
-2.15382498996448e-05
-2.489008249324e-05
-1.78546466346693e-05
9.2263955623363e-07
-1.18669015949547e-05
-1.76736028141098e-05
-3.93309203145033e-05
-1.87307976052538e-05
-4.8139499844437e-06
-4.92309253260679e-06
-1.30523514647703e-05
-5.96174193252415e-06
-1.20478653060029e-05
-7.90101988210226e-06
-5.73963311296096e-06
-1.97632563240815e-05
-9.44011182157559e-06
-1.13501931454822e-05
1.81919585636861e-06
-2.36376561761295e-05
-1.86617878037897e-05
-1.04426923940691e-05
-5.92544241621918e-06
-8.33551813393772e-06
-2.21565736039462e-06
-2.6427400384384e-05
-1.44115308280576e-05
-5.27054539153528e-06
-1.31219086039025e-05
-1.03049603452111e-05
-8.28418908083361e-06
-9.31932205245509e-06
-1.82547469229099e-05
-7.63891586177975e-06
-5.92615234070802e-06
-1.25690129246578e-05
-9.72440613515153e-06
-1.52948485001102e-05
-3.69906248056033e-06
-3.03087840886847e-05
-4.75700315118131e-06
-7.59591629107195e-06
-1.20658007728131e-05
-1.53131090101817e-05
-1.55064976457396e-06
-1.21972125302842e-05
-2.11633207187014e-05
-1.28666378115886e-05
-7.39513699723193e-06
-7.33335606430876e-06
-2.70196970476466e-06
-6.60004934608154e-06
-9.73708006929349e-06
-1.25281941257229e-05
3.70433337304974e-06
-1.03955899680348e-05
-9.11439325805824e-06
-8.96182354138992e-06
-1.58045325516442e-05
-1.81000447757345e-06
-7.75037963660999e-06
-1.12470692309171e-05
-2.92294574933417e-05
-1.18981940648606e-05
-1.09005234583737e-05
2.62248866960094e-06
-1.67973213826672e-05
-6.2839483787836e-06
8.4338804352788e-06
-3.13042910055047e-06
-1.25838022133883e-05
-1.37678665426237e-05
-1.8884236751329e-05
-7.51405436095595e-06
-2.50425049858977e-06
-7.05537595218417e-07
-6.09927290796654e-06
-1.55255039523367e-05
-2.1003078339504e-05
-1.61411502876881e-05
-1.49702761324004e-05
-8.23542350875622e-06
-1.17075770683369e-05
-3.37338874998292e-06
-1.29987837514277e-05
-1.06838049461619e-05
-1.41266967377957e-05
-1.0720453081272e-05
-1.76459485627247e-05
-1.63760729151719e-05
-1.80956345866698e-05
-1.75135023546992e-05
-8.92976444562862e-06
-1.6420735328692e-05
-1.761664190574e-05
-1.03345987352308e-05
-6.84182843900749e-06
-8.00220803068004e-06
-1.2188846067668e-05
-1.22098497819799e-05
-9.00464164230436e-06
-2.9384993613701e-06
-1.35479235265835e-05
-8.57029559757829e-06
-1.21380152472619e-05
-7.928533534286e-06
-2.13122281415432e-05
-2.55527455875353e-05
-1.30199324472764e-05
-1.06826766300794e-05
-4.65527437104611e-07
-1.36481529694971e-05
-1.76792364954918e-05
-9.96029944362322e-06
-3.91702252344047e-06
-1.10743406413321e-05
-2.06086866164668e-05
-1.84815598521684e-05
-1.04081038580451e-05
-8.14945109191019e-06
-1.17668854678306e-05
-8.42654163184926e-06
-1.23567423407922e-05
-5.27740094504548e-06
-8.12009979505994e-06
-1.78195938193294e-05
-2.07308729138284e-05
-2.65624726211088e-05
-9.65498044148776e-06
-5.77357281840043e-06
1.08903173097852e-07
-1.32968594686693e-05
-1.30445529429161e-05
-5.83015907751698e-06
-1.64962053243336e-05
-1.47065983111526e-05
-1.2917499180541e-05
-3.14802246830799e-06
-1.49369634657028e-05
-2.19078319874321e-05
-8.67869927123778e-06
-2.86155313311282e-05
-1.94795620756795e-05
-1.04937129678787e-05
-1.72756336004976e-05
-1.37403285171065e-05
-1.91961045021303e-05
-8.04149343766201e-07
-1.08389669405951e-05
-9.71959876312335e-06
-1.22034600698096e-05
-2.63316935529619e-06
-8.82068692076442e-06
-1.04960879067136e-05
-2.67245154240099e-06
-8.79755136059758e-06
-2.1350271666894e-05
1.58780061924894e-06
-2.30182211557106e-05
-1.8212407677133e-05
-1.56331980411661e-06
-2.07361099316154e-05
-1.07883170766403e-05
-1.53208062242822e-05
5.51873333476258e-06
-1.03685791300274e-05
-2.5515198268682e-05
-1.04827215566326e-05
-2.4360800175996e-05
-1.62309761967889e-05
-1.69856841145247e-05
-2.96864500963556e-06
-8.97789552742069e-06
-1.45894233003145e-05
-1.87765528462665e-05
-1.34981979864278e-05
-1.08013018585298e-05
-3.64149998880563e-06
-1.88632824466636e-05
-9.04344124617056e-06
-6.77449767946215e-06
-2.83220246172576e-06
-1.77994680875565e-05
-1.09672149570877e-05
-1.04351235902813e-05
-1.60255323613993e-05
-2.04132003780192e-05
-2.22050195106632e-05
-2.57464511964542e-05
-1.265909211239e-05
-1.94808757914869e-05
-8.54847183601366e-06
-8.45370282459708e-06
-1.64068172781684e-05
-1.67895333794838e-05
-1.29038576035096e-05
-1.0591617733118e-05
-1.00341860133567e-05
-1.40683028661719e-05
-9.92870601651937e-06
-1.87263055768651e-05
-8.93278071804124e-06
-2.48404491286535e-06
-5.64176585397453e-06
-1.27635809234342e-05
-1.11247648011528e-05
-1.14589744687198e-05
-1.02921024505266e-05
-3.03874764013307e-05
-8.71043324503262e-06
-2.12583639944571e-05
-1.72816835703931e-05
-1.7156724390704e-05
-3.24383932248201e-06
-1.40413076560243e-05
-1.70179767146812e-05
-2.07529036073785e-05
-1.39222589330765e-05
-1.36332370731744e-05
-1.59257245742099e-05
-1.97775245610002e-06
-1.51794145955275e-05
-1.62686102696935e-05
-8.61330569978436e-06
-1.1346657776907e-05
-5.75872500075014e-06
-1.13160605548691e-05
-5.9900000814807e-06
-1.29103333019341e-05
-1.90660042908861e-05
-2.28337942565396e-05
-1.35078701877183e-05
-1.10623373338043e-05
-1.23629306478263e-05
-9.38712657649748e-06
-1.56873850415799e-05
-1.04101436320567e-05
-1.94379835492818e-05
-8.12197373746509e-06
-9.70496397818559e-06
-1.15852342528647e-05
-2.30201579974502e-05
3.81037943487943e-06
-7.74204111566639e-06
-2.06405831967707e-05
-1.51145568524521e-05
-1.17688926908306e-05
-1.62540653271352e-05
-1.47191362877481e-05
-1.98271157262288e-05
-1.65131582132995e-05
-9.88185733771515e-06
-1.33676049008031e-05
-1.83601609032846e-05
-1.24286610300769e-05
-2.13332149254255e-05
-2.15538508502179e-05
-2.33821897027646e-05
-1.0685636319874e-05
-1.16332057640616e-05
-5.21306644952346e-06
-2.02661170207064e-05
-5.58868473836499e-06
2.6289593615032e-06
-1.36295224051486e-05
-5.667597706809e-06
-1.39393386669959e-05
-8.70793974038526e-06
-5.82091947184217e-06
-2.29008684020679e-05
-1.03002938153018e-05
-6.39944077780372e-06
-8.89559857924843e-06
1.97528947676349e-06
-1.26617918479962e-05
-6.68554408914309e-06
-6.78162372634856e-06
-2.47573700367231e-06
-6.68537231296251e-06
-2.45813355940351e-05
-6.52100129794009e-06
-9.9164920972343e-06
-1.82284181954308e-05
-3.49537593130299e-06
-1.48496390435143e-05
-7.91991641945564e-06
-9.36647529092386e-06
-7.78181673249955e-06
-2.44421060589919e-05
-1.95586621427512e-05
-5.44310447011911e-06
-1.11512203923293e-05
-1.46835533171952e-05
-7.66142846254644e-06
-9.29687042271854e-06
-1.01562141080061e-05
-1.10967322864585e-05
-1.47003730388985e-05
-3.75317709098116e-06
-7.13738009068592e-06
-1.30799083287058e-05
1.16266544146555e-06
-1.88887832882076e-05
-1.08378447337551e-05
2.69352588479133e-07
-8.5818451865294e-06
-1.63192372852263e-05
-1.61335959696432e-05
-6.45316787280099e-06
-1.69773227644564e-05
-1.60147722034152e-05
-2.38837468424985e-05
-8.2583408751332e-06
-1.58470097892693e-05
-1.31214015689394e-05
-1.2613245991799e-05
-1.99563303895486e-05
5.96982582749407e-07
-2.96041534619524e-05
-2.10428823919032e-05
-2.37210575820432e-05
-1.84634196134359e-05
-4.51029255067442e-06
-5.24353672109334e-06
-2.56667380229061e-05
-2.03383383768752e-05
-2.0015844085013e-05
-1.01854133738414e-05
-1.47460925086213e-05
-7.92210482397181e-06
-5.69728120784839e-06
-3.48452108219507e-06
-3.20421741294725e-05
-1.9115616907675e-05
5.27479816966455e-06
-1.56769761058745e-05
-7.25729579923248e-06
-4.69500949337525e-06
-5.14536003870925e-06
-1.07797331218179e-05
3.47607373503494e-06
-1.36760258010802e-05
-1.69876246863838e-05
-1.48921163535207e-05
-2.60695869814758e-05
-1.34021870686093e-05
-4.4759155086827e-06
-2.38118809948171e-06
-3.42413375265275e-06
-2.04315970375167e-05
-1.17701411187483e-05
-1.78510578218489e-05
-8.52614532729743e-06
-1.24043534471237e-05
-1.83423499123455e-05
-1.20490226390229e-05
-8.0840071326509e-06
-2.02916703381021e-05
-1.1285243709676e-05
-1.9204055851264e-05
-1.38720741791863e-05
-1.72713270423528e-05
2.46867911841856e-06
-1.21457275319727e-05
-2.19748244631328e-05
-6.17788170678961e-06
-2.32143299841345e-05
-2.04533303174324e-05
-5.42354596749281e-06
-1.878363603035e-05
-7.36200980020658e-06
-1.64208980059386e-05
-2.35938228837555e-05
-1.22788212136298e-05
-1.25544938355494e-05
-1.23958071364973e-05
-1.64677827402924e-05
-1.80480008992085e-05
-2.02164213987836e-05
-1.21184772609067e-05
-1.47502920756489e-05
-1.81117632080402e-05
-2.2404468525404e-05
-6.47400137196218e-07
-4.3007211820457e-06
-9.20635525908225e-06
-1.02919042515709e-05
-9.56089150568339e-06
-3.87202171798193e-06
-1.98758173142091e-05
-8.74233836730571e-06
-2.10422310004394e-05
-1.85780851399138e-05
-3.78652572622236e-06
-1.32877500394794e-05
-1.71001161576326e-05
-1.74300775692312e-05
-1.9195447497055e-05
-8.18721429414848e-06
-9.85416491710009e-06
-1.0383479010211e-05
-2.84779963681511e-06
-2.56666106367844e-05
-8.56332694440653e-06
-8.93486761783389e-06
-1.36516068683779e-05
6.02876010408053e-07
-1.7156292745138e-05
-2.3503497476948e-05
-8.18399738012601e-06
-2.26131693991327e-06
-1.37098723471642e-05
-5.58763651271552e-06
-7.46444296437484e-06
-1.85619210160031e-05
-1.63486553025541e-05
-2.43152596203196e-05
-1.49312158773202e-05
-1.0374061103884e-05
-1.50941815693057e-05
-2.01342761822667e-05
-2.42387727474305e-06
-7.98318676788281e-06
-1.05203208144556e-05
-1.31558690125322e-05
-6.87097801561966e-06
-9.73455320138051e-06
-9.53734556307172e-06
-9.61503884772608e-06
-2.0275231003216e-05
-7.5170659107297e-06
-7.26964121429553e-06
-1.54348842384559e-05
-1.58863643127255e-05
-2.03706161525056e-05
-1.27730171736815e-05
-1.30433062376655e-05
-2.45565390600856e-05
-1.88463394487629e-05
-1.29156734774969e-05
-1.39556464389288e-05
-1.07583224723432e-05
-9.31716855681002e-06
-2.09011163385683e-05
-2.65361295932342e-05
-8.43841646800405e-06
-2.93929727070127e-05
-1.16607267810083e-05
-4.94481779251262e-06
-1.54333500116542e-05
-2.34475068038162e-05
-1.06584566595913e-05
-1.08367346213655e-05
1.58895743657369e-06
-1.075311475148e-05
-9.61582666944575e-07
-1.7891965865519e-05
-9.42913535665023e-06
-1.62298043235006e-05
-1.65068457997362e-05
-1.94287094060803e-06
-5.13170653910352e-06
-1.04034964267834e-05
-1.78393273727824e-05
-2.80780521203298e-06
-2.31765716517588e-05
-8.19004035426664e-06
-8.51777835426718e-06
-1.69339364657515e-06
-1.36481626105457e-05
-6.89221629860134e-06
-8.4554699616318e-06
-7.27903516086604e-06
4.71867863033304e-06
-8.236145318524e-06
-1.5128899952275e-05
-9.916547126438e-06
-1.52273290092938e-05
-8.75923077927567e-06
-1.05336660816371e-05
-5.67977115817267e-06
-3.54942618604811e-06
-2.60497177741375e-05
-3.09212506335449e-06
-1.38405072620402e-05
-4.60411032946037e-06
-9.50376277544733e-06
-1.23995673006409e-05
-5.44774898359583e-06
-1.23102699652455e-05
-1.1673788154801e-05
-1.38037510394856e-05
-1.80034995581397e-05
-2.71351964938916e-05
-6.58856759838485e-06
-7.91771759056118e-06
-3.05085574214494e-05
-8.38126715924366e-06
-1.29485696447568e-05
-1.36429370623508e-05
8.85020665916205e-06
-1.14493388215103e-05
-1.15634270646541e-06
1.52641727694981e-06
-1.62652943039921e-05
-2.99360602227973e-05
-1.02735254062672e-05
3.51438521557302e-06
-2.01994905102289e-06
-1.33278621679722e-05
-1.0547015432053e-05
-6.53026047249122e-06
-2.47752681685248e-05
-1.02249420456562e-05
-1.54327438832671e-05
-2.26027907775994e-05
-1.66565484612697e-05
-1.94229955593201e-05
-8.43224494271667e-06
-1.72363096169274e-05
-1.99561009022696e-05
-2.86788579853931e-05
-1.10002051844593e-05
-1.3510373384441e-05
-2.37917922778027e-05
-1.5075923679943e-05
-1.49614496078021e-05
-1.51700149068564e-05
-8.57798534787068e-06
-7.39007289493031e-06
-1.21668963331185e-05
-1.32222398411374e-06
-2.53178093234764e-05
-1.54517304748357e-05
-1.74955596321733e-05
-1.24223027930963e-05
-7.64627048526766e-06
-1.27719725358099e-05
-1.73492782560103e-05
-1.123258305591e-05
-2.50061402745754e-05
-1.51810256527196e-06
1.44275810271574e-05
-1.86175030488384e-05
-1.59529937922509e-05
-1.00475242682625e-06
4.49079293043432e-06
-1.7788353042336e-05
-1.44013072977007e-05
-2.04935600004613e-05
-4.62214024478005e-06
-1.18071888053454e-05
-2.45245176781003e-05
-4.09509559157903e-06
-1.4019533697062e-05
-1.59715497606779e-05
4.0012148013303e-06
-1.78779192609556e-05
-2.24715823383849e-06
8.43852262710839e-07
-1.58331333722957e-05
-5.87513800079949e-06
-4.07761740383084e-06
-3.41242016597102e-08
-2.15797444884979e-05
-8.8055548074947e-06
-1.07631814576994e-05
-9.5147234378187e-06
5.06514553553958e-06
-1.2527460057757e-05
-2.52051160804462e-05
-5.90320219793274e-06
-1.43075736282503e-05
-1.33066300184636e-05
-1.05560818439026e-05
-1.04546112034797e-05
3.87846083329442e-06
-1.01793538928487e-05
6.00756092702485e-06
-4.41656034357705e-06
-1.86488224755795e-05
-1.76186017892591e-05
-2.68505657360155e-06
-1.43591848322015e-05
-2.29051626849546e-05
-1.53459485205799e-05
-1.60725946025535e-05
4.22272177479085e-06
-1.04366202799111e-05
-1.72573383496957e-05
-1.545002398509e-05
-7.81813103348338e-06
-5.86627453322615e-06
-2.49695495718307e-05
-1.37310021404702e-05
-6.42757369036916e-06
-1.48270727372835e-05
-1.1756307247702e-05
-1.11047539395788e-05
-1.01268462836384e-05
-2.12295649519524e-05
-2.15127884203279e-05
-4.38286773489606e-06
-3.82300745145331e-06
-1.86719861298114e-05
-1.79328439294987e-05
-6.64600583894216e-06
-2.66532114333933e-05
-9.64415758796678e-06
-2.92637225541783e-05
-1.2673876514752e-05
-1.47551858220593e-05
-3.4831248255412e-06
-3.36309809467259e-06
-1.67949326213587e-05
-2.43319983006507e-05
-2.8642711216425e-05
-1.00728240267803e-05
-4.38945117415691e-06
-3.67936008718114e-06
-3.27922904540074e-06
-8.06868557187421e-06
-8.19563380966666e-06
-1.31437193805152e-05
-6.1635204346992e-06
-1.89311356713029e-05
1.22583257780299e-06
-1.42632081088625e-05
-1.97393026416689e-05
-8.58205951782538e-06
-1.94667525095988e-05
-5.1012451192117e-06
-2.13048349035209e-05
-1.6452525359065e-05
-1.71044628549988e-05
-2.05200491300768e-05
-1.06647832919895e-05
-1.12120427293863e-05
-2.14471984795551e-05
-1.77877342585073e-05
-1.66974459669831e-05
-7.44673881980032e-06
-1.3519034132098e-05
-1.94782803862455e-05
-1.92322992496398e-05
-2.13661768944352e-05
7.31530235347136e-07
-1.30872178712863e-05
-9.32306136688717e-06
-8.11312486476622e-06
-1.92036605731887e-05
-1.13749427900608e-05
-9.97353743644005e-07
-2.3085833407783e-05
-2.23644920653477e-05
-1.77629189292642e-05
-2.80272800034746e-05
-1.32794176818666e-05
-5.00913214825038e-08
-8.20054407337934e-06
-1.63581200466724e-05
-1.18055332042597e-05
-1.12125431592459e-05
-1.15464293791959e-05
-1.0681735219594e-06
-1.62983733518141e-05
-2.13076471072359e-05
-7.18565055600479e-06
-1.12661576901131e-05
-7.88517935118952e-06
-1.2328614813264e-05
-1.03630546464436e-05
-1.90357396466369e-05
-1.01072702215629e-05
-1.48301730548636e-05
-3.16773965539047e-06
-9.0538278468125e-06
-1.55515830244432e-05
-1.37114285490045e-05
-7.63201567474849e-06
-9.90233310914832e-06
-1.57711360394979e-05
-4.20238381961486e-06
2.95961144600261e-06
-3.82868517817328e-06
-1.57480915180947e-05
-1.60979427836237e-05
-1.43209346228871e-05
-1.9312161476759e-05
-1.80051760345772e-05
-4.47590841023582e-06
-2.47548902975814e-05
-1.21427937237844e-05
4.7917218124642e-07
-1.86176645618996e-05
-5.90271873453615e-06
6.12391745304688e-06
-2.05708954728444e-06
-1.5697609265557e-06
-1.58963751377322e-05
-7.75634088600979e-06
-3.0561531216085e-07
-1.8546626595361e-05
-1.50386860462324e-05
-1.06567184570404e-05
-1.79323122144078e-05
-1.33911979836689e-05
-2.13806355674873e-05
-1.77391449788973e-05
-7.85629235795293e-06
-1.23338962530882e-05
-1.3679151335367e-05
-1.87504672592156e-05
-1.36410270245817e-05
-1.83062466294154e-05
-1.07208723506292e-05
-1.90804664130046e-05
-1.30957274407495e-05
-9.93748014221193e-06
3.16074466629065e-06
-1.53084553044279e-05
-1.55450615477622e-05
-1.02816090586485e-05
-1.69772441963993e-05
-4.16519151685024e-06
-3.70206208429245e-06
-1.05571876788812e-05
-1.58818253251779e-05
-2.00590712550296e-05
-2.88930611416417e-07
-9.68812658572796e-06
-2.85834866654638e-06
-5.98973471567521e-06
-1.99521269417629e-05
-1.40612184217857e-05
4.63658327781814e-07
-1.02733371714169e-05
1.34609199984413e-06
-2.16913918092702e-05
-1.03979295303566e-05
-1.31772467229607e-05
-5.24646639010738e-06
-6.74651653304799e-07
-2.67448816489055e-05
-1.45286781797005e-05
-9.31929868962952e-06
-1.1002414224561e-05
-9.99862811111535e-06
-1.00436425736651e-05
-1.38703262326768e-05
6.44922569469266e-06
3.6569591642703e-07
-1.90419819869005e-05
-1.5679915787308e-05
-1.33128711460671e-05
-1.65771439893055e-05
-9.07150301677641e-06
-1.01056737926524e-05
-7.03014310080761e-06
-1.29803932254019e-05
-7.69590995209864e-06
-8.17190198030345e-06
-1.34178444693309e-05
-5.35834154214718e-06
-2.55803468567928e-05
-1.4186095227732e-05
-5.66628521133833e-06
-1.59470872303655e-05
-1.09570921067627e-05
-6.09088037384627e-06
-1.80786001762853e-05
-8.58593834555258e-06
-6.46424713622387e-06
-6.76685055982433e-06
-1.65617935638083e-05
-1.12061023556532e-05
-1.47865670488228e-05
-6.69464915928461e-06
-1.82216078436527e-05
-1.17087790798848e-05
1.58999834246975e-06
-1.06707144748916e-05
5.35804931831807e-06
-2.62698308387156e-05
-1.89010110519152e-05
-1.99832743517916e-05
-4.72949173919012e-06
-1.22780089242851e-05
-1.83452238971235e-05
-5.31174311430012e-06
-4.96137020194053e-06
-1.57263370167657e-05
-1.20474547312129e-05
-6.91288206957909e-06
-8.26664628232563e-06
-5.67702318755739e-06
-1.35545784454548e-06
-1.5099292327736e-05
-1.06772746945386e-05
-1.77919918960623e-05
-3.15838992313471e-06
-2.81199096987118e-06
-1.20554965321412e-05
-2.98288657191034e-05
-1.23602553682437e-05
-4.20127557195389e-06
-1.95924825436021e-05
-9.03426085493989e-06
-3.65639115404965e-06
-1.44296316326404e-05
-7.63910015459914e-06
-1.36402733528238e-05
1.79722432439381e-06
-7.44194130252306e-06
-9.02640583879975e-06
-1.60675632714551e-05
-1.53765354654469e-05
-1.16503207330784e-05
-1.25889235345056e-05
-6.66826585821465e-06
-2.47261498056143e-06
-2.75652380181926e-05
2.9425074736434e-06
-1.27403117618387e-05
-7.31930213718957e-06
-1.38927102030588e-05
-1.68936737984143e-05
-1.8309314099108e-05
-4.975840181975e-06
-8.27066616393626e-06
-9.0921432924268e-06
-2.33236774064766e-05
2.99330418828818e-06
2.37668859369484e-06
-1.60620521938893e-05
-1.92944106111567e-05
-1.50287002090039e-05
-1.03038950633843e-05
-7.6188508468014e-06
-2.01352116503927e-05
-1.20466767811833e-05
-7.58657833504114e-06
-6.34343423510658e-06
-1.81503960267411e-05
-5.86424165568879e-06
-1.10683125640665e-05
-6.87544126219398e-06
6.54163331122462e-06
-2.07145451133861e-06
-2.12737321570165e-05
-2.55853932993057e-05
-1.64519792754537e-05
-1.71361373938737e-05
-4.97514460899442e-06
-2.50490135403453e-05
-1.87865258440315e-05
-2.81103945015084e-06
-1.89651981077281e-05
-2.2564392373384e-05
-7.37870825337603e-06
-1.89603402320647e-05
-1.27163120910588e-05
-1.21205659465961e-05
-2.77470060263477e-05
-1.00757165070427e-05
-1.12517505171008e-05
-2.41443528857114e-05
-3.64951740515774e-06
-8.74424273033352e-06
-8.08705465493558e-06
-2.65330702404672e-05
-1.36379029133269e-05
-1.43237271347719e-05
-5.09809111604938e-06
-2.17792295915512e-05
-2.45441121081708e-05
-4.05537214678142e-07
-6.84345884648648e-06
-2.10795555407381e-05
3.52150967974968e-06
-1.48710371040265e-05
-2.52658328425464e-05
-2.57890177780794e-05
-1.53030817956151e-05
-1.77574502876551e-05
-2.04041101603859e-05
-9.40083529477077e-06
-1.62752690350993e-05
-4.32228395691159e-06
-4.37813142059814e-06
-5.47092005547411e-06
-8.67124969517407e-06
-1.20907318902026e-06
-2.83480944346654e-06
-3.7245082726915e-06
-3.53174488336095e-06
-1.31989921714801e-05
-7.77794602208582e-06
-1.36203133143505e-05
-1.84516243705398e-05
-1.08939198946464e-05
-8.74255884647562e-06
-9.07260124347243e-06
-9.52284206401354e-06
-2.26542646923397e-05
-7.99076134081689e-06
-1.88397070191144e-05
-2.11810315194325e-05
4.90468039452537e-07
-9.97327273312913e-06
-4.14710280813326e-06
-1.87750269870501e-05
-2.90935146902284e-06
-5.26217747796336e-06
-1.36334020550204e-05
-1.26789365776741e-05
-1.52031132430809e-05
-1.90025646447524e-05
-7.89824821693298e-06
-2.3163084024067e-05
-1.04529276191627e-05
-1.03495189925045e-05
-1.79573781150706e-05
-4.80898947123844e-06
-1.238635243548e-05
-1.92692306459634e-05
-1.00689558841229e-05
-1.86347147317873e-05
-1.27106338805669e-05
-7.39245297366693e-06
-1.70100952440645e-05
1.61245360509055e-06
-6.5390059892268e-06
-4.9153375354442e-06
-1.03046145681831e-05
-1.12691385384237e-05
-1.47955587990157e-06
-1.24538499226922e-05
-8.0955005306754e-06
-1.08326692012081e-05
-4.74518661540687e-06
-6.61075387081511e-06
-4.8489842326104e-06
-3.79861682528182e-06
-2.09013182284044e-05
-1.4183323301925e-05
-1.00883750186468e-05
-2.91799924245337e-05
-1.11062259036518e-05
-2.10388691760034e-05
-1.27032216859812e-05
-1.3299173709105e-05
-1.58221670017956e-05
-1.28776478903156e-05
-1.8413915690941e-05
-1.93363395778297e-05
-7.29641811755226e-06
-1.50161221224069e-05
-3.02090519390369e-05
-2.24403857620088e-05
-9.62531785139028e-06
-4.58212383991824e-07
-6.45494916846546e-06
-1.62540038831717e-05
-1.3190112066561e-05
-1.37035382805711e-05
-1.63945360649548e-05
-9.48386732370002e-06
1.04995576082837e-05
-3.54912963592992e-06
-1.4649772052131e-05
-6.60934566639765e-06
-1.44173350090952e-05
-9.92484453292375e-06
-5.92958897175404e-06
-2.18518485349714e-06
-6.38540693976664e-06
-2.59987112175215e-05
1.44800116986006e-07
-9.57111881770508e-06
-1.33592009269808e-05
-1.09243719220203e-05
1.58949952947183e-06
-1.87197199100335e-05
-1.05345988131219e-05
-2.0222294335743e-05
-1.32739803265219e-05
-5.19943677080271e-06
-6.28847933789448e-06
-2.07906674180001e-05
-9.91178683420898e-06
-1.96220433579581e-05
-2.43994484071042e-06
1.59077261793876e-08
-1.43451063001243e-05
-1.08962195402586e-05
-1.01016115599388e-05
-2.33731632978278e-06
-2.34294712799182e-05
-5.16516472597922e-06
-2.53832748852932e-05
-1.91677347498169e-05
-8.23162444288624e-06
-8.55180653273395e-06
-3.28730130153121e-06
-1.64149398309595e-05
-7.81936839018705e-06
-1.0012107613676e-05
-2.4421794117615e-05
-2.23254850146301e-05
-6.94398218397424e-06
-1.88440250845164e-05
-1.0302193141015e-05
-1.06106047724344e-05
-5.95108991533168e-06
-1.59060290302044e-05
-1.81806112818411e-05
-1.30443826958104e-05
-1.89155756867023e-05
-3.13593535102027e-06
-3.66778673477349e-06
-7.80666816229499e-06
-1.6320719668057e-05
-1.4581010857605e-05
-1.8803666925809e-05
-1.80632699131432e-05
-1.6786160037967e-05
-8.54227069741261e-06
-8.89271035272117e-06
-3.39395799623411e-05
-1.14255735548686e-05
-1.39647070856521e-05
-9.97532789704724e-06
-1.27300209179609e-05
-4.62277786057146e-06
-1.58842402529979e-05
3.9290951306955e-06
-2.38169295831464e-06
-2.08697971344496e-05
-3.06096446755425e-06
7.01498514636542e-07
-2.43706738825616e-05
-1.36199351528305e-05
-4.43874735010081e-06
-1.55894907120958e-05
-8.1309372204566e-06
-1.2066784955649e-05
-4.15139848367022e-06
-6.63191031143455e-06
-2.39854651888307e-05
-1.80343299680805e-05
-1.58097961198502e-05
-1.98661795012781e-05
-2.08947182850671e-05
-6.97290682693077e-08
-4.1439612561904e-06
-6.22740911338163e-07
-3.83626172368783e-06
-1.22890824561729e-05
-1.63351952466657e-05
-1.50614264989336e-05
-1.01503150507686e-05
-2.0052814267991e-05
-9.85915696212233e-06
-1.32256999339598e-05
-1.27321721661603e-05
-5.89560622537143e-06
-1.23617649931589e-05
-8.43728066799565e-06
-5.80714961380713e-06
-9.61941167662157e-06
-3.76705650005253e-06
-4.7296497762856e-06
-1.7296108768065e-05
-1.32331883291837e-05
-1.37634221109722e-05
-1.82464699877683e-05
-4.25383871071147e-07
-1.11491722378588e-05
-1.91773456687677e-06
-6.13925423894284e-06
-4.14356443386304e-06
-3.79955708444172e-06
-2.26940886102909e-05
-1.66230101800273e-05
-1.06499208812747e-05
-1.72546020408287e-05
-1.1161081002938e-05
-9.93476674947624e-06
-1.51278833034413e-05
-2.47578622293096e-05
-5.66711849442887e-06
-9.53907922314482e-06
-1.55007597614841e-05
-2.04002715046584e-05
-6.61370444840985e-06
-2.13265566347807e-06
-6.72304549600201e-06
-8.17985665449648e-06
-5.227918136553e-06
-7.45866395460081e-06
-2.45919134468837e-05
-9.5621809263795e-06
-2.03438557686686e-05
-1.66369478181491e-05
-1.38899998468132e-05
-1.78462110661068e-05
-2.0912177477944e-05
-1.23117145988829e-05
-5.09470844145875e-06
-1.1648116339462e-05
7.6511361328201e-06
-9.9608516662595e-06
-1.26788939154909e-05
-2.49168430304576e-06
-1.48800579855766e-05
-5.74865190465135e-06
-2.59697222783304e-07
-7.45493633503674e-06
2.03106626108925e-06
5.55488737713727e-06
-1.84996873304145e-05
-3.07782114464091e-05
-5.24038013559197e-06
-9.23667821999172e-06
-1.35347028246193e-05
-1.15035213896859e-05
-4.95959562890665e-06
-1.12180778856891e-05
-2.00398368519287e-05
-1.12788422200639e-05
-1.55739848502495e-05
-9.53377417784705e-06
-8.25509063297236e-06
-1.4177805388856e-05
-4.01030063988674e-06
-1.45419588169358e-06
-5.82604795459453e-06
-5.383065079621e-06
-1.85084139576644e-05
-7.54467472785234e-06
-3.1136958917251e-06
8.7678291155095e-07
-6.14793949770774e-06
-1.06863174921644e-05
-2.02115287111852e-05
-2.49271628620232e-05
-2.06835090609404e-05
-2.88417745002009e-05
-1.20138856302046e-05
-1.61568529309709e-05
-2.00625660338575e-05
-3.20296032047222e-05
-1.16373616661408e-05
-1.33375859118584e-05
-1.11215419572706e-05
-1.05989246964565e-05
-6.61608406653109e-06
-1.57264544762203e-05
-5.70922295389676e-06
-6.38100710140113e-06
-1.84379357572863e-05
-2.78504213722196e-06
-4.53901061740944e-06
-4.75795065892224e-06
-1.7552202691658e-05
-5.24028944050264e-06
1.24484337536338e-06
-2.43121282521939e-05
-1.84090572848424e-05
-1.08559913810166e-05
-2.21911832239921e-05
-3.17856576620382e-06
-2.24506458447499e-05
-2.94275949501953e-05
-9.46592886837732e-06
-1.40542178572701e-05
-9.13991379248307e-06
-2.00427500772713e-06
-1.97083520567652e-05
-1.99942944951567e-05
-5.5708053021207e-06
6.57267922808664e-06
-1.38702978967385e-05
-8.12071832425501e-06
-1.13766478609637e-05
-1.84669086607135e-05
-6.6458373533342e-06
-4.14789936818825e-06
-1.33202793560092e-05
-2.36815238655885e-05
-1.05700961855079e-05
-1.23512045741108e-05
-1.41419983255139e-05
-9.11906820864735e-06
-1.40443885727989e-05
-1.03782667022813e-05
-6.07461795233891e-06
-1.07752905058077e-05
-1.05220483194981e-05
-9.55437413904027e-06
-3.73816598630733e-06
-4.43153228054595e-06
-1.52169072798981e-05
-8.9672187277991e-06
-7.69457138931839e-06
-8.59266207792337e-06
-1.55526178132992e-05
-2.01825170710665e-05
-1.92749138165299e-05
-9.04781047760719e-06
-1.51752228489638e-05
-1.87704572357223e-05
6.16779444529232e-06
-2.31158491298767e-05
-1.21019746468073e-05
-2.00767558530533e-05
-2.02989078234635e-05
-3.12654405931647e-06
-1.62477190123961e-05
-9.92029651594991e-06
-1.28588891652191e-05
2.03533137070819e-06
-1.3675610036294e-05
-2.06666768739132e-05
-1.2043279351053e-05
-1.66596661394361e-06
-9.88697061735527e-06
-1.79505576277256e-05
-1.53061339133229e-05
-1.51216001853523e-05
-1.24518659275031e-05
-1.38624955199012e-05
-2.75529918076169e-05
-1.23576892077099e-05
-2.14518214531305e-05
-2.0922699483467e-05
6.38960589228794e-07
-1.4387233072685e-05
-2.14429988741885e-05
-9.23854413882897e-06
-9.04038883454064e-06
-5.90843580541024e-06
-7.48935398751927e-06
-5.57025365283379e-06
-1.20960708300521e-06
-1.44996602081075e-05
-1.33575697393979e-05
-1.71813297230184e-05
-1.409548971098e-05
-1.4673799881095e-05
-2.77613327683953e-06
-1.33938198687918e-06
-4.43982232462209e-06
-1.25257194922206e-05
-1.7785444167005e-05
-2.32068598793061e-05
-6.76972358081558e-06
-2.1129773993254e-05
-1.01165392127295e-05
-1.90346454522828e-05
-1.66869358505632e-05
-2.25639799766743e-05
-2.50315966327484e-05
-1.61385790599395e-05
-6.45489355131267e-06
-9.96304002551698e-06
-1.08925524503925e-05
-2.54304686964159e-05
1.6973690615864e-06
-1.95669856795759e-05
-1.88397152917425e-05
1.60465408063508e-06
-1.63983134301001e-05
-5.43417510005934e-06
-1.59293810904415e-05
-7.29778667103641e-06
-1.10281083612387e-05
1.86071947398043e-06
-3.39981115855571e-06
-1.13034787428287e-05
-9.43778328985806e-06
-4.36152498480511e-06
-9.04170619743117e-06
-2.27445610374943e-05
-1.70311397602945e-05
-6.60898985319965e-06
-1.53437749801562e-06
-1.54438980238146e-05
-1.32744104840355e-05
-5.4513850268965e-06
-3.13952223173477e-05
-2.15568302064985e-05
-1.87148710730026e-05
3.79865214057265e-06
-1.7999033564267e-05
-1.44296844266917e-05
-6.04988810408271e-06
-1.54525542765954e-05
-1.5585592102155e-05
-1.62453809862396e-05
-1.58267428282702e-05
-2.22097105439934e-05
-1.05286154904031e-05
-7.68145203199856e-06
-1.22494298698182e-05
-1.67943477399866e-05
-1.72708795818277e-05
-1.44036368598953e-05
-1.76622123213716e-05
-1.70345836919264e-05
-3.92090062394052e-06
-1.29621779260866e-05
-1.20456742829871e-06
-6.7726138409311e-06
-1.22628854394474e-05
-2.25713358997046e-05
-1.00447948117204e-05
-1.08453028801591e-05
-6.60658258163684e-06
6.23293605716444e-07
-1.6999819501609e-05
-9.60117309175587e-06
-8.67201087339102e-06
-2.06102737026429e-05
-1.46808829557654e-06
-2.17451247776351e-05
-1.43269227903235e-05
-4.03219440820723e-06
-2.85438255498222e-06
-6.76977186203279e-06
-1.67498355862676e-06
-5.29166740259333e-06
-5.88338551723873e-06
-1.47470367040249e-05
-1.60976036681123e-05
-4.16533831800728e-06
-5.63201757648436e-06
-1.955020158482e-05
-2.16606945732064e-06
-5.03400166148688e-06
-1.7842841034114e-05
-1.3767605515841e-07
-8.59969061199129e-06
-1.71750686973355e-05
-1.15092672259628e-05
-1.35172533227976e-05
-9.97089166258417e-06
-1.52103172626698e-05
-8.46908819858086e-06
-6.35476652207691e-06
-3.27398472789714e-05
-2.33843875670453e-05
-5.68976030152397e-06
-7.33203252121903e-06
-1.15347245570641e-05
-1.51333617430393e-05
-1.70518730070963e-05
-1.59895587053562e-05
-1.07368838358366e-05
-1.26733474649217e-05
-9.97445670003383e-06
-1.50627298837788e-05
-3.80828215034143e-07
-1.57039439542048e-05
-1.7226004831444e-05
-1.58862385628218e-05
-1.44454428232897e-05
-1.47949922965369e-05
-1.7998372312721e-05
-2.73855281636168e-05
-1.8116672162984e-05
-1.90680340830575e-05
-2.44260851542061e-05
-1.04364288757402e-05
-1.06509802309778e-05
-1.88422028012307e-05
-2.27092197660259e-05
-1.1121463733003e-05
-1.9730035697923e-05
-9.64611140469946e-06
-5.19344910212282e-06
-1.68576167377222e-05
-2.47998534340691e-05
-1.02723961368899e-05
-1.87260017280524e-05
-1.37801163185704e-05
-1.95040070423974e-05
4.31374828378615e-07
-4.3581953463824e-06
-1.00649245924517e-05
-1.74256632429471e-05
-1.34518001231269e-05
-6.99886071068043e-06
-1.69077635123661e-06
-9.99750440637883e-06
-1.72129442149535e-05
-5.89465518408863e-06
-8.90792760382458e-06
-1.3442875411932e-05
-2.95702935206821e-06
-1.07417076623324e-05
-6.55347792182927e-06
-5.32595618840564e-06
-3.23308674199455e-06
-1.03590360907493e-05
-1.10966543522391e-05
-1.16262781761849e-05
-9.92646279264781e-06
-1.44409898399825e-05
-3.43658435956597e-06
-1.21177688863988e-05
-2.34539495143087e-05
-1.81817088096244e-05
-1.38807000630426e-05
-1.84849671748442e-05
-2.29592143477327e-05
-3.18492801864738e-05
-1.469237844672e-05
-1.69586065254823e-05
-1.24893989227874e-05
-1.63575908469578e-05
-7.74947487745027e-06
-8.15180768340621e-06
-1.90795395922639e-05
-2.00592189955949e-05
-2.4700931128116e-05
-2.55961482168091e-06
-2.83270168291222e-06
-1.32632968038135e-05
-6.22885461420247e-06
-2.14093592357744e-05
-2.86961740131463e-05
-1.17658917510443e-05
-1.26813065547326e-05
-7.84159188651632e-06
-7.83272554967454e-06
-1.72930682867662e-05
-1.14663577005874e-05
-1.98271286444374e-05
-1.61454762971711e-05
-1.99545010583194e-05
-3.0781450405315e-05
-1.74432470094073e-05
-6.39169280253529e-06
1.27239141650408e-05
-2.69873514813683e-06
-1.07862679583512e-05
-2.57213363185527e-05
-1.63344389444806e-05
-9.48410335033567e-06
-1.09690986988053e-05
-1.8303652960479e-05
-1.31824772721568e-05
-1.4353107572392e-05
-4.07242458043554e-06
-1.60004407955625e-05
-8.66403669262021e-06
-1.51653220061544e-05
-1.58770379938667e-05
-9.24867675509986e-06
-8.62827083411259e-06
-2.41552048076315e-05
-2.68486275652496e-06
-2.54922165740488e-05
-5.37743254176106e-06
-9.35173467434759e-06
-1.69183641295989e-05
-1.4708791250079e-05
-6.79816973884731e-06
-5.66979797298878e-06
5.58131619235351e-06
-6.0058210493803e-06
-2.03300162952256e-05
-3.7720438098314e-07
-1.05584746327195e-05
-1.28413793950893e-05
-1.36590701964558e-05
-8.20351981976514e-06
-4.86859557765282e-06
-1.48588594581662e-05
-1.38324120030478e-05
-1.90750079961756e-05
-1.66031121074656e-05
-1.59426950993756e-05
-1.60006903529802e-05
-1.80614159227152e-05
-2.87375126161957e-06
-1.2886935762204e-05
-2.22769984841101e-05
-5.09379768776121e-06
-9.49989311782373e-06
-1.70318525143472e-05
-1.23252866502085e-05
-5.87838803135999e-06
-8.8482876689793e-06
-1.88248191404106e-05
-1.22970858460228e-05
-2.5092478749981e-05
-2.09608076697234e-05
-7.11395420760944e-06
-6.57024096578742e-06
-1.15218228677026e-05
-1.39211692091124e-06
-1.73605153872479e-05
-4.70160079672049e-06
-1.11137110336949e-05
-1.61494779746451e-05
-1.05609694440719e-05
-1.48621617887333e-05
-7.3066505130496e-06
-1.16677060080297e-05
-9.59266748791882e-06
-1.75149743667793e-05
-1.96389042011786e-05
-1.3241555822781e-05
-1.83312940072976e-05
-1.77104791639242e-05
-2.35399398844706e-05
-1.92969917262324e-05
-1.15615904350194e-05
-2.04366344767769e-05
-1.54284324101156e-05
-1.62583219754924e-05
-1.50019541091567e-05
-1.3534774701299e-06
-1.08825847463895e-05
-3.58863948288557e-05
-2.11391500779211e-05
-8.98312811129885e-06
-1.93473897854186e-05
-6.12095080411126e-06
-1.24797417690832e-05
-1.62364244685373e-05
-1.7518536560988e-05
-7.04845553563572e-06
-1.38622202761956e-05
-1.47665889651962e-05
-1.29080162784839e-05
-5.70822517464063e-06
-1.18769695796708e-05
1.28425615098579e-06
-2.02987680901259e-05
-1.80887146052609e-05
-1.28159373966624e-05
-9.33543933636733e-06
-1.9567475934646e-05
-9.67195709042756e-06
-1.1281077535881e-05
-8.74594188510004e-06
-7.38623265943512e-07
-2.42254646523836e-05
-1.24991573548365e-05
-2.50138756356908e-05
-3.40168314005901e-05
-1.15495406795553e-05
-1.29077518127202e-05
-1.7341546520119e-05
-2.23091992051759e-05
-7.67189807281902e-06
-1.1393175908622e-05
-7.8369814105048e-06
-8.47750746434172e-06
-1.24828689350933e-05
-1.71242848558011e-05
-2.13091252455323e-05
-1.26920602002894e-05
-4.01548494580973e-06
-1.07953366670133e-05
-1.98988843758523e-05
-1.55043128101902e-05
-1.90291679157166e-05
-7.981245367608e-06
2.94101210962189e-06
-2.74891206518536e-05
-2.18615604618026e-05
-1.57836924302772e-05
-2.60817831580909e-05
-1.12629710759816e-05
-1.35951216358867e-05
-9.24172957393019e-06
-2.03811706468447e-05
-2.17823656945004e-05
-1.50619959265253e-05
4.33979966818741e-06
-1.42400108724035e-05
-1.75499761358035e-05
-9.9527729369423e-06
-6.88622832305277e-06
-9.86004924032591e-06
-3.23809900028799e-06
-9.31125533583643e-06
-1.02163805215844e-05
-1.42416664289062e-05
-9.98717297019769e-06
-6.60676426633988e-06
-8.81481345559791e-06
-1.21973050479778e-05
-2.6682738702592e-06
-7.11875056956497e-06
-1.5633833632705e-05
-1.23754431406092e-05
-1.18147300190514e-05
-7.98824970150663e-06
-1.07408203861259e-05
-2.65834339560284e-05
4.52606347309508e-06
-1.80128345263409e-05
-1.28496644879098e-05
-9.87716725969547e-06
-1.69517303648393e-05
-7.02624709108682e-06
-9.25720369609897e-06
-2.28380358956518e-06
-1.23184271613436e-05
9.80672956698072e-06
-1.38297777506414e-05
-9.53710518687069e-06
-1.77882372662686e-05
-1.779056147135e-05
-3.99556395508905e-06
-6.3715061933779e-06
-1.43840511107649e-05
-1.94956399412607e-05
-1.16704309221631e-05
6.72717448922194e-06
-3.59000793264155e-06
-2.22442177260264e-05
-9.20308758203009e-06
-1.12295895501312e-05
-1.60722144155805e-05
-7.0142632405338e-06
-1.22970127601712e-05
-1.71236664671533e-05
4.10702125084638e-06
-6.26231982105379e-06
-1.45352988138931e-05
-1.5344368549905e-05
-1.39757821601071e-05
-1.97277137485048e-05
-2.2344818908385e-05
-1.01800129619893e-05
-1.60141061192088e-05
-1.24386329359e-05
-1.52922058642588e-05
-1.96087682454347e-05
-2.45551288726387e-06
-5.18983438058276e-06
-3.76416454874562e-06
-4.85039202001234e-06
-1.31022720097729e-05
-4.63943104756135e-06
-3.54389700925009e-06
-7.67549735948048e-06
-1.93088624777195e-06
-1.57652539441443e-05
-1.2699095644328e-05
-6.30048154990885e-06
-9.52992705504982e-06
-1.63706253701795e-05
-3.1006247814647e-05
-8.11334674392013e-06
-1.7517203008821e-05
-1.50789858190874e-05
-1.5367367636966e-05
-1.3970382114408e-05
4.90880900608057e-06
-2.60730712939577e-06
-1.42859763356668e-05
-1.44187140694118e-05
-1.5675505390167e-05
