# Supplementary material for: Research on computational propagation and identification of mine microseismic signals based on deep learning
Source: PLoS One. 2025 Oct 22;20(10):e0334641. doi: 10.1371/journal.pone.0334641 (PMC12543183; doi:10.1371/journal.pone.0334641)
Supplement: S11 Data — (ZIP) [file pone.0334641.s011.zip › 000101100002724.xlsx_0.txt_24.txt.txt]

-1.32374993745208e-05
-2.30710371361454e-05
-2.67021946224006e-05
-2.15686289537196e-05
-1.51181138240279e-06
-2.00891921919834e-05
-1.80667507343006e-05
-1.08970250853e-05
-4.43705715086152e-06
-1.81210528061451e-05
-1.88802108618916e-05
-1.20384635266466e-05
-1.62836737318764e-05
6.68414267892786e-06
1.47057650250131e-07
-1.15016925278758e-05
-9.61271658837462e-06
-1.25362095580593e-05
-7.13631046940102e-06
-1.13009508876373e-05
-1.56101271223062e-05
-3.39387225516916e-06
3.47051672123802e-06
-4.79660789277432e-06
-2.0493626735551e-05
-1.79840477083113e-06
-4.29181021861445e-06
-3.17014049885133e-05
-2.02369847257741e-06
-9.18199246945626e-06
3.08962507587684e-06
3.279091884593e-06
-9.09659512674271e-06
-1.79740574081893e-05
7.12324940495795e-06
-2.38714431340566e-05
7.55323268676699e-06
-1.17967240669528e-06
-1.23798014529013e-05
-2.4885162396382e-05
-2.48493307676896e-05
-5.78223896444376e-06
-1.71782106787107e-05
6.13434046125348e-06
-1.73839974091373e-05
-8.86842959142827e-06
-1.24732827081068e-05
-1.45070161709353e-06
-4.76974479690555e-06
-2.49376282053838e-05
-1.14065706095586e-06
-8.57868137569054e-06
-6.54892818583755e-06
-2.74753643703018e-06
-1.45410314127804e-06
-7.64250590267825e-06
-1.68140551962659e-05
-2.25520907441823e-05
4.17651237697058e-06
-1.25124787672159e-05
-5.98869351347016e-06
-6.92981275476709e-06
1.61170741319388e-06
-4.58210500352356e-06
-8.4447460156026e-06
-1.59362256702601e-05
-1.22358073883104e-05
-2.1681509328746e-06
-5.58398510444564e-06
-1.19166417783575e-05
-1.05477804366825e-05
6.55749640263314e-06
-1.06635918950123e-05
-2.60920795324316e-05
-9.91885810713655e-06
-7.30840820565473e-06
-2.02769931189036e-05
-1.5182168966492e-05
-4.73484047452806e-06
-2.22452412701976e-05
-8.77309370054636e-07
-2.52829504951914e-05
-1.92405307869217e-05
-9.38097854795033e-06
-1.03172155646069e-05
1.52080669512622e-05
-8.30083300217073e-06
-1.98538938788829e-05
-2.10530384172499e-05
-1.92387679862396e-05
-2.01773781364909e-05
-5.28807389086534e-06
-2.61847011063397e-05
-1.82325476086417e-05
-2.2147507571584e-05
8.19594642979564e-07
-1.11244613329828e-05
-2.59178291971455e-05
-1.42677669681963e-06
-2.0701697021129e-05
-2.09831397156635e-05
-4.29655945314832e-06
-2.77648608719862e-05
-2.5215724846162e-05
-1.93461597921489e-05
-8.20003325430438e-06
-2.03455140055994e-05
1.50677969615666e-06
-1.49593070402052e-05
-1.04485049918274e-05
-2.29965015265595e-05
-4.66853718178861e-06
-4.23932293937284e-06
-3.56565994461369e-05
-3.24715376488638e-05
6.73812779144527e-08
-1.11539918381695e-05
-1.43091855542144e-05
-1.46464432973609e-05
-2.06629911150408e-05
-1.9118730720031e-05
-1.31476610022201e-05
-8.58055366798739e-06
-2.16237152134263e-05
-1.11464998294439e-05
-9.31687327547168e-06
-1.12114527703877e-05
-1.1470142980635e-05
-1.8947685922511e-05
-3.81144846022394e-06
-7.46334941220493e-06
-4.57588600044591e-06
-1.78760941843373e-05
-5.48706506779434e-06
7.05840555399126e-06
-1.63751241744688e-05
-3.08449363559792e-05
3.06920450370678e-06
-1.57284001376425e-05
-2.51361074992966e-05
-1.19750118162621e-05
1.6147326292843e-06
-1.93700957441522e-05
7.64493902534278e-06
-2.46498972566642e-05
-1.70502393127258e-05
-1.76064074374621e-05
-4.81951292778319e-06
-6.724059060913e-06
-1.94801403627228e-05
-1.13061205614526e-05
-1.32074624108676e-06
9.68728998507913e-06
-3.04555407843169e-06
-3.07750068802599e-05
1.05599375473557e-05
-1.70379638132489e-05
-7.35994705093683e-06
-1.19015518824166e-05
-1.60341410711694e-06
-8.89300073691442e-06
-7.96493400391351e-06
-2.91010226171377e-05
-2.17638565316508e-05
-2.19257161092667e-05
-1.18877614903689e-05
-2.08896489662395e-05
-1.19118927737855e-05
-3.25351259245493e-05
-7.25876097491398e-06
5.61757608646255e-06
-1.56595648228338e-05
-2.41633937368054e-05
-2.11045362441396e-05
-1.14253612252793e-05
-2.08996680795257e-05
-6.52230413318765e-06
-5.75255879004728e-06
-1.89063839283486e-05
-1.88748559660601e-05
-1.12217195105762e-05
-1.4787010019331e-05
-1.69989183786287e-05
-2.18126253304234e-05
-8.23159461945664e-06
-1.36024413680849e-05
-8.16330360465751e-06
-1.02448262897995e-05
-1.01210224400505e-05
-1.71561393600317e-05
-1.55432090323894e-05
-2.35378937071865e-05
-1.82848982230265e-05
-3.61387459525808e-05
-1.13872392959098e-05
-8.53187224451616e-06
-1.16766455811968e-05
-2.3194905097483e-05
-2.86274452687533e-07
-7.69418702651808e-06
-2.42422948025079e-05
-3.18641794693969e-05
4.4317888425706e-07
-5.57873272724056e-06
-2.89356826097302e-05
1.45293724943725e-06
-8.47594102947387e-06
-2.55187041050584e-05
-6.08240007545445e-06
-2.36068359533717e-05
-1.72133025721903e-05
-7.95480674273909e-06
-6.08543443319633e-07
-1.05173354979295e-05
-6.94985476603674e-06
-7.00055951044819e-06
-4.96258645070865e-06
-1.80596675605036e-06
-1.83512962161819e-05
-8.60819455215594e-06
-2.18185545214494e-05
-1.70761357409348e-05
-1.93347311606201e-05
-1.12423562131941e-05
-1.26978465069017e-05
-8.82162400577308e-06
-1.64793719925765e-05
-7.14630919025454e-06
-8.06156572789563e-06
-1.14930841333525e-05
-8.91386497087595e-06
-5.53311982747983e-06
-2.03472262771347e-05
-1.23164254047099e-05
-1.64166678946386e-05
-2.14427055049838e-05
-1.54865677420928e-06
-1.98510326876834e-05
-1.06469319203159e-05
1.82928181329603e-05
6.21764101430287e-06
-1.38931144078488e-05
-4.67090943820744e-06
-9.7631801764856e-06
-4.19690598128569e-06
-1.20426253494184e-05
-2.4010889401553e-05
-4.48109560020349e-06
-2.69271372434895e-05
-8.95448990196734e-06
-9.34154365076832e-06
-2.46690717917543e-05
-1.21544492863546e-05
-1.12504014115872e-05
-2.24130248970841e-05
-5.28386260677343e-06
3.68622592081283e-06
-3.7334746195473e-06
-1.41826931794e-05
-1.95463041023901e-05
-1.79327956472696e-05
-7.26049603547474e-06
-3.82905381743016e-06
-1.01495934518676e-05
-1.4098497702868e-05
-9.69445074379319e-06
-1.31133392124095e-05
-5.0915735822334e-07
7.39505802190066e-06
-7.01182301847694e-06
-1.33545942406312e-05
-1.34012564891258e-05
-1.15205878394073e-05
-1.50154877061559e-05
-1.5449931600972e-05
-1.13404395242702e-05
-1.58040412970181e-05
-2.69665050753992e-05
-2.47532007554725e-05
-1.54382448201851e-05
-7.90441491812632e-06
-1.32744491085054e-05
-2.49576289216413e-05
-1.63833769629964e-05
-3.00956330117383e-05
-5.4097096175675e-06
-2.60856457975567e-05
-1.80326786511944e-05
2.26809348290033e-06
-1.22214224369072e-05
-8.73360113311031e-06
-1.57094619749161e-05
-7.1498707674315e-06
-1.07955305956052e-05
-9.94574470239811e-06
-1.50929150290736e-05
-8.04505544538818e-06
-1.44769232021304e-05
-2.39989144094046e-05
-1.13860476141132e-05
-2.1324655044995e-05
-2.06213947636814e-05
-7.634949118137e-06
-2.80949310044164e-05
-1.17461296274092e-05
5.15177371234561e-06
-8.53689672008336e-06
-3.681051822345e-05
-1.57340011208135e-05
-2.50452683261468e-05
-1.78180918691822e-05
-7.01692836938196e-06
-1.29655949433653e-05
4.57844505280431e-06
-2.0622580305006e-05
-1.06672675198383e-05
-1.16379212901778e-05
-1.60180820496257e-05
-1.51998312131898e-05
-1.12113908326527e-05
-1.43609771251677e-05
-1.16522505449832e-06
-1.83485301247825e-05
-1.19593852627715e-05
-1.55384630342066e-05
-3.81234112119341e-06
-1.04471617538123e-05
-1.15262701731557e-05
1.50269961236793e-06
-1.2518344389314e-05
-1.99267544948293e-05
-1.05529121379916e-06
-2.29765162158271e-05
2.86559100058601e-07
-1.76872189080309e-05
-1.54774116481655e-05
-7.90396390530751e-06
-1.38350276295207e-05
-1.30707723551432e-05
-2.53671695018441e-06
-1.36232179359549e-05
-1.50724272264946e-05
-1.72183067074033e-05
-1.86605390866614e-05
-2.4814043656073e-06
-2.8437659835603e-05
-1.10289102830895e-05
-1.28020296533527e-05
-1.54304463670462e-05
-1.34059359810927e-05
-1.38119684341862e-05
-3.81866923950953e-06
-1.93585106106248e-05
-2.12649965647693e-05
-6.60326757777787e-06
8.78217047764725e-06
-1.07122932706717e-05
-1.37945450358377e-05
-7.95008759294339e-06
-6.10835699596092e-06
-1.13844036573101e-05
-1.457243549215e-05
-1.42697146263319e-05
-1.00009983320869e-05
-2.35473525416392e-05
-5.52201064944654e-06
-1.35577828075626e-05
-2.92995580401713e-05
-2.05325703633465e-05
-1.29644854943638e-05
-2.43944853277781e-05
-6.30178776814922e-06
1.05954911870722e-06
4.35772428767925e-06
-1.58699929632823e-05
-9.43661434810859e-06
-3.8809239798341e-06
-7.72291396404322e-06
-7.98013437238799e-06
8.48445502206669e-06
-1.6416690878647e-05
-1.07944587202157e-05
-2.18021539203321e-05
3.46001623950867e-06
-1.64929647345266e-05
-1.04710663888877e-05
-7.89791405971495e-06
-2.08961602298545e-05
2.13892926884311e-06
-7.1184410255446e-06
-1.62023799642258e-05
-2.12746068212567e-05
-1.90183376749156e-05
-4.61551803657869e-06
-6.18273014283532e-06
-1.82849563762737e-05
-2.10979278465651e-05
-2.58689903149871e-05
-6.47179840762445e-06
1.64932024875398e-06
-1.37048152138258e-05
-6.68660044621555e-06
-1.41882508351436e-05
-8.3040572641223e-06
-1.57186359140772e-06
-1.94616297848075e-05
-1.5344325002144e-05
-6.09354613574347e-06
-2.61352886272058e-05
-1.47700110229433e-05
-1.78310638728496e-05
-1.78200444881697e-05
-1.90119229772239e-05
2.21879467363163e-06
-4.06888719173627e-06
-7.29806060506686e-06
-2.07326459198007e-05
-1.05046465231234e-05
-1.36964152923255e-05
-1.66251180158518e-06
-5.62449277834944e-06
1.53610471417002e-06
-1.62959270431445e-05
-1.10116618267945e-05
-1.38526825421371e-05
-2.63991564778043e-05
-8.92838012518634e-06
-6.17539115189429e-06
-1.73078094580673e-05
-1.19332441642208e-05
-1.98910242725606e-05
-7.21746567816363e-06
-6.58763660521453e-06
3.66350264879121e-07
-7.68603042096953e-06
-1.43667765704592e-05
-1.86314120054358e-05
-7.50408450269596e-06
-1.48566683927226e-05
-3.36200106416783e-05
-3.36014918942531e-05
-1.14152177301994e-05
-1.35351116382064e-05
-1.19567140856357e-06
-1.68552541653267e-05
-6.04551215459407e-06
-1.61068362486194e-05
-2.11674405075348e-05
-2.35218928150394e-05
-1.76330485723331e-05
-1.68722034903736e-05
-1.06301155997915e-05
-1.94453462463531e-05
-1.55306300285312e-05
-1.3259246566697e-05
-8.68514040125469e-06
-6.17167503064086e-06
-1.11639433345059e-05
-2.75627219139073e-05
-6.36997307704705e-06
-9.59066451226862e-06
-2.97731252497759e-05
-7.36879854129281e-06
-2.05954404970831e-07
-1.40213439073472e-05
-3.9242449605266e-06
-1.36527662601751e-05
-6.5030993347064e-06
-6.00099226197311e-06
-1.58834068555618e-05
-1.71370558746102e-05
-1.26978626156082e-05
8.78786960703751e-07
-8.35096836219162e-06
-2.18907716176868e-05
-4.68998954676536e-06
-4.62096094512503e-06
-1.86766108102635e-05
4.00383726903645e-06
-6.20248838075051e-06
-2.172689794548e-05
-8.25008168102659e-06
-1.24539107522578e-05
-2.06927653678148e-05
-1.78440728512298e-05
-4.57838064528821e-06
-1.6510241545172e-05
-1.72385336282953e-05
-1.70992069547342e-05
-6.66649579507536e-06
2.38391521747171e-06
-1.33068563286603e-05
-1.99741702791997e-05
-1.79445849966526e-05
-1.90741142942867e-06
-2.11945337601538e-05
-1.05073723360856e-05
4.68182894439808e-06
8.12212086075424e-06
3.20568181433827e-06
-1.60131808227928e-05
3.87217566356097e-06
-1.3771255792132e-05
-6.21364181828424e-06
-1.50287296921497e-05
-1.13866694383053e-05
-4.84288299976775e-06
-4.65810434071048e-06
-1.57875418117378e-05
-1.77539308347381e-05
-8.96372666574684e-06
-1.06943149298039e-05
-7.36709023082787e-06
-1.78701217690444e-05
-3.35452473881813e-07
-4.77551522104112e-06
-7.56940567234343e-06
-5.41838378423831e-06
-7.30079465583098e-06
-2.09422310515518e-05
-1.29793963471051e-05
-5.54895611378741e-06
-1.47305905344557e-05
-7.80859169840253e-06
-1.72591600858272e-05
1.45911571111851e-07
-2.10583674793035e-05
-8.42871661898248e-06
-1.08397113932962e-05
-2.49564186009497e-05
-1.65199480743587e-05
-2.49542345726951e-05
-1.37420858653826e-05
-4.21601458579607e-06
-9.29347624892614e-06
2.29081739086573e-06
3.04779280292154e-06
-6.26930224408847e-06
-9.06107300684884e-06
-1.45586349224821e-05
-4.35598042821248e-06
-2.08466882642637e-05
-1.37278052183582e-06
-8.59586028557294e-06
-1.57715779404447e-05
-1.31198477697167e-05
-1.75279310211208e-05
-1.40051656365676e-05
-2.84390577606115e-06
-2.38551923283011e-05
-2.10998015809551e-07
-1.98860373742371e-05
-1.12486064520144e-05
-9.47824622832937e-06
-1.79852103965559e-05
1.27696003387219e-06
-1.7472919146486e-05
-3.10733497888849e-05
-1.58731001878782e-06
-1.74404789531762e-05
-1.39613791839829e-05
-1.97748502296559e-05
-1.14114258180614e-05
-1.6397044922997e-05
-7.5079494234386e-06
1.71533747761492e-07
-2.62957089587258e-06
-6.4403121830944e-06
-2.01599512054312e-06
-7.92944760843513e-06
-1.35132768659504e-05
-8.47399252837609e-06
-1.15404088383727e-05
-1.30356315156578e-05
-7.78217232778001e-06
-1.27942591871164e-05
-1.12715680466643e-05
-1.775117617906e-05
-9.7756962834036e-06
-1.17099670113307e-05
-6.71045536740246e-06
-1.2435160659696e-05
-2.00974447165725e-05
-5.72955790936155e-06
-9.236026138182e-06
-4.6526148032041e-06
-8.27396273951159e-06
-1.72204350165936e-05
-2.88351286881879e-06
-1.74235853349485e-05
-8.12468878431244e-06
-1.85655437613077e-05
-2.50689535221635e-05
-1.0557786372879e-05
-8.94869593579039e-06
-1.16251134997385e-05
-1.32088470503535e-05
-2.14763008612713e-05
-2.69415512951475e-07
-1.38091086568506e-05
-1.16452491224169e-05
-7.53786024148107e-06
-1.11999019291877e-05
-3.16550734909949e-06
8.50781517357836e-06
-1.12200651016712e-05
-1.70820583057069e-05
-5.70928964441731e-06
-2.50195775925329e-05
-7.08611124412969e-06
-1.15248480489105e-05
-1.38478610623844e-05
-1.95608135707274e-05
-2.01546547069123e-05
-1.36820748335263e-05
-1.54444089077933e-05
1.09046201098399e-05
-5.90243919740983e-06
-2.62685782435896e-05
-1.01318624457377e-07
-1.78324086175187e-05
-2.35253226358892e-05
1.0766790763217e-06
-1.08283326241013e-05
-8.47598288503452e-06
-2.53311902572948e-05
-6.65762436160511e-06
-7.70239302309707e-06
-1.34962526318245e-05
-5.92738857099249e-06
-2.54777708464493e-05
-1.77692916499158e-05
-1.11679814786441e-05
-1.77392475236417e-05
-1.23109412283744e-05
-2.30959779975425e-05
1.16786482658448e-05
8.235665227167e-06
-7.07411067175667e-06
-6.65158343187523e-06
-5.92269675609084e-06
4.9635212109097e-06
-2.34955940676249e-05
-4.84721141871594e-06
-8.54818833127251e-06
-1.2274455266077e-05
-8.85435482227875e-06
-2.90326589477411e-05
-1.64055516104195e-05
-2.07749374538053e-05
-1.1874212088738e-05
-3.1829861277003e-06
-1.56826466882682e-05
3.63477467514412e-08
2.90252283595305e-06
-2.38968719578067e-05
-2.50210576595384e-05
-1.949466417084e-05
-3.41971876049969e-06
-6.13270853848325e-06
-1.14687298214667e-05
-7.44308381924177e-06
-1.43806746606279e-05
-3.30586768294009e-06
5.2535501840067e-07
-8.20377712710908e-06
-5.28085346761246e-06
1.93770364344008e-06
-9.99382763765299e-07
2.8107612111243e-06
-2.3647890797475e-06
-2.33124266852682e-05
-2.33126151195365e-05
-2.69387955467535e-05
-1.53277863639971e-05
-1.63944165195868e-05
-7.17546329042494e-06
-1.18095199470125e-05
-2.02303400088863e-05
-2.09218097905349e-06
-1.10462457456564e-05
7.56804118404166e-06
-6.78787146946204e-06
-6.1097831201924e-06
-1.1423968496512e-05
-2.03820976566541e-05
-7.97017560693342e-06
-7.08476908044412e-06
-1.91066821252997e-05
-1.32647133714531e-05
-2.480120506142e-05
-8.2232812279872e-06
-2.33595796804011e-05
-1.42439114722347e-05
-4.19424613515933e-06
-1.24406345550788e-05
-2.58585486977024e-05
-1.11497379216066e-05
-6.95991838123216e-06
3.2017196981678e-06
-2.08671181720529e-05
-3.90787450750791e-06
8.70036356989673e-07
-1.9218877068723e-05
-1.42496083629076e-05
-1.57387666209089e-05
-6.89395973315469e-06
-9.6159427023242e-06
-2.08153241825934e-05
-2.15043496104774e-05
-1.88472148777022e-05
-1.47859270110266e-05
-1.13282438617868e-05
-7.95274251462396e-06
-1.88047421956366e-05
-2.68544742877615e-05
-1.37736689064804e-05
-1.84483494971704e-05
7.12782328050459e-06
-8.77174896346482e-07
-1.56516811549403e-05
-1.0809694322468e-06
-2.59817349554019e-05
-5.23800132009677e-06
-1.21822924080067e-05
-9.08987657191876e-07
-8.80662582487829e-06
-1.20619867302158e-05
-2.1686184680697e-05
-3.54612762261333e-05
-1.32104480697853e-05
-2.26155667557204e-07
3.0318695805295e-06
-7.26116595463702e-06
-1.58887300763838e-05
-7.41918053636788e-06
-6.34563892720125e-06
-2.18773534318527e-05
2.67463745688064e-06
-2.20833816671066e-05
-8.52134833598212e-06
-2.17540453153975e-05
-1.42622165865413e-05
-1.68507261415278e-05
-9.12407097512965e-06
-1.28859721514744e-05
-6.57051220238082e-06
-1.3972182280369e-05
-8.64601866363677e-06
3.14145885628759e-06
-1.68296890686191e-05
-1.35629090530109e-05
-2.36404151306226e-05
-1.04002718626751e-05
-1.40774381188474e-05
-4.7722413077217e-06
-6.47024654692086e-06
1.27537686062596e-06
-4.71681826701907e-06
-4.67571623654429e-06
-5.8037551732526e-06
8.84470916703805e-08
-2.16824763644991e-05
7.38289897489823e-06
4.32177966117932e-06
-1.88138420746518e-05
-1.18126233688452e-05
-1.91872429474233e-05
-1.02193331037257e-05
-1.49580155368535e-05
-1.63921378119285e-05
-1.64835051056456e-05
-8.86543734722464e-06
-6.83721900017026e-06
-3.95665950491341e-05
-2.45537273131902e-05
-7.74334826947916e-06
-5.55473372005161e-06
-1.33226902213704e-05
-2.52069361509406e-05
-1.57651224326256e-05
-1.67979103943129e-05
-1.20967113331729e-06
8.44113560299257e-07
-2.92235997948886e-05
-3.18514415334402e-05
-2.41919724294325e-05
-4.21089294866148e-06
-8.25328849410393e-06
-3.93453951643981e-05
-1.74588810057615e-05
-1.27379737346063e-05
-6.43314619218548e-07
-2.27801741273684e-05
-1.08737735530816e-05
-1.23742049244548e-05
-3.174547960902e-05
-6.19327335941297e-07
-1.54088360178149e-05
-1.05320157333007e-05
-3.8470151587186e-05
-1.61307835028091e-05
-1.93198855424167e-05
-1.86959229396282e-05
-2.78441887830677e-05
-8.36891818282675e-06
-1.73062949062737e-05
-8.83518510225105e-06
-3.6998422761657e-06
5.85660311427092e-06
2.60195354872893e-06
-4.78490657867491e-06
-2.19095714404243e-05
-1.35587484350032e-05
-2.46452182958039e-05
-9.53187723004767e-06
-4.99974921729169e-06
-8.10347124882337e-06
-2.12193529309963e-05
-8.36560467735272e-06
-1.39087330253845e-05
-9.1152610871331e-06
-1.17141383802994e-05
-1.69161256793978e-06
-3.28057600483477e-06
4.17676057149316e-06
-1.66313471558468e-06
-8.75545419033242e-06
-6.92991303424126e-06
-1.27839845147301e-05
-1.89574451051822e-05
-2.44075460780108e-05
-1.54920365250304e-05
-6.62653561300893e-06
-6.2569819892618e-06
-1.93839363066757e-05
-1.09235062045749e-05
-2.02832573205912e-05
-1.63056575133141e-06
2.3941224342843e-06
3.3571246456864e-06
-5.54607341447278e-06
-8.8859802604585e-06
-1.38452615643034e-05
-1.95027905213153e-05
-1.76867818476891e-06
-1.50403256167496e-05
-1.14968851207474e-05
-2.54981624802855e-05
-1.66371534622028e-05
2.94859272656268e-06
-1.76681922132843e-05
-1.5113011645872e-05
-1.36313918225899e-05
-1.26493708314008e-05
-1.88208905099261e-05
-1.47490252182461e-05
-1.12157426867294e-05
2.95885969174305e-06
-2.02984702450981e-05
-4.74941677396848e-06
-2.36237411645374e-05
-7.57255448497541e-06
-2.96413710574159e-05
-7.01894282158238e-06
-2.09378386631592e-05
-1.40881101563599e-05
2.87741525221876e-07
-2.74186736887382e-05
-2.10932378764485e-05
-9.58410496087604e-06
-8.14638628040154e-06
-1.77284958678792e-05
-1.32215697649322e-05
1.34357789992155e-05
-9.03046152829169e-06
-8.21470408042499e-06
-1.57028967520228e-05
-6.58022736333321e-06
-8.19014249256325e-06
-1.44659613736751e-05
-1.39425907281483e-06
1.22932504034684e-06
-9.65444128774273e-06
-1.68522108558895e-05
-1.37221081384662e-05
-2.14505084432691e-05
-1.82674619632605e-05
-1.96060040105408e-05
-1.1621179715246e-05
-1.35967160940756e-05
-9.55073386046136e-06
-1.42822849203434e-05
2.80727624015478e-06
-3.65680722639292e-06
-1.859024724181e-05
-1.10425335384335e-05
-2.24558053504329e-05
-1.39443311867655e-05
-5.24526860238098e-06
-1.74114062009862e-05
-1.295320396559e-05
-3.15854212298838e-05
-1.30840893992247e-05
-2.11192068309295e-05
-1.54636488470382e-05
-9.69882428602439e-06
-1.20338945999525e-05
5.3873905881474e-06
-7.42535764646884e-06
-2.04642014645986e-05
2.70893319012758e-06
-1.40799654258776e-05
-1.2441908112036e-05
-1.18339820117163e-05
-1.993751325216e-05
-2.64816097396488e-05
-1.32252965901737e-05
-1.9291856868528e-05
-5.6930003852457e-06
-2.03302484116722e-05
-1.72663949482716e-06
-1.73648284402044e-05
-3.17447218151315e-05
-1.28563187178216e-05
-5.05675635645422e-06
4.986224538271e-06
-1.88671784165905e-05
-1.18944290184194e-05
-2.70052114586267e-05
7.44318140210629e-07
-1.41536643661711e-05
-9.11841096101283e-06
-2.12130053224686e-06
3.73373562156817e-06
-1.65730277967699e-05
-2.28232942035685e-05
-1.83875399832034e-05
-1.06071670052972e-05
-1.77138806486664e-05
-2.16677528584212e-05
7.40240375517369e-06
-1.46653784081473e-05
-1.704155260363e-05
-2.52774686415566e-05
-1.60883191374847e-05
-9.60879563026508e-06
5.82470138903862e-07
-1.32458715315465e-05
-1.40250412026619e-05
8.46813303673436e-07
-2.12593706205167e-05
-1.91313532324853e-05
-2.01378857065429e-05
-1.78182377048036e-05
-3.40540893892697e-05
-2.80603896676646e-05
-1.12060716516462e-05
-8.61465613582547e-06
-1.19183440199138e-05
-2.05462049147352e-05
-1.65966255371732e-05
1.92480127150828e-06
-2.24260333624783e-05
-4.96055463815699e-06
-4.19576419418526e-06
-8.94577456293575e-06
-9.03767395400144e-06
-4.32624499430596e-06
-4.63108406396897e-06
-1.64742430990974e-05
-1.9567195757788e-05
-1.88655412046595e-05
-2.15018924739805e-05
-6.04592211393745e-06
4.20517543081063e-06
-2.30972443966526e-05
-1.72882950652438e-05
-1.31199863220629e-05
-1.8880771660079e-05
-2.39288780838222e-05
-4.02103114451252e-07
-9.52810288663867e-06
-8.98207019370413e-06
-9.99968851040374e-06
-1.38490698254487e-05
-1.42276509242095e-05
-7.55662657691825e-06
-1.62557907787461e-05
-1.05843725575096e-06
-4.98777015073495e-06
-1.45162531420924e-05
-1.56510849669993e-05
-9.94443173686854e-06
-6.00628343204044e-06
-3.02576899355485e-06
1.16802157335905e-06
-1.75082014601646e-05
-7.39903701536957e-06
-1.65104276315237e-06
1.07527814043652e-05
-2.98812273584586e-05
-1.85341890541479e-05
-3.84601455473938e-06
-1.85197669549477e-05
-9.547606116554e-06
-3.30093680635127e-05
-2.16682642581694e-05
-1.72848237170509e-05
-1.4726178641555e-05
-6.10974342364443e-06
-2.51916263562935e-05
-1.69965824002011e-05
-1.61237295054916e-05
-2.48257259962485e-05
-5.52276422175245e-06
-1.26882245647015e-05
-2.19631518211826e-05
-2.20402189793611e-05
-3.08882501725521e-06
5.89707762024711e-06
-1.56907876140984e-05
-1.96406672686353e-05
-1.74573962342976e-06
-2.79248680695721e-05
-7.37121630466043e-06
-1.7784837580621e-05
-1.40901466272693e-05
-1.58252279608245e-05
-1.36331655442298e-05
4.09653366450446e-06
-1.21396508713789e-05
-9.67569341431224e-06
-1.75792210230759e-05
-1.10998175224531e-05
-9.18876728552733e-06
-1.56877507446339e-05
-9.16510391528606e-06
-2.61802642892776e-05
-9.2019600082348e-06
-1.0847663206305e-05
-1.14499826575223e-05
7.75435611408702e-07
-1.07329560616311e-05
-1.99583102231626e-05
-1.17915274747474e-05
-6.04676311156984e-06
-1.08847081464095e-06
-2.0644072232137e-05
-1.68533683672652e-05
-4.18361418494029e-06
-9.20333926270909e-06
8.05043438206384e-06
-1.75979596431176e-05
-2.42571579440165e-05
-1.78228305238547e-06
-1.52438371391201e-05
-2.90988885566268e-06
-1.26769173675675e-05
-2.00005407069074e-05
3.40523063534141e-06
-1.13187698360945e-05
-1.83471226556464e-05
-1.657708446787e-05
-8.17143621263496e-06
-8.54867203309689e-06
-1.35650745481986e-05
-1.9877866073237e-05
-6.035525018975e-06
-9.31998416803815e-06
-1.68369229984762e-05
-6.46985668154507e-06
-1.87126497598553e-05
-5.9380093096414e-06
-2.41545476686793e-05
-4.05249917855679e-06
-1.41810752677856e-05
-1.703469407225e-05
-6.96675626616876e-06
-9.71423947629964e-06
-7.20632161667337e-06
-8.14906668678066e-06
-2.06551503862934e-06
-1.02501372121663e-05
-3.82571272522818e-06
-1.48253347864894e-05
-1.18621091904881e-05
1.03958546242638e-06
-6.33996305760812e-06
-2.07170542560736e-05
-2.01919570285467e-05
-2.80923561781018e-05
-1.71065093356378e-05
-8.23712775938215e-06
1.02638208939835e-06
1.60767197383741e-06
-7.35727733535755e-06
-8.4639965157202e-06
-1.38846373731566e-05
-1.12805399514e-05
-1.76633200858575e-05
-1.53738900550376e-05
-2.58267758494253e-05
7.44451944047561e-06
-1.2155121947988e-05
-1.66595161054401e-05
-9.48535014498406e-06
5.12254456451451e-06
-1.78483655435673e-05
-1.6035734368831e-05
-1.82727207061413e-05
-1.84476653927473e-05
-6.54889678395973e-06
-1.32222359839503e-05
-8.20585801073572e-07
-3.6636247133447e-06
-4.52871809222934e-06
-1.0909759189071e-05
-2.3623810782155e-05
-8.72067661155516e-06
-1.82380619147477e-05
-2.25778711226705e-05
5.54917575329756e-06
-1.67573046961521e-05
-1.8080599603197e-05
-1.54832743938971e-05
5.42087249502784e-06
-1.01658763817322e-05
-1.61575965231787e-05
-9.16157296397123e-06
-1.18915763613233e-05
-1.30673028388633e-05
-2.50715616608293e-05
-1.09732790127216e-05
5.13449229709032e-06
-6.86557678831937e-06
-1.34007425914734e-05
-1.11167644160201e-05
-3.38087218967274e-05
-2.84032827057046e-06
-1.96775077035082e-05
3.0667419654647e-06
-2.45556502527068e-06
-1.05397732322368e-05
5.5673096844872e-06
-8.67193847805063e-07
-2.32336301626085e-05
-1.34191362571992e-05
-1.42959117161554e-05
-8.70933177778028e-06
-3.44341088880513e-05
-1.75493543479145e-05
-1.51395229935145e-05
-2.58417109391592e-06
-1.50247319152292e-05
-1.44557366983352e-05
-1.73286110059003e-05
-2.09597440199227e-06
-6.40671195042283e-06
-9.02049731346273e-06
-1.34707670562703e-05
4.39469427943466e-06
-2.45311789071709e-06
-1.41675900133926e-05
-7.95147696134742e-06
-1.36704515332998e-05
-5.60140952391308e-06
-2.70573710953095e-05
-1.12786670806576e-05
2.41279390440303e-07
-2.47412577528055e-05
-3.26865747062295e-06
-8.98307545606652e-06
2.00384015841043e-06
-2.08131489572982e-05
-1.63074442724783e-05
-1.47993863402402e-05
-5.68461399920214e-06
-2.31169778778958e-05
-1.20310642357714e-05
-1.41181461194112e-05
6.44889730277356e-06
-6.0210847165719e-06
-2.0608321267912e-05
-1.05969271323452e-05
3.84839661787108e-06
-1.25841235394247e-05
-2.59015993631162e-06
-1.56055654423674e-05
6.06398987542936e-06
-5.09324693523789e-06
-1.21544762114985e-05
-7.004923173031e-07
-1.32248240175876e-05
-2.14013123505976e-05
-1.29348455233602e-05
-1.42809138206865e-05
-1.93552553275912e-05
-2.65989585717571e-05
-9.16973499856544e-06
5.86227094854107e-06
-2.55708228331238e-05
-8.7015472734775e-06
-1.4338532802565e-05
-2.11745256554133e-05
-2.19128839955922e-05
-3.76264566178336e-06
-1.9018164701074e-05
-2.32358829189173e-05
-1.26969330237694e-06
-1.26352842764647e-05
1.07474437173885e-05
4.14897621225263e-06
-1.25890788751243e-05
-6.73963858098558e-06
-4.71859343708463e-06
-9.57000720076927e-06
-1.75999829525806e-05
-1.77272150131966e-05
-4.38820189775859e-06
-1.22725388207738e-05
-5.1208357817217e-06
-2.21848859222783e-05
-1.36711829793979e-05
-3.21138261231877e-05
-5.31635044369236e-06
-1.41745380358055e-05
-2.15417925057299e-05
-1.33858954721958e-05
-9.03940249343856e-06
-1.30140213982659e-05
-8.39864382732259e-06
-1.04088239528897e-05
6.28502128158632e-06
1.09604031782472e-06
-8.73818706411429e-06
-1.83564646479911e-05
-1.80064159253971e-05
-1.86524728042338e-05
-5.05156843719876e-07
-1.11748941057729e-05
1.29388966281339e-06
-1.28461388652971e-05
4.56437686632328e-07
-6.91043538690047e-06
-2.08480307451338e-05
-1.06835448910678e-05
-9.6809200875968e-06
-2.23845103347926e-05
-1.65566629553962e-05
-1.83681789232362e-05
-1.23067324711698e-05
-2.0242549268748e-06
-2.67916771145481e-05
-1.32675155235367e-05
-8.85844168388421e-06
3.47952714439075e-06
-1.34714264318648e-05
-1.3164141164466e-05
-7.53050887376511e-06
-1.69297044036497e-05
-1.18452914591864e-05
5.34218055653851e-06
7.19257404138554e-07
-1.76811599807417e-05
-7.0086584231228e-06
-1.7234508106272e-05
-4.2135159079681e-06
-1.926402840279e-06
-2.1396328645258e-05
-9.31248986896007e-06
-1.02746506169373e-05
-2.98430446962587e-05
-1.66749514229877e-05
-1.75431533564684e-05
-1.60803476208186e-05
-4.22851045739853e-06
-8.26383971169895e-06
-1.31480040478373e-06
-5.79600200128211e-06
8.04161794317515e-06
3.11257164085097e-06
-6.64228006898942e-06
-2.23887701248374e-05
-1.93251210083151e-05
-2.14287730917881e-05
-1.33637665521813e-05
-2.01489476651029e-05
-1.88621639142286e-05
-1.38647506543501e-05
-1.33757463920008e-05
-8.01222590243108e-06
-9.18800111446456e-06
-2.51293348660082e-05
-1.05376471485184e-05
-1.12042893426784e-05
-2.14853813737822e-05
-2.61026905472635e-05
-1.48221452105525e-05
-5.32142966096411e-06
1.35587403979521e-05
-1.38507055019608e-05
-2.75009923287271e-07
6.05894695749768e-06
-6.39346807242909e-06
-2.03279567025696e-05
-1.42937840397745e-05
-4.88178387806508e-06
-1.18646081120939e-05
-1.88738620044367e-05
-2.94089318918476e-06
-1.22644167119528e-05
-1.36847375023116e-05
-5.391376935812e-06
7.52257109717393e-07
-9.67459974844971e-06
-1.48579460804179e-06
-1.20216979612266e-05
-1.48990642653563e-05
-8.25473678150188e-06
-3.13133561546792e-06
-2.11131371835008e-05
-7.90224606939172e-06
-1.50516535651759e-05
-1.369132643663e-05
-1.30175192052911e-05
-6.47534760016459e-06
-9.54703046136976e-06
-9.14349210627785e-06
-9.34068495082103e-06
-4.19964436460028e-06
-6.27883291757129e-06
-1.31940240299438e-05
-2.42977791592059e-05
-8.96974161160134e-06
-9.75325671656351e-07
-1.35332639052691e-05
-1.21811596564956e-05
-2.50237907802418e-05
4.77091602579819e-06
-2.74494661343958e-06
-1.78066442644345e-05
-3.16706006468705e-07
-1.76742532596727e-06
-1.80122054781658e-05
-8.73359892864769e-06
-1.01745095086751e-05
-7.28952464505695e-06
-1.96908401046338e-05
-2.14873453114971e-05
-1.07160563255349e-05
-2.06927759987187e-05
-6.22475627663432e-06
-9.6338085218334e-06
-1.15270304294457e-05
-1.62808930328059e-05
-1.16997854088561e-05
-1.65278129251055e-05
-1.58444553014061e-05
-6.89241375822002e-06
-7.41684142236796e-06
-7.39825148898194e-06
-1.57503283555749e-05
-1.29207105009681e-06
-1.35472341876845e-05
-9.29893408735859e-06
-2.2764645647737e-05
-7.90672964061172e-06
-1.77016140363393e-05
-1.45187183096021e-05
-1.75617628421464e-05
-7.24533104294917e-06
-1.64739401196732e-05
-2.10283129086018e-05
-2.45520459634127e-05
-8.42724505553779e-06
-6.01674303713267e-07
-2.09444949232175e-05
-2.36541078844838e-05
-1.93926230076622e-05
4.39221773398568e-06
-8.82718922789579e-06
-1.52767292268711e-05
-1.07808881285759e-05
-1.32230903587637e-05
-2.0603593082038e-05
-1.75124974871462e-05
-9.2379713068038e-06
-4.99511710580317e-06
-1.67971474904129e-05
-1.01176588404021e-05
-1.91119684749333e-05
-9.85183604890014e-06
-1.18792639660896e-05
-1.38637926816435e-05
-1.66918749956546e-05
-1.76266195849898e-05
-1.48040737126711e-05
-1.54841156110258e-06
-9.88931058322491e-06
-1.28511829890995e-06
-2.61156482240689e-05
-1.58953240303804e-05
-1.60002722324957e-05
-9.66463986072482e-06
-9.74899541507496e-06
-1.24583841710038e-06
-7.14420129335445e-06
-1.95086454648604e-05
-2.12077767535352e-05
-1.77798256038981e-05
-1.72452467526315e-06
2.53840497123653e-06
-1.82752070752711e-05
-9.69554471261892e-06
-1.04069277602084e-05
-1.15655150506546e-05
-4.23190446383133e-06
-1.96437359550777e-05
-5.2693149104101e-06
-1.16486414827542e-05
-2.7828082231128e-06
-7.97065799320089e-06
-1.17236421850557e-05
-2.17532208950566e-05
-3.28663209197277e-06
1.02674551970172e-08
-7.22303786046858e-06
-1.0009454443678e-05
-4.11326251786228e-06
4.2030854963379e-06
-2.56852004932533e-07
-1.39785287400784e-05
-1.96652945266789e-05
-1.041825133613e-05
-1.46519859294684e-05
-1.92024582465814e-05
-9.07673423099178e-06
-2.84827826663659e-05
-2.26670496441216e-05
-4.11903451949106e-06
-1.51587233586763e-05
1.36460864636982e-05
-2.80847809715619e-05
-1.7023699020003e-05
-1.21158229797373e-05
-1.94710011282507e-05
-2.17775398389678e-05
-1.55236208262403e-05
-6.76973523513448e-06
-6.11775532192095e-06
-1.49061365251913e-05
-1.54349612323333e-05
-2.97213561117374e-05
-2.95173565566823e-05
-3.31851901478164e-06
-3.03952660273697e-06
-7.34019304803981e-06
-1.51596297584034e-06
-1.22400134393196e-05
-1.32739704506551e-05
-1.95483698437363e-05
-2.02813413272309e-05
-1.62763414351448e-05
-2.02199125963144e-05
7.97706765910316e-06
-1.75265479354894e-05
-8.52606530116618e-06
-2.93758691588002e-05
-1.30023376269506e-05
-1.56284170993308e-05
-1.29691780577766e-05
-2.86905129946061e-06
-1.25238237684422e-05
-1.70563457398858e-05
-2.80132677535152e-06
-1.9970804347472e-05
-2.47767283674743e-05
-2.14266815156942e-05
-3.50813888377891e-05
-8.89497360005124e-07
-1.58677645008151e-05
-5.82456652747413e-06
-8.78427631452008e-06
-9.070457971657e-08
-1.9102198391852e-05
-1.97567171558834e-05
-1.54288609379011e-05
-1.85853104440243e-05
-5.81301364774569e-06
-1.99829192950269e-05
-8.94658860912689e-06
-1.85745881448835e-05
-6.87644956108871e-06
-8.14454706042586e-06
-6.28315324885915e-06
-1.37860890752374e-06
-1.27865117507306e-05
-4.62926297622125e-06
-1.51874899691282e-05
-1.7565871867501e-05
-9.74794152592093e-06
-4.65348681777575e-06
-7.24331040492729e-06
-2.31801325965588e-05
-1.37704705060666e-05
-1.56010623034081e-05
-5.79603321515443e-07
-6.93607557750337e-06
2.27273149826372e-06
-1.90239461892374e-05
-2.20918625739452e-05
4.45515035882777e-06
-1.29618756896703e-05
-1.09048677118855e-05
-3.39636034541286e-06
3.83551915296168e-06
-5.36756527796603e-06
-5.33336037125992e-06
-6.92937949145452e-06
-8.82584241465797e-06
-1.23424628193373e-05
-1.55150617344447e-05
7.23799224288483e-06
-2.8601109554689e-05
-9.73222434829516e-06
-2.70705418123853e-05
-2.13420809175401e-05
-1.35178096033806e-05
-1.96095511934185e-05
-1.16435079279326e-05
-1.20151395073851e-05
-1.80378132357755e-05
-6.9839007242749e-06
-1.10386890446868e-06
-2.27304595180558e-05
-8.40607853543618e-06
-2.25060348969197e-05
-2.49689432307217e-05
-1.42174331062116e-05
-1.4552578620434e-05
-1.26174847685464e-05
1.14025485404923e-05
-2.01175848954782e-05
-4.92051607614415e-06
-3.9555664256754e-06
-1.51279262367534e-05
-5.39024348955876e-06
-5.09022465959575e-06
-2.17395370842335e-05
-2.42330171956213e-05
-1.75245928541735e-05
-7.94954695630811e-07
-1.11572139720011e-05
-1.2857452969091e-05
-1.19097870712504e-05
-1.27041914734402e-05
-1.42876302721693e-05
-1.76101375679468e-05
-8.65156676740834e-06
-1.65400309939845e-05
-8.91612893981095e-06
-2.56495488291677e-05
9.84622202740652e-06
-1.55159234017263e-05
-1.35515248181284e-06
7.01649707287406e-07
-1.58292062692074e-05
1.45617798519915e-06
-1.54904214695543e-05
-1.61598801157287e-06
4.13854925450013e-06
-9.85456429298859e-06
-7.24919073366916e-06
-2.58959188941809e-06
-1.75562253040149e-05
-2.7704845450051e-05
-2.33817010133779e-05
-1.33168762491712e-05
-5.34085865194257e-06
-1.54462719551765e-05
-1.80226977307473e-05
-3.18220110731218e-05
-3.08929435288072e-06
-5.70755779958365e-06
-2.42174213307881e-06
-1.37090471809021e-05
-1.07397590298957e-05
-1.82580453048106e-05
-3.88560309285449e-06
-1.62050478354309e-05
-1.24100941924113e-05
-1.34138435621262e-05
-6.91035983182325e-06
-1.81559951427269e-07
-9.87663351924367e-06
-1.95420969637152e-06
-1.75797361924246e-05
-1.63068207548026e-05
-4.0968773125974e-06
-1.96796615551471e-05
-9.26931348698662e-06
-3.1355260322598e-06
-1.14064596160934e-05
-1.68265870572958e-05
-2.48682325249815e-05
-2.47773600418583e-05
3.02685392208005e-06
-1.89902353203663e-05
-1.72020947053645e-05
-1.13456917366616e-05
-1.2756480826517e-05
-2.72329801219682e-05
-5.81037483236505e-06
6.66535744535698e-06
-8.06289538810256e-06
-1.26547525139191e-05
-4.71595814264632e-06
-2.88172263316374e-05
-2.31402321643822e-07
-1.5451065922317e-05
-1.66498627923003e-05
-2.46105238579653e-06
3.86652838729281e-06
3.49937571903624e-06
-2.14202451099225e-05
-1.09513153921088e-05
-7.98627056439427e-06
-3.78276379708521e-06
-4.25316903962155e-06
-6.66453503610306e-06
-1.77789799734673e-05
-2.53529647519205e-06
8.40407306347954e-06
-2.85442727473214e-06
-1.1695325603978e-05
-2.10006833997867e-05
-9.92825313180719e-06
-1.53906096308059e-05
-1.67420854725001e-05
-2.12801628039085e-05
-2.02024921349189e-05
-2.50841283919976e-06
-1.89049069967432e-05
-8.38221561949348e-06
-1.81944183346569e-05
-1.01746597399342e-05
-7.88718850273576e-06
-2.17697551724887e-06
-1.68342865025527e-05
-2.24030308151531e-05
-2.25630652517821e-05
-1.14641142919497e-05
-1.0583468173751e-06
-3.15611962417183e-06
-4.43415906960308e-06
-1.48663973480833e-05
-2.87191237879024e-05
-1.09217674243569e-05
-5.3816365952528e-06
-9.81713790497421e-07
-1.33471827044815e-05
-1.24490745143804e-05
-1.75301262136324e-05
9.75448998279955e-07
-2.61547505540537e-05
-2.55764956061169e-05
-6.61684193851134e-06
-2.72145907973893e-06
-6.98268539484798e-06
-3.20129825983365e-06
-1.25574981712304e-05
-8.3996199507938e-06
-1.46380136709009e-05
-9.55344293445305e-07
-1.09787088208115e-05
-1.34005424071152e-05
-1.09660480912106e-05
-1.17148940952055e-05
-1.7323071380102e-05
-4.35553272232708e-06
1.72059750847079e-06
-1.13258676417108e-05
-1.77714290169417e-05
-2.27145931654826e-06
-7.09384516401079e-06
-9.90105985576268e-06
-3.6552392949876e-06
-6.45890785092715e-06
-1.3381307903865e-05
-1.38486267770405e-06
-8.66911429816897e-06
-1.07316377539007e-05
-2.07391791101009e-05
-1.76739976181768e-05
-3.56382227425973e-05
-1.7347295632811e-05
-1.47252653076824e-05
-1.69107215342405e-05
-3.77598679905363e-05
-4.35202797864418e-06
-2.20209644386757e-05
-1.15553780614514e-05
6.24427942726927e-06
-1.13921810266389e-05
-1.58280433536819e-05
-4.68040006707365e-06
-8.92009846031304e-06
-3.54999345545726e-06
2.40706404480654e-07
-1.03981316224758e-06
-1.4112798370037e-05
-8.81821587443695e-06
-1.6260233575883e-05
-7.71034366433646e-06
-6.22083104689803e-06
-1.71438683290348e-05
-1.8236577223728e-05
-1.98588698453863e-05
-4.65497485020335e-06
1.20541175864536e-06
-6.55132361215082e-06
-3.29713934262389e-05
-2.13594643803369e-05
-1.12706413468404e-05
-1.83734987067417e-06
-2.15964452081078e-05
-9.28832899684151e-06
-3.87104910240657e-06
-1.31902462766775e-05
-2.21432298350701e-05
-3.30704294661754e-05
-1.37018054780359e-05
-2.68328084127908e-05
-1.7809068635738e-05
-1.48392222792167e-05
-1.1643766540195e-05
2.8401330524665e-06
-7.09438929856888e-06
-1.88314476967327e-05
-1.97953589657459e-05
-1.89158639995363e-05
5.12083745378408e-06
-1.58840993629789e-05
-1.43334714715399e-05
-2.19820992638341e-05
-4.23019676388076e-07
-2.01597506495133e-05
-1.1652355007763e-05
-1.09915777785411e-05
-1.4220308910021e-05
-9.84086407876574e-06
-1.56562413090481e-05
-1.1460583381193e-05
-1.52772733121845e-05
-1.52027144903191e-05
-1.74075193983991e-05
-4.3580102005727e-06
-2.93500942110071e-05
-8.13289493782174e-06
-7.99559649114961e-06
-1.12396920030122e-05
-2.19342298050973e-05
-1.56203928921464e-05
-1.24560358847313e-05
-9.67988190416884e-06
-9.80054063502787e-08
-2.8018246660259e-06
-3.51551574605899e-06
-2.62587238366895e-05
-1.40598306287105e-05
-9.08092397804971e-06
-1.06545243548524e-05
-6.05576282294305e-06
-4.23597157578621e-06
-6.75996046588096e-06
-3.64587965503463e-06
-7.77312457787464e-06
-5.34103622298364e-06
-6.3216955554975e-06
-1.1927258574045e-05
-4.28716583432484e-06
-1.49944745283377e-05
-2.49263252977652e-05
-2.1680865587018e-05
-1.52691895333608e-05
-1.63296381013012e-05
-7.01221867074911e-06
-6.32462010809315e-06
-1.36307549498205e-05
-1.49794854535524e-05
-5.2215435266844e-06
2.34744012125354e-06
-1.22736889670573e-05
-1.15375900373154e-05
-8.36502679807425e-06
-3.02983264612772e-05
-1.58512720320754e-05
-4.90592839106716e-06
-4.03236554249835e-06
-1.29609800734003e-05
-9.07653048790864e-07
1.27713139469322e-05
-1.61512127309722e-05
-1.09976856388161e-05
-1.40205846614818e-05
-2.96327666613569e-05
-1.82450164153282e-05
-1.24754472015605e-05
-3.27803931705962e-06
-1.91102961669763e-05
-1.22348465730469e-05
-1.34209623493619e-05
-1.43403339795951e-05
-1.07539478989181e-05
-9.83354122847843e-07
-4.55292519968584e-06
-6.48416167766717e-06
-1.10671327076211e-05
-1.25132961521428e-05
-9.51569015672467e-07
-2.61847521984103e-05
-2.00302262658335e-05
-2.75800851446712e-05
-3.41119281187862e-05
-1.77630687103167e-05
-2.47124691637759e-06
-2.15210423106771e-05
-1.48588660889925e-05
5.80656153300345e-06
2.49314591818159e-09
-1.27950757747821e-05
-1.41518929668516e-06
-4.9198483500691e-06
2.78168056099157e-06
-1.16657177680168e-05
-6.41479705367879e-06
6.13764671433697e-06
-4.28224115654121e-06
2.74563607311023e-07
-1.10998075112833e-05
-1.35682269366437e-05
-3.2434890419901e-06
-1.2351749614624e-05
-6.64940396577429e-06
-1.47265660497524e-05
-3.41451963193934e-06
-1.54240809355734e-05
-5.04586396038583e-06
3.14174230463189e-06
-1.69599000480238e-05
-1.06016961580675e-05
7.85944059601491e-06
-1.76104686686919e-05
-1.65071809725991e-05
7.14258994503103e-06
-5.53043136398919e-06
-2.11342437489364e-07
-2.77743754961173e-06
-1.68033115276782e-05
-2.36273653559336e-05
-3.57611808610936e-05
-3.02219502240155e-05
-9.91959573173194e-06
-1.01843846622425e-05
-1.17046155375254e-05
-1.03559602448136e-05
-2.55733586235225e-05
-1.53753574779693e-05
-2.74857748228075e-05
-2.48548523491003e-06
-2.05963624394231e-05
-7.97062987354603e-06
-1.27218936587537e-05
-8.25041682583235e-06
7.15808060428343e-07
-2.63387191347628e-05
-2.08602021464477e-05
-1.75375233153128e-05
-1.60196833709824e-05
-1.32585115884403e-05
-1.83978118179486e-05
4.49452603475317e-06
-1.43794380622641e-05
-1.92353365560301e-05
-9.04801474894752e-06
-1.47748003766508e-05
-6.72890598925798e-06
7.25067970253599e-06
-1.62390958839576e-05
-3.24293012679026e-05
-9.25973704229422e-06
-5.44346919688575e-06
-1.61649997127764e-05
-1.33115904354838e-05
-1.45589374032399e-05
-9.15728017918578e-06
-1.76652485435701e-05
-1.4534738215131e-05
-1.96814559178602e-05
-2.94476688027302e-05
-5.02727433061156e-06
-2.45367255613644e-06
-2.46055788324286e-05
-5.53722201041615e-06
-9.44546938005405e-06
-1.40258454118136e-05
-1.85884371215399e-05
-1.83842258184545e-05
-5.54704567983279e-06
-1.3521392060311e-05
-3.52202417733205e-06
-1.14640045456625e-05
-1.20141067300225e-05
-1.47361318089305e-05
-1.83472772345909e-05
-1.89027624455066e-05
1.37223289138172e-06
-2.39523253668817e-05
-1.84409309439702e-05
-1.81946185919365e-05
-2.59287587992072e-05
9.14287216963778e-07
-1.16831216813563e-05
-9.47709576756389e-06
-5.46992504462908e-06
-9.47815985786774e-07
-7.12871495848092e-06
6.50091953676041e-06
-6.86091131139966e-06
5.23452631621428e-07
-1.2237271177418e-05
-3.39664710185817e-07
-6.17766135092402e-06
-2.30050962719127e-05
-9.65617884168921e-06
-9.98203938406429e-06
-1.00330116914767e-05
-9.50497588761476e-06
-1.87518596680505e-06
-6.17243499981078e-06
3.06824817461058e-06
-1.95146738308117e-05
-1.12995412665838e-05
-2.47393613933888e-05
-1.5172088737164e-05
-1.4164507300793e-05
-2.54290578231426e-05
5.86148343420064e-06
-1.40676223443595e-05
-1.41459931894767e-05
-4.01823319435054e-06
-4.88652357216132e-06
9.76720553108059e-06
-1.94563633063246e-05
-2.27006224314651e-05
-5.22734554270506e-06
-2.41963736351768e-05
-1.08732058037033e-05
-1.44150480515203e-05
-2.84905815667739e-05
-1.38557479214244e-05
-1.51941143994935e-05
-2.84681609782595e-05
-2.37341860751468e-06
-5.89994080818776e-06
-2.17056812295662e-05
-1.40032277799858e-05
-1.68896006369399e-05
-1.38427191470897e-05
-2.84465884713976e-05
-2.50716196078352e-05
-1.92825131151084e-05
-2.19092536097457e-05
-8.79461162763648e-06
-7.30593111544938e-06
-2.65586476513859e-05
-2.66752961429267e-05
-4.46986906787011e-06
-1.0812867761299e-05
-2.08295121964533e-05
-8.27900010905529e-06
3.15474694945623e-06
7.93630955325655e-07
-2.71124865531832e-05
-2.26325619677129e-05
-1.05756119517493e-05
-1.44452427068341e-05
-2.0188586163241e-05
-9.10720328105002e-06
-1.31569187085274e-05
-2.05495079753163e-05
-8.4254443394562e-06
-1.078666333415e-05
-1.99851729603551e-05
-1.08650547431503e-05
-1.24662109815008e-05
-1.11967760660424e-05
-1.61312890639754e-05
-3.97593471085455e-06
-8.65142263183559e-06
1.02358657604052e-06
-2.11875959691895e-05
-2.57532963832357e-05
-9.83502007753809e-06
-4.59647098348849e-06
-2.12467364308091e-05
1.0454859534683e-05
-1.56973099680281e-05
1.43121130592476e-06
-1.80849282678791e-05
-2.00568763144089e-06
1.41715736663934e-06
-9.61190245032668e-06
-3.55430236673731e-06
-1.82452565650249e-05
-2.49474233511156e-05
-7.09459678818177e-06
3.58032860637044e-06
8.09492694272261e-07
4.19899739029647e-06
-1.8405200404423e-06
3.17698904792165e-06
-1.4405456359652e-05
-2.12905069706145e-05
-2.27006821635023e-05
-2.18527658024783e-05
-1.05676803960095e-05
-2.08600985028582e-05
-1.35524176099703e-05
-1.33295232904774e-05
-8.28769491616581e-06
-6.67597921151056e-06
-9.65132413031206e-06
-6.91892245988236e-06
1.68834755841745e-06
-1.2751476403759e-06
-9.6589414216549e-06
-1.13424621542089e-05
-5.60866397474081e-06
-6.35515309118492e-06
-1.30726867997655e-05
-2.31673538052541e-05
-2.04890047945932e-05
-1.39411507890156e-05
-8.07742623267705e-06
-1.2525754543669e-05
-1.23613031600488e-05
-2.55132639844069e-05
-8.95238000299209e-07
-1.80763581617454e-05
-1.50873663571677e-05
-1.20418100659256e-05
-2.99627536211607e-05
-1.71515597200142e-05
-5.1233147925597e-06
-4.37060050841427e-06
-2.48240741564812e-07
-7.10872233030021e-06
-2.35214700165957e-05
-6.26193981269525e-06
-2.94451952997448e-05
-1.74901232704332e-06
-1.79328259079043e-05
-1.9342737397355e-05
-1.3191962327361e-05
-1.84794196389639e-05
-2.28155388737327e-05
-3.07460184856024e-05
-1.03779063393132e-05
-2.00168483333743e-05
-1.49212253369993e-05
-1.17415154609728e-05
-8.82681004954054e-06
5.64255063061041e-06
-1.15901061866096e-05
-2.40839086282677e-06
-2.61670614369462e-06
-1.19686602150016e-05
-2.05082554148291e-05
-1.27334432729649e-05
-2.28039009298183e-05
-1.3533525311231e-05
-1.232198677192e-05
-3.9451097719949e-06
-1.76383681389251e-05
-7.92866041326085e-06
-1.40372644423908e-05
-3.08289648430775e-06
-5.97633539660478e-06
-8.34105889982069e-06
-1.12764163614422e-05
-2.06864224009894e-05
-2.21950512431098e-05
-1.4966210694646e-05
-1.35895109801111e-05
-1.184090646326e-05
-1.69231149206206e-05
-1.66260482365158e-05
-9.51662122945303e-06
-2.11748464924272e-05
-3.66687771339051e-05
-9.48959869334391e-06
-2.57017950142485e-05
-2.56359396662294e-05
-1.10796547497568e-05
-2.3896811859724e-05
-1.02034638907889e-05
-2.23075610890949e-05
-3.4083647813028e-05
-1.47967351684206e-05
-3.22097145263924e-05
-9.83899787037833e-06
-1.27736065779764e-05
-2.22054513410634e-05
-2.27406650201742e-05
-1.58980257973784e-05
-2.31392932770194e-05
-9.36545810726796e-06
-1.25470721487175e-05
-2.35699737274795e-05
-1.86080850509156e-05
-3.64064635090905e-05
-1.68144543340189e-06
-2.55916254160531e-05
1.87300325507883e-06
-2.03408940105831e-05
-1.7798724677783e-05
-1.95514881472817e-05
-1.9094981011905e-05
-1.08659198567055e-05
-1.35643007011544e-05
-2.76745380634265e-05
-1.65468120375114e-05
-8.52123829221022e-06
-7.61157092243179e-06
-6.76700616499953e-06
-9.24629808631963e-06
-5.40817253140559e-06
-1.38745548965411e-05
-1.02526784600301e-05
-1.26616508325185e-05
4.54444555179388e-06
-1.03084050739229e-05
-7.87433567406432e-06
-5.46215099333795e-06
-1.9454915355599e-05
-2.53480420950096e-05
-2.13652631237527e-05
-2.49835451765527e-05
-3.86693255644946e-05
-1.52710882316042e-05
-1.6969251110318e-05
-1.83309708260563e-05
-1.27824495155413e-05
-3.197403668061e-05
-2.14441317924086e-05
-7.17015645532623e-06
-1.6680569117892e-05
-1.79038395372798e-05
-1.24503106051913e-05
4.18480165007524e-06
-1.90425457581821e-05
-1.07216429048192e-05
-1.53674416167279e-05
-1.57469236382249e-05
-1.58196491234418e-05
-1.69328303007481e-05
-2.83501037512949e-05
-2.41387633418142e-05
-3.49803917593728e-05
-9.91812865473227e-06
-1.87387531895151e-05
-1.86380031927988e-05
-1.00208601976844e-05
-1.76477342159155e-05
-1.55258568427076e-05
-3.38329634002776e-05
-2.72675272449681e-05
-1.45465539811278e-05
-5.99513499185085e-06
-2.78981646125911e-05
-1.40794594114219e-05
-4.1035363713498e-06
-1.88834888217154e-05
-1.02090942074643e-05
-1.45476051273832e-05
-3.37752595142046e-07
-3.19963533669046e-05
-3.05729081489286e-05
-2.56228900362516e-05
-2.65747785571015e-05
-1.55279824586362e-05
-2.85198597115934e-05
-1.86213448467822e-05
-1.2187869259038e-05
-1.52175248952009e-05
-4.97722190198467e-06
-2.23994393101162e-05
-2.77577432481264e-05
3.7996070595552e-06
-1.55027710787835e-05
-1.70612445399807e-05
-2.16469217838649e-05
-2.50751757165866e-05
-3.36343238230414e-06
-1.49280802938394e-05
-1.77306779668596e-05
-2.42990710919957e-05
-7.34292879172394e-06
-1.29746989021971e-05
-1.14308492702268e-05
-1.2452590571211e-05
-4.50289739170082e-06
-6.74806784244918e-06
-2.85458198620825e-05
-2.05938267129502e-05
-9.80162465555451e-06
-1.93912314777819e-05
-2.06231575708994e-05
-1.01496708489772e-05
-5.07592847331008e-06
-1.65352384848395e-05
-1.62612189544379e-05
-2.10248524206339e-05
-1.73132740467505e-05
-1.05251892850686e-05
-7.57256244130721e-06
-2.61592061837174e-05
-1.7303634132208e-05
-1.82006377925579e-05
-1.80171219913491e-05
-1.73588452357971e-05
-2.00152585446242e-05
-1.38328938608298e-05
-3.10152912685851e-05
-5.26108571606463e-06
-7.10035389221048e-06
-1.72677745428994e-05
-2.69186614631353e-05
-8.29732364548615e-06
-1.83819390549303e-05
-2.64474653463894e-05
-2.09094508357154e-05
-7.96877640744094e-06
-2.85891155372482e-05
-6.87005324827178e-06
-8.60517277691598e-06
-1.865877025292e-05
-4.42636326517863e-06
-1.96806827480346e-05
-1.53875851223783e-05
-1.78971340562335e-05
-2.2938149021051e-05
-1.02838882877736e-05
-3.36176185423234e-05
-1.2666874345762e-05
-2.49229597818655e-05
-1.88593534922887e-05
-1.19514837395963e-05
-8.79163212847884e-06
-6.76060366641461e-06
-2.33325897229634e-06
-1.73129034662931e-05
-1.31022351648518e-05
-6.80982320956316e-06
-1.37162047635265e-05
-5.5748467559489e-06
-1.37637113617445e-05
-2.68554145396131e-05
-1.85420702239898e-05
-1.61909758897648e-05
-2.73777130028169e-05
-1.97328363698039e-05
-1.02481412833601e-05
-2.5565326216097e-05
-1.23427280996261e-05
-3.01044822787605e-05
-1.74797967172441e-05
-1.62495841002346e-05
-1.09670412114091e-05
-9.72832602746044e-06
-1.14199352502629e-05
-1.86963161379243e-05
-6.35952600164137e-06
-1.62566771386212e-05
-1.29910625259226e-05
-7.73667215555462e-06
-1.13654810333705e-06
-1.18122880794445e-05
-1.11523174609269e-05
-2.23617421894283e-05
-1.37830000548088e-05
-1.23363697210543e-05
-2.93918391876183e-05
-1.64251901433989e-05
-1.60278648199829e-05
-1.73782198066659e-05
-1.73654744024026e-05
-2.31704952792476e-05
-1.58616210669449e-05
-2.65425976612333e-05
-2.4717214139795e-05
-9.66839618823801e-06
7.82405069629785e-06
-1.84681374192648e-05
-3.91197737205725e-05
-1.23921313413067e-05
-8.82570322044717e-06
-1.62005300660235e-05
-1.53015286021773e-05
-2.6629728357755e-05
-1.20482683473312e-06
-1.49178279433424e-05
-1.88571090062665e-05
-2.70743808044403e-05
3.86248256223128e-06
-1.50212940053408e-05
-1.66588992641867e-05
-1.38769030347733e-05
-5.32001336628875e-06
-2.95145104037148e-05
-3.35776293901727e-05
-8.58711259678218e-06
-5.75310143167313e-06
-3.09003163627747e-05
-2.05659984122777e-05
-2.36266797818592e-05
4.44778057230775e-06
-1.91460899816199e-05
-1.12905732325958e-05
-7.74658473548587e-06
-1.24991495271982e-05
-1.67032216009273e-05
-9.81134084697264e-06
-1.50147593680594e-05
-2.83315926832043e-05
-1.18240732760682e-05
-1.31554370226242e-05
-7.97473713710167e-06
-1.13943045139816e-05
-1.12768864128758e-05
-1.88401961692917e-05
-1.77210744166481e-05
-1.29571919167345e-05
-1.39700483654806e-07
7.13050868083384e-06
-1.47907432915591e-05
-2.58531024466667e-05
-7.85844099120889e-07
-1.24357484854206e-05
-2.48589665372059e-05
-2.83404968138197e-05
-3.06236037845303e-05
-1.51074281627074e-05
-2.12565228895198e-05
-2.35223880073541e-05
4.71934317303104e-06
-3.6318219781311e-06
-2.01287210008912e-05
-1.688852802975e-05
-9.27738360566616e-06
-2.86224701281773e-05
3.40063119509669e-06
-1.05073143350274e-05
-1.99143828591982e-05
4.22416235407874e-06
-1.84960422052014e-05
-2.39801620113278e-05
-2.94456461640008e-05
-1.5002681908703e-05
-4.30401428327113e-06
1.38652933636746e-06
-1.68597726750729e-05
-1.21011541853724e-06
-2.14220489080554e-05
-7.58963990807668e-06
-2.24593321865231e-05
-9.61274262979835e-06
-1.3950488004216e-05
-1.66431846869979e-05
-3.1814937053131e-05
-7.5468354968775e-06
-1.07439749263198e-05
-1.01676610503142e-05
-2.86827898562547e-05
-1.31677128791512e-05
-8.45596516739425e-06
-1.67251070088187e-05
-2.55802980193131e-05
-1.98917111891712e-05
-1.35397844011211e-05
-1.49322794083655e-05
5.49168424718088e-06
-1.63555422657413e-05
-1.93245601179784e-05
-1.28655292295362e-05
-8.78497646923459e-06
8.37859006846915e-08
-2.52951818051029e-05
-7.23824826283377e-06
-3.86331036833101e-05
-2.40445487230111e-05
-8.35530463658308e-06
-1.99615604128748e-05
-4.34397801546747e-06
-2.7876463540976e-05
-2.44108006675394e-05
-2.83795968228891e-05
-2.57884318733671e-05
-2.51732856321357e-05
-4.72668959879608e-06
2.3913067617161e-07
-3.12893354374468e-05
-3.25140763777559e-05
-1.74192060122525e-05
-1.46217947767498e-05
-1.16058285241541e-05
-1.10044820962606e-05
-1.10870762833789e-05
-3.15967546146445e-05
-1.72461624128458e-05
-2.28542730553633e-05
-2.44328401199702e-05
-1.46611367387918e-05
-2.12326089046279e-06
-1.89087625115332e-05
-2.01638201548641e-05
-4.82960492488757e-06
-1.54884697559683e-05
-1.7634905692664e-05
-1.0009663743869e-05
-1.72934741287538e-05
-1.2119322507297e-05
-1.33203569669454e-05
-6.21356712029735e-06
-1.8843542508018e-05
-1.18647749718402e-05
-1.28026850408354e-05
-7.80394016481255e-06
-1.66512743008291e-05
-7.89601967405622e-06
-1.00578613456948e-05
-2.2114724340851e-06
-3.12998440083838e-05
-1.99341653395284e-05
-2.33601696882591e-05
-2.32941592694961e-05
-1.95434227492251e-05
-1.80071809622195e-05
-1.94369372471675e-05
-1.20769512828046e-05
-1.32397973678953e-05
-3.46680319865043e-05
-1.95848858838426e-05
-2.39469278137713e-05
-3.60646885161365e-05
-2.2005075033964e-05
-2.0875117129993e-05
-2.06222270611076e-05
-1.34201039190938e-05
-8.28399388632739e-06
-5.20415495604747e-06
-2.64924544280173e-05
-1.53362169120571e-05
-1.0387406957412e-05
-2.49442639226154e-05
-1.62828851581451e-05
-1.10798397443866e-05
-8.83420557557832e-07
-2.45839630886021e-05
-2.74524472001743e-05
-1.7520300005025e-05
-1.18887770201038e-05
-7.57757329542118e-06
-3.76933933241664e-05
-1.4522576738727e-05
-9.06123308078857e-06
-2.05587159983921e-05
-6.50219905940749e-06
-1.2151199942286e-05
-1.85917453679034e-05
-3.09442880849833e-06
-2.61170311996394e-05
-2.15543229250756e-05
-2.2000800863774e-06
-2.6786196104972e-05
-3.96197242883385e-05
-2.41220784534356e-05
-9.05906705098374e-06
-2.07186208394517e-05
-7.96856272201839e-06
-1.57030954018584e-05
-2.37967091954899e-05
-1.38469426807734e-05
-2.46688600526703e-05
-2.68419154559344e-05
-1.36214772205127e-05
-1.88328931129751e-05
-1.85069889520357e-05
-2.27033409781773e-05
-1.54241238409961e-05
-1.50787481055824e-05
-2.12558818928915e-05
-1.84340149449483e-05
-1.22484537604113e-05
-1.76630776399179e-05
-2.12414522007694e-05
-1.92877913712539e-05
-1.74414000888459e-05
-1.54318348308618e-05
-1.13005873156501e-05
-1.26349134453104e-05
-2.42617131256955e-06
-4.13760535479312e-06
-8.36906377851861e-06
3.31663151727113e-06
-8.3605836613869e-06
-1.82964069880089e-05
-2.58107947461491e-05
-6.18105345097986e-06
-3.3404597656062e-06
-1.96366226420485e-05
-2.54607517215685e-05
-2.20429072925046e-05
-8.51878085467693e-06
-2.70830283944666e-05
-1.8667050778306e-05
-2.98793345553749e-05
-8.57141361525626e-06
-1.47728369687824e-05
-1.40490238964573e-05
-1.26034469392471e-05
-1.23059152500167e-05
-2.24322964192112e-05
-5.7578666648674e-06
-6.61674068825027e-06
-2.00987622781267e-05
-4.09427443327624e-06
-2.12786714171077e-05
-9.33534026459342e-06
-1.38729203102897e-05
-1.97620448058941e-05
-1.77015211078932e-05
-1.53074757445646e-06
1.09832031955469e-06
-1.35358242581322e-05
-1.12667710543869e-05
-2.17265296175532e-05
1.18055156834896e-06
-2.64221990298068e-06
-1.84384146336366e-05
-2.7172297039831e-05
-1.68013834034758e-05
-2.75624528653019e-05
-1.80469107629445e-05
-1.78532266884014e-05
-1.67385881801948e-05
-2.26086224523829e-05
-2.51296433402414e-05
-1.57047368129166e-06
-4.2826894088182e-06
-1.73908480358468e-05
-8.54525437169247e-06
-2.90751952097953e-05
-1.95026010799912e-05
-1.30403656105083e-05
-1.15781837664628e-05
-8.77389981943248e-06
-2.70810765083411e-05
-8.95518425676083e-06
-1.61729075735572e-05
-1.30622151802714e-05
-2.74071191185479e-05
-2.0010204044987e-05
-1.47558405588551e-05
-2.08560019105424e-05
6.44847283491517e-07
-1.6079464386056e-06
-2.09630723680305e-05
-1.49606754424172e-05
-1.19823088741619e-05
-2.14337727309602e-05
-5.11857809249679e-06
-1.813167152621e-05
-1.75203739820701e-05
-8.81632621575193e-06
-1.55068169126971e-05
-2.63046005965291e-05
-1.21758589384186e-05
-4.91575704869886e-06
-1.3980590448318e-05
-1.9506948075869e-05
-1.20640713145979e-05
-1.40197761072422e-05
-2.04767773510311e-05
-1.87362864496292e-05
-3.31799965873582e-05
-1.79755168067166e-05
-1.73660984693789e-05
-1.789957160256e-05
8.62058590154653e-06
-7.34070184073953e-06
-2.04091663457583e-05
-2.05402280063204e-05
-7.17654184127139e-06
-1.97801164280047e-05
2.69049353749517e-06
-6.53571783360004e-06
-2.18805799679364e-05
-2.56984570747032e-05
-1.35371851877996e-05
-1.21142400896727e-05
-3.56524628096634e-05
-2.64676110573974e-05
-2.16217761117671e-05
-2.76034306940924e-05
-9.67215769322964e-06
-9.88432318092118e-06
-2.41615326738779e-05
-1.18275786123073e-05
-1.51668753347501e-05
-1.004309353248e-05
-2.98404342944697e-05
-8.34378341746854e-06
-6.96900749426602e-06
-1.47833083089742e-05
-7.28162385683612e-07
-1.38764155836823e-05
-1.73990908900393e-05
-3.29186589331708e-05
-2.4649373896162e-05
-1.38515932104909e-05
-1.04267500273645e-05
-1.90377560279415e-06
-1.66007102149615e-05
-8.8607165000508e-06
-8.33730072841569e-06
-4.10893700931442e-07
-1.26076615588811e-05
-2.15269767840212e-05
-1.2063448097609e-05
-2.04842792130009e-05
-6.65880639079536e-06
6.84567926360772e-06
-2.41455144535554e-05
-9.95935857573958e-06
-1.48402726865179e-05
-2.0672695191321e-05
-3.57273945386133e-05
-2.47817116163915e-05
-2.47965911209899e-05
-2.66223815519241e-05
-9.81189230165779e-07
-2.01741667430973e-05
-1.10470808197712e-05
-9.23905283828613e-06
-1.81728036626567e-05
-2.13026481771328e-05
-1.07458986387138e-05
-1.1832246655774e-05
-2.80708604057295e-06
-1.47348150083622e-05
-4.85795431509642e-06
-1.55825649621166e-06
-3.41274932300852e-06
-1.85812891832124e-05
-1.75141642780409e-05
-2.18466612759482e-05
-3.21955216429845e-06
-3.40005856532374e-05
-9.60188044891704e-06
-1.37037914424262e-05
-1.9416007250293e-05
-1.2316611374298e-05
-1.76424264363564e-05
2.56047658555309e-06
4.7160643895267e-08
-1.28457361674927e-05
-1.66407893575279e-05
-1.59576887627058e-05
-2.24836562508592e-05
-2.9770185397488e-05
-1.17680374154159e-05
-1.61347661900668e-05
-1.49897143542191e-05
-2.7969655083763e-05
-3.98406769457672e-06
-4.9704253103269e-06
3.13460838475115e-06
-1.76115873137716e-05
-2.42587944962373e-05
-1.51382028814095e-05
-5.10221666846547e-06
-1.07736239285515e-05
-1.92655612953024e-06
-2.55543676672591e-05
-1.7918943668811e-05
-1.9445266132797e-05
-1.20091985253197e-05
-1.31659334050725e-05
-1.48474805892541e-05
-3.12335405472065e-05
-9.15662869478732e-06
-6.57193336031957e-06
-3.55645365408076e-05
-6.08511209031757e-06
-2.17802397292623e-05
-1.45974441591854e-05
-9.92065574038334e-07
-5.33741042112814e-06
-2.96455240267866e-05
-2.37099433877267e-05
-1.68497380639439e-05
-3.47753320590373e-06
-1.3008710703051e-05
-1.09441544842201e-05
-3.29981790225695e-05
-2.25120754113641e-05
-2.35488004376998e-05
-7.4908224067738e-06
-1.95209356638114e-05
-1.05525288159472e-05
-5.63004645549274e-06
-1.78666373208305e-05
-1.35231778191741e-05
-1.55964249275592e-05
-7.79344976416151e-06
-1.38823833224407e-05
-2.79047860427647e-05
-2.20927552146945e-05
-3.03244686643563e-05
-1.12433985292688e-05
-1.81745972239233e-05
-1.94276090958862e-05
-1.78313304347169e-05
1.10483047259512e-05
-1.76291996438197e-05
-4.1656595450829e-05
-6.16226247870305e-06
-7.14942760166356e-06
-2.6107353940431e-05
-1.65291008897133e-05
-2.88865370698366e-05
-3.73268397839636e-05
-2.47867246097333e-05
-2.74242887389854e-05
-1.59579880724836e-05
-2.05999502267147e-05
-1.15245233897152e-05
-3.44697518259492e-05
-1.25697576989746e-05
-1.3593068140147e-05
-2.03946154676186e-05
-6.4392477190659e-06
-6.17942696422422e-06
-2.99639363684001e-05
-8.09514972466223e-06
-2.08293719711368e-05
-3.11653501601199e-05
-1.14676209836755e-05
-1.35308082325125e-05
-8.10101605652513e-06
-8.96232652501415e-06
-1.95231406569658e-05
-3.7136336498896e-06
-1.37472549766992e-05
-7.52317677306701e-06
1.3999319740883e-05
-2.36404489238141e-05
-1.95560032439404e-05
-4.63340505780266e-06
-2.31731701774748e-05
-2.06724205855845e-05
-2.45176763860076e-05
-7.82753977255078e-06
-9.17158669007352e-06
-1.82462167564503e-05
-9.81816178518715e-06
-1.60068154383481e-05
-2.61897354593554e-05
-1.97084258100398e-05
-1.33522076173054e-05
-1.01756608259075e-05
-1.34745880535639e-05
-1.38467829848071e-05
-2.33000852122999e-05
-1.36072434003699e-05
-9.21204462639488e-06
-9.93399468080058e-06
-1.84108919892676e-05
-1.8097439578005e-05
-1.16210255663496e-05
-2.83536817752425e-05
-2.13374439805501e-05
-2.35615819279568e-05
1.43662162545553e-06
-4.62685251292383e-06
-2.22047392920118e-05
-1.8532421787822e-05
-5.94562021718767e-06
-9.61757055191579e-06
-2.099115608167e-05
-1.29998860083249e-05
-1.34619234855062e-05
-1.12539341076678e-05
-2.40443650915459e-05
-1.99380120264613e-05
-1.62547685157408e-05
-2.75886872242124e-05
-3.41676529030332e-05
-2.20263659925947e-05
-2.95513367691048e-06
-1.20077179487179e-05
-1.82676852603711e-05
-7.08902258441512e-06
-1.94867939063542e-05
3.38358045641281e-06
-1.43710722336984e-05
-1.52752062223341e-05
-2.01588268118183e-05
-1.54885838418165e-05
-1.74653062774835e-05
-1.79252285861556e-05
-1.8017578870052e-05
-8.81731787519872e-06
-1.18194324134484e-05
-9.33524893004209e-06
-8.7051408133935e-06
-1.53053286929455e-05
-2.37689637925481e-05
-1.43510186365314e-05
-2.05682118551928e-05
-2.50381984063662e-05
-1.13907559386589e-05
-1.91411445204776e-05
-1.43437295402824e-05
-1.57914033583578e-05
-1.33345058857503e-05
3.27024490337676e-06
-1.68575913044069e-05
-1.07555521765123e-05
-5.4874262667132e-06
-1.12342905057715e-05
-1.53448855283674e-05
-1.83360724770787e-05
-1.77542258341895e-05
-3.01211900192046e-05
-1.07546234771629e-05
-2.18576536165877e-05
-2.08260842373012e-05
-2.15841317315917e-05
-1.3181507959447e-05
-1.55811958977921e-05
-6.48654511608941e-06
-2.4795669045561e-06
-2.39651333364493e-05
-3.61928623467303e-05
-8.04063630881771e-06
-3.74404217021041e-06
-1.09608483687944e-05
-2.02763148011867e-05
-1.34024219304468e-05
-5.66320400958065e-06
-1.22334858570328e-05
-1.64553603653683e-05
-4.01307670605456e-05
-2.27906025880802e-05
-1.26071644208852e-05
-7.26694121211954e-06
-4.32324877681645e-06
-1.13521000249896e-05
-1.63054216312384e-05
-1.55819700562645e-05
-2.29573581220996e-05
-2.68528042628687e-05
-1.5037423511526e-05
-3.05867688091332e-05
-5.32509963489765e-06
-4.31826855552573e-06
-6.04516710181576e-06
-8.11084209057912e-06
-1.84101253532466e-05
-8.72258529780188e-06
-1.51934908471034e-05
-2.56429353166211e-05
3.67999758085504e-08
-9.30719480943879e-06
3.35245854252191e-06
-5.68750117539897e-06
-1.78617717969343e-05
-1.10162013284215e-05
-8.56035510776855e-06
-1.55228412560832e-05
-1.39364505526801e-05
-6.65156094547311e-06
-6.066222982355e-06
-1.74793985044065e-05
-2.36131663424308e-05
-1.1806510787028e-05
-2.48613675000553e-05
-1.02171306023394e-05
-2.109557148083e-05
-1.72731657378e-05
-7.74654807167885e-06
-3.45731269343514e-06
-8.14627335266487e-06
-1.61147106596358e-05
-1.45773753231635e-05
-1.76520767672904e-05
-2.09352491503884e-05
-1.00418184330147e-05
-1.58454830795696e-05
-1.41807742018084e-05
-2.34367010850241e-06
-1.32298112140958e-05
-9.69314775241344e-06
-9.58281059534991e-06
-1.90506345626661e-05
-4.9780937378561e-06
-2.24398375880765e-05
-3.6148707794851e-05
-1.0422932660243e-05
-1.66184544742328e-05
-2.16837442990437e-05
-2.02607886927726e-06
-9.23452836105352e-06
-2.04280273254875e-05
-2.16397951771599e-05
-1.42214686550426e-05
-1.67001450038e-05
-3.22878271436666e-05
-1.67006254935384e-05
-1.25297541311134e-05
-2.29440203151563e-05
-2.32225968668158e-05
-2.21339405131784e-05
-1.7279661254865e-05
-2.55539854359963e-05
-4.59552730533913e-06
-2.16286162252534e-05
-1.99617663963137e-05
-1.64955725688382e-05
-1.81886798628614e-06
-3.40877921671285e-05
-2.17446980235829e-05
-1.66254567330691e-05
-2.36846195400974e-05
-1.16621345891005e-05
-1.43133447178927e-05
-2.06151571537192e-05
-2.0446091412428e-05
-2.82764748161954e-05
-2.44954575720669e-05
-1.4107039199598e-05
-1.89232736208309e-05
-2.01911120667355e-05
-1.67229848966226e-05
-1.08548159048297e-06
-9.34103036832224e-06
-5.91798529094961e-06
-6.47266341629061e-06
-1.86626810990514e-05
-2.14696214208561e-05
-2.49969135695356e-05
-1.22097394045142e-05
-1.65898946441838e-05
-2.52887394493032e-05
-1.32832404043699e-05
-1.43178614476038e-05
-1.47851670917109e-05
-4.5979223242561e-06
-1.35160803491041e-05
-4.41109912188479e-06
-2.93566358789163e-06
-2.72058945712259e-05
-2.94017293411331e-05
-1.29218079670256e-05
-2.96805312970109e-05
-2.93290418175535e-05
-1.53887700672996e-05
-1.84579812843345e-05
-2.73016444208289e-05
-9.53420521784667e-06
-1.36644978768709e-05
-2.66191285531233e-05
-1.85322540745804e-05
-1.57512221488936e-05
-1.71858981222142e-05
-2.27546897403817e-05
-1.84827435434419e-05
-1.49661149395098e-05
-1.68672560580299e-05
-1.64120940969144e-05
-1.07548263579917e-05
-1.88317604984911e-05
1.11363081753356e-05
-1.18656112494929e-05
-1.73683685456095e-05
-1.08073927466516e-05
-1.73824742462268e-05
-8.83257391548962e-06
-1.24974081508987e-05
-1.79280919160378e-05
-9.89151633058646e-06
-5.81814262837099e-06
-1.17848482793132e-05
-1.53408071703074e-05
-1.42772961222599e-06
-2.23335793712624e-05
-1.36649450372958e-05
-7.6735860393303e-06
1.05112886368328e-07
-1.04642415957255e-06
-2.18340516520301e-05
-2.01951152045739e-05
-1.2018372562141e-05
-2.53867959138641e-05
-2.89305047740115e-05
-2.92612265482509e-05
-2.07223210091592e-05
-1.26603388913473e-05
-3.15553532223866e-05
-2.63568812800698e-05
-5.94620129738693e-06
-1.75870038456038e-05
-1.53935017475056e-05
-2.65499313708026e-05
-6.05717084412224e-06
-4.59364400351492e-06
-2.68211697949002e-05
-4.24443293464351e-06
-1.23116070856159e-05
-2.94325359429268e-05
-1.29713886843527e-05
-2.50059180059419e-06
-1.1106216048719e-05
-2.76637908028668e-05
-2.26909952937119e-05
-2.2607810276873e-05
-9.89341160286705e-06
-2.92503267643534e-05
-1.53182866550982e-05
-1.68328144521037e-05
-4.17394707971192e-06
-3.95982323184334e-05
-2.16033021813706e-05
-2.35700465639045e-05
-1.87696752788786e-05
-1.52097303615683e-05
-2.57463492423432e-05
-2.82831044219427e-05
-7.48596204915178e-06
-2.27728490449125e-05
-1.75310833803276e-05
-3.08913850053929e-05
-2.51568816446702e-05
-1.59273925550711e-05
-2.89741513276304e-05
-2.19200231538832e-05
-1.56606472593979e-05
-9.58072366771479e-06
-2.29186338568565e-05
-3.32348991295839e-05
-2.62730569336019e-05
-2.04973655698096e-05
-2.00847453025197e-05
-3.83384578683118e-06
-1.10086779717975e-05
-2.37715303313012e-05
-8.96666428663755e-06
-1.00318142786836e-05
-1.7126254480747e-05
6.99042413634243e-06
-1.64920995728606e-05
-8.05055067204113e-06
-1.21285403164971e-05
-5.52540390588471e-06
-2.97765513295444e-05
-7.17531865738318e-06
-2.64494256152013e-05
-1.46282973586845e-05
-1.62805871838069e-05
-8.62881563304879e-06
-3.41643957204512e-06
-2.60005103665857e-05
-1.55619911897041e-05
-5.73121440539023e-06
-2.61623618275413e-05
-2.19877950907785e-05
-1.51209928914778e-05
-7.53981942381874e-06
-7.93096486047274e-06
-2.46186294754493e-06
-1.41855476064964e-05
-2.13310957190622e-05
-1.86694694746605e-05
-9.94678910897461e-06
-2.42153272854574e-05
-2.65205402715175e-05
-1.77525991151388e-05
-1.04183101198905e-05
-1.49960261165336e-05
-1.47119856021603e-05
-1.07498589050859e-05
8.24928866056492e-06
-1.72244142467828e-05
-2.41504993353409e-05
-2.2428541266274e-05
-1.53700948321822e-05
-2.16858506852602e-05
-1.06809870244438e-05
-2.93743166807008e-05
-3.13224731148954e-05
-1.95615657379203e-05
-2.56576857941338e-05
-1.31775151753227e-05
-1.02774916746143e-05
-2.45088601801938e-05
-2.89479360897966e-05
-2.89643201664656e-05
-1.9942298301303e-05
-2.1468065398944e-05
-2.60054891947465e-05
-3.04205610809823e-05
-5.12323253890462e-06
-1.6276482309362e-05
-2.56948877185002e-05
-1.74502450999484e-05
-3.34020252432698e-06
-1.79374476258941e-05
-1.62068632605927e-05
-9.47112936301183e-06
-6.78593693640104e-06
-1.3273378516853e-05
-2.11191509507898e-05
-1.38453199676516e-05
-2.30227684247494e-05
-3.39384017052289e-05
-2.20436293184697e-05
-1.9781147642959e-05
-2.71721687956844e-05
-1.39971560118332e-05
-1.30579721186364e-05
-1.57020809525782e-05
-1.41032647277582e-06
-2.71799382123514e-05
-1.37143280839835e-05
-2.38200442835671e-05
-1.45501306823753e-05
-6.98971238487569e-06
-3.05714108523035e-06
-2.77524336357854e-05
-1.67797548782359e-05
-2.91208469928313e-05
-1.29014711073177e-05
-1.64434870119265e-05
-2.60333486642565e-05
-1.31030646697154e-05
-1.52721570138833e-05
-1.08674235585639e-05
-3.6370099008546e-06
-2.02263115602442e-05
-1.84711477663154e-05
-9.10794486860291e-06
-1.24371801582768e-05
-3.35669231608543e-05
-2.25498691596712e-05
-3.92069525845749e-05
-1.73453773748672e-05
-9.78543704413392e-06
-2.10160284109734e-05
-1.61815416792036e-05
-5.68684058248102e-06
-2.43319220704293e-05
-6.5908825968217e-06
-1.04349266069835e-05
-5.42847308055391e-06
-1.70767144406652e-05
-2.91185620134855e-06
-2.43619463571807e-06
-1.66257619303293e-05
-1.4752808850618e-05
-3.80548095172751e-06
-2.60821240893989e-05
-1.84303483662421e-05
-2.06023505298273e-05
-2.62014929754127e-05
-2.66444176097884e-05
-1.81751807227235e-05
-2.12385447477102e-05
-2.48491619073106e-05
-1.13379305497906e-05
-2.18900214626023e-05
-2.26549467737909e-05
-2.33275645912286e-05
-2.40161754761179e-05
-2.28902566610072e-05
-3.29336506641364e-05
-6.1888814811947e-06
-2.24355343269101e-05
-2.12520350782604e-05
-2.70059461311105e-05
-1.93287348341706e-05
-1.56779862070283e-05
-1.90222248320904e-05
-1.74421719433491e-05
-2.58629793198026e-05
-1.57450811782049e-05
8.39718735381203e-06
-1.86957429551578e-05
-1.8618824476081e-05
-1.73309690166855e-05
-5.23669403479799e-06
-2.7518678488676e-05
-3.36832997472745e-05
-1.18412108790514e-05
-8.6889941355694e-06
-2.17234985023288e-05
-3.26496150019396e-05
-5.60685505726692e-06
-2.6385373258182e-05
-1.47585397067855e-05
-9.71062371688433e-06
-1.73099363692386e-05
-3.36324795438242e-05
-1.3128095951062e-05
-1.68084792207727e-05
-1.09892507206562e-05
-1.14865106821747e-05
-1.64620850206977e-05
-2.2828208466503e-05
-9.2046122175445e-06
-2.38096638245556e-05
-3.51576272380427e-06
-1.21596134063254e-05
-1.70747308256919e-05
-2.94003134102423e-05
-1.98988539334512e-05
-1.87389521468208e-05
-1.14046942180926e-05
-3.1847959474105e-05
-1.70444250696902e-05
-8.44248419236224e-06
-3.24655820732275e-05
-2.81960346781073e-05
-2.46831091480742e-05
-1.24047492339432e-05
-2.97689192605206e-06
-2.46824316238792e-05
-2.58105113211155e-05
-1.47946998724277e-05
-1.19051445037024e-05
-2.02577907930807e-05
-5.89021701073636e-07
-5.66139928681758e-06
-3.27939784192097e-05
-2.09240044716351e-06
-1.55737840154403e-06
-1.42063881461074e-05
-2.9607838277721e-05
1.46308759907318e-06
-1.70476750313047e-05
-2.36386906763147e-05
-2.0043408848326e-05
-1.33293539070875e-05
-1.46591120629543e-05
-1.30770507364282e-05
-2.46928764615592e-05
-2.37806557266872e-05
-1.38536190613488e-05
-1.51628120106055e-05
-1.93624875654277e-05
-7.78853213153915e-06
-2.23239755390979e-05
-2.14605585497205e-05
9.43032812026672e-06
-2.21426196496145e-06
-1.06823406444271e-05
-1.8774953639004e-05
-2.01731793897784e-05
-1.51919455087962e-05
-6.14206337599321e-06
-7.11412504048058e-06
-2.26591135657403e-05
-2.72174488602406e-05
-5.2699925921245e-06
2.45871799782257e-06
-1.44098360250741e-05
-9.49251917027097e-06
-2.64909122743916e-05
-1.51295656099961e-05
-9.36355300190781e-06
-1.2863166297903e-05
-1.52832776470096e-05
-1.24298506812279e-05
-2.89663285003026e-05
-7.33672187476092e-06
-6.56865590083747e-06
-1.60472354257895e-05
-1.80162838470143e-05
-8.21084461682464e-06
-1.21563789909816e-05
-7.28806537395528e-06
-1.87764223165704e-05
-2.7352873017837e-06
-1.84813629739748e-05
-1.56299548423493e-05
-2.28439515308441e-05
-3.40141783674755e-05
-2.58581639422916e-05
-2.11616463803517e-05
-4.64057802735331e-06
-4.56806130941495e-06
-1.39032245542894e-05
-1.03350544061083e-05
-6.6707075663707e-06
-3.34515951440791e-06
-7.18135813996078e-06
-8.59294882474486e-06
-1.1576704366836e-05
-2.28438353934201e-05
-1.54630447473784e-05
-3.9321521981049e-05
-2.39439116924063e-05
-2.50570943695462e-05
-2.09068832265463e-05
-1.31748890159512e-05
-1.84140897883082e-05
-2.23541005107628e-05
-1.57228122364027e-05
-3.2687093119959e-05
-2.46838321538586e-05
-2.6750500582258e-06
-2.69031096310154e-05
4.21795545788933e-06
-2.19963595443207e-06
-2.67447165049252e-05
-2.30682216489451e-05
-8.44084675379231e-06
-1.72197849262418e-05
-1.39140199515229e-05
-6.37430665930365e-07
-7.93197801319592e-06
1.78788119233561e-06
-1.97287241177743e-05
-1.64837863632582e-05
-1.5354618766078e-05
-1.28571540205805e-05
-2.67691945202554e-05
3.03050335154951e-06
-1.46702950277811e-05
-1.90615631181243e-05
-1.11085154580558e-05
-1.73425679025009e-05
-1.65760210356649e-05
-1.64065734151428e-05
-1.0371018864825e-05
5.13244056296618e-07
-2.02126113348701e-05
-2.75280481629163e-05
-9.87184041866171e-06
-1.07502351088831e-05
-1.77622907502368e-05
-2.01113893090298e-05
-7.03493523338123e-06
-1.5407093531884e-05
-1.46167861928225e-05
-8.93520853754223e-06
-1.67680200899744e-05
-1.91611075213552e-05
-1.77932617588515e-05
-2.27516684084593e-05
-1.09723681962342e-05
-2.21994168093497e-05
-1.33724359516598e-05
-1.03345504791883e-05
-1.54122568579535e-05
-2.26392191903075e-05
-2.21949841892819e-05
-6.26126091705419e-06
-2.46089308824093e-05
-2.59392409515812e-05
-6.92815131883228e-06
-1.74980256223304e-05
-2.53768576723508e-05
-1.51944022964001e-05
-2.92912203932518e-05
-2.13273520990845e-05
-9.00750330754813e-06
-2.28127399237786e-05
-1.64355315891347e-05
-1.5122472491512e-05
-9.75447391519086e-06
-9.7675452165878e-06
-2.52424135132414e-05
-3.4160955827326e-05
-2.26228618004672e-05
-1.57292691396609e-05
1.96015074102699e-06
-2.49351033420257e-05
-1.74402381549006e-05
-4.67098602923234e-06
-2.7362780622955e-05
-6.00489320655633e-06
-1.41808769007996e-05
-3.2948322122813e-05
-3.28361736274245e-05
-9.46765511933016e-06
-2.47847782666384e-05
-3.51466714520912e-05
-2.47930275118105e-05
-1.55015011039151e-05
-1.09549274715821e-05
-3.02411517051499e-05
-1.83747554549817e-05
-1.69984385223287e-05
-1.06855306609573e-05
-1.46651730060284e-05
-4.93435352742224e-06
-1.7834884250833e-05
-2.36884108910114e-05
-1.58522329538649e-05
-3.70487855413682e-05
-2.99226297402284e-05
-2.32428961394035e-06
-2.52238250189564e-05
-9.43450631823059e-06
-1.35123015059879e-05
-2.66661913732971e-05
-2.4563101873892e-05
-2.09988993331256e-05
-3.62644383848519e-05
-1.84921279853785e-05
-1.93379328354755e-05
-2.70984248826043e-05
-2.34481858871028e-05
1.38129662533972e-05
-3.79945645339316e-06
-1.86375530785391e-05
-2.26404126088575e-05
-1.1434492787579e-05
-5.97190110946511e-06
-1.33116593194092e-05
-1.72480568796816e-05
-3.23871388452387e-05
-3.67793395373909e-06
-1.71553043571125e-05
-3.41225557918984e-05
-8.50978656323639e-06
-1.5168674958722e-05
-1.49856653542188e-05
-2.70907422269655e-05
-8.78653975410828e-07
-1.51832471929302e-05
-3.91830878722195e-05
-1.65667932433016e-05
-1.23638746512666e-05
-1.57425638541001e-05
-1.18137142378049e-05
-1.87533714192863e-05
-6.79831724219174e-06
-2.19977238326293e-05
-1.5560141006756e-05
-2.26548706453086e-05
-2.71380659655575e-07
-1.48722894109301e-05
-2.47903106002281e-05
-3.04404371702285e-05
-1.55685019827815e-05
-1.05209379615522e-05
-2.33371954836339e-05
-1.2749948167487e-05
-2.59848196080943e-05
-2.44354790762976e-05
-1.11884645317302e-06
-7.76482060124587e-06
-1.08210676170485e-05
-1.10042494589326e-05
-1.24745760636988e-05
-9.11571377577983e-06
-2.59421227341425e-05
-8.12462405313041e-06
-1.29017828769147e-05
-1.87169307674596e-05
-1.67741762554146e-05
-1.88212486116105e-05
7.6688286910731e-06
-1.35892002637752e-05
-1.71349566088323e-05
-2.00910116885299e-05
-7.69961515184192e-06
-8.55981654833724e-06
-1.03572391414357e-05
-3.20868870352928e-05
-1.72028047255229e-05
-2.50275491002977e-05
-2.1866557712202e-05
-4.77985211238923e-06
-1.78840527305734e-05
-3.39222955276114e-05
-1.46509566916632e-05
-2.72575449541731e-05
-8.87147845044507e-06
-1.74864666591168e-05
-1.64357347931151e-05
-1.7004103350942e-05
-2.71860534636763e-05
-2.777933628713e-05
-8.08768764366215e-06
-1.07144138466427e-05
-1.77759388711935e-05
-2.45996113165557e-05
-2.94048627340116e-05
-9.21479188879128e-06
-5.40090367495756e-06
-1.39151208710238e-05
-2.65103886913191e-05
-1.17676848760487e-05
-1.55640061710339e-05
-4.94760851782015e-06
-3.99153388099423e-06
-2.24448146728596e-05
-1.88203033530666e-05
-1.90438809376787e-05
-1.43888451063027e-05
-1.17568037520478e-06
-1.6824213562784e-05
-2.48924842876561e-05
-1.58899240217845e-05
-2.01715983153514e-05
-2.70093866101524e-05
-2.8361255733169e-05
-4.45628075636094e-05
-1.529476916468e-05
-1.7664274531566e-05
-6.63484112356462e-06
-1.06972589096232e-05
-1.24681008025908e-05
-3.26433482485644e-05
-4.85242454305965e-06
-1.37739991963038e-05
-2.1176556050135e-05
-2.77478770860342e-05
-1.53971386460583e-05
-1.07334051553658e-05
-2.60139594762727e-05
-1.66135314923343e-05
-1.74959111046715e-05
-4.18610715972138e-06
-1.52395508319847e-05
-1.62376039672957e-05
-1.21855827600565e-05
-9.16214492320758e-06
-2.65253890286902e-05
-1.77041127282889e-05
-1.63704926148347e-05
-1.81844264758083e-06
-7.11581504506342e-06
-2.00949171396255e-06
-1.47432570556986e-05
-1.26779989154091e-05
-1.07812663306743e-05
-1.23109244879937e-06
-9.96872282570839e-06
-2.41840134577765e-05
-1.63947431297396e-05
-2.08225708684423e-05
-1.75086115741873e-05
-2.18079698570996e-05
-1.25683118527034e-05
-1.78579046944788e-05
-2.85354853459302e-05
-2.56748550201299e-05
-8.0164659639666e-06
-9.99148861013237e-06
-1.22412291647166e-05
-1.938120784577e-05
-1.97075517100123e-05
-1.16957299507364e-05
-6.70356799129921e-06
-8.73931957977941e-06
-1.22195647763862e-05
-1.70119340599614e-05
-5.87866076265753e-06
-1.1201807602828e-05
-1.46285943530309e-05
-2.92780228438558e-06
-5.87649424107847e-07
-2.22463536313641e-05
-1.21031749814921e-05
-2.36194429615856e-05
-1.46540942231074e-05
-2.07844562022344e-05
-1.10228306328913e-05
-1.91707432256532e-05
-1.7496222239832e-05
-1.51986221663734e-05
-3.49071840318916e-06
-2.66024491300661e-05
-9.24238893791744e-06
9.05530391246309e-06
-1.35722629716678e-05
-2.39601099011603e-05
-1.92015057764402e-05
-1.98462898731889e-05
-7.57134854258353e-07
-1.1000649069511e-05
-1.83142597852179e-05
-3.44554204205576e-05
-2.22219364817013e-05
-1.78908620327769e-05
-1.80067924113997e-05
-2.14536584238283e-05
-2.08797839455e-05
3.78995741668095e-06
-3.05731979693404e-06
-1.06933924189281e-05
-6.21636657458213e-06
-8.70651068257349e-06
-2.43056696203753e-05
-1.48299740530839e-05
-2.16017585647742e-05
-2.19615500657899e-05
-2.11169527325517e-05
-1.01982584363697e-05
-7.61980819522084e-06
-5.07611116313654e-06
-1.3936128960345e-05
-3.67984263763754e-05
-2.05889426403314e-05
-1.93310230343096e-05
-1.1393516591287e-05
-2.13165982849449e-05
-2.25366902018228e-05
-9.48780169131253e-06
-9.0467143880099e-06
-1.27998310885343e-05
-2.65492789121917e-05
-1.23139322217247e-05
-2.4296338309091e-05
-8.09766827437757e-06
-2.3542785171513e-05
4.58149429056896e-06
-1.09812736234583e-05
-1.73083366111593e-05
-9.79967495844466e-06
5.6778276585534e-07
-1.78421271915459e-05
-3.305637726649e-05
-1.41488210138202e-05
-1.12485538343364e-05
-7.54142065586863e-06
5.02954014071873e-06
-6.20662622213729e-06
-1.68104802529349e-05
-4.5600264793032e-06
-7.35460474461642e-06
-1.92097787408527e-05
-3.51980821343512e-05
-1.75961392593007e-05
-1.68376487366166e-06
-4.74151250490737e-07
-2.25868197958759e-05
-8.92124430178981e-06
-1.34096113270442e-05
-1.7828940806215e-05
-6.28364483228577e-06
-1.88696901203286e-05
-1.12585017456891e-05
-2.16423120421102e-05
-6.3248937550587e-06
-2.35618671623702e-05
-2.04579915739701e-05
-8.32056345246618e-06
-1.7088606983427e-05
-1.54114577588999e-05
-1.49445293832716e-05
-1.76443804719314e-05
-1.76956436666174e-05
-1.86746991251743e-05
-2.13208820887999e-05
-1.77999710375549e-05
-2.36970997997637e-06
-1.80084607881301e-05
-8.60644791854068e-06
-3.65597787419003e-07
-3.64370246969051e-05
-2.16735614488987e-05
-2.45180227857497e-05
-2.08717371590449e-05
-2.21488344772229e-05
-1.70819840121234e-05
-8.64552726885435e-06
-1.30025624417271e-05
-1.53910195249744e-05
-1.86438539058234e-05
-9.57965324391478e-06
-3.43061285792033e-05
-2.23706558815851e-05
-2.04132810236252e-05
-2.83836515321549e-05
-2.25577084670832e-05
-2.66541374496979e-05
-1.60890566458183e-05
-7.40844880284649e-06
-3.52976209842577e-06
-3.72832534009895e-06
-2.17271241530746e-05
-2.9053557641945e-05
-1.23478098698177e-05
-1.65662729926788e-05
-7.19326132614782e-06
-1.24251159797497e-05
-5.40567578811844e-06
-2.68827734915578e-05
-1.30443937517367e-05
-1.59553482573483e-05
-2.7014179992302e-05
-1.22349094812974e-05
-1.33556496658302e-05
-2.39740686231802e-05
-8.75948020850002e-06
-2.07656611890391e-05
-1.81597337512464e-05
-2.13743512168087e-05
-1.0259431023806e-05
-1.37878722409622e-05
-1.52705596362507e-05
-5.40229313686603e-06
-1.72997857776893e-05
-2.81309172540375e-05
1.26717754803294e-06
-1.12546459578203e-06
-2.88382351642021e-05
-1.39945238838668e-05
-2.70622263430635e-05
-3.12517284210994e-05
-1.7346332388219e-05
-1.09610020710535e-05
-1.08339753885195e-05
-2.70601444077216e-05
-1.61325592518213e-05
-2.44111064780119e-05
-2.05280637959983e-05
-9.64223795976718e-06
-1.02928213252575e-05
-2.62224305037692e-06
-1.49607367683851e-05
-9.03155582752163e-06
-1.96308158713283e-05
-1.60287176897323e-05
-4.65169182085018e-07
-1.55953080245654e-05
-1.59778621764071e-05
-2.17985014231575e-05
-2.37279841860811e-05
-8.95356674682027e-06
-3.24037207894017e-05
-2.28817660458686e-05
-3.80998653746109e-05
-2.07414547638365e-05
-1.8160122076349e-05
-2.09944362415655e-05
-1.2839651980415e-05
-1.4040861426932e-05
-2.14496677844088e-05
-1.37348246369044e-05
-1.45826282909328e-05
-9.2075718696341e-06
-1.77897147791963e-05
-4.51666948271835e-06
-2.63460830623115e-05
-1.97148354985188e-05
-5.2025540572061e-06
-1.31273297620408e-05
-1.10443857564059e-05
-1.58575455575835e-05
-3.01980099136168e-05
-2.42146695764462e-05
-5.14523939298855e-06
-1.73340895809639e-05
-3.05564002601449e-05
-7.86386021601734e-06
-4.20351799969064e-06
-3.55455967407577e-06
-2.51434388183176e-05
1.07993733788065e-06
-9.58222633502036e-06
-7.87791712110779e-06
-1.31406507134695e-05
-2.63723185850316e-05
-1.91195418753711e-05
-1.53270742794734e-05
-2.03156312021881e-05
-6.01189364128052e-06
-2.41125288387559e-05
-9.39556888978611e-06
-1.9941511997444e-05
-2.74998014178337e-05
1.53532556193902e-06
-1.44767464741544e-05
-1.91116796930926e-05
-4.07899599577002e-06
-1.03591960659642e-05
-1.28144239445291e-05
-2.42731743595963e-05
-1.23481018917399e-05
-9.75457330212967e-06
-9.00950306050547e-06
-9.95308218841443e-06
3.21678472453899e-06
-9.57394657385722e-06
-1.57932813928895e-05
-2.43381226924913e-05
-2.05792810410199e-05
-2.56312292978811e-05
-1.76555542338639e-05
-2.73099832260761e-05
-9.99696060724668e-06
-2.80202658363177e-05
-5.67961495521522e-06
-2.4175260081066e-05
-2.44505822779978e-05
-1.80513281382725e-05
-3.92515332405488e-06
-1.93909115214022e-05
-1.11104665206797e-05
-5.58391634621544e-06
-1.24569507452821e-05
-2.64591592432594e-05
-1.9921074246668e-05
-1.62840717804023e-05
-6.32567547323804e-06
-8.05512368705526e-06
-7.85897892933289e-06
-3.08743124868163e-05
-8.43867619160905e-06
-2.64502218810196e-05
-8.71643767552429e-06
-1.85327113657781e-05
-1.41483439641229e-05
-6.78464625007529e-06
-3.57725517859127e-05
-1.59744321973263e-05
-2.86608686283866e-05
-2.02894800089215e-05
-1.76049167198908e-05
-4.23117197002594e-06
-5.78946358417362e-06
-1.17837442897382e-05
-2.01773314073473e-05
-1.5953513745012e-05
-1.84612419879834e-05
-2.00754529162001e-05
-1.94623797126015e-05
-8.65046569989971e-06
-1.46663009070038e-05
-6.23331598995334e-06
-2.20936678773742e-05
-2.28886854990463e-05
-1.99761480971777e-06
-2.56071252934615e-05
-2.43891609591103e-05
-6.66938504248047e-06
-2.24831402397831e-05
4.32920450187268e-07
-8.70153918460796e-06
-2.03646058204093e-05
6.5433114190806e-06
-6.98133325919093e-06
-1.25423748397858e-05
-1.69722425980967e-05
-8.00301443159233e-06
-1.04896855247118e-05
-6.67468273978143e-06
-2.38960824116242e-05
-3.54756416025745e-06
1.62858921391181e-05
9.84679846406995e-07
-1.87011508543108e-05
-2.08809999851555e-05
2.30017580836433e-06
-1.50772540026601e-05
6.41633625183474e-07
-2.52861954389761e-05
3.34121401953674e-06
-9.12507556344852e-06
-8.58532387729627e-06
-1.78369259485758e-05
-8.05125579751193e-06
-1.03583808714697e-05
-2.06077806675309e-05
-2.05108520137019e-05
-1.27651018993613e-05
-3.43739112631028e-05
-1.82353541278752e-06
-6.6778221663702e-06
-3.95084525218085e-05
-1.77249320713696e-06
-4.26973956005387e-06
-1.1180368901199e-05
-2.23491607404607e-05
-2.40227148209848e-05
-2.83488056608246e-06
-4.56638694008068e-06
-3.22639896158478e-05
-7.01154129318212e-06
-8.89637953129614e-06
-2.27577969198192e-05
-1.6573606891125e-05
-1.02811974593353e-05
-2.29320660074501e-05
-2.57210761432773e-05
-3.05574298805488e-05
-8.1829201948113e-06
-6.55666497283872e-06
-1.95463499000291e-05
-1.25823776166757e-05
-1.3190064024971e-05
-2.87344886213169e-05
-1.69302639562417e-05
-1.39222223716364e-05
-1.34273492461586e-05
-2.1179708333544e-05
-6.77857307285226e-06
-2.53822126636057e-05
-1.04278596906231e-05
-1.95374799782672e-05
-1.13744952195121e-05
-3.1528697973193e-05
-7.85380262112409e-06
-2.06222412965061e-05
-2.27873582353135e-05
-1.72232686205136e-05
2.74492896405351e-06
-2.68466819621806e-05
-2.48462702758754e-05
-2.45830074853786e-05
-2.49283603752046e-05
-2.15637326482875e-05
-4.2263223088211e-06
-1.19421971780771e-05
-3.16043594063584e-05
-3.06216845750571e-05
-1.25110530507634e-05
-1.14387057776684e-05
-2.72117443881554e-05
-2.84975725835026e-05
-1.45693101945585e-05
-2.04365941417948e-05
8.02334077135661e-07
-1.11849929481149e-05
-1.50096102445422e-05
-1.48080883858635e-05
-1.98365194957889e-05
-2.09081511526027e-05
-2.55870358009535e-05
-1.53961129234604e-05
-1.98062822457142e-05
-2.53035640188477e-05
-1.66859165650234e-05
-3.68076162930258e-06
-1.86957398773774e-05
-1.88396632539984e-05
-1.11147377404161e-05
-2.45702121847287e-05
-2.23546812949778e-05
-1.66325526039475e-05
-1.63147478783646e-05
-1.68750980616049e-05
-1.90678533532973e-05
-3.27372145788141e-05
-9.328417728552e-07
-1.81242361091329e-05
-2.39253788121496e-05
-1.14667085448087e-05
-1.41149521563927e-05
-1.75476039005394e-05
-1.1998833603549e-05
-7.47181783307962e-06
-2.76205086383854e-05
-1.37386565706563e-05
-2.83944778022724e-05
-1.7310203526113e-05
-6.41883782922335e-06
-1.91990509223284e-05
-1.86581143908349e-05
-6.85682782896069e-06
-3.21630646564183e-06
-1.28405400611565e-05
-7.47159589807065e-06
-9.26458968596946e-06
-3.32779613960875e-05
-1.6779866178318e-05
-1.22175511644184e-05
-1.99789890615628e-05
-4.94335172148451e-08
-2.08686978229727e-05
-3.26643479409516e-05
5.8277977751514e-06
-3.15432780209317e-05
-2.63782787681389e-05
-2.80833119839114e-05
-2.61966141507517e-05
-2.45351987298337e-05
-3.98317697531509e-06
-1.43936030391192e-05
-2.85766945991966e-05
-1.81546742633054e-05
-2.60061189488309e-05
-2.77721898900226e-05
-9.27881206463557e-06
-2.32118479279659e-05
-7.3371532545943e-06
-2.85078241614018e-06
-1.04632306495885e-05
-1.38077893305326e-05
-1.8368918610708e-05
-1.07229706256125e-05
-2.84821963869117e-05
-2.95752188925145e-05
-6.22053718768535e-06
-9.67413956048819e-06
-1.70731198921537e-05
-1.14543293727741e-06
-7.75265016677277e-06
-2.13019231117563e-05
8.21542524603447e-06
-2.30594581144925e-05
-1.71400180821895e-05
-2.23328021882236e-05
-1.52036148437046e-05
-2.44231841628911e-05
-1.5883060347161e-05
-8.61035489802727e-06
-6.70999395610188e-06
-7.13911225162223e-06
-2.50944094538601e-06
-2.9621321490228e-06
-1.68568126773838e-05
-1.11553092448289e-05
-1.40393086470847e-05
-1.36504245334763e-06
-2.97214620945029e-05
-2.40854448270347e-06
-8.55271837831907e-06
-3.3217896141227e-05
-2.47825502676088e-05
-1.39619585759394e-05
-1.1530235747086e-05
-1.2848293739206e-05
-2.48483899764906e-05
-8.90003779976737e-06
-6.09138077397478e-06
-9.35089800232082e-06
-1.7206697669092e-05
-2.72196273714085e-05
-8.9799218683407e-06
-1.31515885311842e-05
-2.08449961703413e-05
-3.8110841346375e-06
-5.25715554841545e-06
-1.72934418201306e-05
-5.9452588602222e-06
-1.66905580445637e-05
-1.48304088443786e-05
-2.69260997300377e-05
-1.29412237525215e-05
-1.63326585456678e-05
-2.29240541604194e-05
-1.09943992423735e-06
-2.03721209713938e-05
-1.08941684195688e-05
-2.47134208038348e-05
-3.37866801118058e-06
-2.43233643868049e-05
-5.74951879082945e-06
-6.47963166724275e-06
-1.34567082659963e-07
-2.13450949781014e-05
-9.4708637061938e-06
-1.70113365959193e-05
-2.0624973117731e-05
-1.62881666892206e-05
-2.60140539513835e-05
-1.48059776919552e-05
-1.08369709689256e-05
-1.29307787653055e-05
-2.37793567809867e-05
-8.31284335312552e-06
-1.34233900686486e-05
-7.67711049486818e-06
-1.34455451852187e-05
-2.60475207135655e-05
-3.23393157674389e-06
-2.37832860983765e-05
-2.80900089925988e-05
-9.5678976694588e-06
-1.9638362726395e-05
-1.35136853838794e-05
-1.8815345365503e-05
-1.40128606786951e-05
-5.30665225157252e-06
-1.74695192021976e-05
-4.26104248606108e-06
-2.27301054368069e-05
-1.55156454306632e-05
-1.71079158746851e-05
-1.79302717964749e-05
-2.06200212723361e-05
-7.06428082955354e-06
-1.60507329759205e-05
-5.52143553428267e-07
-1.38644127010954e-05
-1.93271585380323e-05
-1.08662901541058e-05
-1.53999775125792e-05
-3.95042825132121e-06
-6.92215993351554e-06
-1.37365192679043e-05
-1.19926823400969e-05
-5.2432029484422e-06
-7.14771092339913e-06
-9.03197866671828e-06
-8.53098060647478e-06
-2.69729682166598e-05
-2.88691412455911e-05
-1.3255758882083e-05
-1.44318545923969e-05
-7.11325605784898e-06
-1.05653996480741e-05
-2.10945412946813e-05
-2.7444982865756e-05
-9.40318764177439e-06
-9.09108352046191e-06
-1.50235424708524e-05
-2.83527374002632e-05
-3.08600427922386e-06
-1.98410250107684e-05
-1.05265471585658e-05
-2.1130140118869e-05
-2.78765613295835e-06
-2.0526394741375e-05
-3.21783034785885e-05
-1.78890258350095e-05
-8.44320601967556e-06
-1.83850924691613e-05
-9.88510025365177e-06
-3.76397155951021e-06
-1.33327328193754e-05
-3.43008627371744e-05
-1.94713251641683e-06
-1.35062303504641e-05
-1.82674038095833e-05
-2.91541845612789e-05
-9.37305178733412e-06
-2.57209763121713e-05
-1.89076348334049e-05
-1.08689784661235e-05
-1.11126037106314e-05
-6.98577439192619e-06
-1.56277889870204e-05
-1.52779513153723e-05
-8.97711601227052e-06
-1.47368217026767e-05
-1.29860666592035e-05
-5.89198561508373e-06
-7.57616640685888e-06
-1.35255759174293e-05
-2.34998845347477e-05
-1.16003293140758e-05
4.02216486698641e-06
-2.85205415076831e-05
-2.431868917246e-05
-2.09574609034213e-06
-2.32455314522564e-05
-7.66661704750742e-06
-1.18658752622063e-05
-8.79917266165149e-06
-1.36215002130903e-05
-1.27517462032706e-05
-1.57454112484645e-05
-2.16550500336322e-05
-2.28310474210437e-07
-5.32556469383931e-06
-1.54355368529269e-06
-1.7896267595478e-05
-1.54078810729315e-05
-3.79999761110073e-06
-3.91614601437254e-06
-2.63402047910736e-05
-3.10420433496766e-05
-1.02949949102141e-05
-1.47617338326897e-05
-1.88636537262864e-05
-2.00016497848741e-05
-4.67231921699021e-06
-9.2051613837724e-06
-1.24142070773282e-05
-1.98084591828475e-05
-1.64782019664075e-05
-3.03220168047581e-05
-1.65967354048551e-05
-1.35685913290397e-05
-2.06502323765107e-05
-1.22249390577615e-05
-1.53084066803681e-05
-1.02494954828414e-05
-2.56586068726173e-05
-1.4952349308474e-05
-6.41987743395696e-06
-1.76621136196438e-05
-1.70576601348266e-05
-2.04482281087786e-05
-2.57418818633494e-05
-1.88583294206163e-05
-9.07553444883662e-06
-3.97393300388504e-06
-9.22472352210861e-06
-2.51788774077942e-05
-1.95767049780092e-05
-2.93815377113722e-05
-2.41982887071452e-05
-2.92458391656022e-05
-1.71695231447428e-05
2.13444337172256e-06
-1.06250582403228e-05
-1.14358493812904e-05
-2.28249488021451e-05
-8.20432519699741e-06
-1.21004083228391e-05
-2.14249998711029e-05
-1.98778742130283e-05
-8.87179393265428e-06
-2.19678951001958e-05
-2.23228226657577e-05
-3.59473945641532e-05
-7.63812882585854e-06
-7.76749518158557e-06
-2.45261426190078e-05
-2.34038999850837e-05
-2.0638381095976e-05
-2.11370562995285e-05
-2.13241501039227e-05
-1.29584955264582e-05
-5.26463024904078e-06
-1.01845380145374e-05
2.95199963363919e-06
-7.64656827425166e-06
-3.8808878778507e-07
-1.21495309306004e-05
-3.20282838991939e-05
-2.86109457348353e-06
-6.27236486761363e-06
-2.04603047073049e-05
-9.15294759712459e-06
-1.56103133099268e-05
1.02397455762676e-05
-9.17042296156409e-06
-9.62452633107611e-06
-1.15491515052503e-05
-1.73573071367832e-05
-2.10447740395925e-05
-1.44644922297618e-05
-1.93757439436315e-05
-1.77302746980085e-05
-1.89880774539215e-05
-1.72010658028949e-05
-7.47711278765645e-06
-2.39491997051656e-05
-4.00161510108133e-06
-1.44521704493414e-05
-1.05846769057391e-05
-1.38175439209512e-05
-1.86052533604726e-05
-6.85142232793523e-06
-6.87164395824836e-06
-2.17621924927097e-05
-1.5090446803076e-05
-2.23880473367198e-05
-1.49927389437983e-05
-2.24950216826274e-05
-2.34952141215285e-05
-7.4733281335376e-06
-1.5439738432855e-05
-1.57275903924878e-05
-2.35380967988332e-05
-2.26727200595511e-06
-2.03927331447611e-05
-7.73543612881146e-06
-2.52296462947663e-05
-3.01853592012946e-05
-5.05285075313791e-06
-2.43680284583493e-05
-2.35891949599383e-05
-1.26343762529447e-05
-8.3852074490779e-06
-2.72473409389493e-05
-2.29236616727119e-05
-2.43071345737718e-05
-1.15273457565919e-05
-8.53372735166927e-06
8.82916913385996e-06
-2.15894902208395e-05
-3.5270076773543e-06
-1.09443198227436e-05
-2.14441197216906e-05
-1.54807235590786e-05
-1.05441797178951e-05
-1.03918550076295e-05
-1.97178169502417e-05
-1.63732445699529e-05
-2.09460304047032e-05
-1.97635936066981e-05
-2.17537040893317e-05
-1.10468154080106e-05
-1.51978006591624e-05
-1.248557722872e-05
-7.10227766687042e-06
-2.17690221954579e-05
-2.46897785035107e-05
4.81311978354699e-07
-2.12783091015375e-05
-1.26180087006048e-05
-1.8322901969504e-05
-2.20166495785302e-05
-1.72466338049011e-05
-1.97546566749811e-05
-1.07387242560339e-05
-1.75215482409898e-05
-1.52394694833107e-05
-1.43288532306157e-05
-2.10727865333903e-05
-3.63319606665871e-05
-5.35416475352254e-06
-1.34620757946709e-05
-3.48554843863886e-05
-2.67778094278461e-05
-3.25855133338438e-05
-8.95250730892856e-06
-7.38544571354342e-06
-1.11387728530469e-05
-1.25419846529235e-05
-1.66321430833871e-05
-2.34424233197352e-05
-1.07887554477192e-05
-2.10248066440625e-05
-2.06187633633677e-05
-8.14881680832129e-06
-5.81112901385953e-06
-2.84139252596188e-05
-9.02324319978212e-06
-1.83971432212249e-05
-2.5820458142223e-05
-2.65511534816604e-05
-6.1119170546425e-06
-2.08222157380779e-05
-2.36514721424556e-05
-9.23437699668664e-06
-5.27744992095965e-06
-6.62066631377164e-06
-1.37301672317424e-05
-1.3972182144333e-05
-1.16456290351781e-05
-2.21467280857781e-05
-1.82537606103508e-05
-1.59515046968325e-05
-1.65475905238079e-05
-6.80754491301108e-06
-2.23244385406167e-05
-1.84347213350905e-05
-1.72395960743195e-05
-1.5185097989572e-05
-1.13935467893651e-05
-6.3112303527232e-06
-2.33255525150253e-05
-1.48306407244845e-05
-1.18831640557904e-05
-4.24206264336366e-06
-1.436718790687e-05
-2.53051003604578e-05
-1.31862152703194e-05
-2.44941825249606e-05
-1.28257675973702e-05
-2.655520020826e-05
-3.0311120189916e-05
-3.61755214440094e-05
-1.64052093698496e-05
-8.52832960274208e-06
-2.24607319453059e-05
-1.77524851966727e-05
-1.45051997346837e-05
-1.56526117474357e-05
-2.55163769412402e-06
-9.1189793242747e-06
-6.84720361011836e-06
-1.43804727338409e-05
-2.63470259890865e-05
-2.4896229266851e-05
-3.48807085110211e-07
-2.21634587120207e-05
-1.59846709818692e-05
-5.95264333459079e-06
-4.29485481529162e-06
-7.29529462250161e-06
-1.47581335632266e-05
-9.93717816457239e-06
-9.51152280914871e-07
-1.52651313760489e-05
-1.96751925251384e-05
-2.79810685127272e-05
-1.01142822877467e-05
-1.36227726462773e-05
-2.13654364203673e-05
-2.45587586257809e-05
-1.88210880994721e-05
-8.90103173935496e-06
-1.8192559003767e-05
-1.06825497734932e-05
-1.16257030885699e-05
-1.99980266027273e-05
-1.50383952785116e-05
-1.23691149786524e-05
-1.32274394885939e-05
-1.52538630565276e-05
-1.60374776579765e-05
-2.81952096544546e-05
-1.0121404252722e-05
-8.3651205840014e-06
-2.00037675526385e-05
-1.58603727069058e-05
-3.6571599057285e-06
-1.37693750403353e-05
-1.00264581420561e-05
-1.57198395792296e-05
-2.28683806152012e-05
4.22319684500477e-06
1.08883417476897e-05
-1.18480401780386e-05
-2.5959485035054e-05
-1.7832924936443e-05
-1.73125732771738e-05
-1.80024946118046e-05
-8.5309546689116e-06
-2.66251099587744e-05
-1.3750942304991e-05
-1.37649994280915e-05
-3.30037438336869e-05
-1.58571041868598e-05
-2.51058149137146e-05
-1.48395301761166e-05
-2.20062172445689e-05
-2.19815904400857e-05
-1.75266527584605e-05
-1.36318147473461e-05
-2.49815796488576e-05
-1.32358108736021e-05
-2.47357624709444e-05
-1.53928553387154e-05
-1.67333405011617e-05
-1.93509390804273e-05
-2.28143060133982e-05
-5.64163761548909e-06
-1.51891945754353e-05
-1.52988023671869e-05
-2.71663285042518e-06
-7.33609180386519e-06
-2.13125839767018e-05
-1.68420631558629e-05
-2.32057125414276e-05
-2.09146928174832e-05
-1.24143507657722e-06
-1.77238778201199e-05
-2.61376685393116e-05
-2.1782772417927e-05
-1.58988057927378e-05
-4.09481317553831e-06
-6.85854051341715e-06
-3.25931222168681e-05
-1.41637988500884e-05
-1.01122629878399e-06
5.23804224435158e-06
-1.71667117832468e-05
-1.52346315071642e-05
-1.04543540390787e-05
-1.30007778685327e-05
-2.20637733940256e-05
-2.43631075143223e-05
-1.37708855584531e-05
-1.83409520809113e-06
-2.36288782250233e-05
-1.57560898903281e-05
7.84230954818715e-06
-1.47828660334819e-05
-1.17493581066593e-05
-1.6826665588545e-05
-2.00612120730353e-05
-1.27271354612345e-05
-1.74328346693895e-05
-4.10149834845327e-06
-1.59851477745931e-05
-7.66691634806502e-06
-1.3945285384519e-05
-1.04725310569259e-05
-1.43279774033326e-06
-2.64169539169614e-07
-7.5892595135105e-06
-1.4496935965347e-05
-7.69408331955201e-06
-1.95752614853272e-05
-2.30201697479533e-05
-1.76295252324129e-05
-2.4068372091083e-05
-7.37364714435309e-06
-1.31290164576978e-05
-1.2229118693743e-05
-2.43415238456384e-05
-5.28253736951218e-06
-1.38276733346248e-05
-1.75756308208436e-05
-3.09863806805561e-05
-1.58991482793046e-05
-1.15457405122272e-05
-2.78588471232813e-05
-2.18418220487247e-05
-1.6134782610382e-05
-2.52463334152087e-05
-9.9358537541284e-06
-3.40911826165681e-05
-2.57828121075544e-05
-1.47771327627813e-05
-1.6454190053065e-05
-6.53864964054415e-06
-3.27299797339729e-06
-1.58351615033926e-05
-2.15361275424737e-05
-3.23145645910254e-05
-4.45429784854519e-06
6.78056226892599e-07
-1.24854808347077e-05
-2.09037129434049e-05
-1.9583887742034e-05
-1.35226189636075e-05
-1.08905967260161e-05
-1.68211135008829e-05
-1.68992424555556e-05
-1.67659373908455e-05
-1.60891504033109e-05
-2.35908513520865e-05
-3.37044958957225e-06
-1.28360454367839e-05
-1.99288091264489e-05
-2.60992311114536e-05
-9.60867688392008e-06
-1.65139276452446e-05
-2.29062960085522e-06
-1.87813547068958e-05
-2.19754901255101e-05
-1.91528787533485e-05
-1.81881227580534e-05
-1.51397876846674e-05
-2.01381080446794e-05
-1.96182553132926e-05
-1.45034999093747e-05
-1.233579479555e-05
-2.87837214616359e-05
-2.45951472040483e-05
-1.77674290043306e-06
-1.08032052724455e-05
-1.77792934691182e-05
-2.03762106183517e-05
-2.25197366563249e-05
-2.97569631168278e-05
-1.11758968519912e-05
-1.18296209361107e-05
-1.55051379453426e-05
-1.27029707506174e-05
-1.24562982532133e-05
-7.85004542427037e-06
-6.39776217232167e-06
-1.31206964646687e-05
-2.71053027436918e-05
-9.43243409658058e-06
-2.73647250804398e-06
-2.40242634147994e-05
-9.19673515140508e-06
-2.26560562133437e-05
-1.75026007173225e-05
2.83012725928197e-06
-3.40537988087228e-05
-3.23966810313498e-05
-1.43235213466546e-05
-4.20248131404736e-06
-1.44455530954948e-05
-5.54199398363266e-06
-3.07877619114965e-06
-6.44758266233589e-06
-1.14810829818737e-05
-2.83658304648313e-05
-2.63168703421813e-05
-1.64574958312555e-05
-2.58318564631484e-05
-1.32680265745204e-05
-2.67843154777843e-05
2.03297613311089e-06
-2.92373705989896e-05
-1.86508685153956e-05
-1.35910641781454e-05
-3.07924887881188e-05
-1.24226144845071e-05
-1.87286624938915e-05
-9.86508704463955e-06
-1.43678772199379e-05
5.530736778253e-06
-1.69648643991428e-05
-1.1276145953423e-05
-1.49936858933331e-05
-1.84420298155621e-05
-5.4533419420352e-06
-2.0391517628989e-05
-3.2475427624514e-05
-4.22853721167734e-05
-1.982993689976e-05
-2.04676274014491e-05
-1.90412113029453e-05
-1.93316031380543e-05
-1.89487079124376e-05
-1.08778664006195e-05
-7.80547172854802e-06
-5.40730576254835e-07
-9.93900536106501e-06
-3.59085871990797e-06
-1.87854442949455e-05
-1.66677463779198e-05
7.7781207209443e-06
-1.18749755968628e-05
-2.05407661905108e-05
-2.64819348224374e-05
-2.39890691028165e-05
-5.42266061531963e-06
-2.34882642938437e-05
-1.04891572872412e-06
-1.36049371245401e-05
-2.68759355770154e-05
-2.48884661993115e-05
-2.23746525651461e-05
-1.16334151453005e-05
-2.75241811322881e-05
-1.68763199164169e-05
-2.35671342590714e-05
-1.55407662270167e-05
4.19060018657523e-06
-1.90649484275678e-05
-2.46442064272962e-05
-1.09591726879239e-05
-1.91444138814496e-05
-1.42211652230087e-05
-2.99054648355482e-05
-1.79255059527275e-05
-1.53995445896362e-05
-2.50289200389573e-05
-1.33920483578747e-05
-2.10678977506096e-05
-8.33065524526051e-06
-1.31884303259883e-05
-1.15031226664659e-05
-1.27496804452562e-05
-2.77514904243429e-06
-6.73569366645926e-06
-2.4364355758741e-05
-3.06441244932543e-05
-6.46089830156888e-06
-1.51240370291493e-05
-6.37252958511265e-06
-1.51244895555212e-05
-8.35049189644156e-06
-2.10993748685016e-05
-1.19362906485517e-05
-1.24116701755573e-06
-1.62726361882477e-05
-1.36389049627124e-05
-2.43038236601599e-05
-5.23207619098624e-06
-1.50410815747865e-05
-1.0217894877112e-05
-1.445129892556e-05
-1.33025518657674e-05
-9.92642062435566e-06
-1.4272571686776e-05
-3.12809295722835e-05
-7.40590664855973e-06
-2.56481237876375e-05
-2.30105722930862e-05
-1.54611841676337e-05
-1.24295125611193e-05
-6.93285659498446e-06
-1.6710196467383e-05
-2.02392960947748e-05
-1.071851979775e-05
-1.82028771728866e-05
-1.11613179362063e-05
-1.71867731789026e-05
-1.45661667459877e-05
-2.48842399745691e-05
-2.58457390604449e-05
-7.36392965701851e-06
-6.98182247839397e-06
-1.38166159768422e-05
-1.41014754288389e-05
-1.99832555928686e-05
-2.07751192053138e-05
-1.2674469679586e-05
3.55024700157005e-06
-8.99314775606645e-06
-2.04836834833276e-05
-8.40956228787306e-06
-2.04467995357482e-05
-2.66304172516032e-05
-2.48493589912288e-05
-3.5506366116067e-06
-2.77068579862694e-05
-3.48156424655574e-05
-8.38995747922923e-06
-1.75154848835084e-05
-1.82122724615619e-05
-2.07069439093068e-05
-1.92764833373288e-05
-2.36380117964008e-05
-4.91290837768344e-06
-2.7516340924271e-05
-1.48641754918923e-05
-1.37454797274012e-05
-8.06224675416989e-06
-1.45731653600523e-05
-1.54186558778407e-06
-2.06271410418474e-06
-2.17367012190611e-06
-1.22642296621723e-05
-1.38010927234103e-05
-2.3043383533534e-05
-1.7315920434122e-05
-1.82558147028533e-05
-1.50780151149209e-05
-2.68146369635858e-05
-5.58333417537676e-06
-3.13664253733983e-05
-2.80752176230278e-05
-1.85310169532125e-05
-1.38378620915919e-05
-2.56035557288028e-05
-1.78083410552237e-05
-3.98030237435624e-06
-4.10288439152245e-06
-2.0201253262907e-05
-1.37463568802375e-05
-1.93259481920597e-05
-1.69001166915696e-05
-8.24705259176997e-06
-1.24123407902609e-05
-2.62253200506773e-05
-3.03468695359966e-05
-1.74280957085496e-05
-2.20546642418319e-05
-1.6677944614496e-05
-1.73906503775341e-05
-9.32069185479123e-06
-7.78199585612093e-06
-2.58076636586863e-06
-1.84124873473906e-05
-2.32667620311365e-06
-7.21280034207306e-06
-4.31658487577346e-06
-8.23868814983026e-06
-1.3789299180421e-05
-1.47271643711247e-05
-2.44981571565093e-05
-2.67360064820304e-06
-1.36723789641044e-05
-1.72816741932308e-05
-1.5827261364053e-05
-1.41062580714344e-05
-1.91952277565867e-05
-2.0578328615582e-05
-2.03172415773704e-05
-7.32667037865119e-06
-1.19280279243506e-05
-6.51972217154269e-06
3.09451935004551e-06
-2.59256388857552e-05
-8.13261287245081e-06
-1.86143649078937e-05
-4.9988020501399e-06
-1.94690909819549e-05
-2.92633062922276e-05
-1.29589633808239e-05
-4.43805851543295e-06
-1.66556377379698e-05
-3.88141108029041e-06
-1.4777835774416e-05
-7.23210494102669e-06
-3.62636333483772e-06
-2.07503149146106e-06
-2.88174711403433e-05
-1.70464370567049e-05
3.28438744425276e-06
-2.21910735003664e-05
-1.66854726307694e-05
-1.0891932512652e-05
-2.67223738565607e-05
-1.76677266551339e-05
-1.08040661164911e-05
-2.36587167465211e-05
-3.04260590813453e-05
-1.09369479344919e-05
-1.59654556023344e-05
-2.11150153667387e-05
-3.5127344965495e-06
-1.05623744819175e-05
-5.03492380085867e-06
-1.09913143278145e-05
-1.26070833653533e-05
-2.44032427433785e-05
-7.44740183840621e-06
-2.39360212538646e-05
-1.37363477485955e-05
-2.86556551542015e-05
-1.28028165848943e-05
-1.59526802970241e-05
-2.84545570100062e-05
-2.9198395234881e-05
-1.66258695402722e-05
-1.34597569366204e-05
-1.77216173125407e-06
-2.12754898010456e-05
-3.44578311139998e-05
-1.76708423857057e-05
-1.22893216268379e-05
1.24115587994775e-05
-3.26781039009599e-05
-2.7112301976481e-05
-1.80104166506928e-05
-2.85326752317727e-05
-1.97472601953932e-05
9.0047313394965e-06
-2.93023547055061e-06
-1.1828634776061e-05
-1.21989695343182e-05
-1.52501366632122e-05
-1.58240816333634e-05
2.89713547666287e-06
-2.23990573285427e-05
-2.00056726750602e-05
-7.51462913821353e-06
-6.42374233742698e-06
-1.62763701788523e-05
-1.43376055278469e-05
-2.62430470269505e-05
-2.27287599561428e-05
-1.2517404890937e-05
-1.5360978765954e-05
-6.9166326289987e-06
-1.40170048755149e-05
-1.50418336468506e-05
-1.33908174593639e-05
-3.07099705468904e-05
-8.91919390409868e-06
-2.02188016082772e-05
5.27660404403619e-06
-2.13705000810098e-05
-1.67420328068518e-05
-9.04951840199067e-06
-6.91713085182643e-06
-1.90004507086275e-05
-1.57476399409968e-05
-1.81730233689339e-05
4.84907073592488e-07
-1.33441261519314e-05
-2.02648290477803e-05
-7.58376022655934e-06
-7.79512161089959e-07
-2.32809796465394e-05
-2.31028454087981e-05
-1.68182434922298e-05
-2.10432203515419e-05
-2.09523912268289e-05
-2.3743143472905e-05
-2.07926170309699e-05
-2.64897743913148e-05
-1.40557794247764e-05
3.43414583102272e-06
-1.96550968202392e-05
-7.68327497670459e-06
-1.78227141039043e-05
-2.49623131382824e-05
-2.25321475787611e-05
-2.15671668499273e-05
-2.35604029909899e-05
-2.31215647854117e-05
-3.70982400942658e-05
-1.75715108137968e-05
-1.7154237664913e-05
-1.79037685907925e-05
-7.02925511826195e-06
-7.75859347787654e-08
-9.04235503764462e-06
-2.07938242803779e-05
-2.55872278786085e-05
-2.76973714406702e-05
-2.03795291182532e-05
-7.08728441180216e-06
-1.57821444880806e-05
8.31239378685388e-06
3.29150315678124e-06
2.39474392280999e-07
-1.51179531987894e-05
-1.95910433584219e-05
5.2191410335693e-07
-3.23796306231643e-06
-1.27814646669437e-05
-2.29805247972359e-05
-2.19498859510104e-05
-5.1224078384916e-06
-2.61242827861322e-05
-3.79345101839857e-05
-2.6987014386487e-05
-1.35819449939679e-05
-1.34238529712378e-05
-9.38575758881222e-06
-8.13019993444152e-06
-1.97379406067356e-05
-1.56468516508773e-05
-9.48128283369003e-06
-1.10586626654579e-05
-8.87358818554376e-06
-2.8983924177311e-05
-1.96420632385555e-05
-1.45959016373743e-05
-3.85606360324963e-06
-1.90388112629063e-05
-2.13578039113235e-05
-1.42749951199836e-05
-1.3010714566763e-05
-1.2777903096734e-05
-9.18179261811565e-06
-1.94680656157917e-05
-9.65336996362811e-06
3.44399059286745e-06
-1.56157234171285e-06
-7.8743773474999e-06
-1.95347985577226e-05
-1.0764183278768e-05
-1.18717263153796e-05
-2.77925302772953e-06
-7.49600386816648e-06
-2.05796729174263e-05
-1.23027022087273e-05
-2.24282071887579e-06
-1.49164032788546e-05
-1.58379442900785e-05
-1.99966401109695e-05
-7.16434635352627e-06
-2.49633345482449e-05
-1.67170427464091e-05
-2.05919451730201e-05
-2.11612567397705e-05
-1.71064253175814e-05
-2.82297849110294e-05
-1.63812762274972e-05
-2.1898703033464e-05
-1.72645755876306e-05
-1.23458492692874e-05
-2.25197886361489e-05
-9.27259070643401e-06
-1.46239906855634e-05
-1.31474213158829e-05
-1.21916905284337e-05
-5.64591136703823e-06
-1.93713550989596e-05
-1.55999827962148e-05
-2.15946164612364e-05
-2.05037859397565e-05
-2.24663582788594e-05
-1.23063147588789e-05
-2.45121204236919e-05
-1.0277640421353e-05
-2.66364164038579e-05
-1.98053135628544e-05
-1.26977601874602e-06
-4.01062855395569e-06
-2.76396881964072e-05
-1.20796098416548e-05
-5.26030930658419e-06
-1.14524797752045e-05
-4.02588997436991e-06
-1.44702564375302e-05
-1.13296873981486e-05
-1.09500954410439e-05
-1.05339921104355e-05
-1.45087506956659e-05
