# Supplementary material for: Research on computational propagation and identification of mine microseismic signals based on deep learning
Source: PLoS One. 2025 Oct 22;20(10):e0334641. doi: 10.1371/journal.pone.0334641 (PMC12543183; doi:10.1371/journal.pone.0334641)
Supplement: S11 Data — (ZIP) [file pone.0334641.s011.zip › 000101100002725.xlsx_0.txt_24.txt.txt]

-1.47624997231001e-05
-2.74291939815504e-05
-1.68128992090924e-05
-2.60675782207405e-05
-1.47124183037823e-05
2.12531463108007e-06
-1.41702147895669e-05
-2.35447281639242e-05
-1.97371773220038e-05
-1.7827143076128e-05
-1.3630118291335e-05
-5.82296107250528e-06
-1.58513203242906e-05
-1.9372012986032e-05
-9.47813563306791e-06
-1.18887230891049e-05
-2.43228326413243e-05
-1.34335875748228e-05
-1.61041402370801e-05
-1.61867037889282e-05
-1.67082736996118e-05
4.65657371349703e-06
-2.68843545759969e-05
-2.31200068123283e-05
2.00705890153786e-06
-3.56818839924632e-05
-8.26445266998113e-07
-9.48546099866171e-06
-1.08976611540847e-06
-1.15381708266479e-05
-2.29862992408847e-05
-3.0698989625255e-05
-9.42930830896591e-07
-2.87564495393518e-05
-1.81613606929998e-05
-4.7282348718183e-06
-2.41587084110675e-05
-2.12379590771537e-05
1.25442705537363e-06
1.69005987187296e-06
-1.19216772846482e-05
-1.37210789774767e-05
-2.12806520625559e-05
-1.06155410314901e-05
-1.00210399267711e-05
-1.93895288951065e-05
-2.94722230825882e-05
-1.86398247329158e-05
-1.20501929917858e-05
4.0646749960775e-06
-1.97751232580992e-05
-2.31466991007193e-05
-2.0344761615434e-05
-1.08664815951576e-05
-1.79449324655684e-05
-1.9124522256816e-05
-9.5456053237243e-06
-2.44397053178764e-05
-1.46935923450414e-05
-8.18780841607141e-06
-1.61562068520934e-05
-4.25657261574645e-06
-4.48265657264045e-06
-1.78041752914857e-05
-8.38170596462642e-06
-8.30949939129871e-06
-2.21983735438082e-05
-5.00939401995491e-06
-4.12980261218572e-06
-2.42064982529557e-05
-2.44663435847778e-05
-4.26520592645733e-06
-2.96035775916464e-05
-1.43078246232828e-05
-1.94665812647614e-06
-3.78785015670929e-05
-1.34592817803316e-05
-9.54524469343955e-06
-1.85229616244882e-05
-3.47374417857232e-05
-1.606349311376e-05
-2.21158640415282e-05
-2.63117443011539e-05
-1.34887015172854e-05
-1.42707810825764e-05
-1.56641160259629e-05
-7.50501923079292e-06
-1.37909370709759e-05
-1.35286573581259e-05
-2.41148401414328e-06
-1.54667424467159e-05
-1.73843306621215e-05
-8.5221092603474e-06
-2.08600792583586e-05
-2.22375037650939e-05
-1.9858591532383e-05
-4.01494702384542e-06
-6.59953312721037e-06
1.00856124043622e-05
-2.57500883271754e-05
-1.51003679027106e-05
-3.76580070456205e-05
-1.38440363764205e-05
-2.30569432312781e-05
-9.160945996285e-06
-1.29266021548862e-05
-1.6366439344885e-05
-6.08786823337645e-06
-2.39529909799525e-05
-3.02907008569147e-06
-5.71753922409269e-06
-6.83691876294224e-06
-2.67956806724943e-05
-5.45079081886349e-06
-8.56012773059618e-06
9.51014962742811e-06
-6.52004964773408e-06
-3.9993632708523e-05
-1.45247404501192e-05
-1.99394501917401e-05
-1.57711236598269e-05
2.13111544497791e-07
-5.02919628727303e-06
-1.65444489963878e-05
-4.71005227943582e-06
-1.19341180924296e-05
-1.92170651712767e-05
5.5455561542867e-06
-2.33366195557618e-05
-1.6714387346209e-05
-1.41494377947538e-07
-7.02609305302263e-06
-1.41814920181689e-05
-3.75532253434944e-05
-1.09034834177108e-05
4.16724562578549e-06
-1.42543806151486e-06
-9.95396578183425e-06
-3.14760852767885e-06
-1.15376579378509e-05
-5.40582096965795e-06
-3.62868075952618e-06
-1.56084014827879e-05
-1.09328048155849e-05
-3.19037719544123e-05
-1.05966522289776e-05
-6.42692329031999e-06
-1.85734971318547e-05
-2.10506381900824e-05
-1.79155429459826e-05
-2.00372703973826e-05
-1.64467515621961e-05
-1.3459080865936e-05
-1.90366626522348e-05
-1.71924258867428e-05
-1.52565674543652e-05
-8.48511495661838e-06
-2.36686226173913e-05
-1.26924276634042e-05
6.51348233512033e-06
-1.44529453148433e-05
-9.25497417053873e-06
-1.8659879824858e-05
-1.27550796193239e-05
-1.46320778441959e-05
-1.47310034020024e-05
-2.25456532997739e-05
-2.1431054875515e-05
-2.5792064848098e-05
-1.56527655650997e-05
-6.28976760980068e-06
-1.16462875878533e-06
-2.43791802097676e-05
-2.39237587180035e-05
1.36988150564535e-06
-2.52166075236199e-05
-1.16035019814439e-05
-2.61058058877243e-05
-8.19003791684244e-06
-2.96014747179138e-05
-1.87884003990486e-05
-2.33389377904083e-05
-8.8591107997115e-06
-5.95423752379809e-06
-1.19695934132613e-05
-7.98761358405279e-06
-5.0686994404025e-06
-1.22451255147548e-05
-1.69848267664485e-05
-2.53398462707265e-05
-1.14199552773129e-05
-1.57288587658401e-05
-4.26889642468657e-06
-5.1182211738236e-06
-1.95958030525827e-05
-3.70978383418255e-06
-3.04465114715471e-05
-1.85933819741791e-05
-1.84869055829953e-05
-8.73404845616979e-06
-9.19589366967073e-06
-1.97914202889185e-05
-6.90387319213681e-06
-1.33021142869871e-05
-2.12649296136827e-05
-2.10063875482807e-05
-2.08205067692099e-05
-1.54152552096099e-05
-1.89774746199444e-05
-4.13568903241248e-06
-8.35954002577183e-06
-2.54974974239305e-05
1.0990048302432e-06
-9.298054458829e-06
-1.13858385167901e-06
-1.62363781438739e-05
-1.63086146151318e-05
-1.36361562757454e-05
-1.5547549772379e-05
-3.4547533273485e-05
-2.06278403947351e-05
-1.40017608712779e-05
-1.60445869817171e-05
1.81798360599317e-06
-2.51206887764316e-05
-3.62297566269853e-06
-2.83390015209769e-05
-7.7452550115065e-06
-2.2129601950771e-05
-2.27111781785904e-05
-6.1704006515272e-06
-1.95789810838629e-06
-2.62116057055652e-05
1.56818790661123e-05
-2.84816322059891e-05
-1.91682312384286e-05
-2.11070543972132e-05
-2.24731729993985e-05
-4.53720919224018e-06
-1.56920992263426e-05
-1.50136739528696e-05
-2.55472000878144e-05
-1.92909093418513e-05
-2.57554516346956e-06
-1.54042581977227e-05
-2.26499374685008e-05
8.89017998215292e-07
-2.6080124156286e-05
-2.47425835934771e-05
-7.79591266753227e-06
-8.31984455804138e-06
-1.16385243750676e-05
7.41230448589641e-06
-3.09999458518004e-05
-1.44087412356157e-05
-4.4946891003377e-06
-1.07540928954585e-05
-1.16149714710254e-05
4.13236016585735e-06
-4.84398929821608e-07
-1.57296060126353e-05
-1.48906714885705e-05
-1.79572595383723e-05
-1.78392984462784e-05
-1.46336914135578e-05
-1.67329697719467e-05
2.42026949453338e-06
-1.13344614234613e-05
-2.39914468049178e-05
-2.43359259174776e-05
-9.48734343166696e-06
-2.22622698314991e-05
-4.38446922392008e-06
-7.11858095815968e-06
-1.19585223273822e-05
-3.72710626995255e-05
-1.49780042209045e-05
-2.14230629954504e-05
-8.29028260496188e-06
-1.15910625447501e-05
-2.24725501489376e-05
-1.07872371461827e-05
-1.93278839262588e-05
-1.3423181974485e-05
-9.14738296201683e-06
-3.50892416462198e-05
-8.60402015208484e-06
-8.10870514741862e-06
-1.27863945106387e-05
-3.58383590917565e-05
-7.00458704873376e-06
-8.69322812279642e-07
-6.63691642694744e-06
-1.65642671197329e-05
-2.09943397675645e-05
-2.2894008175052e-05
-1.82678961449637e-05
8.45852588176882e-07
-3.30766818543568e-05
-1.04130648975212e-05
3.30669079791498e-08
-2.71934108951063e-05
-1.84969470629935e-05
-1.97614894099359e-05
-2.32285782384709e-05
-1.39218710045829e-05
-9.86277533943032e-06
-2.49039179270679e-05
-2.39930009289241e-05
-1.76268489736815e-05
-2.08304788252155e-05
-7.14991832240353e-07
-4.74449191634995e-07
-1.09143542237508e-05
-1.97670609760371e-05
-2.1420403387489e-05
-3.6821053257046e-07
-2.50452253079755e-05
-2.51434491837322e-05
-2.26348417892872e-05
-1.08906791096874e-05
-1.21187812672905e-05
-2.43303052691173e-05
-1.17112836563231e-05
-6.89603485525189e-06
-1.02688792793219e-05
-6.13488251201249e-06
-3.79580823174962e-06
-7.36033703082904e-06
-1.90933325791766e-05
-1.86440151971866e-05
-2.11805798735213e-05
3.74020223182202e-06
-2.06236940306883e-05
-1.48088100927438e-05
-2.48683201748248e-05
-2.51830785400468e-05
-1.29254592035915e-05
-2.68783352291754e-05
-1.16073047920116e-05
-1.81083727707096e-05
-1.6610323174646e-05
-2.10526125515604e-05
-1.27854516885672e-05
-6.77791919205655e-06
-1.58253788791612e-06
-2.32363527036736e-05
-2.38584702208e-05
-2.08876302657114e-05
-6.6423897529331e-06
-2.28838448108701e-06
-6.47771507701384e-06
-1.22939659520765e-05
5.31410040331044e-07
-1.1715234042401e-05
-2.30893514809779e-05
-2.31782400167711e-05
-2.19526596291132e-05
-4.46264529168669e-06
-1.32081788603604e-05
-2.84392462401884e-05
-1.28666495263368e-05
-1.08436369021295e-05
-1.33655637592745e-05
-6.4431003450732e-06
-7.99993016173738e-06
3.57631699511495e-06
-2.35250201996477e-05
-2.0591641282289e-05
-2.09490890939153e-05
-1.11888264418235e-05
-1.90835128973583e-05
-9.47714848303376e-07
-7.76291969429711e-06
-1.26026089096289e-05
-2.32065177770161e-05
-2.43867611947709e-05
-1.03465044414343e-05
-8.0062943709072e-06
-4.17870677427751e-05
-1.87059293046956e-05
-7.260056360845e-06
-1.67649015785621e-05
-8.80499236375131e-06
-1.40909752415937e-05
-8.5998101224585e-06
-1.50048465604046e-05
-2.30740319761556e-05
-6.33478015410272e-06
-7.43413443876731e-06
-8.28489434370208e-06
-1.25882354064343e-05
-1.20913280504398e-05
-1.85327424750763e-05
-1.95626584637963e-05
-2.19848445384978e-05
-1.38963686002493e-05
-1.04420166806711e-05
2.40599098623279e-06
-1.79705396547314e-05
-2.72594453428463e-05
-1.29154351155487e-05
-2.59416822200866e-05
-2.60143860837325e-06
-1.24966281196408e-05
-7.24256920000503e-06
-1.65226908819796e-05
-2.51606995606109e-05
-9.95805089178262e-06
-2.57727080947669e-05
-1.17769672235027e-05
-9.78248385799233e-07
-2.47687129355091e-05
-2.89619752692138e-05
-6.27272142876254e-06
-2.20204320626961e-05
-2.25334843234079e-05
-1.53911953685098e-05
-2.83910517389355e-05
-2.3012845982039e-05
-7.49934646958728e-06
-7.73335161811189e-06
-2.41115406696015e-05
-3.79131270085705e-05
-1.75352079932874e-05
-1.41153011579385e-05
-3.11922779500483e-05
-5.40732193967733e-06
-2.56707431779401e-06
-2.50815098238208e-05
-6.44387945433469e-06
-1.70727736061438e-05
-1.55410635779058e-05
-1.42417571413574e-05
-2.40991230581414e-05
-2.63542442517974e-05
-1.421749680599e-05
-7.15852171235431e-06
-2.17827990529209e-05
-6.2944413220952e-06
-7.65588399499586e-06
-1.19032197313861e-05
-2.18532153817072e-05
-1.61717894291361e-05
-2.40315293510424e-05
-1.86788041591641e-05
-1.74579694800814e-05
-7.09477001387408e-06
-3.39719221063091e-06
-1.48914502408048e-05
-1.15715440712758e-05
-1.08787303351828e-05
-1.32856523505495e-05
-1.63057496901682e-05
-2.46017982226543e-05
-1.59319597100262e-05
7.36583712099927e-08
-5.66656304355608e-06
-3.03139334120647e-05
-3.08919956773663e-05
-1.62411053013095e-05
-4.58534990535686e-06
-2.24245892789972e-05
-1.65276587094251e-05
-1.51847008228165e-05
1.18644397048928e-06
-8.87575162329878e-06
-2.3153670645994e-05
-1.21814001755912e-05
-1.58770588696937e-05
3.76225483018037e-06
-2.07998847815579e-05
-3.92509673042232e-05
-1.11143267203937e-05
-2.71494820410096e-05
-1.99340158935027e-05
-3.10200889682129e-05
-1.74973517987406e-05
-1.67781719662456e-05
-2.43252701170227e-05
-1.99202533204584e-05
-1.52247468232323e-05
1.27733399207019e-06
-4.13718298673488e-06
-1.66446139152053e-05
-9.69552385785226e-06
-2.55627906212506e-05
-7.94316378227253e-06
-2.07388357119856e-05
-1.00154300297452e-05
-3.23687238883381e-05
-1.43571701486311e-05
-1.03159484306637e-05
-1.02227040579328e-05
-3.29885179920963e-05
-2.72825335908642e-05
-1.07263646844428e-05
5.30633204709158e-06
-1.33674216514035e-06
-1.74867727812162e-05
-7.00908577367162e-06
5.07528298894537e-07
3.56036930088578e-07
-1.29249024612172e-05
-1.57026364058868e-05
-3.13334846793587e-05
-9.9649689829669e-06
-1.51627838698722e-05
-2.1243742516066e-05
-1.97272632058328e-05
-2.02521957577252e-05
-9.91775228590258e-06
-2.22639864407549e-05
-1.94682094708612e-05
-2.58311933645806e-05
-2.14241007363665e-05
-1.58800790203387e-05
1.21002823787355e-06
-9.29243858077229e-06
-1.33976038156857e-05
5.18546561521255e-06
-1.04913088798166e-05
-7.44509571497906e-06
-2.68952266656998e-05
-1.05570655624764e-05
-5.41307773743125e-06
-8.87916419649794e-06
-1.96687569372036e-05
-2.35179837197115e-05
-2.1563428864343e-05
-1.96204360752601e-05
-1.59460232048799e-05
-2.91246787300184e-05
5.28342430319373e-06
-2.65944198267508e-05
-2.27457976164149e-05
-2.58525214594797e-05
1.32714084607467e-06
-2.55848930769286e-05
-1.45691199219446e-05
-2.51070738548428e-05
-1.27215736669427e-06
-2.60654089079525e-06
-2.02461108591906e-05
-1.92624690144333e-06
-1.02797122482438e-05
-5.94915106248964e-06
-2.41143114341434e-06
-2.449118571348e-05
-1.89804746567512e-05
-1.03852507853569e-05
-1.48969717302824e-05
-2.11978884464908e-05
-6.29981532336922e-06
-2.17994238582291e-05
-3.36652552793582e-05
-5.91396287186974e-06
-6.42881545509914e-06
1.37768585970601e-06
-2.89689664610946e-05
-2.22087807568028e-05
-3.11904876988534e-05
-1.63299379087613e-05
-5.30252687042629e-06
-2.24914796070137e-05
-2.12001934083045e-05
-2.18751196481694e-05
-2.85483603406147e-05
-2.56567291489906e-05
2.5107285846561e-07
-2.84539891069504e-05
-9.3175251822618e-06
-1.81182887201503e-05
-1.77883939953712e-05
-9.6096287685475e-06
-2.20263884980856e-05
-2.15385322318376e-05
-9.66513676433836e-06
-1.61812209048657e-05
-9.83452402416464e-06
-3.0087564193188e-05
-2.35410753157348e-05
-2.1234272877766e-05
-1.71649078245474e-05
-3.07250001944178e-05
-1.48700944681239e-05
-1.60354118458691e-05
-1.88650956409002e-05
-1.72533645867502e-05
-1.64601276401756e-05
-2.19111008982553e-05
-2.35481588815622e-05
-4.84957614273116e-06
-3.16722273944006e-05
-1.87534312096712e-05
-1.22911544158355e-07
-1.02708787149839e-05
2.64759905727949e-06
-5.17044325283007e-06
-3.03606203985088e-05
-1.78706788594169e-05
-1.7840978749604e-05
1.06614862806578e-07
-7.43457286815732e-06
-1.77662319819016e-05
-1.90584017759828e-05
-1.68623795548922e-05
-5.17215223549357e-05
-1.80189071168738e-05
-2.54872535170757e-05
-9.43884466214047e-06
1.6905391029196e-06
-1.65099201431807e-05
-2.53870621609638e-05
-1.74416638675273e-05
-6.44940082635623e-06
-2.53674397698302e-06
-1.6717332992978e-05
-8.71770304644574e-07
-1.26156720380943e-05
-1.78769358387652e-06
-6.85651758105929e-06
-2.86113948609221e-05
-2.32867291770937e-05
-2.18397264573756e-06
-1.89402607719714e-05
-2.00027806599298e-05
-1.92879839575567e-05
-8.90380593139749e-06
-2.67157271709386e-05
5.0064578947194e-06
-2.08961695634754e-05
-2.51861567492137e-05
-6.77800852187438e-06
-7.07321735222282e-06
-2.63309043986648e-06
-1.50196367126274e-06
-2.89806303488344e-05
-8.44222465940282e-06
-1.6448899226405e-05
-1.92465530857681e-05
-1.61746018375899e-05
-1.20973263307405e-06
-3.4911451612638e-05
-2.36935567226174e-06
-1.17278628489667e-05
-1.59991529834934e-05
-1.42458764648593e-05
-1.0840547931968e-06
-1.07022231705526e-05
-3.14690553900051e-05
-1.97424949242348e-05
-9.05439904115193e-06
8.57554787621319e-07
-1.82347640561482e-05
-8.6880771301225e-08
-5.45308918991873e-06
-1.61477070643348e-05
-7.1694732063556e-06
-2.9014212292047e-05
-1.02405036613275e-05
-2.65703434876983e-05
-1.96814820603864e-05
-3.27783727691155e-05
-1.31917889545156e-05
-2.26120353793649e-05
-6.14100213268311e-06
-1.13768422753994e-05
-2.5822066818595e-05
-7.1195081243294e-06
-3.21924297063943e-06
-2.27966381168761e-05
-1.3357959103178e-05
-3.80457308337731e-06
-1.09134066456973e-05
-1.20107084360274e-05
-9.47826300898162e-06
-1.25375739536884e-05
-7.91847918020641e-06
-1.75033812678575e-05
-1.49305514822657e-05
-8.21525144307972e-06
-1.23683962458994e-05
-1.99483106724548e-05
-7.50895236924973e-06
-6.68487847546318e-06
-6.04972639678349e-06
-2.85572268595933e-05
-1.98594730029314e-05
-6.52969317242902e-06
-2.42597297531688e-05
-3.15572428252178e-05
-1.01007922376481e-05
-2.62162647420806e-05
-2.28733045208722e-05
-2.08332707519978e-05
-1.65640387559968e-05
-1.06228181393669e-05
-1.83809148288763e-05
-3.58560440979605e-06
-1.33046281424191e-05
-5.64933421579318e-06
-1.4278232707118e-05
-8.82050472445484e-06
-2.58852838877671e-05
-1.61714331820925e-05
-1.37093761808775e-05
-1.82593013149216e-05
-9.53738070579707e-06
-1.74071697285997e-05
-4.04585043655997e-05
-1.6423220503831e-05
-2.53277790418826e-06
-1.30486859035028e-05
-1.3887589907896e-05
-1.80104231886775e-05
4.37335926028638e-06
-1.94103998669993e-05
-7.11728002369242e-06
-1.45264611234349e-05
-1.98415653551633e-05
-1.69196805568589e-05
2.17964160688127e-06
-1.09621414749265e-05
-2.95131133955685e-06
-3.23438181240655e-05
-1.48083862488549e-05
-1.05846180710027e-05
-2.50921243239202e-05
-7.9244278290522e-06
-7.36369033439698e-06
-1.56303157685573e-05
-2.12605357428993e-05
-2.41323278174266e-05
-1.22256217770798e-05
-3.54912409173326e-05
-1.67505129073976e-05
-1.57071483526344e-05
-1.40313747055224e-05
-7.99738128388641e-06
-1.18096823591869e-05
-6.37585760411655e-06
-1.46933419417548e-05
-1.50596680876034e-05
-1.04462461859436e-05
-2.33651426504276e-05
-3.06051592802046e-05
-1.98059904214004e-05
-1.09302389499694e-05
-2.55248723300689e-05
-2.7934855858914e-05
2.91441860852568e-06
-7.87047824955778e-06
-2.33816656740809e-05
-2.31269119345485e-05
-1.20628918666069e-05
6.73203570177129e-06
-2.09231573661098e-05
6.11496263131251e-07
-1.2476498017142e-05
-6.71003730443922e-06
-3.07497510158922e-05
-7.4428787640892e-06
-1.64606805043984e-05
-1.66363629003128e-05
-9.66964653247609e-06
-1.51308416603542e-05
-2.63014353375849e-05
-9.19668683268204e-06
-2.77853488723305e-06
-7.03480040444956e-06
-1.10422553364439e-05
-1.38235349765567e-05
-9.64509273838057e-06
-9.3937012004235e-06
-1.03563442716074e-05
-1.30862405513223e-05
-2.01531426665814e-05
-1.87733662720944e-05
-5.75655453665469e-06
-1.0195437084312e-05
-1.427178630371e-05
-2.50051850699096e-05
-2.59071021270072e-05
-1.87079762530425e-05
-1.41068710127294e-05
-7.80650067991998e-06
-2.49640132076053e-05
-6.44323879064163e-06
-2.38752896574596e-06
-8.05824273826521e-06
-2.09867618851989e-05
-1.57357256742924e-05
-1.64274607693785e-06
-6.16957722318975e-06
-2.57909507842153e-05
-3.29870618321835e-05
-1.39055189408486e-05
-2.22351497861168e-05
-1.1879356351447e-05
-1.94487325208379e-05
-1.6926000490931e-05
-2.86912444423352e-05
-1.49979574049185e-05
-4.02074990700235e-06
-1.43824378054344e-05
-1.01022134227388e-05
-2.90303359905631e-05
-1.49416351459828e-06
-3.16505325466384e-05
-2.40894147690081e-05
-1.27065878116015e-05
-3.95366582033054e-05
-1.49686079694416e-05
5.35586119469914e-06
-2.6901519008874e-05
-5.07510627690686e-05
-2.06092162212994e-05
-2.92154524499168e-05
-3.09857300813521e-05
-1.86445028578703e-05
-2.99693302084275e-05
-1.58115318973322e-05
-1.56201679988175e-05
-8.88747218631384e-06
-5.45108748523089e-06
-2.65225260276243e-05
-1.75927603570876e-05
-4.24608870030758e-05
-3.76291931101407e-06
-3.75439053755774e-08
-2.42367315085765e-05
-1.34065333341226e-05
2.38692189331178e-06
-2.39347181212736e-05
-1.4693231488056e-05
-1.59751248198429e-05
1.04265136966329e-06
-4.14596321073416e-06
-2.23316207277685e-05
-2.25320830522203e-05
-3.19969690188147e-06
-6.09686275077726e-06
-1.75110398808238e-05
-1.57840367926554e-05
-1.92639097940046e-05
-1.83347846008788e-05
1.54192123013323e-07
2.77926124502927e-06
-2.23482896127776e-05
-2.31990688011402e-05
-2.64390716072994e-05
-9.54047055897188e-06
-1.86208854201191e-05
-7.12100191233497e-06
-1.36453638407959e-05
-3.70555683013234e-05
1.26402869985092e-06
-2.06579729486975e-05
-3.23659515012121e-05
-5.29426152622556e-06
-1.98142219526582e-05
-1.81226023367334e-05
-1.81023722402231e-05
2.88575848777524e-06
-1.33838660695303e-05
-2.43534636407481e-05
-9.97948012623757e-06
-6.71326431957084e-06
-9.88898238151473e-06
-1.98749363731682e-05
-1.11479290733831e-06
-7.835310749131e-06
-2.65499031646826e-05
-3.84929286301225e-06
-2.29283738542479e-05
-1.86770356180355e-05
-1.01170690556918e-05
-1.54990949289996e-05
-2.89034682274779e-05
-1.75466085004791e-05
-7.30488031029309e-06
-6.73475461071377e-06
-9.60895844525931e-06
-6.95396059384534e-06
-2.57517303808071e-05
-2.93147861032223e-05
-2.64662725170574e-06
-2.93787788076146e-05
-2.80826620202473e-05
-2.33592580043248e-05
-1.47570944982745e-05
-1.97436754941505e-05
-1.85597856725817e-05
-6.30540185093508e-06
-7.03034131954342e-06
-1.92781670361613e-05
-2.40147374584634e-05
-3.28116421147439e-05
-1.35378551633036e-05
-7.52222892405599e-06
-2.21686881010832e-05
-1.32656521559059e-05
-1.25185572948548e-05
4.99981401066561e-06
-1.52621894159706e-05
-1.78905166408419e-05
-9.41743980195367e-06
-4.28633838543981e-06
-1.05671878285312e-05
1.95899953072708e-06
-8.48538704576839e-06
-2.27314871213864e-05
-8.56822149492788e-06
-2.59113255620841e-05
-1.78916985347921e-05
-3.10014588381278e-05
-2.20518631810253e-05
-1.65165432171974e-05
-2.08233301969684e-05
-1.5066281034118e-05
-1.81897372973504e-05
-1.16010989468155e-05
-7.56857332614657e-06
6.73076218034723e-06
-2.27142082710636e-06
-4.05617550205541e-05
-2.14659854920815e-05
-2.12501261425133e-05
-1.92855871836448e-05
-1.26291699612318e-05
-1.06890959612119e-05
-1.53735732281837e-05
-1.39676605837164e-06
-1.45429890657863e-05
-2.18385134220014e-05
-3.10647194604018e-05
-1.52883551358484e-05
-1.37825014322626e-05
-2.14440805440636e-05
-1.03254188607956e-05
9.32074448755286e-06
-1.55591721367554e-05
1.04681694289303e-05
-4.36681217354551e-06
-4.33525611891014e-05
-1.67520950628882e-05
-2.05661552818303e-05
-1.5864401898828e-05
-2.85171639607628e-05
-1.33753380330294e-05
-3.05305770297775e-06
-1.95138501347218e-06
-2.1850734731459e-05
-1.85284728602795e-05
-5.28139624751132e-06
-1.21286270534144e-05
-4.04405431042348e-06
-2.64312819191609e-05
-2.27707349008559e-08
-7.74504826854707e-06
-1.54114828261907e-05
-1.94337617770183e-05
-1.82344173164879e-05
-1.39104053821016e-05
-1.35101981952979e-05
-1.90213998692275e-05
-2.08940904838622e-05
-8.53716454548918e-06
-9.11782061120319e-06
-1.31569557105144e-05
-1.62921718309661e-05
-1.78602089757034e-05
-1.57687218093204e-05
-2.2592166103126e-05
-1.70457733147033e-05
-2.6781926570554e-05
-2.04072793750925e-05
-4.65809860142894e-05
-1.2502237734828e-05
-1.334505787619e-05
-2.06586099897994e-05
-1.6895465733169e-05
-2.24285564519827e-05
-1.00694832277123e-05
-2.51995774239276e-05
-3.94930076480395e-05
-8.11465661169186e-06
-1.7931016947483e-05
-1.50673718244821e-05
-1.27772557122409e-05
6.54157140428445e-06
-8.38345897677598e-07
-2.55282857700608e-05
-1.48230694764379e-05
-3.98064596113211e-05
-1.02624236693473e-05
5.80544992201744e-06
1.49878706151669e-06
-1.74530112261314e-05
-3.21536189546411e-05
-1.26938713374034e-05
-2.98524992654162e-05
-2.30735458037969e-05
-1.87324024379025e-05
-1.44500158928735e-05
-2.10842884247119e-05
-1.43995302861247e-05
-2.31401687096887e-05
-2.31491434155294e-05
1.95593322279967e-06
7.78942970010216e-06
-2.94815853401616e-05
-1.85325334288641e-05
-8.16226068539613e-06
-2.74149629288179e-05
-2.67196626841475e-05
-1.68450161324637e-05
-1.56453849887306e-05
-1.39271399444424e-05
-1.09096817285066e-05
-5.60239222806216e-06
-2.19214520361173e-05
-2.65192170006412e-05
-2.23963765070863e-05
-4.02442032973062e-06
-1.06673781192836e-05
-1.41605657446755e-05
-9.83391964822832e-06
-1.29405366829368e-05
-2.59473093220584e-05
5.45344064351564e-06
-3.41582353951766e-06
-1.52372380657717e-05
9.85545391531585e-07
-3.07049665339185e-05
-2.43772173808842e-05
-1.27059559978725e-05
-9.19624923321644e-06
-1.63787814061828e-06
-9.42113405224234e-06
-8.62409953975611e-06
-4.85121153356513e-05
-3.83652109789128e-05
-2.51684586774261e-05
-1.58665429393723e-05
-1.7377633272578e-05
8.37183361990429e-07
-1.86330092248654e-05
-1.55364895630168e-05
-6.79045309916403e-06
-2.42803489041371e-05
-2.18056107228682e-05
-2.13699324594415e-05
-1.10714889330856e-05
-1.67259206676582e-05
-1.32732616930007e-05
-1.43722346915735e-05
-1.19118029747936e-05
-2.46171480351735e-05
-1.56495139283704e-05
-2.90528932758244e-05
-8.25022682958135e-06
-2.0857931370277e-05
-1.11511424158657e-05
-2.0253691971309e-05
-1.36872595789637e-05
-2.14424242310271e-05
-8.17907998948699e-06
-2.66710611503597e-05
-2.15488088564226e-05
9.63810728695191e-06
-1.66568180238732e-05
-1.94977191590325e-05
-9.94557335120546e-06
-6.18175857986234e-06
-2.73030420400376e-05
-1.33217569957706e-05
-1.3512152977455e-05
-1.67987267929122e-05
-1.20458162313669e-05
-2.49393034995977e-05
-2.74080276700724e-05
1.7506045492654e-06
-6.20581190280469e-06
-2.9990559903495e-05
-1.14073526151753e-05
-2.01821097658274e-05
-1.42283456918369e-05
-2.71682204724351e-05
-1.59100619445745e-05
-2.47106043137735e-05
-3.32958048436907e-06
-2.37924432167496e-05
-1.3516612968103e-05
-1.0933205298756e-05
-1.83809872288886e-05
1.69747054573525e-06
-1.06714317665895e-05
1.17463555296777e-06
-1.93572255706136e-05
-9.78081995408602e-06
-4.83797854910274e-06
3.13576403507506e-06
-1.85804261166475e-05
-2.69177910042196e-05
-3.21759651755438e-05
-2.17518298669924e-05
-1.26774442830945e-05
-1.09696838127637e-05
-6.2793565942214e-06
-2.01911210912503e-05
-2.38309755007474e-05
-2.51914326950636e-05
-5.03609225727456e-06
1.24448674845762e-05
-2.25011374874649e-05
-1.08261890767826e-05
-1.54781328613674e-05
-1.29637329088255e-05
-1.4564947384313e-05
-8.53445502338479e-06
-2.10159735298617e-05
-2.42746829589805e-05
-1.20408613563791e-05
-2.3197677458692e-05
-1.60195252203305e-05
-1.81103785961502e-05
-2.60785899809523e-05
-2.95598631959655e-06
-2.94535368518407e-05
-8.11034344143972e-06
-2.38200453493422e-05
-1.73615184163459e-05
-2.95868214812974e-06
-9.79184918823831e-06
-1.48414924364465e-05
1.23736491933493e-06
-3.14807679034201e-06
-6.01523100995401e-06
-2.93092821265817e-05
-3.35068852378527e-06
-2.82626800187421e-05
-1.91279545574543e-05
-1.60641696222299e-05
-2.5395621121265e-05
-6.23102306256777e-06
-2.11823767644305e-05
-1.32657987998893e-05
-2.23719614207227e-05
-1.81436858341674e-05
-1.77333383109094e-05
-2.03836372703244e-05
-1.89518973419457e-05
-5.76706797034368e-06
-9.73646954521113e-06
-8.93962232764413e-06
-4.69414503906433e-06
-1.47967572241716e-05
-1.6232293428677e-05
-8.75368342221433e-06
-1.74034821504379e-05
-1.12572537735449e-05
3.29758306396056e-06
-7.19886234007826e-06
6.00704823863891e-06
-3.27677138699654e-05
-1.99155158198194e-05
7.63457460548513e-06
-5.10956047382364e-07
-1.52239543339211e-05
-3.39006317562348e-05
8.85023324687048e-06
-2.24094814748463e-05
-1.53222124803481e-05
-1.51071949010933e-05
-2.20983533049958e-05
-1.28526938111723e-05
-2.52255486916415e-05
-2.48266946108781e-05
1.3461795812654e-06
-5.7262749007962e-06
-7.69723456287387e-06
-1.17485566950782e-05
-1.62687590993321e-05
-1.34010874545727e-05
-1.40123553452873e-05
-2.52822917595201e-05
-3.07821300810307e-05
-1.46133792400516e-05
-1.81275721539506e-05
-2.00701209562068e-05
-1.38984108455237e-05
-6.01170067137385e-06
-9.81051545741497e-07
-9.80761411961455e-06
-1.66108143884088e-05
-1.65580357852421e-05
6.31161792750006e-06
-3.13511102834469e-05
-1.26485333523882e-05
-1.19986393315488e-05
-1.38075781082687e-05
-3.05083025204593e-05
-8.90336342707131e-06
-3.96310090887877e-05
-5.06962063181149e-06
2.83276996784331e-06
-1.60948993778342e-05
-1.10018715075488e-05
-1.95734523949392e-05
-2.28666529377724e-05
-1.80597074103835e-05
-1.16306180727835e-05
-1.15544805961394e-05
-2.62197629991141e-05
-1.38423599182624e-05
-6.57506760712475e-06
-1.76219769830359e-05
-2.58202491992679e-05
-1.17546089175749e-05
-7.8039713977433e-06
-2.93476031631853e-05
-2.0125871040914e-05
-2.39608140210391e-05
-2.06436291468156e-05
-1.62056503206811e-05
-1.38824967246627e-05
-1.2763754647381e-06
-2.90981623808745e-05
-3.43448400270922e-05
-2.24167048309936e-05
-1.80966664405322e-05
-2.99550540865476e-05
-1.69783220514468e-05
-2.22888653034815e-05
-2.89218179868178e-05
-1.15328122241581e-05
-2.09887483426886e-05
-6.16864231470479e-06
-1.43205411185885e-05
-1.80616335608799e-07
-7.28123492605081e-06
-2.77712809991829e-05
-6.67972892378597e-06
-4.40471534522917e-06
-2.34071946361e-05
-3.25274982403035e-05
-2.41886444085936e-05
-1.54429053055447e-05
-1.45214033733974e-05
-1.56920403035956e-05
-1.42618592585502e-05
-3.49773681633805e-06
-6.45647089374489e-06
-3.21729866015272e-05
-8.3710692141826e-06
-3.11368810575482e-05
-1.02547288574372e-05
-2.6780056410093e-05
-1.91442348076177e-05
-8.43666040844225e-06
3.85782005100431e-06
-9.53676760781339e-06
-1.2295795838118e-05
-1.66694919129978e-05
-1.60368185344847e-05
-1.56752413386209e-05
-2.473703077052e-05
-1.28982459960104e-05
-6.49427214633758e-06
-1.81170932114571e-06
-3.0786435831318e-05
-2.3386789915779e-05
-1.68891482789724e-05
2.3641527342572e-06
-3.63538618974187e-06
-8.07840774377165e-06
-1.8423550085564e-05
-1.85865671876264e-05
-2.14816236460266e-06
-8.67080518200346e-06
-5.76636110444527e-06
-3.2042561927829e-05
-2.28781548707769e-05
-3.71578533467715e-05
-1.4019598148035e-05
-8.72783379167059e-06
-1.85843048795169e-05
-1.04629472888353e-05
-1.10210770709239e-05
-2.37329634652039e-05
-1.22601791719107e-05
-2.29562479290106e-05
-2.25450653987015e-05
-2.11396601157507e-05
4.79757211095504e-06
-8.00865768419141e-06
-2.93671386028393e-05
-1.150185546021e-05
-3.84813129115607e-05
-1.19073829911671e-05
-2.35944975184848e-05
-2.13045838211558e-05
8.36675379770668e-06
-1.62469110703576e-05
6.31101936699734e-07
-2.40159975019859e-05
-2.39768410423548e-05
-2.02649747129099e-05
-1.34087902000584e-05
-1.15766255745289e-05
-1.2742697034227e-05
-2.81049087065612e-05
-1.42245191947332e-05
-7.50663366442355e-06
6.74151639275608e-06
-9.14777751908705e-06
-3.08890846612181e-06
-1.04909354619717e-05
-2.53052437769741e-05
-2.32875435656796e-05
-2.41188301367377e-05
-1.34903524685898e-05
-2.7024348411793e-06
-1.62720791513638e-05
-6.66373085993719e-06
-1.78336572909179e-05
-9.25953691246516e-06
-8.04538099746099e-06
-1.70262650862003e-05
-2.37278396880956e-05
-2.44049785584533e-05
-1.65219948790785e-05
-1.75749054231468e-05
-2.58520911775093e-06
-1.83878711191428e-05
-1.10830159682811e-05
6.58845455561785e-06
-2.38264933923353e-05
-2.55956871472462e-05
-3.17012689313566e-05
-4.96249183033565e-06
-1.08801822559736e-05
-7.54575981890884e-06
-3.57013793862142e-05
-1.78896712508368e-05
-1.3456892446886e-05
-2.43209811922326e-05
-3.41385001006722e-05
1.36381893675471e-06
-3.41780894444414e-05
-2.56639329308005e-05
9.85245040624019e-06
-9.30056240598944e-06
-1.15759540931936e-05
-1.32208874908077e-05
-1.0205647968008e-05
-2.45008957302222e-05
-1.23308142003336e-05
-8.28260945926975e-06
-1.64474929995954e-05
-1.4110119038005e-05
-2.17160312959681e-05
-1.07672069288716e-05
-7.34228975945684e-06
-1.22011282895288e-05
-1.24380200115794e-05
-2.04768068068336e-05
-5.76505583628699e-06
-1.16053301854107e-05
-2.26510556649907e-05
-1.50804577294749e-05
-1.60275361465794e-05
-1.0646820244738e-05
-3.22918501885457e-05
-2.86764212414652e-05
-1.33654660860205e-05
-2.11831911857906e-05
-1.06445869491076e-05
-2.42949463124996e-05
-2.06028785839188e-05
-1.31610162962977e-05
-2.66086582872692e-05
-1.09558828706237e-05
-1.83203020153597e-05
3.79601809983475e-06
-9.367925705687e-06
-2.61624699498445e-05
-1.29135034096339e-05
7.37940366321353e-07
-1.29583462546088e-05
9.87435273054105e-06
-1.14157944532014e-05
-1.19561270623894e-05
-3.55638373870235e-06
-3.40286057134257e-06
-3.28788701907126e-05
-1.38915812383826e-05
-1.52797203178508e-05
-1.01018938900077e-05
-1.13372494655434e-05
-2.96874485904755e-05
-2.09249009946856e-05
-8.58173839237744e-06
-2.43389363036361e-05
-1.4229434596509e-05
-2.66530442865839e-05
-2.48243277675189e-05
-1.03217633790053e-05
-1.12679670162312e-05
-1.62192464211332e-05
2.32444415895053e-06
-4.18932808680694e-06
-1.643641764015e-05
-1.92157559450166e-05
-2.1351308441391e-05
-1.88054267782279e-06
-3.3756873037719e-05
-1.98932833821313e-05
-1.1550406340648e-05
-1.02147004688712e-05
-2.77181674172896e-05
-7.85015916962176e-06
5.79054692709189e-06
-1.80237530789691e-05
-3.560613281129e-06
-2.5747414824395e-05
-5.23961113610497e-07
-1.32724852720556e-05
5.5928231551957e-07
-2.07897881479561e-05
-3.56642977364191e-06
-3.22842109960877e-05
-1.4958014348751e-05
-1.17953825319371e-05
-1.56076172727411e-05
-2.13147785220138e-05
-1.71685273804086e-06
-6.19676921877477e-06
-8.38272871931881e-06
-2.44582945784027e-05
-1.21326518833003e-05
-1.67280323107326e-05
-2.7054573846603e-05
-1.966959359694e-05
-4.05628912934522e-05
-2.24739079615768e-05
-8.69289133081147e-06
-1.54885357672302e-05
-9.72825768187738e-06
-1.14438661560449e-05
-1.51573160973203e-05
-3.14960387844519e-06
-3.0347235708328e-05
-1.11477568586832e-05
-2.6109458949004e-05
-4.7582805156198e-05
1.98460572722144e-06
-2.70488440818522e-06
-1.61910608395981e-05
-1.48558051402445e-05
-1.18897411334788e-05
2.56242882055322e-06
-1.40047995898469e-05
-1.21190422443118e-05
-4.08585850084333e-05
-3.36192370397051e-05
-1.10686723013484e-05
-1.13081702980836e-05
-7.39323756391215e-06
-2.17831462632106e-05
-6.81497557542663e-06
-5.70698027858254e-06
-5.39832734321756e-06
-2.59164642217303e-05
-1.5785342214091e-05
-7.04851640752602e-06
1.15759471696398e-06
-1.14168980037297e-05
-8.57628739509171e-06
-2.25987409241737e-05
-8.05739264783375e-06
-3.32706586266368e-05
-2.56196540250265e-05
-6.25328862293105e-06
-2.50120806754406e-05
-1.63631737473009e-05
-1.22695100426147e-05
-1.87636898465777e-05
-1.43900124335778e-05
-1.40249246548708e-05
-1.24354238274912e-05
-2.2591718976102e-05
-5.21064784410881e-06
-2.14467770597324e-05
-1.18737563575924e-06
-1.24875877009981e-05
-9.46463074515089e-06
-1.76325073146269e-05
-1.84253220541832e-05
-9.90861910293638e-06
-1.08230026081737e-05
-1.47994292117131e-05
-2.21959356580222e-05
-3.00045501211419e-05
-2.18617024280226e-05
-1.56388847366936e-05
-1.76793727138611e-05
-1.29067195687436e-05
-1.44102645078057e-05
-1.17142241456208e-05
-1.3033531443053e-05
-2.8429037660745e-05
-2.48113058900482e-05
-4.70523721419446e-06
-5.93236242615739e-06
-1.99654049248828e-05
-2.62094666042107e-05
-7.19487628602703e-06
-3.57981746295653e-05
-6.16678749957176e-06
-9.9221171456053e-06
-1.69079619646688e-05
-2.2479715144368e-05
-1.43480768924953e-06
-4.34118082335482e-06
-1.91065432273025e-05
-2.32760418687112e-05
-2.55011937164248e-05
-1.02231420253529e-05
-1.66881506880453e-05
-2.53526858311901e-05
-1.96188178708212e-05
-9.58342112943221e-06
-1.49888422335371e-05
-2.28858392454293e-05
-1.00152206768046e-05
-1.40035211457882e-05
-1.74472585247155e-05
-3.31371712959703e-05
-1.71812072884136e-05
-1.64127955102605e-05
-1.14946559765385e-05
-9.42473952680788e-06
1.77837892025875e-06
-2.49498258947125e-05
-1.84600452649039e-05
1.02517952982738e-06
-4.48690825563863e-06
-2.64433707594397e-05
-1.47038770938415e-05
-2.19700261541445e-05
-1.60395324556504e-05
-2.12504176527672e-05
-2.25023814113194e-05
-1.54440605154076e-05
-1.11558037620503e-05
-1.17883935082561e-05
-2.26562564729513e-05
-4.19800931783466e-06
-3.86983451499931e-06
-2.03941013189566e-05
-2.18089903014458e-05
-1.07252631296962e-05
-3.21732218972425e-05
-8.08760896094345e-06
-1.35968410997973e-05
-1.22407778312851e-05
-5.82892582473206e-06
-5.06471455251431e-06
-1.09792746179079e-05
-2.2411866874316e-05
-2.55622525386088e-05
-1.40996709009997e-05
-1.07893956528894e-05
-5.44282347155537e-06
-2.346966006831e-05
4.38539968788618e-06
-1.82662929345579e-05
-2.4556832389172e-05
-1.27909395062131e-05
-5.85039402941539e-06
-1.95532302276748e-05
-2.95032420688267e-05
-6.75211126664859e-06
-1.16701184913536e-05
-1.14973249585197e-05
-1.72636753046115e-05
-1.59449083168078e-06
-2.29760232140651e-05
-1.64959616836842e-05
-1.37301800564729e-05
-3.72287271020001e-05
-2.8263586309178e-05
-2.16424985920985e-05
-1.85808642222784e-05
-1.1454589795503e-05
-1.5991932458179e-05
-1.72771585269113e-05
-2.33962385450928e-05
-4.33336107598645e-06
-1.82379631758461e-05
-8.16820703470335e-06
-2.41706035450694e-05
-1.03292495021079e-05
-1.49862620148213e-05
-2.0908696295887e-05
-2.03005832591917e-05
-2.601059164268e-05
-2.01651513117637e-05
-1.1375894553754e-05
-2.10712362472486e-05
-3.48963175055653e-06
-8.5082925107336e-06
-2.97275165943453e-05
-1.60662819536325e-05
-1.47400478083262e-05
-4.07918887397644e-06
-1.3229604736779e-05
-1.93245196152221e-05
-4.69508339954703e-06
-1.73632924843329e-05
-1.46629049025454e-05
-2.28068133566311e-05
-2.42984936530816e-05
-2.50962622269109e-05
-3.10692028655084e-05
-9.685226912712e-06
-3.60940700512809e-05
-2.03487304690632e-05
-8.66077529974243e-06
-3.62955740054349e-05
-3.07015164835218e-05
-1.46708173877483e-06
-1.29103733690669e-05
-7.01818689140128e-06
-1.92394396268754e-05
-1.29162166253952e-06
-3.00171529995034e-06
-2.32476967346189e-05
-1.19593286244409e-05
-1.15610925625327e-05
-3.32531421233953e-06
-2.68983706418117e-05
-1.70833304085432e-05
-3.3444147073349e-05
-1.93548712531868e-05
1.73738599802909e-06
-2.67370744615948e-05
-2.48414759187143e-05
-9.34608142547613e-06
-1.23653783117113e-05
-1.40330189917272e-05
-1.79009390153363e-06
-1.36535762269587e-05
-1.77207385675379e-05
-1.417763051965e-05
-2.29218622081849e-05
-2.21763350836356e-05
-1.81747970386037e-05
5.31038564363369e-06
-2.96530633201135e-05
-1.68618609840521e-05
-2.18304300968943e-05
-2.41532961238603e-05
-1.75152985583639e-05
-3.22426291843588e-05
-3.21496099843066e-05
-1.29033465900071e-05
-8.42571091390404e-06
-2.40876311796799e-05
-2.03618767770062e-05
-9.63679762870259e-06
-1.23385166541371e-05
-9.07982175108627e-06
-2.772742978688e-05
-1.36602806154631e-05
-7.9084444567577e-06
-2.90886535143884e-05
-1.87185525711226e-05
-2.83572485988724e-05
-1.67946158134793e-05
6.25510470818116e-06
-7.38873960508794e-06
-2.82750168872466e-05
-1.58051275949411e-05
-1.36047920383646e-05
-1.18553006167088e-05
-2.40111249683003e-06
-1.00392912894252e-05
-4.25817088610055e-05
-1.89268687037388e-05
-2.03502488482109e-05
-1.75480717904519e-05
-2.03404681021105e-06
-6.6888248315644e-06
-2.53880462661073e-05
-1.29473133829845e-05
-1.73242693823085e-05
-1.19344202569263e-05
-1.82670609156649e-05
-1.91886210687013e-05
3.71685000182736e-06
-1.75768232494056e-05
-1.27150209022526e-05
-2.63312383495444e-06
-5.92529706758152e-06
-9.5845266121282e-06
-5.52005068945082e-06
-1.63443869199952e-05
-2.00858735366048e-05
-1.18947383477108e-05
-1.21110939273401e-05
-2.21720382930097e-05
-2.19059543494714e-05
-5.79638187951116e-06
-2.04876943060151e-05
8.99556502365837e-06
-9.89472121360561e-06
-1.22912416188815e-05
1.89137808843692e-06
-2.75673687504577e-05
-2.79679846075917e-05
-2.03049262563485e-06
-1.87639287090283e-05
-1.65236545913755e-05
-1.29360798346496e-05
-9.42474368723026e-06
-2.1150530528712e-05
-1.17495196935369e-06
-3.16111731091916e-05
-1.33549051874355e-05
-1.10539237002366e-05
-5.88834005565434e-06
-7.19475669485064e-06
-3.02678649037297e-06
-1.98478308576603e-05
-2.5596817819725e-06
-4.53381511005953e-06
-7.39964266573661e-06
3.37990025440724e-07
-1.09106601386522e-06
-2.31822405575934e-05
-2.21834657555847e-05
-8.62753098331756e-06
-1.05950957327394e-05
-1.96326737580235e-05
-3.572701898473e-06
-1.21727516737453e-05
-2.25741666607054e-05
-1.19244292991014e-05
-1.33360730527801e-05
-1.52066275727056e-05
-9.11284019051663e-06
-1.06835599885313e-05
-1.88432676247545e-05
-2.2081232342563e-05
-4.90375944466317e-07
-5.82720052670394e-06
-1.12095017895085e-05
-9.30528378863539e-06
-2.61108229280102e-05
-1.77965082650611e-05
-1.85073164699871e-05
-4.18208882050074e-05
-1.64460467906054e-05
-1.96333085541738e-05
-1.87458475047969e-05
-1.6485592737499e-05
-2.24522244559363e-05
-1.4065715140796e-05
-2.20087205164408e-05
-1.27720687551228e-05
-5.93352702655523e-06
1.38444317368389e-07
-2.02071443919262e-05
-2.47153211482407e-05
-3.7643989812353e-06
1.15463870185047e-06
-1.93391650507194e-05
-1.57913769286351e-05
4.5081955630303e-07
-2.55126422599983e-05
-2.39527267375086e-05
-9.18552682292012e-06
-8.73207564623074e-06
-1.82797313090918e-05
-1.07534519951038e-05
-1.63501231597918e-05
-1.1671018350829e-05
-2.5381387214088e-05
-7.71467130099358e-06
-2.5403764227108e-05
-1.61927150260193e-05
-1.30586024161135e-05
-1.25581842701252e-05
-2.44968248851212e-06
-3.48917454921455e-05
-2.3053536616433e-05
-3.38797043661128e-05
1.09783209514194e-05
-1.9842796530086e-05
-2.37941783088187e-05
-1.79404315562297e-05
-1.7379536777019e-05
-2.15154255929429e-05
-3.00414950206763e-05
-7.60485927670317e-06
-1.05894154992865e-05
-1.52869595353909e-05
-1.33851213341189e-05
-2.82149730355473e-05
-1.43759258647709e-05
-1.98077506453168e-05
-6.18428773872509e-06
-1.81395589272391e-05
-2.46603266264062e-05
-1.81522608009885e-05
1.06645767755984e-05
-2.32266300841076e-05
-1.6568081756959e-05
2.74219307665823e-06
-1.87107190793766e-05
-2.47208213828021e-05
-2.00720991594344e-05
-2.29378527218654e-05
-1.66348545080194e-05
-2.64183773322537e-05
-2.36210215138868e-05
-1.75023382546166e-05
-2.70679763412438e-05
-1.99104369030003e-05
-1.80574763759664e-05
-5.68755043212411e-06
-2.67017280540852e-05
-5.94136893408773e-06
-1.31006997327973e-05
-7.56108608328973e-07
-7.38277469380395e-06
-3.03160123071557e-05
-2.15855417802488e-05
-1.97518739727578e-06
3.41477544294899e-06
-1.41459706933446e-05
-1.67014517397048e-05
-1.07069706954445e-05
-2.12773378393717e-05
-2.33735640073247e-05
-2.22542104274046e-05
-1.77828861458056e-05
-1.71121620777903e-05
-1.34773607412938e-05
-9.3244521513376e-06
-1.91660958490826e-05
-2.53945356252985e-05
-1.98675139101877e-05
-2.36957719849136e-05
-5.4871401637763e-06
-2.99173990151489e-05
-2.79811194026911e-05
-2.23203152381437e-05
-2.42299670581529e-05
-1.43636161495866e-05
3.31922042908142e-06
-2.14409784848582e-05
-3.65015876229445e-06
-1.96648246949252e-06
-1.6529858567102e-05
-2.29680834429436e-05
-3.02675589294808e-05
-2.00572727826348e-05
-2.50858236267047e-06
-2.72628236942576e-05
-2.7682914659111e-05
-2.32172855500476e-05
-1.96579827325562e-05
-1.86112285454162e-05
-1.54640995218271e-05
-3.22241576612924e-05
-8.52601261863814e-06
-9.09710855527441e-07
-2.1415512735927e-05
-1.30641118966164e-05
-1.32308760206083e-05
-1.78930840566602e-05
-1.98794846478777e-05
-2.56217674837285e-05
3.13364431956719e-06
-5.07554236743848e-06
-1.52723632888746e-05
-3.1608928197141e-06
-3.31244344472503e-05
-8.40209916834327e-06
-3.59130295571121e-05
-1.55047751343083e-05
-3.4348103671615e-05
-2.87546524678809e-05
-1.92247931329176e-05
-1.29958619760661e-05
-8.70722503874509e-06
-2.71898018335709e-05
7.97265506250177e-07
9.43040783741484e-06
4.64755012102664e-06
-1.49042883278615e-05
-2.62769288968802e-05
-1.79731878097641e-05
-2.53773419003596e-05
-2.65269312087303e-05
-6.35193548941857e-06
-2.16743843852632e-05
-6.39559526065191e-06
-2.349377881486e-05
-7.9559422003104e-06
-9.91471776254247e-06
-1.99299527237979e-05
-3.77943831761281e-06
-1.03792456933185e-05
-1.21068568476798e-05
-2.43842133217543e-05
-1.27440234762319e-05
-1.62982256787368e-05
-3.21115161285197e-05
-3.14653174527479e-05
-7.6143012973488e-06
-1.77540726172883e-05
-1.41148364864357e-05
-1.3778205390722e-05
-2.5257682057595e-05
-5.26516221470335e-06
-1.49575298139034e-05
-3.6422144711089e-05
-2.96601527105014e-06
-2.17068252373923e-05
-9.12673944817416e-06
-1.34991706785484e-05
-1.62219442069469e-05
-5.43801699670127e-06
-2.08078782770629e-05
-4.20374440419307e-06
-1.42336371907757e-05
2.49464260353473e-06
-2.84913877560042e-05
-3.14065790226525e-05
-5.75914807309656e-06
-1.05669102588339e-05
-1.56820885379055e-05
7.8784557841461e-06
-2.78990463458744e-05
-1.31605539179658e-05
-5.70088762885044e-06
-6.74740568898475e-06
-6.52040487147785e-06
-2.06854285644725e-05
-9.42461392230321e-06
-1.42327209885011e-05
-4.58065342867687e-06
-2.3508861193936e-05
-1.74317209977846e-05
-2.27191624183444e-05
-2.3101750004731e-05
4.20012893922924e-06
-8.81651492498854e-06
-2.54924497097145e-05
-1.70591737086607e-05
-1.47735651806068e-05
-2.21265015512156e-05
-2.46133224062716e-05
-1.40695919411764e-05
-2.48876285328978e-05
-2.11969592143702e-05
-6.04478330334531e-07
-4.83352702691364e-06
-1.6302900329006e-05
-5.78981966439025e-06
-1.44386189837977e-05
-1.14167834047402e-05
-9.36479056642643e-06
1.13920565730727e-06
-2.21023609898285e-05
-1.69615371075989e-05
-3.77351317702228e-05
-1.17530718206074e-05
-1.6506813261249e-05
-6.8135069126234e-06
-1.73564189717555e-05
-1.91978720835108e-05
-1.25898938398409e-05
-2.53673089729671e-05
-1.92309781212462e-05
-2.38633671433721e-05
-1.79059692256628e-05
7.01538802796891e-06
-8.27214743662883e-06
-9.29671157299464e-06
7.57359991142591e-06
-9.86122305013418e-07
-2.3299839815097e-05
-2.06022829438975e-05
-1.83596105206342e-05
-1.4532127254289e-05
-1.78372355321024e-05
-1.15233707016462e-05
-2.34766140620057e-05
-2.24942271435222e-05
-5.56104698404546e-07
-8.91563793848199e-06
-2.37888303334251e-05
-1.3080393830162e-05
-2.86410529408547e-05
-3.8839999286626e-06
-1.30536193342416e-05
-5.57242623611476e-06
-1.63937185501747e-05
-9.84592235822657e-06
-1.40244918333412e-05
-2.74187982453226e-05
-1.72829160278398e-06
-1.93073381032005e-05
-6.37688775881214e-06
-1.92244736992194e-05
-2.09415706990849e-05
-2.37319617902271e-05
-9.17353618428295e-06
-8.14222699541234e-06
-1.93970077223313e-05
-5.01290504350337e-06
-1.37674286096099e-05
-1.96725209656524e-05
-6.07781563492779e-06
2.19410791067047e-06
-1.18075604826003e-05
-3.86034729444954e-05
-7.21202991401257e-06
-9.89688116697418e-06
-1.29760807421528e-05
-1.62420646472306e-05
-1.43622751567536e-05
-6.72394804272479e-06
-2.92734254011126e-05
-1.61412492928961e-05
-1.01187113183363e-05
-1.8008768799404e-05
-1.17785205051628e-05
-2.76868927237835e-05
-1.49305806583382e-05
-1.12872876449092e-06
-2.25586223906028e-06
-1.25113705082266e-05
-2.17974907062672e-05
-2.05058823344941e-05
-1.91599166035902e-05
-1.15763469844442e-05
-2.33266781541762e-05
-1.66718854162376e-05
-2.4355500431327e-05
-1.24911659214743e-05
1.04074054438913e-05
-2.01696280813134e-05
-2.04885050711674e-05
-7.23614786500599e-06
-2.50686074068981e-05
-2.55480710633014e-05
-1.61360076817329e-05
-1.51779057881169e-05
-1.96296741828851e-05
-1.33511279333146e-05
-2.46478347151033e-05
-2.65709444543495e-05
-2.56697672504737e-05
-2.37555951782344e-05
-3.34550586083803e-05
-2.02420518700297e-05
-2.69436299819892e-06
-1.40609470187011e-05
-1.11530693826043e-07
-1.33240834890788e-05
-1.42273761131812e-05
-5.79520477677317e-06
-2.21686603267895e-05
-2.90080192853342e-05
-1.2049152082867e-05
-1.50478404689647e-05
-1.94728649981367e-05
-8.99587342835162e-06
-5.04544965601643e-06
-2.10282489346405e-05
-1.94040723882947e-05
-1.47873148635243e-05
-9.0373631153764e-06
-9.79368003244578e-06
-1.83813591682759e-05
-2.21394568788231e-06
-4.91582168164863e-06
-4.90581158868752e-06
-3.40289394020404e-05
-2.52368340952733e-06
6.85298172391735e-06
-2.1475824045007e-05
-4.05783961956773e-05
-1.20130180405591e-05
-2.41056219090573e-05
-1.50019088978389e-05
-1.63182861658896e-05
-1.67737882085167e-05
-8.12509481406468e-06
-1.57488154748086e-06
-9.42809013446519e-06
-7.1313167140778e-06
-1.69459631874877e-05
-1.1118522966936e-05
-9.0226388631891e-06
-3.16944415486759e-05
-1.45988866843161e-05
-1.64747802656804e-05
-2.86833804581304e-06
-1.97858878709169e-05
-1.00489204080917e-05
-4.74619818769643e-06
-1.95371272801356e-05
-1.43993598062141e-05
-1.22360157376381e-05
-7.0676720945485e-07
-4.19861039933697e-06
-1.31992841984444e-05
-2.55870989923669e-05
-2.90263337226672e-05
-9.59684169249898e-07
-2.97849358803519e-05
-8.00936519755958e-06
-3.72538446637446e-06
-2.11786309700516e-05
-2.91203849590112e-05
-1.77398645005262e-05
-9.81956394499761e-06
-1.47515790070936e-05
-1.45635429974371e-05
-1.75979427723808e-05
-2.0039693759601e-05
-2.62014683321578e-05
-2.45018650259001e-05
-1.2316073144519e-05
-2.47057133013188e-05
-8.47946244633787e-06
-2.98285206762313e-05
-7.21869651616424e-06
-2.16507091316252e-05
-1.72238964589837e-05
-1.35888894843224e-05
-2.44752179015936e-05
-1.83496422068142e-05
-1.68462542555185e-05
3.81784610130959e-06
-6.79219245093873e-06
-3.87454828307857e-06
-9.69052116497234e-06
-1.49838431226983e-05
-3.02727492626864e-05
-9.02230944671804e-07
-5.50778596453257e-06
-1.88069164525146e-05
-1.31318582039709e-05
-6.45055197672225e-06
-2.26180697823115e-05
-1.89125567049291e-05
-8.61743243280527e-07
-2.08914442317906e-05
-1.20213424867613e-05
-9.33269229302301e-06
-3.60038062467313e-06
-1.78089932323066e-05
-1.08435013261192e-05
-9.30248073332911e-06
-2.19372392877884e-05
-2.60466905002144e-05
-2.12314631785302e-05
-1.58761943886484e-05
-1.22711847108523e-05
-2.23928557749824e-05
-2.71810843842587e-05
-5.00930906989373e-06
-1.81044942801243e-06
-8.2227373618842e-06
-9.13698716240475e-06
-3.3549085467464e-05
-1.43092055874583e-05
-2.63215511462582e-05
-3.07270939522554e-05
-1.15896134422016e-05
-4.19506470503963e-05
-1.381125866672e-05
-2.43782052393239e-05
-1.13630609451757e-05
-2.23105693625926e-05
-2.83090441004379e-05
-5.82850882104973e-06
-1.86186675447478e-05
-1.00030709806982e-06
1.21878080750087e-06
-2.49968445432333e-05
-2.46458946512357e-05
3.04688712882564e-06
-1.14084238412615e-05
-1.08350566447277e-05
-1.74206342005807e-05
-2.08029288808217e-05
-1.45485922296922e-06
-2.17228716212358e-05
-2.13124920813227e-05
-1.41084689751328e-05
-2.99600414543459e-05
-1.42155905526137e-05
-2.81879914533247e-05
-2.50616262921431e-05
-1.44692717476555e-05
-6.48576780743287e-06
-6.03681869211033e-06
-1.82621952786121e-05
-2.92079240325281e-05
-2.59598674586795e-05
-6.16086117343027e-06
-9.35037299510513e-06
-2.6219306603558e-05
-1.19566110623497e-05
-1.56481562808212e-07
-1.67443442578605e-05
-1.53689556093733e-05
-1.10006358399333e-05
-2.2616208296763e-05
-1.69894388578024e-05
-2.76391982754011e-05
-3.84665740961806e-05
-2.55768945151772e-05
-1.05935947773315e-05
-6.20479272286108e-06
-2.27117874903693e-05
-9.22503545110966e-06
-1.1976669883671e-05
-1.02758533334073e-06
-1.72871746184684e-05
-1.69597611376108e-05
-2.88334584658427e-06
-1.22697194370893e-05
-1.20027034183569e-05
-1.45280736282016e-05
-2.42760971060285e-05
-2.8099986649039e-05
-1.44114392401383e-05
-2.36033248488758e-05
-7.50833885285837e-06
-8.61940604709597e-06
-9.80450835914324e-06
-2.00370332763933e-05
-1.24340545230322e-05
-1.17368253636248e-05
-3.97802928642986e-05
-3.54950452633828e-05
-1.79045221993998e-05
-2.35386940475552e-05
-2.00852000565168e-05
-4.61836315699526e-06
-1.43175658688456e-05
-2.02398786670818e-05
-4.20169462638324e-06
2.73642804380081e-06
-7.69440416581799e-06
-2.02487645573919e-05
-1.76353841500854e-05
-2.50068995087215e-05
-6.50587994271785e-06
-1.36636723373783e-05
-2.83574927322504e-05
-1.87635369118025e-05
-3.07941129960088e-05
-1.71847389917991e-05
-1.03897960291174e-05
-2.78321008983281e-05
-1.60801950365686e-05
-4.08688811442984e-06
-3.63221082763201e-05
-1.44535869638348e-06
-1.03995869628567e-05
-1.80391436589564e-05
-1.84664278775628e-05
-1.7212891415162e-05
-1.5480332934797e-05
-2.05586365216432e-05
-6.78734263328136e-06
-1.00047909931204e-05
-1.09013526717936e-05
-2.03196799562724e-05
-2.24681157069291e-05
-2.26035091418605e-05
-1.20406526976462e-05
-1.29453422543293e-05
-1.19563932144112e-05
-2.51100596941819e-05
-1.59870190775283e-05
-2.06093895675311e-05
-4.76291779427688e-06
-3.08078243544429e-05
-1.84354460646955e-05
-1.47205689776247e-05
-1.31049193530256e-05
-1.16001947743974e-05
-1.70214379842475e-05
-5.47057063693665e-06
-1.79375427073619e-05
-3.14757575966751e-05
-4.51627722487819e-06
-3.06094212546911e-05
-1.3498718813429e-05
-1.42505180228009e-05
-1.3593963112976e-05
-8.54356531362415e-06
-2.42960364251862e-05
-1.9560624547031e-05
-2.10089376947045e-05
-2.01779430516907e-05
-2.02395012922016e-05
-1.35008349279266e-05
-2.63052881928418e-05
-1.54889834445946e-05
-5.35871950773555e-06
-1.64568339647703e-05
-7.7439797136871e-06
-1.83125130653624e-05
-1.57784700142329e-05
-1.37768307741049e-05
-1.2454745962548e-05
-2.56550504580413e-05
-3.09276168440901e-05
-2.24623553888541e-05
6.24159838177311e-06
-1.64719308644051e-05
-4.12194661828205e-06
-2.82812932532941e-05
-1.30624758463171e-05
-1.95959378056015e-05
-1.24558671269413e-05
-2.39999823530842e-05
-2.71088505929101e-05
9.68510408789792e-06
-1.53470049050299e-05
-1.6715750678364e-05
-6.15632786018392e-06
-6.47447940356209e-06
-7.89111016892525e-06
-2.38514706125604e-05
-3.88496483628561e-05
-1.82910563344259e-05
-1.61983071395282e-05
-2.83938538983529e-05
-3.8630995870897e-06
-1.9139454866708e-05
-1.61762927354606e-05
-2.68603546001957e-05
-2.30365514406461e-05
-2.36385051561065e-05
-2.29576543334889e-05
-6.25520740956339e-06
-1.18827023754296e-05
-2.74939656925433e-06
1.83689356597796e-06
-2.7325613623843e-05
-1.16646248555107e-05
-6.76090046458184e-06
-2.77692710136529e-05
-2.32725183405712e-05
-1.72940072562273e-05
4.21545168381779e-06
-2.67869339499683e-05
-1.29403933308123e-05
-2.62347851907103e-05
-2.82041485954466e-06
-1.61769551476472e-05
-1.9352615935472e-05
-3.18440041070937e-05
-1.00165959607622e-05
-1.14523948894256e-06
-1.92808006853857e-05
-2.35759416429918e-05
4.16461071094028e-06
-2.12543271979691e-05
-1.6340659734057e-05
-1.57451647284661e-05
-1.01400636191161e-05
-4.14027586467423e-05
-7.51525870237668e-06
-1.67465779590427e-05
-2.48594418422803e-05
-1.87794223322557e-05
-1.32265508792652e-05
-3.06444413269885e-05
-1.74354968841292e-05
-1.45191012067484e-05
-1.85282216158154e-05
-3.53469641873336e-05
-1.32490623051329e-05
-8.07369388336623e-06
-1.35401327701036e-05
-1.5344261614575e-05
-2.64135981833418e-06
-2.19503097908369e-05
-1.91864692428935e-05
-2.73629753083324e-05
-8.69530282022244e-06
-4.81502211535533e-06
-7.87600674427153e-06
-1.11659264243581e-05
-1.37258165935562e-05
-1.94902832301599e-05
-2.05268958744648e-05
-2.42987619209862e-05
-1.61125057963456e-05
-1.80287491737116e-05
-1.95852544257334e-05
-2.06698082316533e-05
-1.55495724069046e-05
-6.77928846320328e-06
-1.64190726942122e-05
-1.21684721466868e-05
-2.61531348875109e-05
8.05178508096269e-07
-2.45737501401696e-05
-2.34240550261645e-05
-9.3353355208182e-06
-1.727245854439e-05
-7.4293176714656e-06
-3.01892211761996e-06
-6.96032283020002e-06
-1.82077712574837e-05
-3.19205039960422e-05
-1.72751356152574e-05
-8.38961855271595e-06
-2.37712914728411e-05
-2.75460582259957e-05
-1.51285685890312e-05
-2.05679472224264e-05
-2.82912627094653e-05
-2.16909456812374e-05
-1.48094443907851e-05
-1.44350059667852e-05
-2.25399433450285e-05
-4.01285245825669e-06
-2.23904078751826e-05
-1.92302104335052e-05
-1.27559780713684e-05
-5.6842866794704e-06
-2.96015957529036e-05
-2.61212088447956e-05
-1.42972927274258e-05
-3.05774995189037e-05
-2.08629523172522e-05
1.75366268189466e-07
-1.8868784602293e-05
-2.08942578637014e-05
-9.64112566445458e-06
-2.05721118663685e-05
-2.08961990510505e-05
-5.17359023491223e-06
-1.37317096759423e-05
1.76551295789776e-06
-1.22493877145546e-05
-2.22189655680651e-05
-1.5810490554519e-05
-1.57712403470906e-05
-1.94411502292802e-05
-1.91130592281729e-05
1.09865178087479e-06
9.42343363068659e-06
-1.07988238000088e-05
-1.51014785046552e-05
-1.02513577186631e-05
-2.10083652998535e-05
-1.21843147694283e-05
-9.70994413886839e-06
-9.47398371125581e-06
-2.3357114371531e-05
-1.19984222162709e-05
-1.15283621723129e-06
5.30705885263256e-06
-2.53814036566311e-06
-2.18388756223306e-05
-2.11259288095159e-05
-2.85378619510097e-05
-4.69751352121236e-06
-1.2691184435004e-05
-1.66638924380358e-05
-1.3269015638982e-05
-1.46902746799591e-05
-2.17043420525858e-05
-9.7738017815258e-06
-1.56356177841676e-05
-2.08988228799588e-05
-3.5894750451958e-06
-7.95312314851144e-06
-1.4511837298437e-05
-7.94579817543248e-06
-1.69848736159631e-05
-1.28915821335309e-05
-2.56624409360901e-06
-1.32278933302392e-05
-1.36135040056533e-05
-2.43806118799127e-05
-1.58585090676268e-05
-7.19045094405169e-06
-6.75204506654057e-06
-7.186046932546e-07
-2.50384881811918e-05
-9.45687583032419e-06
-2.69807376167417e-05
-2.29282347012191e-05
-8.87293636061308e-06
-3.6082843336327e-06
6.83303180178486e-06
-1.82464718356002e-06
5.88898532755883e-06
-8.68335896536193e-06
-1.89085625271537e-05
-2.96445291035902e-05
-1.74949471306995e-05
-2.66257747113986e-05
-2.81825191477431e-05
-2.67174627517716e-05
-4.33446350259277e-05
-1.37104620404736e-05
1.98533083249615e-06
-1.22614337575203e-05
-1.93360847878479e-05
-1.30856818997053e-05
-6.81971470532975e-06
-8.45432126813912e-06
-1.66429123338442e-05
-7.69074859544024e-06
1.15188162439122e-06
-1.70284931604988e-05
-1.46302707064531e-05
-3.57338450036249e-05
8.714236586261e-06
-1.24756901867441e-05
-1.42819392632379e-05
-3.98505184256182e-05
-1.13897963479416e-05
-1.70432540334914e-05
-3.3118129648641e-05
-7.45132121335844e-06
-3.11652408109481e-05
-1.36513128602856e-05
-2.72467637312767e-05
8.49365165632842e-07
-8.70073789741588e-06
1.11895135323841e-05
-1.40074806423884e-05
-1.76048379761851e-05
-3.33479565607419e-05
-3.59073565878833e-05
-8.23841127941602e-06
-2.30030986165553e-05
-2.00920889142632e-05
-8.43428483061478e-06
-8.88960038343347e-06
-1.03507789258804e-05
-2.41448327646647e-05
-2.20545145298562e-05
-2.84723022039016e-05
-1.7745524885225e-05
-1.29920434356144e-05
-2.77878170663392e-05
-1.39468437412911e-05
-2.5508710983423e-05
-2.62078877418449e-05
-6.02500044440239e-06
-4.5318552938565e-07
-1.56552137926238e-05
-3.54828413373204e-05
-1.26132068528577e-05
-3.97211338797303e-06
-3.20411558603782e-05
1.66572309216331e-06
-1.68340476209467e-05
-5.19483124406278e-06
-5.4604416260253e-06
1.52079358646491e-06
-2.54557669691935e-05
-8.74340478668379e-06
-1.57544336941881e-05
-2.24415616673883e-05
-1.62063890376589e-05
-1.89944197794532e-05
-1.8879998481741e-06
-5.73964432682501e-06
-2.6676773137173e-05
-1.82350463309254e-05
-1.26048983081036e-05
-7.68730975544275e-06
-1.72934017864107e-05
-1.99679862092311e-05
-2.04110624283772e-05
-2.89200364468311e-05
-2.81022337301383e-06
-2.93004813204558e-06
-2.06105355393359e-05
-1.23940379657034e-05
-2.19225223773322e-05
-2.37713876228052e-05
-1.05873783151193e-05
-1.30910677734541e-07
-3.85804559337726e-06
-8.94659731048398e-06
-1.54592633171372e-05
-1.32014380652015e-05
-2.58077483906816e-05
-1.04236872696736e-05
-1.71785224882651e-05
-8.28747577984568e-06
-1.86680344045007e-06
-3.80910577766638e-05
-2.26801416026171e-05
-1.23395019260858e-05
-7.6293335598041e-06
-4.77895759994564e-06
-2.02156142599731e-05
-1.32887455002462e-05
-8.85055592173623e-06
-2.91763218836797e-05
-4.44555454651411e-06
-4.41386584935305e-06
-2.35663020307192e-05
-4.49798525169442e-06
-2.78111323277515e-05
-2.14394609787579e-05
-1.9047191042512e-05
-2.68594979656617e-05
-1.5533037175126e-05
-7.46423779944397e-06
-2.11481550471098e-05
-2.51813453817192e-05
-2.35258565591159e-05
-7.24904456937954e-06
-1.79314331329671e-05
-2.46804250422392e-05
-1.87782175589211e-05
-9.27976846330322e-06
-1.64049694127099e-05
-2.42484955474121e-05
-3.37927540486746e-05
-1.5667242528627e-05
2.23523605299178e-06
-1.24707685178634e-05
-2.7097792559476e-05
-1.97996196105351e-05
-8.05869593159806e-06
4.41248353649996e-06
-2.42682783716786e-06
-1.54741410358862e-05
-2.72837298055668e-05
-1.37406618688589e-05
-5.56034780087804e-06
-2.05902518555791e-05
-2.73910272237985e-05
-1.53044860413174e-05
-1.48105569196873e-05
-4.09143416255056e-06
-1.68150796569627e-05
-5.76292515396945e-06
-1.79636132305157e-05
-1.1541093297874e-05
-6.52115811887864e-06
-9.49049198910731e-06
-2.25174687005593e-05
-2.19211228153491e-05
-3.04035698185848e-05
-2.96044042844102e-06
-1.20858443625375e-05
-1.37843674491028e-05
2.93478950756791e-06
-2.84706416613071e-05
-1.79816256715786e-05
-1.84243474201515e-05
-1.77974533659336e-05
-3.06661409313284e-06
1.28561175871612e-06
-1.91913954956705e-05
6.75890173682118e-07
-3.11805091816985e-05
-7.84529097281788e-06
-2.72217959820943e-05
-2.25107767252929e-05
-5.55489300560598e-06
-2.14297273906463e-06
-1.41097486330022e-05
-5.82524255236137e-06
-1.72948814236669e-05
-1.57595203586508e-05
-2.64535521990379e-05
-1.51629582138781e-05
-2.04370655539673e-05
-4.43837655184013e-06
-1.11879642264918e-05
-1.5053898584739e-05
-2.2421476360319e-05
-6.10663077351456e-06
-2.57875059141639e-05
-3.29034705527043e-05
-1.16595049256331e-05
-1.1385531294472e-05
-1.25280233402214e-05
-1.64853059055098e-05
-2.1456171956255e-05
-1.2821613084205e-05
-5.95824462923066e-06
-4.12078877943192e-06
-1.51829456975124e-05
-2.71206274541209e-05
-2.76280788164615e-05
1.06200390469302e-06
-5.52335853167833e-06
-1.03007295395105e-05
-2.64662744972386e-05
-1.29443851168176e-05
-2.18480156304757e-05
-5.79328829729554e-06
-2.46096136523317e-05
-1.56017962218112e-05
-1.96053245235157e-05
-9.70315532992663e-06
-2.6584993921323e-05
-2.7389499912401e-05
-2.18717727656807e-05
-1.42832840362308e-05
3.33742992321426e-06
-2.03904430744616e-06
-9.99591553444538e-06
-2.55401648335386e-05
-1.51457517038405e-05
-7.63786821321905e-06
-1.50644205773876e-05
-2.44875817053838e-05
-2.48973466347274e-05
-3.10186556265114e-05
-1.16978676756365e-05
-1.10092123177065e-05
-1.73950945565418e-05
-2.33057790435542e-05
-2.32565554278287e-05
-2.48223810911499e-05
-1.2388126243668e-05
-3.4365394063983e-05
-2.83208067541677e-05
-1.37566748669524e-06
-1.96545774489058e-05
-8.6566593464877e-06
-1.94509837855565e-05
-9.50334002252871e-06
-1.09282940385524e-05
-5.70408215709619e-06
-1.15486833945265e-05
-1.64126322057906e-05
-1.41278338593003e-05
1.2412661118035e-06
-1.69478873307096e-06
-1.47059506845842e-05
-1.85939558744115e-05
-1.63553486963261e-05
-3.11815506288754e-06
-4.7015644145304e-06
-5.57837801908227e-06
5.79618955541662e-06
-1.11296407496376e-05
-2.21783682633069e-05
-3.55287817283804e-05
-6.69391807346836e-06
1.74588877501681e-06
-1.43202977665315e-05
-2.04399272761052e-05
-2.14334959191031e-05
-1.84808915927985e-06
-1.85648284096942e-05
-3.84446848273939e-05
-1.64175536335516e-05
-4.06648323799993e-06
-4.26629697888241e-06
-2.9832897309281e-05
-1.38048126350157e-05
-1.19380823330827e-05
-2.07777440674964e-05
-1.293212850464e-06
-2.37756037684333e-05
-1.11797703029385e-05
-4.65807387212591e-06
-3.26650124202218e-05
-2.11203743167484e-05
-2.40736655445323e-05
-2.31619899221116e-05
-2.17703859718874e-05
-2.6624764828621e-05
-1.32275818330663e-05
-1.42860863003938e-05
-9.86258545192122e-06
-1.93474042978207e-05
-2.28045045819823e-05
-2.32983177938519e-05
-3.49282638066743e-06
-1.0641588916618e-06
-2.0213582492643e-05
-2.60866674840752e-06
-6.32350497421259e-06
-1.30354522943741e-05
-2.73027043017331e-05
5.47018358086572e-06
-2.27709985752459e-05
-2.39535948135954e-05
-2.35545023772829e-05
-1.11334426266155e-05
-8.99178680477081e-06
-1.392979723058e-05
-2.05657191598497e-05
-1.0171620164489e-05
-1.62048526142662e-05
-5.75309663292353e-06
-4.48769903428496e-06
-1.93387679113631e-05
3.79755415857932e-06
-4.25613661237364e-05
-3.02319462699353e-05
-2.76771137108374e-05
-1.51637096673171e-05
-1.53072466132221e-05
-3.21677214481153e-06
-1.18386658225315e-05
-1.28774422304279e-05
-1.92892297013086e-05
-1.42156801606951e-05
-1.23154401842701e-05
-1.3500085131304e-05
-1.99263770571742e-05
9.66049694909911e-07
-1.23975171896608e-05
-6.92857154515546e-06
-1.52475246530627e-05
-1.07845779637695e-06
-5.84956897036834e-06
-9.50870351639904e-06
-2.36066115482768e-05
-2.29162128114906e-05
-2.84286795534079e-05
-1.95997848788666e-05
-3.04812009265319e-05
-2.46272791054556e-05
-1.44155834921599e-05
-5.7885853515011e-06
-2.36817993580346e-05
-1.5938490948374e-05
-2.23465843053234e-05
-2.31399176171073e-05
-2.15991087572675e-05
-1.27036411489307e-05
-1.58736949310143e-05
-1.71646606816686e-05
3.58361494342373e-06
-1.84815574179087e-05
-9.04478295050041e-06
-1.46552164005728e-05
-8.91698130296727e-06
-1.79919571326546e-05
-1.92669234099197e-05
-2.50336597762736e-05
-1.05695194611588e-05
-5.07139986746822e-06
-5.85699648949455e-06
-1.48134821550146e-05
-1.15913784019624e-05
-1.58614615365545e-05
-1.93738015904143e-05
-2.75368637667274e-05
-2.31572839031719e-05
-2.90036493724621e-05
-1.96974193885495e-05
-1.74088273035744e-05
-2.9295640481537e-05
-8.64732205134439e-07
-7.58869955359506e-06
-1.03228338370213e-05
3.46002360616617e-07
-2.91450944723273e-05
-2.48057435530408e-05
9.31256456542541e-06
-1.14504935499353e-05
-2.64999785539095e-05
-1.53618781738845e-05
-2.1130945214668e-05
-2.80937738935316e-05
-8.9138008331285e-06
1.02008826065135e-06
-3.17385128297159e-05
-1.3595630266751e-05
-3.04891033860335e-05
-1.55241898831845e-05
-1.55387341276126e-05
-1.75632081417594e-05
-1.66431899846745e-05
-3.35041812076159e-05
-2.03378608663487e-05
-1.34231616371458e-05
-1.04933721878005e-05
-7.54716204512389e-06
-1.38605872318249e-06
-1.41101802279955e-05
-4.14148284705765e-05
-1.61642131579779e-05
-9.55884986262913e-06
-2.44758103263067e-05
-9.02736466277953e-06
-2.06469192070922e-05
-1.90130746960975e-05
6.07762911239913e-06
-2.21427783094342e-05
-1.94795727401348e-05
-1.30309924539236e-05
-3.81923442293139e-06
-6.71623019263236e-06
-8.06389849003101e-06
-1.43880906737009e-05
-1.42292874674578e-05
-2.10714319322326e-06
-2.20001922687604e-05
-1.50027666122245e-05
-2.10360476555049e-05
-2.17762696197575e-05
-1.66142111029086e-05
-4.04156986411945e-05
-1.70951148351319e-05
4.11223023874064e-06
-3.07165692580507e-05
-2.50329474050952e-05
-2.33602152234303e-05
-6.31187354556911e-06
-8.23432980403605e-06
-1.52539603740567e-05
-1.45371232222967e-05
1.8625976719536e-05
-1.84928022456489e-05
-1.22432768748346e-05
-7.35021770991313e-07
-2.26286810679082e-05
-1.49770988864481e-05
-2.33334065406555e-05
-1.89443833889813e-05
-2.35456648146521e-05
-1.49534512271097e-05
-2.22551486977769e-05
-2.10455712657354e-05
-1.90703697685798e-05
-3.87072021223594e-05
-2.56987827569273e-05
-1.89221704124908e-05
-8.25409076575561e-06
-1.30075482697293e-05
-1.80379082561429e-05
-1.4200571613031e-05
-2.11290749355735e-05
-2.1137340057444e-05
-1.51172038016071e-05
-2.86938593650072e-05
-5.96329737614326e-06
3.45053143780973e-06
-2.30590828446246e-05
-1.22434859545202e-05
-2.08025534001557e-05
-2.61406368131394e-05
-6.8445574787451e-06
-5.95543360101737e-06
-1.4511534633771e-05
-2.54532168014082e-05
-1.59793473357822e-05
-3.00587630119409e-05
-2.44798943087832e-05
-1.62882240506137e-05
-2.52666759846614e-05
-1.22181387453053e-05
-4.35433240451372e-06
-1.61928783389464e-05
-2.23109807046695e-05
-2.04560330583035e-05
-1.55706169952983e-05
-9.300030198586e-06
-2.0899774796462e-05
-1.27870030573389e-05
-8.3652174186526e-06
-1.16413162544284e-05
-2.42288002257568e-05
-3.08744825428042e-05
1.24069529910638e-07
-1.52565466448816e-05
-2.0794698860185e-05
-2.86678021282437e-05
-1.94993232103407e-05
-1.22300749886155e-05
-3.29942340767754e-05
-2.04524202765696e-05
-2.0389301060064e-05
-2.1021771371319e-05
-7.80934658737927e-06
-1.52337930253286e-05
-4.96397664915946e-06
1.1580745773801e-05
-1.86533686454454e-05
-1.31189883110815e-05
-1.12713406131131e-05
-1.9353721409339e-05
-6.96430752335369e-06
-9.00460696755339e-06
-1.26486231674576e-05
-2.04297691619378e-05
-1.9469325303309e-05
-1.54858367577394e-05
-1.30235916658522e-05
-2.0309633963106e-05
-1.58706502909439e-05
-3.07299715713141e-05
-1.05509750730037e-05
-5.94937558242414e-06
-5.90490479640848e-06
-1.94389699938334e-05
-2.4191563435605e-05
-9.0038059017695e-06
-1.57321690429669e-05
-1.2564916051111e-05
-1.24642110899881e-05
-2.80361254526728e-05
-2.60914371973913e-05
-3.10787386691046e-05
-2.63762681689777e-05
4.2251440496345e-06
-2.75376117835156e-05
-1.43638999131494e-05
-2.11615959391595e-05
-1.88305749397056e-05
-9.41633559785499e-06
-1.44964780217108e-05
-1.6659399475032e-05
-1.49534498434307e-07
-1.82726227229694e-06
-9.18638861708946e-06
-1.71539779807174e-05
-1.68614103001616e-05
-2.53183258466354e-05
-2.14239380079288e-05
-1.1211337649513e-05
-6.82325617224159e-06
4.23565301267397e-06
-1.23438664792837e-05
-3.06524317251695e-05
-3.12701707888106e-05
-8.03350216814724e-06
9.2371519894201e-07
-1.03779202103981e-05
-2.91994366837068e-05
-1.32226443425038e-05
-1.5502550439817e-05
-2.30437086025256e-05
-2.68936653029078e-05
-2.55949307270183e-05
-1.38153987446918e-05
-1.50639855175679e-05
-2.14023741416754e-05
-1.49998168539534e-05
-1.18061617156819e-05
6.87200489335902e-06
-8.36497118433445e-06
-8.33011124585997e-06
-2.70371228784572e-05
-1.70161431964575e-05
-9.0589967394422e-06
-8.79537362970717e-06
-2.11300906371834e-05
-8.1493509000767e-07
-4.98915108234809e-07
-2.81392014078176e-06
-1.80623410750777e-05
-2.07282303834714e-05
-3.70421947289244e-05
-1.05241839326419e-05
-2.19049908234714e-05
-1.82588502447021e-05
1.57917144183654e-06
-1.45047005083843e-05
-3.54084097081897e-05
-3.07432621536748e-05
-1.00502282970894e-05
-2.59668773469609e-05
-1.15969862081177e-05
-2.69691040766817e-05
-3.09903303381268e-05
-3.29946134852788e-05
-9.42975849277009e-06
-1.62470404865857e-05
-1.79529708932336e-05
-2.71989572946091e-05
-2.42420023951784e-05
-2.68272353487819e-05
-2.16265757188632e-05
-1.31920774293379e-05
-1.85045667728205e-05
-2.13105692001599e-05
3.03294274670494e-06
-4.54100832381279e-06
-1.01638153046341e-05
-1.52477448826106e-05
-1.30433477445145e-05
-2.66965019970463e-05
-9.72361838133337e-06
-7.16998968518874e-06
-2.46817790714304e-05
2.285706840421e-07
3.82991835495471e-07
-2.72849832979932e-05
-2.46366036490199e-05
-1.41341435549719e-05
-1.50946350049237e-05
-1.04152394066159e-05
-7.04252036947721e-06
-1.36801818093776e-05
-2.46793300183127e-05
-1.9026211854615e-05
-4.13820981860023e-06
-2.57573572019881e-05
-1.86187380765725e-05
-2.64701959711983e-05
-1.69116618649073e-05
-1.27504172635826e-05
-1.29001587228176e-05
-8.11840519665059e-06
-2.39390303579118e-06
-1.26649381399174e-05
-1.52239921155422e-05
-2.44371804939036e-05
-3.26900879246846e-05
-1.96372271023899e-05
-1.78642448795189e-05
-5.9905417008597e-06
-6.33232329150679e-06
-2.18071955288933e-05
-3.04407744712013e-06
-1.93182118159255e-05
-4.88082211480475e-06
-1.44499619205302e-05
-5.10995025502086e-06
-2.25474152151733e-05
-7.04132914165608e-06
-2.46738004018407e-05
-4.03543458569097e-09
-2.364053373168e-05
-1.51032951996463e-05
-1.72130402064278e-05
-1.15566121819952e-05
-7.83497734695792e-06
-1.72684900071714e-05
-5.36153471018228e-06
-2.46478930543396e-05
-2.07358763639824e-05
-2.08656229460629e-05
-6.21719131390479e-06
-2.26328636238566e-05
-3.31824197354487e-05
-2.04776006137075e-05
-3.18903029420775e-05
-2.41979004722273e-05
-1.24440284870204e-05
-1.31455357852177e-05
-1.80066699288618e-05
-2.5026981274441e-05
-3.18799392807095e-05
-2.20792012829912e-05
-1.36861778141024e-05
-2.08432463835815e-05
-1.77896297768533e-05
-1.31767288766608e-05
-1.00652233143729e-05
-1.72785103547615e-05
-1.8326904441122e-05
1.65968015260179e-06
-2.43507945535919e-05
-1.84266685639628e-05
-2.7281684469825e-05
-1.07963023632679e-05
-4.46491241131063e-06
-1.34075791543922e-05
-8.41201833645755e-06
-1.24096756705966e-05
-1.71158302697592e-05
-1.75190560616582e-05
-5.23016173932951e-06
-6.66240212018357e-06
-7.56015369816941e-06
-1.92223149771273e-05
-2.6114184774474e-05
-1.64825883293806e-05
-4.30778212948156e-06
-1.67833629828489e-05
-2.73452411589585e-05
-1.62797674057741e-05
-7.68282467337357e-06
-1.15486496054346e-05
-1.27954964800684e-05
-2.80832310707944e-05
-1.51675409861941e-05
-1.29354755142785e-05
-1.44636299611493e-05
-2.79391337109825e-06
-1.76861816524752e-05
-2.43699062083559e-05
-1.14861416082601e-05
-1.43383787988101e-05
-9.0157388810219e-06
-9.62777219281075e-06
-8.09028889512301e-06
-2.76899698510408e-05
-3.61405709498826e-05
-6.68445942330533e-06
-1.26457381614041e-05
-2.10463131422193e-05
-1.54821777596656e-05
-1.28733932708478e-06
-1.93714417905797e-05
-1.58800327877238e-05
-2.15958589775561e-05
1.11917115855207e-05
4.47173668514125e-06
-3.21977864448391e-05
-3.10220085304175e-05
-2.7125394691645e-05
-3.44120886517358e-06
-2.59248498224809e-05
-1.77311640366056e-05
-1.5189716793289e-05
-1.89475177929446e-05
-3.68919469431088e-05
-1.46942654178378e-05
-8.64557765559808e-06
-1.49938051389314e-05
-3.46599313702617e-05
-1.70811042968454e-06
-3.44519603431444e-05
-1.09815054795647e-05
-3.35634933519079e-06
-2.0808794870831e-05
-9.3839211573739e-06
-1.82152310643682e-05
-2.28006172423501e-05
-2.27053004551606e-05
-1.76419125203272e-05
-6.49102560276912e-06
-1.57780417358136e-05
-7.31124021391233e-06
-2.54091472583224e-05
2.98931009505432e-07
-1.05446242790406e-05
-1.54383288399753e-05
-6.46458941131408e-06
-1.66017301007506e-05
-1.40283524264865e-05
-5.6850175188045e-06
-1.70017284093071e-05
-1.5862680469806e-05
-2.90967061212514e-05
-1.48630236627126e-05
-1.02081205985339e-05
-1.20701765512935e-05
-4.00038422576391e-05
-6.08625241186919e-06
-1.29004656353328e-05
-1.3817515568686e-05
-1.83002981830638e-05
-4.23984548019982e-07
-2.87477774464753e-05
-1.62157083914892e-05
-2.21207216095068e-05
-1.65122581100275e-05
-1.13058959855662e-05
-1.97806546726319e-05
-1.35849761644639e-05
-2.91518999064202e-05
-3.08283561175039e-05
-3.56492114133286e-06
2.00341082297792e-06
-6.02823367356147e-06
-2.40344445574466e-05
-1.50621853799683e-05
-2.99537503270706e-05
-5.26279705757518e-06
-4.48595943161635e-05
-1.11318360812026e-05
-1.09268535820241e-05
-3.06026850308761e-05
-1.45513549766573e-05
-1.29239376599501e-05
-1.06250571873254e-05
-3.10975679094828e-05
-1.09450713281055e-05
-1.86320159078566e-05
2.73343529411874e-06
-1.68089821903158e-05
-3.27289629069513e-06
-2.09960733849639e-05
-4.99436678364953e-06
-7.30143855025354e-06
-1.73256720940321e-05
-1.24277727415875e-05
-6.37433121978307e-06
-1.5463651886052e-05
-1.12346993254963e-05
-2.41273491508107e-05
-2.60509696662414e-05
-2.57095542979495e-05
-2.38224324393129e-06
-1.56819270519445e-05
-1.72526100142874e-05
-9.36831122071893e-06
-1.90974443419313e-05
-5.54457200973657e-06
-1.62033936009195e-05
-4.54240735081481e-06
-7.67280481913402e-06
-1.10171036219382e-05
-9.83380173569487e-06
-1.69831044668836e-05
-8.13945452615622e-06
-4.64996258896644e-06
-7.88442552930249e-06
-1.61615047610984e-05
-3.69369531056424e-06
-2.05705880480849e-05
-2.64248640761271e-06
-6.83485447535434e-06
-2.64604594252132e-05
-1.76507455368561e-06
-1.02716476511447e-05
-2.87686553924783e-05
-2.27218989611156e-05
-9.46580924472372e-06
-2.13358426123257e-05
-2.76499354010405e-05
-7.6882112526334e-06
-3.73126546174891e-06
-8.11984021207432e-06
-9.22193524628231e-06
-1.78169562697618e-05
-2.0207103022202e-05
-1.73842881469582e-05
-6.45377453274468e-06
-1.08603970788712e-05
-2.25188257434907e-05
-1.92472304004831e-05
-1.87872885853635e-05
-2.13179070012304e-06
-3.22251428240309e-05
-2.54719299578968e-05
-1.2108603078904e-05
-1.88483499466727e-05
-1.53234230956973e-05
-1.99921450025887e-05
-1.21616455826293e-05
-1.02330959462439e-05
-2.11571384107129e-05
-4.40514898940486e-06
-2.21528181161257e-05
-1.45198212764468e-05
-2.36183293315162e-05
-1.21561813248537e-05
-3.03714425588403e-05
-2.00392795665957e-05
-1.81220446003507e-05
-1.55887109149568e-05
1.71385634938966e-06
-8.67067186766967e-06
-1.70786649807072e-06
-1.93143910981988e-05
-1.51947165122278e-05
-5.78954415465489e-06
-6.80972422842235e-06
-3.54827750133955e-06
-2.47826789776776e-05
-9.36674609610111e-06
-1.44670240845745e-05
-1.16195928697239e-06
-3.5872464769062e-07
-2.03458760465813e-05
-1.56452178090472e-05
-4.38824678560541e-05
-4.77649843504849e-06
-5.21613294326127e-06
-1.40804247734647e-05
-1.23037387602839e-05
-1.10186697753742e-05
2.33110984463444e-06
-2.86103723201523e-05
-1.69737702758426e-05
-5.63539568421953e-07
-1.48820696063802e-05
2.74524080817839e-06
-2.65528095536047e-05
-2.14263611314856e-05
-1.24537801740375e-05
-2.11643094303469e-05
-1.77015528850485e-05
-3.38850213936955e-05
-2.53636020053225e-05
-2.10966190678745e-05
-1.71228390831472e-05
-1.88635155679917e-05
-2.29826103408768e-05
-8.56661252598356e-06
-3.09012715190101e-05
-2.33485858165942e-05
2.50883438053293e-06
-1.3483091171695e-05
9.36304898128031e-06
-1.46502430755108e-05
-1.71155927181839e-05
-5.5976734093704e-06
-2.17018292554526e-05
-1.32768363781939e-05
-2.46822532065596e-05
-9.1237579790705e-06
-1.70505222139415e-05
-2.91961950485889e-05
-1.84774543553044e-05
-4.75788012880722e-07
1.31304506542641e-06
-5.10939787625599e-06
-4.88426566087166e-06
-1.93910152195958e-05
-2.03054680698797e-05
-1.52109320912625e-05
-1.30384576658269e-05
-1.55771758008001e-05
-1.95649434670324e-05
-5.22659684508774e-06
-1.14371468687919e-05
-1.40464907154053e-05
-2.39464284496587e-05
-7.13727589911228e-06
-1.34512626825187e-05
-5.4852315016281e-06
-1.0993247884675e-05
-3.11417184026427e-05
-2.01325470831071e-05
-2.03466765380247e-05
-6.94475059482951e-06
-1.02334868529939e-05
-1.47017873076598e-05
-4.97545815618368e-06
-9.71543350052836e-06
-2.03684482274471e-05
6.60556824529194e-06
-1.99379378519312e-05
-8.40843731168952e-06
-1.05640381757799e-05
-1.67740184647987e-05
-1.02396448889266e-05
-1.42797038003644e-05
-1.28453241196083e-05
-3.10379805342934e-05
-1.28587312987357e-05
-2.03127848844868e-05
-1.54824170816013e-05
-1.42787267559e-06
-1.57827480813584e-05
-1.63863596681298e-05
-1.56749233446345e-05
-2.41018319880591e-05
-2.35907399475257e-05
-2.26093921437195e-05
-2.05207800017856e-05
-1.75928851700848e-05
-1.62187612916735e-05
-1.322523366974e-05
-1.96004742172803e-05
-2.51917393126884e-05
-1.58999310714857e-05
-1.93832250371517e-05
-2.76517824341955e-05
-1.66082603171241e-05
-1.10439144444977e-05
-1.2464859960237e-05
5.26544381711773e-06
-2.1347419325706e-05
-6.29749197141924e-06
-7.04264349334265e-06
-1.4979189108336e-05
-1.84902679346488e-05
-6.40453722572189e-08
-1.56302332125969e-05
-3.62685700089794e-05
-6.44379642391244e-06
-1.36283921363675e-05
-1.38171682808891e-05
-1.87234146396765e-05
-3.30513386740076e-05
-2.44191943348008e-06
-1.2237923595991e-05
-1.90850303830825e-05
-2.60071764337781e-05
-1.71216617208825e-05
-2.28687484927694e-05
-2.54728051301374e-05
-1.52293253175169e-05
-4.16153472807724e-05
-2.35542844423377e-05
-2.8051128589813e-05
-2.95580175522086e-05
-2.07131797159149e-05
-1.5475682735637e-05
-2.45416351628306e-05
-5.58294139224572e-06
-7.77621629826818e-06
-1.97437071947567e-05
-1.5907794592998e-05
-2.57384405046047e-05
-1.53027139995406e-05
-2.14597640091816e-05
-2.24126572867747e-05
-9.97097715104594e-06
-2.73797241624418e-05
-2.14497376663988e-05
-6.45526693960482e-06
-1.0343985132895e-05
-2.35003987979165e-05
-1.53382995603717e-05
-1.48139886292154e-05
-1.74758719311189e-05
-2.11072210509852e-05
-5.74832478889689e-06
-1.66861777925284e-05
-4.09308630428296e-06
-1.43991814961653e-05
-2.18760143473823e-05
-1.90379730730892e-05
-1.61896369604995e-05
-3.85521268257321e-06
4.90374965691278e-06
-1.16340756167534e-05
-3.11591780377278e-05
-2.21430311309248e-05
7.27806963187909e-06
-5.72137033365096e-06
-1.68658657729741e-05
-1.69032381336974e-05
-8.23584945398073e-06
-2.04720087773683e-05
-1.41456409153021e-05
-4.25328769621146e-05
-3.57435616860778e-05
-2.30824560161564e-05
-1.68186265649649e-05
-1.36330531897343e-05
-2.15842510941356e-05
-2.6464499103533e-05
-1.59520997700188e-05
-3.43779719174225e-06
-3.25205111782392e-06
-2.84435103230013e-05
-5.48637787449494e-06
-1.57903493881418e-05
-9.4596866033567e-06
-1.26773150152253e-05
-1.15804167699949e-05
-8.34238148950374e-06
-1.0873742666889e-05
-7.53196045467653e-06
-1.1352486063622e-05
-1.7254097775514e-07
-2.28211715510596e-05
-2.07055133447148e-05
-3.33993556219697e-05
-7.59410178082203e-06
-2.19677688193946e-05
-1.26983967125846e-05
-1.89767703440563e-05
-2.36735230031282e-05
-3.26497362426099e-05
-1.40700623231035e-05
-1.11079975248628e-05
-9.24169594562507e-06
2.32286362377269e-06
-1.66166701620808e-05
1.53056944429221e-06
-1.02444583391583e-05
-2.13026265677397e-05
-1.41774126631508e-05
3.0994813389037e-06
-1.61461720498853e-06
-2.97760608015092e-05
-9.33143613471542e-06
-1.45861385159893e-05
-2.53385214008144e-05
1.81157621483459e-06
-2.33751578547291e-05
-1.31422086101593e-05
-2.99202181333442e-06
-1.5666233527344e-05
-2.22151523278743e-05
-1.38215415702557e-05
-1.49695542518605e-05
-6.49412421263287e-06
-5.79943737111685e-06
-1.2092464578636e-05
-1.32959905040698e-05
-7.03071591713627e-06
-1.69490336243714e-05
-2.25401877484323e-05
-2.81015506512105e-05
-9.49866538600905e-06
-1.01015214004749e-05
-1.54882628207155e-05
-3.06269131679965e-05
-3.12665397908903e-05
-8.59972342232068e-06
-1.60330236419985e-05
-1.86896272158727e-05
-1.26506655375127e-05
-2.35142850897423e-05
-9.80218311487905e-06
-2.23670903644629e-05
-1.18674962678105e-05
-1.81533876807692e-05
-1.93033174226676e-05
-1.85943690377198e-05
-3.40773113454427e-07
-2.20666651674637e-05
-4.91625964823739e-06
-1.5978923663261e-05
-7.60607498430161e-06
-2.70580848755687e-05
-2.65395835026502e-05
-1.7332547654418e-05
-1.72251931305765e-05
4.40544525010362e-06
-1.248685128785e-05
-1.99714134986713e-05
-2.44668816855647e-05
-1.40280861408377e-05
-1.69936562988691e-05
-2.17764350067064e-05
-9.64938653822853e-06
-2.53770601987908e-05
-3.99980478868702e-06
-6.27371794630524e-06
-9.1716069543528e-06
-1.42160128668725e-05
-9.73041171473134e-06
-5.85848826911411e-06
-2.72839652106192e-06
-8.83096537652293e-06
-5.5223474440104e-06
-2.48302072947095e-05
-1.10728966735469e-05
-1.75756670209481e-05
-2.67340539580103e-05
-2.56192308202159e-05
-2.18775385713365e-05
-1.91854708833229e-05
-4.16830976802109e-05
-2.04502960975894e-05
3.64843290214279e-07
-1.04601997102305e-05
-1.84077031723102e-05
-2.27456511480604e-05
-3.36453356758205e-05
-3.36387652893127e-05
-1.38114710644661e-05
-9.75037409368024e-07
-1.6351553152122e-05
-2.38061302424753e-05
-2.84694488171801e-05
-2.21439137894928e-05
-2.17574584741432e-05
-3.50987890045187e-05
-7.33046526268302e-06
-2.9351589542618e-05
-1.88987953053942e-05
-1.54218509293138e-05
-2.25067671719201e-05
-1.69728868491021e-05
-1.37449941486411e-05
-2.30896011111009e-05
-1.9474975378102e-05
-9.38022553168123e-06
-2.37899456062435e-05
-1.36935225354837e-05
-9.1413184059365e-06
-7.25172422467302e-06
-2.07746557853552e-05
-1.42430959952437e-05
-2.37187923838822e-05
-9.15809753376525e-06
-1.03041995136954e-06
-3.83492870302559e-05
-2.99925185056827e-05
-2.31305992770424e-05
-2.5124122854476e-05
-1.02256679430971e-05
-1.28106899063914e-05
-1.74958863518522e-05
2.41391535937956e-06
-2.57495777710649e-05
-1.29033702793648e-05
-1.45398529849504e-05
8.55942297271252e-06
-1.04492548843616e-05
1.52003781020412e-06
6.97175075284476e-06
-1.34121002454812e-05
-2.40117566046162e-05
-3.54971588833416e-06
7.36980731860372e-07
-1.30409062638257e-05
-7.98370651521345e-06
-1.86641350136152e-05
-3.56227368104575e-05
-2.6598818566486e-05
-1.27268580946284e-05
-3.11318130183523e-05
-2.76201696459708e-05
-1.5217004637283e-05
-1.43552768851898e-05
-2.69409927780612e-05
-7.68332302386353e-06
-1.47361025252954e-05
-9.74813825095694e-06
-2.09593214642098e-05
-3.40565803161715e-06
-1.6663664191749e-05
-2.40987375348249e-05
-1.83931727214732e-05
-8.95314384380083e-06
-2.54865345196653e-05
-3.95537266897176e-05
-5.30153594098462e-06
-1.19927139872636e-05
-1.55622925375711e-05
-2.40658946505462e-05
-2.01663643051529e-05
-1.65537325220444e-05
-2.2688130768414e-05
-1.29098179629256e-06
-2.20476981932174e-05
-1.52442919462355e-05
-9.81786765479237e-06
-4.02204339606075e-06
-6.17188504419884e-06
-1.68458208923979e-05
-8.01542280069903e-06
-2.33553434622246e-05
2.40710301979481e-06
-5.13539047957148e-06
-1.68883037831082e-05
9.87495980592911e-07
-2.01537558205162e-05
-1.82596231965057e-05
-1.08585293035745e-05
-1.41152006892792e-05
-1.34108122578135e-05
-9.22834538614516e-06
-1.38631160822833e-05
-2.76613204706811e-05
-1.78827838240677e-05
-1.48736500853111e-05
-1.86075700495066e-05
1.29690398129511e-07
-1.38456169657652e-05
1.3720752633774e-06
-6.20237398437304e-06
-1.56571423506157e-05
-7.79922153007747e-06
-1.96945877804453e-05
-1.69047538244792e-05
-1.73088586323209e-05
-1.77082602307725e-05
-1.93048316850237e-05
-1.29933104133346e-05
-1.02518852420512e-05
1.98011858349138e-06
-2.36372771391956e-05
-1.82902988650333e-05
-1.39913071255816e-05
-1.61641068768084e-05
-4.36293263345227e-07
-2.05027155147649e-05
-8.74270488065094e-06
-1.79990814688347e-05
-2.63472160250307e-05
3.77672511297833e-06
1.98103141970095e-06
-1.47563444412307e-05
-2.84559926448031e-06
-6.64372392287038e-06
-4.25217903219042e-05
-3.21890141684922e-06
-1.56019022352053e-05
-2.27905169588792e-05
-2.77400414253584e-05
-1.63286166607957e-05
-1.34332108440518e-05
-7.10257821965769e-06
-2.22306694149516e-05
-1.65103383786338e-05
-1.65713778991731e-05
-2.50876277061443e-05
-1.21537295332509e-05
-2.01819977714968e-05
-2.78545551967039e-05
-8.76265776486938e-06
-1.91966171004866e-05
-5.29164551126069e-06
-1.22491718357575e-05
-6.24338197020471e-06
2.17040646213285e-07
-3.10653469587789e-05
-9.79661988426621e-06
-1.01112976966251e-05
-2.51790672223571e-05
-2.05530836640376e-05
-1.58554253673217e-05
-1.78920153619924e-05
-3.61481478808252e-05
-3.54627990799298e-05
-1.77326689544088e-05
-4.1787189066234e-05
-1.31084770429058e-05
-1.79788435841848e-05
-1.09422854251323e-05
1.29614853933491e-05
-2.2449162153749e-05
-9.0519759628268e-06
-2.64399297622362e-05
-3.43080114830726e-05
-3.45090962562745e-05
-1.96985226254003e-05
-2.02677726485045e-05
-2.72945911721236e-05
-2.92050437451237e-05
-2.97123329862342e-05
7.35947788462184e-06
-2.88747225327287e-05
-7.89323185428044e-06
-1.43549387856844e-05
-2.10809089674108e-05
-1.659523252777e-05
-7.96072529310227e-06
-9.86426290861387e-07
-6.22168242414449e-06
5.03268046351232e-06
-1.29239316485962e-05
-1.53937333873003e-05
-1.88576486040396e-05
-9.69559220255642e-06
-1.50827320591571e-05
-2.94986640638683e-05
-1.0935118151594e-06
-1.12979411974082e-05
-7.03143118538112e-06
-3.06347879844695e-05
-1.31077152439547e-05
-6.35856703956093e-06
-3.08482849421051e-05
-2.44562471024327e-05
-3.86792620949512e-06
-1.24422222566317e-05
-2.31012892514003e-05
-2.33293225057366e-05
-5.49484606753453e-06
-3.06585636929623e-05
-1.48284202195634e-05
-2.41005065737401e-05
-1.84447877623606e-05
-9.11216222769358e-06
-7.4500968266289e-06
-1.14595552587741e-05
-2.16814098267025e-05
-2.49099275526734e-05
-8.05744315186879e-06
-1.08961616254053e-05
-2.05582644877555e-05
-3.38540908131775e-05
-1.85567242298896e-05
-1.61520864461923e-05
-2.11122012915205e-05
-1.50796075814389e-05
-1.10327788858737e-05
-1.08787920823781e-05
-2.30113277374816e-05
-3.3156561420888e-05
-7.28857980940227e-06
-2.69696366461376e-05
-1.33477363366667e-05
-9.64537532703699e-06
-2.03723296540788e-05
-1.64686796654709e-05
-7.12762408120282e-06
-1.71792367813023e-05
-2.44417488846353e-05
-7.42962605894482e-06
-2.46796971704804e-05
-1.70009169366311e-05
-1.63209589827839e-05
-1.5415053095312e-05
-9.52588604663297e-06
-1.06711676627838e-05
-1.64501711992015e-05
-1.55871393914097e-05
-1.53202692117182e-05
-2.30975733210136e-05
-1.06433273744839e-05
-2.22104725417626e-05
-7.88347610819127e-06
-1.60828353274795e-05
-2.40409617410798e-05
-7.74599456216117e-06
-2.07079343420251e-05
-1.56376742020153e-05
-7.82818398355806e-06
-2.59744787175557e-05
-1.55566110994354e-05
-1.08918805824309e-05
-2.68700006126395e-05
-2.17325944800149e-05
-2.52430347307036e-05
-1.89493886275744e-05
-8.35990344277276e-06
-1.58195646787077e-05
-8.29391877378202e-06
-1.6758609673998e-05
-1.33053648775507e-05
-2.54115503573494e-05
-1.61740731928908e-05
-4.47715154655263e-05
-4.25122351618927e-06
-1.90315731022721e-05
-1.66834614464907e-05
-2.32426391290879e-05
-3.20979335569327e-05
-3.59715951355803e-05
-1.46557854475798e-05
-3.38184376122667e-06
-8.90372535559509e-06
-2.83814260910949e-05
-1.44702638650649e-05
-2.35735802113449e-05
-5.85121102017573e-06
-2.26203752015894e-05
-1.5953593748242e-05
-1.87900148137088e-05
-1.93833606457315e-05
-2.58537931050716e-05
-2.76507611204119e-05
-1.3830032079239e-05
-2.15991987876286e-05
-1.57872087412689e-05
-1.53666635904668e-05
-2.10473952882237e-05
-2.19963802345904e-05
-1.50645460256872e-05
-6.1504028261575e-06
-2.19911562243767e-05
-5.32529961413654e-06
-1.43017457498082e-05
-1.50800581575612e-05
-1.47718860676303e-05
-5.46759093899587e-06
-3.25552293218492e-05
-1.34702564102265e-05
-3.54442283437326e-05
-2.30611917798144e-05
-2.03019952903059e-05
-2.53736867100765e-05
-1.5667192891061e-05
-1.50832925711075e-05
2.14075947816651e-06
-1.3851639381976e-05
-8.95188215352369e-06
-2.14728993081865e-05
-2.93138493910945e-05
-1.77569530275138e-05
-2.44748637622891e-05
-3.39641828098045e-05
-2.85180869996097e-05
-2.84003426301206e-05
-1.43352320458715e-05
-1.49171994137622e-05
-1.07968074964157e-05
-6.91157847408946e-06
-4.61776128183121e-06
-1.18698444015561e-05
-2.47081900204298e-05
-2.10216262853562e-06
-6.33335851423755e-06
-1.22380790164562e-05
-2.27858526965056e-05
-1.60269922284797e-05
-2.35702449473614e-05
-3.70349988090389e-05
-1.29427835754901e-05
-1.50196394273018e-05
1.32278190718192e-06
-1.52533120758916e-05
-2.6408074911388e-05
-2.64853723068083e-05
-1.97309427258833e-05
-2.96539330208526e-05
-1.58041231200717e-05
-1.32710160853843e-05
-2.73875400692532e-05
-1.92121155172077e-05
-3.86795915637288e-06
-1.02072824815323e-05
-2.10288639833714e-05
-2.86112755647958e-05
-1.6555683551802e-05
-1.4471125898729e-05
-4.0212689086065e-06
-1.5788321017757e-05
-1.87906743378476e-05
-2.02412091824942e-05
-2.78101308711965e-05
-1.10057350749786e-05
-2.56818358899521e-05
-7.57878538951824e-06
-1.92002971205088e-05
-1.78895481356577e-05
-1.82947607270297e-05
-2.19882553839753e-05
-4.12787232618454e-05
-1.39771672582514e-05
-3.00710368333165e-05
-1.66464358946204e-05
-1.58874692153072e-05
-1.75157565367272e-05
-1.95284865486921e-05
-1.24654814662766e-05
-9.73132823134975e-06
-1.81114202768678e-05
-2.63290785413195e-05
-1.52614114063339e-05
-9.09971458426622e-06
-2.28061537982397e-05
-1.20045041422783e-05
-2.7894954943996e-05
-1.77736056452536e-05
-1.31846368220684e-05
-2.31429945626048e-05
-2.01488823751978e-05
-2.51777736491159e-05
-1.23536173289119e-05
9.63760090405915e-06
-2.43337412799205e-05
-7.766799425356e-06
-1.85416234947043e-06
-2.36014639342325e-05
-2.36072532357541e-05
-2.19863689636635e-05
-2.28636527621028e-05
-3.91427594243336e-06
-1.11707352465935e-05
-1.66918781925246e-05
-2.66552424835666e-05
-1.59399253635764e-05
-2.1761640648704e-05
-1.07355339145551e-05
-1.91419552640407e-05
-8.61082352232842e-06
-1.67814530932092e-06
-1.23561360971748e-05
-3.26203714893737e-05
-2.46459971079843e-05
-6.56775438058721e-06
-2.35110746214755e-05
-1.51685456152787e-05
-1.73644766505342e-05
-1.64770441004544e-05
-1.65403730620708e-05
-7.17660255953646e-06
-4.14934994319057e-06
-1.3943651645758e-05
-2.25423867050666e-05
-1.67622455279919e-05
-1.43804135043966e-05
-1.93464708338446e-05
-1.63569162407055e-05
3.28872637053076e-08
-7.89924886085253e-06
-2.51489406142883e-05
-2.95149885142926e-05
-3.50350199378855e-05
-2.72413477568201e-05
-1.68398546280651e-05
-3.76381445658464e-05
-3.36067089579269e-05
-2.31320858133127e-05
-1.10907182605074e-05
-2.18951210533976e-05
-1.52770484035359e-05
-1.94940207029697e-05
-3.24809837184595e-05
-1.68774204073622e-05
-2.02372742051375e-05
-1.42098747257641e-05
-1.56606846215598e-05
-1.77028931742142e-05
-4.13061210293245e-06
-1.19199902435077e-05
-8.41826581758102e-06
-7.30984963387447e-06
-1.76560068593094e-05
-2.35494201175717e-05
-1.14818067554332e-05
-1.29167755317737e-05
-2.79646698889445e-05
-7.23048911211325e-06
-1.96518726704934e-05
-1.01732929614886e-05
-1.28869369288864e-05
-2.18576125289435e-05
-1.99374723968549e-05
-6.95284581037313e-07
-3.36391362262095e-05
-1.81218858701018e-05
-2.0228732024175e-05
-1.44156401738113e-05
-1.26036554744096e-05
-1.89853542917081e-05
-2.2713454851468e-05
-2.40645746942713e-05
-2.11634745514696e-05
-1.3606350722364e-05
-2.22467147708082e-05
-9.74596759676198e-08
-1.17539610827083e-05
-9.91231522474655e-06
-7.90916461235645e-06
-1.52535369382651e-05
-2.8529250188614e-05
-2.62308967120805e-05
-2.8522623901205e-05
-4.62961032444632e-06
-2.15802121695107e-05
-1.82977515537073e-05
6.41697001601982e-06
1.61344669305221e-06
-4.48335146358573e-06
-2.55618006500224e-05
-1.7328979764235e-05
-1.28792822612677e-05
1.17810225269113e-05
-1.45620562818103e-05
1.73696054050557e-06
-1.9638453926111e-05
-2.93834716558901e-05
-2.12157962333474e-06
-1.15948763485421e-05
-2.57996117908289e-05
-1.30413983958923e-05
-9.07560848488815e-06
-1.51039624193992e-05
-2.00292556800263e-05
-7.39164456133445e-06
-1.00936244034798e-05
-1.1263890155111e-05
-1.43166278220146e-05
-1.32365901204584e-05
-1.49586303790474e-05
-7.35798932922216e-06
-3.15591474325162e-06
-3.25904072264063e-06
-1.84489309767909e-05
-1.63089179452783e-05
-2.27731178856791e-05
-9.93628249133172e-06
-7.68890946293789e-06
-8.16678597925732e-06
-2.01937793493697e-05
-2.20913921482557e-05
-1.78162167026654e-05
-1.73894837344817e-05
-8.55924277309773e-06
1.22397124795124e-05
-6.52795793707852e-06
-1.28868479602441e-05
-8.42981638934496e-06
-1.19200202136283e-05
-2.31951389467767e-05
-2.1248054865261e-05
-1.18759247065042e-05
-1.07008131868702e-05
-1.44953430215301e-05
-1.9503802889807e-05
-2.21455088209738e-05
-3.02189946995243e-05
-3.52171136380958e-05
-2.15050544828421e-05
-1.92153018750049e-06
-1.96494317199553e-05
-1.22270480059429e-05
3.80010649515623e-07
-2.17929797888312e-05
-2.70585263285014e-05
-2.9694497582543e-06
-3.09874410063922e-06
-2.16548335789199e-05
-1.06184041843639e-05
-2.3716329498821e-06
1.6036911657951e-06
-4.86478808016463e-06
-5.63871604594297e-06
-3.47360005420057e-05
-1.87374152761181e-05
-2.12506186839876e-05
-3.35489074775472e-05
-2.13560103668699e-05
-2.05944982404481e-05
-1.32981968409371e-05
-2.99326565794594e-05
-1.95309699633112e-05
3.39502697826372e-06
-2.89153867624909e-05
-5.93328127445275e-06
-2.30935795636064e-05
-4.48767645139581e-05
-3.0949601686418e-05
-1.40721961787008e-05
-2.91791268469685e-05
-2.71332879302792e-05
-1.59806793619607e-05
-1.06939495252297e-05
-2.36116507228605e-05
-1.46685230018579e-05
-1.51445729657124e-05
-2.22464223752492e-05
-9.49006484704983e-06
-4.45576535211996e-06
-1.34584132096619e-05
-1.95575934067357e-05
-2.75443620073648e-05
-1.95653902696977e-05
-1.92751261310105e-05
-1.66008010121805e-05
-3.30365161781744e-06
-3.64558374292021e-05
-7.77617159972255e-06
-3.75854035121243e-05
-1.24326964617876e-05
-1.65360848311574e-05
-2.47336047001487e-05
-3.2529715852512e-05
-1.77095613977917e-05
3.9847387534331e-07
-2.87850385256276e-05
-3.40083680945905e-05
-1.85704264681958e-05
-2.08443839193524e-05
-3.36941011830075e-05
-9.35134686867181e-06
-1.74595730218285e-05
-3.08467786760344e-05
-2.50559365286095e-05
-9.00940519365045e-06
-1.61477287742456e-06
-4.35415398426172e-05
-2.77152955007145e-05
-1.25257453224839e-05
-3.15373527375304e-05
-2.53182903836743e-05
-2.89915609707094e-05
-2.22323494509614e-05
-1.16483891984644e-05
-1.47874561454342e-05
-1.5049550601105e-05
-2.89366559430193e-05
-8.35189681315732e-06
8.22597986515932e-06
-4.59529054736965e-06
-1.76751294804811e-05
-6.04056982255212e-06
-1.96476276250092e-05
-7.97036734731229e-06
-1.16892804282597e-05
-9.30114777429118e-06
-6.55355000303009e-06
-3.65557512093882e-05
-1.76172137784289e-05
-2.23684866984579e-06
-2.91759112143992e-05
-1.59206857350532e-05
-1.70481665665143e-05
-1.65568213654254e-05
3.4922819222623e-07
-1.33494685115125e-05
-1.87693286738894e-05
-3.81692687524218e-05
-2.93530346298562e-05
-8.46179526431917e-06
-1.08574510273718e-05
-1.19670210303566e-05
-4.80225524352666e-06
-1.71694589674884e-05
-4.22623106146619e-06
-1.30501456094827e-05
-1.05942672154819e-05
-1.52669348174112e-05
-3.24240970904382e-05
-6.67735323912243e-06
-1.70603083792395e-05
-2.01880769663241e-05
-1.6126559054717e-05
-2.01041231895012e-05
-2.71377348609205e-05
-1.01786368737875e-05
-2.42893093015405e-05
-1.78584105442586e-05
-1.68534904819476e-05
-9.75937782647848e-06
-2.63048304553972e-05
-1.99134217119175e-05
-6.7979290520023e-06
-2.2680892297239e-05
-2.65360544145143e-05
-2.0184989752509e-05
-1.9770680241522e-05
-1.57642009167644e-05
-9.7734781958675e-06
-2.25710611948157e-05
-4.37748184928408e-06
-2.50915847773984e-05
-9.37574672008718e-06
-3.03301841576124e-05
-1.04461964736948e-05
-3.59453290695833e-06
-1.3506334226581e-05
-6.21024379599087e-06
-6.92111808808269e-06
-1.42801855047202e-05
-3.34996096914451e-05
-1.66839345083678e-05
-1.18899141404956e-05
-4.71647724792419e-06
-1.73971420543894e-06
-1.56077252932335e-05
-2.13191527036749e-05
-1.84975434164964e-05
-2.67055400859571e-05
-9.77171810888371e-06
-8.99728153994055e-06
-7.57911596564114e-06
-8.94386426963837e-06
-1.95928394531288e-05
-2.49701866578209e-05
-9.80802479821816e-06
-2.87947209580158e-05
-9.00689782189807e-06
-9.42769772265394e-06
-3.10926212083239e-05
-8.5348931227853e-06
-1.31328411969053e-05
-2.66403554209782e-05
-6.41214972106642e-06
-3.92549113704943e-05
-2.43890557594826e-05
-2.20214991967093e-05
-1.08014673223661e-05
-2.90088525689519e-05
-3.29182163213593e-05
-1.56195019355569e-05
-7.62278032420516e-06
-6.46519180327983e-06
-1.75244361864357e-05
-2.44476459338288e-05
-1.50076687584977e-05
-1.3899609018592e-05
-7.27406240143624e-06
-5.25147308855769e-06
-2.70761672075518e-05
-1.5447356606701e-05
-3.73252141544571e-06
-1.67091695237642e-05
-1.06047358068271e-05
-1.54912989244727e-05
-3.3656174888735e-05
-1.66303901227215e-05
-1.46709219722434e-05
-1.78207007421545e-05
-5.62361574525226e-06
-1.4947360647774e-05
-2.44222781162204e-05
-1.7611834164936e-05
-4.0734165808064e-06
-2.81840129342315e-05
-2.6584764453183e-05
-1.33514416038813e-05
-1.33321687875787e-05
-1.99495426269097e-05
-2.03638658898024e-05
-4.7905656713143e-07
-1.5067844186392e-05
-2.9260061201854e-05
-7.28226453511169e-06
-1.57270274724121e-05
2.55498830731831e-06
-1.11561332928075e-05
-3.62799354192063e-07
-1.73988511302496e-05
-1.90856628181097e-05
-1.47723310057146e-05
-2.34028499975724e-05
-8.16453472687685e-06
-1.61370417092751e-05
-1.2093628040515e-05
-1.7568036855661e-05
-1.51464128588866e-05
-7.51486577593677e-06
-8.27566860940634e-06
-2.75916108105333e-05
-1.57457533934822e-05
-1.38042349652279e-05
-2.0762096854075e-05
-3.12826720678866e-05
-8.09695308510988e-06
-2.26256339315628e-05
-2.47235153206728e-05
-1.80468926284485e-05
-1.86644169203339e-05
-2.66812623376854e-05
-4.73697052852866e-06
-1.07067394402985e-05
-1.25365769547836e-05
-9.3034184014815e-06
-1.32526299742402e-05
-2.95228889452406e-05
-1.23278860713429e-05
-1.13140467125459e-05
-1.54590562557484e-05
-2.30470505526869e-05
-1.63315725719609e-05
-8.05819604730017e-06
-8.53775758090203e-06
-2.94575409162316e-05
-7.25230546169288e-06
-1.35190138183096e-05
-1.24141964326747e-05
-6.46551965221743e-06
-1.60285672674328e-05
-1.27123497271411e-05
-2.50851705058214e-06
-2.04336898295406e-05
-1.83215112946544e-05
-9.47206915243007e-06
-2.54022877803737e-05
-2.11514368571289e-05
-1.620927022443e-05
-8.73031704616772e-06
-1.91659541716556e-05
-2.00629298404108e-05
-1.7307833456987e-05
-1.7780245199715e-05
-2.78555479125665e-05
-3.42729595085224e-06
-1.35014796467146e-05
-1.70212898403253e-05
-1.56662774024701e-05
-1.07521236215384e-05
-1.75028902734084e-05
-3.10315002621545e-05
-1.94220347638123e-05
9.0544696133239e-06
-1.07085885027313e-05
-1.04572541182348e-05
-1.10245101854721e-05
4.26807334355906e-06
1.67272964061404e-06
-1.25681840422431e-06
-3.01838278494146e-05
-8.34726421421209e-06
-1.63312024476396e-05
-2.52317342489756e-05
-6.93920576744553e-06
-6.73523276601048e-06
-2.7187656190011e-05
-1.7384006509517e-05
-1.21338718846241e-05
-1.35014541702228e-05
-2.01797870407056e-05
-2.91338475018658e-05
-1.36528185345586e-05
-1.61167939174667e-05
-1.11214535472679e-05
-6.77311003207294e-06
-2.61477950987866e-05
-2.76967849182471e-05
-2.52406228939439e-06
-5.60260741004467e-06
-1.57121077992065e-05
-3.14143606533211e-06
-2.54510234523944e-05
-2.17575217713421e-05
-1.05328476526109e-06
-9.16834549856964e-06
-2.03465978062478e-05
-2.55051799532655e-05
-2.06941435755348e-05
-2.79676116252779e-05
-1.89624071409185e-05
-1.37075426988102e-05
-2.06804128833473e-05
-2.96800762277684e-05
-2.3303540088467e-05
-9.36409087789752e-06
-4.60108639753729e-07
-1.10901716086964e-05
-2.0618384821838e-05
-9.80981212357792e-06
-1.12725755900223e-05
-2.63648652413671e-05
-7.68975128348076e-06
-5.59926587083911e-06
-1.8633771295354e-05
-2.48492347423383e-06
-9.77900848722666e-06
-2.0589346870309e-05
-1.43446160918214e-05
-4.25679176926232e-06
-1.60486620734702e-05
-1.74594756675376e-05
-1.65780984323416e-06
-9.42452132331566e-06
4.98950930703926e-06
-3.0550139307289e-06
-7.32075830364929e-06
-1.61501606707526e-05
-2.32214866257744e-05
-1.54020093056222e-05
-3.47276638361082e-05
-4.39202185930987e-06
-1.18650241758333e-05
-3.09199793944784e-05
-1.83631460569399e-05
-1.61705196957107e-05
-2.73923558922743e-05
-5.45565933624725e-06
-4.7041721639307e-06
-5.50642087152483e-06
-2.05515973353764e-05
-1.32101220336344e-05
-1.66884425534447e-05
-2.29884340943459e-05
-3.774165516921e-05
9.95791515255021e-06
-1.44821904582777e-05
-2.6927948287101e-05
-2.85382879819465e-05
-1.18927199063805e-05
-9.50778114974677e-06
-2.0333587702985e-05
-2.39860233001292e-05
-1.12131187845047e-05
-2.77514494986523e-05
-9.94132661900354e-06
-1.9469947476404e-05
-9.31635712999556e-06
2.97031142090182e-06
-2.28017236642717e-05
-1.79571171220968e-05
-1.76512737023249e-05
-2.22299252564725e-05
-1.05856755816136e-05
-2.01608698538699e-05
-1.65664635805555e-05
-2.20188265008261e-05
-7.69211233441836e-06
-1.37797136346479e-05
-2.42094899552923e-05
-2.19971842183966e-05
-1.89988648732172e-05
-1.91144644475445e-05
8.33528715388023e-07
-1.09289727150411e-05
-6.91133730853004e-06
-2.45204923453129e-05
-1.77455268883122e-05
-2.86376185036626e-06
-1.91263760815412e-06
-9.31010635130106e-06
-2.19521212925394e-05
-1.40662393060483e-05
-2.11150233379783e-05
-6.4180784039836e-06
-2.36668157234988e-05
-1.46374774810954e-05
-2.58248594346643e-05
-9.29081228038617e-06
-2.88390319431684e-05
-2.15117294084502e-05
-8.00372505338006e-06
-6.87605923695251e-06
-6.30818772448709e-06
-8.40933142928244e-06
-1.49802065529303e-05
-9.74435074428845e-06
-1.51599115686175e-05
5.9349587227292e-06
-2.21808337701055e-05
-2.63570657880322e-05
-1.11238222315833e-05
-2.39774736402196e-05
-1.93439165623005e-05
1.0492574827889e-06
-1.85302048182792e-05
-2.02261002719572e-05
-2.13016037266828e-05
-3.91262364203244e-05
-2.38719750594746e-05
-1.15671608933403e-05
-2.28627869870058e-05
-2.67166233574937e-05
-1.02301435305057e-05
-2.15772092596451e-05
-1.46429179764859e-05
-1.02530967589142e-05
-2.63249684199575e-05
-1.28067007251344e-05
-5.10984440614867e-06
-1.0832668908401e-05
-2.26314590382882e-06
7.3564518967458e-06
1.18753305696112e-06
-2.88198939419867e-05
-1.72790632432173e-05
-2.15792980934892e-05
-1.6200696127048e-05
-1.64395765722614e-05
-1.7104879952124e-05
-1.31361151755529e-05
-1.77843684545633e-05
-2.62226490412706e-05
-1.59541521960064e-05
-1.80658879597277e-05
-9.94088883140264e-06
-2.80944461568545e-05
-1.52077609963979e-05
-2.22004433830491e-05
-3.07804206525445e-05
-1.82487207375352e-05
-1.87662114760914e-05
-1.77553755701382e-05
-1.93473903303536e-05
-2.36325600107915e-05
-1.49333851039963e-05
-2.19433221915334e-05
-2.61216350633204e-05
-2.9223635948216e-06
-3.11710903998873e-06
1.57970596558992e-06
-3.67471341846937e-06
-1.36591721347628e-06
-1.38084122879991e-05
-4.06345636858189e-06
-1.31090020558456e-05
-1.5904221720337e-05
-1.53559355701698e-05
-2.46468209996192e-05
-1.5543576153139e-05
-1.02103406808536e-05
-2.1346805867987e-06
-1.27823435266854e-05
-3.86813580375573e-05
-1.39760575748535e-05
-9.1416208667929e-06
-1.38530539770737e-05
-2.13449627167481e-05
-9.22277158108176e-06
-2.85588443031637e-05
-1.69864322561381e-05
-2.3297987444635e-05
-1.1325721770477e-05
-1.72473219732495e-05
-2.14736923133728e-05
-9.67013652989175e-06
-6.59936161099963e-06
-8.13217027304754e-06
-1.49116723965768e-05
-6.34085241609047e-06
-2.76473057489218e-06
-1.74937372712236e-06
-2.32234143163403e-05
-1.17147833127674e-05
-2.05320181882697e-05
2.60031109070043e-06
-1.56509981261944e-05
-1.54851420099677e-05
-2.22991764143774e-06
-4.8349840769025e-06
-1.4407062146677e-05
-2.58963786003968e-05
-4.33416766990912e-06
-1.63346895771561e-05
-1.61061213066479e-06
-2.38561538769118e-06
-2.66736956150968e-05
-9.7937807346094e-06
-5.89403201158118e-06
-1.32926989909454e-05
-9.83285785051122e-06
-2.01565095677323e-05
-2.0066167969483e-05
-2.36306335736681e-06
-2.49789736271832e-05
-2.12206209334031e-05
-1.45937933690313e-05
-2.19457408291213e-05
-1.90579453198925e-05
-2.07371122329597e-05
-9.96264988117109e-06
-3.30133316067507e-05
-1.73933391238971e-05
-3.11051344236118e-05
-2.84098228391064e-05
-2.95711805580359e-07
-1.04069341541243e-05
-6.96091949495375e-06
-1.53676415146949e-05
-2.09463576827202e-05
-3.35795962006502e-06
-5.43217485316512e-06
-3.59238126331206e-07
-1.59251020229949e-05
-5.83844844461015e-06
-1.06794611550708e-05
-2.14586517313875e-05
-6.0762660430481e-06
-1.47145273879627e-05
-1.03966717431123e-05
-1.38788390266851e-05
-1.39298364770951e-05
-3.18919276384832e-05
-3.08607431682166e-05
-2.61354560952264e-05
-3.29243475414824e-05
-1.83934804880836e-05
-1.44567513265483e-05
-2.63491425790984e-05
-1.44768347923349e-05
-1.8332393066621e-05
-6.77121940832185e-06
-1.1242019017398e-06
-2.45004639327927e-05
-1.59075410597708e-05
-1.42868839735479e-05
-6.41100156708797e-06
-1.08852642415785e-05
-2.78827235361185e-05
1.29803808522306e-05
-3.90509887095593e-05
-1.69204699244808e-05
-3.48255626117837e-05
-1.79642078133156e-05
-3.05838390951106e-05
-5.47856514489229e-06
-2.07638261523808e-05
-1.47662187647566e-05
-2.27242976956698e-05
-3.94444919475597e-05
-2.46187478564797e-05
5.95077253860785e-06
-1.32079669045562e-05
-1.7939037809861e-05
-2.28853157418794e-05
-1.93459642999491e-05
-3.98304442012366e-05
-3.52844803609524e-05
-1.97951425166977e-05
-1.46001577272155e-05
2.40719148655605e-06
-1.962948913602e-05
-2.40726188099864e-06
-3.21995257122456e-07
-1.04447314050819e-05
-6.56694324997565e-06
-4.43025316028453e-06
-1.38695387328024e-05
-3.00060338169271e-05
-1.85114721035731e-05
-1.59561666112843e-05
-3.68261955012838e-05
-2.21639315678731e-05
-2.57348351084808e-05
-2.55162290977825e-05
-2.0789901627348e-05
-1.90992339523983e-05
-2.40842977478734e-05
-1.29705816596377e-05
-1.23540804138141e-05
-1.97689789031478e-05
-9.397441636376e-06
-7.98950610870761e-06
-3.29074307549924e-05
-1.6087564370903e-05
-1.36920164709997e-05
-1.01441108570876e-05
-1.81444087558308e-05
-1.99938661228414e-05
-8.01517559517261e-06
-2.31003229426711e-05
1.52110392475275e-06
-1.26695614246105e-05
-2.37826748265813e-05
-2.31300420425533e-05
-1.27119456284781e-05
-2.91122750099357e-05
-2.10687500413058e-05
-2.45009136402623e-05
-1.62716266218061e-05
-1.03259555393651e-05
-1.0922259645645e-05
1.16389475540205e-05
-8.86678994036327e-06
-1.05203010131907e-05
-2.11819369526737e-05
-2.58576948554048e-05
-1.37689751816775e-05
-1.69444363475759e-05
-2.53059910901938e-05
-1.39372516199449e-05
-2.31280531710427e-05
-7.87791918904833e-06
-2.56427325512181e-05
-1.98401918475373e-05
-1.0328136677008e-05
-1.59677367904629e-05
-2.42563209363451e-05
-3.45081962074101e-06
-2.24276920620719e-05
-2.23380791317333e-05
-3.63241222995709e-06
-1.82268864704415e-05
-2.37387344783041e-05
-2.12757627604569e-05
-1.37908740698689e-05
1.40978248278373e-06
-1.02266414347069e-05
-1.3119201899238e-05
-3.53612114566417e-05
-1.89319019932175e-05
-1.2141159952454e-05
-1.9262283348649e-05
-1.96204260474616e-05
-1.93633846656001e-05
-2.08335262636164e-05
4.10644175773723e-06
-1.22864267627764e-05
-3.18328685914159e-05
-6.28704285310857e-06
-1.14501326153628e-05
-2.63699467563185e-05
-1.0664699261232e-05
-1.75614011449226e-05
-1.52674550937593e-05
-2.34076856549189e-05
-1.23206417611755e-05
-2.15442462284465e-05
-1.09334658476462e-05
-2.04674068728859e-05
-1.12465336369224e-05
-4.10697595829747e-06
-7.37081899121641e-06
-2.37862574545349e-05
-1.4743130594898e-05
-2.55494730737663e-05
-2.1293252034977e-05
-7.26226534553654e-06
-2.06127799805321e-05
-4.29290351556338e-06
-9.85899364953404e-06
-2.95855315678129e-05
-8.36680376445807e-06
-3.63296686701559e-05
-3.17144966814119e-05
-1.56875909432094e-05
-1.81244225775387e-05
8.98578147466219e-07
-2.42880187949245e-06
-2.30167671182589e-05
-1.46875154065545e-05
-2.04235507011608e-05
-6.83360913538571e-06
-7.62669760293876e-06
-1.46288152170159e-05
-1.93613070540621e-05
-2.86183736549098e-05
-2.65877625409659e-05
-1.34856415177898e-05
-6.28685235703802e-06
-3.39218056654111e-05
-1.41058090044173e-05
-2.01509629645508e-05
-2.22195670148267e-05
-8.34101986611256e-06
-2.51193320978054e-05
-2.85610230932948e-05
-2.57218770496122e-05
-1.25550197995799e-05
-8.91311926125225e-06
-1.7840966525735e-05
-1.92162399780316e-05
-1.30524944016338e-05
5.71614777682848e-06
-1.47904115773145e-05
-2.23011717354558e-05
-1.00157927266909e-05
-2.51378339557666e-05
-9.51065999196952e-06
-4.1082484811986e-06
-8.41473544126752e-06
-2.05659987784482e-05
-2.0905414604782e-05
-4.05515288371772e-06
-2.49073880855682e-06
-3.49618630119083e-06
-2.02385836748914e-05
-4.44715998092911e-06
-3.27065214771352e-05
-2.48089005191955e-05
-1.90798077297707e-05
3.83005025311973e-06
-2.54572440399553e-05
-5.23800667974548e-06
-2.5504822863274e-05
-3.74527852976401e-05
-2.947923986853e-05
1.82062507249044e-06
-1.73069635086424e-05
-1.68868304236505e-05
-2.20571289940639e-05
-1.35952050744542e-05
-4.52705698210789e-06
-2.48315379871711e-05
-6.34637655300889e-06
-9.81322168808343e-06
-1.11064290795816e-05
1.54165837879596e-05
-5.77593842465763e-06
-2.44177816945851e-05
-1.22302386488448e-05
-1.59582010051463e-05
-1.78347884855892e-05
-1.33968467401267e-05
-1.43915152295814e-05
-3.13835917713403e-05
-3.89620803936135e-06
1.32178205158643e-06
-1.0057511657684e-05
-1.87750607783705e-05
-1.58467739200472e-05
-1.50524079462654e-05
-2.19336751759724e-05
-1.14263905205738e-05
-1.79703802210747e-05
-2.16032379768413e-05
-7.70762788655232e-06
-1.642448800668e-05
-1.52617608684199e-05
-1.27642671644431e-05
3.70417841648068e-06
-1.58178425371859e-06
9.09167858530259e-07
-8.08214819847615e-06
-9.79566747556437e-06
-2.77363115902825e-05
-5.59990026060865e-06
-2.00615105626283e-05
-3.10054790809632e-05
-1.48716466607724e-06
-6.81320653431567e-06
7.29235506540703e-06
-1.50630541342714e-05
-2.25298185694059e-05
-2.21133839307244e-05
-2.1215085426925e-05
-1.9815456715106e-05
-2.02031607419997e-05
2.32935794705824e-06
-9.60545840931197e-06
-3.90875361354244e-06
-6.19207337676932e-06
-3.94123359900053e-06
-2.84712572834693e-05
-5.38710515065591e-06
-1.11470553872218e-05
-2.07286471102082e-05
-7.65320169120441e-06
