# Supplementary material for: Research on computational propagation and identification of mine microseismic signals based on deep learning
Source: PLoS One. 2025 Oct 22;20(10):e0334641. doi: 10.1371/journal.pone.0334641 (PMC12543183; doi:10.1371/journal.pone.0334641)
Supplement: S11 Data — (ZIP) [file pone.0334641.s011.zip › 000101100002726.xlsx_0.txt_24.txt.txt]

-2.9311480236613e-05
-8.22657650812534e-06
-2.9023938088025e-05
-8.5439510560801e-06
-1.07682268136649e-05
-1.09074761704083e-05
-4.46337471062681e-05
-1.99472863463954e-05
-2.06481792208664e-05
-3.21232317253814e-05
-2.64434735365524e-05
-1.96663736163657e-05
-3.44322149043395e-06
-3.0491010907575e-06
-8.00620158350562e-06
-8.34881251156682e-06
-1.33420919436445e-05
-1.52524471775749e-05
-4.59312321552063e-05
-7.95876008180999e-06
-1.21313128366553e-05
-2.51965836275336e-05
-1.51721146409938e-05
-5.63965722866285e-06
-1.64728824068589e-05
-1.95637172660203e-05
-8.95410328716869e-06
-2.02411499614175e-05
-2.05422958135396e-06
-1.74312976700143e-05
-2.55952150207454e-05
3.56298700843226e-06
-2.03365420980816e-05
-1.34994001984466e-05
-9.41861479756632e-07
-1.92862418221288e-05
-2.70394643493843e-05
-2.36406687972989e-05
-2.8413734461743e-05
-1.1847892075447e-05
-2.65009302883948e-05
-5.1016238190058e-06
-2.33354118702527e-05
-1.587431136503e-05
-3.04035164637714e-05
-8.00822601009946e-06
-7.88142905717616e-06
-1.43157722325897e-05
-1.12357763878471e-05
-2.48509411805257e-05
-1.36275670679819e-05
-1.37395903654495e-05
-3.19920542487652e-05
-2.1181327024369e-05
-1.09716332524548e-06
-1.71081003143801e-06
3.00237328544937e-06
-8.0593844163435e-06
-2.80209253832835e-05
9.22632004577857e-06
-1.84796904586122e-05
-1.69487970731374e-05
6.22437108225613e-06
-4.96483322636175e-06
-1.29334738861034e-05
-7.09898070069618e-06
-2.20689358611413e-05
-1.6413966213377e-05
-6.29259055012409e-06
-2.99971817101669e-06
-3.07509882428803e-05
-3.54578119254121e-05
-3.13606021946039e-05
-6.63116681439423e-06
-1.01527802112733e-05
-6.16109824934015e-06
8.23365439437142e-06
-1.7515114771274e-05
-1.68012014888331e-05
-2.36853847404782e-05
-1.85853118774395e-05
-1.66200431740067e-05
-2.72929822995966e-05
-2.20262146501139e-05
-1.79652038048083e-05
-1.25188216842978e-05
-1.61329563069894e-05
-2.70918644777783e-05
-3.00721025820815e-05
-1.38541904388917e-05
-7.93870691684687e-06
-2.39668363712474e-05
-3.24726592922919e-05
-1.58854421139363e-05
-1.25895222190119e-05
-1.80214733550662e-05
-1.22480301770207e-05
-1.77703968209693e-05
-2.82197208358461e-05
-3.14629818863862e-05
-1.69006823118636e-05
-1.12044443207493e-05
-1.28063745013662e-05
-1.1879963254744e-05
-1.21008874733936e-05
-1.48308731938019e-05
-1.64848113176676e-05
-1.91868109816285e-05
-7.35228331243892e-06
-2.56411865447829e-05
-2.09855252654192e-05
-1.07841443631558e-05
-2.1298914747199e-05
-3.65827407944315e-05
-2.00606967243774e-06
-3.72201501036013e-06
-2.42430867341555e-05
-3.32681847198728e-05
-2.40428654161106e-05
-1.53620839305531e-05
-5.77151104119161e-06
-1.9524060745927e-05
-2.08844729762834e-05
-1.87843155402329e-05
-1.637402065718e-05
-6.86332668890096e-06
-3.02671681001829e-05
-2.15592638097254e-05
4.23671419085999e-06
-1.05521446989945e-05
-2.39596250006986e-05
-1.29782403678414e-05
-2.36444851580609e-05
-3.70140771033109e-05
-4.64507879858032e-05
-1.76476813824974e-05
-2.34670510224498e-05
-3.81424182610456e-05
3.47827869624344e-06
-1.53953089880642e-05
-1.70504090172069e-05
-1.2709256740632e-05
-2.26845621608746e-05
-1.83564703532926e-05
-1.26639846594186e-05
-9.13500177935175e-06
-9.57341095140427e-06
-2.1411858603029e-05
-1.32350505211178e-05
-1.09449821086785e-05
-1.16395841108159e-05
-2.54284381458049e-05
-3.01004157655937e-05
-3.02387280284054e-05
-2.22718837633577e-05
-2.45260827927579e-05
-1.14450730885558e-05
-1.85863513430853e-05
-2.16834952823113e-05
-1.00220233507624e-05
4.37292826425921e-06
-2.08586093370116e-05
-1.02266719257753e-05
-2.47638615984035e-05
-2.23382454117005e-05
-4.5347550655703e-06
-1.64862152323947e-05
-1.73590767263821e-05
-1.33101268822041e-05
-2.94868326072268e-05
-2.25217138328925e-05
-2.62658052770122e-05
-2.20385146866367e-05
-1.31625841946221e-05
-1.67540727291958e-05
-2.91052440171397e-05
-1.53455843193006e-05
-1.42585975951361e-05
-8.37449198147874e-06
-1.53626317663961e-05
-2.58328309622494e-05
-7.13054330571912e-06
-3.12476343732268e-06
-1.02187135528144e-05
-1.37057531955285e-06
-1.25308245904638e-05
-1.77273412047785e-05
-1.61737514429901e-05
-1.30817356760088e-05
-3.2010902155855e-05
-1.24421551469964e-05
1.60328154670215e-06
-3.74851557131082e-05
-9.91316273756972e-06
-1.42457025128097e-05
-2.66052508487233e-05
-3.3739785030868e-05
-3.27361817093469e-05
-1.84894698559781e-05
-8.81569832768075e-06
-3.42263903518338e-05
-2.54657666990667e-05
-1.10916503699733e-05
-3.30308262964079e-05
-2.4561503144808e-06
-1.06747290403313e-05
-2.64987501064324e-05
-5.49777557464102e-06
-1.11024043216372e-05
-1.86437845984247e-05
-3.07364569143814e-05
-6.98986127614822e-06
-1.85265584927309e-05
-9.6159054635012e-06
-9.84343608232587e-06
-5.18696693568864e-06
-1.65183696931423e-05
-1.12333332114166e-05
-1.89016126198233e-05
-1.25995817656814e-05
-1.85446878724769e-05
2.93038134296168e-06
-1.81013301884138e-05
-2.06809180680045e-05
-8.15041089787214e-06
-1.19079025918113e-05
-3.36347583400573e-05
-2.50643288547951e-06
-6.49645981707094e-06
-2.84194300027683e-05
-2.38754925726594e-05
-2.84129695618845e-05
-1.19986554191756e-05
6.45533809393116e-06
-1.90916742701443e-05
-3.54119791479463e-05
-1.36328242308638e-06
-1.823824914062e-05
-5.67282141030388e-06
-2.56597157583416e-05
-2.05864080110655e-05
-9.93426526538638e-06
-1.79548260175343e-05
-3.71952651133528e-05
-6.61208995835928e-06
-3.00372338571954e-05
-5.56053679103163e-06
-3.25730181510286e-05
-9.37267566265279e-06
-1.72721124951491e-05
-2.17778930290011e-05
-2.24123722361953e-05
-4.70628430557637e-07
-2.05267607567256e-05
-1.06736309023738e-05
-1.37617316568023e-05
5.6651093120288e-06
-3.02209568945009e-05
-1.87127689029189e-05
-1.39671536793759e-05
-2.10131538483711e-05
-5.75520905489557e-06
-1.83227424756307e-05
-6.50740951463107e-06
-1.52161693073369e-05
-1.18051481488477e-05
-2.49671035126501e-05
-1.50694359310957e-05
-1.96704518449442e-05
-2.7609802283796e-05
-2.46256246891206e-05
-2.11483061319485e-05
-2.29470011109501e-05
-1.89425051987242e-05
3.13178796093198e-06
-1.20184472454366e-05
-2.43345847885791e-05
-8.85313195435848e-07
-1.01074964427553e-05
-1.60589226640089e-05
-2.26573722835436e-05
3.93794803879021e-07
-1.88252084950471e-05
-6.83175360922891e-06
-1.28460383342632e-05
-1.06945769872765e-05
-2.47759400730791e-05
-1.33017646284315e-05
-1.79958429177696e-05
-2.28218175637359e-05
-8.94382269066138e-06
-1.89470419308299e-05
-1.01025742410365e-05
-3.1344392485497e-05
-2.05269895651738e-05
-2.27438992207498e-05
-7.62569228362589e-06
2.41564561635637e-06
2.73172323123164e-06
1.15369230113274e-06
-8.77543480230122e-06
6.99770879102269e-06
-2.3376565980608e-05
-7.34003874182424e-06
-6.29608573700605e-06
-1.80224423715309e-05
-1.71025364304653e-05
-1.00182057438676e-05
-1.47098606408538e-05
-1.10610640856097e-05
-2.2781782376849e-05
-1.91540093507786e-05
-1.07130286331303e-05
-1.41321728735131e-05
-1.02952839003995e-05
-1.1367630878278e-05
-1.83505156661719e-05
-2.6411688187702e-05
-1.1935212138425e-05
-1.93650956190506e-05
-8.85992444518828e-06
-1.98381375150364e-05
-3.73072881457175e-05
-1.64999558967176e-05
-1.02966216267634e-05
-1.6699388028236e-05
-1.14108780600115e-05
-3.03831377726421e-05
-9.23672537479551e-06
-2.27994638125538e-05
1.66548212504591e-06
-1.09260075570307e-05
-4.90247974459139e-06
-1.22513249060092e-05
-2.6682814533183e-05
-1.66727340888001e-05
-7.72410760181893e-06
-7.91623396889857e-06
-2.08848429513424e-05
-8.55014134723511e-06
-2.32375881577776e-05
-9.21577264759449e-06
-1.82670512529528e-05
-1.01551455480088e-05
-1.16392589876505e-05
-3.22967396951733e-05
-1.68804781892405e-05
-2.3250314243913e-06
-1.37554967886955e-05
-3.10430949585342e-05
-2.29520355601502e-05
-1.6415380476671e-05
-7.24679293177377e-06
-2.94296994894055e-05
-7.25930566031584e-06
-2.65645126589738e-05
-1.72405749360178e-05
-2.42392395412313e-05
-1.8592935868043e-05
-3.17878578380545e-05
-1.84571168477724e-05
-8.0446639768877e-06
-2.4495597635227e-05
-4.62052316421717e-06
-3.51857963231417e-06
-1.83476027123125e-05
-6.90605952504906e-06
-8.71151065587477e-06
-1.66302634405929e-05
-1.86127584732517e-05
-1.3422849802186e-05
-1.76738509032078e-05
-2.2158628020679e-05
-1.92137239387719e-05
-1.88803203556479e-05
-2.92577706302315e-05
-1.92720518223374e-05
-4.55089309842284e-06
-1.35568681443898e-05
-8.7196393782143e-06
-1.57987813037427e-05
-1.50334710184218e-05
-1.01269578847733e-05
-2.01139878396263e-05
-5.38628194375798e-06
-1.7046009309953e-05
-1.34056975728935e-05
-2.68112752327114e-05
-6.78130059097411e-06
-9.98509864649092e-06
-2.31045346194792e-05
-1.62643900271748e-05
-1.68030815467211e-05
-1.24621042360893e-05
-2.82415482264653e-05
-1.8732310668852e-05
-5.29692661553358e-07
1.42643383105689e-08
-3.56991018019048e-05
-1.67987386258554e-05
-3.72680900287824e-05
-1.60263903836704e-05
-1.90311795256869e-05
-1.46577680147396e-05
-2.37348073186924e-05
1.54140758662978e-06
-2.01408691076187e-05
-8.22516067146161e-06
-2.39066213069656e-06
-3.04676143416948e-05
-2.26334341120213e-05
-6.17377029411461e-06
-1.52730265362107e-05
-1.79354192972497e-05
-9.48266200901114e-06
-3.10723612819421e-05
-1.53747531516627e-05
-1.50725235632365e-05
-2.36054187548034e-05
-3.24142863579078e-05
-1.58882251359397e-05
-2.46368193801579e-05
-2.19945604298882e-05
-3.2186117961246e-05
-1.28141699663101e-05
-3.95548565886021e-06
-2.37585260026262e-05
-9.0566459495086e-06
-5.45666444510889e-06
-2.19773211147829e-05
-1.04685029206924e-05
-3.06941879492916e-06
-3.96069006124305e-05
8.45259769733238e-06
-9.86362513773877e-06
-1.97285810432798e-05
-5.57036117294871e-06
-2.84002468976312e-05
-4.5410676365111e-06
-1.24080025479617e-05
-8.10217003661116e-06
-7.53735116774431e-06
-2.6534507033068e-05
-1.87815022608322e-05
-2.3696317626422e-06
-1.51158454375524e-05
-7.69807507209377e-06
-7.32080435012108e-07
-3.61702018072605e-06
-1.68391928590571e-05
-2.76040160081622e-05
-1.29277607078966e-05
-2.03889285782914e-06
-3.06061775372024e-05
-2.49087711592776e-05
2.30736589343366e-06
-7.40400030151813e-06
-2.28310684739637e-05
-4.05528811044434e-05
-2.15486662148644e-05
-3.25207253158156e-05
-1.06297754551358e-05
-1.12882680891714e-05
-1.25105295179239e-05
-1.49781736855529e-05
-2.58740291938495e-05
-2.56422030473282e-05
-1.26314632387117e-05
4.23805538119982e-06
-2.16006281062352e-05
-5.6763641814059e-06
-6.95675272105167e-06
-1.54209938808383e-05
-1.00856626099071e-05
-3.30789344207402e-05
-2.20947043766928e-05
-1.02821614598056e-05
-5.90036735887561e-06
-1.17561637048928e-05
-2.55064452047752e-05
-2.3826568423488e-05
-1.84743075491448e-05
-8.75507059928063e-06
-1.18065331798442e-06
-2.36959694282724e-05
-4.40778693000071e-05
-1.44904385381135e-05
-1.4456916938315e-05
-1.4359093709871e-05
-2.09211211355451e-05
-4.78549785670232e-06
-1.37936229150302e-05
-1.50322868395608e-05
-1.68831945772094e-05
-2.08033547832059e-05
4.34575749913766e-06
-2.33258096868042e-05
-2.16463568114073e-05
-1.61060684108759e-05
-7.64696683446792e-06
-3.99297735235738e-06
-1.94409771401833e-05
-2.71996017710534e-05
-2.94410482396485e-05
-2.81864724655905e-05
4.16882394055141e-06
-1.41387865897002e-05
-8.47302068090145e-06
-9.57698528586896e-06
-2.07329533817689e-05
-1.6983255133807e-05
-2.87093430218842e-06
3.71636740519937e-06
-2.55546070692201e-05
-2.47096926991242e-05
-1.52722596101301e-05
-2.84601003369582e-05
-2.60993526850812e-06
-1.91692644995117e-05
-3.02423036498825e-05
-7.72925648486723e-06
-1.11855016807755e-05
-6.94882081251066e-06
-7.64493963503621e-06
-8.03225857123138e-06
5.42633828062318e-06
-1.13398348087789e-05
-2.11244866943938e-05
-2.07394167236239e-05
-7.3746392943334e-06
-9.08568687156906e-06
-3.87614656975274e-06
-6.55554128431321e-06
-2.91289937396317e-06
-4.25616474442172e-06
-1.4530150084377e-05
-2.2070889074233e-05
-2.34970448518432e-05
-1.51272825706637e-05
-1.62053241123237e-05
5.03499730560864e-06
1.37011091140109e-06
-2.43687356203495e-05
-2.75836458042902e-06
-1.32690799390011e-05
-6.74133758852341e-06
-8.26522228774116e-06
-2.00229605364151e-05
-1.70205989306996e-05
-2.78975904066558e-05
-3.50395649410416e-05
-7.83883403203776e-06
-5.44981479690976e-06
-6.11320581133039e-06
-1.61454584766324e-05
-2.08686213408299e-05
-1.02716063668348e-05
-1.24074823023344e-05
-1.73092269460725e-05
-1.07831268329451e-05
-2.04735136264164e-05
-6.73319982441168e-06
-1.34654431050124e-06
-1.01202320294773e-05
-1.69107960274857e-05
-1.42934311848607e-05
-1.18579979300051e-05
-3.14884617582065e-05
-2.8564070735929e-05
-9.66587729937373e-06
-5.57412060207006e-06
-2.57077589377635e-05
-2.28931237718298e-05
-2.75213326001348e-05
-1.13370121284506e-05
-2.53844649568731e-06
-5.96629317407401e-06
2.66900353699844e-06
-1.20343612980391e-05
-1.32687183526136e-05
-2.8813794764883e-05
-1.11198636558911e-05
-1.15966081343374e-05
-2.83035982580704e-05
-2.19738773260565e-05
-1.60661461726876e-05
-2.45445766148155e-05
-2.10394349219466e-06
-2.02412909169762e-05
-2.44954266483343e-05
6.25205140432984e-06
-2.72051562377097e-05
-1.40739018690625e-05
-3.54886044272955e-06
-1.19523099623203e-05
-1.16190467617066e-05
-6.45372289632138e-06
-2.4414642042569e-05
-2.96201862649125e-05
-1.13697353320662e-05
-2.24179142438937e-05
-3.19952652478479e-05
-2.38933738339579e-05
-1.67213930227799e-05
-2.37351139897113e-05
-1.12268098146556e-05
-1.1765504710966e-05
-8.75352558217536e-06
-2.25042013405232e-05
-2.28543436293608e-05
-2.17749025867336e-05
-1.56490747963632e-05
-1.12178296382683e-05
-1.19046958042113e-05
-2.55551491483125e-05
-4.07169064493407e-06
-6.29871435675644e-06
-3.14511664307543e-06
-1.38671540555017e-05
-1.79646596042782e-05
-1.98607777929705e-05
-1.10425137888545e-05
-6.66695920595713e-06
-4.13713297769896e-06
-2.25825564868452e-05
-4.05823207162253e-05
-2.36480243813989e-05
-1.97812616432604e-06
-1.19220004306672e-05
-1.55028591751362e-05
-1.90196831239323e-05
-3.01323862777216e-05
-2.35582885533553e-05
-7.20738410690392e-06
-1.3490738908022e-05
-1.15751059657277e-06
-1.77613583002161e-05
-3.18407840911548e-05
-1.27733206618443e-05
-1.55969825183481e-05
-1.64551250197357e-05
-3.14910272122239e-05
-2.30639151483965e-05
-1.56822472042547e-06
-2.55585744041294e-05
-1.22937048573527e-05
-1.57776527197051e-05
-1.08524992029931e-05
-6.94402883842828e-06
-5.52677790762856e-06
-2.23852979267723e-05
-1.28799017235982e-06
-2.23568203571989e-05
-1.91454056940136e-05
-2.38673006972325e-05
-2.35807090327674e-05
-1.00760107656428e-05
-2.11785560305492e-05
-6.30541594487015e-06
-2.38891567684064e-05
3.86201605352341e-06
-9.20753447276903e-06
-3.52930418538887e-05
-2.47317982874608e-05
-1.47927749172866e-05
-2.46377318838647e-05
-2.43446500893911e-05
-2.83631416135303e-05
-1.34598398143438e-05
-5.92153985395355e-06
-1.57418277542348e-05
-1.44523083551067e-05
-1.83416462976881e-05
-1.88722604806885e-05
-6.54805398016176e-06
-9.9502305530528e-06
-7.94604547561229e-06
-2.04877729889237e-05
-1.45098892083877e-05
-1.33279790189311e-05
9.44163622980384e-06
-1.06291048235682e-05
-2.22390615568953e-06
-1.39169387617693e-05
-3.33517925747442e-05
-1.02035864964279e-05
-1.22150513294298e-05
-2.7185752580641e-05
-8.59948562099106e-06
-1.58471278301155e-05
-2.54249576408832e-05
-1.38362816220115e-05
-2.52907717640333e-05
-3.36128447341956e-06
-1.55877120040609e-05
-1.8777978718591e-05
-1.51278871887045e-05
-1.76114492391212e-05
-2.28072143650198e-05
-2.53073314748859e-05
-9.88562469862884e-06
-1.82920772116232e-05
-5.52673959756028e-06
-1.44045963845188e-05
-1.50186456557951e-05
-2.5904401196184e-05
-2.09376360796628e-05
-5.49153091969807e-06
-1.15910279092099e-05
-1.23705225398638e-05
-1.5015582067272e-05
-9.70148730413623e-06
1.28555260555563e-06
-2.23883216952889e-05
-2.88178051678759e-05
-2.26374085576444e-05
-2.08731698780097e-05
-5.98313018157852e-07
-2.18278065701338e-05
-1.5182521468529e-05
-2.71898625843837e-07
-1.42066742584786e-05
-4.78321417401876e-06
-1.84288598935069e-05
-1.11598660763065e-05
-1.54469440146927e-05
-1.92016411901235e-05
-1.66716765758651e-05
-1.56639102262976e-05
-3.38177352188497e-05
-1.54011212525519e-05
-2.11010759335029e-05
-2.16870386080004e-05
-9.58046088872715e-06
-2.04406265498232e-05
-1.34639432444478e-05
1.41940669441991e-06
-2.07109509795387e-05
-1.32436929955697e-05
-3.02041310398286e-05
-1.60197744714555e-05
-2.25559579235339e-05
-1.99270583796032e-05
-1.30667436538921e-05
-1.17155560408852e-05
-1.28185672180843e-05
-2.72750678403173e-05
-3.19352350339777e-05
-1.33775813019229e-05
-1.05906654345807e-05
2.24134939660562e-06
-1.40738948759931e-06
-8.28246899552505e-06
-3.21724780906828e-05
-1.7550854792079e-05
-4.22696282886483e-06
-2.18370698858892e-05
-1.99400287306676e-05
-2.18436739241572e-06
-1.40023439901453e-05
-2.66835215269639e-05
-7.05463023105453e-06
-1.47625049089383e-05
-1.70587710862343e-05
-2.37702728473224e-05
-1.70321484197626e-05
-1.34880093601871e-05
-1.74278357676811e-05
-1.9277872144273e-05
-1.43813793136939e-05
-1.45204753798266e-06
-2.66142817526477e-05
-1.79995038838498e-05
-1.30482850143728e-05
6.80269565986036e-06
-6.06433095253057e-06
-2.41797474464697e-05
-2.91257914407863e-05
-2.04514884099397e-05
-1.4836464644649e-05
-1.75335578327486e-05
-4.25769479312472e-06
-1.85146389429392e-06
-2.43961878031149e-05
-7.04492849451361e-06
2.94277937881126e-06
-3.46468433933744e-06
-3.85227071764901e-06
-1.17801377209552e-05
-3.63306213389187e-05
-2.10439259185194e-05
-2.28536744888992e-05
-2.20012181604971e-05
-2.1042287453513e-05
-1.57148483165909e-05
-6.68220340010687e-06
-1.41725467648499e-05
-2.67091018715161e-06
-2.58526866435941e-05
-2.21264411867036e-05
-1.89696625671009e-05
-3.45052141468677e-05
-2.07919868338862e-05
-1.41952534897132e-05
-1.1313284295184e-05
-1.84375660217732e-06
2.59806768447282e-06
3.57435143547772e-06
-1.48015844445857e-05
-1.44364582329085e-05
-2.05184601213847e-05
-1.68375299186824e-05
-9.52133225164669e-07
-2.91822699415255e-05
-8.4498958911928e-06
-7.69509150424276e-06
-1.3872346392062e-05
1.88918329168224e-06
-2.47890772809659e-05
-7.53413952091274e-06
-1.14231956000738e-05
-1.51451398105331e-05
-1.3701953985264e-05
-1.80253385104261e-05
-1.73299285993232e-05
-2.09252330513023e-05
-2.62160621214733e-05
-1.93241043842141e-05
-1.28818914574106e-05
-2.03558047171272e-05
-1.85323874622951e-05
-5.06722887621502e-06
-1.89019722489342e-05
-1.50748441805823e-05
-1.20097938359241e-05
1.06528000672474e-06
-2.41930067584396e-05
-1.09268552877856e-05
-4.21126667788126e-06
-2.63853789713417e-06
-1.01970293512756e-05
-2.63030737828613e-05
-1.5293612668085e-05
-1.32987452333774e-05
2.90672009901946e-06
-6.76790934537052e-06
-1.08894578124484e-06
-1.20766617234735e-05
-1.9091062403083e-05
-1.01746250174862e-05
-9.32816187766767e-06
-1.49292664500538e-05
-1.99258435427733e-05
-7.76128838898361e-06
-2.28907272319944e-05
-1.89586143872431e-05
-2.62769436449603e-05
-1.87101593453884e-05
-4.25040863572995e-06
-2.4683378455516e-05
-2.04791568013681e-05
-3.22207981887527e-05
1.58495075299899e-06
-7.81565189427908e-06
-3.71937644278287e-06
-1.39788440802962e-05
3.83849062526879e-06
-1.73560867058765e-05
-7.91160371568277e-06
-1.85522214525415e-05
-3.44167087362979e-05
-1.84694768212324e-05
-2.05066464054751e-05
-1.47571485521182e-05
-2.96373788088528e-05
-2.46384708981628e-05
-1.55078545067456e-05
-1.71705007813173e-05
-1.92502399579017e-05
-1.12228142840014e-05
9.29898822497931e-06
-1.56571206547158e-05
-9.11533376526855e-06
-8.30658049452877e-06
-3.17778842060538e-05
-2.78522853251099e-05
-3.86385621383987e-06
-9.38874071903604e-06
-2.18713955346314e-05
-2.53552587912986e-05
-2.55420563083387e-05
-1.06706192883784e-05
7.25096548284459e-06
-2.8489828983336e-05
-1.28141252526576e-05
-1.86181502873699e-05
-1.20750249931245e-05
-2.94409332251978e-05
-8.0744121339764e-06
-1.29483457254026e-05
-1.68031755856682e-05
-2.12410581899491e-05
-1.55451668076372e-05
-6.81455177805545e-06
-2.601808411768e-05
-6.21199609398093e-06
-2.04835039170938e-05
-3.83475805657194e-05
-2.01758756128382e-05
-1.83629455448338e-05
-2.02385853754028e-05
-2.83155190568458e-06
-1.85951527513718e-05
-1.49632387681342e-05
-6.67324182757806e-06
-2.0053921348509e-05
-3.92921255286296e-05
-3.63510794974689e-05
-3.72343366957403e-06
-1.97971752577935e-05
-2.08355668523093e-05
-2.02815126392348e-05
-1.27366744622554e-05
-3.550414083818e-05
-2.45345098460982e-05
-3.25684086720496e-05
-1.89730300460807e-05
-2.46232095592677e-05
-2.14486083226085e-05
-1.29259365315485e-05
-5.8363797997623e-06
-1.4881648662083e-05
-7.7752018757945e-06
-2.14322054530454e-05
-1.68473236567364e-05
-2.38516752866157e-05
-1.25100826487266e-05
-3.36391010177877e-05
-7.9854937054027e-06
-5.13831675311121e-06
-1.6363631849297e-05
-2.16086477061792e-05
-7.2064923286934e-06
-1.37928276611377e-05
-1.55727098405942e-05
-2.72854392832728e-05
-8.71342259076329e-06
-8.83488865070845e-06
-8.91789160389092e-06
-1.0650178917212e-05
-2.00464761171638e-06
-2.13370764296515e-05
-2.24472887917351e-05
-2.88274612443404e-06
-2.42764647730094e-05
-1.35492740783505e-05
-2.17332673601824e-05
-2.36870890002431e-05
-1.82252615012406e-05
-2.06729933858241e-05
-1.85471364263411e-05
-4.21504051755104e-06
-1.89526274971273e-05
-1.24926977205688e-05
-2.61721675384456e-06
-1.14070004620406e-05
-1.48484950889424e-05
-1.22122843960966e-05
-2.77062844241888e-05
-1.01687215752028e-05
-1.53094231959594e-05
-1.66730380202477e-05
-3.17768094204853e-05
-1.56836793822313e-05
-5.02005254114352e-06
-2.04128914359603e-05
-2.01931852448775e-05
-2.10211098125613e-05
-1.77603867019564e-05
-1.1306949837184e-05
-6.52598497314076e-06
-3.28321938775555e-05
-2.40620941210587e-05
-2.91567165782886e-05
-2.43826599947756e-05
-9.99312101127173e-06
1.16743995445448e-05
-6.32857046044067e-06
-1.87749357785229e-05
-2.18259167691507e-05
-7.36636151811377e-06
-1.31715516010897e-05
-2.57379768212914e-05
-1.68270635767251e-05
-5.18796570467622e-07
-9.17780562573202e-06
-1.07417608691761e-05
-2.08535905080821e-05
-2.44013257195836e-05
-1.50144868769374e-05
-2.99462667861593e-05
-1.17379928715516e-05
-2.9988280421433e-05
-3.04477308168084e-05
-1.59549455293796e-05
-1.11807324541476e-05
-2.40519881298249e-05
-3.14776526005629e-05
-1.19324700540237e-05
-1.79130732521605e-05
-3.38831727716841e-05
-8.45695730372538e-06
-2.7545466024133e-05
-1.69800100940979e-05
-1.83904777445414e-05
-5.98169142323287e-06
-5.63085239799959e-06
-3.10747872558459e-05
-6.65047612908947e-06
-1.24758901626148e-05
-1.79995638389604e-05
-1.16426771724019e-06
-1.27104127055664e-05
-1.24870684002157e-05
4.85092432980528e-06
-2.56339909498045e-05
-1.12124135443151e-05
-1.55217347685163e-05
-1.75358202196252e-05
-1.1904996479643e-05
-1.92080586690087e-05
6.64838124109831e-06
-5.91337329315672e-06
-3.01513450282978e-05
-9.35438809718096e-06
-1.10813936004717e-05
-8.87800809698803e-06
-2.28641512066678e-05
-2.87179321713756e-05
-1.30342510086417e-05
-3.61406102902101e-06
-1.11153296306279e-05
-2.51725384095679e-05
-1.0095425774857e-05
-1.18381397231923e-05
-1.63007463188278e-05
-7.91828982192678e-07
-9.68382104380515e-06
-1.59233920031172e-05
-2.63557653038782e-05
-1.32533682625104e-05
-6.64553227636836e-06
-7.2827421485228e-06
-1.23190441964052e-05
1.03848957043976e-06
-1.59775927767113e-05
-1.43255738528943e-05
-1.67529823872053e-05
-2.11490825583581e-05
-2.30670105317556e-05
-2.91449137374774e-05
-1.75622966717902e-05
-4.11361864110391e-06
-7.43648515424803e-06
-9.94623202856308e-06
-1.83092621422942e-05
-1.22820645603507e-05
-2.75733960873411e-05
-2.58743649553638e-05
-3.66996797161544e-05
-1.93529160680546e-05
-1.94483265022464e-05
-7.76398103546876e-06
-2.26254234686373e-05
-1.69240495859308e-05
-1.47754460050796e-05
-1.49786541796214e-05
-1.21741764192133e-05
-2.54336932867326e-05
-2.64684041152141e-05
-5.81589740878781e-06
-9.25112131061851e-06
-2.97076823645713e-06
-1.05871217074278e-05
-2.90950423630662e-05
-2.43423231481573e-05
-1.69308642939999e-05
-9.91817314411095e-06
-1.59292223101292e-05
-3.02425941068858e-05
-1.66985104049651e-05
-1.32125441535284e-05
-2.05009007888347e-05
-5.30789463440233e-06
-2.03740423630406e-05
-5.50002080172566e-06
-6.48747686865936e-06
-6.03983792331987e-06
-2.38452654873108e-05
-1.54237422197677e-05
-1.584280278741e-05
-1.92025004539746e-05
-2.41007558130761e-05
-2.90856832245558e-05
-2.86591177328331e-05
-1.88649268454732e-05
-5.43568043736967e-06
-4.28108496716831e-06
-2.47411899958408e-05
-3.31088459840919e-05
-1.68151355699224e-05
-1.48430679875935e-05
-2.47357673267902e-05
-9.34350577148276e-06
-2.04257619202036e-05
-1.03874237571503e-05
-2.16341377326753e-05
-1.53929279657713e-05
-2.09093195142729e-05
-1.96054530508478e-05
-1.91770691941417e-05
-2.116936059902e-05
-2.82043665372492e-06
-2.46798685519516e-05
-3.49200529597792e-05
-4.13856834661261e-05
-2.97225625663166e-05
-1.64559326674594e-05
-6.52546665377111e-06
4.56306569173868e-06
-1.33403516101941e-05
-1.87562020870353e-05
-5.92531778978997e-06
2.64275214949733e-07
-2.15331708646714e-05
-5.59036756608867e-06
-1.45601561511093e-05
-1.81807722621397e-05
-1.57463944206161e-05
9.45516206826037e-07
-2.6234285648342e-05
-2.09722472397161e-05
-9.64082967963266e-06
-4.703843734716e-06
-2.32360472283557e-05
-2.25006803431487e-05
-7.53690581277437e-06
-3.18522563532084e-05
-1.81934878007424e-05
-1.29434524464562e-05
-1.11835913691613e-05
-2.95001890731525e-05
-1.41233438309295e-05
-1.63423443261132e-05
-2.10732115990695e-05
-2.66195932740875e-05
-1.70466825596607e-05
-2.5213489703409e-05
-2.31436512393049e-05
-1.35688903421362e-05
-2.38043378753467e-05
-4.2680865070339e-05
-2.12053463050217e-05
-1.88564428713539e-05
-9.36729271023856e-06
-2.84040999055204e-05
-2.49822997427122e-05
-9.3301572174516e-06
-2.40472654075723e-05
-1.90751240572539e-06
-1.40517678969237e-05
-6.33260685791816e-06
-1.02232043366617e-05
-3.22395224339003e-05
-2.28023277783549e-05
-4.16095793162835e-05
4.32535651806751e-06
-3.28939923825585e-05
-3.95069232721918e-06
-1.44757496930822e-05
-8.59619614426082e-06
-9.91541732176946e-06
-1.59848897725373e-05
-2.26117890877393e-05
-1.00825435690843e-05
-3.84780204449808e-05
-2.07072536186785e-05
-3.04444579924615e-05
-5.06585049469636e-06
-1.80160435744804e-05
-2.29205684499754e-05
-2.5111786291234e-05
-8.24439714724106e-06
-7.28401901452378e-06
-1.38312473892875e-05
-6.74662602303062e-06
-1.99001391412767e-05
-2.09338517408926e-05
-4.72822325038648e-06
-1.61847297096647e-05
-6.6845878416398e-06
-8.70277332513999e-06
-2.43885485530058e-05
-2.91891876535066e-05
-2.33190556437142e-05
-1.24726146398714e-05
-2.31362588070745e-05
-1.59274763400834e-05
-3.34245175612688e-05
-4.08830133467165e-06
-1.34561605103132e-05
-1.0182440357317e-05
5.3497889756325e-06
-1.327723439281e-05
-1.70124372945059e-05
8.15620754707261e-07
-2.50080191724282e-05
-1.05556787446563e-05
-1.20132512196189e-05
-4.08011398410821e-06
-1.54890487977184e-05
-1.93400541347092e-05
-1.33633246154014e-05
-1.93190343928513e-05
-1.82627463833554e-05
-1.88213776808969e-05
-1.98475448523672e-05
-2.7679110989182e-05
6.75825473799648e-06
-2.29629043511932e-06
-1.08688038941552e-05
-2.92184460910873e-05
-2.69570304136274e-05
-1.24102425737635e-05
-2.38637355326946e-05
-1.98803053273797e-05
-1.95835412625773e-05
-8.95797662884397e-06
-7.31910576060544e-06
-2.80884803447332e-05
-1.6249630523256e-05
-6.21439654079055e-06
-2.08648079124954e-05
-2.30673483278697e-05
-1.48409592379092e-05
-1.10107430341703e-05
-5.57997534848202e-06
-2.8363725217879e-05
-1.43588484801963e-05
-1.26929398556848e-05
-3.23689483899396e-05
-2.03100118548464e-05
-2.54527038360317e-05
-8.97049607669608e-06
-2.320313645231e-05
-1.96030913991945e-05
-1.58082990374592e-05
-2.69629727495741e-05
-3.57945707527045e-05
-1.28776040857846e-05
-7.8630141749231e-06
-1.86947786528846e-05
-3.7667814186661e-05
-1.87725879698375e-05
-7.63623388229877e-06
-1.43987098726397e-05
-1.85891247864e-05
-1.54102723682802e-05
-3.71991459769084e-05
-1.13562684952599e-05
-1.0814099899722e-05
-1.79198297453643e-05
-1.86223137887799e-05
-1.13027589489666e-05
1.5069737276026e-06
-4.67808576362916e-06
-3.53978426608731e-05
-1.48833343498361e-05
-3.27918642641283e-06
5.19084605593529e-06
-3.65967325358061e-05
-5.01528961140522e-06
-2.43741750878824e-05
-1.34143510857832e-05
-2.36503920865446e-05
-2.94688978278447e-05
-1.57791385943366e-05
-5.87112517639193e-06
-2.9198842560735e-05
-8.47001523709762e-06
-2.26697630854339e-05
-1.6508260676826e-05
-1.57582585449789e-05
-1.70376900064943e-06
2.10310032291753e-06
-1.59744787126027e-05
-1.41359955167062e-05
-2.27613192264008e-05
-1.85397838661087e-05
-2.59396311040788e-05
-6.57131555514843e-06
-1.60180058785726e-05
-1.54182119155144e-06
-1.81979723810518e-05
-2.90600257383932e-05
-1.34142431030711e-05
-1.6568579434695e-05
-1.28248549241926e-05
-1.84772660751164e-05
-2.31250007498172e-05
-1.48592368447128e-05
-1.83208226571564e-05
-5.57932746219366e-06
-1.01229638403224e-05
-3.0968274877963e-05
-1.39029766137592e-05
-1.17023437777871e-05
-1.82924289328318e-05
-1.31799506603526e-05
-2.32868125825937e-05
-6.7612140360503e-06
-3.19119014107753e-05
-3.01941472276521e-05
-3.23928659506701e-06
-5.39479169265765e-06
-2.43961916569322e-05
4.56073828416043e-06
-7.29582555204542e-07
8.58279087125564e-06
-2.35921251745926e-05
-3.09686025018449e-05
-3.08334757903986e-05
-2.68446934025127e-05
-3.09851240346417e-05
-2.21141181800874e-05
-2.58308403352683e-05
-1.68690908523704e-05
-5.89681483789238e-06
-1.36747381636537e-05
-2.6164354190942e-05
-1.83500087939773e-05
-3.55325166410962e-05
2.42159552296856e-06
-2.3031367085504e-05
-6.65419877690683e-06
-2.98391122980911e-05
-9.78063738428639e-06
-2.86670659330369e-05
-1.26630945780372e-05
-1.84805232801267e-05
-2.70904664825942e-05
4.63363436216182e-06
-1.28906248359803e-05
-3.18667517661362e-05
-1.08941487767046e-05
-2.47452272509914e-05
-2.58522759458831e-05
-1.48763870600315e-05
-1.03463861138857e-05
-2.01596267009539e-05
-1.11668854317644e-05
-3.30026992757748e-05
-1.54355613531928e-05
-1.54289086369675e-05
-2.39785364849989e-05
-2.4536314311714e-05
-3.58339624114424e-06
-6.70248494862697e-06
-2.02870514210875e-05
-2.38378462552273e-05
-1.28503245588289e-05
-2.38957387920149e-05
-2.35920518067404e-05
-1.79289604046164e-05
-3.81811767934334e-05
-1.2219084637231e-05
-1.6152689118162e-05
-3.88043935605255e-05
-3.05471562888506e-05
-3.15100897135643e-05
-1.44138651906373e-05
7.38691190735146e-07
-8.11038050175864e-06
-1.08300814489207e-05
-2.66403614651183e-05
-1.95418046064849e-05
-8.91355189459686e-07
-2.04700164854043e-05
-6.91716246153408e-06
-2.89457401171445e-05
-1.26119885282548e-05
-3.01703146245176e-05
-3.28539722480849e-05
-2.25595481729569e-05
-3.09804106027899e-05
-3.21473014532517e-05
-9.11708846907763e-06
-1.7404091522963e-05
-1.86518882400959e-05
-2.88935168157554e-05
-1.84937980224852e-05
-8.08448176957686e-06
-2.42603384372069e-05
-2.3576513435311e-05
-1.96168817667084e-05
-1.73388752133227e-05
-2.48133705413746e-05
-9.63003746807437e-06
-2.00425128513083e-05
-7.56356487834979e-06
-1.10165179309004e-05
-1.43547783439862e-05
-3.31673133013871e-05
-1.12258641941395e-05
-2.47903022204098e-05
-1.36153827117326e-05
-4.3728434341727e-06
2.39959282957828e-06
-7.61787933570859e-06
-1.39239964015082e-05
-1.1252625127673e-05
-3.0327684835167e-05
-5.16737086024037e-06
-1.78119880856104e-05
-7.04043630348843e-06
-1.78578768609688e-05
-1.78545213507553e-05
3.71974895525082e-06
-1.03035768269778e-05
-2.07112250961269e-05
-2.44602604678612e-05
-2.14584784255408e-05
-5.6963813286668e-06
-2.19780879724033e-05
-1.57371413653829e-05
-2.23675476011277e-05
-3.03867758576941e-05
-1.89030576195973e-05
-3.77687188031619e-05
-9.37453094503713e-06
-5.26000300719447e-06
1.67580922973409e-05
-1.99830494953127e-05
-7.06902712919955e-06
-3.73163784167935e-05
-1.65892934890112e-05
-1.14649396560782e-05
-1.40593135263897e-05
-4.3408663935507e-06
-5.54659162761458e-06
-9.30093281968749e-06
-9.87942186972425e-06
-1.6579682224805e-05
-1.19603184077372e-05
-1.0238453647007e-05
-1.56535661895978e-05
5.17999067574122e-06
-2.3369585965979e-05
-1.79662858631767e-05
-2.23066728014085e-05
-1.68716560567404e-05
-2.78166642921166e-05
-1.02342407182917e-05
-2.26409874445962e-05
-2.31092203883207e-05
-3.58770281586235e-06
-1.53813055888731e-05
-2.10148159143107e-05
-1.81010186920119e-05
-1.87150232247446e-05
-1.82579131232865e-05
-7.67170756387346e-06
-4.65492097010627e-05
-1.84554916202752e-05
3.78277558565669e-06
-4.73992751220011e-06
-2.191824363508e-05
-5.29901011572743e-06
-1.14094234591478e-05
-1.39474079765123e-05
-1.23137063016312e-05
-2.40395561932956e-05
-9.35433383455602e-06
-1.39462340611114e-05
-1.01947209334942e-05
-3.19696427057086e-05
-1.86162006438449e-05
-2.1201407875813e-05
1.00913410344844e-05
-1.56068833560647e-05
-7.17577382433753e-06
-1.37156820880703e-05
-2.46444258815567e-05
-6.29685713202172e-06
-7.64845120713617e-06
-2.87599269907738e-05
-1.10743115604223e-05
-6.60078595540085e-06
-2.84677900330544e-05
-2.92096294983425e-05
1.34142648261353e-05
-2.96244167975362e-05
-2.5496816636826e-05
-2.93554650079267e-05
-4.27821975093614e-06
-2.00071702305307e-05
-3.25786372238446e-05
-2.38661302947005e-05
-7.29625477011675e-06
-1.78177972185086e-05
-8.58367593704306e-06
-2.71897787920117e-05
-1.52806724802409e-05
-5.25128408257831e-06
-2.39930542236083e-05
3.59787063542805e-07
-2.15673139106104e-05
-1.84355636753009e-05
-1.89852377646636e-05
-8.00929473963434e-07
-1.54416122044578e-05
-3.48595791202597e-06
-2.07077013822576e-05
-8.85151847333461e-06
-1.55593199631717e-05
-8.01117884838025e-06
-2.94741103891062e-05
-1.84655913942236e-05
-7.7101826121958e-06
-2.58393345689652e-05
-1.64183245614635e-05
-1.33272098944866e-05
-3.25739030709359e-05
-2.41488039798688e-05
-3.18055347444537e-05
-9.22460702891989e-06
-3.59381687945283e-06
-2.97268310783176e-05
-2.77309884212372e-06
-1.95521551129319e-05
6.24148216585211e-06
-1.66022338286662e-05
-1.98532451016435e-05
-3.33233024393565e-05
-9.01909821496641e-06
-1.89967653574676e-05
-2.55966061563085e-05
-1.78163337504279e-05
-2.71027688698474e-06
-3.18320948031247e-05
-1.50510014626872e-05
-5.4044635942365e-06
-1.74997464642656e-06
-2.63009084123874e-05
-4.04978399876077e-06
-3.57054391891915e-05
-3.49139989033527e-06
-2.95303550527937e-05
-1.44921792255034e-05
-2.28633582401207e-05
-9.8536587436608e-07
-2.07517647955081e-05
-2.25214403845791e-05
-5.42328517953937e-06
-1.01493879708363e-05
-6.76306158468124e-06
-2.66609209343105e-05
-1.44958252401232e-05
-1.56213330623751e-05
-2.23906477588391e-05
-1.39169099894511e-05
-1.74310036741695e-05
-1.7285981788881e-05
-1.36038058885418e-05
-2.21881660815084e-05
-2.45559580724023e-05
-1.47977782055425e-05
-3.26323814009161e-05
-9.77186370663458e-06
-2.52282322218057e-05
-1.03836735163067e-05
-7.82780448101289e-06
-3.19014834000325e-05
-1.39486487783929e-06
-1.36268151897877e-05
-2.01203904920256e-05
-2.56697265955579e-05
-1.42991623637191e-05
-2.6582480631702e-05
-1.33238190648443e-05
2.1509165031504e-06
3.18281894880178e-06
1.44742256048053e-06
-1.01222166471835e-05
-1.39662452147281e-05
-1.20061441134322e-05
-4.73239595385228e-06
-1.08383824513496e-05
-1.5589409593999e-05
-2.03944227910316e-05
-6.47935324735604e-06
-7.31257373850975e-06
-1.61757627506269e-05
-8.00722289564317e-06
-7.31266115718221e-06
-3.0244485728505e-05
-1.74136718453055e-05
-8.75902972427225e-06
-1.20986679199725e-05
-2.15184675646954e-05
-9.92719081425738e-06
-2.6644716641764e-05
-9.99708157298475e-06
-7.90375648770346e-06
-1.04311110384353e-05
-9.90113082074675e-06
-1.41779297063757e-05
-1.72996417595426e-05
-4.34338827432227e-06
-1.68601027743952e-05
-9.38445262595003e-06
-1.89069078966863e-05
-1.55262988582624e-05
-1.58435246730784e-05
-2.79938842130775e-05
-1.88278558213146e-05
-2.61338200331175e-05
-2.55047863654042e-05
-3.03387995993987e-05
-1.40372181703409e-05
-2.28924553688097e-08
-5.56559738459648e-06
-1.23904001006551e-05
-8.05225979820654e-06
-1.66395333491829e-05
2.04997455863185e-06
-7.43639490227e-06
-4.95886278939599e-07
4.4268689961152e-06
-1.86501504185293e-05
-1.84171530805106e-05
-1.29626307573625e-05
-1.32660127491174e-05
-2.20990812760961e-05
-1.35051613852433e-05
2.70616078708516e-06
-7.21243286733124e-06
-1.24867743989262e-05
-6.70464011832774e-06
-6.74867042564995e-06
-1.02681374156039e-05
-9.88759397726327e-06
-9.33324006702204e-06
-8.95253652893464e-06
-3.33096375729744e-05
-1.5338794430912e-05
-1.03890963357528e-05
-1.44195159418033e-05
-1.93132252405314e-05
-1.76978479419594e-05
-7.85587149736123e-06
-2.42544308161046e-05
-1.0730093070207e-05
-1.95087351050111e-05
-1.41402858957304e-05
1.25706337162638e-05
-1.89969143531567e-05
-4.58548824148319e-06
-2.63671632049532e-06
-1.8421579978649e-05
-2.88089883989864e-05
-1.62313903735777e-05
-9.02298339539866e-06
-2.12572261338263e-05
-1.06267751371454e-05
-3.79859463284185e-06
-1.01386535532877e-05
-2.97336242740226e-05
-3.07890152658022e-06
-2.15734290725724e-05
-5.70042613212736e-06
-6.45095740799723e-06
-2.15054230465213e-05
-7.56981166770905e-06
1.8948106100584e-06
-2.534505098203e-05
-1.50156337044068e-05
-1.59289843972476e-05
-1.22224174080176e-05
-2.98541939267334e-05
-1.55610036081135e-05
-8.07697890003726e-06
-1.8934403747677e-05
-1.73894001301383e-05
-1.18097910298049e-05
-8.81716822406517e-06
-2.21025230557695e-05
-9.82370852107034e-06
-2.10346493974093e-05
-2.03609028156656e-05
-1.81529162073429e-06
-9.52784802003467e-06
-2.3513602654152e-05
-1.75222763191904e-05
-2.23457018531903e-05
-2.30073401386075e-06
-5.48311603136484e-06
-1.12704707498734e-06
9.07727174262631e-06
-2.62292381013951e-05
-2.00341660235214e-05
-8.6996221087215e-07
-2.67579694138043e-05
-2.33432526029003e-05
-1.11330158420583e-05
-9.42815028632886e-06
-1.74614810034769e-05
-1.06939059928135e-05
-5.02448283721205e-06
-2.0796601832002e-05
-1.59343190328065e-05
-4.62871453069271e-06
-2.40618384528135e-06
-1.47824065323512e-05
-1.3825522258379e-05
-2.78634648141264e-05
4.44947532061868e-06
-8.88737590671347e-06
-3.71560112870008e-05
-2.71784417455523e-05
-2.01292621723599e-05
-2.74390423831905e-05
-2.39320051038337e-05
-1.28658054840908e-05
-1.58106269589158e-05
-1.87028474619178e-05
-2.53120424335009e-05
-2.00787906801476e-05
-2.23240759690785e-05
-2.99166429420031e-05
-3.52243571408231e-05
-1.30411203499153e-05
-1.54970420003484e-05
-1.94177157286028e-05
-2.38306979624649e-05
-6.07446431282908e-06
-2.19220271388337e-05
-2.05261516948209e-05
-3.44295394321151e-05
-1.28172983249266e-06
-2.38018219272316e-05
-2.9378402430932e-05
-8.5209016335527e-06
-1.41539494692427e-05
-1.06939602260701e-05
-1.13813289315524e-05
-1.41051790946391e-05
-1.01303494957985e-05
-2.98103606848757e-05
-7.68186815016088e-06
-4.96907206230391e-07
-1.45850705315083e-05
-2.34483535800698e-05
-1.6121574799355e-05
-1.75278995186764e-05
-2.66980096422224e-05
-9.26179211057033e-07
-8.53575849926097e-06
-1.29503863409141e-05
-3.50699096760744e-06
-2.68691106357363e-05
-1.42992761562953e-05
-1.25108454173645e-05
-1.30217843493032e-05
-7.85893740151141e-06
-1.28925055660939e-05
-1.18805299878079e-05
-2.00472839045014e-05
-2.55972499963407e-05
-1.26180753252739e-05
-1.23125864515129e-06
-2.40027249998252e-06
-1.67830981625511e-05
-5.51617674021753e-06
-1.55076819752587e-05
-9.68223590692757e-06
2.65908970007493e-07
-1.73285721827702e-05
-1.86791066434424e-05
-1.65332997308362e-05
-1.38547192087705e-07
-1.15597195484365e-05
-1.32356889591791e-05
-2.3267724466547e-05
-9.3978233697156e-06
-1.08581544488773e-05
-8.78681168251419e-06
-9.20837695561297e-06
-1.8035811882206e-05
-1.41314865811159e-05
-2.24299393844711e-05
-9.19208052528955e-06
-4.4737114743903e-05
-1.81666178162707e-05
-2.74804477181557e-05
-1.084091827123e-05
-5.54601690738867e-06
-1.20322726914911e-05
-1.5244848754773e-06
-9.87251339590025e-06
-1.78377951507242e-05
-1.63500651115183e-05
-1.39460469499731e-05
-1.04971612405417e-05
6.04010638975179e-06
-1.52261834867339e-05
-1.80929548175592e-05
-2.93841480064052e-05
5.65607139606849e-06
-1.12890606028381e-05
-2.85808345302433e-05
-1.18015909424962e-05
-1.66605799644727e-05
-2.05243157339671e-05
-6.31856195158171e-06
-2.01956261897806e-05
-2.18663430707227e-05
-1.33185570674681e-05
-1.07185869526915e-05
-2.32923614021265e-05
-2.34443717654429e-05
-1.18640262119828e-06
-1.21778600441091e-05
-3.03639042627571e-06
9.49053917054035e-06
-1.16765954510609e-05
-9.41434417455447e-06
-2.1761550049276e-05
-2.80944557150112e-05
-2.19045377358114e-05
-6.91313456638056e-06
-9.15128054764569e-06
-1.26865703568821e-05
-1.70243383515304e-05
-1.74593044780845e-05
-1.85762528819535e-05
-5.04660011393818e-06
-7.57191215601114e-06
-2.58392379598445e-05
-2.76697416261255e-05
-1.30659392121376e-05
-8.62490327264475e-06
-1.67662830363324e-05
-4.29407488033681e-05
-7.74006970005934e-06
-5.98239529398565e-06
-2.69642398691845e-05
-6.35019095736113e-06
-1.79983167719542e-05
-1.91616251346122e-05
-8.88917461788583e-06
-2.50237976788197e-05
-2.15427117925451e-05
-1.15936639641105e-05
-2.18168372314747e-05
-1.13545096130071e-05
-1.80488600784238e-05
-2.31814638277324e-05
-1.0940704618625e-05
-2.35682377617038e-05
-2.19937227196633e-05
-1.64798339742075e-05
-3.56676331026866e-05
-7.42742741904748e-06
-1.50372203699585e-06
-1.85922642379606e-05
-1.901764569275e-05
-2.43732955696344e-05
-9.89750566750388e-06
-6.58665541383153e-06
-4.78018776024779e-06
-3.26349949077181e-05
-1.23487395334026e-05
-1.43187854673591e-05
-1.84512162935236e-05
-1.31239672845462e-05
-1.85154184252175e-05
-1.48767270993177e-05
-1.87149628859971e-05
-3.03898824981569e-05
-1.59959941962571e-05
-1.35717495395387e-05
-1.14822628268339e-05
-2.57687713658627e-05
-2.63877973526041e-05
-1.58680378073066e-05
-2.73744269437166e-05
-2.72771351776643e-05
-1.15649444138559e-05
-4.60166339204931e-06
-2.17085331220722e-05
-3.26544452333658e-05
-8.45249245838704e-06
-2.10223844067693e-05
-1.47893976311109e-05
-6.80488238757729e-06
-2.67774104642577e-05
-1.30868277793281e-05
-2.61809470208458e-05
-1.19102620316871e-05
-7.61768865050906e-06
-2.90969539893769e-05
-1.00718480574667e-05
-3.03686179366137e-05
-2.05262134321626e-05
-3.90379676185797e-05
-1.99400756823027e-05
-2.01809255972594e-05
-1.24283038062948e-05
-1.48873927446777e-05
-7.26424362753914e-06
1.33983171008054e-05
-1.57583806187201e-05
-2.16264886383086e-05
-4.81264168078465e-06
-2.3857447182745e-05
-2.37237295038172e-05
-3.27704308888206e-05
-1.96673175411236e-05
-2.05062528219027e-05
-1.304159226789e-05
-1.2423524924413e-05
-2.45600529883258e-05
-1.69183070323888e-05
-2.33492430174703e-05
-1.74882526064332e-05
-1.86596565537695e-05
-1.05174453032748e-05
-1.79729668812207e-05
2.66504475675952e-06
-8.89341792713173e-06
-8.94160989016165e-06
-2.37297936430472e-05
-1.53118486564662e-05
-2.79844695763829e-05
-1.54689449081162e-05
-1.03853400365812e-05
-2.18069403321251e-05
-3.51329131122822e-05
-1.03114403200517e-05
-1.37102519516453e-05
-8.04192747996035e-06
-2.34122493459533e-05
1.53904227202752e-06
-2.46562807898303e-05
-3.90149762987084e-05
-2.22439203488545e-05
-2.67118343014877e-06
1.70485373841342e-07
-1.61206744839823e-05
-2.53517222572927e-05
-1.92553182821094e-05
-1.35621262713888e-05
-7.95698557265718e-06
-1.51250946420091e-05
-2.08044301704002e-05
-1.62891172715988e-05
-1.09226472148311e-05
-6.18142670778468e-06
-1.06438601381575e-05
-1.60365388309836e-05
-2.95543277253683e-05
-2.48726550072266e-05
-1.3135091782022e-05
-1.19094064300335e-05
-2.32131575957852e-06
-2.22397576737187e-05
-3.35931093869149e-07
-6.75184387951608e-06
-1.16451422586386e-05
-3.09564188800187e-06
-1.19555204110353e-05
-3.7645926722479e-05
-4.17949007381785e-05
-3.54645334130201e-06
5.44269599614205e-06
-1.42916703353384e-05
-2.12096482890537e-05
-1.41202032583586e-05
-1.38096319481482e-05
-1.63109559153892e-05
-1.16854726470528e-05
-2.20914296162808e-05
-1.87613923545333e-05
-1.26022456754799e-05
-2.49768376605397e-05
-1.92434604536585e-05
-2.65368599694353e-05
-1.11368200528727e-05
-1.06497508756203e-05
-2.88476613339588e-05
-2.41561741672292e-05
-2.41600035948176e-05
-1.10414898361244e-05
-2.62557822324447e-05
-1.32568355448603e-05
-1.38320583973158e-05
-2.30613905317593e-05
-2.25604404668072e-05
-2.02892842820364e-05
-3.90638862330325e-05
-2.05830413020733e-05
-1.1008073834762e-05
-1.12556207346186e-05
-2.05882354760446e-05
-1.84383024784113e-05
-9.82272253145375e-06
-1.93813518747993e-05
-1.61930219634813e-05
-1.71042423864155e-06
-1.8845098005304e-05
-1.63723967628047e-05
-1.18717460045514e-05
-2.21640481611316e-05
-2.77496925046124e-05
2.09090116895837e-06
-2.36028745783641e-05
1.29634050990299e-06
-1.95456114731414e-05
-1.9526795490969e-05
-6.99297810759972e-06
-2.62837646131914e-05
-8.13266621157734e-06
-1.75930809424329e-05
-1.2622027416249e-05
-7.10782028442204e-06
-7.05124645764418e-06
-1.8376991864743e-05
-1.29769310366834e-05
-1.9139873554815e-05
-1.59188756528206e-05
-3.37697425862849e-05
-1.71470184212163e-05
-5.849424691184e-06
4.98686435668343e-06
-2.11489264688566e-05
3.60999371766089e-06
-2.83351747380532e-06
-4.93018776437938e-06
-5.27535415177749e-06
-1.89214499386784e-05
-2.76967789061354e-06
-2.0532189952125e-05
-2.06828981345053e-05
-2.15432280224393e-05
-1.16080180013696e-05
-1.43684583042075e-05
-1.74665718024036e-05
-2.99991715874814e-05
-1.56822882644354e-05
-1.26033099822618e-05
-2.0826559838317e-05
-7.06801260273626e-06
-2.6752595509801e-05
-1.7437502418955e-05
-1.36044452831053e-05
-2.53827644965682e-05
-2.05252201423738e-05
-1.13255544954575e-05
-1.52292606271215e-05
-9.4891423635448e-06
-1.71265608946198e-05
-2.80186451740947e-05
-2.17186273990519e-05
-2.57362440130552e-05
-1.09106962256932e-05
-1.55211253614857e-05
-1.71085194748135e-05
-1.42097132027391e-05
-9.97549652164094e-06
-8.36818759964988e-06
-1.99806074924001e-05
-1.87293316979692e-05
-2.49214411315575e-06
-3.62299477428725e-05
-1.19846941076467e-05
-5.05778013023768e-06
-2.3550600692284e-05
-2.61459206785584e-05
-2.2768430928095e-06
-1.97625308053532e-05
-4.40677656475821e-05
-1.8173446247242e-05
-1.37249140106234e-05
-8.83378768572842e-06
-1.69319095069529e-05
-1.0192951795214e-05
-1.63653876899088e-05
-2.53644467638539e-05
-1.92045232837466e-05
-2.17225532463165e-05
-1.68573751432964e-05
-1.19759427898511e-05
-4.33747073981855e-05
-9.23721125633062e-06
-2.43583186909849e-05
-1.51771907850227e-05
-1.4620018730477e-05
-1.8007029787882e-05
-2.03749375395675e-05
-1.13993982141487e-05
6.63258126627376e-06
-2.8062385784107e-05
-1.91934379061143e-05
-3.04072271697548e-05
-1.65195715462484e-05
-2.47548956112296e-06
-2.76752231886653e-05
-1.81941293567741e-05
-1.7614400976937e-05
-1.9376101431761e-05
-1.90691226643624e-05
-2.16130296062498e-05
-7.16479416836293e-06
-8.50256584032262e-06
-1.47775748461592e-05
-1.04698693211349e-05
-8.04443048511732e-06
-1.11003468207571e-05
-9.57878758000718e-06
-3.24863161247028e-05
-4.20501871536209e-06
-1.25600274922497e-05
-2.68591194018307e-05
-3.02863765572977e-05
-3.99438826784202e-06
-8.09480085531481e-06
-2.97765180666451e-05
-3.3328439212219e-05
-1.64331261765384e-05
-1.89114923637818e-05
-1.39973652845643e-05
-3.72234405282135e-05
-3.55984682066065e-05
-1.55672838161236e-06
-4.63211990502138e-06
-3.90308500252699e-05
-7.9129567758055e-07
-1.63078502342944e-05
-2.3568153157569e-05
-2.0374579201003e-05
4.19532749442086e-06
-3.07420196694898e-06
-1.32464126006147e-05
-1.39914138401582e-05
-2.60499422122717e-06
-1.01260070597819e-05
-1.6913670639604e-05
1.86577834811379e-06
-1.18959974336972e-05
-1.46719229477502e-05
-1.77439351563014e-05
-2.19356848743771e-05
-1.47336879624572e-06
-2.25833756799875e-05
-1.25405034352378e-05
-1.81570210321332e-07
-1.51467662341896e-05
-1.62915684816739e-05
-1.05629206172878e-05
-2.05943394291449e-05
-1.84934152110731e-05
-2.66455459437441e-05
-3.27920583432135e-05
-2.7598596108492e-05
-4.62294469519053e-06
-1.58059399897326e-05
-2.85538246553177e-06
-1.12870184514248e-05
-1.79461580164671e-05
-1.97756693202031e-05
-1.41238433317011e-05
-4.77244558559064e-06
-6.75601534442445e-06
-2.57505367827688e-05
-2.01809040459126e-05
-4.13710680805139e-06
-1.96363665886015e-05
-1.60535530071505e-05
-2.02760452664045e-05
-1.39213462598141e-05
-2.75643087865798e-05
-1.88515652506815e-05
-6.71387383044713e-06
-2.30261033287283e-05
-1.24643023019554e-05
-1.41449339614985e-05
-2.13317351355532e-05
-2.03708310676029e-05
-2.42291677463643e-06
-3.2498309518148e-05
-1.62309581315947e-05
-5.31925406538738e-07
-1.48620104555175e-05
-1.91236679230561e-05
-2.45437923583801e-05
5.91524559678403e-06
-1.00890621302592e-05
-2.21261923916983e-05
-7.12357792216229e-06
-1.3889661393004e-05
-1.14834182080992e-05
-8.53230554248296e-06
-2.05095634856973e-05
-5.57262680712859e-07
-1.6194423670574e-05
-9.90075584380364e-06
-2.18561188231787e-05
-1.1733535817145e-05
-4.1546943566226e-06
-2.06258550828396e-05
-1.20203929861855e-05
-9.34363470985661e-06
-3.54810070607233e-06
-3.38103327388664e-07
-1.79039811892361e-05
-1.24941102774376e-05
-1.20967164250273e-05
-1.43968799472326e-05
-2.13660708507375e-05
-7.58719350040815e-06
-1.61552464091702e-05
-1.77952819910684e-05
-1.60296620745938e-05
-2.55454969188936e-05
-2.14912629277888e-05
-1.88202730786997e-05
-1.28776538030627e-05
-1.77169235595282e-05
-1.07277238861577e-05
-2.79833569055362e-05
-1.90695872636561e-05
-3.02623189216995e-05
-2.57717682896494e-05
-1.62127562521571e-05
-1.51731077891151e-05
1.22719932415678e-06
-2.48897449028847e-05
-1.95234511726563e-05
-2.55350595930399e-06
-1.07293418119212e-05
-5.22914189681186e-06
-1.2257250382348e-05
-7.63379391172116e-06
-2.92205642497389e-05
-1.07987710098484e-05
-9.47595294206509e-06
-1.00986719616746e-05
-2.45752990254227e-05
-2.54578022151942e-05
-1.23418451426489e-05
-2.90958715865186e-05
-1.33510509027612e-05
-7.05642464159542e-06
-1.68404642386685e-05
-1.22769629409305e-05
-3.80949340002542e-05
-9.4769536668269e-06
-6.31710385045268e-06
3.89919821813335e-06
-1.10861941587722e-05
-1.90347843968349e-05
9.12090851238748e-06
-6.27076636170071e-06
-6.31332522235991e-06
-2.06440881460429e-05
-1.22814097346913e-05
-1.38071793998263e-05
-4.13536545879332e-06
-1.7980508601988e-05
-1.45681216164706e-05
6.41933609594484e-06
-1.80123986207961e-05
-3.58739726663998e-05
-1.35875737160972e-05
-5.97008791100038e-06
-2.55572443287218e-05
-1.77930944518578e-05
-3.06242114227543e-05
-1.33596865802587e-05
-2.93833033526905e-05
-1.42380489485796e-05
-2.54620035434299e-06
-1.00892095228391e-05
-1.8012987296837e-05
-7.38979960904643e-06
-2.2437475171748e-05
-2.71464305834262e-05
-8.0066835944871e-06
-2.55335928702816e-05
-1.75884667185548e-05
-2.64179160928115e-05
-7.29058278619667e-06
-1.73622093496188e-05
-1.28746285643387e-05
-1.54570768611288e-05
-1.56024463225465e-05
3.30835811215733e-06
-8.92056465251296e-06
-1.93164618682428e-05
-1.85957168810606e-05
-2.61335804336077e-05
-1.35032761300024e-05
-2.48809154233805e-05
-9.82561660535405e-06
-5.56197358354558e-06
-2.15451650984731e-05
-1.53897014066293e-05
-1.33588829304738e-05
-2.61354038488096e-05
-1.35119091575619e-05
-2.05568249355442e-05
-1.30914255628012e-05
-2.78932681155021e-05
-3.43093900034462e-05
-1.95095521974088e-05
-1.91683298168662e-05
-1.00096296802168e-05
-2.41589165634615e-05
-3.21526278341752e-05
-1.29363952411149e-05
7.32345162078517e-06
-1.12258904879207e-05
-7.19745116527865e-06
-9.12642054775689e-06
-2.11968579963198e-05
-1.69300776372407e-05
-1.01033254188574e-05
-1.38856022908648e-05
-1.96051775327744e-05
-2.84035799675257e-05
-1.58474642720644e-05
-3.10975278129291e-05
-1.90930613526915e-05
1.72263570300847e-05
-1.77037064313498e-05
-1.87609652064006e-05
-1.52808727618077e-05
-1.06650595513069e-05
-1.11458296145963e-05
-2.08443405545568e-05
-2.91128104742696e-07
-1.91758163724724e-05
-1.9062685340514e-05
-7.04724217933143e-06
-6.02353626833224e-06
-4.21112479974556e-06
1.10075668483595e-09
-1.8146750597929e-05
-1.22134358783477e-05
-2.36429521749438e-05
-6.39070793165519e-06
-2.0143481521171e-05
2.37706856972358e-06
-1.35998975165353e-05
-1.16626715567299e-05
-2.89853878285093e-05
-2.2894653176657e-05
-2.68781985207169e-05
-6.79992981652523e-06
-1.30272094216506e-05
-1.04829754504491e-05
-2.81060822216775e-05
-2.18617050599568e-05
3.81809912648621e-06
-4.09181553800806e-06
-1.35447955510998e-05
-1.71804362940929e-05
-4.8098503374179e-06
-2.64040679320169e-05
-1.81930799615274e-05
-1.64451317268681e-05
-4.17582857017964e-05
-2.6706765270087e-05
-2.27632202557667e-05
-6.55795846658162e-06
-2.639761408601e-05
-1.52397023915265e-05
-3.66546190113941e-06
-1.90474856637618e-05
-2.80081863515839e-05
-2.16514941989797e-05
-2.19291276690471e-05
-1.9873555821586e-05
-3.05869818322454e-05
-1.19292792202529e-05
-1.60602206635701e-05
-3.40228401918046e-06
-1.62009406201631e-05
-1.98932404660871e-05
2.61399141209008e-06
-1.13703336972202e-05
-2.45131942827202e-05
-3.25068694141251e-05
-1.68556864857425e-05
-1.50825497708416e-05
-6.57668293827007e-06
-2.31619897133097e-05
-1.80328138988332e-05
-1.85043536568798e-05
-1.47432103444865e-05
-2.52220172635328e-05
-2.24331626449892e-05
-2.02220760208064e-05
-3.02531621916253e-05
-1.93122448572265e-05
-3.27611812465592e-05
-1.63769477124066e-05
1.03075730475594e-05
-2.24581851995737e-05
-8.55882022079227e-06
-2.2590502193815e-05
8.89832847918418e-06
-2.02970996548742e-05
-2.904592077102e-05
-1.93657666674361e-05
-2.52773852658819e-05
-2.98282241464468e-06
-3.81446589228023e-05
-5.75208226175585e-06
-1.30130231015863e-05
-3.30663145400024e-05
-3.4873406141555e-05
-2.73316715545865e-05
-1.65235457395398e-05
-1.92030878340418e-05
-2.39429266111325e-05
6.35386791891858e-06
-1.79236915793826e-05
-3.1114478662797e-05
-6.11494243885629e-06
-5.23019398980167e-06
-1.92338790150588e-05
-3.26254928164191e-05
-1.0192088545238e-05
-1.3260516007598e-05
-1.72163745698813e-05
-1.06180150419449e-07
-2.76817687354053e-05
-1.70229308532119e-05
-1.28828352248019e-05
-3.2120227641889e-05
-3.24358721287302e-05
-5.50333234448069e-06
-1.14162348339762e-05
-1.72471901632072e-05
-2.00568716764978e-05
-2.01766004154885e-05
-1.39602470222818e-05
-1.47731669446946e-05
-2.32108949341832e-05
-2.58778830688406e-05
-1.98377257507871e-05
-5.41056888812336e-06
-1.11838253895345e-05
-2.10108311441039e-05
-2.8629618489819e-05
-1.51774526530746e-05
-1.49895870599394e-05
-7.13367966999368e-06
-1.37112441278822e-05
-9.85180187880906e-07
-8.08318947177792e-06
-2.28849230860855e-05
-2.18059744219813e-05
-1.8972416256895e-05
-5.69624317958557e-06
-2.29685442753144e-05
-1.76138154835782e-05
-2.2247608825064e-05
-5.44922048516648e-06
-1.27024001803394e-05
-8.17931097203546e-06
-5.75398335752411e-06
-2.48779007823439e-05
-1.46718929104101e-05
-8.42828265979198e-06
-4.48153547369855e-06
-1.28129338572437e-05
-1.95873748878196e-05
-3.71990543715968e-06
-3.06361580352373e-05
-2.57453637156911e-05
-2.85459460382256e-05
-3.42908172948993e-05
-1.82175088301114e-05
-1.19480818186846e-05
-4.43358430530999e-06
7.73402926694831e-08
-2.79684115335832e-05
-3.45060997147366e-05
-8.00455197228923e-06
3.23551493825642e-06
-9.69417756505237e-06
-1.24129235289332e-05
-1.57371973811007e-05
-1.07852026917321e-05
-2.36657045146745e-05
-1.67367752168926e-05
-2.43860556364047e-05
-5.08090353107739e-06
-3.84426258531706e-05
-1.21703834019487e-05
-2.82472628919116e-05
-3.47589218487783e-05
-2.53816981070356e-05
1.07467742452989e-06
-1.26490036199491e-05
-1.0509422253788e-06
-1.66376555337361e-05
-5.37355351616354e-06
-4.20707173296373e-06
-1.61684465000481e-05
-2.07020062451213e-05
-1.64034996212493e-05
-1.05258395292647e-05
-2.07770312200133e-05
-3.06714931194095e-05
-2.07724710540509e-05
-2.69892659118005e-05
-2.29004245193229e-05
-1.53005084500602e-05
-2.62834813785037e-05
1.61387364638675e-06
-1.94519127181523e-05
3.86631646592799e-06
-2.05410380834334e-05
-1.2342956908642e-05
-6.44688305807167e-06
-1.87113873065569e-05
-1.55714995187999e-05
-1.52453974972752e-05
-1.3713908910351e-05
-2.73998756666927e-05
-3.14736775899934e-05
-2.38336491683467e-06
-1.38890149741266e-05
-2.6202939469182e-05
-2.29793984961269e-05
-1.39631409267703e-05
-4.61197060823432e-06
-2.09311597149088e-05
-1.26279656108046e-05
-2.55791539391939e-05
-2.84433466159395e-05
-2.13638261468284e-05
-1.32315800480575e-05
-1.73913814981337e-05
-2.20960847817208e-05
-5.55342101833361e-06
-1.75889997705469e-05
-3.34522075725032e-06
-2.96938900400579e-05
-1.11474343454129e-05
-1.61612140078989e-05
-1.42595403387287e-05
-1.41760592899905e-05
-1.47578077906244e-05
-1.47340332832626e-05
-1.9531062895939e-05
-2.56877643487633e-05
-3.10202132936977e-05
-2.95675580676309e-05
-9.16170433084037e-06
-1.25251815229398e-05
-2.22713622714024e-05
1.12887853672254e-06
-3.06742076790872e-06
-2.78220152365669e-05
-2.95977674258022e-05
-1.83884941542125e-05
-1.14835853345172e-05
-6.12519710953592e-06
-1.52969534481818e-05
-1.2506138378715e-05
-2.48687934528181e-05
-1.42846520618583e-05
-1.03619145664692e-05
-7.70289512516536e-06
-6.96991182084839e-06
-1.11975418101786e-05
-1.91235243644059e-05
-3.34037662206388e-05
-1.43902899332154e-05
-1.56804401899379e-05
-4.0090753823487e-06
-1.28219165991166e-05
8.22541320085582e-07
-1.67721227637735e-05
-3.89502847383119e-05
-2.4293735504107e-05
4.72884893459218e-07
-1.6681750071709e-05
-1.4821784664061e-05
-1.95588276984868e-06
-1.22890739570956e-05
-1.14480042383746e-05
-1.56887775566647e-05
-1.28776843538721e-05
-8.08229762368687e-06
-2.49050460996569e-05
-2.80754043806205e-05
-2.16292162499485e-05
-1.99991311203676e-05
-2.07531309924331e-05
-2.68257870032362e-05
-3.55201464085659e-05
-6.95867015485041e-07
-1.84098067354258e-05
-1.58110364292132e-05
-5.91212251832163e-06
-2.84343201404679e-05
-2.73071203610749e-05
-2.65411890498128e-05
-1.00172007293947e-05
-9.99712005701143e-06
-1.74368445334988e-05
-1.42278099781427e-05
-2.49600544179932e-05
-2.39615772344391e-05
-2.21010028486163e-05
-1.29526320009562e-05
-2.23062773823961e-05
-3.38707881534496e-06
-2.14635850087486e-05
-3.54770156757631e-06
-1.07492821092259e-06
-8.45852978574076e-06
-1.73480094187989e-05
-1.98711486378834e-05
-1.83595574277619e-05
-1.6760101028774e-05
-4.84616803049245e-06
-3.71918076810009e-05
-5.67597344533076e-06
-1.443268730333e-05
-2.95531076220764e-05
-2.26098533304054e-05
-1.26100912353979e-05
-2.21385170076462e-05
-3.97764238584252e-06
-3.00557043856391e-05
-1.86717695372856e-05
-7.95739623976371e-06
-1.86354344800083e-05
-2.01639701156629e-05
-1.73956523318835e-05
-3.2441848283636e-05
-4.09380485235155e-07
-1.13517309883223e-05
-2.82641408686273e-05
-1.8452535719091e-05
-2.1183656471787e-05
-1.63643322202774e-05
-2.83651887912512e-05
-2.47761832325693e-05
-9.68497526953785e-06
-1.14849988644727e-05
-1.22420147368722e-05
-1.43035901243096e-05
-2.43853656018883e-06
-3.44266270247519e-05
-2.55622252619355e-05
-1.74093196416428e-05
-2.62854625618036e-05
-8.06641452091467e-06
-1.6384944450843e-05
-5.19583252554749e-06
-2.15601130857571e-05
-2.01119852212349e-05
-8.50127686619578e-06
-2.17865845797902e-05
-1.41394394289026e-05
-2.65676763480512e-05
2.9785565300351e-06
-1.8269175283383e-05
2.16335220340421e-05
-2.19758366898812e-05
-2.19167765972657e-05
-1.85815002468255e-05
-2.80622480429607e-05
-1.79004420693725e-05
-3.55105327202991e-06
-6.98679949530317e-06
-1.41651110563545e-06
-1.72691203323524e-05
-1.04812802345211e-05
2.25525651246962e-09
-3.42360597528441e-05
-3.25207958245994e-05
-2.80787334784048e-05
-1.51420041252701e-05
-1.41466795205188e-05
-2.46801988494026e-05
-1.08242319360985e-05
-2.55470191464579e-05
-1.39936784072184e-05
-1.46119772910712e-05
-3.23645342938889e-05
-3.6763037641188e-05
-3.04792419473546e-05
-1.10546891422512e-05
-1.02765560289429e-05
-2.24502147605619e-05
-1.42115903742254e-05
-1.41567844710566e-05
-2.34208047565946e-05
-1.15856506061274e-05
-2.72687892964596e-05
-1.33041086851872e-05
-1.53152030747243e-05
-1.86595400374843e-05
-1.24478168622379e-05
3.58587493030273e-06
-5.95923501941162e-06
-2.29662121789828e-05
-6.3217583107391e-06
-1.58383239178767e-05
-1.30493214525813e-05
-1.80688009208806e-05
-7.61106924723622e-06
-2.13885779641004e-05
-1.09469824052392e-05
-1.95199546976795e-05
-1.37500496779001e-05
-8.50475486641111e-06
-1.02062954242448e-05
1.38646592699316e-06
-2.26126469761783e-05
-3.12175570108906e-05
-1.55539577600368e-05
-1.30542886443397e-05
-1.92885527406708e-05
-1.05762450988133e-05
4.71370336482609e-06
6.62114257157552e-06
-3.91443075603229e-05
-2.27912212522152e-05
-1.65845795627721e-05
-2.53883057496611e-05
-2.31143342480469e-05
-2.57252935049002e-05
-1.34344093845954e-05
-2.64480335137038e-05
-2.18003982984175e-06
-1.01801766579833e-05
-1.71431668106258e-05
-1.59079617170708e-05
-1.88115428004505e-05
-4.4875518752108e-06
-1.97698195564002e-05
-1.82572704285344e-05
-8.39320922328297e-06
-3.69490848616417e-05
-8.51750837481211e-06
-2.69415113613974e-05
-1.2789502974256e-05
-2.36258093325244e-05
-2.07436346786964e-05
-1.37611756479472e-05
-1.74631739464397e-05
-2.30567612154037e-05
-1.73683577298645e-05
-2.59366986332585e-06
2.9118225982404e-06
-3.3469324407681e-05
-2.51663101605682e-05
-2.23379429954258e-05
-2.08365942681903e-05
-2.79557438664716e-06
-5.07620625865493e-06
-3.29146014229841e-05
-2.4586056652655e-05
-1.55711958931161e-05
-2.87040193656347e-05
-3.21984254065654e-05
-2.48090542251453e-05
-1.70737480304351e-05
-1.93136188658595e-05
-2.29245543476946e-05
-1.29490428017977e-05
-1.47352587700253e-05
-2.03487525400851e-05
-2.38803647665374e-05
-2.52643053938626e-05
6.97331020545651e-06
-2.0430685062487e-05
-1.38593071098481e-05
-2.0957967471464e-05
-1.08268694504708e-05
-2.04168746969439e-05
-2.17928233458585e-05
-1.50770273355719e-05
-6.28847036922029e-06
-1.54978911223098e-05
2.42404593157548e-06
-1.02208859015209e-05
-1.22570159071758e-05
-3.42352994564639e-05
-2.13311908809388e-05
-8.16619411932169e-06
2.24374783544914e-07
-2.07725476044273e-05
-1.62755805576642e-05
-1.51099336423804e-05
-2.07233119612588e-05
-1.10990956437279e-05
-5.50122544164765e-06
-1.1453837947022e-05
-1.05262741578415e-05
-1.81209144127567e-05
-2.00797081875391e-05
-3.65281228380976e-06
-1.5352107976442e-05
-2.34080071350864e-05
1.96126372157164e-07
-1.42999895982667e-05
-2.0531839271873e-05
-1.30168146216596e-05
-1.227014167483e-05
-1.90800452687979e-05
-3.28994695978455e-05
-1.11765964559544e-05
-2.1515753267301e-05
-1.72820163299492e-05
-5.1288084961456e-07
-1.09450233504219e-05
-3.95633104543676e-06
-4.56781962458477e-05
-1.12355858792691e-05
-1.72068664443479e-05
-4.61380499998803e-06
-6.12538188927717e-06
-1.48275319840804e-05
6.38091975216168e-06
-6.99431748470166e-06
2.09055956498259e-06
-2.33254999223288e-05
-2.40005524602176e-05
-8.05189532568605e-07
-2.89326652180044e-05
-1.0194073555103e-05
-3.02211504631843e-05
-2.62140598791666e-05
-1.7267634337572e-05
-2.12860726870944e-05
-2.5737928056041e-05
-2.24941366449382e-05
-2.08328516218308e-05
-5.0770315442308e-06
-2.63648063270078e-05
-1.67341660500612e-05
-1.73079767459001e-05
-1.18244848460373e-05
-2.51340343327923e-05
-1.81237064428099e-05
-2.66398370586564e-05
7.99227920724631e-06
-1.66778659964683e-05
-1.82546286219246e-05
-9.4369471295923e-06
-1.62949936719391e-05
-1.67835042866182e-05
-2.00845695681887e-05
-1.39850973823222e-05
-2.4987483353504e-05
-1.75409071290351e-05
-1.11486618874483e-05
-1.13109020220904e-06
-2.1302755164885e-05
-1.55633798661869e-05
-6.82993903241436e-06
-2.18571873660496e-05
-2.30985332447396e-05
-9.68703914787796e-06
-5.86346158348879e-06
-1.3101990645262e-05
-1.30737624093735e-05
-2.1368986201739e-05
-1.25678512873951e-05
-2.2066393348777e-05
-2.12474046328659e-05
-1.47976630053341e-05
-1.72532558449082e-05
-2.37200638164692e-05
-1.15102316093887e-05
-1.23973274172554e-05
-1.12818505886102e-05
-1.91147353206131e-05
-1.21165232872204e-05
-2.19839094661563e-05
-2.0925422009509e-05
-1.63028701803381e-05
-1.11616109814454e-05
-2.87480619049377e-05
-1.67501230041373e-05
-7.54980587244898e-06
-1.47126251571266e-05
-1.24317286029224e-05
-1.3404646458012e-05
-6.59488214444228e-06
-8.91908715376928e-06
-7.72105627688479e-06
-8.42230445507789e-06
-9.32462496445983e-06
-2.74227070622657e-05
-2.04056513635008e-05
-1.53269550526872e-05
-4.54698912925619e-06
2.35139811492173e-06
-1.50337132755213e-05
-2.85106616206805e-05
-8.98319468076783e-06
1.69348128225315e-05
-2.38491399757152e-06
-1.03895417351557e-05
-9.63786620381074e-06
-2.11373301989125e-05
-3.53867840628967e-06
-2.20803847253652e-05
-1.30386162203403e-05
-1.95094085411582e-05
-1.57905737275851e-05
-1.41836744437747e-05
-2.05960941092216e-05
-1.84536729556246e-05
-1.28068183486171e-05
-2.0643173486483e-05
-2.14022837100289e-05
-1.88599205586234e-05
-6.96202843973687e-06
-5.07893956156859e-06
-3.67225889883798e-05
-2.36407487603762e-05
-8.47989394375048e-07
-2.77784242057248e-05
-5.24209143334371e-06
-1.71261296544453e-05
-9.29486078821542e-06
2.67711850326489e-06
-1.6965532303174e-05
-6.92815462759226e-06
-2.43973660845275e-05
1.05878562218508e-05
-2.49204999783692e-05
-1.2284255222945e-06
-2.2489259945436e-06
-1.41330518234177e-05
-4.0587148592149e-05
-3.16930109422157e-05
-1.78729797008951e-05
-9.71992005146494e-06
-1.88933118830239e-05
-2.53591958848764e-05
-3.20207803643676e-06
-1.7104886382119e-05
-2.21493889293147e-05
-1.7326358891093e-05
-1.75727337554714e-05
-1.79802582387483e-05
5.16327786947988e-06
1.39810854368614e-07
-8.15899017397996e-06
6.9376948173219e-06
-1.92162911910371e-05
-2.21884243225943e-05
-3.07503996160133e-06
-1.8289269024032e-05
-6.87392647575859e-06
-1.85189470042487e-05
-8.73123179455998e-06
2.43934875736867e-07
-3.10202151501285e-05
-2.29928553295688e-05
-2.64709820276087e-05
5.52041320752498e-06
-7.89791413990579e-06
-2.78397293967058e-05
-2.10800967902911e-05
-9.03797239367015e-06
3.58109268377257e-06
-1.20178895897835e-05
-2.32630971299208e-05
-2.21686205627095e-05
-1.60275017439482e-05
-1.75148224567255e-05
-1.84347462250142e-05
-2.22858399640928e-05
-1.71302779296986e-06
-2.04670732951473e-05
-1.54645865549961e-05
-3.80503004636765e-06
-2.12634681158111e-05
-4.57052379601989e-06
-1.38200122907422e-05
-3.42152326379826e-05
-1.51141022322418e-06
-5.20723687839157e-06
-3.73227111022393e-06
-1.61682972942368e-05
-1.64647324628918e-05
-2.53647839086742e-05
-7.68243022892516e-06
-1.44275806607345e-05
-2.49278184965305e-05
-1.58267600428769e-05
-1.46646795708755e-05
1.65899076096624e-06
-1.26900597115546e-05
-2.04583971746486e-05
-2.58283879070623e-05
-9.63173424835093e-06
-2.3311313528839e-05
-3.16785562538639e-05
-2.03129518262025e-05
-2.51817476402255e-05
-2.49075863375794e-05
-2.03209040269637e-05
-2.22896802730718e-05
-1.15715236897213e-05
-1.9908052122097e-05
-8.37302683931251e-06
-2.19445553311638e-05
-1.12046002497129e-05
-2.0094513350556e-05
-6.72219620658921e-06
-3.43389425822279e-05
-2.5788424830835e-05
-2.71402352073816e-06
-1.21394497724464e-05
-1.38562912399694e-05
-1.46005495371559e-05
-3.40971324415102e-05
-1.29215816644753e-05
-2.62801020799099e-05
-1.74752414919031e-05
-1.49587488668168e-05
-4.24795451303492e-05
-2.19178365308623e-05
-8.61475522546988e-06
-1.2149600769276e-05
-3.76417841079986e-06
-1.42523734407889e-05
-1.01124419839555e-05
-3.41402869194129e-06
-2.39148704609906e-05
-1.33899412830756e-05
-2.11617626050852e-05
2.81988022553488e-06
-1.61669943632245e-05
-1.6777067799304e-05
-2.62024856130128e-05
-2.70362285762519e-05
-2.02822606448433e-05
-2.54608730196859e-05
-2.31187108290116e-05
-6.9509717602371e-06
-2.09433002236763e-05
-3.44195890161543e-05
-1.09960092157782e-05
-2.97094404175243e-05
-1.27259341422919e-05
-2.18152536907173e-05
-1.37158431586735e-05
-5.12126273464285e-06
-3.01982862636169e-05
-4.85361608670218e-06
-7.6714170227418e-06
7.63453829946455e-08
-5.53448210385782e-06
-3.60885808091346e-05
-1.25603459368957e-05
2.22046588715801e-06
-2.55281254352709e-07
-1.24742562423384e-05
-1.1534008726019e-05
-1.00404722709426e-05
-2.46426768697679e-05
-2.86963401011776e-06
-6.33893244714727e-06
-1.5238830289998e-05
-1.02199823272546e-05
-3.4865425337582e-06
-3.54922389676905e-06
4.26042270048437e-06
-7.45967072062076e-06
-1.6580008466625e-05
-6.68183946612275e-06
-1.8159519401977e-05
-2.79132372430949e-05
-1.73696686917614e-05
-1.99150249126758e-05
-5.16276637309482e-06
-2.30943275944618e-05
9.67863485535515e-06
-1.4490387450816e-05
-1.87596247210162e-05
-2.60230613682329e-05
-1.75464268339724e-06
-2.2228378963553e-05
-1.1872923374272e-05
-1.35654937696377e-05
-1.46248344681088e-05
-1.37404996113238e-05
-1.71842228407175e-05
-1.71645922518835e-05
-1.864302685286e-05
-2.15427805603726e-05
-1.26552624924156e-05
-4.87188321262943e-06
-2.44679087522627e-06
-2.89057412449726e-05
-4.81496416884297e-06
-1.08826753288903e-05
-1.43674155456633e-05
-8.32438948451606e-06
-1.35776624106883e-05
-3.02244477006506e-05
-3.05920593103955e-06
-2.07846175695163e-05
-1.10071192110209e-05
-2.43009786593619e-05
-1.75047013000621e-05
-1.42259661734373e-05
-2.52274629549082e-05
-1.93502789810348e-05
-1.42073862765151e-05
-1.00059588277393e-05
-2.48639075034162e-05
-1.57412858070094e-05
-3.61776064734628e-06
-2.52495479451048e-05
-1.97093907842503e-05
-1.89593496863195e-05
-2.11467734836661e-05
-3.13264176224395e-05
-3.11644941145447e-05
-7.66936738125972e-06
-6.63251416030266e-06
-3.57869930362922e-05
-2.08381708446145e-05
-1.12967139941966e-05
-1.78199060797256e-05
-2.6522228293737e-05
-3.54560839776929e-05
-1.34793739195796e-05
-1.06889572232144e-05
-2.10656714826727e-05
-2.16182679020731e-05
-2.33529113660726e-05
-8.42112464527662e-06
-2.65456317016115e-05
9.76069177368829e-07
-2.38209455941138e-05
-1.1248362969258e-05
-7.86051900543743e-06
2.93957208587717e-06
-5.06197505352482e-06
-2.69353294813168e-06
-2.4458201940371e-05
-9.48082484059063e-06
-1.64825385557397e-05
1.18102881105124e-06
-1.70935437238515e-05
-2.64992967204113e-05
-1.73822111775793e-05
-1.82863362416583e-05
-1.70323259998327e-05
-1.96935257941217e-05
-5.35681489421484e-06
-1.30436446076485e-06
-1.87254441341679e-05
-2.24981091868954e-05
-2.24053872268089e-05
-9.14625083977523e-06
-2.42244800713082e-05
-2.57850425367812e-05
-1.42577378896409e-05
-3.68319113884486e-05
-1.79847072726774e-05
-2.22593260968651e-05
6.30519186491414e-06
-2.16815694250424e-05
-2.06341585400999e-05
-4.0546571735069e-05
-2.71347731292307e-05
-1.26711774246608e-05
-3.52632217015979e-06
-1.61921245410492e-05
-6.03511909694481e-06
-2.68551420518638e-05
6.05334638768305e-06
-2.58663125716984e-06
-8.35419505166348e-06
-1.67911832573449e-05
-1.44350516999831e-05
-1.641696102277e-05
-1.07059548991464e-05
-2.63173229351372e-05
-1.70456674717574e-05
-2.13152126145556e-06
-1.07530760663819e-05
1.67029526273704e-06
-1.20267363930644e-05
-2.33823268794116e-05
-1.50760144858799e-05
-2.12969672771251e-05
-2.76929743346614e-05
-1.01200775931777e-05
-1.3041749412175e-05
-1.64413057610625e-05
-2.35118214969489e-06
-9.84988572408447e-06
6.16468389209521e-08
6.47822531962062e-07
-2.14069709010497e-05
-6.5754106988752e-06
-1.51433202995985e-05
-2.826704604686e-06
-7.59738704148957e-06
-2.88618064579989e-05
-2.61836868786778e-05
-2.02168250162543e-05
-1.43652346312244e-05
-2.18988726569782e-05
-2.21175364772311e-05
-1.08918787814102e-05
-8.19069865466533e-06
-2.41757498116183e-06
-2.59995527137525e-05
-2.77190019189767e-05
-1.64554249501228e-05
-1.56239154406854e-05
-2.6348967300191e-05
-9.27591587614543e-06
-1.79257509262564e-05
-1.80960413190073e-05
-2.35833733739339e-05
-1.76015373602629e-05
-1.05299885347757e-05
-2.46779273253001e-05
-1.59218104047577e-05
-2.08744413096621e-05
-9.92666283493307e-06
-1.04078138597976e-05
-2.68390595258691e-06
-1.60937109943202e-05
-1.7932824585918e-05
-2.81975107483822e-05
-2.24323079279711e-05
-1.47104614232706e-05
-3.72648021114791e-05
-1.58122360944639e-05
-1.26982558307025e-05
-6.48579577003795e-06
-1.69394805559816e-05
-3.6432523459475e-06
-2.9069465499807e-05
-1.24226667662736e-05
-2.23373951249296e-05
-1.2285742012137e-05
2.49648253283143e-06
-2.78811006043222e-05
-1.84770659887818e-05
-1.86106312062517e-05
-8.23422894592921e-06
-2.07336552453689e-05
-1.46209416823976e-05
-4.31135978190991e-06
1.39974152417841e-06
-1.01377229803006e-05
-9.42482803757905e-06
-9.77845555493318e-06
-1.28836595027033e-05
-1.25200472503955e-05
-2.01826327085778e-05
-3.45221203229668e-06
-1.75088072699565e-05
-8.57401289297729e-06
-1.24944615789259e-06
-1.28746564307269e-05
-1.71294445069839e-05
-1.14418202734247e-05
-1.47182767851323e-05
-3.62846095779824e-05
-1.82757010986336e-05
-6.30237087115159e-06
-3.42231200939223e-05
-2.04060604430451e-05
3.79680247293762e-06
-8.57619426040733e-06
1.1569123929787e-05
-1.62795689701792e-05
-1.28809170596259e-05
-4.39297215745872e-06
-5.44487949507389e-06
1.82671767749189e-07
-1.09248461025885e-05
-1.25246717723335e-05
-1.80773680097497e-06
-2.16087043388414e-05
-2.70491724298667e-06
-1.80469470651528e-05
-3.39873006566112e-05
-1.66355450718243e-05
-1.84529365620923e-05
-1.31537263577172e-05
-1.1333810704075e-05
-1.23851059491973e-05
-2.43674778550346e-05
-9.23807578959834e-06
-2.09394920546713e-05
-9.80712060665383e-06
-1.57406615514657e-05
-2.56051155157016e-05
-5.75771820138742e-06
4.6767096550229e-06
8.35883506841413e-06
-1.58721420744694e-05
-3.01123907026219e-05
-2.82520659803168e-05
-2.52845055472739e-05
-2.74405606952546e-05
-1.97841381324761e-05
-6.73871248860249e-06
-4.75564357369829e-06
-1.02406909759231e-05
-2.8346321063722e-05
-7.22506135745931e-06
-5.67002282165351e-06
2.04377119338458e-07
-2.27368837598359e-05
-3.08271943591643e-05
-2.3067459092365e-05
-2.604811896158e-05
-3.41904694938156e-05
-2.15749015194594e-05
-2.51372694300581e-05
-1.64173711841187e-05
-1.53090834958917e-05
-2.84828779313051e-05
-6.29767532337582e-06
-1.08824346464882e-05
-2.94791741103277e-05
-3.0826790376214e-05
-7.33332101871299e-06
-2.14315806846133e-06
-1.8614642589624e-05
-2.23402213204494e-05
-7.15512585899552e-06
-8.66219914932808e-06
-6.22538684540675e-06
-6.05570138716848e-06
-1.56734434528226e-05
-3.17326909599615e-05
-1.96355203635054e-05
-9.0671375577401e-06
-7.70900047137803e-06
-3.29107165531345e-05
-2.52238986335972e-05
-1.04654475743239e-05
-5.99725933416729e-06
-5.42921714635946e-06
-2.42790333969326e-05
-1.80179757407488e-05
-1.84593774909189e-05
-3.32484060749968e-05
-1.7778787087162e-05
-1.72115627644658e-05
-9.23584007200403e-06
-1.87764769737327e-05
-2.76968811189584e-05
-2.32834291521235e-05
-1.56114039127028e-05
-1.27945298903013e-05
-1.5138626427682e-05
-1.48890179991173e-05
-2.64746343606918e-05
3.81993353274972e-06
-1.06146121008047e-05
3.45646951762741e-06
-3.11101486240376e-05
-1.1217943624625e-05
-8.10978402070862e-06
-1.94953773179128e-05
-1.09000822842853e-05
-1.95758773217464e-05
-1.25350097286474e-05
-2.79387268958249e-05
-1.92584156536489e-06
-3.18797857391635e-06
-2.6399703620171e-05
-8.99036641893162e-06
-3.61752806248336e-05
-7.9937890853954e-06
-1.24449589991073e-05
-2.97239789768364e-05
-8.59867584395042e-06
-2.17985509649951e-05
-9.63536976647832e-06
-1.71071515719313e-05
-1.45764125287044e-05
-9.6578627827566e-06
-1.65611968518677e-06
-9.36351769038952e-06
-9.15566167287308e-06
-3.25240626757129e-05
-3.33307265996966e-05
-2.15177899005758e-05
-1.66960223371495e-05
-1.91617987402203e-05
-2.15024946991338e-05
-7.1849287293898e-06
-1.10609872761941e-05
-2.98057749675815e-05
-8.34167514960992e-06
-2.98899814442788e-05
-2.50900227975762e-05
-1.44846021532281e-05
-1.06696497430355e-05
-3.29428204197862e-05
7.75310715210214e-06
-1.03056385777159e-05
-2.2684496617005e-05
-1.68858134758085e-05
-1.30621785950438e-05
-7.70016835630854e-07
-1.07436338309437e-05
-2.26692388073548e-06
-7.1771856482257e-06
-1.49951372173233e-05
-2.3275311915633e-05
-4.57762985979237e-06
-1.26376007863292e-05
-3.83605084723436e-05
-9.56202106526431e-06
-1.43428435136379e-05
-2.32126073516463e-06
-2.42436815363176e-05
-1.80189149468297e-05
-1.56408166689606e-05
-1.18389655344446e-05
-8.86693770141887e-06
-3.92886583765237e-06
-4.21851569218676e-05
-1.11347153105485e-05
-8.14294678218271e-06
-2.3235297156639e-05
-2.50518261798985e-05
-7.07866268058632e-06
-3.52355808936449e-05
-1.37189101397661e-05
-6.68242509892437e-06
-6.04025700617655e-06
-1.13384966341636e-05
-1.47174274481823e-06
-6.44833598708307e-06
-2.17593547619966e-05
2.0185228035797e-05
-1.87169026589443e-05
-2.32066531811459e-05
-2.40582740958435e-05
-1.64158661154972e-05
-2.02982837665521e-05
-1.68712814909988e-05
-4.42647804090081e-05
-9.51707271555017e-06
3.30991005376879e-06
-9.71175941336364e-06
-2.97715692022684e-05
-9.45887567196579e-06
-2.12090199214496e-06
-1.08663670362928e-05
-7.81476828622963e-06
-1.32422936858708e-05
-1.65281282787191e-05
-9.74819582827619e-06
-2.5059964771502e-05
-2.3539223176621e-05
-1.66599125457504e-06
-1.90928149294664e-05
-2.8103896127095e-05
-6.83361615261622e-06
-3.72977013242088e-06
-1.59935066570671e-05
-2.54674536907442e-05
-2.643933164529e-05
-1.25364020178511e-05
-6.47190306157968e-06
-2.35751390392752e-05
-1.55080596301331e-06
-2.14111886745647e-05
-6.22356461442718e-06
-2.20036184651751e-05
-3.10268581430678e-05
-1.63674635715389e-05
-1.95357602618921e-05
-1.4776687333515e-05
-5.56692997215751e-06
-1.09902357640408e-05
-1.1675610741158e-05
-7.5217152262679e-06
-2.20646057175248e-05
-2.10511895454774e-05
-1.6805788151951e-05
-2.2850813611491e-05
-2.95694395415904e-05
-2.62143444012383e-05
-1.57450217241047e-05
-2.815471623378e-06
-1.30176453523465e-05
-7.16574022314472e-06
-1.59263592456557e-05
-2.16112548755456e-05
-3.97422572123665e-07
-1.90031033414613e-05
-2.17786959020271e-05
-2.89401020318982e-05
-3.77556024484443e-05
-1.57683957314907e-05
-1.38993428380629e-05
-2.18192593134574e-05
-2.89139684592216e-05
-5.63598133090955e-06
-1.47393712707596e-05
-1.30896727849367e-05
-1.29303626957071e-05
1.16971556245888e-05
-6.17582625407045e-06
-1.62025834731366e-05
-2.40845503766631e-05
-1.26375180302599e-05
-5.30566298547956e-06
-1.10803512545207e-05
4.79342631777659e-07
-4.53006943552233e-05
-8.71940668808373e-06
-4.15037541036627e-06
-3.46366424403168e-05
1.39566199958065e-07
-8.60206095646361e-06
-3.55246569638825e-05
-1.98854083484678e-05
-7.31667443636688e-06
-6.27285940509734e-06
-2.45051393040871e-05
-2.60943294087344e-05
-2.21541032278047e-05
-2.0176435572436e-05
-2.21825624009011e-05
-3.03910070103797e-05
-2.51916691834528e-05
-3.02650198880018e-05
-7.59705637837904e-06
-1.10862873703456e-05
-3.15980586444955e-05
-1.45817966134192e-05
-3.13442626179504e-05
-1.91316786446778e-05
-2.49172616676218e-05
-1.24857164911186e-05
-1.65202764130043e-05
-1.34019947632974e-05
-9.92619851495396e-06
-1.56645748294216e-05
-1.18136660107724e-05
-4.61976911849761e-06
-1.69394948755308e-05
-1.74992813351371e-05
-2.86315248360619e-05
-2.16805404389062e-05
-2.56681063137715e-05
-1.44243236371624e-05
-7.20027332835899e-06
-1.78667248229079e-05
-6.29386869208305e-06
-3.45568696081415e-05
-1.48473911189222e-07
-9.05373125628166e-06
2.36100908539428e-06
-2.08190341498383e-05
-4.86623437600463e-06
-2.65560862233595e-05
-3.83549936601548e-05
-8.06497104207469e-06
-1.17708003171017e-05
-3.11699027668205e-05
-1.89597380606215e-05
-3.02602068646908e-05
-1.97974825301856e-05
-2.26494248418918e-05
-2.03655010477599e-05
-1.83797933424652e-05
-2.12025316051759e-05
-1.35539244452197e-05
-1.48071958370567e-05
-1.11631052546381e-05
-1.43833907275114e-05
-1.90725514641156e-05
-1.76627003048259e-05
-1.20075748873886e-05
-1.76830097273663e-05
-1.83713621817987e-05
-2.90533288088452e-05
-2.94866944772481e-05
4.58494993904118e-06
-1.68630199090928e-05
-3.0899120347893e-05
-1.53020143583604e-05
-2.08730718563189e-05
-1.39202119859596e-05
-1.39395899866039e-05
-1.00928198796275e-05
-1.48620203473436e-05
-2.20098898802035e-05
-1.87759412957124e-05
-2.90899283037364e-05
-7.47133454312391e-06
-1.79055444380861e-05
-2.1652247383603e-05
-2.57485605609271e-05
-5.00916551513655e-06
-1.51207368212665e-05
-8.9831598450077e-06
-1.52537303251789e-05
-1.07633605185222e-05
-2.58980589294869e-05
-1.53587124293147e-05
-3.07819980444748e-05
-1.56979660396474e-05
-8.77139360868016e-06
-4.85177662475324e-07
-1.62402317853537e-05
-1.80858006697684e-05
-1.96976864173747e-05
-2.25493531709191e-05
-1.25942680180242e-05
-2.89609663300735e-05
-2.27922739709163e-05
-1.61983001966991e-06
8.6788676789554e-06
-9.28868215658672e-06
-1.9777586082853e-05
-2.53231502301719e-05
-1.20479029338484e-05
-2.49857681597573e-05
-1.80337674371524e-05
-5.24560155778848e-06
-5.17540315126134e-07
-2.91204686698776e-05
-1.96075553607882e-06
-1.05919677245972e-05
-2.08798281038975e-05
-2.02646927836321e-05
-2.52165666602758e-05
-3.54190727539553e-06
7.69430214959958e-06
-1.02832795941931e-05
-4.96382455974431e-06
-1.8535590597351e-05
-3.08659291627943e-06
-2.77419033504683e-05
-2.94823275784417e-05
-2.63695694353878e-05
-1.45267862697553e-05
-2.05518554474454e-05
-1.8807221670057e-05
3.05103368060295e-07
-1.78222735378493e-05
-2.1859592361712e-05
-2.55717100388281e-05
-2.16313625369264e-05
-2.05873812672662e-05
-1.1342782517119e-05
-1.77742218965788e-05
-1.43620645153873e-05
-6.3100228490962e-06
-2.86911734028598e-05
-1.91662462095175e-05
-4.88997962350828e-06
-2.22354225631571e-05
-1.25674590085868e-05
-1.77245947968749e-05
-1.6881582222138e-05
-4.33297883964684e-05
-3.33625621798061e-05
-1.21053504327657e-05
-1.33360140348038e-05
-2.29777407023393e-05
-1.68024795244607e-05
-8.3011132247754e-06
-2.41184049255676e-06
-2.25415696054787e-05
-2.33220846544235e-05
-1.6043170301892e-05
-2.40663558815605e-05
-1.38102599865565e-05
-2.0158551333948e-05
-1.98360077964095e-05
-2.04573833191389e-05
-2.10713801326303e-05
-1.82086802312945e-05
-2.01673420451276e-06
-1.26793430735867e-05
-9.63780672102056e-06
-1.08929587627744e-05
-1.401836133276e-05
-2.83982444277151e-05
-1.36224085607235e-05
-1.89360645811418e-05
-2.84642328193906e-05
-1.88223515555436e-05
-2.02647375078892e-05
-7.44806892864893e-06
-1.19079583447542e-05
-2.43144143672933e-06
-8.1867614361791e-06
-1.92316990604562e-05
-1.11797990864147e-05
1.16876339445911e-06
-1.23945447958386e-05
-1.18660409449554e-05
-2.70908538075856e-05
-2.2624168691668e-06
-4.62015225051868e-06
-1.1005787970308e-05
-7.81680336945117e-06
-1.38410606071287e-05
-2.69981093707019e-05
-3.11213351236887e-05
-3.64455857329525e-05
-2.93482870552417e-05
-2.13421037544962e-05
8.97943759774001e-07
-3.12348796759011e-05
-1.58956199471845e-05
-2.29749930539948e-05
-6.80685441141407e-06
-1.92297711096107e-05
-1.91784885970952e-05
-1.51400629391447e-05
-3.34472327136014e-05
-1.25768610990919e-05
-1.26239707944571e-05
-1.73792987808836e-05
-7.42190873115027e-06
-4.13989984951234e-07
-1.46717999427206e-05
-3.04619177072374e-05
-8.38320355278997e-06
-3.96305066878871e-06
-1.24475330759357e-05
-5.52993832439394e-06
-2.26938676222325e-05
-3.36408510700254e-05
-4.47406402832323e-06
-2.78570524122205e-06
-8.01299224174321e-06
-2.99834697772997e-05
-9.06444175642849e-06
-1.40548109324401e-05
-3.67712468405928e-06
-1.6179801110354e-05
-3.15622470317075e-05
-1.69974442116749e-05
-1.6291970715286e-05
-2.2322247724719e-05
-4.14686365726225e-06
-1.13242430679713e-05
-2.17235276258675e-05
-2.98698466008535e-05
-1.37880508534691e-05
-1.05422909722659e-05
-1.37404313904921e-06
-3.51761555955476e-05
-6.41130359336803e-06
-1.35988672204762e-05
-1.90747813623811e-05
-1.64419691963891e-05
-1.72718318942692e-05
-8.25731475189454e-06
-1.55090116196548e-05
-1.19070967959499e-05
-1.78032772884048e-05
-2.11595983952393e-05
-2.14410615864081e-05
-6.21864305066013e-06
-2.40190684947794e-05
-3.76225423090792e-05
-1.66050782399743e-05
-1.43215016819484e-05
7.98769589202774e-07
-8.04814504004385e-06
-3.72174913651791e-06
-1.08054091031123e-05
-2.56104164915597e-05
-2.64524824997773e-05
-1.38664646472115e-05
-1.31847381505223e-05
-1.41184873665093e-05
-1.58118004569008e-05
-1.92091023807573e-05
-3.23451276467821e-05
-3.22346763046287e-05
-1.24954304227205e-05
-2.25676307903531e-05
-2.91841073039562e-05
-2.91811050493045e-05
-1.8548807816756e-05
-2.73734650214133e-05
-1.21284346977006e-05
-1.63275009609124e-05
-9.82448001837069e-06
-8.81136931890914e-06
3.597549829958e-06
-7.09168259420526e-06
-3.33917722411401e-05
-4.04318301324347e-06
-1.3189296348167e-05
-7.82263931867595e-06
-2.82362650289873e-05
-2.10257828813821e-05
-5.93151535659606e-06
-4.73162754155834e-05
-2.76551996028105e-05
-3.10163269047437e-05
-5.97132288211733e-06
-1.98210667645366e-05
-1.58428265058132e-05
-3.11200915884428e-05
-2.72320898528085e-05
-6.5734080666121e-06
-3.51377934587532e-06
-2.05759606299952e-05
-2.55119564173787e-05
-1.26187529828529e-05
-1.35807700772996e-05
-2.3729971444071e-05
-1.05229830526567e-05
-3.22794177209657e-05
-2.01870427929776e-05
-8.39672069093518e-06
-1.41224354756728e-05
-1.5286536324408e-05
-1.83542355750419e-05
8.19484840360996e-06
-2.60813628504494e-05
-1.55767235228281e-05
-3.77584014510825e-05
-1.63288729447614e-05
-2.09085098128349e-05
-2.33459058723181e-05
-7.88761043098995e-06
-1.78596727094191e-05
-1.87685913937325e-05
-1.43645506945708e-05
-1.3120867574234e-05
-1.46079851818526e-05
-3.007708385082e-05
1.21509670292206e-06
-7.77908639592533e-06
-1.17514963662063e-05
-2.38234066911895e-05
-2.4247647256491e-05
-2.27418559680145e-05
-1.3723531857073e-07
-1.31966727524547e-05
-4.93079585837195e-06
-1.74056441678147e-05
-1.83000417437885e-05
-1.40444760807063e-05
-5.44054292568951e-07
-1.13130312691142e-05
-1.19556187591166e-05
-1.52880626187494e-05
-7.104578735368e-07
-1.36007122914041e-05
-1.12711887680554e-05
-2.1846902003389e-05
-1.94623952754972e-05
-2.22349129913689e-05
-1.7523776705764e-05
-1.88176468196674e-05
-1.17702057585845e-05
-1.42470942394943e-05
-1.92743145477429e-05
4.28410984194397e-07
-1.63400047371911e-05
-3.1291501303886e-05
-9.97152107430551e-06
-4.52575836962376e-06
-5.10985281389251e-06
-1.30143839494695e-05
-1.45764801444552e-05
-3.32432974164976e-05
-3.82510732941314e-05
-5.94795885073556e-06
-1.75618725444646e-05
-1.78297856634989e-05
6.01566789385404e-06
-8.58678936480366e-06
-2.69235236397983e-05
-3.41776940499384e-05
-1.87730270454171e-05
-1.36051802851613e-05
-1.13124449509544e-05
-1.70349546964253e-05
-1.82201172809726e-05
-1.70518826198714e-05
-2.28489523450453e-05
-2.47273678534824e-05
-2.58936441972724e-05
-2.73687608904784e-06
9.67083859096851e-09
-3.07996793089634e-05
-1.64674593960879e-05
-3.5646942037113e-05
-1.21525228503316e-05
-1.34729657049239e-05
-2.02345713323498e-05
-2.32035794029326e-05
-3.03568097192277e-05
-3.9441502019857e-06
-1.57951069481621e-05
-2.8387693633273e-05
-2.46966026144844e-06
-6.45296691416252e-06
-1.7683299024017e-05
-7.15930330568868e-07
-1.89258271363402e-05
-1.98632781195739e-05
-1.48542664449346e-05
-2.66080159322924e-05
-3.42835854919376e-05
-1.57814181873653e-05
-3.12218412537525e-05
-1.48500485764521e-05
-8.93535687513278e-06
-3.14298642651282e-05
-2.42233815315954e-05
-7.65558826650328e-06
-3.06562957781794e-05
-2.39942418025495e-05
-8.41965491629131e-06
-1.09734369083413e-05
-1.09326707418117e-05
-1.52272837348933e-05
-5.02117896465832e-06
-3.03706583790903e-05
-1.81115671149147e-05
-2.482142389555e-05
-2.72082448221182e-05
-5.15226268088681e-06
-2.18521813007506e-05
-1.19506473788787e-05
-1.35380320150397e-05
-2.37776042077828e-05
-1.13424964658609e-05
-2.03144224162494e-05
-2.72275325021555e-05
-1.1313416763801e-05
-1.45072324503411e-05
-2.04647901081883e-05
-2.71171095143655e-05
-7.30846300775782e-06
3.57007806110963e-06
-1.26653103932913e-05
-2.11552587521066e-05
-1.05203873993308e-05
-7.87232793098609e-06
-1.18329819885843e-05
-2.05610949052839e-05
-2.08972621925667e-05
-1.92050160919512e-05
-2.42238674424638e-05
-1.80198758776847e-06
-1.3209586159885e-05
-2.26391902975464e-05
-8.80593933148572e-06
-1.21819080137768e-05
-7.95726188982057e-07
-2.02659021081297e-05
-2.0513193430755e-05
-2.81391857368257e-05
-5.26990791601689e-06
-8.56077101013289e-06
-3.43270026156119e-05
-2.43697804912799e-05
-3.22659781891424e-06
-2.51447143058533e-05
-1.59426844456171e-06
-3.35202252445692e-05
-1.93260547021462e-05
-2.35339700669963e-05
-2.29759250148375e-05
-1.1523526669856e-05
-1.32723275772185e-05
-2.53994750540232e-05
-1.12394342527269e-05
-1.29578761288161e-05
-1.86189235208532e-05
-1.42783351014121e-05
-3.32745441732222e-05
-9.3219195219745e-06
-3.91420480311512e-07
-1.82594087046492e-05
-1.23236305617756e-05
-1.03828633209128e-05
2.71285632333195e-06
-2.79045738087916e-05
-2.50340461395717e-05
-1.14631360317959e-05
-1.49117412948184e-05
-1.47519436261517e-05
-7.4092392683707e-06
-2.81770307121006e-05
-9.8300274537132e-06
-1.88553502817521e-05
-1.40678062017162e-05
-2.46842474344325e-05
-9.0738759628439e-06
-2.08137434908854e-05
-1.74451625818309e-05
-3.45630121713034e-05
-1.66475092223629e-05
-1.70525551703909e-05
-2.22282937747475e-05
-2.44523697071632e-05
-2.33906011239638e-05
-1.12398697266237e-05
-2.32347129199133e-05
-1.56805082656832e-05
-1.2807608615765e-05
-5.86494015833674e-06
-2.41847013730716e-05
-1.41228077389152e-05
-6.82585237519767e-06
-1.32592154442091e-05
-1.20503630198559e-05
-6.55681411516552e-06
-2.00806973504887e-05
-2.4332645585633e-05
-8.78032569312694e-06
-1.21369669114641e-05
1.13196569801154e-05
-1.4420445397319e-05
-2.28937268280542e-05
-3.44329316569716e-05
-1.49244283682896e-05
-1.03357925218247e-05
-8.59864806644869e-06
-1.43825902266228e-05
-1.06980414437218e-05
-1.18320304474562e-05
-4.01071592921845e-06
-1.07352104517884e-05
-1.57709526369362e-05
-7.3603010391481e-06
2.99127813025567e-06
-1.27843428644722e-06
-2.24027107259564e-05
-3.50645928402696e-05
-2.88166078705993e-05
-1.80302191313936e-05
-2.90906329986009e-05
-1.57378541525024e-05
-3.599740839347e-06
-2.33071982720232e-05
-8.24866967382759e-06
-2.9989110341352e-05
-4.22119383124455e-05
-9.82247647450232e-07
-2.1684150736958e-05
-3.2453705866857e-05
-1.28752935005586e-05
-2.4436084429407e-05
-8.5065200205108e-06
-2.44228728340989e-05
-1.15731332813958e-05
-7.91702477342539e-07
-5.20247016718475e-06
-4.45074490659718e-06
-4.44081932293849e-06
8.4650824514165e-07
-2.57613283384115e-05
-1.95838366129705e-05
-2.18626065513665e-05
-8.27982367780662e-06
-2.07696090796786e-05
-1.02206715936958e-05
-1.56145352187137e-05
4.65443987654138e-06
2.10973638069189e-06
-3.09288677829666e-05
2.95336795304239e-06
5.09321163430321e-06
-1.34667625815699e-05
-4.70336675097964e-06
-1.44727045954503e-05
-2.12172287795993e-05
-2.40743258970417e-05
-3.18170325040695e-05
-9.22120529726429e-06
-3.41071544954285e-05
-1.26250097945749e-05
-8.22515171918937e-06
-2.63033149608342e-05
-1.78282047590415e-05
-1.65436994618215e-06
-2.41671554188272e-05
-1.08823904463704e-05
-1.43399439211896e-05
-3.07945978270176e-05
-1.69675266290395e-06
-2.8552842240712e-05
-1.85182838184259e-05
-4.19425572955378e-05
1.74554807322445e-06
-3.01743172835427e-05
-5.76419542906495e-06
-2.44468130826924e-05
-2.26163055026679e-05
-2.2587756891692e-05
-2.01477715948332e-05
-1.01168080122411e-05
-2.35067130952031e-05
-1.60534298719341e-05
-6.31216646317892e-06
-1.94989010637204e-05
-1.0823913441291e-05
-1.9257722876803e-07
-1.16267495926875e-05
-1.38482234361638e-05
-1.65610853855729e-05
-2.78298562560121e-05
-2.02086980520785e-05
-1.41630304527427e-06
-3.61922834907314e-07
-1.08318381920886e-05
-1.85905668840862e-05
-1.23557676284509e-05
-5.27306528138003e-06
-2.50960042949439e-05
-2.52939985411655e-05
-4.06121032813873e-06
-1.60216978209607e-05
-3.98151054312996e-06
-2.18240963766758e-06
2.79821846414178e-06
5.41088794173956e-06
-2.43486998466414e-07
-2.8190187579361e-05
-2.40851338913534e-05
-3.07735092417915e-05
-2.21539871837812e-06
-1.3746144152443e-05
-1.26370948993735e-05
-2.30168559643917e-05
-1.47625497478816e-05
-6.09545439035406e-06
-2.20541700348566e-05
-1.99197439648462e-05
-2.71861802604323e-05
-2.66668079706555e-06
-2.13328332375536e-05
-2.88311125203292e-05
-7.65754602719243e-06
-2.00794838699577e-05
-8.80257675006168e-06
-1.93410772512496e-05
-1.37296431583254e-05
-1.17248619248112e-05
-1.00725052946369e-05
-4.49740359477994e-05
-1.96967936178908e-05
-1.97378750436921e-05
-1.36626813798085e-05
-1.76287899327297e-05
-2.69038375389148e-05
-5.86203144472696e-06
-2.07311644070978e-05
-2.70125622003056e-05
-2.48156450977605e-05
-1.90184812929203e-05
-3.00860943721193e-06
-1.51651483461176e-05
-9.4068056794231e-06
-8.2814529843912e-06
-3.32642670727077e-05
-3.05465138308646e-05
-1.14315438270733e-05
-1.07619231799065e-05
-5.51591185875315e-06
-1.3224349375463e-05
-2.82049541156974e-05
-3.03690328437865e-06
-1.28069875014658e-05
-6.43166102247113e-06
-6.82697129693283e-06
-2.26515252084352e-05
-2.27170725346122e-05
-3.25869522617102e-05
-1.84806361839608e-05
-1.6531032777714e-05
-1.42979900534652e-05
-5.14246019745163e-06
-8.07513531686319e-06
-1.8134296871106e-05
5.31903548939808e-06
-2.21592763627723e-06
-2.75500631635468e-05
-2.1541891579928e-05
4.28327693647668e-06
-1.62229816060889e-05
-1.50568768534999e-05
-2.7922497828067e-05
-5.41062204351845e-06
-2.06303344873572e-05
-2.00120648314085e-05
-1.63560725786232e-05
-1.04828092375457e-05
-3.00406584728217e-05
-2.40038069325099e-05
-2.45335344319286e-05
-2.23993695428653e-05
-2.41141304421756e-05
-1.49962311158086e-05
5.90105012084861e-06
-2.31611033060638e-05
-1.6038489517716e-05
-1.33696896776343e-05
-4.96542813081106e-07
-1.85036388049177e-05
-1.41874397548622e-05
-1.74815582600854e-05
7.42650697562799e-06
1.75840121229509e-06
-3.55507368010867e-05
-2.2654844527409e-05
-9.51675218777696e-06
-1.29086503359356e-05
-2.35034177464291e-05
-1.85055812991455e-05
-2.51666199471375e-05
-3.70612659236729e-05
-2.36808493944038e-05
-1.26788886987221e-05
-1.82942431213488e-05
2.70261168236833e-06
-5.70026635503782e-06
-1.65895931494963e-05
-1.31112027993135e-05
-7.32592935813813e-06
-1.82453402908035e-05
-1.64819394718167e-05
-1.05084640185571e-05
-1.37381041390933e-05
-1.27454082239983e-06
-3.32234632791898e-05
-1.74802939777342e-05
-2.43372328455017e-05
4.6706349496146e-06
-8.32820370037475e-06
-4.6677817967411e-05
-1.18629147222989e-05
-3.64185728063936e-06
-2.20593550787942e-05
-1.71812733768473e-05
-1.49632705332516e-06
-2.93103551933614e-05
-1.47351633250232e-05
-2.95771227463165e-05
-1.25069667453905e-05
-1.23118763960793e-05
-2.16100592352654e-05
-2.60640834896579e-05
-1.57469370413353e-05
-2.78545388831314e-05
-7.11176184490727e-06
-2.29479069624811e-05
-1.17945934934033e-05
-7.12184755344464e-06
-1.25314639266098e-05
-3.45511645123407e-06
-2.21251497523497e-05
-2.24489160813083e-05
-1.90872096660661e-05
-2.04016290981539e-05
-1.71080598312318e-05
1.42853153275423e-07
-2.02876335445074e-05
-2.18340902833025e-05
-2.87974516670687e-06
1.88214389576647e-06
-2.37828629302797e-05
-2.80746263319384e-05
-1.65148167588592e-05
3.13196352674853e-06
-1.68242447656154e-05
-3.66878429986733e-05
-2.69362934078592e-05
-2.61903959390697e-05
-1.28008810743927e-05
-1.55446726131805e-05
-2.47541218949165e-05
-1.77500446450506e-06
-1.1116396801313e-05
-3.68873798947787e-05
-6.42793459387452e-06
-1.50773415235273e-05
-3.66969838918038e-05
-1.70924279300386e-05
-1.85695637563999e-05
-2.73959102340113e-05
-1.81068328535737e-05
-8.37920003886096e-07
-1.64146425644123e-06
-2.04677032320315e-05
-8.25144863856335e-06
-7.39248046550003e-06
-1.15204038138879e-05
1.91753542239496e-06
-1.07617993750236e-05
-1.64969816462011e-05
-2.08782021919075e-05
-1.11880308278547e-05
-1.12935633022825e-05
-9.18028839610079e-06
-8.31874520899431e-06
-7.62307449383432e-06
-1.50353959606413e-05
3.75005964294983e-06
-2.76883740368816e-05
-2.40878290080468e-05
-2.19864437138843e-05
-2.5173069833559e-05
-3.20849898758969e-05
-2.06757160979568e-05
-1.59654225931423e-05
-3.05098156326609e-05
-2.25747419804674e-05
2.70186510661678e-06
-3.16556930882775e-05
-6.718430987406e-06
-1.07593658673176e-05
-4.59666777421268e-06
-6.06398211010741e-06
-2.22577021439926e-05
8.08410120386622e-08
-1.42813561908724e-05
-1.13943415936306e-05
-2.14688549768161e-05
-9.51609626619158e-06
-3.87731830353049e-05
-2.29732735078427e-05
-2.17435223456545e-05
-2.36200321922254e-05
-1.38335525622413e-05
-8.27017927725107e-06
-6.01837283796449e-06
-8.57998384508473e-06
-4.94776450025477e-06
-2.0456291120446e-05
-9.68359396333549e-06
-1.26874570804411e-05
-8.15188227917581e-06
-1.22742238070102e-05
-4.63945987267551e-06
-2.68325480224255e-05
-6.98499047945445e-06
-1.74089750608649e-05
-2.30171544954413e-05
-2.93729909884057e-05
-2.53164721142364e-05
-3.86716968385437e-05
-5.36075962311409e-07
-1.86234784059762e-05
-2.08131490261948e-05
-2.09761128355839e-05
-2.33688178422032e-05
-4.45338230498024e-06
-2.35955290554427e-05
-2.16452088510327e-05
-2.71593920787834e-05
-1.74175773167617e-05
-3.46369879760215e-05
-2.16416920216411e-05
-2.44953947116064e-05
-3.34098647366899e-06
-1.83524797880109e-05
-9.59200989844329e-06
-2.29722585580023e-05
-1.88099245190456e-05
-1.45337422793904e-05
-1.92305393559079e-05
-1.7095427254088e-05
-8.3763630723736e-06
-1.02830520298356e-05
-2.61950305760687e-05
-1.5165382334353e-05
-1.81861302756429e-05
-1.43246059902315e-05
-2.78823166694248e-05
-1.22964410165209e-05
-2.35853852883857e-05
-1.40368820793252e-05
-1.68017024481133e-05
-2.72407178261128e-05
-1.25310966739374e-05
-1.3708129590744e-05
-1.29232629744482e-05
-2.21372979852033e-05
-8.90740684079038e-06
-2.2913990022268e-05
-4.48299112430002e-05
-3.82380737304111e-05
-2.35098027832229e-07
-1.02961350388783e-05
-2.72302670598878e-05
-1.34787724981256e-05
-1.12945345161464e-05
-1.75019861400813e-05
-1.20114400576373e-05
-3.35449551201992e-05
-2.92308189502205e-06
9.11115713025609e-07
-1.94247950140749e-06
-1.07339726111321e-05
-1.70562937774401e-05
-2.20184539217653e-05
-6.30048606640398e-06
-1.20538607486857e-05
-8.53606230053933e-07
-9.95394980841702e-06
-2.13557894957069e-05
-5.43795491684407e-06
-1.15822112639151e-05
-7.35758252887449e-06
-2.25789742616132e-05
-2.71465686103588e-05
-1.66311375745138e-05
-9.51218831740921e-06
-1.84515401346611e-06
-9.63017755098947e-06
-1.06388496712724e-05
-1.27754379813488e-05
-1.56887126823361e-05
-7.57601255104787e-07
1.03091292176959e-06
-2.55233575505027e-05
-1.76426089730141e-05
-9.25149986331328e-06
-2.11430765800526e-05
-9.84629619798955e-06
-2.10131307637146e-05
-3.52037050788283e-05
-7.14352187540698e-06
-1.81481711501407e-05
-2.11001693139236e-05
-9.04040102229105e-06
-2.54745381516468e-05
-8.24582880401997e-06
-5.57002887010408e-06
-1.80554173512414e-05
-1.37350077719897e-05
-3.41001466345216e-05
-1.66937545788178e-05
-5.57392945351951e-06
-9.95012169146906e-06
-1.42484025915791e-05
-2.07543760293367e-05
-1.4892837020659e-05
1.92800669968701e-06
-9.73058960670733e-06
-4.15632346937407e-06
-2.69461504560115e-05
-1.6566421731763e-05
-1.7647373648402e-05
-2.01267511785161e-05
-1.06110673458766e-06
-4.2116626554299e-05
-3.27254603246403e-05
-1.40563338690694e-05
-3.04758315402904e-05
-2.49587866690599e-05
-1.40367299393346e-05
-2.32410465411375e-05
-1.49352699671865e-05
1.37119391956606e-05
-2.2306430562268e-05
-1.93716490612866e-05
-1.05457424869862e-05
-1.59060981835189e-05
-3.19786670792227e-06
-1.6865431223069e-05
-9.05688343650566e-06
-2.6928981163516e-05
-2.2875440976653e-05
-1.16482864175218e-05
-1.68261033696688e-05
-2.23711398301277e-05
-1.54306629254165e-05
-8.85232875616066e-06
-7.00596342568092e-06
-1.97927450079486e-05
-2.00313016505083e-05
-2.3987478114876e-05
-1.22511472775288e-05
-3.48738028247006e-06
-9.23369972357985e-06
-1.84927765177172e-05
-1.81122030347937e-05
-1.20729321494535e-05
-6.12567601746047e-06
-1.64194320739165e-05
-1.35154973462392e-05
-5.991098203193e-06
-2.802222789081e-05
-1.78578203103977e-06
-1.20216237593891e-05
-3.11734194873833e-06
-2.18172968951103e-05
-2.91964949731816e-06
-1.63657944876497e-05
-8.37331313803637e-06
-1.91882379933111e-05
-3.12835521710998e-05
-2.28675192948424e-05
-1.57741352437811e-05
-3.37583076120578e-05
-9.49543488400344e-06
-1.48482871415394e-05
-1.94043677850039e-05
-1.30376155166613e-05
-1.89023338075902e-05
-4.03067114467584e-06
-1.42174703071941e-05
-1.18058577285141e-07
-2.15285839090957e-05
-3.38887392553086e-05
-1.6086562456094e-05
-5.13069550551862e-06
-9.39605680367968e-06
-1.46494041660593e-05
-1.03517119700042e-05
-2.62438566460086e-06
-2.57815237093803e-05
-1.81782830127703e-05
-2.02838782696361e-05
-1.48226382100259e-05
-1.91809700451209e-05
-2.88099118805381e-06
2.45226200098936e-06
-2.92985942636356e-05
-1.11822347442871e-05
-1.40925898251722e-05
-1.71492932580194e-05
-3.49283724520257e-05
-1.37474162684529e-05
8.76927398228136e-06
-2.87618592863901e-05
-1.14205175230347e-05
-2.18248777458853e-05
-2.55555330693951e-05
-1.54783683403681e-05
-2.19456730525893e-05
-4.32260852973934e-05
-2.95437399032433e-05
-6.40514542910971e-06
-2.18248633885347e-05
-2.09822794950727e-05
-1.01349094156605e-05
-2.33194514746805e-05
-1.6263549933969e-06
-2.70805701233536e-06
-3.07148715399909e-05
-8.95356473547153e-06
-1.27187010583793e-05
-1.29271349747463e-06
-1.32181105332874e-05
-2.29890143335819e-05
-8.77585977288642e-06
-1.56634216557809e-05
2.73799443243137e-06
-2.63105468504622e-05
-3.56889297877946e-05
-1.12981373296902e-05
8.58283868626719e-06
-9.87065177579546e-07
-1.48496286750526e-05
-1.19534431562114e-05
-2.21621660402106e-05
1.44307966325672e-06
-5.17488354132835e-05
-2.7952051692229e-05
-1.22377123920562e-05
-1.04038900043879e-05
-2.83164710306688e-05
-2.33286663905596e-05
-2.86739313442345e-05
-8.38473902974151e-06
-3.1956451827046e-05
-1.48139926053148e-05
-4.74088655248586e-06
-3.67628300944565e-06
-1.26831065931325e-05
-2.09408176999386e-05
3.03084270580416e-06
-1.56164236440575e-05
-2.6686107439913e-05
-1.67563187057224e-05
-1.62595232930124e-05
-1.39497779532698e-05
-2.53921270620664e-05
-9.93325537239041e-06
-3.41838764346803e-05
-1.69994242862619e-05
-1.84257926982845e-05
-1.35173196818168e-05
-1.25860933219569e-05
-2.69599858601544e-05
-1.8247885080405e-05
-1.73166459477164e-05
-1.21578488677992e-05
-1.23142013884033e-05
-2.24480138511411e-05
-1.79067588383156e-05
-2.48774185346354e-05
-3.18602594731731e-05
-2.75312713175507e-05
-1.09765607141226e-05
-1.44547593559188e-05
-2.50777001315228e-05
-1.44020911918895e-05
-2.03474835974025e-05
-2.33512640346752e-05
-3.34188065619718e-05
-7.57201952914588e-06
-1.15114807414407e-05
-5.31204137815456e-06
-2.73860424653165e-05
-1.69370048859673e-05
-1.65815607805359e-05
-2.77066784083696e-05
-3.82779222775914e-05
-1.93969494745114e-05
-2.47374154337765e-05
-3.27153635171745e-06
-2.64277109211815e-05
-2.37876417640397e-05
-3.40038332206138e-05
-4.16781170750925e-06
-2.07271505056493e-05
-2.56478938601239e-05
-8.14331329423951e-06
-2.03012386848717e-05
-1.3509607455524e-05
-9.06455018183258e-06
-1.53477578003954e-05
-2.71001341893589e-05
-2.84282562647294e-05
-9.04804129105757e-07
-2.71305107120783e-05
-1.00454401047547e-05
-1.84701249188416e-05
-2.38326952521318e-05
-2.40992341402708e-06
-1.63824415811968e-05
-3.29804413091785e-05
3.33631472987186e-06
-3.01759552132533e-05
-1.20906435701479e-05
-1.33347713152506e-05
-4.0558200312991e-05
-2.01558556014968e-05
-1.0429463395539e-05
-1.47149876361219e-05
-1.47193231429846e-05
-3.18896501292882e-05
-3.28152455793599e-05
-2.37233181458472e-05
-2.18598380609022e-05
-2.00083247706884e-05
-3.07588895404857e-05
-1.05050443840298e-05
-1.87256038848788e-05
-1.44886511848206e-05
-2.59914811432684e-05
-1.81917893513213e-05
-8.4010717058606e-06
-5.42133067260683e-06
-1.3965400116782e-05
-2.48374547848188e-05
-9.6332274661204e-06
-1.90417058998115e-05
1.92958711403592e-06
-2.35770317737764e-05
-2.82383751103125e-06
9.64247224987221e-07
-7.8170454819643e-06
-5.3762561069395e-06
4.90865781753506e-06
-2.16086895961582e-05
-2.38261020025969e-05
-1.19549756271029e-05
-1.64272874876916e-05
-1.12361454127592e-05
-3.23573170535806e-05
-2.01631303709908e-05
-2.69121920638013e-05
-1.78620480298165e-05
-3.15771087061989e-05
-2.9105443908421e-05
-1.31209965246101e-05
-2.32036135274103e-05
-2.05001077715575e-05
-2.03825106721891e-05
-8.37362565127446e-06
-1.86651228520617e-05
-1.95000409435118e-05
-2.29011227568206e-05
-3.65434213017907e-05
-1.67854736070072e-05
-7.07124148221254e-06
-4.55804448245111e-06
-2.10742428186443e-05
-3.59617778806515e-05
-1.81739325630068e-05
-1.97490518333983e-05
-7.48483982535297e-06
-8.48371429332678e-06
-1.96983264850669e-05
-1.86854099240554e-05
-2.45127154043576e-05
-1.47193254621816e-05
-2.17418125158831e-05
-2.05378222650396e-05
-9.606123317284e-06
-1.87562899279364e-05
6.72051432343275e-06
-9.33421331786328e-06
-1.64335299507886e-05
-7.65984449784338e-06
-3.95415880462638e-06
-1.95234842718335e-05
-3.07751189712974e-05
-1.86100231854478e-05
-1.60050080051627e-05
-2.26805107739848e-05
-1.48280306751833e-05
-1.41873867572242e-05
-2.53055741834683e-05
-2.54255906158918e-05
-1.84574990864472e-06
-2.77370182935776e-05
-1.54727166175001e-05
-1.52961777685559e-05
-1.1996946999172e-05
-9.41707586239458e-06
-6.42344160695974e-06
-2.1891163500859e-05
-1.84414858019368e-05
-3.96599396064536e-06
-9.86971518270625e-06
-9.73156602781599e-06
-1.29197010779166e-05
3.95820426014881e-06
-1.09068057088438e-05
-1.66868300331046e-05
-2.08962422303795e-05
-2.48315811167906e-05
-1.65509922351562e-05
-2.24907195894577e-05
-2.65161319704865e-05
-3.74922832242828e-06
-1.61322595612346e-05
-4.24944513893164e-06
-2.20273016261482e-05
-2.18010628130219e-05
-2.30275100080243e-05
-1.12337732511481e-05
-2.7561336579305e-05
-1.9295412755874e-05
-7.1680254800818e-06
8.10290118681645e-06
-1.01985925201223e-05
-2.16969105680902e-05
-8.07046859242018e-06
-2.03998540543394e-05
-9.38210250889367e-06
-1.48779085789482e-05
-2.40133132753186e-05
-1.05830936406918e-05
-1.33580998408534e-05
-6.16843376515365e-06
-1.76649238731967e-05
-8.13996831983652e-06
-1.99144013802455e-05
-1.00016175817949e-05
-1.57589612108237e-05
-2.37078748597608e-05
-2.54885553715193e-05
-4.73489742834332e-06
-2.21967199925588e-05
-1.79544165221746e-05
-1.56647063375358e-05
-1.0407552175534e-06
-1.47072673088349e-05
-1.5647646576216e-05
-3.14027903472975e-05
-6.24633472892675e-06
-2.72001265290231e-05
-6.20145036404528e-06
-1.76632043590759e-05
-2.59357791505601e-05
-2.72653331344861e-05
-1.90494054801409e-05
-6.3271604966516e-06
-5.70488070269643e-06
-2.13123610714177e-05
-1.77648433918218e-05
-2.4736503557592e-05
-7.00550051901248e-06
-4.06198001878694e-05
-1.8516942936662e-05
-1.15668554133453e-05
-2.81430079864843e-05
-1.97326548308524e-05
-2.00552873917436e-08
-1.40879807210709e-05
-4.55810685235671e-06
-9.74183374096133e-06
-2.61120990459e-05
-2.94639992110414e-05
-5.8679355118643e-06
-2.83257745919689e-05
-1.79658571158397e-05
-1.91380523483667e-05
-1.97066524497433e-05
-1.38757292184069e-05
-1.15151038756712e-05
-1.37176652272636e-05
-1.05063084236421e-05
-2.46359249012898e-05
-2.2591249850814e-05
-1.52249131426966e-05
-1.42302733708575e-05
-1.34191420743928e-05
-1.38921839934349e-05
-1.14955546132892e-05
-3.27947520122358e-05
-1.85684879839769e-05
-2.07033323630683e-05
-1.98635517290391e-05
-6.15773841974225e-06
-1.80398523176034e-05
-8.32689133199216e-06
-1.42130536998272e-05
-2.931857668628e-05
-2.16330039268484e-05
-1.71452962348745e-05
-2.85359582785954e-05
-1.9289220373642e-05
-4.95919597583963e-05
-1.30493428116522e-05
-2.33316017049163e-05
-2.98690534802615e-05
-1.14809729866526e-05
-1.47254607127086e-05
-2.51291119168869e-05
-2.67860115108316e-05
-1.58770504440562e-05
-1.54354686829901e-05
-3.05901252090467e-05
-8.16695041153161e-06
-4.02479763291309e-05
-6.18078775937416e-06
-1.01283842233028e-05
-6.75624623151046e-06
-2.25734689637699e-05
-2.68884953903088e-05
-1.03639925442054e-05
-2.31744872269274e-05
-7.81581873162396e-06
-2.31487643823412e-05
-2.22679981884728e-05
-1.44930003542419e-05
-3.84809722006891e-05
-1.92801608792972e-05
-2.33605947740722e-05
-1.34658135193033e-05
-1.36629501444087e-05
-2.16092565105118e-05
-1.28896014096011e-05
-1.31018022781422e-05
-4.43094110701068e-06
-2.98554717646999e-05
-1.91425546551352e-05
-5.09786464173612e-06
-9.72561786571516e-06
-2.5964364209632e-05
-1.39183386841208e-05
-2.53048862258473e-05
-1.30928757169159e-05
-2.9073887117785e-06
-1.83117891629438e-05
-4.59066554142162e-06
-7.71474422917719e-08
-2.3602824785002e-05
-3.21175923561397e-05
-2.17446273560994e-05
-3.98487464128706e-06
-1.67654973177158e-05
-1.13971515799382e-05
-7.24795466395877e-06
-1.02818724051352e-05
-1.50538243670876e-05
-5.12544061384224e-06
-2.31555037612543e-05
-1.6195217149404e-05
-1.29729570301024e-05
-3.18007915946888e-05
-2.76954483748604e-05
-4.1657607097804e-05
-8.86579787916925e-06
-1.51060417550019e-05
-3.02517326749154e-05
-2.27153633693368e-05
-1.49203634139033e-05
-1.39495129867251e-05
-2.74532386673406e-05
-1.19297380119116e-05
-2.48401231937044e-05
-2.33048045878236e-05
-5.23038640176387e-06
-1.75031726836401e-05
-8.92035699100062e-06
-2.44772699780985e-05
-1.02521126445005e-05
-7.81515249767153e-06
-2.59327224041415e-05
-1.69760163579308e-05
-3.51349740204884e-06
-1.75211485512673e-05
-1.80912687256167e-05
-4.88268632836763e-06
-1.24552793210234e-05
-2.98612645277298e-05
-1.20456779878823e-05
5.98494782050578e-06
-2.34586604210361e-05
-2.70258437144607e-05
6.546848698742e-06
-1.36514695116177e-05
-1.16680178441995e-05
-2.12773885543569e-05
-2.18019152633161e-05
-8.87913908964075e-06
-2.82039295709683e-05
-4.1273306845977e-06
-2.76586313853687e-06
-1.277642730535e-05
-3.34757654214111e-05
-2.29946312406489e-05
-1.7325027401543e-05
-1.56785915420583e-05
-1.37081420289548e-05
-1.83645461731032e-05
-1.80536214501034e-05
-3.68081014582209e-06
-4.35619573431333e-06
6.39548250280643e-06
-2.48445490996525e-06
-3.35049986077302e-05
-2.74673722375671e-05
-1.83717469960106e-05
-3.83210237719494e-06
-1.64552286104024e-05
-1.19558812060466e-05
-2.10182795455834e-05
-1.05736516345377e-05
-5.66033751414463e-06
-1.86890101069547e-05
-3.63761776169093e-05
-2.10401619125517e-05
-2.05707371767238e-05
-2.12305167426951e-05
-4.06603963625217e-05
-2.64142971680463e-05
-2.45690225220495e-05
