# Supplementary material for: Research on computational propagation and identification of mine microseismic signals based on deep learning
Source: PLoS One. 2025 Oct 22;20(10):e0334641. doi: 10.1371/journal.pone.0334641 (PMC12543183; doi:10.1371/journal.pone.0334641)
Supplement: S11 Data — (ZIP) [file pone.0334641.s011.zip › 000101100002727.xlsx_0.txt_24.txt.txt]

-2.01995852770562e-05
-1.36438775631474e-05
-2.91686764014038e-05
-2.78495780888951e-05
-9.11307059569849e-06
-5.289823704424e-06
-3.24485797340041e-05
-1.28964012057588e-05
-4.42144527447978e-06
-1.6396276060801e-05
-2.50973480795734e-05
-1.81416792980373e-05
-3.6041078603969e-05
-9.29146505364067e-06
-1.87826866571486e-05
-2.35686966522789e-05
-1.3579717398177e-05
-2.4420514057519e-05
1.52182061380149e-05
-6.06996115837586e-06
-1.0130718004573e-05
-1.25320254672007e-05
-7.17211738379219e-07
-7.22172711025383e-06
-5.67210769030191e-06
-1.4528002026139e-05
-2.7910341157115e-05
-4.27473119077854e-05
-1.96999031742671e-05
-1.55940730009826e-05
-1.50166862206539e-05
-2.2416455671385e-05
-1.50726549930895e-05
-1.87329374608701e-05
-1.72748192354612e-05
-1.85930908539736e-05
-1.08064117735904e-05
-1.34050307840279e-05
-2.4698848466713e-05
-5.94804420694511e-06
-1.54621150640163e-05
-3.43023103953869e-05
-2.90567061818964e-05
-1.17974347903493e-05
-6.60581432859523e-06
-1.7179701079264e-05
3.1029157069276e-06
-8.455068905281e-06
-1.95930739594864e-05
-1.47484359559758e-05
8.42798216291602e-07
-3.53205268459279e-05
-1.85268440669583e-05
-1.09029805188683e-05
-4.16503472623752e-05
-5.45288606683295e-06
-3.16818764059713e-07
-1.28111465694245e-05
-7.26710898442353e-06
-2.9602164673425e-05
-3.1161414703979e-06
-9.85333926179755e-06
-2.27417751428888e-05
-9.87034122839099e-06
-2.98554611039551e-05
1.6480077888339e-05
-2.78821243451154e-05
-7.78724733636056e-06
-2.03444179086105e-05
-1.68779156408758e-05
-1.22472972695382e-05
-1.00775004078317e-05
-9.75782544112458e-06
-2.06621311858243e-05
-1.06104467464507e-05
-1.72469347596328e-05
-1.22180858997149e-05
-4.90790692034162e-06
-1.13404324091621e-05
-1.26084272538921e-05
-3.04236558880354e-05
7.04618397552406e-07
-2.25220620402716e-05
-2.55115792493419e-05
-2.62109860139428e-05
-2.52076683168642e-05
-2.5731273754064e-05
-1.35272714545147e-05
-1.43914741377709e-05
-3.79155957912274e-06
-1.96742160613376e-05
-3.13998585545568e-05
-2.53957379080134e-05
-2.77173307813025e-05
-6.42173822708084e-06
-4.47925206197909e-06
-2.56474756269322e-05
-2.06132287356587e-05
-1.28002691682751e-05
-3.44438287381598e-05
-2.73161848084148e-05
-1.96877720290981e-05
-2.25630535246459e-05
3.50202060913228e-06
-1.58784513595438e-05
-1.74632691290738e-05
-5.65656488972411e-06
-2.31405311456322e-05
-1.44807132746461e-05
-1.52485834557921e-05
-9.51468554819187e-06
-1.70936563101867e-05
-1.29991204986407e-05
-4.42766538395168e-06
-4.87201651155223e-06
-2.60047030742561e-05
-1.42129898264403e-05
-6.98235769800473e-06
-1.30964950423031e-05
-3.58995779554891e-05
-3.4613723288239e-05
-1.01537420106693e-05
-9.23436980250986e-06
-2.08164185737491e-05
-3.21867053274735e-05
4.97647045643985e-07
-1.40086987283203e-05
-2.36673781704203e-05
-2.13847691858411e-05
-2.82831458325992e-05
-2.23533238822811e-05
-1.78725767867044e-05
-7.00189887509752e-07
-1.24658812045029e-05
-1.91407687261199e-05
-1.07344678231483e-05
-1.71295451687994e-05
-4.41136002471288e-06
-1.23057455364671e-05
-2.83085767636253e-05
-2.66262226541856e-05
-1.25198901601985e-05
2.12137254974808e-06
-1.55727793849551e-06
-1.66137530251414e-05
-1.19625394242264e-05
-9.85503947985944e-06
-8.17472941269364e-06
-2.29836967916647e-05
-7.85821029629888e-07
-1.38614500448609e-05
1.08808853885993e-06
-1.48553988006464e-07
-2.40234916469762e-06
-2.28217452357853e-05
-8.5445087212593e-06
-7.0089602350062e-06
-3.41423663413773e-05
-1.83403567495977e-05
-3.59879394606473e-06
-7.66310035571021e-06
4.72827044085159e-06
-8.84854648711455e-07
-2.65709132976871e-05
-2.34847225636377e-05
3.62937429742293e-06
-1.66878639526135e-05
-1.46011991949147e-05
-1.42456594138357e-05
-8.19871030123028e-06
-2.23130781340591e-05
-3.49349474323259e-06
-1.94028443548583e-05
-1.55100484805098e-05
-1.46053354442268e-05
-1.04590460013195e-05
-2.84732751973245e-05
-2.3331353070778e-05
1.07139869693831e-05
-1.4654787997838e-05
-1.48942948635451e-05
-1.21109403296128e-05
-2.37273136250141e-05
-1.65256719114045e-05
-2.58858717424249e-05
-2.14049302893272e-06
-2.04102841609276e-05
-1.24410725004472e-05
-2.1955803160089e-05
-2.16252882610195e-05
-1.4210381673504e-05
-1.67235065372078e-05
-2.21988442719911e-05
1.21051080058412e-05
-1.84265030390231e-05
6.61011923964945e-06
-2.30270751323676e-05
-2.55821043155717e-05
-2.29487921665005e-05
-1.50218491746902e-05
-2.18266599331922e-05
-2.70462009145424e-05
-2.33760863310024e-05
3.80220672861374e-06
-2.00985551024484e-05
-2.10646587482275e-05
-1.35220679690894e-05
-4.47216638887481e-06
-5.61492397279481e-06
-6.77644204465653e-06
-2.827677183106e-05
-2.018391906858e-05
4.80813247456173e-06
-1.61417809235641e-05
-1.14761006920716e-05
-2.8694245647031e-05
-1.97602238335931e-05
-4.27058558127166e-05
8.8511803500296e-06
-2.74679235069269e-06
-2.50590313341005e-05
-1.27167094900086e-05
-2.53019049015678e-05
-2.19457628667298e-05
-9.62133726662164e-06
-1.34537681592782e-05
-3.17331602110324e-05
-2.3479816624429e-05
-1.88589790441594e-05
-1.37196022665617e-05
-1.84661898382932e-05
-1.98233451969536e-05
-1.41876303630528e-05
-2.87753993087021e-05
-2.19999830409957e-05
-1.822700532906e-05
-1.46296200672109e-05
-1.71525503046953e-05
-8.17398417889424e-06
-1.68631236239952e-05
-1.27579553444882e-05
-3.5069084004721e-05
-1.0302901014849e-05
-6.61495315271266e-06
-4.27649353372703e-06
-9.61544289871205e-06
-1.89351024302519e-05
-2.19837440793996e-05
-1.31138278178663e-05
-4.13140078859573e-06
-1.1987985757006e-05
-8.38066537689769e-06
-2.21090170871781e-05
-3.22420646540227e-05
-2.4674837485543e-06
-1.78171034621727e-05
-6.33071300492351e-06
-8.17501813805785e-06
-8.7402305175765e-06
-2.82242020244457e-05
-1.06627160307292e-05
-5.98679780719496e-06
-2.38557326926444e-05
-3.03590427474762e-05
-2.41569111367592e-06
5.91711540653351e-07
8.88645186402009e-07
-1.04521804470654e-05
-3.47235375847128e-06
-4.77035077872908e-06
-7.10856912913346e-06
-9.2974951465883e-06
5.31471376275326e-08
-2.71493988557001e-05
-5.76559475441247e-06
-1.70664302766781e-05
-2.55937054516075e-05
-1.19077378890974e-05
-1.26544985404291e-05
-2.71633779474666e-05
-1.47863167275643e-05
-2.24776519324081e-05
-1.51438453091806e-05
-1.74461108391061e-05
-7.12446968856979e-06
-1.47029067255102e-05
-5.07940903326059e-06
-2.3145282117863e-05
-1.67200224493174e-05
-1.75758970069835e-05
1.08250515664761e-05
-2.89064419845243e-05
-1.23987398700405e-05
-2.54424368674318e-05
-2.90948520245884e-05
-3.27915366734508e-05
-9.42170638641804e-07
-2.26510199140313e-05
-1.51185006880049e-05
2.8696278547318e-06
-2.25942532594444e-05
-2.38833950215376e-05
-3.56719008335693e-06
-8.90190915676876e-06
-2.43605246850184e-05
-1.88886291101308e-05
-2.34658953774951e-05
-5.67981993835348e-07
-1.99663971281444e-05
1.43181409964797e-06
-9.49912591324432e-06
-2.06304806877438e-05
-4.77801026586994e-06
-1.41904194537832e-05
-3.28564558574676e-05
-1.4258333052751e-05
-2.08664591457296e-05
-1.82949485016716e-05
-1.27321156371524e-05
-1.97321787819014e-05
-1.92880821245961e-05
-2.43470853312876e-05
-2.43839313988591e-06
-1.40276714569115e-05
-1.85230844648674e-05
-2.8869286485771e-05
-1.88767730397591e-05
-9.10663305545673e-06
-1.33092227420034e-05
-6.70577704698728e-06
-4.7664460787997e-06
-2.66322172327516e-05
-2.7602708152138e-06
-8.24652924255706e-06
-3.83325854038202e-06
-2.589018531541e-05
-1.91897684226642e-05
-6.31308326794888e-06
-1.68504502330133e-05
-1.10019496924412e-05
-1.23989145790542e-05
-2.57706585928239e-05
-2.21480748020135e-05
-1.30471217952258e-05
-2.43410994444342e-05
-1.68265119626978e-05
-1.56424462052933e-05
-3.07520753351536e-05
-1.47817237657095e-05
-1.72029745817458e-06
-2.38403215442283e-05
5.86617302423541e-07
-1.44905268432568e-05
-2.31965557149657e-06
-7.96529335017972e-06
-3.33546352562498e-05
4.71052607949695e-06
-7.9929234981653e-06
-2.84089881453572e-05
-2.92809115401734e-05
-1.56333819318902e-05
-1.25245394585812e-05
3.38193376553125e-07
-1.47904696494598e-05
-1.76480583527884e-05
-1.99881241386424e-05
-5.87181327272744e-06
-2.56664876603218e-05
-1.18433159510821e-05
-2.85973855819951e-05
-1.88056650208775e-05
-1.30461878058072e-05
7.00014773434849e-07
-1.71502120411026e-05
-1.54561631433194e-05
-2.5934952169248e-05
-3.26016646393254e-05
-7.69472941166625e-06
-3.68760420002897e-06
4.24231419544431e-06
-3.67207869611762e-06
-4.11261018478399e-06
-2.92971288735918e-05
-6.41259390571236e-06
-7.36943338623784e-06
-8.97754895027884e-06
-1.07262414508912e-06
-5.46287392092166e-06
-2.01050657571631e-05
-7.00909008880425e-06
-6.92922613419869e-06
-3.1600825737201e-05
-2.79995715357655e-05
-2.63391318900317e-05
-2.12294948487405e-05
-6.91451207409267e-06
-1.71002678289986e-05
-3.50412768755225e-05
-1.9447814391806e-05
-2.279782645192e-05
-1.34563784328186e-05
4.74496677244067e-06
-4.83413940989362e-06
-1.98062104736997e-05
-1.66161322682462e-05
-1.77722467360288e-05
-1.61741674738633e-05
-3.02411065924012e-05
-3.41246857450926e-05
-1.13957013424099e-05
-1.03425137674084e-05
-2.07365505495508e-05
-1.24564495474857e-05
4.06303762985623e-07
-1.45144660205531e-05
-4.77997650156153e-05
-2.94628309609765e-05
-1.28238997863548e-05
-7.3224664187919e-06
-2.83989510221814e-05
-3.24721698012349e-05
-2.33049813554716e-05
-3.20520228687276e-05
-3.76357593917165e-05
-2.49479055045876e-05
-2.34155042067538e-07
-3.79294763307102e-05
-1.96261962987247e-05
-1.34390824583325e-05
-2.797287378679e-05
-2.89163026884301e-05
-4.35467970407494e-05
-8.67905539458952e-06
-1.33215445869174e-05
-4.20140000894825e-05
-5.3033531597717e-06
-2.8259112241082e-05
-2.51153962278543e-05
5.40784960665034e-06
-2.50770810605202e-05
-1.80748944713667e-05
-1.23809629864581e-05
-1.57093258769663e-05
-3.37501207331896e-05
-3.45744623482675e-06
-1.8663656659019e-05
-6.36797805935622e-06
-1.50241989056751e-05
-1.70302541135787e-05
-2.0672042822345e-06
-1.54651418883589e-05
-1.65776861459699e-05
-6.97348668735178e-06
-7.89240503968114e-06
-2.86722640183864e-05
-2.48914911182859e-05
-1.98594672725196e-05
-6.23563936836211e-06
-4.43572633420082e-06
-7.12602514565277e-06
-1.10260387676697e-05
-3.21799892970767e-06
-7.90621279372776e-06
-2.2380426037541e-05
-2.20650762741899e-06
-1.67491869098105e-05
-2.18167560122577e-05
-1.50362242161587e-05
-4.01260964045173e-06
-4.32620401645344e-06
-2.71397242871762e-05
-2.09791158118457e-05
-9.86944588207671e-06
-2.88165490331974e-05
-1.10846791826396e-05
-8.7707426628766e-06
-2.63830953796101e-06
-2.14944621506949e-05
-2.91323366153179e-05
-3.53919424306142e-05
-2.17212670982119e-05
-1.64794136770562e-05
-2.1317339077916e-05
-2.75730216437124e-05
-2.12102826932144e-05
-1.14179877101486e-05
5.97607445844872e-07
-2.28148063798915e-05
-1.76088732143871e-05
-1.88970154620463e-05
-2.08046046267461e-05
-1.52685399535799e-05
-2.3610520666219e-05
-2.54780048502618e-05
-1.66169698719391e-05
-3.2405997931969e-05
-2.63405986000455e-05
-3.24278209993042e-05
-1.67186491941847e-05
-3.45006349766581e-05
-2.11633322290811e-06
2.56718797347083e-06
-1.95956335695586e-05
-1.57454520421253e-05
-2.88122093099524e-05
1.9533912809944e-06
-1.06186668921807e-05
-1.50525019817816e-05
-1.39526050902989e-05
-2.82214480457469e-05
-1.26514414914724e-05
-1.75730318682149e-05
-2.26685439520636e-05
-1.30814884756522e-05
-6.53342371112215e-06
-2.51522933509922e-06
-1.15475668160856e-05
-1.80753538297409e-05
-3.66505310214493e-05
-4.50833484564937e-06
-2.01541427441924e-05
-1.94976896836978e-05
-2.6394971034027e-05
-1.53636298124659e-05
-3.76875271261293e-05
-1.54172094976551e-05
-6.64182539499556e-06
-2.29759281546652e-05
-3.93895511310621e-05
-1.47708684198487e-05
-4.00252529153407e-05
-1.83316913309763e-05
-2.19498894253694e-05
-1.64914429830549e-05
-2.27299696339683e-05
-2.13329786317287e-05
-1.0716551831882e-05
4.28246937707579e-06
-1.47680575704823e-05
-1.43149532863083e-05
-1.14811327216017e-05
-1.1677562532679e-05
-1.76114205000676e-05
-1.10801696273855e-05
-1.00274872112767e-05
-1.93329109503927e-05
-1.78127100987896e-05
3.00906658410011e-06
-1.81043286991846e-05
-1.83733820160303e-05
-1.9212973468353e-05
-2.52659789416668e-05
-1.81512754228698e-05
-5.86250532446452e-06
-5.93974749519608e-06
-2.95044013585835e-05
-1.18853202535872e-05
-2.13160184273123e-05
-9.52495822079331e-06
-1.98023925643918e-05
-3.27834026488312e-05
-1.68583909121785e-05
-1.76888859589185e-05
-6.7031576217025e-06
-7.21535992224077e-06
-2.53836594023657e-05
-9.23495228309025e-06
-1.84763536166557e-05
-2.6224703578814e-05
-7.82996629939668e-06
-1.78685123521037e-05
-2.26844646798156e-05
-1.5713471014147e-05
-1.55309263664674e-05
2.89226669412749e-06
-2.05333269004034e-06
-1.93467494009322e-05
-1.46634607300366e-05
-9.89596337052717e-06
-1.6036961742365e-05
-3.36557056154109e-05
-1.9281723601012e-05
-3.7954343298506e-05
-1.2588810290071e-05
-1.61688303959539e-05
-3.32002608662807e-05
-3.21833454776318e-05
-1.57540198133095e-05
-2.75010927378748e-05
-2.36982447788601e-05
-2.73922433996e-05
-2.50347711513191e-05
-2.56794488883504e-05
-3.45102554698854e-06
-9.33434280883987e-06
-1.0182167651805e-05
-1.24947280579237e-05
-1.62300336262841e-06
-5.75574147643242e-06
-2.65411491470125e-05
-1.2678731639043e-05
-1.96010692915777e-05
-2.48789415417846e-05
-1.39202629036921e-05
-1.6163864116259e-05
-1.45436203466639e-05
-2.62640088333517e-05
-1.1046103538667e-05
-9.88550869113336e-06
-1.62881785850422e-05
-7.70505501027443e-06
-3.22306592221248e-06
-9.1096626415041e-06
-2.98629547972467e-05
-2.29361011975037e-05
-2.35291666138986e-05
-6.82775832111318e-08
-1.84963862922721e-05
-2.51969030765476e-05
-2.17915889548853e-05
-2.37605827637502e-05
-2.02967566313722e-05
-2.27729684979222e-05
-2.16770613617111e-05
-2.30985957012764e-05
-2.01518176654214e-07
-1.38291957369672e-05
-1.48575186861162e-05
-1.82336763113673e-05
-1.91174368900486e-05
-2.13965250994793e-05
-1.25989871909572e-05
-2.36596666818562e-06
-8.9935290303786e-06
6.16768618629344e-07
-1.63995112634081e-05
-3.15551814315248e-05
-1.56533932948825e-05
-1.20984977814028e-05
-3.86407485075893e-06
-1.59141084205114e-05
-2.54150598883967e-05
-1.55756499035481e-05
-3.02073161492243e-05
-2.67114672570627e-05
-2.73013838710594e-05
-3.57686212706617e-05
-3.66484819497233e-05
-2.27669347161141e-05
-1.63927105464422e-05
-2.55278442913402e-05
-2.14707087688297e-05
-2.99303458971279e-07
-1.58544424590254e-05
-1.84127697868329e-05
-7.33480204941028e-06
2.99258612231376e-06
-3.0852138000714e-05
-2.87613910780799e-05
-2.89992070383153e-05
-2.08248470061044e-05
-1.087626205604e-05
-2.5575514214111e-05
-2.23286750115946e-05
-2.41889765332586e-05
-2.70879586456904e-05
-1.61137897000842e-05
-1.74907858138125e-05
-2.53976379207279e-05
-2.75047248008003e-05
-1.77065968607083e-05
-1.06593859527703e-05
1.56501797469304e-06
-1.6444857472258e-05
-1.2811479519915e-05
-2.58711130983213e-05
-4.93624228965462e-06
-1.06368472280305e-05
-1.8391633726746e-05
-1.11486297937993e-05
-1.28815546649402e-05
-9.15001999779294e-06
-6.96231107587379e-06
-2.9242065126759e-05
-6.88787957143575e-07
-4.24269083971997e-06
-1.45942815894193e-05
-2.38022237573714e-05
-8.98875528076731e-06
-1.24900557960564e-05
-1.26220697682817e-05
-1.43273380276603e-05
-1.53915804941e-05
-1.5059009201133e-05
-1.83648179838781e-05
-7.62307614632078e-06
-1.02877265524439e-05
-4.81291443019972e-06
-1.77078245894489e-05
-3.91257413364891e-05
-3.96212870303409e-05
-1.84936105421192e-05
-3.02201431700043e-05
-2.31196868879166e-05
-3.69124160175074e-05
-1.59116956937635e-05
-1.04022107028347e-05
-1.99582777892022e-05
-1.70394038134146e-05
-1.77828118537877e-05
-1.20065991669334e-05
-1.27630866488081e-05
-1.3739716421579e-06
-1.66029426418884e-05
-3.71241954781743e-05
-1.20408836993853e-05
-2.26156486906619e-05
-1.18603401576892e-05
-1.60063144839576e-05
-3.1508694751766e-05
-1.37182930359687e-05
-2.1354341629153e-05
-4.19702480248235e-05
-2.24935319182158e-05
-1.50287454027538e-05
-1.27469522252871e-05
-2.08741278016731e-05
-1.51051581370503e-05
-1.9302437748316e-05
-3.38842699491709e-05
-2.66400925632404e-05
-8.66021105340086e-06
-7.2657892931865e-06
-2.7138965871526e-05
-2.12292273462293e-05
-9.94537691640701e-06
-6.5772379389406e-06
-3.26767743637234e-05
-1.68807536723138e-05
-3.17530648746996e-05
-7.52292179112438e-06
-1.62507970136967e-05
-2.96978636159546e-05
-1.73252551797461e-05
-2.03572021584202e-05
-3.24129914324641e-05
-2.34885718658007e-05
-2.95968291292808e-05
-3.51719712902875e-05
-1.46868575700235e-05
-1.79628811059859e-05
-3.85262278331086e-05
-6.64537394663324e-06
4.06840223063786e-06
-1.07251294600656e-05
-1.4670584406791e-05
-2.21638903289823e-05
-1.26528895940663e-05
-1.63067416531056e-05
-7.95116960448903e-06
-2.26528090507693e-05
-2.97653403317544e-05
-1.70227532648256e-05
-1.14053523101982e-05
-1.77670352582969e-05
-9.23042179222819e-06
-2.09430789556448e-05
-2.0308687429016e-05
-1.05536230893535e-05
-6.98203214917948e-06
-9.02095689745707e-06
-1.44662054778867e-05
-2.90795854407705e-05
-2.47204355252389e-05
-1.00172584802439e-05
-2.44893475524871e-05
-2.1268734753771e-05
-1.21962883929266e-05
5.67218463509264e-06
-2.24943146782981e-05
-1.59489745238064e-05
-1.33695153924625e-05
-5.1110133804433e-06
-2.72345418350294e-05
-2.75921800027752e-06
-1.61598518428252e-05
-2.25923028856809e-05
-1.20182351493327e-05
-1.89513855862097e-05
-2.6230652879367e-05
-1.03822518627162e-05
-2.07834752631802e-05
4.17418646050277e-06
-9.03469312547612e-06
-4.10732222781927e-06
-1.72997994595175e-05
-1.52563316367665e-05
-1.38121523647582e-05
-1.0458229142094e-05
-2.71600301439182e-05
-2.43041963135719e-05
-1.80774682415026e-05
-1.74786063585661e-05
-2.23629930204163e-05
-7.00172798317189e-06
-1.40432709923788e-05
-3.2647737492361e-05
-1.93448496510076e-05
-2.54969509153547e-06
-1.86798132845254e-05
-2.97775846675279e-05
-2.3204464949995e-05
-1.72144487629167e-05
-2.39904886827592e-05
-9.56668438739511e-06
-5.91977900969304e-06
-1.01607645808795e-05
-1.79688161920136e-05
-1.75005745220412e-05
-1.66557928972129e-05
-2.80319250014825e-05
-1.94646048668484e-05
-1.64880834525837e-05
-1.48204975623007e-05
-1.90146794729961e-05
-1.21836644814852e-05
-1.95546035353107e-05
-3.17478959737273e-05
-1.76745615959612e-05
-1.01020743408065e-05
-3.32560778877146e-05
-1.9240795464361e-05
-1.12003125405558e-05
-3.10771793469558e-05
-3.32963962247637e-05
-4.30045127200042e-05
-1.99634434180127e-05
-2.14966772843738e-05
-1.01018817903183e-05
-3.56730196325035e-05
-1.54221247689504e-05
-2.41320525498293e-05
-8.03139777748017e-06
-2.17978452839864e-05
2.94517516920272e-07
-1.49047131306175e-05
6.07004001838564e-06
-2.76683533132866e-05
-3.88272549622187e-05
-2.16503389025144e-05
-1.6915092446114e-05
-3.00090699418693e-05
1.94261762584544e-06
-1.91995642055773e-05
-2.6631936860802e-05
-1.25683514321556e-05
-2.6139640294657e-05
-2.69510703758676e-05
-1.93670125666265e-05
-2.85527962208413e-05
-1.82608473195009e-05
-8.45860527493544e-06
-2.59357694048174e-05
-2.02271179688846e-05
-1.68897821657964e-05
-2.89622829350684e-05
-2.24011160549715e-05
-8.01918591686338e-06
-2.43471245486233e-05
-1.41242251933962e-05
-1.3002774726888e-05
-4.21624840812195e-06
-2.13223499127103e-05
-2.90142216113821e-05
-1.16714136054925e-05
-1.77460076577225e-05
-1.39633003079099e-05
-1.71743500991949e-05
-1.73310136501872e-05
-2.79090450904228e-05
-1.76518559191293e-05
-2.12382699232991e-05
-1.28069462011397e-05
-2.92024198458835e-05
-1.86374938656211e-05
-1.14815826868414e-05
-2.84686818990486e-05
-1.39486148105039e-05
-2.51849864470092e-05
-1.04335783820042e-05
-1.84483238269682e-05
-1.81759979371281e-05
-7.02362638766261e-06
-1.63673059007268e-05
-2.2426232342461e-05
-2.32953378875739e-05
-7.74455076926706e-06
-7.91741995860603e-06
-6.027957131658e-06
-3.63659765426604e-05
-2.69434648676579e-05
-6.14050530432797e-06
-1.78211674783459e-05
-1.2787508849809e-05
-2.36214862471313e-05
-1.38583236470164e-05
-1.0595601205164e-05
-5.15195027604877e-06
-2.1370765211101e-05
-2.08646358565203e-05
-8.73036550204109e-06
-1.813302537956e-05
8.59358813923445e-06
-6.4270151763057e-06
-3.1293498143706e-06
-1.88159467228411e-05
-1.73709997344022e-05
-1.55843167331304e-05
-3.02025222699926e-05
-1.74000886721886e-05
-2.36900354646723e-05
-3.64834041714002e-06
-8.22721643279942e-06
-2.08489491483491e-06
-3.03620830103692e-05
-9.81909994650049e-06
-9.28100526508456e-06
-1.30710713332999e-05
-5.7066847691586e-06
-3.34785355788345e-05
-8.14068243170862e-06
-1.21992764947949e-05
-8.20036649344657e-06
-2.40760842642396e-05
-2.17869910878463e-05
-2.97547542393781e-05
-1.71025768523316e-05
-1.30061608856151e-05
-1.38789798726493e-05
-2.81143383129022e-05
-2.47006118923668e-05
-8.31316957811183e-06
-1.05831505761927e-05
-2.25316078375924e-05
-1.42398069655139e-05
-1.8680524472923e-05
2.13769986394719e-06
-1.25227553585568e-05
1.0650356556633e-05
-1.13410638703356e-05
-1.11203901552795e-05
-1.32309038222762e-05
-9.51194396125557e-06
-1.87437775338347e-05
-1.44799277456579e-05
-7.4126928911304e-06
-1.74188526749213e-05
-1.78205950050692e-05
-1.81002191618266e-05
-1.28407199510809e-05
-4.36338080374565e-05
-5.02600160178082e-06
-1.69520818908867e-05
-2.62744777104116e-05
-1.2385953234812e-05
-2.39404341109016e-05
-2.0804819055032e-05
-2.1110196067198e-05
-1.97745123439963e-05
-2.12596719355984e-05
-2.58281031992817e-05
-9.81441296916955e-06
-2.28769759219626e-05
1.26019161053026e-06
4.94626315166532e-06
-2.65878950750658e-05
-1.2142284379122e-05
-2.3225209244653e-05
-2.65239736612584e-05
-2.58520377844475e-06
-3.61965273683938e-05
-9.98033406453881e-06
-1.60870973809038e-05
-1.43032173657706e-06
-9.4441932308392e-06
-2.96438759140282e-05
-2.4255987899793e-05
-2.42388033047322e-05
-1.88083930631955e-06
-1.75262196495864e-05
-1.40498554782654e-05
-1.53440085784836e-05
-1.6333051856587e-05
-2.29498507351927e-05
-1.92679905467669e-05
-4.89947237682318e-06
-2.16565140921295e-05
-6.65801177987129e-06
3.23661422951441e-06
-2.45067983637657e-05
1.4891780506908e-06
-8.8247939780238e-06
-1.49065306943032e-05
-3.80247585457007e-05
-3.49457628831896e-05
-1.42205729670989e-05
-1.89091241977272e-05
-2.35566241562775e-05
-2.56760478827258e-05
-1.71986642433119e-05
-2.53114194175049e-05
-1.44652704639169e-05
-2.11832332773045e-05
-1.31431253896035e-05
-2.41138199692558e-05
-1.46011312225152e-05
-2.54304932885795e-05
-3.85954740052108e-05
-2.10509964561767e-05
-9.0746528175365e-06
-2.43219773169998e-05
-1.60560439207488e-05
-9.42671898829264e-06
-3.30374960658292e-05
-8.44095276839053e-06
-1.12755931196903e-05
-1.36596231650027e-05
-2.28913326465424e-05
-1.13554076459587e-05
-2.20783429257314e-05
-2.23319091068923e-05
-9.4314889244626e-06
-1.71796405264073e-05
-1.68651691849618e-05
-1.41615660228823e-05
-2.26125801625905e-05
-2.11060230174917e-05
-1.08111244670951e-05
-1.9359063713219e-05
-1.09436597609268e-05
-1.58048038000488e-05
-1.95044996154643e-05
-1.84861355717796e-05
-5.67854374395039e-06
-1.99615613804776e-05
4.16239802841889e-06
3.97235653567524e-06
6.7049242988557e-07
-4.60370623364171e-06
-1.05773020516003e-07
-5.20723378559744e-06
-2.54256671598356e-06
-8.59757262775906e-06
-1.68422329176055e-05
-1.8835667012594e-05
-2.36875943910201e-05
-2.27395701187592e-06
-1.13972026712413e-05
-1.09106123175382e-05
-1.41217738536921e-05
-1.08790233934945e-05
-1.65535164878475e-05
-4.01286349038293e-05
-1.21719157910052e-05
-1.72581117765941e-05
-1.10064173332101e-05
-8.14203027586848e-06
-9.7756842460952e-07
-2.80794225181159e-05
-2.47613516062487e-05
-1.41484389621808e-05
-3.33396728407279e-05
-3.47528251255669e-05
-1.5118042524334e-05
-1.37379508839295e-05
-2.27143520216283e-05
-1.26394041673219e-05
-1.15848631805603e-05
-4.39990104841258e-06
-4.35061121946486e-06
-2.28527696324824e-05
-1.74653918494443e-05
-2.46392492676436e-05
-2.12591150110139e-05
-1.25227001014074e-05
-7.7572388781852e-06
-2.36717963370252e-05
-3.09198296564341e-05
-1.26265148791574e-05
-2.51834494999033e-05
-2.84457447287012e-05
-7.40374570223027e-06
-3.7878807430061e-06
-4.89264867367576e-06
-3.38128121310999e-05
-2.42989720234371e-05
5.69518163800619e-06
-9.98357880049987e-06
1.27353718418356e-07
-6.57281062468509e-06
-2.21308401162008e-05
-3.5690005735798e-06
-1.77962346793347e-05
-1.78414682959987e-06
-2.84149418260158e-05
-1.37921781196183e-05
9.41723034864928e-06
-6.05250958636188e-06
-4.8781332445308e-06
-1.2085942142854e-05
-2.08294750875921e-05
-1.55607682767775e-05
-1.24783507072498e-05
2.79518878621841e-06
-2.34238971767233e-05
-2.1923958748199e-05
-1.1315566603672e-05
-1.02358052191169e-05
-2.12840002308675e-05
-1.77612629783814e-05
-1.13824058287793e-05
-9.81182774919158e-06
-1.40356391683842e-05
-1.79686239818166e-05
-1.30615547038122e-05
-1.35735063577232e-05
-2.41476821906022e-05
-2.2216747495528e-05
-7.28677576612381e-06
-2.01589411205631e-05
-2.99482093918194e-05
-1.93824147715304e-05
1.37610147134209e-05
-2.00633687635796e-05
-2.35536812074277e-05
-1.87775264902557e-05
-3.59826350295933e-05
-7.73734203097889e-06
-8.17674410973498e-06
-1.92797712769899e-05
-2.07322975692585e-05
-2.64568706787917e-05
-1.91415253565456e-05
-1.84569842549436e-05
-2.37048047599223e-05
-1.95807540496647e-05
2.1527019207899e-06
-1.87636113537514e-05
-2.36629220844634e-05
-1.9530970347596e-06
-1.57914999907379e-05
-9.32766930152536e-06
-2.64171183662903e-05
-1.45580028730213e-05
-6.85726583403059e-06
-7.82433111958088e-06
-2.05930887787204e-05
-2.38084749356416e-05
-2.27644494878635e-05
-2.84277991805574e-05
-3.07537430021559e-05
-3.01214250888186e-05
-1.69070945075705e-05
-2.2702692326184e-05
-1.49467202588532e-05
-1.82063179012613e-05
-4.48585389682626e-06
-9.48680018154487e-06
-2.25548127809624e-05
-1.24864568248419e-05
-2.8368849042793e-05
-1.72059408808213e-05
-2.40975140297069e-05
-1.101907319102e-05
1.67076287118686e-06
-2.5203763817813e-05
-3.36477364532957e-05
-1.92601461405914e-05
-8.68003097806752e-06
-1.26197287773392e-05
-9.47557544157203e-06
-4.00818475588496e-05
-2.59402498176005e-05
3.94555479700314e-06
-1.27580032095504e-05
-1.65751788342314e-05
-2.28722082892445e-05
-1.50272549634546e-05
-7.1052825735695e-06
-2.1050142517962e-05
-2.61486266375579e-05
-2.24733256068285e-05
-2.28082444992873e-05
-1.87752909213838e-05
-2.61064382236365e-05
-7.74538795442021e-06
-9.735630594002e-06
-3.10515202516237e-05
-1.88788617274096e-05
-2.02502375981307e-05
-1.41217406532514e-06
-1.40904646265203e-05
-1.66030309384409e-05
-2.26944375687031e-05
-4.28727883379642e-06
-2.73758141284415e-05
3.40968508241973e-06
2.78696903324036e-06
-8.14145497881912e-06
-2.43595656734424e-05
-1.14699307727041e-05
1.65904914066785e-06
-1.08220295650594e-05
-4.5402569018824e-06
-1.94907169788538e-05
-1.26186346631441e-05
-2.1441354160163e-05
-2.72868154616017e-05
-2.5429370319494e-05
-3.15772026918962e-05
-3.75117360080848e-05
-3.22330559730741e-06
-2.82701846797713e-05
-1.94752313375112e-05
-2.28344359817958e-05
-2.47402484397984e-05
-3.46784558146094e-06
-2.02613887642496e-05
-1.47897867911244e-05
-1.47446717069682e-05
-2.48077613798586e-05
-1.98758476524718e-05
-2.27321695999535e-05
-1.85433054883721e-05
-1.35113633455303e-05
-2.13119252078366e-05
-1.55553328458401e-07
-1.39032091854905e-05
-2.25380238562096e-05
-1.11885342173054e-05
-1.53558430334471e-05
8.36699798478867e-06
-1.99402470680124e-05
2.8247600871633e-06
-9.87466485900302e-06
-4.73939564811608e-06
-3.33208017019377e-05
-2.44419100008072e-05
-3.89714878290645e-05
-1.14902611480964e-05
-1.97488304667851e-05
-3.43999103856174e-05
-1.92829551468807e-05
-1.25853217070949e-05
-2.24535763395144e-05
-2.90761230983087e-05
-1.80376657710433e-05
-3.47114623106196e-05
-3.18817129470279e-05
3.95346321989552e-06
-7.67532232287554e-06
-6.46510676995144e-06
-2.61967102448892e-05
-2.9604510068131e-05
-4.03399146087824e-06
-1.68946027301438e-05
-2.42397174063974e-05
-2.5293241088927e-05
-2.12570326049089e-05
-1.95650075866898e-05
-6.05910214484302e-06
-2.10781494270927e-05
-4.27312114542453e-05
-6.86295626125971e-06
-2.03812440719092e-05
-1.76124328709543e-05
-1.05052258559378e-05
-1.14131078065948e-05
-1.56546978035198e-05
-1.47331723458306e-05
-8.86802008884657e-06
-1.29344625623122e-05
-1.67341966459179e-05
-1.04854557325947e-05
-1.02575426060845e-05
-7.80658007189183e-06
-2.12384335316486e-05
-8.8607950872473e-06
-2.03632735703094e-05
-3.96177812492577e-05
-1.22748773790735e-05
-1.92574404832724e-05
-1.89071612629845e-05
-1.75954864170193e-05
-2.15715236878157e-05
-1.1373441988592e-05
-2.28444656846963e-05
-1.24410922963655e-05
-4.3355028707736e-06
-9.77698294526645e-06
-3.59402251487893e-06
-1.67441281739349e-05
-9.84035387920127e-06
-6.06711477555871e-06
-2.30701891841743e-05
-3.74564609614819e-05
-2.20469943069489e-05
-4.87973154746109e-06
-1.02934013244069e-05
-2.99799449800795e-06
-3.04368318218623e-05
-2.10252028492523e-05
-2.22618494940032e-05
-4.43288947682553e-06
-1.92990044805113e-05
-9.63026305737437e-06
-1.83079109379445e-05
-6.22722691025913e-07
-9.93519671346251e-06
-8.17156090491812e-06
-1.98902420640464e-05
-1.04818148386683e-05
-9.12424475678627e-06
-2.14711398846812e-05
-1.40452968685848e-05
-2.20027948467066e-05
-1.16048483457483e-05
-1.78665458559885e-05
-1.8026957706266e-05
-9.34098887707255e-06
-4.2366471018193e-06
-1.94869547559067e-05
-2.50449479163044e-05
-1.4782166688066e-05
-2.82897776353645e-05
-1.57465842925699e-05
-2.8712197397365e-05
-2.42146031819977e-05
-1.39030863588761e-05
-7.01220169485819e-06
-1.96270290893845e-05
-1.68992258903288e-05
-2.60724936369019e-05
-8.07830970229306e-06
-2.9967909602439e-05
-8.55927275872632e-07
-3.49411526331404e-06
-1.3417890857986e-05
-2.81300895654894e-05
-1.11224076177904e-05
-3.55450902108395e-06
-2.058812008864e-05
1.09485824817185e-06
-1.25344819733899e-05
-3.43972224924947e-06
-1.70716633861571e-05
-8.84846515970493e-06
-2.27874904706329e-05
-1.11565971484403e-05
-1.45056666591438e-05
-1.63835549334675e-05
-2.31399453574314e-05
-1.24917862397412e-05
-2.71281449569915e-05
-1.15266752726537e-05
-1.27655977957609e-05
-1.93427464180869e-05
-1.42714995538162e-05
2.71744190533221e-06
-2.65944321389715e-05
-2.30873633988067e-05
-4.6209587146646e-07
-1.80240192933413e-05
-2.06547786559985e-05
-1.8011396053707e-05
-1.99728747044385e-05
-2.04949961185992e-05
-1.28997070897758e-05
-3.05109082215391e-05
-3.24362969939855e-05
-1.19834198202424e-05
-1.21733396072937e-05
-7.60138181182716e-06
-1.60315431458934e-05
-1.12469889563539e-05
-3.98051860333172e-08
-6.0291556326536e-06
-1.44054631689023e-05
-2.15401395965716e-06
-1.67032429419102e-05
-2.20451271176926e-05
-2.71319734150473e-05
-1.06407102070684e-05
-3.51274211863139e-05
-2.2172281722483e-05
-9.68953829161768e-06
-2.97549470791218e-05
-2.43609729733049e-05
-1.87748002267811e-05
-2.68708483064427e-05
-4.67658389744235e-05
-1.17839520885318e-05
-2.06713990736058e-05
-1.763040305015e-05
-1.47575146664935e-05
-5.51073111164214e-07
-1.75799294915565e-05
-3.19199874024883e-05
-1.44302916989567e-05
-1.94321461215878e-05
-2.23185447713197e-05
-2.03887204127972e-05
-1.03513750124093e-05
-1.91450943299368e-05
-1.20082646379184e-05
-2.42067295293683e-05
-1.40830267420436e-06
-1.34088022373463e-05
-1.54071369493943e-05
-3.18541828232682e-05
-3.17810449846492e-05
-1.54368540023513e-05
-1.63666315989695e-05
-2.37915198172016e-05
1.44182511621065e-06
1.6112822430117e-06
-1.06743834233643e-05
-1.3220569931964e-05
-1.00502880122545e-06
-2.78589294629188e-05
-4.05216063807317e-06
-3.74334642221213e-05
-1.22412408328612e-05
-7.03510321476429e-06
-2.18045557091342e-05
-2.73378773249832e-05
-2.92704607633467e-06
-2.73209563327392e-06
-3.78145638491245e-05
-1.27534400226425e-05
-8.02952463504813e-06
-1.49935239879557e-05
-1.18607065337596e-07
-3.04488862373653e-05
-1.1722922665154e-05
-3.15456218522717e-05
-4.25794464888649e-05
-5.79466407987453e-06
-7.39955448295823e-06
-3.00392663296871e-06
-1.95532217088432e-06
7.93778734986001e-08
-6.77568658970488e-06
-9.89581775383696e-06
-1.5449792106326e-05
-1.30612811552661e-05
-9.50845932836651e-06
-1.81623478677355e-05
-1.51274644708412e-05
-1.52578215536851e-05
-1.46518933845854e-05
-1.9891988663754e-05
-1.74547244317266e-05
-2.6964237101564e-05
-2.0064337349911e-05
-2.48783388330047e-06
-3.65262944036936e-06
-2.61874525313283e-05
-1.2346339979476e-05
-6.95889269520272e-06
1.7225689317559e-06
-2.04277421248254e-05
-2.05980827437324e-05
-9.2506224250578e-06
5.24646676830877e-06
-1.61655752949844e-05
-4.35933661723559e-06
-2.61029995770918e-05
1.05586681776472e-05
-2.39846109528668e-05
-6.87425260729047e-06
-1.18708219022737e-05
-6.78864931655535e-06
-5.92845911113189e-06
-1.00985646006326e-05
-2.48610009523148e-05
-7.7077878650753e-06
-2.71333712322067e-05
-1.88607983456177e-05
-1.96247729073133e-05
-1.85321268818132e-05
-1.78020301488255e-05
-1.00476245423901e-05
-1.86430370625687e-05
-2.44570545316316e-05
-4.46861627163516e-06
-1.83230440661702e-05
-1.18234925453321e-05
-3.32895660944879e-05
-2.5118407154768e-05
-2.62544103444994e-05
-2.3398379990194e-05
-1.93331285692219e-05
-2.61882411695487e-05
-2.82099534915646e-05
-1.84989741172891e-05
-9.09755681585353e-06
-3.09046244881222e-05
-2.86309714912688e-05
-1.30582195718637e-05
-1.46375758494383e-05
-7.91408416045535e-06
3.77910369437512e-07
-2.10471216695081e-05
-1.17479269415427e-05
-1.36900416993324e-05
-9.3885170856825e-06
-2.13914203367508e-05
-8.52239935846309e-06
-2.70474814421429e-05
-1.2770406240571e-05
3.37664543713716e-06
-2.09586511099086e-05
-1.43019708501889e-05
-1.74551497391073e-05
-4.86562636384556e-07
-2.68346935677417e-05
-1.66240959568639e-05
-2.85016566340685e-05
-2.69802387417408e-05
-3.20879375948824e-05
-1.29006216230688e-05
-2.49653333773032e-06
-2.83200695643232e-05
-1.86560470699226e-05
1.5216196770517e-05
-1.70653750266739e-05
5.46817305560265e-06
-3.81946023606627e-05
-1.56524439034816e-05
-4.5892667151105e-06
-9.9699214006995e-06
-1.51296700980266e-05
-8.42009594618862e-06
-1.15555666616659e-05
-1.38715348126045e-05
-1.7861242677166e-05
-1.25864705769211e-05
-3.21042497698991e-05
-1.66114592927717e-05
-1.35629844676012e-05
-1.24347317421047e-05
-4.07555359572403e-05
-2.89059475744367e-05
-1.82879715378174e-05
-3.01515679850352e-05
-2.33388349584596e-05
-2.55125733111739e-05
-3.47597818865559e-05
5.0784346215532e-07
-1.45160450568669e-05
-2.03099971284088e-05
-1.34522776468309e-05
-2.76226616358465e-05
-3.39527897653525e-06
-1.39057472974881e-05
-2.9407115217767e-05
-3.00357411415823e-05
-3.4346937112213e-05
-7.22901717368642e-06
-1.99113435040422e-05
-3.55369558429987e-06
-8.96544257330138e-06
-2.03842283632231e-05
-1.01303171808569e-05
-1.00135727792835e-05
-4.18891403720135e-05
-2.26778915138017e-05
-1.87650731293091e-05
-1.36492900432701e-05
-1.80221958766658e-05
-2.75068159192264e-05
-2.98357408530209e-05
-2.70830206866313e-05
-8.56343871197556e-06
-1.60382601832923e-05
-4.17171440201416e-05
-1.98511056155624e-05
-9.63585118921323e-06
-1.37039359821181e-05
-2.49154744754325e-05
-2.01005174040875e-05
-1.37835762151281e-05
-1.76752983096901e-05
-1.59644314161716e-05
-1.83539529258458e-05
-1.40349461060304e-05
-1.3330553842751e-05
-2.11708973973738e-05
-1.96776185359197e-05
-2.53737820610797e-05
-6.62428268883352e-06
-4.34586104989581e-06
-2.43016446578352e-05
-4.14844588380658e-05
-1.76596678186842e-05
-3.367652985421e-05
-1.70796208123584e-05
-3.92369776635878e-06
-6.42425691067017e-07
-8.33022765051925e-06
-1.36370710810258e-05
-1.40677575382782e-05
-1.53655554637931e-05
-1.72165358617987e-05
-1.10879484303512e-05
-3.40150112690004e-05
-5.2468712713332e-06
-1.6297660919657e-05
-1.40437401500565e-05
-2.68702596512786e-05
-5.97527720314905e-06
-2.16451515513801e-05
-1.90095755660708e-05
-1.15807307954583e-05
-3.38487918270698e-05
-2.18769501506123e-05
-1.04854288455134e-05
-2.27742285173012e-05
-2.5610256101726e-05
-1.30960683549548e-05
-2.26693095677871e-05
-1.67042184571948e-05
-1.91468243768386e-05
-1.56151972354956e-05
-4.98578686945663e-06
-1.48456608556393e-05
-1.17495690075308e-05
-1.02445113091728e-05
-2.82364095497951e-05
-2.45252956336377e-05
-7.96704527302237e-06
-2.33359978332699e-05
4.99901434858806e-06
-1.56904349311087e-05
-2.36633351117984e-05
-1.21278322766579e-05
-1.06929090629657e-05
-1.30848049157323e-06
-1.21302981113105e-05
-9.95010386012351e-06
-1.44849363499976e-05
-1.06641625869935e-05
-9.02250839841277e-06
-1.35215728078203e-05
-7.32876836649204e-06
-1.13830138394812e-05
-2.83242477934858e-05
-7.48751330875734e-06
-1.45293718263939e-05
5.7024617195927e-06
-1.00812392216464e-05
-1.26040461644554e-05
-1.39781571433294e-05
-2.22825033630249e-05
-3.80080618283929e-05
-3.62305461620627e-05
-2.44655244306368e-06
-1.86276324571236e-05
-1.93195802346731e-05
-6.22766166119642e-06
-2.20546522466723e-05
-1.47478320555487e-05
-2.70214364268285e-05
-2.22162439269369e-05
-9.93738077414409e-06
-2.1780318690856e-05
-1.42499933957231e-05
-1.09800963722938e-05
-1.3118432764898e-05
5.15749051636648e-06
-3.92900964191412e-05
-2.3066643764456e-05
-1.61020164757397e-05
-2.33721521684049e-05
-1.22556137218423e-05
1.2621292750907e-06
-3.02395969129462e-07
-2.02098377717814e-05
-1.48707679417721e-05
-2.15988579661675e-05
-6.09256506900454e-06
-2.99225773344755e-05
-2.82196944256358e-05
-3.38449496730495e-05
-2.48114275736477e-05
-2.91982184042856e-05
-2.07389607682777e-05
-1.28022865934062e-05
-3.12634022599216e-06
-3.04796879626343e-05
-4.02354031788895e-06
-2.83863745988099e-05
-1.89346766762578e-05
-1.07815582703674e-05
-1.2679763017257e-05
-3.03606732078928e-05
-1.84246692216471e-05
-8.79836067907922e-06
-2.1031120169857e-05
-1.27473518730049e-05
-2.59922000365351e-05
-2.19785389989615e-05
-7.66674095476102e-06
-1.53656824248863e-05
-9.09256015162958e-06
-3.55125375692308e-06
-1.55717900491091e-05
-2.07162680214272e-05
-4.12594275668878e-06
-4.85132062200118e-06
-1.63057711065895e-05
-8.02759149227252e-06
-1.88316283366006e-05
-1.78958634157305e-05
-1.09526380344522e-05
-6.90980437155617e-06
-2.85523014753882e-05
-1.86176068176076e-06
-2.01095254066961e-06
-1.14038840211281e-05
-1.37658688233736e-06
-2.23739400409517e-05
-1.00092730994463e-05
-5.54538716084788e-06
-2.3657352085412e-05
-6.54439869336781e-06
-1.94124011187586e-05
-2.71944299348055e-05
-1.44648686772826e-05
-2.7264176718614e-05
-2.44193950352496e-05
-1.31434700927199e-05
-2.12498355687809e-05
-1.96237909423158e-05
-2.05003334951789e-05
-2.59262026397967e-05
-3.78051233010309e-05
-2.94744161889914e-05
-2.42642636268652e-05
-1.81116427592119e-05
-3.2000542833802e-05
-3.62379116549217e-05
1.03822590888333e-06
-2.41970532977045e-05
-9.87674556198926e-06
-2.70216286654161e-05
-1.70944853472331e-05
-1.09659105598591e-05
-2.54862043764203e-05
-5.0068361158425e-06
-2.35149272635184e-05
-3.18306714817451e-05
-3.07019958852558e-05
-1.16079557502409e-05
-1.56291867026863e-05
4.83159115754234e-06
-3.75227713155991e-06
-1.36507530447529e-05
-1.82389111927887e-05
-2.58780635428662e-05
-2.76657212771594e-05
-1.04096585932853e-05
-8.77036178436039e-06
-4.11762931120839e-06
3.93143599579544e-06
1.52067915182959e-06
-1.34282614166975e-05
-3.59974435650861e-06
-8.38038825795793e-06
1.67996270385733e-06
-1.32050254617028e-05
-2.3752421274242e-05
-1.92242827589712e-05
-2.46895973565904e-05
-2.10149578162312e-05
-1.82820317347888e-05
-2.68673428945215e-05
-9.38130054993224e-06
-1.84316892277313e-05
-1.09970322072672e-05
-1.02617139611389e-05
-3.54076384302861e-05
-1.61292867867667e-05
-1.03999009516726e-05
1.70378987748699e-06
-2.50095931153369e-05
-1.88808515557004e-05
2.22546246069825e-06
-1.6013416032231e-05
-1.17487935675212e-05
-1.24679887534867e-05
-4.42900389884403e-06
-1.23588132136654e-05
-1.55015121562575e-05
-2.54097161046567e-05
-1.68856124252495e-05
6.00095096779312e-07
-1.2210736996998e-05
-9.74470494496203e-06
-2.36387830485517e-05
-1.79419383252719e-05
-8.3647030637563e-06
-2.5906728410263e-05
-2.29112207600203e-05
-4.32375747380606e-06
9.71866336761549e-07
-1.88522577091562e-05
-1.96682062364839e-05
-2.04520120752306e-05
-1.48669088796458e-05
-1.2661605164237e-05
-1.09735048865816e-05
-4.25286981779667e-06
-1.51956794605512e-05
-2.06096956060236e-05
-1.06893201705396e-05
-9.52943420404863e-06
-2.51280051274137e-05
-5.13274160595262e-06
-1.67594295921315e-05
-6.24717781113404e-06
-5.57216370516788e-06
-1.87304069305908e-05
-1.27896111902501e-05
-1.86308834727304e-05
-1.00249358896427e-05
-9.36265211151831e-06
-1.51809824404547e-05
-2.68110218589935e-05
2.49866375903355e-06
-2.94750735484984e-05
-4.44243286282943e-05
-1.23191903307082e-05
-4.03876073345479e-06
-2.58935308155157e-05
-2.21786160150304e-05
-1.81235154137174e-07
-2.39823852174098e-05
-2.96778266355862e-05
-4.50185388760464e-06
-3.4295283875594e-05
-2.28374521654518e-05
-2.4495268894615e-05
-9.74949065482336e-06
-1.43384640719999e-05
-1.49752622110185e-05
-3.16598542505468e-06
-9.4483190954525e-06
-2.92208862970544e-05
-1.80969972552538e-05
-1.86730974410798e-05
-1.86675767033187e-05
-1.11346426392787e-05
-1.48826636738586e-05
-8.15218142751402e-06
-2.33318405991989e-05
-2.24945997937768e-05
-1.12529326807172e-05
-2.68295768539789e-05
-2.16352899710556e-05
-1.90312210907227e-05
-2.81453719548431e-05
-1.24420529513499e-05
-1.53345947045102e-05
-1.88894131311601e-05
-1.36343918976957e-05
-1.31493156592903e-05
-1.37943489835448e-05
-2.45806886749628e-05
-2.18602174134147e-05
-1.35539757246402e-05
-2.10316574756916e-05
-1.38506891169356e-05
-1.1421017769817e-05
-3.06432939126928e-06
-9.8844828909829e-06
-2.64864187579545e-05
-1.45977306751601e-05
-1.41738262007041e-05
-2.34148462862332e-06
-1.27055930141959e-05
-1.93005446153919e-05
-1.47495945427423e-05
2.16960574810751e-06
-7.69374407897411e-06
-3.29279898394781e-05
-2.10076306533792e-05
-3.6221045230693e-05
-1.71390330939806e-05
-3.42221704642359e-05
-2.9674408120868e-06
-6.86888838708505e-06
-9.45795982489181e-06
-1.61540424105001e-06
-2.258057132677e-05
-1.4550548340965e-05
-1.97458401897322e-05
-2.64531626659476e-05
-2.51142900090721e-05
-2.48439433047575e-06
-1.8378613615035e-05
-2.57207009630929e-06
-1.71447292977405e-05
-1.99787672893572e-05
-2.09432815565997e-05
-7.09215705253066e-06
-1.11314070096126e-05
-7.22747545428238e-07
-3.58588480302843e-05
-1.07373494978749e-05
2.37597209652422e-07
-1.34491759432373e-05
-2.4355981907755e-05
-1.35939999019751e-05
-1.26105752512649e-05
6.68796907545064e-08
-2.05233719566364e-05
-3.78337822169626e-06
-1.00760007575716e-05
-1.20205351116467e-05
-1.5328093681222e-05
-1.68758364115623e-05
-2.16363759303455e-05
-1.60165578346961e-05
-3.19048387681748e-05
-1.05401706269678e-05
-9.49156378181386e-06
-2.48904906171722e-05
-4.2410493712803e-06
-5.33404082000216e-06
-1.37339682777086e-05
-2.30561797100277e-05
-2.27353111993547e-05
-1.18941803736729e-05
-3.68766391326172e-05
-2.47762462097492e-05
-1.70590529453397e-05
-1.03583009948704e-05
-2.42646782794002e-05
-2.59846872309308e-05
-1.61663530177253e-05
-2.73585162820186e-05
-2.08814621111e-05
-2.53112700943097e-05
-2.09407149666108e-05
-1.940012189865e-05
-2.46433879138667e-05
-3.78699910286251e-05
-1.41275892496589e-05
-2.56923721291133e-05
-1.10752147437287e-05
-2.21902136204862e-05
-2.49532005396461e-05
-1.51513282374289e-05
-1.39621030105508e-05
-2.71140409734607e-06
-3.74483257210919e-05
-1.35435999400024e-05
-1.19683339895714e-05
-1.56336338231662e-05
-9.69721326156531e-06
-2.22556000338847e-05
-1.75639014007841e-05
-1.39990436437242e-05
-2.80417143335325e-05
-3.2798509532337e-05
-1.94547788027176e-05
-1.39096393874462e-05
-1.31204972484886e-05
-1.42597563496389e-05
-2.88428957853783e-05
-1.67918960567412e-05
-1.31650506040636e-05
-3.21945873228148e-05
-8.76010682881677e-06
-2.88810459599011e-05
-3.85353565627553e-06
-2.21273634835767e-05
-2.37733503886131e-05
-1.74768580805777e-05
-6.27967443893614e-06
-2.18896778076209e-05
7.20596431940672e-06
-1.03996387292755e-05
-1.28327162441099e-05
-1.26603763936169e-05
-2.24173189634836e-05
-2.9459488748052e-05
-2.24076809959463e-05
-2.60669301950444e-05
-1.56460140278706e-05
-1.02870579280127e-05
-9.26804959140038e-06
-1.12675470940671e-05
-2.07406166242942e-05
-1.19665710881167e-05
-1.453047380464e-05
-2.54313861741296e-05
-2.29927954874963e-05
-1.33402825941691e-05
-2.71411187963772e-05
-2.41539255404261e-05
-3.09733251909775e-05
-3.73477091711682e-05
-5.97102836802296e-06
-6.76690383764083e-06
-7.13794704923782e-06
-1.47142705345596e-05
4.65380557235073e-06
-2.28502482698711e-05
-1.72366759776604e-05
-1.4701260066266e-05
-1.88928344757187e-05
-5.92602964683137e-07
-1.15103479455831e-05
-2.5959240763064e-05
-1.19982073058987e-05
-1.03418747666214e-05
-2.43996087968776e-05
-2.24962080610035e-05
-6.53468900053537e-06
-2.08663130036843e-05
-1.3844640780479e-05
3.00001099334786e-06
-1.60349650769101e-05
-1.46160095144627e-05
-1.32815712065132e-05
-1.6255929211955e-05
-1.45400677169588e-05
-3.01871562668654e-05
-1.69167727577923e-05
-1.12962364257552e-05
-1.07549783314563e-05
-2.19762092558233e-06
-1.09421429022718e-05
-2.39649694580545e-05
-2.55094265181079e-05
-2.06604283668276e-05
-9.1626991362784e-06
-1.72614009238706e-05
-2.79503172002312e-06
1.06255057882111e-05
-1.26988707027154e-05
-2.86824006354537e-05
-1.94882954522251e-05
-9.26742345313012e-06
-1.41144801427616e-05
-1.60647173632229e-05
-1.13733580509831e-05
-1.86881642956542e-05
7.72917889689221e-06
-6.22474645583584e-06
-7.21808574243406e-06
-2.42174289375329e-06
-1.9568728635671e-05
-2.60662454448528e-05
-1.72221423007724e-05
-8.79873807502885e-06
-1.22263974990341e-05
-1.98393395723674e-05
-8.73797889162587e-07
-4.07074876905884e-06
-2.13716462391865e-05
-2.65021290339019e-05
-1.56401311923036e-05
-1.95948027068733e-05
-1.23931164204235e-05
-1.76590884832124e-05
-2.01215806565633e-05
-2.35274484866134e-05
-1.71944000349619e-05
-4.39473448762657e-05
-4.15556968669312e-06
-7.20522768210483e-06
-2.50193807856406e-05
-3.96899875901138e-05
-1.5563658317921e-05
-2.49016860350336e-05
-1.3544810055339e-05
1.34024662036768e-06
-8.97059988585037e-06
-2.85254719660794e-05
-1.25876736727223e-05
-8.47489363568805e-06
-2.34721972145773e-05
-1.6361584071065e-05
-8.843649743218e-06
-1.24647507628302e-05
-4.62974631506362e-06
-4.58482427370869e-05
-1.49889106933778e-05
-1.31716562146229e-05
-1.61808379276181e-05
-1.03474303973258e-05
-9.00742131171163e-06
-1.08329250265911e-05
-2.00935973321089e-05
-1.75200422223262e-05
-9.99415429759324e-06
-7.79319981875541e-06
-1.70609385749251e-05
-7.09077256142863e-06
-3.51441515827649e-06
-1.61264018510225e-05
-3.05600220324122e-05
-1.32689933829322e-05
-1.56889437052868e-05
-2.26945084259135e-05
-2.58664224144143e-05
-9.38642858961673e-06
-2.11586693773767e-05
-3.0722796711273e-05
-2.26893277000224e-05
-1.59726237000014e-05
-2.37915243752077e-05
-1.16622902359288e-05
-2.33077297836686e-05
-1.40964086712805e-05
-1.89010714677526e-05
-1.36634627766548e-05
-4.01402624945219e-06
-9.26125372729661e-06
-1.08417407838618e-05
-2.04282478616788e-05
-2.51634225904103e-05
-3.12342838576949e-05
-2.89933717884786e-05
-2.05793490267842e-05
-1.69756833786814e-05
-1.25151968597541e-05
-4.86889820729246e-06
-1.33168802940918e-05
-2.58677333730247e-05
-1.91098749190319e-05
-1.40019762348811e-05
-2.48115044561769e-05
-1.36499423544668e-05
-2.01127342389609e-06
-1.04003472332648e-05
-1.43738462424577e-05
-1.70384115159625e-05
-7.52574733795177e-07
-1.2909868015599e-05
-4.37859154940753e-06
-2.28837806475206e-05
-2.01860198666979e-05
-7.79411758397271e-07
-1.55373164618798e-05
-1.22916335166144e-05
-6.96244840817017e-07
-2.48384346538759e-05
-7.30885144061169e-06
-1.57893737446231e-05
-3.13248309851046e-05
-1.95929617728481e-05
-1.24039241563954e-05
-1.97307934565685e-05
-2.53791411813999e-05
-2.22672927292382e-05
-9.22628685347163e-06
-5.60185185543238e-06
-2.96281001939338e-05
-1.0574618976923e-05
-1.44744419637893e-05
-2.99778030842863e-05
2.55975223493018e-06
-1.76099020208807e-05
3.61508086138443e-06
-1.86063114677854e-05
-1.36942302174686e-05
-2.02099397360558e-05
-1.73511138141737e-05
-2.53245377236617e-05
-2.13554448900029e-05
-3.21548164983652e-05
-6.2159292493792e-06
-3.31696012555974e-08
-3.94869535478215e-06
-2.98170048321767e-05
-3.91168995964538e-05
-2.3493091711888e-05
-7.74242419266467e-06
-1.14759651539654e-05
-1.44855093949537e-05
-5.61724717395426e-06
-2.7271141132472e-05
-2.93729074615635e-06
-2.09784786285972e-05
-1.29158023837133e-05
-1.47382991449788e-05
-9.74199396863158e-06
-4.26811977663895e-06
-1.9995894803238e-05
-7.27922004630287e-06
-2.4753133066828e-05
-1.34724339722145e-05
-2.72390240205593e-05
-1.69746631443819e-05
-2.83442790316741e-05
-2.79821201777112e-06
-3.61342131488836e-06
-8.15955884585552e-06
-2.90822906778501e-05
-7.3563534804715e-06
-1.4441033315422e-05
-2.72033179255669e-05
-2.72177052668603e-05
-2.6972557412992e-05
-1.98966978637339e-05
-2.54686010366591e-05
-4.35207885636795e-06
-9.12505307926691e-06
-5.34618998191476e-06
-1.06170649395614e-05
-1.33853985212395e-05
-1.60881005542418e-05
8.66961342854739e-08
-1.86833489663862e-05
-1.90707169798999e-05
-5.81466554493466e-06
-1.87855635534001e-05
5.67620357211448e-06
2.47875373126561e-06
-1.01683436789599e-05
1.75089714264133e-05
-8.91420990694535e-06
-2.06659717906046e-05
-2.34239749553607e-05
-1.86791233995731e-05
2.3508931579443e-06
-4.17430335380694e-06
-3.0111986909327e-05
-2.17090434849844e-05
-7.82022399071614e-06
-2.51822498128144e-05
-1.42406373492332e-05
-1.43155572092016e-05
-1.9261238484573e-05
-2.68879282424544e-05
-2.5458508038388e-05
8.70011738338489e-06
-5.59728764120805e-06
-1.7955680122029e-05
-2.69208481673261e-05
-1.74348271723217e-05
-2.26181335050967e-05
-1.53219007139351e-05
-2.24551626871496e-05
-2.66372877397965e-05
-1.34405450819043e-05
-2.12945143127958e-05
-2.60670541330907e-05
-1.31601018652652e-05
-1.88366615180244e-05
-1.69669332932447e-05
-1.75845742829677e-05
-1.63736489542321e-05
-3.95486950032916e-06
-1.14794055487103e-05
-2.89412750546073e-05
-6.65859938934723e-06
-1.00865740446597e-05
-5.91580924821421e-07
-2.2344127248979e-05
2.84314760559538e-06
-1.09078981541872e-05
3.22064035030013e-06
-4.12987025204566e-05
-2.45841365799508e-05
-1.40464362535827e-05
-9.90483869420048e-06
-3.06523185506975e-05
-9.16854869163398e-06
-1.84363717229607e-05
-4.04222808165959e-06
-3.74607415398597e-06
-2.30900580712767e-05
-2.12134891581293e-05
-2.28669139094584e-05
-5.69920425070605e-06
-9.45038888621804e-06
-1.6230076280161e-05
-3.29481222196773e-05
-1.95990507298804e-05
-1.2455989659878e-05
-9.33951907421646e-06
-2.36314158013184e-05
-2.98201970530269e-05
-6.61403281978343e-06
-1.61934403627325e-05
-1.54704572372427e-05
-2.89149710826511e-05
-2.18105133603916e-05
-1.11600775059893e-05
-2.82333828860156e-05
-1.77221588838668e-05
-1.58884773967423e-06
-8.16299298864885e-06
-1.74766490244009e-05
-2.23505941893795e-05
-2.2582889634143e-05
-1.02803998504234e-06
-1.01312151417272e-05
-1.16318428566563e-05
-1.51147560019614e-05
-1.57572546222142e-05
-2.08147910475856e-05
-1.25636416173647e-05
-1.60716593040921e-06
-2.16863283115951e-06
-1.32828831476869e-05
-1.4377687191028e-05
-6.91145247832736e-06
-1.86345897608628e-05
-2.38364080464827e-05
-1.00190583533967e-05
-3.72994185675915e-06
-3.24896073202565e-05
-1.18541632395559e-05
-2.51853309853204e-06
-8.42628423961622e-06
-2.97409894945916e-05
-2.03582807092136e-05
1.23261631017481e-05
-1.07840225957948e-05
-3.27221927013448e-05
-5.85088267225548e-06
-7.372986467392e-06
-3.69073775431405e-05
8.38366586040293e-06
-1.7969026256834e-05
-6.47482211675597e-06
-1.4870929215767e-05
-2.15328432567969e-05
-7.6506413794568e-07
-1.70750915141644e-05
-2.4902884257469e-05
-1.59349753637606e-05
-2.01481406168559e-05
-2.22550484609096e-05
-2.00027631381184e-05
-1.98521681730615e-05
-1.94102676368615e-05
-1.71358128918389e-05
-9.63513989225595e-06
-1.66929451087394e-06
-1.13544350319465e-05
1.06744355118605e-05
-8.13339368236819e-06
-2.34975413948568e-05
-4.0710769437598e-05
-2.37972318995253e-05
-3.27620386067167e-05
-3.26751474844243e-05
-1.7697577611965e-06
-9.61700061983109e-06
-1.06417199657305e-05
-1.95853586920699e-05
-9.0115197916185e-06
-3.91224077339815e-06
-1.47856106723675e-05
-2.82403903903669e-05
-2.64491203535663e-05
-2.8659896427919e-05
-9.83531798779116e-06
-2.9439280845135e-06
-1.98391675582194e-06
-1.81490486341802e-05
-6.23480274573581e-06
-1.84861637651824e-06
-1.58781381374225e-05
-2.12950661619324e-05
-1.65305527624492e-05
2.69999450903693e-06
-1.34748365832372e-05
-1.79428102926319e-05
-5.54591697021518e-07
-1.96552704231408e-05
-1.25865172481353e-05
-1.97725765804662e-05
-1.69035153094087e-05
-1.13027870130334e-05
-8.5867793589534e-06
-2.99879085574068e-06
-2.4949577723351e-05
-1.79943983058826e-06
-2.05585760175554e-06
-2.85233396475437e-06
-3.50342961618675e-06
-1.03842082748839e-05
-1.06203021740327e-05
-1.97813292562455e-05
-1.02686574438811e-05
-1.17453377386398e-05
-3.9366311711721e-06
-1.39484612358754e-05
-1.18581686120735e-05
-3.76355390045199e-05
-1.12451989036383e-06
-1.25770459129564e-05
-1.54830454705799e-05
-1.84789135725006e-05
1.24227253165802e-05
-3.47466926422927e-05
-3.11505708675573e-05
-1.36674208262688e-05
-6.82245048477425e-06
-1.23563982189267e-05
-2.90936182795079e-06
-1.74830443526999e-05
-1.26489032329407e-05
-1.67311029707803e-05
-1.58389327242184e-05
-2.15827611691146e-06
-2.53747875284597e-05
-2.00851495193943e-05
-1.08812060881117e-05
-5.93968703454478e-06
-3.1030350937989e-05
-1.59421096120786e-05
-7.84432211611515e-06
-7.74572702222769e-06
-9.61566985811295e-06
-3.03787504262377e-05
-9.30671304527498e-06
-1.61070222296776e-05
-1.35855833789857e-05
-3.72567774244211e-06
-1.30857217208033e-05
-1.37969294056627e-05
-1.97803682401872e-05
-3.97735056763967e-05
-1.26780502442654e-05
2.26033208016377e-07
-1.83648610682018e-05
-1.93443170867414e-05
-2.28970912277418e-05
-1.89528700036358e-05
-1.34411486398494e-05
-2.11714163791821e-06
-2.18362910356158e-05
-2.61298101057061e-05
-6.54667879981863e-06
-1.42986758858878e-05
-1.57956855094412e-05
-1.75133325082618e-05
-8.01533621409552e-06
2.10108794183474e-06
-1.61281441074283e-05
-1.73702590227958e-05
-1.70328019100212e-05
-2.70308453202775e-05
-1.36077561386628e-05
-2.30028067612094e-05
-1.90444204149984e-05
-2.0206275131339e-05
-3.51750441964253e-05
-1.66014173363405e-05
-7.73808570717359e-06
-2.64964930625222e-05
-1.46495952442395e-05
-1.721032241016e-05
-1.06173884720275e-05
-2.2826982945807e-05
-3.41468596518138e-05
-1.81462053494262e-05
-1.64778083048971e-05
-8.36654338720441e-06
-1.70136459601038e-05
-2.65854282751716e-05
-1.69911556897671e-05
-1.10448308084911e-05
-1.95277592612064e-05
1.0359310343227e-05
-1.24271420391289e-05
-3.52315324480969e-06
-1.83606450036507e-05
-1.64471851672162e-05
-1.27878227722913e-05
-1.54903100000564e-05
-1.77468456541531e-05
-5.17282253183603e-06
-2.28456416472333e-05
-2.07324295306049e-05
2.54698139864268e-07
-1.98621666249686e-05
-2.294558699311e-05
-1.37579941347819e-05
-2.28908423998777e-05
-2.44455704020946e-05
-5.54957110170829e-06
-3.68403613898498e-05
-1.90162727861562e-05
-4.22172191172485e-05
-2.34034846100004e-05
-2.27090428945676e-05
-9.21610825880137e-06
-2.45966719699008e-05
-1.31581628926202e-05
-2.13964709404289e-05
-1.88561366946087e-05
-2.18622395659824e-05
-1.21522436559313e-05
3.39718552497519e-06
-1.07476095321654e-05
-1.45852570762555e-05
-6.39404521212992e-06
-1.75473737804813e-05
-1.77251122599762e-05
-1.0369589696854e-05
-2.38776681420364e-05
-2.41764466766054e-05
-1.2142055106562e-05
-9.3279531181258e-06
-1.70880794929183e-05
-1.89961975760077e-05
-5.57163906840273e-06
-7.20473847562794e-06
-2.23633344762717e-05
-1.45626993056754e-05
-2.78825547922051e-05
-2.45531104173258e-05
-1.8175261733481e-05
-7.80651237621551e-06
-1.1335717134813e-05
-3.69033881108311e-05
-2.54756130003152e-05
8.89698381404446e-07
-3.44726749645102e-06
-6.48827922531578e-06
-2.6562983231005e-05
-3.48648510813757e-05
-2.17678758144404e-05
-2.51693734903631e-05
-2.25230575365544e-05
-4.79358511422148e-06
-9.97284524773587e-06
-2.34997023420741e-05
-2.54058499517802e-05
-1.75989444180869e-05
-2.98300909674303e-05
-2.71478111380923e-05
-2.22180232210492e-05
-3.07189496106167e-05
-9.06582856811577e-06
1.6197595052894e-06
-1.82576752923995e-05
-1.00119944189056e-05
-8.99856458095293e-06
-2.85157572713419e-05
-1.99233017046738e-05
-1.61988590120317e-05
-1.79528325808191e-05
-1.11257676492907e-05
-1.31805252026394e-05
-7.58432211013718e-06
-1.35456135690564e-05
-7.67184829295707e-06
-8.60120794408927e-06
-2.84269374498145e-05
-1.66599283303845e-05
-3.16215384330754e-05
-1.50675691965429e-05
-4.45399576552869e-06
6.82155374066624e-07
-3.74983973375447e-05
-2.28020331577719e-05
-4.51045604312507e-05
-1.5695346475759e-05
-9.79357440924322e-06
-2.06579357015603e-05
-1.17125526036736e-05
-2.35875736609476e-05
-6.9061993995084e-06
-7.01133519744176e-06
-2.86783995930577e-05
-5.98710431240387e-06
-4.13432452112888e-06
-2.25408999031752e-05
-7.83581296949357e-06
-2.57193679603273e-05
-1.72568139003031e-05
-1.28193031154821e-05
-1.7029722207352e-06
-1.63763592772493e-05
-2.4470106505392e-05
-3.20886927274654e-05
-6.89766286814642e-06
1.88196460872717e-06
-2.18824246307404e-05
-1.90274756118951e-05
-2.79993686676308e-05
-1.65878055673055e-05
6.9460349781064e-06
-1.45097864324919e-05
2.77386258930767e-07
-1.64572729344443e-05
-5.57516805219294e-06
-1.74071373001882e-05
-2.63843184990914e-05
-3.34235033812203e-05
-2.22940400353241e-05
-1.8395972817638e-05
-1.47365059644601e-05
-1.46723806444448e-05
-1.15049620584494e-05
-1.19342969209775e-05
-1.37688611760371e-05
-8.16651533621244e-06
-1.37603640363595e-05
-2.93701565649891e-05
-3.20620298347368e-05
-9.46963135702043e-06
-2.62844819425887e-05
-1.69588117288131e-05
-9.25816348986747e-06
-3.32861555888173e-05
-1.08626486523349e-05
-2.23517992439423e-05
-1.3395221038189e-05
-2.29360777056017e-05
-2.52955678013538e-05
-2.25526613626629e-05
-3.27301383737119e-05
-3.47691905007364e-05
-9.90422994228837e-06
-6.65124126326841e-06
-1.93492574470768e-05
4.00634423233785e-06
-1.81401647701661e-05
-1.44720711667736e-05
-2.62272393299177e-05
-6.1024593926204e-06
-1.25370935133797e-05
-1.96621882338855e-05
-1.58741309345082e-05
-1.65794582225817e-06
-1.70658590931328e-06
-2.97684452191053e-05
-1.32507366586931e-05
-6.96902328655258e-06
-2.50672781985217e-05
-2.79809668064254e-05
-4.78420166426954e-06
-1.0990661318249e-05
-1.08310489094796e-05
-1.09151542598371e-05
-2.87180914576128e-05
-2.43542320838604e-05
-2.42289792533997e-05
-8.19863859888587e-06
-3.32841497223072e-05
-3.91362399795209e-06
-2.23658901577848e-05
-2.0399498560612e-05
-1.39085936979445e-05
-4.27800960317863e-06
-2.60237003459879e-05
-2.41137586741853e-05
-1.54259473901271e-05
-1.27726130526201e-05
-3.89363170472553e-05
-1.77796371275042e-05
-1.70201326760816e-05
-1.54551455252213e-05
-1.07247370769452e-05
-8.83758683199379e-06
-2.9195358587517e-05
-1.22613225496769e-05
-4.62404623641216e-06
-1.51371833581394e-05
-1.22044529476333e-05
-3.03680142735349e-05
-2.32423344956694e-05
-1.86827638859825e-05
-2.80876225232929e-05
-4.70986184218372e-06
-2.16903700890994e-05
-1.33000558352686e-05
-3.54671204051928e-05
-2.9544667174294e-05
2.66852494013116e-06
-1.09219529173295e-05
-1.57813190775833e-05
8.7855352229525e-06
-5.76204894215966e-07
-2.23481404652009e-05
-1.0073329861422e-05
1.89158767028323e-06
-3.43824332237232e-05
-1.6685498676569e-05
-1.40625914870878e-05
-3.16780026890613e-05
-1.73642150763749e-05
-3.03385359265999e-05
-5.04148130102957e-06
-1.8892867209748e-05
-2.39210747029863e-05
-2.32492116061688e-05
-1.76254209253023e-05
-1.73127157765612e-05
-1.68466980866839e-05
-1.75065768533727e-05
-3.34393853417731e-05
-1.75052293389802e-05
-9.26880886995815e-06
-7.75211841194531e-06
-1.95513074815815e-05
-2.04022044993441e-05
-2.94477156637322e-05
-2.82379819997084e-05
-1.7018812337793e-05
-8.70065503603732e-06
-2.91288851713373e-05
-8.99484183006673e-06
-3.28162714309449e-06
-1.63125817080411e-05
-1.80046488542835e-05
-1.65322893282048e-05
-1.18714415412254e-05
-2.82969724907485e-05
-2.38551569734559e-07
-1.13052191988804e-05
-2.19770910512987e-05
-1.29021793421169e-05
1.23250655162401e-05
6.09723919546834e-06
8.111634441907e-07
-2.72682991612275e-06
-1.93986543148191e-06
-1.52775674498585e-05
-3.00507489150564e-05
-5.70088177852939e-06
-3.1852215368252e-05
-1.67619574133461e-05
-8.76424305232795e-06
-8.93370311596653e-06
-1.79846068980298e-05
-4.4321421915757e-06
-1.54977475923303e-05
-2.17390461557911e-05
-1.76909949746322e-05
-1.140916339913e-05
-7.80358555656906e-06
-6.00521066589294e-06
-2.38087425776301e-05
-6.42769861268279e-06
-2.79327083226473e-05
-1.96328167348604e-05
-1.80603344434868e-05
-8.96842736383064e-06
-1.7628996153869e-05
-2.75609526406831e-05
-3.03758344405002e-05
-1.68961182685524e-05
-3.76190852175274e-05
-2.62881190911874e-05
-2.64089368262198e-05
-1.99934756423922e-05
-5.96060068654433e-06
-1.24245610366907e-05
-2.01479570251899e-05
-2.32046224588695e-05
-2.13583541849747e-05
-1.09672935931077e-05
-7.91595383517931e-06
-1.07331473682198e-05
-2.42781257158469e-05
-7.31547353763232e-07
-1.50653450372603e-06
-2.17599890939607e-05
-7.86173499630863e-06
-3.44596383659635e-06
-2.69188813101692e-05
-2.01217113577328e-05
-2.31017244381356e-05
-3.56152664174657e-05
-2.74362611960585e-05
-2.05974230651385e-05
4.41494582398759e-07
-1.90769247469419e-05
-1.99285850616982e-05
-2.16644657940624e-05
-1.26179755801514e-05
-2.07138263144662e-05
-1.81268788815192e-05
-1.65336962895469e-05
-7.98769246079384e-06
-7.73223124402422e-06
-1.90787786918014e-05
-2.43666420820449e-05
-1.13216688630149e-05
-1.77744402966831e-05
-3.57039020807549e-05
-2.18406868182044e-05
-1.36395775470386e-05
-2.28979073637096e-05
-2.18217596283272e-05
-2.47659406733122e-05
-1.06343803854384e-05
-5.97642376967464e-06
2.40748755296328e-06
-6.02581445455414e-06
-8.78331136268234e-06
-7.74808132751354e-06
8.41226876413473e-06
-2.13815442298343e-05
8.39140079298789e-07
-4.38956958276667e-06
-1.77287747210746e-06
-4.95911696665488e-06
-2.37941785480675e-05
-1.97671482088016e-05
-1.19286770470268e-05
-7.53077714688996e-06
-5.37655064734681e-06
-1.98307872969376e-05
-1.09536298341565e-05
-3.72085928268557e-05
-3.02190084447942e-05
-1.73998376595231e-05
-2.53708817720661e-05
-1.21972026658833e-05
-1.73296948147951e-05
-3.18785253469918e-05
4.50423046495516e-06
-1.87513806167272e-05
-2.4063555297648e-05
-4.8049003149622e-06
-1.35401456289505e-05
-3.48837908313593e-05
-1.66546614805991e-05
-1.41580417949915e-05
-8.85569929998179e-06
-2.58601141388745e-05
-1.52618608553424e-05
-6.63279554483961e-06
-1.73473759281306e-05
-1.11923895235543e-05
-1.80223967283857e-05
-1.88493637960403e-05
-4.00559035614958e-05
-3.13065898099312e-05
-4.25262008192932e-05
-8.78232871993871e-06
-1.40577814342103e-05
-1.8246846370328e-05
-2.69119865895629e-06
-3.36462816794512e-05
-1.31710060361157e-05
-4.56397287716799e-06
2.1621356227448e-06
-1.82039856975293e-05
-1.90119269263765e-05
-2.07194331594683e-05
-1.00678906400107e-05
-2.61135808207957e-06
-3.47773978807174e-05
-1.04676007225111e-05
-1.17533837698544e-05
-3.01792809479193e-05
-9.05368996093335e-06
-4.11253087408627e-05
-1.30709842419347e-05
-8.36092045076748e-06
-3.01268582839573e-05
-1.97861796037608e-05
-8.18723232579795e-06
-1.31009477272824e-05
-2.00849403412239e-05
-1.1711186282901e-05
-1.36616228180699e-05
-9.42165254031141e-06
4.13042738353663e-06
-2.11179527209328e-05
1.16506141008273e-06
-2.20672783868499e-05
-1.82580836474875e-05
-4.09394848913281e-05
-1.30027429706458e-05
-2.51244948758491e-05
-1.11451999023813e-05
-1.85418849198026e-05
-2.10267399340201e-05
-2.84139471065686e-06
-1.34635487357515e-05
-2.78310599108662e-05
-2.83536036392474e-05
-2.20213674353023e-05
-1.64314653525534e-05
-7.84027398727065e-06
-1.74940045534022e-05
-6.1419680759042e-06
-2.4847946470308e-05
-2.52555112193482e-05
-9.85215418405881e-06
-6.84208101392252e-06
-1.90622287967956e-05
-3.64702362471048e-05
-2.39423365882856e-05
2.42162805160304e-07
-2.39759016662608e-05
-4.18336165303859e-06
-7.75895214048201e-06
-1.24386536194405e-05
-2.02160417037022e-05
-1.45080204684084e-05
1.75059688820548e-05
-4.54738285241873e-06
-2.18522845596534e-05
-1.57147097988408e-05
-3.60594736673669e-05
-1.06502686462196e-05
-2.93901620753772e-05
-6.00200221318123e-06
-1.34318762401545e-05
-5.57110011943183e-06
-2.99724030985461e-05
-3.28655605944486e-05
-2.66164591668922e-05
-1.7420030135906e-05
-1.42267100334785e-05
-2.29990523678174e-05
-2.11679864365674e-05
-6.57483023644704e-06
-2.29237177323919e-05
-1.86694001209363e-05
-2.76156738699817e-06
-2.10789815932903e-05
-1.02052777548042e-05
-2.58602515032116e-05
1.49419050929092e-06
-2.86517961861524e-05
-1.65230602010328e-05
-6.29165257963777e-06
-5.6494585359364e-06
-3.40028922340479e-06
-1.8533741676531e-05
-1.41720098996922e-05
-2.13767617787357e-05
-8.28941471853095e-06
-1.51602222378306e-05
-2.72173542904738e-05
-1.48315110434844e-05
-1.85616900378887e-05
-2.73470702356281e-05
-9.74314241349714e-06
-1.43394475478432e-05
-6.97127930113427e-06
-4.26365591300999e-05
-2.72846333738353e-05
-2.19788684221209e-05
-2.13307221357161e-05
-3.2208465367339e-05
-2.34540189728279e-05
-1.42758671984236e-05
-1.02219183014537e-05
-3.82044587558221e-06
-2.20461168904271e-05
-1.62692420058842e-07
-1.84625115785023e-05
-2.62340037057437e-05
-1.09315627205036e-06
-2.03964769595067e-05
-2.21561399688384e-05
-1.27247586631472e-05
-1.51883764202418e-05
-1.82250310275507e-05
-3.09436785596581e-05
-3.07420737264788e-05
-1.40748292958593e-05
-3.20203578367087e-05
-2.13490934035711e-05
-3.16525470274128e-05
-1.64253464198366e-05
-3.75264131641746e-05
-2.62928704332175e-05
-1.10097830096409e-05
-1.15513555323556e-05
-9.11715155117965e-06
-2.65585011504717e-05
-7.495257237107e-06
-1.42895862095898e-05
-9.1476715660031e-06
-2.80215447234906e-05
-1.76551036105501e-05
-1.62947060748589e-05
-1.18345409316605e-05
-1.90834549518052e-05
-8.79025886756119e-06
-1.31583503067509e-05
-1.89035932138562e-05
-1.01546462082965e-05
-2.37795781239672e-05
-1.08909302861032e-05
-2.3512318646867e-05
-1.60313697447841e-05
-1.28796450827936e-05
-1.16109333905665e-05
-4.10628054427907e-06
-2.14530320077319e-05
-3.98615159441959e-06
-2.05907490715602e-05
-2.1824751687084e-05
1.40513223966451e-06
-1.73055332065847e-05
-4.56811948124561e-06
-3.88991845901168e-06
-2.73988349419945e-05
-1.82545905814341e-05
-6.04084285146978e-06
-2.39500106751605e-05
-3.52897984416244e-05
-2.18829357053426e-06
-1.47686351687432e-05
-2.20711799652889e-05
-1.6000959352742e-05
-1.90098847213113e-05
-1.27751304835448e-05
-1.95880412532353e-05
-1.89387517026164e-05
-1.73830814336269e-05
-2.30490615150265e-05
7.07189742188617e-07
-1.82539272695712e-05
-2.26527124616668e-05
4.89385196280446e-08
-1.23617733346889e-05
-1.24422001093612e-05
-5.41178423320127e-06
-1.40657619735411e-05
-1.58928481384957e-05
-4.81577354956552e-06
-1.82133148920911e-05
-1.38836901290924e-05
5.05005245368112e-06
-3.23807488907734e-06
-9.53170381178049e-06
-1.55808174402795e-05
-6.93305077542583e-06
-1.60367004496217e-05
-2.0100534251502e-05
-1.03521835813684e-05
-2.19080060010245e-05
-7.44979105470042e-06
-9.25715168705138e-06
-2.27960848694884e-05
-1.23774176524202e-05
-2.58584866073887e-05
-4.24148809700594e-06
-1.63137596600363e-05
-2.04553532290714e-05
-2.93104052734606e-05
-2.22950654925133e-05
-1.87306128132253e-05
3.06724092594527e-06
-4.04995210727855e-05
-1.33356949667935e-05
-3.95566609607484e-05
-8.44583074873555e-06
-1.51918079396657e-05
-3.4020349654806e-05
3.26498080511138e-06
-1.08589944649901e-05
-1.29956550456405e-05
-1.65722964583629e-05
-1.37250114728111e-05
-1.99658158654108e-05
-5.55711073723323e-06
-9.89517995754853e-06
-3.14362467688746e-05
-7.89145248066973e-06
-2.64525021634447e-05
-2.60131119629965e-06
-1.4073927158461e-05
-2.96119090925937e-05
-5.87783642945608e-06
-1.8118467515062e-05
-2.04101603461423e-05
-2.10509809463882e-05
-2.00644272281512e-05
-1.86642518614632e-06
4.22860051209526e-07
-2.09662995192527e-05
5.15274032833718e-06
9.88857713816525e-06
-8.44655926966167e-06
-8.85454175631995e-06
-2.38821607800011e-05
-1.58928168050664e-05
-5.69154831273534e-06
-2.7466990497217e-06
-9.25254530731829e-06
-1.96082400376001e-05
-4.84875532799007e-06
-8.74850180953842e-06
-1.37411579364271e-05
-2.02161210001111e-05
-2.06286608504003e-05
-2.57787318698318e-05
-1.9567346898131e-05
-2.73969794607793e-06
-3.79086690064643e-05
-1.36884073780844e-05
-2.81844539401139e-05
1.91783793560446e-06
-8.89248938212788e-06
-4.01391720136543e-05
-1.71859831277692e-05
-1.58686164411001e-05
-1.49999422897214e-05
-1.61872753694377e-05
-1.29566398701177e-05
-1.25276910726192e-05
-1.67579510216203e-05
-1.49323414090471e-05
-2.15767564187589e-05
-2.12383253432753e-05
-3.74178570159588e-05
-2.78206425962157e-05
-6.4479776456316e-06
-6.80119939232018e-06
-1.27720081048573e-05
-2.54105192039538e-05
-2.83943981688405e-05
-3.19368862435879e-05
-2.21639699770975e-05
-3.6443103848778e-05
-8.01020839621179e-06
-2.8654976796473e-06
-1.65647257316497e-05
-1.77376667727902e-05
-2.62678760452861e-05
-2.2611677131577e-05
-1.58146797190732e-05
-2.11089192728508e-05
-1.24018421383369e-05
-2.76683877844201e-05
-4.67856560243373e-06
-1.5647489917643e-05
-2.56658857824888e-05
-2.21310001264808e-05
-2.1873692063936e-05
8.78004273453123e-06
1.6478550551205e-06
-2.24431862982467e-05
-1.92699902111394e-05
-2.62182781037086e-05
-2.1353254794852e-05
-2.35032654870364e-05
2.34817439696939e-06
-3.06082967479659e-05
-1.96473441769401e-05
-2.1812347996718e-05
-2.25746022498673e-05
1.7292599191931e-06
-7.0781329354735e-06
-2.53911907991354e-06
-2.29424181421782e-05
-2.01244253105136e-05
-3.79760982421502e-05
-2.03932235615365e-05
-9.73097373457295e-06
-1.66536026464347e-05
-2.06531756445837e-05
-1.89608262967289e-05
-2.14338224627262e-05
-2.51119071400991e-05
-8.48231027875913e-06
-7.08448197269891e-06
-2.35354231328126e-05
-2.88190812317697e-05
-6.22604201561364e-09
-1.7251096519295e-05
-2.60398447553095e-05
-1.32236929258091e-05
-1.41292618086056e-06
-1.11270084200314e-05
-1.78320348476457e-05
3.40642399431215e-07
-1.00841383381617e-05
-1.14308209693967e-05
-1.86789577143693e-06
-1.56278454503082e-05
-9.58919129077033e-06
-2.16490711053167e-05
-1.17474464225304e-05
-1.90889121113914e-05
-1.55767145535129e-05
-1.21925740900581e-05
-1.97252652132632e-05
-8.37922384337831e-06
-1.48388652929663e-05
-1.37257996562847e-06
-7.36847585788326e-06
-2.75540984945582e-05
-2.35344931459628e-05
-2.12814891242131e-05
-1.9240779366743e-05
-2.47431962700726e-05
-3.19063503401818e-05
-2.21379777134198e-05
-1.12477227202814e-05
-2.12521734166059e-05
-1.20592037476878e-05
-4.36370510783927e-05
-3.38701138053782e-05
-1.9194636292739e-05
-6.72837853933044e-06
-2.14331199854438e-06
-1.17361301752677e-05
-2.8193633790145e-05
-1.14876667953667e-05
-9.08435796005042e-06
-2.8072121586876e-05
-1.77737425862228e-05
-1.08232991729973e-05
-2.76811040803707e-05
-1.2253167880732e-05
-3.29015890472615e-05
-1.26564108817552e-05
-1.21096255799276e-05
-2.67923082993268e-05
-3.18829590921892e-06
-1.65856774021186e-05
-2.5686829604376e-05
-2.20498581993405e-05
-2.7160521823671e-05
-4.81649509525598e-06
-1.25027474872494e-05
-1.9328780071835e-05
-9.63058669974641e-06
-1.73720321827548e-05
-2.7706076667558e-05
-2.02400036666725e-05
-2.06698544437929e-05
-9.56811083849869e-06
2.37840895839103e-06
-1.62341091956669e-05
-2.46584281203015e-05
-1.57767221718421e-05
-2.61452077858544e-05
-1.40825633180275e-05
-7.35006373783231e-06
-1.1527969551035e-05
-1.32004912454995e-05
-3.7254292845496e-05
-1.90420500742724e-05
-2.1771197596404e-05
-1.67569261647556e-05
-8.0220610657978e-06
-1.92602744783346e-05
-1.79598179786393e-05
-2.3224870675899e-05
-2.14951335836115e-05
-2.60917330337535e-05
-6.34836916880138e-06
-1.09668157126537e-05
-3.95431565933631e-06
-1.24310501914518e-05
-1.14307184485341e-05
-1.13794340680337e-05
-2.75650834071562e-05
-9.63118467425835e-06
-1.58569336527054e-05
-7.58355958161039e-06
-2.11089744759577e-05
-1.94946140417886e-05
-1.61633824849691e-05
-3.42031045324372e-06
-2.27301842336072e-05
2.70281513372177e-06
-2.55432737978364e-05
-1.16293073344561e-05
-8.1153280353777e-06
-1.6460511296821e-05
-5.09959014682425e-06
-1.6671911813553e-05
-1.41346813584011e-05
-1.76900576954301e-05
-1.27620880015529e-05
-1.48808407054248e-05
-1.044275638832e-05
-2.76191289310131e-05
-3.55560481687126e-05
-1.27324722886299e-05
-3.2080099458921e-06
-1.93739610934008e-05
-2.91387492153483e-05
-2.79531208224322e-05
-1.68045968612962e-05
-1.10115054347998e-05
-1.09402516334613e-05
-9.9902591923753e-06
-8.37675858319616e-06
1.2074473161317e-06
-5.31579789721725e-06
-1.152239200114e-05
-1.95521349936119e-05
-2.8037502923763e-05
-1.82840681519271e-05
-1.91237601587026e-05
-2.11116654702276e-05
-4.87853684722428e-06
-3.29979842459816e-05
-2.86690356864575e-05
-7.45717802882233e-06
-1.52075796870916e-05
-2.12705002385586e-05
-2.35794926931847e-05
-1.69302195553077e-05
-2.17265663127293e-05
-1.01033089369676e-05
-2.77224619296531e-05
3.05117544111658e-06
-8.23840511399695e-06
-2.08131864002238e-05
-1.19581045242488e-05
-2.64181668734294e-05
-3.85586700869513e-05
-9.37495276056177e-06
-1.34047968576999e-07
-6.92711993296532e-06
-4.58861378311827e-06
-1.84842561246119e-05
-2.47836483851246e-05
-1.33872942691883e-05
-1.50941792059988e-05
-2.62222207782981e-05
-2.35792360594466e-05
-1.35188774571569e-05
-9.82721887549586e-06
-1.0284372944898e-05
-5.31528052938571e-06
-8.39968440364844e-06
-6.71184323540066e-06
9.04557778612378e-06
-2.44749606372604e-05
-7.94956380446525e-06
-2.29112209576693e-05
-1.14184785793858e-05
-1.16715333152034e-05
-2.87734335983905e-05
-1.07218981919026e-05
-1.22117551272195e-05
-1.33646595943043e-05
-2.05354036261913e-05
8.75025278790685e-08
-1.22168243126254e-05
-1.87850088191724e-05
-1.05789669773221e-05
-6.4809953865116e-06
-3.5215347289437e-05
-8.14116514120156e-06
-2.39958065672639e-05
-2.37012483065731e-05
-2.77035559636476e-05
-1.46844321962985e-06
-2.10609702558773e-05
-1.25427964210639e-05
-3.12163192184506e-05
-2.25754074462275e-05
3.85466110678315e-06
-1.15109125409068e-05
-6.31179827509238e-06
-8.16022622278959e-06
-3.8361599682942e-05
-1.11639587586348e-06
-3.94197043080112e-05
-8.86756304881208e-06
-1.69624174340525e-06
-3.14637210773592e-05
-1.5393538613601e-05
-1.71338975157389e-05
-2.50258372781833e-05
5.23701833423294e-07
-1.87888342686026e-05
-3.3888667004021e-06
-5.66052603134096e-06
-1.70137769039744e-05
-2.88361239655172e-05
-2.95045863387156e-05
-1.30886988409222e-05
-2.25707923080087e-05
-7.7268700749957e-06
-2.35402713575786e-05
-3.5702257697744e-05
-2.73673083763164e-05
1.04489767644186e-06
-2.26249637611613e-05
-3.24942361493513e-05
-9.25804157725613e-06
4.99632797329569e-06
-1.91648239056498e-05
-2.17871916722385e-05
-1.23313528747089e-05
-1.57936955361581e-05
-2.3413980367452e-05
-2.85497744226329e-05
-1.0889974127807e-05
-1.56604985633242e-05
-1.8185314761956e-05
-2.00571021546451e-05
-1.89535583638396e-05
3.7261181943952e-06
-1.06547940071928e-05
-1.66565579993913e-05
7.85133213458514e-07
-2.18970073729436e-05
-2.31833006065764e-05
-1.94424425754885e-05
-1.47096667672946e-05
2.1327009271037e-06
-1.23565379165523e-05
-3.40198076610738e-05
-1.17643683956434e-05
-2.24099225338092e-05
-5.43554860736165e-06
-1.58610976993575e-05
-1.37661844865217e-05
-1.19586284344818e-05
1.59979456108981e-06
-1.95743780117281e-05
-1.66271980604306e-05
-3.25227876762573e-06
-1.01592032818041e-05
-2.73603228611993e-05
8.61073381178502e-06
-2.62340656870008e-05
-8.34457588532103e-06
-6.53899331418314e-06
-1.65918911453475e-05
-1.54588554139146e-05
1.79403001962994e-06
-1.87484607127539e-05
-6.02632897736239e-06
-2.55090000542644e-05
-2.77342121282328e-05
-9.38465000922529e-06
-1.47864274512267e-05
-3.79405644682176e-06
-2.84804847557889e-05
-1.37608185883094e-05
-1.22588314624945e-05
-3.07491221765609e-05
6.2791858494224e-06
-1.87667180652569e-05
-4.28291963186609e-06
-1.89069765349473e-05
-1.48395261280313e-05
-8.92069255827218e-06
-7.41346249955781e-06
6.87008784580028e-06
-2.48038199804203e-05
-1.4543013946979e-05
-3.08234372296025e-05
-8.3861033096128e-07
-1.90792708928719e-05
-2.5526539110936e-05
-1.78345266076067e-05
-4.11253699232523e-05
-2.03039353514367e-05
-1.64996457277715e-05
-1.14333619891371e-05
-1.28763717909119e-06
-2.59146936848574e-05
-2.21884067738257e-06
-9.40469849079156e-06
-1.21889688182155e-05
-2.76933200206252e-06
3.84171780205156e-06
-9.01075736657836e-06
-1.85162018645864e-05
-3.09688204392168e-05
-1.44917177840523e-05
-1.39675132243685e-05
-8.01648466214496e-06
-7.49291532417699e-06
-2.31902291426804e-05
-2.2705887127624e-05
-9.95154500737578e-06
-2.90199128661416e-06
-1.02397750232686e-05
-2.52403655732967e-05
-2.32732483721673e-05
-1.74814154141619e-05
-1.07137325883488e-05
-1.88070552560551e-05
-1.65468265291887e-05
-1.50977544688338e-05
-2.30144134998345e-05
-7.40349086318501e-06
-1.86043895278162e-05
-2.62668564188243e-05
-4.8944941196036e-06
-1.45320609063134e-05
-2.46760851500407e-05
-8.66443428039586e-07
-7.24944017759852e-06
-1.75422955582104e-05
-1.05310855033624e-05
-5.68964472952914e-06
-1.18515140491311e-05
-2.06570262001747e-05
-7.22970655967615e-06
-1.6413783209984e-06
-2.52057505258275e-05
-2.1262054727423e-05
-1.49142100774001e-05
-2.85989272121923e-05
-9.92669701718252e-06
-1.83181137106938e-05
-2.93469751141577e-05
-1.74663359554848e-05
-1.26434318840597e-05
-2.41823853674645e-05
-1.76617559170701e-06
-8.83397003456488e-06
-8.28861253486713e-06
-1.35589979863565e-05
-2.8925405674365e-05
-1.96888207130376e-05
-3.02043449399191e-05
-1.20566194393006e-05
-2.6344156436854e-05
-3.00650532686477e-05
-6.70231359333409e-06
-2.23517999839914e-05
-4.53093842339934e-05
-6.2455797698549e-06
-1.57558790861247e-05
-1.97698556852201e-05
-1.35616398458524e-05
-1.33020105917134e-05
-2.70014454806623e-05
-2.65902148596205e-05
-3.6803003792648e-05
-2.18813986825087e-05
-1.03289787895808e-05
-2.63505414546172e-05
-2.57069842396405e-05
-1.70327870831985e-05
-2.60830482158297e-05
-1.35695405296191e-05
-1.67241900558155e-06
-2.48660886263922e-05
-6.42011492546803e-06
-4.04221476612162e-05
-1.66353633860269e-05
-2.1587339800918e-05
-2.72499920121096e-05
-3.06120070301081e-05
-1.20938755452364e-05
-2.20162277686418e-05
-2.30544171963055e-05
-1.19630993527134e-05
-2.84065643862478e-05
-3.02521916920653e-05
-3.64321168460446e-05
3.51507658374706e-06
-2.37062210143855e-06
-5.89195239060211e-06
-1.80119623574141e-05
-8.58305239261361e-06
-2.52803444794088e-05
-1.06249258295808e-05
-1.69318386511659e-05
-4.05984900539549e-05
-1.48044032530705e-05
-1.93678137197607e-05
-1.44832225890731e-05
-3.15986148787674e-05
-7.01345110519856e-06
-2.69810147447759e-05
-1.14981062764534e-05
-6.9631726273219e-06
2.34456063545084e-06
-2.37267495739691e-05
-4.00779309301643e-06
-2.13343838916344e-05
-5.40866409780608e-06
-5.42698749025348e-06
-2.18133266838472e-05
-2.61430854230565e-05
-1.99329129663411e-05
-1.32866148932924e-05
8.84535700930657e-07
-3.71446565761805e-05
-2.01701102981283e-05
-1.0116380536634e-05
-1.53775900082762e-05
-3.85384740882209e-05
-9.52163178308995e-06
-2.06362272667512e-05
-2.19888236016502e-05
-1.79072441378954e-05
-1.58424908612135e-05
-1.63911070341657e-05
-2.56410430168559e-05
-1.21218187307317e-05
2.49428640813125e-07
-5.46911479183566e-06
-2.84336086004077e-05
-2.3809089862389e-05
-2.68930095695657e-05
-1.63297241232799e-05
-2.08104238592207e-05
-1.44023534523612e-05
-8.7184618791121e-06
-2.7130528208057e-05
-7.34991711472538e-06
-2.28397531325598e-05
-1.82694486260904e-05
-5.55612060724261e-06
-1.09249289358022e-05
-1.73510788539862e-06
-1.1068747670229e-05
-6.80640100832831e-06
-2.97129145742848e-05
-2.50403916332823e-05
-3.37957176377292e-05
-8.76892334021038e-06
4.95829064504017e-06
-2.28430339787447e-05
-2.71335944526847e-05
-1.3442048499513e-05
-3.29342958991423e-05
-1.06746236706585e-05
-1.6467404925125e-05
-2.21726411260707e-05
-2.22752439394827e-05
-3.55410983512525e-05
-1.66178943693396e-05
-3.09090421611844e-05
-2.3878734608796e-05
-2.69564241498411e-05
-2.6472248096911e-05
-1.34254227824306e-05
-1.2052665571917e-05
-2.06150955055837e-05
-6.42140416412449e-06
-9.63415206099819e-06
-2.00487290797965e-06
2.61419882437865e-06
-2.36900769665608e-05
-1.23852579174423e-05
-1.02660417465604e-05
-9.32817336496814e-06
-2.63782002192521e-05
-1.25683229059531e-05
-1.80094058262206e-05
-1.2410142794021e-05
-1.95068611955761e-05
-1.24291876098131e-05
-1.20579503742786e-05
-1.91650883369491e-06
-3.35812529819717e-06
-2.42543105823186e-05
-9.67975760887421e-06
-1.73509965153647e-05
3.00185144852751e-07
-1.98856581963343e-05
-6.28859460503973e-06
-1.88307488196771e-05
-1.12081858020344e-05
-2.40343752834606e-05
-1.97474154768265e-05
-3.59225284799037e-05
-2.13553600778364e-05
-1.08518100320839e-05
-1.71463448103673e-05
-1.37551945614639e-05
-3.72619004408404e-05
-4.6463391457614e-06
4.84396728944484e-06
-2.60106089034349e-05
-2.7255338984903e-05
-2.19242520258136e-05
-2.15954046115751e-05
-1.77217304012414e-05
-1.71935075045517e-05
-2.93823714043892e-05
-2.22609762390528e-05
-7.22806698097421e-06
-1.25015106061194e-05
-1.40975126018828e-05
-3.60194191778504e-05
-2.20454919897692e-05
-2.3911471245345e-05
-2.30972352630309e-05
-2.20466230771343e-05
-2.77690894428469e-05
-1.1776134398709e-05
1.21491752218278e-06
-2.03392031700253e-05
-2.08147015419063e-05
-2.04696866478656e-05
-1.8955090505091e-05
-1.39830757208713e-05
-3.51348811522524e-05
-1.07911741108969e-05
-9.5054172611292e-06
-2.72956052061591e-05
-2.44576919893948e-05
-5.41147448827076e-06
2.54910677781345e-06
-4.91138012631948e-06
-2.71109521265579e-05
-2.65723404690828e-05
-5.06868482063223e-06
-1.06634575417289e-05
-2.65243664000004e-05
-2.17393624061015e-05
6.76712153885316e-07
-1.37653057734144e-05
-4.04324231518842e-05
-1.57710225566246e-05
-1.53916003906699e-05
-2.34922657075629e-05
-1.60385449456446e-05
-3.00674329644046e-05
-6.99781633372918e-06
-3.74600311776741e-05
-2.98694682932876e-05
-2.40764041051672e-05
-7.059757636532e-06
-2.95743364978088e-05
-1.07255931264214e-05
-1.37929016311611e-05
-2.04011455641499e-05
-1.71748644107569e-05
-2.26911625870929e-05
-4.95869857956889e-06
-2.42951051293678e-05
-3.26181959106419e-05
-6.5910177137723e-06
-1.56980745328319e-05
-1.07736012097533e-05
-1.9413681161224e-05
-1.11934158261806e-05
-1.54070602776885e-05
-1.68549986390941e-05
-1.41990654838066e-05
-1.87370743879666e-05
-1.4172706746085e-05
-1.56706320286234e-05
-1.6977228355993e-05
-2.18130375335795e-05
-2.89927898389178e-05
-4.99675441120205e-06
-1.03010170272848e-05
-1.92258159326449e-05
-2.27094761258193e-05
-1.10968301083906e-05
-1.19331349970574e-05
-1.40567005122854e-05
-7.47945284237019e-06
-2.55564622981537e-05
-3.95253885864543e-07
-2.33749892625672e-05
-1.64852582121501e-05
-1.69733292632405e-05
-2.15985311019894e-05
-1.25410844814838e-05
-2.25469629659992e-05
-1.21122244667993e-05
-8.42047145303456e-06
-9.6743166076737e-06
-3.18428992266454e-05
-1.21018465555177e-05
-2.49540649518349e-05
-5.54565319058384e-06
-2.56063661657008e-05
-1.53890110725875e-05
-2.937780053986e-05
-1.27308489912645e-05
-2.007678145972e-05
-2.01713567377567e-05
-3.12087196978123e-05
-7.8270064183314e-06
-3.37931761406848e-06
-1.17974277127913e-05
-2.00097380170097e-05
-1.51613573370482e-05
-1.07323290765543e-06
-2.23994126503091e-05
-1.92885975299752e-05
-1.92095816877796e-05
-1.18279386649557e-05
-1.87181116482937e-05
-2.44014788498522e-05
6.21204741972737e-06
-2.25381986228566e-05
-3.64331615874677e-05
-2.1602677690233e-05
-1.6047068255991e-06
-2.02363923870238e-05
-2.57487890104595e-05
-2.5780771284284e-05
-2.15769957321398e-05
-6.97940862426267e-06
-5.95276771317447e-06
-3.05242034063398e-05
-5.37656178728932e-07
-2.21157039178086e-05
-1.61434601253539e-05
-1.75616566984899e-05
-2.03010487755771e-05
-7.14092997850545e-06
-1.40421213564328e-05
-2.49135221136422e-05
-4.7282770768236e-06
-2.89677587404548e-05
-1.73523886667788e-05
-1.89042487103888e-05
-1.93118758708958e-05
1.05080599953603e-06
-3.75585945746378e-05
-2.75135485619248e-05
-1.62074910717417e-05
-2.57013649967222e-05
-2.52965036830167e-05
-4.01554272818034e-05
-4.48563212587052e-06
-2.63268048764893e-05
-2.27905963770445e-05
-2.34446489883808e-05
-1.62552645922355e-05
-1.19633553588478e-05
-2.26390467391767e-06
-3.48333394496807e-05
-2.10300249832282e-05
-5.39568641659645e-06
-1.50422073945389e-05
-1.81750365307158e-06
-3.51192616118159e-05
-1.82463072445826e-05
-3.19359072447806e-05
-2.42161901516894e-05
-3.31288892360406e-05
-2.86634761740194e-05
-1.32273395979896e-05
-2.25387374237678e-05
-2.71543131204532e-05
-2.48416772012822e-05
-2.42744261474782e-05
-4.71780737307487e-06
-9.946800085984e-06
-1.51735145638546e-05
-8.1554522479777e-06
-1.03817847465692e-05
-1.36610827174339e-05
-1.08058734931069e-05
-1.22914241675181e-05
-1.14902602799152e-05
-1.03674011913789e-06
-8.12681227951203e-06
-1.14104498522176e-05
-1.18375955705609e-05
-9.90057163855603e-06
-4.80001240356449e-05
-4.01811281883644e-07
-1.6397100949151e-05
6.56089568815007e-06
-4.49594275418571e-05
-4.51012675729195e-05
-4.91259925722766e-06
-9.04800315422707e-06
-1.44980764370713e-06
-1.57926678838234e-05
-2.89356984299695e-05
-8.49158483543488e-06
-1.88986226666821e-05
-1.21492212235402e-05
-2.72016780202299e-05
-2.02005905371383e-05
-1.68274086437076e-05
-1.58393997450785e-05
-2.50752718133127e-06
-2.70565038380205e-05
-1.36493301687456e-05
-1.8198008521726e-05
-1.47720677038075e-05
-1.96651348525778e-05
-3.87625704321557e-06
-1.3145158216568e-05
-1.77653366624505e-05
-2.70385886328464e-05
-1.84678269572961e-05
-2.54660135750721e-05
-6.54363480988375e-06
-6.89891312349885e-06
-2.39850221067354e-05
-1.790863466802e-05
-9.97783933659822e-06
-1.88724220276779e-05
-1.01949599152408e-05
-1.23101694560922e-05
-1.81426141740855e-05
-1.33101940207025e-05
-1.23483974308463e-05
-6.88669493546618e-06
-1.8276479188323e-05
-1.03303677814645e-05
-7.09250767087937e-06
-2.58825448856446e-05
-4.00586364949338e-05
-2.01753481115234e-05
-2.92012736575994e-05
-2.78975639953037e-05
-9.23133375610587e-06
-1.71351033300622e-05
-3.62191293151647e-06
-1.06258012778147e-05
-4.13986197598268e-05
-2.00029331960875e-05
-9.04396798919294e-06
-1.67858427027836e-05
-2.27127989995126e-05
-3.22506926082976e-05
-2.57520408430232e-05
-1.95174275657206e-05
-2.5377875817382e-05
-2.67529043660526e-05
-1.93917104705079e-05
-2.06144892825939e-05
-2.36149315327186e-06
-1.23969260837409e-05
-3.92644727725287e-05
-3.0611535619771e-05
-1.56182332894764e-05
-3.15800604014303e-05
-2.22554461191698e-05
-1.05130159708077e-05
-1.26583898622541e-05
-1.21168727727269e-05
-2.02422672098089e-05
-2.21418750452274e-05
-2.0515612981538e-05
-6.22249603997875e-06
-2.85627239747968e-05
-1.15588117963991e-05
-1.08170506753789e-05
-8.92306486294927e-06
-1.64410166064657e-05
-1.06045940324192e-05
-2.51976626936104e-05
-2.6150386686521e-05
-7.34208049944845e-06
-2.9112344022988e-05
-1.49247566376194e-05
-8.45504986279499e-06
-2.12593742955938e-05
-2.3521175526769e-05
-1.88307815834063e-05
-1.88993772737608e-05
-1.21886099588329e-05
-8.17868497132517e-06
-1.94050973387068e-05
-1.35371418716636e-05
-1.36396549323168e-05
-1.37764880508895e-05
-5.3274945169975e-06
-4.49276702191045e-06
-1.6869882053329e-05
-4.28405616871792e-05
-1.43722600301496e-05
-2.87617073214693e-05
-5.01340022331096e-06
-1.11697752283211e-05
-3.2759460074769e-05
-2.28147112149089e-05
3.39609123907047e-06
-1.75371374960805e-05
-2.14902803312168e-05
-2.20602256476334e-05
1.09802285392073e-05
-2.58424733292252e-05
-2.43905651286196e-05
-7.00514370580556e-07
-2.95316854567593e-05
-2.26495546721857e-05
-1.22625896917431e-05
-3.19845574134602e-05
7.59021784671884e-06
-4.0531388111655e-06
-1.85838956178159e-05
-2.06436142909262e-05
-3.72358108014907e-05
-1.86470385959884e-05
-9.61459121940382e-06
-1.53392088792412e-05
1.07452812478666e-05
-3.353374493934e-05
-1.06055075739037e-05
-1.1472992652231e-05
-3.18198906760418e-05
-2.56989713353701e-05
-1.86191059377279e-05
-2.40471115863197e-05
-8.48038372972726e-06
4.09093053715531e-07
-3.17514761270238e-05
-8.27056915460564e-06
-3.14156464825005e-05
-2.9870753104304e-05
-2.2597412687534e-05
8.90536017225489e-06
-1.56132895267332e-05
-7.4440667525084e-06
-3.49842015963931e-06
-3.11503657467225e-05
-1.51180190945851e-05
-1.60784139104496e-05
-2.37571022598036e-05
-1.54998583713897e-05
-4.77260335126807e-05
-2.39948273900964e-05
2.94571809900438e-06
-2.54656576344591e-05
-1.82463728601421e-05
-1.53124520870179e-05
-5.36736880074475e-06
-2.21017281806849e-05
-1.59089953069821e-05
-2.0705046462608e-06
-1.25197748315507e-05
1.04693969546183e-05
-1.20540222359786e-05
-3.88025244980588e-05
-2.75794579696922e-05
-1.71557508609452e-05
-1.64085681655179e-05
-2.21130453814587e-05
-1.04131475897281e-05
3.37666044546187e-06
-2.62515435201749e-05
-3.04748485427671e-06
-2.55858400824427e-05
-2.15944986647956e-05
-2.75207381105423e-05
-1.86606542023961e-05
-1.58711921023884e-05
-2.24630644017336e-05
2.73057624070506e-06
-8.22667671672805e-06
-1.65040919549563e-05
-2.02109276933596e-05
-2.2503511395242e-05
-1.55219807983016e-05
-3.00734943287643e-05
-1.46547246013182e-05
-7.95669163316311e-06
-2.00550237427715e-05
-3.83138668753896e-05
-4.03891226269117e-06
-2.85101527991316e-06
-1.07171050876435e-05
9.60864695865196e-07
-2.02496470967698e-05
-2.21063734350294e-05
7.39781469477293e-06
-3.12582998681541e-05
-1.58714844505649e-05
-2.45406099773124e-05
-2.73518116644714e-05
-1.09403603856032e-05
-1.48397945630181e-05
-1.66333245617085e-05
-5.58575968027692e-06
-2.04769346384113e-05
-1.90132219389077e-06
-1.67773467989178e-05
-2.4520629760313e-05
-4.36505958075358e-06
-1.90208072462888e-05
-2.69578914723169e-05
-1.18692352262248e-05
-9.95444334580725e-07
-6.24871731910754e-06
-3.03200679419351e-06
-1.80441850563992e-05
-5.29230627977952e-06
-2.20398237972854e-05
-1.87260371916979e-05
-2.82983142574111e-05
-1.03445752001843e-05
-2.73944089055885e-05
-2.4089871858308e-05
-1.72611164545748e-05
-1.26342265644407e-05
-3.49130923642538e-06
-1.45939081904069e-05
-2.33707003800673e-05
-2.36765550565576e-05
-3.67646052983013e-06
-1.4823283380133e-06
-1.78690390151186e-05
-8.86755357592189e-06
-1.33622563260286e-05
-1.70637955126803e-05
-1.19765570529735e-05
-2.96213553919533e-05
-2.02696302274068e-05
-8.43445860246941e-06
-2.05741390307058e-05
-1.29732393729243e-05
-4.01585219305142e-06
-1.02797479202486e-05
-1.33492427602053e-05
-1.68938953967193e-05
-1.5723749688949e-05
-9.36043257643721e-06
-5.3496394095327e-06
-6.73878058475279e-06
-2.22187906463845e-05
-1.11502760843183e-05
-6.33584675153434e-06
-2.61156977249954e-05
-1.22839900570433e-05
-2.49591041340407e-05
-1.47934374270166e-05
-2.36896050584868e-05
-2.63642984800412e-05
-1.57205418646058e-05
-5.87793972949626e-06
-2.24692084411697e-06
-1.97968478841257e-05
-4.37502509586553e-05
-3.01887946122694e-05
-2.59336002870413e-05
-2.38417453486672e-05
-2.11351277329285e-05
-4.07019651346691e-06
-4.27005428849055e-06
-2.80118500710363e-05
-1.52863138955015e-05
-2.31894329803678e-05
-1.25717573777778e-05
-9.40241955651929e-06
-3.43190716850817e-05
6.74996975348368e-07
6.64234489513052e-07
-2.37610331249728e-05
-2.53433628159166e-06
1.70813270440345e-07
-2.85534274644698e-05
-7.90454030169859e-06
-2.53467367938006e-05
-1.40502434973528e-05
-2.29801960290023e-05
3.83738091404298e-06
-4.27588432039013e-05
-1.6038459758193e-05
-1.57797953126815e-05
-2.82687987028544e-06
-1.86454473574126e-05
-7.39688914213275e-07
-2.34203999765251e-05
-2.28784275851488e-06
-1.94322115290315e-05
-2.23700786202968e-05
-1.97990610749915e-05
-6.78078456847683e-06
-1.38589457234372e-05
-1.8998518173474e-05
-1.47970652724504e-05
-1.64533406322773e-05
-1.28482905861895e-05
-1.15151056680667e-06
-1.70757498643696e-05
-4.00960790865852e-05
-3.19109528365507e-05
-2.2364589380933e-05
-8.33341223315339e-06
-3.01352797218318e-05
-2.74366606339052e-05
-1.8947000883324e-05
-2.78259529709294e-05
-4.46677594061361e-05
-4.46055320458677e-06
-2.29406352909441e-05
-7.40809600249065e-06
-7.2501355468271e-06
8.11006383619905e-07
-2.72138309438819e-05
-2.15732075475227e-05
-2.38224484434223e-05
-3.4251806631312e-05
-7.88975748635247e-06
-1.23735689065797e-06
-3.57740319352862e-08
-1.1381441511474e-05
-1.63864758110335e-05
-1.94996058186136e-05
4.1894758086106e-06
-2.70159638919958e-05
-1.70452058898688e-05
-1.76311483693273e-05
4.80709634462435e-06
-2.57386935604115e-05
-1.94586881850771e-05
-2.74168283906764e-05
-1.79849147430321e-05
-1.66827819383736e-05
-3.20592280984046e-05
-1.29526198451844e-05
-1.60515873513652e-05
-1.55845252398623e-05
-1.87704090934115e-05
-1.41466027459106e-05
-3.27919364878667e-06
-2.04629917013727e-05
-8.28382014797225e-06
-1.78895020158369e-05
-4.23953613314895e-05
3.03493136265177e-06
-1.95078503777144e-05
-4.84012423581919e-06
-3.36466267151707e-05
-1.8381741685831e-05
-2.72511909647824e-05
-2.29371233935239e-05
-4.87270472232925e-06
-1.34037453631903e-05
-3.781089812761e-06
-2.0695880629722e-05
-1.86010710095273e-05
-2.78039950497523e-05
-2.44413229087915e-05
-6.11770455703832e-06
-2.50772241815355e-05
-1.31027181412281e-05
-6.70701200152398e-06
-5.69609574095279e-06
-2.35370904373017e-05
-2.92536701642022e-05
-2.70112833773704e-05
-7.35732039687571e-06
-3.38103773866544e-05
-1.52974351352355e-05
-1.29701726896531e-05
-2.33089664326733e-05
-2.26723327571885e-05
-8.87471786708152e-06
-2.57401314074271e-05
-2.41024624011376e-05
2.47916368318483e-06
-1.79800716134565e-05
-2.51511597999014e-05
4.38882172474481e-06
1.25885292909007e-06
-2.57465123541629e-05
-3.62222087147139e-05
-3.59542742187115e-05
2.64423278401957e-07
-9.06561490851546e-06
-1.0598606157738e-05
-1.87990514912672e-05
-1.9126254013782e-05
-2.90536788558197e-05
-2.61730423969124e-05
-1.23094069110566e-05
-1.0038817321077e-05
-2.3704347041775e-05
-2.99762377325102e-05
-1.80410906252778e-05
-3.58192163915368e-05
-1.93427746507617e-05
-1.84318003910022e-05
-1.85559139938664e-05
-3.25886332740264e-05
-3.97157554423221e-06
-1.73530732434109e-05
-2.2362737162366e-05
-2.35247733654084e-05
-2.7845090017427e-05
-1.79797452415447e-05
2.01363844516581e-06
7.55991247457819e-06
-2.56839961101435e-05
-1.72193892392784e-05
-1.53903548508956e-05
-1.93847996038494e-05
-1.02093844711262e-05
-1.46160283464095e-05
-1.77607629733101e-05
-8.41466005859835e-06
-1.94071236854935e-05
-2.43816055972782e-05
-2.45304574576672e-05
-3.95995334850384e-05
-1.78582932741839e-06
-2.63793544842188e-05
1.4599748991022e-07
-1.39270319071435e-05
-1.42337968024255e-05
-7.229483842769e-06
-1.84354698664789e-05
-1.76552037036213e-05
2.22635188666275e-06
-2.97196918862633e-05
-7.79386795727252e-06
-1.30062738722957e-05
-3.21837946953846e-05
-3.72325738409648e-05
-3.24980823550249e-05
-2.70113789589648e-05
-1.17675826565326e-05
-8.67033902607099e-06
-9.97995321821041e-06
-1.78143453071558e-05
-2.01792106690038e-05
-2.737140990858e-05
-1.6299685834598e-05
-2.5121203033383e-05
-1.56522448838873e-05
-3.90010313481117e-06
-3.8999485784482e-06
-1.36311008572604e-05
-1.14418677893468e-06
-2.71242244585989e-05
-1.11699730150928e-05
-1.16392572265122e-05
-1.84334783674028e-05
-2.29662292105823e-05
-9.86569746297938e-06
-3.370395673637e-05
-1.76443741642224e-05
-2.80194283039279e-05
-1.53738612969422e-05
-1.70685375280615e-05
-9.98170516506911e-06
-1.53769033770743e-05
-5.54536660323892e-07
-1.79541528053027e-05
-1.62231305906407e-05
7.75305176203571e-07
-1.66553231979437e-05
6.31381115677464e-06
-1.71279524212447e-05
-2.33264033627994e-05
-1.24776319844165e-05
-2.48279218102419e-05
-2.22473555963439e-05
-1.09278513515558e-05
-3.77620331318039e-05
-3.26423893008505e-05
-3.24125556556321e-05
-3.19620001037131e-05
-1.67716074533138e-05
-8.89139715120827e-06
-2.15777984864583e-05
-2.08262083980261e-05
1.4565489909134e-06
-1.90573800658802e-05
-1.81873232383032e-05
-6.23901035815873e-06
-2.40935085017456e-05
-8.66082868417485e-06
3.72409193963673e-06
-2.37344143513431e-05
-1.46070311309643e-05
-2.00281169593004e-05
-2.06347865265408e-05
-3.3623616908013e-05
-2.54797113714447e-05
-1.91762347798174e-05
-1.48049233641836e-05
-1.86535072640199e-05
-1.34156936564532e-05
-1.79938303728885e-05
-1.68450446723224e-05
-1.38624214765882e-05
-7.91658771831656e-06
-1.31356868921613e-05
-3.37762057260322e-05
-5.40992725544963e-06
-7.89059931397642e-06
-2.30460255435595e-05
-1.21252310702593e-06
1.23322828882111e-05
-3.42377557441784e-05
-1.0934309834889e-05
-6.42836907261566e-06
-1.38517192082059e-05
-4.51818834556771e-06
-1.65322874944795e-05
-1.38176512572916e-05
-1.88984346951351e-05
-2.39514751213302e-05
-1.18895067673672e-05
-1.91491820925764e-05
-1.57666954757876e-05
-1.88588505312882e-05
-1.62979106661754e-05
-8.34129067726192e-06
-1.10547565027353e-05
-1.86536908662493e-05
-2.18315194200635e-05
-7.10216059448549e-06
-1.43195897359146e-05
-7.72714539597848e-07
-2.24352975387225e-05
-1.58970866469654e-05
-5.10133720967257e-06
-8.89100193041183e-06
-6.77647960073729e-06
-1.27772348876724e-05
-2.80216353583988e-05
-7.43882187890939e-06
-2.14477241545838e-05
-1.7309268610631e-05
-2.93064337111503e-05
-1.31162884104055e-05
-2.83630332042302e-05
-2.48197544975195e-05
-8.08352443381644e-06
-1.20886912558974e-05
-1.71262356634962e-05
-3.10576776586897e-06
-9.1605305689455e-06
2.54154944627944e-06
-2.4713864404298e-05
-1.33707848791811e-05
-1.14285663458083e-05
-2.35753015255614e-05
-1.54944210099707e-05
-3.00779841923557e-05
-9.29120260637511e-06
-5.4644320292407e-06
-1.21965403167751e-05
-2.37661726721807e-05
-1.5763169774894e-05
5.4476536244413e-06
-2.97289942555762e-06
-1.43005509582932e-05
-4.83173341216017e-05
-1.90165798129062e-05
-1.27349626609577e-05
-1.38556509775948e-05
-1.13665519162662e-05
-2.18590687601533e-05
-1.7052477020311e-05
-1.51574594402819e-05
-2.34571257373946e-05
-1.8698757446131e-05
-1.44159292114139e-05
-5.7041134322069e-06
1.75632665909823e-06
-1.56123057161864e-05
-2.72111256605994e-05
-7.52138020495311e-06
-1.95396143967482e-05
-2.74486823359808e-05
-1.01568826803618e-05
-1.00117302989548e-05
-2.49858496150743e-06
1.84372259664485e-06
-1.29381615357459e-05
-2.9333951546775e-05
-1.93761751364966e-05
-3.20145244060043e-05
-1.92142278142936e-05
-1.81902129580063e-05
-1.63898478761442e-05
-1.0565000454221e-06
-1.23818538702085e-05
-3.33899136518455e-05
-1.19607861710236e-05
-1.39890396929834e-05
-1.22983171747435e-05
-5.5835542560225e-06
-1.08836175364651e-05
-2.83884488240422e-05
-9.90768750992167e-06
-2.15413432123179e-05
-2.70340354928196e-05
-2.01703474778581e-05
1.59394389583518e-06
-1.84395893316525e-05
-1.0221322784276e-05
5.411022981411e-06
-1.4316858124116e-05
-2.7619172227086e-05
-1.89380766325367e-05
3.18685172148319e-06
-4.34540742830878e-06
-1.07658133885568e-05
-1.41069586405399e-05
-1.45052927076786e-05
-2.50942828349044e-05
-1.51433143298096e-05
-5.93087605443665e-06
-1.32089441700309e-05
-9.70748639052261e-06
-1.77893757815781e-05
-1.33335685550962e-05
-1.61794100912376e-05
-1.30796743171738e-06
-3.82903434221026e-07
-7.3613106593851e-06
-1.76185280789977e-05
-1.98902025668563e-05
-1.39993297781867e-05
-7.27038018492219e-07
-1.82576076571353e-05
-6.9915086579014e-06
-1.75818652325671e-05
-1.08314211797116e-06
-3.96377526518266e-06
-5.74748231031697e-06
-4.54792862288247e-05
-1.62048398552561e-05
-1.76257659645364e-06
-2.22227979336681e-05
-2.46892464028059e-05
-1.48016935969633e-05
-3.69428866121476e-05
-1.75144589000221e-05
-1.92208774605571e-05
-7.16740389264032e-06
-1.92569538228045e-05
-1.81308729514735e-05
-2.7718400822478e-05
-2.24719685308666e-05
-1.27070061866471e-05
-3.28320497600111e-05
-2.29201878433148e-06
-6.9958610458656e-06
-1.99267302144297e-05
-1.8953506964793e-05
-2.82632696012526e-05
-1.40615961318825e-05
-9.71974486956892e-07
-1.50309111438954e-05
-1.2167567355771e-05
-1.17521344967383e-05
-1.42608479877957e-05
-2.15797347228164e-05
-1.22385791798491e-05
-1.96203571907296e-05
-7.89997103874572e-06
-2.37576571815261e-05
-1.92304851890336e-05
-2.54628034773297e-06
-1.68250542679422e-05
-2.30433893445332e-05
-1.96542596065905e-05
-2.78422047195744e-06
-1.9938211875051e-05
-1.67801446100584e-05
-2.82170818377172e-05
-1.56988835877135e-05
-1.97597973059036e-05
-1.02717917352076e-05
-3.10927070861722e-05
-3.80099060202077e-05
-2.87186568108988e-05
-1.22602294016192e-05
-2.92470351744305e-05
2.22338350847925e-07
-6.23188647110191e-06
-3.78253958015513e-05
-2.65282326388362e-05
-3.01225982763696e-05
4.48465461292531e-06
-2.16204489457379e-05
-3.02508400111487e-05
-1.56489007102721e-05
-1.12822974304448e-05
1.02997206801275e-06
-2.10011082597681e-05
-1.291781143917e-05
-1.69316607478866e-05
-2.15469475584215e-05
-8.59771512913276e-06
-1.86925183295165e-05
-1.70734384774964e-05
-2.11182477171095e-05
-1.49064011176882e-05
-2.34636429696276e-05
-2.71759693392023e-05
-1.2062791014106e-05
-2.4765689452995e-05
-1.06126099852064e-05
-3.01711643643445e-05
-4.40830568656634e-05
-1.96004444589413e-05
-1.84594342175347e-05
-8.36352937590362e-06
-2.53549734054941e-05
-1.0024706166522e-05
-2.68396676618132e-05
-1.47625480132793e-05
4.66821967017364e-08
-1.99516657576481e-05
4.4036776774327e-06
1.35766198309534e-05
-2.5125244175468e-05
-2.72810557461949e-05
-2.68370163104433e-05
-1.65234144679975e-05
2.07150441338801e-06
-1.31553190801749e-05
-1.60794262945643e-05
-1.43342314097339e-05
-2.07615123340205e-05
-4.58658423894741e-06
-2.22266163392705e-05
-2.45485852216153e-05
-1.63508656063517e-05
-2.14005080366063e-05
-1.60136562122218e-05
-1.27226564252046e-05
-2.23756341426292e-05
-1.83090975135784e-05
3.54654218777231e-07
-2.48656209944163e-05
-2.90161954613378e-05
-1.38927474845979e-05
-1.71110980803399e-05
-1.79261954505244e-05
-1.52817229352258e-05
-1.94038386209501e-05
-1.58279645763334e-05
-1.90436523639992e-05
-1.01853986606494e-05
-2.26665358479456e-05
-1.36867925185299e-05
-6.82589340497456e-06
-1.09382073919724e-05
-2.01706447486084e-05
-5.52809507242371e-06
2.74988591683341e-07
-2.09235904408289e-05
-2.3255344874774e-05
-3.95025984229812e-05
-1.66507163382801e-05
-2.57680310185429e-05
-1.50421608049706e-05
-2.56094860260375e-05
-2.26873463805065e-05
-3.77213035839859e-05
-1.21282365333293e-05
-3.15961618237721e-05
-2.12533877614018e-05
-1.04777242774093e-05
-1.75484046058892e-05
2.3780469496515e-06
-1.71653981745368e-05
-2.30373498328651e-05
-2.6274159215915e-06
-9.9025499261197e-06
-1.83080957285078e-06
-7.21167082525679e-06
-1.42381092054202e-05
-1.66409526912744e-05
-1.35965191395784e-05
-2.48956896460546e-05
-2.63127970499046e-05
-1.41652165761277e-06
-1.23190617953887e-05
-1.99294531942498e-05
-1.34451644194793e-05
-2.48885050482164e-05
-1.19494780512215e-05
-1.77006379170097e-05
-3.26821693128983e-06
-1.55420648217164e-05
-1.13619532988198e-05
-1.6273595109135e-05
-2.09793638541346e-05
-1.77637362975151e-05
-2.57385826346688e-05
-1.23544473812242e-05
-9.15371035241157e-07
-1.18826096745818e-05
-7.81442956155315e-06
2.43920582359438e-06
-1.16000672648135e-05
-6.30609543831848e-06
5.47462645378278e-06
-2.0624708726416e-06
-1.49640161689275e-05
-1.12716790680615e-05
-1.52803923568291e-05
-9.17632260538244e-06
-2.34505097054934e-05
-1.57968892331789e-05
-2.28006455443934e-05
-2.9602536882451e-05
-1.84127215692883e-05
-7.71152646226773e-06
-1.07389694846926e-05
-3.01573092628494e-05
-1.81924936197173e-05
2.15873585083207e-06
-1.72669710836323e-05
-3.27467882786266e-05
-5.10440883927764e-06
-1.03688515508372e-05
-8.16590087894046e-06
-9.72508719442235e-06
-2.43823200686293e-05
-1.7492309869908e-05
-7.97593506438192e-06
-2.27188479423997e-05
-1.20083822993576e-05
8.64095236667896e-06
-2.62121080464399e-05
-2.38706896703014e-05
-3.03423001812285e-05
-2.76073216385469e-05
-6.747169205006e-06
-1.03768202302561e-05
-2.44180179718705e-05
-1.26316303653868e-05
-8.58573951735868e-06
-2.4261640768288e-05
-1.16686722816561e-05
-1.93247236964928e-05
-7.1132464695555e-06
-1.70015370869631e-05
-2.29762322802353e-05
-8.43644438069411e-06
-8.70316526687009e-06
-2.63653578750873e-05
-2.1084218884568e-05
-9.17428868923125e-06
3.45484343669117e-06
-1.98958711525629e-05
-7.38192382528367e-06
-1.85163208773314e-05
-2.45019141662446e-05
-2.14220064884655e-05
-1.27651615519385e-05
-2.42363981894215e-05
-1.48691670643236e-05
3.9100792470097e-06
-2.1543197981553e-05
-1.63143777120447e-05
-2.17571233984518e-05
-1.17018360876357e-05
-1.37298155733965e-05
-3.08590114761762e-05
-2.31156760400438e-05
-3.60505813479952e-05
-1.05305857624671e-05
-1.16277825149227e-05
-2.75483419554825e-05
-2.08185253889619e-05
-2.42216092733263e-05
-2.15819768956979e-05
-1.76329583766213e-05
-1.14170798361359e-05
-3.82134024564105e-05
-1.69815041303585e-05
-2.81897302512823e-05
9.02564042898343e-07
-2.18793010460937e-05
-2.38280788532168e-05
-1.65995751845348e-05
-1.41082624647922e-05
-9.13942340333732e-06
-2.35957540152101e-05
-2.64518806111863e-05
-1.28018760252269e-05
-1.37525474936407e-05
-1.7599564766174e-05
-9.02097261749926e-06
-2.22086001557179e-05
-3.1202936905256e-05
-1.8977564333312e-05
-1.35578068843425e-05
-3.13662700456899e-05
-1.65560852539967e-05
-2.71782207519549e-05
-2.5775097100242e-06
-1.49163037047676e-05
-1.21423846465004e-05
-6.40538001600452e-06
-1.62450785951418e-05
-2.07774524030201e-05
-2.09319897263993e-05
-4.29099036073012e-06
-2.23473637942323e-05
-4.04575674403517e-05
5.71001349283783e-07
-2.72428990016348e-05
-3.78494811074726e-05
-1.34831557820666e-05
-1.97020808107931e-05
-4.10180861796216e-05
-1.65506579362663e-05
-1.24563464832191e-05
-2.28542113757451e-05
-6.31243369844586e-08
-3.61595025885935e-05
-2.47105665453348e-05
-4.74800056133318e-07
-1.38596133728361e-05
-3.49615293343715e-05
-5.80914277520148e-06
-1.35934007098928e-05
-1.67514450884722e-05
-2.03211815571024e-05
-2.92437645709547e-05
-2.12607540124046e-05
-1.73952681234487e-05
-1.46835558981863e-05
-2.08511294739028e-05
-1.09922526403908e-05
-1.67731454394645e-05
-3.58852975513733e-05
-2.16266256214924e-05
-1.54088078569221e-05
-2.67492341460162e-05
-2.40943998564982e-05
-7.71491136679679e-06
-2.99286011096228e-05
-3.4612109862732e-05
-5.15612599664165e-06
-1.77323252046063e-05
-1.89067996331743e-05
-1.19873840208669e-05
-2.32922489121181e-05
-3.26908849140113e-05
-2.57687688282421e-05
-2.84642126414631e-05
-2.05549756198746e-05
-1.7519148349996e-05
-1.60772635006553e-05
-1.70906283938679e-05
2.3404476688848e-06
-1.86183202697146e-05
-2.33915263539456e-06
-1.96765040114912e-05
-1.32857878381008e-05
-2.31022888374874e-05
-7.64221641833621e-06
-2.92375219156259e-05
-2.1879453492017e-05
1.38731451376156e-06
-1.73816171259686e-05
-1.08029787333969e-05
-1.24780046922746e-05
-7.44476977326304e-06
-5.56604623656616e-06
-3.48725511078812e-06
-1.20304564991257e-05
-1.01502258247738e-05
-2.65023909029644e-05
-2.79187346367458e-05
-3.38592534774322e-05
-2.29480332040502e-05
-1.87731264140195e-05
8.66493053791387e-06
-8.94354834373851e-06
-1.0724979041085e-05
-2.30816649746245e-05
-1.9073023256221e-05
-2.43312579776546e-05
-2.87444594912508e-06
-3.07317625500948e-05
-8.29860313869242e-06
-6.50377606350629e-09
-3.56373772580249e-05
-1.48698415883903e-05
-2.60229037971546e-07
-1.19249069550346e-05
-1.18413839038626e-05
-1.51346289265972e-05
-2.57034606652659e-05
-3.10690598337349e-05
-2.07905242935945e-05
-3.19502879638986e-06
-4.56437044273047e-06
-2.28109959727548e-05
-1.14758190303556e-05
-2.12150915334217e-05
-2.14573420320455e-05
-1.75979017756261e-05
-1.5964087201328e-05
-1.72363993425252e-05
-1.60995925460726e-05
-1.85065502794902e-05
6.34408158421774e-06
-2.29051888229583e-05
-1.2469825088891e-05
-4.83565700690422e-07
-7.62123419668823e-06
-2.10546568725411e-05
-2.08546152340045e-05
-1.71954654342942e-05
-3.14555680359604e-05
-2.11361831866948e-05
-9.8329687338271e-06
-1.70239899732256e-05
-1.06610287382221e-05
-1.84612524914201e-05
-2.32565350385006e-05
-1.53943541787775e-06
-1.21998014262185e-05
-1.54991430754065e-05
-1.90878697267934e-05
-9.95219394305724e-06
-6.61111844319966e-06
-7.82811010708989e-06
-9.58928502819358e-06
-1.71403669283386e-05
-2.07870806350835e-05
3.81191988467279e-06
-2.52426124687006e-05
-1.62252277550899e-05
-1.07750607190349e-05
-2.83002742387744e-05
-4.01334071177744e-05
-2.63914940366976e-05
-1.29964112028849e-05
-2.23873808014314e-05
-2.52230928543197e-05
-1.87813418723472e-05
-3.00311767211494e-05
-1.93422946702478e-05
-1.36015465147818e-05
-1.38567885245692e-05
1.69858653471931e-06
-7.23693786570106e-06
-1.8723893151686e-05
-3.60151250228297e-05
-7.02576433394954e-06
-1.26754780464808e-05
-2.50589321103138e-05
-2.16642506801188e-05
-4.8499425952039e-06
2.96877472793796e-06
-1.93227312548794e-05
-1.73745529567657e-05
-1.94008797433874e-05
-1.98820182121592e-05
-3.40343014837269e-05
-2.39848679646849e-05
-1.90015521201143e-05
-2.07098416946644e-05
-2.54893310161051e-05
-1.56058908125138e-05
-1.22510879920094e-05
-1.37979493151996e-05
-2.40817612645786e-05
-1.04426677159752e-05
-2.41080354245069e-05
-1.92662655173687e-05
-3.07424409571762e-05
-1.92678723551305e-05
-3.6671000546732e-06
-1.627041054922e-05
-3.89852764233347e-05
-1.76059935156735e-05
-1.56369413353994e-05
-2.51807521482101e-05
-2.00636871074774e-05
-2.88406697195329e-05
-1.44130739470365e-05
-2.36044317766673e-05
-1.21419460499115e-05
-9.01319082858068e-06
-1.78078820005998e-05
-1.89175288369791e-05
-3.03464555715261e-05
-1.98209612531374e-05
-1.09284402012591e-06
-1.37879980411453e-05
-1.56325009183271e-05
-1.77826019171084e-05
-1.04778960370733e-05
-2.14447578408029e-05
-3.96212332262374e-06
-9.78723770126827e-06
-7.33911976973846e-06
-2.39578720750776e-05
-5.5078224331591e-06
-4.10361062840595e-05
-3.67504098860151e-05
4.36546051550914e-08
-2.651867151275e-05
-9.06144201065813e-06
-1.64031439011528e-05
-1.60359512295767e-05
