# Supplementary material for: Research on computational propagation and identification of mine microseismic signals based on deep learning
Source: PLoS One. 2025 Oct 22;20(10):e0334641. doi: 10.1371/journal.pone.0334641 (PMC12543183; doi:10.1371/journal.pone.0334641)
Supplement: S11 Data — (ZIP) [file pone.0334641.s011.zip › 000101100002728.xlsx_0.txt_24.txt.txt]

-1.75441377697123e-05
-3.46573008753793e-05
-1.27803911598776e-05
-2.07524199529207e-05
-2.2651135076519e-05
-1.33294001283904e-05
-2.90577340975081e-05
-2.10124929413501e-05
-1.06165470857413e-05
-1.04085687010929e-05
-2.38970027014716e-05
-3.33298857705541e-05
-6.96693133234809e-06
-2.83135940142402e-05
-1.39050169824646e-05
-1.86740259050447e-05
-3.29124397590156e-05
-4.68803613545127e-06
-3.14943856900908e-05
-2.29794370336955e-05
-5.55036262510504e-06
-4.78829418431316e-06
-2.15751830234997e-05
-2.33747479294894e-05
-1.70456102589275e-05
-2.82833947328875e-05
-1.7535116796199e-05
-2.19763567146324e-05
-4.13906108798066e-06
-1.97239787129214e-05
-1.00320074440278e-05
-2.67855231931804e-05
-2.50078166388306e-05
-1.63841263220736e-05
-7.78648367801892e-06
5.27441018719221e-07
-1.73340812589702e-05
-2.98257141136805e-05
-1.20685522385e-05
-1.62353896794946e-05
-2.91565242409686e-05
-3.23919435419098e-05
-2.46303671290032e-05
2.79006413555122e-06
-1.69590036897939e-05
-1.62796965678512e-05
-1.14376792161456e-05
-2.77828966133291e-05
-3.72602323050405e-05
-1.42479126837018e-05
7.85053456886448e-06
-3.14621128270794e-06
-2.56628665172888e-05
-1.46717574889883e-05
-2.89276894894077e-05
2.33310544402049e-06
-1.58577619372316e-05
-8.06833093890949e-06
-2.86031862415208e-05
-1.33790785673831e-05
-1.01390477953389e-05
-1.32351390826332e-05
-2.33843755108978e-05
-2.24949334182116e-05
-2.48982551879518e-05
-4.96713201402177e-06
-6.49195003692842e-06
-4.52591716665688e-05
-8.91632557371745e-06
-1.4803937032039e-05
-3.0297392583954e-05
-2.19029474945134e-05
-1.43724660808245e-05
-1.99115529235152e-05
-1.32305655325186e-05
-9.55727700173654e-06
-2.00547872313974e-05
-1.72197555818753e-05
-2.14279010125927e-05
-3.26368561959298e-05
-1.38457418665712e-05
-2.37998330737928e-05
-2.03674616891568e-05
-1.68381450935077e-05
-1.52948771980412e-05
-1.22333308905208e-05
3.85612238249799e-06
-1.15836354921132e-05
-1.51428166888209e-05
-4.03339183381576e-06
-1.27188374266581e-05
-1.82987351683783e-05
-2.95847104296977e-05
-2.28704539673065e-05
8.8363278735736e-06
-5.55559439796412e-06
-7.64691499748943e-06
-1.8735405664035e-05
-1.57979735926748e-05
-2.35257744529522e-05
-2.85377784398331e-05
-2.76735217447176e-05
-2.43997947159592e-05
-1.73651744101606e-05
-2.23112881637042e-05
-9.55599484653631e-06
-1.39797794907287e-05
-9.3034564476252e-06
-1.41191521925617e-05
-2.529218286876e-05
-2.83669354149365e-05
-7.27263926140006e-06
-2.74782093917447e-05
-1.21529631772588e-05
-2.13605255516122e-05
-1.64119445433495e-05
-1.1356471085859e-05
-1.48167645171662e-05
-1.23167746957993e-05
9.35473265504022e-06
-3.44712916430343e-05
-2.2338054230246e-05
-1.23186801759154e-05
-5.44934405638329e-06
-1.43768546991102e-05
-9.89100594637874e-06
-2.68666255849756e-05
-3.02648662943576e-05
-3.23260132120674e-05
-1.28841908228756e-05
-2.48836532371983e-05
-2.71190321012598e-05
-1.16333186386385e-05
-2.98298582072864e-05
-2.08950261226101e-05
-2.44081551088984e-05
-2.19867562247202e-05
-3.0936378902318e-05
-1.93724339725831e-05
-1.64168129413944e-05
-1.79838690008635e-05
-2.34233120287284e-05
-1.83886311650247e-05
-8.55521404865392e-06
-7.78701670991682e-06
-2.90572024860343e-05
-2.486905802641e-05
-4.23873583820736e-06
-9.4763862613324e-06
-1.15957039779789e-05
-9.38647804986119e-06
-1.09692733856337e-05
-1.59272661594534e-05
-8.28748435449901e-06
-2.40431081557378e-05
-2.07595305590865e-05
-1.40488011535031e-05
-2.26788243150399e-05
-6.36685013809061e-06
-2.60831560995789e-05
-3.24318934849618e-05
-1.18265729816204e-05
-2.9835484893846e-05
-3.01237006241931e-05
-1.20140252310002e-05
-3.32736915326499e-06
-1.33077005724751e-05
-8.78614452097024e-06
-1.42154446863182e-05
-8.67645929383653e-06
-2.90171383517928e-05
-8.80917694037893e-06
-9.76979276618084e-06
-6.54832177875616e-06
-2.12596977335255e-05
2.89806719740161e-06
-1.28882327900909e-05
4.24662683404165e-07
-1.29470354172137e-05
-1.0641262586276e-05
-2.66185100673689e-05
-8.02167751771134e-06
-3.57235780271795e-05
-1.56735922456746e-05
-1.17839076594728e-05
-1.51165069168911e-05
-1.7066811405162e-05
-4.06862381760394e-06
-1.58460603943096e-05
-8.00586327686971e-06
-1.19975580066801e-05
-7.01107701545138e-06
-3.70740701301203e-06
-1.44676157459445e-05
-1.37246728507904e-05
-1.18836645228375e-05
-1.27750157728924e-05
1.21702073331314e-05
-1.48232788464017e-05
-1.16728985064643e-05
-2.51998754869475e-05
-2.94589593489857e-05
-2.18523181529816e-05
-7.15827563995665e-06
-2.71671820423823e-05
-2.13743111317637e-05
-2.55159576184763e-05
-7.85197369202499e-07
-2.46533936857715e-05
-1.4794720044134e-05
-3.09349137064749e-05
-6.87654158088753e-06
-1.77586208710215e-05
-2.40711531901721e-05
-3.84119355760998e-06
-1.58069141332854e-05
-3.96930307363138e-05
-1.56991916237424e-06
-2.24372043752948e-05
-1.85488327957448e-05
-2.50692399448956e-05
-1.22247573301038e-05
-2.35798824678286e-05
7.88826348638811e-06
-3.30448571031317e-06
-2.82969150973986e-05
-1.71177461931372e-06
5.7527451215299e-06
-1.14292415400898e-05
-1.09908017726945e-05
-2.34869332164822e-05
-2.36065730039051e-05
-3.20113540221354e-05
-1.78851577596963e-05
-9.21111565911222e-06
-2.86936391768111e-05
-3.42386145793691e-05
-2.90923106376253e-05
-8.61126894233846e-06
-3.69346919374522e-05
-1.33976280196336e-05
-2.35354492527279e-05
-1.80157494680766e-05
1.06127472555253e-07
-3.46273531924844e-05
-3.10147477465753e-05
-1.74338038985136e-05
-1.43581841995871e-05
-2.52870522807616e-05
-8.31562669881647e-06
-8.48625357214035e-06
-3.11822155417097e-05
-1.51070618200554e-05
-3.00493037530464e-05
-1.63539712133869e-05
-6.20814464158243e-06
-1.11264867305344e-05
-2.25755174463525e-05
-8.90082813247603e-06
-3.57527919443028e-05
-1.45592667897086e-05
-8.49009238965556e-06
-2.800489162633e-05
-1.83742565740187e-05
-2.44351283704629e-05
-1.00948804557004e-05
-2.31064595145791e-05
-3.35665214313009e-05
-2.93506361862609e-05
-7.47289966046154e-06
-3.43654990087999e-06
-1.13850865510079e-05
-3.83203055287585e-05
-3.28239022372597e-05
-1.05436380782661e-05
-1.76714290661625e-05
-1.36668913972606e-05
-9.77123375036877e-06
-9.40383963898836e-06
-1.98816595712854e-05
-2.10732126096557e-05
-2.86925489476047e-05
-1.47383853231818e-05
-1.7836301579567e-05
-1.06483970613327e-05
1.22455167281526e-07
-1.09575365651347e-05
-1.82561951584079e-05
1.32635163587728e-06
-2.65157811735871e-05
-1.7626335012746e-05
-1.9874778507756e-05
-1.8448897763731e-05
-2.58061798991235e-05
-2.51622096232768e-05
-1.72427145618019e-05
-5.91868192613506e-06
-1.67723068385626e-05
-1.38741501539617e-05
-9.9565202538519e-06
-2.34079785840166e-05
-2.2135591785293e-05
-2.25277903192635e-05
-6.52877492133995e-06
-1.22611816828689e-05
2.02536040990462e-06
-1.51855947423552e-05
-3.2299513539815e-05
-3.80779211123017e-05
-1.91187483712199e-05
-5.09126626755547e-06
-1.04705449624192e-05
-1.22147060350041e-05
-1.36884914620991e-05
-2.56519330105911e-05
-2.05011180649967e-05
-1.92348264992402e-05
-2.68004756470847e-06
-1.36888195584151e-05
-2.41294196634372e-05
-1.90181745214045e-05
-3.83364660546647e-05
-2.01584111994924e-05
-2.33392770564877e-05
-2.78222640647911e-05
-2.08247708123948e-05
-2.98742526903647e-05
-1.29609819222686e-05
-5.32992451791488e-06
1.41840547347705e-07
-1.72341246503339e-05
-2.42592719601565e-05
-2.57360891697769e-05
-1.70222140232227e-05
-2.56396962058979e-05
-1.86492901468314e-05
-2.20200633368213e-05
-2.02346646655245e-05
-1.82682492953685e-05
-2.61693319786954e-05
-2.72592992997182e-05
-1.37917847203259e-05
-2.96618841174032e-05
-5.28606048605663e-06
-2.32391569209861e-05
-2.43730335998801e-06
-1.51389216308261e-05
-4.18963702845132e-05
-7.25647843996911e-06
-2.43377294771573e-05
2.07788913927837e-07
-1.16684256489741e-05
-1.2799604541139e-05
-1.39538173320046e-05
-8.24496877956244e-07
-9.93468442307197e-06
-1.13403462950513e-05
-1.38170845513812e-05
-1.97479823530336e-05
-3.05029194096702e-05
-1.50691153091506e-05
-2.82970138083783e-05
-7.3370659410504e-06
-1.81178882343388e-05
-2.33885535277452e-05
-4.87320968461035e-06
-2.2245368659049e-05
-1.87206663173572e-05
-2.60386945887486e-05
-3.54565074159771e-05
-1.31658616700423e-05
-2.28810083199569e-05
-2.15760634037326e-05
-3.5556122871019e-05
-1.28116875161004e-05
-1.19505943112207e-05
-2.52623303673153e-05
-2.66303373602095e-06
-1.3921777040942e-05
-2.35302219332044e-05
-2.73267168447628e-05
-1.50403754565879e-05
-2.05091320010431e-05
-2.14692946368967e-05
-1.63677658027541e-05
-1.82222487637668e-05
-3.2552435772963e-05
-3.21480154015454e-05
-8.22952075863004e-06
-1.08043814353867e-05
-8.13052369117213e-06
-3.13717841143762e-06
-1.10216527075015e-05
-1.43359324401702e-05
-1.99559982405907e-05
-3.06446187718441e-05
-2.01165531276999e-06
-2.71392809979423e-05
-9.05090754410468e-06
-1.61877886820085e-05
-2.68989903963081e-06
-1.29176717743508e-05
-1.46644652242526e-05
-1.36603156372795e-05
-2.60564491067497e-05
-2.55693390469939e-05
-1.26406884288635e-05
-2.10431749260535e-05
-2.81389758043543e-05
-2.65526128964972e-06
-8.05366194901559e-06
-1.7052451649513e-05
-2.51878335548414e-05
-2.68582497193263e-05
-5.25182579675966e-06
-2.22669589061363e-05
-2.08323232397566e-05
-1.6344419521079e-06
-2.23807298525101e-06
-9.48756154532896e-06
-1.92182794506241e-05
-1.53237022331699e-05
-1.64400550364366e-05
-3.47344473730382e-06
-3.65615134475601e-06
-2.75954088926433e-05
-2.10638864906158e-05
-2.04729852378131e-05
-1.91046061659121e-05
-1.44524848300391e-05
-5.77423031353395e-06
-3.10021273565641e-05
-4.13765838034216e-06
-1.58644053971394e-05
-6.52590483241451e-06
-3.16516740931069e-05
-1.66625117943144e-05
-2.25438564405365e-05
-2.61781498359787e-05
1.98544063339311e-06
-1.73079690193434e-05
-2.84446113946986e-05
-1.4206601708936e-05
-1.6207972777508e-05
3.18484384225964e-06
-2.40541187789023e-05
-2.78431032430704e-05
-2.91641306491686e-05
-1.96105746857196e-05
-1.84311623288771e-05
-3.18120102783374e-05
-1.16612157086147e-05
-1.40216070514773e-05
-7.50060118132068e-06
-1.79460331237987e-05
8.0909619407683e-07
-3.06479762669308e-05
-1.63603282892071e-05
-2.61771352962972e-05
-2.15684214366049e-05
-1.11582064955119e-05
-9.27022327991355e-06
-1.9110241093e-06
-2.49499029466114e-05
-5.18432770015623e-06
-2.40326309367412e-05
-9.89546590530617e-06
-1.76081901769154e-05
-1.83962665750507e-05
-2.31844129833256e-05
-4.15083411525205e-06
-2.25511842828411e-05
-2.12835045005958e-05
-2.52240355420498e-05
-1.66306847941622e-05
-2.74237681302635e-05
2.88296201592006e-06
-1.53061225182404e-05
-8.46197554570982e-06
-1.53673627698791e-05
-2.06779441438844e-05
-1.6398585938677e-05
-2.06517705931936e-05
-1.15905574248359e-06
-1.05410448971334e-05
-1.08468502408504e-06
-2.47234238893133e-05
-8.11122551026126e-06
5.30310502343406e-07
-1.50634364795471e-05
-4.30886489514887e-05
-2.76505004231004e-05
-1.90125173771442e-05
-1.47576779616054e-05
-1.5478876507245e-05
-6.98979575339327e-06
1.02949020370344e-06
-1.69291677152557e-05
-2.14214743437555e-05
-4.94729080515703e-06
-2.88277026904466e-05
-1.43961152851698e-05
3.02579876355961e-06
-4.15714912934195e-06
-1.59716803396622e-05
-3.1800382708201e-05
-2.21131226894002e-05
-1.1256650444317e-05
-1.09902038012038e-05
-2.4257750675148e-05
-1.04635259328959e-05
-1.11935604140018e-05
-1.05461697373277e-05
-1.45295956370975e-05
-1.57666919921736e-05
-2.15598323319624e-05
-1.32734745640259e-05
-1.90215217944723e-05
-1.08440807042068e-05
5.19102741455793e-06
-9.72214625322212e-06
-2.95525494087461e-05
-4.12737078294919e-05
-3.71276931017058e-05
-2.75768717542685e-05
4.59911324173736e-06
6.10455749897743e-06
-1.12111882612813e-05
-1.24762067773412e-05
-4.37800860970737e-06
-2.10036760069571e-05
-1.72498675773026e-05
-2.8913099251058e-05
-1.58455429163266e-05
-2.06261765577502e-05
-1.25270189321785e-05
-1.90314794425455e-05
-1.35338068070692e-05
-2.551797684595e-05
-1.66316667339911e-07
-2.20206930422556e-05
-6.07156886456135e-06
-1.90295187381106e-05
-3.62945951065839e-06
-1.46171990885479e-05
-3.12761348741753e-05
-1.34914645370653e-05
-1.28318431226305e-05
-4.22274889938277e-05
-2.55266396111215e-05
-9.15326372734359e-06
-2.35111060042775e-05
-4.16700258688919e-06
-2.84650339258813e-05
-1.07672801750234e-05
-1.59707817662608e-05
-2.00805969571608e-05
-2.61977334422832e-05
-6.50759168980464e-06
-1.29135236766367e-05
-8.16536323839303e-06
8.17438992483655e-07
-2.87811377643132e-05
-8.25957542064118e-06
-2.20425421938848e-05
-2.88215967455011e-05
-1.70589199617439e-05
-2.47215900295774e-06
-2.15931765527753e-05
-3.84911141405819e-05
-1.45708889125264e-05
-2.83094782517196e-05
-8.74235529784788e-06
2.87240719225755e-06
-2.29579207782661e-05
-2.21726448918291e-05
-6.00975976832311e-06
-1.68966409260354e-05
-3.18211439359648e-05
-9.00221517891109e-06
-2.65489807880071e-05
-2.16959335904333e-05
-1.45070358258257e-05
-1.29934949727916e-05
-3.038835499982e-05
-3.2700988485268e-05
-2.58872729817686e-05
-1.21544486963303e-05
-2.13354515721261e-05
1.08495326016431e-06
-1.20152071856445e-05
-1.70165602744268e-05
-2.03205017033142e-05
-1.73470304530786e-05
-1.2804245131017e-05
3.0121806362454e-06
-2.60519303396628e-05
-2.2996307735303e-05
-2.23801452810656e-05
-5.85431373196411e-06
-1.00519226820255e-05
-2.11542181654776e-05
-2.96928330585312e-05
-1.47399091786572e-05
-1.3661063955652e-05
-1.98876550116747e-05
-1.1213682695109e-05
-1.419738605672e-05
-1.04471335300573e-05
-1.71419989824142e-05
-2.07736270268735e-05
-1.11046365038695e-05
-1.91149794432399e-05
-1.73994285396161e-05
-1.29230777716146e-05
-1.86624792142586e-05
-2.63313189196083e-05
-9.27161547416785e-06
-3.00224251057621e-05
-1.49251846797094e-05
-1.87233585818323e-05
-4.54717535087124e-06
-1.88771284134749e-05
-2.8780067013599e-05
-1.83159753684844e-05
-1.5236361746445e-05
-3.43931964199089e-05
-1.20534502797043e-05
-1.85095533450399e-05
-2.68668682598071e-05
-1.12626885149956e-05
-1.53891492939053e-05
-1.57938907655279e-05
-9.636634573491e-06
-2.08444551211401e-05
-8.03410404593382e-06
-8.59439748415584e-06
-2.17246428341331e-05
-1.40061101621072e-05
-1.45090022550762e-05
-7.38965038383198e-07
-2.52850310364657e-06
-1.50740589366678e-05
-2.38204172186927e-05
-1.10515257419623e-05
-1.59258848442043e-05
-3.545141908166e-06
-2.63271497776434e-05
-8.55292843018711e-06
-2.63847781742269e-05
-2.52650404925934e-05
-2.29587239466694e-05
-1.86787441825896e-05
-5.52068980915549e-06
-4.84360848140064e-06
-2.1322725698553e-05
-3.99086152121763e-05
-1.033235323966e-05
-1.08233245960244e-05
-2.56239245144515e-05
-1.31314466664863e-05
-2.04616768390841e-05
-3.37014763750067e-05
-3.71114219188301e-05
-1.48213892740317e-06
-6.46108080516649e-07
-2.94018204752481e-05
-9.35354377954412e-06
-1.68465506228639e-05
-1.03809443205618e-05
6.20164965168135e-06
1.84685292106903e-06
6.04482889507877e-06
-1.54006731635946e-05
-1.84966983514493e-05
-2.70601405733443e-05
-1.23792112795762e-05
-1.75916389658202e-05
-1.68033635107725e-05
-1.85829644641072e-05
-3.06067046816586e-05
6.11314583779444e-07
-2.38184732421023e-05
-2.16441388191205e-05
-9.23382461642606e-06
-5.19862219528689e-06
-3.00610879516894e-05
-2.22542184367137e-05
-1.88463119043436e-05
-1.48951148630208e-05
-2.48850803998906e-05
-5.53176691189946e-06
-3.0374459392235e-05
-2.5017010988634e-05
-2.31085636782917e-05
6.4927721750372e-06
-1.01350507071213e-05
-2.7178245466175e-05
-1.09998942776899e-05
-1.95226005972025e-05
-2.18220285904485e-05
-1.21972654516664e-05
-1.91427943324714e-05
-1.38152064568318e-05
6.62047421267935e-07
-3.40695753847066e-05
-2.27275273958634e-05
-9.88796239392937e-06
-1.14975818807148e-05
-5.83763717767205e-06
-3.09611027965957e-05
-1.86756506798252e-05
-3.17811730636756e-05
6.24632169045445e-06
-3.54123165438306e-05
-2.76785066493451e-05
-1.31022527592437e-05
-1.62762999424268e-05
-4.21979994492323e-06
-1.61016882314734e-05
-2.348588540621e-05
-3.15777376344985e-05
-2.42673097665089e-05
-1.3037004178186e-05
-1.34883543389554e-05
-1.58425447970002e-05
-1.60788873257177e-05
-1.56447639722468e-05
-2.02143748390745e-05
-1.62563575821896e-05
-1.9683752044195e-05
-9.91187290860554e-07
-2.69285043621987e-06
-4.61045899092829e-05
-3.23351600795504e-05
-3.62605289197591e-05
-2.03348656138392e-05
-1.70933018925801e-06
-2.0098969605846e-05
-1.86092840000527e-05
-2.69355417034271e-05
-2.3668046185689e-05
-1.36977595058851e-05
-4.45812466028406e-05
-3.8646004639476e-05
-1.22510325548455e-05
-3.18145135214025e-05
-4.62444349740032e-06
-2.34777193524829e-05
-1.16004941430396e-05
-2.72578501098321e-05
-1.70675242224086e-05
-2.23188263800382e-05
-2.91158489961484e-05
-8.54457403481563e-06
-3.64913145823752e-05
-2.56514173284141e-05
-1.06513281089523e-05
-3.5968784458915e-05
-1.62417396956852e-05
-1.59997985034314e-05
-1.12868447205652e-05
-1.5485610232947e-05
-9.68985802247963e-06
-5.13110345806905e-06
-2.10004032922617e-05
-1.15752190735185e-05
-2.8252075814142e-05
-2.71005424027597e-05
-2.84569057978293e-05
-1.40280354477577e-05
-1.96705053660348e-05
-1.7116829783451e-05
-1.89018941789569e-05
-2.18272192525648e-05
-1.86816377778721e-05
-2.01344528368953e-05
-1.63468799583589e-05
-2.10837421471804e-05
-1.34150017232899e-05
-2.04919305727577e-05
-3.14010406998965e-05
-1.58285091299091e-05
-3.69938679272128e-05
-2.55534671958084e-05
-6.49871095503979e-06
-3.03007708060538e-05
-8.74468283928881e-06
-2.132020257763e-05
-3.83284663811462e-05
-2.28263695982767e-05
-3.39800343453136e-05
-3.12482708687214e-05
-1.8432301658354e-05
-1.77468811556519e-05
-3.19741302346152e-05
-1.70887098711827e-05
-2.9319347375873e-05
-2.24938885091218e-05
-1.94972394547764e-05
-2.32545585230406e-05
-4.23766405578031e-06
-1.791297685683e-05
-1.57796844276937e-05
-3.81818277359194e-05
-1.59369108958194e-05
-4.94754857174442e-06
-1.93889573345188e-05
-2.49005393413572e-05
-1.33217300887274e-05
-1.47620765070191e-05
-2.18070742960936e-06
-1.47563743222228e-05
-1.80826102478045e-05
-1.79030407895041e-05
-1.09958595406582e-05
-1.96053735137977e-05
-9.41782633659238e-06
-1.60157205875551e-05
5.62341790658635e-06
-5.6086065209224e-06
-2.2219898924846e-05
-6.38295606628379e-06
-6.54679882987283e-06
-4.53576035734703e-06
-2.03519645383176e-05
-3.21533371330698e-06
-1.3692286238453e-05
-2.2466539867762e-05
-4.58647757253743e-06
-2.38453391324178e-05
-2.28353383052093e-05
-3.95077041372513e-05
-3.4175604331412e-05
-2.16444270327278e-05
-2.0462259276103e-05
-3.08144391300607e-05
-1.28611193989518e-05
-9.75681168988302e-06
-2.08942717733638e-05
-4.65091679492587e-06
-8.37645148546929e-06
-1.02324230854927e-05
-1.58689772283575e-05
-1.91268214189052e-05
-5.20878056325252e-07
2.79769795244551e-06
-2.04887619984051e-05
-9.06105487079706e-06
-8.09318276322814e-06
-2.67801159278489e-05
-2.46659387179485e-05
-1.96275267584373e-05
2.51638855756819e-06
-1.58425326687729e-05
-2.15844377400171e-05
-1.12602179906082e-05
-1.70357607087131e-05
-1.3381588052197e-05
-2.14946747384621e-05
-1.47857098249211e-05
-9.70749942262385e-06
-3.42457844380073e-05
-1.74343990830414e-05
-6.85868331137378e-06
-2.80796281100412e-05
-5.31823117052159e-06
-4.97186811012695e-06
-1.62250737561986e-05
1.9116857443305e-06
-8.95839569751538e-06
-1.65355343672984e-05
-1.32881256977421e-05
-3.4196492711534e-05
-2.65687557438017e-05
-2.04200509021017e-05
-1.33508840691757e-05
-1.71956113003807e-05
-2.22673611508524e-05
-1.03695481936721e-05
-2.30746570476373e-07
-8.14539157099784e-06
-2.74585836973242e-06
-2.01860688182905e-05
-7.11996064438943e-06
-1.42962311135548e-05
-2.68914971990075e-05
6.42497152372907e-07
6.97970035745791e-06
-3.15627514012129e-05
-2.27178027008615e-05
-2.13268164646378e-05
-9.37720959605566e-06
-1.78301579833205e-05
-2.97816198263903e-05
-1.08172889135254e-05
-3.08081283110045e-05
-8.70023812684448e-06
-1.81065920266783e-05
-1.69707419652546e-05
-1.98305461585939e-05
-7.48412164057645e-06
4.59779672236563e-07
-2.39627534380339e-05
-2.53744476240593e-05
-3.15762663325563e-05
-6.09107865987276e-06
-2.05151993239561e-05
-9.61785949465578e-06
-2.14694271515838e-05
-2.26768710291921e-05
-2.8998627987427e-05
-2.14419968557161e-05
-2.47737692743592e-05
-2.4645878895666e-05
-2.28610204163627e-05
-3.45739458442378e-05
-2.74400353270843e-05
-2.22384807393288e-05
-1.0657065011616e-05
-3.03344205846574e-05
-1.07374713354002e-05
-1.04346642410494e-05
-3.26629316608223e-05
-2.43311553074199e-05
-2.17184487650245e-05
-4.64293875425621e-06
-1.5828905594211e-05
-1.06069041471255e-05
-5.78783262715757e-06
-1.94268248790349e-05
-3.14389367778191e-05
-1.91578589461304e-05
-2.05997189691864e-05
-1.69644185602656e-05
-1.26849916464169e-05
-1.37999757718715e-05
-1.67354552281398e-05
-1.07000667241876e-05
-3.8981727479743e-05
-1.18598435317585e-05
-1.55967177281305e-05
-2.47584230767192e-05
-8.64679322289245e-06
-1.06306136429225e-05
-1.22411878602326e-05
-6.75514607071908e-06
-9.00977159303602e-06
-3.64927173471001e-05
-4.20557586598871e-07
-2.79525740987586e-05
-2.29508456309641e-05
-2.3862114571512e-05
-2.31098017488158e-05
3.54977359448518e-06
-2.71636417427885e-05
-1.675043984784e-05
-1.50598207531407e-05
-1.31026218359236e-05
-7.21089003558646e-06
-3.85604524497381e-05
-3.20156338153633e-05
-1.39177834797615e-05
-1.69582745272286e-05
-7.45884472765773e-07
-1.56298565850612e-05
-1.63840568461997e-05
-2.9246620492248e-05
-7.50397593403565e-07
-3.02179402512051e-05
-1.78095976850306e-05
-2.70327849441163e-06
-1.97090878237646e-05
-9.89065887752419e-07
-1.72051768424179e-05
-1.78753156267624e-05
-3.58561466922255e-06
-1.90808439080485e-05
-1.07635453068764e-05
-1.53879186710252e-05
-2.54342368788619e-05
9.8907492375465e-06
-1.88517021233056e-05
-9.85967322830782e-06
-3.55408393341474e-05
-5.86837459758207e-06
-2.12935274356952e-05
-2.10373904143339e-05
-2.09953790874137e-05
-1.64462828139306e-05
-2.15171457557655e-05
-1.86619649440788e-05
-1.58273909473886e-05
-2.24816041732716e-05
4.9300467461492e-07
-1.25916811754637e-05
-5.98367027159798e-06
-1.83057351583892e-05
-1.6286182359137e-05
-1.38331062431038e-05
-1.28919032704513e-05
-3.05646284313972e-05
-5.41921060531368e-06
-2.4501003256461e-05
-2.49211447536804e-05
-1.6658873502482e-05
-7.27433291233359e-06
-2.68111604808481e-05
-2.13710541802892e-05
-1.72013950785319e-05
-1.15164686609131e-05
-1.70678980747788e-05
-3.29856630041116e-05
-1.21435598136995e-05
-6.19712870253773e-06
-2.06448034131179e-05
-1.80334693344312e-05
-1.53599751491966e-05
-4.90976392251807e-06
-2.60800203685931e-05
-2.62242112412556e-05
-2.47867638533668e-05
-2.70018550919319e-05
-2.70946533098528e-05
-2.58000525709386e-05
-2.55770835151258e-05
-3.09742188432466e-05
-1.82026709975853e-05
-4.00434158142275e-06
-2.56475483230027e-05
-8.56169184283343e-06
-1.05726141589332e-05
-2.13456234212152e-05
-2.70273775926024e-05
-1.87417457281958e-05
6.93908368722441e-07
-1.42775260044001e-05
-2.65814073684921e-05
-3.12051233225406e-05
-1.06256444646248e-05
-1.71384773703896e-05
-3.31039132301796e-05
-2.2880960331024e-05
-1.2829999926644e-05
-1.40134059361955e-05
-1.02238307228262e-05
-2.12079146756021e-05
-1.61807431120468e-05
-3.5284932505194e-06
-7.1097307761353e-06
-3.11705901023685e-05
-7.42472852175763e-06
-2.80437886904958e-05
-2.93041065951916e-05
-1.28615129691598e-05
-1.54639100342582e-05
-2.60896088708685e-05
-3.33758635257498e-06
-2.83781002728699e-05
2.60870865662516e-06
-1.33867327747912e-05
-1.71341778052585e-05
-3.05923973126559e-06
-1.69026233647112e-05
-1.40976975128905e-06
-2.28321737914574e-05
-1.38057295693668e-05
-1.00053900928246e-05
-9.60472488452716e-06
-2.74117366142011e-05
-1.66108559214013e-05
-1.21734444068357e-05
-8.92817326564271e-06
-5.63236308162681e-06
-1.50347905160832e-05
-2.20219016878568e-05
-4.26755891408425e-06
-1.53017744960345e-05
-2.45248316258166e-05
-2.22149886660011e-05
-2.77928757668341e-05
-1.64316109622976e-05
-2.69086047194556e-05
-1.20468860981516e-05
-2.1614450019547e-05
-2.33317526881785e-05
-2.41963048533683e-05
-1.44481820633806e-05
-3.98429064000013e-07
-1.37748587636543e-05
-2.97751646762719e-05
-8.69145747641408e-06
2.1926535821178e-06
-1.32103663662973e-05
-2.15467531196441e-05
9.92728170692342e-06
-1.92470047469475e-05
-2.10084642207157e-05
-1.11221232805876e-05
-2.21560423903303e-05
-1.72320520035844e-05
-3.9644859043936e-06
-2.37255681999198e-05
-2.53711164768084e-05
2.64831463904777e-06
-2.41733769155131e-05
-3.89544537795321e-06
-1.87743489103697e-05
-3.65791400971306e-05
-4.4376221229995e-05
-1.21731279161629e-05
-2.57440864616122e-05
-2.81822139905581e-05
-2.30802804869969e-05
-2.36588558604224e-05
-1.83095333927848e-05
-6.75784975739872e-06
-5.99335400974261e-06
-1.55069219957967e-05
-2.01776889890656e-05
-2.72147666229082e-05
5.08490828047076e-06
-2.15349098059233e-05
-1.62575975333718e-05
-2.24063569582424e-05
-5.48615751747678e-06
-1.77792667219289e-05
-9.52014234401167e-06
-1.6939782709176e-05
-2.32309593251417e-05
-2.13390703302986e-05
-1.18886651171014e-05
-3.99898892183605e-06
-5.53202835695938e-06
-1.38047638367446e-05
-3.45881227594676e-05
-1.70830399659003e-05
-9.97727465517441e-06
-9.50629297626919e-06
-1.65086944740569e-05
-1.32273397319184e-05
-1.88942651433322e-05
-4.91730392681114e-06
-1.08507386356594e-05
-3.35904941991256e-05
-1.14227378188232e-05
-2.44009121285753e-05
-2.69320808710078e-05
6.25612139398805e-07
-1.22127448071648e-05
-2.11986199908371e-05
-2.91894870290789e-05
-4.90602171723181e-06
-5.42267180882099e-06
-1.82662477845002e-05
-1.28568647052144e-05
-2.25755804364338e-05
-1.27872868412042e-05
-2.56552393259065e-05
-3.41562486440135e-05
-2.03323521336893e-05
-9.92281251132491e-06
-2.43380568081653e-05
-2.07503633463312e-05
-1.32534364293408e-05
-2.45451884567436e-05
-2.93166033523718e-06
-1.90059445866838e-05
-2.32676160622373e-05
5.94310280132325e-08
-3.0822270781413e-05
-9.83981697293212e-06
-2.30652197895743e-05
-1.03870821741496e-05
-1.46891151737905e-05
-2.69114278777898e-05
-1.94705172468622e-05
-1.69452077219265e-05
-2.21117114804631e-05
-1.25479479765874e-05
-2.08564223234189e-05
-2.39239030696941e-05
1.89568110118245e-06
-2.33359398374125e-05
-1.68120435551454e-05
-1.65098024708575e-05
-1.3190045739863e-05
-1.54108403181199e-05
-2.36202728259953e-05
-7.89175039686008e-06
-2.13329991665146e-05
-3.2125341523143e-05
-1.73652581851724e-05
-2.14655433345247e-05
-3.03061475348331e-05
-1.12805773954251e-05
-7.76845065098898e-06
-2.54391830470351e-05
-1.8227656471998e-05
-3.0378628858571e-05
-2.38312183201564e-05
-8.3138905052476e-06
-7.93184924910096e-06
-2.32927305533696e-05
-1.1237246576214e-06
-9.57330746027166e-06
-1.47642434841797e-05
-7.40056545487842e-06
-1.63932493017278e-05
-9.81049735969254e-06
-2.45451527020387e-05
-4.05283371571854e-06
-1.5844972031954e-05
-1.62307295590471e-05
-1.19664146480036e-07
-1.44677274196576e-05
-4.84663273052786e-05
-2.58394055859179e-06
-1.78067874567105e-05
-3.14063070614726e-05
-2.54198069598444e-05
-2.25057633317948e-05
-1.32525668923539e-05
-1.05732410795161e-05
-2.31286049865091e-05
-1.45748678708536e-05
-1.88019511780151e-05
-3.00685797788551e-05
-3.51002616242517e-05
-2.29275959363863e-05
-2.95944523731867e-05
-7.60093941337749e-06
-2.16060361182784e-05
-5.87569569459326e-06
-1.76079503397937e-05
-1.46840574060409e-05
-1.41027559426668e-05
-4.24926450372762e-06
-1.25984350162816e-05
1.40322504336973e-06
-9.96068665063314e-06
-2.88958142078387e-05
-9.40913291889347e-06
-8.94925709392952e-06
-1.38476905939639e-05
-1.47125915687701e-05
-2.19149004379013e-05
-2.87699606881122e-05
-2.67446579457097e-05
-5.01619613735154e-06
-1.76494174222747e-05
-2.94434816242686e-05
-2.2842785002406e-05
-2.22080716015721e-05
-2.55585834126854e-05
-7.96724434470007e-06
-3.34995230266495e-05
-1.39885392837608e-05
-7.561434508657e-06
3.11180411702634e-06
-2.17385101809721e-05
-4.94693935911754e-06
-1.24947883164327e-05
1.23867759573715e-06
-1.77289264453621e-05
-1.12508564293578e-06
-1.86812366689044e-05
-1.65085944310879e-05
-4.45930289245923e-06
-2.07350179859896e-05
-2.47760229741644e-05
-1.65298270110592e-05
-1.84303389605165e-06
-3.01527777626334e-05
-3.21571123762417e-05
-2.06647961320102e-05
-1.73851837985957e-05
-3.73645101901783e-06
-1.06699101106384e-05
-3.80281112785465e-06
-1.91331229910382e-05
-1.46186195958315e-05
-2.92838109431427e-05
-1.45106711833484e-05
-1.99074394859308e-05
-2.70668195430362e-05
-1.00334670720278e-05
-8.94687365448432e-06
-1.32258772649594e-05
-3.20635580644358e-05
-7.63385412831863e-06
-3.38357535132327e-05
-4.11637929197324e-05
-2.34738691383369e-05
8.44499879733449e-06
5.75448851143992e-06
-2.78528855233478e-05
-4.69563699713351e-06
1.0837557796214e-05
-1.81056883564081e-05
-2.51582662848276e-05
-6.81106204151314e-06
-1.54517517411093e-05
-4.54619000471685e-06
-3.40541695690787e-05
-4.27002244719732e-05
-8.36587570656832e-06
-9.4096147010329e-06
-1.16766538712873e-05
-1.07255620439111e-05
-2.75791910188224e-05
2.43530843004472e-06
-1.67768083532958e-05
-2.26094160808757e-05
-3.37015265428276e-05
-1.26305265249119e-05
-7.34401453628558e-06
-2.94936334236942e-05
-4.06537131267382e-06
-4.47872290004152e-06
-2.46978729642124e-05
-2.42376332015989e-05
3.47063141398334e-06
-1.26864670962044e-05
1.16131474902168e-05
-4.81082469293642e-06
-1.31998124737165e-05
-1.95913421511484e-05
-2.03109887591481e-05
-1.03531055173197e-05
-3.54035192167533e-05
-1.37119135071496e-06
-3.40221390740437e-05
-4.41406487402608e-05
-1.22254963994175e-05
-2.67501620163948e-05
-4.25936723946264e-06
-8.56843193603726e-06
-8.27115888597724e-06
-3.44338032662707e-05
-3.14345136399405e-05
-1.76133850749646e-05
1.04024911129591e-05
-2.80505778606522e-05
1.28967429141851e-06
-2.22323167835965e-06
-3.99251325120249e-05
-1.25882342601849e-05
-2.66170987697352e-05
-4.98369868203925e-06
-2.58848958327396e-05
-1.517424278852e-05
-5.54088096800817e-06
-3.22941761607327e-05
-1.75194007274805e-05
-1.88502851315761e-05
-7.2266386150983e-06
-5.28219628752669e-06
-1.81134560487692e-05
-2.61115103804763e-05
-7.76779923106694e-06
-2.62117588522241e-05
-1.32001072772086e-05
-3.72046127015584e-05
-1.62855086428851e-05
-1.22960073375932e-05
-2.12686221484113e-05
-8.89692302951053e-06
-3.66800572732528e-05
-1.80287416314624e-05
-4.08736701719715e-05
-2.76755425632726e-05
-9.95499910239436e-06
-1.22482944258141e-05
-8.54521434886182e-06
-6.14425141219541e-06
3.28998542610445e-07
-2.97988174129071e-05
4.54692473472437e-06
-2.01094447046315e-05
-1.7862178883562e-05
-6.63330515777707e-06
-1.47169586542393e-05
-1.82218042324727e-05
-1.30011682180954e-05
7.45200010360659e-07
-1.2333683002207e-05
-2.34787837333672e-05
-5.08331536711451e-06
-1.74669742945744e-05
-1.47039082935418e-05
-9.83330870985992e-06
-3.28768127329053e-05
-4.09520668033999e-06
-2.20626055231505e-05
-1.88542597904313e-05
-1.84626141660049e-05
-4.08279744443217e-05
-1.29046707499816e-05
-3.27597471980031e-05
-1.60097153182503e-05
-8.77484219828695e-06
-2.27827894797419e-05
-5.77113432962376e-06
-1.54845683068181e-05
-1.23128241662204e-05
-2.66405165177179e-05
-1.11428017873037e-05
6.22076112297539e-07
-3.46796230473284e-05
-7.59687890050972e-06
1.48817230505692e-06
-1.46140696263848e-05
-1.9926272254832e-05
-9.25747517148466e-06
-2.30331114826631e-05
-1.68472501169304e-05
-7.83519624246915e-06
-1.59669164413768e-05
-1.41490128919293e-05
-2.20936715167709e-05
-1.85500257494295e-05
-4.17123236469106e-05
-1.78174313478351e-05
1.32171043527233e-05
-2.55153719171485e-05
-1.43444110936683e-05
-2.06635103208123e-05
-3.05628226209946e-05
-2.51407314493648e-06
-1.61509121429959e-05
-1.93518701983185e-05
-9.10845149960161e-06
-2.49047638569445e-05
-1.86847227407314e-05
-3.238733899072e-06
-2.70557940990417e-05
-2.55764941537499e-05
-1.44375303101701e-05
-1.27047967595775e-05
2.00304741036885e-06
-3.72009130149312e-05
-2.68191192590443e-05
-9.1200580578964e-06
-1.30681152200044e-05
-1.37467055475189e-05
-1.56603433095624e-05
-9.69705761819043e-06
-1.55013220305751e-05
-1.12593842788104e-05
-1.08424272607032e-05
-2.03788127339637e-05
-2.15381529636785e-05
-5.5372196526141e-06
-1.81697720532853e-05
6.62558134057943e-06
-5.71788616871374e-06
-2.8340224531457e-05
-1.55299567171189e-05
-1.78797995468485e-06
-1.23562824801448e-05
-1.2609750966497e-05
-6.2586535921577e-06
-3.71640245005901e-06
-4.00442897475522e-06
-1.05027438042782e-05
-1.29780108437282e-06
-9.62068168538333e-06
-1.86303753847583e-05
-7.47961840485933e-06
-1.3899531868288e-05
-1.70732528049969e-05
-1.31221952700817e-06
1.4074877931829e-05
-4.81372135377525e-06
-3.48125146601494e-05
-2.3162763189404e-05
4.42560769196286e-07
-1.1377464040982e-05
1.0515079343121e-05
-1.17544167265989e-05
-2.58533576592403e-05
3.81052677746035e-06
-4.23397633640964e-06
-8.82536406817211e-06
7.0104962890947e-06
-3.47902456957008e-05
-8.27969402712533e-06
-1.7193843130726e-05
-3.06314311740439e-05
-2.47781869035893e-05
-6.19286394861692e-06
-2.31699533941805e-05
-1.36460587966082e-05
-1.12137005014941e-05
-7.3912498878602e-06
-8.77797871326899e-06
-2.09197206604876e-05
-2.07446265533045e-05
-6.23331431929254e-06
-1.98520275692173e-05
-1.22963941990961e-05
-4.00155986315115e-05
-1.08223742721844e-05
-1.77963172977581e-05
-1.45169134610767e-05
-3.81645665088959e-05
-1.56396277668392e-05
-1.07110051571826e-05
-2.88138213693802e-05
-2.43331936837273e-05
-1.64661129648594e-05
-1.2803212358925e-05
-8.84224002608439e-06
-3.13042960860227e-05
-2.08775891104201e-05
-1.83914715551882e-05
-1.7572999674829e-05
-1.06627577631656e-05
2.99357659724799e-06
-2.08136773570522e-05
-1.77620937574848e-05
-1.74153324167135e-05
-2.79322404502915e-05
-6.43041866183973e-06
-3.64754375595917e-06
-1.01738668583788e-05
-1.00142371115275e-05
-8.29517882957767e-07
-1.54126100444149e-05
-2.02883530795123e-05
-1.57661626163896e-05
-8.07324423760875e-06
-1.75219983621613e-05
-7.70108662566354e-06
-2.21183358014043e-05
-1.25091298827562e-05
-2.2609863057899e-05
-8.98966618848281e-06
-1.66601101419589e-05
-6.9018177381228e-06
-1.57118580811657e-05
-2.46691796372403e-05
1.72798604935893e-06
-1.79525198708858e-05
-1.5997817486483e-05
-4.83993124674963e-06
-4.58756517533991e-06
-1.50030105357654e-05
-3.24929981271965e-05
-1.68943057672157e-05
-3.28866701035e-05
-2.69624738608302e-05
-3.73266844627436e-06
-3.76451057137493e-05
-1.92252711225315e-05
-1.33708423358043e-05
-2.74665782885818e-06
-6.54975253832836e-06
-1.99030510728345e-05
-1.53266925731633e-05
-1.2807582932173e-05
-1.82010369120108e-05
-1.31883239405301e-05
-2.45780897704244e-05
-9.12122219228561e-06
-8.46383023395839e-06
5.87940802662811e-06
-2.97937248061308e-05
-2.53921411273105e-05
-2.78299730883816e-05
-2.17064627801457e-05
-2.33929502759003e-05
-2.86656525549874e-06
-4.08806919683963e-05
-1.84647311177128e-05
-1.62838728434311e-05
-2.26503360135699e-05
5.19186024142166e-06
-2.09357306719988e-05
-2.23845450153185e-05
-1.42505903283908e-05
-1.11162129360252e-05
-3.63486506325662e-05
-2.12780932533495e-05
-1.00682135768802e-05
-7.54869576310372e-06
-1.41207434621741e-05
-3.44917061491626e-05
-1.22245857372936e-05
-5.42853191450421e-06
-8.10967466422734e-06
-1.46781729021991e-05
-1.65491763025638e-05
-1.96936139623158e-05
-1.16381575247038e-05
1.64485738426351e-06
-2.0772892281688e-05
-1.64688609804318e-05
-1.91009157519638e-05
-1.50502743351388e-05
3.49787130251415e-06
-1.00153278003611e-05
-2.20944614114083e-05
-2.804037935593e-05
-1.42456916438395e-05
-2.09798025278515e-05
-1.89400685254296e-05
-7.72727574431121e-06
-2.84150120594479e-05
-1.78219558308148e-05
-2.66673097812363e-05
-1.95916458948002e-05
-2.21484030968825e-05
-3.33975551312537e-05
-2.92672007918276e-05
-1.25331924483276e-05
-1.49739665894637e-05
-8.24099162160079e-06
-1.18606141062819e-05
-3.19728276529761e-05
-1.81019507057585e-05
-2.59790166783052e-05
-3.65775651607513e-05
-1.38391160367638e-05
-3.09094661256017e-05
-1.05239752471305e-05
-1.10089697656142e-05
-1.35399290042234e-05
-6.52881036532689e-06
-1.38108593953149e-05
-2.11448209031028e-05
-2.76314395529977e-05
-1.94259561120539e-05
-2.27950529843316e-05
-2.29792636693135e-05
-2.23797580670837e-05
-5.90338198357688e-06
-2.67377994220276e-05
-1.87614827093485e-05
-1.7726950221585e-05
-2.99235718300649e-05
1.42169356065547e-06
-2.03938909193251e-06
-7.2647815746751e-06
-2.42495657551981e-05
-1.21477008373055e-05
-1.24943360660675e-05
-5.71326590653472e-06
-3.83224738096882e-05
-3.77701939927745e-05
-1.77811789930267e-05
-1.29008781456185e-05
-1.47169986777566e-05
-1.29350400909353e-05
-1.84376966870324e-05
-1.47616895182877e-05
-1.15520423972069e-05
-1.39463146840783e-05
-2.08394971578055e-06
-3.10110206785744e-05
-2.33310851710029e-05
-1.403305025961e-05
-1.85841198337041e-05
-1.36652732233179e-05
-1.38174333273063e-05
-1.06299204149362e-05
-2.82770637360502e-05
-2.48357237010701e-05
-1.70820330425666e-05
-2.50140346062853e-05
-2.87515268014385e-05
-4.65883584183486e-06
-1.36720625629798e-05
-4.47573935411253e-05
1.2684281753904e-05
-9.8884160042388e-06
-7.31837062110282e-06
-2.98393512565336e-05
-2.52079383941834e-05
-4.23269539739022e-06
-6.37870160739547e-06
-2.07900488065001e-05
-3.81975055803416e-05
-1.39248835567184e-05
-7.36113182330635e-06
-1.01415532180333e-05
-2.70954257654144e-05
-1.73546889485375e-05
-1.42272021307818e-05
-4.73184558425561e-06
-2.3701309068715e-05
-2.4548272431447e-05
-2.6390665237194e-05
-1.87018948092664e-05
8.77526822370088e-07
-1.04627092622129e-05
-2.43137055253081e-05
-1.71993154058012e-05
-5.99912855971607e-06
-5.94196798897561e-06
-1.96694216096352e-05
-1.44905128812909e-05
-1.23170129030845e-05
-1.35430793344813e-05
-2.20652989942604e-05
-1.74900855852663e-05
-8.5467750992286e-06
-5.79841718671853e-06
-2.51100781884374e-05
-1.40295400561806e-05
-1.00790957150431e-05
-5.28616462858358e-06
-1.23355425396485e-05
-2.14079585208238e-05
-2.20164193132351e-05
-2.22781301018331e-05
-4.18789219255885e-07
-1.52156347322113e-05
-7.66822738652722e-06
-1.88399464166232e-05
-2.84231632556737e-05
9.69501596788091e-06
-2.17008550516727e-05
-3.22907512242809e-05
-2.39774029427603e-05
-3.31118101639165e-06
-2.05633054917365e-05
-1.19674825242836e-05
-1.60450179919479e-05
-2.02916006890156e-05
-2.34904529601335e-05
-1.61011235177937e-05
1.48701810046341e-06
-1.90325117080825e-05
-1.10863237515508e-05
-2.83613673819591e-05
-2.09571173110152e-05
-1.22982974764964e-05
-2.94573754026428e-06
-1.79954812018128e-05
-5.49691071835499e-06
-2.38821533208327e-05
-4.1751304174816e-06
-6.0667701740465e-06
-1.00195692457078e-05
-1.52653174899645e-05
-1.62827620122301e-05
-2.03282410683477e-05
-4.88223841662969e-06
-2.02095974961485e-05
-1.5696833517843e-05
-8.55761275918331e-06
-1.82229815214078e-05
-4.08691590901621e-05
-1.73656147733395e-05
-8.72629623988313e-06
-2.1688665773034e-05
-1.526803363915e-05
6.49377355764835e-06
-2.2260812847058e-05
-2.89160542854524e-05
-3.27646267521407e-05
-1.5432232435569e-05
-1.96965289263288e-05
-1.448552086603e-05
-2.20131302704402e-06
1.98914997516074e-06
-1.60923092898912e-05
-1.79292418852164e-05
-2.85580242848747e-05
-1.44066830344685e-05
2.28074352776931e-07
-2.45101507115028e-05
-1.64070582868128e-05
-1.47541755257225e-05
-1.27450068645305e-05
-2.24413504808061e-05
-6.69275537358668e-06
5.19934166054355e-06
-8.74375774894062e-06
-3.30007783061872e-05
-1.11361908017487e-05
-1.19877785455652e-05
-1.69890725327138e-05
-1.84624564144283e-06
-1.66563439521067e-05
-2.09176122511623e-05
-2.21367632808353e-05
-1.40685962121979e-05
-1.11759010279499e-05
-3.0702606584065e-05
-1.75535810710284e-05
5.00958627042275e-06
-1.77725215524969e-05
-1.35504307446107e-05
-1.85153098927211e-05
-2.66445344684046e-05
-1.10907610419003e-05
-2.47287035344092e-05
-9.58501526517573e-06
-1.56841085257119e-05
-8.15044301116068e-06
-8.88890892826262e-06
-9.18931870500036e-06
-1.85946891202941e-05
-1.40971705548748e-05
-2.11116883144385e-05
-5.97058861021549e-06
-2.21935086746158e-05
-1.91065528479191e-05
-9.79112778494078e-06
-2.04637548175919e-05
-7.47478074656512e-06
-1.19439789819451e-05
-6.92802996912986e-06
-1.41627666091793e-05
-1.59325874368429e-05
-2.77844110985044e-05
-3.17057980590662e-06
-2.43037025112258e-05
-3.09602264497265e-05
-9.21407001559582e-06
-8.97254084372849e-06
-1.66172347225981e-05
-1.57664087878638e-05
-2.46342927088255e-05
-4.26522967930431e-05
-7.1682321722863e-06
-3.11808898329514e-05
-3.88360013914511e-06
-2.22981217853627e-05
-1.26361566957919e-05
-1.42921485214728e-05
-1.47632153608487e-05
-2.58749895585081e-05
-7.85834122837357e-06
-1.58079903316226e-05
-3.01192001668744e-06
-4.32619115989374e-05
-1.69989958390667e-05
-3.49073907952168e-05
-2.01755336307742e-05
-1.06114219111095e-05
9.27997742797256e-06
-1.69730118428825e-05
-6.9794176781552e-06
-1.84931346391088e-05
-4.51648312592222e-06
-1.3942249978157e-05
-9.74484405033609e-06
-1.70976251391516e-05
-1.79677198016397e-05
-3.81063977236287e-05
-3.18626266870089e-05
-2.61764380960357e-05
-1.68667659507318e-05
-1.60383878024159e-05
-3.39180905668851e-05
-5.11322032863352e-06
-1.30428762608769e-05
-3.02210196467926e-05
-1.66605962565848e-05
-9.31069602616385e-06
-5.40566246708239e-07
2.21731305815912e-06
-2.08924373962399e-05
-1.44208672327393e-05
-3.77065689316408e-06
-2.20588301023893e-05
-2.18374449200775e-05
-1.90668181538034e-05
1.2353505031998e-06
-1.45115294199724e-05
-2.69176239680361e-05
-2.54937665655256e-05
-8.06517796126134e-06
-2.72767877951733e-05
-3.19576229579944e-05
-2.74180989701161e-05
-1.88729418172503e-05
-2.71926032108048e-05
-1.140691301794e-05
-2.92240189150188e-05
-2.97934076821944e-05
-9.36916937265723e-06
-2.20446625561142e-05
-6.85008954814772e-06
-6.09360073212505e-06
-1.42863493592238e-05
-3.33613515601144e-06
-2.32039942045179e-05
-2.2328100309431e-05
-1.71166036281956e-05
-4.15730973820294e-06
-1.82181334819747e-05
-1.82723474175044e-05
-3.23061896949656e-05
4.59655492918766e-06
-1.36501038916094e-05
-3.00355294824602e-05
-1.39022541935629e-05
-1.96255270608495e-05
-4.6244756863095e-06
-2.75050017313855e-05
-1.79728333889046e-05
-1.41085469562293e-05
-8.58046439854601e-06
-2.50750150278417e-05
-1.51973271296122e-05
-7.9788392312879e-06
-7.51476771088015e-06
-2.38428430928424e-05
-1.35660515703983e-05
-2.65115264027877e-05
-1.55803331822781e-05
4.96821879827358e-07
-2.29202635050776e-05
-6.90378242396559e-06
-2.2255181746644e-05
5.4435249100338e-08
-2.64860500945178e-05
-1.39911074522317e-05
-2.19900852627514e-06
-7.51934923504834e-06
-1.19245020240866e-05
-9.93952339235905e-06
-2.39813619575663e-05
6.07865690672089e-06
-1.69104202436999e-05
7.20267712124187e-06
-1.86987280993759e-05
-1.90563290538639e-05
-2.38401719022111e-05
-1.85490960850624e-05
-1.30336131611983e-05
-2.61749266022713e-05
-1.99385870279134e-05
-1.54594049916967e-05
-1.95063602594429e-05
-1.68017843225555e-05
-6.0433278388689e-06
-2.52718238887085e-05
1.31442820261652e-05
2.32903361836521e-06
-3.12542160172616e-05
-3.07802279807847e-05
-3.43116097225788e-05
-8.42775775291024e-06
-8.51271765696354e-06
-2.58794409623073e-05
-1.34920710847094e-05
-1.87964070371369e-05
-6.48177187001151e-06
-3.12821463819315e-05
-2.31466007556221e-05
-7.91683978034783e-06
-1.61750055082437e-05
-3.52125823251112e-05
-1.20493073699432e-05
-2.94355477843229e-05
-6.06116977864693e-06
-2.9739419409879e-05
-6.48573187540877e-06
-2.39004051928849e-06
-1.06654526781026e-05
-1.925811865593e-05
-2.10905421136048e-05
-1.93366745176011e-05
-2.30816246095487e-05
-2.00508642572532e-05
-1.11516845552441e-05
-7.65058176979563e-06
-1.63569982382594e-05
-1.71328097836643e-05
-9.05615154884911e-06
-2.76671794873032e-05
1.76459217910663e-07
-3.1890434695962e-05
-9.56676836127939e-06
-1.04633066250417e-05
-5.33885304215678e-06
-2.94566122954471e-05
-3.01790036303655e-05
-1.10856428039e-05
-5.64849865716924e-06
-2.79716628045676e-05
-2.25162329568178e-05
1.65095322028326e-05
1.09986390191579e-06
-1.22111954930163e-05
-1.57766715853789e-05
-1.05256844338761e-05
-4.9257548134499e-06
-1.61564075754733e-05
-3.01504662850339e-05
-1.84671918939869e-05
-5.89609437978168e-06
-1.42913382767079e-05
-3.65869159445197e-05
-2.30992178773546e-05
-2.19087140442237e-05
-9.92666102875054e-06
-2.59059237557062e-05
-1.72946896978655e-05
-4.49747456258948e-06
-1.54481690707164e-05
-4.40249394502345e-06
-3.48397247084636e-06
-2.55833163859115e-05
-2.21739216971369e-05
-2.44960765426026e-05
-1.95484682708124e-05
-1.8378730612599e-05
-1.20362588903121e-05
-2.22147757842696e-05
-3.50715530400192e-05
-1.72245477814873e-05
-2.5452291505292e-05
-7.2828901367031e-06
-2.52946416443987e-05
-1.15981104586852e-05
-1.34392978283428e-05
-1.95171644695886e-05
-3.96375231293011e-06
-1.39099909344831e-05
-3.16969851206778e-05
-7.78610231828785e-06
-1.67297474448728e-05
-2.47874222701868e-05
-2.36533731073002e-05
-1.03412592866339e-05
1.09218429153558e-05
-2.1690907991999e-05
-1.23372907140292e-05
-1.44805488219705e-05
-2.00851227405192e-05
-1.74906235591454e-05
-2.97265485106246e-05
-1.27863639848638e-05
-1.39408834918184e-05
-2.27011926804425e-05
-3.75719886586372e-05
-4.67069051152853e-06
-1.82076543725125e-05
-2.1351248603119e-05
-1.39235396763804e-05
-1.03832523365515e-05
-5.67294809365349e-06
-1.21346011516532e-05
-9.90288077505296e-06
-7.87147404698748e-06
-7.93970420135947e-06
-3.34411906788126e-05
-2.34557989211018e-05
-1.23319669751566e-05
-1.12074651790664e-05
-2.29002534127811e-05
-1.05448613189154e-05
-1.94593192118373e-05
-2.512100261287e-05
-3.187185623316e-05
-2.91571577860342e-05
-4.21623659313665e-05
-1.76250900297992e-05
1.90184042190953e-06
-6.85485721835787e-06
-5.31683336499995e-06
-4.29657218508952e-06
-2.48862962876067e-05
-9.28946369022789e-06
-3.14430856902379e-05
-1.72536516746219e-05
-2.31408129433063e-05
-1.75167834696995e-05
-9.38039202545405e-06
-6.4290645313115e-06
-9.1146741078791e-06
-1.84187611946257e-05
-1.50562710105576e-05
-2.78206111963147e-06
1.01839754630361e-05
-3.81308090763216e-05
-1.16334405430366e-05
-2.47959184694042e-05
-2.35816723916907e-05
-2.46731538875313e-05
-1.42833168972114e-05
-2.28899177932176e-05
-2.53763449647461e-05
-3.74365500702142e-05
-1.74243342019074e-05
-2.0470167975949e-05
-2.66189572289098e-06
-1.12477579863472e-05
-4.7604128675563e-06
-1.2838531552645e-05
-2.05875797906062e-05
-3.096286144081e-05
-3.97177442963891e-05
-2.53973409598428e-06
-1.28361850317633e-05
-2.17149596510338e-05
-1.38701578121925e-05
-1.23478352959621e-05
-9.93808928290746e-06
-1.28897882809592e-05
-4.36200125181047e-05
-2.62801755387307e-06
-1.01495150459342e-05
-1.18035780985313e-05
-2.72152847227606e-05
-3.18728765602465e-05
-1.40253510461901e-05
-1.29513171320959e-05
-2.75362667424383e-05
-2.18750913491203e-05
-1.89721357162574e-05
-1.2990440669908e-05
-2.51926984457595e-05
-2.55475268223819e-05
-5.17853548109392e-06
-1.51551591300323e-05
-2.47577762492006e-05
-2.89095776964635e-05
-2.71090609498109e-05
-2.82911115647501e-05
-8.51563470762156e-06
-1.71787576782622e-05
-1.555683170238e-05
-2.93338337236955e-05
-7.08713745630601e-06
-7.85269194995545e-06
-1.87094372200134e-05
-1.25155855253816e-05
-6.17012246992967e-06
6.43003905853356e-06
-1.85344035552141e-05
-2.14258737442575e-05
-1.24668332346047e-05
-1.88485132515507e-05
-2.07637705178568e-05
-6.68020020524709e-06
-2.55747554002758e-05
-1.70126456021656e-05
-1.64917061495774e-05
-2.08942202260677e-05
-1.958429982325e-05
-5.51673692604787e-06
-3.06973626923288e-05
-3.52916390122894e-05
-1.59225235098702e-05
-8.14339702697013e-06
-1.86875219298529e-06
-1.31672312005224e-06
-1.14051047501314e-05
6.93606384181912e-06
-2.15112842898688e-05
-3.59098192564581e-05
-3.13786589734083e-05
-1.45539780135721e-05
-3.43074107116458e-05
-1.57725727564876e-05
-1.40463652810906e-05
-9.09573242744952e-06
-2.53850505463184e-05
-1.32990025161524e-05
-2.08392363073394e-05
-3.83988792052492e-05
-1.56344227569487e-05
-2.45195622221126e-05
-3.63994295662411e-05
-5.35096416512017e-06
-1.3737163918156e-05
-1.19912604975122e-05
-2.52225794722791e-05
-2.97216494010764e-05
-2.83698541586286e-05
-1.62508392515594e-05
-7.60542837495396e-06
-2.37982211470103e-05
-1.86850023882157e-05
-1.30451950332724e-05
9.22954626428046e-08
-3.93848532397076e-05
-2.38842449164948e-05
-4.25749068252689e-05
-2.18874233234939e-05
-7.73902368682337e-06
-2.56969385701689e-05
-2.15510585759067e-05
-2.61493976848551e-05
-2.45764299823059e-05
-2.22567371926563e-05
-2.0389517297395e-05
-8.09382054656651e-06
-1.32000784067142e-05
-2.22101053959457e-05
-3.79781204182419e-05
-1.35756076106617e-05
-2.13468453469452e-05
-4.69023172919074e-06
-4.48788307334764e-06
-1.8222113010741e-05
-2.72343931168667e-05
-8.48740417961325e-06
-1.40483775095799e-05
-1.18847180488826e-05
-3.52938070210536e-06
-1.70642304355553e-05
-2.66291650249666e-05
-2.47295860518663e-05
-6.49093161856316e-06
-8.75078524691607e-06
-1.72051004586037e-05
3.26984316667384e-06
-1.71358390487883e-05
-4.11082034257152e-05
-4.30990562687185e-06
-2.56881601703574e-05
-2.30755435403916e-05
-9.08336775098112e-06
-2.79316042039407e-05
-1.84931512910017e-05
-2.0559940318581e-05
-1.88948155628752e-05
-5.23211168104924e-06
-1.6803619680493e-05
1.11258397593281e-05
-8.53119980694319e-06
-4.78596507328122e-08
-1.65957279678944e-05
-1.83742876016201e-05
-2.28020698785298e-05
-2.45458201728157e-05
-1.68617530324143e-05
1.05819439376334e-06
-1.91389940072322e-05
-2.7770327640705e-05
-1.89353748683273e-06
-2.25000968823386e-05
7.19080823946267e-06
6.93811420303566e-06
-2.65452243740275e-05
-2.3138762041118e-05
-1.68765401818804e-05
-1.65176033875158e-05
-9.69784982729933e-06
-5.68381182171878e-06
-2.9395406981195e-05
-1.81728940572348e-05
-1.397486364102e-05
-1.61136399201228e-06
1.18296662675709e-06
-7.03642741677494e-06
-2.24615489776146e-05
-2.27972753065347e-05
-1.10256973818725e-05
-1.86013241099718e-05
-1.74966051241729e-05
-3.39006329488194e-05
-1.78171477442847e-05
-1.68648052208183e-05
-2.59629623361207e-05
-3.98455275506435e-05
-2.99343460100845e-05
-2.55632657266419e-06
-3.51615249676756e-05
-1.55039460251371e-05
-8.23875272135868e-06
-2.28526206729767e-05
-8.12316421690879e-06
-2.09059621963098e-05
-1.59538440495588e-05
-1.24552068703128e-05
-1.37950670780328e-05
-8.19692213543059e-06
-1.56766013425543e-05
-2.78323447394321e-05
-1.56908899454618e-05
-2.20443462061474e-05
-5.55834450579923e-06
-2.03962778936561e-05
-3.88313715740288e-05
-7.87194747839507e-06
-3.54100170216173e-05
-9.81476713016455e-07
-1.93674464666928e-05
-5.57482479416522e-06
-1.85320477824568e-05
-2.01760915632674e-05
-1.19757288051012e-05
-2.51917784244612e-05
-2.25167711747826e-05
-1.33544048935215e-05
2.95789397174806e-07
-6.68544002434005e-06
-6.55684731864795e-06
-3.37792543988833e-05
-8.40629796328437e-06
-8.85172316280376e-06
-6.84100405776633e-06
-2.19591830952271e-05
-7.3253012776925e-06
-3.82944160813593e-06
-2.6829706944601e-05
-1.91578176398223e-05
-2.08393373160757e-05
-1.97400450825422e-05
-1.92684725898169e-05
-3.91872918294656e-05
-3.21676490615944e-05
-1.82248446192061e-06
-1.49385817966343e-05
2.10401845288594e-06
-1.74611323241726e-06
-3.36617100798788e-05
-1.3763401539011e-05
-2.82154273370283e-05
-2.51231367838873e-05
-1.59315644149469e-05
-1.39113351430459e-05
-1.50570570569356e-05
-2.50704418911254e-05
-2.14294108387993e-05
-1.00568727940746e-05
-1.96562448290059e-05
-2.46206218377695e-05
-1.88193544312074e-05
-1.08121556348807e-05
-2.06695718362818e-05
3.50985838130338e-06
-1.34790657437963e-05
-3.30372992482372e-06
-3.44090917686143e-05
-1.00916017937923e-05
-2.27376780988813e-05
-2.68186934293704e-05
-2.59870819209948e-05
-2.9187187408756e-05
-1.75734256244359e-05
-1.97609054511742e-05
-1.61937265954214e-05
-3.05222215312195e-05
-2.59574723301409e-05
-1.19080686905362e-05
-3.55794333193409e-05
-1.28999433442351e-05
-8.1573689490249e-06
-1.54298962539685e-05
-1.59043419397263e-05
-8.0294450390555e-06
-8.48174919165589e-06
-2.20631469627834e-05
-2.93269587915244e-05
-3.01001484195133e-05
-1.73932320041494e-06
-1.17267553201947e-05
-2.4453858356327e-05
-1.52694909762925e-05
-2.72796567566346e-05
-1.41116720207951e-05
-5.26032959701867e-07
-7.12490063729992e-06
-2.65910126658966e-05
-1.87151960161679e-05
-1.525837298209e-05
-1.53251122842034e-05
-1.86207841896453e-05
-1.64982891215844e-06
-1.43508592574976e-05
-1.22225829749115e-05
-2.35716594996012e-05
-1.87196227942198e-05
-1.41823303470504e-05
-9.54654504635932e-06
-2.04929112933465e-05
-1.55868553137241e-05
-4.7205656596395e-06
-1.31616141751212e-05
-3.40503912659326e-05
-2.03957908180176e-05
-8.98915808366816e-06
-2.64882405763097e-05
-2.77516151105017e-05
-8.36276686564353e-06
-2.51058376988145e-05
-2.44225992228823e-05
-7.29667092159827e-06
-3.14964362389383e-05
-2.489754330701e-05
-1.78030734755288e-05
-6.65803616788438e-06
-1.61059585897111e-06
-2.09626995224553e-06
-2.06390475637289e-05
-1.06771442479246e-05
-9.34976117373264e-06
-1.09471307071708e-05
-1.46676836969499e-05
-3.42178911193488e-05
-1.04561992040995e-05
-5.73019362575349e-06
-1.50405581320766e-05
-1.41268126893117e-05
1.74677543289261e-06
-1.04666298122961e-05
-1.29968319353344e-05
-1.02419026673646e-05
-1.64540612047791e-05
-1.35705047434814e-05
-9.96287537713298e-06
-3.60362097647913e-06
-1.6766523474427e-05
-1.86717923115738e-05
-1.7844148509339e-05
-3.73458100544279e-07
-2.60661113878658e-05
-1.76628221895117e-05
1.88866075983497e-06
-3.06689976534415e-05
-2.68959373747478e-05
-1.21698813733685e-05
-9.95996604723596e-06
-1.14743779835209e-05
-9.96916927390887e-06
-8.7331097947017e-06
-2.31910492718044e-05
-2.13838872017715e-05
-2.58991035538097e-05
-1.51390360969113e-05
-2.1623866951045e-05
-2.23490314304559e-05
-1.02141391539601e-05
-4.97052675033315e-06
-1.10507608354049e-05
-3.31740367821345e-05
-1.22449287804052e-05
-2.6510239525802e-05
-1.69286998539392e-05
-1.13743234753119e-05
-1.81915062310266e-05
-1.75155822220181e-05
-2.40577728778852e-05
-2.91471374813985e-05
-1.55534869441884e-05
-1.28089086932125e-05
-8.26691413102386e-06
-3.30404283016081e-05
-2.47406151405632e-05
-1.6639037873682e-05
-1.67818553320831e-05
-1.8096489254928e-05
-2.09082121973174e-05
-1.57278735357262e-06
-3.04044088292477e-05
-2.47033052265432e-05
-3.12334670438964e-05
-7.24703960231403e-06
-5.60531643669775e-06
-1.73934250077393e-05
-4.26764682770256e-06
-2.2591784973311e-05
-3.28518374495908e-05
-1.49601900639327e-06
-3.07580563659622e-06
-1.87220078872596e-05
-3.12760679089239e-05
-3.07941416341126e-05
-1.9561090641506e-05
-2.21861638375997e-05
-1.53380949637138e-05
-1.7398324642132e-05
-2.48232557982194e-05
-1.1044609234628e-05
-1.67115666051024e-05
-2.99792922189058e-05
-1.53853939463528e-05
-1.65016142533873e-05
-2.80648888397029e-05
-1.72820652872141e-05
-2.7032677929285e-05
-1.8347373205877e-05
-2.46673479392384e-05
-9.88900183386211e-06
-2.20268598868641e-05
-4.63339726704477e-05
-1.08941117017063e-05
-3.62237420681142e-05
-4.99840864881222e-06
-1.88869341233643e-05
-1.66921875437808e-05
-2.26546684750701e-06
-2.50782324740728e-05
-1.40825312444355e-05
-5.97150990816979e-06
-1.70871401444535e-05
-9.38912012172923e-06
8.1941872621092e-06
-2.98591625749936e-06
-3.41177959142276e-05
-1.17055846890683e-05
-1.71110321683838e-05
-2.68022363697549e-05
-3.79958136060626e-05
-9.17036340361158e-06
-2.11674195643833e-07
-2.85106089579708e-06
-1.62357703760549e-05
-2.58743391227393e-05
-1.99788700434415e-05
-1.2580226868534e-05
-4.44695797413928e-06
-1.80015333616978e-05
-1.41373183322222e-05
-1.14527413610004e-05
2.70279575287822e-06
-3.1598901166218e-05
-1.80427305517328e-05
-2.79261914594562e-05
-3.16854715889854e-05
-2.69947901450657e-05
-4.83052800212952e-06
-1.42601102336283e-05
-1.49336967683188e-05
-1.31958303610434e-05
2.54133657231981e-06
-1.90835984833667e-05
-1.3456428471227e-05
-2.46978922381843e-05
-2.46867811798766e-05
-2.33912277470362e-05
-1.55606255869467e-05
-2.19501372950495e-05
-1.49944363498704e-05
-1.46313208622057e-05
-1.85863371015262e-05
3.3594289640017e-06
-2.79324375364232e-05
-2.96852883081503e-05
-1.32764048522444e-05
-1.06788689705933e-05
-3.23066109551621e-05
-9.5982481379727e-06
-3.18777583943012e-05
-9.58512996841521e-06
-3.08233593319558e-06
-1.02432991995542e-05
-1.36031215920426e-05
-1.5282554830956e-05
-2.01489549938996e-05
-2.1214282936476e-05
-6.73550892056505e-06
-9.84382886838913e-06
-1.21551167478943e-05
-4.24746916826443e-05
-1.98960475616975e-05
-4.9834790760025e-06
-3.13993894232608e-07
-1.24601942400317e-05
-1.62209559154428e-05
-2.30175195226693e-05
-7.11388490572631e-06
-2.88479988326495e-05
-7.45872975555759e-06
-3.04929687648711e-06
-2.23673235444373e-05
-2.27916880233449e-05
-8.23850947370105e-06
-1.15368964287615e-05
-2.01083439407599e-05
-1.4936795267705e-05
-3.64792052863565e-05
-1.25940869882447e-05
-1.21658561321565e-05
-2.28017547218614e-05
-1.41717494589102e-05
-2.14482327720527e-05
-1.47611653638702e-05
-5.31462853455023e-06
-7.89174872617943e-06
-1.5428555562984e-05
-1.32849506439115e-05
-7.53107635438168e-06
-2.5869915882282e-05
-1.23254445567474e-06
-1.32183913854054e-05
-9.23159866765817e-06
-2.64602045674533e-05
-1.55721795509224e-05
-1.5860671505217e-05
-3.38582026180124e-05
-1.58955406652355e-05
-3.11095725483194e-05
-1.32950569426423e-05
-1.59726110203148e-05
-1.31317603610192e-05
-1.15617990940386e-05
-1.42628149788411e-05
-2.52655290931798e-05
-4.12638118798939e-06
-1.28191197693453e-05
-1.2555210905244e-05
-6.47713092153943e-06
2.60897474725115e-06
-2.44180285372737e-05
-1.66099855085818e-05
-3.91341609030983e-06
-1.7931097245503e-06
-6.88590461907618e-06
-1.96392616435883e-05
-3.07844818948738e-05
-9.354058713461e-06
-2.74934745745045e-05
-2.25525686163052e-05
-2.06604415788698e-05
-2.15683871567171e-05
-2.01011483980914e-05
-2.84848536689678e-05
-2.47054467443319e-05
-1.74446924881491e-05
-2.6705575347664e-05
-2.41841870086558e-05
-1.08169753298929e-05
-1.80227535987974e-05
-2.70405066605111e-05
-2.39550347077121e-05
-2.11583413669884e-05
-5.27173975836836e-06
-2.00551353345528e-05
-9.38393687077502e-06
-1.27901340321036e-05
-2.52849985363365e-05
-2.59806058592508e-05
-2.2788384919784e-05
-2.36830354221291e-05
-1.07628719358606e-05
-9.54305926880327e-06
-1.40636767064471e-05
-3.92952372570729e-05
-1.80110425750966e-05
-2.60713571891743e-05
-1.34153636669352e-05
-1.07392746984603e-05
-1.77739659835567e-05
6.75143744451068e-06
-2.79139535003276e-06
-1.11178337754791e-05
-2.46945876565768e-05
-1.18548183317169e-05
-2.96785907118626e-05
-1.75384017905876e-06
-1.92920475304493e-05
-1.53712467986338e-05
-2.54190726450196e-05
-6.94520866965702e-06
2.81644743814501e-06
-8.15946788232685e-06
-1.2151238239122e-05
-1.24967238423083e-05
-7.00661370969672e-06
-2.22674129804294e-05
-1.44133590759864e-05
-1.11053060891746e-05
-1.76635124124237e-05
-1.73889746524604e-05
-6.84945757321634e-06
-1.3074988096457e-05
-2.98254535294134e-05
-1.76864439653785e-05
-2.11305926972702e-05
-2.18157182627959e-05
-3.70224856932587e-05
-4.9469322748999e-06
-2.47949275278744e-05
-2.56826498131131e-05
-8.96475448791727e-06
-2.19862353681122e-05
-9.32329040954386e-06
-2.44886115241971e-05
-1.67020653483965e-05
-1.34935350261398e-05
-6.91042533935822e-06
-2.36278267614293e-05
-1.07055581195772e-05
-2.03025830517206e-05
-7.835531304009e-06
-4.49844836381647e-06
-1.3326717230555e-05
1.21424309854379e-06
2.13485212662937e-05
-1.9413408517552e-05
4.24685354621106e-06
-6.34393841836798e-06
-5.03248434668411e-05
-2.37807850261315e-05
-2.0602853869439e-05
-5.27416879686061e-06
-2.62554500135659e-05
-1.53219391298662e-05
-2.10093336594692e-05
-1.29554296693922e-05
-6.02651101531085e-06
-3.21260187095406e-05
-1.71696149312023e-05
-3.306675459726e-06
-3.16150051944956e-05
-3.69152083889882e-06
-1.42127310112744e-05
-2.63557916604442e-05
3.0614759727777e-07
-2.77812668231682e-05
-1.3669899602088e-05
-1.24561315318695e-05
-9.23400922809749e-06
-1.37054147287102e-05
-1.4231960486291e-05
-2.83839170418075e-05
-8.68556505880486e-06
-2.20776413140955e-05
-1.39994954660828e-05
-2.4013320267386e-05
-3.74525741921794e-05
-1.42147801017109e-05
-1.17138400640686e-05
-1.8306195237024e-05
-1.27617327168921e-05
-2.45011238901257e-05
-3.71344301778324e-05
-1.07038266098654e-05
-3.2903522256713e-05
-1.91067660712125e-05
-1.78845239630327e-05
-2.35004229484825e-05
-1.24781961462013e-05
3.52066827013504e-06
-1.82687504738952e-05
-1.70058958341009e-05
-1.22777005129134e-05
-1.90175290407242e-05
-1.16591628260573e-05
-1.9039117787532e-05
-2.23749736055898e-05
-9.0520088503807e-06
-1.61646483166466e-05
-4.17548764590144e-06
-1.25368857783902e-05
-4.68716920524915e-06
-3.62522266753399e-05
-3.29080952729264e-05
-2.81785785746164e-05
-8.84864102348401e-06
-2.24946992213756e-05
-3.56313406408052e-05
1.00836419823639e-05
-1.77132979489095e-06
-2.86163126742232e-05
-1.94459719903722e-05
-1.12482350421935e-05
-2.41689708425504e-05
-2.11404976348624e-05
-1.44443164279238e-05
-2.09290286090066e-05
-2.29756265467786e-05
-1.05625091052137e-05
-1.84457610117232e-05
-2.44643986978492e-05
-1.48374895197231e-05
3.58621175758308e-06
-4.95333731015586e-06
-1.58687688292155e-05
-1.40244029844867e-05
-1.39029027690159e-05
-5.46556330880249e-06
3.64636095127868e-06
-1.55477554585301e-05
-1.29959410987251e-05
-8.91028553899853e-06
-2.04153092426486e-05
-1.69707673194686e-05
-2.5676846979661e-05
-2.40834438602088e-05
-2.22186884243828e-05
-3.13654911659941e-05
-1.85698514771522e-05
-1.74856409100778e-05
-1.19659718536977e-05
-1.07935294972161e-05
-8.75726887351906e-06
-7.89869884977835e-06
-8.22952322743618e-06
9.88690010477286e-06
-2.9666038183717e-05
-1.92807340022709e-05
3.04837019299616e-06
-1.17711269780686e-05
6.1898439237146e-06
1.92837001770991e-06
-7.75601700692003e-06
-1.80775512888811e-05
-2.3816587339017e-05
-2.22701825131183e-05
-1.99330495209301e-05
-1.58071298798567e-05
-2.09572220925134e-06
-2.262405488908e-05
-2.63508943294543e-05
-3.05297787714878e-05
-1.9125037301876e-05
-1.36607886262206e-05
-1.6574109655944e-05
-1.64318294954127e-05
-7.14150216459159e-06
-3.0319546038681e-05
-2.50280260881519e-05
6.57689295190644e-06
-1.28250900312259e-05
-3.55590431713094e-05
-2.33571543296792e-05
-1.19414061983055e-05
-1.4467887002694e-05
-8.42490591844324e-06
-3.19641554353593e-05
-1.23191666341558e-05
-1.446010361943e-05
-1.07047233891173e-05
-1.88807268248635e-05
-1.97253559011145e-05
-6.76822836397592e-06
-6.32604171743306e-06
-2.63885715604964e-05
-1.39814850054761e-05
-1.2902600453964e-05
-6.95036223331237e-06
-3.20015467944473e-05
-1.73968726958179e-05
-1.95987034636588e-05
9.64057876901438e-06
-1.45471402146337e-05
-3.13033221710443e-06
-1.88034279586883e-05
-1.44171947606574e-05
-5.75602995767639e-06
-2.51325141084255e-05
-3.81185442010345e-05
-1.32133771564547e-05
-3.21309979695351e-05
-6.10065306939786e-06
-2.20150723702021e-05
-9.53191715796618e-06
-7.28664543988752e-06
-3.28459504837235e-05
-1.25032905613569e-05
-2.22574460298969e-05
-1.10476024487517e-05
-8.83854423965299e-06
-2.33468608017119e-06
-1.35942684752164e-05
-3.2891755033877e-05
-2.62691182143345e-05
-1.16637312202642e-05
-2.65656306116653e-05
-3.4789340271993e-05
-1.61124939371732e-05
-2.36022122745734e-05
-4.21067986431357e-06
-2.35158817246542e-05
-2.83996392156458e-05
-2.74257642426058e-05
-2.71404982810879e-05
-1.31114813807222e-05
-1.45352111172364e-05
-9.70765196106194e-06
-5.2177499509634e-06
-5.01487485593897e-06
-7.81717587707707e-06
-4.9389221385051e-06
-6.27827585170588e-06
-7.37285581683992e-06
-1.10663750253691e-05
-1.34844614117737e-05
-1.32067828125788e-05
-1.16734377651854e-05
-7.88093119094685e-06
-2.24902172586841e-05
-2.65954040131709e-05
-2.60345079846409e-05
-1.11586954963714e-05
-2.64215260051071e-05
-2.01454835533619e-05
-1.41220334872692e-05
-9.11339562078531e-06
-2.76373017330692e-05
-1.19353156372144e-05
-1.30432845614234e-05
-2.27717183106705e-05
-2.15737582061493e-05
-2.51335871726512e-05
-1.07588541672782e-05
-9.44323739608215e-06
-2.51696398251124e-05
-2.94806911338002e-05
-2.51208681312604e-05
-9.77247167078537e-06
-1.10082965994683e-05
-2.2817939648648e-05
-1.56753138988729e-05
-2.05706521657162e-05
-1.03997894866479e-05
-2.60237205164468e-05
-1.08075492189742e-05
-1.57541651479425e-05
-1.27332113734211e-05
-1.66320315420829e-05
-2.02170685864118e-05
-1.7954958100345e-05
-4.5998776433533e-06
-2.74558250187442e-05
-1.48432527815952e-05
-2.44620165598908e-05
-1.12302530100346e-05
-2.86834947573324e-06
-2.51378203712652e-05
-2.03785911922069e-05
1.32506466614404e-06
-2.30797552769049e-05
-1.35831554685872e-05
-3.40553773397584e-05
-2.08902535157625e-05
-2.44315680364883e-05
-1.01496318634469e-05
-1.40955511537298e-05
-1.30805374390709e-05
-2.31685590685746e-05
-2.75567255769563e-06
-1.91915418090316e-05
-8.67770686565375e-06
-8.76545108407722e-06
-3.16360371313183e-05
-2.02127242806854e-05
-1.97899501803761e-05
-2.54467210099585e-05
-1.03887609590457e-05
-9.85228703363168e-06
-4.3725941465184e-06
-2.22009137733586e-05
-1.92918347068676e-05
-4.38438914224789e-05
-2.60293333900995e-05
-1.00484172557341e-05
-2.43538176014336e-05
-1.81098782582223e-05
-1.40157520643864e-05
-8.87025513609923e-06
-2.54275178367162e-05
-1.42388894509055e-05
-2.88885525964502e-05
-3.38903832258485e-05
-1.23392341818263e-05
-2.68001683287776e-05
-1.71130602692132e-05
-1.79148622666893e-05
-1.39421779534322e-06
-9.43018923004432e-06
-2.66708206887375e-06
-3.00124785903217e-05
-2.46076592558717e-05
-2.50099088143234e-05
-6.16718827203995e-06
-1.64555322108557e-05
-1.39644040755859e-05
-1.87875510880204e-05
-1.81147074126708e-05
-1.68690650883037e-05
-1.53510326254539e-05
-2.25401421222355e-05
-2.83135526689456e-05
-1.72841956544021e-05
-4.22957567702291e-06
-2.21149236930032e-05
-2.32634268371102e-06
-1.42615907252381e-05
-1.71198390371358e-05
-1.18429139365034e-05
-2.74320849243811e-05
-5.09381119336065e-06
-9.69141777147945e-06
-4.80585643604045e-06
-2.85390509810328e-05
-8.38926504155086e-06
-1.32055631966089e-05
-2.23003708607646e-05
-3.14095643161315e-05
-2.45283921561436e-05
-2.60250092358877e-05
-2.16354813248045e-05
-1.16378617483453e-05
-2.85760915926113e-05
-1.1342714468015e-05
-6.94889873379155e-06
-2.53160929383272e-05
-5.15581060174618e-06
-2.64089695361436e-05
-1.45543595570069e-05
-6.88204240035651e-06
-1.19206095852886e-05
-1.66029012576369e-05
-1.95890159832884e-05
-1.41653662909411e-05
-1.74157831857913e-05
-9.63814029181895e-06
-1.04329126316947e-05
-3.29196740520738e-05
-2.27192937402495e-05
-2.57519014419553e-05
-2.09525775707053e-05
-4.05645437892957e-06
-2.27481875790741e-05
-2.16179430412693e-05
2.34435554039103e-06
-1.1614358688542e-05
-7.87837759504891e-06
-3.31373928342593e-05
-5.37130959596172e-06
-1.03974885268281e-05
-2.85165020684195e-05
-2.0499096590279e-05
-7.31242656505568e-06
-2.68475545501519e-06
-1.89726765909895e-05
-2.92991950432809e-05
-1.488305067323e-06
-1.59778013618335e-05
-1.0162562249511e-06
-3.29148493240825e-05
-1.22258678437047e-05
-2.32621964762499e-05
-1.81363075598368e-05
-9.12923364851732e-06
-3.0791980796162e-05
-2.18026482925671e-05
-1.72597798457264e-06
-1.20922549331692e-05
-1.69750165471539e-05
-1.1217265807414e-05
-6.91983690828245e-06
-6.51598611968236e-06
-2.71726286847434e-05
-2.49571733278258e-05
-7.89187415818459e-06
-1.46375254330002e-05
-1.4507390051753e-05
-1.40749080861867e-05
-1.52150390366942e-05
-2.07783286019803e-05
-8.33395343255219e-06
-4.97142530158338e-06
-2.87524079417315e-05
-2.0021217782509e-05
-2.08165281224443e-05
-1.19799423105125e-05
-1.01053102824622e-05
-2.11222912860963e-05
-2.02601103250407e-05
-1.2873205927743e-05
-1.98311204505251e-05
-1.86465789989913e-05
-1.76601057454046e-05
3.04066401366395e-06
-1.56108692816108e-05
-2.76990154849132e-05
-1.10128331982321e-05
-6.81079380171089e-07
-1.45597923491424e-05
-2.36138333486163e-05
-1.09308304530174e-05
-1.3839093460486e-05
-1.90595464837855e-05
-2.60453485695264e-05
-1.03749126903643e-05
-5.79410340864777e-06
-2.94277620484029e-05
-1.17031211339218e-05
-1.47462974619741e-05
-8.50428764453646e-06
-1.64380651198255e-05
-5.16076662600469e-06
-1.88785083417508e-05
-4.15851596486965e-05
-3.24568722699877e-05
-2.92580368212925e-05
-1.03872587984514e-05
-1.20151309206782e-05
-1.73905126394177e-05
-5.2678874299038e-05
-2.35904326831284e-05
-2.81757324318192e-05
-7.17435752353511e-06
-2.6555244409775e-05
-1.28517392012622e-05
-2.1599089361497e-05
-5.79097706754463e-07
-1.03996740863098e-05
-2.08909950667003e-05
-1.09442468678896e-05
-1.01985196065834e-05
-2.39198730565936e-05
-7.84716438118371e-06
-5.60652026786534e-06
-4.10726868576912e-06
-3.37812009198773e-05
-1.57781883569463e-05
-1.92206711133587e-05
-1.82170537918201e-05
-1.25386660517878e-05
-2.23923747563733e-05
-4.45142855261531e-05
-7.1182070894968e-06
-2.50518640782379e-05
-6.55244894545577e-06
-1.7588815687389e-05
-3.36618142092445e-05
-9.167023758827e-06
-3.80928605596025e-05
-1.72022507733831e-05
-8.89535843927117e-06
-2.14421383385688e-05
6.70692636121037e-07
-1.48734552176208e-05
-1.23328252626729e-05
-7.05225440735155e-06
-1.26953242050027e-05
-8.99855189348522e-06
-3.2198213722403e-05
-1.7011864408963e-05
-7.05517023219195e-06
-2.51544910318299e-05
-2.04033137968428e-05
-8.46425295218597e-06
-3.56415141314816e-05
-1.38854389049376e-05
-1.85051583756931e-05
-2.04772425337895e-05
-1.40323036330664e-05
-1.84365915302521e-05
-3.11315632478392e-05
-9.94086548886943e-06
-1.83576033902744e-05
-1.68860688494102e-05
-8.20668697109698e-06
-1.52340924203946e-05
-1.61340531268806e-05
-6.95084193741067e-06
-1.14067824698957e-05
-2.49199003112621e-05
-8.0417610216361e-06
-1.36970339102137e-05
-1.8981765482826e-05
-2.32167938767313e-05
-8.77732682328733e-06
4.28333867811776e-06
-1.67928621649194e-05
-2.13647502716185e-05
-2.2347934446407e-05
-1.01746036689985e-05
-1.62068832600252e-05
-1.45476483095931e-05
-3.80485584839418e-06
-3.32599786327262e-05
-2.91448302652404e-05
-2.23928817859486e-05
-1.58302341151652e-05
-3.05514065113874e-05
-2.54453775365653e-05
-2.27725550729084e-05
3.70220275769561e-06
7.05002580676166e-06
-1.10382385748763e-05
-1.83746730851733e-05
-1.87833245332657e-05
-9.50535484295374e-06
-1.45702337284758e-05
-3.51402054643543e-05
3.5641033186383e-06
-2.79461646335475e-05
-2.10482069732809e-05
-3.20036665415205e-05
-2.09916739598453e-05
7.47642281189823e-07
-1.64850494739888e-05
-1.33160283249365e-05
-2.20229158840892e-05
-2.91670558912441e-05
-1.73863956815318e-05
-1.41781995646856e-05
-1.30751860301411e-05
-2.89667419342242e-05
-1.21029656145527e-05
-1.93203562712665e-05
-7.49309288837689e-06
2.66546865463032e-06
-2.6438579783434e-05
-1.0950674024652e-05
-1.18644160226589e-05
-1.30855576146782e-05
-6.2342149500957e-07
-1.61863002026318e-05
-3.89514296786054e-06
-1.13632219474923e-05
-9.384421716044e-06
-2.67807926061077e-05
-1.77852838386789e-05
-3.62395769678124e-06
-1.42953814553613e-05
-3.06892618686373e-05
-2.75000817924038e-05
-3.17084638633097e-05
-2.18092755181556e-05
-1.70597869333285e-05
-1.36820107099247e-05
-2.6831261321493e-05
-3.83454560648894e-05
-2.23552181454891e-05
-1.89138069340623e-05
-3.33691833169846e-05
-6.77184874041974e-06
-2.27898763993561e-05
-1.48822145235374e-05
-3.10782672923559e-06
-1.06172782197659e-05
-9.69331647122918e-06
-1.3890442296304e-05
-4.22073155598198e-06
-9.14758903275032e-06
-3.57695129953946e-06
-2.67297515647231e-05
-1.40226348467325e-05
-5.77421987184671e-06
-2.25170614992254e-05
-1.99024046389149e-05
-3.62031080134854e-05
-1.31390027617358e-05
4.79713667465336e-07
-1.99142160148041e-05
-3.47973165718455e-05
7.08185286812556e-06
-7.65263588592153e-06
-6.52726372265892e-06
-9.86857956183843e-06
-1.4240519932133e-05
-2.53687966856994e-05
-3.43269594944883e-06
-1.56531189573827e-05
-1.77604936831916e-05
-1.41082153938403e-05
-1.36382743641084e-06
-1.78569996313339e-05
-2.90543043251931e-05
-1.66531432864349e-05
-1.67445708023259e-05
-1.10519695846068e-05
-1.87451209305239e-05
-2.46969699613499e-05
-5.84624928449655e-06
-1.63156831657876e-05
-1.60597737491151e-05
-1.62194370752681e-05
-2.3099301265809e-05
-9.94475972938266e-07
-1.24122575792719e-05
-1.04298298944449e-05
-1.9638275804496e-05
-5.52776661438698e-06
-6.91537351510077e-06
-1.96868833862601e-05
-2.82589660010074e-05
-4.53671636148061e-05
-2.9109769939912e-05
-1.86103026529123e-05
-1.55871965561181e-05
-2.46484574685709e-05
-1.81777463157072e-05
-2.07544315548212e-06
-1.3788966284928e-05
-4.17442914741248e-07
-1.13803014226095e-06
-1.19727776100554e-05
-1.4750974810156e-06
-2.82007173374529e-05
-1.52869876011322e-05
-6.78256232230982e-06
-2.48821735131644e-05
-1.06625131389962e-05
-9.60628327256439e-06
-1.37604466176743e-05
-4.80595760644973e-06
-9.44501603396591e-06
-1.67019776603125e-05
-1.07915930885393e-05
-5.3233691879393e-06
-1.55993125923463e-05
-1.60743158566636e-05
-2.87709589385402e-05
-1.97019413050068e-05
-7.41611991915173e-06
-4.06485136582406e-05
-1.97461729651919e-05
-2.26734715977371e-05
-2.61120785336128e-05
-1.70251741683158e-05
-2.98364707187337e-05
-5.37747728552074e-09
-1.98239034257098e-05
-3.14953123861099e-06
-2.68489706939858e-05
-2.42155867027246e-05
-3.29530841659156e-05
-9.10746075768599e-06
-6.71007256677027e-06
-3.16394177247006e-05
-3.04381896795292e-05
-3.0933974816496e-06
-2.05738430826166e-05
-1.0727082066811e-05
-3.80925177505755e-05
-1.88704898456654e-05
-1.11282331701546e-05
-9.83432062031288e-07
-3.17817630858827e-06
-3.3590840560622e-05
-2.7584059329782e-05
-5.55243205946371e-06
-1.27685410363638e-05
-2.34460251133514e-05
-1.88637874620784e-05
-2.14812029408296e-05
-2.50882471170832e-05
-1.92078339584312e-07
-2.70297514978904e-05
-3.57569490141693e-05
-2.80997743893212e-05
-6.77688829688119e-06
-1.48544555843634e-05
-1.32242251479932e-05
-1.09351730107765e-05
-6.45317914208437e-06
-2.97072268370809e-05
-2.09616021755534e-05
-5.63071664196895e-06
-1.13276265030098e-05
-2.64229384695344e-05
-1.47109886608505e-05
-1.48822756068224e-05
-2.20357703432771e-05
-5.63531794730112e-06
-1.32472624868082e-05
-2.28756935965011e-05
-2.14382617438317e-05
-2.76180248916002e-05
-1.29831837572131e-05
-2.85889912490574e-05
-2.22543124562606e-05
-1.98175867363869e-05
-1.52033824160103e-05
-9.80399499920772e-06
-1.12738388244659e-05
-2.99692913932128e-05
2.06056968609207e-08
-3.04070036802302e-05
-1.05781303070454e-05
-2.05762658401422e-05
-9.06418320458761e-06
-4.55220497549596e-05
-2.47056977984148e-05
-2.37970683609207e-05
-7.75534920905795e-06
-1.06446913597008e-05
-1.82804653603443e-05
-1.48625462978013e-05
-2.85678481726096e-05
-1.29732034188351e-05
-2.05513765027661e-05
-1.2335884921251e-05
-9.47462852851338e-06
-1.79352042193069e-05
-9.11486678729159e-06
-3.70256261078893e-05
-2.98859084608097e-05
-1.55503031487519e-05
-1.703574430091e-05
-2.25486858552551e-05
-1.65362832580425e-05
-1.53136233599095e-05
-1.94280394865405e-05
-8.57203703327678e-06
-3.40643501893902e-05
-1.79777792440903e-05
-3.74782911411803e-06
-1.92009442262045e-05
-1.19680734595224e-05
-5.91721984751554e-07
1.85858831492643e-06
-5.84180444654404e-06
-1.06169993616716e-05
-1.10429078596917e-05
-1.13045203912573e-05
-3.20382627239146e-05
-2.59294401338567e-05
6.02199948423482e-06
-1.00680447967316e-05
-1.29092644005294e-05
-2.95057541613796e-06
-1.92310673707952e-05
-1.44546739249399e-05
-1.62369667991301e-05
-1.27845455426015e-05
-1.46903732230141e-05
-1.60098742019131e-05
-2.43418178225866e-05
-1.46608857818687e-05
-1.73806335435197e-05
-3.46598370999021e-05
-1.945352659605e-05
-1.28879066244256e-05
-3.28889244077845e-06
-1.81351100634949e-05
-1.68006443524363e-05
-1.1934785385898e-05
-1.22786556924702e-05
4.88175862431376e-07
-8.88564986607781e-06
-3.13409863870204e-05
5.47449768789652e-06
-3.76957715996243e-05
-1.98763808573652e-05
-1.23677572257463e-05
-1.85579746101874e-05
-1.83888073113866e-05
-2.15693039644941e-05
-1.33976919796277e-05
-3.73317457150085e-05
-1.83986466976038e-05
-6.23927383582534e-06
-3.2376999308224e-05
-1.56740185836252e-05
-1.87269749047627e-05
-1.67623162154055e-05
6.93252474518801e-06
-3.40404163557444e-05
-3.32965921167121e-05
-3.67170821762056e-06
-1.86368750666683e-05
-9.02387074652308e-06
3.22040287430044e-06
-3.62279732476475e-05
-4.30412745648052e-05
-2.43942980635136e-05
-1.20201199573507e-05
-2.68427512796559e-05
-1.68944639744775e-05
-1.10852174906504e-05
-2.0138747084115e-05
-2.22266199302581e-05
-3.90023866601141e-05
-2.94742825468738e-05
-4.95052021822848e-06
-2.72194181833894e-05
-1.10086756671268e-05
-1.29159191988838e-05
-5.51092025650823e-06
-2.19184827937373e-05
-1.37049745696365e-05
-6.23484251945108e-06
-1.23111235651806e-05
-1.82326781762979e-05
-8.33325070213003e-06
-6.47417057098946e-06
-3.02679459871463e-05
-5.01927706633666e-06
-1.64390691156936e-05
-2.55225841367595e-05
-2.71286629195941e-05
-1.72434804407931e-05
-5.11950596676695e-06
-4.93415593751671e-06
-5.25501765501525e-06
-1.81390119279548e-05
-2.02691122153861e-06
-1.29327312013932e-05
-2.21972600022595e-05
-8.05376310624464e-06
-2.62244136146711e-05
-1.64954668957676e-05
-7.35302408948184e-06
-7.27999268101616e-07
-2.6085907763144e-05
-2.11602086485509e-05
-1.8874676459567e-05
-3.26133673989195e-05
-1.05970816101686e-05
-8.63043459685747e-06
-3.16285431053879e-05
-2.36124155320222e-05
-1.56089629513064e-05
-1.28188718295469e-05
-1.6247268047972e-05
-9.73743782734121e-06
-1.11956489707149e-05
-4.79908680492025e-06
-1.44723279535172e-05
-1.16358971862676e-05
-2.59026410609645e-05
-1.29200728713019e-05
-1.61696039170221e-05
-2.52741294009082e-05
-2.51836639428554e-05
-2.27122157644986e-05
-2.57466730288677e-05
-2.14088028058007e-05
-2.19543346361296e-05
-1.36717709042385e-05
-1.13383464521871e-05
-1.49247071029779e-05
-2.65419377078078e-05
-2.22368829956755e-05
-1.79743736818848e-05
1.2486089522123e-05
-2.3776680352625e-05
-3.5071271768607e-05
-2.81818184708057e-05
-1.43599522533385e-05
-2.29781802383905e-05
-1.38293167853327e-05
-2.24194667133707e-05
-2.80959153122293e-05
3.26853018007091e-06
-1.33876880235718e-05
-3.36633648030776e-05
-1.62214152443952e-05
-4.4899213177453e-06
-2.09594172110996e-05
-2.215234262121e-05
-1.0899050220535e-05
-3.10389162625306e-05
-1.86218560037006e-05
-1.76344653108799e-05
-1.00105088458643e-05
-6.44181135585377e-06
-2.1205290795428e-05
-3.71523617603103e-05
-1.72428898621603e-05
-2.68211050669099e-05
-2.0049804833036e-05
-2.9360572674282e-06
-2.47133804901462e-05
-1.16287079268429e-05
-1.29656357149204e-05
-3.2945521454828e-05
-7.57888340625341e-06
2.00839303971492e-07
-2.68295883017674e-05
-1.46654771553746e-05
-1.49780224480846e-05
-4.72536127888274e-06
-2.77870628980476e-05
-2.34929741410578e-06
-1.4113549528324e-05
-9.53187382515933e-06
-1.34450988405219e-05
-1.62299916807571e-05
-9.62686811230299e-06
-2.274511495752e-05
-1.52159148525253e-05
-2.26150595857537e-05
1.33622001029977e-06
5.17715885241537e-07
-1.27974338701874e-05
-1.83419529646088e-05
-1.20393975959999e-05
4.29141531542525e-06
-1.80531152965876e-05
-8.41074867728009e-06
-1.66064039761043e-05
-3.56187208855771e-05
-8.47860049113636e-07
-1.90535624430531e-05
-6.15313627053215e-06
-1.49850403427346e-05
-1.67907504137633e-05
-2.33946381201009e-05
-8.10311600217052e-06
-1.22283188230274e-05
-2.05454274537607e-05
-1.39506795510875e-05
-3.25271417954085e-05
-2.3866497266076e-05
-2.39987858839153e-06
-7.80428056831624e-06
-3.16860035562123e-05
-1.93374902831166e-05
-7.59559651251461e-07
-2.06097978805449e-05
-5.47646969726398e-06
-3.28464087046478e-05
-1.30278488793701e-05
-2.64531102675108e-05
-1.75791533970893e-05
-2.04160054910565e-05
-1.06349227528023e-05
-2.79400673620385e-06
-1.25981463651665e-05
-1.86448663143605e-05
-3.11974127701866e-05
-1.48473889832071e-05
-2.72053126773522e-06
4.69633204002298e-06
6.353103657544e-07
-1.52895985191956e-05
-1.86449767706673e-05
-1.98402015734336e-05
5.70459923784437e-06
-2.46321258574801e-05
-2.64410787191371e-06
-1.47661010720873e-05
-6.65449592557349e-06
-7.84745380126541e-06
-3.25522359138839e-05
-2.21295395447216e-05
7.44282125402581e-06
-1.77764650512453e-05
-1.03803924312138e-05
-2.95209526892823e-05
-2.56482407022766e-05
-2.3928249357953e-05
-1.55609346350088e-05
2.76881078012516e-06
-3.4239491391745e-05
-4.07337077164426e-06
-7.7184727399074e-06
-1.20281372279779e-05
-2.25983834886743e-05
1.23642309505542e-06
-3.08051548820227e-05
-1.21362346958686e-05
-2.23723298086064e-05
-2.97758806292976e-05
-1.36201516531591e-05
-1.53406852819659e-05
-8.16285734296678e-06
-1.60360132789198e-05
-1.2177969790271e-05
-5.21639437185478e-06
-8.65745993164546e-06
-1.32670490913109e-06
-4.28236491172534e-06
-1.89762054752285e-05
-1.58526439972765e-05
-4.88730001761178e-07
-1.38498134104506e-05
-2.20257580635432e-05
-1.98726535923848e-05
-8.16592636701187e-06
-2.45077620520163e-05
-6.65367165869533e-06
-1.93826331608894e-05
-3.15328975406182e-05
4.33102038576194e-06
-1.45939047106462e-05
-8.24104646979175e-06
-1.52037057380373e-05
-5.99842024410202e-06
-1.33731631457561e-05
-3.3535671617542e-05
-2.16962590255199e-05
-6.58577278446196e-06
-1.29017251545505e-05
-2.70209906321108e-05
-4.78215949086633e-06
-1.14003198428888e-05
-1.71650852420249e-05
-2.38530464242375e-05
-5.13071048423212e-06
-3.62851602611006e-06
-1.60953548598155e-05
-3.84217622683269e-06
-9.6879738007928e-06
-2.19684823797372e-05
-1.71057730722598e-05
-1.15720907667252e-05
-4.38834959584968e-05
-1.99058437503158e-05
-4.68142035385563e-05
-3.14545180606052e-05
1.12112474521184e-06
-2.20420356880261e-05
-2.36032329790131e-05
-3.57286703239935e-05
-2.40069515372833e-05
-3.3107916870861e-05
-1.01381382001486e-05
-1.41609399454594e-05
-3.9433055698768e-06
-2.14412372165142e-05
-2.21693255486492e-05
1.41654634595226e-05
-5.67438689529669e-06
-1.04560594956768e-05
-1.67463551114714e-05
-5.84448042861663e-06
-1.65214385934029e-05
-1.03495184273648e-05
-5.85430453318996e-06
-8.6618557121949e-06
-1.18073493293844e-05
-2.43380871782958e-05
-1.58594080208173e-05
-2.3787520463173e-05
-1.62961111778519e-05
-1.59268304248334e-05
-2.56053837739685e-05
-2.8361885307971e-05
-1.69293347630359e-05
-3.53327013079616e-06
-7.98020966323671e-06
-3.51248601384658e-05
-1.52509025598076e-05
-1.02362272843182e-05
-1.76114197710585e-05
-1.78428526989983e-05
-9.18584071501261e-06
-1.83075873089133e-05
-2.37990795462271e-05
-2.10216189156498e-05
-1.14941591172409e-05
-1.43869258271165e-05
-2.62227246888666e-05
-1.42098620179445e-05
-1.82500740735635e-05
-1.73471016039713e-05
-8.08022961154555e-06
-1.41768717341223e-05
-8.29988751259952e-06
-8.34663641470764e-06
-1.00803819546922e-05
-2.33696769047636e-05
-3.19137519609925e-06
-1.03957834103048e-05
-8.80786059548217e-06
9.34124779299614e-06
-8.30719971632179e-06
-5.26912931441313e-06
7.47984684651752e-07
-2.66445903225999e-05
-2.61494537555805e-05
-1.5567557189065e-05
-1.90124136119217e-05
-3.20137734972138e-05
-3.22188467104632e-05
-2.48312412072183e-05
-2.51040362636043e-05
-1.82719425924929e-05
-2.94554757467655e-05
-1.39960499617994e-05
-2.29737824164919e-05
-1.22732618030949e-05
-1.03508302313431e-05
-1.96121562979346e-05
-2.40396640813797e-05
-1.00375126296024e-05
-1.0803492731852e-05
-1.10052179437184e-05
-5.93390042690943e-07
-9.84922715721411e-06
-1.35769495170157e-07
-3.55645256447168e-05
-3.73178904704429e-05
-4.06871615477253e-06
-2.02555059798431e-05
6.36661906713024e-06
-2.26694485672554e-05
-1.93107140137438e-05
-9.18114603770482e-06
-4.15207339109201e-06
-1.7493578234446e-05
-2.44071760172452e-05
-1.63243597910431e-05
-7.07384756529888e-06
-7.11901232014316e-06
1.89925562870111e-06
-3.09199597547509e-05
-2.4135507696745e-05
-2.24779283142369e-06
-1.36885354295273e-05
-1.13116325365493e-05
-2.24285234701268e-05
-1.09515348386855e-05
-1.81809216282438e-05
-1.55897400113251e-05
-1.88592056046521e-05
-2.13490946466589e-05
-3.06215338427215e-05
-1.21299174961325e-05
-3.39452337562359e-05
-1.54710688509036e-05
-6.65259226620607e-06
-1.81829015775746e-05
-2.81679756883479e-05
-2.92722988350396e-05
-7.31913510114009e-06
-2.46594888980153e-05
-1.31837615653656e-05
-3.24880929913493e-05
-1.71857450426584e-05
-5.86543223472076e-06
-1.51498177809834e-05
-1.35232302420843e-05
-1.48232338583499e-05
-6.02194036326422e-06
-8.23775053040127e-06
-1.01281977210192e-05
-2.80924423977562e-05
-1.5809225952183e-05
-1.08221350346037e-05
-7.39646516098299e-06
-3.21635452906371e-05
-7.87084918676987e-06
-8.09969032705578e-06
-2.88481646025843e-05
-1.18380941750478e-05
-2.02176468256924e-05
-8.38150032328368e-06
-2.30806047870031e-05
-8.97798004872882e-06
-1.10371009208148e-05
-2.05627568694207e-05
7.20243097657509e-06
-1.55574286130816e-05
-1.32192402388745e-05
-3.36515688775453e-05
-2.32368623011741e-07
-2.23644384667695e-05
-1.87452486526688e-05
-2.26125464894167e-06
-6.61083171388551e-06
-1.8125893250728e-05
-2.06491863858305e-05
-9.0588753475147e-06
-1.90453433837015e-05
-5.2531864574377e-06
-6.8467122016954e-06
-1.89986152754776e-05
-6.31436686179436e-07
-2.52955610029309e-05
-1.68743342496924e-05
-2.52637963367922e-05
-3.10601486526636e-05
-1.03881855666983e-05
-1.48148125783636e-05
-1.5506035033872e-05
-1.27325346163103e-05
-1.68848471743603e-05
-2.66819545534837e-05
-1.60355640335498e-05
-2.08206098131913e-05
-9.4479532740972e-06
-3.01540842393624e-05
-8.27237035381621e-06
-2.79708964633227e-05
-1.9071034388951e-05
-2.05431910025554e-05
-1.31754159386587e-05
2.24123487627272e-06
-3.16908456567096e-06
-1.46946461613402e-05
-2.74249994398654e-05
-2.63593105113048e-05
-4.50572844488472e-06
4.5349712947065e-06
-1.48171631611781e-05
-2.2355030302589e-05
-2.05539983274906e-05
-2.35739793247378e-05
7.75641496103369e-06
-2.41822975869975e-05
-1.90701999120354e-05
-1.64824613835173e-05
-1.64050019907431e-06
-1.61722068148914e-05
-9.37045441431421e-06
-1.7017927296613e-05
-2.86393990310631e-05
-7.80725554688208e-06
-1.40943131677666e-05
-9.88877414619767e-06
-1.7529890351815e-05
-2.18071077261044e-05
-2.74699261540188e-05
-3.05634820891883e-05
-1.09262659183594e-05
-3.02452586159801e-05
-2.72534328380502e-05
-9.56733638465842e-06
-1.98322870057917e-05
-1.0855935480589e-05
-1.16908393986218e-05
-2.01218786813214e-05
-1.03874529753981e-05
-2.32074343488432e-05
-1.22677246437363e-05
-1.23816906675534e-05
-1.3120652593055e-05
-9.53742867537937e-06
8.98871327935411e-07
-2.62321322590352e-05
-1.6190313737706e-05
-2.02102738860059e-05
-2.83613014374978e-05
5.80441259207568e-06
-5.7364482887964e-06
-2.37255411331523e-05
-9.86929465452866e-06
-1.18164331322697e-05
-1.4989325772548e-06
-1.87278213961813e-05
-1.97273691538086e-05
-3.15711437291834e-05
-3.18382147739159e-05
-8.5648007649591e-06
-1.30216227621622e-05
-2.01646953456077e-05
-1.72562141589219e-05
-2.510572490635e-05
-1.63697060930686e-05
-7.38252934583184e-06
-6.09415635893127e-06
-1.36618904831623e-05
-1.80084011372993e-05
-1.45399422042267e-05
-1.69599014836961e-05
-1.14096778592421e-05
-2.8384287908503e-05
1.2484126941486e-05
-6.23639841962262e-06
-9.17752131812564e-06
-1.37785278065417e-05
-2.03702738627799e-05
-3.9184765999558e-05
-1.19966787647029e-05
-2.15602979399037e-05
-1.12060439358464e-05
-2.32158296996859e-05
-9.49664287559676e-06
-1.79073653636709e-05
-9.5606856808083e-06
-3.44199970840482e-05
-1.42345058590801e-05
-1.0528268596351e-05
-3.53397785820423e-05
-1.05574493044667e-05
-2.04073122142747e-05
-1.83474276644071e-05
-7.254784938867e-06
-2.70908129312722e-05
-2.83531072907984e-05
-3.38216943923817e-05
-1.6334487878134e-05
-3.18837420846466e-05
-2.81592878528779e-05
-1.76135031611113e-05
-7.75302552311429e-06
-3.48753948196183e-05
-1.56996063327587e-06
-5.05317310931488e-06
-2.70018702280927e-05
-7.28432278226083e-06
-3.75230018488966e-06
-3.04659364611315e-05
-9.69884009142322e-06
-2.08787223274891e-06
-1.28783524794047e-05
-3.66012341496769e-06
-2.48506327283879e-06
-5.76066483489706e-06
-1.62437716825004e-05
-1.27308521277466e-05
-2.04714107514553e-05
-3.1671608157456e-06
-9.67882018289512e-06
-6.01468641059502e-06
-1.28903882957279e-05
-1.49529374143482e-05
-1.36605810505697e-05
-9.48458541837226e-06
-9.21688405722336e-06
-1.99597894251168e-05
-5.56130178487281e-06
2.61121001458369e-06
-2.24266177776788e-05
-3.18189884042905e-05
-1.81047180517144e-05
-7.99925250130847e-06
-2.0110001651417e-07
-6.50014295577385e-06
-1.33739590764017e-05
6.46347606183996e-06
-1.61403453985411e-05
-1.71803556202544e-05
-1.74348368790149e-05
-3.85629887081486e-06
-1.00381534442205e-05
-7.26559093170807e-06
-1.30281134278555e-05
-1.11680088350144e-05
-5.96125055155445e-06
-5.46521379405588e-06
-2.20916616411637e-06
-3.01248085497459e-05
-2.36548525449921e-05
6.15684617213006e-06
-1.25699923148405e-05
-5.67293392090088e-06
-2.07365755808476e-05
-5.09412707420315e-06
-1.26007040377837e-05
-1.7847043910956e-05
-2.7302293288935e-05
-2.99587637951195e-05
-1.91817432533194e-05
-1.47900336211571e-05
-8.55262924377655e-06
-4.86936780402736e-06
-2.62434341428092e-05
-2.21048627289374e-05
-1.50414904388895e-05
-2.32394525449031e-05
-1.92720302543002e-05
-7.67965589053463e-06
-2.28623327011773e-05
-2.52667364107538e-05
-2.20928294664675e-05
-3.1484878034269e-05
-3.03276990293651e-05
-1.46518312018739e-05
-1.54034527170463e-05
-6.46182103362479e-06
-1.48308917902155e-05
-6.03116602384328e-06
-2.84097921896137e-05
-1.77894738815906e-05
-5.51032926269914e-06
-1.72784422828961e-05
-2.30285307182117e-05
-1.6861607028015e-05
-3.47384131971557e-05
-1.84501541172058e-05
-1.06410009087507e-05
-2.13217494827813e-05
-9.88969044752541e-06
-1.76410843718412e-05
-6.39952293589969e-06
-7.13847246054427e-06
1.86769876231503e-06
-1.81457053936252e-05
-8.52428512370677e-06
-7.53598970788383e-06
1.27530211910682e-05
-4.02381738219482e-06
-2.08237393847807e-05
-1.49262929420025e-05
-6.67770850259066e-06
-2.63988131238086e-05
-8.68985876916566e-06
-3.05607020553989e-05
-2.72445567033262e-05
-1.56331586849889e-05
-1.0447497041443e-05
-1.68316974706333e-05
-2.35036254913955e-05
-2.21902590193361e-05
-1.64933153985322e-05
-2.44171224871567e-05
-3.87735988802317e-05
-2.06837831277778e-05
-3.28118052608397e-05
-3.35429434869547e-05
-2.00078868789309e-05
-3.25396813643915e-05
-1.38285940418496e-05
-2.33462261187913e-05
-1.03039725459482e-05
-1.33862584045986e-05
-2.05460962215688e-05
-2.6082865865321e-05
7.87898296488222e-07
-1.20463711276614e-05
-2.17111287374473e-05
-4.26356588131274e-07
-1.58141907614107e-05
-1.96243922867818e-07
-1.23956364095165e-05
-1.89572021944966e-05
-1.86999827924654e-05
-2.05905858895441e-05
-3.09822713659402e-05
-1.30337191475489e-05
-2.58585713695496e-05
-1.17649539362857e-05
-1.95222029710646e-05
-1.55855102230312e-05
-2.19431918296573e-05
-9.65195157491177e-06
-5.11574028742006e-06
-2.30351921891525e-05
-2.89550334163012e-05
-4.19610559766019e-05
-8.11636089009288e-06
5.17902428685744e-06
-2.74329941505757e-05
-1.92132908377976e-05
-1.19915647606432e-06
-1.26975748001111e-05
-2.02756339013974e-05
-2.05792979504651e-05
-1.81679832140737e-05
-2.04494248549738e-05
-5.37501015540739e-05
-2.77917874347223e-05
-1.11877482538959e-05
-9.8989239123882e-06
-8.91356307969527e-06
-1.71607038560156e-05
-1.33370132088639e-05
-1.27545935135536e-05
-2.01036762274794e-05
-1.65407792785812e-05
-9.89780626349871e-06
-3.29409254131601e-05
-2.20038056337257e-05
-2.8783406345918e-05
-2.22360229295161e-06
-7.65633549834994e-06
-2.64861401896429e-06
-1.11362624734517e-05
-1.24406675482823e-05
-2.94773452889567e-05
-5.2378320186944e-06
-1.17472205926085e-05
-1.28821927221485e-05
-1.32290375633988e-05
-1.33034618353174e-05
-9.51812048846606e-06
-1.8428248335034e-05
-1.81367295481791e-05
-1.84960177209181e-05
-6.94408779860688e-06
-1.58241301829896e-05
-2.09275564387443e-05
-1.16418199672703e-05
-3.55967222912772e-05
-5.36106938444861e-06
-1.52044187701004e-05
-3.15829448764164e-05
-1.76479892175801e-05
-2.21323028467566e-05
-3.95870141314251e-05
-1.81727923097429e-05
4.26083063337468e-06
-1.8635655493017e-05
1.31060568202774e-05
-2.74872797438638e-07
-7.71713809592331e-06
-9.38211968375811e-06
-2.89530840153217e-05
-1.46757793452589e-05
6.78091631378574e-06
-1.60931925205591e-05
-1.76092972086354e-05
-1.77514025759486e-05
-2.29021730729889e-05
-4.07278311050428e-06
-2.87646186058614e-05
-2.0420260735943e-05
-7.94922847339567e-06
-1.49454103768553e-05
-1.00847944509174e-05
-1.25979594133799e-05
-2.42154531716444e-05
-1.48983320408169e-05
5.82582179966376e-06
-1.9769974632681e-05
-1.59080922277968e-05
-6.35172883503427e-06
-2.22550578296666e-06
-1.62771229505832e-05
-9.12943543197677e-06
-6.68829975219849e-06
-1.75505707090881e-05
-3.35836161080719e-05
-3.04169061859074e-05
-3.09568777179771e-05
-2.0654858339686e-05
-2.34930650246654e-05
-9.29335833125002e-06
-2.2241560920101e-05
-2.0673926629738e-05
-8.75128323814643e-06
-2.9329853116139e-05
-7.69770867702937e-06
-9.83538824311114e-06
-1.38392971000944e-05
-2.04587221693713e-05
-1.79678586370637e-05
-1.37103824395911e-05
-1.54308053852764e-05
-3.23269997922654e-05
-2.94911256546713e-05
-2.30643819169987e-05
-6.38788135328444e-06
-1.74298098337154e-05
-1.43169496186774e-05
-1.91307883721137e-05
-2.76095981523495e-05
-2.46436181571854e-05
-1.91197252884571e-05
-1.39501959298893e-05
-8.62064138321087e-06
-3.23290138689844e-06
-6.32465551762039e-06
-2.31698091829346e-05
-4.90130829309105e-06
-8.60691791436998e-06
-2.09659636713292e-05
-3.37810343970354e-06
-8.80345134975944e-06
-1.72316613522312e-05
-5.64885028941532e-06
-9.40159307436339e-06
-1.33535709950747e-05
-3.99487396368011e-05
-3.65644750239938e-05
-2.68303157418906e-05
-7.24581182963717e-06
-4.12842313893298e-05
-9.71556304070737e-06
-9.55734207101973e-06
-1.15214849220743e-05
9.14640726532891e-06
-3.84095423664863e-06
-7.69752622099306e-06
-2.29003281137741e-05
-1.38072040429558e-05
-2.33930007597349e-05
-1.53565865193155e-05
-2.45772781749082e-05
-9.02349856659301e-06
-2.44190887047909e-05
-2.16226514560376e-05
-1.01200205230598e-05
-2.87040077827938e-05
-1.9838127905726e-07
-1.25513633760342e-05
-9.75607985046069e-06
-8.36599423161593e-06
-2.37311493674457e-05
-1.5144351245627e-05
-1.17591568698682e-05
-1.65935241098107e-05
-2.9066324270964e-05
-1.88555281586856e-06
-1.2636014018512e-05
-2.01674045489123e-05
-1.16645290719683e-05
-3.4496373661106e-06
-1.46337014222361e-05
-2.55660303224851e-05
-2.57031655041444e-05
-3.03578160406902e-05
-1.64396762317345e-05
-1.39628296350891e-05
-4.111871394554e-05
-3.26088758465909e-05
-1.69653009081801e-05
-1.22690020087197e-05
-1.16886154043841e-05
-2.33464928781916e-05
-9.00384123978925e-06
-1.25312901527131e-05
-1.66133510342256e-05
-2.09095328226786e-05
-2.19992389189568e-05
-1.61143027061666e-05
-2.47178673192368e-06
-3.77617262065293e-05
-2.87920420363667e-05
-3.30054521811624e-05
-3.97765127150336e-07
-1.07249179409898e-05
-2.19609024410931e-05
-1.03082971666898e-05
-2.15710283620798e-05
-1.59099960409296e-05
-1.58067488992997e-05
-1.39064829299529e-05
-2.9444233046393e-05
-2.19668870168939e-05
-1.79285902908944e-05
-1.86661664414085e-05
-1.76502146392066e-05
-7.90790525696255e-06
-1.34402854842326e-05
-3.32443798522897e-07
-2.37078051446583e-05
-8.40822739176145e-06
-1.73199171098697e-05
-1.87219481234978e-05
-1.04607319016355e-05
-1.18590422059731e-05
-3.2858838389059e-06
-7.38083498228412e-06
-9.57697336769084e-06
-1.10897920897872e-05
-2.12198980911095e-05
-2.54140650555584e-05
-9.82953959968459e-06
-2.59940121006315e-05
1.35236101694221e-06
-2.06819892971039e-05
-2.24932593859429e-05
-1.52456460739117e-05
-1.19206460310544e-05
-6.37188827895277e-06
-2.72702539558148e-05
-7.60353130760366e-06
-6.2065860243064e-06
-2.35387512650669e-05
-2.69986656197515e-05
-3.90829850826538e-05
-2.98388254237167e-05
-1.50165892146017e-05
-3.66421819964763e-05
-2.88851990041801e-05
-2.57177186180054e-05
-9.40818664178566e-06
3.2814989378443e-06
-1.53946235044798e-05
-1.71733708239588e-05
-2.34147584970907e-05
-3.57139865314532e-06
-1.79597170109718e-06
-6.9595222680853e-06
-1.55962155342229e-05
-2.20101643109591e-05
-1.0174859401223e-05
-1.06040643089012e-05
-7.33053464379413e-06
-2.22084995089056e-05
-1.05473861791204e-05
-2.78240106693167e-05
-2.78751090114587e-05
-1.34963898862321e-05
-2.9461938208963e-05
-1.47960205425398e-05
6.66159873742935e-06
-1.04285409516329e-05
-3.86879164264657e-05
-3.36894315602918e-05
-2.23838187210081e-05
-1.49852996296096e-05
-2.21840633300407e-05
-2.52083685786267e-05
-2.53853836000657e-05
-3.39004175803551e-05
-1.03349202094965e-05
-3.47118253083456e-05
-3.05748249867753e-05
-1.70829995721962e-05
-7.60110907361624e-06
-1.54476205954759e-05
-2.44627296264246e-05
-7.92479531688476e-06
-1.75011007452001e-05
-8.97454325530342e-06
-3.68680726348138e-06
-2.00837869203905e-05
-3.26722696412464e-06
-1.52124231465395e-05
-1.34020913495767e-05
1.94913064540263e-06
-2.03679251926355e-05
-2.54129307224688e-05
-2.26808538564679e-05
-1.16568923233864e-05
-1.96457391425969e-05
-1.26528469907614e-05
-6.71192816717156e-06
-1.07490417068222e-05
-2.05765237919658e-05
-2.74824999989787e-05
-2.67095493125818e-05
-2.06189522516493e-05
-1.82474625390512e-05
-2.99340620869475e-06
-2.32884348033325e-05
-1.64494695157659e-05
-1.89882658804355e-05
-2.03218115668086e-05
2.1795162330374e-06
-1.74152995592414e-05
-1.80423293775362e-05
-4.30074819065566e-05
-2.83517993692138e-05
-1.56624916973286e-05
-2.69873799133754e-05
-1.39618290477159e-05
-3.25643201794399e-05
-1.34293845884353e-05
-1.68858141446153e-05
-2.58903221339772e-05
-6.06556450778274e-06
-3.24090451431764e-05
-2.04497153685348e-05
-2.98460535635886e-05
-1.1719558059193e-05
-2.30710352254719e-05
-2.59253451248865e-05
-2.95158573592202e-05
-1.75788748376473e-05
-4.35168884073191e-07
-3.40887353807892e-05
-3.0845287607819e-05
-1.84426386487611e-05
-1.30460032527992e-05
-9.30375755556089e-06
-1.55970989830307e-05
-1.3944326668503e-05
-9.23918651201364e-06
-1.63320231805256e-05
-5.65171608603832e-06
-1.61323559577725e-05
1.25819337956642e-06
-2.16578606546077e-05
-1.28798626448186e-05
-3.88810576605729e-05
-2.89311784090218e-05
-3.18424385283627e-05
-2.61787876616427e-06
-1.22396757515394e-05
-1.82936813727231e-05
-9.32729958646272e-06
-8.09469631304431e-06
-4.06005404852032e-05
-2.14546467742068e-05
-3.50215161732735e-06
-1.664283017086e-05
-2.94848216105988e-05
4.16515577531396e-06
-1.73543768987753e-05
-4.92474849369717e-05
-3.29908604012083e-05
-1.19353101313766e-05
-2.39151514591917e-05
-2.11050736565061e-05
-2.17559552720906e-05
-1.91323752213264e-05
-1.92501242007777e-05
-2.22409843654097e-05
-2.76173826937672e-05
-1.53279627472953e-05
-1.25451471392464e-05
-1.9423192499943e-05
-3.90126594619344e-05
-9.17743443543066e-06
-2.58426505199601e-05
-3.02693376781855e-05
-1.46775955196682e-05
-1.15741833694341e-05
-1.46450953096416e-05
-9.84618530165792e-07
-1.97936460908254e-05
-2.59782954856684e-05
-4.02176253533301e-05
-1.8832892955758e-05
-8.73843799854396e-07
-2.28071269045673e-05
-1.74701116974707e-05
-2.5231730054819e-05
3.33861028491587e-07
-8.32358361448692e-06
-1.55193381147082e-05
-1.9862344268768e-05
-2.25011348408237e-05
-2.06884902726628e-05
-3.51931247755442e-05
-1.77655730736308e-05
-1.06634839885471e-05
-1.08726941942268e-05
-2.94886225680221e-05
-3.57335736334368e-06
-1.1600192514116e-05
-1.97322535671281e-05
-8.13730282514893e-06
-2.35506067062482e-05
-1.42213166148581e-05
-9.2314091086756e-06
-1.60489945970649e-05
-5.64950110917371e-06
-3.60025992394492e-06
-3.29408280304894e-05
-2.48236633383213e-05
-1.59488802329966e-05
-2.1321943756798e-05
-2.33786992908627e-05
-1.09073556668773e-05
6.85781788938416e-07
-1.26594240954397e-05
-4.28678248561055e-06
-1.53565461155987e-05
-1.48652259693626e-05
-2.86803192999721e-05
-6.54189663302445e-06
-2.77874383677438e-05
-3.1643963391905e-05
-2.2438009177616e-05
-2.97026990564787e-05
-3.04088188257044e-05
-1.92984165848023e-05
-1.53828001427689e-05
-2.39337160357455e-05
-1.02348082306638e-05
-1.94813862370032e-05
-3.04592653585469e-05
-1.05966641842489e-05
-7.6340712808737e-06
-1.20481778805409e-05
-3.85044378870847e-05
-2.48411991597035e-05
-2.73654181956024e-05
-2.74427332218255e-05
-7.44225788232545e-06
-4.08345233129264e-05
-7.8094771439647e-06
-1.82460001253117e-05
-2.08861437100536e-05
-1.18535410312161e-05
-1.85717714585025e-05
-2.50493980983717e-05
1.63794384186769e-06
-1.31461347086331e-05
-1.81999862473458e-05
2.97105719687259e-07
-3.02171306875369e-05
-4.95715025553155e-06
-8.64638327636284e-06
-1.98994516512492e-06
-5.42152830690001e-06
-3.75858504821579e-05
-2.27427541361442e-05
5.82052587594023e-06
-2.95866318130765e-05
-1.46512241131387e-05
-1.84779263906408e-05
-6.45782904536576e-06
-4.25867494285749e-06
-1.14509290587233e-05
-2.16206717705572e-05
-2.30300547330095e-05
-2.56493174093442e-05
-1.19464415089051e-05
-2.7600553034375e-05
-1.51617069684031e-05
-1.59586684116416e-05
-9.32213387134584e-06
-1.5443684109132e-05
-2.74017945802886e-05
8.24881782820947e-06
-1.011036474211e-05
-3.5181055926674e-05
-8.66447638829596e-06
-2.7239170027615e-05
-9.35126392768298e-06
-7.57199686543484e-07
-5.93673419270932e-06
-4.17402241046913e-06
-1.99414465621314e-05
-9.83099728785659e-06
-3.28063701408396e-05
-1.25109354445873e-05
-4.48639728090061e-06
-5.43723172425272e-06
-6.79471933913378e-06
-2.25358394679323e-05
-2.28783822672864e-05
-1.8506024893332e-06
-2.73614421286655e-05
-2.5327901403897e-05
-1.20371626178629e-06
-7.13324340487538e-06
-2.43144403605915e-05
-1.74024822112238e-05
-1.352120035966e-05
-1.16577740773554e-05
-3.00887617860216e-05
-1.1402553308582e-05
-1.28597989607135e-05
-2.38098211643234e-05
-3.9446260623193e-06
7.70542428102358e-06
-1.11450573599456e-05
-1.38491877114416e-05
-4.75177325478815e-06
-3.12274965600059e-05
-2.80564259602807e-05
-3.67615226859337e-05
-1.37435644771948e-05
-3.8491503275488e-05
-2.56084519286508e-05
-2.59867450098254e-05
-3.46143558970927e-05
-1.70504505021792e-05
-3.47659002135206e-05
-2.60949624571904e-05
-1.26390155995125e-05
-8.5407664067016e-06
-1.35905009170042e-05
-1.87737191806697e-05
-1.30879324329305e-05
-2.58969990275275e-05
-2.05457281480626e-05
6.37170304246717e-06
-2.88843579554781e-05
-1.37835600039462e-05
-3.46382344136819e-05
-7.19461617610101e-06
-1.69778875013395e-05
-8.76836540975815e-06
-1.66529598255457e-05
-1.15736620106861e-05
-1.0062143230394e-05
-8.28699715984911e-06
-1.02895925869956e-05
-1.5562264058733e-05
-2.3539018300908e-05
-2.65143826601696e-05
-9.54134958452273e-06
-1.86008559187859e-05
-4.61877440244975e-06
-2.85277626875479e-05
-2.17272137973501e-05
-9.80315756001778e-06
-9.49919323536803e-06
-3.94091896120295e-05
-2.93566444702383e-06
-1.69209510769658e-05
3.98117047103879e-06
-6.86289502992522e-06
-1.00424063426524e-05
-1.03370223893312e-05
-1.21882101732786e-05
-2.04556803017444e-05
-2.74173503369053e-06
-1.10793352943275e-05
-2.10885980843239e-05
-1.73605188990036e-05
-2.72955458656487e-05
-2.12270417231111e-05
-6.85883558540226e-06
9.52203029412355e-06
-1.08406177532601e-05
-1.79709820331234e-05
-1.48894543767225e-05
-2.47182482652671e-05
1.64912032565937e-05
-9.91497384501663e-06
-1.18379068908521e-05
-2.46527759312361e-05
-1.91105133562185e-05
-2.4930287167345e-05
-3.26223678603966e-05
-1.53898329081536e-05
-2.20379302602863e-05
-6.33644161506145e-06
-1.49607922326387e-05
-2.31220685175869e-05
-1.9167622693167e-05
-1.75090573191758e-05
-3.95841971542006e-06
2.79491207510918e-06
-1.78212092864542e-05
-1.75390178852822e-05
-1.21980350856511e-05
-1.99908084743786e-05
2.59172641193627e-06
-1.624703344385e-05
-2.42120010708539e-05
-1.85310452631675e-05
-1.8292275574886e-05
-5.58855602432517e-06
-1.87987682232311e-05
-1.91346389876723e-05
-1.81243184926147e-05
2.26590221662054e-06
-1.04737794776479e-05
-1.25420294309635e-05
-1.00590636438354e-05
-2.3137275430887e-06
-2.6258287158334e-05
-2.28255514124895e-05
-1.3041646901939e-05
-1.10247164908429e-05
-1.4644330396681e-05
-2.3236391538509e-05
-3.01511666707004e-05
4.94981150353993e-06
-4.07191073952534e-06
6.10110402083227e-07
-1.99094050719597e-05
-9.75176548499297e-06
-1.48880817709811e-05
-1.24728388213888e-05
-1.56500429556482e-05
-9.60465951399371e-06
-6.33691193511595e-06
-1.30986650283356e-06
-1.3138268260002e-05
2.38035599087253e-06
-2.84161889665249e-05
-1.81708896876856e-05
-2.16279547717881e-05
-1.31044998890753e-05
-1.81772127315756e-05
-2.02623162549662e-05
-1.56191971672987e-05
-2.28769276055037e-05
-1.80764969730936e-05
-6.78224805685291e-06
-2.52071399894727e-05
-1.89547913489468e-05
-3.24256310948892e-05
-2.41601296428793e-05
-1.90552289110253e-05
-2.57807096595942e-05
-3.3564381215594e-05
-1.93313258151461e-05
-2.51131049011139e-05
7.65920550621804e-06
-9.49713564627937e-07
-4.10921847326399e-06
-2.82407452959029e-05
-2.91742464089054e-05
-2.26101905652622e-05
-3.22319893517319e-05
-1.53700903307132e-05
-3.21490291278972e-05
-1.85094181743276e-05
-2.09892513706969e-05
-6.52590464972809e-06
-2.01924038290152e-05
-8.94874306923611e-06
-1.02506066499807e-06
-1.23157339756131e-05
-2.31941053957721e-06
-3.80819143023431e-05
-3.94987304883819e-05
-1.71849702613191e-05
-2.15456239240692e-05
-1.99984597527604e-05
-2.75214616211905e-05
-2.67775791266715e-05
-2.02388168008395e-05
9.19276079348694e-07
-1.78457810828042e-05
-2.16033320455766e-05
7.70479710972088e-06
-2.45168437979757e-05
-7.86743703048564e-06
-8.87275671796137e-06
-2.16300997296315e-05
-1.14291379438328e-05
-2.22058432865551e-05
-1.36344301571018e-05
-5.83566235788182e-06
-1.59059134628934e-05
-6.30073236981403e-07
-2.19482615800979e-05
-2.2530278899377e-05
-2.09221381243404e-05
-1.65422596789815e-05
-2.63481172635566e-05
-8.28152489284028e-06
-2.0874338657674e-05
-2.28243066092406e-05
-2.36635522828434e-05
-2.36552618935647e-05
-2.39196796958693e-05
-1.81224415979196e-05
-1.46332139717134e-05
-1.36263440109168e-05
-9.2170975135051e-06
-3.37620143615643e-05
-1.71425465257617e-05
-4.35281980967718e-06
-4.00157359374287e-05
-9.14431542761241e-06
-2.76569725407282e-05
-2.1197926501149e-05
-1.73746825593096e-05
-2.32213353211009e-05
-1.37141231820651e-05
-2.57058676244869e-05
-1.95531532055741e-05
-2.1145277421111e-05
-2.07442203317296e-05
-1.71177669793829e-05
-1.75143261592893e-05
-2.20474169443872e-05
-9.45725416244875e-06
-1.14863651955864e-05
-2.04006482837889e-05
1.06624554339283e-06
-2.32297549044666e-05
-1.76646060635028e-05
-1.88762762765725e-05
-1.98598625113127e-05
-4.84103251442918e-06
-2.2306098577972e-05
-4.52378128984782e-05
-3.45449282210427e-05
-1.61321518460746e-05
-7.7691824319361e-06
1.24875837030791e-06
3.14148540445917e-06
-1.98585484688458e-06
-9.96898795142982e-06
-1.52106322328573e-05
-1.51495038064801e-05
-2.78295738514859e-05
-3.13736811048344e-05
-5.94056305276758e-06
-1.78405126317846e-05
-2.61524333776649e-05
-3.2099319374304e-05
-7.56157522510521e-06
-5.29424492061403e-06
-1.48191830376682e-05
9.49120722203363e-07
-3.96157058305635e-05
-5.99104336488919e-06
-3.41973936555955e-05
-3.44915972697841e-05
-1.16982103183138e-05
-3.96118062034886e-06
-2.81099318720208e-05
-3.22824913267311e-05
-1.25948991969954e-05
-1.8329742121817e-05
-1.53090166179262e-05
-1.53889541264422e-05
1.12648096253499e-05
-2.03578687680161e-05
-7.40352719662934e-06
-1.83606169916066e-05
-1.79509774072792e-05
-2.17919069471577e-05
-2.23111715462893e-05
-2.93031734831768e-05
-3.08660374994857e-05
-3.46823895509991e-05
-1.94568104230756e-05
-1.26195012883975e-05
-1.54295488086309e-05
-1.92542959381116e-07
-7.82685406996783e-06
-1.37308464791044e-05
-2.86794484008594e-05
-8.98692299065077e-06
-2.64272462974331e-06
-1.36712580168745e-05
-1.25972315507562e-05
-2.97121267274175e-05
-1.8687568297847e-05
-1.96939287819025e-05
-1.68281283506285e-05
-1.48934407187704e-05
-1.45647856713237e-05
-8.89129513611098e-06
-9.31111532393599e-06
-1.65631608771036e-05
-2.50798120974175e-05
-2.8243112940819e-05
-1.45386056881112e-05
2.64663495712339e-06
-2.55261837143903e-05
-1.790252977065e-05
-2.3772955914364e-05
-3.39183222211791e-05
-1.8994902880926e-05
1.24702104517976e-06
-1.41407208674635e-05
-1.66210268172578e-05
5.90186832761363e-06
-4.87041018993793e-06
-1.52847942748606e-05
-6.40494523554273e-06
-2.4864073401204e-05
-2.19852555692204e-05
-2.49323779480703e-05
-1.50575460278902e-05
-2.3414135938822e-05
-3.05077328330362e-05
-2.20030021157195e-05
-2.80731529325422e-05
-5.9182634532631e-06
-2.26623125268494e-05
-2.37084924905191e-05
-2.69062531341517e-05
-2.4300409316511e-05
-1.00499756364982e-05
5.2534565840615e-06
-7.29678073574346e-06
-1.74005144313642e-05
-2.59661959077084e-05
-4.20683189865472e-05
-1.32947695060683e-05
-2.21265732599541e-05
-1.69754582279704e-05
-3.01265887219462e-05
-1.69573663423583e-05
-1.63485100690322e-05
-1.90234025002196e-05
-1.01931573938642e-05
-1.67160534282224e-05
-1.81945809730413e-05
-1.77734022840948e-05
-1.52383613823143e-05
-1.57316878328972e-05
-3.2020001111076e-05
-1.60349484690008e-05
-1.67411329576495e-05
-2.54101411704586e-05
-5.29960443762018e-06
-1.95735993569829e-05
-1.86796262632862e-05
-3.45924775394701e-05
-1.6127996197424e-05
-2.32459102568299e-05
-1.64852317646939e-05
-1.90528005977826e-05
-1.0141668505413e-05
-2.50766826846428e-05
-1.63443415269871e-05
-2.03232821681828e-05
-1.12078487922129e-05
-3.8857029359638e-05
-2.96553757084739e-05
-1.43719772881149e-05
-2.43139484900688e-05
-9.53322461618787e-06
-1.28034297721489e-05
-1.11827915541643e-05
-1.74973132099485e-05
-2.77461072511097e-05
-8.10315091949813e-07
-1.61198241057504e-05
-8.67987623624937e-06
-8.14025616514374e-06
-1.11816498836928e-05
-6.32770046863859e-06
-4.79694749653609e-05
-3.39154068967181e-06
-7.91040958366571e-06
-9.25786394660479e-07
-1.59335245849802e-05
-2.25839432126526e-05
-1.78150371127668e-05
-1.36851179042793e-05
-1.67993413031162e-05
-1.80780682604939e-05
-1.24440270738594e-05
-1.1793243838893e-05
-2.81458068338274e-05
-1.33139030418089e-05
-1.24147078273418e-05
-1.09398347189761e-05
-2.81134630298402e-05
-3.51290561851891e-05
-5.74961623535168e-07
-2.63564819804935e-05
-2.12054459353841e-05
-9.55930112551305e-06
-1.41362438970212e-05
-1.26261801119628e-05
-2.48110234064401e-05
-1.5147349129958e-05
-1.40980292251541e-05
-1.18340538892018e-05
-1.33456289870561e-05
-2.38090370792559e-05
-6.39880298688788e-06
-2.58132602744628e-05
-2.07159104780159e-05
