# Supplementary material for: Research on computational propagation and identification of mine microseismic signals based on deep learning
Source: PLoS One. 2025 Oct 22;20(10):e0334641. doi: 10.1371/journal.pone.0334641 (PMC12543183; doi:10.1371/journal.pone.0334641)
Supplement: S11 Data — (ZIP) [file pone.0334641.s011.zip › 000101100002729.xlsx_0.txt_24.txt.txt]

-1.55594417556072e-05
-3.23391173503739e-05
-1.79361267941073e-05
-1.34318046436713e-05
-1.79222977664009e-05
-1.49181206318488e-05
-1.60827973385366e-05
-2.88124626172978e-05
-1.49652263868184e-05
-3.02625938965292e-05
-2.06552423513002e-05
-3.22093791706177e-05
-2.3210140405071e-06
-2.11918010061162e-05
-2.25924362245066e-05
-2.97925117710706e-05
-2.75648708315911e-05
-1.46515870759926e-05
-2.35451555689874e-05
-1.45056895399912e-05
-1.27485888267466e-05
-3.02963781501063e-05
-1.67279295378528e-05
-2.77891970504444e-05
-1.39641304951221e-05
-1.16942672394817e-05
-1.23312618658459e-05
-2.94127161678327e-05
-2.12119841164207e-05
-1.88079201979475e-05
-2.09346950358685e-06
-9.63110099844369e-06
-1.38468547109708e-05
-3.34617171575632e-05
-2.75528907032465e-05
-2.11915092362052e-05
-1.63723092620258e-05
-1.85405778018528e-05
-2.90512678301529e-05
-3.15798910374399e-05
-5.48552393601702e-06
-2.2822743785538e-05
-7.7937267780287e-06
-2.16637375509921e-07
-2.57519308058948e-05
-2.04306375483532e-05
-1.54759906303946e-05
-1.15147960463987e-05
-2.50084420600755e-05
-1.83596885678538e-05
1.04346586941571e-06
-2.09922269233882e-05
-2.1942033264075e-05
-3.22855047214064e-05
-2.66497871707644e-05
-1.4601588127478e-05
-2.11138389729206e-05
-1.04514582177165e-05
-1.69403095828365e-07
-3.97050746443086e-06
-2.11152095598958e-05
-9.01543948659083e-06
-5.90072649980018e-06
-6.14725571754984e-06
-2.35926554985434e-05
5.88120259960794e-06
-1.47166405785672e-05
-1.86123778499425e-05
-8.79549017525896e-07
-1.69878724472338e-05
-2.77140744488425e-05
-4.80516868798532e-07
-4.46866923625537e-06
-5.66278354922956e-06
-1.0174399422625e-05
-1.98743940755618e-05
-2.01952478024362e-05
-8.81049301330841e-06
-2.62562708810251e-05
-1.64185124100872e-05
-8.87388394396029e-06
-1.40494032621327e-05
-7.43763492206194e-06
-1.06421250331511e-05
-3.8031867034731e-05
-1.60440484890717e-05
-1.63902814784522e-05
-1.42512721513015e-05
-1.69743979446973e-05
-2.13098583361233e-05
-1.6743393792569e-05
-2.15228582055946e-05
-1.66062308339784e-05
-1.52602103176694e-05
-4.12364382074936e-06
-1.30951008820338e-05
-4.25191536469335e-06
-2.29215373610545e-05
-2.93056600865531e-06
-3.84482875994519e-05
-3.37653104594447e-05
-3.28835781374741e-05
-5.63490961536733e-06
-1.1013766882174e-05
-2.35335231798453e-05
-1.9250197884095e-05
-2.76345832659434e-05
-1.58357733083801e-08
-2.22647232209225e-05
-2.01829436301031e-05
-1.97307163076528e-05
-1.61189262773955e-05
-3.51622625385055e-05
-1.05196624010682e-05
-2.17725181463915e-05
-1.23801354181275e-05
-1.00664230333836e-05
-1.81646766590134e-05
-2.4081307894387e-06
-6.62591197829841e-06
-8.86018619903357e-06
-2.91638346149637e-05
-2.64269080990123e-05
-1.58248851524547e-05
-2.76937896104328e-05
-3.89196425987678e-06
-1.88378950297845e-05
-1.47685663015386e-05
-6.38324994403093e-06
-1.18752644410745e-06
-8.80979626437177e-06
-2.29547381158505e-05
-5.39475657704468e-06
-2.07997258010363e-05
-4.55728113138712e-06
1.05981005672519e-06
-1.5436621140229e-05
-1.8016838413819e-05
-5.63174484562928e-06
-1.64701193350002e-05
-1.73501813140397e-05
-8.77884958010597e-06
-1.28482334376651e-05
-1.14211560566009e-05
-2.33588245974536e-05
-1.01077202475774e-05
-1.82402744083397e-05
-3.33615829551783e-05
-2.81904313676432e-05
-1.38758522742511e-05
4.20215543821072e-06
-2.7341352536895e-05
-4.13231581842249e-05
-7.54707606758163e-06
-2.63250176393984e-05
-2.82421534098796e-05
-1.23237920902596e-05
-1.23879360390659e-05
-2.05735549970163e-05
2.43053639432821e-06
-1.08468853407563e-05
-9.85333110578057e-06
-1.4725197013398e-05
-1.54592842966009e-05
-4.59444087601527e-06
-2.35359145282269e-05
-5.19793144431757e-06
-2.78127695754186e-05
-2.94045408037954e-05
-5.99888779166787e-06
-3.76457703738933e-05
-2.24420530996397e-05
-3.17550409055182e-05
-1.52322033567326e-05
-9.10450128689538e-06
-1.16026927255128e-05
-2.82350450821739e-05
-1.84127132747275e-05
-2.88987942192958e-05
-1.86497335926466e-05
-1.54608548216978e-05
-1.22702726865117e-05
-3.61451742213999e-05
5.70337959995279e-06
-2.85358720937728e-06
-3.0380456003816e-05
-8.3610722740569e-06
3.96445666534117e-07
-3.56476685832992e-06
-2.64305208487696e-05
-3.23371596478658e-05
-1.34267659172158e-05
-7.51368923965523e-06
-2.10774475985649e-05
-3.144022482227e-05
-2.4868995476274e-05
-2.6957317481728e-06
-7.50704294790483e-06
-2.63763594853255e-05
-1.63660191345377e-05
-2.80876689971619e-05
-1.54542394338645e-05
-2.35963205917996e-05
6.13106653479569e-06
-2.52747800893432e-05
-1.0502808403062e-05
-8.82633072526846e-06
-1.00967478333373e-05
-9.87076565005766e-06
-1.55498998656607e-05
-2.62787855725724e-05
1.11498312065278e-06
-1.35521096196009e-05
-6.71221728115515e-06
-7.5873760437352e-06
-1.49669947893096e-05
-2.22241320858055e-05
8.39171214002435e-07
-2.70129118977982e-05
1.03606059783791e-05
4.5152026161391e-07
-1.49190966448963e-05
-4.86821398605526e-06
2.88589094617533e-06
-1.52255356770692e-05
-1.26322937343515e-06
-3.42727527084239e-05
-1.40248195775309e-05
-1.22048985349855e-05
-1.15663482120148e-05
-1.5127053358054e-05
-1.40320827758793e-05
-3.17743739418119e-05
-3.13134928401819e-05
-2.34502180277853e-05
-1.23584584149206e-05
-2.71525454656647e-05
-2.14137042280695e-05
-4.29847030093654e-05
-1.55878391925498e-05
-2.87866629414671e-05
-3.27992027124091e-05
-3.11488633156413e-05
-8.25360245026088e-06
-1.93975328867745e-05
-3.71325003230332e-05
-1.97075297038581e-05
-3.32805905114661e-05
5.24871836762886e-07
-3.95640517231115e-05
-9.06129375871515e-07
-1.15868652900515e-05
-2.65835681255663e-05
-1.15225558462036e-05
-2.62899432326521e-05
-3.33814738224681e-05
-2.16331582553283e-05
-3.13532952551155e-05
-2.02435581654037e-05
-2.69338226103896e-05
-1.61623934267211e-05
-2.9535999342135e-05
-1.87990193258369e-05
-7.80014294354707e-06
-2.85087294817579e-05
-3.75179153042386e-05
-1.18032548540717e-05
-1.97527185572293e-05
-1.38800933544836e-05
-1.51724960011612e-05
-2.3619513586837e-05
-1.96187417998435e-05
-1.83241494670206e-05
-2.51508881252382e-05
-2.06691291613919e-05
-1.99148466732266e-05
-3.15066134910622e-05
-2.00357128334537e-05
-2.05541680061686e-05
-2.17480812364658e-05
-2.96205137057251e-05
-7.2450547514606e-06
-4.14816297679097e-06
-7.27362420551537e-06
-3.42430199461057e-06
-2.1314705633102e-05
-2.5347799713556e-05
-1.77613966604951e-05
-1.20432805369572e-05
-1.84074170476647e-05
-8.65466431179223e-06
-1.19381504562464e-05
-1.08244446975887e-05
-1.28429756668163e-05
-9.60260447196174e-06
-3.05594908651486e-05
-2.24522208716491e-05
-3.04663080047886e-05
-3.52327427660816e-05
-3.63465685249394e-05
-2.27520608240202e-05
-2.24937369829258e-05
-1.45616811005184e-05
-2.25694789689976e-05
-9.14750862604696e-06
-2.29620776003154e-05
-2.20439996447229e-05
-5.00282567260996e-06
-1.33871653344756e-05
-2.83445922076993e-05
-6.25167396235522e-06
-1.52009677344357e-05
-1.74113417302477e-05
1.46209609338983e-06
-7.92595261605704e-06
-1.01969573459443e-05
-9.0006050632197e-06
-2.77916749719449e-05
-2.92365242353122e-05
-2.71018490672532e-05
-1.9692604097172e-05
-2.24274744951623e-05
6.32395989849907e-06
-3.27583468753943e-05
-1.00816869352419e-05
-2.48700589167813e-05
-1.5933022047918e-05
1.08198465879121e-05
-1.86278303640129e-05
-1.19891747155412e-05
-8.82194405661265e-06
-3.06940620162527e-05
-2.63208022366014e-05
-1.79491012650476e-05
-3.46018541615779e-06
-2.68134956794975e-05
-1.63054616203844e-05
-2.42951054513879e-05
-1.14634040442894e-06
-1.46060067669072e-05
-1.41663282175245e-05
-1.02441607772529e-05
-1.49792995809997e-05
-1.51773284276672e-06
-1.56920995730175e-05
-2.96988118136493e-05
-5.36799269848236e-06
-1.87877768948316e-05
-2.17593407655972e-05
-4.17436052524165e-06
-2.68654476391518e-05
-2.09838057910464e-05
-1.70560432879156e-05
-2.44538462327085e-05
-1.93506795586226e-05
-1.34869026797068e-05
-1.89995699809077e-06
-2.45108157383185e-05
-4.21529701962051e-05
9.22804280829919e-06
-2.15040566581449e-05
-1.26652988963247e-05
-6.59451178597226e-06
-2.84521094683282e-05
-1.77492280286512e-05
-2.33305357865737e-05
-2.38665765338804e-05
-9.17849529863474e-06
-1.05455498417628e-05
-1.99947927593465e-06
-1.0928746564223e-05
-2.55018406895296e-05
-1.389155265676e-05
-2.7381963232686e-05
-1.82940860844019e-06
-5.20109173720907e-06
-5.3211289648272e-06
-8.73229232983308e-06
-2.20156436459965e-05
-2.22830681888387e-05
-4.23470407726554e-05
-1.99433384736439e-05
-1.94415940092786e-05
-1.7902404045182e-05
-2.2676957745157e-05
-1.71501867391988e-05
-2.3209055637044e-05
-2.78525990430783e-05
-2.05638596344923e-05
-1.52195367612506e-05
-2.29680943043565e-05
-1.70897802864289e-05
-2.10134477438901e-05
-5.91693918368779e-06
-2.34417073184523e-05
-2.54958761660923e-05
-1.03245991656523e-05
-1.31606860623426e-05
-1.76356673713694e-05
-1.2932387775563e-05
-2.49074879059537e-05
-5.51848395799626e-06
3.5136170748571e-06
-1.6241397609319e-05
-1.47143787665009e-05
-1.84270940616615e-05
-3.2709206020229e-05
-1.65013456505225e-05
-1.14552894513305e-06
-1.68377461076e-05
-1.95844078402865e-06
-7.6300483897363e-06
2.93982937109133e-07
-1.91573675775883e-05
-2.36082547007649e-05
-3.27256662967649e-05
-1.42601717610159e-05
-2.6900189438375e-05
-1.94463684090981e-05
-1.30957168862968e-05
-1.63374458632529e-05
-2.10765022272676e-05
-4.25467420502597e-05
-7.75543269923632e-06
-1.39945352951642e-05
-1.2457930250371e-06
-1.88263820540548e-05
-6.74640719253847e-06
-1.86395192444888e-05
-1.79822842504392e-05
-2.48156979013953e-05
-2.60690746275543e-05
-1.60785167144685e-05
-4.54194607393917e-06
-2.29215808258528e-05
-2.53680035201325e-05
-1.04830231101722e-05
-2.15808343288034e-05
-1.15969622743492e-05
-7.58445392042781e-06
-1.38392101981806e-05
-2.91833478118847e-05
-1.35604906557304e-05
-1.83310604736304e-05
-8.44381310314581e-06
-1.75858459600492e-05
-2.3597707247083e-05
-1.57905154528059e-05
-2.49389058458194e-05
1.25730908747164e-06
-1.33155267111366e-05
-1.27183531116751e-05
-1.99689687876478e-05
-1.06511780102137e-05
-3.49418159232967e-05
-2.34184397746439e-05
-1.95260040897098e-05
-1.30322130676851e-05
-1.42692416750252e-05
-2.26660090261173e-05
-2.1950201082551e-05
-1.42346060921091e-05
-1.90939071501979e-05
-4.31577348123072e-06
-2.50077414692389e-06
-1.33776026734474e-05
-2.34581486359755e-05
-2.58338938871774e-05
-2.05847564307617e-05
-1.35539839448132e-05
-4.42438931684475e-06
-2.07904429678558e-05
-2.55366098687317e-05
-1.25119136289674e-05
-2.30249405648725e-05
-8.21886615185386e-07
-3.51256494914332e-05
-2.24130381252942e-05
-7.26485850470457e-07
-1.83967391980342e-05
-3.5284489204492e-05
-2.50026087420078e-05
-1.26483742261972e-05
-1.70311543353417e-05
-1.06495361328383e-05
-4.22481256522412e-06
-2.01343441524524e-05
-3.92158692957641e-06
-1.2103592797903e-05
-1.1003509937237e-05
-1.78022422180722e-05
-1.28110973799485e-05
-5.51517469613971e-06
-2.77429529755297e-05
-1.86031511446871e-05
-1.31177005964125e-05
5.56333294816045e-06
-6.38987127007774e-06
-1.87461842718745e-05
-1.77612407918361e-05
-1.84445548102201e-05
-3.53406247965923e-06
-2.16331670625681e-05
-1.85835438293764e-05
-9.46471872132323e-06
-2.08683553220697e-05
-1.26386993838717e-05
-8.02674990938748e-06
-1.52337489832818e-05
-3.40170581749093e-06
-2.02330228126147e-05
-1.6896080706643e-05
-1.78070088871975e-05
-9.13652341471e-06
6.70476549240402e-06
-2.00837210902092e-05
-2.21916167352485e-05
-9.68576799776205e-06
-2.420075210176e-05
4.12717798842826e-06
-1.2996279375059e-05
-2.294107786166e-05
-2.46012835095828e-05
-1.26913293601672e-05
-2.52261718414276e-05
-1.74087174304727e-05
-2.66316679100581e-05
-1.53021654774037e-05
-1.96209584508432e-05
-1.91536167387775e-05
-1.08467308862006e-05
-1.50692966237495e-05
-2.11539134984521e-05
-1.03791977242607e-05
-1.78395233545232e-05
-1.55703923983185e-05
-2.70843754230856e-05
-2.42389518438029e-05
-2.28228772225e-05
-1.31126902021176e-05
-1.20702824135631e-05
-2.30946906417038e-05
-1.81999115009382e-05
-1.16526100733262e-05
-7.98490388699019e-06
-2.52707802642042e-05
-2.6961747994858e-05
-2.04159612119809e-05
-2.61483698211461e-05
-5.5414701564151e-06
-1.94135954584286e-05
-2.82528549976313e-05
-1.92207278803031e-05
-4.03780759855236e-05
-1.37759994298609e-05
-3.64495968958304e-05
-2.96895925401024e-05
-3.93646367011067e-06
-1.38826545556932e-05
-2.70512333248489e-05
-2.25057617812263e-05
-3.29029878209979e-05
-4.35915702397557e-07
-3.61374152857594e-05
-1.97499160304222e-05
-2.83518698577784e-05
-4.97939350534052e-06
7.09863660795844e-06
-1.10841041276514e-05
5.10945694472862e-06
-2.97710366551225e-05
-2.6798395418587e-05
-1.50828854051923e-06
-4.32236918882402e-06
-1.20003187789762e-05
-1.15143916531099e-05
-1.02228054062037e-05
-1.31764811158961e-05
-1.94016202485732e-05
-2.68094422434117e-05
3.98585508046585e-06
-2.02611189434935e-05
7.05242471307103e-06
-1.35275715486023e-05
-1.68159636294049e-05
-3.26427379033289e-05
-1.47705478133259e-05
-1.70939876637533e-05
-1.60342136893907e-05
-1.02820277779595e-05
-9.78053247060576e-06
-9.69835532585149e-06
-1.65528195118566e-05
-1.55249802287327e-05
-2.58588834985441e-05
-1.6401273135968e-05
-2.9693936375504e-05
-2.21266911053478e-05
-1.66635138958662e-05
-2.63892264279516e-05
-2.74790893570217e-05
-3.52470414590437e-05
-1.25204885685374e-05
1.72413734391837e-06
-2.5743157428877e-05
-1.10550461612723e-05
-2.89805905028283e-05
-2.30245849747107e-05
-2.79010763155759e-05
-1.41841693105763e-05
-2.64377674841565e-05
-6.25570868714524e-06
-1.86133861749042e-05
-1.72532824614313e-05
-1.08136838042294e-05
-1.21231303176219e-05
-1.11389294558148e-05
-1.58502671606724e-06
-1.32956521536642e-05
-3.48572408769856e-05
-2.60469635482303e-05
-2.0309543627159e-05
-1.02399810931016e-05
-1.6215187202601e-05
-8.10875880646117e-06
-1.92086814231691e-05
-8.07865678014984e-06
-2.46969224294848e-06
-7.16172236956157e-06
-1.34361980193819e-06
-2.98627052003354e-05
-7.04724048657772e-06
-2.67342656480283e-05
-2.50341458572879e-05
-6.7821829081281e-06
-9.43906663069339e-06
-1.29241460243367e-05
-1.74368124001744e-05
-1.55274302180113e-05
-2.69434277973321e-05
-1.51735737980995e-05
-4.19129098059015e-06
-1.38099396896462e-05
-9.74470663815554e-06
-1.96671555118516e-05
-1.6312930265635e-05
-3.5437136537112e-06
-2.84844842007635e-05
-2.62122590867634e-05
-2.10895283725608e-05
-5.30111796440427e-06
-2.35870237793887e-05
-2.17214267422286e-05
-1.94066642809639e-05
-1.72392818622121e-05
-6.67710850076161e-06
-1.37768010074015e-05
-1.87928593093666e-05
-1.59149093542527e-05
5.00173761997055e-06
-1.58102703537982e-05
-2.31142558507782e-05
-2.72954025753751e-05
-7.74901135470902e-06
-1.49812546434633e-05
-2.02468229158233e-05
-1.86736862731325e-05
-1.39035660540045e-05
-3.35788348480305e-05
-1.61214700619874e-05
-1.52752001763303e-05
-3.4360879199081e-05
-1.4632907651307e-05
-1.51249739767511e-05
-1.81309081170769e-05
-3.33469011120066e-06
1.23774776660133e-05
-6.50675758705628e-06
-5.0091204405324e-06
-2.62709124751501e-05
-1.19953576175341e-05
-3.14590023047456e-05
-8.74696564807683e-06
-1.36618047170123e-05
-1.50534639613173e-05
-2.24355729961125e-05
-2.08828097745956e-05
-1.30412138306586e-05
-3.09201249444584e-05
-2.35816542250593e-05
-6.8815203805291e-06
-7.19113528072992e-06
-7.08578501413079e-06
-1.04000610271104e-05
-1.44717103872769e-05
-3.77879803479124e-05
-1.35439835986444e-05
-2.97646267207157e-05
-1.28148881947748e-05
-2.05139168192791e-06
-9.45112609979879e-06
-1.09804394176606e-05
-1.3609824072517e-05
3.61950678303299e-06
-4.09828279202587e-05
1.42524989852327e-05
-1.39377587844707e-05
-1.06162816612109e-05
-2.06586726215244e-05
4.9843082703146e-06
-2.92252337687162e-05
-2.91601538577686e-05
-4.06853570844994e-05
-1.14884127893124e-05
-1.15855355269507e-05
-1.68090098984835e-05
-1.39592185723944e-05
-4.13540366381869e-06
-1.26772011948328e-05
-2.49402961408486e-06
-6.58482577612873e-06
-1.49693201889369e-05
-2.48572905188789e-05
-1.17144682392997e-05
-1.96341982995317e-05
-2.63142707088526e-05
-2.19349710366462e-05
-2.70419182692508e-05
-9.18264104383888e-06
-5.80952974804252e-06
-2.09608717149971e-05
-3.05967810059716e-05
-1.96431565726326e-05
-1.98051891967531e-05
-2.4899182250651e-05
-5.07586074798982e-06
-2.18045018126143e-05
1.51467756900013e-06
-1.05516122291983e-06
-1.99908754370643e-05
-1.61919325955241e-05
-7.31840393651404e-06
-1.45169512528005e-05
-8.16498974806786e-06
-1.4517181761984e-05
-1.38888007779848e-05
-2.95212842466381e-05
-1.6121610467049e-05
-3.08966820408527e-05
-1.02445838620995e-05
-2.52060141692058e-05
-1.42955284732258e-05
5.47592101949164e-06
-6.99419308558928e-07
-1.36802666916191e-05
-3.06863193993759e-05
-3.22694867407436e-05
-2.30880676642292e-05
-8.38826560058226e-06
-1.85172406001566e-05
-8.941698999054e-06
-1.17100398640615e-05
-7.39922671888821e-06
-1.4498552400247e-05
-5.4753600215341e-06
-1.64699393367017e-05
-9.44366143941189e-06
-1.90493002693614e-05
-2.69270349953581e-05
-3.06475270067421e-05
-1.62758462571486e-05
-2.03399664622513e-05
-2.5072986438724e-05
-2.55943647607849e-05
-1.52857090940645e-05
4.17636541754703e-06
-9.832910847828e-06
-3.35015800242499e-05
-1.68480270321371e-05
-2.66343780363087e-05
-1.16762952603898e-05
-2.80643148409496e-05
-3.44716510379349e-05
-1.45817020057961e-05
-2.11799123016235e-05
-1.24098619546544e-05
-1.34781426960475e-05
-1.9032817698384e-05
2.62052535458815e-06
-6.67083869985242e-06
-1.6467824598563e-05
-1.34346201598089e-05
-2.55749731639059e-05
-7.19682359740243e-06
-2.73504941025136e-05
-2.68105480969006e-05
-5.03719875716415e-06
2.78987001721554e-06
-1.73592812879017e-05
-2.38305616377514e-05
-1.39240432834916e-05
-2.2339951045965e-05
-2.58141701573538e-05
-2.20789694061268e-05
-9.84826561643351e-06
-2.61479978347696e-05
-2.39477482926033e-05
-1.74679174379305e-05
-1.34088662962871e-05
-1.66668009832281e-05
-1.58883548220206e-07
-3.68944663971949e-05
-1.97352867626253e-05
-9.46002770626314e-06
-4.65765431440604e-06
-1.017721409728e-05
-2.11374182356707e-05
-4.16226002495759e-05
-1.53385795050136e-05
-7.71602499789621e-06
-5.93140181349712e-06
-2.41817156845669e-05
-3.56089574963697e-05
-5.65042160803279e-06
-3.9820523943903e-06
-2.01154711663358e-05
-2.68365591129351e-05
-2.55223286207263e-07
-2.95243924734522e-05
-3.39517668483908e-05
-2.7296340298302e-05
-1.81491695352613e-05
-1.67472476134565e-05
-7.31667045681961e-06
-1.6199268661387e-05
-7.34673654516469e-06
-4.37031958591933e-05
-3.13136970055054e-05
-1.02268208849044e-05
-7.84187022608797e-06
-1.14197042614468e-05
-1.11911242317049e-05
-1.34338969550691e-05
-9.89711731401767e-06
-1.65934742158168e-05
-2.35368125242924e-05
-7.61015330183087e-06
-2.0762300768952e-05
-1.75797151847769e-05
2.43595077172099e-06
-3.82457011389481e-06
-2.1167394922191e-05
-1.53338138617202e-05
-1.80645225292219e-05
-9.6109777053789e-06
-1.00674614952017e-06
-6.77467583304809e-06
-1.99404462409909e-05
-5.00619436880138e-06
-1.89446411569909e-05
-1.64490802804055e-05
-2.46834473949637e-05
-2.3813375772619e-06
-3.63751024660991e-06
-2.03243938758493e-05
-2.53554382317001e-05
-1.69112618348371e-05
-9.04090003886985e-06
-2.10118753540876e-05
-2.02525692877749e-05
-3.08246003037239e-05
-2.86302207619313e-05
-1.87964347264436e-05
-2.54593492278034e-05
2.39805571202246e-06
-2.62405100678099e-05
-3.71250890078888e-05
-2.25979033153878e-05
-1.34142099583542e-05
-2.46319165291424e-05
1.08130386223368e-05
-1.04137218178793e-05
-3.49723162666511e-05
-1.16156375381072e-05
-1.52775749577523e-05
-1.88222964417276e-05
-3.0477323014969e-05
-1.34716270814315e-05
-1.93871990045166e-05
-3.02238316870713e-05
-2.39718467879447e-05
-1.65478259828374e-05
-3.31077989470424e-05
-1.49347595623085e-05
-1.19958435539624e-05
-1.86273249942672e-05
-3.73291428537961e-06
-1.60352696188496e-05
-2.06265494779306e-05
-1.09321929184307e-05
2.88154389541102e-07
8.5437730671309e-07
-1.03667297342439e-05
-4.65614114955839e-06
-1.17598103914331e-05
-2.62652932426105e-05
-1.19638346376516e-05
-1.13499752074518e-05
-8.39536788428774e-06
-3.31133379801915e-05
-2.45676133593272e-05
-2.02760850751098e-05
-1.39419395862841e-05
-1.68551698070889e-05
-5.8844746994583e-06
-2.12747318127369e-05
-2.64871209703942e-05
-1.5739578559685e-05
-2.44262791164307e-06
-4.14896608737534e-06
-1.60835587243554e-05
-2.76387365416119e-05
-1.88774240356603e-05
8.15155849239441e-07
-2.18593208496332e-05
-3.51101781517514e-05
-3.46886429452075e-05
-1.83235052292351e-05
-1.36315327230988e-05
-3.07797416849227e-05
-1.71755795386171e-05
-1.75881071741136e-05
-2.73725129224513e-05
-6.13047502780821e-06
-1.56040815292249e-05
-1.69285579237761e-05
-2.30102002566986e-05
-9.63567583488755e-06
-2.10491947354467e-05
-1.61813182014367e-05
-1.01494168759028e-05
-9.1216155750522e-06
-1.79786199402578e-05
-1.13185282096835e-05
-1.12305481931394e-05
-2.72889250873132e-05
-1.83068982138828e-05
-2.13308555977144e-05
-3.21583251438871e-05
-1.16377303337564e-05
-1.61772924660497e-05
-3.01794792395482e-05
-7.83538905533565e-06
-1.17469012840511e-05
-3.89943791987675e-06
-1.77984539773367e-05
-3.0403302659022e-06
-1.16745867114748e-05
-1.11975056060139e-05
-6.56144831109584e-06
-1.56865533237133e-05
-1.1879300986519e-05
-1.67633199917123e-05
-2.61475431486842e-05
-2.01719104473922e-05
-1.92144182753776e-05
-2.77272081536374e-05
-1.78571066170701e-05
-1.75079389691397e-05
-1.01002949007449e-05
-7.43499124973989e-06
-2.74125645991868e-05
-7.43472326337865e-06
-1.17321951711478e-05
-3.47065782426397e-05
-3.22671195765911e-06
-2.48384287746938e-05
-4.6088391424198e-06
-2.83740359713328e-05
-1.08560965098509e-05
-6.60213047651885e-08
-1.91869625489345e-05
-1.71011171292128e-05
-1.79046595836369e-05
1.29888433019486e-08
-2.9932177400032e-05
-1.3918598502399e-05
-1.68797248723865e-05
-2.93544473715344e-05
-1.95778993404126e-05
-1.93343918243018e-05
-1.65087129531614e-05
-1.07797921301751e-05
-2.55726304200593e-05
-2.2147885460197e-05
-2.89321509955893e-05
-2.31233521328608e-05
-3.79804134117516e-05
-1.73901595329393e-05
-2.62988791269085e-05
-2.51817135893545e-05
-1.9661916319888e-05
-2.80175216919327e-05
-1.5958137007717e-05
-3.32083006740866e-05
-1.08577129335525e-05
-1.80470858793863e-05
-1.88326714309493e-05
-3.55771444498253e-06
-1.16800435442422e-05
-2.33738884654173e-05
-1.29796382956417e-05
-2.85829871267377e-05
-3.34239086916369e-05
-2.54689284073821e-05
-2.51689656403806e-05
-1.74546741982711e-05
-2.14491236203469e-05
-1.136401571045e-05
-1.01652977526027e-05
-2.23174628493384e-05
-1.72467209559087e-05
-8.17281235966127e-06
-2.20892155440348e-05
-3.10100651830476e-05
-2.59321888431172e-05
-1.59257214698174e-05
-1.87321460446036e-05
-1.65110701430738e-05
-1.22610131319555e-05
9.07276361581496e-07
-2.00255608553559e-05
-2.51957115891309e-05
-3.51559754133188e-05
-2.83179604256201e-05
-4.21106429369073e-05
-5.46853985014225e-06
-3.90379750635925e-05
-1.14787683070219e-05
-1.08884744479617e-05
-1.1880740302558e-05
-2.30696329625205e-05
-7.65499357209904e-06
-2.11541570867049e-05
-1.05955122209987e-05
-2.1495544696606e-05
-2.25828202342489e-07
-1.23994573823427e-05
-3.72467376466388e-05
-1.38208918269786e-05
-3.55814884956825e-05
-2.03319552889908e-05
-2.28309814359453e-05
-3.35088676875311e-05
-1.02101579311073e-05
-1.74675427109836e-05
-1.77059452211407e-05
-1.21186634157312e-05
-3.32869939458364e-05
-1.26222753342287e-05
-3.51715730033992e-05
1.87634446462452e-07
-2.69095549546959e-05
-1.65505457400457e-05
-1.15068651330515e-05
-1.80400712710004e-05
-3.41869255081058e-05
-2.01948882645214e-05
-2.39749128349925e-05
-2.14376246837771e-06
-1.53326438598484e-05
-9.16825320058654e-06
-3.56797819099018e-06
-2.39580646963937e-05
3.81885162670993e-07
-3.25968751473452e-06
-1.73248162624169e-05
-3.07241014161696e-05
-2.28534804895757e-05
-1.66908407537551e-05
-3.98951507308052e-05
-2.88035148273078e-06
-1.42641959872512e-05
-2.00772836777803e-05
-2.94312576295871e-05
-2.4591695889242e-05
-1.74241967005909e-05
-3.96107891629939e-07
-3.03842934456262e-05
-1.11895524278283e-05
-1.0650649521078e-05
-8.26336364383205e-06
-1.29403470010247e-05
-2.71614157678206e-05
-2.69220427925734e-05
-3.28802199937426e-05
-7.31221799919123e-06
-4.68856035970389e-06
-2.53599393051594e-05
-2.52377415192874e-05
-3.1076782550693e-05
-2.60684459853925e-05
-1.95829361912391e-05
-1.36845458836973e-05
-1.40094870759082e-05
-8.04740770467164e-06
-1.39362349403765e-05
-1.59097533010429e-05
-2.04022081046469e-05
-1.58894671491946e-05
-2.57831087805049e-05
-3.28856731816216e-05
-9.02123566084805e-06
-3.15848519358825e-05
-2.74884314569667e-05
-2.06141020005483e-05
-1.37336328298694e-05
-2.22873608372246e-05
-1.28864758975169e-05
-1.75417041732018e-05
-9.026943645816e-06
-1.47137457689799e-05
-1.07313384736505e-05
-3.199141892626e-05
-2.24898466557059e-05
1.34414712264049e-06
-4.14469569915755e-06
-2.18433351573257e-05
-1.66076328963374e-05
-3.25172832286144e-05
-9.69285416246769e-06
-2.20043017868109e-05
-1.84328152917367e-05
-7.43893244795987e-06
-8.8077229966199e-06
-3.4096539766392e-05
-1.43828988244021e-05
-2.04458349621698e-05
-1.56333500268861e-05
-3.00119780430121e-05
-1.35143322086342e-05
4.89078957070799e-06
-1.24881517062826e-05
-2.62681518168847e-05
-1.41981335043026e-05
3.7946876099511e-06
-1.3100333527849e-05
-4.08993965545014e-05
-1.63793888535869e-05
-2.61318822838288e-05
-2.7941046251402e-05
3.79299482896875e-06
-2.36719365729723e-05
-2.0297971612613e-05
-1.17169355185481e-05
-1.48894826145498e-05
-8.51851084497186e-06
-1.65071122139354e-05
1.40906023570478e-07
-2.3454798888902e-05
-9.57602722349925e-06
-3.31144729389184e-05
-1.18429338430126e-05
-1.97137684572827e-05
-2.49461393538935e-05
-1.07191676749162e-05
-6.7154634063385e-06
-7.95421607186603e-06
-2.02811676694791e-05
-2.0606593387216e-05
-1.58635942360053e-05
-2.37931742677306e-05
-2.58261385517572e-05
-2.10193001328887e-05
-2.02673624309494e-05
-1.54565564995635e-05
-1.26681746278111e-05
-2.77456282036605e-05
-2.14106272860759e-05
-2.76297758840808e-05
-3.24279703214686e-05
-1.18564103045171e-05
-2.02976111755432e-05
-1.18081816087783e-05
-3.83206509817551e-05
-3.4513136510988e-05
-2.97105672974784e-05
-1.26610864507716e-05
2.38002695141077e-06
-2.02449330941155e-05
-1.2502624646727e-05
-7.00358857523633e-06
-2.11742357406406e-05
-3.19542455519595e-06
-2.32428317611053e-05
-2.18462717867304e-05
-2.28877009280691e-05
-2.06520989157596e-05
-2.62101053343519e-05
-9.53885882194245e-06
-3.09477904435272e-05
-2.64619082656013e-05
-2.58576790977039e-05
-1.01500501349212e-05
-1.33582907810424e-05
-1.32034405698079e-05
-1.47399860829753e-05
-1.84493088786939e-05
-2.50108371680091e-05
-1.14268526650417e-05
-2.47756200090587e-05
-7.27736838222146e-06
-1.67292120533707e-05
-5.51876347703117e-06
-1.71097793798605e-05
-2.72816874294213e-05
-1.71526149457065e-05
-1.43143329034877e-05
-2.67026891509191e-05
-2.13548726845319e-05
-2.1261538546519e-05
-2.06431558734943e-05
-3.93546651012414e-05
-2.2029061908528e-05
-1.46227296781252e-05
-1.59329341975412e-05
-2.8270995592438e-05
-1.51767892149433e-05
-7.01746583723895e-06
-1.67424141528463e-05
-4.00012077865955e-06
-2.69067045765127e-05
-7.71061473894779e-06
-2.20548549644743e-05
-2.21769104115769e-05
-8.82867316597102e-06
-1.28015732236527e-05
-1.58188028092687e-05
-1.42346177754559e-05
-2.10387104431701e-05
-1.21958790228509e-05
-1.36749869612398e-05
-1.60590442777053e-05
-3.33036427006325e-06
-1.17475068940679e-05
-2.28912543148041e-05
-1.67512666522961e-05
-1.28407659581414e-05
-2.49205105629883e-05
-1.9078784225153e-05
-2.45261034574601e-05
-9.17807339979234e-08
-1.85536994831572e-06
-2.9497178869706e-07
-2.48844954210208e-05
-1.59457294602599e-05
-2.23138865409949e-05
-1.95302989552532e-05
-1.78713320515685e-05
-2.09689050048207e-05
-2.91541386303838e-05
-2.49732702144251e-06
-3.55530685660096e-05
-1.37657348480621e-05
-1.28337214387067e-05
-2.64708413141325e-05
-2.21912445787984e-05
-4.37093817631622e-06
-2.25816003531816e-05
-1.6284126322203e-05
-1.48780803020181e-05
-1.44209318325572e-05
-2.37842069609324e-05
-9.4120643629354e-06
-2.0838274216258e-05
-2.72062544654218e-05
3.76666798120216e-06
-2.09870806188304e-05
2.55308140496399e-07
-1.24476066368236e-05
-2.15590662038962e-05
-3.44232276173023e-05
-2.61024198684592e-05
-1.72498526181441e-05
-2.10397465540451e-05
-7.76607669153965e-06
-4.04819575163257e-07
-2.35991650206335e-05
-2.32044304344899e-05
-2.50176945654267e-05
1.42373776164654e-06
-1.63376706500802e-05
-1.70948148424451e-05
-1.12397914887556e-05
-1.36142435827582e-05
-4.51755169197193e-06
-1.74361778134427e-05
-4.10506325995816e-05
-2.46344665255041e-06
4.25793835787268e-06
-1.94903001734741e-05
-1.25562579595622e-05
-7.81248071331693e-06
-3.37216654019645e-05
-2.56235075225782e-05
-3.22740052005316e-05
-1.99514602096513e-05
-1.51269378245917e-05
-1.49700076743013e-05
-2.46912201877501e-05
-3.04578175213123e-05
-3.85800903356757e-05
-1.50567015744998e-05
-1.14889892416118e-05
-3.02915553099286e-05
-2.09030986902623e-05
2.31959756985601e-07
-2.1067218610171e-05
-1.02849407070847e-05
-2.3154210163714e-05
-2.01468287847172e-05
-1.74705854303586e-05
1.63005188902682e-06
-6.53548341929467e-06
-4.70929419101586e-06
3.82952522049628e-07
-1.78789231569741e-05
-2.86327748223452e-05
-2.15470030180828e-05
-1.07532515933968e-05
-1.97322913528888e-05
-1.72850715888876e-05
-2.48620089659675e-05
-1.48874421815936e-05
-2.02258021967302e-05
-1.46737434525441e-05
-1.19414086956588e-05
-2.72126058443054e-05
-1.77067245777385e-05
-1.82577544196399e-05
-1.89559914041096e-05
-2.04313325639242e-06
-2.01797307175651e-05
-6.99476987949014e-06
-9.63770906632641e-06
-2.72502363269839e-05
-1.33373079578464e-05
-1.44741693338662e-05
-6.42364304484297e-06
-1.32362661218796e-05
-8.39279760318032e-06
-3.38328647738809e-05
-3.59250623825988e-05
-9.04259879207348e-06
-1.13205523096245e-05
-2.49649023878275e-05
-1.18875949826996e-05
-5.56914155712825e-06
-1.59372327806429e-05
-1.7556116336686e-05
-1.86378154394511e-05
-3.91100851172064e-06
-2.36795565113977e-05
-1.62993677291013e-05
4.42923685900112e-06
-8.82920826121688e-06
-3.9331338854047e-05
-1.60931336483599e-05
2.48955330314303e-06
-2.66011230811454e-05
-2.55630381709825e-05
-2.64051271949099e-05
-2.21006247759979e-05
-2.14623559833682e-05
-2.59573419690206e-05
-2.47081287767255e-06
-7.26476379754428e-06
-2.20862138867828e-06
-2.76457862389185e-05
-2.68225625882769e-05
-2.52341787218085e-05
-9.7303179204733e-06
-1.87491786090044e-05
-1.63043095783966e-05
-2.17878571558935e-05
-1.67337302881617e-05
-1.97437615945781e-05
2.02120352349753e-06
1.06252991128265e-06
-2.44931531317115e-05
-1.94617140696255e-05
-3.67375715097972e-05
-1.27800717706379e-05
-2.38053220494575e-05
-1.82415731809598e-05
-1.17812190937824e-05
-2.88757024967524e-05
-2.47649511896535e-05
-4.03654630970781e-06
-3.63451489843939e-05
-1.78806061312402e-05
-1.19453016043213e-05
-2.00814070985263e-05
-5.23825221963713e-06
-4.03409464945898e-06
-4.12111068696217e-06
-1.07585206327194e-05
-3.79196485859726e-06
-1.3269011261959e-05
-2.49546696243953e-05
-1.57451919368712e-05
-1.03064899642794e-05
-1.51573487388088e-05
-2.20931086532267e-05
-2.75101860007272e-05
-8.27379499075615e-06
-1.16159075737515e-06
-3.56808375447633e-05
-2.30857922739046e-05
-3.00662973729355e-07
-7.88702749170386e-06
3.61921414536768e-06
-1.484725800683e-05
-1.91996525481783e-05
-1.2148011988844e-05
-1.54875366135282e-06
-5.63688159271495e-07
-1.41853573089608e-05
-1.86948670793571e-05
-1.79314880265004e-05
-4.77309721986352e-07
-1.41918775018649e-05
-1.28456443606573e-05
-2.5184691627634e-05
-2.82126845709966e-05
-1.78195712698442e-05
-1.59592866646621e-05
-1.71034470943786e-05
-1.13885325860745e-05
-2.27913666363595e-05
-9.35886532460429e-06
-6.01577003586423e-06
-3.48431435898024e-05
-8.51216243162267e-06
-3.32994374699593e-05
-2.41434178280278e-05
-1.74450922248601e-05
-1.8486343171142e-05
-2.56273415559681e-05
-1.18177136259667e-05
-1.02529694460272e-05
-3.04508749771957e-05
-1.50821766777241e-05
-1.94692270911854e-05
-3.72761871968668e-05
-6.41205217048234e-06
1.51661471860665e-05
-1.59835910059112e-05
-2.41167571926342e-05
-3.10275988137746e-05
-3.35317533727514e-05
-2.37726995868792e-05
-1.81628564652387e-05
-9.24866447210683e-06
-1.32510578002269e-05
-6.07665023221978e-06
-3.17084379173212e-05
-3.15688922055075e-05
-2.18157852327814e-05
-4.10982355352566e-06
-4.04698440575361e-06
-7.54232874995075e-06
-9.91043719571972e-06
-1.72265494466725e-05
1.05425737650574e-05
-2.94887697955665e-05
-3.21756167670179e-05
-2.64410689739682e-05
-4.09060553728624e-06
-1.18637638441155e-05
-8.56019141315124e-06
5.29423597351502e-06
-1.01518028740548e-05
-1.28857303794149e-05
-1.91661844527538e-05
-2.64255802673173e-05
-2.23792747684021e-05
-1.98392092121068e-05
-7.52921635886548e-06
-1.25888911563589e-05
-1.80033014387239e-05
-1.36304671981773e-05
-2.19986106465383e-05
-2.91221915802524e-05
-2.27287110137206e-05
-8.76097042422588e-06
-3.07096789140449e-05
-2.80537046439783e-05
-2.25971000820105e-05
-7.55440790937878e-06
-1.32991800160027e-05
-2.63023936958435e-05
-1.8103165288925e-05
-2.92272655006028e-05
-4.51286089448876e-05
-1.61155918135698e-05
-1.58896604485659e-05
-2.75274993302193e-05
-2.58405677332654e-06
-2.39469609442506e-05
-3.06872947214457e-05
4.07567617341763e-06
-2.44200256193111e-05
-1.47682739488914e-05
-1.78690313177091e-05
-1.17733061778663e-05
-1.46338839104966e-05
-1.67781619474763e-05
-3.26459275997714e-05
-2.65101548349052e-05
-4.414468590807e-06
-3.05007423886358e-05
-2.72268063953343e-05
1.6814012293855e-07
-3.20179917670749e-06
-2.09129047161212e-05
-2.15482991832419e-05
-1.98941838482554e-05
-8.69017975018508e-06
-2.27783658691714e-06
1.11726636727333e-05
-4.01530214088976e-06
-3.87192642232979e-05
-1.56653513293401e-06
-1.24262935406639e-05
-1.08947524653287e-05
-1.09303173334873e-05
-2.90718532542795e-05
-9.70835597645911e-06
-9.25127334250606e-06
-1.39048327849802e-05
-2.68121577253656e-05
-2.31962376090527e-06
-2.20306505406462e-05
-2.64334603141112e-05
-1.87609551696532e-05
-2.52874119061305e-05
-1.45626969350131e-05
-1.70464467470116e-05
-1.70938047684084e-05
-1.19351074483313e-05
-9.93467555629539e-06
-2.58240941123528e-06
-1.23815445644588e-05
-9.05081412916394e-06
-3.34629968392098e-05
-2.93642454173388e-06
-1.79866190905883e-05
-2.38265246836267e-05
-2.60113522473038e-05
-1.3918097245162e-05
-3.47846930221369e-05
-1.32355425268299e-05
-5.4166833806952e-06
-3.19130450337772e-05
-2.11474942909353e-05
-1.70976939626636e-05
-2.92882744345876e-05
-3.1569610418835e-06
-5.2687521903746e-06
-3.99729900388365e-05
-1.23097906481711e-05
-5.18424963002685e-06
-2.86019244220694e-05
-1.65396732526523e-05
-2.1414764131064e-05
-3.22381843645134e-05
-1.7389309072181e-05
-2.65795695349032e-06
-2.6567463820548e-05
-1.230010947947e-05
-2.0494721592735e-05
-3.60918144034075e-05
-9.56106781096108e-06
-2.13972853683973e-05
-4.10033662592957e-05
-2.61979036603522e-05
-1.08986633382351e-05
-3.00175786662201e-05
-3.95087223175171e-05
-1.71764987497881e-05
-2.2132524018763e-05
-2.14175262780585e-05
-1.23725784124578e-05
-3.40477414729235e-05
-3.85966036930071e-06
-2.75408290400226e-05
-4.75202413033697e-06
6.21928194072976e-07
-8.12381971872182e-06
-1.75628457546962e-05
-2.45300848589755e-05
-1.69858075350839e-05
-2.42792905703596e-05
-3.15226454363048e-05
-9.17214575133603e-06
-3.11694559945943e-05
-2.85504793010729e-05
-1.5450491028595e-05
-1.95990048401155e-05
-3.30248967623033e-05
-2.31446816674389e-05
-1.60975075206573e-05
-2.91309929273353e-05
-1.39796258347703e-05
-3.22726687378414e-05
-1.84031529439275e-05
1.87249580086901e-06
-5.36526934680887e-06
-2.43256309951874e-05
-1.63055712217981e-05
-2.44268009418573e-05
-3.27151256413966e-05
-1.25603216826537e-05
-2.02293620497246e-05
-6.48723648080945e-06
-1.35760940003323e-05
-1.91486826589524e-05
-3.11256019295926e-05
-3.60013293147472e-05
-2.2386256763285e-05
-9.60725412086957e-07
-1.87997852156946e-05
-2.89511140591289e-05
-1.72715421621019e-05
-1.75638994127204e-05
-3.75994312676975e-05
-6.02823856548573e-06
-1.98292061114528e-05
-2.18588500140629e-05
-7.30982613811867e-06
-1.63727752257763e-05
-2.60227972376824e-05
-2.38182370780142e-05
-2.43050327007747e-05
-3.57452526098115e-05
-2.93880004909107e-05
4.2911049476754e-06
-1.08332292194452e-05
-9.03311370041497e-06
-2.25821114912618e-05
-8.8689584089355e-06
-1.82652474875012e-05
-1.92316133028262e-05
-8.66469419053831e-06
-5.15271834278405e-06
-4.1617894992421e-06
-1.23952455280179e-05
-2.51801864704177e-05
-2.08980872791969e-05
-1.84585885539642e-05
-2.48075829507992e-05
-2.07691315452983e-05
-3.51624140863868e-06
2.15471562979331e-06
-1.48439651600705e-05
-5.97184922230528e-06
-1.19343239162452e-05
-3.62929631025887e-06
-2.03353150321769e-05
-1.44104670457162e-05
-2.1205329703319e-05
-6.16868764364374e-06
-1.71452368543564e-05
-1.17802612594276e-05
-2.32954303653593e-05
-2.63185322400435e-05
-1.43516660233169e-05
-3.07904418091001e-05
-9.32335495994107e-06
-3.80104688543715e-05
1.59955311709845e-06
-1.74206679176681e-05
-1.89673744025974e-05
-1.30705475647488e-05
-1.87747865103093e-05
-2.24910812006752e-05
-1.72382107002089e-05
-1.3626311571985e-05
-2.09532686854956e-05
-2.62297953654808e-05
-1.70984546925837e-05
-1.70639062284327e-05
-2.38569562958687e-05
-2.38614509176627e-05
-1.20927242344382e-05
-2.87014010448001e-05
-2.39767665325314e-05
-3.10965560306027e-05
-1.99414799869938e-05
-3.67443663005147e-05
-1.73979131972036e-05
-3.52282204991602e-05
-2.4681220748357e-05
-1.41891298059229e-05
-3.61833056978825e-05
-7.14659359714803e-06
-1.02106953143828e-05
-9.44233661017134e-06
3.98252639355898e-06
-2.62978798698516e-05
-1.38083981029095e-05
-1.9266262141781e-06
-1.00012646751341e-05
-4.79083848668702e-05
-8.672853237505e-06
-1.0388470953222e-05
-1.90716403144612e-05
-1.84331245788973e-05
-1.09191867504721e-05
-1.78422019506198e-05
-2.20534857660956e-05
-1.81899589608231e-05
-4.68851702345628e-06
-3.30374655375121e-05
-1.632904809564e-05
-1.44039160288876e-05
-2.89274794115939e-06
4.86217932543928e-06
-3.78856266240047e-05
-1.74040145250347e-05
-1.84014122421694e-05
-1.38535086144281e-05
-1.47856029732331e-05
-1.29873161397492e-05
-1.28661036558777e-05
-1.6726341888127e-05
-2.47791977731898e-05
-2.69380762102815e-05
-1.07871126592512e-06
-1.15302254403081e-05
-1.04201620311569e-05
-1.49654574827909e-05
-2.07800041261964e-05
-4.64631868953018e-06
-7.01840544103362e-06
-1.22382688317601e-05
-1.66681416921703e-05
-1.54113656518403e-05
-7.72027010394465e-06
-8.67341203222416e-06
-2.56990192028892e-05
-2.99640790376265e-06
-2.86452581901087e-05
-1.01172578138997e-05
-1.3593887171816e-05
-1.00273988966626e-05
-1.88171953792625e-05
-2.09843605615843e-05
-6.23967545585908e-06
-1.73667007242583e-05
-1.78144269726669e-05
-2.8722368576561e-05
-5.70829696567033e-06
-3.92570778420458e-05
-3.07115333955512e-05
5.69600707919834e-06
-2.18351951531922e-05
-3.16952092483772e-05
-3.32375448725037e-05
-4.27029924717469e-05
-3.35522266995054e-05
-1.25131002949726e-05
-1.33858503961577e-05
8.00661518529735e-06
5.35753319883047e-07
-1.50579968499238e-05
-3.35083557773967e-06
-3.52444028194212e-05
-7.66653950910863e-06
-2.82739907321496e-05
-1.70595867633562e-05
3.43252808698092e-07
-2.23734429095192e-05
-8.38286362130046e-06
-4.42658504751595e-06
1.45753572060168e-06
-1.45733626259918e-05
-1.00398098023155e-05
-6.54510215619847e-06
-2.49831152500542e-05
-1.00456857929845e-05
-2.70816244441955e-06
-9.41788110947694e-06
-6.41739727269545e-06
-1.65933891721439e-05
-2.3487922183417e-05
-1.50756070297987e-05
-1.24500160128752e-05
-2.37945091813694e-05
-8.54618860813578e-06
3.69043909568369e-06
-1.0047300964645e-05
-2.75110111468155e-05
-1.85871632686001e-05
-1.84741855283889e-05
-1.33864029468669e-06
-8.3070062003089e-06
-2.74766543886711e-05
-1.36549571442375e-05
-8.47150970947583e-06
-1.20863142209828e-05
-2.13432166571136e-05
-2.36406911279664e-05
-1.96036316389014e-05
-1.41900047065819e-05
-3.18204630317664e-05
-1.13007070365669e-05
-1.08143824512854e-05
-1.35564904699225e-05
-9.15025050568915e-06
-2.39122829159137e-05
-3.31371906447479e-05
-2.00017982845172e-05
-7.01496378544059e-06
-1.48695488798123e-05
-8.66330686883574e-06
2.7562167222516e-06
-1.81407139341719e-05
2.82867992833487e-06
-1.98508653183105e-05
-1.52544574314143e-05
-1.05924240743285e-05
2.0736901258541e-05
4.21191825273221e-06
-2.48256707267433e-05
-4.78916389706753e-06
-1.15033708770804e-05
-2.05470099435504e-05
4.08893744239102e-06
-3.81455481898094e-06
-1.91655047319109e-05
8.25448575514581e-06
-2.00712814626662e-05
-1.5792325493082e-05
-4.32969732838054e-05
-5.24726829296184e-06
-2.20133752116064e-05
-2.33767130974827e-05
6.19785647595888e-06
-1.62317848810492e-05
-7.89464279635572e-06
-6.15208845849147e-06
-6.66528472872238e-06
-2.69843403825427e-05
-3.06885553811236e-05
-1.55289634298792e-05
-9.21413965840107e-06
-8.30019111146473e-06
-2.30704398368404e-05
-2.1742496916048e-05
-2.27465404398628e-05
1.9587362395245e-06
-3.20749202722183e-05
-1.73522029175442e-05
-2.36308718644786e-05
-2.65628455345258e-05
-2.55895940175648e-05
-1.75146783162694e-05
-2.20450280636399e-05
-2.82461281000589e-05
-1.21303913695203e-05
-2.7138440270495e-05
-8.70699430168708e-06
-1.78952956171712e-06
-2.75773332154287e-05
-3.17881503850675e-05
-2.4036465280857e-05
-4.11069444668396e-06
-3.30943769268677e-06
-1.49029028168441e-05
-4.69306350017442e-06
-4.8859200945785e-06
-2.58052057876494e-05
-1.05247367658498e-05
-1.84685874370706e-05
-4.86882009763435e-07
-1.82783780871438e-05
-1.34117700592709e-05
-8.79264163422847e-06
-1.53240049736175e-05
-1.56875615142644e-05
-1.77492323921107e-05
-2.01476547920653e-05
-2.3914986809247e-05
-1.53887423219686e-05
-2.59003857011364e-06
-1.4220336563968e-05
-2.37427770737719e-05
-7.29538163992665e-06
-1.61018562827837e-05
-2.07831558039971e-05
-2.63516537085065e-05
-1.39674725539464e-06
-1.66863189033821e-05
2.24350828618525e-06
-1.58785395542232e-05
-3.11051610136195e-05
-1.70917674915586e-05
-1.65550690204067e-05
-7.36292339177229e-06
-3.07805475423286e-05
-1.251566693181e-05
-3.39190547370445e-05
-1.04932703963466e-05
-1.61307394601069e-05
-1.32614312873553e-05
-1.15972468753296e-05
-1.64545408562086e-05
-1.17528774050747e-05
-3.32530454998656e-05
-5.81353787717165e-06
-2.01567817502477e-05
-2.20414481288604e-05
-2.05922954270076e-05
-2.47348021469407e-05
-1.30626398149076e-05
-9.94366504833263e-06
3.68733868781431e-06
-1.90848415059628e-05
-1.63520661256212e-05
-1.93144484041142e-05
-1.84829026278126e-05
-3.07604344871231e-05
-1.1492066583867e-05
-1.19033738587061e-05
-1.26261362964217e-05
-1.51938518578385e-05
-1.62031237330036e-05
-4.63356903939192e-05
2.95308297593846e-06
-1.00607864011418e-05
-8.45367726218547e-06
-3.76046438541388e-05
-9.79586366805393e-07
-2.76325759595405e-05
-2.12082525953177e-05
-2.43744395743648e-05
-3.83207150501527e-05
-2.36798717142092e-05
1.90836144935518e-06
-3.47461629375295e-05
-3.25411392158511e-05
1.4216097269474e-06
-7.12830168240044e-06
-1.41788566628556e-05
-2.2724906990221e-05
-2.5362580624023e-05
-2.4547602741554e-05
-3.01901638268572e-05
-2.78874016084319e-05
-1.07238798341492e-05
-1.76131935556782e-05
-2.16317761928481e-05
-1.55581875910291e-05
-1.21224775701087e-05
-1.02132974491655e-05
-1.88473766458886e-05
-2.4166590056092e-05
-2.86980288267199e-05
-5.92321491202095e-06
-6.37955559950484e-06
-1.40100149479776e-05
-1.34983308581668e-05
-2.18329070123193e-05
-2.21289960718346e-05
-8.05349598408792e-06
-1.15598865313667e-05
-1.13060398892974e-05
-2.00926089117488e-05
-2.55197826038113e-05
-1.41214756226882e-05
-2.72800123072415e-05
-2.17083557163078e-05
4.98322531914523e-06
-1.34950348826811e-05
-1.37198642723466e-05
-1.05847285485807e-05
-1.38654469124239e-06
-2.32164920272622e-05
-5.29192355867367e-07
-2.1306329132701e-05
-6.00683564944686e-06
-2.18346017666153e-05
-2.06294670095497e-05
-1.82510977599489e-05
-2.40354736749427e-05
-1.59157974574425e-05
-3.37979428323487e-05
-1.6350129403686e-05
-2.03624990011036e-05
-9.37435736392438e-06
-2.95923683524438e-05
-1.66970234824303e-05
-2.28896737921279e-05
-2.94236890754653e-05
-2.66307663662385e-05
-6.90090272295813e-06
-2.69358196358758e-05
-8.83206286046372e-06
-1.6453672515704e-05
1.42208866158919e-05
-1.63089486400363e-05
-2.06479752209102e-05
-3.09011341397022e-05
-2.68524898736604e-05
-3.05418856463426e-05
-4.45915085789062e-06
-2.75331874401931e-05
-8.59758478586677e-06
-2.65965797665741e-05
-2.60908678521929e-05
-1.05758334073559e-05
-2.05060199799732e-05
-1.28328833355524e-05
-1.42439152799711e-05
-6.27731394619122e-06
-8.13373295312034e-06
-2.45671971813305e-05
-2.00293750779184e-06
-1.96026208838617e-05
1.08902051015234e-05
-2.64127793769323e-05
-2.37160235500136e-05
-7.05729776650124e-06
-7.95247100978444e-06
-3.61530589656149e-05
-2.07804241840539e-05
-1.11786390621361e-05
-2.05957451178148e-05
-1.64430133121105e-05
-3.48094117039789e-05
-1.16777812828365e-05
-1.98054429247381e-05
-3.59906032660652e-05
-1.61657813409664e-05
-2.70343590882353e-05
-2.02141804936822e-05
-1.97594046444588e-05
-2.28422639595689e-05
-2.38452312103086e-05
-2.59124922806258e-05
-5.631950680613e-06
-2.24601212077362e-05
-2.25455360674727e-05
-2.22884736706718e-05
-2.00363840186472e-05
-2.61476149684e-05
-7.33050898340803e-06
-1.15409981335698e-05
-2.35327299203132e-05
-4.00505687492578e-05
-1.43543113821545e-05
-1.91351677674676e-05
-6.51176931762259e-06
-3.96043134147753e-05
-3.34983441530357e-05
-1.76903319460376e-05
-2.77697801150856e-05
-9.09962468677109e-06
-1.40358197434741e-05
-8.46923562487486e-06
-2.96096423804166e-05
-1.02050632129329e-05
-1.76667630399673e-05
-5.87312468699527e-06
2.93871225917847e-06
-1.35690974092298e-05
-2.96636449796046e-06
-1.23849872128349e-05
-2.59199044503699e-05
-8.80467289037148e-06
-2.48167297082217e-05
-3.29282948358172e-06
-1.98067896318806e-05
-1.19349194607963e-05
3.97204579270052e-06
-1.93809782983302e-05
-8.21008716792853e-07
-1.42621787552142e-05
-1.88758923117122e-05
-2.91045667561578e-05
-2.05765430083113e-05
-6.42844252134999e-06
-1.16194853812192e-05
-2.51830744297412e-05
-1.84888569532235e-05
-8.99657970477514e-06
-1.54318202621344e-05
3.41954502342244e-07
-1.57253441254377e-05
8.91850091874753e-06
-2.59765122556633e-05
-2.4071867588155e-05
-1.91983482583868e-05
-1.47783227632268e-05
-4.00041299408044e-06
-1.83745462383925e-05
-2.51641586194035e-05
-2.54615624977031e-05
-2.26109795879015e-05
-2.91279893663122e-05
-2.28054653224448e-05
-2.0002110769357e-05
-1.40150406192655e-05
-1.20277200918502e-05
-1.05302964831384e-05
-2.37056789757651e-05
-3.19179570111377e-05
-2.00986858095547e-05
-3.93114031981499e-05
-1.85000052668802e-05
-1.17782758229153e-05
-1.47515183042788e-05
-1.23630282645399e-05
-1.46004322511831e-05
-1.81913004429443e-05
-1.17824996693515e-05
-3.61680611005549e-05
-2.74212598242952e-05
-9.63821635598119e-06
-3.23604199152135e-05
-2.35076686214664e-05
-1.43764515933609e-05
-2.09705919817022e-05
-2.19247152663016e-05
-2.18016934780581e-05
-2.69098802215108e-05
-2.33506135197409e-06
-1.98901071982983e-05
-1.16231192882453e-05
-2.55661321788244e-05
-2.83401242787048e-05
-1.74558022836988e-05
-2.00636721140392e-05
-1.52596804615609e-05
-3.67879232125753e-05
-8.96631029022379e-06
-8.94839810782809e-06
-1.71194100056659e-05
-1.40567805227873e-05
3.39129157747459e-06
-2.57917290886743e-05
-1.76041010236048e-05
-1.27708042843795e-05
-2.00290264216476e-05
-2.68003392850756e-05
-1.26787745445597e-05
-1.36146673606432e-05
-7.55084340262672e-06
-6.7093225303109e-06
-1.84548006299455e-05
-2.204220017662e-05
-1.25928317681063e-05
-1.13817722578058e-05
-1.46176576600219e-05
-2.46700479059551e-05
-1.1830224595019e-05
-2.24279092351681e-05
-2.65022120415939e-05
-1.47496627762713e-05
-2.4573975702282e-05
-2.84478967051572e-05
-3.12458966660652e-05
-1.5920558018203e-05
7.39479265891256e-08
-2.89409317943995e-07
-8.18557252353255e-06
-1.28628950533107e-06
-5.02675079313759e-07
2.32976997432101e-06
-1.09484928923752e-05
-2.7558945127286e-05
-1.91354182007079e-06
-1.08976053902189e-05
-5.4854695161078e-06
-1.54342113621438e-05
-7.54266342329633e-06
1.51998052531129e-05
-1.11743610459715e-05
-1.28865372802771e-05
-9.26418728495361e-06
-7.98221852559472e-06
-1.1432537602463e-06
-3.529219581403e-05
-2.00389234868877e-05
-1.14742533629426e-05
-2.10090302775117e-05
-3.12555229047826e-05
-3.40110258695323e-05
-1.21110061142253e-05
-7.54874925062418e-06
-2.37195322063637e-05
-2.39857569539196e-05
-2.10695707540121e-05
-9.47844049025238e-06
-5.64243026137626e-06
-1.24749847832109e-05
-1.78652212896038e-05
-2.25982541703016e-06
-2.47229323405191e-05
-2.62047779560914e-05
-1.33918179445849e-05
-1.39221801233182e-05
-1.04608588917218e-05
-3.73235729883566e-05
-2.02510765287389e-05
-7.81838947534693e-06
-6.57759949608282e-06
-2.04492992827464e-05
-6.93248861800357e-06
6.1989928447356e-07
-5.28041868249435e-07
-2.26700537738743e-05
-1.62035969339197e-05
-1.32700011939887e-07
-1.69552676310279e-05
-2.85551276568255e-05
-2.33010607238635e-05
-7.78893098051953e-06
-1.73612066953751e-05
-1.64437999562082e-05
-3.098946148708e-05
-2.71733512117855e-05
-1.09469239686913e-05
-1.65716788476989e-05
-1.72551346779228e-05
-2.97336277968898e-05
4.22562285152789e-06
-1.16347439325843e-05
-2.19688637502098e-05
-2.24279475555038e-05
-2.88914713494349e-09
2.39847369359138e-06
-2.93136593251603e-05
-1.56178109907084e-05
-9.76835245647141e-06
-1.06616513342395e-05
-2.12228849550123e-05
-4.55358092868529e-07
-9.15979424560978e-06
-1.93262934800072e-05
-3.22415320837112e-05
-4.01596949291493e-05
-2.07669592717904e-05
-4.87957104827433e-06
-1.67043156664999e-05
-1.6263483817259e-05
-1.16916978491564e-05
-1.44591565372864e-05
-3.9797717858453e-05
-2.03117897897508e-05
-2.20797083366165e-05
-1.91992366315684e-05
-2.12790629729365e-05
-3.85552602166517e-06
-1.95264947535557e-05
-1.64224394192709e-05
-2.75582199859003e-05
-1.91376562097874e-05
-1.76375321205842e-05
-1.43846196515059e-05
-2.10529258053872e-05
-2.78679577466543e-05
-3.36062538297861e-05
-3.04630000440803e-05
-7.50677170807316e-06
-8.03165596163711e-06
-1.42713513378353e-05
-3.33812977020495e-05
-2.77311674180852e-05
-1.37480195323834e-05
-2.33136166663385e-05
-1.44330448343592e-05
-4.07872665193819e-06
-2.24367510277071e-05
-1.57346120563728e-05
-1.98340666448028e-05
-8.06882762470186e-06
-1.6426305627874e-05
-3.73793494425325e-05
-2.12860715174997e-05
-1.65837682308465e-05
-1.16865417680797e-05
-2.16869905555393e-05
-2.54036922060829e-05
-8.45530939101328e-06
-2.14474932116409e-05
-8.48156558475448e-06
-2.71393928324623e-05
-2.05403229375999e-06
-2.4929391521819e-05
-3.02270106708671e-05
-1.22007786011545e-05
-1.612986813431e-05
-2.022711924821e-05
-6.74712980775778e-06
-4.33385473108148e-06
-1.89402475021582e-05
4.88791956035618e-07
1.5054597463033e-06
-5.80088420980823e-06
-2.20239820321503e-05
4.13269407576977e-06
-1.29909115554096e-05
-1.86839274287507e-05
-1.90085642539164e-05
4.36067709562547e-06
-1.56405490528335e-05
-1.51160903220849e-05
-7.2054420244566e-06
-1.21288344456762e-05
-1.0933542960764e-05
-1.53691124808809e-05
-9.65908472583321e-06
-2.16995099005922e-05
-3.09978932272208e-05
-2.48992680936055e-05
-2.30212261117988e-05
-1.71954200366916e-05
-1.31696102870176e-05
-7.22775794974679e-06
-1.88214661492184e-05
-2.06893707622569e-06
-6.06625916175597e-06
-1.48189354471566e-05
1.06257464526435e-05
-5.24723724928724e-05
-3.03071742526425e-05
-3.11796789315754e-05
-2.19636353641238e-05
-1.53218685552183e-05
-1.94192930468133e-05
-3.34887846482598e-05
-3.22828657073419e-05
-9.95867428205415e-06
-8.36040349190708e-06
-1.13479319631417e-05
-3.07092520666316e-06
-2.07998871038782e-05
-2.34737650012192e-05
-8.38125540897459e-06
-3.39186950744909e-05
-1.17427568422633e-05
-8.73906915627807e-06
-2.0321873500044e-05
-1.65471379021791e-05
-1.2398700136912e-05
-2.21154741111099e-05
-1.55022359921915e-05
-3.61572535308066e-06
-1.51745238715468e-05
-2.84978357121611e-05
-5.92580670379093e-06
-9.81111719620967e-06
-5.43591757430108e-06
-2.21032813513633e-05
-1.40078891922816e-05
-2.17028613241422e-05
-1.61313197929586e-05
-1.63639546278049e-05
-1.13617640469652e-05
-1.61715044151242e-06
-7.08735706943024e-06
-7.44858020153001e-07
-4.13036936790763e-05
-1.86861374668245e-05
-2.760855581952e-05
-2.79707331054014e-05
-1.49492938171339e-05
-3.53160557004086e-05
-2.75611837427593e-05
-2.33537545113486e-05
-2.79735498624075e-05
-2.81039723714452e-05
-2.19834073577586e-05
-2.06510752600926e-05
-9.66407712451268e-07
-5.05133930296749e-06
-1.43360766954082e-05
6.18693501050352e-06
-5.30646652306932e-06
-1.32426831036961e-05
-3.91368373437046e-06
-1.81856377692327e-06
-1.81512731342248e-06
-2.75068272202422e-05
-1.19762389852246e-05
-1.5937807304633e-05
-1.86314006310636e-05
-3.21266664588896e-06
-2.4128877435611e-05
-2.77950640230425e-05
-2.51907745687763e-05
-2.80484873004227e-05
-1.27301403289292e-05
-1.41950407873799e-05
-2.49765712877302e-05
-1.43707285492047e-05
-1.36167901309497e-05
-3.64490073303973e-06
-1.38651591810849e-05
-3.93112264331168e-06
-1.35916343513396e-05
-3.35538243342641e-05
-1.96800980112385e-06
-1.8361830165434e-05
-1.88416542125781e-05
-5.56985939907483e-06
-2.72511862981737e-05
-4.61272674581255e-05
-2.39065707282035e-05
-1.95581723392936e-05
-6.53092369247326e-06
-7.0035557196734e-06
-2.46514132308834e-05
-2.59284021856875e-05
-1.40949117672533e-05
-6.82153217028821e-06
-5.07440488095673e-06
-1.89242192938891e-05
-4.17116387386168e-05
-1.51938274437318e-05
-3.17812812101891e-05
-1.96664104752998e-05
-2.7898311702474e-05
-1.96860176981967e-05
-1.80259136063403e-05
-1.41485146574201e-05
-1.86241261430844e-05
-9.66172492459758e-07
-2.75435512666177e-05
-1.71987735967725e-05
-9.23835627264823e-06
-3.01752153850165e-05
-1.37667017314108e-05
-2.65776630239916e-05
-9.52181519774516e-06
-2.48411715243431e-05
-1.42028976057453e-05
-1.66670479829186e-05
-1.71278542320758e-05
-2.59160432491423e-05
-2.27086845662155e-05
-1.4215658855283e-05
-2.08451575688742e-05
-2.91012092060661e-05
-1.5963465534882e-05
-1.38348052869632e-05
-2.01353275280052e-05
-1.67096338171765e-05
-3.77478192867775e-05
-2.58827589611469e-05
-1.19832108161354e-05
-2.65503016987609e-05
-1.26761089313829e-05
-1.04819126849371e-05
-3.52810762650776e-06
2.57580650891481e-06
-1.50084334629823e-05
-1.53074040153979e-05
-1.75801720015258e-06
-3.00405582428106e-05
-2.10883865557195e-05
-2.54429479532256e-05
-9.77608092168717e-06
-1.22291499715863e-05
-1.92469853585038e-05
-2.75727928023527e-06
-2.23054204056542e-05
-4.36839511279666e-06
-2.52488569176996e-05
-3.16276641774005e-05
-2.54631429972621e-05
-1.38781691154788e-05
-1.04184711289941e-05
-4.21724593993978e-06
-1.42695109090202e-05
-1.40995614700773e-05
-1.81031294915805e-05
-2.20801506414962e-06
-2.44746667319132e-05
-2.95676263041044e-05
-1.95341558274003e-05
7.09513280871405e-07
-6.96373844947821e-06
-2.3611306142175e-05
-2.58663164643814e-05
-2.40313389243166e-05
-1.44745945919124e-05
-2.28118525078384e-05
-4.31196336189694e-06
-5.75660501097944e-06
-2.87466494109756e-05
-2.80353799521056e-05
-3.39225646413962e-05
-6.3199342625075e-06
-2.98764300270825e-05
-2.52019268080595e-05
-1.33961273140785e-05
-2.35859062286158e-05
-2.58922129295125e-05
7.36067728298339e-06
-1.90101866329e-05
-8.16406776692084e-06
-1.40939463016123e-05
-1.02413193071363e-05
-1.86029282739455e-05
-1.50169748891702e-05
-2.19280931741731e-05
-3.21807763939882e-05
-1.84476111956772e-05
-8.98815514399912e-06
-2.03721068282856e-05
-9.14910590328834e-06
-3.17544587050057e-05
-2.02421445548035e-05
-1.48653361653413e-05
-3.98724281903192e-06
-4.46331538280503e-06
-1.74810165736039e-05
-1.93912066434497e-05
9.54924423456037e-06
-1.81017406849561e-05
-1.62831559992706e-05
-2.7663521889167e-05
-1.03232998006989e-05
-1.94727355280911e-05
-1.95613644686212e-05
-2.77867494010013e-05
3.21089075160594e-06
-1.14228016720953e-05
-9.04978314409456e-06
-2.53034503968922e-05
-2.80946717977509e-05
-1.09447319571146e-05
-1.58022878858241e-05
-1.75261493565275e-05
-1.82624719550623e-05
-1.15649860685177e-05
-3.956103151883e-05
-1.12071420996145e-05
-1.65319666126963e-05
-2.05778438552247e-05
4.17425746897204e-06
6.05397027097882e-06
-2.03293170290023e-05
-1.34902272648769e-05
-5.48127051491098e-06
-1.49479944793281e-05
-2.62839942648511e-05
-2.99588376873036e-05
-1.86164100404052e-05
-9.38173510845536e-06
-1.52612435452565e-05
-7.53389041776987e-06
-3.43757843480824e-06
-2.74896628405758e-06
-9.84343700108227e-06
-2.67180972282301e-05
-9.90350240767265e-06
-2.29698182635307e-05
-2.29746168128123e-05
-1.50985500181927e-05
-9.96312534489714e-06
-2.85381063044873e-05
-2.51927105659185e-05
-2.23610175605013e-05
-3.31364321486838e-05
-7.17126670838076e-06
-1.24248265877579e-05
-1.6297373235353e-05
5.33045942735329e-06
-1.58675983050999e-05
-4.99126244246192e-06
-2.75418341547956e-05
-2.08851255772075e-05
-1.65131993704138e-06
-5.50571564145222e-06
-8.34737829329424e-06
-2.92264572672741e-05
-1.69161390254494e-05
-2.73384368221449e-05
-1.99135254864445e-05
-1.33708626174528e-05
-2.05437833509388e-05
-1.37637443684091e-05
-1.72007442419536e-05
-2.16276089216861e-05
-3.04581974016107e-05
-1.15330533714188e-05
-1.27127638785202e-05
-2.19546115100855e-05
-6.27474358143819e-06
-2.38837967028402e-06
-1.09916388013206e-05
-1.29404505700745e-05
-1.31031268305193e-05
-1.05423113985365e-05
-2.43681111303199e-05
-1.82963974040728e-05
-2.04877836945932e-05
-1.00042863264489e-05
-2.47894737006343e-05
-8.38585276420732e-06
-2.17801157663987e-05
-5.80439837173671e-06
-1.27964157526514e-05
-1.90355226787377e-05
-1.66066064589854e-05
-1.20812457384584e-05
-2.31679646047271e-05
-3.36690214719963e-05
-1.42234879233956e-05
-1.66665744214045e-05
-1.53450952378196e-05
2.06824643584547e-06
-1.32939875002305e-05
-3.32904287531745e-05
2.68573133933925e-06
-6.40151839731029e-06
-1.27384004665746e-05
2.85154614581902e-06
-1.2526341331002e-05
-2.00771724130111e-05
-1.75863736746339e-05
-2.58751426248467e-05
-3.0172530509251e-05
-2.8131684495011e-05
-1.59753374403843e-05
-9.35269968800836e-06
-1.61162447282143e-05
-8.22211204009618e-06
-1.7858406434916e-05
-2.88607396796923e-05
-1.03426069912725e-05
-2.38889468036197e-05
-1.49883741629694e-05
-1.67297293772048e-05
-1.27174336348573e-05
-2.28008191774009e-05
-1.73506281046936e-05
-2.14197486553145e-05
-3.60404446150262e-05
-2.45381859052455e-05
-2.26907877523813e-05
-1.7657571854572e-06
-7.35273132699828e-06
-5.45612344271368e-06
-2.40354843532247e-05
-1.92007326908322e-05
-1.65209697184227e-05
-2.1625338189737e-05
-1.52351198924452e-05
-2.32316786139974e-06
-1.85501013190114e-05
-3.06078629151692e-05
-1.09669581450967e-05
2.78307303525914e-06
-2.36099842416176e-05
-5.13343820917156e-06
-1.68184374551915e-05
-1.72311425770989e-05
-3.96126576345389e-06
-9.69100996350451e-06
-1.18455250500359e-05
-1.28326579643736e-05
-6.97655810126764e-06
-2.42418818647265e-06
1.9560696366802e-08
-3.1838909350806e-05
-2.14711975715491e-05
-2.47516914702153e-05
-2.28649497188344e-05
-9.46315424063116e-06
-9.62885952846365e-06
-2.29348352296691e-05
-8.85198847508057e-06
-1.73801281069909e-07
-2.19448638053697e-05
-5.14401644321923e-06
-2.55780876888464e-05
-2.44486964525699e-05
-2.77192333086852e-05
-1.59161944096375e-05
2.4280675097365e-06
9.57164402548723e-07
-1.00656957411708e-05
-1.44752123655174e-06
-3.48159395450589e-05
9.16745478573521e-07
-3.18211813750634e-05
-3.51203001395886e-05
-2.14390906859769e-05
-9.44983372600848e-06
-6.07796944362163e-06
-9.53219461220676e-06
-1.25117785672895e-05
-2.69094079363655e-05
-1.1956402044815e-05
-2.135891856182e-05
-2.34747557654403e-05
-1.85764447001871e-05
-2.91056993542542e-05
-3.03447214777325e-05
-2.42204488285939e-05
-3.31516242952268e-05
3.80968065752544e-06
-2.97016460560183e-05
-2.18641820373771e-05
-2.60864224180369e-05
-1.93363943326838e-05
-3.2463759283626e-05
-3.76998729070845e-06
-1.54535925863941e-05
-1.72487068543208e-05
-2.58692850748574e-05
3.21855038717031e-06
-1.28689074396807e-05
-1.73842544052355e-05
-1.47201946368445e-05
-1.26742573916712e-05
-2.37579286147423e-05
-1.25678082911847e-05
1.51915358765439e-05
-2.41738476710138e-05
-2.22687500564724e-05
-1.56562968774816e-05
-2.0906652394549e-05
-3.63594065485157e-05
-5.57821552670185e-06
-1.72993964992614e-05
-1.5191232905725e-05
-1.48038117297329e-05
-1.76361345229537e-05
-1.5601885491108e-05
-3.49849453382873e-05
-2.44592793796133e-05
-1.15087365068238e-05
-1.36076566418937e-05
1.10632313897074e-06
-1.35433819612798e-05
5.539538998323e-06
-1.04878563187375e-05
-7.81425577813445e-06
-2.05363587831037e-05
-2.23495023573246e-05
-2.43680656206409e-05
-2.51296268918267e-05
-2.73370085431762e-05
-1.69891068515221e-05
-1.66719004535195e-05
-2.53965620197903e-05
-1.12730112723683e-05
4.12886755898924e-06
-1.87800274507406e-05
-2.80903226795874e-05
-2.9822079135798e-05
-8.99439536245706e-06
-6.30056821648598e-06
-1.81163895085368e-05
-1.5541954433838e-05
-4.00829882232237e-05
-2.50002744803565e-05
-1.13941013633922e-05
-9.59807930528653e-06
-1.9817695314785e-05
-1.69685616566311e-05
-3.59467481974299e-05
-2.23168280211993e-05
-8.86249041173825e-06
-1.56681636138001e-05
-1.40651114410985e-05
-1.51995870781486e-05
-2.63333229443459e-05
-2.20253895815116e-05
-2.80259846978895e-05
-9.26591942047216e-07
-2.11171120692692e-05
-9.29030925711085e-06
-2.36252109832147e-05
-1.40945873616057e-05
-2.31447193848877e-05
-2.32622588438324e-05
-4.16163475961064e-06
-1.1759739985581e-05
-1.0236361091525e-05
-4.65483476150586e-06
-7.15900677389115e-06
-5.41233471124832e-06
-2.03872055732512e-05
-3.40399009542347e-05
-1.93087443350702e-05
-8.69962789583154e-06
-1.8523209003632e-05
-1.67100820031737e-05
-1.36861955899642e-05
-2.46629178647829e-05
-2.5727830967487e-05
-1.31214163644558e-05
-2.56977712718957e-05
-1.48739662003113e-05
-2.7213026753916e-05
-9.74105435345788e-06
-9.0539100852082e-06
-8.91659645893587e-06
-2.18582104488528e-05
-2.6631551376131e-05
-8.08918844038789e-06
-1.50490435975925e-05
-1.54662055397141e-05
-3.07307942930485e-05
-1.2083479951941e-05
-2.56993367006188e-05
-2.3463945444763e-05
-1.07732211699448e-05
-3.68144112616124e-05
-2.13453703767728e-05
-2.90042774301421e-05
-1.35843125052188e-05
-3.13948640513118e-06
-1.47093933454012e-05
-3.39741028381123e-06
-3.05814844382359e-05
-5.11474357707857e-06
-1.2520656348928e-05
-8.78535042188027e-06
-9.50971390844407e-06
-2.99744025189656e-05
-2.58614308226212e-05
-1.79295155136105e-05
-2.51086794170021e-05
-1.50030895003069e-05
-2.19253935579127e-05
-1.79909023293161e-05
-1.1852253956599e-05
-1.30770020800495e-05
-1.74729689927494e-05
-2.52141899379493e-05
-2.82279649475262e-05
-1.42989738554083e-05
-4.48093611941074e-05
-2.7005636096612e-05
-1.27559669741672e-05
-9.31311972488966e-06
-2.37722836079373e-05
-1.05064251942538e-06
-2.18531681440879e-05
-2.74071660994587e-05
-2.37819135450891e-05
-1.49203564546086e-05
-2.85240476099857e-05
-1.94713838468875e-05
-1.26642294643383e-05
-8.28305909337971e-06
-1.97635714236226e-05
-1.58111424730317e-05
-4.09151494398356e-05
-2.60869403390021e-05
-2.44488998709834e-05
4.25141032512931e-06
-2.59625242272454e-05
-2.15117683938973e-05
-4.3802688976053e-05
-1.27376591192409e-05
-5.29065785951233e-06
-3.44031312598583e-05
-2.10161662686261e-05
-1.76114487874353e-05
-1.96599261373249e-05
-2.4532207220001e-05
-2.20560504335251e-05
-2.61052414078036e-05
-2.66013120137683e-05
-2.0817806366932e-05
-5.54246123510004e-06
-5.7698702290498e-06
-2.90844397600392e-05
-9.65511146129423e-06
-7.42294135455359e-06
-7.33900873289034e-06
7.46165569572114e-07
-1.96766379483262e-05
-1.54198494796409e-05
-2.03048057899282e-05
-2.72827842451781e-05
-2.13084778236374e-05
-9.77730101706255e-06
-8.23141972446239e-06
-1.8150705869734e-05
-6.65168313068e-06
-2.18815475145659e-05
-2.62828606636992e-05
-2.78541438391138e-06
-3.1207853033496e-05
-4.92582102593243e-06
-1.83017170588153e-05
-1.18131394020562e-05
-2.01965694719231e-05
-2.70063506989536e-05
-1.47299761116739e-05
-1.98085995139109e-05
-4.7357302374397e-06
-5.63854171692485e-06
-5.00923812449014e-06
-1.38525031865387e-05
-1.50270228040156e-05
7.53538810017933e-06
-1.25296991622616e-05
-1.67119597367643e-05
-1.99517582986967e-05
-2.95670730488841e-05
-3.01545210341905e-05
-1.78524981070112e-05
-4.57710565761925e-05
-2.06129018477788e-05
-5.89631591783499e-06
-1.32968309401299e-05
-2.99339843320049e-05
-2.68132836263192e-05
-7.89878087023787e-06
-2.59138785578858e-05
-1.70617562719315e-05
-3.02990980505452e-05
-1.53676101192991e-05
-1.44191274747211e-05
-3.93234712594645e-06
-2.47711780486722e-05
-3.45022800526425e-06
-2.48007556921802e-05
-3.27449199772365e-05
-1.19938334710077e-05
-1.7448572477656e-05
-1.322801418917e-05
-3.17831024151809e-05
-2.07742205650743e-05
-6.27633208442171e-06
-1.0583554010355e-05
-4.20266027037054e-05
-3.77973526493836e-06
-2.49062151392682e-05
-2.08894093597395e-05
-8.04213654662049e-06
-6.56307059760762e-06
-2.74998200112581e-06
7.7612724393505e-06
-1.34641847243547e-06
-2.54392658545372e-05
-5.06812611694622e-06
-6.10830677690693e-06
-2.61699068353715e-05
-1.68326830924027e-05
-4.12341065934515e-07
1.17244893717975e-05
-1.99690146966954e-05
-3.13417290176235e-05
-2.95508372367722e-05
-2.16135267601986e-05
-1.43995814230236e-05
-8.66974041912766e-06
-2.12203206958921e-05
-5.66172463061575e-06
-1.21174884756655e-05
-9.36913581882828e-06
-1.87996117699377e-05
-1.2502261577347e-05
-3.17906798471273e-05
-2.3929385018705e-05
-2.20111234413138e-05
-1.84611368768711e-05
-4.71565597997052e-06
-3.16039050455506e-05
-2.72716125529332e-05
-1.38982436091923e-05
-1.07426476399071e-05
-7.1433287593701e-06
-7.7647837504726e-06
-2.37459099342436e-05
-2.1890415676915e-05
-2.23887584034299e-05
-3.11299126776969e-05
-1.92659111212725e-05
-3.92157046297527e-06
-1.39649335385828e-05
-1.14729789770602e-05
-2.24945799306675e-05
-3.26325329351781e-05
-7.26127374284483e-06
-1.22560333853556e-05
-1.0336299743983e-05
-1.42090429751755e-05
-2.71490806131862e-05
-2.54731333070723e-05
-2.60151150264796e-05
-1.97063399519624e-05
-1.23286401558877e-05
-1.2059303020051e-05
-1.23374803295222e-05
-2.10978482065429e-05
-1.31869077076686e-05
-1.09611227322781e-06
-3.40922833947147e-05
-1.00049530203084e-05
-3.74850100157697e-06
-2.42875649492375e-05
-2.86150060497671e-05
-9.02630100835779e-06
-2.02427336627189e-05
-1.17692236414477e-05
-2.08106586040719e-05
-1.46399885436265e-05
-2.41309551578911e-05
-7.5227452884616e-06
-1.79728408519326e-05
-1.63615194879359e-05
-1.42028278509322e-05
-4.33649019718321e-05
1.267493389929e-05
1.01953851821439e-05
-1.03010998955615e-05
-3.47840490353607e-05
-1.92597898641738e-05
-1.27062544969809e-05
-2.77011061712224e-05
-2.82024850012652e-05
-2.10978964153199e-05
-1.53448020352218e-05
-1.61357169061799e-05
-9.00989282143438e-06
-2.42226128309115e-05
-4.40085926320996e-05
-2.44812741733314e-05
1.74021628616883e-06
-4.18253914527641e-06
-1.20538958449355e-05
-1.54649254213577e-05
-5.1201912697033e-06
-1.12638313162495e-05
-2.49596622591019e-05
-1.58560428420995e-05
-2.79170610880129e-05
-1.75942754239177e-05
-2.25846277995949e-05
-1.5665333264936e-05
-1.26105192703905e-05
-1.06019615233141e-05
-1.54718214186226e-05
-1.94833305952639e-05
-2.5482897632505e-05
-2.43722274101685e-05
-2.36470391938833e-05
-1.40469968597395e-05
-1.85749124275899e-05
-2.14202038678544e-05
-2.91132685481416e-05
-1.98312394342179e-05
-2.02699402939611e-05
-1.99650096052702e-05
-1.73171270161e-05
-8.60840301446347e-06
-5.79604299852373e-06
-5.02620140948094e-06
7.97175576965595e-06
-1.54424791834053e-05
-1.06620574082154e-05
-9.6714840531988e-06
-1.15940631382197e-05
-1.53949510096034e-05
-1.46485384115628e-05
-7.09227401523554e-06
-1.78969405918206e-05
-2.44431731141343e-05
-2.76916432271905e-05
-1.84109251864178e-05
-1.59588191651407e-05
-1.87961212375588e-05
-1.464654967867e-05
-7.93415683738378e-06
-9.03175443359551e-06
-1.11335587281604e-05
-1.32543781517332e-05
-2.22967277881537e-05
-1.72548218606419e-05
-1.31574463166133e-05
-1.76232635440669e-05
-2.22042945683409e-06
-2.3558190088425e-05
-1.77987144924138e-05
-2.20896729233329e-05
-1.97832565345894e-05
-3.6288481120209e-05
-1.65108041968587e-05
-1.76103989352858e-07
-6.13955696381049e-06
-1.0360315109137e-05
-1.40684853186609e-05
-2.12671808228274e-05
-9.23020688166848e-06
-2.42413133171975e-05
-3.21957484131723e-05
-9.75676906071442e-06
-2.2929297588497e-05
-1.135369708045e-06
-1.23940712633818e-05
-8.98181788683221e-06
-1.72549827876285e-05
-1.5431095965431e-05
-1.61597880494436e-05
-2.31462144798002e-05
-1.2536667954589e-05
-2.30861494529845e-05
-4.97619374792478e-07
-2.68412590789626e-05
-2.34711518906202e-05
-2.00788179653526e-05
-1.59526896644634e-05
3.92118187680804e-06
-1.76332623492936e-05
-4.51818570118372e-05
6.43067283056279e-06
-2.51886029581819e-05
-6.25056576788584e-07
-1.36321946038907e-05
-1.46907398999337e-05
-2.68419534206571e-05
-7.72533084994021e-06
-8.60180366479256e-06
-1.27150525304761e-05
-3.36763253789024e-05
-1.71194857486486e-05
-1.70566206491684e-05
-5.69595318620365e-06
-2.72716291130842e-05
4.08863020550863e-07
-3.43563922697678e-05
-2.85989248094011e-05
-3.08950080134327e-05
-3.60414070761301e-05
-6.00329193566067e-07
-1.43066810590786e-05
-2.40016347163714e-05
-1.93650962038725e-05
-2.54667786712115e-05
-2.91160887026565e-06
1.04268720992773e-06
8.89783673271227e-07
-1.62589914499363e-05
-2.32060756184138e-08
-1.49455860457376e-05
-2.27320544403312e-05
-1.93591408381767e-05
-2.41591035007333e-07
-1.71049645932935e-05
-4.02197575185848e-05
-1.29873032256959e-05
-1.92001303278837e-05
-1.59656606177374e-05
-1.58702047150476e-05
-2.12563982313116e-05
-2.80485407065493e-05
4.81054737055553e-06
-2.13450099013025e-05
-2.64946214788412e-05
-1.30058317441702e-05
1.66176846733741e-06
-2.6972972565701e-05
-1.97351198122608e-05
-1.56808869616131e-05
-4.69170372222585e-06
4.72993673874369e-06
-1.98887425857484e-05
-1.47863982690949e-06
-2.20399611827871e-05
-5.21994513953645e-06
-1.28546489077186e-05
-3.36775085270322e-05
-2.12244896320517e-05
-7.15877090444708e-06
-1.14898520870565e-05
-1.57791075119706e-05
-9.56232918883063e-06
-4.02356712702578e-05
-1.98106218075524e-05
-2.41146691320226e-05
-9.41664539550309e-06
-1.45821487259517e-05
-1.3088118475253e-05
-1.54947130166934e-05
-1.75105044185225e-05
-1.34087995963481e-06
1.05647582295452e-05
-3.01495334130557e-05
-1.55445838877581e-05
-1.07160845180529e-05
2.62421386170434e-06
-2.33283714033607e-05
-1.57940160138034e-05
-8.16254209294944e-06
-2.90543595720229e-05
-1.56990349182835e-05
6.71139335487389e-06
2.96629573363715e-06
-7.77283647467333e-06
-3.1006582878449e-05
-3.33827720417553e-05
-1.68736346290842e-05
-3.09641965131854e-05
-1.26795016403749e-05
-2.94615704688511e-05
-2.29721887262778e-06
-6.79064445068507e-06
-2.58471302568369e-05
-2.25095790585485e-05
-2.43334306766766e-05
-9.33226001327878e-06
-2.00548740334225e-05
-7.29967755557236e-06
-2.80009541837144e-05
-8.8808397537634e-06
-3.71615018033623e-05
-3.3532952225336e-06
-2.43975948715498e-05
-3.33040064373222e-05
-2.83127638088009e-05
-1.9079817460169e-05
-3.12266945027629e-05
-4.29256021359907e-06
-1.27727598262863e-05
-1.00757349849952e-05
-2.01174414181018e-05
-8.7978507073257e-06
-1.49072562966942e-05
-2.73955397983165e-06
-1.5323378788304e-05
-2.46805899990677e-05
1.65050558547245e-06
-1.53306200916416e-05
-1.56443323806138e-05
-2.18979319272721e-05
-1.57639870275026e-05
-1.02233912271716e-05
-2.49499018767657e-05
-3.21351961682636e-05
-1.81793748099955e-05
-2.87709582395943e-05
-2.55138723802328e-05
-2.12978234356367e-05
6.66991311260546e-06
-8.89150982683691e-06
-1.69650917103679e-05
-2.41497686938859e-05
-1.77945304818646e-05
6.86188090581907e-06
-1.340271839596e-05
-1.34635761711815e-05
-1.30357788503278e-05
-2.20883790224014e-05
-1.84556958788617e-05
-2.83256907509722e-05
-1.77781562906739e-05
-2.36782088212401e-05
-3.0798869665023e-05
-1.5144315803454e-05
-9.61637703246374e-06
5.79008662099111e-06
-8.921036700536e-06
-3.18926654046937e-05
-2.82922886700803e-05
-1.36763166713177e-05
-3.81843009954985e-05
-1.30935439200654e-05
-1.46399476037938e-05
-1.14774835508607e-05
-9.3617448298577e-06
-2.25211342426456e-05
-1.15306732938167e-05
-2.10150430107958e-05
-1.21217030380956e-05
-1.34448481949186e-05
-2.41836939512309e-05
-3.57560308897201e-05
-1.22425189409471e-05
-1.40060942378334e-05
-2.13007649618395e-07
-1.34381293333647e-05
-3.48674687124976e-06
-1.38572850839352e-05
2.20021828197021e-06
-1.34183234921574e-05
-2.48142924325084e-05
-1.40294750413226e-06
-2.18396649886732e-05
-1.76360263850382e-05
-1.31876119194269e-05
-3.4616630635272e-05
-1.24376499887478e-05
-2.77390667873515e-06
-1.67968820223009e-05
-1.24242450870651e-05
-1.88525488541327e-05
-1.25276254222578e-05
-3.88704832607002e-06
3.92444579875944e-06
-8.5486652947526e-06
-1.52402680421244e-06
-1.52290433079958e-05
-1.4024663321208e-05
-2.31027424507576e-05
-1.59649561470707e-05
-5.0942150129431e-06
-1.79876962318811e-05
-5.54875378768409e-06
-3.98864234593758e-05
-2.31200422579852e-06
-1.32861944093388e-05
-6.13925205924048e-06
-1.12429843589908e-05
-3.44034844280124e-05
-1.14654200445878e-05
-5.95124103617264e-06
4.24408816804151e-06
-1.14420835224476e-05
-2.50571060313009e-05
-1.94888902415865e-05
-1.70440331709127e-05
-2.25912048136031e-06
-8.0964036167207e-06
-1.20231331096638e-05
-3.08206263772851e-05
-1.84591336195707e-05
-3.79321361516956e-05
-3.08424857541916e-05
-8.40551310740432e-06
5.73075512305436e-07
-1.22453889549117e-05
-1.77483925320842e-05
-7.30964387542534e-06
-3.9813199752621e-06
-3.06396412724824e-05
-1.61349681725126e-05
-2.99993219955472e-05
-1.80489230303633e-05
-1.43454690432274e-05
1.02309395060825e-05
6.21887025469448e-06
-1.66373474938392e-05
-7.83445131555289e-06
-6.82181528023902e-06
-3.23076524833371e-05
-2.82838373473063e-05
-1.80947398267131e-05
-2.65744180191775e-05
-7.30659293325164e-06
-4.26899782272418e-06
-2.1767256065077e-05
-1.89857917015361e-05
-1.99188050523293e-05
-2.56177578519268e-05
-2.20495396398331e-05
-1.06971940476757e-05
-2.1459291101063e-06
5.26207001655523e-07
-2.57994780218425e-05
-4.14344090166753e-05
-1.85329890178921e-05
-3.02779648439756e-05
-2.4795244113456e-05
-1.67117577617369e-05
-1.11832218768153e-05
-2.99872792352253e-05
-1.42778476415649e-05
9.92313435844582e-07
-1.35538405926586e-05
-8.0909536989278e-06
-2.20120316910318e-05
-1.58658282516386e-05
-2.61006391246042e-05
-9.70082458445281e-06
-1.72043097756888e-05
-1.0190339897392e-05
-1.67246010288358e-05
-6.8484768246437e-06
-2.68598208367329e-05
-4.15615813198885e-05
-4.70753238735801e-06
-3.21106412665889e-05
-5.86629217652528e-06
-2.20020675963039e-05
-3.15709492182557e-05
-9.03578052923077e-06
-1.57939595582846e-05
-4.33185305838187e-06
-2.59166266921062e-05
-3.54574789803024e-05
-5.5929835011004e-06
-1.76201762158932e-05
-1.52954973286126e-05
-9.26953796135066e-06
-2.09489841190531e-05
-1.08899822029688e-05
-1.60390623797808e-05
-5.91708696671546e-07
-2.67529556829972e-06
-1.26094015600251e-05
-4.43443580439513e-06
-1.97916685594798e-05
3.46622479511239e-06
-2.68394124369854e-06
-2.66089587038942e-06
-2.23337954171835e-05
-1.0023023883897e-05
-2.14066495621037e-05
-1.93245409524143e-05
-2.07401580363498e-05
-2.2262966203325e-05
-2.28326137938334e-05
-2.39756786414735e-05
-1.64389052939951e-05
-6.73871343505458e-06
-2.0276846975075e-05
-1.78595096137504e-05
3.84004370628442e-06
-1.96219404429068e-05
-2.6738838558304e-05
-1.87899359816763e-05
-2.51050009433156e-05
-1.05917135871532e-05
-3.30365294674838e-05
-6.50901755157198e-06
-7.72404733273435e-06
-9.02600975830874e-06
-1.2549378155305e-05
-1.21960318168303e-05
-3.64962285055434e-05
-2.93196911004279e-05
-1.67441759753009e-05
-2.67853430769679e-05
-2.91243849010105e-05
-1.28225747535869e-05
-1.82563551654022e-05
-2.45484975092516e-05
-2.86906114133818e-05
-2.49597062812127e-05
-2.00116416396164e-05
-2.66969992192331e-05
-1.78386462018257e-05
-1.36502694474629e-05
-1.16301658341882e-05
-2.00730122449898e-05
-1.64750618745437e-06
-1.9949085169049e-05
4.99054278630596e-06
-3.61640041582318e-05
-3.14074142026439e-05
-4.93268413474707e-06
-1.22938579176504e-05
-2.25949000153931e-05
-2.59142379881006e-05
-1.80297311482801e-05
-3.98081792478253e-05
-3.92752500081335e-06
-5.78811868776285e-07
-1.77580403473299e-05
-7.39947794643892e-06
-2.46607268235706e-05
-5.38445361200505e-06
-3.19568257432045e-05
-1.35479532139232e-05
-8.64439300988248e-06
-2.32481253796139e-05
-1.62581064168117e-05
-1.82553088246314e-05
-1.11328407868793e-05
-1.98899176806897e-05
-2.08522335291178e-06
-2.46062823657174e-05
-5.05436159962892e-06
-1.5627619366911e-05
-2.37267116353115e-05
-2.46860858536424e-05
-1.30874362560817e-05
-2.89269663649404e-05
1.83488905107836e-06
-2.26117094843872e-05
-2.24381050249553e-05
-1.83848883457045e-05
-1.82637624204363e-05
-4.35687285097925e-07
-2.52922542214918e-05
-3.81496949606851e-05
-1.46750329912944e-05
-3.49036728236868e-05
-1.58798402023933e-05
-1.83218663071251e-05
-8.9512016779588e-06
-2.09992628117845e-05
-1.65570351599811e-05
-1.82474395960916e-05
-1.58358919643297e-05
-7.29466260077633e-06
-1.53633851729133e-05
-2.60949534972996e-05
-8.7053059534476e-06
-1.68000376978735e-05
-2.22823756485347e-05
-8.3339925417715e-06
-7.28906476498641e-06
-3.01915986331573e-05
-3.11861294964287e-05
-3.77466965300323e-05
-8.61385894489973e-06
-6.79580110786351e-06
-2.84175519275243e-05
-9.09934780312285e-06
-2.47498604355638e-05
-7.14054700437837e-06
-2.66691381996172e-06
-3.90458459715811e-06
1.06283632419243e-05
-1.50291646400237e-05
-1.40586637106181e-05
-5.50507011625515e-06
-9.86033538126516e-06
-2.06330682220147e-05
-2.31669764320898e-05
-2.40007484958945e-05
-1.88678190075673e-05
-2.4171573677255e-05
-1.10411847051638e-05
-7.86753951059708e-06
-9.42793250567264e-06
-3.53293221307471e-05
-2.30304540868159e-05
-3.81202992193852e-05
-2.82257204818455e-05
-1.78857213123451e-05
-1.43956897549758e-05
-2.55496309424051e-05
-2.56947473230328e-06
-2.36715668193008e-05
-2.11104046840724e-05
-1.71567811258904e-05
-1.22093832553755e-05
-1.1353184536624e-05
-2.73781739703547e-05
-2.28989705623725e-05
-1.57354852677371e-05
-6.18835913076442e-06
-1.20116781538831e-05
-3.2002244091784e-05
-1.52090104918194e-05
1.41953286583867e-06
-2.16669686415776e-05
-1.38708936778085e-05
2.10818045901809e-06
-2.10881127578215e-05
-1.13162778099929e-05
-2.10581842071156e-05
-2.96422587290191e-05
-2.29141454338052e-05
-6.32608665125038e-06
-2.8701232230645e-05
-1.25939850772926e-05
-1.40565542873604e-05
-2.25871857756586e-05
2.42223669316143e-06
-5.01673236965131e-06
-1.03157463498596e-06
-1.70380683605441e-05
-1.83878202903776e-05
-5.31840344394041e-06
-2.5619984212263e-05
-3.30504481868907e-05
-1.95531085756153e-05
-1.20533691051793e-05
-9.93920620613956e-06
-1.02647954535899e-05
-2.38114969522719e-07
-2.46150488477069e-05
-2.55326233647714e-05
-9.02634061144834e-06
-1.82826992610287e-05
-2.76608321332917e-05
-1.11559658648481e-05
-3.19827025980352e-05
-1.23788927528396e-05
-1.39447905294416e-05
2.40458366938807e-07
-2.12722585527904e-05
-1.59648528823047e-05
2.65977562333892e-06
-2.5741342675847e-05
-1.67706483389468e-05
-2.37420597077702e-05
-2.53929510212054e-05
-3.9753794421504e-06
-7.83055689090606e-06
-7.2527293344649e-06
-1.41935389482463e-06
-3.17403448112545e-05
-8.91610476460432e-06
-4.3749074142188e-06
5.94948323374892e-06
-2.51394055581132e-05
-1.74106308264129e-05
-1.2267814611936e-05
-1.08129047520923e-05
-2.13782696599738e-05
-1.58751545873907e-05
-3.97469395106193e-05
-1.93786870066853e-05
-2.4812886112164e-05
-1.1239760823641e-05
-1.71080844042021e-05
6.00436266566186e-06
-1.23553977828698e-05
-1.95752676892779e-05
-2.82444451803428e-05
-1.67585345343006e-05
-3.44187968939826e-05
-3.66309919856238e-06
-1.13539496653288e-05
-2.32317033231998e-05
-2.4192052770097e-05
-3.18093692957844e-05
-2.04434597247689e-05
-1.71125400303699e-05
-4.48245618932813e-06
-8.31771629906574e-06
-2.59610156656729e-05
2.00441464164984e-06
-2.05269157251634e-05
3.75145372795178e-06
3.93952872794558e-06
-1.87308282666251e-05
-1.65218345950277e-05
-1.8719486023177e-05
-2.49770937037306e-05
-3.10890312657417e-05
-1.85168838187958e-05
-1.28059738617288e-05
-2.41139429405469e-05
-2.29129575382461e-05
-6.18921549242159e-06
-1.41939342575602e-05
-1.47670909282325e-05
-1.05566608724681e-05
-1.52663814287122e-05
-2.71695610221763e-05
-2.36143915845319e-05
-2.08556592394514e-05
-4.27630883651393e-05
-2.68498549519634e-05
-2.60622716340559e-05
-1.32257342326152e-05
-9.66596636909255e-06
-2.03860553000553e-05
-1.53810522335935e-05
1.47323612813703e-06
-2.41769171760088e-05
-2.25344346124351e-05
-2.25369303241525e-05
-4.46147919252079e-06
-2.61247724728219e-05
-1.92019940914828e-05
-1.48641275692627e-05
-1.29843072378072e-05
-2.09689118975433e-05
-2.31835793498403e-05
-5.72328540507254e-06
-2.04988537326866e-05
-1.75308738428399e-05
-2.0776828759931e-05
-7.90264518471302e-06
-6.21776452855715e-06
2.56061262264657e-06
-1.83132438676895e-05
1.02539237602646e-05
-5.33953831540721e-06
-2.05870336899073e-05
-1.91913040650592e-05
-2.5585965079472e-05
-2.10679795090894e-05
-4.70328534342657e-06
-2.30935345148199e-05
-1.2363046750815e-05
-2.43350603239839e-05
-1.34388439775795e-05
-4.83457826672002e-06
-6.32763210950893e-06
-1.75174905137856e-05
-2.53907047840316e-05
-1.42651226521052e-05
-6.73638837906407e-06
-2.03405249124565e-05
-2.06444298949362e-05
-9.35983985505245e-06
-8.85433782755184e-06
-2.15647965833629e-05
-8.94357624848895e-06
-1.83397123231472e-05
-1.2393294086253e-05
6.28782920736746e-06
-1.58664446993887e-05
-9.17856923364858e-06
-1.67962872835731e-05
-2.09400498484144e-05
-2.59219596189837e-06
-2.530795950391e-05
-2.75617034717073e-05
-1.0889488022925e-05
-6.88846500966557e-06
-2.10740574543837e-05
-7.35551861900616e-07
-3.44774489838839e-05
6.96399054067624e-07
-1.708839597785e-05
-2.97589737123988e-05
-1.38113428391151e-05
-2.48915656681442e-05
-9.60495191630773e-06
-2.02800239146873e-05
-8.68558890002481e-06
-2.05961420840957e-05
-3.47671105721208e-05
-2.74800774457316e-05
-1.96664241300667e-05
-1.61652402100776e-05
-2.72723915451706e-05
-1.83735435062305e-05
-2.63176100165915e-05
-2.98612731760706e-05
-1.62335264479119e-05
-1.11677794082508e-05
-7.20058195066378e-06
-2.02693252430192e-05
-1.68589628031739e-05
-3.09914019427805e-06
-6.44538731473284e-06
1.31736416783384e-06
-1.50983160268201e-05
-1.05237885035994e-05
-9.38675314012271e-06
-2.789906329762e-05
-1.70531670013997e-05
-4.66491264628412e-06
-1.13750601866051e-05
-1.74342027049547e-05
-9.45068762489084e-06
-9.8816813931773e-07
-1.86578740702401e-05
-4.19475383269993e-06
-1.48710932229648e-05
-2.75732027155828e-05
-2.35484747767517e-05
-2.25130156609416e-05
-1.73877280307799e-05
-2.16119462158459e-05
-2.21958204935666e-05
-3.31481423211313e-05
-4.14735232106623e-06
-2.41877177358964e-05
-1.10977513340535e-05
-2.01458960834628e-05
-3.19457952226242e-05
-2.06431411302431e-05
-2.08519356906985e-05
-1.79262680998977e-05
-1.48621776057292e-05
-1.27294387326066e-05
-1.47808648977303e-05
-2.00349817848487e-05
-2.3336612102314e-05
-3.68249880775321e-05
-6.30478367986322e-06
-2.20102101489056e-05
-1.04190588349597e-05
-6.00745613462123e-06
-2.71961935658915e-05
-6.63208150227809e-06
-4.87018983342234e-06
-3.3840861831028e-05
-2.66963492445136e-05
-2.2367506554246e-05
-2.66040259656121e-05
-2.97957678477756e-05
-8.40030535583824e-06
2.64786178898155e-06
8.23232450653007e-07
-5.19694774245678e-06
-2.42242505774243e-05
-1.86539889035477e-05
-1.54793467587623e-05
1.42104816738026e-05
-1.22423969368285e-07
-1.52017756878204e-05
-2.67948303822631e-05
-4.10165099482522e-06
-6.10116280504035e-06
-1.63396765149138e-06
-4.34014767527715e-05
-1.70774697745393e-05
-8.49998704203489e-06
-2.27584099677113e-05
-1.07217061798161e-05
-3.11520824725256e-05
-1.32994021289115e-05
-1.03501761227706e-05
2.54865290532305e-06
-9.21730770395411e-06
-3.32508326078311e-05
-7.00099676328603e-08
-6.35913657437519e-06
-6.33972271054793e-06
-9.8110701072171e-06
-2.31135696843789e-05
-1.50066526100002e-05
-1.76922311753555e-05
3.29600679301701e-06
-1.81236386553505e-05
-7.19128454193377e-06
-1.11407884584405e-05
-3.86283938758198e-06
-1.91994998263715e-05
-1.55365718643108e-05
-1.48703880510372e-05
-1.66870841010282e-05
8.06270579752823e-06
-6.90590277416483e-06
5.75858133597614e-06
-8.1544538499854e-06
-1.05007978686428e-05
-4.26830297694501e-05
3.04168662914731e-06
-1.96208830256172e-05
-2.44525325531193e-05
-1.95715607922336e-05
-3.00445793027808e-05
-1.65535543389017e-05
-3.85267893832784e-05
-2.03555956055535e-05
-1.4819742466867e-05
-3.02957940977851e-05
-2.9185128354947e-05
-1.34839394751149e-05
-1.94057895110963e-05
-1.10806314259658e-05
-4.83799254840787e-05
-2.29652463812171e-05
-3.4371205484306e-05
-2.76343819448727e-05
-7.4846214498422e-06
-1.49414156087561e-05
-3.06001082299005e-05
-3.85418981764011e-05
-1.4192148019715e-05
-1.28907881204105e-05
-1.70825078702034e-05
-9.46741775628558e-06
7.80912454041251e-06
-4.46309167702663e-07
-6.73308446387945e-07
-1.68095664431483e-05
-3.92662291189646e-05
-2.99109237522257e-05
6.33504596573371e-06
-1.53786281387884e-05
8.13877598700583e-06
-1.93410929957776e-05
-2.60790066066349e-05
-3.55831801138216e-07
-1.5854506484339e-05
-2.14714603239862e-05
-6.97839175723452e-06
-1.78362304452993e-05
-1.3604191093357e-05
-1.41314238849641e-05
-2.73079675924061e-05
-2.27354649498647e-05
-3.46118107190599e-06
-7.56797533469605e-06
-9.73845721246369e-06
-1.26722574808174e-05
-1.75266724797795e-05
-3.64433706081732e-06
-7.82999784302584e-06
-1.34094083683158e-05
-1.38241937984215e-05
-2.68366145719973e-05
-1.9536347820321e-05
-2.05574711387388e-05
-1.41194023014009e-05
-3.36105918612795e-05
-1.25156917207808e-05
-2.31472373340182e-05
-1.02908821474362e-05
-2.19927098303125e-05
-1.98753166150204e-05
-7.4418396457086e-06
-2.23454156356193e-05
-2.32864698426412e-05
-9.71680318819072e-06
-3.68700697989191e-06
-6.08994660156928e-06
-1.14993555627605e-05
-3.31760989099699e-06
-1.0483342875817e-05
-2.48470403434259e-05
-1.4281887013174e-06
-2.30186598873098e-05
-1.31979292708905e-05
-1.3419671647339e-05
-2.33717438830913e-05
-4.21024609024635e-06
-3.20399001409716e-05
-9.70932013872933e-06
-3.57455840407443e-05
-1.37932707721463e-05
-2.93391426310368e-05
-1.8564681341273e-05
-2.06585445703599e-05
-1.1579030443752e-05
-2.57998224701429e-05
-1.2819721258183e-06
-1.93942007658917e-05
-1.64388091541606e-05
-3.38875282262304e-05
-8.02340757152771e-06
-2.89942720622112e-05
-2.41974652698564e-05
-1.5113867744602e-05
-2.29452271775037e-05
-2.01801788257453e-05
-2.7833658678064e-05
-3.45038990982859e-05
-2.53880346876467e-05
-1.69680816943132e-05
-2.13776466574997e-05
-1.70984109563183e-05
-1.4423977085564e-05
-4.23469191988259e-06
-2.19869676690733e-05
-1.70054094614154e-05
-2.26326948874302e-05
-6.67207034651975e-06
-1.5571516713306e-05
-1.2405397662353e-05
-6.26165180978103e-06
-3.21300983048087e-05
-1.05295855554241e-05
-2.26872089715582e-05
-1.80877010771304e-05
-5.30701090323767e-06
1.87077651257336e-06
-1.31494308034057e-05
-8.92484006403479e-06
-2.55608086891872e-05
-2.80738569151273e-05
-1.93732389234013e-05
-4.02833853008502e-06
1.05333473275954e-06
-8.17874602349126e-06
-1.7574774057063e-05
-1.88227257193212e-05
-2.83682390615293e-05
-2.57109738988347e-05
-3.15724363276707e-07
-1.64949208644846e-05
-2.27319464314003e-05
-2.70498807355794e-05
-1.73511912843875e-05
-4.36575215124604e-06
-1.10904289288078e-05
-1.90793402487098e-05
-2.92326705823539e-06
-2.36337701085747e-05
-2.89551020169989e-05
-3.13841800037421e-05
9.8393787664744e-06
-2.24708734044692e-05
-1.35428416847026e-05
-3.1180342087209e-05
-1.65852645437909e-05
-2.27874889240246e-05
-1.70097740385578e-05
-7.50843111490265e-06
8.62743064608784e-06
-1.73726221507962e-05
-4.74994107646003e-06
-2.02877430817205e-05
-2.75059279362763e-05
-2.2852357367376e-05
-9.76155703539293e-06
-1.60122753708572e-05
-3.03554550490456e-05
-1.39115861886769e-05
-1.67108429745645e-05
-7.16710680731665e-06
-1.36375635970566e-05
-3.14227899251095e-05
-2.7489829898601e-05
-1.91653499003102e-05
-2.28612885072916e-05
-1.9063449862103e-05
-1.80341073218678e-05
-4.27483507501075e-05
-8.9820729799791e-06
-5.86533046044765e-06
-6.54482090105851e-06
-1.48534126393833e-05
-3.32380651340605e-05
-1.15143400120007e-05
-3.66307750652964e-06
-7.40172596914176e-06
-7.27190934793036e-06
-2.38535459521938e-05
-1.09654038051764e-05
-2.97379124533694e-05
-9.52602159003604e-06
-4.76061481498358e-05
-2.08486300425698e-05
-3.95666502320075e-06
-2.79730252426673e-05
-1.77137201057922e-05
-7.68019133967794e-06
4.27787511177733e-07
-2.84455912921319e-05
-1.68218271137462e-06
8.29590696333813e-07
-2.43057803103329e-05
-2.17097464695739e-05
-3.51113414737224e-06
-3.86476410193082e-05
-9.64194048956929e-06
-7.71433522589816e-06
-1.69051079261524e-05
-2.22701585564119e-05
-2.42776502404802e-05
-1.78792237653974e-05
-1.91843905091572e-05
-1.81330283239279e-05
-2.25063532994644e-05
-1.60097807760576e-05
9.41087825838579e-06
-2.34621335948211e-05
-2.49579994640903e-05
-2.38292240867394e-05
-3.09256450362078e-05
-2.00213135463227e-05
-1.60218344506598e-05
-1.9772990737411e-05
-1.18598585754949e-05
-2.54321843987568e-05
-1.66075775080275e-05
-1.01597768460797e-05
-1.9830518523964e-05
-1.41960658094241e-05
-2.53386857123297e-05
-4.42083485309005e-06
-4.43568468281247e-06
-1.73137471046806e-05
-1.94465307251443e-05
8.53962800224651e-08
-3.61874703590121e-05
-2.38340945093186e-05
-2.36435327098696e-05
-2.89608598367213e-05
-3.07126597929824e-05
-1.72303948004852e-05
-3.13775097965361e-05
-2.01600631489023e-05
-2.85547528419251e-05
-5.97306433580852e-06
-2.80988889123756e-05
-2.52559769214388e-05
-1.74297633335124e-05
-2.09348124507559e-05
-2.35412823446019e-05
-1.0619779570087e-05
2.39921770569851e-06
-8.81105816562178e-06
-2.41137831968637e-05
-1.2850645951335e-05
-2.78294393709148e-06
-3.19230801968509e-05
-1.88887504064469e-05
-2.01002022868515e-05
1.868802845384e-06
-3.21041046803367e-05
-2.93102027556519e-05
-2.5060661044956e-05
-9.15115162202043e-06
-1.10350317673559e-05
-2.57457567982344e-05
-2.15304349511631e-05
-2.01375404502513e-05
-1.83357628708222e-05
-8.54155661345192e-06
-3.25397225186085e-05
-1.05078622725281e-05
-4.92300673024424e-06
-1.7148526588289e-05
-1.0630940442461e-05
-1.96033357116942e-05
-1.15361867889802e-05
-2.1945511796614e-05
-4.24689969165541e-06
-1.8745032207237e-06
-1.81520077365877e-06
-2.16598683649568e-05
-2.59716684208756e-05
-1.2425170986691e-05
-1.81109806629865e-05
5.2380847208163e-06
-1.57212494253467e-05
-9.08213834241872e-06
-8.47652063079051e-06
-1.56714591588392e-05
-1.91613769172666e-05
-4.25935158853014e-05
-2.88056704057555e-05
-2.07504013334165e-05
-1.78816444824135e-05
-1.88676109332395e-05
-9.35838740928151e-06
-1.49411116450869e-05
-2.02353274418305e-05
-2.05326709007657e-05
-8.38034075632649e-06
-3.17237357970978e-05
-3.07722417463269e-05
5.43124373352454e-06
-1.57246071796791e-05
-9.15135919752981e-06
-7.28480686265927e-06
-2.2051257991251e-05
-2.44907341746686e-05
-1.23211907453947e-05
-3.4699054766255e-05
-1.03427229399206e-05
-4.86857732413604e-06
-1.1305630006287e-05
1.00186586208781e-06
-2.6267990529933e-05
-2.04245950186823e-05
-4.68049091385125e-05
-1.20695676901942e-05
-2.38458527650037e-05
-2.10053751703798e-05
-2.44365845599442e-05
-1.1479563826792e-05
-1.77958749555054e-05
-2.87840512666909e-05
-1.25354173245389e-06
-4.68609087216821e-06
-1.39060980594892e-05
-2.06550021943218e-05
-1.45682239364908e-05
-1.9016175760198e-05
-8.83064012915304e-06
8.50985986934789e-06
-7.61372636983079e-06
-1.80935722502587e-05
-1.68931654537313e-05
-2.02867978884675e-05
-2.48835580529595e-05
-1.83847647499738e-05
-2.46855611561237e-05
-2.04539058776984e-05
-8.98575183786283e-06
-9.29349082082647e-06
-1.09503241044561e-05
-2.23004621967067e-05
-1.19734510864274e-05
-4.60729341723622e-06
-1.60388182790016e-05
-5.46274010494382e-06
-1.42545984358189e-05
6.65459995534574e-06
-2.46861513138479e-05
-1.96745770547969e-05
-1.87260457807801e-05
-1.64958685245558e-05
2.65578075537739e-07
-1.96042658919066e-05
-5.31264738837814e-06
7.86231424988198e-07
-2.44704884136694e-05
-2.27623317754807e-05
-2.44248298117822e-05
-1.0014082425664e-05
-1.32411387209907e-05
-1.01941880572933e-05
-2.91958836236979e-05
1.03084179469498e-06
-7.88916607791752e-06
-3.18809307783651e-05
-8.55857457604604e-06
-7.3032767632715e-06
-1.6263770559961e-05
1.65923867164138e-06
-3.66701695183584e-05
-1.42755275400906e-05
-9.97182028389951e-06
-2.03629270876042e-05
-2.93458877327429e-05
-1.27473312709589e-05
-2.63869068539938e-05
-1.7957460474297e-05
9.03106081924181e-07
-2.03896012021427e-05
-2.29768243403016e-05
-1.97891262597993e-05
-1.86593384679076e-05
-9.2695989918333e-06
-1.63174460063639e-05
-2.17011260882696e-05
-2.88346002862569e-05
-9.28599893222041e-06
-1.69103612191762e-05
-7.18535909901111e-06
-2.34349689634922e-05
-1.68967471295965e-05
6.12566678711967e-06
-4.33573531097945e-05
-1.47547630997577e-05
-2.40166949067149e-05
-3.47652699131121e-06
-1.65069041437932e-05
-1.4670454646285e-05
-1.96333650233455e-05
-1.81097330312719e-05
-1.45517394414437e-05
-1.1376664448396e-05
-1.89810560494459e-05
-2.39526751457511e-05
3.09406819615291e-07
-8.31875823267552e-06
7.9780038801953e-07
-1.5908982599159e-05
-2.38999142511643e-05
-1.62461861765297e-05
-1.06636631524073e-05
-1.21987496732678e-05
-1.8895438634065e-05
-1.96200555642862e-05
-8.20261295345346e-06
-1.9907588358221e-05
-7.5610410328129e-06
-2.60025041867304e-05
-1.84841593239035e-06
-2.06826477965299e-05
-1.138867137765e-05
-1.46777882108114e-05
2.05606933686666e-06
5.22221651825151e-06
-2.36787797788696e-06
-1.57891585408387e-05
-1.43194333156626e-05
-1.18364246221154e-05
-5.72847419592818e-06
-1.86908917502621e-05
-2.3283188034934e-05
-1.03125611912788e-05
-2.20343745034305e-05
-1.17933554643009e-05
-8.55436779385693e-06
-1.00532325410134e-05
3.61100305397479e-06
-2.02989035998353e-05
-5.1657793509331e-06
-2.08574354954887e-06
-3.3615901948503e-05
-1.05112536256757e-05
-1.6721093519469e-05
-1.6534041178759e-05
-6.97565835662603e-06
-2.64761986678753e-05
-1.41386207736222e-05
-1.63606815456921e-05
-1.9943805251364e-05
-1.66115621164569e-05
-9.64392408128033e-06
-2.85220019977027e-05
-2.06497513452097e-05
-1.80580464412882e-05
-1.98820424060908e-06
-7.75029268916794e-06
-2.97028467103992e-05
-3.38429056063689e-05
-9.31832245715295e-06
-2.5234946496323e-05
-2.00088773242295e-05
-1.6006940318596e-05
-1.50358440157198e-05
-3.06100579630885e-05
-3.6235266457677e-06
-1.18367507943046e-05
-3.02551797504936e-05
-2.00916260223267e-05
-1.68187960338968e-05
-3.18282590859716e-05
-2.22277374988055e-05
-5.60538181913431e-06
-1.78009779833072e-05
-1.64677239066625e-05
-4.69399258088547e-06
-4.95050364326367e-06
-1.60143400390963e-05
-3.03170427204854e-05
-7.80878975531974e-06
-1.14687087991885e-05
-1.18910813250363e-05
-8.95495146990385e-06
-1.12314207720687e-05
-2.18118202619664e-05
-2.05305001270339e-05
-2.51127060916634e-05
-1.89957346618831e-05
-3.43882690240052e-05
-1.0911289233416e-05
-2.54103372281908e-05
-2.32814810905569e-05
-2.49578386942657e-05
-7.43779320550203e-06
-3.36553813223451e-05
-2.51376185741049e-05
-8.05429589386606e-06
-2.43382319573759e-05
-3.29736424781241e-05
-9.12086108057486e-06
1.65066277894375e-06
-1.08724035249289e-05
-2.00442511684474e-05
2.38414620233472e-06
-1.71663612183716e-05
-2.86192368003399e-05
-2.51515381953642e-05
-3.55707920214391e-05
-2.69955554869135e-05
-3.21790392710487e-05
-2.18172458216766e-05
-3.04834978367877e-05
-1.28826543313127e-05
-1.47380439339354e-05
-1.6812993082795e-05
-2.45386908891299e-05
-1.21198625240771e-05
-1.21285395065052e-05
-2.82612243668192e-05
-2.14008880892162e-05
-3.20119350125004e-05
-8.66240811964097e-06
-6.08445596020091e-06
-6.19532698112436e-06
-2.52929770871263e-05
-1.64124518080185e-05
-1.59589361219217e-05
-7.70387700857387e-06
-1.78727867447661e-05
-1.66616337077943e-06
-1.01350424492971e-05
-1.94261888094124e-05
-2.53797307179021e-05
-1.83188903946139e-05
-7.65271065147843e-06
-2.07017191345126e-05
-7.50889906746905e-06
9.46482151134077e-06
-9.31892303503006e-06
-3.34938097942864e-06
-2.02712516279565e-05
-6.28055552726521e-06
-2.77813472517872e-05
-2.41164570854528e-05
-4.98432412625837e-05
-3.26718948521396e-05
-2.06438033862255e-05
-2.94837825329836e-05
-2.70518222605676e-05
-3.11406570302958e-05
-2.46927495404584e-05
4.58285227608824e-06
-2.93178595591805e-05
-2.46264582557106e-05
-1.65067976829084e-05
-1.95811220909565e-05
-1.73782958887097e-05
-1.72007951825648e-05
-1.71539615442481e-05
-1.79012512407888e-05
-2.44182903535976e-05
-2.05114981704648e-05
-9.79338866700854e-06
-2.4655463312393e-05
-2.3156650264684e-05
5.6788293295821e-07
-8.5160511553661e-06
-2.36078314818505e-05
-1.57639908250397e-05
-1.92044214136666e-05
-4.06048910302552e-05
-1.9794410884332e-05
-1.26040217536909e-05
-2.28404769998247e-05
-2.32742687135304e-05
-1.21680952842631e-05
-1.68668401988324e-05
-4.23126485593186e-06
1.58971191834832e-06
-1.30506225570048e-05
-1.8290203386716e-05
-5.64529241050629e-06
-1.84889894991871e-05
-7.70846890317028e-06
-8.27150251492402e-06
-1.54432916632555e-05
-1.92249412836158e-05
-3.02695036521425e-05
-1.49818132706669e-05
-3.71426948514254e-05
-2.18006823965847e-05
-1.29057067024903e-05
-3.21831093446129e-05
-1.81963828224643e-05
-1.97186216129941e-05
-1.85936084196538e-05
-1.18599206699778e-05
-2.5205706231697e-05
-3.28256500485477e-05
-2.19972158057636e-05
-2.032686943539e-05
-2.69853364633276e-05
-2.56850065897034e-05
-2.3179101880298e-05
-2.65631815985411e-05
-1.54664696992941e-05
-9.29991730740424e-06
-3.5845714870402e-05
-1.86505591297926e-05
-2.7556208450569e-05
-7.54957427715046e-06
-2.02503700030841e-05
-2.16936804013753e-05
-2.27285197322271e-05
-4.0841425116136e-06
-2.07788832873381e-05
-1.60139020794369e-05
-2.55713870681222e-05
-2.81281766312809e-05
-2.46079981327407e-05
-1.7360001316356e-05
-6.79826819425587e-06
-2.68212459296801e-05
-1.46136855709715e-05
-5.22252067130824e-06
-2.39754397459858e-05
-1.4708124743323e-05
-6.72611663573071e-06
-1.94451052385835e-05
-1.56587069604425e-05
-2.30925951541877e-05
-3.12842766373908e-06
-1.20066262647152e-05
-3.0847165746837e-06
-1.49999250948191e-05
-6.40959711464477e-06
-2.10231715461318e-05
-1.61712823680303e-05
-1.56969341399217e-05
-6.3450893355554e-06
-1.84197240363956e-05
-1.82924851951896e-05
1.55186963842036e-05
4.16217112428606e-06
-2.59692283880173e-05
-1.0400841098707e-05
-1.3500135834675e-05
-7.7253008404811e-06
-1.78158960003073e-05
-3.7775344075498e-05
-1.81735279552056e-05
-2.01767848521354e-05
-2.46831258646629e-05
-2.31037575716218e-05
-2.07578401698805e-05
-2.27583130037094e-05
-2.2353322002618e-05
-1.39906074954137e-05
-3.74323961068302e-05
-2.83510914433958e-05
-2.42048864969412e-05
-3.4270562586364e-05
1.61024829113738e-06
-3.91438806746051e-06
-6.11420670958999e-06
-2.13981713557301e-05
-3.49874488642517e-05
-1.77114173401139e-05
-2.04504710300448e-05
-2.55403007642718e-05
-1.77581232624594e-05
-6.90172531422259e-06
-3.12546445299977e-05
-9.0093060693031e-06
-7.35257507798321e-06
-2.30866861578913e-05
-1.16748680174942e-05
-1.02356767351526e-05
-2.83492497488508e-05
-1.23658480938902e-05
-1.43877618659628e-05
-1.94425149416712e-05
-3.00032675520805e-05
-3.1868561408277e-05
-2.61653161969732e-05
-4.45346644975308e-05
-2.42795733119914e-05
-2.33295091984921e-05
5.38105779822656e-07
-1.5139532653943e-05
-2.10561822587658e-05
-2.1359091830193e-05
-1.38336846154514e-05
-2.44657695334892e-05
-5.00380122444285e-06
-2.56077946638613e-05
-7.32223706356937e-06
-1.99765595888253e-05
-1.52006123610498e-05
-2.37023780064698e-05
-1.83054883114768e-05
-3.00124808480166e-05
-7.51257123499294e-06
-1.57805363461063e-05
-2.08161100027943e-05
-1.73789509653557e-05
-1.07063205861124e-05
-2.08529236303444e-05
-8.89690439644294e-06
-1.89326135087778e-06
-3.10095101482255e-05
-2.28798515402887e-05
-3.45819502657253e-05
-3.40367468462287e-05
-4.55102715486826e-06
9.883881745559e-07
-3.1134664915716e-05
-2.62316681134278e-05
-1.16712063218529e-06
-1.83390579599268e-05
-1.94787864955402e-05
-7.89072334747062e-06
-9.82659999534945e-06
-2.15576688773571e-05
-5.12491276396428e-06
-3.29032725284164e-05
-2.33608390773494e-05
-3.24455639294517e-06
-1.0024603088812e-05
-4.43073030643513e-05
-9.72472019864329e-06
-1.47289333655469e-05
-1.94724387496099e-05
-2.37611411090114e-05
-1.35102269568393e-05
-3.27804799472381e-05
-2.75296344410225e-05
-2.56206948295359e-05
3.09907659708256e-07
-1.542772492008e-05
-1.16102688828836e-05
-1.73943662543149e-05
-1.66367152998905e-05
-7.11003559983917e-06
-2.05148988560393e-05
-2.57734247806756e-05
-1.70450897975452e-05
8.83814304028121e-07
-9.23954393517675e-06
-1.04141987519821e-05
-8.76126203545289e-06
-1.95577166501962e-05
-1.60257836993999e-05
-9.08398590351613e-06
-1.65849603083061e-05
-2.18023076836588e-05
-1.84577734099753e-05
-1.77523245800249e-05
-2.20429240715326e-06
-2.34768442399024e-05
-2.06285391717326e-05
-2.37026067246689e-05
-2.38928120901322e-05
-1.35076052606108e-05
-2.11224890056067e-05
1.22519689441373e-07
-2.2732081010161e-05
-1.10736128715941e-05
-3.34729130424027e-06
-2.37579420679777e-05
-2.89667622231796e-05
-1.15233699781532e-05
-6.49981274519349e-06
-1.28143475324401e-05
-1.82803502956133e-05
-5.05976484643196e-06
-2.03330805129693e-05
-1.99981314030322e-05
-6.1061657181582e-06
-1.140573999755e-05
-1.35553441167983e-05
-2.06721931203821e-05
-3.86277318934083e-06
-2.47716939781559e-05
-1.45443594455051e-05
-1.01560721716663e-05
-1.45589203705502e-05
-5.34842709301494e-06
-1.77409963010158e-05
-2.6967902543003e-05
-8.69649377390379e-06
-2.41068083521745e-05
-4.61162147840794e-07
-2.11074840864158e-05
-2.92360539676735e-05
-1.66934777648986e-05
-2.86930021625624e-05
-1.92688797497264e-05
-3.76176337381546e-06
-2.32383788506088e-05
-1.37291476581837e-05
-3.20293391796418e-05
-2.96878747772426e-05
-2.72838605820339e-05
-1.36408343635465e-05
-1.96703130912326e-05
-2.73944420074189e-05
-3.12723664846303e-05
-1.67979763543919e-05
-2.78149268405472e-05
-2.06487433263532e-05
3.81143297950802e-06
-1.67609032567742e-06
-1.77252109515262e-05
-1.68035460073555e-05
-7.14458568490938e-06
-1.44872688154738e-05
-2.93075963806839e-05
-2.93965781535302e-05
-1.49288087325038e-05
-2.31506698358665e-05
-1.92049933509086e-05
-1.394707524589e-05
-3.94316168395303e-07
-1.07335230040998e-05
-3.5349817111645e-05
8.44640211268741e-07
6.02622579909481e-06
-2.00709136671498e-05
-1.4260460020264e-05
-1.63929226173314e-05
-7.10400597145383e-06
-2.77843850317498e-05
-6.5961952652124e-06
-2.58031502030981e-05
-2.27213707776345e-05
-1.69763972773131e-05
-1.59132000750656e-05
-1.56844216462692e-05
-2.77058950692992e-05
-1.06286631104642e-05
-1.79542146770386e-05
-2.94191213938911e-05
-3.15999046401466e-05
-2.25935727705396e-05
-2.4303194128399e-05
-2.42266729443263e-05
-5.22201164029432e-06
-2.67952294071616e-05
-8.2322280203739e-06
-2.12577857078835e-05
-2.55217887127743e-05
-8.35395329157206e-06
-3.20526955847421e-05
-1.79395793479031e-05
1.19069769394657e-05
-2.59737221011631e-05
-8.40244284258805e-07
-1.72273116634866e-05
-7.60767325632846e-07
-1.50953720233903e-05
-1.60722983506377e-05
-2.61015899541424e-05
-1.37823025624863e-05
-2.76138603145377e-05
-1.43343254019604e-05
1.32096929214058e-06
-3.47777321668068e-05
-1.5046909733723e-05
-1.70075953947376e-05
-8.02895435879751e-06
-1.19445391817819e-05
-2.02299604382615e-05
-2.03500064399448e-05
-2.63884805248293e-05
-1.22699004942108e-05
-1.20331454113736e-05
-1.06127765048786e-05
-9.30940172143007e-06
-1.51269326611407e-05
-1.01944726891086e-05
-1.42968450799047e-05
-2.44022031472484e-05
-3.38358063179363e-06
-2.17810162440903e-05
-1.90454504842873e-05
7.92294449402552e-07
-7.48680697487932e-06
-4.12042982657896e-05
-1.78769542060613e-05
-1.61084699944168e-05
-1.53818984533138e-05
-1.82264791394357e-05
-7.96947763118251e-06
-1.75702660220566e-05
6.51530189628012e-06
-2.5432598770192e-05
-4.88768101544342e-06
-2.44746038593933e-05
-2.83938693421234e-05
-1.56846823004767e-05
-2.60507250678892e-05
-4.00245883899605e-05
-3.40212971526396e-05
-1.12146648456555e-06
-2.77480525414054e-05
-2.6923008691836e-05
-1.2655822706973e-05
-7.30080546482204e-06
-6.91407567260255e-06
-1.86119247891247e-05
-1.26081087491507e-05
-2.99444074140628e-05
-1.73300661029372e-05
-1.58680109642937e-06
-1.82020137362159e-05
-1.58442000845709e-05
-1.13608867528298e-05
-2.0026228493419e-05
-2.62720582192886e-05
-2.92377679935049e-05
-8.32753412028216e-06
-2.76454764970605e-06
-3.80597169382532e-06
-2.23165010295629e-05
-5.92887679318392e-06
-1.1982300179929e-05
-7.51055576839444e-06
-9.31697665721484e-07
-8.8291334970068e-06
-1.48955209505328e-05
-1.7511763883655e-05
-2.57994574716022e-05
-4.09619004634286e-05
-2.26378796310739e-05
-1.43234059753737e-05
-1.08700465534633e-05
-2.34365147964228e-05
-7.63394735723172e-06
-1.99348654392886e-05
-5.63241283523174e-06
-7.83412737655109e-06
-5.26454946547352e-05
-7.70999475335809e-06
-6.09267607239201e-06
-1.8638237284237e-05
-1.82403736764718e-05
-5.9840729172443e-06
-2.70486445786923e-05
-6.08333702578499e-06
-3.66647110724133e-05
-3.97734086957169e-05
-2.06007437098177e-05
-1.45090049003082e-05
-1.63472768813859e-05
-2.34440918287986e-05
-1.25521732000114e-05
-1.17384861827159e-05
-1.92124534385846e-05
-2.02634175708461e-05
-4.54287341249728e-08
-2.2998814815102e-05
-1.23423943844477e-05
-3.67199352285314e-06
-8.83407289905079e-06
-1.30937355760218e-05
-1.07306414192597e-05
-1.94171660408387e-05
-1.33899333610885e-05
-1.11176925902081e-05
-1.92944608865742e-05
-1.69044030636973e-05
-1.03814705680145e-05
-8.31993640153313e-06
-2.19142556214858e-05
-1.06929055032325e-05
-1.24691637745023e-05
-2.25413744622982e-05
-1.03866629923182e-05
4.92725334426375e-06
-3.75112454954451e-05
-5.28278635685015e-06
-3.3187512308147e-05
-7.33260602902548e-06
-1.29323594856311e-05
-1.52583707326291e-05
-2.8391762920146e-06
-8.48577558303496e-07
-8.82104947740762e-06
-9.59791157605317e-06
-3.43601914453106e-05
-1.077752836585e-05
-8.39745794849669e-06
-3.08179024662472e-05
-2.11994133014239e-05
-2.20394387393529e-05
-2.31122199781712e-05
-2.35595685371018e-05
-2.79006120877465e-05
-7.79137100251061e-06
-1.90267542688212e-05
-1.29442405154318e-05
-1.74121185901383e-05
-4.7827051881839e-06
-1.69729890734704e-05
-9.26220240715562e-06
-1.36008565039781e-05
-1.70268272504456e-05
-9.87990682653451e-06
-3.05904465389344e-05
-3.0996969361106e-05
-1.73687698700321e-05
-2.44905579333609e-05
-2.64941242834063e-05
-2.33702413428031e-05
-1.67484135203288e-05
-1.4754686388915e-05
-1.91414678594958e-05
1.05496744716785e-06
-1.21417457057525e-05
-1.61840657500903e-05
4.69439518371551e-06
-1.82562976455873e-05
-1.72255342628779e-05
-1.00472836775418e-05
-7.94756967714387e-06
-2.15245524448366e-05
2.97255182492059e-06
-1.11513788409839e-05
-8.5189423594639e-06
-3.3348788099953e-05
-2.6444441537328e-05
-6.34112926181847e-06
-2.06389237350758e-05
-2.25656597478837e-05
-1.29933686452513e-05
-1.5204248455651e-05
-4.47659521732198e-06
-1.38503474467134e-05
-2.48201855057284e-05
-2.17480250373495e-05
-2.07675438727177e-05
-2.74725848880232e-05
-2.09688637806033e-05
-2.30318887006449e-05
-1.69004048924637e-06
-1.80259603202945e-05
-2.61594316818167e-05
-2.4457375885717e-05
-2.16807086095324e-05
-3.82414951662786e-05
4.2789836355076e-06
-3.44389768823896e-05
-2.39188985582914e-05
-1.30787229667263e-05
-4.34553044627828e-05
-2.54318274916254e-05
-1.65386959293832e-05
-1.01286855122822e-05
-8.48919211592767e-06
-1.03873464843321e-05
-2.10254361068511e-05
-1.74771560828569e-05
-1.74724195255745e-05
-1.5276174143658e-05
-2.25436393496329e-05
-3.20497649933104e-05
-3.33465304259538e-05
-1.04084162013106e-05
-4.15748063377336e-05
-4.9019743930543e-06
-3.10952392150943e-05
-2.92065066065128e-05
-1.13187345882904e-05
-1.56859652331603e-05
-2.88603750725774e-05
-1.49075307161245e-05
-2.81851018924818e-05
-1.15224902025239e-05
-2.96907536469821e-06
-8.17430584363733e-06
-1.15539798254257e-05
-1.55758331544236e-05
-3.58866323175687e-05
-9.2145093651848e-06
-2.61038127104579e-05
-2.37400648447199e-05
-3.43205729429617e-05
-9.58582642538114e-06
-1.5381828607443e-05
9.66885382811572e-07
-2.7667432209377e-05
-2.22088869304264e-05
-1.34832547787207e-05
-2.32141547907467e-05
-2.90022304652228e-05
-6.46337525005745e-06
-1.48494180665425e-05
-1.05310563688819e-05
-1.8848046213028e-05
2.78981516754812e-06
-1.54282131502769e-05
-1.47748277542885e-05
-4.56410945898962e-06
-2.03411789177411e-05
-2.12498871180336e-05
-2.02677385022876e-05
-3.29209867112638e-05
-8.29376381724108e-06
-6.78188007195257e-08
-1.92558630688958e-05
-1.90819847916207e-05
-4.59669810402072e-06
3.8022029997433e-06
-3.07692594153161e-05
-7.98989321899533e-06
-2.98994820544768e-05
-2.13408700689591e-05
-4.02152069440765e-06
-8.6280393816243e-06
-1.63465396933457e-05
-1.67763609362424e-05
-2.3992866586357e-05
-2.09232464568494e-05
-2.44712625281028e-05
-3.01969443292954e-06
-1.02505177775092e-05
-2.19191367076254e-05
-2.71812048200995e-05
-1.52690622497264e-05
-1.92318165175081e-05
-5.07556516876709e-07
-1.08526200624188e-05
-1.37414544749911e-05
-2.24578503336352e-05
-2.09207524232387e-05
3.14795402175829e-06
-2.0198267314536e-05
7.22924746134405e-06
-2.03604919588582e-05
-1.83962441884213e-05
9.97309828919389e-06
-2.85175697989632e-05
-3.02765910902936e-05
-1.75520471778737e-05
1.94208017811768e-06
-3.21711988762536e-05
-2.00837559662314e-05
-2.36839165838953e-05
-5.89224540469734e-06
-1.54906188875653e-05
-7.12817718268145e-06
2.0613611296453e-06
-3.44340271411527e-05
-1.13549704916631e-05
-3.68558669289042e-07
-1.56655638936879e-05
-3.65110030003346e-05
-2.76408177915743e-05
