# Supplementary material for: Research on computational propagation and identification of mine microseismic signals based on deep learning
Source: PLoS One. 2025 Oct 22;20(10):e0334641. doi: 10.1371/journal.pone.0334641 (PMC12543183; doi:10.1371/journal.pone.0334641)
Supplement: S11 Data — (ZIP) [file pone.0334641.s011.zip › 000101100002730.xlsx_0.txt_24.txt.txt]

-1.10194029721684e-05
-7.47434543218457e-06
-2.08628289681162e-05
-2.52885208139364e-05
-2.1706568975581e-05
-2.11083646080209e-05
-3.10300179477711e-05
-1.95077808288274e-05
-1.38411876113894e-05
-1.39624323364862e-05
-1.11628743986889e-05
-1.07277598506966e-05
-1.31926406777683e-05
-1.59381348675491e-05
-5.59342339318881e-06
-1.20695988729092e-05
-2.97618732872427e-05
-2.29618369155702e-05
-2.2233733731927e-05
-8.68106003518559e-06
-2.33433554304874e-05
-2.04285080613216e-05
-1.65862818091756e-05
-1.18243103783662e-05
-1.67994049832861e-05
-3.04460761940989e-05
-9.52161793267348e-06
-8.17082207852743e-06
8.42905551241675e-07
-1.90979554534404e-05
-3.5610017595608e-06
-1.07002668535579e-05
-2.55767749803857e-06
1.89348262193743e-06
-2.06773027101914e-06
-1.97069070074368e-05
-2.05339378973133e-05
-1.8442422722092e-05
-1.84952388461604e-05
-3.56570540990738e-05
-3.57948125470988e-06
-8.42746023470163e-06
-2.57921826306721e-05
-1.44483773416779e-05
-2.63341538816813e-05
-2.10487197034606e-05
-1.95773815164885e-05
-3.64612261404989e-05
-1.99299150414525e-05
-1.22342914628503e-05
-1.9212133700543e-05
-1.61940501471316e-05
-1.9525616192374e-05
-1.13170161899621e-05
-1.61382347238813e-05
-1.31289525323531e-05
-3.43956758552229e-05
-1.06749941892002e-05
-2.34511685242346e-05
-2.62936979398634e-05
-1.41492010490812e-05
-1.53722816210044e-05
-2.53359744693773e-05
-2.85132062235413e-05
-1.48054654864624e-05
-2.57014405360263e-05
-7.02976068734967e-06
-2.63938059769663e-05
-1.41502769219667e-05
-2.87662123215006e-05
-9.88980313702916e-06
-2.95517693767091e-05
-2.54016517068977e-05
-2.21363156122185e-05
-9.31460163892067e-06
-1.52954752237752e-05
-2.66550667102371e-05
-6.40853358698066e-06
-1.37671702107736e-05
-1.75453333892224e-05
-1.96993437968699e-05
-2.5119896913127e-05
-1.88580726622052e-05
-1.33824906430882e-05
4.5576739173781e-06
-3.83450901762991e-06
-1.0983866111222e-05
-1.03516200028829e-05
-1.59890366567692e-05
-1.19759230874225e-05
-2.68646600562323e-05
-3.57163687051235e-05
-5.21587797691222e-06
-1.1287743782419e-05
-1.04543123781855e-05
-2.89082562404348e-05
-1.02880266381401e-05
-1.41223969226566e-05
-1.96540427664036e-05
-1.98367337331472e-05
-2.61144561146727e-05
-9.12887960894838e-06
-3.15648955595417e-05
-1.11280941905882e-05
-8.9361930832225e-06
-1.73442232455615e-06
-1.63278920408546e-05
-1.21443112220659e-05
-2.72692989234478e-05
-2.24110796295385e-05
-7.04431901372539e-06
-1.02777649474102e-05
-9.50502604286249e-06
-9.62434830853014e-06
-2.99174090851191e-05
-3.15272235454973e-05
-1.99266806766154e-05
-1.98544614112254e-05
-2.84058063299525e-05
-1.69767361121092e-05
-8.73972643946225e-06
-1.05045380985375e-05
-1.9607685645779e-05
-2.58685828548849e-05
-7.72844572072096e-06
-8.73859166049055e-06
-8.59549869009004e-06
-2.55882052057752e-05
-9.84571277056113e-06
-2.49999654816814e-05
-1.62975745260728e-05
-2.66525415020635e-05
-1.19875274599557e-05
-1.04646659798507e-05
-4.61316660851337e-06
-1.45262036833088e-05
-3.92710240235785e-06
-1.60930355269087e-05
-6.63634066086026e-06
-1.86931676407382e-05
-2.11461810049672e-05
-1.00268373813864e-05
-5.69400460599256e-06
-3.20641411669732e-05
-3.1417623132397e-06
-1.18799831468409e-05
-1.29876346975471e-05
-2.74054396910063e-05
-2.31598528930742e-05
-2.65314709071886e-05
-4.02448573579963e-06
-8.26994958533941e-06
-7.70766610460708e-06
-1.50786691991213e-05
-1.35750802480609e-05
-1.77532145798171e-05
-2.30822641595816e-05
-2.82622634539394e-05
-1.64688466742015e-05
-1.31189282302587e-05
4.63200054565993e-06
-2.13755919807956e-05
-2.42826851222297e-05
-3.71768669172713e-05
-4.63516521613235e-06
-1.2171303078763e-06
-1.88512767806399e-05
-5.43932620080821e-06
-2.33460387281009e-05
-2.60075940253513e-05
1.81946193519119e-06
-1.11446281100259e-05
-3.41987487561507e-05
1.04850382210284e-06
-6.40333289071449e-06
-1.57042903198905e-05
-5.97996441488409e-06
-3.28323019600097e-05
-1.11808338859626e-05
-2.1218726154005e-05
-1.9957011384821e-05
-1.8299423736705e-05
-1.20117304167322e-05
-6.63667714454825e-06
-2.45888720930151e-05
-2.36038948856414e-05
-6.47425116348801e-06
-2.08984185311049e-05
-2.36366401281552e-05
-3.038213571909e-05
-3.73544064674887e-05
-1.35020351552602e-05
-1.83937323020917e-05
-1.11236003828898e-05
-1.16590240592912e-05
-3.5317124342336e-05
-7.66884131203215e-06
-1.25973453645974e-05
-2.3320781187036e-05
-3.38605231941111e-05
-1.12542080643924e-05
-1.41539176017575e-05
-2.58484069522828e-05
-1.05107982688229e-05
-1.09098340416508e-05
-2.2767302639673e-05
-2.41856072166566e-05
-9.06688616463554e-06
-2.40824750109923e-05
-1.72889923148587e-05
-1.5012345868287e-05
-1.1713433204203e-05
-1.00199312725913e-05
-2.26958851633156e-05
-5.44453401790634e-06
-1.95357739855241e-05
-2.81092702936288e-05
-3.15459404471607e-05
-1.61330108865689e-05
-3.66159665291451e-05
-1.94802232061582e-05
-2.3455553398982e-05
-2.0881619264174e-05
-1.29338840065895e-05
-2.46120724992982e-05
-1.32108305592599e-05
-3.69982697065059e-06
-1.15559956076713e-05
-4.80750124385136e-05
-1.81793057393797e-05
2.76534895250748e-09
-4.0938358001231e-06
-1.36043881091536e-05
-7.15206959339045e-06
-2.23439005935632e-05
-1.30090604640294e-05
-3.54539435074087e-05
-6.50455014593843e-07
-3.08695376975537e-05
-1.86393206552532e-05
-2.13440357554415e-05
-2.63954577950338e-05
-1.92380218937741e-05
-1.6182048082298e-05
-1.72222787292582e-05
-1.37039953870584e-05
-7.7184020320594e-06
-1.65971805475618e-05
-1.99426333664076e-05
-7.15810223837954e-06
-1.1959611249421e-05
-1.46794454505588e-05
-3.18327274788852e-06
-1.18781516824988e-05
-3.1492452245618e-05
-1.81686862944129e-05
-2.05693660640017e-05
-3.26377078981929e-05
-2.83163878894612e-05
-1.12407139711251e-05
-1.18856300937466e-05
-3.74616473869745e-05
-1.27924387653971e-05
-1.41829058243973e-05
-2.24139132167886e-05
-1.83939338245375e-05
-2.81054164537595e-05
-1.19997637640977e-05
-2.48432966857365e-05
-1.36045995136208e-05
4.99659791886554e-06
-1.57275686049639e-06
-2.35458780890234e-05
-1.4131877385888e-05
-2.37231209335721e-05
-2.56997376534294e-06
-1.7849999778847e-05
-1.25891406250238e-06
-1.20850126742767e-05
3.43073958352273e-07
-1.66879972212784e-05
-3.58791589131302e-05
-1.46041712026189e-05
-1.33044056380322e-05
-2.17074549401699e-05
-1.0034002188204e-05
-1.46038087997608e-05
-2.09293890482566e-05
-6.80779249758588e-06
-1.12841624561243e-05
-3.18125705735669e-05
-1.16979749797597e-05
-6.8178808706813e-06
-2.14434407974418e-05
-5.06975094853613e-06
-1.53064438936619e-05
-1.9065563796868e-05
-1.78090861419226e-05
-2.2275900403179e-05
-1.14636235079783e-05
-2.81438020233182e-05
-1.16501339155855e-05
-1.51114859052747e-06
-1.62123991649056e-05
-1.20060707124037e-05
-2.3295995895528e-05
-2.65592248078792e-05
-2.68994738450728e-05
-1.46953818581413e-05
-7.74800844405086e-06
-2.53312447146604e-05
-1.16159076585061e-05
-1.71078086005985e-05
6.06036382994671e-06
-3.24078763341029e-05
-7.5756489356089e-07
1.56786753490318e-07
-1.19055967686615e-05
-1.30130269685258e-05
-4.37533496517564e-05
-2.18098071000908e-05
-2.74864690766244e-05
-2.16030950601008e-05
-2.47311418700763e-05
-1.75526596482273e-05
-9.67017130788265e-06
-2.71137426836697e-05
-1.69405949836116e-05
-2.73314919785424e-05
-2.43401227941729e-05
-1.97848383915377e-05
-2.35488704460601e-05
-1.70878068758128e-05
-9.48760856204766e-06
1.56584745787752e-06
-2.03377100868502e-05
-9.6554220918458e-06
-1.56683372559807e-05
-1.26355764216243e-05
-1.20525677770354e-05
8.14579059925777e-07
-7.66170070261255e-06
-2.0905971214487e-05
-2.31405401053006e-05
-1.66478460774039e-05
-3.35614143800762e-05
-2.68015072023705e-05
-1.52149622112188e-05
-5.92263641829779e-06
-2.37890229683775e-05
-3.05597922848994e-05
-1.09173912279119e-05
-2.65988727171426e-05
-1.11276696427849e-05
-2.04911134172311e-05
-9.49234285182428e-06
-1.73013648252693e-05
-3.29017275739867e-05
-2.44908649614123e-05
-1.61541572575692e-05
-1.42085315635745e-05
-7.19754405754769e-07
-1.17217134435333e-05
5.57548271761211e-06
-1.76359208879859e-05
-1.03041151643501e-05
-2.46842408984334e-05
5.69299313781572e-06
-8.36083193839855e-06
-2.05936910090982e-05
-1.75720769318476e-05
-2.40915120569094e-05
-2.42157913086035e-05
-2.34905260919411e-05
-1.13399185766863e-05
-2.83319971891719e-05
-1.00233370254899e-05
3.18088082552823e-06
-2.25299178479729e-05
-3.57439008530097e-05
-1.18813421749517e-05
6.25154664286929e-06
-2.61533980907091e-05
-5.4740757014146e-06
-7.18873006451171e-06
-1.59279206892883e-05
-3.13487398683937e-05
-2.76026742456606e-05
-8.24306186207466e-07
-5.09586595426022e-06
-2.0142085572685e-05
-2.68247280363157e-05
-2.08646036354979e-05
-1.64303452642629e-05
-3.19141371891275e-05
-1.67065772938221e-05
-1.58612340950471e-05
-8.426065058687e-06
-1.21666875110059e-05
-2.5526302198916e-05
-1.91948545968982e-05
-3.71594380457577e-05
-1.23754299512404e-05
-2.67739908315849e-05
-5.77495293510668e-06
-2.89363530220709e-05
-1.69331906818374e-05
-1.71354632416491e-05
-1.99918950162901e-05
2.95029528857184e-06
-1.7868990243889e-05
-1.82676163045222e-05
-2.02719371379175e-05
-2.40722191952874e-05
-4.41420039588978e-06
-1.9864109257466e-05
-2.0422661982386e-05
-1.83771854748827e-05
-2.53167699279447e-05
-1.22824862876401e-05
-2.25646200745045e-05
-2.47290592219118e-05
-8.93576641587382e-06
-1.44064485754476e-05
-2.0199945082293e-05
-9.76771156306613e-06
-3.346047832114e-05
-8.6681752485588e-06
-1.83422416333662e-05
-1.60866145342913e-05
-3.25406489466356e-05
-3.28022095854156e-05
-1.72386392769324e-05
-3.379710313428e-05
-3.98921710253327e-06
-2.3191956134481e-05
-1.58112652640095e-05
-1.82771721916305e-05
-1.91982180392557e-05
-2.33574367365067e-05
-6.75640699289918e-06
-3.63324830085076e-05
-2.14988850948287e-06
-2.8661168659787e-05
-2.80052493767178e-05
-1.0722659682987e-05
-1.7038404304708e-05
-1.68479954590236e-05
-1.48248589927494e-05
-1.88450815393701e-05
-2.76650527349012e-05
-2.35831168126872e-05
-9.3291572420113e-06
-2.68118146965621e-05
-1.78486259150185e-05
-2.80471261499972e-05
-2.29554929091885e-05
-4.03891660723888e-06
-2.57746687008581e-05
-2.80593462385125e-05
-1.07953970463001e-05
-1.23555053950275e-05
-2.5078967219924e-05
-2.83910995536112e-05
2.28443480704611e-06
-2.80982992975942e-05
-7.67786327061824e-06
-1.50162627249131e-05
1.35502819068593e-07
-2.42405513072776e-05
-1.07815971910635e-05
-1.97563149296253e-05
-1.1225584585609e-05
-1.86366685405031e-05
-3.46641914908712e-05
-1.25443819133614e-05
-1.38041878703467e-05
-2.00372394966303e-05
-2.57133428427142e-05
-2.43633614620708e-05
-1.35801040737858e-05
-3.25277543260711e-05
-1.41358330616906e-05
-1.37571333477061e-05
-2.66209244093727e-05
6.08584995341761e-06
-2.3285316111876e-05
-1.66196213712577e-05
-2.29392099726225e-05
-1.11994361150897e-05
-2.21318729626351e-05
-8.06702298887128e-06
-1.39620701368015e-05
-1.43965557979165e-05
-2.02824671073212e-05
-1.71104134808545e-05
-3.35702133189569e-05
-2.06461319778758e-05
-7.70468398643081e-06
-2.21031516647756e-05
-1.98275012741075e-05
-1.48358247938448e-05
-2.08661541062124e-05
-2.46798491945289e-05
-1.01009262118686e-05
-1.86441715198198e-05
-2.83357807577038e-05
-1.20647878513719e-05
-2.63309711997512e-05
-2.28793706082257e-05
-2.85584582683332e-05
-1.11332668455978e-05
-1.13080447705153e-05
-2.90815783203432e-05
-3.07427879817599e-05
-1.44960788003336e-05
-1.05689132833825e-05
-7.84369111989964e-06
-7.86367742882551e-06
-1.23466001359022e-05
4.56631022365773e-06
-2.74992896616196e-05
6.90357590335192e-06
-6.33688114990109e-06
-1.49912450325454e-05
-1.36932534805314e-05
2.35794657722053e-07
-9.78708413609032e-06
-1.11973844528866e-05
2.93394150607025e-06
-6.81458177020314e-06
-1.53099468115079e-05
-4.57018752800804e-06
-2.70747041206886e-05
-1.95000413962284e-05
1.95529276820476e-06
-3.86088017871466e-05
-1.84919046459194e-05
-1.9969785219242e-05
-2.73661622832194e-05
-1.90394520279304e-05
-2.1239236781179e-05
-1.15772367357779e-05
-3.63351851774341e-05
-1.90595427971788e-05
-2.0637239409447e-05
-1.16249988105693e-05
-2.9269106366686e-05
-8.62950681603897e-06
-1.66509120330764e-05
-2.94355063396206e-05
-1.39843678187483e-05
-6.7448478095937e-06
-4.15934245075978e-06
-2.88653220440257e-05
-2.62037165989876e-05
-2.22650751801911e-05
-2.46203639671367e-05
-2.25056311669139e-05
-1.67795988530997e-05
-1.27324303487283e-05
-2.9987699050586e-05
-5.93410706322896e-06
-1.53095540259373e-05
-2.58087725254618e-05
-1.70813916134683e-05
8.44661961860781e-07
-7.30364415723369e-06
-1.21906296461858e-05
-1.7063106946047e-05
-2.01907207212701e-05
-1.37714491099332e-05
6.82154418242764e-06
-3.05180271227328e-06
8.62617207602311e-07
-2.67571411843141e-05
-2.50261042955476e-05
-2.03035574008073e-05
-4.99692053963305e-06
-1.42938401794459e-05
-2.11026270781806e-05
-3.29341280481651e-05
-3.03712394521063e-05
-1.3375609681061e-05
-1.30004990673517e-05
-1.0253109469836e-05
-9.85921807869451e-06
-2.53992256546723e-05
-2.49493156244322e-05
-1.41934902732437e-05
-2.01396629069718e-05
-2.74380285351819e-05
-7.7016908217218e-06
-1.98994732989663e-05
-2.69908409520122e-05
-1.65128286512915e-05
-3.79631528603603e-06
-9.36495670773286e-06
-2.53411595636568e-05
-1.32886749892821e-05
-1.23419393832167e-05
-2.36775650291485e-05
-2.47396402820705e-05
-1.56878090016531e-05
-1.16726264435207e-05
-1.07559004069699e-05
-4.02290202935133e-05
-1.05361768900508e-05
-2.19190135977779e-05
-9.66693366859672e-06
-1.67622090457912e-05
-2.59809346581709e-05
-1.59012708088617e-05
-2.92831659761051e-05
-2.08545797669052e-05
-7.76237443207606e-06
-2.87299946183872e-05
-9.10814060930345e-06
-1.84447410827924e-05
-3.10826507966171e-06
-2.2001028739357e-05
-1.45860373112387e-05
-1.43750879816902e-05
-2.9391845449186e-05
-1.63200385526861e-05
-1.69705446694775e-05
-7.52694948734381e-06
-2.58332172325883e-05
-2.72531168730004e-05
-1.92339505393251e-05
-1.6713029625119e-05
-1.72207812190793e-05
-2.52342660671058e-05
-1.42965384191714e-05
-1.17452490026866e-05
-1.18620086787319e-05
-2.00580677421402e-05
-3.76117118743438e-05
-1.69598473232635e-05
-8.64073447169395e-06
-2.66526630114986e-05
-8.92524478860299e-06
-2.63133347369424e-05
-9.8137876116989e-06
-1.84732913864224e-05
-1.39042595901046e-05
-2.53527355657795e-05
-2.44079792223392e-05
-1.87055684183905e-05
-2.13049753160095e-05
-3.00560062155453e-05
-2.22325834202067e-05
-1.545036839917e-05
-1.30997394582468e-05
-6.90883004448489e-06
-1.73579058031326e-05
-3.57993573711476e-05
-3.27337278144403e-06
-8.57129672327311e-07
-2.31712351422927e-05
-2.00199945281097e-05
-1.5483827263646e-05
-8.29393499023177e-06
-2.06749261189128e-05
-2.66955687998525e-05
-2.9342351440793e-05
-1.11768504564483e-05
-2.35171827690955e-05
-1.97021955367353e-05
-2.36968080463141e-05
-2.41485680691682e-05
-9.78866424431224e-06
-2.66828884237327e-05
-9.12650650078028e-06
-2.35205273501297e-05
-1.8212656632645e-05
-1.60594891293959e-05
-1.11698035955577e-05
-1.03127978808809e-05
-1.56491307001554e-05
-1.92914211332767e-07
-1.20672680551823e-05
-2.17257925676275e-05
-5.03460350192603e-06
-3.54990754273412e-05
-2.46556587395712e-05
-8.51000912612851e-06
-1.03267119379993e-05
-2.98131831919536e-05
-2.11106602498816e-05
-2.61074610887701e-05
-2.10579513684497e-05
-1.49138273393624e-05
-1.24169116961023e-05
-1.68707036281887e-05
-3.06781270871029e-05
-1.00920673897429e-05
-2.29449297559156e-05
-1.08132756463398e-05
2.28674938226086e-06
-1.06104068506597e-05
-7.86005894226451e-06
-2.09640181446188e-05
-8.97924004960891e-06
-2.42446309936777e-05
-5.27050659063867e-06
-3.98543124450438e-05
-2.37860805933864e-05
-1.48151402541523e-05
-2.29658135712592e-05
-1.93601024422373e-05
-3.64394411458305e-06
-2.09946599060943e-05
-1.36873756906206e-05
-2.45548774496206e-05
-1.33424941225056e-05
-9.04852811714446e-06
-2.02126268997996e-05
-8.18214530284013e-07
-1.43061364605813e-05
-1.76125958531666e-06
-1.40203956363018e-05
-2.13508143301119e-05
-6.16658566361573e-06
-5.89766879578961e-06
-1.32493479896717e-05
-1.60071081908046e-05
-2.30255533506199e-05
-1.28460051420215e-05
-8.92187534463719e-06
-1.34332234789352e-05
-2.67929522337635e-05
-2.74586450974064e-05
-1.25247789183745e-05
-1.37519439958631e-05
-3.39503112271865e-05
-2.05158797286575e-05
-2.01365054576318e-05
-3.80399004269456e-05
-3.80686082955706e-08
-2.26798686047993e-05
-3.03375745176689e-06
-1.16367214770717e-05
-6.29913679142602e-06
-1.99805909466723e-05
-1.88257876843934e-05
-1.10255370975478e-05
-1.16178638302506e-05
-1.18728786071628e-05
-2.00588784891763e-05
-1.30346261172144e-05
-1.55669203032246e-05
-2.16390943877366e-05
-1.28679091748709e-05
-2.59364364815644e-05
-1.06152846879692e-05
-2.6623328503531e-05
-2.23701456244274e-06
-1.89097313780318e-06
-2.43075470781056e-05
-1.39091566542252e-05
-3.4594138277334e-05
-2.29219128932161e-05
-1.81510294975738e-05
-1.95086578258235e-05
-1.57042983996485e-05
9.49843166034586e-06
-1.94522577645544e-05
-1.98508335841229e-05
-3.28693100382377e-06
-2.66184882974553e-05
-1.96499559836521e-05
7.10592038317339e-07
-8.70871925146805e-06
-8.86973465911598e-06
-2.87207417212448e-05
-1.05121681797219e-05
-1.97158824143564e-05
-2.57867409440943e-05
-1.93318844747179e-05
-2.43585161246595e-05
-1.99964696656643e-05
-2.03715356650875e-05
-9.76984192914998e-06
-1.87631976272258e-05
-2.24523706692503e-06
-1.34586080923952e-05
-2.59944350159347e-06
-3.79601350536036e-06
-3.12212876457453e-05
-2.88173595963915e-05
-1.62018291628879e-05
-2.82438854097562e-05
-4.36734544962732e-06
-1.28474886474187e-05
-2.68155052809054e-06
-1.73699168940237e-05
-1.87104226132433e-06
-2.59312228871708e-05
-2.39801582045863e-05
-1.76243494232877e-05
3.82577803469102e-06
-1.17110592308811e-05
-2.800232466395e-05
-1.35274827880337e-05
7.54058927874368e-07
-2.29911195963963e-05
-3.25082569089283e-06
-2.96707628631937e-05
-2.39754808584944e-05
-2.89872788084407e-05
-2.4318946100815e-05
-9.13854582298458e-06
-1.86069206270731e-05
-7.79577592627342e-06
8.8072835261344e-06
-2.2741372459331e-05
-9.33119723483463e-06
-3.10395614898979e-05
-2.29554738719331e-05
-1.32215503309105e-05
-9.54028957823606e-07
-1.31506027335262e-05
-2.10171751489511e-05
-2.05362269865525e-05
-1.72888669119473e-05
-8.9323139050199e-06
-5.42727688009604e-06
-1.52644795912602e-05
-2.34426595364175e-05
-1.03263548004893e-05
-1.43433206894347e-05
-1.33244804101668e-05
-1.97590775232941e-05
-3.86982088690557e-05
-2.5031360654551e-05
-2.32614992722045e-05
-1.13789158336505e-05
-2.0320957967302e-05
-1.10173205650412e-05
-1.78704688462768e-06
-1.12202066637316e-05
-4.02857445768707e-06
-1.61689207863902e-05
-4.24919777100471e-05
-3.94546151971793e-05
-2.41106430576943e-05
-2.22848293945356e-05
-2.44294652958426e-05
-1.901930107092e-05
-2.27857841156075e-05
-2.30630671946751e-05
-1.66464473364836e-05
-1.24942134177675e-05
-2.24088559050408e-05
-1.65910313920984e-05
2.92166544952721e-06
-1.27007488847656e-05
-2.75593528574863e-05
-1.62224630723546e-05
-3.01432088063233e-06
-1.02057471911986e-05
-2.25066504670388e-05
-2.2093931613663e-05
-9.26716678018262e-06
-2.07664985247731e-05
-1.71146801344996e-05
-2.12343516787541e-05
-5.99342873840013e-07
-1.63826652564285e-05
-2.02260811902122e-05
-1.4573161977146e-05
-1.66963897395658e-05
-9.95260452868975e-06
-3.57174104147636e-05
-2.66849321635443e-05
-1.84109516252343e-05
-1.19661376504566e-05
-5.46174059616578e-06
-1.58278641128195e-05
-2.35176648265676e-05
-2.63748485365503e-05
-1.9457250652046e-05
-1.97437063587734e-05
-2.04978749479209e-05
-7.78687436790652e-06
-2.49945029219288e-05
-2.514322596611e-06
-2.3068637315465e-05
2.1954600035455e-06
-1.61334699536723e-05
-1.2389432497918e-05
-6.51844367855072e-06
-1.86283430292476e-05
-3.34838865535951e-05
-1.19856029675789e-05
-1.22387100060702e-05
-2.78133564561108e-05
-1.72360513765935e-05
-2.38554190568187e-05
-1.28214933282096e-06
-1.16032011243991e-05
-2.69462033382303e-05
-5.01520718882356e-06
-2.74503337173337e-05
-9.19847629560142e-06
-2.27337648421312e-05
-2.524928073775e-05
-1.47842675312294e-05
-1.54666210672641e-05
-2.87831138573889e-05
-2.47380583282895e-05
-1.30724803739948e-05
-3.73993343490335e-06
-1.49619808175155e-05
-3.5151157134441e-05
2.9946105208622e-06
-5.30834102351094e-06
-9.68058366538847e-06
-3.75406219105096e-05
-3.90168016590015e-05
-1.619312532758e-05
-1.86604388684772e-05
-3.34393428051722e-05
-3.58686510382034e-05
-2.76099717133433e-05
-1.0766832203893e-05
-1.32484032951999e-05
-3.14614013408653e-05
-2.06933691909989e-05
-7.84939595956556e-06
-2.57383193832194e-05
-5.40647660388384e-06
-2.61727593373779e-05
-8.97956864272773e-06
-3.3876383653653e-05
5.2773990408077e-07
-1.71768712055213e-05
-2.49253795038399e-05
-2.10940301108509e-05
-2.2002402268264e-05
-1.46224535434865e-05
-1.81882571608546e-05
-8.26109344860151e-06
-2.80379843951042e-05
-1.40789919414662e-05
-1.51518055540509e-05
-1.56483579773117e-05
-3.51670192742866e-06
-5.74585370099441e-06
-1.37795366120528e-05
-9.83410208640127e-06
-2.15468221031484e-05
-2.24836636842863e-05
-5.59792394259572e-06
-8.1454652602142e-06
-1.13000100108515e-05
-1.91831641412089e-05
-2.2866584551062e-05
-2.81094071816125e-07
-1.70045068730913e-05
-9.20818992351319e-06
-1.68383203861015e-05
-1.80587412347837e-05
-1.76492992127047e-05
-2.57363971945915e-06
-8.34586886561634e-06
6.67436852777192e-06
-6.51070601306578e-06
-3.12568701697797e-05
-8.85784265001509e-06
-7.93351468879098e-06
-1.5062526560483e-05
-1.79261215195273e-05
-2.34622654768877e-05
-1.68865990269903e-05
-8.78110577518048e-06
-3.51990139286896e-05
-4.31919633740523e-05
-3.41535243406776e-05
-4.67664743969473e-06
-1.71588029522865e-05
-2.83702594594426e-06
-1.75961219680625e-05
-2.04118783818353e-05
-2.30554959381045e-05
1.00123702034988e-06
-3.89604983881113e-05
-6.32144052948236e-06
-6.56891644412796e-06
-2.37427090256467e-05
4.53792500506789e-06
-7.7726285446072e-06
-2.05402052735047e-05
-2.9065369273163e-05
-3.39223370356098e-05
-2.00536263192273e-05
-1.18726854031276e-05
-4.92789385868763e-06
-2.58293373467725e-05
-1.18280725558181e-05
-4.1006188040562e-07
-2.13542728799621e-05
-2.19408442974447e-05
-1.55252021275687e-05
-1.02051548896258e-05
-1.85014984782268e-05
-9.87814109265922e-07
-7.10401419143221e-06
-1.87165378694307e-05
-1.65735657267297e-05
-1.94825803306248e-05
-1.51052206444932e-05
-1.74123767379202e-05
-5.074205854883e-05
-4.69629138343533e-05
-1.92428616020702e-05
-1.37914278978205e-05
-1.80550927835e-05
-1.24946209303429e-05
-2.54833059177649e-05
-1.03795612926549e-06
-2.02642614675309e-06
-2.86415188929039e-05
-2.63768401793053e-05
-1.97654764438138e-05
-7.82491814671354e-06
-7.75294276841976e-06
-2.67405475703697e-05
-2.28494585285486e-05
-1.08085975025783e-05
-4.08222858427013e-06
-1.3400244565765e-05
-2.50270485755555e-05
-1.10210961081096e-05
-1.01466252190723e-05
-1.9160046778169e-05
-2.610755195997e-05
-1.10978079972858e-05
-1.71859034582556e-05
-3.00192765531872e-05
-2.62507596727086e-05
-1.62213591002036e-05
-3.3914482656088e-05
-1.18380895217015e-05
-2.79470499253478e-06
-6.56935211867324e-06
-1.26578651540596e-05
-9.22116885620535e-06
-2.84221004293921e-05
-2.32082008483933e-05
-2.34386138162529e-05
-1.3352765828103e-05
-7.57395498607091e-06
-3.68100658219934e-06
1.15554449287376e-06
-6.03681259474178e-06
-1.14403986710183e-05
-1.64681782360994e-05
-1.62504661567451e-05
-2.69518625502625e-05
-4.25210369219553e-06
-1.6446317473757e-05
-3.83917469634043e-05
-2.49196374391802e-05
-1.32599977774401e-05
-1.53630382015826e-05
-1.1809666947789e-05
-4.66643886994445e-06
-1.37581025361074e-05
-2.53976400685074e-05
-1.69004855861475e-05
-1.55981318983533e-05
-2.39344284888343e-05
4.03007938132267e-06
1.72932256453767e-05
-1.71881847889586e-05
-1.86201361719627e-05
-5.73442090673678e-06
-2.95739866078089e-05
-1.0763068177346e-05
-1.39771203370545e-05
-1.44838053679803e-05
-2.37525691554511e-05
-2.30278434262039e-06
-2.07085465156526e-05
-1.75232476088962e-05
-9.08536020208379e-06
-3.05288117732838e-05
-1.90804503867595e-06
-1.8943649318375e-05
-2.7928748451414e-06
-1.3714451439001e-06
-2.346567990051e-05
-7.25695875257475e-06
3.72060100226885e-06
-1.10746125017658e-05
-2.18420770699604e-05
-1.04213045842365e-05
-1.90078944612249e-05
-1.93272541048738e-05
-3.41481713989463e-05
-1.56932859066072e-05
-1.67892992903332e-05
-2.17049329994467e-05
-1.74711573836927e-05
4.24882530409498e-07
5.01127849672432e-06
-2.30417563105708e-05
-5.16828527995392e-06
-2.94936300965217e-05
-1.50762942934258e-05
-2.80664126298654e-05
-2.93289266097837e-05
-4.69055945990217e-06
-1.56230328378688e-05
-2.05120825605034e-05
-2.40195852688227e-05
-1.12785203276757e-05
-2.38387123878869e-05
-4.08523207895326e-06
-1.22397529619251e-05
-5.91474957278342e-06
-2.21050453124282e-05
-2.49613150019442e-05
-2.92300811762076e-05
-4.11553455084269e-06
-3.43522198887003e-05
-1.70950793878061e-05
-1.88819489428857e-05
-1.31240335735999e-06
-1.9140843801296e-05
1.42281611510566e-05
1.24021486489754e-05
-6.94821107551279e-06
-1.98364442904988e-05
4.28407391365708e-06
-2.57157925900475e-05
-2.4939224236521e-05
-2.67165681421647e-05
-6.58674921434818e-06
-1.03924593365917e-05
-2.43360446277099e-05
-1.28570053674367e-05
-2.4443579433733e-06
-2.04921508829974e-05
-1.25029038663739e-05
-1.5605170235412e-05
-3.05789090482171e-05
-3.07782631354783e-05
-1.61130294002492e-05
-1.4845780619385e-05
-1.56830893466959e-05
-1.29927595263504e-05
-2.24519110027437e-05
-6.28196439086035e-06
-1.33339669929248e-05
-1.32199436406086e-07
-7.6507386403751e-06
-1.47345036982048e-05
-2.87166441346287e-05
-1.5283130883258e-05
-2.04910213690969e-05
-1.4243761794482e-05
-2.48760641107227e-05
-2.17470693262001e-05
-9.7426654417692e-06
-1.98602356846294e-05
-1.20288903982027e-05
-1.40820803138395e-05
5.94193412015115e-06
5.52803485317269e-06
-1.34971827985016e-05
4.00362926374261e-07
-3.05996115274086e-06
-9.97330523785785e-06
-2.61376083621051e-05
-2.38781992890508e-06
-8.86422463725548e-06
-3.26691833025581e-06
-2.36294157829705e-05
-2.73893948499395e-05
-1.55708245379891e-05
-1.35585291764783e-05
-2.53593035167479e-05
-2.85078587402447e-05
-2.05185739633315e-05
-9.62658774602774e-06
-2.0174256422474e-05
9.60359567706358e-07
-6.92111714061062e-06
-8.26901381382776e-06
-1.26708733156835e-05
-9.05996686534485e-06
-2.15362452406325e-05
-8.36270259308007e-06
-3.05183634120495e-05
-1.32620353465605e-05
-2.83903892832727e-05
-3.93912686915697e-05
-1.56464995989977e-05
-1.35394323845837e-05
-1.67668794682072e-05
-2.91134748019985e-05
-2.22498640715348e-05
-2.27029060073886e-05
-6.23619904794313e-06
-2.34710009354351e-05
-2.36147311603733e-05
-2.01182189366782e-05
-1.34455530106727e-05
-1.14694459736979e-05
-1.57623428674258e-05
-6.07630321650189e-06
-3.81115336565111e-06
-2.03247478766882e-05
-7.21333347685054e-06
-2.20905705522569e-05
-1.40754086822838e-06
-2.08660782778367e-05
-2.88100837824299e-05
-1.86474633394124e-05
-1.36872348094652e-05
3.11201175739177e-06
-8.64176659323162e-06
-1.63516256283042e-05
-1.68164420770099e-05
-1.6395491061454e-05
2.11443476182758e-06
-2.5213527357185e-05
-2.15291984551553e-05
-3.24134479755645e-06
-5.41456720395358e-07
1.11861981498197e-06
-1.89790735043998e-05
-6.97847975359966e-06
-3.47241013515368e-06
-1.51818697696158e-05
-1.3708908572582e-05
-2.08090264272296e-05
3.41466175445351e-06
-1.56603345778279e-06
-7.17378698014598e-06
-9.76710226953669e-06
-2.56625937843994e-05
5.80994919054327e-06
-1.52521214589714e-05
-2.73386042514314e-05
-2.3944417915919e-05
-6.39525342646457e-06
-1.97196878173199e-06
-3.12433273761029e-05
-4.64808678335667e-05
-6.62824675672071e-06
-2.07824516085532e-05
8.08045859549508e-06
-2.23716364921789e-05
-3.75072126379289e-06
-2.66994026980345e-05
-2.18489631908638e-05
-9.76871032200012e-06
-2.18038117070565e-06
-4.61998312938973e-06
-1.6190968959725e-05
-5.51997226810762e-06
-3.13655114768696e-05
-1.98458535360759e-05
-8.31124759800214e-06
-1.26423207390808e-05
-9.88075205203407e-06
-2.0789042475996e-05
-9.40719110318218e-06
-2.4918837118137e-05
-2.21543784915375e-05
-2.38055713184353e-05
-5.51063302906811e-06
-9.70414217294434e-06
-2.67043224189353e-05
-3.97340893689444e-06
3.61513533379952e-06
6.44692892939753e-06
-2.10515077763749e-05
-3.05997655627355e-05
-1.63477424123266e-05
-9.97583668062939e-06
-1.20849362619857e-05
-8.49015891826173e-06
-1.88500641240889e-05
-8.91412572027358e-06
-1.2103515911361e-05
-2.10798636717994e-05
-1.02475082672122e-05
-4.88820585664645e-06
-2.32837262376459e-05
-2.46890948865682e-05
-6.50008482732448e-06
-2.16772071525968e-05
-1.44053045511655e-05
-1.26524024936815e-05
-2.66126339158652e-06
-1.51498485495392e-05
-2.15446968245459e-05
-1.68316421674686e-05
3.61399523379428e-06
-2.10130551377416e-05
-2.45915543095646e-05
-1.80623674321514e-05
-4.11428981720865e-06
-1.9922838430096e-05
-1.08492443833524e-06
1.99160998545578e-06
-3.31329108538911e-05
5.22452280898177e-06
-6.86596480962452e-06
-3.92959324282826e-07
-2.07328372673405e-05
-6.99813164544295e-06
-5.66018263605091e-06
-1.81107709369973e-05
-1.36724196740203e-07
-1.44297875761427e-05
-1.41907450246809e-05
-7.48120964745203e-06
-9.58251023421035e-06
-1.2951668581654e-05
-8.95206160472898e-06
-1.31547466882695e-05
1.24351908023187e-06
-2.74736292014205e-05
-2.09739686972365e-05
-2.41816628975897e-05
-2.00905695281618e-05
-1.48188806242546e-05
-1.51295784090606e-05
-9.88943518551185e-06
-4.76979465351754e-07
-7.63130655220765e-06
-2.65937178377163e-05
-2.46656620940036e-05
8.8353122612931e-06
-4.21636451607761e-05
-1.74096876956107e-05
-1.30499702280124e-05
-1.16568465917609e-05
-1.91806675734867e-05
-1.3579277140746e-05
-2.09762276258435e-05
-1.53954607876132e-05
-2.37703469009225e-05
-7.4332065897363e-06
-1.97123765397537e-05
-2.55488261368931e-05
-1.36102267333673e-05
-8.69768090740114e-06
-2.3216887588309e-05
-1.73862654703644e-05
-1.1687848614724e-05
-1.33888116172905e-05
-9.27834321199723e-06
5.37982357060808e-06
-9.18146682380428e-06
-6.1219089904562e-06
-2.65374607325235e-05
-4.6716851690827e-06
-1.12657104177688e-05
-2.62029030907782e-05
-1.93530838516485e-05
-2.4542956858094e-05
-1.90763885487804e-05
-1.213788662892e-05
-8.67167995467927e-06
-3.99226834845367e-05
-1.17383625156694e-05
-2.00013825339814e-05
-2.68568238692527e-05
-2.80256191353425e-06
-1.62874962696124e-05
-2.47495378870135e-05
-2.25232015040452e-05
-8.39532986930874e-06
-9.10261671002789e-06
-1.69016545933016e-05
-1.72150333335868e-05
-1.95439411699924e-05
-6.41479375069133e-06
1.9778487181427e-06
-2.16146088936339e-05
-5.3162757118094e-06
-2.98099136794197e-05
-2.04210050076232e-05
-2.33990955459872e-05
-3.00709827697875e-05
-5.8471139405921e-06
-4.20607785294861e-05
-2.29398720115217e-05
-1.42443960088299e-05
6.32676937933638e-06
-3.57999984773623e-06
-2.44415248710257e-05
-1.06056793516086e-05
-4.4932388246578e-06
-1.73248627868319e-05
-2.84890410809389e-05
-4.39722934989774e-06
-2.01920396251643e-05
-2.1542535839175e-05
-3.05727139755712e-05
-2.79947355674657e-05
-3.65043471912959e-05
-1.82780140047614e-05
-6.99274206260564e-06
-1.87285967685325e-05
-5.62745079353298e-06
-1.37918845319548e-05
-1.73415802188594e-05
-3.03662452986533e-05
-2.55261742325882e-05
-2.85116909882989e-05
-1.24639177072504e-05
-2.32666710457043e-05
-1.23987721345444e-05
9.57261374960367e-06
-7.06487425519094e-06
-3.81040518274509e-06
-2.75187260483787e-05
-6.43921237254488e-06
-1.4818281690799e-05
-2.82523092974893e-05
-1.90494534060045e-05
-2.03608771561884e-05
-1.50887602443756e-05
-2.7017375609269e-05
-1.76821501704902e-05
-1.81826879507446e-05
-9.99999092225691e-06
-9.83971768477302e-06
-2.62599378534164e-05
-2.5878262447456e-05
-2.39871706139207e-05
-1.57805240436633e-05
-1.49369543817496e-05
2.0663498862834e-07
-1.10079887844759e-05
-1.89039944519703e-05
-2.68102684482339e-05
-9.44912940705766e-06
-9.16118946307907e-06
-1.05889740027038e-05
2.27346322713526e-06
-2.14017374402365e-05
-1.40032143664774e-06
-1.44874381438983e-05
-1.53589753429085e-05
-1.70563112317988e-05
-1.99747820661007e-05
-3.62293486917604e-06
-2.44786945672084e-05
-8.92569901070621e-07
-4.40448517165363e-05
-1.92223179854011e-05
-2.15774195267081e-05
-2.36425022853812e-05
-6.30684315344009e-06
-2.07302243702632e-05
-9.68961326030018e-06
-1.89946123898631e-05
-5.42673281668796e-06
4.49214061619934e-06
5.5700911818723e-06
-1.20796580812314e-05
-2.89725700517937e-05
-2.86590413853497e-05
-6.16030877056787e-06
-1.7560137487526e-05
-2.67316430592081e-05
-1.27575440726411e-05
-3.50435905908259e-05
-2.59077938687759e-05
-6.40574029405274e-06
-2.48260066624009e-05
-3.97247009416652e-05
-9.11958181096093e-06
-8.82462674527816e-07
-1.03558349218916e-05
4.62538603629094e-07
-2.21445461351858e-05
-1.20553798969513e-05
-5.17124835913184e-06
-3.76673040786327e-05
-3.35694708656656e-06
-1.19232742552727e-05
-2.70229265977375e-06
-1.17727932074486e-05
-2.05073661866346e-05
-3.35664717538833e-05
-2.33569988418428e-05
-1.08637154585865e-05
-3.8382898026706e-06
-2.88615534085691e-05
-3.3956255182331e-05
-3.41143366529066e-05
-1.05234730554531e-05
-2.54368167798766e-05
-9.08729762328693e-06
-2.11657436052544e-05
-3.93059816304228e-05
-1.42680936998598e-06
-1.7428017176848e-05
-2.2372720000608e-05
-2.99168229306057e-05
-3.05316687305823e-05
2.01789721360169e-06
-2.31618751749448e-05
-1.06839795463318e-05
-2.33736988026076e-05
-1.43331995970421e-05
-1.25826407387793e-05
-2.99446718130258e-05
-1.90734415847175e-05
-2.45115815527402e-05
-1.36255232741447e-05
-7.84935043086495e-06
-1.74680560244333e-05
-1.9699292441272e-05
3.43911607197791e-06
-2.78615936764226e-05
-3.29980689149286e-05
-1.79330242822578e-06
-1.26160609309579e-05
-1.3260332129074e-05
-1.39508168049678e-05
-1.77997449043016e-05
-2.85822240753817e-05
-2.31030114174855e-05
-1.73235056643512e-05
-3.45391838215828e-06
-1.8769263237938e-05
-2.93178774730481e-05
-2.12705176934639e-05
-1.58946469950659e-05
-1.57015729493002e-05
-1.0831266722737e-05
-1.24725830311798e-05
-3.41086861646377e-05
-1.87258954202283e-05
4.88717628229277e-06
-4.91497712583941e-06
-6.26041999563206e-06
-7.26676845198229e-06
-1.36627473039879e-05
-4.7081650565479e-06
-2.70063889685234e-05
-8.10516170657253e-06
-3.02000331685164e-05
-2.16734689198966e-05
-2.04418955579414e-05
-1.74729529978929e-05
-1.75294393965914e-05
-1.23904764544707e-05
-1.9935078062843e-05
-1.70499106096346e-05
-2.38001380529979e-05
-1.01903782748811e-05
-1.40449778463328e-05
-1.9496668700535e-05
-2.6066274259995e-06
-1.8792486927868e-05
-1.70252489458881e-05
7.20071429778491e-06
-1.72255894943317e-05
-1.28389462207256e-05
-1.68142138003883e-05
-1.24169569232757e-05
1.51117381628548e-05
-1.65328877809511e-05
-1.10473564926276e-05
-7.93759709906148e-06
-2.04532852251956e-05
-8.28370080079933e-06
-3.61237425914396e-05
1.63061111373034e-06
-8.54785237964614e-06
-3.42272632577563e-05
-1.04775896458875e-05
-2.38647620047617e-05
-2.49052737666165e-05
-1.46673512701164e-05
-5.83850626437446e-06
-2.51007924905949e-05
-2.81964932187611e-05
-2.67716517681604e-05
-1.57872114620362e-06
-3.29762359134713e-05
-1.38261175892887e-06
-2.43744657991944e-05
-1.93942675422076e-05
-8.05203711518201e-06
-2.8444114744976e-05
-1.15538519940916e-05
-8.6607242073649e-06
-3.91878903685869e-05
-1.77183549687238e-05
-1.7400736180878e-05
-9.71310046388139e-06
-2.74812758488521e-05
-4.73791376076248e-06
-3.11229946523373e-05
-1.50999692799523e-06
-1.86606815521538e-05
-2.88335318669051e-05
-1.8126353991011e-05
-1.76396071674508e-05
-1.10602794162332e-05
-2.90110829604399e-05
-1.70372528908797e-05
-3.93028042840277e-05
-2.27961538456419e-05
-1.71321559549888e-05
6.57381908067057e-06
-1.96789915450819e-05
-1.48729136770233e-05
-4.48916971204748e-06
-1.51550041312448e-05
-1.76451407245281e-05
-1.76090230375787e-05
-1.68699220461757e-05
-4.86238792657516e-06
-2.26234406925495e-05
-1.73495939364621e-05
-8.06450259699194e-06
-1.08453625493311e-05
-1.87151567604054e-05
-1.94881291109764e-05
-2.61199173967499e-05
-2.28648455628111e-05
-5.78441297531316e-06
-5.21682586920637e-06
-1.36893459359711e-05
1.99439184019151e-06
-8.36070040970241e-06
-1.22408263615347e-05
-1.69732973028907e-05
-1.13815010998009e-05
-1.51861381959044e-05
-2.48546346863245e-05
-2.29960713353784e-05
-2.74940620403292e-05
-1.28824519476134e-05
-4.47879191853146e-05
-3.08324118442788e-05
-7.67570870822472e-06
-3.20570876100823e-05
-2.62315967602866e-06
-2.79607436932286e-05
-5.32740248706117e-05
-1.53659812839697e-05
-2.01267154808743e-05
-2.67700413799801e-05
-1.07507877057771e-05
-2.73953577945575e-09
-1.2295196231143e-05
-2.43815074475029e-05
-1.1221662075371e-05
-6.70723405239296e-06
-1.63133613683912e-05
-1.46439321220127e-05
-2.88054062355333e-05
-2.38832745234197e-05
-1.54997842563467e-05
-1.75111119671206e-05
-2.92117601084823e-05
-1.07283193381965e-05
-5.28096117312957e-07
-1.39329525374335e-05
-3.11694980903645e-05
-8.74313596497606e-06
-1.92116840097898e-05
-2.62187747478698e-06
-1.9609662340644e-05
8.5432620949362e-06
-2.24785961659163e-05
-1.82601032770928e-05
-1.49527502574901e-05
-5.94350611151447e-06
-2.95648583708984e-06
-1.60538887449171e-05
-2.67227001945259e-07
-1.24469655869605e-05
-2.82147022685129e-06
-1.00067064951987e-05
-2.89648070159311e-05
-8.82916327861085e-07
-2.002506323092e-05
-1.21871554689999e-05
-2.03651540648771e-05
-4.39453646364796e-06
-2.79115433201943e-05
-3.78709849630231e-06
-1.72101959105932e-05
-2.84285991804392e-05
2.53598642382423e-06
-3.06681545083935e-05
-2.73933920987106e-05
-1.39442473418459e-05
-6.29543914766276e-06
-2.71920563179042e-05
-1.02086763084655e-05
-1.30384670993913e-05
-3.22732610925763e-05
-1.4732677712967e-05
-1.27001537191607e-05
-3.38599661985437e-05
-2.09627550763261e-05
-2.72613603747167e-05
5.82394999703434e-06
-1.4692862538835e-05
-1.0434887004485e-05
-2.13744668712751e-05
-1.83126108627929e-05
-3.03337791755735e-05
-1.69540817844539e-05
-2.04890619459264e-05
-1.6625238470844e-05
-2.30018610232598e-05
-5.15975629420038e-06
-2.49184067720253e-05
-1.56255636249547e-05
-1.65483470061138e-05
4.3455690651726e-06
-1.74831126741668e-05
-1.12319431675895e-05
-1.35123249950731e-05
-3.12000461519212e-05
-2.2256798083759e-05
-2.32990903228117e-05
-1.96945493054405e-05
6.11841739043123e-07
-2.02702102860486e-05
-3.93151496677749e-05
-1.15305886438434e-05
-6.34866135780726e-06
-3.34621370398386e-05
-2.16708449916274e-05
-2.88382225786657e-05
-5.30051846859096e-06
-4.79887114036896e-05
-2.54948144959526e-05
-1.58481945544622e-05
-2.31796483399279e-05
-1.72921235170977e-05
-1.13881209699723e-05
-2.74637272310537e-05
-1.93829806943963e-05
-2.33693145851994e-05
-2.2910928053246e-05
-1.77907841632431e-05
-1.84003315967021e-05
-1.57506794080205e-05
-2.72496796921951e-06
-3.43874144964001e-06
-2.6880372584095e-06
-1.61836860883934e-05
-1.0175805536021e-05
-1.30281847097547e-05
-1.93498741202512e-05
-3.75204812222393e-06
-1.19066793456722e-05
-1.32119633890517e-05
-3.12158519909869e-05
-2.9323084209067e-05
-3.25704899287295e-05
-2.68227103869039e-05
-1.67589383182977e-05
-2.42846950566915e-05
-8.89696533493115e-06
-1.67371518017624e-05
-2.58963409234691e-05
-2.02217397360834e-05
-2.1832455642179e-05
-7.01602815160194e-06
-1.78946931698277e-05
-1.16995398360659e-05
-1.97893567788277e-05
-7.33929747605016e-06
-1.37707576592104e-05
-1.23389231863936e-05
-2.74439172442384e-05
-9.88458588744707e-06
-2.3112949327425e-05
-2.05589544434516e-05
-1.0316106390137e-05
-2.45172698567851e-05
-1.73410027679305e-05
-1.73910960246151e-05
-1.30325607372534e-05
-2.26952372166704e-06
-9.46576353918721e-06
-2.08597063633329e-05
-1.51488372462745e-05
-1.88666624094849e-05
-9.4736788689304e-06
-4.33002447817772e-06
-4.34456692444739e-05
-2.58713287592156e-05
-2.0435341155802e-05
-3.8401708855633e-05
-3.00288848148411e-05
-3.08772980527949e-05
-3.06072160966406e-05
-2.79067070601628e-05
-4.58302147654842e-06
-2.24604297663963e-05
-2.17855489684599e-05
-1.95209179647123e-05
-1.94839263480476e-05
2.57961007822522e-06
-7.43290765460077e-06
-1.06999381168959e-05
1.08322784392582e-06
-9.5591179277776e-06
1.30118378309963e-05
-1.46887663628879e-05
1.72612770634188e-05
-1.84181239888051e-05
-1.2989621621906e-05
-5.15794326247345e-06
-1.62469156598085e-05
-2.70895290109565e-05
-2.60737793920242e-05
-2.02734747871168e-05
-1.55090627668848e-05
-2.57006672036176e-06
-1.74119167287058e-05
-1.60525895725373e-05
-2.38614211859314e-05
-1.70007731923751e-05
-1.65842979831247e-05
-2.09945911799153e-05
-3.64129654895082e-05
-1.23483045191674e-05
1.23651835094819e-06
-7.4577767349882e-06
-8.89252373998804e-06
-1.79853756613494e-05
3.34884692244343e-06
-1.25132646905721e-05
-1.44044510002411e-05
-3.4264403511319e-06
-2.83124240654111e-05
-2.78056217397263e-05
-2.03662226770467e-05
-2.39639085871163e-05
-1.0033299483828e-05
-2.2753118619502e-05
-2.38935166518971e-05
-1.29217403669798e-05
-7.603057195992e-06
-2.39461136847283e-05
-2.69751728061942e-06
-1.4381444945654e-05
-1.08463609976271e-05
-3.65705297989095e-05
-2.67819996382142e-05
-1.82666445856944e-05
-1.0686262090122e-05
-4.64877428974418e-06
-1.29451393693781e-05
2.9541989985067e-06
-1.03109517154476e-05
-1.46884868073693e-05
-2.20425603071804e-05
-1.15230305275381e-05
-4.13962159019965e-05
-1.74052775131377e-05
-1.67805469171543e-05
-1.50100662799421e-05
-1.43323572395461e-05
-2.18383669485253e-05
-3.14051186261234e-05
-1.06045346104608e-06
-1.08242651073538e-06
-2.44280958609451e-05
-1.2428688669141e-05
-1.5396084031497e-05
-1.6961316783639e-05
-3.28985897095688e-06
-1.1222739649014e-05
-3.31063400808683e-05
-8.03837755810795e-06
-1.72855993857838e-05
-3.67538762826073e-05
-1.1304512201987e-05
-2.71281594260098e-05
-8.2223204382138e-06
-9.44349682630299e-06
-2.55767537936563e-05
-2.27545932621413e-05
-2.03134682329543e-05
-9.21193317252898e-06
-1.55490008009863e-05
-2.64785081346506e-05
-3.14698220029079e-06
-2.20479890332211e-05
-1.54549621672298e-05
-1.71503337300824e-06
-3.1061896647156e-05
-2.3623958973097e-05
-3.43761463809175e-05
-1.6098407930842e-05
-2.42879175472956e-05
-1.90148015447883e-05
-2.05477484248688e-05
-5.21649468659087e-06
-1.64067365073172e-06
-1.77540286506005e-05
-1.77342771194025e-05
-2.43342921150606e-05
-2.8172986228638e-05
-1.66679214007517e-05
-3.35488081523268e-05
-2.8014721595316e-05
-2.69636541875235e-05
-1.05504241788113e-05
-1.0716212071906e-05
-1.82309998575971e-05
-1.10188512881301e-05
-2.47373432721948e-05
-5.55447001937734e-06
-2.14279783569362e-05
-2.52654994882992e-05
-1.22334523414564e-05
-1.45852130526866e-05
-2.06563396519247e-05
-2.17439136601629e-05
-2.43555389235625e-05
-1.71990596360431e-05
-1.83135092454445e-05
-2.05267788954481e-05
2.97511432431532e-06
-1.91186534769605e-05
-5.26387343086875e-06
-1.08535319127719e-05
-1.86618990735332e-05
-2.62121148248519e-05
-2.06867347496766e-05
-3.33873763915381e-05
-7.43581832446846e-06
-1.16620364000735e-05
-2.11571909873993e-05
-1.08451835648137e-05
-1.60722573498448e-05
-2.38244995727145e-05
-1.53542026580602e-05
-1.41540782232452e-05
-7.90109581787674e-07
-1.87372227677182e-05
-2.16296465479779e-05
-1.42577245522813e-05
-1.51247335093524e-05
-2.60225872599523e-05
-2.00528507763981e-05
-1.50161776754304e-05
-4.89363297412797e-06
-2.60816642527152e-05
-1.41654789713925e-05
-7.68840799953866e-06
-1.08590722885473e-05
-2.65622880664672e-05
-4.47667396554529e-05
-1.5733020738052e-05
9.63478837445146e-07
-2.2655798320606e-05
5.01119349643752e-06
-3.13403841721592e-05
-1.68196082675128e-05
-1.41410544399798e-05
-1.56726082414817e-05
-1.56626875060429e-05
-1.92492402521864e-05
-1.40879957342874e-06
-2.18253070592004e-05
-2.5529430585332e-05
-1.0952000360448e-05
-2.4973279013448e-05
1.53760606218058e-05
-1.06028597771695e-05
-8.65070231422631e-07
-1.13506475754371e-05
-1.6460694108171e-05
-2.54140747669021e-05
-2.20590385811356e-05
2.71005462339122e-07
-2.28357180599628e-05
2.97065132141546e-06
-7.393443680394e-06
-1.59205113700291e-06
-1.49664422085884e-05
-9.13006010057167e-06
-2.01196106449514e-05
-1.395450292784e-05
-1.50671058002167e-05
-7.80964004302332e-06
-2.79913637343221e-05
-4.32153610219237e-05
-1.8478828299804e-05
-1.32758040072539e-05
-1.64490082113063e-05
-2.03905135586601e-05
-2.05620412686607e-05
-1.9682634663898e-05
-1.11180997384849e-05
-1.7029318831002e-05
-2.37078999919079e-05
-8.32838852882824e-06
-4.45637131311968e-05
-2.87677447116909e-05
-1.08976912175198e-05
-5.00549704450381e-06
-2.46803774524404e-05
-1.14235450950927e-05
-1.52535416387651e-05
-8.21019813673691e-06
-3.57382303496518e-05
-4.03629258552597e-06
-1.5496710703025e-05
-1.61460334404944e-05
-1.23503152524641e-05
-1.92633857987363e-05
-1.94898583911205e-05
2.81935261315003e-06
-2.00435913747376e-05
-2.39784092730375e-05
-1.96105155956781e-05
-2.15894617016296e-05
-1.69358957083584e-05
-2.2944386868571e-05
-9.79821834772714e-06
-1.53372340857008e-05
-1.77883637907593e-05
-1.59611754337208e-05
-9.00843337431652e-06
-1.10589732963754e-05
-3.34635972831339e-05
-1.6594754120983e-05
-3.17082024783418e-05
-2.53946413462087e-05
-3.5206916222127e-05
-2.34889600991891e-05
-1.78245306697372e-05
-1.89861597448755e-05
-1.56260640061367e-05
-6.12100105980286e-06
-2.82627775803643e-05
-1.6232991417225e-05
-2.97013130412673e-05
-2.02510760529788e-05
-1.74483041315522e-05
-7.90330081767318e-06
-1.45836009257773e-05
-3.4010111304115e-05
-1.62823075026675e-05
-1.78809847404028e-05
-3.04588493435166e-05
-3.70562123942692e-05
-2.13353276117904e-05
-3.2143945609486e-05
-3.3639962924874e-06
-1.9226932575732e-05
8.76802991036013e-06
-1.45887482044673e-05
-3.01422062494948e-05
-7.03178949245027e-06
7.03205633473146e-06
-2.16822279040567e-05
-2.89841596332976e-05
-1.16664849691304e-05
9.36871039847027e-07
-8.12474474254596e-06
-1.29054009585157e-05
-2.46117673399626e-05
-1.58046386468553e-05
-1.76380975076386e-05
-2.51603100433912e-05
8.78541385002391e-07
-9.48992867785921e-06
-2.71614159052248e-05
-2.39497384243359e-05
-4.84128564124019e-06
-1.09200461098177e-05
-7.82024194585653e-06
-3.59526895268036e-05
-1.58372836145636e-05
-1.40165568772897e-05
-2.06697936749867e-05
-2.43341804712107e-05
-4.51395743780836e-06
-2.09333454786508e-05
-2.19321679244971e-05
-2.51050691475262e-05
-9.8492378076174e-06
-3.66664045806198e-06
-2.43951894064613e-05
-2.34519110992199e-05
-2.78901451884592e-05
-2.97821629128708e-05
-1.52898316756003e-05
-1.89600371865053e-05
-7.7108013430036e-06
-1.0643762271853e-05
-3.30522161761942e-05
-1.65528851130407e-05
-2.54620810227069e-05
-6.38797200140623e-06
-1.44218298186964e-05
-1.1725699820419e-05
1.93418299709817e-06
-1.05888346778621e-05
-1.26584665468056e-05
-1.86664789636194e-05
-1.12470385689932e-05
-2.74683120472782e-05
-2.29961902817813e-05
-2.7455532368964e-05
-2.55015456385439e-05
-1.60020555368532e-05
5.33399300027256e-06
-6.36796671913381e-06
-1.0823060290027e-05
-4.38015682153205e-06
-1.32099614968484e-05
-1.13810026789353e-05
6.25873405206824e-06
-1.72687699714878e-05
-1.37743124977111e-05
2.61205355603093e-06
-1.79163659814883e-05
-1.76523353471272e-05
-1.80898739146012e-05
-1.83395064811655e-05
-1.16946679890422e-05
-1.43214504176741e-05
-2.31070508075655e-05
-1.06039638395663e-05
-3.92940355352944e-05
-1.18072684181909e-05
-3.01374393507519e-05
-2.87178130293252e-05
-8.57032133103931e-06
-1.67537860321783e-05
-1.02197198500568e-05
-1.1284793050624e-05
-1.0501074027433e-05
-6.71122532611362e-06
-2.99631217384351e-05
-8.28611839669118e-06
-1.34568903969596e-05
-1.42663625880191e-05
-1.05885327606761e-05
-2.39821028571222e-05
-1.28632242576313e-05
-1.38631379311778e-05
-4.18159197261158e-06
-7.91684920231617e-06
-1.70607601848305e-05
-2.95556273293169e-05
-2.82104929703525e-05
-2.53508395709338e-05
-6.48547839735553e-06
-1.4548204357315e-05
-3.17622732162152e-05
-1.62222775602506e-05
-1.10801653641118e-05
-2.56455051772938e-05
-2.41522677798727e-05
-2.00177787609636e-05
-1.48185650464887e-05
-2.96131829765463e-05
-2.47116599828781e-05
-2.44190370546707e-05
-3.72708059105962e-05
-3.90592474795319e-06
-2.08908223470462e-05
-2.16883275488298e-05
-8.29179711346711e-06
-9.35720177071664e-06
-1.31635668600034e-05
-2.39429840646272e-05
-1.03623113367145e-05
-1.60466828280985e-05
-1.69607756423971e-05
-9.7557549596892e-06
-3.47988108421367e-06
-1.66595450779106e-05
-2.43178479628295e-05
-2.68944352978851e-05
9.50073257264382e-06
-1.28096452818982e-05
-8.53601608888711e-06
-1.9431719603068e-05
-3.34077628261657e-05
-8.25677289261928e-06
-9.42987266008717e-06
-1.93851986716474e-05
-9.08561058779404e-06
-3.79371160431566e-05
-8.94566474615354e-06
-1.86544110258593e-05
-7.70165234874983e-06
-1.09794444081276e-05
-2.16045524242392e-06
-2.21868880521393e-05
-1.51359152367315e-05
-1.30335653290805e-05
-2.22611533754167e-05
-3.84061179536499e-05
-2.55759012611184e-05
-1.9588225754737e-05
-1.18169669083624e-05
-5.07576346677605e-06
-3.85725982546643e-06
-2.1791007868488e-05
-1.5235317339649e-05
-1.46254405954907e-05
-3.20521743151806e-05
-1.14885051051751e-05
-1.07138128855414e-05
-2.21071696642069e-05
9.08525158497588e-06
-2.00716497371494e-06
-2.04915417760016e-05
-2.12801914068263e-05
-3.25901481964608e-05
-2.78504400402386e-05
-1.99650149382001e-05
-1.97234950531913e-05
-1.21182207072569e-05
-6.71230218957486e-06
-9.9127319750158e-06
-9.3286074323801e-06
-2.86645175156656e-05
-4.29743844937074e-05
-1.81799175188082e-05
4.61090927877072e-06
-2.24835998325379e-06
-1.20345344386781e-05
-2.20060136919936e-05
-1.6722313574476e-05
1.05171495116714e-05
-9.02200984134973e-06
-1.55622444947382e-05
-1.02866048147591e-05
-9.51053904551017e-06
-2.94186288272847e-05
-1.86442185157973e-05
-2.17349629629335e-05
-2.32140227850087e-05
-9.9211871172267e-06
-2.68606518750336e-05
-2.22823197464657e-05
-1.15869271996108e-05
-2.57351027068803e-06
-2.79562779976054e-06
-6.87605720635122e-06
-2.14778005378134e-05
-3.12707028933588e-05
-2.6665754184216e-05
-2.52593677487303e-06
-2.12676050534927e-05
1.96588389110553e-06
-4.70621631555618e-06
-5.87817549038868e-06
-2.54425445370276e-06
-2.90594650705508e-05
-1.98646810134914e-05
-1.61807749190205e-05
-1.12505140023326e-05
-2.46041840873296e-05
-4.94296797552719e-06
-2.34147511990101e-05
-2.92549546486024e-05
-1.96779836298439e-05
-1.39515154671255e-05
-1.14697155493967e-05
-8.49283020714809e-06
-2.36741381512132e-05
-1.91864328727057e-05
4.16611096119194e-07
-2.99983555644146e-05
-9.02445226205218e-06
-1.05584163537843e-05
-8.75851103865236e-06
-3.94107401173653e-06
-1.40034209083897e-05
-5.55624184656139e-06
-2.28653791920725e-05
-2.34762210356276e-05
-2.92454769892393e-05
-1.99172755377869e-05
-4.95622130423185e-06
-3.51855204027581e-05
-2.50493080873693e-05
-1.88461461077133e-05
-3.69061042257212e-05
-2.42173043970599e-05
-3.28790921680984e-07
-1.95405878552953e-05
-3.10605859066634e-05
-1.6344378892461e-05
-4.42394350704173e-05
-3.07119893222849e-05
-1.10993440596676e-05
-4.40080602199535e-06
-2.16312701130749e-05
-3.04683562732726e-05
1.16969674849959e-06
-1.39826279367525e-05
-3.45156888607796e-05
-4.15971223654819e-05
-1.12423309653231e-05
1.0440810550733e-06
-3.30641924796976e-05
-3.60554744230353e-05
-7.9376639175901e-06
-1.61879499411354e-05
-2.11675678096651e-05
-2.12558156366829e-05
-3.2220585734911e-05
-2.53000983855992e-05
-1.39838542235819e-05
-1.27881127306554e-05
-1.0523703755983e-05
-2.04327317869312e-05
-2.10003554723503e-05
-2.21133004070374e-05
3.8729609101664e-06
-5.56154127774093e-06
-3.7949650287453e-06
-4.04526340831696e-05
-3.27660825452309e-05
-1.88239268532233e-05
-3.45854322325769e-05
-3.00823946572549e-05
-1.26679687922303e-05
-1.2569791203731e-05
-8.14563815723308e-06
-2.18457047846791e-05
-1.97636820238757e-05
-1.91825359642692e-05
-3.10638113843174e-05
-4.70204642120532e-06
-1.88404677256402e-05
-2.17766613229159e-05
-7.18894844509165e-06
-8.63694436694099e-06
-9.48962021569645e-06
-1.73777721970245e-05
-1.8974929434364e-05
-2.34708906341464e-06
-1.22244451724351e-05
-2.88846777451258e-05
-1.7981567750871e-05
-1.70744328358583e-05
1.90675721040655e-06
-4.00537071511932e-05
-2.0287440135899e-05
-5.41956911321636e-06
-3.22655416645874e-05
-2.16538502943718e-05
-6.25091160337369e-06
5.64728532410842e-06
-2.03727892424613e-05
-1.61852130016318e-05
1.35584243362289e-05
-1.80735613234305e-05
-1.61380037876571e-05
-2.39986773694212e-05
-1.14503003153995e-05
-1.96071829135048e-05
-4.65145032100705e-06
-2.431225879009e-05
-2.29887264826177e-05
-3.47037834121593e-05
-3.69859855164759e-05
-2.27583290788191e-05
-4.62860777264346e-05
-1.22050069770189e-05
-2.6521091237583e-05
-1.32553966179178e-05
-5.17048612206958e-06
-2.03391146058112e-05
-1.5421227811024e-05
-2.85932737326778e-05
-1.91065795449315e-05
-2.74376522874857e-05
-3.00430481903791e-05
-1.44760527872905e-05
-2.08585985152988e-05
-2.60422513082861e-05
-6.37719016585308e-06
-2.15746684688283e-05
-1.15059205431744e-05
-1.76512043432149e-05
-3.87021190033117e-05
-2.49482934382437e-05
-2.17868959977227e-05
-1.46200329677635e-05
-1.26061049690242e-05
-1.63137506441275e-05
-9.06957606954427e-06
-2.6959154748198e-05
-2.0492611827693e-05
-6.67683842041369e-06
2.03623474666623e-06
-1.47744029404901e-05
-5.4854301580218e-07
-2.38748383759952e-05
-1.74509231072902e-05
-1.23620834468689e-05
-3.9217220306067e-06
-1.90746933764452e-05
-2.31050226773344e-05
-1.73037773972411e-05
-8.81718414626995e-06
-1.19472863275866e-06
-1.02360240057121e-05
-1.58142455507718e-05
-3.21023475619212e-05
-2.14403268537424e-05
-1.51882057813668e-05
-3.92154127462862e-05
-1.85265523468789e-05
-2.59767127242106e-05
-1.45392111196053e-05
-1.17688848273614e-05
-3.74558772729353e-06
-7.10055676548351e-06
-1.78259572276318e-05
-1.01416792092677e-05
-2.12574937203549e-05
-1.77477249768939e-05
-5.03731572399272e-06
-3.0213689418645e-05
-1.34276840984936e-05
-1.77131832822073e-05
-2.31090194339336e-05
-2.78157712371051e-05
-6.15485235322402e-06
-3.77871485094761e-05
-2.88712165245801e-05
-2.23735992744483e-05
-1.99137421259529e-05
-2.09062287771187e-05
-2.71408713612282e-05
-1.15859801015604e-05
-2.39388147392545e-05
-2.22918235077244e-05
-4.532303765135e-06
-2.14057256714494e-05
-8.52215750388282e-06
-1.77393687335386e-05
-5.17821720757802e-06
-4.40947896924132e-06
-2.07749501470141e-05
-1.42344113207363e-05
-2.4615091855321e-05
-2.24714197696047e-05
4.57344991723878e-07
-2.20813278842154e-05
-3.15213528803615e-05
-1.63792323984362e-05
-1.0115891808969e-05
-9.42490728156208e-06
-9.8770179921403e-06
-3.07455141718291e-05
-9.85237472756408e-06
-1.00743040481254e-05
-1.93400985130495e-05
-2.22082206452911e-05
-1.19891039221388e-05
-3.35699726211333e-05
-3.08095540834531e-05
-9.36882900354496e-06
-1.24755141174378e-05
-2.15713270580121e-05
-1.22305131390565e-06
-2.78459470317426e-05
1.79120311589587e-06
-8.47153568965877e-06
-2.18490001491319e-05
-1.49047622212607e-05
-3.11782397401907e-05
-6.4067207913018e-06
-2.63448769863591e-05
-1.88191152532352e-05
-5.60795998703898e-06
-2.45044152312973e-05
-1.86578688207186e-05
-3.94554807367222e-06
-1.87581629116356e-05
5.5163039464441e-06
-1.49031278519629e-05
-8.74507704828453e-06
-8.56078727541845e-06
-3.12425546026721e-05
-2.28718436408724e-05
-2.64093213967546e-06
-1.97849407916941e-05
-2.57744775972169e-05
-2.92106346793432e-05
-2.07577490855547e-05
-5.28214188054051e-06
-3.12827199885581e-05
-1.80175513961424e-05
-7.58933504280431e-06
-2.42679695746027e-05
-8.84883079319137e-06
-7.22015502966294e-06
-3.41151119154141e-05
1.01115317005129e-05
-1.42567782006086e-05
-5.70426488331239e-06
-2.193300201452e-05
-2.56811833305259e-06
-2.11536237799794e-06
-1.9761570898931e-05
-7.32705226657937e-06
-2.10974964504015e-05
-1.4585801476059e-05
-3.9819845172643e-06
-5.68012458779751e-06
-2.02520234275112e-05
-3.79026918413077e-06
-3.25012993021268e-05
-2.23955688211532e-05
5.28294238646622e-07
3.8015968563798e-06
-1.43714021363302e-06
-2.04444507894793e-05
-1.82047744530748e-05
-2.19300732484924e-05
-1.12913017730595e-05
-5.46280938687911e-06
-2.0638907261539e-05
-7.36004592129782e-06
1.20037390081548e-05
-2.17625053060958e-05
-2.529863687504e-05
-8.15642105058737e-06
-1.9369925622366e-05
-1.35394292442525e-05
-1.46987334699636e-05
-2.92622116552024e-05
5.77896144688921e-06
-1.61577049054196e-06
-2.25831245363719e-05
-5.97556989484875e-06
-2.22499181067777e-05
-2.57542414710762e-05
-1.49470001880998e-05
-1.38812994039865e-05
-2.1265079290553e-05
1.11591011650738e-07
-5.58124733175334e-06
-2.87050769460111e-05
-2.90329835306655e-05
-1.11758179525229e-05
-3.2715916074063e-05
-2.26391785559631e-06
-6.8834757188933e-06
-1.59753161356561e-05
-2.58950219789858e-06
-1.02693712197932e-05
-2.24351348540032e-05
-2.71365402897798e-05
-2.72316365778327e-05
-1.9938435315842e-05
-3.02800989510402e-05
-2.76629046449962e-05
-4.7945010489273e-06
-1.78332841381159e-05
-1.57200266036395e-05
-1.82081559473118e-05
-1.24785508916609e-06
-2.58916618445693e-05
-5.83408265698323e-06
-1.29407610293723e-05
-7.71526067701869e-06
8.08795486415657e-06
-1.33450835749513e-05
-2.02875684695959e-05
-1.89339146420869e-05
1.16105813532574e-06
-2.3425123535608e-05
-2.24583960686095e-05
6.67044846915106e-06
-1.71655002422112e-05
-1.41835800422257e-05
-2.01318285341235e-05
-1.92042311199392e-05
-2.02801590780119e-05
-2.10970517908884e-05
-5.05278578746903e-06
-4.94493808969305e-06
-1.76567885275506e-05
-3.30409486224371e-05
-6.90510690328164e-06
-1.32763602162198e-05
-3.99700575255432e-06
-1.08753823653132e-06
-2.00935395649034e-05
-1.00322100837447e-06
-3.21600026973357e-05
-2.77237927298683e-05
-2.20089195239266e-05
-1.03756335512336e-05
-2.89324423303026e-05
-1.56990977257698e-05
-1.86675925147065e-05
-2.37830717910121e-05
-1.79105971033742e-05
-1.56168429303109e-05
-2.99546597156318e-05
-2.75321127472028e-05
-1.06047743117069e-05
-2.29998480122175e-05
-1.77142971386302e-05
-1.00948489871687e-05
-6.07173214426488e-06
-1.20182788157396e-05
-1.8379333672926e-05
-2.32863449183079e-05
-1.02067534341008e-05
4.94786482130485e-06
-2.4682795224084e-05
-1.53525313409264e-05
-1.93257538186917e-05
-2.17703544140039e-05
-8.37761602524275e-06
-3.90426635749987e-07
-2.04258157817742e-05
-1.86272174466576e-05
-9.30475704634923e-06
-2.11166104994774e-05
-2.52706649364289e-05
-1.63066425832801e-05
-2.64648402982537e-05
2.35665424159852e-06
-3.9910123476373e-05
-4.44272568267032e-06
-3.44119525867098e-05
-3.0366445349325e-05
-9.55332371064888e-06
-1.26497299926078e-05
-2.4915196733746e-05
-3.06661606150478e-05
-2.68695144521712e-05
-2.01858138257093e-05
-1.52655869966305e-05
-2.13610092382622e-05
-2.08524685858064e-05
-1.08477718464741e-05
-1.04850970701388e-05
-3.24703345771327e-05
-1.68639223746853e-05
-1.71316170432872e-05
-8.70765048416648e-06
-9.5034366978758e-06
-2.66202376051374e-05
-1.092946497717e-05
-1.63475537796182e-05
-2.92939774750726e-05
-2.62688764451668e-05
-3.18149302863627e-05
-1.98062399952871e-05
-1.22918784625416e-05
-2.17130746857018e-05
-2.74862731736441e-05
-1.47766784480339e-05
-2.88528289291141e-05
-2.69535431811668e-05
-2.56325144065399e-05
-6.53694088937182e-06
-4.02225027577374e-05
-1.80063025261034e-05
-2.0240523835177e-05
-2.39344289039371e-05
-8.84441302981385e-06
-2.37484462260509e-05
-9.33605121327761e-06
-1.70161016243745e-05
-9.36415798683406e-06
-1.56704811408316e-05
-1.55692760944826e-05
-7.82164191810788e-06
-1.77843226240339e-05
-2.0569698232411e-05
-9.14826028953255e-06
-1.57563285691619e-05
-2.27407721069081e-05
-2.05382220606675e-05
-1.427836311101e-05
-1.78276373995683e-05
-1.43637075644056e-05
-1.06902906321844e-05
-1.92143655395103e-05
-1.13024864365039e-05
-1.82860172508379e-05
-3.10308118709523e-05
-1.66913309465186e-05
-2.51115856347932e-05
-1.97839645440909e-05
-1.87136884647849e-05
-2.29851988573008e-05
-1.78243295196028e-05
-2.87882587245057e-05
-2.65785519231579e-05
-1.60040902835396e-05
-2.33291125849433e-05
-2.84092054921967e-05
-2.05550804248466e-05
-3.04739024723016e-05
-2.72078946975892e-05
-3.12652862510674e-05
-2.70232467697883e-05
1.12911837529948e-05
-9.09127292076653e-06
-5.93450231879964e-06
-1.52826982328829e-05
-1.85012348620581e-05
-1.90692787577983e-05
-2.99316515620996e-05
-1.95543979785654e-05
-8.09451913030678e-06
-1.47914371825377e-05
-1.74251617776514e-05
-4.47899473442786e-06
-2.54059917014436e-05
-1.9243647491159e-05
-3.66147705786031e-05
-2.08986928828379e-05
8.00835391180909e-06
-4.47207641682613e-05
-1.98007588220899e-05
-6.34036657255463e-06
-4.46564456958811e-06
-1.75661939293619e-05
-1.64054499597422e-05
-9.15741943944288e-07
-9.15143107049025e-06
-2.9044300462389e-06
-2.85173319603978e-05
-1.69656494950048e-05
-3.28876454882644e-05
-7.17675334018956e-06
-1.52047546517724e-05
-7.99039637122606e-06
-1.08846177735836e-05
-8.79420058260802e-06
-2.11376741667759e-05
-1.63821740507259e-05
-1.93471851442713e-05
-1.58400021460888e-05
-1.22669430811397e-05
-3.17384071239e-05
8.08991920751902e-07
-8.00160591952698e-06
-1.3991794299529e-05
-4.94293750092808e-06
1.48980907395816e-06
-2.05788600419745e-05
-1.39207680359819e-05
-2.7461181004332e-05
-2.19429476984338e-05
-2.97823204409101e-05
-3.62386018686896e-05
-6.51955803631852e-06
-9.4954907457712e-06
-1.29955313144982e-05
9.14534245918693e-06
-1.96485937291736e-05
-1.51931459792689e-05
-2.99645111154262e-05
-4.01721448622076e-06
-1.81916042842682e-05
-2.24050759052445e-07
-3.11135805874356e-05
-2.00102044508731e-05
-2.28591723594072e-05
-7.4687741826494e-06
-1.5847066085557e-05
-2.53401460198703e-05
6.97875378643441e-06
-5.55705611491435e-06
-1.76174392047787e-05
-1.74759696532769e-05
-1.47380317045109e-05
-3.03856200408306e-07
-1.31458786655563e-05
-7.44641438756834e-06
-2.35037870351716e-05
-2.897232440123e-05
-1.67779664371133e-05
-1.67137520788199e-05
-8.95399120475108e-07
-3.39415504924542e-05
-1.7745036366499e-07
-7.69145689252056e-06
-2.4758356651374e-05
-3.24704440135143e-05
-5.31904896924905e-06
-1.01091127868354e-05
-1.89998385131772e-05
-2.7369230325423e-05
-2.29871266860287e-05
-6.32136635381678e-06
-2.04972118630561e-05
-2.47620684920734e-05
-3.79883747804482e-06
-1.8263773222055e-05
-3.33151586117604e-05
-2.47396495991965e-05
-2.01111622755247e-05
-6.22850508311329e-06
-3.65773890831302e-05
-1.19847765173745e-05
-1.09908114105944e-05
-2.95727815683509e-05
-3.1062277395489e-05
-2.00354726903405e-05
-1.85142583634971e-05
-6.41646158617754e-06
-1.62812447276198e-05
-2.35942832898129e-05
-2.2222700327711e-05
-2.97169679448836e-05
-1.51019067030561e-05
-1.22661167576836e-05
-2.97406673688934e-05
-1.29150202300594e-05
-1.76094085432343e-05
-1.06482244262527e-05
-1.58739303569277e-05
-2.46025328987286e-06
-8.21779987030648e-06
-1.0641016712839e-05
-1.89674455498688e-05
-1.63786283757169e-05
3.00437006694735e-06
-1.38887036355568e-05
-2.22877019343662e-05
-2.88110142455311e-05
-7.68285191482324e-06
-1.80397204379203e-05
-2.0930545525474e-05
-7.91903906332711e-06
-1.37388997628941e-05
-1.75821999914375e-05
-1.82548906162829e-05
-1.5694196386197e-05
-2.34158951280896e-05
-1.80800761593435e-05
-1.47937718677367e-05
-1.84349860460138e-05
-1.22266645874461e-05
-3.05797982508758e-05
-2.39621024971221e-05
-1.09994532673977e-05
-1.92114401326128e-05
-1.34587505397948e-05
-1.1272407722563e-05
-1.81917115436633e-05
-6.84624590063193e-06
-6.18084203945979e-06
-3.10811328882053e-05
-2.47457523836763e-05
-2.75646586895792e-05
-3.99503377505629e-05
5.32589884037444e-07
-1.84951654584063e-06
-2.48218557579896e-05
-1.6779014340246e-05
8.96608391876394e-07
-2.14661110880209e-05
-3.06126268449119e-05
5.88442104339429e-06
-1.20002407708524e-05
-6.73663922262883e-06
-2.71023676278653e-05
9.43858639484034e-06
-5.8887294097046e-06
-1.72227611896072e-05
-1.43940218750568e-05
-9.16135353808931e-06
-1.13215824917453e-05
-1.25500745060588e-05
-2.24621434920612e-05
-1.4818464807355e-07
-1.76971011464714e-05
-2.99909988880185e-05
-1.72871256689351e-05
-1.94262390696834e-05
-3.39348569070128e-05
-1.68274388649581e-05
-6.86456714726461e-06
-1.75244056683829e-05
-1.58680125918366e-05
-1.48952964834871e-05
-1.44102211655688e-05
-6.35072134984011e-06
-2.10579476701518e-05
-2.37295798796144e-05
-2.52643878878345e-05
-6.25326272886221e-06
-1.66407382682494e-05
-3.1439346664587e-05
-1.67935095631545e-05
-1.49486590680066e-05
-1.31067536591862e-05
-1.43276407296235e-05
-2.81354380554737e-05
-1.46112389786568e-05
-1.95059045836289e-05
-4.31004400874694e-06
-7.75560449224242e-06
-2.02608039577525e-05
-1.7625396532619e-05
-1.71830621672091e-05
-1.62016715236554e-05
-1.21308510964161e-05
-2.68038809031908e-05
-6.19033686433952e-06
-3.00528765343286e-05
-1.35603144565867e-05
-1.87611974463623e-05
-2.64742660236676e-05
-3.0010748751107e-05
-1.3557454674641e-05
-2.19392796057971e-06
-2.32391185791864e-05
-1.88145132166332e-05
-1.08942131285745e-05
-1.93534618703291e-05
-8.85334342535193e-06
-2.91340375383525e-05
-6.43204608846773e-06
-2.20890824433737e-05
-1.42812652757403e-05
-1.76516711478238e-05
-2.27824882730428e-05
-1.60481519999818e-05
-1.20473945553251e-05
-1.82847972338927e-05
-9.70583290291471e-06
-2.1199313772577e-05
-2.1569797277604e-05
-1.11598257457188e-05
-1.37763233904225e-05
-2.26140779121717e-05
-2.09759753761901e-05
-2.62622883421716e-05
-1.51765980317414e-05
-2.12839672490743e-05
-1.88468089312701e-05
-2.52594119744303e-05
-1.50228004677593e-05
-2.8492745109993e-05
-1.0706293331313e-05
-1.80037034039704e-05
-1.36413895939e-05
-1.78003355236066e-05
-2.1058070241923e-05
-2.85409220654934e-05
-6.67638497627819e-07
-2.69099824639775e-05
-2.32492339027192e-05
-8.99647117504789e-06
-1.37494119651495e-05
-9.52823946281394e-06
-2.07964258193886e-05
-2.20846171224024e-05
-2.75767623006349e-05
1.48691318662446e-06
-1.55254327972429e-05
-2.26349844033453e-05
-2.09686534873767e-05
-1.18478413382186e-05
-3.40375492817247e-05
-3.41814613051245e-05
-2.22943200745352e-05
-1.02684551909439e-05
-1.68919293098043e-05
8.75422410400103e-09
-2.78651100357346e-05
-1.89110605982018e-06
-2.98683805875814e-05
-1.21745579801856e-05
4.58612284992381e-06
-2.14438162533818e-05
-8.02003615258778e-06
-1.03905922047123e-05
-1.31820003462082e-05
-1.95538310716546e-05
-2.77228007448165e-05
-2.33669148803209e-05
-1.54818269241237e-05
-2.09133675778141e-05
-1.06826043025783e-05
-1.43028720991719e-05
-5.03904626570213e-06
-2.30987349186788e-05
-6.00025311640917e-06
-2.74362620777463e-06
-2.1092163200031e-05
-1.36402295499511e-05
-6.70257177117104e-06
-4.73192104207269e-05
-5.96226331030448e-06
-1.30442343987959e-05
-2.63629623048912e-05
-1.95156574701488e-05
-1.67196479126516e-05
-2.29046368783579e-05
-1.91263013125508e-05
-1.85926037892987e-05
-4.5042972194789e-06
-2.94413932367478e-06
-1.31601784736529e-05
-2.52106277427511e-05
2.44578594825337e-06
-3.42133578959499e-06
-1.80534518810988e-05
-2.09482527669694e-05
-1.00968254849788e-05
-2.11180799890594e-05
-1.66476015713417e-05
-2.01481221138444e-05
-2.83050809794481e-05
-2.25657130476972e-05
-1.17951929313932e-05
-7.40719926409331e-06
-1.13930343418202e-05
-8.16343738831627e-06
-1.87876094590927e-05
-1.83291672036599e-05
1.14524939850555e-06
-2.02021350616205e-05
-2.71860321393346e-05
-1.20474321852153e-05
-8.92789010057419e-06
-8.94800459504436e-06
-2.01958082708219e-05
2.04306225329886e-06
-1.61760372331609e-05
-2.28935237224632e-05
-1.88236725870176e-05
-1.59922341791002e-05
-1.09398391463922e-05
-1.29217640852978e-05
-4.45708430657922e-06
-9.06996452108119e-06
-6.56174858858591e-06
-1.00927030774359e-05
-1.50843309482744e-05
-3.48984237479928e-05
-2.34992424638389e-05
-7.57283821922994e-06
-1.89178409993705e-05
-1.89765968485716e-05
-7.33927497773548e-06
-1.4540226327164e-05
-2.95368075552209e-05
-3.58311890375083e-05
-1.19702060961995e-05
-1.77272018010005e-05
-1.47278122600213e-05
-2.14213420913906e-05
-9.78017107787553e-06
-2.08670056694638e-05
-3.32564806412693e-05
-4.43254130004547e-06
-1.20757418337254e-05
-1.75490506474507e-05
-6.86957036550857e-06
-2.38823527498343e-05
-2.57150587003799e-05
-2.03681969131587e-05
-1.6865724653897e-05
-1.25070487370238e-05
-6.970722021309e-06
-3.3204544768695e-05
-2.87334644848277e-05
-2.50709798698935e-05
-1.50120256803739e-05
-3.86175426535277e-05
-2.13887089795924e-05
3.59956667263634e-06
5.68629641738481e-06
-1.55398129135642e-05
-1.95481271740828e-05
-1.95994996458381e-05
-1.27211801283873e-05
-3.26069334406176e-05
-1.59779737685876e-05
-3.07391001182241e-05
-4.18546127992741e-06
-9.20563919662048e-06
-6.06047341185792e-06
-1.04910380745974e-05
-1.21206866637478e-05
-1.19523443763706e-05
-2.60215963570876e-05
-4.41791689267978e-06
-1.47077901572076e-05
-1.64414714411594e-05
-1.33622879630429e-05
-2.76218790521318e-05
-6.83587563487515e-06
-1.37593081328553e-05
-1.07439028996691e-05
-1.82667145145772e-05
-1.77419892200752e-05
-8.90292404191922e-06
-1.70536010782613e-05
-2.43755132589799e-05
-1.83980691043991e-05
-6.49987464970944e-06
-1.22270848814796e-05
-2.18540548242485e-05
-2.10944706502826e-05
-1.62995206875103e-05
-1.30163305372371e-05
-2.33025719687552e-05
-2.39428321843272e-05
-1.71980036246897e-05
-1.6377632715664e-05
-2.20142073981218e-05
-2.06791631219842e-05
-2.34469548504854e-05
-1.83936762934059e-05
-1.40630036601875e-06
-5.97293328131233e-06
-2.17034293525509e-05
-5.8307948844223e-06
-2.26985676036778e-05
-2.26968881152154e-05
-2.19804158395964e-05
-2.19689369972722e-05
-1.95736839602992e-05
-4.90670106186568e-06
-3.00825880533344e-06
-1.35565764345268e-05
-1.37415832369417e-05
-1.30197947565959e-05
-7.26030955088361e-06
-2.52444744122868e-05
-3.08105204826184e-05
-1.41873943806769e-05
-2.86932739089319e-05
4.79304101886443e-06
-2.26238355749394e-05
-2.86940148425394e-06
-1.73520949407818e-05
-2.16307723766552e-05
-3.45507075749456e-05
-4.61548201360595e-06
-1.37816288140653e-05
-3.92426752003072e-05
-2.53646552084244e-05
-3.03284035030728e-05
-4.29705542540623e-06
-1.34006226097992e-05
-1.04888179205781e-05
-1.15504536170605e-05
-2.15546162889438e-05
-4.56360297142605e-05
-2.50494282273194e-05
-2.47459188399784e-07
-6.84700627472746e-06
-1.63964065992179e-05
-1.38978060871693e-05
-1.33471730913805e-05
-1.64746089376267e-05
-1.66587937501312e-06
1.13849501286341e-05
-9.09981289693295e-06
-9.41888835095606e-06
-5.67294908315693e-06
-2.37263559558043e-05
-9.24285412792155e-06
-1.58657644478793e-05
-1.65739194190518e-05
-1.30098290344525e-05
-8.53972090302774e-06
-1.79110192319044e-05
-2.38201522748365e-05
-2.57039432502822e-05
-1.16167484261347e-05
-1.53705543942931e-05
-1.91243777953591e-05
-3.52834831375489e-05
-2.06615979029219e-05
-3.08763424118884e-05
-7.46360521531379e-06
-2.99195693243559e-05
-1.7142075331408e-05
-2.48044668880101e-05
-2.04225577300345e-05
-6.25495354915443e-06
-1.8591989984133e-05
-8.29056126851081e-07
-2.8821148670042e-05
-2.64887663520883e-05
-1.83227171892599e-05
-8.99822649942001e-06
3.73455345734459e-06
-1.20069552188246e-05
-1.34770734209778e-05
-1.85979559467099e-05
-1.60936080776945e-05
-3.04535861516808e-05
-1.4189788395102e-05
-1.59957919755527e-05
-2.26204322197635e-05
-2.24687065301677e-05
-3.76928813970137e-05
-3.48221905923521e-05
-1.2892761197959e-05
-2.02274558986901e-05
-1.18569272748138e-05
-1.43448830076749e-05
-3.32870944194903e-05
-2.2199519261983e-05
-7.51106880341784e-06
-2.52582215774127e-05
-1.25946765601144e-05
-2.53356982405399e-05
-2.14922164748403e-05
-2.06609358382118e-05
-1.82319997572042e-05
-2.01208183136139e-05
-2.85456951141728e-05
-2.35364364456742e-05
-4.02607921777482e-05
-1.82203407731866e-05
-2.91931159006734e-05
-1.95086468152322e-05
-1.14763530414285e-05
-8.99372399845671e-06
-1.81407935834128e-05
-3.16278672537268e-05
-1.79795167389297e-05
-6.82508940994022e-06
-2.91394246570158e-05
-2.19124706853263e-05
-3.84795335430021e-05
-1.52503887338236e-05
-1.67256291779975e-05
-1.61288096098055e-05
-1.0487001812845e-05
-1.51979268314569e-05
-3.27789549828625e-05
-1.68918427339493e-05
-4.30158774257317e-06
-2.8555026800263e-05
-2.07449924005141e-05
-1.51780479598043e-05
-1.60608636532553e-05
-1.35889928259024e-05
-2.78495358270862e-05
-2.15785788506081e-05
-1.27483264597627e-05
-1.91370051338237e-05
-1.1043073405192e-05
-1.61489104558531e-05
-1.1329978619165e-05
-4.34837070038286e-06
-1.05913016052037e-05
7.97207505180572e-07
-1.74666693040252e-05
-1.7928991940306e-05
-2.67383076408711e-05
-2.24757901212618e-05
-2.20993209969153e-05
-1.47893360951413e-05
-2.97974391939467e-05
1.00856999545917e-05
-5.98461141579455e-06
-2.42238552857391e-05
-6.32281342927524e-06
-1.81321929119581e-05
-4.69620524040977e-06
-9.29410463365327e-06
-1.02591071490683e-05
-6.5591775282258e-07
-1.19006459142845e-05
-9.9603157939582e-06
-2.3242046764705e-05
-1.55258517466085e-05
-1.73979237178751e-05
-2.01310792519343e-05
-1.81560253847788e-05
-2.31267033297657e-05
-3.53119849971126e-05
-2.7992940758246e-05
-1.60443775978154e-05
-8.08004610652718e-06
-8.85955089898695e-06
-2.50903858240404e-05
-1.50964702929242e-05
-2.25899918722586e-05
-5.82045335480083e-06
-2.61982173900797e-05
-5.11167722773762e-06
-2.30462687398592e-05
-1.94867745518734e-05
-1.33003039360789e-05
-1.91301811947881e-05
-1.06216497388032e-05
-1.1544803817357e-05
-2.93612842305664e-06
-1.8932590741841e-05
-3.33120127172572e-05
-2.12296999254424e-06
-1.15932739258261e-05
-2.13851899197317e-05
-2.10854846693668e-05
-8.83730310076879e-06
-9.35543733848885e-06
-1.7664219981791e-05
-1.32559239867414e-05
-2.73067672966183e-05
-1.17833560042056e-05
-1.88018920311442e-05
-1.98813410337821e-05
-1.0382302287217e-05
-2.61383070281057e-05
-2.35579109904928e-05
-1.82113543482933e-05
-1.65604774737773e-05
-2.19997328100689e-05
-7.13150754973725e-06
-1.40717824204156e-05
-1.40185656048894e-05
-1.95289322542764e-05
-2.46698011397256e-05
-3.86854231339895e-05
-2.67021727971379e-05
-8.29697449537739e-06
-1.72068893184099e-05
-1.45555572899407e-05
-1.38788361905714e-05
-1.26894157691263e-05
-2.66559708597414e-05
-2.08229812984192e-05
-1.59201828881435e-05
-2.22872463066963e-05
-1.0934494797765e-05
2.41798602339036e-06
-1.00582708995476e-05
-2.24705573845017e-05
-1.64919426328516e-05
-6.47155853677757e-06
-1.19361183299161e-05
-4.54350055201991e-05
-7.34311423220914e-06
-8.44174468301352e-06
-3.34205973491289e-05
-1.42035070581664e-05
-3.10015641163966e-05
-2.48181392957334e-05
7.33721506092127e-06
-1.98957541583356e-05
-3.10422746149894e-05
-1.10718187067627e-05
2.7074775314471e-06
-1.83852802172698e-05
-1.58758976720877e-05
-4.8931215392996e-05
-3.34122306473097e-05
-1.9703661784244e-05
-2.63225559142163e-05
-1.82005885051026e-05
-2.4270652797305e-05
-1.76981409927741e-05
-9.68198397492011e-06
-2.96380685365298e-05
-1.00850153773163e-05
-1.9987854266651e-05
-2.09297663221689e-05
-2.50103165682161e-05
-3.31595381660311e-05
-1.77836107316433e-05
3.32515715694286e-06
-2.78106348527131e-05
1.59305728299098e-07
-2.44785109988317e-05
-3.05285055902042e-05
-4.92958153590516e-06
-1.43386286500204e-05
-1.72097754172822e-05
-3.47404750476299e-06
-2.9709833664702e-05
-1.15371668608219e-05
-1.46084424203946e-05
-1.2077626535134e-05
-2.92574128868833e-05
-2.34694837560604e-05
-1.62026783499565e-05
-1.20261411916926e-05
-2.22372785071214e-05
1.44936474489619e-06
-3.47340066025895e-05
-1.22620194377919e-05
-1.58064965474167e-05
-2.3969830043546e-05
-1.16585143173844e-05
-2.14153626253967e-05
-3.06325044082018e-05
-1.135514648171e-05
-1.63075756023625e-05
-1.94017274788066e-05
-4.33046023041741e-05
-1.27821704523378e-05
-2.9341083762641e-06
-1.42810935418168e-05
-3.13597390733942e-05
-2.74751915271478e-05
-5.76428535486551e-06
-2.01024061878582e-05
-1.06666974097792e-05
2.42859752096638e-06
-1.7336721739728e-05
-1.11339080234438e-05
-2.8500097954057e-05
-2.44845239896474e-05
-1.83711468682255e-05
-2.7287593279012e-05
-1.20711677222496e-05
2.89034771255084e-06
-8.62204881667292e-06
-2.75593873322914e-05
-2.11363094250767e-05
-1.52489376038048e-05
-2.1140620398097e-05
-3.23533924446478e-05
-1.50303993769471e-05
-1.33326539905075e-05
-2.18012028710837e-05
1.72936135753589e-06
-1.3915343458183e-05
-2.51939527345801e-05
-3.10438881765381e-05
-2.18160304623126e-05
-2.2129395123137e-05
-1.83008893993743e-05
-1.95892184940135e-05
4.24911702518852e-06
-1.69747774651521e-05
-1.17144706832695e-05
-2.92283430586843e-05
-1.67264067737707e-05
-1.83394971869377e-05
-2.97469603178144e-05
-2.15320697415591e-05
-9.50616619497692e-06
1.40691626785572e-06
-8.41473280067565e-06
-1.98224834934963e-05
-1.36673640734185e-05
-1.97315502971998e-05
-2.38757571325808e-05
-3.25765774360441e-06
-3.25360112293055e-05
-2.28312980183477e-05
-2.55000555835936e-05
-1.6529264713052e-05
-2.35444359257348e-05
-1.32351137580034e-05
-2.88316389723702e-05
-3.20354759285837e-05
-1.7233638320607e-05
-3.62252012551903e-05
-1.6812013817968e-05
-2.23757734410477e-05
-3.22896589039892e-05
-1.14192662413112e-05
-1.24867583775242e-05
-8.87481332880274e-06
-2.30389803853093e-05
-1.26710219649132e-05
-2.32722524354e-05
1.81427016082678e-06
8.34238491614572e-07
-1.73536142989612e-05
-2.1787276899606e-05
-1.62210538324531e-05
-9.90947286545069e-06
-1.90482362807968e-05
-2.28935253071988e-05
-1.38449897643192e-05
-2.2773972170744e-05
-3.81405721465586e-05
-2.23687839182209e-05
-1.20468417551011e-05
-2.13772849840809e-05
-2.12435030229551e-05
-1.8430044269435e-05
-2.46297525384056e-05
-2.19088923104844e-05
-1.6994376996248e-05
-5.6697384634906e-06
-2.78123037618419e-05
-2.22785733386829e-05
-2.56307332635153e-05
-1.48929741584713e-05
-1.92520623693014e-05
-4.01618213695146e-05
-2.70495467486185e-05
-3.26177217938853e-06
-7.62353370772234e-06
-1.84099567241672e-05
-1.35209893399727e-05
-2.98293288805354e-05
-2.76062832759734e-05
-2.23011172063431e-05
-1.839401332065e-05
-5.91017389137934e-06
4.24762713821957e-06
-1.57151251833144e-05
-2.26420629591953e-05
-1.27595352181231e-05
-2.20437125057906e-05
-3.47576912724391e-05
-2.12731301714809e-05
-3.19439634820184e-05
-1.32293929037238e-05
-1.06418859381749e-05
-3.14071457838793e-05
-4.58537560100316e-06
-1.53010333434833e-05
-2.80152711355266e-05
-1.06462896467096e-05
-3.03432826754355e-05
2.02040332177771e-06
-4.55786470077499e-06
-1.10980671577993e-05
-1.67811945043169e-05
-3.02863834982634e-05
-2.23637808566775e-05
-1.39195443622562e-05
-8.59026604246117e-06
-2.69077722874493e-05
-1.15524696281649e-05
-3.18348563077561e-06
-7.19191662921851e-06
-1.74581679038243e-05
-1.23603769982248e-05
-2.90927408969763e-05
-2.02410782587599e-05
-1.39148341368974e-05
-1.53259259427568e-05
-1.1506118844415e-05
-5.73090306218794e-06
-1.45213328995005e-05
1.96426841981049e-06
-3.70802057725297e-05
-6.63848494116883e-06
-2.47521704799077e-05
-2.08128524264369e-05
-3.51610569115573e-05
-2.16279931546846e-05
-2.22800857519183e-05
-1.42506350555861e-05
-1.83881713800753e-05
-3.96565956397717e-05
-1.93414974504903e-05
-3.33196297781119e-05
-2.69048783270487e-05
-3.93714607140283e-06
-1.98374892631015e-05
-1.52969773580201e-05
-4.12853367937261e-06
-2.07498420161795e-05
-1.39660404104475e-06
-7.44566431289672e-06
-2.02230424391539e-06
-1.5553357660785e-05
-4.31153907577671e-06
-3.50011948144915e-06
-1.20109111407129e-05
-1.93135229277858e-05
-1.09499757064277e-05
-2.62653020642206e-05
-4.37067826222018e-06
-1.99995236378948e-05
-2.62363144978405e-07
4.81018863920262e-06
-1.72205211022251e-05
7.99132961882349e-07
-4.80478961684356e-06
-2.27559702435443e-05
-3.25622938185055e-05
-8.89575839556002e-06
2.45502670768666e-06
-5.94349689892814e-06
-1.84134176634512e-05
-9.34436950752436e-06
-2.04288047137528e-05
-2.41804353646956e-05
-1.86550634639716e-05
-2.36357241487023e-05
-1.29411327378265e-05
-2.26453745287551e-05
-1.866735935421e-05
-2.17097399742816e-05
4.09038138478488e-06
-1.98337500686736e-05
-2.85415504210646e-05
-5.04999008723588e-06
-1.68815771123098e-05
-1.67193803607636e-05
-1.75451860200525e-05
-1.92303745535587e-05
-2.54553147706674e-05
-1.48748103845995e-05
-8.85633804896163e-06
-1.86945262841926e-05
5.85418549750008e-06
-3.09330527665805e-05
-1.20839814023575e-05
-1.07907300848968e-05
-9.84839451462444e-06
-2.04371351015406e-05
-8.97684131727504e-06
-1.36680459902184e-05
-1.1702826432313e-05
-2.36593000104726e-05
-3.63590201588276e-05
-1.5859730590624e-05
-2.6200686827265e-05
-3.20420832619324e-07
-1.57014510544023e-05
-1.35102612672016e-05
-2.73237327305709e-05
-1.62734167706068e-05
-4.28975371246946e-06
-2.97360081033595e-05
-1.90090102256799e-05
-7.40071154931641e-06
-1.09197878690817e-05
-1.00298100206791e-05
-1.029205492554e-05
-1.30032789952631e-05
-5.55932053108076e-06
-2.49745556985298e-05
-2.18298540547282e-05
-2.13682695440086e-05
-2.25118285471174e-05
-3.4073860318009e-06
-5.35018476773422e-06
-1.29368377249167e-05
-3.12078830220123e-05
-1.14411346160664e-05
3.79010266037049e-06
-3.15990871299798e-05
-3.13752449992723e-05
-1.29987953849677e-05
-1.9784902704817e-05
-1.58746884090604e-05
-1.47741153422757e-05
-2.86690772039912e-05
-2.46609205152549e-05
-1.99415824873193e-05
7.14667399649104e-06
-1.53122809879716e-05
3.85488460027659e-06
-1.17094800599962e-05
-3.76363161753887e-05
-1.28624302088652e-05
-2.81963955003138e-05
-2.28460785674768e-05
-2.77450546660878e-05
-2.17606330220717e-05
-2.76001712240546e-05
-9.60951917517487e-06
-2.82495918714547e-05
-2.37183229268038e-05
-2.5113367423301e-05
-1.20312725151888e-05
-1.77884599740532e-05
-2.0535445502195e-05
-2.89514537764748e-05
-1.73405367747016e-05
-2.93392857987097e-05
-2.3876979255419e-05
-6.83257436408054e-06
-1.85514295404414e-05
-3.05839821296875e-06
-1.82503241058261e-06
-8.60128706569047e-06
-1.68420363557146e-05
-1.39456809166337e-05
1.33305710503832e-05
-1.90029701201243e-05
-1.06485768046957e-05
-2.41520511046932e-05
-2.04994665229965e-05
-1.7431267219923e-05
-1.91856001346509e-05
-2.02882746649524e-05
-8.06983073260939e-06
-1.84207894379842e-05
-1.13351419847386e-06
-3.1855603633501e-06
-2.29484390259211e-05
-2.27406259832224e-05
-3.79649853748395e-05
-3.10696003231239e-05
-2.03762145268015e-05
-6.13536703338078e-06
-6.96060632356872e-06
-2.71138955172044e-05
-1.55655485426012e-05
-2.01071721126025e-05
-1.58201788353015e-05
-1.24432443965173e-05
-1.5845594664063e-05
-3.70337334220249e-05
-2.49352108004923e-05
-1.19327978336504e-05
-2.75304155541528e-05
-2.86093905426963e-05
-2.50130716193093e-05
-1.31228301426399e-05
-9.03251540952366e-06
-2.6119605917298e-05
-1.67686334629022e-05
-2.91169024310032e-05
-1.44580235898189e-05
-5.38521595424263e-06
-1.98764734209166e-05
-3.06306903039625e-05
-1.82544438613869e-05
-2.38825279647131e-05
-2.49144509269579e-05
-3.87540341043125e-06
-8.8712235585221e-06
-2.00779262375662e-06
-2.84721340725728e-05
-2.04401621008824e-05
-1.46099673113985e-05
-2.60736583939099e-05
-4.2588197443308e-05
-1.33403539566292e-05
-3.44754718871534e-05
4.99518719763096e-08
-1.94890183354336e-05
1.02978212334477e-07
-1.27057552184039e-05
-4.12681237846932e-05
-1.68275291101161e-05
-7.1129235350779e-06
-1.79758880689935e-05
-2.52694901755495e-05
-3.21876539015547e-05
-2.0522272379993e-05
-2.57296318420573e-05
-2.26735016504205e-05
-1.18223303126745e-05
-1.99078638594876e-05
-2.01759407703092e-05
-1.61135212003271e-05
-2.37792773530068e-05
-3.18179084019187e-05
-2.13610865974719e-06
6.53792046656684e-07
-3.06243714274963e-05
2.71928917478408e-06
2.10080113770536e-06
-9.91493744273887e-06
-2.9223462159894e-05
-1.27840718217665e-05
-7.16057542301414e-06
4.60242792137443e-06
7.00392257013695e-07
-1.22806873104819e-05
-5.15606406960867e-06
-2.30704901056265e-05
-1.44879146347485e-05
-2.72024652237311e-05
-4.91849738246852e-06
-1.51764766656772e-05
-7.18056417317938e-06
-3.36718780956931e-05
-1.16617523579523e-05
-2.06280579299826e-05
-2.02300484341134e-05
-1.5748125564203e-05
-1.64333219335313e-05
-1.61721579171332e-05
-1.77665534517699e-05
-2.03594965795547e-05
-1.70908061890674e-05
-6.34656843217761e-06
-2.12363710029001e-05
-2.10135751265407e-05
-1.32959045305605e-05
-1.45053366010353e-05
-1.40528281536077e-05
1.10502010698021e-05
-2.61064539846427e-05
-2.13106015345707e-05
-2.21027546346985e-05
-1.79641740743058e-05
-1.54849783569266e-05
-2.25020494337956e-05
-4.39990853844238e-06
-1.69556570187628e-05
-2.67809514729215e-05
-3.74237179325197e-05
7.57679637364441e-06
-2.19809112531198e-05
-1.7053814163627e-05
-3.09555019260343e-05
-1.28994095771226e-05
-1.04464019013558e-05
-3.76971136957716e-05
-6.81996678252299e-06
-7.11483572638776e-06
-1.62493303857183e-05
-2.39920947417579e-05
-2.58211225122319e-05
-2.21112419592828e-05
-7.31023392696124e-06
-1.12882241984391e-05
-1.00039399763411e-05
-2.00892254936267e-05
-4.53453542122277e-06
6.63847319924768e-06
-1.66312442124957e-05
-2.52624751828233e-05
-2.11084818784481e-05
-1.09375386723322e-05
-2.55126965339355e-05
-1.03149996314767e-05
-3.85608938569815e-05
-3.53267924836263e-05
-1.02521613551247e-05
-2.70337988637461e-05
-2.17169384058537e-05
-1.48383033463541e-05
-7.01083181951678e-06
-5.4341832234843e-06
-5.48373304017433e-06
-1.2268049144478e-05
-1.87583377392116e-05
-1.23905033982654e-05
-1.57688852034563e-05
2.48134531897908e-06
-3.27085042937655e-05
-1.68961611323751e-05
-1.10232754384426e-05
-2.8449801996582e-05
-2.80777866112785e-05
-1.4214612237633e-05
-5.97589866530977e-06
-1.0140752273595e-05
-2.34668170195724e-05
-2.28157517267843e-05
-2.10022808596868e-05
-2.51475187237241e-05
-3.06876293740708e-05
-2.00900021551851e-05
-6.86988283024955e-06
-1.79743404203931e-05
-2.18951677860815e-05
5.62033212920654e-06
-2.00937771978865e-05
-2.49205573704098e-05
-1.57618995150331e-05
-1.2478492751521e-05
-1.95458563909489e-05
-1.04535687998414e-05
-1.6594597007416e-05
-1.90937004388515e-05
-5.04176021517524e-06
-1.0337285431281e-05
-1.62859720770085e-05
-7.64199661898485e-06
-1.02218887367512e-05
-1.43008997993301e-05
-2.65605221650041e-06
-1.10322385484131e-05
-2.36715731431833e-05
-2.18476372108863e-06
-1.53264657661397e-06
-1.50324905182556e-05
-2.7395398781701e-05
-1.48158920389141e-05
-1.32992327793489e-05
-1.7257009147258e-05
-2.58701379256758e-05
-1.8948190019945e-05
3.54110051339747e-06
-2.14696610426917e-05
-3.15682962943814e-05
-3.3954972076734e-05
-2.10098202204126e-05
-5.48484711560673e-06
-3.20183156208525e-05
-2.03143664078545e-05
-3.22388581055474e-05
-2.44576943793347e-05
-2.03634452108461e-05
-1.39042237257132e-05
-2.27427571031098e-05
-6.72273953786792e-06
7.41800566648223e-07
-2.93907582495938e-05
-5.75148765537811e-06
-2.01559965741078e-05
-3.07882888770701e-05
-4.32433117592727e-06
-1.64900863775999e-05
-1.53503361769532e-05
-1.46367669011989e-05
-2.985748652574e-05
-1.76677321713855e-05
-3.19952785911812e-06
-2.52393533496048e-05
-2.01140680766113e-05
-2.40207099205891e-05
-1.07392758120338e-05
-2.748020911585e-05
-1.19270856736709e-05
-2.52402257019788e-05
-1.03453583537329e-05
-1.43940903441204e-05
-3.28674128450813e-05
-1.79568735974318e-05
-1.50514851980549e-05
-1.878966158968e-05
-1.13089310525772e-05
-5.13371024499153e-06
-2.56359343255167e-05
-2.05894438516817e-05
-2.2300590130903e-05
-1.99907805755286e-05
-3.01499845096929e-05
-1.5697791396447e-05
5.48939964961205e-06
-1.2797082552432e-05
-4.89399260846352e-06
-8.45625946838627e-06
-1.05068207550863e-05
-3.09178331142371e-05
-3.28143243155642e-05
-1.91404576427168e-05
-2.76383573989453e-05
-1.28925988336408e-05
-1.1191268578444e-05
-3.67697977318559e-05
-1.93987577563918e-05
-2.092835250424e-05
-1.75909085963774e-05
-1.43952189336415e-05
-6.30160781615662e-06
-3.28625889713533e-05
-1.42160522514268e-05
-4.71040521433081e-05
-2.05496310224315e-05
-2.41216483960967e-05
-8.25419488011893e-06
-2.21548469662576e-05
-1.03959650800721e-05
-2.27393125358914e-05
-1.66349344090279e-05
-3.07409939447213e-05
-1.57149692144919e-05
-1.28309143587777e-05
-2.10918012127026e-05
-1.25573698665704e-05
-1.39818554593099e-05
-1.61962997254245e-05
-2.04351380117417e-05
-4.43082608035684e-05
-1.62219952802546e-05
-1.55076087000155e-05
-2.28708591169936e-06
-1.4157457672856e-05
-7.46198443393713e-06
-2.83092655671513e-05
-1.97037790941917e-05
-9.91274840071378e-06
-2.04307528207224e-05
-2.34474372016759e-05
-8.70367019246214e-06
-2.45089314959733e-05
-1.03711946864118e-05
-2.06030985571989e-05
-9.78446967964395e-06
-3.43387952048901e-05
-2.47460478041626e-05
-2.75412756390791e-05
-1.52104858654901e-05
-1.96437900654332e-05
-3.15108356459873e-05
-1.80095695182695e-05
-7.95170256817504e-06
-8.23493500579865e-06
-9.55769536398667e-06
-1.33064956545836e-05
-2.13964983647608e-05
-1.93961390058889e-05
-5.44783122092435e-06
-1.19953585332341e-05
-5.09320831042471e-06
-2.21977036155127e-05
-1.12861261746655e-05
-9.68330563155739e-06
-1.88517522411837e-06
-3.13780933600123e-05
-1.09526354966211e-05
-9.07379033093722e-06
-1.30611006885065e-05
-3.47659604846145e-05
-1.98656693271514e-05
-2.0826314847225e-05
-2.66468973819782e-05
-2.99609938150301e-05
-3.02731347822754e-05
-3.20446062607317e-05
-2.23880093546621e-05
-1.47016693547439e-05
-1.21504646242995e-05
-3.08960235745597e-06
-2.55710908621806e-05
-1.31114863582338e-05
4.44953927047462e-06
-2.13903043459156e-05
-2.30352351581465e-05
-1.71699800654166e-05
-6.54268120188187e-06
-2.01702921803487e-05
-2.31558697700397e-05
-1.47355148696852e-05
-2.08951518536227e-06
-8.67638047863364e-06
-1.93542948328856e-05
-1.96543324574321e-05
-9.95223788947365e-06
-9.8676539015698e-06
-2.14423741648142e-05
-4.57568466537962e-06
-1.51211281607498e-05
-2.60578471856014e-05
-1.35770048880258e-05
-2.13034794930481e-05
-7.05269596664355e-06
-2.11141427901795e-05
-2.14971264388819e-05
-1.37370457928418e-05
-1.48319206421577e-05
-1.67470433516927e-05
-1.54783985975263e-05
-2.15789225073761e-05
-2.58310510223616e-05
-1.33879844294884e-05
-2.34943989659398e-05
-7.77853429554867e-06
-7.04717312024697e-06
-1.21100334056374e-05
-1.03933924564884e-05
-1.61498520646262e-05
-3.00154479890601e-05
-1.98860086619919e-05
-1.79675634282204e-05
-7.09014253165519e-06
-1.39166103646079e-05
-1.17955390084809e-05
4.52848389394877e-06
-1.55700657355043e-05
-3.74280350454156e-05
-9.77457739173221e-06
-1.91085419726714e-05
-1.24383462312024e-05
-8.62022514251298e-06
-1.5665731985295e-05
-2.75701433978737e-05
-2.33121571314667e-05
-1.69893736607675e-05
-2.19576517395386e-05
-5.53309245686963e-06
-2.14412891253762e-05
-1.41459653327216e-05
-1.32297357401987e-05
-1.57360031031811e-05
-7.27872725182801e-06
-1.46729203985022e-05
-2.17514255011191e-05
-2.51270128069612e-05
-2.10946348842658e-05
-2.48870159840456e-05
-2.08509951370928e-05
-8.10426033405139e-06
2.30619635826196e-06
-1.88224709512589e-05
-1.65918823427324e-05
-9.2486041482102e-06
-1.69358424290688e-05
-6.36109437687234e-06
-4.1117124465743e-06
-3.74783344184837e-05
-1.4852709024255e-05
7.64581173892832e-06
-7.06704825582483e-06
-2.70221974040391e-05
-5.5263573748476e-06
-5.33670527334586e-06
-3.84002082750862e-05
-2.29340963047718e-05
-1.45213639500507e-05
-2.82796187025288e-05
-1.40899506263961e-05
-3.41359298002567e-05
-1.22753236638892e-05
3.32854993927158e-06
-1.72827177938909e-05
-1.97292680420511e-05
-4.62765359535731e-06
-3.36645038852778e-05
-2.9292424396414e-05
-1.36374669431128e-05
-2.51793684416641e-05
-1.22081963666852e-05
-4.33460053558279e-06
-1.00623245843011e-05
-5.14353620845845e-06
-5.63635527808103e-06
-2.20244312372172e-05
-1.81997670072645e-05
-2.58259193982941e-05
-2.01959543774175e-05
-1.38438939935561e-05
-5.74061203706422e-06
-4.40371308703043e-06
-4.84128754393012e-06
-4.01052375079247e-06
-1.68696516076428e-06
-3.78768848465987e-05
-1.97977962665016e-05
-1.26711619873999e-05
-1.73898116259763e-05
-1.36633549025291e-05
-5.50629163679412e-06
-1.03337079393813e-05
-2.53208807565131e-05
-1.25134456620861e-05
-5.82452993985826e-06
-1.37604660351133e-05
-2.82247511961662e-05
-1.2517035338756e-05
-1.33554277803561e-05
-3.07145377640345e-05
6.70521939323018e-06
-1.96675862781964e-05
-2.31365443307125e-05
-1.58718957718486e-05
-2.2865494294494e-05
-2.3714397466461e-05
-1.04297065343044e-05
-1.71721783393378e-05
-1.77704098531732e-05
-1.86169560558614e-05
-6.88097665139142e-06
-1.63104930578781e-05
-1.05378512286866e-05
-1.82144029894041e-05
1.01234190137026e-06
-1.90394610362953e-05
-2.21741229422387e-05
-9.13120326387152e-06
4.80432482228247e-06
-2.32786822925549e-05
-1.33947447646599e-05
-2.4579447010327e-05
-2.61426420418417e-05
-1.50168740407008e-05
3.51685269475444e-07
-1.68831902148518e-05
-2.55772496078424e-05
-2.71143534290348e-05
-2.4175798620826e-05
-2.52036992705092e-05
-1.09239552891228e-05
-1.53417602131595e-05
-2.34762085768827e-05
-2.66434742585002e-05
-1.88679400557037e-05
-3.07388696483748e-05
-2.84128753949908e-05
-6.40506486111999e-06
-1.61512088309786e-05
-1.07964358252031e-05
-2.91547536008871e-05
1.66016059070824e-06
-2.41371388292572e-05
-2.71602468088896e-05
-2.66311034383032e-05
-2.97247574945708e-05
-2.20871056957807e-05
-1.29777075897724e-05
-8.43264979905873e-06
-3.90616728354327e-06
-1.49772464340444e-05
-2.00428607839756e-05
-1.37368048160114e-05
-1.67975886813884e-06
-4.17510404059384e-06
-7.07083994862529e-06
-2.14913925708158e-05
-2.22651216681149e-05
-1.03866058418193e-05
-1.39905829890332e-05
-1.96806425850978e-05
-1.20595116667821e-05
-1.46496546921518e-05
-3.53513733244443e-05
-3.50811093120432e-05
-4.49157799195879e-05
5.01152014609256e-06
-2.94974777203341e-05
-2.31198017045761e-05
-2.01589829880439e-05
-8.33242572739134e-07
-1.96176154482164e-05
-4.33975595529207e-06
-3.14446509905293e-05
-7.61882433186901e-06
-3.24504228272577e-05
-3.63931691903245e-05
1.10963324959072e-06
-2.13298089172861e-05
-2.43687966637456e-05
-7.9148103380135e-06
-1.56487250276924e-05
2.37829874962083e-06
-2.66945034342776e-05
-3.88149560347706e-05
-2.38301307384971e-05
-2.59750439815506e-05
-2.04631565659033e-05
-2.19468051890331e-05
-1.14947579206032e-05
-2.72565860277449e-06
-2.04045205624001e-05
-2.86879841334126e-05
-2.51899947634395e-05
-1.46329112019869e-05
-2.72594549331641e-05
-2.67380413794321e-05
-1.83545948931452e-05
1.63302536961273e-05
-1.30507574883759e-05
-1.2662558298262e-05
-2.95164368381855e-05
-2.61445478601229e-05
-1.75984512612862e-05
-1.21472089036684e-05
-1.92177385449927e-05
-6.00470143538949e-07
-1.80666970539106e-05
-4.02762427229659e-05
-1.37717751829593e-05
-2.07435502957868e-05
-1.68826037394054e-05
-4.37681152396014e-06
-3.15347828413131e-06
-2.14860480281815e-05
-2.46704889370602e-05
-1.55459025485397e-05
-1.58538499016505e-05
-3.38369029291261e-05
-3.09516920467259e-05
-1.93835276571964e-05
-2.44991890116348e-05
-2.74798826754446e-05
-2.77647490142893e-05
-2.14794671108008e-05
-1.65748728418043e-05
-2.74278172862267e-05
-1.00656438543861e-05
-1.49915268245213e-05
-1.93461859846528e-05
-6.37037298807673e-06
-1.40969735743787e-05
6.43620802176039e-06
-2.09785730866561e-05
7.24625386301764e-08
-2.41554142902274e-06
-7.91927012317901e-06
-6.01604487469151e-06
-9.84627888509391e-06
-1.9355398372902e-06
-1.9550308434686e-05
-2.32628989377213e-05
-2.11893990506111e-05
-2.58483191640139e-05
-1.0912332354188e-05
-8.48673926670392e-06
-3.27525726035677e-06
-3.02513037947189e-05
-1.55836122507435e-05
-2.39721323539734e-05
-7.86545109523308e-06
-3.74783210953734e-05
-2.1720846288282e-05
-1.23782832751832e-05
-2.71901527847285e-06
-9.73606851187031e-06
-2.19900550127381e-05
-1.83065948110078e-05
-1.3591255396963e-05
-2.24667149185575e-05
1.83466513810551e-06
-6.03464305329849e-06
-2.63240955912221e-05
-3.25558622818788e-05
-9.49764762225664e-07
3.91189985008564e-06
-1.95378116306642e-05
-5.10464095450881e-06
-4.21956001866487e-06
-3.09961092394629e-05
-1.30804896664316e-05
-1.4082788178902e-05
-9.5615493212906e-06
-8.6990779004494e-06
-6.50502589183832e-06
-1.71180198015599e-06
6.00224337534182e-06
-3.82191449997593e-06
-2.10923797129102e-05
4.16173923475909e-06
-1.53594943336977e-05
-1.83290369972284e-05
-1.90986334683137e-05
-1.01158310651103e-05
-1.06286698939362e-05
-3.0600277092723e-05
-4.51728703263652e-06
-3.11082664568058e-05
-2.18171514869662e-06
-1.47203270072397e-05
-1.56343456169892e-05
-7.89579729369523e-06
-1.43998692925828e-05
-9.91021047185478e-06
-2.73599413001565e-05
-2.38235857201278e-05
-1.51008862022252e-05
-6.97079221088574e-06
-1.51788238219041e-05
-2.33405898980234e-05
-9.42546478099846e-06
-1.76672836586108e-05
-3.21421952799793e-05
-1.12707058763249e-06
1.3468584640001e-06
-1.3968455899546e-05
-1.49177559142796e-05
-1.71827472973154e-05
-1.06394258218049e-05
-1.71858766319201e-05
-2.14969248386177e-05
-1.75327005032908e-05
-6.25814475281701e-06
-8.10792408054594e-06
-1.32784315732132e-05
-1.54501027221906e-05
-2.10710518177632e-05
-1.53568758360485e-05
1.92935980286409e-06
-8.60861276784527e-06
-1.48766973761335e-05
-2.06247276132103e-05
-1.91336957481614e-05
-1.78333994352822e-05
-1.564871195895e-05
9.16888732072596e-07
-2.55711250731474e-05
-1.84270700361721e-05
-5.74856467613281e-06
-1.58745126340454e-05
-1.85621752251954e-05
-1.92038383368216e-05
-6.75588627961797e-06
-2.3274592129297e-05
-7.06059150758537e-06
-2.07279800802068e-05
-4.48470603866601e-06
-1.73674537948982e-05
-3.84126704656499e-06
-2.41631119504594e-05
-2.207786464787e-05
-2.14124247677641e-05
-2.99905770228384e-05
-1.42928365758591e-05
-2.50939733510988e-05
-2.16428166214575e-05
-1.49986008921673e-05
-7.47987793813836e-06
-1.91849096621393e-05
-8.93634102554026e-06
-2.31407560723165e-05
4.40065067812408e-06
-1.74579078137257e-05
-1.80104139317441e-05
-5.6770548228474e-06
-8.29325182177191e-06
-1.48712301752653e-05
-8.97820615740597e-06
-1.70246607424392e-05
-1.60197361587861e-06
-3.26029346153305e-05
-1.65166314745066e-05
-2.1383137607413e-05
-3.73001704359653e-06
-2.67741153754545e-07
-1.42267710994757e-05
-8.34207308418651e-06
-4.88979619883123e-06
-2.06230955313952e-05
-2.63544408214227e-05
-3.3472383035541e-05
-9.99478361169163e-06
-3.32231575860486e-05
-1.57848632638937e-05
-6.33036148635713e-07
-2.19688746659639e-05
-2.3068739934446e-05
-1.28302290241354e-05
-3.23849382140453e-05
-4.94814407111461e-06
-1.73677525618707e-05
-2.83495773172712e-05
-2.52046720634622e-05
-2.36314803862816e-05
-2.66973839302237e-06
-8.0110207456722e-06
-1.83553624988434e-05
3.15177125588408e-07
-9.73293031716311e-06
-3.05106629253897e-05
-1.682022685177e-05
-1.80016457029682e-05
-2.32729620599914e-05
-1.62776227068492e-05
-4.33997833930594e-06
-1.43300447092634e-05
-1.87758729318439e-05
-2.32606181357736e-05
-1.37362807878391e-05
-1.38364617782997e-05
-8.30533649601214e-06
-2.20749417057677e-05
-2.51468407849277e-05
-6.29048358120285e-06
-6.01627787906485e-06
-5.03812609184063e-06
-1.7021229001217e-05
-1.07236527951368e-05
-1.90001479912825e-05
-9.5590187387169e-06
-4.48774822471102e-05
-1.21209409203096e-05
-2.02925316886123e-05
-8.74524944612704e-06
-1.63271419084293e-05
-3.8674319634783e-06
-1.62855272353417e-05
-7.59331897105121e-06
5.98926126006866e-06
-3.01508611438751e-05
-1.12602617112646e-05
-1.20786980160393e-05
-1.80425102095489e-05
-2.26445766453174e-05
-6.53600593952617e-06
-1.09530165536119e-05
-2.69757716950059e-05
-8.15874939542751e-06
-2.34225478447573e-05
-1.26321006176707e-05
-9.32759765477674e-06
-2.74790254145847e-05
-9.22732200399086e-06
-2.57862742975577e-05
-1.93136572031499e-05
-1.4856359577522e-05
-1.7517077834398e-05
-6.00682149203575e-06
-1.81893203592908e-05
-1.89967927438219e-05
-3.37937037185128e-06
-2.15460632148535e-05
-1.48211239512582e-05
-1.47379435788655e-05
-1.52145323959771e-05
-2.83905650227276e-05
-1.99323779114253e-05
-2.18977337187256e-05
-3.15559060137166e-05
-4.62083202532087e-06
-3.26455733402088e-05
-1.16743125305028e-05
-2.62964453524954e-05
7.45745781383191e-06
-1.70851866074582e-05
2.08381213646133e-06
-6.28096728514198e-06
-7.72139464545624e-06
-2.00522741868639e-05
-2.76027760453508e-05
-8.30463799441065e-06
-1.44878516376544e-06
-2.1788229580217e-05
-3.05434908582027e-05
-1.89966146096839e-05
-2.15049727369822e-05
-1.8996312629009e-05
-1.79872174706919e-05
-1.03227285695225e-05
-1.42045065085896e-05
-1.69194728864477e-05
-3.71378925191574e-05
-1.12537557497164e-06
-3.56965295315772e-05
-1.82355789936767e-05
1.80146605543354e-06
-1.79514628091284e-05
-8.70453485160311e-06
-7.98891349559698e-06
-1.08152254659724e-05
-2.40462618179549e-05
-1.74579465643212e-05
-1.02506664602195e-05
1.9378367028736e-06
-3.10894686051775e-06
-2.54466869952943e-05
-2.55438633351545e-05
-6.87507821628262e-06
-2.4957309661075e-05
-1.86867505506159e-05
-2.01473237193634e-05
-2.78926195283258e-05
-1.09557180902129e-06
-4.81900992094809e-06
-1.94478468308242e-05
2.64747994598456e-06
-1.62636727460246e-05
-2.83509009883342e-05
-2.4888164055725e-05
-3.68923152606001e-06
-1.68073716491019e-05
-1.827597424382e-05
-1.78660558077505e-05
-4.43102042413381e-05
-3.2060300933471e-05
-2.84691988967582e-05
-1.43295539637747e-05
-2.89133082855419e-06
-2.47926187418047e-05
-1.78027902863964e-05
-1.52578920517704e-06
-1.84475403689509e-06
-1.73804427808998e-05
-1.92770741649098e-05
-2.41521356352173e-05
-1.20677628469708e-05
-7.16372701745041e-06
8.50858004290612e-06
-1.86573755106186e-05
-1.64253419335201e-05
-4.23169352517564e-06
-8.61803319796309e-06
-2.39057235493653e-05
-2.15711340386372e-05
-2.8338851556737e-05
-9.42613413440308e-06
-2.01279470140198e-05
-3.0902498724839e-05
-3.88288269776185e-05
3.73775549924742e-06
-2.70808025808802e-05
-3.20713823741752e-05
-2.27594733305674e-05
-2.48179756667183e-05
4.17247891287187e-06
-9.0014169375515e-06
-2.45259117822163e-05
-1.94465726426703e-05
-1.66111029299731e-05
-4.84581373919136e-06
-3.39659681071675e-05
-9.56264873545482e-06
-2.3275359172454e-05
-1.20820269218278e-05
7.74504129388796e-06
-9.3981683639028e-06
-1.97092587156625e-05
9.549208786463e-06
-1.23102426926661e-05
-2.08790825519404e-05
-2.60744833202435e-05
-1.79286024220821e-05
-7.84261825139057e-06
-5.83309054286523e-06
-1.84920888135618e-05
-2.45850639540027e-05
-1.59436039182661e-05
-2.69395492150164e-05
-2.52918554396614e-05
-2.20823986869556e-05
-8.4391742823142e-06
-9.88171497347739e-06
-1.37751754187488e-05
-3.47578577165468e-06
-1.15080928673541e-06
-1.42706730254027e-05
-8.51816376973514e-06
-1.88971814607999e-05
-1.55487489002577e-05
-6.67308651311923e-06
7.66644956635925e-06
-1.58039090111149e-05
-9.31470592266905e-07
-2.54572963506889e-05
-4.22929899875743e-05
-9.29286157444142e-06
-1.63815287712643e-05
-2.30753086910449e-05
-1.28440667228457e-05
-2.0524940119262e-06
-2.28434999597113e-05
-1.54051437587967e-05
-7.7626408253512e-06
-2.37128213824128e-05
-2.20197009263129e-05
-9.00420657702525e-06
-9.91985764849471e-06
-5.2416503249125e-06
-1.50452523304578e-05
-1.08855914757286e-05
-1.3453818508906e-05
-2.57961674037622e-05
6.82243784866251e-06
-1.38420984755805e-05
-6.5801463327931e-06
-2.83325799444088e-05
-2.09414788591222e-05
-2.55855964537004e-05
4.41876340677457e-06
-2.28852757514409e-05
-2.07851504627489e-05
-1.90827553255544e-05
-2.81384917912422e-05
-1.70181041100197e-05
-2.13637785639001e-05
3.6597658057675e-06
-1.61369731681857e-05
-8.58983284334516e-06
-3.05999028687357e-05
-1.53559464882994e-05
-5.33486078072354e-06
-2.10648049284976e-05
-4.42338023695591e-06
-1.42018318359618e-05
5.77979520310074e-06
-2.16657112492168e-05
-4.6834022059656e-06
-1.62120904643913e-05
-1.63162209656335e-05
-2.27789148867425e-05
-1.79651411308437e-05
-2.06322112183268e-05
-3.82708605073533e-05
-1.82286056718673e-05
-1.25894446020255e-05
-2.19876460979611e-05
-7.39456539485907e-06
-2.57485371397811e-05
-1.36911097145291e-05
-3.58070159024625e-06
-2.64458660007395e-05
-5.30482959270147e-05
-1.16132785566878e-05
-2.25813545499195e-05
-2.21774190506864e-05
-2.06676708069078e-05
-3.68021961256906e-05
-3.11046102023092e-05
-1.59402053558777e-06
-2.06817632814867e-05
-3.19835544950571e-06
-1.85996460747372e-05
-4.23669985219331e-06
-4.6653582513565e-06
-1.08702226247271e-05
-2.57661450486228e-05
-2.60077315759337e-05
-1.66589463686051e-05
-1.61043378793967e-05
-2.83441407459032e-05
-6.00175454755195e-06
-2.00466401734359e-05
1.21984605038619e-06
-1.03010048797983e-05
-2.83028095952981e-05
-1.85366789645049e-05
-1.94161103753636e-05
-1.31976781505813e-05
-1.86013028160425e-05
-3.35902403130109e-05
-2.28063443669346e-05
-2.94433991655529e-05
-3.44354527988522e-05
-1.43772740860115e-05
-1.37336091923649e-05
-2.67061479611298e-05
-1.85234820872358e-06
-9.21356334093317e-06
-6.88268196115057e-06
-2.31470474663726e-05
-1.76449502555515e-05
-4.28874136024517e-06
-1.08528612776481e-05
-2.34225595304411e-05
-1.92791604368002e-05
-4.26143464799689e-06
4.07668293279423e-06
9.03247849686528e-06
-1.22981041324868e-05
-1.86877165708106e-05
-6.9963792458166e-06
-2.00105089417164e-05
-3.01189670267662e-05
-2.98418076954713e-05
-3.47448653796167e-05
-1.88919901212872e-05
2.13550775114987e-06
-1.88988541505336e-05
-2.13084259955427e-05
-1.42515661652087e-05
-1.37668102072797e-05
-1.54737680594633e-06
-1.57796255325642e-05
-1.35051320775455e-05
-2.64109914951513e-05
-1.07005899029002e-05
-2.49970838177786e-05
1.52524058448178e-06
-2.04992356632929e-05
-2.99076910661463e-05
-1.48753618701006e-05
-6.91330001106984e-06
-2.61403741525144e-05
-1.88529464618648e-05
-1.36207258168984e-05
-1.50065849548952e-05
-6.14750241126372e-06
-1.09592356041467e-05
-8.10215595459278e-06
-1.53413507178474e-05
-1.46934549705637e-05
-2.76929215758637e-05
-1.06061947963919e-05
-3.2416151782258e-05
-1.49176135328382e-05
-2.77131195217742e-06
-1.02483580695571e-05
-2.70752526134433e-05
-3.52242218547419e-05
-2.0241909574085e-05
-1.89711940695885e-05
-1.75560734904826e-05
-3.87033617255381e-05
-1.31627213449589e-05
-2.50771588253774e-05
-2.82871827175483e-05
-7.96748843913608e-06
-8.32045605103131e-06
-1.02193011858777e-05
-1.90554802598785e-05
-3.10982288739643e-05
-2.32918343012239e-05
-1.89839227623158e-05
-3.50036451767028e-06
-2.18212532328479e-05
-8.41814697101438e-06
5.36561811614037e-06
-6.79392717198538e-06
-1.65690029718078e-05
-6.5115748388727e-06
-2.16397588569039e-05
-1.43630431058487e-05
-1.28304203355512e-05
-2.26933006192029e-05
-1.04220007193969e-05
4.481957787456e-06
-2.9793740158969e-05
-2.55237054886267e-05
-7.29334516635149e-06
-2.2820510088009e-05
-2.48555846144403e-05
-2.30076372831609e-06
-1.53466206882398e-05
-1.95199489344205e-05
2.09081256432149e-07
-1.28136547618189e-05
-1.87703811720658e-05
-1.98412199788467e-05
-3.22783758642149e-05
-2.75007649307685e-05
-1.74039222297755e-05
-2.82309693716442e-05
-1.81512904735022e-05
-2.10169337153473e-05
-7.67501362544157e-06
-2.95924904467188e-05
-1.58729758114877e-05
-1.65818839816847e-05
-1.48789522361589e-05
-3.36104590786538e-06
-1.30683769710649e-05
4.24470256365919e-06
-1.99209857211878e-05
-1.9284970065779e-05
-2.72988786923178e-05
-2.14298676683732e-05
-2.63232637600578e-05
-3.19006746374991e-05
-1.65974495882698e-05
-1.19772050518211e-05
-2.96055255410416e-05
-6.45018117476047e-06
-2.10072392503881e-05
-1.17304770016074e-06
-5.24706633082289e-06
-4.27299228562753e-06
-2.25084752274766e-05
-2.86871737728495e-05
-1.64272790979392e-05
-2.35151870616103e-06
-2.53882164384804e-05
-1.33862077151503e-05
-2.27180045609987e-05
-2.70511482584121e-05
-2.53958562006948e-05
-2.62110217635387e-05
-2.47520855991432e-05
-1.06729651350458e-05
-1.04191032933673e-05
-2.29460029356636e-05
-3.00293918233627e-05
-1.28596604354733e-05
-6.59081281520076e-06
-2.74197268729934e-05
-2.15315703511771e-05
-1.33614969403646e-05
-2.4154877979107e-05
-1.53677962505365e-05
-2.05257402473375e-05
3.78828304278863e-06
-3.36998958053937e-05
-1.9141184615208e-05
-1.89531763077906e-05
-1.39141208910633e-05
-1.72069616523094e-06
-1.20613496053037e-05
-8.83119044595186e-06
-1.99677212653116e-05
-2.78507276555194e-05
-2.18236503523284e-05
-2.19866991418279e-05
-9.94799696537412e-06
5.23187164564454e-06
-8.23842246998133e-06
-2.59236895153837e-05
-1.56942697501199e-06
-1.72839901170251e-05
-3.12414779426802e-05
-2.19505398815254e-05
-1.0566105648192e-05
-1.06762390575317e-05
-1.07534759555979e-05
-3.05430113087653e-05
-1.95280550603523e-05
-1.64783869366812e-05
-1.94077050775132e-05
-2.32448663922032e-05
-1.16491016327107e-05
-2.82110352926558e-05
-6.22650713947381e-06
-1.80745083889341e-05
2.61674369608308e-06
-1.61743190587638e-05
-5.24011559423657e-06
-1.29749252909167e-05
7.82132958554096e-07
-9.36336683933855e-06
-8.64326264610613e-06
-2.81470734191146e-05
-4.21879137550563e-05
-5.03032660561332e-06
-8.44774313276715e-06
-2.1153150105627e-05
-1.87474413195838e-05
-1.58674287572939e-05
-2.23575154115338e-05
-2.77423537757185e-05
-1.37857128964876e-05
-1.4948407850138e-05
-1.40388134216474e-05
-1.14008997807663e-05
-2.63605928504928e-05
-1.68648390813764e-05
-1.10560031077504e-05
-1.81952552750045e-05
-2.25158237825657e-05
-2.91567372763785e-05
-1.46848796860867e-05
-3.67580522462487e-05
-1.6291056856136e-05
-1.4059215063212e-05
-1.39886705223063e-05
-3.54829340745696e-05
-1.59098695017081e-05
-1.54236872196998e-05
-2.34378587416565e-06
-1.39563250159631e-05
-1.82005222275707e-05
-2.81212751473655e-05
-2.157921095263e-05
-1.39629717690424e-05
-1.0921974163712e-05
-8.5331703228123e-06
-2.33122442836718e-05
-9.12150039437524e-06
-2.5702596820935e-05
-1.83264092072112e-05
-3.00646614521666e-07
-1.65046142277977e-05
-2.18935108342337e-05
3.56579947408293e-06
-1.99205369812159e-05
-2.57493186280452e-05
-1.6519533094137e-05
-2.65463179073646e-05
-1.68904391386656e-05
-1.69112609842299e-05
-2.96857581589933e-05
-2.39564136717477e-05
-1.7969920192427e-05
-2.11483285992643e-05
-1.23021780865259e-05
-1.34661601298366e-05
-2.9305674327176e-05
-2.73178511297065e-05
-2.97523344049461e-05
-9.65172262162472e-06
-2.53584580691879e-05
-1.20936588743922e-05
-2.23347694249331e-05
-1.40952760189956e-05
-2.37959157110714e-05
-7.40771662319014e-06
-1.80406877178623e-05
-1.75174543098189e-05
-1.47185054119935e-05
-2.03410718331971e-05
-2.94830842309743e-05
-1.59109245700685e-05
-1.6366673262448e-05
-6.28422572849253e-06
-2.35946401135905e-05
-2.08715907713227e-05
-1.55599719091986e-05
-1.83046960486277e-05
-1.19808886587935e-05
-2.81758136052693e-05
-2.48323604900079e-05
-1.78041274087891e-05
-2.08430389881715e-05
-1.00132349632823e-05
-7.69971486979123e-06
-1.21354581850599e-05
-2.34168221424651e-05
-1.43387547830622e-05
-3.63258223354612e-05
