# Supplementary material for: Research on computational propagation and identification of mine microseismic signals based on deep learning
Source: PLoS One. 2025 Oct 22;20(10):e0334641. doi: 10.1371/journal.pone.0334641 (PMC12543183; doi:10.1371/journal.pone.0334641)
Supplement: S11 Data — (ZIP) [file pone.0334641.s011.zip › 000101100002731.xlsx_0.txt_24.txt.txt]

-8.15468972443078e-06
-4.60756549211973e-06
-2.5723944946713e-05
-2.63209607837548e-05
-1.36426071338896e-05
-2.2420072540033e-05
-2.09059322065896e-05
-1.30565600866068e-05
-1.30137716103654e-05
-1.50052658473457e-05
4.36092577717812e-06
-2.59545264799668e-05
-1.78729089589976e-05
-8.77605577361629e-06
-1.91635733385824e-05
-1.98535867001649e-05
-4.96023236659665e-06
-1.31600862407985e-05
-1.81172992581126e-06
-2.88632038201034e-06
-6.56938057256724e-06
-1.81780888148249e-05
-1.82064178986596e-05
-1.78488097165063e-05
-2.29906126218632e-05
-1.54094960426624e-05
-3.25077459485328e-05
-2.61356556440276e-05
-3.57143869546459e-05
-1.20934540459265e-05
-1.01221312599373e-05
-3.14475856264809e-06
-2.20632282534732e-06
-7.34731923913961e-06
-2.54032302927736e-05
-2.04458641256213e-05
1.61942025381378e-06
9.53027933528784e-07
-6.36341014278822e-06
-2.18073530720872e-06
-1.82615516610337e-05
-2.65881550904502e-05
-1.05648697592953e-05
-7.60518574316466e-06
-1.75832649813782e-05
-2.68509919944238e-05
-1.59742716733874e-05
-2.29994646934301e-05
-5.41591708868133e-06
-2.49557712995621e-05
-2.05178385563189e-05
-2.92414635688735e-05
-2.35801236127787e-06
-1.32269851377084e-05
7.37016868991841e-06
-1.12494957866676e-05
-1.04055583896582e-05
-2.378392121691e-05
-1.72949634464174e-06
-1.429869994707e-05
-5.48177533071617e-06
-1.91929864022048e-05
-1.35958330041014e-05
-1.46740164954686e-05
-7.31556417655797e-06
-3.11985083004599e-06
-1.65333044789174e-05
-1.5386548364164e-05
-3.44619388187552e-05
-1.03473023065168e-05
-3.07945550995161e-05
-1.10624575231201e-05
-2.2480552439223e-05
-5.12152833338552e-06
-8.66444158230943e-06
-2.2473513280406e-05
-1.00950499483815e-05
-1.56934922798604e-05
-1.77858914423445e-05
-1.54654329683021e-05
-2.25069790200173e-05
-2.15175023143429e-05
8.98347212381067e-06
-1.66480154734166e-05
-1.19673427302614e-05
2.7666450374419e-06
-1.51354864079705e-05
-2.12624871820003e-05
-2.75749601610542e-06
1.53750221395642e-06
-4.38356545234353e-05
-1.33211128650243e-05
-6.36767756859643e-06
-1.58135027887586e-05
-1.20428978345223e-05
-2.54315430013854e-05
-4.44739396992134e-06
-2.77618689272251e-05
-3.10003096514151e-05
1.23477298241053e-06
-2.00525250049933e-05
-1.85760507442168e-05
-3.50971211946801e-05
-2.84827271567152e-05
-2.85100528400565e-05
-2.26308676727674e-05
4.8088619745036e-07
-1.06960842169128e-05
-3.0107532085731e-05
-6.67108180579951e-06
-2.47507801289176e-05
-1.13668525116994e-05
-3.70002047190634e-06
-8.85171843432677e-06
-1.46811280444978e-05
-2.14347090903416e-05
-1.82976972201383e-05
-1.17261045724015e-05
-1.88491748652458e-05
-3.88601328431374e-05
-3.16657850573082e-05
-2.53099563378606e-05
-2.84201810557946e-05
-2.52474839215783e-05
-1.21720467387384e-05
-2.2771409429227e-05
-3.44790977702444e-06
-2.87200910789006e-06
-9.15825457639233e-06
-7.22201650213222e-06
-1.23051073611818e-05
-2.07228426277484e-05
-1.42415211904481e-05
-2.27600092650778e-05
-1.14483947363223e-05
-9.62367174771049e-06
-8.36879540082481e-06
-1.42962831079771e-05
-2.14268704575435e-05
-2.42840711809454e-06
-1.41449607578625e-05
-1.25649696564182e-05
-3.28601176237197e-05
-2.32269541753116e-05
-1.36130614840272e-05
-9.03151301426644e-06
-1.88363302794041e-05
-2.13139019221447e-05
-2.89616417660497e-05
-1.62412861476571e-05
-1.10380975872628e-05
-2.95062186064976e-05
-2.11551722380085e-05
-1.37000812573417e-05
-1.51141697036679e-05
-6.75090380101373e-06
-1.86225224231996e-05
9.71273993624479e-06
-1.95045595485961e-05
-1.65423723858715e-05
-2.24515760678872e-05
-2.47240002111284e-05
-2.22661609354949e-05
-2.35410918919235e-05
-1.06839515966733e-05
-6.87308947061477e-06
-1.03564883073039e-05
-2.85665308011384e-05
-2.99703525855174e-05
-1.06104282309045e-05
-3.13436474357832e-05
-2.40193958189453e-06
-2.30119592670957e-07
-7.54588832100186e-06
-7.2900813059426e-06
-1.8045189077884e-05
-2.0346895291904e-05
-1.13497547831613e-05
-3.15796813737581e-05
5.06215685249996e-06
-1.80761635189931e-05
-2.45060810419465e-05
-1.91542453578548e-06
-2.03103304945525e-05
1.50351834904491e-06
-2.45886884638943e-05
-1.78284737358585e-05
-1.61203460341487e-05
-2.45978074666433e-05
-8.1902260607404e-06
-1.21097262099354e-05
-2.6234712528808e-05
-1.70224119497428e-05
-3.38117222760504e-05
6.64337496636558e-07
-2.69194332418367e-05
-2.90458969895016e-05
-1.89964020064807e-05
-1.87909815515907e-05
-1.91623011052113e-05
-2.77628748468229e-05
-1.67105596664485e-05
-3.16135291825694e-06
-2.21213080144458e-05
-1.50176021800811e-05
-4.67553009859048e-06
-2.52416582999038e-05
-2.69831315654885e-05
-1.85130309835328e-05
-2.97128540171634e-05
-1.76069553981622e-05
-9.08427854096524e-06
-1.95956000431927e-05
-2.04705809760696e-05
-9.47623457630323e-06
-9.33805499695075e-06
-9.30949148841591e-06
-1.88929172359928e-05
-2.3671680817419e-05
-4.96768444205268e-06
-2.69099519287095e-05
-2.91730416659586e-05
-2.41428770207025e-05
-1.20185505306243e-05
-3.9082203614067e-06
-1.02373092079623e-06
-5.98122045488449e-06
-6.4365806525785e-06
-2.3000749403896e-05
-2.21303938553853e-05
-1.84944592388617e-05
-1.85576810954507e-06
-1.50234657236048e-05
-3.2747143364779e-05
-1.68211941222893e-05
-9.18814207455092e-06
-4.01109504411546e-06
-1.7204367025696e-05
-1.45695934924292e-05
-1.2584769740372e-05
-1.39684141604217e-05
-2.12770020397622e-05
-1.50499046939985e-05
-4.82610667655522e-06
-1.16613665718901e-05
-1.53990447635167e-05
-2.37019713187914e-05
-1.52800451309243e-05
-2.48814513118826e-05
-3.06144991711001e-05
-2.19971221989185e-05
-1.71600360600809e-05
-3.3874892942901e-05
-2.03709554886255e-05
-2.84073494553285e-05
-1.91988093873866e-05
-2.00207813841726e-05
-2.52202737477465e-05
-1.617949316779e-05
-2.38268750524362e-05
-9.91645797949699e-06
-1.47959096686483e-05
-2.42320003423444e-05
-3.15262320320257e-05
-3.15299839754492e-06
-1.18536508059699e-06
-1.44222826764511e-05
-1.55660589498165e-05
-2.35921900162537e-05
-1.07734675041047e-05
-2.32373920732665e-05
-1.15944184931356e-05
-3.74491930837334e-05
-2.31020913379494e-05
-1.88305522809e-05
-1.86890819708946e-05
-1.61130696392959e-05
-5.99548065003729e-06
-2.55023725118238e-05
-3.44039755503316e-05
-8.94377828602727e-06
-1.9960379981199e-05
-1.61269920750435e-05
-1.26063816740698e-05
-2.08828357866289e-05
-3.01742369356046e-05
-6.12131674242448e-06
-8.0267753282603e-06
-1.49217163142098e-05
-6.28803037223609e-06
-1.48739896914687e-05
-3.65607451193381e-05
-2.63314295572568e-05
-1.13403964122247e-05
-1.30062789361089e-05
-1.5979034365312e-05
-4.91802145448462e-06
-1.96654593464346e-05
-6.8655072533496e-06
-2.53681548787945e-05
-2.23290018280837e-05
-3.67211066585329e-06
-6.9963494431133e-06
-1.54348506292275e-05
-2.69813835675526e-05
-1.053159878416e-05
-2.09857331974478e-05
-2.74253870634858e-05
-1.27524174196811e-05
-2.60685340917688e-05
-2.00625942275071e-05
-2.78260897310926e-05
-1.80677216910365e-05
-9.72585999184859e-06
-1.95541693938138e-05
-2.07449212480119e-05
-4.91214142569218e-06
-1.20874359105159e-05
9.7451768513655e-07
-3.16927092068496e-05
-2.46180757868148e-05
1.24323258679539e-05
-2.57579197721918e-05
-1.04578323153737e-05
-1.86780530886416e-05
-1.29812082351492e-05
-2.98488808110869e-05
6.28281320609201e-06
-5.80511798104428e-06
-3.99871719067732e-05
-1.6719920447749e-05
-1.25275016852364e-05
-2.88644454447226e-05
-4.33444462711903e-06
-1.17424324088372e-06
-2.85847565695234e-05
-2.11174719711242e-05
-1.81586262264257e-05
-4.7220115033527e-06
-1.08371992764632e-05
-1.95368955296976e-05
-1.19515491333324e-05
-2.25433837322995e-05
-2.2941218561697e-05
-3.08161929524319e-05
-7.94052418081302e-06
-2.68068918448538e-05
-3.19815305302876e-05
6.35666965739091e-06
-3.67997365912969e-05
2.89553813388845e-06
-8.11410042163878e-06
-2.05496842464344e-05
-1.29180766437653e-05
-9.02669594682324e-06
-2.22614206064809e-05
-1.87207134497246e-05
-1.77957487567573e-05
-1.51332795927372e-05
-5.24237206234219e-07
-1.81274907533721e-05
5.86587708424947e-06
-2.00473150080712e-05
1.22206590082655e-06
-1.95629714956044e-05
-2.28275168461501e-05
-2.39757010304791e-05
-2.05800277350734e-05
-2.08571255161604e-05
-1.01736619049854e-05
-1.90066123075986e-05
-3.63554755288937e-05
-1.10661197146994e-05
-3.02840818022499e-05
-9.90889928183447e-06
-6.14625666149327e-06
-2.75631648129349e-05
-2.34056420856807e-05
-1.78980625102618e-05
-4.47410209100885e-06
-7.49912739038724e-08
-2.97534751049479e-06
-2.0205018658606e-05
-3.06553308203705e-05
-1.93709301256887e-05
-9.28613083494147e-07
-1.54626562254885e-05
-2.61907592339204e-05
-1.95789002202262e-05
-1.25551846384685e-05
-3.44439470145989e-05
-1.36662553565181e-05
3.18286709702964e-06
-2.56984356518311e-05
-7.97962460136714e-06
-6.34292221302513e-06
-1.80052478463975e-06
-2.29614711295769e-05
-1.02340390808977e-05
-2.11747136066515e-05
-2.86698739684846e-05
-2.72869063186238e-05
-2.40663320915672e-05
-1.24626026679604e-05
-4.02114573871203e-06
-3.68850000889878e-05
-9.98539555339423e-06
5.06178248226983e-06
-3.68183664801396e-06
-2.57084615427577e-05
-1.3187110340862e-05
-1.24826963106697e-05
-1.04855587108093e-05
-1.03183183784818e-05
-3.56005873460594e-06
-1.43198429451042e-05
-8.67396547208126e-06
-1.89999836262231e-05
-2.73025546380683e-05
-3.32065511255644e-05
-2.26945705311621e-05
-4.77399237621243e-06
-1.859765554438e-05
-8.5332114241743e-06
-1.01919425480701e-05
-1.58830618324143e-05
-2.26945950728821e-05
-1.88278790529071e-05
-1.51981038831941e-05
-2.06008279427467e-05
-2.59159795945931e-05
-2.40550081614513e-05
-3.7655305809861e-05
-6.57962686590968e-06
-1.02348179154202e-05
-1.01189047304559e-05
-2.71289421876473e-05
-3.92448852297419e-05
-9.95376674077718e-06
-1.86431481493394e-05
-2.09391836332288e-05
-1.35713081867844e-05
-1.12251370331582e-05
-9.51254769608255e-06
-9.52348474543892e-06
-1.01849582021112e-05
-3.34996583998493e-05
-1.82825665829736e-05
-1.5675177010679e-05
-8.46263038868026e-07
-2.28625733691131e-05
-1.57239140487522e-05
-1.19986466879856e-05
4.16163252608057e-07
-1.08283872400741e-05
-1.34054129426744e-05
-4.89356088718222e-06
-1.47725870137699e-05
-1.96362604841911e-05
-1.71933110014012e-05
-2.90477417305071e-05
-9.74667043202042e-06
-1.49958252007646e-06
-9.16210001686916e-06
4.96125729164907e-06
-8.57645977295269e-06
-5.53914577750783e-06
-1.12564448467952e-05
-3.98741428365261e-05
-1.4718759151351e-05
-3.6074252971626e-06
-2.72276778819817e-05
-1.37231628088859e-05
-1.76954146708136e-05
-1.61120687089137e-05
-2.42512031222359e-05
-3.16527331623661e-05
-1.3204490076107e-05
-4.11998786621224e-06
-9.20327351967715e-06
-1.14371991660971e-05
-1.33239059897047e-05
-3.45609681605659e-05
-7.23066165834787e-06
-3.42253639673102e-05
-1.33454901284793e-05
-1.23151432827198e-05
-2.72972939667892e-05
-2.21330153435586e-05
-2.75814297560982e-05
-1.82642808430691e-05
-1.0852824797367e-05
-2.20660691817805e-05
-1.76692691735115e-05
-2.09743650629292e-05
4.81390533629702e-06
-2.03738970467142e-05
-1.0351855602e-05
-4.16103425582423e-08
-1.71928028554524e-05
-1.30142717337803e-05
-4.07655223940527e-06
-1.28773003717218e-05
-2.7977018215959e-05
2.62124301467328e-07
-1.1732210628023e-06
-3.47290895314592e-05
-2.72000463459565e-05
-1.11306327306702e-05
-1.30167317387335e-05
-7.59754083989804e-06
-2.01485062285928e-05
-1.27417280077728e-05
-2.35460941575675e-05
-2.28020446639451e-05
-6.89476432038035e-06
-3.15657258796961e-05
-3.11292398603002e-05
1.23129875030302e-07
-2.0698955134548e-05
-1.0201977638623e-05
-2.00367026937074e-05
-3.15597965708823e-06
-9.3142204616226e-06
-8.03515072505713e-06
-1.56429616018393e-05
-1.88421951379812e-05
-1.22764442945164e-05
-2.05187995318067e-05
-1.72365214001295e-05
-2.09386601292387e-05
-2.97046437283701e-05
-7.48053018777698e-06
-1.36699012242933e-05
-1.50763062878938e-05
-1.47369899863327e-05
-1.46404645885439e-05
-2.19520421546292e-05
-7.79748747558596e-06
-2.7671670263883e-05
-3.91154433839855e-05
-8.7563148878446e-06
-8.45087245907525e-06
-4.6010412153359e-06
-2.03542646078856e-05
-1.51663609900816e-05
-1.80804036580623e-05
-3.37940053357373e-06
-1.44905500939002e-05
7.88179468026442e-06
-1.59159955091307e-05
-7.92337407075987e-06
1.18906492773303e-06
-2.03698210323232e-05
-3.63197393422504e-05
-2.51000662091373e-05
-2.31698689796833e-05
-1.38477941613321e-05
-1.32987188997206e-05
-2.56243310560582e-05
-1.23538102724672e-05
-2.04958972457573e-05
-1.73140590661456e-05
-2.57655304858062e-05
-2.16892635790634e-05
-1.15053290382647e-05
5.17009870536201e-06
-6.63501870364861e-06
-1.16252810600248e-05
-1.31581877614107e-05
-2.23926435068388e-05
-1.78962081062053e-05
-1.53953355482279e-05
-4.07668862171729e-07
7.14856106653873e-06
-7.87806468568809e-06
-1.88541264375679e-05
-5.35159710025547e-06
-9.38176054759813e-07
-3.19886210643947e-05
-2.50244085091322e-05
-1.62979028925822e-05
-2.6670141164004e-05
-2.08801074729271e-05
-1.54090479807317e-05
-8.69506214612596e-06
-1.52513292202326e-05
-1.62009103121087e-05
-1.78659648155646e-05
-2.74414393259329e-05
-1.51148803644207e-05
1.17880229496113e-06
-3.09898627461881e-05
-2.36260286188078e-05
-4.81875237971068e-06
-1.03829718780803e-05
-2.21042174808056e-05
-2.44865627231344e-06
-1.63665137487576e-05
-2.01188439674433e-05
-1.16476043465638e-05
-2.53588024841766e-05
-9.04241910496212e-06
-3.02029326872207e-06
-2.04325483602619e-05
-1.3728964549062e-05
-2.11177831446114e-05
-1.39196592464161e-05
-2.33436374681576e-05
-2.5200525271969e-06
-2.42709467943631e-05
-1.73408533414711e-05
-3.50447021592743e-05
-2.45266259011867e-05
-2.16208197386876e-05
-2.38224980866852e-05
-3.49947477538063e-05
-1.60182480558145e-05
-1.70738617238765e-05
-3.78891837581238e-05
-2.18573895167525e-05
-2.17069480999308e-05
-1.99935178316842e-05
-1.50772000913029e-05
-1.5497701786052e-05
-3.74486825345738e-06
-3.91981018916098e-05
7.63863634110475e-06
-1.91546179182146e-05
-2.07798596193582e-05
-1.81082240569533e-05
-2.25826274407505e-05
-2.7569835913298e-05
-4.04183501425139e-05
-6.08617502431096e-06
-2.64673990392717e-05
-1.64467670767911e-05
-2.50039709534909e-05
-9.84824270074046e-06
-2.29540109470923e-05
-1.21499790687312e-05
-3.23524089146356e-05
-2.43114273135946e-05
-1.20688301928126e-05
-1.60991082606995e-05
-2.2998657651688e-05
6.53861778427214e-06
-2.94982927136504e-05
-8.45022866957246e-06
-8.62577327404933e-06
-1.73201454439292e-05
-1.65742505608728e-05
-1.31468486296819e-05
-2.29426960167836e-05
-2.48220428161443e-05
-2.21881867623529e-05
-1.84110742568758e-05
-3.24283439464996e-05
2.7236093204424e-06
-1.03149848388947e-05
-2.26881072091999e-05
1.81303840003058e-06
-2.12704582609077e-05
-1.28589020725576e-05
-2.1725913678915e-05
-9.40315028047631e-06
-1.2059670274153e-05
-2.13813541143839e-05
-1.18134923405738e-05
-1.3271447214144e-05
-5.96558435222055e-06
-2.42945725994629e-05
-2.5442939228189e-05
-2.00501986040839e-05
-2.26553679062532e-05
-2.87737241540583e-05
-6.51852668112607e-06
-1.18099643524419e-05
-8.01644560435907e-06
-1.3618894896742e-05
-9.31440121994374e-06
-9.15705255609622e-06
-9.23785724453111e-06
2.3344376816798e-06
-3.2563736689588e-05
-1.78745655210591e-05
-1.15935757925862e-05
-8.20847388943406e-06
-1.64376465483344e-05
-2.37178670092177e-05
-2.72184879246038e-05
-1.06822324006649e-05
-3.56442957191131e-05
-3.26126594279954e-05
-2.18919221486832e-05
-1.48702718845825e-05
-3.01033544526443e-05
-1.42732171458775e-05
-1.7813053354098e-05
-1.1909130344511e-06
-2.99913512886721e-06
-3.79773365132631e-05
-2.97777657441092e-05
-7.90308757613622e-06
-2.35770902557392e-05
-7.06467500549242e-06
-4.85387065552579e-06
-3.04498645933156e-05
-2.30234531920523e-05
7.55969948728898e-06
-2.1312077257982e-05
-1.11775368300459e-05
-2.55975792298408e-05
-2.57717836745363e-05
-1.37223442587404e-05
-1.08310953438102e-05
-1.94558811193315e-05
-1.13614246654526e-05
-3.05772995680313e-05
-5.71561294920031e-06
-1.17527798316291e-06
-8.96102060760997e-06
-2.03124062396238e-05
-4.17748120826153e-05
-1.36652231171062e-05
-2.86007407768893e-05
-2.45815491186729e-05
-2.54522951745657e-05
-2.13658420132391e-05
-1.13522695557353e-05
-4.47997697243316e-06
-2.02720763137764e-05
-1.43322407674639e-05
-3.32977507506218e-05
-1.67644576926717e-05
-9.39555998292458e-06
-8.81612420939926e-06
-1.22704778110226e-05
-1.38493775582384e-05
-3.1952134891679e-05
-2.39970668539295e-05
-1.82655925453446e-05
3.04540498007789e-06
-6.6546475674777e-06
-1.45238805530618e-05
-2.10333457745482e-06
-2.08637413108302e-06
-2.26844743564884e-05
-2.03107256578171e-05
-4.46821389928009e-06
-2.16104177626503e-05
1.13651509473185e-06
-1.65038283273679e-05
-2.22085190517814e-05
-1.57538584976632e-05
-2.20718191870952e-05
-1.5209174579488e-05
-3.00654065686895e-05
9.67778805210715e-06
-2.72805639633309e-05
-1.41282832010537e-05
-1.0326338878609e-05
-2.11021528978137e-05
-3.6987961998737e-06
-1.28630747976819e-05
-1.30960156281459e-05
-7.61629204024066e-06
-8.13300772059213e-06
-1.12483789968607e-05
-2.02891734813377e-05
-6.57814644714803e-06
-3.58561936115183e-06
-1.35033033644142e-05
-1.95373005086839e-05
-2.47226368872045e-05
-1.16036069300006e-05
-2.14034571047169e-05
-2.09480283259923e-05
-2.66806863816242e-05
-1.54932249000603e-05
-1.61184125775727e-05
-2.89780212036973e-05
-2.51490629172025e-05
-2.01828770004107e-05
-2.6081787759985e-05
-2.0409620751346e-05
-1.72844353832555e-05
-3.22834041363391e-06
-1.67296396500801e-05
-3.83229444851859e-06
-2.83584433345659e-05
-2.38051841720809e-05
-1.49253569558956e-05
-2.48732798282362e-05
-9.56897006083026e-06
-1.46371450292999e-05
-4.80838020349893e-05
-1.92899280033684e-05
-8.09627231772531e-06
-1.10709874010265e-05
1.48567304193729e-06
-2.8379816631271e-05
-2.41917547347698e-05
-2.46376064190307e-05
-7.09675334518335e-06
-1.73612860545507e-05
-6.23781458272746e-06
-2.24129688011461e-05
-1.44884032519798e-05
-5.19925541725179e-06
-1.43304814717546e-05
-3.36865787268046e-05
-2.46493202611259e-05
-7.37236198461213e-06
-1.76941035833649e-05
-6.82054152815585e-06
-1.47973132268632e-05
4.0527029480722e-06
-2.91050443955935e-05
-2.07967933249623e-05
-9.88608195476794e-06
-8.83528357277149e-06
-2.72815143108863e-05
-1.38411593436458e-05
-3.28204704564531e-05
-1.37065952114202e-05
-3.02737972419412e-06
5.16366666879889e-06
-2.242500594925e-05
-2.04030146980147e-05
-2.93738678693887e-05
-4.10025863694622e-06
-1.41694059174124e-05
-1.95234670862453e-05
-1.3749492389525e-05
-1.72238270284066e-05
-1.43151964484165e-05
-2.10550130213062e-05
-1.49422925742815e-05
-1.2520197705794e-05
-2.77656102120806e-05
-1.30048237505753e-05
-1.59629512753015e-05
-2.25060303248727e-05
-1.48850498524414e-05
-1.50745720533479e-05
-1.96696566480619e-05
-1.3577227895022e-05
-3.01739563168387e-05
-2.08147908972217e-05
2.6260842170926e-06
-1.00267413878143e-05
-3.14662794315596e-05
-6.32477328852418e-06
-2.90561938352341e-05
-1.28490808658555e-05
-6.75288987949716e-06
-1.32579307772109e-05
-1.61528834754273e-05
-1.07118261018769e-05
-9.86431979874457e-06
-1.72272517914727e-05
-3.26483285275581e-05
-1.92770531078963e-05
-4.25099267016002e-06
-4.6775111918878e-06
-1.34105942578337e-05
2.29176193215694e-06
-1.59058770053985e-05
-1.81065199068801e-05
-6.11443573505754e-06
-1.14901480214097e-05
-2.12928910027625e-05
-2.4175530618217e-06
-2.62570277471124e-05
-2.67737461098001e-05
-3.15694257653341e-05
1.81037494771659e-05
-2.12815624648388e-05
-3.70088068793344e-05
-3.6188600304433e-05
-3.87649806013883e-05
-1.42043126049247e-05
-1.46556732489548e-07
-2.57624115970749e-05
-1.41800361821125e-05
-2.46805672013082e-05
-3.51024997593564e-05
-1.80320420692657e-05
-2.80068657808059e-05
-1.6872014187023e-05
-4.17648522941301e-05
-2.7709154135833e-05
-1.19632689334791e-05
-2.63667696573792e-05
-2.80433671033982e-05
-8.70501997700399e-06
-2.56960346539684e-05
-1.44248620391639e-05
-1.76940813232367e-05
-1.94510939850939e-05
-1.18948194967117e-05
-5.72362998675313e-06
-3.20074330084763e-05
-1.85708047157026e-05
-2.83810993520453e-05
-1.53018661001132e-05
4.86772148404589e-07
-2.02269198721271e-05
-1.3566753102316e-05
-1.06632591219114e-05
-2.39999788578383e-05
-6.04423023483822e-06
-7.57477428316951e-07
-7.98358372859567e-06
-1.46929889848617e-05
-6.20688385444193e-06
-1.95058093841842e-05
-1.97971755431911e-05
9.91196026622459e-06
-1.99801803918504e-05
-2.35494617636756e-05
-2.67822791680748e-05
-1.41816162385683e-05
-1.37719623019834e-05
-2.82736545479589e-05
-4.78599879136625e-06
-1.61145037078913e-05
-1.26585145671289e-05
-1.52786599238056e-05
-1.27823381227245e-05
-3.12302741170315e-05
-1.77109023506497e-05
-2.74702162723025e-05
-6.67882741617071e-06
-1.01265207521029e-05
6.53346787700796e-06
-1.75431691653277e-05
2.97966571693878e-06
-2.08948656534773e-05
-1.4115048019096e-05
-3.83537171651699e-06
-1.09428064783268e-05
-1.97953131003714e-05
-1.62890302425238e-05
-2.06681602285916e-05
-2.44509629083441e-05
-1.6790375259767e-05
-2.15641976498576e-05
-2.15773039944715e-05
-1.15240856909896e-05
-1.28914854181621e-05
-6.40267176239388e-07
-1.1337954885921e-05
-1.41873519843838e-05
-1.48123111477656e-05
-1.20568010169783e-05
-1.20852164704786e-05
-3.05741713881157e-05
-1.28667916920953e-05
-3.14460496248744e-06
-1.01377457595312e-05
-1.20985783749974e-06
-1.3246491889044e-05
-2.02331903711198e-05
-1.63098114816766e-05
-1.7916654922075e-05
-1.12768874925453e-05
-1.76809015489833e-05
-6.99132987391501e-06
-6.74114317264123e-06
-1.369853348209e-05
-4.54992756973325e-06
-2.93946361395758e-05
-1.32781558425857e-05
-1.52772394333499e-05
-1.79665136446009e-05
-3.42941991160201e-06
-2.08372960811793e-05
-1.13176387509921e-05
-3.36633350782708e-05
-2.33225004685038e-05
-2.26273226931358e-05
-3.22049380661892e-05
-2.80044330553152e-05
-2.28981840479101e-05
-6.98541308961496e-06
3.20094238475588e-06
-2.15981296291499e-05
-2.67576108633294e-05
2.05540940369043e-06
8.87938813591064e-06
-2.47471372195449e-05
1.32456282620904e-05
-8.33731654071984e-06
-3.7033972635626e-05
-2.03736685513305e-05
-3.2734415415454e-05
-3.82281296828907e-05
-3.41629355744211e-05
-1.74597792617256e-05
-3.51894685781152e-05
-1.66545626142608e-05
-1.81660839832245e-05
-2.15211535637438e-05
-2.18163313170131e-05
-1.87160367997765e-05
-1.6308967362657e-05
-9.23902645218958e-06
-1.94862920390477e-05
-2.33175323599081e-06
-1.67437246576054e-05
-2.19434688262042e-05
-1.84562703633818e-05
-1.34088564023255e-05
-2.09562697513207e-06
-4.79351132706488e-08
-2.95886071358219e-05
-1.13065344379298e-05
-2.50174097693282e-05
-2.40842209659164e-05
-3.67973767061594e-05
-2.14108923940879e-05
5.59643068490127e-07
-8.11405100405134e-06
-1.51024606125368e-05
-2.65887950424331e-05
-9.58437651669367e-06
-3.53919276460279e-05
-1.79380342552003e-05
-1.42884143499059e-05
-1.77770801253921e-05
-3.06322228229211e-06
-2.03934897258077e-06
-1.47216721714545e-05
-2.65458919358732e-05
-2.38267836952267e-05
-2.11929510761131e-05
-3.34045147585607e-06
-1.86860481190172e-05
-1.29082425036029e-05
-2.89505924056191e-05
-7.37604229836318e-06
-1.25643661410133e-05
-1.70848594654303e-05
-1.37045937602141e-05
1.33629598212126e-05
-1.46580889842676e-05
-2.38093725359864e-07
-2.3707131588332e-05
-3.15005576834278e-05
-4.27804630832288e-06
-1.41356551046885e-06
-9.82105981921765e-06
-1.02690272959345e-05
-1.41498692725909e-05
-2.86274336008122e-05
-5.36761868800259e-06
-2.90293647476942e-05
-2.25079697888155e-05
-1.8445824279911e-05
-2.67184335806865e-05
-1.48748518485628e-05
-2.89740816811763e-05
-1.71720655252299e-05
-1.58315190211372e-05
5.86021597929763e-07
-1.72911003049306e-05
-2.03621999677772e-05
-1.3732269150933e-05
-2.64675875668833e-05
-1.65803550321402e-05
-1.08660599977284e-05
-1.11842519291333e-05
-2.15232741677658e-05
-1.43708410440906e-05
-2.46709209894986e-05
5.11770379372463e-07
-1.37952355173948e-05
-2.56406375673241e-05
-2.10828122777746e-05
-2.14063201750757e-05
-9.08071965502934e-06
-1.08663433989586e-05
-1.68881646016704e-05
-2.82651694264026e-06
-1.58997536306246e-05
-1.5733806578316e-05
4.89517070127839e-06
-2.03334773851621e-05
-3.63731243335222e-05
-1.48163898879796e-05
-1.52299769599768e-05
-1.00716852780862e-05
-5.79818981728917e-06
-1.77413053613168e-05
-7.97772178545923e-06
-1.77017671080277e-05
-3.77474576044702e-05
-1.43598690747614e-05
-3.79687606052076e-05
-1.92537734058387e-05
-1.80853170434823e-05
-2.07645255108353e-05
-9.82996522438315e-06
-1.42176958017177e-05
-1.94035055314049e-05
-1.84473054028034e-05
-2.43661152598554e-05
-1.89297682218341e-05
-1.53640379623183e-05
-2.26189913691471e-05
-2.32275278157154e-05
-3.40879212992659e-05
-2.19116348467807e-05
-2.00546702489575e-05
-1.442779665153e-05
-2.51845469730666e-05
-1.56100489320093e-05
-2.18995412981391e-05
-1.0981424630041e-05
-1.43455935138761e-05
-2.6081130400013e-06
-2.27643727589048e-05
-1.85844169317577e-05
-2.84326650004926e-06
-6.27790762147793e-06
-1.63237758201649e-05
-4.24129955671587e-06
-3.16597444171587e-05
-1.01224831590025e-05
-1.54654855842605e-05
-1.35623025886309e-05
-2.48582775443554e-05
-1.96742504989351e-05
-9.48462843802902e-06
-1.50312216153726e-05
-1.53526846673125e-06
-7.07070879687849e-06
-9.58992965615294e-06
-1.19676940726652e-05
-3.12709668432481e-06
-2.0300225198349e-05
-1.93103915918265e-06
-5.51631778065943e-06
-1.44374572013588e-05
-2.47464059871883e-05
-8.99803298905644e-06
-1.54075034358434e-05
-5.39665760009414e-06
-2.51005927417157e-05
-3.29573603324609e-05
-3.14706554506685e-05
-3.17896459148554e-07
-1.79259432750874e-05
-2.58230350233212e-05
-3.00015765221885e-05
-3.47751565265735e-05
-2.49007210810637e-05
-1.69886894955451e-05
-1.00857982633063e-05
-5.52971597389885e-06
2.2856770081149e-06
-3.40276089514396e-05
-1.18003817052574e-05
-1.4889202613182e-05
-9.75043539465697e-06
-1.20262669994963e-05
-1.27556043047179e-05
-1.86561677880139e-05
-1.25661149659192e-05
-2.02265292265546e-05
-2.69578400190755e-05
-1.88707636024938e-05
-1.17487144160453e-05
-8.07009141653683e-06
-1.67340984221075e-05
-1.70774286271266e-05
-1.63167507491312e-05
-1.28797636373003e-05
-8.88405105188894e-06
-2.08089973889818e-05
-2.94067641901615e-05
-7.57335960238479e-06
-1.18989020024131e-05
-1.58997714244526e-05
-1.37810502389279e-05
-2.52168533911223e-05
-1.50818611998395e-05
-2.72196745256745e-05
-2.77464941391417e-05
1.59933783189886e-07
-9.43898201731248e-06
-7.32342875207222e-06
-3.54615508652775e-05
-7.40034006886037e-06
-1.01182966281565e-05
-1.76272523301081e-05
7.53946452858518e-06
-2.20881738880626e-05
-1.8985391725675e-05
-2.83625908116543e-05
-5.48833290288691e-06
-2.2094977067789e-06
-2.97995118855289e-05
-1.74223147732873e-05
-3.16959853286083e-06
-6.52373989173471e-06
-2.91469995579322e-05
-2.05716551522891e-05
-2.26533373626827e-05
-2.0917743004288e-05
-1.3555371506406e-05
-2.0171383639145e-05
-2.98099328587284e-05
-2.19836458614456e-05
-1.06440009251612e-05
-1.88873598400679e-05
-1.90577642010534e-05
-1.56185562613297e-05
-1.38772666391145e-05
-8.76844038014451e-06
-1.378451218284e-05
-5.64640359007165e-06
-3.35070470032298e-05
-3.51620168152698e-05
-1.73866905179698e-05
-2.5625718114666e-05
-1.66884272271333e-05
-1.25465553849971e-06
-2.03648782179432e-05
-1.46624292288656e-05
-2.99221397363942e-05
-2.16934459303353e-05
-1.07747631784215e-05
-3.78136500351623e-05
-1.45879817249278e-05
-1.84499533207105e-05
-7.3270767281077e-06
-2.77284867027294e-05
-1.43290695580213e-05
-1.96348645088259e-05
-2.95188785856359e-05
-3.90803488416894e-06
-7.96045195739476e-06
-2.34382847375959e-05
-1.56599206540876e-05
-1.25963484369495e-05
-3.14952590121179e-05
-1.6845387612672e-05
1.57404628192527e-06
-4.4755917914747e-06
-3.23611251840628e-05
-9.00228907583585e-06
-1.14477641907598e-05
-2.16566164122305e-05
-1.62050555091873e-05
-2.5722690333206e-06
-1.34633817788215e-05
-1.20057227276236e-05
-1.63798240955891e-05
-1.46833357880756e-05
-1.88946019442929e-06
-1.72724779997051e-05
-7.85938906181365e-06
-5.18542518981024e-06
-1.76462415847347e-05
-2.26007458038254e-05
-3.14175459311575e-05
-5.4231102272169e-06
-1.98582289242128e-05
-1.38225548502225e-05
-9.51042081387304e-06
-1.33177761462626e-05
-1.16904880150105e-05
-1.19308803756927e-05
-1.84829151411274e-05
-1.00098673789309e-05
-2.66319520783116e-05
-1.97080683923246e-05
-2.59585415921001e-05
-7.4631140131376e-06
-8.29766786780432e-06
-9.57079700981801e-06
-1.25901271646418e-05
-1.10041363756244e-05
-2.00294420529936e-05
-1.5044398055312e-05
-2.96999201256516e-05
1.32716388328531e-06
2.92727897927917e-06
-6.10502257135659e-06
-1.24150925374491e-05
-5.99236034754e-06
-1.7666876952854e-05
-2.31006831748511e-05
-2.44183580924636e-05
-1.86340167295868e-05
-1.513937358566e-05
-9.84653445429016e-06
-1.46928696603291e-05
-1.17078739253996e-05
-1.74784283732068e-05
-2.09343493429212e-05
-1.66056690162193e-05
-8.4039137976386e-06
-1.62028403992044e-05
-1.44890147547636e-05
-1.55463163099709e-05
-1.91035898826493e-05
-3.0012309447259e-05
1.00303536740701e-05
-1.73687342760232e-05
-2.12279935380576e-05
-1.71259672040909e-05
1.19122572103635e-05
-4.63552365724082e-06
-1.70495565506034e-05
-1.44674964384566e-05
-1.31766131845684e-05
-2.03251495354038e-05
-2.12488462605664e-05
-2.34117070760663e-05
-2.04459248702501e-05
-3.1790567888682e-05
-1.84594046087113e-05
-6.91428418981867e-06
-1.99907434243466e-05
-2.72334490166563e-05
-2.95838668985541e-05
-2.00501713650428e-05
-3.24936555931764e-05
-2.90603032142672e-05
-2.59119980730285e-05
3.33830987899147e-06
3.03901099830355e-06
-1.98837842821838e-05
-2.92050802762968e-05
-2.2257343175904e-05
-1.54678971067847e-05
-1.21729286503305e-05
-1.68705605314068e-05
-2.06861992703204e-05
-1.42868791184468e-05
-1.6486096199198e-05
-2.95610583448158e-05
-1.19789691143879e-05
-7.74957853984999e-06
-1.1096068083956e-05
-7.84313440251919e-06
-1.32305127586454e-05
-1.01675281017664e-05
-1.22576650921584e-05
-3.03691896918263e-05
-3.90149758948113e-05
-3.05795722354848e-05
-2.05828409646652e-05
-1.62039309391257e-05
-2.61318437889413e-05
-3.14421422507894e-06
-1.5107771850782e-05
-2.17775058748965e-05
-5.83173637584401e-06
-2.89280908801835e-05
-6.32730743933964e-06
-9.8650609039292e-06
-1.45182135093247e-05
-2.17023899159901e-07
-1.31889126584338e-05
-1.55039688328259e-05
-2.1404401648935e-05
-2.1187163069984e-05
-1.6618764920084e-05
-1.27698237199402e-05
-2.64636579486679e-05
-2.63564796988603e-05
-1.76762127281931e-05
-1.70327475941634e-05
-3.58199717098412e-05
-2.24145762906192e-05
-3.1473601023326e-05
-1.62237349101037e-05
-7.50877000950401e-06
-2.2060684850948e-05
-1.32095782499464e-05
-6.76178267177879e-06
-2.74583162770859e-05
-8.59100245225213e-06
-1.3740871759223e-05
-2.65314411371516e-06
-6.27425598278484e-06
-6.19375643339746e-06
-2.26727887557796e-05
-2.44996855260564e-05
-1.61533059975778e-05
-2.02042878297013e-05
-1.83769088950616e-05
-3.0531794005832e-05
-1.5168026826231e-05
-6.60430979829702e-06
-2.52465053842765e-05
-2.31522413882743e-06
-3.34704095396579e-05
-2.32572541545459e-05
-4.03946626692562e-05
-2.30984561124525e-05
-8.17345212579044e-06
1.32944717403531e-06
-1.03779491095014e-05
-1.54120970790465e-05
-4.44275430517326e-06
-9.47259437474994e-06
-2.64489958644854e-05
-9.73560429410793e-06
-3.5031692433069e-05
-8.22569102172196e-06
-5.70266589700034e-06
-2.21403753622153e-05
-1.46055966133628e-05
1.26472103720425e-05
8.73894134437598e-06
-9.69770917394291e-06
-2.99072262060245e-05
-2.33777723976168e-05
-9.84730387064369e-06
-7.94510821390548e-06
4.23294456492463e-06
-1.21283026280995e-05
-2.05068890342004e-05
-3.14117865246772e-05
-1.88354200618717e-05
-7.71595354348972e-06
-8.31205261099779e-06
-1.31799561260654e-05
-3.49633634858779e-05
-1.96899143112267e-05
-1.45247469497507e-05
-1.23096201583177e-05
-1.21083865862145e-05
-1.5981958788887e-05
-2.26553837240094e-05
-3.00566335243943e-05
-2.39832885849443e-05
-2.20018590832682e-05
-9.46210678075059e-06
-3.31884090745766e-05
-1.82456453680874e-05
-4.73087038922599e-06
-1.07610068381629e-05
-1.02769942892662e-05
-1.69551629341608e-05
-2.42702187531806e-05
-6.65140021297565e-06
-2.590511444428e-05
-9.16435254568608e-06
-2.05515388433192e-05
-2.45545647782584e-05
1.79272783334499e-06
-1.47347975646222e-05
-8.31635712260459e-06
-2.55845357369182e-05
-1.19678970876994e-05
-1.93669541472224e-05
7.72735868016905e-06
-1.57418698756377e-05
-2.54017823049408e-05
-2.25267371428895e-05
4.74384390418497e-06
-2.26406588259816e-05
-2.82082476073859e-05
-3.05152854636285e-05
4.50850101582246e-06
-1.4941119822644e-05
-1.99471041540883e-05
-2.04900157296425e-05
-2.10536021573874e-05
-2.44037000185016e-05
-1.3221247325613e-06
-1.87859612622845e-05
-2.55291593577656e-05
-1.31408126223091e-05
-1.59952144614263e-05
-2.34012425856331e-05
-1.53407890710943e-05
-1.59193866081977e-05
-2.65830795530885e-05
-3.87986955963779e-05
-9.51827453377444e-06
-1.72164037189048e-05
-1.67539659155898e-05
-1.0090524223699e-05
-1.14668421888313e-06
-4.50280073596113e-06
-6.55730455367786e-06
-1.07447400805718e-05
-8.39346480657687e-07
-1.88762873455795e-05
-1.14222785919088e-05
-9.98588064535126e-06
-9.02359958469136e-06
-1.06063422958765e-05
-1.13937345033247e-05
-1.7841343362051e-05
-1.56303195418714e-05
-2.1281401544374e-05
-1.35180952103102e-05
-2.09101413824327e-06
-2.02283570924264e-05
-2.98368672539568e-05
-1.57764217631949e-05
-1.38616872381249e-05
-1.59861778940204e-05
-2.93459577586415e-05
-6.93967720072362e-06
-3.22708652734362e-06
-9.22277615693471e-06
-1.12539053460537e-05
-1.39078004672514e-06
-1.63483614420669e-05
-1.97272173810196e-05
-5.37811909917538e-06
-6.93788869534461e-06
-2.96690234971713e-05
-2.72442587461116e-05
-5.05870875624189e-06
-2.32048887924534e-05
-3.42666767229394e-06
1.40758512782495e-06
-5.71889651232383e-07
-3.59986321643292e-07
-1.99000518001976e-05
-1.60144901629091e-05
-1.18211171275404e-05
-2.62524867522888e-05
-5.06846578629258e-06
-2.7025234179632e-05
-2.75119688607349e-05
-3.48730879035744e-06
-2.12501653747082e-05
-2.10652616623542e-05
-1.78605698264374e-05
-1.33472899695991e-05
-1.84041440215827e-05
-1.31266103739816e-05
-3.58417155806063e-05
-1.60455608350048e-05
-2.90354065884425e-05
-7.5253315720991e-06
-1.55582721539224e-05
-6.84841802426796e-06
-2.41296361105577e-05
-2.82894249531529e-05
-1.36469453929577e-05
-2.3590700866611e-05
-1.09190266445099e-05
-2.8166537945993e-05
-3.21330506909079e-05
-4.20667728163002e-06
-1.10597859721857e-05
1.00617785791604e-06
-3.06438276088119e-05
-7.85841405928796e-06
-1.96902075412156e-05
-7.47472203124554e-06
-1.25674960351185e-05
-1.92727157488831e-05
-2.56782952567449e-05
-8.497363654781e-06
-6.50492730350578e-06
-3.21335060633592e-05
-1.4147685782491e-05
3.74504986828773e-06
-1.95349674752497e-05
-1.65582951055445e-05
-1.96319781754832e-05
4.3629388366607e-06
-1.30903027064211e-05
-9.4448032168654e-06
-1.41426191015958e-06
-1.61364966605546e-05
-2.08601478713649e-05
-2.02480867665032e-05
-3.69618980319804e-05
-2.22222023542699e-06
-1.93699718062361e-05
-1.11425613165792e-05
-8.58665858550877e-06
-3.06794402825574e-05
-5.57946752228435e-06
-1.89116262931858e-05
-1.27417357321841e-05
-2.20161854215253e-05
-3.60584448351631e-05
-1.64077565324785e-05
-2.32969705136988e-05
-3.49282743125556e-05
-1.72731894297716e-05
-1.64226893676428e-05
-1.05492671327989e-05
-1.54449744755054e-05
-2.70392785607664e-05
-2.5845527096242e-05
-2.0873026258648e-05
-9.65116301831204e-06
-1.86752304035062e-05
-6.1722126247191e-06
-1.18393775045807e-05
-2.45363233146029e-05
-1.25341940249196e-05
-1.16610782238999e-05
-2.16229644858549e-05
-6.59559866552288e-06
-1.80896206567743e-05
-8.91573728947756e-06
-1.35806928097396e-05
-9.53991100315223e-06
8.18708537251206e-07
-1.40411510337512e-05
9.50256243084293e-07
-8.20416843686172e-06
-2.24369264921089e-05
-2.21547888046736e-05
-8.40556723699719e-06
-9.29294017482576e-06
-2.05114718118497e-05
-2.45965109163557e-05
-2.9674206774021e-05
-1.77561403011752e-05
-1.95080374600859e-05
-8.96681905064966e-06
-1.04286681846303e-05
-2.24685240586622e-05
-1.76408595974978e-05
-1.21991781406108e-05
-1.12325662773573e-05
-8.35200299174917e-06
-3.99754532261524e-05
-1.38055954176586e-05
-8.64126165319051e-06
-8.75190704200857e-06
-2.53237508335671e-05
-5.62448525615444e-06
-1.74722667734376e-05
-9.80379564086659e-06
-2.29609468578648e-05
-2.19277992317889e-05
-2.52139782854021e-05
-8.69231207630954e-06
-1.59183273367759e-05
-1.92731506740866e-05
-5.98760709366911e-06
-1.57331438634488e-05
-3.41513803560018e-05
-2.0148445550712e-05
-2.55750211987131e-05
-2.78824661744983e-05
-1.58258080905257e-05
-3.75800164034417e-05
-1.47256185563166e-05
-8.76605753047217e-06
-1.80694429631889e-05
-2.66524516235835e-05
-1.44732911313592e-05
-2.21687534371581e-05
-1.58225967030644e-05
-4.35482004055992e-06
-2.8219042427867e-05
-6.98676272059865e-06
-2.84662807822698e-05
-1.12792469298101e-05
-5.31649727272963e-06
-6.52212798474326e-06
-1.07345567249423e-05
-1.50763807725241e-05
-2.06752321397384e-05
-2.33402528502724e-05
-1.14446894308878e-05
-8.02882721076563e-06
-1.16326412256994e-05
8.97868766468095e-06
-2.77236459720187e-05
-1.5886810258311e-05
-3.72928754052527e-05
-4.0143929786747e-05
-1.20778199419531e-05
-1.65719297737886e-05
-1.131279035046e-05
-2.80822612632819e-05
-9.96302209480321e-06
-2.34867194993208e-05
-3.19332774604477e-05
-1.88043048748145e-05
-2.96258065338324e-05
-2.97994215499779e-05
-1.40532595954681e-05
-2.65101573192957e-05
-9.52211248483799e-06
-2.13256219738851e-05
-3.01586530639801e-05
3.2815436367411e-06
-2.37487218744417e-05
-2.97525071582175e-05
-3.02847737966655e-05
-5.24160343478087e-06
-1.62529577981652e-05
-3.19515456755087e-05
-3.26605584861474e-05
-1.06943205802765e-05
-1.60975795147536e-05
-2.49193067395906e-05
-3.29969600515168e-05
-4.03601622232883e-06
-4.95704974416907e-06
-1.1299272885411e-05
-1.56683468552653e-05
-6.34717530759918e-06
-1.07305733982149e-05
-2.15035897275532e-05
-2.30290099377916e-05
-1.42386606890553e-05
-1.33134105678802e-05
-2.07538293958922e-05
-6.35675929552912e-06
-1.44493003539372e-05
-1.7921656097706e-05
-5.01079365791555e-06
2.51513533682624e-06
-2.13037821646982e-05
-9.77837589231288e-06
-2.4693562857969e-05
-2.06195018344129e-05
-1.09820420937823e-05
-1.45291303787809e-05
-1.7592582812382e-06
-1.57234245507207e-05
-1.3596804606527e-05
-1.3565341351062e-05
-1.84855995452297e-05
-2.55543103731432e-05
-9.90770627196787e-06
-3.04916937344822e-05
-9.41164057595455e-06
-2.42890817736008e-05
-2.62465108044004e-05
-2.89009747751085e-05
-2.79932983052089e-05
-2.23128601466776e-05
-3.03740733990961e-05
-4.65758501563148e-06
-3.06990346521201e-05
-1.99433752325144e-05
-8.79026988773028e-06
-2.15291230388712e-05
-2.10961028194537e-05
-2.05584367266381e-06
-1.80931207365446e-05
-8.87540544003177e-06
-2.22831264448632e-05
-1.69449213620783e-05
-5.39054959353232e-06
-2.43723192769841e-06
-1.50127487026121e-06
-1.4867458289352e-05
-3.08215863824272e-05
-2.03681549340739e-05
-1.21275173779877e-05
-4.2229659811821e-06
-4.14224969550479e-06
-2.07741033878542e-05
-8.33058698359448e-06
-4.94486819504994e-06
-2.34992578580735e-05
-1.96718649579877e-05
-8.93029948873866e-06
5.14030500630714e-06
-1.96971721663289e-05
-3.09971088377617e-05
-1.71036934264181e-06
-2.08619337553582e-05
-2.13389176813734e-05
-1.29735208717034e-06
3.07795119430302e-06
-2.38542947352525e-05
-2.204174983807e-05
1.0616999702113e-05
-5.27256973238943e-06
-2.5912070917775e-05
-1.67385842784442e-05
-9.63219597753674e-06
-3.29009877347215e-05
-3.19178286858171e-05
-3.32534678263693e-05
-1.23181966397576e-05
-4.39766054702558e-06
-4.7580151259656e-06
-2.73066749884412e-06
-9.50783909406534e-06
-8.8161944906317e-06
-1.66450381334624e-05
-3.67023854271997e-05
-2.3467195801577e-05
-9.18162510597584e-06
-2.63185383727812e-05
-2.38654795019997e-05
-1.10603810771581e-05
2.81781201394832e-07
-3.14750915910934e-05
-1.02403338204513e-05
-8.57182969612417e-06
-2.92151797026029e-05
-7.71523993621932e-06
-1.1646522186995e-05
-1.48985835756664e-05
-3.06140239504165e-05
-2.46498579276198e-05
-1.7936019920925e-05
-1.90742905007796e-05
-1.88398421280582e-05
-1.11277824198721e-05
-1.17840945119345e-05
-4.01855220718708e-05
-2.00938974555541e-05
-1.52066117102773e-05
-1.75974649899861e-05
-1.53900343679066e-05
-1.80679030126717e-05
-1.58517103720231e-05
-2.23911855931843e-05
-2.60737250604523e-05
-2.09386278752979e-05
-2.51101406677971e-05
-1.26768851933497e-05
-1.97527629173644e-05
-1.7033881747258e-05
-2.35838324397679e-05
-1.92038611708904e-06
-7.20617657868678e-06
-3.3218859605504e-05
-9.50662058250343e-06
-1.0768913059883e-05
-1.77222665927046e-05
-1.03533513081493e-05
-1.11416664302015e-06
-2.33867808085217e-05
-1.70079361298693e-05
3.65313176635621e-06
-7.13084415153031e-06
-1.06679703252696e-05
-2.77161008735614e-05
-2.07002393074111e-05
-1.59028710849156e-05
-1.95424746778741e-05
-2.64396495950656e-05
-2.51972511374173e-05
-7.06853237489886e-06
-1.94206798683256e-05
-2.65898963727598e-05
-1.9138515505855e-05
-1.57697126080706e-05
-1.60893589554389e-05
-1.44020215467693e-05
-1.76492814706367e-05
-1.33764771372904e-05
-2.94438331194336e-05
-3.12441795036464e-05
-4.23997564339625e-06
-1.79449465442122e-05
-2.45954936973291e-05
-2.47238603197523e-05
-1.36021320637511e-05
-2.41286148797229e-05
-2.73757346263988e-05
-6.60746280673648e-07
-2.61697930295708e-05
-2.1746070872096e-05
-3.38685312520017e-05
-1.31635998527241e-05
-2.34162763997224e-05
-2.96531459925799e-05
-1.68864245719749e-05
-1.35277737599102e-05
-1.44662439221466e-05
-4.635770599007e-07
-2.95730498430804e-05
-1.60053036326762e-05
-1.06302939725573e-05
-2.89597272802805e-05
-2.65190517105169e-05
5.01258773201873e-06
-1.22711850485594e-05
-3.32638585198932e-05
-1.84249171656594e-05
-2.21685716757397e-05
-2.13817393612181e-06
-2.95427297721476e-05
-2.68776070172409e-05
-5.99010172160677e-06
-1.03803487212229e-05
1.89341174726401e-05
-2.04356033150748e-05
-1.43622824124206e-05
-2.586841263353e-05
-2.01077104992376e-05
5.50218710100215e-06
-4.01315186003692e-05
-1.85844550060045e-06
-1.79778729507058e-05
-2.24607480215805e-05
-4.53921260385514e-06
-3.36593536873424e-06
-9.60058420254535e-06
-7.64651134770185e-06
-1.47089425778235e-05
-1.71958438953764e-05
-3.00497943869267e-05
-8.95440279197517e-06
-1.17444354857717e-05
-7.01394492756634e-06
-1.61050690612323e-05
-1.5842302430752e-05
-5.73266868743052e-06
-2.04470950462295e-05
-7.66739203254861e-06
-2.66572770604903e-05
-6.07801212663628e-08
-5.18345849049976e-06
-2.51461309115489e-05
8.91317474836237e-07
-1.92266678209539e-05
-2.42829074183027e-05
-8.21043384773132e-06
-3.2312318864847e-06
-1.58422564872976e-05
-8.82587656264537e-06
-6.14908528430792e-06
-2.46347310429344e-05
-1.30925440010919e-05
-1.09878105028829e-06
-3.15187326532788e-05
-3.24542895731638e-05
-5.23623517832014e-06
-3.09783571857368e-05
-1.44392251124601e-05
-1.74366915942281e-05
-4.57273191097211e-06
-1.65330673644426e-05
-1.14418851894496e-05
-2.42348275692141e-05
-3.3286799205814e-05
-1.86749698737522e-05
-3.4114273340875e-05
-2.17156224346148e-05
-1.53697098061539e-05
-1.65958381220802e-05
-2.28221692924971e-05
-2.13402509047e-05
-1.91861126914791e-05
-1.62752185449787e-05
-2.475160077851e-05
-5.94665982525743e-06
-2.27818669422357e-05
-2.17719937878619e-05
-2.2574919824123e-05
-1.20310931115639e-05
-2.29815724117589e-05
-2.76524294865559e-06
-2.33208825308945e-06
-1.81512832971782e-05
-4.1945330616589e-06
-7.61815712369922e-06
-8.43836244480764e-06
-1.91704353639321e-05
-2.50764530731842e-06
-7.62437621766308e-06
-1.11213970868972e-05
-2.3188415783923e-05
-2.324723173369e-05
-8.07777713289382e-06
-1.91544304401854e-05
8.41540199606842e-07
-1.63752209881314e-05
-1.91266383392144e-05
-2.27962663144313e-05
-1.77982341430939e-05
-1.30760213082976e-05
-1.65723948880678e-05
-1.5811046701412e-05
-2.08432498952051e-05
-1.9401064935337e-05
-1.54739992401744e-05
-2.03187762587385e-05
-1.25157241583472e-05
-4.59112058012342e-06
-1.21280917980221e-05
-1.30597584584705e-06
-1.56638704837751e-05
-1.70535786802853e-06
-2.91983218116626e-05
-6.16409707483689e-06
-3.40604851266072e-05
-2.57465448263484e-05
-2.83798516044063e-05
-2.10110604803341e-05
-3.01885422555346e-05
-3.11075355587724e-05
-1.16785543149468e-05
-1.16021856038025e-05
-1.83276996626373e-06
-1.03076276640544e-05
-7.60786542005824e-06
-9.84460706951137e-06
-1.40775179431052e-05
4.20782640956599e-06
-3.3504588055762e-05
-1.24985432448639e-05
-1.03680658630504e-05
-2.95469301664574e-05
-1.71794673381618e-05
-6.5784764066326e-06
-8.14477833477305e-06
-2.89869122797468e-05
-2.03442242303254e-05
-1.14200497186432e-05
-2.42236288706537e-05
-1.97274076693555e-05
3.26937700683001e-06
-1.42049675576147e-05
-1.75627892499e-05
-1.94837664919522e-05
-1.6902994171671e-05
-4.63402812082379e-06
-3.55557894420821e-06
-2.50355151061779e-05
-1.82491049767622e-05
-2.39792294385143e-05
-2.48227844166831e-05
-3.04107384563236e-05
-3.91960985267637e-05
-1.6558639411685e-05
-2.43629990701782e-05
-3.73783731793098e-05
-3.03672869362158e-05
-2.73233789035861e-05
-1.30094798925613e-05
-3.18487761756914e-05
-8.6460087016275e-06
-2.96303183007508e-05
-3.1158910799614e-05
-1.12404358780451e-05
-1.65933941368811e-05
-8.39383731338896e-06
-2.63107623860726e-05
-1.94382375921393e-05
-2.51219936058015e-05
-2.6501342762755e-05
-1.98602281376655e-05
-9.01148840999887e-06
-1.78627109600486e-05
-3.07932385281993e-06
-1.83350096454441e-05
-4.68709325916186e-06
-1.62354174743664e-05
-1.81826870467779e-05
-1.09319294951074e-05
-2.10636577736093e-05
-4.6602645091787e-06
-2.43907072036487e-05
-2.96391215614818e-05
-2.02869686615046e-05
-1.77601079139597e-05
-2.3602921034155e-05
-1.19092747791393e-05
-7.15687152404722e-06
-2.71631421852524e-05
-1.79917017550373e-05
-3.59167217372472e-05
5.33560392622632e-07
-9.70393722265215e-06
-2.1143602003686e-05
-3.54809550745301e-05
-1.09987973439667e-05
-3.07271319585817e-05
-1.00105295549336e-05
-2.55576005302978e-05
-2.07800954969672e-05
-1.74151302256624e-05
-9.06926591957313e-06
-1.88024750733824e-05
-9.71353053851612e-06
-2.85305703537718e-05
-2.22167664126663e-05
-2.63407175304121e-05
-9.78673835667333e-06
-2.30635124905594e-05
-1.24718011189831e-05
-1.10626662266472e-05
-1.68499234356431e-06
-1.58936313811701e-05
-3.46784723174505e-05
-1.55317299395571e-05
-2.95678357320682e-05
-7.0418953520052e-06
1.85842534300773e-06
-2.21627963626708e-05
-2.94489625166676e-05
-9.29068943886249e-06
-1.49545936790542e-05
-3.12987998389474e-06
-1.08712852493382e-05
2.99686710271231e-06
-1.16107048604549e-05
-2.53514712747754e-05
-3.57190376908743e-05
-3.89530451492085e-05
-1.73448294410965e-05
-2.26348634178874e-05
-1.5014832153685e-05
-1.08481347570415e-05
-2.4745047482861e-05
-1.31747616550586e-05
-1.19478599761304e-05
9.73724620100128e-07
-1.42609639611213e-05
-2.19575194977897e-05
-2.56121574686131e-05
-9.65327357571025e-06
-1.5288910359334e-05
-2.43537145896525e-05
-1.22293849529066e-05
-1.92095625686696e-05
-2.03469096512923e-05
-2.38585039470601e-05
2.84055494265449e-06
-1.10947547362558e-05
-2.35918525319186e-05
-1.47810231178463e-05
-2.72469647766197e-05
-6.10819254844536e-06
-2.29207571977953e-05
-2.07828099005275e-05
-1.74995694262413e-05
-1.37687315316941e-05
-2.44000594319025e-05
-9.44450233481929e-06
-2.59995063120788e-06
-7.66959012338141e-06
6.46635231917339e-06
-6.42389522768677e-06
-1.29959151667171e-05
-1.30898826184778e-05
-1.69863571060684e-05
-1.9199847570259e-05
-8.91258827752502e-06
-2.91973292028405e-05
-1.31693456951556e-05
-1.81694229947943e-05
-2.03787592002288e-05
-1.78494733808945e-05
-1.33342385752418e-05
2.80273482650813e-06
-1.76286270828734e-05
-2.25061155172189e-05
-7.68862330634698e-06
-2.30220347114733e-05
7.70011163709842e-07
-8.88861711426403e-06
-4.33087420024623e-06
-1.04155354456641e-05
-1.55849681371296e-05
-1.96811906244991e-05
-8.85421319299159e-06
6.17762878924776e-06
-1.47798804105235e-05
-1.04979424361528e-05
-1.71364799535451e-05
-3.00064215941773e-05
-2.80076095563647e-05
-9.26229044792406e-06
-2.53008903029807e-05
3.77276036078583e-06
-1.69740211711066e-05
-1.6992538507528e-05
-3.75542016415542e-06
-8.27026368952941e-06
-6.37934676508474e-06
-1.72019954844302e-05
-1.57029128044255e-05
-3.19768830224491e-05
8.8702368017233e-07
-2.64164454814301e-05
-1.71594721895195e-05
-1.08665200344587e-05
-9.31526794617829e-06
-1.87435291714388e-05
-2.34368937706901e-05
-2.88149452902369e-05
-9.07997785822248e-06
-1.89170708584365e-05
-2.14043110666438e-05
-4.09759044879144e-06
3.01909195604901e-06
-1.87668608928577e-05
-1.65442598332684e-05
-1.02768026522148e-05
-3.6469095489698e-05
-2.22197179549046e-06
-1.00827932341023e-05
-2.86915782162954e-05
7.66401477172866e-07
-2.50574425869602e-05
-3.52481014490595e-05
-1.41619145878327e-05
-2.09551586528448e-05
-8.12476991413357e-06
-1.08090339471242e-05
-2.36411130339205e-05
-2.07300952024724e-05
-3.1089738673007e-05
-2.89049369493614e-05
-1.67523476436081e-05
8.64364513320103e-06
9.53177238728467e-06
-2.15161579621753e-05
-2.25615191697806e-05
-2.20835965830583e-05
-1.95612079660271e-05
-2.12922210696952e-05
-5.53470282890907e-06
-2.21136690219934e-05
-2.52324678715509e-05
-1.242994560767e-05
-2.43493921262201e-05
-2.47746927632017e-05
-1.31341218691636e-05
-1.66908858408719e-05
2.00721068242781e-06
-1.44594726590268e-05
-9.33614148780987e-06
-2.40917034366725e-05
-7.4827272453603e-06
-9.86735306061985e-06
-2.36578101287579e-05
-1.04953075734662e-05
-2.24629340997732e-06
-1.60432468112478e-05
-7.81497039061018e-06
-2.31866563223709e-06
-2.82498899569734e-07
-2.01214314217123e-05
-3.66884353943921e-05
-2.50892655458612e-05
-1.82071811762835e-05
-1.79760881084079e-05
-2.2894694446405e-05
-1.48601822245337e-05
-1.75996450457487e-05
-5.64884245502789e-06
-1.69343969428326e-05
-2.7230837403457e-05
-1.85502891105576e-05
-1.21374964100658e-05
-1.35399110913226e-05
-9.54999400462903e-06
-1.87610706033804e-05
-1.0879034673006e-05
-4.94282326270393e-06
-1.43715839380236e-05
-1.3359114754495e-05
-2.37652889940713e-05
-1.1092187129056e-05
-2.60913409872843e-05
-2.02623389698153e-05
-2.24670102132998e-05
-1.22569571234015e-05
-2.78076393962756e-05
-1.36108548686842e-05
-1.32246931241808e-05
-3.34378890600036e-05
-7.98651640252646e-06
-1.70878744580093e-05
-1.50994337592349e-05
-2.23448899469447e-05
-3.08479739337284e-05
-3.12113200518851e-05
-1.71329027345434e-05
-1.49265624509714e-05
-1.46106984730553e-05
-1.54988494741411e-05
-1.50118524769794e-05
-1.86154388830453e-05
-1.60339258293929e-05
-7.17935285670929e-07
-9.97349001645752e-06
-9.13753385595847e-06
3.23051069089252e-06
-1.00826730847101e-05
-3.55819466054706e-05
-5.77016925983076e-06
-8.90918759580779e-06
-8.5637195729137e-06
-2.28072377375799e-05
-5.99883192124933e-06
-2.1778919055616e-05
-1.11994953710308e-05
-1.484951017103e-07
-9.96834806233567e-06
2.73321768229534e-06
-1.13712487050491e-05
-4.1093581765443e-05
-5.11389551346112e-06
-2.01039836260885e-05
-2.16355802126894e-05
-2.58772501245802e-05
-2.34641335222921e-05
-1.92878859214636e-05
-2.68855140915855e-05
-1.37060655103306e-05
5.56842241778839e-06
-1.33732775300834e-05
-2.92166493045974e-05
-2.20493488203236e-05
-3.95248806677145e-05
-1.36417416292213e-05
-2.45888267055826e-05
-1.68016268512515e-05
-6.04830523349517e-06
-8.50614409651458e-06
-2.96096709119106e-05
-1.21275238008441e-05
-3.02046709246249e-06
-2.75861848836402e-05
-1.3475166668922e-06
-7.80926603750226e-06
-3.20518328472191e-05
-2.24626899911873e-05
-4.94779934375582e-06
-1.92217716924821e-05
-2.07906620724205e-05
-2.5382070601747e-06
-2.87657141866333e-05
-7.15185594972179e-06
-1.72462083957609e-05
-2.16839429299994e-05
-1.52806656024065e-05
-2.40902313282214e-05
-2.20573491240192e-05
-8.57281022074403e-06
-1.84141447884776e-05
-6.15440837945211e-06
-2.41467402416472e-06
-3.52624879690775e-06
-1.4981438557824e-05
-1.81429622194078e-05
-3.12365724498905e-05
-1.9699152990677e-05
-1.70638208684533e-05
-3.75587943915872e-05
-2.58714751264063e-05
-2.69806865857606e-05
-1.72320672279973e-05
-1.3526121367588e-05
-3.38151135677942e-05
-2.53235683341867e-05
-9.09737791991795e-06
1.03232175585175e-05
-1.59827156552177e-05
-2.69927397139464e-05
-5.38379820471412e-06
-1.22675419634408e-05
9.08944723742172e-06
-9.64524985805068e-06
-1.73751627133872e-05
-1.48415932893148e-05
-2.07915107963676e-05
-1.77067896741119e-05
-1.11864469668483e-05
-1.5038714333578e-05
-1.49641777094127e-05
-2.63732004570664e-05
-8.31658089842015e-06
-2.03001009964225e-05
-5.90195400976985e-06
-1.78533347065906e-05
-9.54622036512984e-06
-5.74983258053108e-06
-1.37335194930962e-05
-2.41167378718312e-05
-2.46876236410101e-05
-7.552731435841e-06
3.85113888817791e-06
-1.36733988626757e-05
-2.32329420628093e-06
-1.12694187295834e-05
-1.00616673389946e-05
-4.35969026559418e-05
5.14728516587741e-06
-1.47322053712676e-06
5.41584372920736e-06
-9.90654108849781e-06
-1.46311598523351e-05
-1.65589315223385e-05
-1.72905068244972e-05
-1.80270220259907e-05
1.38831971329574e-06
-2.69363535613401e-05
-1.99514005939958e-05
-2.95187222525085e-05
-2.46726528895899e-05
-4.13256475286988e-05
4.00180819588197e-06
-1.6029222267617e-05
-2.33109323634639e-05
-3.5785616389261e-05
-1.22748055366453e-05
-1.63670280213283e-05
-7.35244031421082e-06
-1.3335255045767e-05
-1.49085415133788e-05
-7.77470231298075e-06
-2.70948143745113e-05
-2.71585722921169e-05
-1.46626724689233e-05
-2.5864228365844e-05
-2.04754421629544e-05
-2.40755557678231e-05
6.60963045129609e-06
-2.11040096653862e-05
-1.0891584895347e-05
-1.66118675935565e-05
-1.87955850923199e-05
-1.30004062102957e-05
-1.05493407438655e-05
-2.50200314007626e-05
-1.72325800695656e-05
-7.43242216612087e-06
-3.09747367773895e-05
-2.33825676632511e-05
-2.61308214178268e-05
-2.70053460084339e-05
-2.58314771910608e-05
-8.16450855350148e-06
-3.27216941923642e-05
-2.21058865023214e-05
-7.77357728554358e-06
-2.10019353661947e-05
-2.16165639744772e-05
-2.77788246619579e-06
-1.10635227427523e-05
-1.46074241407679e-06
-8.35934544273465e-06
2.38304204666788e-06
-9.06488434937181e-06
-2.18832075138256e-05
2.78172779752768e-07
2.24611804434416e-06
-2.74957196659295e-05
-1.54717087439792e-05
-7.73689087958555e-06
-1.02470798987348e-05
-1.21793820527959e-05
-1.63517815037467e-05
-2.01203190347183e-05
-2.21797077535824e-05
-1.10692801266215e-05
8.3901366824845e-07
-2.44980413283604e-05
-3.48125564141786e-05
-9.9873748353945e-07
-2.2951506245777e-05
1.7681905688294e-05
-1.44843389524188e-05
-2.95949443879114e-05
9.94274921688616e-08
-2.44142035732991e-05
-2.29892097307324e-05
-4.59358321469029e-06
-1.42080920272753e-05
-1.04346414592814e-05
-2.07034510127788e-05
-1.55711155689173e-06
-1.3347326952758e-05
-1.62042898945602e-05
-2.42376847495761e-05
-1.21269517077504e-05
-8.08853188268464e-06
-2.98426084995533e-05
-1.83014974261421e-05
-1.49679921534064e-05
-1.03313563138449e-05
-2.44843932273517e-05
-1.68760809765844e-08
-1.63214463988681e-06
-2.75874340532734e-05
-1.32670844413549e-05
-2.41885706287194e-05
-1.55862697849147e-05
-2.06671487340508e-05
-1.4876351972338e-05
-2.9007379702077e-05
-2.58373044528824e-05
-1.87697332868046e-05
-5.85386846038151e-06
-9.94595620283476e-06
6.85548815696789e-06
-2.81698476956088e-05
-1.22021429097309e-05
-9.39625972168308e-06
-2.19185742314747e-05
-2.05913467382979e-05
-1.61158115449497e-05
-2.0927159124807e-05
-1.9962356162551e-05
-2.81611559865065e-05
-2.0498900231327e-05
-9.97054171786382e-06
-3.05439867623192e-06
-1.67536861757341e-05
-1.42470567777307e-05
-1.09466797166592e-05
-7.65875069778284e-06
-3.74566015068452e-05
1.26318545717735e-06
-8.23074056493498e-06
-1.13530620731716e-05
-9.60793484589749e-06
5.69809016251727e-06
-1.05692594932596e-05
-3.1273218526194e-05
-3.36696714277292e-05
-1.21439128585102e-05
-2.31525183263802e-05
6.80891891954937e-07
-1.51686622915161e-05
-7.61266330497701e-06
-1.34175918525091e-05
-1.14486229028525e-05
-2.2019303934292e-05
-2.51758324770214e-05
-2.4378503109383e-05
-6.82364491746332e-06
-2.34160724453205e-05
-1.46796537765503e-06
-1.50177341791184e-05
-2.26567140354974e-05
-3.46082792666346e-06
-1.17341906180366e-05
-1.30208036243505e-05
-1.9918927005179e-05
-9.49652268159344e-07
-1.85539271825152e-05
-2.9479272272961e-05
-3.04079910087006e-05
-1.63256393415601e-05
1.60563115042589e-06
-8.47203636316696e-06
-1.25762737637217e-05
-2.3780798773737e-05
-1.51243976396726e-05
-7.88334181080035e-06
-2.28700721372481e-05
-2.63425053405821e-05
-2.32003201255366e-05
-1.13337592805504e-05
-1.60604428363415e-05
-7.14458560664986e-06
-7.23168257202275e-06
-1.76972227464612e-05
-8.42277815505383e-06
-2.29815385721293e-05
-3.21169169497485e-05
-5.27613438374698e-06
-1.27209601864052e-05
-2.81051012585073e-05
-1.41125267229469e-05
-1.14207452737581e-05
-2.84619204882563e-05
-2.24537327021288e-05
-3.20395216289592e-05
-1.3412819339278e-05
-1.12025083390872e-05
-1.54431865764e-05
-5.75355827934186e-06
-1.84979383759274e-05
-2.38826681267013e-05
-2.68469282987847e-05
-2.09024130608958e-05
-2.33376061462285e-05
-1.04289387959693e-05
-2.60175543064776e-05
-2.25232099415798e-05
-1.60506422813593e-05
-1.80192071287156e-05
-1.28240916446536e-05
-1.69598039778703e-05
-1.32670484829375e-05
3.23088599637928e-06
-1.01134321970784e-05
-2.29025022704782e-05
-3.58732457699679e-06
-3.55423414065132e-05
-9.4244035219277e-06
-1.78897200167609e-05
-1.34150653202401e-05
-7.02856717383422e-07
-9.62297159739212e-06
-1.4739801799226e-05
-2.12182648513358e-05
-2.65664750331228e-05
-6.7953498312238e-06
1.67262893642348e-06
-1.54535272724635e-05
-6.78883009249021e-06
-1.30274720881994e-05
-7.77330669245648e-06
-1.49551896928419e-05
-1.79168006086057e-05
-9.9727011398159e-06
-7.13846701855562e-06
-1.08959304805202e-05
-1.91492722207828e-05
-1.71195106420714e-06
-2.85933770958749e-05
-2.02770680117313e-05
-5.35747430231984e-06
-5.45626406873614e-06
-2.00144496673765e-05
-1.2223486274173e-05
-1.63397845124924e-05
-3.30553656294034e-05
-1.02908961719492e-05
-1.31125905157364e-05
-1.65937379402518e-05
-2.05524841181828e-05
-2.40112227792043e-05
-1.66893197102884e-05
-1.51826280030933e-05
-6.59125138472323e-06
-1.95225501439743e-05
2.8159822352192e-06
-8.63533026192865e-06
-2.97560367874742e-06
-6.61072277504707e-06
-2.06577162382262e-05
-1.58186387609423e-05
-3.31524801828069e-05
-8.99965413040153e-06
-1.37102629299588e-05
-4.52637962978229e-06
-1.62097748008244e-05
-4.07465858849734e-06
-2.24988468116089e-05
-4.56959684652659e-06
-1.80996912636292e-06
-2.36213121077755e-05
-1.83834193277407e-05
-2.35757851014247e-05
-3.52155616481401e-05
-1.66845564705989e-05
-2.84400757844501e-05
-1.30412410178429e-05
-1.95291320111524e-05
-1.80746347726742e-05
-2.77605132308493e-05
-7.34540516913019e-06
-1.1549712317312e-05
-1.99807359476519e-05
-6.6012796034929e-06
-1.49442249519732e-05
-3.20900530297132e-05
-1.27166383246328e-05
-1.61082893493566e-05
-9.98457625657184e-06
-1.5983102551455e-05
-2.18263192046511e-05
-8.33776902066334e-06
-2.12968579128742e-05
8.06341685168502e-06
-1.37803915537084e-05
-3.38332997834985e-05
-1.94262554788379e-05
-2.1418200763219e-05
-1.29076482830652e-05
-1.34639950929499e-05
-1.06603681158817e-05
-2.6929281829141e-05
2.14459121957116e-07
-5.42337970111554e-06
-1.40777821729834e-05
-2.61346684764825e-05
-1.6900450288422e-05
-1.52077223887648e-05
-2.68337024061527e-05
-1.3378387554899e-05
-1.32199099993829e-05
2.44516511221347e-06
4.78427369726174e-07
-3.22893095356745e-05
-1.96105451743492e-05
-1.19116515199685e-05
-2.28216412057901e-05
-3.69024340393585e-05
-2.73670338194775e-05
-1.79757339569087e-05
-2.5392170659778e-05
-2.07929332934415e-05
-2.50221040410971e-05
-1.37791325060047e-05
-2.65388790592685e-05
-1.32990247348865e-05
-1.95249285511467e-05
-1.67694711752168e-05
-6.47527168464108e-07
6.86906561824465e-06
-2.15381426581889e-05
-9.96601265195713e-06
-8.74181396821552e-06
-1.30789702996289e-05
-1.4060283059788e-05
-2.19314509778253e-05
-2.25381789834044e-05
-3.15846886373123e-05
-1.43067092718278e-05
-2.15657521870905e-05
-1.42150222491406e-05
-2.9345185532445e-05
-3.3433433046499e-05
-1.14374915678783e-05
-1.79583063982315e-05
-2.54689444058485e-05
-7.67279986908044e-06
-1.56519458689959e-05
-2.08637830965299e-05
-8.1120433134353e-06
-1.31100219716865e-05
-2.55770732078994e-05
-8.71277240137391e-06
-4.11551947864451e-06
-2.53422148102333e-05
-3.03958507264418e-05
-1.27752586763557e-05
-1.8775938479778e-05
-6.62782426437578e-06
-2.16751584270459e-05
-1.71171973506389e-05
-2.92322558944564e-05
-2.16664635865984e-05
-1.81560090516203e-05
-8.5670217042537e-06
-2.89141275603935e-05
-1.82372627563455e-05
-1.30702100592604e-05
-2.73348872021916e-05
-4.16227530556418e-06
-3.23675641088974e-05
-2.16770523037019e-05
-1.20105123877033e-05
-1.222133620665e-05
-2.80960781379293e-05
-1.29724256905585e-05
-1.39902973263478e-05
-1.97562451892892e-05
-7.68661401110212e-06
-1.84563864240111e-05
-1.73338173915184e-05
-1.0169423584878e-06
-2.17979933518002e-05
-1.62872391540789e-05
-1.84307117304485e-05
-1.60426440680015e-05
-2.41597491039358e-05
-1.64903529279879e-05
-1.48459723989583e-05
-1.7595225214273e-05
-1.53581904647395e-05
-3.97423011294186e-05
-2.98002107294117e-05
-1.91262767875307e-05
-2.34790936833791e-05
-9.73311906414216e-06
-1.16839366689978e-05
-3.49094003170502e-06
-1.48228029878555e-05
-9.56344755524627e-06
-3.62870007587367e-06
-2.45231382378297e-05
-9.86833302316145e-06
-1.07979874379269e-05
-2.23102422113971e-05
-2.39440896117702e-05
-1.69015318928948e-05
-1.38970769076852e-05
-2.43819239100569e-05
-2.05502266897362e-05
-2.59815059838317e-05
-1.43020948029589e-05
-1.87857744899789e-05
-4.62312565865444e-05
-1.30929994875299e-06
-2.0269918602467e-05
-1.21851563077306e-05
2.45714236590297e-06
-8.92567406934696e-08
-2.68544060423192e-05
-5.53192103584925e-06
-1.25222344304081e-05
-3.07938289251875e-05
-2.58639169733949e-05
-1.93566909796562e-05
-1.961294337965e-05
-3.55014084321047e-05
-4.55830034737805e-05
-7.75229194779537e-06
-1.84346447557828e-05
-1.51144809685957e-05
1.26737484070102e-06
-2.30274072282658e-05
-2.55256978511653e-05
-3.08554579851578e-05
-7.3875016882662e-06
-1.13748136965779e-05
-3.27563315228062e-05
-1.69996524235723e-05
-9.76562244227611e-06
-1.71506071912655e-05
-5.83760982889074e-06
-2.19350656474778e-05
-2.15354982332584e-05
-2.21142810267357e-05
-2.72374038950442e-05
-2.25784781913943e-05
-2.10969693994812e-05
-1.68637034438072e-05
-1.04860040059394e-05
-2.04875790683642e-05
-1.4822448767494e-05
-3.1231001682583e-05
-2.25198357935977e-05
-2.36367559573972e-05
-1.173467317111e-05
-5.10198720015762e-06
-2.36618784912556e-06
-1.87112316815174e-05
-1.29731781756382e-05
-1.85515705549452e-05
-1.8038526471842e-05
-3.03370259854114e-05
-1.84163334518491e-05
3.10598526704466e-06
3.52152700868735e-06
-1.7838500594475e-05
-3.56864579718686e-05
-1.72327208229186e-05
-8.57755910760937e-06
-1.18272137916004e-05
1.56737648284378e-05
-2.31822499777987e-05
-2.26067562384219e-05
-1.6148142906282e-05
-1.95248358553771e-05
-1.81314937296395e-05
-6.55153885657486e-06
-2.29645647592351e-05
-2.22444446074549e-05
-1.09240139712267e-05
-3.50821416159194e-05
-2.6124239926495e-05
-2.50459433610194e-05
-3.22518026025466e-05
-1.91455499666942e-05
-2.1183192174842e-05
-2.00180456698777e-05
-8.07852056025793e-07
-3.19290324967657e-05
-1.60810006207643e-05
-6.57024318535129e-06
-3.99888748406572e-05
-1.89626998096648e-05
-2.6735010388102e-05
-2.01999747222601e-05
-1.89764474261901e-05
-3.52258415381623e-05
-8.70138371494802e-06
-1.55774667969821e-05
-2.56926463786731e-06
-2.1198092548149e-05
-3.17750515199705e-06
-1.32418033994053e-05
-2.47393725154297e-05
-8.12510243325357e-06
-7.26613769298321e-06
-1.28994053658242e-05
-3.57602597625537e-06
5.18590316937458e-06
-7.7479575501425e-06
-1.37432195351081e-05
-1.25684544436496e-05
-2.57370625319747e-06
-1.83032016656248e-05
-1.48477467253592e-05
-1.56704292549229e-05
-1.56824509308055e-05
-1.88920066868774e-05
-2.84472003535997e-06
-2.27889398036813e-05
-1.62362862601404e-05
-1.72091249215661e-05
-1.76284055987139e-05
-1.79511145060853e-05
-1.77739804724408e-05
-1.97603122025736e-05
-3.88812489319172e-07
-1.58741558952437e-05
-2.40356796999155e-05
-1.38406153116365e-05
-2.69470538752623e-05
-3.86470187663148e-05
-2.82682799398043e-05
-3.34473777110814e-05
-1.51069933810683e-05
-1.96691502083557e-05
-3.73437479445929e-05
-2.01897488242519e-05
-1.350492221888e-05
-2.10783070254963e-05
-1.81092449079988e-05
-1.6813528102231e-05
6.90537141663459e-06
-2.39643846347159e-05
-1.0238078826157e-05
-2.88059437930641e-05
-1.8934211891252e-05
-6.5168436494186e-06
-2.21132071589401e-05
-2.56566901306768e-05
-2.60357950443033e-05
-1.21439718227367e-05
-2.8247848764625e-05
-2.27524926852235e-05
-2.48511936447446e-05
-6.5624428173747e-06
-1.95504729769366e-05
-1.77647959542402e-05
-2.23822214580151e-05
-1.20635039528993e-05
3.07596665575271e-06
-1.74251120511588e-05
-9.65386379353869e-06
-2.73660388326976e-05
-1.52954409346582e-05
-1.58338739748057e-05
-1.54522802706956e-05
-2.24787205103538e-05
-1.91480826183411e-05
-2.93213606856867e-05
2.23288650064039e-06
-1.13131255765503e-05
-2.72293063974564e-05
-1.92699201429558e-05
-1.62092940893878e-05
-1.82520931514307e-05
-1.63002957489555e-06
-2.93757222588405e-05
-8.53350154968165e-06
-1.03485537251275e-05
-7.42138886597427e-06
-1.68657833997175e-05
-2.17187075961745e-05
-3.33203744935887e-05
-1.53071700321612e-05
-5.68179499048483e-06
-5.37341747837995e-06
-1.44403663274855e-05
-1.42908800860139e-05
-1.90238508655541e-05
-2.1243067777322e-05
-1.55337399061534e-05
-2.13213360701202e-05
-3.61242886469345e-05
-1.39166848768305e-05
-2.07384292961698e-05
-2.02475255175085e-05
-1.39863150049218e-05
-2.52918381696385e-05
-1.05479308231223e-05
-6.41423203362567e-06
-1.69046708492504e-05
8.71283321808967e-06
-2.34856996869282e-05
1.46783349536471e-06
-1.89638376742827e-05
-2.31964119662546e-05
-8.72878990755829e-07
-1.31759103606568e-06
-3.22933345069044e-05
-1.8140520394791e-05
-1.17770599343267e-05
-3.96337881057593e-05
-1.30225585501478e-05
-5.30985027699044e-06
-2.00027802013766e-05
-1.04491577698283e-06
-2.30692362259855e-05
-1.6504147948546e-06
-1.81827747424448e-05
-1.44194759674778e-05
-2.22938974010868e-05
-2.08876702632115e-05
-7.64571968163046e-06
-1.61285740897814e-05
-2.55475046816631e-05
-2.652759980746e-05
-3.02034802025543e-05
-1.00173040604852e-05
-7.7613370921661e-06
-3.60564528871228e-05
3.63098501540135e-06
-4.7394577642549e-06
-1.0271659922958e-05
-1.44826100658603e-05
-1.69883819486552e-05
-3.03431069994432e-05
-2.04911240038268e-05
-1.31874369130312e-05
-1.53997578190819e-05
-3.22289824280138e-05
-4.05220654457849e-06
-3.52221283984138e-05
-6.68180787464586e-06
-2.19209815992482e-05
-5.02659970588278e-06
-5.3088487599923e-06
-1.2463676682241e-05
-2.45462665595156e-05
-1.25647803810908e-05
-1.21510404024071e-05
-1.91409344545985e-05
-1.32789713617118e-05
-8.85204898060465e-06
3.04919652865642e-06
-2.50165103740905e-05
-2.49672259797475e-05
-2.13119942806858e-05
-2.46249348524824e-05
3.08136725329269e-06
-5.19896242735175e-05
-6.19136629475502e-06
-6.03599709169502e-06
-5.76662857565217e-06
-1.35668789027405e-06
1.54507049359955e-06
-4.41592550223983e-06
-1.05373471005121e-05
-1.16423113849007e-06
-2.13960185570922e-05
-3.77183203793556e-06
-1.00995914561776e-05
-1.3366128408402e-05
-2.53330440529023e-05
-2.829596997159e-05
-2.14240196461791e-05
-2.17703568060495e-06
-1.11136205108503e-05
-3.28129171348099e-05
-1.56004813539051e-05
-2.90157767512569e-05
-2.74995310840001e-05
-2.45106866345332e-06
-5.59657594080908e-07
-1.55441030597841e-05
-1.48847569835362e-05
-2.190106563128e-05
-2.08892519772509e-05
-5.28495117940936e-06
-2.13152083229717e-05
-2.39608408120332e-05
-4.27971724508953e-06
-1.86296388920466e-05
-1.96834783396834e-05
-3.8002638139989e-05
-1.70929752326061e-05
-1.01025411585896e-05
-1.89586986720344e-06
-1.98610071838397e-05
-9.75665699434432e-06
-2.60694317786963e-05
-4.4777494466264e-05
-3.79126747549405e-05
-1.71849003612005e-05
-6.86635440652628e-07
-7.11329884300162e-06
-1.11882063765956e-05
-8.32270909239911e-06
-2.06584306561049e-05
-2.05014447742627e-05
-1.02311071972022e-05
-4.82455101995886e-06
-6.97670755636345e-06
-1.10243147945063e-05
-1.43839561717256e-05
-1.3184044432885e-05
-2.23180815190596e-06
-1.80391302267078e-05
-2.90403477449819e-05
-1.2632109079104e-05
-3.18645681842492e-05
-1.33023969669377e-05
-3.59899962735523e-05
-3.31469435995446e-05
-1.24952590051449e-05
-1.64910322702446e-05
-3.47725951586822e-07
-1.43599057103127e-05
-3.21123643033629e-05
3.97888035870052e-06
-2.57175731957408e-05
-2.04131699118495e-05
-1.44961257092673e-05
6.09514019605196e-07
-1.98447895562151e-06
-2.07102028342004e-05
-1.12346361082119e-05
-2.1788559180584e-05
-3.01741627563077e-05
-1.72649797519678e-05
-2.05379097388886e-05
-2.79131719740098e-05
-1.14735373308836e-05
-1.73430724380132e-05
-2.47519235570855e-05
-2.04216789235526e-05
-2.91496105071441e-05
-7.81545236553217e-06
-1.38707533042714e-05
-2.18613510747123e-05
-4.86635802730321e-06
-1.61563204048126e-05
-3.31614766952856e-05
-5.80602467230498e-06
-2.11039209798748e-05
-1.99693760119625e-05
-9.31433455205938e-06
-8.15067110541786e-06
-2.14195479815827e-05
-1.26612127268506e-05
-5.07980563691924e-06
-1.31902569150129e-05
-2.7741011024705e-05
-2.98057250942372e-05
9.2419374655672e-06
-2.03903315706126e-05
-5.68429155463967e-06
-1.70434448668733e-05
-2.41443328315188e-05
-1.02619018134775e-05
-4.04208649269183e-05
-2.03020733527249e-05
-7.86645872002489e-06
-4.16399546788374e-05
-2.98724448218033e-05
-2.93080632201312e-06
-1.39492886073674e-05
-7.68546616176844e-06
-8.01755721254418e-07
-2.72097676927425e-05
-7.99398392242817e-06
-2.53136627040217e-05
1.24754164393896e-06
-1.6537479956678e-05
-1.5903458529685e-05
-1.69870908672466e-05
-2.54338883161572e-05
-3.32518239606816e-05
-3.3514647263404e-05
-1.95769451304192e-05
-2.21350256779593e-05
-1.36693874517473e-05
-2.98144002176579e-06
-1.37658149322063e-05
-1.67672000902665e-05
-1.64314131652369e-05
-1.26567554507492e-05
-7.69602015957592e-06
-8.83217115089645e-06
-1.39304233749653e-05
-9.630567467199e-06
6.50971997224204e-06
-3.35586998952091e-06
-2.81776011697217e-05
-2.33513520289666e-05
-1.35204749587948e-05
-1.01258764409748e-05
-2.92390872967087e-05
-1.38374446752355e-05
-2.02065655879336e-05
-1.58593377216043e-05
-1.58311556964429e-05
-2.99942348811956e-05
-1.03304469288939e-05
-2.23694675250865e-05
-1.63384953952064e-05
-2.76465218224876e-05
-1.61241653117741e-05
-1.42809849122745e-05
-4.36939502029078e-06
-2.80697530218634e-05
-1.25701133577948e-05
-7.28378752581312e-06
-2.799988360216e-05
-1.45384133404626e-05
-4.06129783195169e-06
-2.49502635972986e-05
-5.79993944404186e-06
-1.27076744249824e-05
-2.33248494365535e-05
-1.55135953055885e-05
-3.62407122440395e-05
-3.30425457692929e-05
-5.30371910031373e-06
7.39477447860938e-07
-1.68520630507704e-05
-1.67640981493398e-05
-9.46255600196153e-06
-1.09223325971361e-05
-1.34468104695607e-05
-1.30411809731826e-05
-1.14851663937302e-05
-1.5854183778183e-05
-2.66601848990308e-05
-1.06342553427754e-05
-3.73743890233487e-05
-2.81014860436858e-05
-1.2674165314678e-05
-8.96162211197252e-06
-4.24271505085507e-06
-1.00016512999717e-05
-2.3374771579045e-05
-2.90859387132664e-05
-1.80375537509428e-05
-3.1553545293065e-05
-1.54589357974169e-05
-6.12617891673919e-07
-1.30745870579017e-05
-2.60198371977232e-05
-2.57694329524782e-05
-2.25726675412064e-05
-1.49752454457085e-05
-1.06985069238314e-06
-1.33242793940216e-05
-1.85053711444552e-05
-3.15517396012697e-06
-1.40155988467367e-05
-2.91025147183745e-05
-2.00178930836477e-05
-2.96949345766844e-05
-2.97580006318204e-05
-6.75724236743975e-06
-2.72230667040899e-05
-1.33728379949564e-05
-3.04634920137134e-05
-1.36791197874438e-05
-1.82764738771331e-05
-9.77904955641505e-06
-8.35726468868355e-06
-3.21584156339736e-05
-1.76714195814939e-05
-1.69593737569576e-05
-1.32291860123888e-05
-1.68435209161538e-05
-1.36827695877149e-05
-1.79880308826104e-05
-7.68758647377567e-06
-3.15316057217061e-05
-2.29326169978256e-05
1.29446903196198e-06
-8.09802727839563e-06
1.13866169422671e-06
-3.00795888421136e-05
-1.59674056265584e-05
-1.49084666657381e-05
-1.06045778651719e-05
-1.40069771471778e-05
1.55917602799598e-06
-3.47371748133642e-05
-7.70035724500473e-06
-2.07859813831588e-05
-2.0406617469548e-05
-2.63073960371874e-06
-6.98178643533803e-06
-6.89147584576681e-06
-1.67033315186908e-05
-1.30294582628015e-05
-3.78758814074126e-05
-4.05027299864587e-06
-1.87422908380108e-05
-2.61934573151527e-05
-8.38686356646136e-06
-2.76786236495992e-05
-2.64139842045985e-05
-2.16642941289381e-05
-1.93866904453631e-05
-1.5175749049939e-05
-1.47818979234139e-05
-2.19982347177792e-05
-5.02378461324324e-06
-2.71901403341823e-05
-2.26141757439554e-05
-2.19137195764848e-05
-1.80654781052443e-05
-8.77018856785611e-06
-2.78256280814597e-05
-1.48222533372912e-05
-1.1468970836342e-05
-2.84711807919065e-05
-1.61841631485532e-05
-1.7410901498036e-05
-1.37357272447864e-05
-1.272683760063e-05
-2.73802891045444e-05
-1.8179850854829e-05
-5.34529668249856e-06
-2.25938240642977e-05
-1.5786076409644e-05
-8.59108858538381e-06
-1.86139084049928e-05
-1.05087990749768e-05
-2.0268155074083e-05
-1.55393147225824e-05
-2.34759291547126e-05
-1.09632683993038e-05
-7.52947638535996e-06
-6.18737498735993e-06
-1.56611449613422e-05
-1.01803775534024e-05
-1.74943230625338e-05
-1.15972636004534e-05
-1.23291185252036e-05
-1.31455208820499e-05
-8.92644703969766e-06
3.18256072076391e-06
-3.36538390248975e-05
-1.68342951004328e-05
-3.02564457149543e-05
-7.40220866554234e-06
-3.02114872757398e-05
-1.99151825635472e-05
-2.32743551753638e-05
-1.32528994472225e-05
-3.45327155107218e-05
-7.01880674532067e-06
-2.62341606495186e-05
-7.66205602483359e-06
-1.91624276439426e-06
-1.42735730813931e-05
-2.04155284854201e-05
-3.15853389731105e-05
-1.86377471912485e-05
-1.7914161809124e-05
-4.42368413037527e-06
-2.12397816469722e-05
-2.4697810382172e-05
-2.77910915350386e-05
5.3337145684535e-06
-2.68813570764998e-06
-2.6535860798704e-05
-2.66341301190763e-05
-1.09279565886328e-05
-9.82806503374496e-06
-1.73406396447887e-05
4.89858319359828e-06
-3.58117089640169e-06
-1.70640507402115e-05
-2.79160247474659e-05
8.5850010332474e-06
-2.66264869473166e-05
-1.19800283852477e-05
-2.08584621637613e-05
-1.08158474282287e-05
-2.25756677530556e-05
6.97232323167066e-07
-3.5456478734904e-06
-2.72750935702337e-05
-2.24923496584059e-05
-8.35239781717812e-06
-1.3213532214748e-05
-1.22872559261803e-05
-8.47501430937453e-06
-1.3510580859534e-05
-2.40513520327585e-05
-1.30782757350698e-05
-1.66394402180959e-05
-2.61383145162569e-05
-3.21966159531853e-06
-2.07168085125369e-05
-5.1758293958785e-06
-9.16951337724545e-06
-2.18250613060677e-05
-1.2543660042272e-05
-7.05623230172629e-06
-1.67100618852494e-05
-1.53215071566677e-05
-9.7155036095509e-06
-2.03705319603858e-06
5.04092347218924e-07
-2.99869056707857e-05
-2.56630181090356e-05
-9.75212999589929e-06
-2.97626042050478e-05
-2.90362290722703e-05
-2.41006302012178e-05
-5.48694070018132e-06
-2.04985323841022e-05
-1.98794998327694e-05
-3.02137998531177e-06
-2.519076003201e-05
-5.43840307671258e-06
-1.83906253463311e-05
-2.93660210718944e-05
-3.09977462871263e-06
-1.73340114497472e-05
-2.00287569508526e-05
-9.78094600038228e-06
-1.78010466551576e-05
-1.69178227067811e-05
-2.55848028422964e-05
-2.74110827156762e-05
-2.12288119529497e-05
-2.87103290590874e-05
-1.91444043539037e-05
-6.24842048089879e-06
-3.84428063335015e-05
1.25099926279135e-06
-7.9105509236245e-06
-1.35227649347852e-05
-3.4765103184255e-05
-1.16981327295468e-05
-1.43655965434441e-05
-1.88101500912965e-05
-3.14460571554935e-06
-2.07172325900045e-05
-7.76002639484428e-06
-2.2402190669152e-05
-1.64922749195465e-05
-1.47361007356488e-05
-6.70252246020253e-06
-3.50802054137105e-05
-2.18094977164637e-05
-2.49177597741155e-06
-1.0307073062614e-06
-2.2151474519027e-05
-4.80860517713308e-06
-2.65086630446856e-05
-1.36677280459619e-05
-2.07446613892805e-05
-8.98631991158499e-06
-2.01140520387937e-05
3.16395747910751e-06
-1.96062869086987e-05
-1.00031823150034e-05
1.2616821888573e-05
-2.99672594111089e-05
-1.08404921053327e-05
-2.13645131541382e-05
-2.24204567772775e-05
-6.70754942054581e-06
-6.86693661892693e-06
-2.61216604598021e-05
-1.41061597199947e-05
-2.11831690484142e-05
-2.81872281907092e-05
-2.82276939328588e-05
1.09086564426034e-06
-1.23375870162175e-05
-2.79367093370865e-05
4.44890833107138e-06
-2.07626273654885e-05
-2.18217008153683e-05
-3.22942807406342e-05
-2.03508812560407e-05
-1.17500024288038e-05
-2.17393431037808e-05
-2.64852065938859e-05
-1.20229094061154e-05
-1.5773044635554e-05
-1.76389137918429e-05
-3.39201800627011e-05
-6.96215777257419e-06
-1.16479882645175e-05
1.07588375889779e-05
-6.67088050435789e-06
-3.03437353865413e-05
-1.81988219899402e-05
-6.55537151556818e-06
-2.50487700723114e-05
-1.1993409835438e-05
-1.12514844929482e-05
-1.37136699296422e-05
-1.34078476188448e-05
-2.63375121106563e-05
-1.14607346457252e-05
-1.07655631566805e-05
-2.96618997913111e-05
-3.10554952329716e-05
-3.35927862135616e-05
-1.03244456170446e-05
-8.09311568064123e-06
-1.6277399822118e-05
-5.17843963968923e-08
-3.17208541990565e-05
-2.03866479159688e-05
-3.15812354713498e-05
-3.27357137435312e-05
-1.95447545177065e-05
-1.38650955813197e-05
-2.97321059297859e-05
-2.13114932989387e-05
-1.85788736584594e-05
-1.46200296127924e-05
-2.90137596072041e-05
-2.51230339450109e-05
-1.55513681136257e-05
-2.08933687569151e-05
-9.88408255658907e-06
-5.51243857402964e-06
-2.34028589200404e-05
-2.42497489630364e-05
-1.5630391948656e-05
-7.88337700055959e-06
-1.60695192811994e-05
-2.99130841489744e-05
-2.37430652999075e-06
-1.92832799881787e-05
-1.8615857721763e-05
-1.85340957185445e-05
-9.20995693606964e-06
-1.34030910576256e-05
-2.07237313985386e-05
-3.10382666353038e-05
-2.14321029595611e-05
-2.0784975441649e-06
-8.23646884684233e-06
-2.88695634261238e-05
-1.59205893786371e-05
-2.14235348782336e-05
-2.29546894655921e-05
-2.27222134950741e-05
-7.2584939756993e-06
-2.50356243171973e-05
-1.86173841910127e-05
-5.34043503160034e-06
-3.90805261031317e-05
-2.8523056673095e-06
-2.89933323448707e-05
-2.19426569289235e-05
-2.45183112482059e-05
-3.6381711857189e-05
-1.90019952610741e-05
-2.90015910468371e-05
-3.65386939075425e-05
-8.52395691115399e-06
-9.42963359484559e-06
-7.9823278835192e-06
-9.67835647403532e-06
-1.77583425048285e-05
-2.16940281164705e-05
-1.40142673303472e-05
-2.00969206154866e-05
-2.05526304450869e-05
-1.28975678838955e-05
-2.00137859234338e-05
-2.72179882009952e-05
-6.90304363587917e-06
-1.79916129523722e-05
-1.77363138390042e-05
-2.88751181335176e-05
-3.03399537421383e-05
-1.26809442753303e-05
-8.5614645173713e-06
-2.84582939505279e-05
-3.88751013990414e-05
-1.40484653435087e-05
-1.88729535198461e-05
-1.32287693553097e-05
-2.12632626696956e-05
-1.23723797245563e-05
-1.29504489105133e-05
-1.93211750550287e-05
-2.53964243887941e-05
-9.96263727533122e-06
-1.60548324473774e-05
-2.49207232950472e-05
-2.7053624450665e-05
-1.45277715186692e-05
-3.04853321638813e-05
-1.90276905917703e-05
-5.90568088012267e-06
-2.44839502311115e-05
-1.81633846138682e-05
-2.98485355539855e-05
-2.09488200268418e-05
-2.81934037016063e-05
-8.20350587379907e-06
-6.98626715260893e-06
-7.78621540134918e-06
-2.04528201389886e-05
-9.78756714312601e-06
-1.28129426912658e-05
-6.7652825999708e-06
-1.70439180643788e-05
-3.99655943690853e-05
-2.02206385935413e-05
-2.49911771219264e-05
-1.35555335572012e-05
7.20299275312413e-07
5.41026911980711e-06
-1.56013766108228e-05
-1.31359953015162e-05
-4.09012201732756e-05
-1.74916337394122e-05
-1.71046639053335e-05
-2.586978887086e-05
-1.37477034879366e-05
-6.97345859135908e-06
-3.00635875991063e-06
-1.95772410889587e-05
-1.97502071515227e-05
2.8836560069265e-06
-3.1175997816032e-05
-1.05881495368409e-05
-1.40641286782305e-05
-2.57235417436772e-06
-3.44621741215875e-05
-1.24481654919015e-05
-3.1348545197696e-05
-5.81323287840755e-06
-2.12972983295402e-05
-8.18691427129551e-06
-2.03731598821363e-05
-2.30146336740804e-05
-1.70142247564723e-05
-3.64350685138348e-05
-1.91997172358187e-05
-1.41342526414662e-05
-5.72337198452526e-06
-1.99006273507967e-05
-5.93516131672238e-06
-2.51714948637185e-05
-3.31174568159078e-06
1.78227666470172e-06
-1.53483459513961e-05
-1.78664731722471e-05
-1.85392514668923e-05
-2.9025145452239e-05
-2.69519716924131e-05
-1.83602959123246e-05
-1.91877906373632e-05
-6.23578608093755e-06
-2.53541717526473e-05
-1.93230703707998e-05
-1.68117155386241e-05
-1.66352415936411e-06
-2.2870658755516e-05
-2.2825249632737e-06
-1.82736757898738e-05
-1.63485435016335e-05
-2.13477232888042e-05
-2.41138487116085e-05
-3.37772734995708e-05
1.37563116176262e-06
-1.02948410524249e-06
-1.80680778592398e-05
-5.30284579897323e-06
-1.82871313621935e-05
-4.25189837587358e-06
-2.06548841606821e-05
-9.43863476397875e-06
1.14488636131664e-06
-1.34777165333228e-05
-2.10412383801665e-05
2.23102529151576e-06
-7.87500472299625e-06
-1.03194125917554e-05
2.7657775349101e-06
4.91976258009273e-06
-4.09606456570835e-06
-2.15023338744476e-05
2.42256603809578e-07
-3.44840368287895e-06
-1.58580558033147e-05
-1.47738521007303e-05
-2.46407071734149e-05
2.61301613133658e-06
-1.61736963907988e-05
2.90754797279984e-06
-2.25997551283943e-05
-2.69097789249678e-05
-2.55078968575243e-05
-2.38412616645328e-05
-1.96280503302969e-05
-5.79707809911107e-06
-9.31508894013414e-06
-3.26154812009214e-05
4.7834148901047e-06
-1.17149364661015e-05
-4.76585049497724e-05
-2.29202502927274e-05
-1.55284607980149e-05
-1.63462898101075e-05
-1.33655541142069e-05
-3.16840255886438e-06
-1.36452228594278e-05
-2.78720901716039e-05
-5.16365291293114e-07
-4.97287284513306e-06
-1.10782110516929e-05
-2.29103613617567e-05
-1.98800743100187e-05
-1.05392956214838e-05
-1.61479716682097e-05
-4.84192120700658e-06
-4.82076579740782e-05
-2.02790349448044e-05
-1.51132893454105e-05
6.35510317284599e-06
-1.1668052768203e-05
-5.46796500282359e-06
-2.84493261838976e-05
-2.65766450297283e-05
-2.45119498428762e-05
-6.49546082082282e-06
-2.39009747969904e-05
-2.71018222860636e-06
-2.0992469082885e-05
-2.25670956593572e-05
-1.44448353016384e-05
-1.24161674954145e-05
-1.27693371917794e-05
-1.45013131771954e-05
-1.5284027151259e-05
-1.16884559405938e-05
-2.78470820095065e-05
-1.89274248172486e-05
-1.7516745769486e-05
-1.95848408963979e-05
-3.12259205208203e-05
-1.98195362407017e-05
-9.2594458115073e-06
-2.83417670467121e-05
-1.18136407578624e-05
1.12050882939216e-05
-5.29917494914176e-06
-1.188771656985e-05
6.0457786325191e-07
-1.10904429719363e-05
-1.35660879767324e-05
-1.31053393037335e-05
-3.4850152006364e-06
-4.07262606816489e-06
-1.92474091741632e-05
-1.57715610283269e-05
-1.85578480245821e-05
1.04891663192143e-05
-2.70640537925322e-05
-3.35451082556161e-05
-1.76948748487272e-05
-1.24074141086996e-05
-1.75119662895938e-05
-2.13842822297704e-05
-1.9891322245555e-05
-7.59598887742835e-06
-2.70400363190429e-05
-2.600553277711e-05
-1.58206548120712e-05
-1.85634460815677e-05
-1.73849623681993e-05
-2.46287326125442e-05
-1.21467648751279e-05
-1.74430743565974e-05
-1.56331099838397e-05
-2.82785068303983e-05
-1.94196231271921e-05
-2.07562318562491e-05
-3.37419009052144e-06
-2.29221155517219e-05
-2.42960149822502e-05
-2.71456921108783e-05
-1.10929415709196e-05
-1.63738741830256e-05
-1.34485279698539e-05
5.65248004448869e-06
-1.00886623146609e-05
-4.06543108107203e-06
-1.70523068254116e-05
-1.67646348388906e-05
5.4878245578023e-06
-1.82778211494141e-05
-1.55622631413611e-05
-4.70140184832589e-06
-1.49826915665586e-05
-2.39202640652268e-06
-2.14811508599608e-05
-2.13813321442018e-05
-2.89848731906411e-05
-3.37759218959788e-05
-3.04485134796601e-05
1.79958844992901e-06
-1.71189705964868e-05
-6.13205364553299e-06
-1.9456873612509e-05
-1.56035029071556e-05
-2.8746436418279e-05
-8.12660628890999e-06
-9.97155834942023e-06
-2.71296527715973e-05
-2.44796754880281e-05
-1.37213413075864e-05
-1.1919033543784e-05
-3.26976944810428e-05
-2.27814985759186e-05
-1.83433574164997e-05
-8.6242447589771e-06
-2.51427742824523e-05
-9.49986570113607e-06
-9.59726786973741e-06
-2.71295805151408e-05
-2.75854269487087e-05
-1.71554506945156e-05
-6.72421519706951e-06
-2.12605650499702e-05
-1.6608747691712e-07
2.5507278336762e-06
-1.28651887857133e-05
-2.14212261723533e-05
-1.0573362890774e-05
-3.55224557604919e-05
-1.62066909159462e-05
-2.27901713972174e-05
-9.36559118865504e-06
-1.30349172670292e-05
-1.04952182652177e-05
-5.01816189582489e-07
-4.91415376107459e-06
-2.99504547166624e-05
-1.14277866175714e-05
-1.56553541097737e-05
-2.18014461205093e-05
-1.24619812878322e-05
-2.83911941822871e-05
-2.61109272148718e-05
-1.80869055012803e-05
9.27515555995056e-07
-1.73622730672371e-05
-2.50236455717309e-05
-1.04427259920638e-05
6.36446833839859e-06
-2.21869051239091e-05
-8.78382481833728e-06
-1.19796777503755e-05
-1.02332341977297e-05
-3.63380513752755e-06
-1.96668993090364e-05
-1.43475077476191e-05
-7.58325087185359e-06
-1.87370206346917e-05
-2.6582090994804e-05
-1.56591615511845e-06
-3.68833586065352e-06
-3.33580813500591e-05
-1.64250820250391e-05
-1.25635688785654e-05
-2.32815754497704e-05
-1.13905212393487e-05
-1.04348220651385e-05
-2.02974270645619e-05
-7.24548601254056e-06
-6.80546545539599e-06
-1.66793644954475e-05
-5.46192154159328e-06
-6.71842946942931e-06
-3.83957224108487e-05
-2.47728633252998e-05
-2.56982469404153e-05
-1.37735345436298e-05
-3.45019976201827e-05
-5.67774821634546e-06
-1.65071211821457e-05
-2.85801525271966e-05
-1.41955751649858e-05
-5.37855966815801e-06
-9.86607667724806e-06
-1.77192437929611e-05
-7.21479585611808e-06
-2.05690231342785e-05
-9.82326202686766e-06
-1.13221823400754e-05
-1.22644186665063e-05
-5.4123453774549e-06
-7.70956831830914e-06
-4.39907057551381e-06
-3.07243542818182e-06
-1.36012319320931e-05
8.30683896353082e-06
-1.82534865390407e-05
-2.2363197375905e-05
-2.27265141124941e-05
-2.81104038657425e-06
-5.55887047837234e-06
-1.5589878781981e-05
2.62216533087239e-06
-1.79026070911013e-05
-3.06844665915258e-05
-2.44748189307952e-05
-2.17921364505117e-05
-2.39252516367363e-05
-2.54910415619474e-06
-5.02729483786591e-06
-4.03405332462706e-06
-1.47800295952197e-06
-1.16144375238902e-05
-2.36375227249347e-05
-2.10409486955136e-05
-4.4436537485943e-05
-2.0935860877054e-05
-1.30400950824717e-05
-1.37541031161463e-05
-2.50524313969164e-05
-2.89870713274806e-05
-1.97006731986214e-05
-1.74242258020853e-05
-1.04350103251036e-05
-6.0631693466765e-06
-7.94162250061061e-06
-2.20102545482241e-05
-8.62587236159084e-06
-1.63531017100195e-05
-3.16967574486832e-05
-4.37217535972966e-05
-3.98086169982703e-06
-1.60884526956708e-05
-1.00054784446436e-05
-1.82753286660927e-05
-3.05452362358596e-05
-1.16551264177066e-05
-1.69346625386221e-05
-2.39589432289491e-05
-1.85466337613161e-05
-5.20909110815477e-06
-1.3296837067405e-05
-2.00237367214616e-05
-2.59254665995929e-05
-1.75234052801504e-05
-7.8243921295621e-06
-2.30340310893419e-05
-2.68815830915706e-05
-2.102697848598e-05
-1.83629017740947e-05
-2.19555289912633e-05
-1.24392784013274e-05
-1.86691639111103e-05
-7.56664405291484e-06
-1.57008066333613e-05
-5.97796135678066e-06
-4.32068878491712e-06
-7.65465964135861e-06
7.4487446582655e-06
-6.51579845538796e-06
-1.05154812357541e-05
-1.87804122294095e-05
-3.39366657524976e-05
-7.70021054909491e-06
-2.24961340296403e-05
-2.96085204410143e-05
-2.00770376119181e-05
-9.15736437566317e-06
-1.84810880694825e-05
-5.64542804802587e-06
-1.87289840127533e-05
1.91060543613303e-06
-3.54154554605892e-05
-2.30956303033422e-05
-2.51417120140559e-05
-4.90915612952972e-06
5.05389832215299e-08
-2.43586245921133e-05
-1.64926879396966e-05
-4.39488138552435e-06
5.57192640944502e-06
-1.58757150302765e-05
-1.54765021375107e-05
-1.14805824298529e-05
-1.52988135260702e-06
-1.27293359243114e-05
-9.30749337884381e-06
8.57292299342817e-06
-6.48955214856146e-06
-2.759387979064e-05
-3.10931038086114e-05
-2.76069457184406e-05
-7.80244042913772e-06
-3.88821424727982e-05
-3.01432176330087e-05
-1.47443089423172e-06
-2.57644590233698e-05
-7.18506727683367e-06
-2.52582057696407e-05
-1.9028779755945e-05
5.86214718871515e-06
-2.4077812876691e-05
-2.1450779123188e-05
-1.8654324368101e-05
-2.08711556204287e-05
-1.88407934595291e-05
-1.99855331048297e-05
-7.24704006965754e-06
-1.29792898537162e-06
8.40761714884029e-06
-3.9624731151207e-06
-1.70081217201717e-05
-1.982738379106e-05
-2.20689536260786e-05
-3.85582942054722e-05
-3.21223480413043e-05
-3.03823377996428e-05
-4.75991764666398e-06
-7.23597141773755e-06
-2.90070105556325e-05
-1.97850624090178e-05
-1.53148125335615e-05
1.31719421006849e-05
-1.894825368377e-05
-1.84512556953669e-05
-9.15483477799641e-07
-1.96582964778811e-05
-2.22214086397317e-05
-5.47855305549011e-07
-1.14297219304524e-05
-2.71697348277201e-05
-1.75806269502205e-05
-1.86215130685506e-05
-7.54582631933176e-07
-3.25148392592427e-05
-2.29550406964499e-05
-2.94936724805718e-05
-8.73702471163844e-06
-1.02257052741497e-05
-3.03215071136587e-05
-2.13652164958165e-06
-3.30596756000723e-05
-2.73520070854393e-05
-2.3077629777676e-05
-2.5899730303183e-05
-2.60079926451642e-05
-2.00838749693923e-05
-1.98082466227526e-05
-2.87656131123884e-05
-1.06014848859392e-05
-2.58888411689524e-05
-1.71786737270177e-05
-1.80293816904638e-05
-3.13436137751278e-05
-3.38159624435973e-05
-1.35837225788538e-05
2.28411267083895e-06
1.41418758673634e-07
-1.49445763425228e-05
-3.14001769830733e-06
-1.81573344272823e-05
6.26712289158185e-06
-1.13906614856458e-05
-1.8410065161217e-05
-1.30182022838368e-05
-2.59036237493714e-05
-8.70466802357272e-06
-2.80465346695446e-05
-1.75405772534002e-05
-3.71471587480343e-06
-7.26665670229283e-06
-1.33641612271077e-05
-2.20371404860787e-05
-3.04163648368219e-05
-2.94264582866144e-05
-1.21733625426595e-06
-2.927583301804e-05
-2.76736699976371e-05
-2.58139767951827e-05
-2.41406532407798e-05
-1.10442842947779e-05
-2.06967451985433e-05
-2.38701663570996e-05
-2.51111690711458e-05
-2.09755987551553e-05
-1.32897050779879e-05
-1.46540696217563e-05
-9.2268208758226e-06
-1.67418017072375e-05
-1.44888277199299e-05
-1.25412856618731e-05
-3.55539384046352e-05
-1.7851248023678e-05
-9.82086628346062e-06
-2.2760401954739e-06
-3.09374960834781e-05
-6.57329712542682e-06
-1.37326714697663e-05
-1.21755638370839e-05
-3.75461131311639e-05
-5.08303827184645e-06
-1.100120986881e-05
2.60067564241595e-06
-3.87807301326591e-05
-1.7959068519524e-05
-1.95395451113781e-05
-1.57329358013659e-05
-2.12406853533899e-06
-3.41363375952292e-05
-4.72122614395083e-06
-1.85040809855236e-05
-2.19843447817518e-06
-9.55225807551304e-06
-1.84170731924752e-05
-2.60223770379945e-05
-7.11239922195301e-06
-3.36792142120469e-05
-3.01315597464349e-05
-2.38931339165512e-05
-2.3167133876854e-05
-2.03824948261947e-05
-8.15096647045746e-06
-1.64168920599729e-05
-2.02590161520221e-05
-9.50592064810522e-06
-7.42404050599716e-06
-9.80128729638339e-06
-3.46693600445682e-06
-2.7239707291617e-05
-2.28382383765279e-05
-1.90310241349796e-05
-4.44363306815486e-06
-2.81277239408255e-05
-6.30072823311831e-06
-6.76545872059221e-07
-2.69048786022342e-05
-1.64095339494451e-05
-1.60133744013777e-05
-2.63486093528836e-05
-2.37047506377485e-05
-2.74059950877615e-05
-2.15279170358884e-05
-2.33841697270862e-05
-1.6955335293842e-05
-6.46015636556703e-06
-2.41379594247243e-05
-1.96405569769971e-05
1.85977918851915e-06
-9.47657689475843e-06
-1.57735662391709e-05
-1.52839484706312e-05
-2.66222897947227e-05
-1.719527491937e-05
-2.7743197891014e-05
-5.07282614704802e-06
-1.26624057979739e-05
-2.86666246861501e-05
-1.52576310051567e-05
-8.26993659028331e-08
-1.02558716853359e-05
-1.85862413618068e-05
-1.8299493497571e-05
-1.25997590626184e-05
-2.25582426581631e-05
-2.02792363239699e-05
-1.36648526805162e-05
-6.42268103443236e-06
-2.10605039822464e-05
-2.0708419753051e-05
-3.83063778235294e-05
-2.06444381511327e-05
-3.46019939049646e-05
-1.39634808043463e-05
-1.08929318366597e-06
-4.45718839004949e-05
-1.21259504093628e-05
-1.4184954432638e-05
-1.49040462431686e-05
-6.50674221671137e-07
-8.0162354461504e-06
-2.32306178226895e-05
-2.39556962666497e-05
-1.30154424797427e-05
3.20332702502617e-06
-2.94123328303162e-05
-1.26992788020591e-05
-4.68263982265514e-05
-1.90612918260424e-05
-4.10883716345552e-05
-1.57470828149419e-05
-2.15385890974417e-05
-3.12626993378178e-05
-5.63052704979576e-06
-6.48493362139764e-06
-1.96705932805276e-05
-2.29979655051752e-05
-2.53451970608766e-05
-8.86168453647107e-06
-5.4971678591749e-06
2.34315837190494e-07
-4.90223964191432e-06
-1.75393514272937e-05
-1.40828149787239e-05
-2.22097295893403e-05
-2.61324792515101e-05
-1.95597716719341e-05
-4.25148633959737e-06
-1.86656309453893e-05
-1.65116994730452e-05
-2.09241802875037e-05
-2.09970383091505e-05
-1.79535732446207e-05
-2.78567146893723e-05
-1.54913345050237e-05
-4.73368032119994e-05
-1.16756542774142e-06
-1.29205021809434e-07
-3.4496761240589e-05
-2.30376518969674e-05
-1.38195608015452e-05
-1.54180131669822e-05
-5.67922626095737e-06
-1.10951854971537e-05
-1.60861785198553e-05
-1.01994086472998e-05
-2.02874604315907e-05
-1.87674196256069e-05
-1.01991801341232e-05
-3.47555455980937e-05
-1.14967983583673e-05
-2.97822419824878e-06
-2.80731075125797e-05
-2.21295870427779e-05
-1.41999391326525e-05
-9.01250060682649e-06
-1.82737100880672e-05
-2.52832817020917e-05
-3.11215526240372e-05
-2.06117659079028e-05
-5.01197055408084e-06
-1.83884492072415e-05
3.10151930734039e-06
-5.68733072309923e-06
-8.52052729851098e-06
-3.78181314425021e-06
-2.46708782343307e-05
-1.89884017574867e-05
-2.06078495031793e-05
-3.85157375628524e-05
-2.17504118077161e-05
-8.1177459343007e-06
-5.94033826934367e-06
5.14881722341236e-06
-1.3277503226908e-05
-1.1717006784213e-05
-7.53658147985572e-06
-1.092795120586e-05
-7.69392015289857e-06
6.66766364769359e-06
-2.73946900570717e-05
-1.10461229965365e-05
-1.21865114388246e-05
-1.88591954045139e-05
-3.04794751264188e-05
-1.81686351023252e-05
-1.75184144797785e-05
-1.25469144584712e-05
-2.75721578104248e-05
-1.42664535766736e-05
-1.18895081849628e-05
-1.79787001300481e-05
-2.0848969950272e-05
-1.00095286191637e-05
-2.04663491218863e-05
-2.68795402445918e-05
-1.21766864612499e-05
-1.16141906177463e-05
5.31316712486543e-06
-2.82372358040651e-05
-2.59392933707149e-05
-5.55581986910052e-06
-1.08183507982345e-05
-1.09746170071239e-05
-9.43257811316041e-06
-1.84793651815463e-05
-1.48925454573832e-06
-1.211636965961e-05
-3.25270952730588e-05
-1.06086371796998e-05
-1.67243825374038e-05
-2.0900239723033e-05
-1.31276623515749e-05
-1.27815553409066e-05
-2.59205684528071e-05
-2.87845570045075e-05
-6.71198396731947e-06
-2.02277308514383e-05
-1.17669681614873e-05
-1.91968498709591e-05
-1.51669353451279e-06
-8.23937680397789e-06
-2.76972576205773e-05
-7.67499326965482e-06
-5.79348864219876e-06
4.8795295151874e-06
-1.22087297404151e-05
-2.3385489764857e-05
-7.76130641869385e-06
2.1997592263022e-06
-3.3818987515334e-06
-1.33702091901317e-05
-1.87014245564606e-05
-3.66836867483711e-06
-2.25331892133563e-05
-1.56938060284268e-05
-9.53286992929807e-06
-1.0596965928344e-05
-1.6710685917315e-05
-2.9211243211685e-05
-1.74420984423988e-05
-1.03732234964357e-05
-3.09006562372444e-05
-7.08918853840937e-06
7.80992120671377e-06
-1.47939595116877e-05
-1.24308107421958e-05
-8.07718052764144e-06
-2.30382818147769e-05
-1.07600507089942e-05
-3.26523876905189e-07
-3.87063424936036e-06
-2.27219929587966e-05
-1.79269298824698e-05
-2.50881190022043e-05
-2.31784179722427e-05
-2.60629937511236e-05
-7.58694536187189e-06
-8.70131744198609e-06
-6.45342943214508e-06
-1.48555888684023e-05
-1.40026206504201e-05
-2.89642527997395e-05
-5.12110017143335e-06
-2.30684818842285e-05
-1.49449172991866e-05
-1.11629170598032e-05
-2.32989313186423e-06
-1.51332000160592e-05
-1.05090363566581e-05
-2.45860861779582e-05
-2.52886637952672e-05
-1.55692212471935e-05
-5.02649368761862e-06
-1.44479256569701e-05
-1.56737276693415e-05
-3.20339985951444e-05
-2.75364284987605e-05
-3.35959479002089e-05
3.32273058685978e-06
-1.55241343984768e-05
-2.49931106904158e-05
-1.26141060106117e-05
-1.13086370390432e-05
-2.42727694006156e-05
-8.97333804705415e-06
-3.2968993290587e-06
-1.96699562104229e-05
-1.26025588236789e-05
-1.01582578093648e-05
-9.03357295235788e-06
-2.16213616576772e-06
-3.32386300651395e-05
-2.05101642505e-05
-3.89531492484982e-05
-2.70434122139868e-05
-1.60438941332203e-06
-9.73958300733629e-06
-2.57155015504602e-05
-1.75887288208732e-05
-3.22424247158791e-05
-3.47909775458567e-05
-1.22713504239398e-05
-1.44485990807735e-05
-2.14842211261675e-05
-1.59409148664004e-05
-2.94802982512605e-05
-1.70715011980297e-05
-2.05936832373853e-05
-1.49380329717879e-05
-2.74070899339903e-05
-2.382318645322e-06
-1.34098472733254e-05
-2.56485826981324e-05
-2.27180321448123e-05
-1.25282230118628e-05
-2.04180984766116e-05
-2.64524106664471e-05
-1.44734051075029e-05
-1.57322193946591e-05
-3.17857155252046e-05
-2.66451394241224e-05
-5.9987775379273e-06
-3.93016160505516e-06
-2.94956277743297e-05
-2.57599480517303e-05
-2.0049680837774e-05
-1.98628116614846e-05
-1.93132445403316e-05
-7.83398409380058e-06
-9.21750371575793e-06
-3.18975702235523e-05
-1.13737956159416e-05
-1.61600994170169e-05
-1.47108108944588e-05
-2.1101494484545e-05
-1.70375399341549e-05
-9.12040551061237e-06
-3.43601117430189e-05
-1.46472830785367e-05
-1.04198548286318e-05
-2.41938096183121e-05
-2.93160450286949e-05
-7.77078035180331e-06
-1.46625241156838e-05
-2.39143825546323e-05
-4.44809234549132e-06
-3.23856165452513e-05
-2.16131474356875e-05
-2.20933762727141e-05
-1.74789805803303e-05
-1.98181853033891e-05
-1.37471474838486e-05
-2.81642561804774e-05
-1.89632206352919e-05
-1.46201408402429e-05
-8.14495812286071e-06
-1.4584453932379e-05
-2.7714517334652e-05
-2.12234256922792e-05
-1.51097984736841e-05
-2.6166178008212e-05
-2.72617006709885e-05
-2.45183007874897e-05
-3.85314114943526e-05
-2.22866880482785e-05
-2.31589241403885e-05
-1.43740034754641e-05
-3.13133874392901e-05
-1.86581851381629e-06
-2.01874677751752e-05
-1.59430990839583e-05
-1.82343520596898e-05
-1.55975597611039e-05
-1.17706576643006e-05
-5.41924837955581e-06
-2.93290392055645e-05
-4.00417468158112e-05
-1.52128967098504e-05
-2.02587566497135e-05
-9.02044978322272e-06
-6.23097406075224e-07
-2.98700167943596e-05
2.54617603680896e-06
-2.67067391072826e-05
-3.77041164983892e-05
-2.48570335989675e-05
-3.65237094717994e-05
-1.02555803516931e-05
-3.54170987258563e-05
-2.0715835984595e-05
-2.13659623146128e-05
-2.63304954777604e-05
-2.25568745365184e-05
-7.70519775706719e-06
-1.44661654412074e-05
-8.48965421892394e-06
-2.66879846635835e-05
-1.10432439103765e-05
-1.00615375527732e-05
-1.74547737130599e-05
-2.3912275884074e-05
-1.33202997383293e-05
5.67769877883192e-07
-5.938351440109e-06
-2.36868905576022e-05
-2.72461531946647e-06
-8.36624483338804e-06
-2.04453081913475e-05
-2.32980681427141e-05
-1.78662833750458e-05
-2.33937967612974e-06
-6.94725323707117e-06
2.10310701033008e-06
-6.90598693075009e-06
-5.27675861646102e-06
-7.49483964618335e-06
-5.87571620642154e-06
-7.87027733867894e-06
-2.61780818912282e-05
-6.31455548147727e-06
-2.84553312246682e-05
-3.24435353212087e-05
-2.94897482026121e-05
-1.4897028136386e-05
-1.1844777673055e-05
-1.89514807666621e-06
-1.57302673002519e-05
-1.57556791704919e-05
-1.62929513797099e-05
-2.05402700225783e-06
-1.18922774990713e-05
-1.48853001678395e-05
2.67040790915882e-06
-4.52388246618863e-06
-1.26368677300639e-06
1.5235298476439e-06
-6.14546135645394e-06
-1.69668441980763e-05
-1.04119088733999e-05
-1.98239052986361e-05
-1.37842743643139e-05
-1.84189555938227e-05
-1.5056401931291e-05
-1.04449754028454e-05
-2.65648157027391e-05
-1.53417187069446e-05
-1.85383549218716e-05
-3.88368988601522e-06
-1.24873355564912e-05
-2.46412210323348e-05
-1.9248588237181e-05
-1.19421108282762e-05
-2.70607404161766e-05
-1.88941691337304e-05
-1.09829653740796e-05
-7.62203030384742e-06
-1.083968871073e-05
-1.24834817478605e-05
-2.73569115038947e-06
-2.40426793511138e-05
-1.32792267618837e-05
-1.04008052485205e-05
-3.24787463096337e-06
-2.25518677244817e-05
-2.65383350197414e-05
-3.27445288089842e-05
-8.12512830686715e-06
-1.18603596719927e-05
-1.68281239072635e-05
-2.63193905251136e-05
-1.96452870075012e-05
-9.02221425583344e-06
-2.3723813372367e-05
-2.07121916746286e-05
1.24928053626685e-08
-9.23784587649546e-06
-1.49883384729883e-05
-3.20904030379176e-05
-9.07174373120206e-06
-2.13642931458315e-05
-1.5076752248115e-05
-1.37006739512455e-05
-3.04701965992161e-05
-6.97738013680954e-06
-3.64942187212258e-05
-2.00948505462945e-05
-2.4303152390047e-05
-1.45648862015972e-05
-2.12388393135511e-05
-1.46949580179067e-05
-2.26575090456435e-05
-1.67972948977322e-05
-2.34082631251333e-05
-1.24755360604403e-05
-1.12606631259932e-05
-3.2446672772204e-05
-2.54296047896633e-05
8.45396825016983e-06
-2.06332003349205e-06
-8.53957494633604e-06
-1.62539455046776e-05
-1.48605338396169e-05
-2.05019142429798e-05
-9.09086933287432e-06
-1.87619967623297e-05
-2.09239065298466e-05
-1.87841400897401e-05
1.37244532259539e-05
-8.46136644129135e-06
-7.76251997334333e-06
-9.23751781688494e-06
-2.09151329028857e-05
-1.27118388243349e-05
-3.50745788045456e-05
1.84716508347187e-06
-1.1276598395545e-06
2.57309836829701e-06
-7.3342284976311e-06
-6.99585942750807e-06
-7.7409400419405e-06
-1.23860532141543e-05
-2.83377789523404e-05
-1.3688258857344e-05
-1.48307136306239e-05
-2.49061174516004e-05
-1.31560579473163e-05
-2.87559615833486e-05
-1.53030271172395e-05
-6.0168819813342e-06
-2.86885220181168e-05
-1.64784637141695e-05
-3.14332422781709e-06
-1.37028423591473e-05
-1.54129153919036e-05
-1.92222012273732e-05
-2.58169522268273e-05
-1.10835279625949e-05
-1.53342909484492e-05
-6.07055167167631e-06
-1.47815196052369e-05
-1.41309184707406e-05
-1.73894277631113e-05
-1.85318151524873e-05
-7.75401950735592e-06
-1.84740273536146e-05
-3.02632756420814e-05
-1.65228353556433e-05
-2.3449760810686e-05
-2.75996547563187e-05
-1.06670874929072e-05
-1.91245786245271e-05
-1.94185000417363e-05
-2.1177990559589e-05
-1.56226621142693e-05
-1.3862842969876e-05
-7.36103591233096e-06
2.18843263608651e-06
-1.73808034706327e-05
-5.93324654757356e-07
-1.59205119330147e-05
-2.36253661982235e-05
-1.11516000108734e-05
-1.7221225751981e-05
-6.30633545744123e-06
-2.18733767134202e-05
-8.30282365424916e-06
-1.94164984193544e-05
-2.0225130345983e-05
-1.83986100178971e-05
-2.182449084346e-06
-9.0808217659649e-06
-2.14066274997709e-05
-1.92144535813325e-05
4.10739111513992e-06
-1.26318171432296e-05
-1.62486966320443e-05
-1.27156759567232e-05
-1.04964017380638e-05
-2.57244778098541e-05
1.27756352563542e-05
-4.3631568011328e-06
-5.94622155389996e-06
4.85606007135962e-06
-1.95179609547501e-05
-1.48797799216695e-05
-1.11186958867555e-05
-2.38032280884707e-05
-2.9417170555557e-06
-2.70367325734044e-05
-8.87528018893198e-06
-1.27302529100403e-05
-2.09593484783494e-05
-2.06507719811221e-05
7.38313602879431e-06
-1.46725726409183e-05
-1.22032922087076e-05
-1.63987899044488e-05
-1.44855002249772e-05
-1.82759217525412e-05
-6.80349575793312e-06
-5.73175613820115e-06
-1.49555579295829e-05
-2.98540190949367e-05
-2.78732290437674e-05
-1.27603640225405e-05
-6.59791710127457e-06
-7.22527389898354e-06
5.83649813018024e-06
-1.32310770396438e-05
-1.20750606822158e-05
-2.2571736970824e-05
-1.78828487099051e-05
-1.63106823539953e-05
-3.00668508276307e-05
4.66253521182917e-06
-7.02360630546326e-06
-2.70063087014401e-05
-1.04682014133864e-05
-4.18941031709763e-06
-1.60769180446861e-05
-2.58354961708216e-05
-2.13696573043654e-05
5.94382804651098e-07
-1.06051262152154e-05
1.02000381387991e-06
-3.62718613672957e-05
-3.3169277752863e-05
-2.04910803108935e-05
-1.55541142458676e-05
-9.18271261100497e-06
-1.11850557754023e-05
-1.2780963942045e-05
-4.00509713402323e-05
-2.04301063476429e-05
-2.38693411538744e-05
-2.92330469654121e-05
-2.01286192242094e-05
-2.81660305054979e-05
-9.99189022237008e-06
-7.25551921848596e-06
-2.01462079908303e-05
-2.9003117150724e-05
-2.10904510442466e-05
-2.51678433501348e-06
-2.21818090888333e-05
-1.6472919862682e-05
2.11128620916771e-06
-2.28918114615415e-05
-2.43693050285661e-05
-3.08689789946526e-06
-1.34481558867478e-05
-2.01161197698681e-05
-1.34779841731181e-05
-1.34835847050963e-05
-1.91537099324679e-05
-1.43454516290442e-05
-7.14515011681889e-06
-1.47789474374152e-05
-1.24580283915253e-05
-1.35412789299299e-05
-2.39205895318628e-05
-1.93353476268809e-05
5.8763067026431e-06
-3.71818351567037e-05
-1.91365492761844e-05
-3.67984720124249e-06
-1.70295628545059e-05
-2.44954530866542e-05
-2.1695239640962e-08
-1.0600318541635e-05
-1.94588678340701e-05
-2.12722913120114e-05
-5.24659437307984e-06
-2.69917678336839e-05
-3.75835713259102e-05
-1.90995179532523e-05
-6.94634379677385e-06
-9.68277265000499e-06
-5.8932886801537e-06
-2.64994887647027e-05
-3.45137777635106e-05
-1.49340759667003e-05
-8.35171537619234e-06
-1.35937790344141e-05
-2.03239741325935e-05
-4.31238208542641e-05
-1.83646320736254e-05
-1.58434788867697e-05
-2.37305526372085e-05
-2.24517767054183e-05
2.35283065739809e-06
-1.9403507014877e-05
-1.09454956322224e-06
-1.30171134209547e-05
3.64948758149774e-06
-1.74678938454259e-05
-2.35239967674985e-05
-1.77316067034305e-05
-1.74448625353396e-05
-4.38661603450739e-06
-1.51986318171032e-05
-1.8956785627141e-05
-2.01036947548313e-05
-2.34101668024782e-05
-2.11143168100949e-05
-1.82251099013891e-05
-1.88759850323378e-05
-1.75447384584405e-05
-2.39206447431407e-05
-8.56054527981271e-06
-2.82904071411883e-05
-2.16355010288324e-05
-1.37497156584462e-05
-6.16070458388429e-06
-2.48373471193199e-05
-1.19704948274265e-05
-2.87342835270899e-05
-2.87273954947146e-05
-2.31022025066735e-05
-2.26072897518063e-05
-2.85049157262263e-05
-4.07147898771081e-05
-2.91476959982592e-05
-2.09977839977129e-05
-2.70182067476796e-05
-1.03062200034701e-05
-1.90499809440765e-05
-2.22756300975687e-05
-3.9078127393915e-06
-2.25813561138623e-05
-6.96357218941862e-06
-2.80761411677643e-06
-2.02984462866465e-05
-3.04429699910645e-05
-1.76747045206897e-05
-1.62186301595788e-05
-1.11301444163715e-05
-1.77643011204776e-05
-1.98828785812535e-05
-1.6986577476398e-05
-3.67158335409253e-05
-1.12130331003107e-05
-2.27256132341876e-05
-2.66916765477413e-05
-1.96518066045759e-05
-1.33713190763494e-05
-3.28782074607798e-05
-5.1141034789731e-06
-1.0833283907354e-05
-3.22625478357582e-05
-2.54200277339881e-05
1.86758457671158e-06
-1.83670175632169e-05
-1.36214766303994e-05
-2.25246545534367e-05
-2.70932179104316e-05
-2.75194951935446e-06
-1.82776461051555e-05
-7.65917555696128e-06
-1.55693717921525e-05
-9.66345191018982e-06
-1.92549899235925e-06
-2.74582874226067e-05
-1.57162767714449e-05
-3.60666871624062e-06
-1.19677975761247e-05
-4.23071441482303e-06
4.48066701352355e-06
-2.04394496995201e-05
-1.35540892763413e-05
-2.78874876455827e-05
-6.72037108652541e-06
-5.65448255096889e-06
-8.08771577117422e-06
-9.75676001041021e-06
-6.37324154465575e-06
-2.28843175889702e-05
-1.12647605710299e-05
-2.28435263974755e-05
-1.11508626158549e-05
-1.90780800307601e-05
-1.61891080740344e-05
-2.23626150712986e-05
-1.57193177893742e-05
8.80276952640013e-06
-3.6120371557655e-05
-2.21282831352568e-05
-1.46433237496167e-05
-1.92044791801223e-05
-1.68473735085877e-05
-2.46149224659259e-05
-2.30081809218995e-05
-1.56821966781649e-05
5.55833426011792e-06
-2.09175380422344e-05
-1.94414962840416e-05
1.61593895321314e-06
-2.74337672250622e-05
-1.63703046476572e-05
-4.15159013466361e-05
-8.2042764899984e-06
-2.73258539867723e-05
-2.00397208311338e-05
-4.91543934305057e-06
-2.01477559529373e-05
-1.01361023404965e-05
-1.49566192154885e-05
-1.04708016904558e-05
-1.71558813189255e-05
-2.33260638878182e-05
-2.44114643692947e-05
-8.02134555914754e-06
-1.21359389568357e-05
-2.99697218031851e-05
-1.57462916543891e-05
-1.1755177480515e-05
-9.99276879786388e-06
-1.74199133278757e-05
-5.98326000693325e-06
-1.04619110463999e-05
-2.10329036858053e-05
-8.54888393536437e-06
-1.65008111245765e-05
5.27128245146121e-06
-1.01822731757312e-05
-2.5066602522544e-05
-1.93085056236248e-05
-2.2819436368605e-05
-8.70751206723123e-06
-6.74934352528664e-06
-1.04526170670296e-05
-2.2322727861306e-05
-1.8360842958625e-05
-2.57885196996138e-05
-4.67060827836928e-06
-1.55283421522936e-05
-9.72371680970752e-06
-2.30945250712759e-05
-1.10180110079853e-05
2.23939290554748e-06
8.94294194022768e-06
-1.51815611120336e-05
-7.11795962694083e-06
-1.62284015737372e-05
-2.50360491235594e-05
-5.75405182230792e-06
-1.06698574509816e-05
-2.62477481003473e-06
-3.01831358780806e-05
-8.82786288681919e-06
-6.75280501902509e-06
-1.87429509123588e-05
-2.01941893194792e-05
-2.81117938906968e-07
-1.64999762043611e-07
-1.25662324547311e-05
-1.26716074772459e-05
-2.93437156382979e-06
-3.71180928045143e-05
-7.78454966099811e-06
-9.55285979239072e-06
-1.11999038520379e-05
-1.20805895662262e-05
-3.22277619633579e-06
-1.32552928426798e-05
-1.14699529009286e-05
-1.23558806988225e-05
-1.36535562267097e-05
-1.34475127890937e-05
-3.47367315034082e-06
-9.63522818728668e-06
-6.83832661553481e-06
-1.68845166263932e-05
-2.29868293713166e-05
-4.07057562264817e-05
-9.36587354562779e-06
-9.46188884737272e-06
-2.26871498918629e-05
-8.50654335133877e-06
-2.61090277018799e-05
-4.43114541756583e-06
-1.98202783382424e-05
-1.76762015526713e-05
-1.25538667374604e-05
-9.50990447010599e-07
-2.29584152008394e-05
-1.03540072945364e-06
-6.4789623105464e-06
-2.08995487582525e-05
-3.42749390192137e-05
-3.11475364327606e-06
-1.14708790845406e-05
-1.93555448977947e-05
-3.5500654841178e-05
-3.43194759059598e-05
-1.40905015448015e-05
-2.30934951989301e-06
-1.61824808738703e-05
-3.07455428491019e-05
-2.06660514897335e-05
-1.33110311342462e-05
-1.29632030504672e-05
-2.06010182179989e-05
-2.58556605535722e-05
-1.15629458436803e-05
-7.53106808083933e-06
-1.97895871412266e-05
-8.23040758639013e-06
-2.55873875050106e-05
-1.54321306614293e-05
-2.04081822724845e-05
-2.28794416929667e-05
-1.20368151063879e-05
-2.94663236843789e-05
1.52725926646066e-07
