# Supplementary material for: Research on computational propagation and identification of mine microseismic signals based on deep learning
Source: PLoS One. 2025 Oct 22;20(10):e0334641. doi: 10.1371/journal.pone.0334641 (PMC12543183; doi:10.1371/journal.pone.0334641)
Supplement: S11 Data — (ZIP) [file pone.0334641.s011.zip › 000101100002732.xlsx_0.txt_24.txt.txt]

-1.44146429492686e-05
-2.28835627671377e-05
-2.57131239562206e-06
-1.30241918399256e-05
-1.19467210581356e-05
-2.1100851973022e-05
-8.28570073090082e-06
-8.58867615582115e-06
-1.71134642591608e-05
-2.46789649742453e-05
-1.2896441551063e-05
-2.97609392026176e-05
-9.96573919456678e-06
-1.64752490553479e-05
-2.08736158562908e-05
-1.63966816146377e-05
-2.37354995539936e-05
-3.5107069255617e-06
-1.97051565410015e-05
-1.95979481897468e-05
-1.43054100251318e-05
-1.69018402066136e-05
-2.43035725384018e-05
-1.79048649462253e-05
-1.09961188174118e-05
-1.67624276788595e-05
-1.04297275640671e-05
-8.58921025809432e-06
-1.10354941962802e-05
-1.78300222426859e-05
-5.20228524244496e-06
-1.76901406927191e-05
-4.44753653915359e-05
-2.31432674419473e-06
-6.54160171530627e-06
-1.24440925323843e-06
-1.95964335671031e-05
-1.70430264496224e-05
-1.80758655473649e-05
-1.69855758786664e-05
-1.5851643455664e-05
-2.11725765803587e-05
4.20040413183852e-06
-7.49095013939114e-06
-1.95962848005824e-05
-4.67605173013858e-06
-1.1412742213598e-05
-3.83288114241113e-05
-1.14384449174185e-05
-1.72225252418399e-05
-3.68715364434829e-05
-5.35569187128595e-06
-1.41717726602461e-05
-3.52972753870029e-05
-1.60984555027833e-05
-1.58128802026501e-07
-8.3624886992429e-06
-2.56633312990299e-05
-6.4086619051017e-06
-3.04695702467344e-05
-1.39057222284808e-05
-1.9138355349199e-05
-1.69339554393862e-05
-2.27239443424707e-05
-9.30599300267757e-07
-3.38518834154712e-05
-3.37051094175803e-05
-2.44555232078396e-05
-3.08770700427221e-05
-1.99358814751139e-05
-1.23970958707091e-05
-2.27001554818127e-05
-2.63194305752087e-05
-2.39673372346916e-05
-1.20055421521571e-05
-2.0287847448909e-05
-1.48034977303612e-05
-1.4049112019904e-05
-2.64794639964582e-05
-1.91375089022516e-05
-2.16065388674844e-05
-1.70087636588435e-05
-3.0213663126612e-05
-1.50840869793797e-05
-7.53339239171997e-06
-2.51222665283166e-05
-1.22198247470298e-05
-2.98287620891219e-05
-2.91585224571046e-05
-1.64090833734889e-05
-2.19943367751282e-05
-2.4983475540179e-05
-1.58503200136047e-05
-1.3964116166871e-05
-2.53187495189115e-05
-1.34870853399946e-05
-1.00947084823719e-06
-1.95926369371528e-05
-1.19761204991938e-05
-1.61597662359744e-05
-1.85136108884182e-05
-8.46620121603305e-06
-1.32750859770684e-05
-1.17582680752033e-05
-1.00501641374698e-05
-1.85815366682419e-05
-1.72095632556689e-05
-2.17169411644707e-05
-3.34615944629421e-05
-1.34467260603923e-05
-2.9670986078815e-05
-2.28212390518939e-05
-1.19627011119796e-05
-1.54086208103472e-05
-7.90136273374022e-06
-1.01435534377022e-05
-2.37457751268491e-05
-1.40649817170897e-05
-1.68255416147767e-05
-8.8053250962986e-06
-1.16452085520575e-05
-2.18035840133418e-05
-5.55605567947174e-06
-2.54131039768572e-05
-9.3522024740492e-06
-1.29912944703879e-05
-9.29506435867491e-06
-8.64104740089047e-07
-1.24960259345198e-05
-2.15332298923204e-05
-2.67835432045486e-05
-1.97203712245253e-05
-1.92853061052861e-05
-2.32426835634049e-05
-1.4195665772018e-05
-3.54145940371982e-05
-1.03152203873903e-05
-1.5802230254917e-05
-1.86576808847337e-05
-2.49929799629141e-05
-1.25443658129464e-05
-1.89380895515012e-05
-1.17505746301863e-05
-1.59886963036261e-05
-2.68990808094592e-05
-2.39063393791637e-05
-2.11224134966396e-06
-1.42835853034903e-05
-4.13767442685705e-05
-2.58839978012352e-05
-1.68340438967699e-05
-2.62940477439148e-05
-1.50621543152665e-05
-2.0217852784665e-05
-1.17658425010093e-05
-1.79280975213463e-05
-1.37062023192786e-05
-2.90653690805378e-05
-2.68170061647906e-05
-2.18884216465774e-06
-5.24365592022691e-06
-2.77856078277266e-06
-2.13980394648739e-05
-2.04831989704056e-05
-4.06676616862998e-06
-1.0576972175737e-05
-1.24500060076095e-05
-4.06075161405338e-06
-3.18669183356167e-05
-2.02684991688372e-05
-1.79937929154864e-05
-2.54875466844776e-05
-2.891285722974e-05
-1.68993057247747e-06
-6.93630491266187e-06
-2.46344353235917e-05
-4.43086321410885e-06
-2.41552406467685e-05
-2.21006332253067e-05
-2.41053367569448e-05
-7.83401866038292e-06
-1.08591084872535e-05
-1.39949505117055e-05
-1.05120175798568e-05
-1.90102404294256e-06
-1.50748729693896e-05
-1.0322216001064e-05
-1.1212537143401e-06
-1.64217479610505e-06
-1.95699841031693e-05
-1.37150277157212e-05
-1.47360242878264e-05
-2.96822880244114e-05
-4.14742180554506e-05
-1.98744332391835e-05
-1.30057369365166e-05
-1.74133373426847e-05
-1.91993370298568e-05
-1.25531453475334e-05
-1.41553046355968e-05
-3.52626253569102e-05
-2.77719632365492e-05
-3.34879800052974e-05
-2.19310850767835e-05
-1.27415066511182e-05
-2.5473755190022e-05
-2.54976562385497e-05
-1.15308665438773e-05
-1.73122556015497e-05
-1.75650328858605e-05
-8.25171518667465e-06
-1.8893419739045e-05
-2.15999990881047e-05
3.61606589058141e-07
-1.97883756710999e-05
-1.01518850251242e-05
-1.42063345101885e-06
-1.2119548853019e-05
-2.01140416469617e-05
-3.80575192660364e-05
-2.44085072895433e-05
-1.86776798030363e-05
-2.25854896779235e-05
-1.5562484863664e-05
-2.2272598598999e-05
-2.63333119073053e-05
-8.62225219827177e-06
-1.6313974630232e-05
-4.82769895678714e-06
-9.49560470009672e-06
-1.91930890503843e-05
-1.91329897880714e-05
-2.23656234436487e-05
-2.71459162833249e-05
-2.43662768170212e-05
-2.35020418571958e-05
-2.96252760982405e-05
-1.376085760699e-05
-1.6044522112683e-05
-3.39540746346625e-05
-1.68962261408555e-05
-1.99108076466306e-05
-2.05978391616858e-05
-1.18143976871426e-05
-1.03568851961386e-05
-2.31740995564923e-05
-2.95301255013914e-05
3.67051476200988e-06
-6.8885474406559e-06
-1.12277910936037e-05
-1.30946607881636e-05
-4.71088148211485e-06
-2.39637640794512e-05
-2.19772282109346e-05
-1.91482436368669e-05
-1.55687374408829e-06
-1.63587296852807e-05
-4.78680425095652e-06
-2.40271318881216e-05
-2.75542089585248e-05
-1.21075784946718e-05
-2.04235290342002e-05
6.8308865413064e-06
-1.3015714968817e-05
-1.81840899254914e-05
-1.90568787650948e-05
-1.36897387672687e-05
-2.07943807404824e-05
-5.73133159416201e-06
-1.00537075639846e-05
-3.69155326206852e-06
-6.47483307731547e-07
-1.18690253021024e-05
-3.51589549671879e-05
-1.56773919720351e-05
-2.98753228581313e-05
-2.14828533902267e-05
-2.57752094068391e-05
-2.21849638391549e-05
-1.77885623364547e-05
-1.63480285794527e-05
-2.10503149087918e-05
-2.28640913169473e-05
-1.94495925573838e-06
-1.27100169025688e-05
-2.83956498260104e-06
-1.85999935420641e-05
-2.53808398637921e-06
-1.45545146433634e-05
-1.1389691263502e-05
-3.17281711297549e-06
-3.19639330468225e-05
-6.4808367435734e-06
-2.62707932658776e-05
-2.31187719285881e-05
-2.35507559108963e-05
3.99458336029136e-06
4.97814745178063e-06
-1.9841198976475e-05
-1.70122208275202e-05
-6.39086829624257e-06
-3.17387027007247e-05
-3.35772283336853e-05
-3.10663332497082e-05
-2.30646966427165e-05
-6.61242302035506e-06
-1.58906387127388e-05
-1.9098512181078e-05
-3.87683682729777e-05
-2.20736406397387e-05
-1.90093176482788e-05
-1.19617645727286e-05
-8.44192108183369e-06
-2.42477037706046e-06
-1.47515616611851e-05
-1.03508956788788e-05
-8.08836893849499e-06
-2.42289249648392e-05
-2.55037611270826e-05
-1.75613264378529e-05
-1.27769195184461e-05
-6.36048553450504e-06
1.042318006756e-05
-2.17419722907293e-05
-2.63773303612671e-05
-1.99504179244909e-05
1.63608313565362e-05
8.07648923085808e-06
-1.86137193859591e-05
-2.31744944613247e-05
-4.31314786744317e-05
7.17335409435554e-06
-4.61191306104696e-06
-1.06323186470155e-05
-3.61079837481199e-05
-6.48268616859565e-06
-1.62581197881174e-05
-1.93970805466347e-05
-2.21969000417747e-06
-1.99668088079041e-05
-1.05366973279783e-05
-1.63765322669139e-05
-1.61811130500432e-05
-2.75354214150332e-05
-2.79481567535807e-05
-1.58684732265492e-05
-2.40618478485853e-05
-2.19196107419345e-05
-1.19216633452631e-05
-1.66539099505757e-05
-2.95809918792431e-05
-1.90395278392895e-06
-1.6653806083956e-05
-2.27107201343897e-05
-3.02616315250646e-06
-9.75373412657208e-06
-9.76737851654134e-06
6.82738916943879e-07
-1.58044327426019e-05
-2.31504862704715e-05
-2.3372904858274e-05
-5.14041267467148e-06
3.9156989431896e-07
-2.25974243966723e-05
5.71719178749391e-06
-1.87341414583048e-05
-1.65036369310936e-05
-2.62495565615459e-05
-2.51912866676378e-05
-1.11886322338092e-05
-2.19469007449296e-05
-2.18162054916075e-05
-1.29634501850671e-06
-1.27005389816018e-05
-1.50243069033253e-05
-3.03950135155165e-05
-2.43989901690947e-05
-2.32800972591882e-05
-3.50127638750435e-05
-1.97346697304079e-05
-9.11885489028394e-06
-3.70655214870288e-06
-1.49156408394586e-05
-1.26533168130179e-05
-2.05618233374064e-05
-1.88373985149655e-05
-1.4538992911837e-05
-7.08309586644484e-06
-1.79257450721655e-05
-2.51184563260308e-05
-2.19333335212421e-05
-2.18428345184632e-05
-1.10621820050405e-05
-1.9944390972236e-05
-2.45979875985734e-05
-1.69813217693269e-05
-3.26881450624462e-05
-3.80201886108596e-06
-8.31011188257044e-06
-1.15361905001825e-05
-2.27198334135373e-05
-2.06458989455036e-05
-1.96455611743957e-05
-1.02596603011053e-05
-2.43218674208605e-06
-2.1189093906534e-05
-4.17857638584309e-06
-2.1099117492358e-05
-8.94334489266411e-06
-1.56205015032692e-05
-8.04306917060618e-06
-2.84826704853422e-05
-2.2156608329392e-05
-1.83848446269398e-05
-1.90648163170396e-05
-1.60528594859279e-05
-1.38448850629142e-05
-2.06148324888755e-05
-6.36582382545117e-06
-2.05997309117139e-05
-1.68934616217063e-05
-2.96287965253622e-05
-2.13538595580204e-05
-1.2943541535289e-05
-2.14437238396307e-05
-2.24844421007416e-05
-1.15971135571959e-05
-7.63751083444748e-06
-2.01022275573382e-05
-1.59845074755778e-05
-1.7467313868725e-05
-6.82212924139288e-06
-3.48503502200471e-05
-1.89556839035766e-06
-1.29912320897338e-05
-2.31051087573247e-05
-1.3761193422992e-05
-2.33593225188573e-05
-1.05033669702991e-05
-2.1102979631171e-05
2.68687397037886e-06
-1.22020292932196e-05
-3.06871735402083e-05
-1.88265914251283e-05
-2.29282732749516e-05
-2.2578717341598e-05
-9.55438499754489e-06
-2.0123351579091e-05
-1.58435826761213e-06
-1.24010890787598e-05
-1.97161938962944e-05
-1.26025185118924e-05
-4.00080453003768e-05
-1.91555836576275e-05
-2.09337123183172e-05
-1.33077791668081e-05
-2.96694743486719e-05
-5.53962302861584e-06
-2.80371539301183e-05
-2.86778615996736e-05
-2.41538288815973e-05
-2.65192340930536e-05
-2.58198952705097e-05
-1.30509393386546e-05
-2.5708138839675e-05
-3.08945543833991e-05
-1.69270334568695e-05
-1.7758232229414e-05
-2.23388290100365e-05
-2.80961378786345e-05
-3.33503926690852e-05
-1.8220465667319e-05
-1.82331669076033e-05
-2.45993850250608e-06
-1.11872490251694e-05
-2.22326966274686e-05
-3.02248031286044e-05
-2.47891501068473e-05
-1.31095459104163e-05
-1.65601709885053e-05
-3.31610272079911e-05
-4.10389826991774e-06
-2.98952919285184e-05
-2.17052314212074e-05
-2.85661282009389e-05
-2.33068326843642e-05
-1.25033192703797e-05
3.88552761330891e-07
-2.3277505908491e-06
-9.00732440994988e-06
-8.47949708575312e-06
-1.45267963571819e-05
-8.20808141643059e-06
-1.12396472929198e-06
-1.07312556174012e-05
-1.20588528930401e-05
7.54895782407062e-07
-3.87650138520586e-05
-1.43194820982711e-07
-2.52280667357961e-05
-2.06845101542706e-05
-1.91956951170622e-05
-3.10668656733106e-05
-1.3887982969482e-05
-1.05710595373833e-05
-2.67698795636153e-05
-1.8901921519701e-05
-8.98886910005493e-06
-7.88078530136448e-06
-9.57549079030622e-06
-4.05088227181435e-06
-1.19819755910597e-05
-3.03384313910837e-05
-1.56583665887557e-05
-1.68835577216678e-05
5.73823193840859e-06
-2.94010364801795e-05
-1.59598202966017e-05
-1.41471426003525e-05
-1.05253771338777e-05
-1.6605081460075e-05
-2.45929306630698e-05
-2.72554843954617e-05
-1.59105651905533e-05
-9.47691402090132e-06
-1.51337289054349e-05
-2.1213766714192e-05
-4.31179915734322e-06
-2.50299392334347e-05
-3.53655260588574e-06
-2.77209202578145e-06
-1.93184843009192e-05
-1.72875840499689e-05
-3.064623222008e-05
-2.37736769226544e-05
-2.28695506363497e-05
-2.5121132481932e-05
-1.07262084770677e-05
-1.1312779649873e-05
-1.74679715487888e-05
-2.52391380458e-05
-1.95407613489432e-05
-3.02920257530512e-05
-1.08857676595562e-05
-1.31590769271825e-05
-2.98734318248965e-05
-2.62072678657527e-05
-1.99395748788762e-05
-9.70989046696123e-06
-6.63136128989057e-06
-1.5953758661979e-05
-1.44374012367559e-05
-2.09826324211635e-05
-1.11273631728977e-05
-7.00903576602672e-06
-3.03721913195277e-05
-2.1444135334736e-05
-2.94368126815219e-05
-4.98170903591862e-06
-1.33123236532848e-05
-6.37054968233325e-06
-1.23935484349046e-05
-1.2387468006179e-05
-7.685995652282e-06
6.05796133840074e-06
-5.78544031762753e-06
-1.59018979676852e-05
-2.067827078655e-05
-1.9993691061123e-05
-2.19901038446282e-05
-7.39723500196184e-06
-2.894680176599e-05
-1.36707562618433e-05
-8.91982613985173e-06
-2.6577508488536e-05
-1.40695129609053e-05
-3.38583527856129e-05
-8.46224107180966e-06
-1.76087863531738e-05
-2.31069269444901e-05
-3.43629385098819e-05
-2.60077670671188e-05
-1.94076084555126e-05
-2.74860847173327e-05
-1.96049688527567e-05
-7.59554822714431e-06
-1.72766515179723e-06
-5.94297227900639e-06
-4.05223498335905e-06
-2.3399330664832e-05
-1.9548653796394e-05
-1.6668489106191e-05
-4.19860167130143e-06
-1.98635355088197e-05
-6.73353474276769e-06
6.77706370566364e-06
-3.12640696165016e-06
-4.26848920217241e-06
-8.31124602002499e-06
-3.38741830909503e-05
-1.2529727234558e-05
-1.40516476587786e-05
-1.69995827543455e-05
-1.1548690133853e-05
-7.47815833007126e-06
-1.52581008163036e-05
-1.32642911791975e-06
-1.36352255974663e-05
-1.64503661944644e-05
-1.58989956613551e-05
-3.73969971584136e-05
-2.98247299822507e-05
-5.94945231806973e-06
-1.18827101040152e-05
-3.35037506735365e-05
2.17665398357353e-06
-1.89799390157872e-05
-2.51114827263477e-05
-2.44322521815768e-05
-1.02486918018989e-05
-3.29557896639185e-05
-6.16924053124859e-07
-2.50908119485887e-05
-1.81104531698591e-05
-5.94896800935083e-06
-2.20628479661532e-05
-8.88049132739178e-06
-3.08236061394928e-05
-1.36821775327647e-05
-9.42353371619623e-06
-8.48024686457813e-06
-1.78793410456252e-05
-8.37613649102716e-06
-1.64155375086443e-05
-1.18007102565108e-05
-9.92132300881478e-06
-1.91428324514749e-05
-2.41293014853921e-05
-3.98506516790512e-05
-1.05854983383606e-05
-2.60966807182958e-05
-1.91835974322238e-05
-8.49694506381962e-06
-2.29218719639709e-05
-9.12358024107808e-06
-2.56296691074561e-05
-2.73265133651981e-05
-1.65584076908406e-05
-1.29894660656943e-05
-2.39265839017288e-05
-9.10661275430801e-06
-1.99292038698012e-05
3.40727530560973e-07
-4.88687811593929e-06
-6.10656905726796e-06
2.88211541094809e-06
-8.53151510923278e-06
-2.55585818391062e-05
4.54792147693612e-06
-1.94204415564875e-05
-1.84104658181744e-05
-1.58945214036174e-05
-4.87726755748137e-06
-2.43772441186971e-05
5.12896953684653e-07
-1.45825978357591e-05
-2.3488197799307e-05
-2.97345666911947e-05
-2.32061063083906e-05
-3.1698278070154e-05
-1.45610968275465e-05
-1.26644102535237e-05
8.12486011595829e-06
-7.72958970470512e-06
-4.90440283778111e-06
3.05835156498592e-07
-1.16645845663758e-05
3.02683339686004e-07
2.40574083822503e-06
-1.5559641796906e-05
-8.43077393570206e-06
-2.10411677704624e-05
-5.87891339578972e-06
-1.72116739713723e-05
-1.49701138501499e-05
-1.57138979459811e-05
-1.51609923912633e-05
-2.02149200337844e-05
-1.70770486603795e-05
-1.14699761847424e-05
-1.55206542487204e-05
-1.39866513655883e-05
-3.05168710445961e-05
-1.19828252420543e-05
-1.47081669345758e-05
-1.49617490571969e-05
-2.76995173989302e-05
-2.43373264249027e-05
-1.19751655429245e-05
-1.98699815471416e-05
-1.13554598865737e-05
-1.10851696567662e-05
-2.80954556088765e-05
-6.92450182159989e-06
-1.36122880912675e-05
-1.66706880617419e-06
-1.15611842434135e-05
-6.06130526973845e-06
-2.25592493071494e-05
-2.31629849471917e-05
-1.67971759661795e-05
-1.21849922051396e-05
-7.99647080983931e-06
-1.23309850273235e-05
5.9868070719141e-06
-2.06593772503184e-05
-1.86707427132962e-06
-2.12496771550153e-05
-5.16999780373603e-06
-6.63050435980345e-07
-1.7776941406518e-05
-7.90844028645068e-06
-1.62331645408853e-05
-2.71842359077713e-05
-8.8062458435731e-06
-1.60090448122657e-05
-6.3529753946845e-06
-2.17925638478223e-05
-2.57970353292973e-05
-5.37748208191593e-06
-1.82048220303816e-05
-2.33823473731704e-05
-2.73381275080098e-05
-1.02169543310471e-05
-3.08682407500838e-05
4.95220380625744e-07
-2.10851162487007e-05
-1.98010756384857e-05
-1.44870587047837e-05
-3.04413476782925e-05
-2.18105814436294e-05
-1.58919578974888e-05
-8.32303797131541e-06
-1.2136160591007e-05
-2.33191535288442e-05
-4.75675828368912e-06
-4.67696727382908e-06
-1.39910611205345e-05
-1.84707237212021e-05
-2.28064324125228e-05
-1.09175952563846e-05
-1.99279509580799e-05
-3.01758053135277e-06
-1.99706560971635e-05
-3.79006266297292e-06
-1.81272472963519e-05
-3.21370212211927e-06
-1.49086833548529e-05
-1.79621388270223e-05
-1.538645831941e-05
-2.71346223523029e-05
-1.44775787654735e-05
-1.43369783077323e-05
-2.17322074424367e-05
-5.52620139436416e-06
-2.36549054909748e-05
-2.81539325154491e-05
-2.50847808640041e-05
-8.84497462252547e-06
-1.08364725571211e-05
-2.01455508548792e-05
-1.19390811214747e-05
-2.7869312223971e-05
-1.53574297158188e-05
-1.21577150011649e-05
-3.74268719548717e-05
-9.85934058692014e-06
-1.78080436737664e-05
-8.88246661872941e-06
-2.3976429023356e-05
-1.10885761899062e-05
-4.03307576886143e-06
-1.8837764711542e-05
-1.20550662041328e-05
-9.16864347098785e-06
-1.58001012885803e-06
-1.09211201930286e-05
-6.86827910247045e-06
-1.91152407833812e-05
-1.64739724484137e-05
-2.91287045532931e-05
-1.19183280172385e-05
-1.62032412638434e-05
-3.72480042876921e-06
-1.10233224180216e-06
-3.18402602419554e-05
-2.43436790820926e-05
6.04785951208139e-06
-2.15621709886049e-05
-5.25338099905209e-07
-7.91221729302609e-06
-1.14230180483801e-05
-2.20282842554265e-05
-2.69027228926419e-05
-1.24539434786491e-05
-1.08006028914812e-05
-6.38948248060249e-06
-1.53791612109055e-05
-2.42513836074819e-05
-1.38980607326426e-05
-5.06345871655234e-06
-1.99468442123826e-05
-1.94526460510133e-05
-1.71699289886321e-05
-1.10249022788178e-05
-6.1347036498443e-06
-1.31905416172863e-05
-2.53781730849246e-05
-1.17359118627763e-05
1.69494611110942e-07
-5.75204378424357e-06
-1.48563818750961e-05
-2.67827898009689e-05
-1.55260756494327e-05
-2.60993513775137e-05
-2.92973001116417e-05
-1.78381956347187e-05
-2.87796090527365e-05
-7.43580873647192e-06
-1.61827259471429e-05
-3.09293351370103e-05
-1.69949292237194e-05
-2.566510041066e-05
-1.57776507815559e-05
-1.9727876776127e-06
-1.95037015350719e-05
-1.41957745598921e-05
-8.56378627265039e-06
-2.35961300056406e-05
-8.78475252104003e-06
-1.29290932539753e-05
-1.46239277280354e-05
-6.6412646872123e-06
-2.07303707560199e-05
-2.39308579196895e-05
-1.97327639595165e-05
-4.02445798007145e-05
-6.48144656344442e-06
-3.53669036283932e-06
-5.45103776301861e-06
-2.57748841654166e-05
-1.12934469147752e-05
-2.09578037773315e-05
-1.93217555233864e-05
1.55653785384032e-06
-2.00805062080147e-05
-2.81669718813979e-05
-1.91945831270408e-05
-2.59948615011012e-05
-1.17565354324319e-05
-2.12993794696868e-05
4.37166525325165e-07
-4.42234331115141e-06
-2.35274941766381e-05
-2.60098384670781e-05
-2.19687630130358e-05
-2.60794760402492e-05
-1.31576356035434e-05
-2.65951124498852e-05
-2.12052413978967e-05
-3.2639894237356e-05
-1.24206851255943e-05
-1.42248510730411e-05
-3.09970864895317e-05
-3.43676606542368e-05
-1.36840840062397e-05
-1.47291972107423e-05
-1.94460308356006e-05
-2.12000945227464e-05
-2.17855735798889e-05
-2.29450535641228e-05
1.35415907128866e-05
-2.57768444254778e-05
-2.43189019780767e-05
-2.53316474463276e-05
-1.61903699922001e-05
-2.86800100743782e-05
-1.87303442382248e-05
-1.95737787316135e-05
-2.25222041220279e-05
-2.70609022504493e-05
-2.4506784055455e-05
-1.13142584462168e-05
-3.42700472264308e-05
-1.58905299245498e-05
-1.6691499267327e-05
-2.42367286418506e-05
-2.46963475552054e-05
-1.95106476437158e-05
-1.45136228667373e-05
-6.9514535729599e-06
-9.99124990616705e-06
-1.43318634293914e-05
-2.38435353667876e-05
-1.14913745626519e-05
-2.05430677329603e-05
-3.08499164223935e-05
-1.90798395157785e-05
-1.01990677005079e-05
-9.30972720501503e-06
-1.00800949221597e-05
-4.39718629263536e-05
-1.87894836212064e-05
-3.76579970576096e-05
-2.99276857077538e-05
-1.60563592563268e-05
-2.67127745808693e-05
9.33379801510104e-06
-2.83557640203576e-05
-9.44018574796117e-06
-1.93098767201042e-05
-1.08008736655506e-05
-2.85799424066441e-06
-1.30536569145151e-05
-8.68119978952384e-07
-2.9686224701086e-07
-1.60376625927699e-05
-1.23676527850649e-07
-1.56766224517386e-05
-1.76602688663302e-05
-9.32504650873958e-06
-2.09716827784715e-05
-2.09373142668271e-05
-1.22426092809653e-05
-1.11906057696059e-05
-3.08999067401559e-05
-1.86819640754814e-05
-1.32399901353849e-05
-1.70976091704301e-05
-1.71913881752137e-05
-2.94520092045299e-05
-2.46620679374892e-05
-1.07360190325987e-05
-1.24619247229277e-05
-1.48569668146231e-05
-1.59319754785307e-05
-2.64621523265373e-05
-2.10709414288538e-05
-1.42234478566727e-05
-3.3347320189385e-05
-2.41903160275977e-05
-2.33727307667165e-05
-3.24558354998603e-05
-3.40592210427603e-05
-3.78247559510207e-06
-1.25242129348042e-05
-4.65188011346873e-05
-3.14574718804172e-05
-1.31108410382268e-05
6.85673826914648e-06
-1.24667405885357e-05
-3.60106221464115e-05
6.20939174819466e-06
-1.32474426182976e-05
-1.18843265815472e-05
-8.89662593522998e-06
-2.35026085432591e-05
-1.79488522452578e-05
-1.25682906592609e-06
-1.30506796400163e-05
-2.49931382042678e-05
-2.05129880795354e-05
-2.65333073339511e-05
-2.00520375303207e-05
-3.26131128592471e-05
-2.2379045719642e-05
-2.03234782906836e-05
-1.07610857823737e-05
-2.07210993521846e-05
-2.22307631869948e-05
-1.67869875397889e-05
-2.76934613597717e-05
-1.94185354635323e-05
-1.5893606828377e-05
-1.77473250551561e-05
-2.39408359577642e-05
-1.56569544234255e-05
-6.08779056422676e-07
-1.88489993595462e-05
-5.62459135147984e-06
-2.36496536431184e-05
-2.8054736540015e-05
-1.45478821910371e-05
-3.372252558053e-05
-2.58068769417563e-05
-1.64803233632741e-05
-1.29317034027639e-05
-1.35529301080356e-05
-8.24222872111107e-06
-3.13034944639456e-05
-3.13477494775461e-05
-2.01405735800661e-05
-2.05757936602199e-05
-7.11645330344353e-06
-2.82915140109521e-05
-1.81544270586868e-05
-1.85979365466863e-05
-4.24157492734314e-06
-5.34054424794631e-06
-8.76789501742026e-06
-9.59451570115456e-06
-1.19146333642132e-05
4.30260861005847e-06
-2.62456755923853e-05
-1.08861269690998e-06
-7.67296795652376e-06
-5.0450864122022e-06
-6.94104368799418e-06
-3.29374259877909e-05
-1.58059995093956e-05
-1.80101524603869e-05
-2.52789882539096e-05
-1.17628058564121e-05
-1.50386059343005e-05
-1.66138223109689e-05
-9.57668125257739e-06
-1.8477457677617e-05
-1.68728151194726e-05
-2.28757867912879e-05
-3.52316506689684e-05
-2.24429445035402e-05
-1.85457535256535e-05
1.20809640026233e-06
-1.75106125803675e-05
-1.77246952887197e-05
-1.83534572702338e-05
-1.11697057866111e-05
-2.48034767112741e-05
-3.52037661017788e-05
-7.77745067849923e-06
-2.73649439374131e-05
-9.70322995734867e-06
-2.04109544901612e-05
-3.7343389659603e-06
-7.55004485447859e-07
-2.23844389330311e-05
-1.27082758433605e-05
-4.50070961616132e-05
-2.82959129488942e-05
-1.49316852666761e-05
-1.6205180162689e-05
-3.49278436367428e-05
-2.06077844910163e-05
-1.55180536109611e-05
-1.83311019112979e-05
-3.04628896007964e-05
-3.51948593598053e-05
-3.06832778754868e-06
-2.8668259071172e-05
-5.40184786453606e-06
-2.06395929205082e-05
-1.86882969671924e-05
-1.3304899170078e-05
-1.16698312554136e-05
-1.64598688519438e-05
-2.56264171956921e-06
-9.46269946401748e-06
-1.18372308490166e-05
-3.66175238926322e-05
-1.1824106525223e-05
-3.61792976330991e-06
5.70901853038559e-07
-1.47284785121633e-05
-2.7398239660346e-05
-1.56421944545826e-05
-3.25569190620356e-05
-2.45561953697943e-05
-3.47516735381494e-05
-1.23747742913242e-05
-2.32604584006352e-05
-8.32237990215715e-06
-1.92925522790315e-05
-1.24711788968012e-05
-2.02196201612972e-05
-1.34301171612564e-05
-1.74906905432721e-05
-5.95414407427733e-06
-6.61592743362125e-06
-1.14210477500855e-05
-1.45756559541105e-05
-1.29483279479134e-05
1.48337743869478e-05
-2.41183983158255e-05
-2.50434008946365e-05
-2.43154080167653e-05
-8.54636728269752e-06
-2.2433668450541e-05
-2.71423917374209e-05
-2.44873683039684e-05
-8.33256138547369e-06
-1.92649893610899e-05
-2.1704093423468e-06
-6.63806477964109e-06
-9.6148550614788e-06
-3.11466571334687e-05
-5.45854017571583e-06
-1.66625238744577e-05
-3.01111275381885e-05
-2.089292964246e-05
-5.81319086742509e-06
-6.71480419349421e-06
-1.19016397263882e-05
-6.35228614072934e-08
-5.28591968093976e-06
-2.11181628108774e-05
-2.2878318270796e-05
-6.77195353230485e-06
-3.45195906946404e-05
-2.57244157396587e-05
-1.59818165370468e-05
-2.34084767455262e-05
-1.67982506022269e-05
5.1410924920732e-07
-2.42006474223722e-05
-3.15884228371567e-05
-7.63799988379875e-06
-1.22496326592751e-05
-1.82634399650603e-05
-1.41567465165464e-05
-2.89095077454617e-05
-2.24770048934796e-05
-5.84396852618663e-06
-1.0584599981844e-05
-1.21946983352958e-05
-3.69283081905083e-05
-2.04639151169842e-05
-1.40248790719396e-05
-2.19569699845627e-05
-1.95724538940657e-05
-1.117692162781e-05
-1.89774209540461e-06
-8.71745554968745e-06
-2.80480499931619e-05
-2.58041881074006e-05
-9.01842379685932e-06
-1.83438616923694e-05
-2.54307893285235e-05
-1.08832329336353e-05
-2.65386276094148e-05
-1.44545251238061e-07
-5.15767708667876e-06
-4.48622945816786e-06
-3.86724046813171e-05
-1.26204741521381e-05
-1.52095350085043e-05
-1.51320717221954e-05
-3.73593897161648e-06
-1.40775161527509e-05
-3.39745468236352e-05
-2.28028535490461e-05
-2.73751853912787e-05
-1.8623086605987e-05
-9.59779746597424e-06
-1.94832128890947e-05
-1.62554330379e-05
-2.4397464492703e-05
3.30822785627484e-06
3.8836884212619e-06
-4.15535572317374e-06
-2.09521259317575e-05
-1.42880173717743e-05
-9.22086909465122e-06
-3.05977865518021e-05
-6.85330097333338e-06
-1.84155722529596e-05
-8.46877286478987e-06
-3.0139502451901e-05
-4.81967039166097e-06
-1.26967000795794e-05
-2.9125388544432e-05
-3.01103169628179e-05
-1.74338794229316e-05
-1.1489483385214e-05
-1.63532266545081e-05
-1.99122199171673e-05
-3.11714577133414e-05
-2.00338796126285e-05
-2.57775420909561e-05
-1.37850038918494e-05
-1.50645076950905e-05
-3.37366264559719e-05
-1.68526054900985e-05
-1.04554696687227e-05
-7.72544744152788e-06
-1.62970606356718e-05
-1.6981522884299e-05
-1.24082394680549e-05
-2.05721872914888e-05
-3.1412839720946e-05
-2.5624172702558e-05
-2.67800191842838e-05
7.40262189221934e-06
6.19476708384847e-06
-2.10691267485204e-05
-1.35506300274088e-05
-2.79688422127007e-05
-2.36017764015078e-05
-1.02539583151572e-05
-2.53464777505513e-05
-2.89942386304964e-05
-2.03529011252147e-05
-8.14586830446605e-06
-2.9731147406413e-05
1.50924449294085e-06
-2.13103871643373e-05
-3.24026058633744e-05
-7.16084434978332e-06
-2.32569443842175e-05
-4.04018001864262e-06
-1.92330668399822e-05
-2.06510981302724e-05
-2.45141563632078e-05
-1.9294041369391e-05
-5.58779874581479e-06
-2.40071130452054e-05
-1.40353246820391e-05
-1.30383720610659e-05
-1.22479428185331e-05
-3.60055329301731e-05
-6.73902344986754e-06
-2.7412121624686e-05
-1.15884458573296e-05
9.9036779305097e-06
-5.27279105031191e-08
-1.16194344098181e-05
-1.62230043581176e-06
-9.96758750143499e-06
-1.32305324450043e-05
-1.4626669558119e-05
-1.10585158037635e-05
-2.39675256588677e-05
-1.65238285079598e-05
-6.19674425333893e-06
-1.30977868570179e-06
-3.34159090701948e-06
-3.33740733176168e-05
-2.61908478762502e-05
-2.14430044865202e-05
-2.01446068877805e-05
-5.85324272205066e-06
-1.8755052437608e-05
-1.95890959211758e-06
-2.29332923733109e-05
-1.83932293842652e-05
-9.72683789067363e-06
-7.63836120467349e-06
-2.0770022700994e-05
-8.59297311990686e-06
1.1540492295447e-06
-2.06088196403935e-05
-1.73246106473585e-05
-2.22458523025531e-05
-1.35455869057512e-05
-6.395024031878e-06
-1.28869748457264e-05
-2.1396206026106e-05
-3.33742993976721e-05
-2.8098815678428e-05
-2.50565865113492e-05
-1.23286359760796e-05
-4.82794829925616e-06
-2.27162443572847e-05
-1.48250162281858e-05
-3.19478598130256e-05
-1.3190011370178e-05
-1.06938467431705e-05
-1.72782774489873e-05
-8.53708893073927e-06
-1.907508771015e-05
-1.61023526317194e-05
-2.14809012519765e-05
-1.89104922301807e-05
-4.33037005715231e-05
-6.91309136071353e-06
-7.80473537414396e-06
-3.73010204742516e-06
-1.69969654988235e-05
-1.87100212260558e-05
1.13548156500699e-05
-2.10663809162178e-05
-2.01191746322644e-05
-1.55299872103765e-05
-3.56834993745178e-05
-1.91524677627276e-05
-2.29544849827802e-05
-1.62505503368375e-05
1.85573638413133e-06
-1.78410068926258e-05
3.7771779399351e-06
-1.02759685264897e-05
-1.09800806955363e-05
-1.75625779697815e-05
-1.96608800107987e-05
-8.12977322583542e-06
-9.24031439829807e-06
-2.5014712861057e-05
-1.62400278302087e-05
-1.27209128542224e-05
-1.80697580332533e-05
-1.03734325079514e-05
-1.80216819733058e-05
-1.1941204086678e-05
-3.28543564129827e-05
-2.4660650739574e-05
-3.34573053588612e-05
-1.36623961579288e-05
-4.18244812491769e-05
-1.90086302503037e-05
-2.9788658390843e-05
-1.87978844790446e-05
-2.88425893626334e-05
-1.9367803889048e-05
-1.71818132962554e-05
-2.47015475827723e-05
-1.84270948182957e-05
-2.27663027601378e-05
-1.42049912200361e-06
-2.76368530785879e-05
-2.10045898124931e-05
-6.42455590295796e-06
-1.51080038472444e-05
-1.96538977000787e-05
-7.64634816701396e-06
-6.52546162264516e-07
-5.40855487923164e-06
-1.39224780118977e-05
2.72271815932603e-06
-3.42641685803315e-05
-1.14413943108769e-05
-8.03810532663357e-06
-2.02020000299694e-05
-1.59186818596075e-05
-2.23590573747751e-05
-1.18027128830957e-05
-9.99692752670514e-06
-3.70115308253463e-08
-1.25293388948744e-05
-6.16006607475731e-06
-2.14139197049813e-05
-3.37891856425337e-06
-3.44249419425287e-05
-2.09476754938131e-05
-6.88878055086818e-06
-1.47749352922161e-05
-2.35722648814512e-05
-1.78600375205432e-05
-3.96727400434057e-06
-1.59669699875763e-05
-3.09431005246461e-05
-4.16901208394212e-06
9.18630689986742e-07
-1.45312832476795e-05
-3.74068531645831e-06
-1.51683294628422e-05
-1.65105934082768e-05
-1.25105555770547e-05
-4.23276463019997e-06
-1.86640490976052e-05
-2.53129285742081e-05
-2.5911134064455e-05
-1.7931501092831e-05
-2.39293371991579e-05
-2.22613973387507e-05
-4.00798233215894e-05
-2.99085314670785e-05
-1.6790331702082e-05
-2.49410729070003e-05
-1.39126076588239e-05
-2.33530790710926e-06
-2.71106536329834e-05
-1.172877433636e-05
2.00270213370168e-07
-2.35619093075172e-05
-2.14663571965835e-05
-2.01018079087889e-05
-1.67616384432764e-05
-1.68779414160724e-05
-3.11260289720657e-05
-2.68441405193174e-05
-3.11198217885694e-05
-2.21386006339234e-05
-1.9608083560561e-05
-2.22401411471301e-05
-3.59905040228006e-05
-2.52466887867497e-05
-2.45254918461636e-06
-4.6119884815369e-05
-1.11485490393673e-05
-5.70727047259407e-06
-3.20865273770322e-05
-5.26627944452712e-06
-1.32979286732505e-05
-1.34470671252134e-05
-6.61597248649101e-06
-2.5748308023981e-05
-1.86007527752134e-05
-4.01772179877398e-06
-1.81094947052692e-05
-3.19306393190928e-06
-1.38960048577982e-06
-1.56002059538732e-05
-1.29699657004509e-05
-1.99623875190391e-05
-1.2958729733439e-05
-7.45777556063545e-06
6.66156910647659e-06
-1.14814389148842e-05
-2.91553687056168e-05
-2.35872536808204e-05
-1.660151648774e-05
-2.14224830388513e-06
-2.00821215750401e-05
-8.71586438094464e-06
-1.86216367170417e-05
-8.68261470795076e-06
-1.82282354421477e-05
-2.39341455625898e-05
-2.12148612540907e-05
-6.55108708298992e-06
-1.06676282936034e-05
-1.13372985815508e-05
-2.64495909342437e-05
-1.69590174771656e-05
-1.8776000288631e-05
-4.38005769150228e-06
-2.21924097045392e-05
-1.21032479962956e-05
-3.70597575390059e-05
-3.66838245896819e-05
-2.208330360011e-05
-1.07100550930794e-05
-2.13217011594794e-05
-2.13724616073167e-05
-4.70617444445015e-06
-1.94145316643643e-05
-2.52573402472831e-05
-1.70178961296879e-05
-1.658077752164e-05
-1.19925022112586e-05
-2.04736524079623e-05
-2.06433584856067e-05
-2.11462909553802e-05
-1.07629332194929e-05
-2.14493179517056e-05
-3.72038530389095e-05
-2.15120751366377e-05
-2.1446704887735e-05
-1.06377793055449e-05
-2.13146307732691e-05
-5.64550546576821e-06
-3.74274389737184e-05
-2.79399427684887e-05
-9.5495895282846e-06
-2.19206815570418e-05
-2.11068470854388e-05
-1.20458248147086e-05
-1.5500669411667e-05
-2.40698067995169e-05
-5.30226658651314e-06
-3.4850994907301e-05
-9.92040990544975e-06
-9.76203211426298e-06
-1.4311821882551e-05
-8.58824373669975e-06
-1.62324927980406e-05
-3.28878643745055e-05
-1.63432961752149e-05
-1.4064364349388e-05
-2.02288048082523e-05
-2.69219599720741e-05
-2.25484695194787e-05
-1.03018949369196e-05
-1.78558415804525e-05
-3.14765860720764e-05
-8.36899098275561e-06
1.42967851584447e-05
-1.58088150411473e-05
-6.58394357015861e-06
4.45666596011455e-06
-3.62377404358149e-06
-2.04364423062653e-05
-8.71472023447472e-06
1.07152308142451e-06
-2.77458297552787e-05
-3.4331623331405e-05
-3.57049607457684e-05
-1.41315167200221e-05
-1.35883122483876e-05
-1.11488047465867e-05
-1.28193863715989e-05
-3.59360743597279e-05
-3.12272760825318e-05
-1.91495065209055e-05
-1.5776423109035e-05
-8.30680897101604e-06
-1.66406138083272e-05
4.71450195964654e-06
-2.72806899870741e-05
-1.65680618460109e-05
-1.6508156929196e-05
-1.44683605486122e-05
-2.9646150071087e-05
-2.27166639311541e-05
-1.24332742331128e-05
-3.69252407309793e-05
-1.07065651720826e-05
-2.29326872987106e-05
-2.45176572837732e-05
-3.15095155283644e-05
-1.22533153564579e-05
-2.03032622997805e-06
-2.82168909466383e-05
-9.96343338139312e-07
-7.73197608722729e-06
-3.48956987462458e-05
-3.17828434794039e-05
6.9575037160964e-07
-2.08556487955762e-06
-1.40186797679841e-05
-2.74251017625092e-05
-2.23282937568758e-05
-6.8304125809181e-06
-2.48265425609702e-05
-4.29088002862616e-05
-1.16348196156884e-05
1.48019126208138e-06
9.33539034824165e-06
-2.71787009701242e-05
-1.3976437628422e-05
-7.46909092820188e-06
-5.3574265662955e-06
-2.57905498259385e-05
-3.36271092654588e-05
-3.12925910106183e-06
-1.80096339807334e-05
-1.49704734595077e-05
-1.35017369400371e-05
-2.8428306457078e-05
-2.12534323842439e-05
6.00762314510576e-07
-1.01987543442429e-05
-3.67607413466955e-05
-1.59657235879916e-05
-2.474097921318e-05
-2.45017291215657e-05
-1.24819498669984e-05
-6.61864565917002e-06
-3.46827252750158e-05
-7.98615384894577e-06
-2.26978729663554e-05
-1.23492464255898e-05
-1.07281016767324e-05
-1.1584832858079e-05
-1.77795268542373e-05
-1.46799651014067e-05
-2.45801973334381e-05
-1.91050134101221e-05
-6.72567554464885e-06
-2.32859900360249e-05
-3.22736160770553e-05
-7.2030112758165e-06
-1.7512805307898e-05
7.14942482043103e-07
-1.69685182862796e-05
-5.34784046066424e-06
-1.77809314356581e-05
-1.56684699798714e-05
-3.03894341965256e-05
-1.060794777078e-05
2.2517651115612e-06
-7.16381313901377e-06
-5.16797200444067e-06
-1.91105365994624e-05
-3.20367094997658e-05
-3.04391984010416e-06
-3.27226223143852e-05
-2.09754742106864e-05
-2.00827231557691e-05
-4.28913021429095e-06
-5.59895827216327e-06
-1.59572440020488e-05
-2.14538333971092e-05
-5.33008455141176e-06
-3.19785353101167e-05
-2.98763477036779e-05
-2.39597883880637e-05
-7.03339425887165e-06
-1.32562742136086e-05
-1.92367403076646e-05
-2.5537805932766e-05
2.44282818102663e-06
-2.29407041302829e-05
-2.30584500198801e-05
-2.77450940234669e-05
-1.86309499955227e-05
-2.60603322071983e-05
-3.05551641149359e-05
-3.12174847800032e-05
-2.9747433638024e-06
-1.19843079159359e-05
-2.18171477119481e-05
-2.61059888725333e-05
-9.32708373455823e-06
-6.70374684206332e-06
-3.15510480015136e-05
-3.25932033311445e-05
-1.98185302974962e-05
-1.48230292559315e-05
-8.21690516502387e-06
-3.16304618513014e-05
5.3088867760158e-06
-1.39334016767754e-05
-1.65923140271109e-05
-1.03889411364878e-05
-2.18762395892511e-05
-3.0622534023438e-05
-2.54532398221818e-05
-3.01477580619115e-05
-1.75732391383202e-05
-4.5115258306673e-06
-1.36287030490888e-05
-2.86966664099251e-05
-1.41808604180131e-05
-1.62975004644932e-05
-1.62534157134752e-05
-2.62539225959933e-06
-1.68532472364703e-05
-1.73816669865309e-05
-1.4607055016842e-05
-2.82313490337395e-05
-3.49246675655215e-07
-3.55015950757154e-05
-7.4505052392514e-07
-2.69926359076327e-05
-1.54337313207097e-05
-2.05578783396396e-05
-2.45711628478186e-05
-1.58219381976411e-05
-1.51309601249067e-05
-9.04900687688675e-06
-6.00544061053432e-06
-1.87145963559111e-05
-4.01802135617737e-06
-1.78278234532415e-05
-1.56160747732438e-05
-2.44639690578712e-05
-5.51934271342146e-06
-8.14713198740779e-06
-2.10164980286991e-05
-1.84184909755068e-05
-1.84132210698207e-05
-2.30742802020153e-05
-1.49917552070437e-05
1.3350977157329e-05
-3.81776477834397e-06
-4.11074838588837e-05
-2.83396670135075e-06
-8.63579534014199e-06
-4.65271055193371e-06
-2.42811794294725e-07
-3.81788864708182e-05
-2.48557741781058e-05
-2.55171873194424e-05
-1.99575461939993e-05
-1.89446380837795e-05
-7.81567984787351e-06
-2.00356211906152e-05
-1.52225120058553e-05
-1.10866184620684e-05
-1.86557390892967e-05
-1.10427035249132e-05
-1.44198711521259e-05
-1.10989346310412e-05
-3.63923002309438e-06
-1.18847549055808e-05
-1.05108807391669e-05
-2.0014612708254e-05
-3.70671028538617e-05
-2.9099965543458e-06
-2.34440395820071e-06
-1.26929451477309e-05
-5.17620125101697e-05
-1.8992773719129e-05
-2.65420675052692e-05
-2.74071779482772e-05
-2.89820952309019e-05
-8.94395909494128e-06
-2.32311305457132e-05
-9.78815975588911e-06
-1.60574896612272e-05
-5.59255489527375e-06
-1.91431600733886e-05
-1.37690997634301e-05
-2.59074220165673e-05
-2.84241876927439e-05
-1.30798873600331e-05
-1.03713440395478e-05
-1.39295129276455e-05
-1.3592677378937e-05
-1.9524807974525e-05
-1.37139691609198e-05
-1.64428681354344e-05
-3.66289706316515e-05
-2.46094164420679e-05
-2.77376358600913e-05
-1.94562359334461e-05
-1.26801131039438e-05
-3.25716570305461e-05
-3.01470274241976e-05
-1.19259579261474e-05
-7.83464650644056e-06
-6.89732119010055e-06
-2.30167299132977e-05
-1.37482731634856e-05
-6.53742523807357e-06
-1.51170860497178e-05
-7.81981391010877e-06
-2.63827047804668e-06
-2.05213526804869e-05
-2.85983368600732e-05
-5.93496176483255e-06
8.4458174619484e-07
-1.68196115242126e-05
-1.21520715413564e-05
-1.02328056611931e-05
-8.40527836315455e-06
-1.14705235298441e-05
-1.53882287632657e-05
-1.14188828029719e-05
-2.52584653371715e-05
-3.61898458684788e-05
-1.32787775691661e-05
-1.91104328608962e-05
-4.86408820864652e-06
-5.23704154264471e-06
-2.17743482313554e-05
-2.29726645286235e-05
-2.13054147376573e-05
-2.10101387577741e-05
2.94200434692223e-06
-3.15514923111511e-05
-1.33768189087983e-05
-3.60225016315044e-06
-2.11459805462564e-05
-4.6302800704337e-06
-1.05841064042081e-05
-5.13554426644477e-06
-3.04202518889807e-05
-9.86521385896203e-06
-1.57285891889907e-05
-2.01119558091891e-05
-2.54120062225641e-05
-1.91451358983514e-05
-2.53163654626557e-05
-2.34660705659659e-06
-6.7666241750491e-06
-1.18085881713015e-05
-2.17001068876583e-05
-1.3804291807377e-05
-2.00058896656542e-06
-7.13672902415771e-06
-7.28270638823314e-06
-1.643381002325e-05
-8.2377774465643e-07
-5.80961819852849e-06
-1.6441657287476e-05
-1.69749209557133e-05
-1.47905843724597e-05
-2.05169266328416e-05
-2.76518072522549e-05
-9.01102696988792e-07
-5.97188294530858e-06
1.99464838793074e-06
-9.54714654192001e-06
-1.39728136707805e-05
-2.24526869984666e-05
-1.4540030982111e-05
-3.25407328346269e-05
-1.14138579202988e-05
-1.36462554416048e-05
-4.84715849713339e-06
-1.49273042740741e-05
-1.3137320455152e-05
-1.17764336997693e-05
-1.08624465304293e-05
-6.41622752683324e-06
-1.22120382335785e-05
-2.09598671512076e-05
-1.42924574672798e-05
-6.85518499893101e-06
-1.66781435838505e-05
-2.35541683108834e-05
-3.79258287542299e-05
-3.17830561818317e-05
-3.47619058379736e-05
-8.23393425783479e-06
-3.39072199201657e-05
-2.23313556730616e-05
-2.11878419723537e-05
5.66926891251708e-06
-4.99750745285089e-07
-3.74468082210461e-06
-1.04831351928637e-05
-2.92810005977824e-05
-2.06081503888305e-05
-3.62273447039587e-06
-4.9233392725696e-06
-1.3849511200726e-05
-2.3648816133225e-05
2.12248977679243e-05
1.94913965160977e-06
-1.81001221184184e-05
-1.44064120867617e-05
-1.75984286168612e-05
-1.86324801456565e-05
-3.34148308376616e-05
-8.57234696390578e-06
-3.10638394846839e-05
-1.6379368830718e-05
-1.06493883047263e-05
-2.28987322352094e-05
-2.53547370223934e-05
-3.33974916923719e-05
-1.47262601756483e-05
-1.24915944641848e-07
-1.26812585506569e-05
-7.97720649576407e-06
-2.85005500513416e-05
-2.10124519008603e-05
-3.96509544037894e-05
8.81734520038767e-06
-1.98836035492802e-05
-2.82426484866026e-05
-1.35940160449926e-05
-1.23934098697115e-05
-1.9775387444547e-05
-3.12645073547527e-05
-2.98333894252509e-05
-2.13157965312525e-06
-2.89467354164484e-05
-2.66121248437429e-05
-3.73732728157028e-05
-3.0220756637844e-05
-2.00741031695046e-05
-3.03003516191471e-05
-8.13383776313948e-06
-1.4192948476859e-05
-1.74000565424493e-05
-7.02266379904291e-06
-2.53656717011325e-05
2.32060945933178e-07
-1.41353854262852e-05
-2.73491230221758e-05
-1.61828986832375e-05
-2.58867417754036e-05
-1.97030719237247e-05
2.96654159338491e-06
-2.60319112699993e-05
-2.15555158754831e-05
1.11864520063702e-05
-1.66254007715205e-05
-2.19324848764125e-06
-1.94386962620722e-05
-2.58373532046112e-05
-8.71721346438231e-06
-1.4286187889336e-05
-1.67548322981934e-05
-2.272160488754e-05
-2.2295387262539e-05
-1.61116266390411e-05
-2.14432241171907e-05
-2.41466634937645e-06
-8.74134980890917e-06
-2.44653369887973e-05
-9.47803667344595e-06
-3.00636868012877e-05
-3.92846999321803e-06
-7.06446239131243e-06
-3.04803763218966e-05
-1.76790952825563e-05
-7.30560349972668e-06
-2.13909895628341e-05
-9.59137161832066e-06
-2.78098565029843e-05
-4.91220759487486e-06
-2.92061811834648e-05
-1.83274166418544e-05
-1.51984794002169e-05
-6.91160206191139e-06
-1.82305827252929e-05
-1.40173366447803e-05
-5.01052462898366e-06
-1.28376051902493e-05
-2.41665104000279e-05
-2.14851232992496e-05
-1.62662654955105e-05
-1.20356627340357e-05
-1.33954334098455e-05
-2.50045893251749e-05
-2.55155787957476e-05
-8.57443969300449e-06
-1.30079406847474e-05
-7.66883368014094e-06
-1.9394505851468e-05
-1.53289165871057e-05
-2.81230535840983e-05
-8.5307609305715e-07
-3.07497086366788e-05
-2.34566205852678e-05
-2.482339347072e-05
-1.41323267851886e-05
-1.90518282233194e-05
-2.09970970525716e-05
-5.17333933878854e-06
-2.1693949290316e-05
-8.2070520662467e-06
-9.6979391759397e-06
-2.78153812436717e-05
-1.5813493783424e-05
-6.57286118121372e-06
-1.87582685454188e-05
-1.44751172503576e-05
-2.5614866936557e-05
4.48317151155114e-06
-8.49081391981082e-06
-2.33407317494752e-05
-1.37230428174265e-05
-5.91214446201152e-06
-1.54109456059635e-05
-1.40389037344843e-05
-1.05162028289804e-05
-1.39421396854606e-05
-2.76670184994659e-05
-1.74108456656501e-05
-2.21707385907824e-05
-1.96692470213393e-05
-1.15319132741659e-05
-6.45471749563913e-06
-7.98892598073357e-06
-1.91973439198275e-05
-1.21030148087455e-05
-7.5048816059438e-06
-3.84623641675727e-05
-1.42888187137528e-05
-3.00748091405398e-05
-1.52552571795614e-05
-8.24670339205631e-06
-1.54255397569196e-05
-2.34965190802541e-05
-1.3495549045125e-05
-2.13674503492802e-05
-1.55739928759928e-05
-2.36020438057177e-05
-2.42936708918505e-05
-1.79518160447127e-05
-3.11221336115093e-05
-2.67933852654463e-05
1.15953604586925e-05
-9.91261987847935e-06
-2.21184028599709e-05
-1.18670861690801e-05
-2.38339228372772e-05
-4.69361766987756e-06
-1.67751466316746e-05
-1.06819659545113e-05
-7.97245198359709e-06
-2.69519451645674e-05
-2.14385228455917e-05
-7.77366744141411e-06
-1.50889116002961e-05
-1.73468130830726e-05
3.18465308174607e-06
-1.83706531642857e-05
-1.02103138503379e-05
-1.79561723807137e-05
-1.21659426166144e-05
-3.1362147408623e-05
-1.10194156144266e-05
-1.12849900485505e-05
-6.20591036275725e-06
-2.52851901983233e-06
-1.9369239938505e-05
-2.4050415643317e-05
-3.11104603670657e-05
-3.48421043037543e-05
-1.27006842102049e-05
-1.58616313312225e-05
-2.75535175552588e-05
-1.839923295035e-05
4.54000875212481e-06
-2.14606274598598e-05
-1.16361733710702e-05
-1.84300710963071e-05
-1.76883931766352e-05
-1.60931103470633e-05
-2.83971477053037e-05
-1.38922789970168e-05
-4.48058226342071e-06
-2.33449161263691e-05
-2.51319646416551e-05
-1.54270040476535e-05
3.47797444745375e-06
-1.39422252834069e-05
-4.18412853028508e-06
-2.62169403752945e-05
-1.38015365720447e-05
-2.7661939575522e-05
-2.09610069152307e-05
-2.03004040531577e-05
-1.77337387605654e-05
-2.92308454603432e-05
7.92160755026951e-06
-1.78755132938012e-05
-1.20400951279798e-05
-2.16540488314544e-05
-1.80877365704238e-05
-4.16232744646227e-06
-9.24936240583247e-06
-9.73661064823207e-06
-3.80802462338063e-06
-2.64563693542512e-05
-2.00603642758369e-05
-1.0023699727357e-06
-2.33832776009841e-05
-2.80079968593458e-05
-1.833320080964e-05
-1.71219104350662e-05
-9.02776907293255e-07
-3.09587403486205e-05
-9.79102440178396e-06
-3.1321844471349e-06
-2.25528383450609e-05
-6.82438445353062e-06
-3.05106057304201e-05
-1.30077180523345e-05
1.30040363064105e-06
2.23704125987593e-06
-1.58906238848255e-05
-2.94392239708233e-05
-3.23608881292604e-05
-2.17668951029206e-05
2.86742559042343e-06
-2.82295077742477e-05
-1.37482088366809e-05
-1.92882955858471e-05
-1.80773672395524e-05
-1.22572359840175e-06
-7.53337692294064e-06
-2.26037422612429e-05
-3.16705604280189e-05
-2.73828011603186e-05
-1.75753217421507e-05
3.29396624200852e-06
-2.30459727351924e-05
-7.70915431500845e-06
2.52683914344591e-06
-2.39161885175419e-05
-2.10914604654898e-05
-1.79896263556293e-05
-6.22720072883858e-06
-1.72746387375887e-05
-4.24832822177865e-05
-2.54520921818506e-05
-9.36707713172843e-06
-1.20352415048444e-05
-4.93787013225764e-06
-1.64074445973605e-05
-5.21347454777582e-06
-1.12047062220225e-05
-1.69564448567426e-05
-3.12725720006318e-05
-1.20031414083259e-05
-1.33767015584311e-06
-2.11448167381984e-05
-8.93705769947757e-06
-1.39941511948257e-05
-1.85587744261298e-05
-2.55942316350456e-05
-8.16153572198321e-06
-2.80148379357638e-05
-2.40958557160317e-05
-1.65541182898306e-05
-1.50158347444955e-05
-1.92106358125286e-05
-1.50765938386534e-05
-1.21996136646495e-05
-1.70431129883208e-05
-3.35895475152435e-05
-2.2344325248568e-05
-6.31540032368009e-06
-8.11330242089384e-06
-2.58490056954133e-05
-1.78131595266134e-05
-2.03406343934871e-06
-4.99069291082067e-06
-2.13779056687121e-05
4.17319686221484e-06
-2.03857157658164e-05
-9.93098514370633e-06
-7.00830313797822e-06
-1.04862812939436e-05
-2.34327799306836e-05
-1.93330890903768e-05
-7.45223701943461e-06
-7.94828996013119e-06
-9.62149855917146e-06
-1.87236181354523e-05
-1.434022275282e-05
-1.23562497540051e-05
-1.22882260884911e-05
-1.90239254722907e-05
-1.69738985259108e-05
-2.17732609994369e-05
-1.8415814817593e-05
-3.61265098553595e-06
-2.09637103120199e-05
-3.07637404798292e-05
-3.17727485628262e-05
-7.35399146282229e-06
-4.98424114105692e-06
6.08457021425911e-06
-2.49269525086295e-05
-1.9382891419875e-05
-3.44900289054653e-05
-6.97450538110169e-06
-1.31483833835809e-05
-1.92568648294585e-05
-2.89081404024958e-05
-9.93340728321566e-06
-2.71015514177629e-07
-1.13551861418287e-05
-1.78729980892918e-05
-2.77356620469278e-05
-1.48627213966901e-05
-2.11787248654619e-05
-1.97296426935333e-06
-1.11214390547719e-05
-1.08978265856001e-05
-1.75994863520956e-05
-1.03578578065348e-05
-2.09059580496907e-05
-2.05388713537152e-05
-2.01210592717051e-05
-3.30583855367896e-05
-2.69571206909788e-05
-1.37174574406886e-05
-3.23156377558516e-05
-1.60540948345837e-05
-1.36642663042788e-05
3.49979819069898e-06
-1.44765893710915e-05
-2.15715682044581e-05
-2.57114054178744e-05
-3.5410782987745e-05
-2.8281929929639e-05
-1.27597115025411e-05
-2.5189244220016e-05
-1.83365682733305e-05
-2.15988882910433e-06
-1.74716499694415e-06
-6.23562716565381e-06
-3.8991079073925e-05
-7.85897590054183e-06
-8.55090966368043e-06
-2.88285343100418e-05
-2.72011941895993e-05
-1.01776087977556e-05
-3.85551895897761e-05
-2.80517424364756e-05
-4.01430978975421e-05
-2.39039904729376e-05
-2.27124180038651e-05
-9.54455068228742e-06
-8.52074459209402e-06
-2.18132956098237e-05
-2.580242679971e-05
-2.45391349736845e-05
-1.69850217602514e-06
-3.13567637571439e-06
-2.15483830142542e-05
-3.0836868075198e-05
-1.26588426012119e-05
4.2582842519058e-06
-1.11133822251731e-05
-1.92894813507031e-05
-2.55524251230148e-05
-3.02588194443074e-05
-2.41607598102378e-05
-1.5568198659628e-05
-1.52831422399794e-05
-2.24644689506616e-05
-2.17814484820243e-05
-1.32885560856346e-05
-2.89143928691796e-05
3.16106186826882e-06
-2.78980644430285e-05
-8.70433153760116e-06
-2.0238635863889e-05
-1.15417925770834e-05
-1.45986401910768e-05
-1.83921229613368e-05
-1.8639441396776e-05
-3.67541496232123e-05
-6.82526175229748e-06
-1.94040501192316e-05
-2.70268170468776e-05
-2.83780351186858e-05
-1.9409736061143e-05
-8.55119176452686e-06
-3.10159315591446e-05
-1.70779161761671e-05
-2.67746924688137e-05
-1.75684123034047e-05
-2.87030128031218e-05
-1.18276680888722e-05
-2.80274336610783e-05
-1.19684358064461e-05
-4.26285218538229e-06
-1.6077106456853e-05
-2.47734142370083e-05
-1.62570078994743e-05
-2.20724222915438e-05
2.12168366493136e-06
-2.91554789920562e-05
-2.1280206324114e-05
-2.03946655488891e-05
-1.30176022257651e-05
-2.08905486968201e-05
-1.88518177896691e-05
-1.36531765826149e-05
-7.33864402011311e-06
-2.55725752091665e-05
-1.62593833408577e-05
-1.65777570890839e-05
-1.89425131549285e-05
-9.7477325051443e-06
-1.75397595340196e-05
-9.24486033738937e-06
-6.15727865169763e-06
3.41561993307469e-06
-2.41718855761273e-06
1.46109641034361e-05
-2.24295300114831e-05
-3.45716144754605e-05
-9.05028611748862e-06
-5.980873037801e-06
-5.44139507144045e-06
-7.38003421237587e-06
-1.52299949650646e-05
-2.21315752400494e-05
-1.66331158918843e-05
-5.07087659054844e-07
-2.35944764955512e-05
-1.9225281224873e-05
-1.60285403269402e-05
-1.30215758863363e-05
-8.4054435994687e-06
-1.39128256741917e-05
-1.17088103943207e-05
1.1497134069002e-05
-1.06354691635621e-05
-1.21411109973949e-05
-1.39712651445035e-07
-2.45176596003702e-05
-7.92163170424833e-06
-3.5633197881418e-06
-1.609912061578e-05
-1.9297173514011e-05
2.71721140670728e-07
-1.75806206195067e-05
-3.04911429341817e-05
-2.36038018236059e-05
-2.58075087415876e-05
-1.38737606471343e-05
1.66101009838488e-06
-3.0773885620824e-05
-5.90483051851301e-06
-1.58755674050679e-05
-1.5801838283582e-05
-2.2053030686154e-05
-3.43055569612602e-05
-5.27342801920849e-07
-1.74895712613725e-05
-1.31230934647527e-05
-1.323448146974e-05
-1.19572576962239e-05
-1.24793920016598e-05
-3.03706747611584e-05
-2.13429584994975e-05
-1.29337453849707e-05
-1.15611768999093e-05
-2.62794043193698e-05
-2.3417182915123e-05
-8.97627885909327e-06
-8.76750887102501e-06
-2.69277909515526e-05
-2.67920120460498e-05
-2.02002979500674e-05
-1.12199139220239e-05
-9.54655507567887e-06
-3.23007560255994e-05
-9.97616044021735e-06
-6.52353689043214e-06
2.34084188928768e-05
4.76401612729502e-06
-3.69826565575271e-06
-7.76411633256981e-06
-2.5760409913236e-05
-1.51377933861565e-05
-1.88143420169457e-05
-2.9293960780483e-05
-2.65011683533429e-05
-4.54406247627135e-05
-1.46345302268578e-05
5.88636402211445e-06
-1.43331639044232e-05
-2.87102135168268e-05
2.15859601358544e-06
-1.12163185836318e-05
-1.27821682267651e-05
-8.02234960211966e-06
-1.41943092091699e-05
-1.98746076547245e-05
-9.92816948741842e-06
-2.31928656955154e-05
-2.21538112272541e-05
-2.42909029135496e-05
-1.49783322464927e-05
-1.61172274765088e-06
-1.87081163905073e-05
-2.45337474075087e-05
-1.28679155862134e-05
-4.71424413097327e-06
-1.01975893037733e-05
-8.06059271762326e-06
-2.00056981448577e-05
-8.89509571780969e-06
-2.04902486229706e-05
-1.13781669609668e-05
5.5529013154212e-06
3.85059365368142e-06
-1.38410888802183e-05
-9.97903203882491e-06
2.19536112397408e-07
-1.49003607992129e-05
-2.63924835529441e-05
-2.76598993513472e-06
-1.84319920214937e-05
-3.07581518408651e-05
-2.10484059937821e-05
-1.88724609330037e-05
-1.11887897144391e-05
-1.5834859541516e-05
-3.38650964316133e-05
5.24191049825468e-06
-9.73510215874154e-06
-2.36968792190511e-05
-1.16542489114896e-05
-2.23121595363401e-05
-3.81412285550405e-05
-1.29361674033424e-05
-1.56762199496363e-05
-1.77729188606386e-05
-3.3006961287148e-05
-9.3043107270577e-06
-1.87947515174151e-05
-8.60524955934372e-06
-2.10984780323076e-05
-2.72443833243972e-05
-1.00183475955344e-05
-4.35932583164377e-08
-2.78657191094518e-05
-7.71995415311203e-06
-1.00796121376747e-06
-2.98536710421999e-05
-1.05876333432535e-05
-2.22561124269698e-05
-2.84079073363988e-05
-1.34572528821103e-05
-3.97028522744754e-05
-1.459201886624e-05
-2.02416275134394e-05
1.83116102533851e-05
-2.26839623327576e-05
-2.49349209020864e-05
-1.59935628879631e-05
3.20162465533338e-06
-3.65829711903155e-05
-3.13045346784558e-05
-1.96495755247217e-06
-1.82906489270822e-05
-3.89192324027909e-05
-1.67687305614143e-05
-3.06746635548214e-05
-3.69505271054634e-06
-1.36568681671879e-05
-2.99484540466117e-05
-1.24622940144391e-05
-2.55747987878316e-05
-3.79950914468238e-05
-1.91603738708981e-05
-2.9133848714353e-05
-3.28938773499159e-05
-1.83129962652724e-05
5.02502553682093e-07
-1.01604729629198e-05
-2.01592356091149e-05
-2.62272123739675e-05
-5.57347874447433e-06
5.3881598312921e-06
-1.41487970119426e-05
-2.08373767752783e-05
-3.03039012285127e-05
-3.35394870282783e-05
-2.44734137332865e-05
-2.17067443301487e-05
-1.28315464699928e-05
-1.36628550428886e-05
-2.36499014054402e-05
-2.67270373949716e-05
-2.73958542956142e-05
5.14242673796918e-07
-1.28516139806741e-05
-1.93269045365352e-05
-3.02827889672134e-05
-2.07783792781039e-05
-1.72825530438345e-05
-1.84498324040699e-05
-1.94500190099558e-05
-1.57081686843551e-05
-1.76151873673315e-05
-2.06119515700706e-05
-3.82588927768527e-06
-1.02653413530593e-05
-3.18711341003572e-06
2.27038813682702e-06
-2.38114038852334e-05
-4.06055513169708e-05
-4.08444615340705e-05
-1.97835582549955e-05
-3.77182862279306e-06
-9.74952552542864e-06
-6.11987678017685e-06
-1.6300532297602e-05
-3.24879700945865e-05
-1.62628671792871e-05
-1.18326172986179e-05
-1.63528235115569e-05
-1.13117937040094e-05
2.07106218763309e-06
-2.83045878303808e-06
-1.11024063802112e-05
-2.96444840684743e-06
-1.37623971455597e-05
-1.21036892621466e-05
-2.31704509880741e-05
-3.49491483237627e-05
-6.78244514521028e-06
-1.73547779150928e-05
-1.7357627451648e-05
-9.04140967889089e-06
-3.60178458579753e-06
-2.52228239736274e-05
-1.22251826549802e-05
-4.89052150729684e-06
-1.16475667293531e-05
-4.5356327772877e-05
-1.20519129790008e-05
-1.32546160011008e-06
-9.33357805211045e-06
-1.43232044702848e-05
-5.58598771598619e-06
-2.93967026027728e-05
-1.64583674621302e-05
-2.2143216274835e-05
-3.07985419331582e-05
-2.02951242833966e-05
-7.32326547212697e-06
-2.42372666377121e-05
-1.25379292343627e-05
7.36716293205438e-06
-1.50957744857015e-05
-1.49568556687511e-06
-8.39059767120633e-06
-2.31954441668102e-05
-3.64788808179162e-05
-1.69118787100879e-05
-2.02485005477047e-05
-8.58206856755063e-06
-1.77012718358288e-05
-2.96437505934377e-05
-1.95123907756023e-05
-5.41597234591565e-06
-4.35872912680705e-07
-3.25275855615428e-05
-2.46689646901776e-05
-3.22194016033083e-05
-2.77204908446531e-05
-2.67104186696085e-05
-1.66854601464454e-05
-1.63840358731737e-05
-9.53234506950626e-06
-1.05660913219938e-05
-2.74525406311686e-05
-5.22558733580118e-06
-2.25432671415042e-05
-5.24735794905326e-06
-2.73110396010163e-05
-1.21427642697279e-05
-1.99979128870912e-05
-2.12453865144508e-05
-4.01325891965909e-06
-1.35743400844912e-05
-2.69303325573504e-05
-2.88291091027115e-05
8.19181179008112e-06
-2.20595304086639e-05
-7.46859188110502e-06
-1.85149784676409e-05
-5.90154992495519e-06
-2.23756748931416e-05
-3.34361607050594e-05
-1.46723990705348e-05
-4.77056942454716e-06
-2.19996089470454e-05
-8.63364285422699e-06
-3.0101325173185e-05
-1.21076524133967e-05
-2.53223334619558e-05
-1.71460501028273e-05
-1.78427338056177e-05
-2.63629880923838e-05
-1.78642477693771e-05
-1.0328714900355e-05
-2.26525450568603e-05
-9.68909491953263e-06
-7.44820326696329e-06
-1.18095360346777e-05
-3.32902577827631e-05
-1.65387131328292e-05
-1.61437918871303e-05
-2.07948154425732e-05
-2.07924945588611e-05
-1.48352178046804e-05
-2.71806178569324e-05
-5.86909632936646e-06
-7.23916281590807e-06
-2.11590491872381e-05
-2.80300307385552e-05
-9.57471688728923e-06
-1.23386085506472e-05
-6.39924910495294e-06
-2.66894899677196e-05
-2.45455280228081e-05
-1.15357206856435e-05
-2.21475079180407e-05
-2.2354590293668e-05
-1.65330059109797e-05
-1.3852488263178e-05
-2.99570101227223e-05
-9.19681768995197e-07
-1.20368785892398e-05
-7.62876572640508e-06
-1.30386088330389e-05
-1.95915453388256e-06
-3.45101973019758e-06
-8.01713098482292e-06
-2.41651976496682e-05
-7.59101763477957e-06
-1.11308938047367e-05
-1.33348506023967e-05
-2.03288502505558e-05
-2.75619189808866e-06
-2.36240340489469e-05
-1.44399788861548e-05
-8.51970871097319e-06
-2.14498194159696e-05
-2.75545891185166e-05
-8.50173183957131e-06
-1.53627374142968e-05
-1.02020502487926e-05
-1.85471959586866e-05
-1.91932829651295e-05
-4.1063443690634e-06
-1.79133534337819e-05
-2.02779158048874e-05
-1.19923796712797e-05
-2.39117729976295e-06
-2.67858534618426e-06
-2.23393716814647e-05
-1.44870487624967e-05
-3.41202416370851e-05
-1.81409566782746e-05
-3.02391906517735e-05
-6.70652591550829e-06
-3.00216795131316e-05
-1.2133883819406e-05
-1.63150672046328e-05
-2.23766717153065e-05
-2.47717313213916e-05
9.19675785443004e-06
-2.06811500444186e-06
-1.02358502001832e-05
-3.04434035686046e-06
-2.36920372764075e-05
-1.40824123181942e-05
-1.93887321911083e-05
-2.83175127604568e-05
-4.18489226628472e-07
-6.76543937655585e-06
-1.15022204134293e-05
3.26716096800287e-06
3.31798768153315e-06
-7.94120666357022e-06
-1.66869750277175e-05
-1.30773038890486e-05
5.48962544441228e-06
-7.98007109607112e-06
-1.30424314067571e-05
-2.91174476956324e-05
-2.71921261402699e-05
-1.54113733917127e-05
-4.74820532134363e-06
-1.01321859164469e-05
-3.18322418416988e-05
-2.41308881591499e-05
-5.61323327741185e-06
-1.19787245394059e-05
-7.78562053123127e-06
-8.7025978966931e-06
-4.61285068311636e-06
-9.50992777566861e-06
-2.29113860202742e-05
-1.3313304768735e-05
-5.82223043076891e-06
-2.5127472487065e-05
1.03205776304419e-05
-5.23125349234006e-06
-3.32528851603867e-05
-1.3386778527728e-05
-1.13103491129491e-05
-1.72199173419708e-05
-1.18834959758989e-05
-2.22368943149055e-05
-1.05031900941182e-05
-1.37717078206509e-05
-2.77733468444895e-05
-1.44073014797186e-05
-2.53137780788279e-05
-2.54594772967241e-05
-1.89652470508459e-05
-1.90477534469438e-05
-2.62179771444373e-05
-3.24524850508305e-05
2.42117368386931e-06
-5.88053396534461e-06
6.65118842080228e-06
-1.01341435642862e-05
-2.96272141218616e-05
-1.46377749451147e-05
-2.74247516104649e-05
-1.91794170851371e-05
-2.42126924086116e-05
-1.51648302303608e-05
-1.39199861802615e-05
-1.8495611960429e-05
-4.85973224163261e-07
1.84339790934837e-06
-2.01453480483474e-05
-4.56727006333502e-05
-9.37492033245356e-06
-2.15247630801299e-05
-1.0492022364148e-05
-1.13687896223766e-05
-1.46937200107607e-05
-1.5867596512974e-05
-1.98071676921778e-05
-2.24327364000452e-05
-1.00162523420722e-05
-5.9031592860817e-06
-1.07752678179135e-05
-1.0701858201357e-05
-1.89872442305226e-05
-7.94913918968064e-06
-1.37304218809979e-05
-1.03186501737959e-05
-1.45670237417016e-05
-5.55646924015496e-06
-2.14617578313829e-05
-1.78412172753155e-05
3.99710549644356e-07
-1.63143053017383e-05
-1.47199818883372e-05
-6.74011394455611e-06
-2.07649118082645e-05
-1.09248985026625e-05
-1.06611184658637e-05
-3.24828722456749e-06
-1.31471268108816e-05
-1.54605233672858e-05
-6.46238023440447e-06
-4.13806425667222e-06
-2.32617415707054e-06
-8.4082788647016e-06
-2.53504007042836e-05
-5.41558735753423e-06
-2.30242922459403e-05
-1.41430110527219e-05
-1.33369380603698e-05
-8.3139056070329e-06
-1.45261887762957e-05
-9.66956939893084e-06
-1.91590750723525e-05
-2.16585507397088e-05
-9.11079451134807e-06
-1.15284876992838e-05
-1.87562108609999e-05
-7.19882787027823e-06
-3.16154466409075e-05
-1.88865529414476e-05
-1.54911564590396e-05
-1.52178706275889e-05
-1.78088305223088e-05
-1.76904758140883e-05
-2.82935551221827e-05
-1.92088831820499e-05
-2.22587629743214e-05
-1.22492741330549e-05
-1.86936103458428e-05
-1.91810316831984e-05
-2.12022937502398e-05
-3.00462354427305e-05
-1.51005686543044e-05
-2.10577901776306e-05
-3.19906502776988e-05
-1.52697233681187e-05
-9.26467217308084e-06
-4.04133293916127e-06
-2.82707245112976e-05
-4.62332840687588e-06
-9.9550556265161e-06
-3.19529124436013e-06
-2.0999096060221e-05
-3.20906275948909e-06
-1.51306559675328e-05
-2.00801724330877e-05
-3.98085219997858e-06
-1.65283571583247e-05
-1.57933695142547e-05
-1.60868444887874e-05
-2.23897856956797e-05
-1.48332980275759e-05
-3.5507012501583e-05
-1.07244401853826e-05
-9.90527578213269e-06
-1.44691615597712e-05
7.72420090741892e-06
-1.89969519183934e-05
-1.72456829170138e-06
-3.1389812233241e-05
-1.00551401487031e-05
-7.92067481693253e-06
-1.31270928263223e-05
-2.44030101801163e-05
-1.96279331515131e-05
-2.61088085135163e-05
-3.63044730497264e-05
-1.71742085502967e-05
-1.35296069093683e-05
-2.92051839977005e-05
-1.31895134507207e-05
-7.3327936358153e-06
-8.01502220846524e-06
-1.49869626346341e-05
-1.97617434036815e-05
-1.19331028119605e-05
-1.7089538264953e-05
-2.29671356263883e-05
-2.66622341252936e-05
-2.22363774013884e-05
-9.14854527516407e-06
-1.55545383870342e-05
-1.1238450325908e-05
-1.13610291381009e-05
-1.64610128467179e-05
-1.14004362593539e-05
-3.77688535558074e-06
-1.99727659126428e-05
-2.70404887931051e-05
-6.80582452452722e-07
-2.81113348130659e-05
-3.17332996627081e-05
-1.74559469547447e-05
-1.89598240272668e-05
-2.73883145116072e-05
-5.39997948889826e-06
-7.09080586779459e-06
-3.50061950139341e-06
-1.17601301446756e-05
-1.72420257910626e-05
-1.99359295812401e-05
-1.2254739200142e-05
-1.89610543331159e-05
-6.67574960848046e-06
-3.46120689688687e-06
-1.80854458176613e-05
-1.48120828363526e-05
1.12668766205621e-06
-3.32831566455014e-05
-2.76634033249086e-05
-2.67445289218928e-05
-2.9218998300697e-05
-7.50315107743871e-06
-2.35369428218911e-05
-1.74554735725693e-05
-1.13659567828824e-05
-3.16590459148873e-05
-2.28901914832327e-05
-1.67600381042514e-05
-1.58807172932126e-05
-3.08416003956201e-05
2.86712616028602e-06
-1.76289421236715e-05
-1.95765204341815e-05
-1.52777309916066e-05
-2.40145365571472e-05
-2.45676544453719e-05
3.33446485498129e-06
-8.69517785673567e-06
-1.48706962233404e-05
-2.67470713370642e-05
-1.77647487301801e-05
-2.91501472280557e-05
-1.1067564770798e-05
-2.46720801289491e-05
-6.48679259531761e-06
-3.05321838738473e-05
-1.0998794265654e-05
-6.80515434255827e-08
-9.74574941710643e-06
-1.20917311738433e-05
-8.55117717084112e-06
-1.6674007870799e-05
-1.63934197780939e-06
-3.60137685486683e-05
-1.48362482642809e-05
-2.71198723401355e-05
-1.33818843779386e-05
-1.37705440339552e-05
-1.68619692748309e-05
-1.21720214900276e-05
-2.98739191396691e-05
-1.72949198457684e-05
-1.07372759732107e-05
-2.36337729145557e-05
-1.25374662828209e-05
-2.5091489244933e-05
-8.43389244661383e-06
-2.23413978817314e-05
-2.75752586318975e-05
-2.18938457505908e-05
-1.17934527616201e-05
-1.78259643618351e-05
-3.52136276666878e-05
-3.87852083195309e-05
-1.34183477454086e-05
-1.53568249553455e-05
-1.14820365245858e-05
-1.82492398349907e-05
-2.32945128020296e-05
-5.59249095907945e-06
-1.66037017779299e-05
-8.45309079700424e-06
-2.14319970723924e-05
-2.79209981576368e-05
-2.59112430973973e-05
-1.24947234717536e-05
-2.35795627789464e-05
-1.75807197034977e-05
-1.68441776013481e-05
-2.31045298490056e-05
-5.17176596408725e-06
-2.38268575050969e-05
-1.23718604437002e-05
-1.46842646650448e-05
-1.30366104860029e-05
1.46946313121551e-08
-2.97740771563465e-06
-1.22899141839108e-05
-1.54157507605991e-05
-1.32674846994336e-05
-1.05029599013104e-05
-1.42615009064569e-05
-1.5078111089972e-05
-3.623846383546e-05
-4.41680514209424e-05
-1.36787722999474e-05
-1.85136035950136e-05
1.56109147527086e-06
-2.23605299933129e-07
-3.25528976849229e-05
-1.04663067077495e-05
-2.83836481151875e-05
1.40196625972455e-06
-1.12451941028811e-05
2.16313078396929e-06
2.81460247460079e-07
-2.7364068717528e-05
-7.70353553313726e-07
-3.24504944831203e-05
-1.57801536180207e-05
-3.11116964458801e-05
-2.19214660912498e-05
-8.20055222160191e-06
-2.60925626268971e-05
-2.3352385767683e-05
-1.91231152551284e-05
4.8913154382542e-06
-1.30987844960694e-05
-1.54693757094881e-05
-1.483448390506e-05
-1.51932512725248e-05
-2.56650938838708e-05
-1.75824494425403e-05
-1.44781575497472e-05
-6.70590255592948e-06
-2.03409814165425e-05
-1.71566925778414e-05
-2.39224240493996e-05
-1.80169599231832e-05
-3.40427455602068e-06
-1.89020907475733e-06
-1.69190501993505e-05
-1.1671304132601e-05
-2.87320917020873e-05
-1.25308125713406e-05
-2.39039201391044e-05
-2.72749055427361e-05
-1.00215391024041e-05
-1.46609888849785e-05
-3.14833106318911e-05
-1.5602334471974e-05
-9.77976806009736e-06
-2.30075805194972e-05
-2.12660410233113e-05
-1.52320955306827e-06
-2.07522671258467e-05
-1.45354923865495e-05
-7.99238527728738e-06
-1.89684566960484e-05
-2.85461446941137e-05
3.36730152586096e-06
-1.80138625208987e-05
-4.64493887079831e-07
-9.89989602486231e-06
-2.04046411305707e-05
-5.00421962952349e-06
-6.12120665322194e-06
-1.49094286907344e-05
-1.08055890553103e-05
-2.1687056807536e-05
-1.52465837946101e-05
-2.75238521846281e-05
-8.34930819445611e-06
-1.893123009695e-05
-2.31730988264254e-05
-1.17638500102073e-05
-1.08759377799923e-05
-9.36360877174865e-06
-1.1716257309702e-05
-2.49707238690308e-05
-4.92224605170168e-07
2.65511926657881e-06
-3.06440204382237e-05
-2.80091291401086e-05
-6.80613642637716e-06
-1.15021967047507e-05
8.12112067684788e-07
-2.36946781626716e-05
-2.60267000692194e-05
-2.06690811930173e-05
-4.09701446858084e-06
-2.1756081149734e-05
-3.04569055966889e-06
-1.92317675542399e-05
-1.57438018381026e-05
-2.2203891149514e-05
-3.57859039332573e-05
-1.33319988835455e-05
-1.20113411131355e-05
-2.79703171081655e-05
-2.00085500038595e-05
-2.77432652386146e-05
-3.31833373161042e-05
-1.29980240234086e-05
-1.87650980870189e-05
-2.23291147684612e-05
-8.39347334888688e-06
3.98553796429493e-06
-2.94480029760992e-05
-4.22184333631417e-05
-2.95263920351949e-06
-3.76813092503791e-05
-1.52395011624401e-05
1.56830435230757e-06
-3.25370969652574e-05
-2.28316527445251e-05
-1.26039409407863e-05
-1.96448182678198e-05
-2.48685506931713e-05
-1.86848725308236e-05
-6.55358930535046e-06
-1.90242623527335e-05
-2.96779267023317e-06
-1.88431598730095e-05
-1.64853561295559e-05
-1.06498040949476e-05
-1.60450980169138e-05
-6.83632959930276e-06
-2.45778332053339e-05
-6.80800019515471e-06
-1.52774811674735e-05
-2.52139099204233e-05
1.88734221405995e-06
-2.56798366056524e-05
-1.65210953331483e-05
-1.2502979501722e-06
-2.60398250667744e-05
-6.34738665733331e-07
-7.61737069789911e-06
-2.02262581378203e-05
-1.00084047658126e-05
-1.42186313166641e-05
-8.96167223668943e-06
-1.84362938602757e-05
-2.58682320987971e-05
-7.75098957224606e-06
-2.46184147445344e-05
-7.96497408827175e-06
-1.01319411880603e-05
-3.81342026908022e-06
-1.23740316596608e-05
-5.18256909338306e-05
-1.04457111883511e-05
-1.21845036926499e-05
-1.19543871612982e-05
-1.5728400648984e-05
-8.40442788052841e-06
-9.75588728153659e-06
-2.35269877814039e-05
-1.58138686414967e-05
-1.54869105255474e-05
-1.58004883202207e-05
-1.47718396656122e-05
-1.51223733008103e-05
-1.39891063307324e-05
-1.26063966603065e-05
-3.20074184320435e-05
-1.7013420804697e-05
-1.33116065343411e-05
-1.7988823127185e-05
-3.00344207413307e-06
1.89501263927533e-06
-1.20251689934895e-05
-2.91324738886962e-05
-1.67714981498031e-05
-1.06415610673392e-05
-2.76649706518051e-05
-2.20894565295551e-05
1.3242090706369e-05
9.1226450779987e-07
-1.57903051345591e-05
-1.10377329430184e-05
-2.23263201032394e-05
-8.06506568933989e-06
-1.02105325816521e-05
-1.46377508711277e-05
-5.89711655063125e-06
-1.75988684417491e-05
-8.96413624363481e-06
-3.7960716255298e-06
-1.3027465005244e-05
-1.39978719931598e-05
-1.08738236060698e-05
-2.01139314432626e-05
-8.04798721527488e-06
-1.72133543546088e-05
-2.18031680436943e-05
-4.10724862657542e-06
7.3459655523705e-07
-6.16478442546158e-07
-1.28733626404328e-05
-2.00713186077192e-06
-2.11640561878143e-05
-4.07379941457665e-06
-1.43092307440055e-05
-3.53820089531395e-05
-1.98416486581369e-05
-3.0010303119795e-05
-1.79393838046206e-05
-1.60065893408484e-05
-5.86045307876463e-07
-3.34586210057796e-05
-1.86021541463341e-05
-1.80224905161792e-05
-9.27995194944961e-06
-2.27735260454261e-05
-7.59234824402199e-06
-4.44694568654995e-06
-2.8505607585786e-05
-1.04428827636369e-05
-1.70875739572447e-05
3.35976648967961e-06
-1.41996646812863e-05
-6.04951974427334e-06
-1.49457735246347e-05
5.21075427263889e-06
-2.40339986310131e-05
-3.29425084608117e-05
-2.46714205981061e-05
3.33511183898249e-06
-5.08041159911228e-06
-1.21662400019395e-05
-5.64825008470413e-07
-1.21944769220238e-05
-2.30605902477048e-05
-6.90675048620232e-06
-2.09290943925366e-05
-8.02763837810558e-06
-1.11446763583537e-05
-1.7289157019349e-05
-1.04555097822679e-05
-1.04501552644441e-05
-1.14276555957244e-05
-2.23312821392698e-06
-2.12748884761675e-05
-5.41506965946194e-06
-2.38970291410021e-05
-1.16409469914407e-05
-1.9167457813883e-05
-8.97997297831617e-06
-7.27380730129376e-06
-2.68318676589672e-05
-8.05464823786954e-06
4.04843767576015e-06
-2.23412612843257e-05
-2.49559168314637e-05
-1.37714752071197e-05
-2.41098763423839e-05
-1.46555836150893e-05
-2.80934406738117e-05
-2.88113348950315e-05
-2.94490085994409e-05
5.57887088449566e-06
-8.17360477491666e-06
-2.26922648544598e-05
-2.74611842719561e-05
-1.07105179043376e-05
-3.12511201377855e-05
-1.67184940149512e-05
-1.17571939080791e-05
-2.30238332747778e-05
-2.41199830125746e-05
-1.43621391628033e-05
-1.50927561839705e-06
-3.19750161749606e-05
-3.03629854589846e-05
-2.50292558594345e-05
2.42548221416022e-06
-2.27432935159908e-05
-3.52544727338954e-07
-2.8388575990014e-06
-7.94280418339951e-06
-4.65429461776514e-06
-1.06729684844564e-05
-1.65698075109131e-05
-3.2954910742746e-06
-1.64996813777891e-05
-3.46847963616386e-05
-1.08972455105052e-05
-5.69667486142907e-06
-1.95704643616962e-05
-1.05396074251815e-05
-1.07415444946816e-05
-1.63477505983664e-05
-4.56738765059642e-06
-1.19691808622983e-05
6.82263777514765e-06
-1.09139234616515e-05
-1.49121109654988e-05
-5.24857357499981e-06
-1.49368699809969e-05
2.8845993148032e-06
-2.43640383484992e-05
-1.47064314353749e-05
-3.50469524929229e-06
-2.48792295602376e-05
-2.1470852099561e-05
-2.00288279673037e-05
-2.31800302277921e-05
-9.83502552585866e-06
-1.73708936111021e-05
-1.0718810746173e-05
-1.16548574083665e-05
-1.44337863000746e-05
-2.20800943616886e-05
-1.38168221720697e-05
-1.87187030208493e-05
-1.98230725098652e-05
-4.30607883198575e-06
-5.85683014928582e-06
-1.45747971036932e-05
-3.16455840529471e-05
-8.87621330510282e-06
-1.93414041377611e-05
-1.07857158791879e-05
-1.09848706315163e-05
1.10814731555929e-06
-7.36430125149519e-06
-3.24424008314331e-05
-2.79772487625136e-05
-1.34937379221426e-05
-1.13642046343489e-05
-1.24918631975188e-05
-4.07427986702983e-05
-2.54296385568549e-05
-5.91473666082467e-06
-2.10560573740154e-05
-1.45722843047309e-05
-2.20897669620076e-05
-1.74160580894256e-05
-3.13998532120491e-05
-3.11050883542794e-05
-2.13922975484771e-05
-1.30701343290938e-05
-1.57371718152703e-05
-1.07879985796545e-05
-6.26780474599198e-06
-2.10288348624145e-05
-3.20144566731894e-06
-2.39924663790618e-05
-2.19621858855935e-05
-7.1425561558611e-06
-1.16530987629995e-05
-2.53762494888502e-05
-1.83624423711796e-05
-3.24142337666522e-05
-8.7960715489443e-06
-1.98821921453241e-05
-1.409051976596e-05
-1.47891765280635e-05
-6.50569945343317e-06
-1.53553195592118e-05
-2.01223517288735e-05
-1.87140637609557e-05
-7.81715181786541e-06
-1.45080685366032e-05
-2.11473908253048e-05
1.82490458217492e-06
-2.55391511366845e-05
-1.11842265517752e-05
-2.48828077698636e-05
-2.7511997169232e-05
-1.68876373626415e-05
-6.62195142981531e-06
-1.16690399159955e-05
-1.45955231935296e-05
-3.26820370576979e-05
-2.27075434415025e-05
-4.1084321058152e-05
-7.78537314184817e-06
-1.71761947139367e-05
-2.90526537514134e-05
-7.32594082871169e-06
-6.43630179752118e-07
-2.28373493569628e-05
-8.33646956784435e-06
-6.18038665561874e-06
-1.50875387225327e-05
-1.65785886212656e-05
-2.14175226088262e-05
-1.71047743492131e-05
-3.58213720565739e-05
-4.68654673296784e-06
1.09969666115185e-05
-2.25069768680526e-05
-1.10102796102881e-05
-4.86179066470844e-06
-2.46781224783592e-05
-2.47325423732598e-05
-2.39366980146364e-05
-1.52773957271961e-05
-9.83538306169164e-06
-2.37360362823975e-05
-2.30373558745444e-05
-1.64640484886292e-05
-7.04183332996244e-06
-1.88657882835306e-05
-2.14254820185016e-05
-1.70789721876427e-05
-3.31547827169986e-05
-2.43045501168756e-05
-3.18148168851981e-05
-1.22569457841143e-05
-6.34781274609625e-06
-1.55704191466495e-05
-1.38324125023079e-05
-3.03785504971064e-05
6.17882090874764e-08
-7.89536017693088e-06
-1.6047296616269e-05
-5.79369265110179e-06
-2.13962552936962e-05
-1.53523389173934e-05
-2.46085756213436e-05
-1.11783275663496e-05
-1.69464899738133e-05
-1.1088360643029e-05
-3.14851386419864e-06
2.59642668104042e-06
-1.47472369320094e-05
-2.22383964775876e-05
-3.6571147724606e-06
-2.02873443021261e-05
-2.24566948388822e-06
3.04864878373673e-06
-1.28266838108513e-05
-2.45533901436022e-05
-7.39282572141427e-06
3.86033582085889e-06
-2.37823193686366e-05
-5.55717929303283e-06
-1.52332290946325e-05
-2.31008015228624e-06
-2.4812092084465e-05
-2.97232099662907e-05
-2.09419682847011e-06
-2.60699595206992e-05
-1.24402421258256e-05
-3.61536753921803e-05
-1.36069792171667e-05
-2.73592039617034e-05
-1.326329387394e-05
-1.77782928842439e-05
-2.12528772972668e-05
-9.37717496201883e-06
-7.35266867158662e-06
-5.60133113794455e-06
-6.08249161144349e-06
-1.47052681800875e-05
-1.88504618948879e-05
-6.35546746321584e-06
-5.30512947321167e-06
-1.13585778985913e-05
-7.66630691411395e-06
-2.37058284674143e-05
-1.75368687113108e-05
1.16200582132149e-06
-2.09578474881262e-05
-3.30744115182779e-05
-1.1054595646084e-05
-1.31486546287356e-05
-8.18136546499571e-06
-1.52045936885034e-05
-1.45626418780685e-05
-2.62077590818673e-05
-2.19075882600663e-05
-8.92102129629044e-06
-2.00351289241027e-05
-1.18337970767837e-05
-4.02329305804424e-05
-1.3327877403235e-05
-2.85253416163846e-05
-1.55042190193623e-05
-8.80503651107942e-06
-1.94740521150727e-05
-2.87992614250688e-05
-1.30157162623876e-05
-1.51698190782709e-05
-3.27252312228073e-05
-1.74100727579939e-05
-3.93285593270158e-05
-1.01357382402054e-05
-9.31380225365357e-06
-8.26311855850764e-06
-1.43617274204311e-05
-1.42962290783084e-05
-3.64965615982845e-06
1.72615492110397e-06
-4.37611342436481e-05
-1.1465137779323e-05
-3.30323809874844e-05
-1.62106867670972e-05
-2.83768468598096e-05
-1.02828266563544e-05
-1.16999078654765e-05
-1.48893476405365e-05
-2.53424821915179e-05
-1.72369742891392e-05
3.61887600223747e-07
-1.91647558817949e-05
-9.27250988358066e-06
-1.53079487499648e-05
-1.15384012427143e-05
-2.27288060351979e-05
-2.46820139462882e-05
-2.35372984337955e-05
-1.67526361817422e-05
-2.90488630718091e-05
-8.17571185347063e-06
-3.18406924045941e-05
-1.9797702099169e-05
-5.31307725139128e-06
-5.20454686338383e-06
-7.80664535196657e-06
-1.83607254431163e-05
-2.70801992899195e-05
-4.53340742216693e-06
-2.50455482026525e-06
-2.44411777649426e-05
-1.53675846719706e-05
-3.99104499110631e-06
-1.7453863523325e-05
-5.96303530301376e-06
-1.50439870851746e-05
-1.32622671298567e-05
-3.72599285589118e-06
4.44074231190117e-06
-1.24172336587817e-05
-1.79191188012407e-05
-1.05881867588551e-05
-2.07023650842845e-05
-1.63129222885025e-05
-1.35863119885458e-05
-4.2708563822509e-05
-2.52339479952416e-05
-2.18382637535734e-05
-2.51390476346463e-05
-1.44678437893257e-05
-1.04657207893824e-05
-2.7899494988998e-05
-1.01924517632037e-05
-5.49381388809814e-06
-1.68662532614646e-05
-2.46579568265438e-05
-1.07732858797793e-05
-1.59077909242125e-05
-7.11792966156396e-06
-3.17997894970317e-05
-2.10328435527441e-05
-1.04643700625865e-05
-1.14477460985577e-05
-2.09299061829762e-05
-1.5329017922088e-05
-1.40500976301371e-05
-6.32629544270358e-06
-1.89882374015463e-05
-2.41764313243133e-05
-9.69862193028964e-06
-2.70211072253068e-05
-1.78247411296386e-05
-5.35511567516097e-06
-2.01463203549458e-05
-6.12834632649175e-06
-8.88562881313714e-06
-1.76566597502384e-05
-1.11163489190987e-05
-1.1982998339281e-06
-1.15728230948346e-05
-2.81223400882115e-05
-2.08026147227435e-05
-2.67415110136627e-05
-7.87589411631421e-06
-2.39497113925831e-05
-1.87399198402981e-05
-4.70432002339375e-06
-2.66546394886838e-05
-3.59936572761424e-05
-8.3867148332087e-06
-2.05892835906023e-05
-1.96386187136707e-05
-2.12331501704005e-05
-3.85316633494773e-05
3.77636123976967e-06
-1.59381338456887e-05
-3.29114824482461e-06
2.92980750870445e-06
-1.34823548084597e-05
-1.76386735042787e-05
-1.72948339642345e-05
-4.11610997119896e-06
-9.10795425085026e-06
-1.34185064914069e-05
2.28082608314468e-05
-1.36269802941708e-05
-7.20622470170437e-06
-6.21709885724419e-06
-2.72670344360412e-05
-4.07315632567115e-06
-2.07132263189975e-05
-5.89830070398697e-06
-3.08693476720132e-05
-4.84849339923592e-06
-1.68963652772167e-05
1.31166481941692e-05
-2.58544180845599e-05
-1.29698621658375e-05
-5.24930336189893e-06
-2.71471436518251e-05
-2.47510075624359e-05
-9.253618186021e-07
-2.53302041744345e-05
-1.53454358641564e-05
-1.23784264168009e-05
-1.53256768037214e-05
-5.10999982860491e-06
-5.68883153675822e-06
-1.04465518642237e-05
-4.12567023588405e-05
-1.61900977022384e-05
-2.82576637721393e-05
-8.33050440336817e-06
-1.90993173088701e-05
2.66231730182182e-06
-3.60149648151398e-05
-2.47504996829256e-05
-2.13008182142897e-05
-2.06785269398485e-05
-2.99086293857297e-06
-3.60586905333564e-05
-2.5546673825884e-05
-2.32052084574198e-05
-1.37734172243707e-05
-3.13364702628964e-05
-2.98383864899524e-05
-3.70361022650468e-05
-9.20039875365081e-06
1.32329202449242e-05
-2.86095388215785e-05
-1.7495391406038e-05
-1.31955979668254e-05
-8.7484569319065e-06
-1.13008215527304e-05
-2.14246429286856e-05
9.96420098746558e-07
-4.96871584382181e-06
-8.71740758957119e-06
-2.68854742205231e-05
-1.15623007559466e-07
-1.09400025468645e-05
-1.26752332300359e-05
-1.58401131509861e-05
-1.64201485916087e-05
-1.3324110380177e-05
-2.53024677474068e-05
-2.47368581117583e-05
-8.45558582784419e-06
-1.2767510733252e-05
-2.90748721397931e-05
-9.81219697758492e-06
-2.23842071288003e-05
-7.49863283007747e-06
-1.75041499633063e-05
-1.57774068887038e-05
-5.16475487391132e-06
-2.78460566074273e-05
-1.88078207741325e-05
-1.43257810580934e-05
-3.91181662111579e-05
-2.24872991245986e-05
-1.20218208190479e-05
-1.34964078864096e-05
-3.85450085429337e-05
-1.04971703111886e-05
-2.32723093208637e-05
-2.17389769338732e-05
-3.20857292940517e-05
-1.80384359720136e-05
-2.54577110313325e-05
-9.54881638478747e-06
-2.65732243279656e-05
-5.68087191612844e-06
-1.34458245231642e-05
-2.90878164645817e-05
-2.01729147508733e-05
-2.59379832499074e-05
-3.03222949475147e-07
-1.59013400646912e-05
-1.62334466522881e-05
-1.57262695187249e-05
-1.21402329808469e-05
-1.27755240408575e-05
-1.24408627831215e-05
-2.41527431794583e-05
-1.17170076757236e-05
-2.34644843139081e-05
-1.19599147516564e-05
-7.33314620003994e-06
-6.45334861399339e-06
-2.90636921987467e-05
-1.23827627654278e-05
-3.71583760834711e-06
-1.60855770735197e-05
-1.90066431449063e-05
-1.86957098264004e-05
-6.95698789614525e-06
-4.15854307440233e-05
-3.69701336034405e-05
-1.50914964917081e-05
3.74097349792068e-06
-1.91268815448604e-05
-1.93317768986631e-05
-9.69470744731419e-06
-6.15045419731003e-06
-2.9131012236612e-05
-2.53706660218057e-05
-2.11216123508017e-05
-3.09352220831334e-05
-9.08467682210535e-06
-6.67622450431761e-06
-1.20172626815922e-05
-2.04113885371127e-05
-2.25378066257038e-05
-2.05337556509296e-05
-1.0005238808008e-05
-1.05438780502202e-06
-6.27619227010981e-06
-7.70383218638632e-06
-2.34019818369925e-05
-6.57635553269039e-06
-9.7379606710515e-06
-2.32329123646866e-05
-1.93046747684208e-05
-1.94473524582666e-05
-1.49069051691335e-05
-2.6948091006274e-05
-2.21258290362059e-06
-1.66349334666275e-05
-7.03173928274615e-06
-8.37219627552106e-06
-1.51943586018836e-05
-1.35202857763332e-05
-2.65088105300548e-05
-1.03043043392428e-05
-1.25748532099229e-05
-2.04529147599794e-05
-1.78651969370346e-05
-9.34081878159103e-06
-1.12285027574385e-05
-3.32448341025517e-06
-3.48908124830113e-05
-1.79541778275367e-05
-2.16769300266682e-05
-3.60163067812705e-05
-3.4214611259763e-05
-8.16772392292454e-06
-1.85454293656808e-05
-2.62518175551158e-05
-1.23647935789073e-05
-1.72896227926208e-05
-9.61930032986734e-06
-6.11838723121879e-06
-2.42797615491169e-05
-4.65299703911539e-06
-1.41488585504785e-05
-3.88574023495868e-06
-1.4568683394167e-05
-2.09209064886623e-05
-3.51015697896273e-05
-1.64446088804122e-05
-1.68211355940655e-05
-9.72912025946904e-06
-1.5735371394925e-05
-3.03720981211832e-05
-1.89507628448936e-05
-3.7974957980595e-06
-1.16647105085069e-05
-8.19375561839045e-06
-1.97685287742848e-05
-1.58652871793529e-05
-3.99758610977687e-05
-1.97877539283833e-05
-1.96060920534246e-05
-6.48991925087856e-06
-2.63567433583593e-05
-2.60714089306278e-05
-1.69412608367318e-05
-1.90778009025821e-05
-2.39334075390386e-05
-1.61593234828982e-05
1.35663427292857e-06
-1.21600818852719e-05
-8.71090293770333e-06
-1.54703105469353e-05
-2.42196346492263e-05
-1.29766945361699e-05
-1.129559785773e-05
-1.73740403498804e-05
-1.55342524993554e-05
-1.66479508472856e-05
-1.03661471019378e-05
-3.6748927295377e-05
-2.26829991270335e-05
-1.40020962190597e-05
-2.3161053086647e-05
-2.794680101639e-05
-6.05091139569947e-06
-1.21019211585337e-05
-2.20073521328386e-05
-2.15102381344126e-05
-1.55921596193007e-05
-8.90025720025384e-06
-1.59071259464586e-05
-1.72490323139858e-05
-2.40726017861742e-05
-2.85728529196293e-05
-1.7953373056956e-05
-1.09961465564847e-05
-3.19820832118257e-06
-1.5294360750372e-05
-4.3413005805074e-05
-1.77863598967109e-05
-1.41006504356616e-05
-3.78579126782862e-06
-3.66937275650874e-05
-1.51217490478887e-05
-1.41051134490202e-05
-5.47190898584681e-06
-1.50363659358812e-05
5.74850416513693e-06
-2.90134929053632e-05
-9.07139351472988e-06
-1.49483305845402e-05
-9.7948760649639e-06
-2.17322890519914e-05
7.74358867764895e-06
-9.66487762361441e-06
-1.65252391202768e-05
-2.43225582729459e-05
-1.03480114123299e-05
-2.9712602753751e-06
-1.87550568188548e-05
-1.60493601278628e-05
-6.60691962906883e-06
-2.2656960036729e-05
-2.08541509495591e-05
-3.0958710030957e-05
-2.16525972656415e-05
-1.17468639354206e-05
-2.39929899932356e-06
-2.08871558303916e-05
1.42359687342002e-07
2.08958011184661e-06
5.16084505066823e-06
-2.76776239476742e-06
-1.13167024893332e-05
-1.08651795383433e-05
-1.59582519398803e-05
-8.50617900716186e-06
-1.70538095285621e-07
-2.11917875893953e-05
-6.32500990844847e-06
-3.01184721777943e-05
-4.31766110516384e-05
-7.49797237417942e-06
-3.49566225841893e-05
-2.99392640152984e-06
-2.19091760700916e-05
-1.3674618447272e-05
-7.55059959876879e-06
-2.35910442747397e-05
-6.96938565381557e-08
-1.05465973338989e-05
-1.91183910664285e-05
-2.7981165857751e-05
1.07779428559123e-06
7.93301510962319e-06
-2.23141224802768e-05
3.85443808844064e-06
-3.32464843539185e-05
-3.08078670263033e-06
-2.88553543576889e-05
-4.68379928239915e-06
-7.76498952730919e-06
-2.55267217943903e-05
-1.99006151803026e-05
-7.24113587482029e-06
-1.00664486697486e-05
-6.82914217401036e-06
-1.32781674016615e-05
-2.02030798612833e-05
-1.31546550767383e-05
-1.35129674384974e-05
-1.06409995165602e-05
-2.5086552445592e-05
-1.08829060852834e-05
-2.23424537121286e-05
-1.00575713202225e-05
-1.78102014477741e-05
-2.322839572855e-05
-1.78943966124325e-05
-1.67795920880457e-05
-2.28348342655556e-05
-3.14906701617545e-05
-1.8056405404016e-05
-3.63334452701751e-05
-2.81934847063263e-05
-2.68139804725059e-05
-2.37451701472769e-05
-2.52173391762199e-05
-2.58203086630886e-05
-2.87472647156194e-05
-2.28942940101884e-05
-1.76168939456357e-05
-1.69578780457342e-05
-1.01559917519438e-05
-1.54691378664908e-05
-8.47578109218304e-06
-2.25591279475617e-05
-1.81687273671365e-05
-2.46056691605444e-05
-7.35614814381245e-06
-2.95657286027489e-05
-2.19485524625923e-05
-2.32305410385432e-05
-8.26000241829134e-06
-1.85690492692051e-05
-4.15331683736707e-06
-1.66100909891671e-05
-2.37300511350709e-05
-5.49446221650041e-06
-1.654032273045e-05
-2.07639801576794e-05
-2.4998795754303e-05
-7.61791207585043e-06
-4.53828695212142e-06
-7.21224453794701e-06
-2.2290587431809e-05
-3.11831585814127e-05
-2.04474635167644e-05
-3.35324328251368e-05
-1.87022711699091e-05
-4.1689426432688e-06
-9.86896247860784e-06
-8.56718640696401e-06
-9.5509144136883e-06
-5.29591839415721e-06
-1.23016369888471e-05
-2.99338133171975e-05
-1.29624969137557e-05
-2.47067183643528e-05
-1.40843375718968e-05
-6.78628307793855e-06
-1.42930947624985e-05
-7.6440021886959e-06
-4.11798277934912e-06
-4.62609281713517e-06
-2.82972980615248e-05
-1.54471487812669e-05
-1.1635263141157e-05
-2.8985912553915e-05
-2.73862397435567e-05
-1.38515563776953e-05
-2.4756179206509e-05
-2.74495479779671e-05
-2.35914732899041e-05
-3.13190641484049e-05
-1.51552131195105e-05
-2.30849214124997e-05
-3.64620654034546e-05
-4.19317587272813e-05
-9.85242683939441e-06
2.572313420623e-06
-1.72555931418729e-05
-1.95603102329664e-05
-1.62681546871759e-05
-1.36742374369674e-05
-1.27202724623084e-05
-1.08280191148286e-05
-1.23413057453022e-05
-1.12523291772049e-05
2.34574835443148e-06
1.26801105549316e-05
-1.37765971329404e-06
-1.36159917539573e-05
-1.52651222118808e-05
-1.31997340605103e-05
-2.21888510442795e-05
-2.32439079043537e-05
-3.62648938655503e-05
-1.87933391974132e-05
-3.82192304182834e-06
-1.05960165231534e-05
-1.11934704124379e-05
-1.43967291779168e-05
7.80478120598617e-08
-2.55671551592974e-05
-7.21303183781865e-06
-2.59033938257678e-05
-3.15863385804968e-05
-9.42455953008774e-06
-3.65083539182662e-05
-5.97871204627971e-06
-2.4133592662773e-05
-9.17316028569134e-06
-1.17802535561385e-05
-6.99136746606639e-06
-2.35123657961384e-05
-3.04399142646532e-05
-1.56565413160889e-05
-1.40274888495678e-05
-3.72021335541234e-05
-1.02595909785552e-05
-1.85434852024474e-05
-4.39684826390162e-06
-1.59799294817763e-05
-1.11918654809919e-05
-1.12362850161251e-05
-2.58680523266544e-05
-2.49302961111913e-05
1.06896756237599e-06
-8.3259267058341e-07
-1.32775086850967e-05
-1.76726157551547e-05
-2.39958322112401e-05
-2.14259838874273e-05
-1.98430838978747e-05
-1.84071177010576e-05
-4.21994528467099e-06
-1.33738625267888e-05
-1.80711694052407e-05
-2.77215329444948e-05
-1.22480055350535e-05
-6.76516398609274e-06
-1.52256041761754e-05
-2.37733287509159e-05
-5.26782997862116e-06
-1.68581847111531e-05
-3.31165171085939e-05
1.01623794189433e-06
-1.32248830127613e-05
-1.45066566491502e-05
-1.41116920116094e-05
2.02458327808123e-06
-5.83985646650734e-06
-1.98602300463423e-05
-3.16176485353393e-05
-6.54601351036973e-06
-5.59555039289208e-06
-9.46795501053383e-06
-8.46772192668404e-06
-2.29531567765531e-06
-2.87819448744576e-05
-1.85344847931585e-05
-2.1680379083448e-05
-1.67488713062675e-05
-1.31414286572026e-05
-1.63437966731131e-05
-2.26502929130079e-05
-2.02694662427468e-05
-1.33029276583936e-05
-1.73959711818387e-05
-2.10325367911852e-05
-5.1917082208907e-06
-5.43906493471822e-07
-5.95879335315517e-06
-2.14187113973912e-05
-8.52201066846667e-07
-1.88487757699274e-06
-1.95452673462232e-05
-1.26232849834369e-05
-6.6908056640091e-06
-1.39040888126455e-05
-1.59910617399835e-05
-7.25685614789974e-07
-1.79291882151218e-05
-9.15740845912946e-06
-3.44558227370433e-05
-1.60501767767871e-05
-1.11852478874305e-05
-1.05457695414021e-05
-3.22846327799117e-05
-2.65554505162576e-05
-3.32492381600443e-05
-1.09087728714819e-05
-2.25071389171352e-05
-2.54554436487314e-06
-8.74692124689748e-06
-1.2513585172608e-05
-1.22666203839301e-05
-6.63554712821428e-06
-2.32662738662288e-06
-4.98311965208404e-06
-2.22983207807235e-05
-1.18264889095711e-06
-1.15228952173495e-05
-2.93673449802043e-05
-1.60812496977714e-05
-1.01851458419935e-05
-2.44010417947236e-05
1.13264237666181e-06
-2.45666711819058e-05
-2.6268152449838e-05
-1.48759468197935e-05
-2.48340515231406e-05
-1.8035612382687e-05
-2.20793251884761e-05
-1.48091887085542e-05
-1.96061919482387e-05
-6.41065129801665e-06
-2.31140456280977e-05
-4.36712106037777e-06
-7.62047731203334e-06
-1.01788045050258e-05
-9.89761562187177e-06
-3.00079460555082e-05
-2.48163327810326e-05
-1.88496549235761e-05
-2.11843684356094e-05
-2.00676436827968e-05
-2.40795773220155e-05
-1.10726756610268e-05
-1.92067842060308e-05
-2.63328958629898e-07
-1.12988623995896e-05
-2.14732947862084e-05
-1.32212344166883e-05
-9.19124846856103e-06
-1.36593485023495e-05
-8.40961318852253e-06
-1.13920396421275e-05
-2.42816421117078e-05
-2.83506794969795e-05
-3.02814296044927e-05
-1.68802695045517e-05
-3.22336374776762e-05
-2.58130389067924e-05
-2.65745509822273e-05
-2.17622686879402e-05
-2.62615995237989e-05
-3.26645288169397e-05
-1.12228655559561e-05
-1.49233407981808e-05
-1.06150364913904e-05
1.34479592438033e-06
-3.62143461578294e-05
-1.91495777485685e-05
-8.75923748121926e-06
-2.73784300393411e-05
-1.36949643310678e-05
-1.04991886304491e-05
-1.69217809135337e-05
-1.90477472013376e-05
-7.12047502293596e-06
-2.54654206854359e-05
-1.06691907244834e-05
-7.84645759141605e-06
-2.68254855825803e-05
-1.21392178992227e-06
-3.2944210348186e-05
-2.46877422224694e-05
-3.3629820521996e-05
-1.03786563110202e-05
-1.36265139476835e-05
-1.87702528534307e-05
-1.49853376989961e-05
-1.44574971019502e-05
-1.82337526826108e-05
-1.82286730718307e-05
-2.77425816598428e-05
-1.56639726430077e-05
-8.37883026373871e-06
-6.37902755095975e-06
-2.17229881003779e-05
-6.75995849720706e-06
-1.60910123172158e-05
-2.33301852683431e-05
-2.47623705156436e-05
-1.28963609151378e-05
-2.07669941716266e-05
4.34826329954085e-06
-9.86834651845822e-06
-2.53133949952369e-05
-1.13841352272813e-05
-2.55239587848735e-05
-1.67169372868021e-05
2.91908723568492e-06
-7.38781441324809e-06
-2.0251506176674e-05
-1.39881127085404e-05
-2.11238948771871e-05
-2.47603235483697e-05
-2.18281284680506e-05
-3.77810351028377e-05
2.38600234482191e-06
-2.55388683747177e-05
-4.7564320526852e-05
-1.7866431224847e-05
-3.54044998108487e-05
-1.53903657846032e-05
-6.74441508755774e-06
-8.47052100905058e-06
-7.24771038966818e-06
-4.99731369525159e-06
-2.43830469957093e-05
-2.26676949294286e-05
2.63471565430282e-06
2.28858988343484e-06
-3.34913028375519e-05
6.54971920447623e-06
-1.80968033041369e-05
-2.08011283680206e-05
1.07427755811263e-06
-1.53753523613073e-05
-1.00353761204265e-05
-9.93472579287368e-06
-1.38948593437424e-05
-2.38874785271469e-05
-1.98394013343867e-05
-1.82650484981772e-05
-8.64631248601242e-06
-1.9703609581942e-05
-2.53977571977528e-05
-1.78710800381938e-06
-1.27302825083421e-05
-2.03627357803159e-05
-1.71555199371787e-05
2.74689892339552e-06
-4.15674197952481e-06
-1.66647710622715e-05
-2.42626097516435e-05
-2.40372036460044e-05
-1.2355019082325e-06
-1.92037843296525e-05
-2.07814245769705e-05
-1.39186245905552e-05
-2.38865927669597e-05
-2.40574254424332e-05
-5.20871659577728e-06
-5.59875179127377e-06
-2.3609217202999e-05
-3.87684309480006e-05
-2.89872414240444e-05
-2.03183554892259e-05
-1.44464687912943e-05
-1.10103117462395e-05
2.72120003380796e-06
-3.15968674281353e-05
3.73995509898878e-06
-2.60581658654962e-05
-1.21608192052563e-05
-1.08330410494234e-05
-1.15700586321546e-05
-1.38325067822057e-05
-3.16822800520806e-05
-1.1134495839959e-05
-2.79924431615156e-05
-7.51899291285823e-06
-1.3557186156965e-05
-2.95327845769995e-05
-2.15313608945607e-05
-2.45894420508224e-05
-1.1025606647993e-05
-2.12538191830053e-05
-2.20897592393011e-05
-1.23643867729324e-05
-1.69611999252917e-05
-2.32140587213676e-05
-3.4189834070121e-05
-1.79878013519245e-05
-1.3261128809234e-05
-2.7026400806815e-05
-1.67456678269164e-05
-2.17199947804746e-05
-1.90853191843907e-05
-1.12383843282422e-05
-1.61100427302394e-05
-2.53866787171925e-05
-1.83186420269052e-05
-3.0176884874282e-05
-1.08546307551239e-05
-1.33642539322998e-05
-2.03311875668856e-05
-1.20299258370963e-05
-9.89519524083213e-06
-2.22963799709633e-05
-2.91573956090802e-05
-2.49703377188858e-05
-3.15948114417033e-05
-1.7249573716347e-05
-1.83229182020047e-05
-1.65596336397975e-05
-4.11511411312724e-06
-2.18384430963333e-05
-2.82578129177074e-05
-8.40363584570638e-06
-2.12660437632883e-05
-6.26975034999444e-06
-1.44136638555189e-05
-2.44682437189249e-05
-2.64784036329211e-05
6.06115391405944e-07
-3.15249739386543e-05
-2.23420434754779e-05
9.45420000446126e-07
-1.23273585529733e-05
-9.14498737627569e-06
-1.98711883557645e-05
-3.62690921853721e-05
-2.68214738243511e-05
9.40039446333881e-06
-1.69799088105752e-05
-8.31548107661271e-06
-1.77190879385641e-05
-2.49840120162397e-05
-6.8957411057859e-06
-6.14390288264556e-06
-1.16992511660911e-05
-8.04870208862864e-06
-1.62562333683586e-05
-1.99654071098868e-05
-2.48807727012994e-05
-2.24722993159032e-05
-2.54297450835012e-05
-2.50419929081306e-05
-6.67706254614917e-06
-1.92988326219738e-05
-2.67989871715311e-06
-1.5669547806624e-05
-3.05880734584201e-05
-2.37328847428417e-05
-2.02436744327715e-05
-1.65728280323255e-05
-1.62687164025823e-05
-2.08762484434518e-05
-5.84940451564614e-06
-1.24670571977114e-05
-9.50198968761345e-06
-3.59476974899727e-06
-2.27078204999432e-05
-2.04997076206371e-05
-1.37481014293008e-05
-6.41491518496668e-06
-1.554760398119e-05
-1.51669674648678e-05
-1.51564008126596e-05
-1.84496271252566e-05
-2.57847461657977e-05
-4.16359584419835e-06
-2.23149138166939e-05
-1.18977053256543e-05
-1.91532023885438e-05
-7.60079442134672e-06
6.24130778973792e-06
-1.19434224747349e-05
1.37440721172662e-06
-1.31992722399341e-05
-9.83364538060273e-06
-2.26778741914572e-05
-1.02796305713119e-05
-2.64189751547648e-05
-2.03832039766743e-05
-2.97298605027146e-05
-3.45089834242173e-06
-1.60273165672664e-05
-2.57017404775093e-05
-3.30370582338203e-05
-2.32913107501289e-05
-1.94791105101244e-05
-1.2098637862547e-05
-2.17278139510658e-05
-3.21467923361987e-05
-7.84922267704824e-06
-2.44213582005469e-05
-1.59173025125921e-05
-1.29787109137842e-05
-1.55181788738133e-05
2.71310101067069e-07
-2.25109849142915e-05
-3.05821443842821e-05
-1.19261763251305e-05
-2.15851943900961e-05
-1.42438604539659e-05
-1.87442073733814e-05
-5.43388783974095e-06
-8.46040030760019e-06
-1.32259938153842e-05
-3.59067519045787e-06
-1.94823115996039e-05
-1.93882152431071e-05
-2.49973902031168e-05
-1.59861617663366e-05
-9.59690480216942e-06
-1.13570109753086e-05
-2.02326549268375e-05
-3.91601138458782e-06
-2.2474016168768e-05
-2.12054437207236e-05
-3.39539282832069e-05
-8.91246745406834e-06
-1.9325289142927e-06
-3.49490819030558e-05
-1.45832101452696e-05
-3.21676161868678e-05
-1.19601006996253e-05
-2.29657312197157e-06
-8.5924829122984e-06
-1.14897872118133e-05
-1.28527717430492e-05
-9.68484765448764e-06
-1.86401960997384e-05
-2.09996767004194e-05
-2.92250177784766e-05
6.49428352765861e-06
-2.43879595643563e-06
-1.55528119671618e-05
-1.32096940207064e-05
-1.1447020321747e-05
-7.13924485887148e-06
-2.56994148216293e-06
-1.13757001286952e-05
-2.87330994961669e-05
-1.78670034890821e-05
1.32266888299798e-05
-4.542522006447e-06
-2.71712934064458e-05
4.13568383596569e-06
-3.41912103816926e-05
-1.46306110872223e-05
-1.80953316949721e-05
-2.57834872020555e-05
-2.37508704022879e-05
-1.97517161726689e-05
-1.87904450944934e-05
-2.43040854394411e-05
-2.07491368364736e-05
-2.90141458753255e-05
-2.02978322431937e-05
-1.42233607346512e-05
-1.3730038261595e-05
-1.80080365117407e-05
-2.67748892897025e-05
-1.19191521117932e-05
-1.38469778625051e-05
-1.21652594583718e-05
-6.43151238720475e-06
-3.53129605918633e-05
-6.7300383684721e-06
-1.19023302685765e-05
-2.15755479315893e-05
-9.01889904595432e-07
-1.61114331047685e-05
-1.62191554753108e-05
-1.9761568857156e-05
-1.28701095108776e-05
-7.90806951707238e-06
-9.36621162945581e-06
-1.47488339324485e-05
-2.43168997921979e-05
-1.87540465913791e-05
-2.83914495514082e-05
-2.29994430898081e-05
-1.14585248920874e-05
-2.50627597537856e-05
-2.2500856773013e-05
-7.0180288034493e-06
-2.32320150180441e-05
-8.40820362166709e-06
-2.58680322239466e-05
-9.09011625864928e-07
-1.10249374761081e-05
-1.81606013115303e-05
-1.54653873669736e-05
-1.88961490089362e-05
-1.41284003830107e-05
-6.21839956610437e-06
-3.23843033049058e-05
-2.15490775846872e-05
-1.08883345579911e-05
-2.89536005413642e-05
-1.41222058279263e-05
-2.95730812563759e-05
-2.11615989818069e-05
-6.22406467872268e-06
-1.05552994651123e-05
-2.21776759838378e-05
-1.75223386962514e-05
-1.47530110797064e-05
-1.03695556634219e-05
5.80577121107666e-06
-2.23964481269292e-05
-2.06886505529417e-05
-1.00824379055556e-06
-1.40913251324777e-06
-1.32210275993379e-05
7.8378857174965e-07
-8.13606408997707e-06
-1.44031541682235e-05
-9.93335771568882e-06
4.0303943927628e-06
-1.68991083305936e-05
-9.11809183277858e-06
-1.58974446055038e-05
-9.57919260444489e-06
-2.02428710206166e-05
-2.46728453954647e-05
-1.88824889385392e-05
-2.86018016837628e-05
-1.57849850141386e-05
-7.90849860234944e-06
-2.57445522838736e-05
-2.21955381613577e-05
1.27896319672998e-05
-1.00603521398271e-05
-2.31256165041662e-05
-1.54980971367671e-05
-2.73638635435158e-05
5.91424704603973e-06
-7.91972675549517e-06
-1.02764438521967e-05
-1.93375559233072e-05
7.69374283941841e-06
-1.64281334114978e-05
-3.16355834227502e-05
-1.04062511823189e-05
-1.63910625144916e-05
-2.10632511391434e-06
-2.84892282841449e-05
-2.34752671429333e-05
-1.98746700407283e-05
-1.76647975453517e-05
-1.2201597845558e-05
6.35852572745482e-07
-1.80982637067131e-05
2.2454837651724e-06
-1.65639620290138e-06
-5.32519824639399e-06
1.55892437025822e-05
-7.73756797741977e-06
-1.0680532618924e-05
-3.19852155082835e-05
-1.51783020809648e-05
-5.89045033911498e-06
-3.77658190311169e-05
-3.90826144749546e-06
-7.26862966378535e-06
8.18173540019363e-07
-6.13599677760908e-06
-1.36830635383662e-05
-1.757066437185e-05
-1.04237448228246e-05
-1.91576780567184e-05
-1.34519786500795e-05
-1.97042087336707e-05
-1.2460950908558e-05
-1.35328238176559e-05
-1.44362182912355e-05
-1.03258499186697e-05
-3.07843841549584e-05
-1.18962607652204e-05
-2.07359110502262e-05
-7.35259652310586e-06
-2.6051553043709e-05
-8.16723069309598e-06
-1.50236928898953e-05
-1.14433823882576e-05
-1.47932373136501e-05
-1.05162194138622e-05
-1.55255923248761e-05
3.02977682611835e-06
-1.12815284606359e-05
-3.34477745483482e-05
-1.7127574981234e-05
-1.28144845400205e-05
-7.25856058358821e-06
-1.31128153056865e-05
-3.5729693771585e-05
-6.79053620463153e-06
8.64265893265435e-06
-2.25532268324241e-05
-3.05311698018384e-06
-1.69006795608659e-05
-7.29646487937272e-06
-2.30039221697131e-05
-1.76073245306826e-05
-2.5786177191633e-06
-2.35108118020761e-05
-6.26328040011114e-06
-1.87467915380674e-06
-2.9794050226558e-05
-1.64177530503474e-05
-8.89983437644282e-06
-2.27488957215358e-05
-1.58592970261746e-05
-2.75614129077804e-05
-4.24455626078234e-05
-4.66471356342694e-06
-1.70483277204399e-05
-8.18011344528138e-06
-1.91294204682175e-05
-3.34966088318219e-05
-2.26369185745896e-05
-2.08104107252596e-05
-1.73987934321672e-05
-1.48105791946401e-05
-1.66487742397103e-05
-1.01558214371048e-05
-3.10852646648983e-05
-9.34137173325638e-06
-1.97763582079815e-05
-1.90363859327979e-05
-1.59660492356475e-05
-2.20808890993299e-05
-4.87842364078692e-06
-7.23466984734267e-06
-1.40639273169252e-05
-2.66626010757456e-05
-1.82967117709747e-05
-1.25747366584914e-05
-8.21194019531911e-06
-1.45630636636153e-05
-2.08435469680783e-05
-9.24691975889655e-06
-9.76422140971482e-06
3.04169503909849e-07
-3.21727830118506e-05
-3.24829347720306e-05
-1.35702084020575e-05
-1.9422320618692e-05
-1.91270141968602e-05
-2.00601100825085e-05
-1.10233855348924e-05
-1.77091744442372e-05
-2.99288666978406e-05
-1.56602605403216e-05
-1.8550122598797e-05
-1.41458170422339e-05
-2.67956160769841e-05
-5.94157019998425e-06
-7.92515362452211e-06
-1.55263672656433e-05
-9.48734663811093e-06
-1.22222315765524e-05
-1.87127719765e-05
-4.24690052604639e-05
5.24404653154832e-06
-8.94735378613074e-06
-2.13288365273922e-05
-2.05010668967645e-05
-3.19375048817622e-05
-4.08585684688183e-06
-2.08888099615856e-05
-1.38507306385913e-05
1.03240598244194e-05
-2.21926312752561e-05
-2.461015659378e-05
-3.32559899131044e-06
-1.80050467560567e-05
1.44302183951388e-06
-3.01135204380385e-05
-2.42080626777367e-05
-2.39424744880388e-05
-2.51442551595791e-05
3.92924282313635e-08
-3.73218782166579e-05
-2.9770403201052e-05
-2.47620061216134e-05
-2.98086355282733e-05
-2.7804971815015e-05
-1.33365955004169e-05
-9.40178714867186e-06
-2.87451570807766e-05
-3.06829118645569e-05
-2.52587929567917e-05
-1.00950216130936e-05
-1.65764807185661e-05
-3.14270748290037e-05
-1.83594086136866e-06
-2.1542024865085e-05
-2.04209867882311e-05
-4.49825331536336e-06
-1.1354892602631e-05
-1.18513996721819e-05
-8.76952962798568e-06
-2.38803315772615e-05
4.07158530987872e-07
-3.31846306009448e-05
-2.10961398871068e-05
-2.27803469265325e-05
-1.53993341940835e-05
-2.71554397971434e-06
-9.92826757090238e-06
-6.74583324820589e-06
3.63845408538542e-07
-2.12631775757673e-05
-2.04898763714663e-05
-2.00743579100439e-05
-4.66270971833243e-06
-2.40424100989723e-05
-2.068678011078e-05
-1.43684090755489e-05
-9.94690748360391e-06
-1.132074526679e-05
5.05532559771277e-06
-2.21267068797413e-05
-2.98331292150168e-05
-2.68792911756407e-05
-1.33284862828167e-05
-1.13132540274171e-05
-1.14329276568571e-05
-2.00527547583596e-05
-3.1531515783194e-05
-2.83518890182198e-05
-1.53804106598674e-05
-1.68146267595156e-05
-1.44174750979767e-05
-1.52539144760303e-05
-1.00939489789518e-05
-1.39175400840896e-05
-3.48000761287589e-05
-1.37901852647486e-05
-2.77478650173144e-05
-1.95377738322781e-05
-7.30968566528649e-06
-1.38753693035356e-05
-1.28493960612675e-05
-1.21248764059208e-05
-1.31476311404577e-05
-1.15781256126816e-05
-1.24914882182193e-05
-2.40102489521837e-05
-2.01531212902756e-05
-3.52916969733898e-06
-1.67955101083815e-05
-3.57481231624223e-05
-7.64841081358903e-06
-6.37278216687128e-06
-1.17008077861176e-05
2.31984745221543e-06
-6.96597620790026e-06
-8.72691181025249e-06
-2.35144743985846e-05
2.90120511964242e-06
-4.9414457086655e-06
-5.33794533469493e-06
-3.63638178994693e-05
-1.59512654146964e-05
8.62296767508598e-08
-1.71561113101686e-05
-2.52895223851306e-05
-1.74696253285119e-05
1.42268108786762e-07
-1.82818119676824e-05
-1.24266950577597e-05
-2.8765999849353e-05
-2.39478150607518e-05
-1.88797632185073e-05
-1.57938940470673e-05
-1.27965020142717e-05
-2.14639030209686e-05
-2.95279077570189e-06
-9.86941605432741e-07
-1.485048467418e-05
-1.11295246801517e-05
-5.38012321802263e-06
-7.22092004781558e-06
-6.50326849831252e-07
-9.26495084903354e-06
-7.62632805710197e-07
-1.08415260090418e-05
-1.24250940927472e-05
-1.27694751071995e-05
-1.74566131665271e-05
-1.22336252143811e-05
-9.26188668477489e-06
-2.0678706478618e-05
-2.613320095314e-05
-2.15217534002624e-05
-2.58716382235149e-05
-1.72038560899828e-05
-2.55646094613633e-05
-2.91970164296909e-05
-3.71555205789029e-05
-1.96933081937958e-05
-1.28649629666152e-05
-1.10066975470242e-05
-1.89241779072145e-05
-2.87247552312679e-05
-2.30116885634828e-05
-3.68331203361633e-06
-1.39949129111752e-05
-1.39271893586182e-05
-3.64191274285644e-05
-6.83141829687892e-06
-1.38644007357239e-05
-1.14985911363557e-05
-8.08365233352136e-06
-2.17220381015636e-05
-1.69342756223278e-05
-2.17721413697779e-05
-1.32410293415005e-05
-2.2606971874592e-05
-1.71181843519517e-05
-1.68710323625736e-05
-1.0932637730925e-05
-2.61844012094369e-05
-8.22135209269713e-06
-1.85556815501918e-05
-1.47600801602926e-05
-1.38063494191677e-05
-1.95579778494046e-05
-2.26708372877535e-05
-1.24623032115764e-05
-2.43791729235583e-05
-2.08209181352617e-05
-2.44902719499773e-05
-4.74596699211207e-06
-1.72751314907725e-05
2.18210418279179e-07
-4.81153758858814e-06
-2.62923752669219e-05
-1.38146766008639e-05
-1.22036839676092e-05
-3.30044140081364e-05
-3.26019729629897e-05
-1.6206066029731e-05
-3.94757078702367e-05
-1.15182146553503e-05
-1.80854459892698e-05
-5.33955126249813e-06
-3.84735177149933e-06
-2.62424045303162e-05
-1.87152545731863e-05
-2.90030379618796e-06
-3.85157445120072e-05
-6.18096608172025e-06
-2.65105408344467e-05
-4.6608299864028e-05
-2.12016061869741e-05
-5.20667204543464e-06
-1.61517529292081e-05
-5.01668168915353e-06
-1.67820387541749e-05
-1.87693959268997e-05
-4.95593365180837e-06
-6.56729192341921e-06
-3.14892648403713e-05
-2.7749255290806e-05
-3.22799381369205e-05
-3.08622840283877e-05
-2.78741981054657e-05
-2.41091570216093e-05
-2.08750388977289e-05
-1.97243431581e-05
-2.49694555407218e-05
-1.26071266859063e-05
-2.33088959076366e-05
-1.25626689911241e-05
-1.4923026820962e-05
-1.21230849466125e-05
-2.21623621944262e-05
-9.47178909251194e-06
-3.43388508616143e-06
-1.63103458173354e-05
-1.7850753035768e-05
-2.31264422730953e-06
-3.35285543887476e-05
-2.59342539922707e-05
-3.12936668513587e-05
-2.37478628110111e-05
-9.68810280965303e-06
-6.88563538762764e-06
-2.33475741569518e-05
-2.29003163723627e-06
-1.58369885250799e-05
-1.31467211661922e-05
-8.32437133457165e-06
-1.19126834174491e-05
-2.37155322896464e-05
-1.61844553859262e-05
-2.13113856171088e-05
-8.6554125547293e-06
-2.94270684266652e-05
-8.50010456705246e-06
-3.88118818084575e-06
-1.75038735045895e-05
-1.50018160749427e-05
-8.43854307735177e-06
-2.2701848538067e-05
-3.07542795005935e-06
-3.08791727453987e-05
-5.68753353092492e-06
-5.65562357200554e-06
-2.47145706516112e-05
-1.26133425400691e-06
-2.05622178306818e-05
-3.38202284329518e-05
-1.23946609360511e-05
-1.85484464058668e-05
-1.58116340307916e-05
-2.92209937102942e-05
-9.53229757678997e-06
-2.5819481750166e-05
-2.30205389809361e-05
-1.29989033798098e-05
-1.17276542643791e-05
-3.24139883425616e-05
-5.74825097628165e-08
-5.98397292575582e-06
-5.91767151173014e-06
-8.30467560342811e-06
-1.95132855908237e-05
-2.53056939105859e-05
-3.97508249098497e-06
-9.62859304982671e-06
-3.22427623432524e-05
-2.35898308852911e-05
-2.32548856817068e-05
-1.37990895907715e-06
-3.07478384357548e-05
-3.95899344277803e-06
-2.87084040284799e-05
-2.67583808346043e-05
-1.75260028286783e-05
-2.87566707985347e-05
-6.9761925225135e-06
-7.71935830668534e-06
-4.39270786092019e-06
-5.68714155288272e-06
-1.69560316962556e-05
2.68389651651048e-06
-2.95887611059956e-05
-7.34156009128343e-06
-1.76077270263209e-05
-1.61484232143805e-05
-1.68550600659555e-05
-1.21430689616389e-05
-2.59373460386571e-05
-1.64248883118761e-05
-4.09663629803386e-06
-1.7688894080906e-05
-2.52440907611125e-05
-1.35764264911012e-05
-3.42592529466389e-05
-2.15680648837825e-05
-2.84085365541004e-05
-8.16405241956028e-06
-3.39700108494496e-05
-2.79252603307904e-05
-1.49355313675093e-05
-3.62106208122239e-05
-1.22812096829929e-05
-1.55437996537178e-05
-1.08087327333591e-05
-1.50758895599677e-05
-4.92687981474741e-06
-1.51393074713292e-05
-1.52214038952147e-05
-1.14738843598743e-05
-7.4297079351492e-06
-2.11749418671926e-05
-9.7910306945155e-06
-6.36986364328249e-06
7.2381050622742e-08
-1.44525152407833e-05
-1.17358534477037e-05
-3.97292539114204e-05
-2.03388269112804e-05
-3.07941097468519e-05
-1.39309418162943e-05
-1.15417749401377e-05
1.09351989131254e-07
-1.80062637497801e-05
-2.18872437611663e-05
-3.35368815662238e-05
1.95243816965338e-06
-1.7507268747032e-05
-1.61000620962867e-05
-1.33004043988171e-05
-6.3406381374378e-06
-3.38566371276349e-05
-1.19823372667753e-05
-1.44957551889346e-05
-1.08726589071734e-05
-1.4859471053388e-05
-1.98734916038361e-05
-1.0945685115409e-05
-2.45678752732851e-05
-3.41132509643413e-05
-2.41462468149288e-05
-1.301673154038e-05
-4.24697029769063e-05
-3.19615496641151e-05
-2.54912352467917e-05
-2.65009035815869e-05
-1.20392849841558e-05
-2.8872377913489e-05
-2.63191967782913e-05
-1.071256363874e-05
-2.79209318969454e-05
-1.68411930441988e-05
-2.87654380879235e-06
-2.57055915940637e-05
-2.53678147467975e-05
-1.1975023837421e-05
-1.18987016732031e-05
5.04960669414435e-06
-1.93910896832808e-05
-1.87527756304998e-05
-3.07544973448698e-05
-3.42398214700263e-05
-1.97835324464441e-05
-6.28293348111425e-06
-4.8931339373645e-06
-2.66269725879372e-05
-1.31646569817286e-05
-3.14900699757287e-05
-1.58457933768207e-06
-8.86600782773592e-06
-1.10897596477649e-05
-1.77435713171032e-05
-3.33519038242066e-05
-2.23247869201619e-05
-1.89921332308902e-05
-7.23073131973707e-06
-1.90932918396053e-06
-1.99998484309626e-05
-1.55194809484163e-05
-1.40188030070623e-05
-2.46115299609415e-05
-9.56764044205584e-06
-8.15970182074617e-06
-1.47045249659855e-05
-1.77528520554993e-05
-3.42047082536607e-05
-9.92183447457822e-06
-1.813142945479e-05
-2.27827510851589e-05
-2.63554607951614e-05
-1.729208745316e-05
-7.33226963686352e-06
-3.36416162891516e-06
-1.74770296438317e-05
-3.6403831393412e-06
-2.003399993664e-05
-1.36825832000301e-05
-2.73839841016295e-05
-1.16757291152936e-05
-2.68765560016589e-05
-2.30108468359616e-05
-1.48219514173835e-05
-4.19607427976525e-05
-3.70172438900684e-05
-2.18690695027507e-05
-7.09852107561901e-06
-1.8229010010005e-05
-1.66820525911282e-05
-1.00348485404551e-05
-2.72650609179611e-05
-2.03854911740524e-05
-4.74455550577922e-06
-2.73517770488309e-05
-1.13938812981269e-05
-2.2283186229893e-05
-1.57224029025504e-05
-2.41559056134968e-05
-1.43925378087066e-05
-9.91086613514836e-06
-1.58680784865518e-05
-2.34081591253036e-05
-3.23329894155846e-05
-1.32682685758337e-05
-4.3247608664673e-06
-1.98890957017761e-05
-2.47433972290338e-05
-2.51196289445025e-06
-1.82587791670559e-05
-1.44182046554566e-05
-2.54566171229423e-05
-1.94741843283339e-05
-2.35465229205717e-05
4.74199265572307e-06
-1.64828558126165e-05
6.4894361337469e-07
-1.76592381559329e-05
-1.42288297080689e-05
-1.20073646333256e-05
-1.55684334663415e-05
-1.97661442756144e-05
-2.01735451971811e-05
