# Supplementary material for: Research on computational propagation and identification of mine microseismic signals based on deep learning
Source: PLoS One. 2025 Oct 22;20(10):e0334641. doi: 10.1371/journal.pone.0334641 (PMC12543183; doi:10.1371/journal.pone.0334641)
Supplement: S11 Data — (ZIP) [file pone.0334641.s011.zip › 000101100002733.xlsx_0.txt_24.txt.txt]

-1.27026560959755e-05
-3.74323047330866e-06
-7.4185104781611e-06
-2.75588586932844e-05
-9.33877678740645e-06
-8.39435956106763e-06
-1.58927824731625e-05
-3.90359198744131e-05
-1.47529125205982e-05
-1.90329790406293e-05
-2.60498541508424e-05
-2.9469397294038e-05
4.42989070104275e-06
-1.1833094595534e-05
-2.17289400792687e-05
-1.86180426524464e-05
-1.90865745489504e-05
1.39520581576009e-05
-1.15329560485065e-05
-1.27806299749729e-05
-2.06725174534249e-06
-1.77219352289978e-05
-1.54445551789377e-07
-2.08142255452872e-05
-1.56491052221771e-05
-2.28806327344864e-05
-3.60660982148417e-05
-1.14507491000892e-05
-1.40665035730331e-05
-2.89392404355302e-05
-1.3516401123043e-05
-2.23243494041297e-05
-1.35003572169536e-05
-1.56474499405945e-05
-1.33452520955264e-05
-7.40836455136454e-06
-1.24625838734165e-05
-2.45178633138696e-05
-7.76039729444526e-06
-1.5438816677559e-05
-1.42612310357091e-05
-6.65442750937421e-06
-2.52770948223745e-05
-1.36772119137884e-05
-6.44476094336531e-06
-2.40545852230721e-05
-2.67016730733983e-05
-7.34737294764491e-06
-6.7888371185324e-06
-6.5145329170583e-06
2.44676087382987e-06
-3.18067473989689e-05
-2.70647668880352e-05
-2.1701632082539e-05
-1.25932935417431e-05
-9.79669514369676e-06
-1.87932411773627e-05
-9.05813149558432e-06
-1.26500833965331e-05
-1.277572983108e-05
-5.19467903687046e-06
-1.07882280621909e-05
-1.69344194712347e-05
-2.03783138766631e-05
-2.45651821972193e-05
-1.74595967827793e-05
-1.6069399706994e-05
-1.07726669725186e-05
-1.38888789927974e-05
-1.01843650560327e-05
-1.28703275265703e-05
-1.62664604183573e-05
-1.48158226856012e-05
-1.70645004432517e-05
-1.95691610615486e-05
-9.89014018270124e-06
-6.73766989937977e-06
-1.407640629254e-05
-2.44662233041564e-05
-2.95647762933671e-05
-3.2188083837037e-05
-2.29797962226503e-05
-1.37094892341337e-05
-8.8646836884082e-06
-2.25324889463232e-05
-1.67652220441796e-05
-1.50461685174002e-05
-1.23338422026112e-05
-3.06755605037634e-05
-4.2634791028654e-06
-2.77486617034654e-05
-1.57382098688257e-05
-1.61152485148082e-05
7.92079243733066e-06
-9.7708364362035e-06
-1.41278379068095e-05
-4.17981182340222e-06
-1.29638372021149e-05
-2.90320416657179e-05
-9.55231490606301e-06
-1.81664788638404e-05
-7.12283745439924e-06
-2.83084713772077e-05
-1.52117457758638e-05
-1.71997250947862e-05
-1.40439181349616e-05
-7.69269250477837e-06
-3.98359194871627e-05
-1.75232406488613e-05
-3.51156043863089e-05
-1.51229566805124e-05
-7.29687607283484e-06
-2.23158417357516e-05
-1.90067791742958e-05
-3.72394334303617e-05
-2.63875808006126e-05
-2.76789186161317e-06
-1.52142100349023e-05
-3.62101899421358e-06
-2.45331695327125e-05
1.37003736254279e-08
-4.11949987461514e-06
-3.62493761861654e-05
-1.50170168553051e-05
-6.73581031039153e-06
-2.46767441653976e-05
-3.62083686722464e-05
-2.32806258204251e-05
-1.66407087001232e-05
6.82180386386256e-06
-2.31195902275202e-05
-1.127738591291e-05
2.15216598686183e-06
-2.48619884935603e-05
-2.06655218141597e-05
-1.22801816559127e-05
-1.5151425800034e-05
-1.0477750259297e-05
-1.67776112607139e-05
-1.03306303177383e-05
-6.46705881098963e-06
-3.39023219457882e-05
-1.501227089852e-05
-6.84369248965479e-06
-1.78183599560994e-05
-3.2878658554241e-05
-1.06799115553358e-05
-2.07055579428931e-06
-9.04777931077973e-06
-1.31510011610973e-05
2.30560741585656e-06
-1.45835565216983e-05
-1.44786306680143e-05
-2.01424091223268e-05
-3.4040476868182e-05
-1.61039155360615e-05
-5.94160542880652e-06
-2.21208546080462e-05
-2.26024553314431e-05
-2.14430917434092e-05
-1.78279836230503e-05
-2.53575988142548e-05
1.16361805298339e-05
-2.0374737257242e-05
-3.19564621955615e-05
-2.64498538440154e-05
-1.06575337885538e-05
-1.67611821506378e-05
-1.75701100492373e-05
-9.91406345232487e-06
-2.12461780415393e-05
-8.35402881920673e-06
-2.48692885223873e-05
-2.48555246445252e-05
-9.203031143121e-06
-1.33076303517884e-06
-5.35341557755465e-06
-1.78270854180438e-05
-1.98844954593286e-05
-2.89290979677029e-05
-3.35731293365444e-06
-2.87296360913146e-06
-1.46499722208983e-05
-1.29138775725467e-05
-1.55058767851098e-05
-1.65751195113223e-05
-6.65431613217496e-06
-6.57711946568779e-06
-1.95879115898421e-05
-2.33420687792238e-05
-1.3558253317298e-05
-3.9794251626084e-06
-2.10387333162094e-05
-2.22747682391581e-05
-1.42273542387619e-05
-1.0903549304678e-07
-1.51240931708016e-05
-3.55595407997164e-06
-1.63833680880803e-05
-2.42247075201193e-05
9.19271823253121e-06
-3.52667399244083e-05
-9.4557815435549e-06
-2.8425167841012e-05
-1.87449081084877e-05
-1.13468028167373e-05
-2.00591519836731e-05
-3.09365610128844e-05
-5.00131463393564e-06
-1.61796618166865e-05
-2.10607443755599e-05
-3.85681095440135e-06
-1.09269380027084e-05
-2.69200527017419e-05
-2.09604651759693e-05
-1.92894349387454e-05
-2.48350662719116e-05
-2.32266210451705e-05
-1.14337293180647e-05
-2.58630672590725e-05
-2.29070534433903e-05
-3.34793766441716e-06
-2.55296840197566e-05
-2.85456966637469e-05
-1.6191538448038e-05
-8.40964084067072e-06
-3.92793622701522e-06
-2.92983633211779e-05
-2.4255934478729e-05
-5.00513920771224e-06
-1.23189899467072e-05
-1.14718391245709e-05
-2.22171142520986e-05
-4.07344205403674e-06
-5.74177894375699e-06
-9.21346355949049e-06
-2.41541153608409e-05
-4.19245175341805e-06
-7.28116417264191e-06
-2.23884156415634e-05
-2.98157236758843e-05
-3.21029673314163e-05
-2.79206698107036e-05
-2.07862985474479e-05
-1.43034371532035e-05
-1.11899916407968e-05
-2.922419542246e-06
-8.16242748915327e-06
-2.83177446976747e-05
-1.33509264451251e-05
-9.67099945839645e-06
-1.47056196032754e-05
-2.57847747790574e-05
-1.48962965287085e-06
-8.90377270125751e-06
-1.75284353582535e-05
-1.71480753156105e-05
-1.06072078271978e-05
-1.32831511582307e-05
-1.8852970045304e-05
6.83396265152148e-08
-1.21567857299615e-05
-1.10031584970843e-05
-9.06501281848289e-07
-9.77566930529824e-06
-1.05163185121233e-05
-5.40850849668893e-06
-2.00651487616933e-05
-8.94669799729256e-06
-2.01115529584225e-05
-2.55055128237619e-06
-1.00562402517911e-05
-3.02468795663101e-05
-2.37945613768367e-05
-2.09677824917554e-05
-1.27947594854376e-05
-9.28424201103386e-06
-2.78759684545742e-05
-2.2564922081495e-05
-2.65939194261177e-05
-3.73361309928351e-05
-1.46574417745911e-05
-1.04110434093891e-05
1.02038566065673e-05
1.32022273840824e-06
-1.57214899012542e-05
-4.02124738938719e-06
-2.79692885791181e-05
-2.69902644397437e-05
-9.2953062265426e-06
-2.23061170830193e-05
-2.75399699434365e-05
-8.85903342635436e-06
9.17820424743383e-06
-2.09420125074517e-05
-2.43452587379866e-05
-1.38138009362807e-05
-1.52153726005405e-05
-3.0624359360235e-05
-3.63354017691197e-05
-1.99024594119206e-05
-1.29501723594696e-05
-2.86514214229428e-05
-1.00352264060394e-05
-1.08986391397562e-05
-6.45410649924655e-06
-1.32206781232953e-05
-2.03340214912709e-05
-1.54556469577067e-05
-1.48733524149279e-05
-1.21017442972546e-05
4.7157248118282e-06
-1.53535487403274e-05
-1.47039163140889e-05
-3.20405368665846e-05
-2.27625596762438e-05
-2.49234934533972e-05
-9.97795982968017e-06
-5.33884590232959e-06
-1.29091196475064e-05
-1.61317135761474e-05
-8.14149287421527e-06
-9.6646502551228e-06
-2.50781481414496e-05
-1.50283712579937e-05
-4.70833521136913e-06
-1.74623379984809e-05
-2.15481254509228e-05
3.27140394082744e-06
1.88284297072746e-06
-1.14929730655638e-05
-1.54832778869123e-05
-2.75855671083601e-05
-2.31574222452287e-05
-2.27953485012218e-05
-2.50927753320784e-05
-1.72055110824109e-05
-1.7423212133068e-05
-1.49614240397926e-05
-2.0080895839972e-05
-8.46021326484956e-06
-3.51691300095493e-05
-6.59211247203555e-06
-1.31593694430389e-05
-1.95251177636953e-05
-1.50944353437743e-05
-1.72081251083834e-05
-7.20684754072679e-06
-1.83176444012017e-05
-1.62621645197113e-05
-3.04103920461401e-05
-2.27488970598044e-05
-1.641215737557e-05
-2.26312121219349e-05
-3.03430081523346e-05
-5.8503899398711e-06
-8.3918400873223e-06
-1.41596830619252e-05
-1.66841018815683e-05
-2.79574074389124e-05
-2.16888474705091e-05
-2.34543892292988e-05
-2.03283326271111e-05
-2.30916213601216e-05
-1.31795006196647e-05
-6.9356704385154e-06
-1.77418589539939e-05
-2.12660629336065e-05
-4.43755288809076e-06
-5.49486895116173e-06
-1.95108177592297e-05
-1.60170950990027e-05
-4.72016401886233e-06
-1.45885696596451e-05
-6.93710906165775e-06
-1.13026412838757e-05
-6.59798433764884e-06
-1.15941488019255e-05
-3.87305179474941e-05
-2.21447488824699e-05
-2.1146776021312e-05
-1.23830454205737e-05
-8.96973956016424e-06
-5.266155969219e-06
-1.74752164736057e-05
-1.14963940447585e-05
-1.62929461631292e-05
-7.24971201036369e-06
-9.95884858831658e-06
-2.0347954839944e-05
-2.22462725485557e-06
-1.53595132909415e-05
-6.24585799129981e-06
-1.07456146311797e-05
-1.30235929309766e-05
-1.16086445899221e-05
2.56068442733288e-06
-1.33029732684065e-05
-3.40595729470059e-05
2.87057431366329e-07
-2.35494405717174e-05
-1.5409203794507e-05
-3.62525276859444e-05
-5.37108188786541e-06
-5.02699030453243e-06
-2.03433944352823e-05
-1.98572942251482e-05
-1.00788754555224e-05
-2.61736668941364e-05
3.35203403239981e-06
-1.25918415838402e-05
1.74305967675632e-06
-5.78694997183418e-06
-1.0768714061713e-05
-1.64309105449274e-05
-1.53720388012458e-05
-3.12598757050871e-05
-9.15547041671426e-06
-2.68479444564602e-05
-1.62288154086768e-05
-1.80627003217491e-05
-2.98940869869435e-05
-1.93098304730377e-05
-1.63278714072622e-05
-3.59942380678657e-05
-1.93409610147007e-05
-1.84214928456968e-05
-2.1159127012697e-05
-2.20766280353868e-06
-2.05036506578676e-05
-3.15830272639754e-05
-1.40830182063937e-05
-2.33199766211941e-05
-2.55621479814361e-05
-1.26200396436668e-05
-3.15774582763865e-05
-2.4649436178857e-05
-7.86598330374533e-06
-1.84921739981693e-05
-9.73210661939371e-06
-2.17653681203344e-05
-2.05199123022451e-05
-7.46415388127009e-06
-1.49062482153532e-05
-1.57528557743035e-05
-4.98359349632691e-06
-2.05028303189002e-05
-3.8216252883879e-06
-1.95503629006863e-05
-1.22161241930613e-05
-4.80485418033202e-06
-1.17886044053511e-05
-1.84327864329673e-05
-9.54066947538337e-06
-1.36544765425723e-05
-1.1440383823936e-05
-1.55953402341135e-05
-2.17679900934555e-05
-3.18963104334052e-05
-7.10613001348718e-06
-8.46497904505989e-06
-3.17944203197026e-05
-9.63263328936368e-06
-3.13113302990202e-05
-8.59831886148759e-06
-2.86392750661925e-05
-3.73090069520144e-06
5.62155279884275e-06
-1.19342438912097e-05
-9.60237860876328e-06
-2.33102351377902e-05
-2.03023092895545e-05
-2.35188870550611e-05
-8.84169765080465e-06
-1.99973620373287e-05
-1.5394583436076e-05
-2.43306249309152e-05
-2.29214919450269e-05
-2.10233857582688e-05
-1.17714687418408e-05
-1.67692620409928e-05
-1.26069066437972e-05
-1.54801758190367e-05
-2.22939104257376e-05
-1.97619914433817e-05
1.85559985402463e-06
-1.43989791513314e-05
-2.49254420280327e-05
-4.30897193460035e-06
-2.69798277848161e-05
-6.1459946449382e-06
-2.50086089223636e-06
6.40235792124212e-06
9.90919045108315e-06
-3.5170892740881e-05
-2.59126536870353e-05
-5.37382918028103e-06
-1.19005543285314e-06
-2.69984419680396e-05
-1.49179092698215e-05
-1.56655507248796e-05
-1.68960531890517e-05
-9.51885236390265e-06
-2.77713212120828e-05
-2.35795364792884e-05
-8.87146428156316e-06
-2.0720050613109e-06
-1.87958325632397e-05
-8.03082464798272e-06
-3.58890822712647e-06
-2.7693435161881e-05
-1.10738807239553e-05
2.11943615348432e-06
-2.28071246638905e-05
-1.43148874422446e-05
-2.94158539684364e-06
1.42460547001299e-06
-3.49798212769696e-05
-3.20828459934802e-05
-1.74539769684736e-05
-1.46130344390455e-05
-2.07181728022715e-05
-1.96661070874982e-05
-2.11643882862511e-05
4.318510212751e-08
-2.0545244589331e-05
-1.8731318908069e-05
-1.4608218705414e-05
-2.00453061549023e-05
-2.94284288225247e-05
-1.1907808603238e-05
-1.3059415215043e-05
-1.85773354306961e-05
-8.29660473250889e-06
-2.48142237924888e-05
-1.80839755562732e-05
-1.893701032613e-06
-1.01519780927359e-05
-2.72669689044442e-06
-1.62214616999059e-05
-3.86452605598151e-05
-8.60740031375803e-06
-2.21849930104546e-05
-7.94911102044912e-06
4.38728791149963e-06
4.49713203713253e-06
-3.16978568591084e-05
-1.02033434313874e-05
-3.11652174783909e-05
-3.37642585089451e-06
-8.15482461317086e-06
-1.00230121489204e-05
-2.83581469438013e-05
-2.21932111540666e-05
-4.31872693186582e-06
-1.83465390955404e-05
-5.75055762985561e-06
-1.58183277993234e-05
-3.25927753484652e-07
-1.71107700646443e-05
-2.16829024901411e-05
-1.36780642659484e-05
-1.53385150230097e-05
-6.66519649385307e-06
-1.5550225543938e-05
-1.53365011752342e-05
-1.17912344945721e-05
-2.39875455864928e-05
-4.11160851117456e-05
-2.00900759224123e-05
-2.9407017638545e-05
-2.18283376344139e-05
-1.56591919607543e-05
-1.43449270842225e-05
4.03058253571934e-06
-2.61893338970247e-05
-1.59961532470801e-05
-9.79921305716995e-06
-2.00375065376933e-05
-2.88918822427913e-05
-2.72921184612262e-05
-1.16227386155174e-05
-1.30657807738405e-05
-3.23407496969971e-05
-1.62766185307613e-05
-2.22961215655659e-05
-1.06387064801284e-05
-8.11746859433006e-06
-1.14920077248158e-05
-1.3742639149149e-05
-2.05071795599312e-05
-1.04009410575441e-05
-1.45642368079236e-05
-2.29013512319616e-05
-1.24882159248951e-05
-2.93305710889956e-05
-9.45525757349442e-06
-2.92090554535925e-05
-9.26057404596902e-07
8.02203050396463e-07
-1.75558189814798e-05
-2.46071425764597e-05
-1.20609968511556e-05
-1.53194282202302e-05
-1.62376466265673e-05
-1.81674878821813e-05
1.23724921412001e-06
-1.06790921022913e-05
-5.93026394432391e-06
-2.90782057964568e-05
-1.91025129851145e-05
-1.78583956618055e-05
-2.04875812744527e-05
-6.51572975369512e-06
-5.44676743759993e-07
-2.06836643789608e-05
-1.74333153375247e-05
-1.44520720958065e-05
-2.8498836149968e-06
-3.71020424739556e-05
-1.62128367073624e-05
-2.83156687276081e-05
-2.10758277223194e-06
-1.7381363563623e-05
-1.62504517759745e-05
-1.49162551380507e-05
-1.13029683462111e-05
-2.14930046339237e-05
3.2487404994493e-07
-2.04149227374476e-05
-2.16599599459512e-05
-2.11636358047197e-05
-5.67605840590242e-06
-8.36205635367089e-06
-1.10821362282415e-05
-2.27609596330844e-05
-1.8398065955429e-05
-2.01187346809034e-05
1.03658053699166e-05
-2.15147720171068e-05
-7.82799204086928e-06
-1.80754983000834e-06
7.03324550187743e-06
-2.53143673606392e-05
-1.26423019668234e-05
-2.09650938561964e-05
-1.90295704193266e-06
-1.88398097488783e-05
-1.20115439688861e-06
-1.61690009636931e-05
-2.58955886131095e-05
-2.05267049566453e-05
-2.42819565226334e-05
-8.51616719099294e-06
-1.26321197890405e-05
-1.35454481321734e-05
-2.7383579580971e-05
-1.67090649877469e-05
-1.94384528760048e-05
-1.83975911515715e-05
-1.64912390678846e-05
-2.80164906920616e-05
-2.88940023959406e-06
-3.73110019183237e-05
-2.21168006948341e-05
-1.21764031498321e-05
8.58777229919223e-06
-1.0662226788864e-05
-1.49752699105143e-05
-4.36972550097133e-06
-1.91217642205235e-05
4.00597019168864e-06
-1.12270219892801e-05
-1.76042904632312e-05
-2.853247914267e-05
2.02040023403049e-06
-1.4766154699743e-05
-1.22137731558441e-05
-2.07585851526806e-05
-1.88447160935679e-05
-1.04045280135978e-05
-3.14330574469534e-05
-1.95788614503049e-05
-1.04385283676216e-05
-2.53082958814377e-05
-2.19204448356464e-05
-3.09881908632689e-06
-1.07241998014302e-05
-1.36113048273581e-06
-1.19188562684209e-05
-1.36771961116724e-05
-2.38523511557906e-05
-2.85206701535239e-05
-3.02080809574871e-05
7.40308267516791e-06
-1.37187953794857e-06
-2.12970336831066e-05
-1.86804476006936e-05
-2.04345591913746e-05
-1.66282441386558e-05
-1.91356659045829e-05
-1.99543221229524e-05
-2.21058475837974e-05
-2.21711540739319e-05
-4.27240445227223e-06
-2.09400233996882e-05
-8.96892536022104e-06
-1.26183378899761e-05
-1.45195708367976e-05
-1.71171177793441e-05
-2.17126403751742e-05
-1.21404878512571e-05
-2.69744349114367e-05
-1.95491844019206e-05
-1.10407238432907e-05
-7.63611247284264e-06
-3.51548860525933e-06
-2.1798058023028e-05
2.50414780462146e-09
-1.89133761209966e-05
-1.57114668937603e-05
-3.06492502059148e-05
-1.77815504117362e-05
-1.90538679964755e-05
-2.19767010594825e-05
-1.52728093570485e-05
-7.11673604249539e-06
-1.04682673862189e-05
-1.00518793005204e-05
-2.59052095618451e-05
1.55866155902034e-05
-9.06361155785826e-06
-1.77608326319714e-05
-2.41609651737578e-05
-4.0050351541047e-06
-1.58501296267857e-05
-6.97114285453746e-06
-1.87582824459668e-05
-3.24263508198789e-05
-1.54200844206805e-05
-9.53051551748354e-06
-3.25185677273265e-05
-4.00583411782704e-06
-1.29589606407926e-05
-2.74704994929289e-05
-1.35101373921328e-05
-1.3481069126442e-05
-2.35258535828689e-05
-9.66283026967127e-06
-2.11530704890993e-05
-1.49920910762814e-05
-2.50843332338917e-05
-1.51417302801646e-05
-1.19314400123027e-05
-1.40172737745213e-05
-7.12557213180605e-06
-5.16868878718648e-06
-3.164107241879e-05
-2.6344606457399e-05
-3.09090678514416e-05
-9.73346103405201e-06
-1.97565691508902e-05
-6.39398494119938e-06
-8.65127799596249e-06
-2.09338382593722e-05
-2.92009720765591e-05
-1.41833723066296e-05
-2.04143017775561e-05
-4.11737391979062e-06
-1.95267181361718e-05
-3.11861399418083e-05
-5.42803885468335e-06
1.71264625997385e-05
-1.6483924602519e-05
-1.23832654403254e-05
-1.86550954302923e-05
-1.77526097318504e-05
-1.54280994848561e-05
-9.86131576912712e-06
-3.43392402000849e-05
-3.09983500200137e-05
-1.73953925968493e-05
-2.31607379237853e-05
-5.6321342585587e-06
-1.09759062306611e-05
-2.15585442063839e-05
-2.93683277881577e-05
-2.66852249265518e-05
-2.83925764631894e-05
1.99321744534311e-06
-5.13223207762724e-06
-1.5591182426169e-05
-1.21646017377098e-06
-2.94112676043339e-05
4.1487364184912e-06
-5.00798645891534e-06
-1.43950032546702e-05
-5.53323262516479e-06
-4.46996136982549e-06
-3.32468955743536e-05
-1.28535441337587e-05
-2.87736128010954e-05
-1.33692909185916e-05
-1.58970335410809e-05
-2.86962223659616e-05
-2.41461867764153e-05
-5.98569923779204e-06
-8.64520934487313e-06
-1.90631256395824e-05
4.52277323756822e-08
-2.28114839198978e-05
-1.81938643812009e-05
-7.82246535488813e-06
-2.95008077835805e-05
-7.3900028493251e-06
-1.5405444196234e-05
-2.20921500353522e-05
-3.4369142578522e-06
-1.34069433862947e-05
-8.32380916081765e-06
-2.21914084621198e-05
-3.45908405463887e-05
-1.62620808169497e-05
-7.50373893858844e-06
-5.00935775051913e-06
-1.82991057024407e-05
-2.51337175245529e-05
-1.32951555298819e-05
-2.48665730601679e-05
-3.2205389983272e-05
-9.90816414260211e-06
-2.39616541571422e-05
-1.94214980932143e-05
-6.53254793866547e-06
-3.74797015216276e-05
-1.8652269697621e-05
-4.73849022845519e-06
-1.40686474467002e-05
-3.09875483228954e-05
-2.44517193728075e-05
-1.75894640964696e-05
-6.59063674238099e-06
2.71794348656868e-06
-2.59352357589957e-05
-2.974779385464e-05
-2.12757116201124e-05
1.52844617182906e-06
-1.51654637857768e-05
-7.30460855117671e-06
-2.78159537403005e-05
-2.69178136101351e-05
-2.97463619526151e-05
-1.2569798132425e-05
-2.79557227341445e-05
-2.50458200989283e-05
-6.13080310299928e-06
-2.06681245318883e-05
-1.66434254958643e-05
5.13888794297458e-07
-5.63882772816418e-06
-2.66307627742676e-05
-2.76412851907344e-05
-2.07756604107379e-05
-1.00267853280766e-05
-2.42206631123884e-05
-2.44901258958443e-05
-1.05442988970461e-05
-1.77899167327823e-05
-1.2142001155875e-05
-1.89428806844447e-05
-2.82437251136898e-05
-1.00147819305877e-05
2.40394486798508e-06
-2.25557604867142e-05
-2.65644561090205e-05
-3.8453691468175e-05
-2.01060678641957e-05
-2.20700019850865e-05
-9.37216156365947e-07
-1.77419494827848e-05
-1.43709918457453e-05
-1.20238775745439e-05
-5.99180788377059e-06
-9.81023587461667e-06
-2.68847190835966e-05
-1.95165564116649e-05
-3.41715145525431e-05
-5.38082218852177e-06
-1.75147902082336e-05
-1.74934635608125e-05
-2.20762644318215e-05
-1.59461780673136e-05
-1.02019567016546e-05
-1.98799112369764e-05
-1.0304174616437e-05
-3.2744942697884e-05
2.97364351292847e-06
3.44734201173682e-06
6.54219173990175e-06
-2.49196989865725e-05
-3.02509255391849e-05
-1.81163583428157e-06
-1.14447863589329e-05
-1.92591481598172e-05
-1.18245205947459e-05
-1.30585560689131e-05
6.63679460001924e-07
-1.54423454433674e-05
-2.59377488718519e-05
-3.31324443004135e-05
-3.78578991038424e-05
-2.394557901044e-05
-1.8244055840113e-05
-2.0376321158071e-05
-2.70677725328849e-05
-3.35125824865634e-05
-2.72776957053462e-05
-1.73708876272968e-05
-7.02271924503768e-06
-1.4948519905513e-05
-3.03898306864887e-05
-3.27024845736247e-05
-7.51349031084046e-06
-1.72744560240597e-05
-1.67319524174814e-05
-1.2978290959465e-05
-1.20745801466588e-05
-3.44218433643483e-06
-3.93823456984394e-05
-2.91380054349284e-05
-3.33922309935444e-05
-1.07398346067029e-05
-1.70531922085025e-05
-2.0869577057141e-05
-3.38442364337885e-05
-2.01516339461615e-05
-3.52187839059752e-07
-2.92898277716467e-06
-1.28088329908268e-05
-1.02085109380318e-05
-3.47626534472031e-05
-2.35727932306651e-05
-1.97480294671506e-05
-2.12358612351783e-05
-2.43777875681563e-05
-3.22179157856727e-05
-1.89524413016948e-05
-1.74083850192609e-05
-2.38035410440435e-05
-3.11280195171246e-05
-7.41188404187645e-06
-1.39784102804375e-05
-2.05528561254754e-05
-1.77016616590436e-05
-2.15945417533851e-05
-1.66540563539011e-05
-1.7450611141323e-05
-2.3607890508925e-05
-1.28708462305851e-05
-1.16088674592913e-05
6.39851928331648e-06
-1.77100115662898e-05
-1.57144220687609e-05
-6.42005047065257e-06
-7.36737155909267e-06
-2.13293354424534e-05
-4.28507043520765e-05
-1.15721001309129e-05
-9.55150351014434e-06
-9.70741018709738e-06
-2.85108767579644e-05
-9.8170341677455e-06
-1.58948308252735e-06
-4.22555086992924e-06
-1.42994357313265e-05
-1.21444449219304e-05
-8.86969166006088e-06
-2.20059846744795e-05
-3.23462112888359e-05
-2.21188562246638e-05
-9.19095564862309e-06
-1.40150671630426e-05
-5.43506651827486e-06
-1.29152231850477e-05
-1.11416768619981e-05
-1.51959859944681e-05
-1.73738354008544e-05
-1.35058287055403e-05
-6.18305790474972e-06
-7.41165474457927e-06
-6.7524914515887e-06
-2.70611300465405e-05
-2.33551661389906e-05
-2.49440993899535e-05
-1.12745594368191e-05
-1.7765442816175e-05
-2.53672548985931e-05
-3.23050917782187e-05
-1.39484033341956e-05
-1.44693831049105e-06
-1.33505417564715e-05
-9.10102811180354e-06
-2.28323241234618e-05
-9.06381934555725e-06
-1.09063811972949e-05
-9.7114945676693e-06
-1.30370470350607e-05
-1.22752907060582e-05
-8.22299705974227e-06
-1.65686772855202e-05
-1.48210898430992e-05
-1.84234289851714e-05
-3.58466508491225e-06
-2.00885603146389e-05
-9.08967322510736e-06
-1.1370168973701e-05
-3.86879329552989e-06
-1.54913494270554e-05
-7.55403074984412e-06
-1.74929975350038e-05
-2.13829958089812e-06
-1.14018769052786e-05
-1.82648201002039e-05
-2.32396267146431e-05
2.55004103563613e-06
-2.50423798345655e-05
-1.66811059491601e-05
-2.46673452736041e-05
-5.80728564032575e-06
-1.09035881446099e-05
-2.91659243955101e-06
-1.58939962094389e-05
-1.8332510865104e-05
-1.91301290933893e-05
-1.4733666830785e-05
-8.80088854207464e-07
-3.59055349652885e-05
-2.15928124003842e-05
-3.1506420917933e-05
-2.04706760962707e-05
-1.61106507808904e-05
-9.8711133234108e-06
-7.76128578521888e-06
-1.27302669385879e-05
-1.59003538185467e-05
5.4812853199915e-06
-6.81971554198604e-07
-1.99682242473134e-05
-3.58977330150077e-06
-2.08315026376591e-05
-1.69792935126142e-05
-2.38556646334542e-05
-9.1491269901929e-06
-2.24482164056639e-05
-2.98496817667028e-05
-1.33850598992247e-05
-2.1777939083008e-05
-3.06413677906526e-05
-2.75296490578338e-05
-2.94955136571196e-05
-3.15974819569569e-05
-1.65108883779862e-05
-3.83298514174016e-05
-1.90310912576874e-05
-1.04757348226419e-05
-3.48793022373288e-05
-2.71466261198628e-05
-2.02776227193975e-06
-6.01283938815045e-06
-2.87850021309401e-05
-2.26100611096945e-05
1.15079408536517e-05
-1.39853255334273e-05
-1.35337338604931e-05
-6.40118771274736e-06
-2.53779059878402e-05
-1.45651525587327e-05
-1.48596154918144e-05
-1.12591348514435e-05
-1.32552502932989e-05
-1.70146415946882e-05
5.47214158976695e-07
-1.34950623103637e-05
-3.47693302018623e-06
-3.79349737533246e-05
-2.08518426416271e-05
-1.51782789984066e-05
-3.57244669353939e-05
-1.96762359059929e-05
-4.03951624030168e-06
-1.12742988925455e-05
-3.32708779535928e-06
-5.94648496867826e-06
-8.51917121181035e-06
-5.65133558704847e-06
-1.28445040821198e-05
-1.75665571417557e-05
-1.78763552728324e-05
-5.79300613540012e-06
-1.92085913727048e-05
-1.56710838341763e-05
-1.67900284360065e-05
-6.28993071025392e-06
-5.98837011677969e-06
-2.25880744797395e-05
-1.40421029707249e-05
2.18193097132983e-06
-1.7676022676249e-06
-3.94779058164406e-05
-5.57350393478768e-06
-2.61542470905704e-05
-1.68264067985549e-05
-1.7133746054322e-05
-2.06163672327859e-05
-5.98093863297997e-06
-1.75948187919147e-05
-1.44025769199437e-05
-1.71748538378621e-05
-1.76085602410854e-05
-1.51232246473177e-05
-1.21897678540063e-05
-7.2540981864169e-06
-9.85289844483314e-06
-1.57939699556764e-05
-2.06501671657676e-05
-2.36927744772515e-05
-1.43452908856759e-05
-2.14239553202611e-05
-6.68070916583063e-06
-2.31899570910131e-05
-2.78005394181968e-05
-9.77020048965173e-06
-1.81637959468811e-05
-1.12848610032282e-05
-2.26269791172351e-05
-1.26525731923555e-05
-2.27157560388971e-05
-1.74553091141077e-05
-7.41323898513498e-06
-1.67947674954174e-05
-2.90363332973311e-05
-9.77642403562875e-06
-3.45967833810442e-06
-8.22595578979358e-06
-1.95713665327007e-05
-1.57288220633135e-05
-9.07946920183727e-06
-1.33570256480515e-05
-1.56226637072373e-05
-9.64561391991134e-06
1.05215063428412e-06
-8.24954107872736e-06
-1.63599048791077e-05
-5.46967233134879e-06
-2.50999654048574e-06
-1.48122850257038e-05
-1.61170189222803e-05
-1.24787044565053e-05
-9.73412318686369e-06
-6.56434089920942e-06
-3.14825393720925e-05
-2.46902222390702e-05
-1.71909009362456e-05
-9.50805414130381e-06
2.97114196747402e-06
-1.44873741076539e-05
-1.014556842508e-05
-3.91439457795041e-06
-1.97397147734057e-05
-1.60151503166706e-05
-2.55958640812176e-05
-1.39443654061668e-05
4.91199495067571e-06
6.41530769619291e-06
-2.81916055156729e-05
-1.88128694739461e-05
-2.24475462305307e-05
-5.12226089347535e-06
-1.64137807704214e-05
-2.27521428144472e-05
-1.02131438496443e-05
-1.36111142479488e-05
-2.61036840651463e-05
4.81641212084507e-06
4.15957307406612e-06
-2.29109922666722e-05
-1.35637046703543e-05
-6.79094601043817e-06
-2.85080863189635e-05
-5.11506702806389e-06
-1.85857917920697e-05
-2.10933024896593e-05
-6.57204496177584e-06
-3.84584787329964e-06
-1.36026937285808e-05
-8.18803247025984e-06
-5.60968731240094e-06
-3.44530179701987e-05
-2.43379951651171e-05
-2.31846318370557e-05
-1.60950753253025e-05
-2.01746189715459e-05
-3.19399417561242e-05
-1.48141787474374e-05
-2.89383549216645e-05
-2.94221120919437e-05
2.0994377994454e-06
8.92084831988249e-06
-1.8715283617942e-05
-9.96382805177714e-06
-1.86339760524402e-05
-7.73652826864501e-07
-2.19208973774649e-05
-1.60585168665549e-06
-9.93833234508836e-06
-1.64587415317483e-05
-6.74125712787808e-06
-1.93673493944679e-06
-1.38642710712231e-05
-3.56417808498275e-06
-2.04200448481338e-05
-2.28269144247093e-05
-1.68179590964285e-05
-3.88453521692281e-05
-5.3733715001981e-06
-1.97754776457295e-05
-2.16760244560833e-05
-2.89561497425868e-05
-3.32975963354482e-05
-1.16198042614263e-05
-5.12408251665189e-06
-2.03033715006656e-05
-5.37780856024082e-06
-8.74134969293015e-06
-1.74368918355137e-05
-1.91373403540895e-05
-1.42721042953983e-05
-1.63683319419586e-05
-1.12715663374002e-05
-7.31922045675281e-06
-1.2396971779696e-05
-3.63490797556776e-05
-1.3881415373767e-05
-1.18640363138924e-05
-2.11637291930874e-05
-3.52408457983216e-05
-4.02297913612491e-05
-3.00618850285572e-05
-1.64871388950182e-05
-3.59501021058142e-05
-1.41571900844721e-05
3.474783844026e-06
-2.46508175383969e-05
-2.15948717362121e-05
-3.89517013079613e-05
-1.41193387659719e-05
-1.22376369674226e-05
-2.22852850201944e-05
-3.48240866371085e-05
-2.87763714554664e-05
-1.04703230023678e-05
-3.13839932582445e-05
-1.06780589491719e-05
-3.26089905845881e-05
-1.29421240794155e-05
-2.97095744697056e-05
-1.38527544374725e-05
-1.98730171137353e-05
-1.97523797948915e-06
4.09039190646599e-06
-1.98621500165541e-05
-1.5476686549494e-05
-1.12124966780556e-05
-2.60382454301959e-05
-8.16855402090876e-08
-1.79939286356217e-05
-7.44668681652026e-06
-1.29191170921495e-05
-1.65952943131979e-05
-1.43320983475131e-05
-1.86236691025116e-05
-1.35302736898774e-05
-2.03621173775281e-05
-1.94124214622469e-05
-1.16463092241621e-05
-5.50450038352989e-06
-1.50725823214447e-05
-1.02649830052907e-05
-1.06208719957213e-05
-2.02613444849633e-05
-3.18721662666315e-06
-8.83791208324937e-06
-1.82809596083231e-05
-2.57442358608977e-05
-2.77086761381311e-05
-2.01916129026746e-05
-2.32685480814732e-05
-1.22198940627058e-05
-1.90564801958931e-05
-2.24890740288794e-05
-2.30969088936308e-05
-2.39994593570437e-05
-1.38508138079203e-05
-1.18713891934043e-05
-1.35707852070226e-05
-1.89291766861863e-05
7.84246480763114e-06
-1.49313878207522e-05
-1.54127061052787e-05
-5.14678554665084e-06
-8.01756851719329e-06
-1.18286957113361e-05
-2.4613621169848e-05
-6.97832217819966e-06
-6.83877828591175e-06
-1.74147698776517e-05
-6.21111007428358e-06
-1.93220903548707e-05
-1.05731784279981e-05
-2.57986636732657e-05
-3.73674512393916e-05
-2.11880681877344e-05
-1.47805370849403e-05
-2.59592697760707e-05
-1.72173909076507e-05
-2.73822962223948e-05
-1.75855647283487e-05
-2.61397787608394e-05
-5.52214155326146e-06
-1.1918163819069e-05
-1.09189527412189e-05
-3.01068914431375e-05
-1.44613439106033e-05
-6.78747507794567e-06
-7.07676070207598e-06
-1.18486176619227e-05
-2.2922881603027e-05
-1.23101528247809e-05
-2.82642019294023e-05
-9.91114223791824e-06
-2.30047020745926e-05
-5.54553797747739e-06
-1.1041603224131e-05
-1.97350461322276e-06
-3.12840472371109e-05
-2.24159118427934e-05
-1.62359618201408e-05
-2.54872725305416e-05
-1.07167702968796e-05
-6.45309028278586e-06
-2.20481107186334e-05
-2.62904476329011e-05
3.78402052409089e-06
-9.64466029312079e-06
-5.48291807902918e-06
-1.10165774718648e-05
-1.35466897703329e-05
9.36427897211515e-08
-2.30819231016571e-05
-2.21433642018904e-05
-1.97423941542355e-05
-1.23653924451737e-05
-7.2053266077062e-06
-1.6886777594169e-05
-2.90602258750436e-05
-2.45207822261004e-05
-1.56329133215004e-05
-3.07408921525444e-06
-2.67271168549589e-07
-2.99492179464359e-06
-2.45494628399998e-05
-2.07172781851135e-05
-3.10610624786458e-05
-3.70985521661676e-06
6.14837573627679e-07
-1.57824314269766e-05
-1.15264185959982e-05
-2.39126753475076e-05
-7.00925090065667e-06
-8.40967212247107e-06
3.18125309456408e-06
-2.07054983677883e-05
-1.55100209535359e-05
-2.46458450141535e-05
-2.66894203823199e-05
-5.71102229726629e-06
-2.34906655106753e-05
-9.55618112652508e-06
-2.02531175193726e-05
-5.59403938196236e-06
-2.32244318987492e-05
-1.04926496092399e-05
-3.72299388566144e-06
-3.90065127319101e-06
-4.16531358312243e-06
-1.0250793073044e-05
-1.53850881532168e-05
1.0030022009012e-05
-6.26882401547909e-06
-6.90311525947849e-06
-1.39145520846375e-05
-2.17068475163509e-05
-1.771686014114e-06
-3.56486858869898e-05
-1.91047795315859e-05
-2.15133508487238e-05
-1.44762530484875e-06
-1.85065759312126e-05
-2.12618437711968e-05
-2.51473225654696e-05
-1.91481672495853e-05
-3.79154429493273e-05
-1.57472169818028e-05
-2.04827022608702e-05
-2.59028863149305e-05
-2.17600809909032e-05
-3.92220909733692e-05
-2.35366218109337e-05
-1.07147899320874e-05
-2.59444333401645e-05
-2.47101029293541e-05
-1.4997334750268e-05
-2.85671929901874e-05
-2.00081340984145e-05
-2.13310269436944e-05
-2.49300526230911e-05
-9.67206929305921e-06
-1.09895224693517e-05
-2.83675207909057e-05
-1.0193194640069e-05
-1.37507449076269e-06
-2.44483980843571e-05
-8.67878420364063e-06
-1.64643328676691e-06
-4.3340735134522e-05
-3.02586480308121e-05
-1.97413003966317e-05
-1.59715257554865e-05
-7.91192967188871e-06
-2.65399984043901e-05
-2.39903045018528e-05
-1.39329363922701e-05
-1.56170734960326e-05
-2.13987182572909e-05
-8.93585271069469e-06
-1.49632100882347e-05
-3.42252036413509e-06
-1.10242623185388e-05
-1.84764011328708e-05
-9.58698189450472e-06
-6.33268985159209e-06
-4.93913707299288e-06
-1.64935868175625e-05
-1.67260108294622e-05
-7.66195481076368e-07
-1.13029442723847e-05
-1.8413335069107e-05
-1.99836426405004e-05
-2.21210690341903e-05
-2.1627792654269e-05
-4.82285853278581e-06
-2.77779089692665e-05
-9.58890224586825e-06
-1.08555546873723e-06
-3.66924654134016e-05
-1.23720831196948e-05
-1.36540812050776e-05
-7.18405240273981e-06
-1.71650724460418e-05
-1.57849650030621e-05
-9.36105512158946e-06
-1.84566265007148e-05
-2.39992256801502e-05
-2.65878176611963e-05
-2.07426950598359e-05
-1.7214399880823e-05
-1.26022227188092e-05
-2.57855137697027e-05
-1.10769338212972e-05
-1.61914484548577e-05
-2.11287638799711e-05
-2.99316975330157e-05
-3.23640876825368e-06
-1.95738456553838e-05
-1.85038382994091e-05
-2.21235743721047e-05
-1.92336857854956e-05
-4.08139875433505e-06
-1.21375565476779e-05
-3.36973449347407e-05
-2.06477155089343e-05
-6.96752542040681e-06
-1.55792052028893e-05
-2.41914057330862e-05
-1.51131314525168e-05
-2.50943890477486e-05
-2.11193167217739e-05
-1.42674260533187e-05
-1.02760567757889e-05
-7.32180565339327e-06
-1.26339882734766e-05
-5.01077672652259e-06
-9.99577635987158e-06
-2.15880366655631e-06
-8.01238422546812e-06
-1.1636165362756e-05
8.34424031147958e-07
-1.33321161131529e-05
7.82474641963976e-06
-1.44649708193415e-05
-9.63025697498347e-06
-1.37028962713975e-05
-8.2486648571299e-06
-8.07055996534962e-06
-8.35704029536842e-06
-1.3569875039698e-05
-1.82613328674454e-05
-9.45575042590908e-06
-2.15977189983286e-05
-1.10832934064969e-05
-2.62035729100387e-05
-1.82574236126843e-05
-1.01095089399208e-05
-3.8361607428473e-05
-3.40109151612451e-05
-1.84735081034639e-05
-2.99774555737534e-05
-2.82632295795748e-05
-2.59132533157807e-05
-1.31193802185258e-05
-1.32935810826404e-05
-2.62657746502533e-05
-1.40745936870496e-05
-2.53608924977253e-05
-1.97329136138975e-05
-2.39548951860517e-05
-1.92639094567893e-05
1.15918550030634e-06
-1.3819958695585e-05
-9.48246534643034e-06
-8.47146616500585e-06
-4.48074540666689e-06
-2.86792362442053e-06
-1.6500194786056e-05
-9.54011768789702e-06
-1.73555612828854e-05
-1.07676532235892e-05
-2.18275849239129e-05
-1.92556568324255e-05
-3.29374221295453e-06
-1.24055743712855e-05
-2.1906727184731e-05
-1.43400021174676e-05
-2.73649712370401e-05
-3.10500547295849e-05
-2.32241120273119e-05
-7.60241707064032e-06
-1.64950689884177e-05
-2.77453362122294e-05
-1.15014551120473e-05
-2.01394855889323e-05
-1.68282558254963e-05
-3.61463621698869e-05
-4.24350200810428e-06
-1.77409827601267e-05
-8.2267102590213e-06
-5.05895731344241e-06
-3.2818057339913e-05
-3.56963779984221e-05
-1.53031730153795e-05
-2.1891614113169e-05
-3.91854041334366e-06
-2.00157123759905e-05
-7.21980432656325e-07
-1.20215549387946e-05
-2.33680826910079e-05
-1.91402593674689e-05
-2.30864592132235e-05
-1.07473340488529e-05
-6.96549087815549e-06
-2.86173123087747e-05
-2.18761595481658e-05
-3.75093721200826e-06
-3.37932603005009e-05
-9.0457721999812e-06
-4.8078347904655e-06
-9.33947965981914e-06
-1.68759455038248e-05
-2.20606022300292e-05
-3.92387882765068e-06
-3.39656694435893e-05
-2.85185145128476e-05
-2.37857565954498e-05
-1.20958414213885e-05
-1.50783630613558e-05
-2.33044612747232e-05
-1.62457818297575e-05
-1.08130266043207e-05
-2.61877041933782e-05
-1.42108259958529e-05
-1.87867420102264e-05
-1.11731647600679e-05
-1.65908433630595e-05
-1.48366069901844e-05
-1.04798063850787e-05
-1.54090388413216e-05
-1.11806772059975e-05
4.98861415778181e-06
-1.55896690856314e-05
-1.93218264250189e-05
-7.8872055373708e-06
-2.74981270486651e-05
-1.97431955937804e-05
-2.40293141997835e-05
-6.64523607107913e-06
-1.76020265797329e-05
-1.98061859585005e-05
-1.26677746781966e-05
-1.32173352725684e-05
-1.29711849870512e-05
-2.75649429870219e-05
-2.94308727341678e-05
-1.34195952006965e-05
-1.66428701756613e-05
-1.11059081343359e-05
-2.6891878933996e-05
-3.11804398923645e-05
-9.43700007385323e-07
-2.84748617348161e-05
-2.61417089024228e-05
-1.8038304595293e-05
-2.22388267216534e-05
-1.65185526972999e-05
-1.71658351585357e-05
5.3978131366737e-06
-1.76309258745898e-05
-3.84027756368713e-06
-8.78756255885715e-06
-1.21154609157326e-05
-1.36443461821362e-05
-7.82299203047767e-06
-1.24624314048132e-05
-1.08768847325572e-05
-2.57165561643201e-05
-2.97945610799075e-05
-2.15035786986707e-05
-7.82608731743947e-06
-2.87700567474848e-05
-2.34461185019616e-05
-1.86683572342501e-05
-2.16809062268533e-05
-1.45786974086835e-05
-1.90300233831907e-06
-1.37531163149108e-05
-3.010546904139e-05
-2.00292368888025e-05
-3.60310432540065e-05
-2.5952391552508e-05
-1.43600876438156e-06
-1.7502990830989e-05
-1.0563832485037e-05
-1.97901542270331e-05
-6.32955354460058e-06
-6.44641404510652e-06
-8.40282834054529e-06
-3.2559673663257e-05
-1.72326118908501e-05
-1.62016017230573e-05
-3.79886382706637e-05
-1.44329305424542e-05
-2.70931223263874e-05
-5.50660824927819e-06
-9.89828398452374e-06
-3.05064510789788e-05
-3.18959717718709e-05
-1.00881059249652e-05
-2.44790650586449e-05
-3.58360740157321e-05
-2.22942837436657e-05
-2.94978556940796e-05
7.11726428790785e-07
-1.97908078657596e-05
-2.44618811133427e-05
-2.16130765971603e-05
-6.33921064833455e-06
2.6237519817238e-06
-8.02259858571011e-06
-1.19534863397939e-05
-1.26575616131944e-05
-1.36567456088808e-05
-2.02200250001831e-05
-1.81198313459274e-05
-5.76429931257845e-06
-3.68373935640931e-05
-3.11980664909342e-05
-2.79501067526079e-05
-6.09174198551141e-06
-1.36476749052487e-05
-1.57306543826205e-05
-2.24009775942959e-05
-2.37518092220125e-05
-9.12715908920152e-06
-1.39063508211903e-05
-2.92837612300225e-05
-1.27098322773449e-05
-1.35374182178273e-05
-1.08754552777803e-05
-1.05436044931996e-05
-9.38222597087029e-06
-2.0599503208889e-05
-2.26830537892973e-05
-2.23528822360786e-05
-1.61751981185809e-05
-1.76455980280082e-05
-3.35136901919783e-05
-1.36271512018321e-05
-2.75675636358257e-05
1.24298723620282e-05
-5.87114870586042e-06
-5.96983649060903e-06
-1.64529921711956e-05
-1.53169911800942e-05
-1.10153415970303e-05
-2.08282427158592e-05
-1.01578786732858e-05
-2.72471820775744e-07
-1.49602053937942e-05
-1.64170029873003e-05
-2.75188999518868e-05
-3.98937193747672e-06
-2.1466118365469e-05
-2.00749982615423e-05
-2.77699802270352e-05
-9.1392622356703e-06
-6.1940692995549e-06
-2.876032639272e-05
-3.56038092590195e-05
-1.4544733872345e-05
-1.04213447135543e-05
-1.87455050217984e-05
-2.28952067068934e-05
-9.39643519833915e-06
-2.32717425413991e-05
-9.26949127236979e-06
-1.173244562366e-05
-1.13812388137735e-05
-1.59454820157939e-05
-3.88225677888566e-05
1.0412869785327e-05
-1.28338321758015e-05
-2.86010657706234e-05
-1.56613245920503e-05
-2.53049578284503e-05
-3.03736728275941e-05
1.00290314671507e-06
-1.47516783702897e-05
-1.146212825538e-05
-7.75346719642269e-06
-2.72940677517169e-05
-5.5310314179293e-06
-1.94410734020921e-05
-2.07411768365804e-05
-1.60836707884476e-05
-9.31255691811727e-06
-2.28743992503762e-05
-1.60663490200239e-05
-2.68818311886032e-05
-8.98085445606062e-06
-1.21455301008667e-05
-2.52579048396955e-05
-1.44536577289724e-05
-4.60583352220531e-06
-3.07961022619317e-05
-2.26934321694599e-05
-1.25627649599474e-06
-2.59275525273554e-05
-1.00422659444192e-05
-2.0772084447033e-05
-2.30907338700197e-05
-7.41804304248865e-06
-2.3257294162322e-05
-6.79471066501781e-06
-2.4874402570302e-05
-2.89535171702147e-05
3.21041911358303e-06
-2.47124368999595e-05
-1.34148779765118e-05
-5.74753991442504e-06
-1.51498245786497e-05
-1.44617222964167e-05
-1.52625049895463e-05
-4.61920834738097e-06
-1.61823051483072e-05
-1.77309154208386e-05
-4.19755941847311e-06
-3.41969746982672e-05
-1.9255213146749e-05
-1.06984530373166e-05
-2.06785122435392e-05
-1.18479652782662e-05
-1.73612238844124e-05
-1.6334526119026e-05
-1.92223406677672e-05
-9.9611722081147e-06
-1.55443549717399e-05
-9.51110150908755e-06
-3.90215704036732e-06
9.24599687642987e-06
-1.37887465349388e-05
-1.75026417135843e-05
-1.91347876868351e-05
-2.77063304436284e-05
-7.93586710061672e-07
-6.3070847828486e-06
-1.52532543567299e-05
-1.99988783004566e-05
-3.3867524040651e-05
-2.35667277256457e-05
-1.33210071062577e-05
-2.71635371279971e-05
-3.0239318716466e-06
-2.53649785352243e-05
-1.59426141153861e-05
-6.23121723823453e-06
-2.49824875904693e-05
-1.60955283483643e-05
-2.87383027285408e-05
-1.52806269870928e-05
-1.74071698784213e-05
-2.20404008289648e-05
-2.36558965629601e-05
-1.82663922849889e-05
-1.32451225768944e-05
-1.03120689911024e-05
-1.10298662189963e-05
-1.31619366269781e-05
-2.4286040992775e-05
-2.0820587520603e-05
-2.59796683390432e-05
-1.00812345215972e-05
-2.27109460228364e-06
-2.35189895282177e-05
-2.43540760021257e-05
-3.32635294443265e-05
-2.83232452518349e-05
-9.76174320870321e-06
-3.62611266597995e-06
-2.58740218939217e-05
-1.46274541817793e-05
-5.43645703760257e-06
-1.34564435763697e-05
-4.55749747089751e-06
-8.72237389607284e-06
-8.1778985760599e-06
-1.76816855214926e-05
-7.33244044419265e-06
-1.55927723867739e-05
-1.66667078938437e-05
-1.71338196468863e-05
-1.15176974823552e-05
-4.58500246333108e-07
-2.8634031578342e-05
-1.22214765155541e-05
-2.74377094580951e-05
-2.14281721761906e-05
-3.53220927663535e-05
-2.13945808931545e-05
-1.30852922662071e-05
-1.91659465215712e-05
8.97894990051977e-07
-2.45323172849057e-05
-1.39587040253381e-05
-1.3161864015686e-05
-2.6719529797591e-05
-2.58184906529033e-05
-8.09753126963799e-06
-2.23907877943595e-05
-3.3094761311999e-05
-8.31945158607048e-06
-1.51959734893609e-05
-1.0967254268402e-05
-1.4931564772623e-05
-1.06759188128976e-05
-1.06593691848278e-05
-1.77961630604466e-05
-2.78234541827081e-05
-1.52698843274431e-05
-1.57170877302109e-05
-6.16942103727262e-06
1.10023858473466e-05
-1.32957400345234e-05
-1.92529658271015e-05
-1.60550385654594e-05
-2.08026345844873e-05
-9.5023176126319e-06
5.84967391519359e-06
-3.69139953023677e-05
-4.28722170001304e-05
-1.23534996224917e-05
-1.80173530250462e-05
-2.256460937349e-05
-2.25366353185066e-05
-2.05170646769572e-05
4.56351876997464e-06
-1.17806305611016e-05
-1.91376590066194e-05
-2.68816756076558e-05
-2.75718715556849e-05
-1.01464068503536e-05
-1.18237017578449e-05
-2.48250440592975e-05
-3.85539010831272e-05
-3.03603372138899e-05
-2.75638320370148e-05
-3.50411623869702e-05
-2.04551167780168e-05
-2.18695366293415e-05
-1.72691472874733e-05
-1.0566330854632e-05
-1.10211812261929e-05
-2.87781272227293e-05
-2.74809565033167e-05
-2.59592969535641e-05
-1.05267609602995e-05
-2.25134420310662e-05
-1.75006616354258e-05
-3.65979725039872e-05
-2.29630543802263e-06
-2.12147254152432e-05
-3.03159495419682e-05
-2.13706887928302e-05
-1.35282750656677e-05
-2.43576929062559e-05
-1.72650248320782e-05
-9.45446985558275e-06
-1.22565812866451e-05
-2.54171129773704e-05
-1.69429677747846e-05
-2.16172289640487e-05
-2.45759104018331e-05
-1.02870407262946e-05
-1.41166941771586e-05
5.13971120737204e-08
-1.59606201926549e-05
-1.90195340487081e-05
-2.46525649342516e-05
-1.01789549068825e-05
-1.7858121428634e-05
-1.74261677944697e-05
-1.76134937551079e-05
-2.29203235800151e-05
-2.6259595622765e-05
-8.55655537067751e-06
7.00584672325212e-06
-7.35670561145488e-06
-5.08883380859142e-06
-2.25777296373212e-05
-1.91751932676881e-05
-2.31675140237338e-05
-3.48473161648979e-05
-1.17008730831146e-05
-1.01536362278056e-05
3.24999254846708e-07
-2.22101535604731e-05
-5.06406245321858e-06
-1.497486255953e-05
-4.03205753630432e-06
-1.71195874824044e-05
-1.63571125376818e-05
-8.5129737935283e-06
-2.43039256952597e-05
-1.99770716603684e-05
-2.0899541716774e-05
-2.77357744451936e-05
-1.08802147953633e-05
-1.38366219901344e-05
-1.54223039345954e-05
3.66232194114476e-06
-1.1608568865977e-05
-7.10394333329543e-06
-2.62815567423188e-05
-2.14760738977863e-05
-2.29994052904587e-05
-2.31927505051921e-05
-1.327982216599e-05
-1.69637021064523e-05
-1.94551905782591e-05
-1.60840236685202e-05
-7.08695113394789e-06
-2.72225609400443e-05
-1.62414919948266e-05
-1.20680451681527e-05
-4.89206848692016e-06
-1.65929892678161e-05
-1.35930744863925e-05
-1.02866040691532e-05
-2.33699632953805e-05
-1.58296815695791e-05
-1.17751981086095e-05
-1.7923012098318e-06
-1.92830863214706e-05
-1.12336832922195e-05
-3.52681931969288e-05
-1.83597544754387e-05
-3.42227856058638e-05
-1.17946355734768e-05
-3.2108834092923e-05
-3.01699864463861e-05
-3.66600752570922e-06
-1.32926624108794e-05
-3.16281667052549e-05
-2.04171524653909e-05
-2.16573757361326e-05
-2.68522966523087e-05
-2.38688212816845e-05
-1.23526801646942e-05
-2.56232377690706e-05
-1.08795028657183e-05
-1.98538634225639e-05
-3.71911699861446e-05
-2.60955719874823e-05
-3.10552249883772e-06
-1.88958315058003e-05
-9.71909384385883e-06
-2.33488133703947e-05
-1.69375950055936e-05
-1.71953713089597e-05
-2.11965590245928e-05
-2.192576897039e-05
-1.09702307637108e-05
-2.02635360039033e-05
-9.50648412516024e-06
-1.80220216135917e-05
-3.88055031651646e-06
-4.34842823951922e-06
-8.59672885344135e-06
-3.03948390271647e-05
-1.76768081980482e-05
-3.74986162515894e-06
-2.86939920861745e-05
-8.12364513475683e-06
-2.12632764223831e-05
-1.52725488248335e-06
-2.76256159995234e-05
-2.6992320430079e-05
-3.29419331839384e-06
-1.59421028074777e-05
-1.96577545589189e-05
-1.04757106597023e-05
-7.05065304700026e-06
2.45522860527088e-06
-3.11687183822445e-05
-2.46622699498505e-05
-2.99053644063933e-05
-6.91543755983157e-06
-1.86626405468665e-05
-2.0337713021209e-05
-3.34345709842281e-05
-1.63346947864474e-05
-5.35852874305279e-06
-1.32418575134997e-05
-3.10903280428388e-05
2.44773654522529e-06
5.55221551829575e-06
-8.98574475603453e-06
-1.44247531968457e-05
-3.39901392272657e-05
-1.37844634802947e-05
-1.43565622967734e-05
-3.19724901604394e-05
-1.32567673826751e-05
-2.1410722893161e-05
-3.14411203900513e-05
-1.31714235562907e-05
-1.4850731740822e-05
-2.87638858366369e-05
-2.69922003014083e-05
-1.39535146793187e-05
-9.80183991885326e-06
-8.6854885654092e-06
-9.53001551326585e-06
-2.44437340959066e-05
-3.38324968206556e-05
-6.97976675621771e-06
-1.72332770585608e-05
-2.11412909124948e-05
-1.86522958652192e-05
-2.19480106668469e-05
-2.5586399429393e-05
1.07622624207753e-05
-1.0236708613618e-05
-4.40747968119019e-05
-6.21380614143985e-06
-7.1631752764293e-06
-3.00817761470149e-06
-5.15893683072366e-06
-2.4033743169354e-05
-4.01770406696275e-06
4.08265056566983e-06
-9.07061894684962e-06
-8.81758598147381e-06
-2.59939687673325e-05
-1.86280649581472e-05
-1.88887412897114e-05
-1.33753873888761e-05
-1.9286430149673e-05
-7.71820451602634e-06
-1.09418925026012e-05
-2.04035246229693e-05
-1.3662466696485e-05
-2.00117690192795e-05
-1.9148221187178e-06
-1.46485184288657e-06
-6.81314851905411e-06
-1.71025645122367e-05
-8.87576825943841e-06
-2.81603622600833e-05
-3.12237518468258e-05
-1.86552420900605e-05
-1.84879325213253e-05
-6.89347005284841e-06
-3.15029085292654e-05
-2.43424547609395e-05
-3.07965103691995e-05
-1.56775342222104e-05
-1.54346749786291e-05
-3.27562490841102e-05
-1.51721667250162e-05
-2.45484927727176e-05
-1.03848749653081e-05
-2.17634570812601e-05
-1.85018932795501e-05
-2.78980719166815e-05
-2.79986549475239e-05
-1.43033596933533e-05
-2.8314405738026e-05
-1.51779742940495e-05
-2.30775790515512e-05
-1.31392588273433e-05
-8.24329799419199e-06
-1.83772742298603e-05
-1.51189014525059e-05
-1.90868312345061e-05
-4.29832910180962e-06
-1.55865787448936e-05
-2.13322447446949e-05
-6.37197021436582e-06
-1.23803894155232e-05
-9.13806946495347e-06
-4.35635592328393e-06
-1.13271731852768e-05
-7.38427633704014e-06
-1.46172009663833e-05
-1.88390487013422e-05
-7.63509705404914e-06
-2.50404880173751e-05
-1.25135233959561e-05
-5.1058219663189e-06
-4.55818257837366e-05
-6.07284923377402e-06
-5.24848735745936e-06
-7.12998095448368e-06
-1.61351202347404e-05
-2.33477019189092e-05
-1.62156194282906e-05
-1.02955557766803e-05
-1.84752955931122e-05
-9.17118856314513e-06
-2.53039414765717e-05
-1.32499363459836e-05
-1.18488840268936e-05
-1.65051392108155e-05
-8.03333235522403e-06
1.426777482988e-06
-1.47634052894894e-05
-2.43555397919515e-06
-2.25514785448391e-05
-1.79222543012457e-06
-2.82393936394584e-05
-2.47718477928585e-05
-2.26338087105321e-06
-3.07314212359477e-06
-2.37804103610104e-05
-3.00580806229887e-05
-1.84381357624024e-05
-3.99697659653172e-06
-1.53226044643047e-05
-2.79286927964394e-05
-1.14948323686073e-05
-1.08715993749919e-05
-2.02006282568982e-05
-3.81967742327272e-05
-2.49466376519128e-05
-3.93280131311337e-06
-1.75712687601106e-05
-1.76128726082561e-05
-5.33827909115983e-06
6.41166339944259e-06
-2.2173134308267e-05
-3.25707969400937e-06
-1.72275893553965e-05
-1.73867381421975e-05
-1.91586944660539e-05
-3.5828494072685e-05
-1.42217185283397e-05
-3.01741412932327e-06
-3.46264663650709e-05
-2.59589574480143e-05
-2.27841721828237e-05
-5.81902140491795e-06
-2.8922252794799e-05
-2.62260700738145e-06
-3.20651400524467e-05
-1.66870155790938e-05
-9.80779247649903e-06
-2.14434342692304e-05
-1.72178767311492e-05
-3.58439898195707e-05
-2.09926607908281e-05
-1.62171014218619e-05
-1.13600766910172e-05
-1.6359646991904e-06
-1.49661866726086e-05
-1.90198981939219e-05
-1.67296918224192e-05
-1.12214109509846e-05
-2.33254122562859e-06
-1.2846582476139e-05
-2.07782710246915e-05
-2.13543582259509e-05
-1.63426378348002e-05
-1.18433893366437e-05
-1.49354831456827e-06
-2.58215246190976e-05
-1.17942711193967e-05
-1.70216026435251e-05
-1.89395509355892e-05
-3.04811782757649e-05
-3.73795599512225e-05
-2.75105301414562e-05
-1.35802662163899e-05
-2.27576233174454e-05
-1.21355549925573e-05
-1.74402954921538e-05
-2.45192811971732e-05
-2.46282865752871e-05
-2.14758790765687e-05
-1.83859031265177e-05
-1.55464762523521e-05
-2.80810606051385e-05
-1.99499456972549e-05
-2.16129627323425e-05
-1.384257374673e-05
-2.04068423659334e-05
-2.47765474093605e-05
-1.78925568696637e-05
-2.82271116542847e-05
-2.00799689192702e-05
-1.84620677346651e-05
-2.60054349954124e-05
-2.56809164734224e-05
-2.13998556857442e-05
-2.36737280628133e-05
-9.76772781583528e-06
-2.13115622706837e-06
-4.05473636586701e-06
-6.47636395874875e-06
-1.98538523088128e-05
-1.71771523066195e-05
-1.43734913253316e-05
-2.4987276367073e-05
-1.40215684991364e-05
-1.92248138016245e-05
-1.41104647380303e-05
-1.47019562012768e-05
-4.36380219673735e-05
-2.58927405481367e-05
-1.57996538435478e-05
-3.77577197284288e-05
-1.76816893786196e-05
-2.44994985158529e-05
-1.13527536243326e-05
-1.50446301744614e-05
-3.30043335648362e-06
-3.68625741012509e-05
-4.08213005991271e-05
-1.71270563903672e-05
-2.89841669897333e-05
-5.0641853028851e-06
2.43047984482673e-06
1.74689665150598e-07
-8.99703251553896e-06
-3.48467075508284e-06
-9.42538712609205e-06
-1.90888944713137e-05
-1.15788914717997e-05
-1.64763120924362e-05
-6.98347847627324e-06
-5.71274320688045e-06
-1.45207458883487e-05
-2.77015404045081e-06
-9.22183367916719e-06
-1.05605338297166e-05
-9.65308700019944e-06
-9.393378634241e-06
-1.41321690531526e-05
7.88845790294626e-07
-8.76513687071569e-06
-2.4297615272249e-05
-3.59335562569461e-06
-1.36315094394065e-05
-2.93142734831158e-05
-9.97984988398047e-06
-1.51599284016658e-05
-3.03871576951371e-05
1.50296855580522e-06
-1.29445727698965e-05
-2.27994805063823e-05
2.17944876448949e-06
-1.81479898049845e-05
-1.61664428116356e-05
-1.54908575777381e-05
-1.29229091484944e-05
-1.41879264716328e-05
-1.17381099290552e-05
-3.79484816716325e-05
-9.67214411158605e-06
-2.97537047261289e-07
-1.57992544355411e-05
-1.67780791394327e-05
-2.83716510989895e-05
-2.00179979565724e-05
-1.38792503068291e-05
-1.57982279749724e-05
-2.2981103794141e-05
-1.16064944444147e-05
-3.24596351612572e-05
-2.85827735096378e-05
-6.06415272783095e-06
-2.87205436231092e-05
-2.33108998236326e-05
-2.76159642645067e-05
-3.48262042910793e-05
-2.43422637680209e-05
-1.76686295176204e-05
-2.24418406559304e-05
-1.74678250505685e-05
-1.13720322103517e-05
-1.42321529315606e-05
1.23301395309488e-05
-5.67704715818597e-06
-1.47658620783744e-05
-3.05050634010874e-05
-1.83931444111047e-05
-6.09202968311831e-06
-1.9715924281964e-05
3.70034519605995e-06
-1.9404531695365e-05
-2.54256689465718e-05
-1.19029525942098e-05
-7.20759798608708e-06
-7.86067277069696e-06
-2.89991687596802e-05
-7.09624701475165e-06
-4.18215087322497e-06
-2.09863904155044e-05
-3.04061803282228e-05
-7.2635729215252e-06
-2.0947354954528e-05
-3.04024736046168e-05
4.12861963967669e-07
-2.05807505647321e-05
-2.53268874866304e-05
-2.42774528150884e-05
-7.08658262574888e-07
-1.11465954101816e-05
5.4706037946873e-07
-5.31290726573243e-07
-2.27982685516826e-05
-9.20122601209287e-06
-8.87561347101817e-06
-1.86835099747232e-05
-6.51449514163126e-06
-1.43196975160704e-05
-5.95193101813814e-06
-6.99627277644387e-06
-1.48269439357202e-05
-1.87072329156514e-05
-1.28280583950889e-05
-1.76875964405093e-05
-9.51678334176181e-07
-6.04631481143223e-06
-1.94711523716193e-05
-9.13886453822058e-06
-3.29715486473844e-05
-6.35851150770447e-06
-3.0662674681923e-06
-1.5321818778506e-05
-8.12801258747033e-06
-2.9240898541147e-05
-1.26314247817892e-05
-1.44055093647508e-05
-9.81466358538932e-06
-4.19782276162353e-05
-1.99610588188004e-05
-1.00921578735348e-05
-2.07770130757826e-05
-2.43075635981732e-05
-2.57286994266357e-05
-2.40832501170908e-06
-1.24611039990958e-05
-2.02895074861862e-05
-1.7393257513552e-05
-1.76158848962663e-05
-2.78806072527629e-05
-5.07494999324267e-06
-8.48514369440254e-06
-2.07384059282167e-05
-2.38241339216342e-06
-5.21456769085563e-07
-4.21383358384339e-05
-1.8931921938429e-05
-1.12483827503776e-05
-1.47679339383193e-05
-2.67735175775919e-05
-2.97457718541133e-05
-3.2026412576544e-05
-6.27224537427851e-06
-2.9941459902068e-05
-2.05983414409168e-05
-4.34154613268618e-06
-6.02885495866401e-06
-2.0701590297403e-05
-1.93385729262896e-05
-7.04842629138143e-06
-8.96731484061586e-06
6.42120130442442e-07
-2.45456994476903e-05
-2.45825993723085e-05
-1.64635859322499e-05
-2.47599469579343e-05
-7.22726968160089e-06
-1.7482708317975e-05
-2.48716365212739e-05
-1.80484984446373e-05
1.49583990305441e-05
-2.19391860692815e-05
-3.15123756905883e-05
-3.65276228335595e-05
-5.12710626964701e-06
-6.67280337474992e-06
-1.65720717406294e-05
-1.55738441258071e-05
-8.08024050755399e-07
-3.95060940405595e-05
-1.81021659487541e-05
-2.5016044598099e-05
-1.40505535440998e-05
-2.68086866731301e-05
-1.37740575184893e-05
-3.3683245132255e-05
-2.41235651669218e-05
-1.1527639494159e-05
3.57766867468905e-06
-1.46134096576898e-05
-3.19658377750953e-05
-1.05519752484505e-05
-4.0242480854697e-06
-2.60747338251457e-05
-3.60354636290659e-05
-1.44618759455829e-05
5.39076441063119e-07
-2.3415460160958e-05
-8.00515302549561e-06
-2.41537553369257e-05
-1.53293472367547e-05
-1.73109045251034e-05
-3.13404713120359e-05
-1.70148798830684e-05
-1.02235344228235e-05
-7.81053575093798e-06
-7.88014063924122e-06
-2.32697451658433e-05
-2.90369006682374e-06
-5.29930597346534e-06
-5.85274283012177e-06
-1.49567563426327e-05
-3.29212278335908e-05
-1.91290249103784e-05
-6.20428519122686e-06
-1.69361549411058e-05
-3.33358342632858e-05
-7.3602705274672e-06
-1.82882463393193e-05
-6.63771938989443e-06
-2.49783115298367e-05
-4.39466006465627e-06
-2.6808054425104e-05
-1.9747512272685e-05
-2.21195625334181e-05
-8.46645326447964e-06
-1.5395623909988e-05
1.44831347266142e-06
-3.25168285913324e-05
-2.45088199463192e-05
-2.03218279760968e-05
-1.63396036460652e-05
-5.31127923674496e-06
-4.98857738044077e-06
-3.40044738392941e-05
-4.45848315264038e-05
-1.07084398601691e-05
6.03224583442173e-06
-2.5034639940838e-05
-3.04825947402607e-06
-3.53173055808413e-05
-1.39922382756422e-05
-2.15694187288426e-05
-1.5699686316446e-05
-1.17332705572477e-05
-9.14126038662274e-06
-1.33246387080552e-05
-3.39863245204674e-05
-9.48324712314725e-06
9.11581497275148e-06
-1.13841969437519e-05
-9.69210580196148e-06
-8.50635689194151e-06
-3.57879083467851e-06
-1.90002334504384e-05
-1.57802809297326e-05
-5.66647467096552e-06
-1.77790676803412e-05
-2.0383976228564e-05
-1.13625510791108e-05
-2.1062185773419e-05
-1.82205315169988e-05
-1.92387309342453e-05
4.37741826144578e-06
-1.42321519297796e-05
-2.06040533894175e-05
-2.58813871613523e-05
-1.7762084416759e-05
-3.09078221886465e-05
-5.91945464223409e-06
-2.22412538148929e-05
-2.53701979472021e-05
3.37194569942876e-06
-3.07608890781459e-05
-1.51914616683847e-05
-1.48816166017068e-05
-1.98884933464859e-05
9.56625928469502e-06
-2.12879678793391e-05
-1.10497748891094e-05
-2.93445477549796e-05
-1.11974538472301e-05
-1.14172981527357e-05
-1.29338187865355e-05
-1.66361989269378e-05
-1.72327781361714e-06
-2.83490113337646e-05
-3.22165268314114e-05
-2.04529925361998e-05
-7.83238879500137e-06
-3.98094973697723e-05
-1.82452169371575e-05
-1.70219239371528e-05
-3.01931252991789e-05
-2.07468879696224e-05
-1.89855026239404e-05
-2.55355998200479e-05
-1.25147772158625e-06
-1.72342392400127e-05
-1.06375321050519e-05
-1.65085551646111e-05
-1.1291390954278e-05
-9.43717358736152e-06
-1.30866442355995e-05
1.11746136342225e-06
4.56650172504944e-06
6.72209559064683e-07
-1.42003518701377e-05
-1.27631836082552e-05
-3.39171567946938e-05
-2.49048534164412e-05
-2.47529721342984e-05
-7.3028869738112e-06
2.01564704168088e-06
-7.19327116113492e-06
-1.2543875271126e-05
-1.65216849438777e-05
-1.14012970563982e-05
-3.08649282011562e-05
-2.63480865020229e-05
-4.15399722464197e-06
-3.08275881640004e-05
-5.97084465851682e-06
-2.4770982341912e-05
-1.11223800524972e-05
-3.48485104720283e-05
-1.08407636682561e-05
-1.67536211781853e-05
-2.15028633109772e-05
-1.11625034280441e-05
-2.24193149709259e-05
-1.65975796647111e-05
-8.93262061565497e-06
9.04880509484711e-06
-9.83194060721083e-06
-8.72281181811246e-06
-1.9293278186581e-05
-2.05062955110722e-05
-1.19840415290896e-05
-6.80724798027968e-06
-1.03825083590587e-05
2.76594868255148e-07
-6.64187055051937e-06
-2.24520382882547e-05
4.25300396003609e-06
-1.71726968419609e-05
-3.16672024547877e-05
-7.32428711808157e-06
-1.58061328308449e-05
-1.72705848775581e-05
-2.18082971578699e-05
-1.05794348365086e-05
-3.10475347280889e-06
-1.30692799233686e-05
-2.21749058014895e-05
-1.3775883607857e-05
-1.60686138558563e-05
-2.60775916862255e-05
-5.92373312806663e-06
-1.53046397312256e-05
5.26410482298101e-06
-1.83809531235415e-05
-1.91145910690701e-05
-1.825135573049e-05
-1.24828360378544e-05
-1.25987434125541e-05
-1.8307296012354e-05
-3.80643497992727e-05
9.61144885661294e-06
-4.22604899237442e-07
-1.86299749961305e-05
-1.07947054201725e-05
-5.63497884657814e-06
-8.23454157141768e-06
-8.77444236177433e-06
-1.63598203610482e-05
-2.59258930005908e-06
-2.25687009809635e-05
-2.3651280922266e-05
1.27308081023323e-07
-1.33476773977764e-05
-3.18417903531737e-05
-1.28894007294064e-05
-2.06083194164985e-05
-2.0235616372149e-05
-2.04346691148309e-05
-1.83166973562296e-05
-2.24083969128697e-05
-1.27460440608386e-05
-4.18872419191828e-05
-1.87074475787098e-05
3.46017289123387e-07
-1.51698250737817e-05
-1.04256247572538e-05
-2.09115485625918e-05
-2.06656188874206e-05
-2.70138885744469e-05
-2.40986989954961e-05
-2.55035628800129e-05
-2.51808549593681e-05
-7.50925545492223e-06
-3.35671306410538e-05
-1.57714354940638e-05
-1.57916891232052e-05
-1.78889692271239e-05
-2.34522955405729e-05
-1.49253206196932e-05
-4.58536395311733e-06
-2.12913922761408e-05
-7.88675736661058e-06
-6.7130422908448e-06
-1.63194306090325e-05
3.59133208568334e-06
-1.37634043896022e-05
-1.95641265037432e-05
-5.20964727313116e-06
-2.16766475061441e-05
-1.96408800358083e-05
-2.18479560795394e-05
-6.18007810245444e-06
-9.80922089122303e-06
-1.65216098084276e-05
-2.91290022552472e-05
-2.34723970030342e-05
-2.27613138452027e-05
-1.22251315183237e-05
-2.29053858229558e-05
-1.08500391449299e-05
-7.96342960855555e-06
-2.19218426006046e-05
-1.74389250900893e-05
-1.2973717293001e-05
-6.76173506481342e-06
-2.86594068815584e-05
-3.12254419080096e-05
-1.51225268180811e-05
-4.91419216121899e-07
-9.75582947041738e-06
-2.81265096840347e-05
-2.453100586297e-06
-1.36373436454677e-05
-1.363594051341e-05
-9.27953166620348e-06
-8.78085670612828e-06
-6.72157017051788e-06
-2.14503730001198e-05
-2.91476789297812e-05
-6.31001991345158e-06
2.59436211910729e-06
-1.60998456839458e-05
-1.61650441279477e-05
-2.84500608564103e-05
4.01188882947736e-06
-1.50912282750437e-05
1.81603795895982e-06
-1.6066911813016e-05
-1.60049813077588e-05
-7.99054835019557e-06
-1.1762973641682e-05
-8.60269565063957e-08
-1.92186038411781e-05
-1.14714800500472e-05
-1.51075137813882e-05
-1.78266301243314e-05
-1.76636140541138e-05
-1.08037015393592e-05
-1.25349378990831e-05
-1.05633056833971e-05
6.31498208407093e-07
-2.14484583312969e-05
-6.73210314993563e-06
-7.94989557519636e-06
-1.54382019271624e-05
-1.06079063492704e-05
9.77065151159245e-06
-1.63938551325577e-05
-1.41020019797347e-05
-3.40967434908464e-05
-2.49067522842846e-05
-8.56793483416183e-06
-2.66668954431085e-05
-1.39607555812347e-05
-5.57159987926607e-06
-1.40472907709664e-05
-2.08795773917341e-05
-2.26442647382339e-05
-1.44431815624662e-05
-8.58280079048888e-06
-2.28883355749155e-05
-7.71891974229419e-06
-1.94269145359543e-05
-3.04731325616251e-06
-1.94471762163982e-05
-1.96334445010767e-05
-3.04284574578071e-05
-5.43477347589754e-06
-1.7936694450429e-05
-2.08486115377586e-05
-2.18865231578083e-05
-1.9690641528339e-05
-1.47289439147622e-05
-1.73344308675652e-05
-1.47801229299624e-05
-2.10510322083603e-06
-1.76617976813157e-05
-2.20107732246672e-05
6.52476888800078e-06
-2.19488328288139e-05
-2.12689151158732e-05
-1.78311761373006e-05
-1.01419917358813e-05
3.33355937190494e-06
1.44657022575976e-06
7.46791984560559e-06
-2.14676701245508e-05
-1.64720549252201e-05
-1.80879709467633e-05
-1.47780710558665e-05
-2.44143528986025e-05
-1.28124367060201e-05
-2.90704595767446e-05
-1.29928826460504e-05
-4.04294854507072e-06
-2.41228919193027e-05
-2.89461889175578e-05
-1.95138032126451e-05
-2.72701646112836e-05
-2.2194091330661e-05
-2.90658485636328e-05
-9.62655842183974e-06
-1.84305874959171e-05
-1.47643383598626e-05
-3.87101204836909e-06
4.99836599543151e-06
-1.3488724895524e-05
-1.62248561615185e-05
-8.03375101341129e-06
-1.25116454489827e-05
-2.96455272081591e-05
-8.18049545006385e-06
6.26906396549389e-06
-3.06087361822162e-05
-1.91600821575957e-05
-1.50201857338702e-05
-2.83729107413201e-05
-1.00723196186269e-05
-2.01886648940031e-05
-1.24196893023348e-05
5.22402435377575e-06
-1.29201847700398e-05
-1.03428163617395e-05
-2.04244220682553e-05
-1.63746633254495e-05
-1.37902704965073e-05
-2.81047552077453e-05
-2.35814852449629e-05
-1.44535509136979e-05
-1.68996963806144e-05
-2.35429177546009e-05
-2.56749773422816e-05
-3.44710406552956e-06
-1.08725119218858e-05
-2.30369698130681e-05
-4.58014335987336e-06
-1.67072045625961e-05
-2.64067927784436e-05
-3.86295306025315e-05
-3.44801518800092e-06
-5.13389079110924e-06
-1.31325498214482e-05
-2.37280364702178e-06
-1.47922741330969e-06
-1.88321309985287e-05
-2.24109225630975e-05
-2.86590960534789e-05
-1.33599101690901e-05
1.01886431710297e-05
-1.80078972295701e-05
-2.5931989965964e-05
-8.55491857331758e-06
-3.14567583330134e-05
-2.89815649346696e-05
-5.58147297919024e-06
-1.42868189252988e-05
-2.22362597515009e-06
-2.51351596201033e-05
-1.17059803843851e-05
-2.46926889549281e-05
-2.82809914251303e-05
-1.31665382907037e-05
-2.57401246020989e-05
-2.54742958057639e-05
-2.04390041399983e-05
-1.7796044727376e-05
-1.60745257847081e-05
-2.15118160263799e-05
-1.33181943464514e-05
-2.18297746856772e-05
-1.25790517875417e-05
-2.5277183842607e-05
-2.11104683563675e-05
-1.13123934115296e-05
-4.06132566075951e-06
-1.21140207864404e-05
-7.42259457212075e-06
-1.27951887183359e-05
-1.30554346506527e-05
-2.02308569492209e-05
-2.29486201657822e-05
-2.44838281866667e-05
-1.28018122808419e-05
-8.0404960775251e-06
-3.17344035115427e-05
-1.56861503860902e-05
-2.43003454959404e-05
-1.45011413006705e-05
-2.06004586457125e-05
-8.15535471671724e-06
-1.7364735901451e-05
-3.12909573675011e-05
-1.53740041339046e-06
-7.3634944809617e-06
-2.54951109318234e-05
-2.37006400003636e-05
2.38670730924776e-06
-5.31840312738813e-06
-1.39158730677717e-05
-1.07194845274019e-05
-2.25219888335562e-05
-1.61607623636273e-05
-1.2509982407924e-05
-1.90532384394306e-05
-7.57830265305098e-06
-1.65824266056685e-05
-2.50575178724098e-05
-3.16259022977774e-05
-1.73900759553445e-05
-2.77833280151784e-05
-1.63230860369529e-05
-2.54597278631691e-05
-2.3780689610195e-05
-1.97219557701485e-05
-7.31117186793534e-06
-2.37089091997758e-05
-1.10856200599946e-05
-1.21413472312304e-05
-1.59957587849983e-05
-2.030577374366e-05
-2.00880244913888e-06
-2.21949913026513e-05
-4.15190655458687e-06
-1.95969217576401e-05
-2.53706202327813e-05
-1.07979333660905e-05
-2.14126644068587e-05
-2.54364262942295e-05
-6.94118462482107e-06
-1.8471576095592e-05
-1.20332546203465e-05
-4.06983669348713e-05
-2.00353862120577e-05
-2.92976592907989e-05
-3.22073108294249e-05
-1.74638892211878e-05
-1.51255735448863e-05
-8.68834641010961e-06
-1.48866643710695e-05
-1.84106197597207e-05
-2.66357794572215e-05
-3.17730357487862e-06
-8.5471051692132e-06
-4.11410821640219e-06
-1.57494593237445e-05
-2.19390706330823e-05
-3.12249263092417e-05
-1.53652123671542e-05
-8.02148494208939e-06
4.62031950880037e-06
-1.09731947550957e-05
-1.27176357237871e-05
-7.08407739436042e-06
-1.81907023443099e-05
-3.17262908667308e-05
-2.18206340780628e-05
-1.00047005399261e-05
-1.63157860002584e-05
-1.59431234657909e-05
-1.46938258740602e-05
-6.92782612503961e-06
-9.13175095597138e-06
-1.45767015519889e-05
-3.29934520497331e-05
-2.56088257881979e-05
-3.98653080259742e-06
-1.24959956525762e-05
-1.18354850295763e-05
-1.99475666218715e-05
-3.10583357943141e-06
-5.44660708119751e-06
-2.13157375795128e-05
3.42039233790689e-06
-1.40793548442236e-05
-3.01468950305933e-05
-2.08029842994184e-05
-1.23513550743601e-05
-1.77951429695298e-05
-1.44398407225647e-05
-1.31633432150467e-05
-1.24408683770032e-05
-2.01617182310205e-05
-1.29156678476613e-05
-1.91707694494419e-05
-2.8349592189673e-05
-1.08845510579429e-05
-1.37891616853254e-05
-1.56174841092546e-05
1.36011250073175e-05
-8.41797209306088e-06
3.76586156953498e-06
-4.56416176212288e-06
-1.94827122129711e-05
-3.77966933076538e-05
3.25479883218244e-06
-2.64418440956172e-05
-2.69608615968369e-05
-2.57589300246475e-05
-2.51672063776773e-05
-1.76288951236709e-05
-2.54078651304009e-05
-1.54664796981572e-05
2.63342172572265e-06
-2.61767030736579e-05
-3.10568651820803e-05
-2.12968212782368e-05
-6.64091239317228e-06
-1.06080534732391e-05
-1.54505501351972e-05
-1.40811104851282e-05
-1.50141269984076e-05
-1.45939170937906e-05
-1.7679006345611e-05
-2.00370990314326e-06
-1.01220602793125e-05
-9.22992683717909e-06
-2.12556173155305e-05
-9.72138381396297e-06
-1.55566609257606e-05
-3.17827217914388e-05
-1.75392178542955e-05
-1.65055255415594e-05
-1.62640815818374e-06
-1.8656847368353e-05
-4.16479627627196e-05
-2.4257728741771e-05
-2.87970188144017e-05
-2.09888332010871e-05
-1.9683783016802e-05
-1.6477049887813e-06
-1.76886280582984e-05
-6.9894094884489e-06
-1.16638194207917e-05
7.51147172795523e-06
-3.41844669878544e-05
-9.79001011456789e-06
-7.25624489373205e-06
-2.87676293981848e-05
-2.6237995539129e-06
-2.23972386226816e-05
-2.69270059288739e-05
-1.50927183551742e-05
-1.64386710689846e-05
-3.50912925648238e-05
-3.95101140398286e-05
-2.76018059574696e-05
-1.2155380888744e-05
-1.40037740959865e-05
-1.57741768598257e-05
-2.93122173632834e-05
-3.27964012850937e-05
-9.59163155801295e-06
2.92193477254752e-06
-3.06103006923754e-06
-1.81940855176151e-05
-6.47439340632678e-06
-2.49397677092358e-05
-7.36663474990506e-06
-7.344056021772e-06
-2.48938606567916e-07
-1.31801921805815e-05
-1.80142667917726e-05
-3.1219046804077e-05
-7.61306039973311e-06
-8.95886452112767e-06
-1.15417892862478e-05
-2.9428990439555e-05
-1.98012962354895e-05
-2.00835881307295e-05
-8.06675827482638e-06
-2.18747650678617e-05
-2.47839703041357e-05
-4.30756157883754e-06
-1.69164058016508e-05
-8.9474458024001e-06
-7.62176085504622e-06
-1.31225430478241e-05
-9.87715301328128e-06
-1.48427232425713e-05
-1.48401076758501e-05
-3.05419128799446e-05
-3.16669799846004e-05
-1.81854665599554e-05
-1.27868993173261e-05
-2.99720052919159e-05
-2.71366704259958e-05
-2.44070092061913e-05
-1.81734294074001e-05
-2.84666693489365e-05
-1.56464994567665e-05
-2.44353770423195e-05
-1.54240274721195e-05
-1.45517475041349e-05
-2.99261351444007e-05
-1.04695316246663e-05
-2.1008319816129e-05
-2.17222462131249e-05
-2.1033426992991e-05
-8.90643242795851e-06
-2.04845876674977e-05
-1.21908321670323e-05
-1.7835659195045e-06
-1.78828461823656e-05
-6.96833770137332e-06
-1.23063375680965e-05
6.54031067451835e-07
-1.87064839736881e-05
-4.06557765200962e-05
-2.42130466835576e-05
-1.39588175629767e-05
-2.91718374516607e-05
-5.00078044947133e-06
-2.47651348555169e-05
-5.07621823785057e-06
-1.64263074595214e-05
-5.57928561872972e-06
-1.26161296507172e-05
-3.31069113887412e-05
-1.5435825088862e-05
-8.34866053933094e-06
-3.04601040531137e-05
-2.6549981361311e-05
-1.87775862395454e-05
-1.40664862468334e-05
-1.0145896676962e-05
-3.32541298428489e-05
-2.5155726348107e-05
-1.61835189141729e-05
-2.99733516457443e-05
7.40481501421756e-06
-2.65479311751424e-05
-2.16405795819037e-05
-1.92786939268537e-05
-1.06217887054394e-05
-1.25883495342562e-05
-2.64112349097345e-05
-2.18067271231894e-05
-1.4706823061092e-05
-1.69594011867759e-05
3.34610052870376e-06
-1.94430506263446e-05
-3.92470345888282e-05
-2.02191444672561e-05
-2.41616516780632e-05
-1.7618486550054e-05
-3.81278039499969e-05
-5.1157297359799e-06
-7.89155485493125e-06
-2.45598894785298e-05
-8.31619098391458e-06
-2.04054974382416e-05
-2.08630257563478e-05
-1.71061198340429e-05
-1.03192158288231e-05
-1.88082305165765e-05
1.65206661478649e-05
-1.85716379322026e-05
-4.44482281303211e-05
-3.03138682379219e-05
-6.82405845112905e-06
-1.2617960210511e-05
-1.56739963559839e-05
-2.21007135733981e-05
-2.1997556789792e-05
-2.79714908126473e-05
-2.0757103992106e-05
-1.8935142056774e-05
-6.68700132555926e-06
-9.89789495604867e-06
-2.8723634545574e-05
-8.78682728148304e-06
-2.29082640026432e-05
-2.18838796686385e-05
-2.82670912199787e-05
-4.32378244010985e-05
-2.51262338353331e-05
-2.61229120455786e-05
-9.72457136859321e-06
-1.54805137265313e-05
-1.31078519479725e-05
-1.00189594946444e-05
-1.31542881952237e-05
-2.90842252109032e-05
-2.46875472387373e-05
-1.13949731169881e-05
-1.97841369322999e-05
-2.8922052572309e-05
-1.50820782606112e-05
-7.31281269076534e-06
-2.29266937141894e-05
-2.10716313242693e-05
-2.85335152595988e-05
-1.58771104426338e-05
-8.58399061648405e-07
5.13471160947588e-06
-4.19802386083949e-06
-2.31362989469914e-05
-3.1528643962477e-05
-1.00253217787515e-05
-2.94775630624648e-05
-2.66111748268136e-05
5.5884427213953e-06
-1.73823547209007e-05
-8.2976597214761e-06
-3.9766128153226e-05
-1.9941227602191e-05
-1.14985772085148e-07
-2.84493470851018e-05
-2.55979178465288e-05
-1.15488566737367e-05
-3.68483158495084e-05
-1.49109315223457e-05
-4.02089008284609e-05
-2.03135488457568e-05
-1.1888366850631e-05
-5.00302355499002e-06
-1.10101416448997e-05
-8.00501534546781e-06
-9.1243485686957e-06
-1.76873493991322e-06
-1.31855184933939e-05
-1.25595235530117e-05
-1.62394221208858e-05
-2.88268788878067e-05
1.61231015741713e-06
-5.59498182722635e-06
-2.41670775102682e-05
-8.96306968619481e-06
-1.78703416670844e-05
-1.25688256462941e-05
-2.68189519857461e-05
-2.57167268804619e-05
-2.33933437378645e-05
-2.45929349222029e-05
-1.13261152533926e-05
-8.71183770444341e-06
-2.16390511025219e-05
-3.19576507679683e-05
-1.44024452185831e-05
-1.1945676030643e-05
-1.23099297483935e-05
-2.90502365029149e-05
-2.16209566551122e-05
-5.14129950099428e-06
-1.44232869523562e-05
-1.84698122433914e-05
-2.53254066863678e-05
-1.28003708333342e-05
-1.8253650975109e-05
-1.01354432537202e-05
-9.65134256253185e-06
-2.94625358053526e-05
-2.55658316191483e-05
-2.73728849326861e-05
-1.5872824146645e-05
-2.35679308956149e-05
-3.19075420656125e-05
-1.22923896106964e-05
-3.49343060419592e-05
-2.66599434097434e-05
-2.44555668119598e-05
-9.2869220780045e-06
-1.71624506031735e-05
-2.03943155016603e-05
-1.94681012719956e-05
-8.6399598023981e-06
-1.42832875691765e-05
-2.1087460416004e-05
-2.08182154949441e-05
-1.25462337904246e-05
-3.70660349189667e-05
-1.66333044892632e-05
-2.77525269549839e-06
-2.84852957087951e-05
-1.52537367565456e-05
-2.70798142060287e-05
-2.23192034835587e-05
-3.59148748948889e-05
-3.99949977147747e-05
-2.82488860315575e-05
-1.69814241333096e-05
-1.59289526774237e-05
-2.62605689553529e-05
-2.61187761130803e-05
-3.29740513899429e-05
-2.09134820487167e-05
-3.44607611311099e-05
-1.527442631803e-05
-2.17944284938054e-05
-7.83698135577368e-06
-2.84378602356711e-05
-1.60116694194195e-05
-1.67117391198161e-05
-4.03593373389864e-05
-2.27339661102453e-05
-2.05044056334458e-05
-2.08592597853574e-05
-1.22735418621947e-05
-4.1464478992671e-06
-2.11194359663078e-05
-2.27701326316798e-05
-1.18003852071951e-05
-3.1864825276793e-05
-3.75130549980667e-05
-1.45935762535212e-05
-3.26495260320135e-05
-1.6627909747758e-05
-2.10413722423508e-05
-2.11473557883975e-05
-1.00252026257574e-05
-1.01094700101556e-05
-3.00338513769494e-06
-9.48313108030288e-06
-2.74345655806226e-05
-1.08419035964772e-05
-2.77927499580381e-05
-2.09745246333148e-06
-7.14100266179192e-06
-2.35231126225179e-05
-1.65578384868463e-05
-1.69055795610816e-05
-3.49204503838459e-05
-2.7375150046346e-05
-1.68261791438724e-05
-9.95544215383064e-06
-2.12084670014026e-05
-2.26553282358291e-05
-9.0856848578971e-06
-4.92033836900746e-06
-6.41270363342229e-06
-2.00128836223043e-05
-2.77792477625074e-05
-2.40178911958473e-05
-6.36043427194401e-06
-1.30577024693637e-05
-3.45095880477613e-06
-1.90402316500214e-05
-3.17287988633311e-05
-3.9322449322747e-05
4.49944059357599e-06
-1.44608324653009e-05
-1.07273877191251e-05
-8.40133672253042e-06
-3.00099594191328e-05
-1.02676668556663e-05
-1.89764860100292e-05
-5.80507797156818e-07
-2.41174918080803e-05
-1.1450339467843e-05
-1.88931439512608e-05
-4.24575905347703e-06
-1.33406212578049e-05
-5.50315500480797e-06
-3.09080432979451e-05
-2.32608999291035e-05
-2.31210002826993e-05
-1.10253689301361e-05
-2.57276271789752e-05
-1.57539302172774e-05
-1.19662472491405e-05
-2.35554523056414e-05
-1.13904923655689e-05
-1.17860239537518e-05
3.40170323625648e-06
-1.14541145524075e-05
-2.84776609063295e-05
-1.67487673072791e-05
-1.55070180327057e-05
-6.89423490681297e-06
-2.27094138414641e-05
-1.98756863409583e-05
-1.97754987545978e-06
-1.26187391862159e-05
-9.6494606803232e-06
-9.27298756860152e-06
-2.26511795456965e-05
-1.21462422156019e-05
-1.84774724522602e-05
-1.8372930632776e-05
-9.21085609315619e-06
-1.20411420052104e-05
-1.01817469485752e-05
5.51567229631718e-06
-7.97416386573551e-06
-2.11900429854263e-05
-1.08786606260084e-05
-3.02505157492981e-06
8.78065362875859e-07
-1.83218019975273e-05
3.4802693873505e-06
-7.55333074424555e-06
-5.5295552528853e-06
-2.95287764615418e-05
-8.37648843007073e-06
-2.51587508460823e-06
-5.61033293806427e-06
-2.05653544800051e-05
-1.77841148448721e-05
-2.8084160241338e-05
-3.97468356249721e-05
-9.10883046633559e-06
-2.05827470490994e-05
1.87546915191048e-06
1.75187804475773e-06
-2.71059958437831e-05
-6.09978522481867e-06
-1.62216660098331e-05
-2.0105791214727e-06
-2.10418945120679e-05
-3.00672283168746e-05
-1.57678566068147e-05
-1.55251879323121e-05
-8.93720335111722e-07
-4.21396209009962e-07
-1.8580157382822e-05
-1.95925007819765e-05
-8.14324199159449e-06
2.84979236183469e-06
-9.03357490883073e-06
-2.4005065176367e-05
-2.97801721967742e-05
-1.6879745461037e-05
-9.32252695991937e-06
-1.46928675843282e-06
-1.36608651985576e-05
-4.3492876481857e-06
-2.29574448069288e-05
-2.09396137403517e-05
-1.87035044848375e-05
-1.47156516573368e-05
-3.3522230908467e-05
-1.15982994551033e-05
-1.1879608950433e-05
-3.37691101270639e-05
-1.611327692653e-06
-8.59297097245694e-06
-2.95154624606785e-05
-2.31122253865012e-05
-1.51102536172618e-05
-2.61645876893284e-05
-1.73165939361807e-05
1.70480733042996e-05
-3.13357671932805e-05
-2.69662720463613e-05
-1.44837207370813e-05
8.9424915173478e-06
-2.50163893317721e-05
-2.03988448552436e-05
-2.21913590431136e-05
-2.03422698264074e-05
-1.29099574016727e-05
-3.13090184676899e-05
-2.05104719023022e-05
-2.09420276508484e-05
-9.01687398847881e-06
-2.50485834620719e-05
-2.31606776598109e-05
-2.04991338180769e-05
-3.16869890333857e-05
1.95453966642201e-05
-1.63679898818373e-05
-1.7327365701043e-06
-1.25781191215274e-05
-1.14922966839997e-05
-6.46870075199271e-06
-3.13503039066302e-05
-1.49728606877761e-05
3.3249891074773e-07
-1.81921094081452e-05
-1.0906635282071e-05
3.01631624996812e-06
-3.73052331528657e-05
2.33284174082088e-06
-2.34702706248764e-05
1.26417654102144e-06
-1.1432586937833e-05
-6.42753377958183e-06
-8.7168895429218e-06
4.05266802003904e-06
-2.18816032119745e-05
-4.78810747643094e-05
-1.65723720285353e-05
-1.97641432090023e-06
-1.80027788448789e-05
-1.99183089453835e-05
-3.2318047101436e-06
-1.66334540847313e-05
-1.72618133686783e-05
-2.20655492388864e-05
-1.69321409468966e-05
-3.32799327678769e-05
-2.91353345836389e-05
-1.03048480935206e-05
-5.66025035672939e-06
-2.30342830895034e-05
-2.11286648829166e-05
-1.41708998746617e-05
-1.3782622497832e-05
-1.89160413428811e-05
-1.78951400658015e-05
-1.90065557091286e-05
-3.12570506028286e-05
-6.94441350464696e-06
-1.17754684745354e-05
-2.29226561664894e-05
-1.26645684896745e-05
-9.5516761620501e-06
-3.92611886591437e-05
2.96039385765999e-06
-1.73505638916525e-05
6.53376313009519e-06
-2.32531153859689e-05
-3.83906864857562e-05
-2.00141093434078e-05
-2.70744245896276e-05
-6.60023174002281e-06
-1.45302164687139e-05
-1.68398092244648e-05
5.01177879751811e-06
-2.76386458177789e-05
-1.61653396853222e-05
-1.11954918336439e-05
-2.30728597750765e-05
-4.15216161608407e-05
-1.78967845781195e-05
-4.08522170423079e-05
-3.44790186203196e-05
-1.12810068850026e-05
-3.17238944255625e-05
3.87402359268568e-06
-1.72735627246837e-05
-1.70749011442423e-05
-2.60065810749313e-05
-2.19492484050152e-05
-6.12432033084612e-06
-1.95638368150337e-06
-1.54598894418543e-05
-1.41231547254098e-05
-1.76191720283722e-05
-2.62961310364226e-05
-2.57838222718217e-05
-7.29077220942417e-07
-3.05373545285013e-05
-4.33181851750941e-05
-4.36237146600738e-07
-2.55627589008763e-05
-1.99682663738358e-05
-2.82894618774536e-05
-8.27940534537783e-06
-2.10713378220002e-05
-1.87940691081074e-05
-1.19436575044932e-05
-2.97586385717455e-05
-2.38345048414504e-05
-1.53420505050184e-05
-1.25776782624891e-05
-4.01109785445275e-05
-2.86030413686247e-05
-2.15754654220571e-05
-1.51240590001801e-05
-7.95145563698878e-06
-7.00708666485154e-06
-1.25384807140764e-05
-2.94584289033205e-05
-1.51876545374029e-05
-6.19070073242029e-06
-1.66409564927785e-05
-1.84644158030222e-05
-2.0584362947167e-05
-2.15065855156963e-05
-3.1936040517828e-06
1.60802403991584e-06
-3.14359783655535e-05
-1.03458296319598e-05
-8.15472932715151e-06
-6.27153098145839e-06
-1.08705931594094e-05
-1.95469583170898e-05
-1.65600329752196e-05
-1.32803837732368e-05
-9.86913056606272e-06
-1.58848057991943e-05
-1.38041151064844e-05
-2.63129057934616e-05
-1.54183019975404e-05
-1.59692135952348e-05
-1.48463349590801e-05
-3.41723693737037e-05
-1.34127889031946e-05
-2.13452315474758e-05
-1.53522680511849e-05
-1.09669787806907e-05
-1.10205307178152e-05
-1.68464954351066e-05
-1.86311820785178e-05
-2.61745784763773e-05
-3.12445764432584e-05
-4.20036560787953e-06
-1.31442586239408e-05
-8.30959892599516e-06
-1.21799082324992e-05
-5.07554172012641e-06
-3.80195548707178e-06
-2.57894154021434e-05
-1.26565674674321e-05
-2.93739554270328e-05
-1.99705925626438e-05
-2.81248545546848e-06
-1.84542466183397e-05
-1.88976995886095e-05
-1.53686648828724e-05
-8.46980047114992e-06
-2.03874831127242e-05
-2.42387206613793e-05
-2.80323474071337e-05
-3.99660467312117e-06
-2.57653135730942e-05
-8.43260960572365e-06
-2.04793675147677e-05
-2.00711515336476e-05
-2.7282793356395e-05
-2.10744529565595e-05
-2.6444301298492e-05
-9.69862112077186e-06
-2.07237376269802e-06
-2.05811647213315e-05
-2.29040476332365e-05
6.45618936297044e-07
-2.140597306492e-05
-1.50027291152517e-05
-2.39455193836783e-05
-2.47937115057764e-05
-1.83202719979088e-05
-7.94587419337381e-06
-6.21823954626712e-06
-2.0985204138102e-05
-9.1903814965779e-06
1.51024945522999e-06
-5.50096405389998e-06
-1.38769077948961e-05
-2.41019395265262e-05
-1.51384984486364e-05
-1.45106311649957e-05
-2.64759091864865e-05
-1.91081003221488e-05
-2.31499389418006e-06
-1.44076536512028e-05
-2.18114670987478e-05
-1.49483903816964e-05
-3.25254274592892e-05
-9.81678038870933e-06
-3.83188084250206e-06
-5.73656465253357e-06
-2.0888063201884e-05
-1.37060258432256e-05
-3.52207685671639e-06
-1.57355790551803e-05
-2.44612354624328e-05
-1.5553991173678e-05
-1.00067521569683e-05
-2.43559396389108e-05
-2.59855218185917e-05
-2.17603055427547e-05
-6.1960731944957e-06
-7.99023268674961e-06
-1.50627315858164e-05
-8.99482809825668e-06
-1.05772041789896e-05
-2.19522398520153e-05
-1.27617994906381e-05
-1.54044287515448e-05
-1.93194654787126e-05
-2.53495875805988e-05
-8.00307440483813e-06
-3.03460725948544e-05
-2.15284702252619e-05
-1.17178458791219e-05
-1.63510804108132e-05
-1.76769674097738e-05
-8.08356814512706e-06
-3.08719296422617e-05
5.58291041919525e-07
-1.87224793902263e-05
-3.29059936544512e-05
-1.85976790360926e-05
-3.24705053040625e-05
-1.69813059597396e-05
-2.49171178290474e-05
-6.57504084634678e-06
-1.8154668489953e-05
-3.05615366463842e-05
-6.95386378419703e-06
-1.61300002443942e-05
-1.0179487624374e-05
-2.59998324828403e-05
-2.66661690430953e-05
-1.25620153984036e-05
-1.53705961356333e-05
-1.52227545944711e-05
-3.18402299016821e-05
-1.21658038964604e-05
-2.00642372377149e-05
5.9839939338348e-06
-8.25651631521696e-07
-1.07342939912311e-05
-2.32660335878508e-05
-1.71561110699813e-05
-1.28583290334455e-05
-2.06681197456041e-05
-1.50261796743892e-06
-1.86474306120536e-05
-9.27151442122385e-06
-2.18572238730089e-05
-5.64665692429549e-07
-1.93679233087496e-05
-2.31012840703505e-05
-1.99470429629496e-05
9.60766020437447e-06
-1.82573093618297e-05
-2.73144191870084e-05
-2.18621281007524e-05
-1.20465226740004e-05
-1.19250219759113e-05
-1.54025264396406e-05
-1.49134417197345e-05
-1.51282394701928e-05
-1.32268658823312e-05
-1.56925348291634e-05
-1.42626381568917e-05
-1.73215253826234e-05
-2.48164522410914e-05
-8.48087920817635e-06
-7.00422605264111e-07
5.40599131146905e-06
-2.02988352838427e-05
-2.31725527777937e-05
3.62932657876639e-06
-3.24578319336175e-05
-7.73919473270399e-06
-2.49023529331065e-05
-3.00856051754412e-05
-2.2600938113316e-05
-5.24571830617884e-06
-2.8448785224409e-05
-1.02169114853545e-05
8.81664918508725e-08
-3.19127888266319e-05
-2.07550877272758e-05
-2.18571637831227e-05
-1.90961115574142e-05
-1.67843455460739e-05
-2.57207977611098e-05
-2.49381541888859e-05
-5.30961191551085e-06
-2.25865814741369e-05
-2.15659805673549e-05
-5.62643248803584e-06
4.31804238518964e-06
-9.29787823563713e-06
-1.98165177146415e-06
-1.31236143024644e-05
-1.316889698474e-05
-9.48651466483918e-06
-7.33571563044923e-06
-8.46016477398991e-06
-1.59036781823238e-05
-3.94986414906073e-06
-3.95591754062951e-06
-2.11020854566201e-05
-1.49559541603704e-05
-1.29173798516298e-05
-1.21184170290229e-05
-5.55199196018187e-06
3.01118954952346e-06
-2.48560920823443e-05
-2.15597772895255e-05
-1.32543484489411e-05
-9.50129635224598e-06
-3.08774674854939e-05
-2.28964849912118e-06
-2.78774829213833e-05
-1.20531722575975e-05
-1.22763765779612e-05
-1.99895318655947e-05
-2.54346278037107e-06
-2.78248235581738e-05
-2.03386415204938e-05
-2.74460965758579e-05
-1.35011546014274e-05
-9.36064983188097e-06
-8.33133779336607e-06
-2.19311626724873e-05
-2.19987727095496e-05
-2.45966082005809e-05
-2.12611673327302e-05
-1.49204022580902e-05
-2.42563887929989e-05
-1.17669533496455e-05
-1.93224875709464e-05
-2.64632294263108e-05
-1.38404098788284e-05
-7.23905769293099e-06
-8.93620029045441e-06
-2.97627838683908e-06
-2.4729512377598e-05
-2.42216359200434e-05
-1.47476420710118e-05
-1.85812779895752e-05
-2.6367756116293e-06
-7.52854989500492e-06
-3.11335757400396e-05
2.71132434774478e-06
-1.26821055105543e-05
-3.66337385722978e-06
1.76104793463352e-05
-1.86204684667489e-05
-7.1364829039409e-06
-1.0377656564175e-05
-2.23917542082372e-05
-2.34459987798541e-05
-7.46247301973955e-06
-1.76776910209837e-05
-2.32021039262971e-05
-1.92033097609677e-05
-1.12797895103423e-05
-8.82837874895987e-06
-2.11074391331284e-05
-1.4125159208706e-05
-2.9186864008685e-05
-2.76496608701256e-05
-5.57170173629508e-06
-2.4922967441383e-05
-1.53659224629181e-05
-1.27891278645427e-05
-3.53271471583908e-06
-1.80164603377951e-05
-2.02203940011474e-05
-1.23721031226939e-05
-1.77756407951054e-05
-1.34102637515555e-05
-1.9360376015344e-05
-1.82523495073211e-05
-1.72287050902508e-05
-2.2335798913591e-05
-2.07453571757093e-05
-1.6329053390096e-05
-1.6747340290843e-05
-2.41977186795472e-05
2.94471354066178e-07
-2.7291300928177e-05
-8.11718115691064e-06
-1.38918150988852e-05
1.53981196705642e-06
-2.12858134372114e-05
-2.10130577182493e-05
-5.05183686909677e-06
-4.07517617292366e-05
-2.11333166293867e-05
-1.8826946818675e-05
-2.43291686442607e-05
-1.39672759633376e-05
-1.77765478318769e-05
-1.38572711368912e-05
-2.1209242245724e-05
-1.00935362187397e-06
-1.51070373015686e-05
-2.73643601471903e-05
-3.32942472531599e-06
-9.1122190622407e-06
-2.06204618056162e-05
-1.11239343431469e-05
-1.98032129199025e-05
8.66372358819632e-07
-5.59620836588745e-06
-9.7198149440567e-06
-1.61662571546583e-05
-3.06890586721861e-05
-3.47272738677284e-06
-2.08659810922638e-05
-2.33839804046609e-05
-2.28081098538118e-06
-9.24427797861951e-06
-1.21141911037548e-05
-6.64036261570581e-06
-1.27055280743902e-05
-1.41061898484126e-05
-3.18879207302379e-05
-2.02586410688086e-05
-4.0705136065272e-06
-1.24131668869314e-05
-1.93845220286959e-05
-7.1119936579115e-06
-1.40543532091331e-05
-4.39657583986605e-05
-9.44605184673132e-06
-2.16626358122792e-05
-1.13994350412713e-05
-1.01194715006385e-05
-1.70552620209816e-05
-1.55702969805585e-05
-1.89931663976023e-05
-1.40687778495299e-05
-1.26493085655817e-05
-1.99446105099597e-05
-1.72493243264296e-06
-2.22508146261806e-05
-2.52928045931437e-05
-1.3941662070888e-05
-2.00703337421201e-05
-2.42158934291742e-05
-2.1446734212757e-05
-2.45190445412362e-05
-6.61155200921423e-06
-2.3314289582779e-05
-6.439409147614e-06
-1.01122520483894e-05
-1.12912016486178e-05
-2.35239545408607e-05
-8.85263899417925e-06
-1.33062304114047e-05
5.53767794753994e-06
-1.94209408619519e-05
-1.64025786907066e-05
-2.62896736330167e-05
-1.21466547558712e-05
4.68373697322706e-06
-5.30334279797955e-06
-5.29517080945616e-06
-8.74117223793892e-06
-1.80201356197665e-05
-1.51245954353283e-05
-9.50700669069156e-06
-1.22747729971508e-05
-8.66779510809183e-06
-1.5779537994285e-05
-2.02179506417761e-05
-8.6645946591364e-06
-1.16553428999935e-05
-3.91585736722784e-05
-1.16656247095378e-05
-7.88372341591001e-06
-1.8492640720954e-05
-1.56115728866371e-05
-1.76922891796139e-06
-1.29718112187125e-05
7.69139457831905e-06
-1.16145225776602e-05
-2.30754035824095e-05
-2.43399243193681e-05
-1.33700547003355e-05
-4.12891359421249e-06
-1.52577310831558e-05
-3.08755690420989e-05
-2.13047431257559e-05
-3.60136773957302e-05
-1.05688551643702e-05
-1.35328288868792e-05
-2.89227903144254e-05
-2.46841214065257e-05
-1.20811701731309e-05
-8.19846816671615e-06
-1.54345243568158e-05
-2.83355958164621e-06
-3.00284142488356e-05
-2.32666098438258e-05
-2.55215400350025e-05
-2.68284608234947e-05
-1.98511787337475e-05
-2.3880331901158e-05
8.71748979139611e-06
-4.54579506907194e-06
-4.4629620026125e-06
-1.8668912542713e-05
-7.89726506318275e-06
-2.72486449549768e-06
-3.00155732899369e-05
-1.22110226218262e-05
-2.64187152935473e-05
-3.93499488955898e-05
-1.62761436163342e-05
-1.60961979716396e-05
-1.54077321493805e-05
-2.64532045347323e-05
-2.26801713457969e-05
-5.46510646855501e-06
-1.05381841662908e-05
-2.73905622019169e-05
-2.62039994227344e-05
-1.34940700122159e-05
-1.98768710132745e-05
-4.34140415640418e-07
-1.57706361609801e-05
-2.80646947704798e-06
2.55882183105158e-07
-6.34269037886904e-06
-2.9837313846926e-06
-2.16267221872466e-05
-1.25864823623659e-05
-2.3430338564654e-05
-3.3724187351451e-05
-3.25766871877249e-05
-1.14491395056832e-05
-1.11035726555501e-05
-1.63942344720426e-05
-6.85227399469269e-06
-2.41085137917402e-05
-1.82617026686648e-05
7.38272185812766e-06
-8.67316615365512e-06
-2.41940293353672e-05
-1.85446089176997e-05
-1.84198147135376e-05
-1.43708334762447e-05
-2.12217429102212e-05
-1.64795433949321e-05
-2.19004241126674e-05
-2.74370221243506e-05
-2.97804692097127e-05
-1.05438992861212e-05
-2.70636405375113e-05
1.68291859674572e-06
1.46515544407288e-06
1.86624574555516e-05
-1.06594019220444e-05
-2.06867371174976e-05
-3.45017562490944e-05
-2.06891305133624e-05
-5.29238301826595e-06
2.24590259924386e-06
-1.51612554052896e-05
-1.74163713187825e-05
-1.56750104665995e-05
-1.46377248654706e-05
-2.60854657158013e-05
-3.14485322237918e-05
-1.04152758864702e-05
-3.39308477784782e-05
-2.94037887038981e-05
-2.22817182269562e-05
-1.26924511722284e-05
-2.15618077590534e-05
-1.39947176595023e-05
-3.59693175792331e-05
-2.00718509337555e-05
-6.60390764587045e-06
-1.6392176481333e-05
-8.15038519330098e-06
-1.04505317333815e-05
-8.82563372459354e-06
-1.08358739204248e-05
-5.60506112816229e-06
-3.90123655272084e-05
-2.50517231434752e-05
-2.9712103297933e-05
-1.03098562001207e-05
-1.09089431326727e-06
-2.92407684671684e-05
-2.25221841771731e-05
-1.69747643263371e-05
-2.58616603987437e-05
-1.70192665383621e-05
-3.55336684098469e-05
-1.71887088660067e-05
-1.88005085833186e-05
-1.75183309572745e-05
-1.03453426135131e-05
-2.41838351632589e-05
-1.37341324721327e-05
-1.25259232037826e-05
-6.02004734331851e-06
-3.58614243993472e-05
1.91785520847836e-08
-2.70374490299281e-05
-2.43954343060533e-05
-2.48915105785485e-05
-1.97716163023325e-05
-4.88299159242754e-06
-2.54650914314417e-05
-2.42931816877834e-05
-1.91800069388143e-05
-1.17128546202334e-05
-1.2484829646305e-05
-3.40592192636404e-06
-3.4705388464794e-05
-1.92384046182703e-05
-2.47865613680225e-05
-5.07344467788725e-06
-2.16074710801584e-06
-1.15260665998842e-05
-1.83794026371029e-05
-1.71523997433439e-05
-2.81815836490119e-05
-5.70575424418673e-06
-1.43052833441624e-05
-1.2663606796167e-05
-2.16436963998208e-05
-1.76073800628971e-05
-2.46619791765393e-05
-1.72271625822817e-05
-1.81557328079319e-05
-2.17688178089585e-05
-2.32851939070583e-05
-8.32837663725595e-06
-2.05221096765983e-05
-1.43624610192646e-05
-1.1430859493618e-05
-1.65354886819541e-05
-1.72694654538567e-05
-2.80797982165891e-05
-2.40387790101407e-05
-1.46468877265686e-05
2.41872943737915e-06
3.53286564565607e-06
-1.34381229855898e-05
-1.21516242799036e-05
-1.36225089369529e-05
-2.10608901001506e-05
-1.04641550525076e-05
-2.39542716452062e-05
-3.31686938998174e-05
-2.047223601271e-05
-2.22090375363202e-05
-1.71932521564639e-05
-1.80204257800494e-05
-1.85325236193333e-05
-1.50969909434554e-05
-1.18594271481031e-05
-2.62718232409884e-05
-2.66300336039673e-05
-6.59967724635891e-06
-1.22123440025127e-05
-8.43697435049644e-06
-2.00386168767116e-05
-1.89187067836001e-05
-1.46480089374644e-05
-1.51383513094637e-05
7.77536717807015e-08
-1.8452240789955e-05
-3.15296900123751e-05
-1.82553941667035e-05
-1.74486621170616e-05
-1.32770237803391e-05
-9.85091552865416e-06
-1.20219261874974e-06
-1.02807093089825e-05
-2.1295819817662e-07
-7.4593176339905e-06
-1.14520887130081e-05
-1.80972433362833e-05
-2.17421182913695e-05
-5.73992412496603e-06
-2.62792832661416e-07
-2.33845735459794e-05
-1.56076242696311e-05
-1.54173617160887e-05
-1.9457674986723e-05
-1.11124522313442e-05
-2.30829565107702e-05
-2.45592567767541e-05
-1.5387196027684e-05
3.73297624318211e-06
-1.64266194039659e-05
-1.18970777018273e-05
-2.40312346562446e-05
-9.45714245655509e-06
-1.3698189412962e-05
2.33967029155049e-06
-1.2777523640524e-05
-1.84031968825538e-05
-5.95258531247922e-06
-1.38726744641431e-05
-9.06327887621055e-06
-3.16061664628502e-05
-3.68517635575801e-05
-1.7961233475022e-05
-5.73185383475336e-06
-3.17127181986915e-05
-1.31165946309794e-05
-1.63710288843265e-05
-2.90326791866785e-05
-8.21401652207346e-06
2.02279715702085e-06
-3.24019794069228e-05
-1.78297513065728e-05
6.83831016868376e-07
-1.77928673705604e-05
1.39668266424956e-06
-3.6450842222158e-05
-1.44523891219243e-05
-8.19602751030487e-06
-2.38757976353524e-06
-2.60305965385089e-05
-3.73498661523122e-05
-7.64955686777053e-06
-9.05267869463844e-06
-1.40810365668966e-05
-1.26132980057374e-05
-1.97366172530704e-05
-1.74714087658096e-05
-1.91725911408766e-05
-1.54615739408175e-05
-1.96994334105736e-05
-1.52694927008469e-05
-3.61469829849324e-06
-2.19783014578075e-05
-7.2924126483957e-06
-1.5681390245985e-06
4.76558154463427e-06
1.96541735601401e-06
-7.40680045800861e-06
-1.63369190679911e-05
-9.09881957341996e-06
-1.19161838872955e-05
-2.34780108547947e-05
-2.85492965598776e-05
-3.08052547162191e-05
-2.12688336198363e-05
-3.30025671354051e-05
-1.65796828959859e-05
5.52422711849538e-06
-1.78072531841167e-05
-1.12474684445134e-05
-3.6997735782389e-05
-3.16250601870381e-05
-1.86992865896649e-05
-1.04284852595313e-05
-4.39806124421218e-06
-5.55890515222108e-06
-2.19773653560593e-05
-1.76179619109823e-05
-6.38606634449049e-06
-1.49550483264874e-05
-9.80532665786383e-06
-2.23976628670665e-05
-2.17874996810186e-05
-1.68940742962687e-05
-5.09781486203214e-06
8.22588762950983e-06
-5.19312070782223e-06
-1.66182846532554e-05
-1.48195614204502e-05
-1.68120763880552e-05
-4.57243204683203e-05
-1.84813053160567e-06
-5.68319370039219e-06
-2.2313714661003e-07
-6.50591162049657e-06
-3.01983523730009e-05
-4.0020404366214e-05
-4.56788919565106e-06
-3.06171564051335e-05
-1.75619287173955e-05
-4.10416147795425e-06
-3.0570723774096e-05
-2.07876159191902e-05
-2.5930119164088e-05
-3.89533171238889e-05
-1.81585523352902e-05
-5.50981326927987e-06
-1.61159710156996e-05
-7.88655540381026e-06
-2.37663346572139e-05
-2.73442797057365e-05
-4.086669379326e-06
-1.94752438115892e-05
-2.57758413058849e-06
-2.92209851399768e-05
-1.49122518581545e-05
-2.7836773642941e-05
-1.87910220042885e-05
-9.9289545958929e-06
-1.3405179729327e-05
-6.22735460038826e-06
-2.4051467176763e-05
-2.6615769866682e-05
-2.75843537705023e-05
-1.08508979593382e-05
-1.29034438462064e-05
-2.53532645445387e-05
-7.65847841352164e-06
-5.10398647842049e-06
-1.80134140824696e-05
-1.12337108981021e-05
6.81282412801379e-06
-1.14293171083578e-05
-1.77419182254165e-06
-9.68922446664874e-06
-2.10710666538055e-05
-1.0353323735079e-05
-1.68478539841944e-05
-1.79016591570987e-05
-1.23055127315787e-05
-1.73177168421698e-05
-2.29882427628728e-05
-1.70905190124676e-05
-1.05789964544448e-05
-1.5711605044019e-05
-9.27111851807952e-06
-2.39205170941833e-05
-1.7771827167157e-05
-3.33920489335365e-06
-1.16984270144947e-05
-2.61166329841483e-05
-2.66461056117818e-05
-3.68035184354466e-05
-2.42841169070014e-05
-1.45052404573767e-05
-5.34421721675208e-06
-2.06981009117366e-05
-3.04959699768352e-05
-1.43176946039888e-05
-2.39059954184638e-05
-1.27344324332315e-05
-1.31073472868984e-05
-2.13695191331288e-05
-2.22210208750815e-05
-3.13336847335122e-05
-2.42824778347884e-05
-1.60153961692879e-05
-2.33519927521039e-05
-9.39395313156852e-06
-6.47781670327498e-06
-4.2584359939848e-06
-2.4304332469599e-05
-1.55845867219957e-05
-9.54546194121379e-06
-2.49679480865369e-05
-3.73185785840617e-06
-2.29752854785119e-05
-1.50125219575964e-05
-1.30794769643683e-05
-3.00158843229712e-05
-3.16041981857883e-05
-7.72833155473373e-06
-6.55095570966829e-06
-2.325200379628e-05
-1.0989047608539e-05
-1.69992996608458e-05
5.43608643107776e-06
-1.49939696302621e-05
-2.07124228435335e-05
-1.98564111786992e-05
-1.88595885018554e-05
-1.53040982027686e-05
-2.40437522953932e-05
-1.97353122702118e-05
-2.25760654120512e-05
-8.59517384333307e-06
-1.91398575923173e-05
-7.80039799382837e-06
-1.93568979195268e-05
-1.45660042121455e-05
-1.19384803031306e-06
-1.50536652677799e-05
-1.9243539619258e-05
-1.31988161667859e-05
-2.56137430040334e-05
-1.44050221705505e-05
-1.7081492098251e-05
-2.00420920506848e-05
2.91197494860492e-07
-1.88157782339623e-05
-2.66289952506885e-05
-3.26224391837758e-05
-2.57042460202002e-05
-2.11441051685564e-05
-1.31191040784605e-05
-2.12049704946766e-05
-1.88479523019854e-05
-2.01013141747287e-05
-3.15098119222426e-05
-9.60431191301427e-06
-9.26222862134787e-06
-6.8568770087401e-06
-4.11945971363333e-06
-1.86757009759132e-05
-2.19531619770791e-05
-2.55642625474166e-05
-7.63546848831977e-06
-8.79341140758833e-06
-9.00603988630908e-06
-1.47613774520584e-05
-1.17835542861551e-05
-1.51053899551772e-05
-2.52557038093906e-05
-1.18370392238593e-05
-2.09345006722707e-05
-1.80009566955423e-05
-3.5038869566169e-05
-2.26903288040119e-05
-1.23559605923179e-05
-7.7832958258709e-06
-1.92362244724904e-05
-3.03083192362829e-05
-2.24444041382792e-06
5.05100708442561e-06
-2.45575610825416e-05
-2.69189653285443e-05
-1.51185077289306e-05
-9.5924376342372e-06
-9.41885524901708e-06
-2.20001833914256e-05
-1.70547123555412e-05
-2.83577162979669e-05
-2.02282013001226e-05
-6.49565358208427e-06
-2.50588496731572e-05
-1.02106310589075e-05
-2.96269351504344e-05
-6.25521178116288e-06
-1.08559504388529e-05
-1.78617540341647e-05
-6.57167853171174e-06
-3.16838281203778e-05
-2.42893857425033e-05
-2.82686082147646e-05
-1.73000013237591e-05
-5.08865391285828e-06
-1.01917115218029e-05
-3.20203171809164e-05
-2.88846534436689e-05
-1.56410246532016e-05
-1.64443371247596e-05
-3.05361907274916e-05
-7.56232101255377e-06
-1.76708568203229e-05
-2.70000747214368e-05
-4.77858142212059e-06
-2.21683943440954e-05
-2.32291289424613e-05
-1.56721757094498e-05
-1.20455812381146e-05
-3.50947380830043e-05
-1.93718038062956e-05
-1.30834600732156e-05
-2.14994778185563e-05
1.41176954189561e-06
-7.39705151105364e-06
-8.05991353029273e-06
-5.2756953407247e-06
-2.43000763687125e-06
-1.75147560670377e-05
-5.6813125155443e-06
-1.8346454282546e-05
-8.74379767346196e-06
-1.12639229882667e-05
-1.51185600516515e-05
-1.17382170677566e-05
-2.34395812986177e-05
-2.63956517449814e-05
-2.59067368548457e-05
-2.67762156505682e-06
-1.85794553994957e-05
-2.10475188925817e-05
-2.73916772620933e-05
1.82731184613298e-06
-1.96936168086651e-05
-3.20164495039072e-05
-2.93659029922948e-05
-9.50961982220937e-06
7.65939348439493e-06
-1.19507403737194e-05
-1.5484474280922e-05
-2.13959869686248e-05
-1.65706608553769e-05
-1.86958798571961e-05
-2.30387550121233e-05
-3.11844765019882e-05
-8.99293759587674e-06
-1.66575482484146e-05
-1.67326487075449e-05
-2.15696451623408e-05
-1.03308157615162e-05
-2.82897946786975e-05
-1.71984658559096e-05
-3.12357554339848e-05
-3.46632446967805e-05
-1.15293749331146e-05
-4.96345527096444e-06
-6.22043371267386e-06
-2.14224576375877e-05
-2.55149146877783e-05
-9.99525195682687e-06
-8.55057960670093e-06
-3.90090080141891e-05
-3.12864187577151e-05
-2.14191164814613e-05
1.11986372844115e-06
-9.8935673011182e-06
-1.612981357891e-05
-3.27310158908103e-05
-1.22814583699844e-05
-1.27361940583488e-05
-2.95873030793645e-05
-1.41977768555852e-05
-8.82569034490404e-06
-8.27621163631751e-06
-9.71656395275777e-06
-2.57150933869083e-05
-2.6415883287703e-05
-9.42690743698082e-06
-2.19933738394254e-05
-2.41813001104502e-05
-6.40353061834071e-06
-1.70052950974078e-05
-1.7560338748626e-05
-2.28435675682782e-05
-1.33458841550987e-05
-2.76738087232692e-05
-3.34936554729597e-05
-2.14659295554412e-05
-6.10634301902733e-06
-4.56999503322733e-05
-9.41481387915039e-06
-1.90488284855025e-05
-1.89144899312928e-05
-2.12661023687391e-05
-2.6323144505706e-05
-1.55348531933693e-05
-1.49691037724755e-05
-1.94379842813427e-05
-1.25149241707685e-05
-1.65669892860713e-05
-7.66337065489053e-06
-2.04314890611388e-05
-2.63377431360676e-05
-4.20463073364575e-06
-7.65330155427141e-06
-1.1111375437062e-05
-1.1041159497936e-05
-4.12791559108104e-05
-1.53858241895022e-05
-3.27050718456839e-05
-2.69687285637656e-05
4.82666925243868e-07
-2.48303598571309e-05
-6.05024610995382e-06
-1.52555609073901e-05
-1.48414390361556e-05
-1.06238897029612e-05
-3.38946904077293e-05
-4.06105998951721e-05
-2.48078042198916e-05
-1.98987697036439e-05
-2.43756107666662e-07
-9.71126923189925e-06
-1.95473052238975e-05
-3.27072572997771e-05
-1.22134078279623e-05
-3.96257856567656e-06
-2.93331301939756e-05
-7.81371827167686e-06
-5.76751216594102e-06
-1.83800918800448e-05
-4.99687437422946e-06
-3.80460994678007e-05
-2.48021772093686e-05
-1.08257493483721e-05
-7.77203654629664e-06
-1.18414400942718e-05
-1.82852607740163e-05
-2.23624064448485e-05
-1.00941124524176e-05
-1.41161712741758e-05
-1.0837297778637e-05
-3.22881810066625e-05
-2.82466010695885e-05
-5.68775826932e-06
-1.15821580899659e-05
-1.51693722977371e-05
-2.05518799674397e-05
-2.74999526428157e-05
-1.71483366849975e-05
-1.49088982918407e-05
-2.73108295676458e-05
-1.7808192898748e-05
-1.56268431642295e-05
-1.67401902496535e-05
-1.48954371600949e-06
-2.47660183142026e-05
-2.19873588339137e-05
-1.86490946956615e-05
-2.3809701427237e-05
-2.19307264589082e-05
-2.57310802134965e-05
-3.23349034345461e-06
-2.55514485816228e-05
-2.29919293819898e-05
-1.46611894573605e-05
-2.31174336555155e-05
-3.77739916567867e-06
-4.97652754307568e-06
-2.94604860879046e-05
-3.79475595901448e-05
-2.40900875275094e-05
-2.52143808510059e-05
1.1394546277664e-05
-6.24991486046719e-06
-3.12441929750146e-06
-2.36711466712856e-05
-2.52829774632388e-05
-1.4936721337903e-05
-7.1133560532293e-06
-9.46545506093896e-06
-1.90715011957033e-05
-3.00720119492136e-06
3.56622200549626e-06
-2.07390051812068e-05
-2.88450982620199e-05
1.26231149945875e-06
-4.12872518475927e-06
-2.96643929981532e-05
-2.50884772953876e-05
-3.2617750366801e-05
-1.97148950388005e-05
-1.47206274702979e-05
3.71222953833954e-06
-1.63415724086756e-05
-2.43948919672394e-05
4.12888505990311e-07
-2.81148621265897e-05
-1.39823814282658e-05
-1.66790494170601e-05
-2.0136996629028e-05
-7.67653687254264e-06
-1.06578437992551e-05
-1.20806100461705e-05
-2.46640908677987e-05
-1.98915972819016e-05
-1.08826185684968e-05
-1.40277729324149e-05
-6.56118001152099e-06
-2.38499114826932e-05
-1.21401911473546e-05
-2.0661941069078e-05
-1.03886981859267e-05
-1.83186923440597e-05
-1.65545619867133e-05
-3.19035014975405e-05
-1.1208387328822e-05
-1.66275311619317e-05
-3.71117957545745e-05
-4.64212477352849e-06
-3.11750494467198e-05
-1.48164370333881e-05
-1.20558366931497e-05
-1.34931654700884e-05
-2.56353371414299e-05
-1.56523785407085e-05
-2.46957681887139e-05
-8.88762643467196e-06
-5.26457267007193e-06
-2.68075817676397e-05
-1.66459859608905e-05
-3.9304179772146e-05
-7.92438251327995e-06
-1.87250007627859e-05
-1.66896309850995e-05
-2.49083955832226e-05
-4.4414767944323e-06
-5.82690569891626e-06
-2.10403842677648e-05
-1.46165415266822e-05
-1.63963900677561e-05
-9.29981264047428e-06
-1.29355476298677e-06
-5.46698185487836e-06
-2.08855619230193e-05
-8.36014053747147e-06
-2.73884000012003e-05
-2.71417601145081e-05
-1.10873021188031e-05
-2.05464669344079e-05
-7.50645697377539e-06
-1.70236043285761e-05
-2.01548902835928e-05
1.72211185716351e-06
-2.28334060826355e-05
-3.30478975926301e-05
-2.86399618146287e-06
-2.20845919190088e-05
-1.52538017978373e-05
-6.40922794855366e-06
-8.21054057188706e-06
-2.73423235070725e-06
-1.09267246047199e-05
-2.37028612193591e-05
-2.55003978962374e-05
-6.01924398120691e-06
-1.17110880674504e-05
-1.19923813718352e-05
-2.01669415667079e-06
-2.36654274697351e-05
-7.85434913409452e-06
-4.86503896199976e-06
-1.82911695958291e-05
-2.17237581295115e-05
-1.42922223523866e-05
-2.25750851053904e-05
7.78034699509733e-06
-1.35393757930518e-05
-1.39385208854298e-05
-1.94213523968613e-05
-2.44034614023624e-05
-1.35050072151999e-05
-2.74051713613566e-05
-3.02351228202547e-05
-1.91343211475667e-05
-7.53508350298269e-06
-1.65680406693141e-05
-1.66866574281566e-05
-4.60621027072276e-06
-5.68706888596196e-06
-2.87804023404657e-05
-2.35257990074765e-06
-2.53822985452767e-05
-1.05000787608783e-05
-3.28073898630356e-06
-1.89007498220546e-05
-3.17289677712912e-05
-4.18271910207657e-05
-2.75510305698238e-05
-8.96330510572913e-06
-7.19696711104754e-06
-2.48841946895072e-05
-2.73045788738739e-05
-1.82836825800195e-05
-1.21631642058698e-05
-3.6268177561034e-05
-1.12347541478106e-05
-9.65921025702203e-06
-1.88008632666942e-05
-1.89859526418309e-05
-3.21421094938917e-05
-2.79241131014646e-05
-1.90549665525496e-05
-1.70841095895031e-05
1.00855376846087e-05
-2.21356115688694e-05
-1.45127706290708e-05
-2.05869570533324e-05
-1.70670558801594e-05
-8.51827043327301e-06
-2.03407435864882e-05
-1.76044841404266e-05
2.59982088887096e-06
-5.39419226352233e-06
-3.03232182623999e-05
-2.24408598772406e-05
-1.61425018427982e-05
1.22093966544078e-05
-1.98607140613421e-05
-2.85739087937578e-05
-4.04342385776351e-06
-3.91105610468739e-05
-2.18262036953006e-05
-2.05223390886385e-05
-1.83467938555259e-05
-1.01865694229062e-05
-1.16225551966057e-05
-2.32301347763423e-05
-2.43065812643323e-06
-2.30487792508461e-05
-1.10494563826954e-05
-2.4983042277123e-05
-3.74744826218036e-06
-9.19241151865591e-06
-1.80869086205308e-05
2.37729821447062e-06
4.23063649387283e-06
-2.84696972264534e-06
3.69220738130488e-07
-3.27639254609083e-05
-2.97182256819649e-05
-5.39134239519284e-06
-1.62696006117451e-05
-9.9002769722292e-06
-2.17084500094714e-05
-2.97020706318613e-05
-6.92310484526055e-06
-1.62546312322057e-05
-1.60461689366988e-05
-2.01883741757748e-05
-1.84084278576953e-05
-3.09004369777353e-05
-1.6651005876768e-05
-1.13910286759609e-05
-2.49125461629654e-05
-1.63093390331119e-05
-6.07316674834928e-06
-1.28591452378608e-05
-7.37494080125969e-06
-9.62847864026701e-06
-1.55408765188389e-05
-2.30406593736632e-05
-3.16540921956486e-05
-2.49505565257934e-05
-1.3450666992433e-05
-1.78080824944992e-05
-3.72902496867955e-05
-8.33173304815726e-06
-2.39728172071047e-05
-2.91218631731742e-05
-1.56371544996543e-05
-1.39772645376147e-05
-5.04108910239759e-06
-2.18072604138552e-05
-1.54652195773005e-05
-1.92877682620731e-05
-2.42814360104955e-06
3.43879044571046e-06
-1.83527823026894e-05
-3.10233850124373e-05
-7.79299545969783e-06
-2.35314172121119e-05
-1.34931390345592e-05
-9.70024934348334e-08
-1.99855241211455e-06
-1.63750626131306e-05
-2.68373909403815e-05
-2.66155998874689e-05
-2.9365443024393e-05
-2.69088737862039e-06
-3.87209338973404e-06
-2.28360329324629e-05
-2.53422342431641e-05
-7.92446626254607e-06
-1.4714405802081e-05
2.07269262390743e-06
-1.68228016624768e-05
-2.95839942808118e-05
-1.19893903284119e-05
-2.26482539128008e-05
-2.54147548493482e-05
-3.66185105990772e-05
-2.13949256625604e-05
-6.97716756403719e-06
-2.56020280858017e-05
-1.61410275106571e-05
-9.13967527401707e-06
-1.27240894236497e-05
-1.89344460590333e-05
-1.37054662995335e-05
-3.18523901092168e-05
-4.85628022478992e-06
-1.81915056817141e-05
-1.90126444239653e-05
-1.74891987857415e-05
-4.87715398089578e-06
-9.69807447350235e-06
-1.64007740381236e-05
-9.89524099504954e-06
-2.55033066161252e-05
-2.02502689570391e-05
-7.09052717662496e-06
-2.47388633740601e-05
-1.683056076036e-05
-1.83987831988861e-05
-1.93200315692634e-05
-1.05747308814282e-05
-2.11674623389859e-05
-7.6153120946826e-06
-2.2318326111012e-05
-2.22104096966529e-05
-1.32672117713411e-05
-8.89236373165928e-06
-1.55855039253556e-05
-2.5639055312353e-05
-6.58899300134813e-06
-7.33847574166993e-06
-2.10428765185576e-05
-3.3509874636504e-05
-1.97439455322507e-05
-6.84415376271332e-06
-2.0931456072342e-05
-4.19303778612763e-05
-2.57183923264299e-05
-8.98174310468281e-06
-1.83398225080949e-05
-2.2577680064974e-05
-2.26647471316494e-05
-1.49624866792824e-05
-2.20309191790022e-05
-4.06633502796849e-05
-1.48011940991032e-05
-2.48087360219923e-05
-9.26263981301501e-06
-1.00068286940516e-05
-2.26211049526954e-05
-3.40396705412609e-06
-8.44771557405307e-06
-6.40727063737712e-06
-3.34930829567331e-05
-8.27409436888769e-07
-1.71260573315855e-05
-3.21516144397622e-07
-1.70392035487443e-05
-2.29510404231431e-05
-1.65187305731288e-05
-2.42991305455639e-05
-1.62149014642845e-05
-1.2368269728259e-05
-1.88267108683778e-05
-2.77606412684165e-05
-1.83396946298171e-05
5.09391187453919e-06
-1.80743689708983e-05
-2.41754222583415e-05
-3.4358714810279e-05
-1.22937371480191e-05
-9.9438130743153e-06
-1.77357319222484e-05
7.06367041829513e-07
3.11586911764206e-06
-1.31195585068178e-05
-1.22359740809542e-05
-5.11346569431757e-06
-7.01707013754174e-06
-6.61570685275854e-06
-2.16186773560438e-05
-1.76645818708125e-05
-4.33567339131899e-06
-7.60657495693931e-06
-1.10501538156405e-05
-1.01341397789877e-05
-2.91310799920412e-05
-3.37233046455787e-07
-1.57979549648715e-05
-1.2123746919639e-05
-1.24681052795444e-05
-2.17946229232588e-05
-1.00020179251781e-05
3.6788844321458e-06
-2.54122095778744e-05
-1.26859676490176e-05
-9.05154559034913e-06
-5.07425671636628e-07
-3.0032506967362e-05
4.00879970112613e-06
-1.20275128520236e-05
-1.31618766033666e-05
-2.5292215751909e-05
-1.16870508866649e-05
-2.02347334199213e-05
-2.07560182462928e-05
7.1434973826563e-06
-1.37436527427274e-06
-1.69271694656185e-05
-2.0344110217375e-05
-8.00374880319738e-06
-2.46214448325983e-05
-7.48924311822317e-06
-1.10815800569136e-05
-9.47538398200541e-06
-1.74528151556845e-05
-8.43057349384645e-06
-1.54303525522776e-05
2.70272257868407e-06
-4.44668060962453e-06
-2.39687627217267e-05
-1.32476606952044e-05
-8.7402785564551e-06
-1.40193805586435e-05
-1.74381304700609e-05
-6.43650145676129e-06
-2.04860151119551e-05
-3.51192411142184e-06
-5.49755593067862e-06
-1.63168254107847e-05
-2.24690376026227e-05
-1.42383082978577e-05
-7.03490905756202e-06
-1.54139086348398e-05
-1.36273140304717e-05
-3.5245341708277e-06
-1.44842014842171e-05
-2.52264115683685e-05
-1.25966235475059e-05
-9.4119888811956e-06
-1.37824158187157e-05
-7.68893837878474e-06
-5.08114167534101e-06
-3.08807180302419e-05
-1.99129722835579e-05
-1.64064395513059e-05
-1.68230390623098e-05
-1.67988146906163e-05
-2.056746039079e-05
-2.29776732441922e-05
-3.46406815768638e-05
-3.25512843520678e-05
-2.06398515034426e-05
-2.9225113072885e-05
-4.9970583379064e-06
-9.09885785434652e-06
-7.91398775970693e-06
-6.00910677175222e-06
