# Supplementary material for: Research on computational propagation and identification of mine microseismic signals based on deep learning
Source: PLoS One. 2025 Oct 22;20(10):e0334641. doi: 10.1371/journal.pone.0334641 (PMC12543183; doi:10.1371/journal.pone.0334641)
Supplement: S11 Data — (ZIP) [file pone.0334641.s011.zip › 000101100002734.xlsx_0.txt_24.txt.txt]

-1.83538252207634e-05
-1.01763376225239e-06
-2.28944871994424e-05
3.17649836157081e-06
-9.42347020033477e-06
-2.2312975434434e-05
-1.61286363361032e-05
-2.14482761190845e-05
-2.44322053610249e-06
-2.60816318823242e-06
-2.50881795627634e-05
-2.94930835542189e-05
-1.85342745498761e-05
-1.07851731474017e-05
-5.62458350320217e-06
-1.74855276701127e-05
-3.27580652515523e-05
-2.38773836420217e-05
-1.62545236977407e-05
-2.14858571877124e-05
-3.59645877794764e-05
-6.43114386599378e-06
-1.25265355733687e-05
-3.16454767213265e-05
-2.09556338433125e-05
-2.91204391787804e-05
1.7652555694961e-06
-3.9237998308571e-06
-2.46737725220479e-05
-3.08911225301023e-05
-2.77825186173364e-05
2.36735058056664e-06
-2.09675170475448e-05
-7.13552540215621e-06
-3.63893645410287e-05
-3.63587087279089e-05
-3.47178768944819e-05
-1.97445625771911e-05
-3.53074880650895e-05
-1.04338006297917e-05
1.25683494570904e-07
-1.71705687902062e-05
-2.29698592896272e-05
-2.28991014336999e-05
-1.82615354081846e-05
-3.65458466326538e-05
-1.7912375582083e-05
-1.20861588967007e-05
-1.48043586792205e-05
-3.81181314738459e-05
-6.78789911763829e-07
-2.25462284147366e-05
-1.59863903910417e-05
-4.35866642549192e-05
-2.57188329268e-06
-1.15254874492621e-05
-1.58830588140617e-05
-1.74963014692457e-05
-1.52690415428718e-05
-1.04673968335201e-05
-1.83592092436922e-05
-1.45996465833344e-05
-1.65910435922768e-05
-2.03350866706635e-05
-1.8178058372959e-05
-7.859286887708e-06
-7.23412218422754e-06
-1.78304392702331e-05
-2.6916751537524e-05
-3.05506184667122e-05
-1.08168115402394e-05
-1.86263734313055e-05
-3.59909344117191e-05
-9.9090284681509e-06
-1.93097397926977e-05
-1.45219514642266e-05
-1.23410707470427e-05
-1.73380589548164e-05
-9.23280694870323e-06
-2.32483014511392e-05
-9.13621295444232e-06
-5.06232392311592e-06
-1.35018635391377e-05
-3.44746646784649e-05
-3.47798722468283e-06
9.31828719675149e-06
-2.26158517169672e-05
-1.06357148534969e-05
-1.88915964543565e-05
-3.57529055690403e-05
-2.44498869314239e-05
-2.2030139358226e-05
-1.23908145623551e-05
-1.95982396411276e-05
-2.56247759989569e-05
-2.46291605594064e-05
-1.41789012306592e-05
-3.47206763351603e-05
-1.10635548318001e-05
-1.07130995967633e-05
-1.22669694317675e-05
-2.7511506970388e-05
-1.05497994579789e-05
-1.96602647912002e-05
-1.6724011168814e-05
-9.79865266219898e-06
-5.04869471146265e-06
-2.51799632713851e-05
-1.5398331456202e-05
-2.62714652489761e-05
-1.48053228317928e-05
-1.88936134976203e-06
-2.01252306188393e-05
-7.28115061379828e-06
-9.87568447883195e-06
-1.25722815534255e-05
-1.96418464824606e-05
-2.82580461053788e-05
-1.12948139541051e-05
-2.95396265733879e-06
-1.81531867885814e-05
-5.46419523050503e-06
-1.70265914208588e-05
-1.81454257382488e-05
-8.82735317905394e-06
-1.71115875879441e-05
5.98409104978336e-06
-1.45128706009804e-05
-2.69797217526964e-06
-2.65950180917e-05
-1.78054999889849e-05
-2.13372403934731e-05
-2.04296661908397e-05
-1.2962039545671e-05
-1.68097602295356e-05
-3.95772504493161e-06
-1.1734448948253e-05
-2.17074438391309e-05
-2.60051021308476e-05
-3.06495481932434e-05
-1.15877243591712e-05
-1.73028510096086e-05
-2.49063851350811e-05
-1.68492911964712e-05
-3.08411995197074e-05
-1.82867687852108e-05
-2.67885289040042e-06
-2.05759454715197e-05
-2.96126830841873e-05
-2.79848092261085e-05
-1.36440341269369e-05
-1.64492742087193e-05
-2.56516189689523e-06
-2.87868098147578e-06
4.68457408217215e-08
-2.49012889597066e-05
-1.06063394554753e-05
-1.46661931950292e-05
-2.33510853677382e-05
-3.66415571836156e-05
-2.9181260716671e-05
-3.22251544444894e-05
-2.71470845914774e-05
-1.30699441415644e-05
3.5540902829385e-06
-2.51046993402232e-05
-1.90116722063193e-05
-1.15761793970993e-05
-4.87380677969595e-06
-1.42451171203643e-05
-4.46535278172243e-06
-1.71082975504483e-05
-2.82724707293996e-06
-1.91260124623864e-05
-2.09639734066754e-05
-9.55133838523092e-06
-2.59388639995467e-05
-1.34810633803788e-05
-2.18452809883934e-05
-1.06011019934046e-05
-2.30843375897594e-05
-2.72166137973938e-05
-6.6590110039433e-06
-9.95542655457523e-06
-1.64576588523277e-05
-9.40416138171881e-06
-1.18150004012593e-05
-2.68210088619382e-05
-1.66524100568825e-05
-1.93872597189658e-05
-1.91204662221172e-05
-1.10712133774035e-05
-8.14729894383813e-06
-3.04523932389685e-05
-1.64789990090333e-05
-2.11900544609583e-05
-1.48432845562901e-05
-1.32660481681049e-05
8.41597657047209e-07
-1.29065823921302e-05
-2.62159882183265e-05
-2.76072024566799e-05
-1.61769928270516e-05
-1.96297875603032e-05
-3.20675281082861e-05
-4.96287943908914e-06
-3.41540172946796e-05
-1.35367064458535e-05
-2.12658117950131e-05
-1.77347127421378e-05
-3.36864411653574e-05
-1.44081552005179e-05
-2.3251943038626e-05
-1.72234632549589e-05
-2.50032225939989e-05
-3.06131196668521e-05
-1.29802013111124e-05
-1.54351437628532e-05
-2.59697394240358e-05
-3.92250842365794e-05
-2.60146859333461e-05
-2.37924542982241e-05
-1.21975287565438e-05
-2.7450622838488e-05
-2.13141306013141e-05
-3.57415250961138e-05
-2.78183713063567e-05
-2.58454079356532e-05
-2.39414773089509e-05
-1.17304194952102e-05
-1.7740247781964e-05
-2.7908531685425e-06
-1.51987626567139e-05
-1.47496698426175e-05
-7.63485051143362e-06
-1.73262639840914e-05
-2.20604070553394e-05
-7.66025276978536e-06
-1.24470297469653e-05
-2.02250188029645e-05
-1.03646461628537e-05
-2.48663798154283e-05
-2.05378106757415e-05
-3.49560411759366e-05
-2.99002318022005e-05
-8.67798243191695e-06
-2.91708846661132e-05
-1.51785270633894e-05
-9.3446445561499e-06
-2.10568725764442e-05
-2.33698497603701e-05
-1.97938604181906e-05
-4.4200393604385e-06
-2.2060375882193e-05
-1.34826350529176e-05
9.72411698472648e-07
-2.89100198473858e-05
-1.52885719595185e-05
-4.03812670405806e-05
-1.20471092592617e-05
-1.60504907367897e-05
-2.37164008862152e-05
-5.04293644501207e-06
-2.6619436361348e-05
-1.91134443061131e-05
-9.2095776472348e-06
-1.10630384822166e-05
-1.3256336115502e-05
-2.89167232277406e-05
-1.93491071308697e-05
-5.23196925801993e-07
-1.62445255094179e-05
-5.09631219620326e-06
-1.80509378638553e-05
-1.48468705849593e-05
-1.49294433013549e-05
-1.80636870535781e-05
-1.3222766604392e-05
-6.40010840302233e-06
-3.89011785166378e-06
-1.41633010773318e-06
5.80326523659896e-07
-2.62025944653564e-05
-1.92447908407315e-05
-1.0665805626627e-05
-7.78326483018175e-06
-1.97348666020067e-05
-2.18362410828187e-05
-1.30631545384697e-05
-1.28424474307521e-05
-2.48680024975447e-05
-8.61618728463338e-06
-2.3880030844083e-05
-2.08216655621649e-05
-2.16273757835577e-05
-1.77681035813176e-05
-2.02475446175071e-05
2.60260235006528e-06
-2.4445444608272e-05
-1.07049268737325e-05
-2.78638468966792e-05
-1.69797182320407e-05
-1.02085229171417e-05
-1.13001871911706e-05
-2.11023830545628e-05
-6.18653519837644e-06
-2.47041599235435e-05
-1.22888663007044e-05
-1.68658684540836e-05
-2.62135896054406e-05
-3.10081348112075e-05
-2.15461366548907e-05
-2.95567177962342e-06
-1.31059773086327e-05
-2.37420499567568e-05
-3.72609640257135e-05
-7.42078515906951e-06
-1.18845512294148e-05
-1.1692971009075e-05
-2.33760642721895e-05
-1.38332668274889e-05
-1.9074006244886e-05
-2.39214687665905e-05
-1.45682146348065e-05
-1.44916172034092e-05
-2.99850275366952e-05
-2.4844222968849e-05
2.47658971503588e-06
-3.79706354652108e-05
-1.16688168281755e-05
-2.26510888828402e-05
-1.0042953321806e-05
-5.36274664586814e-06
-9.82249229326971e-06
2.89050075024665e-07
9.08022882113282e-07
-1.8897975515722e-05
-2.41549648522998e-05
-1.57390210069347e-05
-1.36661201642144e-05
-1.1478040433291e-05
-2.73133451655516e-05
-1.74321254461916e-05
-1.45840854001591e-05
-2.20895498241938e-05
-2.08646095511894e-05
-1.10251632862171e-05
-1.74577719365152e-05
-1.91977296593018e-05
-2.42252418543291e-05
-1.78238769472571e-05
-6.36131981987286e-06
-3.33146756246621e-05
-1.39062775424945e-05
-2.26172518881805e-05
-1.6630947690652e-05
-2.2770048555853e-05
-2.69558714183023e-05
-3.95800700640342e-05
-1.96318271152544e-05
-9.62664693410476e-06
-4.14360481273803e-06
-2.99782765497436e-05
-2.26912664578353e-05
-1.88684455379654e-05
-2.66319007580785e-05
-1.31891953292833e-05
-2.22173597137005e-05
-1.23760632818458e-05
-2.08089662509015e-06
-1.36976840390861e-05
1.32039496842753e-05
-1.81936199703509e-05
-3.02227526936758e-05
-3.98109953195576e-06
-1.76519078921928e-05
-1.18405786221749e-05
-1.61118058930907e-05
1.49846976937535e-05
-2.3063362861376e-05
-7.22948596141556e-06
-1.54717070235826e-05
-1.59049921197474e-05
4.57593828883687e-06
-6.62298706722303e-06
-2.28722311209186e-05
-1.88849953601366e-05
-2.15208862068763e-05
-1.05101032031964e-05
-5.55583525542956e-06
-5.46999891844198e-06
-2.74282752950599e-05
-3.14036412474158e-05
-1.10128444396522e-05
-1.07721962877716e-05
-2.45882495790296e-05
-1.90834625121623e-05
-1.87955718747552e-05
-6.19511909646466e-06
-1.4079055578345e-05
-1.086172899983e-05
-2.16269629925904e-05
-2.23878162442456e-05
-1.54401147720192e-05
1.77249180264772e-07
-2.90953537203306e-06
-2.22675787698014e-06
-4.01553371829874e-05
-2.21084225127838e-05
-1.83078859833411e-05
-1.17508520584866e-05
-1.54544584092451e-05
-4.31510909203158e-06
-1.4764338687353e-05
-2.65953740996904e-05
-2.11113829577618e-05
-1.94473850314751e-05
-1.93538415123298e-05
-2.5150994571765e-05
-2.96994606348602e-05
-1.94825433356151e-05
-1.30458248775952e-05
-1.59772760651947e-05
-2.19463482005677e-05
-2.59239401525201e-05
6.76530929172366e-07
-3.39799329458358e-05
-2.38515605269679e-05
-1.1936984484903e-06
-2.58203289986898e-05
-1.13794457738514e-05
-2.07964261023933e-05
-2.34772331081065e-05
-3.46729742462461e-05
-1.14781280292572e-05
-1.19404630268339e-06
-1.85309035000533e-05
-9.19702922015444e-06
-2.88975502727064e-05
-2.47882617536457e-05
-9.87214807269205e-06
-1.16609190968131e-06
-4.43829780356968e-06
-3.04949146102697e-05
-4.14604316268886e-07
-2.06375884011883e-05
-9.95434416965314e-06
-6.33679159028599e-06
-2.84733400165034e-05
-1.402368300516e-05
-1.04532260802532e-05
-3.32753125500859e-05
-2.92653753936738e-05
-7.22538705288665e-06
-3.13418533265447e-05
-9.88191571585314e-06
-2.58602597262883e-05
2.44477276667762e-06
-6.04776812191454e-06
-1.35222140072489e-05
-1.33824034466981e-05
-2.78305832277614e-05
-1.28686880678635e-05
-2.16017316945101e-05
-1.64671546951351e-05
-1.10600357126601e-05
-1.70601039797574e-05
-2.5911896986353e-05
-2.39667920823948e-06
-2.25634979197676e-05
-4.12859050000124e-06
-2.36672075451373e-05
-2.87529168302176e-05
-5.17543349681475e-06
-1.63760311494558e-05
-1.67940771278218e-05
-1.51057790163622e-05
-5.21350060338382e-06
-1.29988448116683e-05
-1.83129352136774e-05
-1.60059571459639e-05
-1.34556235014801e-05
-2.09897655557654e-05
-2.52147416730659e-05
-1.07667960557506e-05
-1.3367702498889e-05
-2.18433566561893e-05
-6.74158499582916e-06
-1.79272975272809e-05
-7.92150982387965e-06
-1.10934581609963e-05
-1.09176948860012e-05
-1.57218662213379e-05
-1.89540423854364e-05
-2.43689110311016e-05
-4.745488587582e-06
-2.01170321824359e-05
-1.08412741645717e-05
-4.56264534786529e-06
5.85413661574454e-06
-1.86715233867975e-05
-1.04799927320079e-05
1.27650311333678e-06
-2.97459954914755e-05
-2.58083891409536e-05
-2.6201030138453e-05
-9.87815321674999e-06
-6.93292519112007e-06
-8.67365754971954e-06
-1.69567318544028e-05
-8.57772991513611e-06
-1.70574412558316e-05
-2.51327942143959e-05
-2.72271915752149e-05
-2.1210354660471e-05
-3.10517073937204e-05
-1.86612332476359e-05
-1.03611933540642e-05
-1.58111383904699e-05
-1.13407367152795e-05
-2.28748747519827e-05
-1.27068191412552e-05
8.43240355975681e-07
-1.63625042614272e-06
-1.31030163865906e-05
-2.74204988913469e-05
-2.56332963434831e-05
-1.95529751251044e-05
-1.76687508630309e-05
-2.28174584501135e-05
-1.62207638768796e-05
-1.14961791987472e-05
-8.09683147369485e-06
-6.96631833505906e-06
-4.13614866289712e-05
-1.6185479913696e-05
1.51592905125786e-06
-3.69854842005332e-06
-1.84679489472028e-05
-1.04328801823995e-05
-3.01790954563219e-05
-3.81838488642645e-06
-1.76999954376297e-05
-1.09430981423996e-05
-2.64735453665755e-05
-2.94302985955647e-05
-7.28122038664833e-06
2.00866486560849e-06
-2.01284696010838e-05
6.33844098863557e-07
-1.19772394080559e-05
-7.35723897248238e-06
-7.52721219972995e-06
-2.41138833585807e-05
-3.22490096897882e-05
-1.79264496061067e-05
-2.50633632903727e-05
-6.64193032619179e-06
-2.29937933879888e-05
-1.95407197253889e-05
-1.01692412361989e-05
-2.39225294139232e-05
-1.99365757744985e-05
-1.64793802028655e-05
-9.95367267815595e-06
-1.37206174838987e-05
-2.91296267090309e-05
-1.04779811886852e-05
-2.39480717231058e-05
-1.76170667213868e-05
-2.5505956160302e-05
9.91784556775618e-06
-2.63507329782248e-05
-1.00258643938208e-05
-1.22461164721993e-05
-1.07939065780403e-05
-2.75534660561479e-05
-1.4637632495655e-05
-1.82672629115485e-05
-2.09639493056874e-05
-4.88686359482667e-06
-3.34680294857769e-05
-3.76866191353031e-05
-1.81647900679224e-05
-2.76873606231577e-05
2.39586581561348e-06
-7.45479519374677e-06
-1.56179556831558e-05
-1.20666658003537e-05
-1.56495196436341e-05
-1.85229854192674e-05
-1.73802854272754e-05
-1.15535442099644e-05
-3.50024214144549e-06
-2.333561871816e-05
-3.63806023434708e-05
-2.02475653277232e-05
-2.46977043783915e-05
-3.46745094152808e-05
-2.11842326195309e-05
-7.28198534459405e-06
-1.6349623436309e-05
-6.68179335891165e-06
-2.1204777316732e-05
2.12839642070951e-06
-9.59303518558202e-06
-2.01361973000574e-05
-9.29675332847181e-06
-1.09010719218528e-05
-1.00806061572507e-05
-2.42863994002266e-05
-2.18677205577874e-05
-1.84969502134805e-05
-1.44170389843296e-05
-4.43295420008523e-06
-1.93661030640737e-05
-4.00915410202118e-06
-3.67762802716934e-05
-2.57327362271041e-05
-1.30307668579254e-05
-2.60394507993172e-05
-1.60302414375055e-05
2.72293201293568e-06
-2.7827267748417e-05
-7.5875777353873e-06
-2.94933421873502e-05
-1.98017864357564e-05
-1.56015951696434e-05
-3.50308797318338e-06
-9.43202847135783e-06
-1.68381346368691e-05
-7.25822897893558e-06
-1.43667200111127e-05
-1.38631059702603e-05
-1.301086042085e-05
-3.50589841733218e-05
-8.20510370808027e-06
-1.23337666965588e-05
-2.69778910655014e-05
-2.46418569945879e-05
-8.31755626682269e-06
-1.21591469829165e-05
-3.64395050015775e-05
-2.21919177306204e-05
-2.68743118614552e-05
-1.34101232455856e-05
-3.03976362742563e-05
-2.37744771192171e-05
-2.49493792217075e-05
-1.78261512155461e-05
-2.05385464462647e-05
-1.41748967289532e-05
-2.17811106086716e-05
-5.80686284558788e-06
-2.03472306019491e-05
-1.09036306649776e-05
-1.68554054711924e-05
-1.36277680470512e-05
-2.12540838404941e-05
-5.25175223157936e-06
-1.79466127828058e-05
-2.005283664935e-05
-2.53461603064199e-05
-2.08172361092288e-05
-1.31671287545428e-06
-1.06336867579379e-05
-1.52842989285702e-05
-1.35625246972056e-05
-1.916521118715e-05
-2.52222325241509e-05
-1.69957654489449e-05
-2.33560128196213e-05
3.58347333412159e-06
-1.19628763990561e-05
-1.37884225940532e-05
3.31726783527093e-06
-8.61974483864348e-06
-1.4655467180204e-05
-1.11330154524118e-05
-2.35453798095386e-05
-1.62539730721554e-05
-1.93709645833705e-05
-3.43687717318919e-05
-1.37735922292453e-05
6.11398435769205e-07
-2.7384086801467e-05
-7.58490064615972e-06
-1.4496780122886e-05
-7.42726938636119e-06
-8.50089826089529e-06
-1.61926745348621e-05
-2.30236116601675e-05
-9.01685336395012e-06
-8.32355461034745e-06
-3.75594274594679e-06
-3.42091008978534e-05
-1.65928805000048e-05
-9.05834245838662e-06
-8.30089375499528e-06
-2.09484846536948e-05
-2.7022927861122e-05
-2.26883317091923e-05
-3.87593733076925e-06
-6.39751149993337e-06
-2.37178936444437e-05
-2.50732203868769e-05
-2.38227791686934e-05
-4.13811111726274e-06
-2.87329450072856e-05
-2.36309326432508e-05
9.27145114778273e-06
-2.77865277970125e-05
-2.3386706810917e-05
-1.4205715405575e-05
-1.6530955015854e-05
-1.38080442325544e-05
-2.1950850423549e-05
-1.39767839981641e-05
-2.57477908410316e-06
-3.06256799733411e-05
-1.85883373315372e-05
-9.46219852209942e-06
-3.32764022286779e-05
-3.17902383248005e-05
-1.685398912426e-05
-3.8363051407182e-05
-1.82292067935616e-05
-1.89642976388611e-05
9.51630045587846e-06
-8.66592946255321e-06
-5.05408636030869e-06
-2.89640615442002e-06
-1.41896603843189e-05
-2.30728414421127e-05
-1.80827059582911e-05
-1.24140832515258e-05
-2.13634803996256e-05
-1.59609772291162e-05
-1.39021250886719e-05
-7.46298017968409e-06
-1.68471469795946e-05
-1.30860468321414e-05
-2.74227497080612e-05
9.73211412362143e-06
-2.26375514802744e-05
-7.53221278977155e-06
-1.3537382343844e-05
-8.53151056550702e-06
-2.65677022439763e-06
-1.79211403060818e-05
-8.5746441778029e-06
-1.18679280688336e-05
-1.35836529446601e-05
-2.16193695937285e-05
-1.38614950011568e-05
-5.05111457852841e-06
-2.60630647963568e-05
-2.03034032253539e-05
-3.43959177409177e-06
-1.05213696488791e-05
-1.09871302550284e-05
-2.67321361634869e-05
-2.21793172564334e-05
-5.52641549725637e-06
-3.74952823254913e-06
-3.29497091414896e-05
-1.29572445607506e-05
-2.82770459653272e-05
-1.88204579790847e-05
-7.45169739064747e-06
-6.98355673525885e-06
-1.57404623798629e-05
-9.89127937141956e-06
-2.40634563107877e-05
-2.00062313569966e-05
-1.13227671540694e-05
-1.62406026153973e-05
-2.41252315624497e-05
-2.15110951794028e-05
-2.31040145109958e-05
6.4200557310208e-06
-7.75802477909159e-06
-1.99970017212769e-05
-3.80946987704891e-06
-4.45636371391638e-06
-3.74002277734947e-06
-8.16890717095021e-06
-8.55485034568134e-06
-1.02775195066258e-05
-2.04600142995132e-05
-1.77534782889836e-05
-2.25562027467823e-05
-4.22582850175989e-06
-7.07665155645377e-06
-8.26762632845422e-06
-1.45828077286251e-05
-1.32337039712804e-05
-3.31542173388264e-06
-1.16602955002213e-05
-4.22407250114881e-07
-8.37481859027473e-06
-1.46472577848841e-05
-4.6896700496068e-07
-7.96051307788243e-06
-9.3553244243883e-06
-5.93355844625047e-06
-1.87725919954959e-05
-1.14063064323783e-05
-4.92887594466304e-06
-3.01921379701073e-05
-1.06251249244378e-05
-2.38744130069547e-05
-3.47251431759284e-05
-2.43924399326031e-05
-6.74142557258168e-06
-7.21910404429314e-06
-2.52179067303883e-05
-5.65809200586759e-06
-8.86019904038078e-06
-1.14914957745874e-05
-2.56322910971719e-05
-3.57952144202831e-06
-2.11548204997261e-05
-1.6062410811763e-05
-4.24967438728441e-06
-9.09025525027422e-07
-1.93718792039414e-06
-1.73639169575619e-05
-1.54352002989977e-05
-2.41285148838052e-05
-1.90423885234207e-05
-5.48788040836326e-06
-1.0634040949106e-05
-1.75389609884682e-05
-1.43611904744212e-05
-9.42967000307564e-06
-2.39666630895902e-05
-1.5932251989376e-05
-2.31881539999263e-05
-3.62671260612585e-05
-8.83368659924263e-06
-1.29444158864661e-05
-6.90067361931747e-06
-1.30581125434471e-05
-2.66441191674285e-05
-3.34427314708987e-05
-7.36166404381805e-06
-2.86078486247873e-05
-2.58766021707967e-05
-1.56203040835723e-05
-2.5984334959384e-06
-2.6161111444367e-05
2.81087195440977e-06
-1.80333599798876e-05
-1.06981835525636e-05
-2.29208216965469e-05
-1.78037429618255e-05
-1.67492991816102e-05
-1.20186949188228e-05
-9.26736570476239e-06
-2.1169176378138e-05
-9.44871158121852e-06
-8.62579792670855e-06
-3.07293871606315e-05
-1.10672097475355e-05
-5.66077668505863e-06
-2.87053084379286e-05
-1.34725697499982e-05
-9.07357696896124e-06
-3.22676613750935e-05
-2.0640970870557e-05
-7.66388856378025e-06
-2.28164428783444e-05
-1.71225261409695e-05
-2.00328910003727e-05
-1.40240523475689e-05
-3.6745602447376e-06
-1.47000923315568e-05
-2.25049025690138e-05
-2.18407362997559e-05
-3.06343665920538e-05
-1.62168277662451e-05
-2.96768885810467e-08
-6.87692801234654e-06
-3.37508518959534e-05
-4.65870099138661e-06
-2.14584867912081e-05
-3.21512523455039e-05
-7.35410220402246e-06
4.7737151755533e-06
-2.37477947959265e-05
-2.64643353333289e-05
-3.33812327555273e-05
-2.96874567621528e-05
-4.16431592182819e-06
2.63783225963147e-06
-5.42177924126824e-06
-4.03515809593069e-05
-3.12082039612609e-05
-2.63352732957701e-05
-2.46987758063465e-05
-2.22738228884605e-05
-2.35300456135436e-05
-1.15078199428962e-05
-2.08856062942894e-06
-8.59591194430846e-06
-1.99356314192932e-05
-9.77390438090352e-06
-1.93943789570915e-05
-1.41141517541994e-05
-1.40829638351788e-05
-1.51019548596767e-05
-2.75795289963434e-05
-1.36912551419654e-05
4.75565867400694e-06
-2.24385324386e-05
-5.26130851129487e-06
-2.97779800735759e-05
-2.1714149768773e-05
-1.69324484227143e-05
-8.55503972782894e-06
-4.09230704652271e-06
-3.20451329749754e-05
-2.54641446772753e-05
-1.30540495150143e-05
1.91377266683886e-06
-8.53684691372368e-06
-1.66075824404309e-05
-1.13076821065546e-05
-1.41535441338664e-05
-2.45031939255416e-05
-1.25000452600537e-05
-1.75949898116226e-05
-1.96430210323994e-05
-3.26566219880673e-05
-1.41343955661662e-05
-9.09489973146643e-06
-9.92301331510698e-06
-5.27459412816568e-06
-2.08664549815812e-06
-1.1339720167686e-05
-2.26442622978478e-05
-6.82687533684585e-06
-1.66366311359397e-05
-1.00304860539382e-05
-1.22661252552832e-05
-5.67723903173535e-06
-1.79185733236296e-05
-9.69316470893175e-06
-1.03027050757284e-05
-1.17270838346985e-05
-2.62979466488317e-06
-1.85635846099647e-05
-2.90487304876383e-05
-1.35651260497922e-05
-1.16839123667541e-05
5.91305750403876e-06
-2.22851721454676e-05
-1.97594739005889e-05
-1.25674369029194e-05
-1.66979991922326e-05
-1.94606199090025e-05
-2.13368386211951e-05
-1.33723915881598e-05
-2.67687382647395e-05
-5.80313016090553e-06
-1.96095303381717e-05
-1.76835024034435e-05
-1.71219407536964e-05
-5.13206942749462e-06
-1.70108439383828e-06
-1.49744571772645e-06
2.56720298124859e-06
-1.3025333867751e-05
-3.13095775775972e-06
-6.79565710579092e-06
1.3910712089983e-06
-2.87640014864757e-06
-1.47052708019251e-05
-1.43735735373282e-05
-9.4939472023761e-06
-1.08519469636971e-05
-1.46903149830819e-05
-4.55620608718236e-06
-5.19046946000289e-06
8.2116797326473e-08
-1.27930474295529e-05
-2.09568651360879e-05
-1.44144622650821e-06
-2.20421874338908e-05
-1.99937256061424e-05
-1.83714197922769e-05
-1.61759576657065e-05
-1.05409559014371e-05
-1.17948686028645e-05
-1.82792216600485e-05
-5.31366043276743e-06
-2.8821655966427e-05
-2.27030525316978e-05
-4.22699128494026e-08
-1.66487221649432e-05
-8.22268873333676e-06
-2.21892216807328e-05
-2.36253905781114e-05
-2.16380871263468e-05
-1.33461083912678e-05
-4.77786509043939e-07
-4.98048741925039e-06
-8.11705390758747e-06
-2.16022059452066e-07
-1.13250713175448e-05
-3.17040928606591e-05
-2.55227329652881e-05
-3.81192239825705e-06
-2.24660975849559e-05
-2.37792765228541e-05
-1.202757395698e-05
-3.05349070230281e-05
-1.40305813259263e-05
-2.6266200257458e-05
-1.73505520364581e-05
-1.03198214558489e-05
-1.34838878881738e-05
-2.00318549334247e-05
-2.96266665371594e-05
-1.91110348959735e-05
-1.83774293059676e-05
-1.74021132451829e-06
-1.20897761809709e-05
-1.44082946944424e-05
-2.22713292277053e-05
-7.00095275523054e-06
-1.61550277064762e-05
-2.23439508508004e-05
-3.33535924889336e-06
7.54286957575853e-06
3.14030743871038e-06
-1.97415133312946e-05
-3.11177111835935e-05
-2.13814934741132e-05
4.70559297409763e-07
-1.52338282667565e-05
-1.36098948168463e-05
6.38513551435519e-06
-1.66231866995881e-05
-2.26103214956711e-05
-9.56388064254438e-06
-6.7199066729326e-06
-1.92022121975483e-05
-1.23290789560776e-05
-1.60088818426841e-05
-2.13124443091386e-05
-1.75540682878612e-06
-1.56547339552314e-05
-1.88172799082231e-05
-1.30073195076042e-05
-1.95792629148639e-05
-2.70481949799228e-05
-4.07340313215835e-05
-1.37300113615207e-05
1.4935277298221e-06
-2.35046193782108e-05
-1.06856317495142e-05
-2.50368872175336e-05
-2.83775881592557e-05
-2.26116384845352e-05
-1.0013747852868e-05
-2.06387253144828e-05
-8.56768085205782e-06
-1.41459516013494e-05
-1.77553313705409e-05
-1.77192627939878e-05
-3.81424760354042e-06
-1.91684343141601e-05
-2.35205823485079e-05
-2.63698362817512e-05
-4.18827629705864e-05
-2.28195858217395e-05
-2.31806310405374e-05
-1.86832274909722e-05
-3.78150690643782e-06
-1.18946396318247e-06
-5.46960556160063e-06
1.45815512292737e-06
-4.31566698860402e-06
-1.0806274403424e-05
-2.59421649942885e-05
-3.57727281700786e-05
-1.84271466356013e-05
-1.44565404644541e-05
-1.46445200732096e-05
-5.46730012309304e-06
-2.74067039446312e-05
-1.31645073582983e-05
4.32202512928993e-06
4.87687325400405e-06
-1.34738553066355e-05
-8.41274638190979e-06
-5.53443284026322e-07
-1.55421882093844e-05
-1.36053860478439e-05
-3.40516395797526e-05
-9.43055582283746e-06
-6.55731300388235e-06
-4.43189675374284e-06
-3.62547901429076e-06
-1.20450184321738e-05
-1.23534137614288e-05
-1.7876208882841e-05
-6.87869770463851e-06
-1.9698809029117e-05
-4.93289820201927e-06
-1.52163969550836e-05
-1.52923121043553e-05
-1.53679163013027e-05
-1.32770669937821e-05
-1.84091500872161e-05
-2.85979872409859e-05
-7.76469389486718e-06
-1.86941586701982e-05
-1.68617342462658e-05
9.22218626672756e-06
-1.76716596083279e-05
-6.37863772332961e-06
-3.05179650281833e-06
-1.60270225643279e-05
-1.96998620727884e-05
-2.12459680374265e-05
-7.34028874292249e-06
-2.11233149691785e-05
-2.36756622974485e-05
-5.04901814444659e-06
-1.4683178173244e-05
1.18348165773989e-06
-3.33956938075232e-05
-2.13615052254288e-05
-2.65954780584309e-05
-1.01233956208762e-05
-9.61053566131892e-06
-2.76164173564936e-05
-1.11631425677972e-05
-1.84099379145533e-05
-1.4189728570483e-05
-5.658408113293e-06
-2.26333615024216e-05
-5.49299643377234e-06
-1.49413812262803e-06
-1.2739958675143e-05
-4.83326869593752e-06
-2.1492362381781e-05
-2.43810630171914e-05
-1.0105664224891e-05
-2.99427082370998e-05
-1.28893693205819e-05
-9.4109060161771e-06
-1.95596176357258e-05
-2.09184511981572e-05
-2.66301880036865e-05
4.26551733342116e-07
-5.20509486459793e-06
-1.40756869948353e-05
-1.72844237781943e-05
-1.01524282834506e-05
-1.36207745883629e-05
5.35698228756807e-06
-1.05879860402318e-05
-2.39446807715856e-05
-1.10531146177875e-05
-3.14807790181422e-06
-1.33815044960362e-05
-1.75350622943614e-05
-2.30299347517783e-05
-2.00614291988042e-05
-9.11004358109231e-06
-4.2630706732597e-06
-8.2260043351041e-06
-7.3775228945569e-06
-1.83634127191741e-05
-1.90244824148224e-05
-1.17737191691333e-05
-1.93731120864791e-06
1.06573514904194e-06
-2.56353231458997e-05
-1.3258911012126e-05
-2.47283144257268e-05
-3.21212174347323e-05
6.71206881681753e-07
-3.05960609070946e-05
-7.6463478627509e-08
-2.46898811257334e-05
-1.22148905493451e-05
-2.29171708104197e-05
-8.68082264609883e-06
-1.55528697666054e-05
-3.10201708116383e-05
-1.15454036691026e-05
-1.07038558406037e-05
-2.07656030951877e-05
-2.0094000781002e-05
-3.03160790135762e-05
-8.41475772685673e-06
-8.47506307796115e-06
-1.8126534037972e-05
-1.22328055550495e-05
-2.12623825256597e-05
-3.16264124805101e-06
-5.87304017112243e-06
-8.18579905427581e-06
-2.25140451454247e-05
-2.6217355102375e-05
-2.14667405425237e-05
9.13711688269606e-06
-1.94625237561153e-05
-2.39268651362416e-05
-1.46390512167234e-05
-3.0320486467546e-05
-4.82517128573766e-06
-4.61725380718863e-06
-3.23848647896652e-05
-3.15995027768125e-05
-1.82053371394576e-05
-2.27013697741812e-05
-2.06633732336092e-05
-2.53882433691335e-05
-1.91268533874779e-05
-2.45917264052085e-05
-1.17871972623029e-05
1.06294845459069e-05
-6.41449947425189e-06
-1.96218492808338e-05
-1.18983361999063e-05
-1.82464510737863e-05
-2.09935044129545e-05
1.05169662298876e-06
-6.37447894689749e-06
-2.57275892857681e-05
-1.11068865488917e-05
-3.12692942251487e-06
-2.0119751297949e-05
-7.36465293930524e-06
-3.39858066445452e-05
-2.17196214772917e-05
-2.77693593541959e-06
-1.61286103213759e-06
1.4017618704898e-05
-2.28418887724137e-05
-1.80362941047904e-05
-5.6151643501526e-06
-1.87539823698428e-05
-8.72445867699463e-06
-2.11399578163749e-05
-6.31298098799023e-06
-3.12853627473317e-05
6.66251686749967e-06
-9.19908399851114e-06
-1.80647013535173e-05
-2.08707166300887e-05
-1.88860762799991e-06
-6.36345343191633e-06
1.50678901173372e-06
-1.67811424667379e-05
8.1503373375058e-08
-3.6601044173083e-05
-1.56667259265262e-05
-1.7049542631166e-05
3.7697539211534e-06
-1.53179505919065e-05
-2.03613528950309e-05
-2.97007413077994e-05
-1.49539498146089e-05
-2.53300405030879e-05
-8.23604029738609e-06
-1.71387046113356e-05
-1.2267933050787e-05
-6.33463765479831e-06
-1.52618342052013e-05
-1.07991407869458e-05
-2.70438895796839e-05
-1.96966124029433e-05
-7.40133377672253e-06
-2.30029442394343e-05
-2.10156017789292e-05
-1.17151181992278e-05
-9.58368773815179e-06
-1.39355901749548e-05
-5.17879559122748e-06
-1.61298299297009e-05
1.13820512814322e-06
-1.09895603889646e-05
-1.33262011474957e-05
-1.49347679611835e-05
-3.78347532489344e-05
-2.17592188713321e-05
-1.78501534656207e-05
-2.28055419192612e-05
-1.28611652883965e-05
-5.50137272488777e-06
-2.21471857113207e-05
-3.93190901633069e-06
-1.06976219040528e-05
-1.06756430043895e-05
-2.19152137554848e-05
-2.29763055738495e-05
5.63168427965929e-06
2.65931309960291e-06
-1.90100053560332e-05
-1.62597980497323e-05
-2.38607375436581e-05
-9.23468753545255e-06
1.05879122625048e-05
-1.25750186214029e-05
-2.29316106436225e-05
-2.14004112455642e-05
-1.79303588869795e-06
-9.05859265498483e-06
-1.21246942435472e-05
-2.5435619148678e-06
-1.457163744171e-05
-2.36068382708173e-05
-2.22503185707282e-05
-7.14071634778348e-06
-2.45331801737809e-05
-1.48355439084755e-05
-1.56463034061481e-05
-3.00334105037068e-05
-1.1243054527161e-05
-7.1184883982341e-06
-1.32224790221399e-05
-1.24027713974649e-05
-1.02860381004915e-05
-2.24985720093593e-05
-2.00872722512109e-05
-3.66409112716966e-06
-1.08277662979664e-05
6.48157788935304e-06
4.97137719613371e-06
-3.08197643010878e-06
-1.07408911131356e-05
-1.47523298991661e-05
-2.62430739233828e-05
3.45149436047961e-06
-1.64539504655486e-05
-3.04394459797977e-05
-1.02456703583858e-05
-2.71740019542708e-05
-2.17401167789277e-05
-1.61811690827723e-05
-8.98900353097946e-06
-5.23506418834819e-06
-1.64691860923262e-05
-1.37362974265932e-05
-1.69628450916444e-05
-1.81527857690012e-05
-1.07670467299935e-05
-1.36927008619858e-05
-2.09180846286237e-05
-1.87427405141079e-05
-2.89977843612114e-05
-1.99144286891918e-05
-1.48324640247082e-05
-1.20392298026141e-05
-1.29561024678033e-06
-9.36737453703243e-06
-1.31648121099048e-05
-2.00176943675907e-05
-3.3889573133884e-05
-2.62264345071933e-05
-5.16555751515217e-06
-2.28639510607625e-05
-2.86220395185824e-05
-2.12272522384496e-05
-8.07472297560503e-06
-5.94066187417017e-06
-2.51247564554552e-05
-1.68159898307221e-05
-8.858760245137e-06
-1.64313301975122e-05
-2.54409903111823e-05
-3.07804474400543e-05
-1.69775699108332e-05
-7.58621019490788e-06
-2.3440041588903e-05
-1.87628791547117e-05
-2.54087990075109e-05
-1.47297607265169e-05
-8.93426971668746e-06
-1.14030119188202e-05
-2.32626486398573e-05
-9.79685712838882e-06
-9.41385241362662e-06
-1.63167334360771e-05
-2.90436953098967e-05
-2.31740135160433e-05
2.91209982180725e-06
-2.29607069254163e-05
-1.61023187311544e-05
-1.01068818295118e-05
-1.68720081642508e-05
-2.68914539243843e-05
-1.38732214717525e-05
-9.99296559498084e-06
-1.34016471047001e-05
-2.88597040015081e-05
-3.8644501643911e-05
-1.50766196421619e-05
-1.06477856309757e-05
-7.81561182490457e-06
-1.83169792363099e-05
-1.55617937569521e-05
-1.85893055471143e-05
-1.13257726365284e-05
-9.12824424200541e-06
-4.63647526005866e-06
-8.81227958315615e-06
-3.55407858305084e-05
-3.29204425473136e-05
-7.85280608073128e-06
9.73985294563781e-08
-2.19187289622008e-05
-1.36881677827109e-05
-1.41018681581783e-05
-3.12814582574946e-05
-1.00568609088339e-05
-1.89303498986017e-05
-2.80036723392344e-05
-1.22995389205317e-05
-1.35732361301502e-05
-1.68545884330363e-05
-2.15838958128568e-05
-1.88821993710721e-05
-2.07269380626798e-05
-3.2407048031596e-05
-7.4573091206016e-07
-4.54235152477111e-06
-1.11896849513888e-05
-1.94287593378341e-05
-2.75646423843586e-05
-1.69306304735145e-05
-1.69645562758767e-05
-2.57525901440947e-05
-3.35159072533891e-05
-8.77779417112906e-06
2.94524388927856e-06
-4.0113732609459e-06
-1.44312252292096e-05
-1.76455712626694e-05
-1.08937705675639e-05
-1.29751307039313e-05
-1.00904507472309e-05
-3.82233356169469e-05
-2.28452844790082e-05
-2.19838923954956e-05
-1.89886857164093e-05
-2.43053698845134e-05
-1.36517596250247e-05
-1.76773041809901e-05
-2.58059343591407e-05
-2.3094038929919e-05
-2.69693639035211e-05
-1.16283239826325e-05
-1.53743298149991e-05
7.68984415911561e-06
-1.22424681306888e-05
-2.49006052339576e-05
-2.46885871657601e-05
-1.22570661039531e-05
-4.27641169687726e-06
-2.59706306960698e-05
-2.39827402690091e-05
-3.377406685046e-05
-1.40960172830774e-05
-6.2953499964486e-06
-2.73695141900598e-05
-1.37695869387333e-06
-3.26568653207592e-05
-2.25207245544928e-05
-4.93848039619447e-06
7.87532704194473e-06
-1.7981611778797e-05
-8.15161277633074e-06
-2.59039792922112e-05
-1.905882321582e-05
-1.96326992897527e-05
-1.08571024868629e-05
-2.8764682298894e-05
2.81393322102946e-06
-1.90443938092039e-05
-1.8258768132151e-05
-2.8348543694472e-05
-2.53916508398852e-05
-2.19997660277938e-05
-1.77986527704086e-05
-1.92681666090357e-05
-1.12586645399259e-05
-5.87218322595953e-06
-3.0596668586728e-05
-5.36114197392135e-06
-1.49468743148225e-05
-9.10484901468125e-06
-3.22192219351878e-05
-2.51741665815043e-05
-3.15157195270482e-05
-1.68870584066567e-05
-8.11013729325538e-06
-1.71441823646118e-05
-3.51149053259915e-05
-1.92680092753865e-05
-3.3156823717335e-05
-7.95245630216745e-06
-6.25298094897438e-06
-1.35881598095316e-05
-2.62493473982625e-05
-2.05986487044106e-05
-3.50918912288854e-05
-3.4186962575851e-06
-9.49022334169335e-07
-9.31728693096997e-06
-1.53088356675031e-05
-2.65080709349048e-05
-3.76168730492825e-06
-2.07359328837665e-05
-1.86160217322869e-05
-1.18599046936835e-05
-4.443031700719e-06
-2.12196475578766e-05
-1.62100549928155e-05
-3.09068142639771e-05
-7.55937348198162e-06
-6.03571373087689e-06
-2.24746318320101e-05
-1.02716704441699e-05
-1.97226238830978e-05
-1.11826167188826e-05
-2.68990230879923e-06
-2.33438998612925e-05
-1.68241017519717e-05
-1.53687856523097e-05
-1.90540274246155e-05
-2.12028297567573e-05
-9.49802903036277e-06
-4.19492040110864e-05
-1.23573596232808e-05
-2.23185924723278e-05
-1.07973038244617e-05
-4.72200550047851e-06
-1.84424443366582e-05
-1.42572406920452e-05
-2.02863705077289e-05
-1.98338933420054e-05
-1.6804164984183e-05
-3.90875262548361e-05
-1.11367465799632e-05
-2.23263964925769e-05
-1.8637751711209e-05
-1.62003217926553e-05
-8.43136296814723e-06
-2.96889217517191e-05
-1.50350992383009e-05
-1.58487308133955e-06
-2.44276796354496e-05
-2.06313275399355e-05
-2.3630941738094e-05
-1.10446396139303e-05
-1.32506876089236e-05
-1.41413937694914e-05
-1.53735188227998e-05
-1.172177205483e-05
-1.95449986289461e-05
-2.28812631095283e-05
-2.11546224530789e-05
-1.31497571765712e-05
-1.68517941116645e-05
-9.31979207159389e-06
-1.87415764495245e-05
-1.12427321313023e-05
-2.91567208928706e-05
-8.38420349709431e-06
-1.66947515465739e-05
-3.98044993080274e-05
-1.56307796071435e-05
2.10033644951567e-06
-1.03508549910761e-05
-1.36988240239733e-05
-2.00374961460881e-05
1.14956963133049e-07
-2.32103274912559e-05
-1.08142790692029e-05
-3.33253361859193e-05
-2.04306815495413e-05
-2.22525339839016e-05
-5.90031973926244e-06
-1.31812104592038e-05
-1.78481603774433e-05
-2.52979098887744e-05
-1.64934055420017e-05
-1.35189731702902e-05
-2.03077107212991e-05
-2.39048874458856e-05
-1.55145511434302e-05
-2.33411882939819e-05
-2.50261013031546e-05
-1.17863846399023e-05
-1.04620287594337e-05
-1.17948236495339e-05
-3.24427598412155e-05
-3.00604125463868e-05
3.84109739504871e-06
-1.80340127554988e-05
-3.64852747994268e-06
-9.57956203776026e-06
-8.40955128992986e-06
-1.57705522963614e-05
-2.04138183563058e-05
-3.50841702191062e-05
-1.68753775712034e-05
-2.90338208528156e-05
-2.14237196653724e-05
-2.21943945670973e-05
-1.94082096575437e-05
-1.1246274269708e-05
-1.5437393676997e-06
-3.12840459929776e-05
-1.60435912298746e-05
-2.49399616391984e-05
-1.51673794140058e-05
-2.37365272018529e-05
-1.57561643125563e-05
-2.77436301306416e-05
-2.68447322677644e-05
-1.89605721703222e-05
-1.97523550658484e-05
-2.65201365693488e-05
-8.37220338183201e-06
-1.10982925313759e-05
-1.95026760773854e-05
-1.84629053841509e-05
-2.9747666178257e-05
-1.08946507980906e-05
-1.52570665170507e-05
-2.71435972378768e-05
5.91279827073315e-07
-2.33041209352296e-05
-2.13268740297628e-05
-7.3443063727469e-06
-1.79564210145485e-05
8.74218602840309e-07
-2.4713588202186e-05
-4.1666835733012e-05
-1.74952438560166e-05
-1.32076039549363e-05
-1.67556365137429e-05
-1.2755477367497e-05
-2.35264943713015e-05
-1.5355165970312e-05
-1.65025884234105e-05
-1.69906789420538e-05
-3.3027913340972e-05
-2.74379695654844e-05
4.67792959062314e-06
-3.40476934825123e-05
-1.88444385801206e-05
-5.31246646474576e-06
-8.8182060103049e-06
-1.08910600724348e-05
-1.72724474138125e-05
-1.99283307589676e-05
-1.50087196229857e-05
-1.39299839465864e-05
-4.93500863940864e-06
-2.80324693712509e-05
-3.09089134470971e-05
-2.78845587667021e-05
-9.77620680602582e-06
-2.25905965778612e-05
-5.27342621678445e-06
-3.65904043497245e-05
-6.69470737042729e-06
-2.74753536626008e-05
-2.68240580131165e-05
3.54140279278777e-06
-8.38177008964554e-06
-4.35768810583386e-06
-3.26877510668566e-06
-2.85590367461638e-06
-1.73382534912352e-05
-2.5381440793575e-05
-4.97531018279382e-06
-2.54645355376016e-05
-3.24380464952121e-05
-1.4974763026551e-05
-2.23353172268683e-05
-1.77469524834006e-05
-1.88412623569677e-05
-1.33056353346065e-05
-2.90272685953053e-05
-3.54637639249192e-05
-7.98533935178105e-06
-2.59182333266026e-05
-1.40607601333143e-05
-1.22251222407676e-05
-1.74461748514433e-05
-1.02320680605658e-05
-3.38156179539544e-05
-2.35579586251852e-05
-2.47591716567201e-05
-2.25042173285621e-05
4.87331013141369e-06
-7.99300973561956e-06
-2.61428080445675e-05
-3.14770481842544e-05
-4.0292333714006e-06
-1.30462546385396e-05
-1.68811320928738e-05
-1.70033169941649e-05
-4.19528708683924e-06
-2.37434423477512e-05
-9.75256761261579e-06
-1.26438616693328e-05
-7.69732382638831e-06
-5.2748085271501e-06
-1.89640586191034e-05
-1.59901824218315e-05
-4.39600521259602e-06
-1.4054577064475e-05
-8.56123531870648e-06
-2.93189510390144e-05
-2.3165910620858e-05
-2.65087540454115e-06
-5.74188829684668e-06
-5.22918401011156e-06
-1.53451240645505e-05
-1.28305737039676e-05
-2.82332570100878e-06
-1.12513991720981e-05
-2.84116138257138e-05
-1.31745087152306e-05
-8.99659530690085e-06
-1.7343364590598e-05
-1.64659768690558e-05
-2.05270972919752e-05
-2.18047690899752e-05
-9.64896221106812e-06
7.52431058951217e-06
-1.00991310794282e-05
-2.32409537290142e-05
-2.99237799507918e-06
-1.47165409783167e-05
-1.66276059795616e-05
-1.83995515957823e-05
2.98939802537159e-07
-3.40855431683872e-05
-2.59518445615486e-05
-3.06930236063686e-05
-3.88245453233421e-06
-2.69853510244991e-05
-2.85654510071416e-05
-1.53773286907547e-05
4.4793343295801e-06
-1.61531116527045e-05
-2.66068420743248e-05
-2.79164662009971e-05
-2.24431621605768e-05
-1.4129588995722e-05
-1.51483755482616e-05
-1.43903980971708e-05
-2.50919867582816e-05
-1.62926469071682e-05
-1.7215179918297e-05
-1.18871848653024e-05
-3.04697837619454e-05
-1.79594824707264e-05
-2.32182904524413e-05
-2.4111563750052e-05
-7.23550711733831e-06
-3.35001988860886e-05
-6.92975667837273e-06
-2.62842457887929e-06
-1.86125451556554e-05
-1.46232582945545e-05
-2.22437221494624e-05
-1.63086954192677e-05
-1.24078503733046e-05
-2.09583175737425e-05
-1.73895929101336e-05
1.17225780140249e-06
-9.14814321200115e-06
-2.60406314962161e-05
-1.12816377226235e-05
-1.8749598326231e-05
-2.98537924339417e-05
-1.96117879913816e-05
-1.4861200662749e-05
-2.18581932146584e-05
-9.00808038412531e-06
-2.17006787750486e-05
-1.88621406790735e-05
-3.0425279660459e-05
-1.26781426974952e-05
-2.6314690113262e-06
-1.95858003437563e-05
-2.73729310990598e-05
-3.53176052688586e-06
-1.02986165754931e-06
-1.81777089679575e-05
-1.84918786594903e-05
1.37507042880472e-06
-1.62458328608389e-05
-1.56322691705459e-05
-1.46448102233526e-05
-1.67191911912897e-05
-2.37492327715216e-05
-1.63639843416881e-05
-6.76973697200022e-06
-3.23483832457489e-05
-3.77137071400763e-06
-3.61393739136974e-05
-2.20094852727171e-05
-1.79975455963031e-05
-1.64490671017389e-05
-5.84912332716859e-07
-1.26054662121995e-05
-2.00918277602838e-05
-3.97387933158793e-05
-2.09680054751857e-05
-8.24541243942606e-06
-8.0814349421973e-06
-2.17280294260914e-05
-1.92550129364127e-05
-1.58675757025643e-05
-2.00767118823093e-05
-2.13219456100098e-05
-1.0046613193806e-05
-1.36933466273512e-05
-8.80541011214177e-06
-1.21078725580899e-05
-3.00979867953005e-05
-2.22894129815488e-05
-7.69341609461761e-06
-2.4965249435318e-05
-2.32104015597446e-05
-1.9284429357177e-05
-2.63305200697766e-05
-1.70518621637723e-05
-2.02383458063591e-05
-2.06947459713829e-05
-2.13122307759829e-05
-1.43788260806256e-05
-6.31218748925682e-06
-2.00102561295978e-05
-8.3618482767942e-06
-1.69409360937524e-05
-2.25755073041328e-05
-1.56072115456479e-05
-1.76501631416711e-05
-1.43666432313827e-05
-2.63561967264708e-05
-1.59060022682982e-05
-1.42371276832841e-05
-1.15104659717319e-05
-3.64930993810358e-05
-1.20158919315602e-05
-1.22284549959867e-05
-1.28396328417859e-05
-3.61108196782744e-06
-1.43738698470952e-05
-2.69051428859909e-06
-1.52205399796216e-05
-4.07797913268096e-06
9.82699724364568e-06
-9.38996882294358e-06
-1.03176828973287e-05
-2.52791865864749e-05
-1.43999800199092e-05
-1.55782353792427e-05
3.5939186451378e-07
-3.37763526249916e-06
-2.26720701528704e-05
-2.15768189585494e-05
-1.39553234599002e-05
-7.27506292351019e-06
-1.68850112106209e-05
-1.63452581225357e-05
-1.93835562690515e-05
-1.67547306517149e-05
-1.11367074466822e-05
-1.01179350005626e-05
-2.70400473970719e-05
-1.52933391530816e-05
-1.13807241007024e-05
-2.07242964965801e-05
-4.60683129049444e-06
-2.07317180305633e-05
-1.38183496514156e-05
-2.03400016675595e-05
-1.06353916412815e-05
-4.40072422726152e-06
-9.02019711070062e-06
-1.95434037065043e-05
-6.68399705857989e-07
-1.39868270694013e-05
-1.56557376842765e-05
-3.24827253911723e-05
-1.07364576264854e-05
-2.14578842001567e-05
-1.06334626783058e-05
-1.34273981038505e-05
-7.64009304751505e-06
-1.64652021267351e-05
-2.10104139895452e-05
-1.75158322069898e-05
-2.15549050256327e-05
-1.13667355711733e-05
-3.78857811563216e-05
-1.7268140980903e-06
-1.37891390807702e-05
-3.14657431526054e-06
-1.6981900301613e-05
-3.47028840974641e-05
-2.32693711544847e-05
-1.04605342568609e-05
-1.04411473317517e-05
1.32993964036876e-06
-2.39503224814467e-05
-3.66714683541698e-05
-9.6500249479624e-06
-1.61548739064162e-05
-1.03090743619547e-05
7.05659593679395e-06
-1.52136585396577e-05
6.2085701864148e-06
-1.01435968202281e-05
-8.96167159315549e-07
-2.2632454820453e-05
-1.00293478754228e-05
5.80206501787303e-06
-2.44016537618617e-05
-1.42062682819054e-05
-3.8115709928476e-05
-2.67392050618448e-05
-2.65177060681677e-05
-3.18219513732062e-05
-6.9646475565553e-06
-1.95966825910641e-05
-2.82145839023159e-05
-3.6589238035001e-05
-8.25559865263431e-06
-2.35785997039469e-05
-2.3271629996305e-05
-1.02845025307202e-05
-6.80751718314303e-06
-2.58982654998427e-05
-4.55997886314729e-06
-5.43462122705026e-06
-1.04671116451877e-05
-7.34764638932385e-06
-2.04491846134758e-05
-2.24614414572008e-05
-1.57128190291499e-05
-1.40489663674207e-05
-1.97711009758478e-05
-3.1051693020494e-06
-2.45516862504432e-05
-2.4276823870489e-05
-1.3672110692081e-05
-1.96092092127443e-05
-1.24467317157945e-05
-1.40773127881625e-05
-8.27715601387472e-06
-5.04799064721523e-06
-1.11590274778633e-05
-1.42963119078742e-05
-9.70577962133033e-06
-6.79863661394825e-06
-8.25460496597315e-06
-1.67379313114231e-05
-2.17971896071843e-05
-2.45429945366478e-05
6.39728664798874e-06
9.06169132984308e-06
-2.69895757837968e-05
-3.45132481795663e-05
-1.12275049250005e-05
-1.92857619585456e-06
-8.95970532059281e-06
-2.26410510001836e-05
-2.54866868904094e-05
-1.32546938090679e-05
-3.48143139899779e-05
-3.34920011943348e-05
-1.11039674598685e-05
-2.08398283097398e-05
-2.47896756495629e-05
-2.188904735714e-05
-1.47232894001541e-05
-5.90097112948595e-06
-7.96027867062024e-06
-8.77009578224123e-06
-2.73699435636629e-06
2.72462573220792e-06
-1.34658631118226e-05
-1.77389935937176e-05
-1.75231383683925e-05
-2.08856343431101e-05
-2.53363630438781e-05
-1.87379001079802e-05
-8.2667555738098e-08
-2.68688589159361e-06
-1.94115848665318e-05
-1.21648767408754e-05
-3.05246024435244e-05
-9.85957624839932e-06
-9.48193206426816e-06
-9.561815906464e-06
-1.22645177861675e-05
-1.82554175331622e-06
-7.056981602908e-06
-2.63961202142066e-05
-2.2021734298126e-05
-1.21463485729712e-05
-1.32104904581867e-05
-3.26138953937794e-06
-1.2550167802075e-05
-6.03978644197148e-07
-2.19129717980106e-05
-7.13716298827716e-06
-3.61545287488135e-05
3.24833629018384e-06
-1.07889038453395e-05
-1.84955777065422e-05
-2.21187348548468e-05
-2.25106933204762e-05
-2.44737345069086e-05
7.19473458536751e-06
5.94830115019257e-07
-2.98478251052416e-05
-1.1545303890489e-05
-2.18012574776882e-05
9.91773728684424e-06
-1.0564746379045e-05
-1.72986884442442e-05
-1.4298882767514e-05
-1.73796143520206e-05
-1.77696174667085e-06
-1.3195654500975e-05
-1.46137883622154e-05
-3.33144210110742e-06
-1.28729696479809e-05
-1.64816619501681e-05
-1.73134797593489e-05
-6.76035289277827e-06
-1.48943775003433e-05
-1.25655098106989e-06
-1.28714573995576e-05
5.73115318781283e-06
-2.8439458308338e-05
-1.1650706067972e-05
-1.72115768457026e-05
-1.4031358037603e-05
-1.78983158187634e-05
-1.13394783120503e-05
-2.93683808021547e-06
-3.58633053142128e-06
-1.72437631476526e-05
6.72964627561432e-07
-2.535285435226e-05
-1.26287506377596e-05
-2.11385870131332e-05
7.51262438354345e-06
5.35091036909871e-06
-1.68215553060274e-05
-2.63399681046924e-05
-1.43876507815319e-05
-2.32880868554511e-05
-1.23477678014903e-05
-2.6582100583437e-05
-1.91248228150641e-05
-1.74186798452657e-05
-1.09197916765888e-05
-1.0028001489007e-05
-1.1853780479634e-05
-2.67448942197893e-06
-1.08469958153716e-05
-2.45827301483003e-05
-1.23696674029673e-05
-1.87138156305262e-05
-1.16136029784735e-05
-1.16855335416858e-05
-1.9522206957899e-05
-1.80870566660157e-05
-2.32125915057474e-05
-6.85169258548277e-06
-1.81357958027639e-05
-2.16180255090221e-05
-1.14278094625635e-05
-7.38768555684563e-06
-9.83476573440312e-06
-1.50038472828273e-05
1.70151889844136e-06
-1.9105338400226e-05
-1.30395061390021e-05
-1.2370164286526e-05
-2.22548529908995e-05
-1.15838396317444e-05
-3.96855879258054e-05
-1.2908592238917e-05
-2.18093435947522e-05
-2.78537646885551e-05
-3.26838458010938e-05
-2.63213632013666e-05
-1.04199652884325e-05
-1.77753481253441e-05
-1.46701890149874e-05
-1.46297718375741e-05
-1.75932698890872e-05
-1.99517327793783e-05
-1.47307850723405e-05
-6.93610050646037e-06
-9.7313416042912e-06
-3.42861676499462e-05
-2.05736277919483e-05
-9.47487594168012e-06
-1.03804611438525e-05
-3.02203262826779e-05
-1.1143419613953e-05
-1.13854968956732e-05
-1.13927485022333e-05
-1.19630285429987e-05
-2.46770701815956e-05
-1.35468432734191e-05
-1.4660288005715e-05
-1.42658306276977e-05
-1.97030020796854e-05
-1.76975926807427e-05
-1.80377102444597e-05
-8.30929948663709e-06
-2.96477233422147e-05
-2.74898270612254e-05
-2.00515650043678e-05
-2.54335223969999e-05
2.32869087218243e-06
-9.25378558770261e-06
-1.0038873055802e-05
-1.38787999153073e-05
-1.34196418586592e-05
-1.87704042474363e-05
-1.7441295458283e-05
-3.10601790312952e-05
-3.55991936223081e-05
2.61870309207629e-06
-2.58773720191952e-05
-1.41400393304322e-05
-2.0699527241581e-05
-1.2374750680409e-05
-6.76540099423245e-06
-2.28189723074141e-05
-3.06429232556165e-06
-4.40511041093534e-06
-3.8802168716238e-05
-1.87320456660195e-05
-1.65258880234845e-05
-2.82816493439284e-05
-2.75596362065211e-05
-2.35883522161101e-05
-1.03773505626635e-05
-4.02717666779247e-05
-1.25708707041387e-05
-1.26156100901246e-05
-2.32878540463076e-05
-2.53610063324102e-05
-2.10147550104722e-05
-2.81264271480605e-05
4.16849793348179e-06
-2.47626280231923e-05
-2.68021861401688e-05
-1.72301520485173e-05
3.16508744846048e-06
-1.87712940083268e-05
-1.74708225959051e-06
-2.40426040853551e-05
-7.18448278170788e-06
-1.25429679679133e-05
-2.43929123043182e-05
-2.0156167182633e-05
-1.40181539289371e-05
-1.2467172207355e-05
-7.58099789631535e-06
-9.03517589911133e-06
-1.8712246699693e-05
-1.53013993212565e-05
-1.81265889892012e-05
3.04096396492145e-06
-2.41802618531718e-05
-3.23389119313831e-05
-2.23393656840298e-05
-2.75286979460104e-05
-7.76625005967567e-06
-1.26797749035123e-05
-2.50194313140691e-05
-1.25499362394036e-05
-2.98017475906218e-05
-1.49443698196483e-05
-3.11031122067037e-05
-8.49351084366179e-06
-1.85413888650341e-05
-1.5371316421186e-05
-1.60466292907876e-05
-1.91838183511325e-05
-2.11274368783945e-05
-1.88925322094237e-05
-6.89062025513116e-06
-8.65658561334853e-06
-1.64885784986945e-05
-7.80559152479566e-06
-2.00042026398318e-05
-9.79848805452059e-06
-1.73392592355623e-05
-2.10188277969352e-05
-1.41510724687767e-05
-2.60673252135806e-05
-8.54141751961149e-06
-8.09061199649452e-06
-4.0688458477828e-05
-3.08691779891796e-05
1.89505097023466e-06
-1.35338016082874e-05
-1.689439171848e-05
-1.27441388266714e-05
-2.23337964277071e-05
-1.43399356514837e-05
-8.66866269767024e-06
-1.76968836182836e-05
-1.60739473654659e-05
-3.30259128961456e-05
-1.39208479532324e-05
-6.81115151552312e-06
-7.36339176825706e-06
-1.51512140176296e-06
-7.0860233188417e-06
-3.3363262775109e-05
-2.41388585312552e-05
-2.05682201585172e-05
-2.5523663566998e-05
-1.57169266786636e-05
-1.81358962677938e-05
-2.27514875691171e-05
-1.15170065442108e-06
-3.40044596909295e-05
-7.1931403307756e-06
-1.57539375088449e-05
-1.76557446084266e-06
-2.38818940157297e-05
-1.18432209345726e-05
-4.08267503008501e-05
-2.43745916464534e-05
-2.05399061874593e-05
-1.0240047716056e-05
-1.9638634871444e-05
-2.21849388031704e-05
-6.03640793139271e-06
-2.1657017082868e-05
-1.53163565081051e-05
-5.63402719431803e-06
-1.54742855147612e-05
-1.25459583642343e-05
-2.00675209340718e-05
-2.9285779892236e-05
-1.07746633886817e-05
-8.75611719762181e-06
-2.2083461918805e-05
-1.36389121027823e-06
-2.46307949473382e-05
-2.51251345849538e-05
-2.61209687114714e-06
-1.73453508012443e-05
-1.55426247313296e-05
-1.10283680738552e-05
-1.15288940825308e-05
-1.85979225754038e-05
-1.51450060530596e-05
4.31450637807865e-07
-2.76507139374755e-06
-2.6523393244112e-05
-1.76463548484591e-05
-1.99698864215016e-05
-3.12382809136787e-05
-1.19409466033897e-05
-7.4917735503251e-06
-7.90376494597932e-06
-2.42265590367979e-05
-1.19071102175857e-05
3.32484314586938e-06
-9.94046757826438e-06
-2.62153428081375e-07
-4.77103457259412e-05
-1.68722492790253e-05
-2.00884894138744e-05
-2.50278080493737e-05
-3.48915892207477e-05
-2.14194002359938e-05
-1.82413142183201e-05
-2.28426001958343e-05
-1.84734159354604e-05
-1.42714708889672e-05
-1.17604937467457e-05
-8.8907201819458e-06
-8.31261123350294e-06
-2.18649747903522e-05
-1.01985426159427e-05
-1.46872278896974e-05
-3.02034692916811e-05
-4.34164386249604e-06
-2.44263112950866e-05
-1.53079610255504e-05
-1.72762172003413e-05
-3.00550510441434e-05
-1.42596228368528e-05
-1.70207957572074e-05
-2.18614162868862e-06
-1.31784387189466e-05
-2.1743185692038e-05
-1.00998288631227e-05
-2.70015681193971e-05
-1.59003249863612e-05
-1.03370467004133e-05
-6.84560110637229e-06
-1.62263506574435e-05
-2.91305015697256e-05
-1.77087071738105e-05
-1.41961233673713e-05
-1.01177314299519e-05
-7.41974041105652e-06
-1.7219238116942e-05
-1.37327421834002e-05
-3.23805450228148e-05
-1.85822983213119e-05
-2.87527765307874e-05
-1.53219523059864e-05
-1.05763586151305e-05
-1.39997552325309e-05
-9.51445849848906e-06
-1.79524326224954e-05
-1.34624999383204e-06
-9.1685169886183e-06
-4.24194427671646e-06
-2.15217107215148e-05
-6.32751609228594e-06
-1.21457442937366e-05
-8.97259694532639e-06
7.77032778665859e-08
-2.02225141563682e-05
-1.55087788799473e-05
-1.81597026421778e-05
-2.19576896640072e-05
-1.84657340962209e-05
-2.0121335947483e-06
-5.02319969631668e-06
-2.06865479205446e-05
2.17304620535761e-06
-6.9190403277319e-06
-3.56937264482725e-05
-2.63767034376587e-05
-1.820023357012e-05
-1.36974028322127e-05
-3.06038935582198e-05
-2.40214191364173e-05
-1.61284980155483e-05
-2.41191803158007e-05
-4.24121910186294e-05
1.56450241192958e-06
-1.17444586959396e-05
-2.43451070996334e-05
-1.47299907116007e-05
-2.7989287138165e-05
-1.02819477242012e-05
-3.50633689496495e-06
-2.46549764041942e-05
-2.85451170316519e-05
8.00777768514603e-06
-1.43138419355441e-05
-9.95539954401998e-06
-2.39284344884252e-05
-1.17343221926115e-05
-2.37873099747631e-05
-2.47057872288824e-05
-2.34483928038946e-05
-4.72814068518141e-06
-6.71593295760825e-06
-2.01195343192158e-05
-2.08393933620975e-05
-5.99680903611412e-06
-1.81018173014024e-05
-1.05425261389611e-05
-2.23269206879476e-05
-8.49611273786482e-06
-3.51290905925639e-05
-1.33312499239571e-05
-8.97687235261357e-07
-1.0628799587258e-05
-2.09543671324334e-05
-1.41952468299544e-05
-2.14695958971367e-06
-2.22933786463366e-05
-6.9848595372882e-06
-3.27411362764884e-05
2.20446124453139e-06
-2.38647723410512e-05
-1.80226715817301e-05
-1.94059160374943e-05
-2.56759642048671e-05
-3.12067874229559e-06
-1.38353691543787e-05
-2.22944694415955e-05
-5.21738213288934e-06
-3.08466722663009e-05
-2.26571425697509e-05
-3.89812572452754e-05
-2.49922944915498e-05
-2.09932636969177e-06
-1.58327536669113e-05
-2.95071632148567e-05
-1.26699479004046e-05
-1.39687983724825e-05
-2.56279866863298e-06
-2.45110512710466e-05
-5.10401410087663e-07
-1.33428126719474e-05
-1.5839590313347e-05
4.06416444711221e-07
-2.39569507269388e-05
-4.10813185051847e-06
-2.6455268741671e-06
-8.98864577104199e-06
-1.7841842459195e-05
-2.45494926871372e-05
-3.27339445322317e-05
-2.15969477556002e-05
-1.49732727319835e-05
-1.92322741179621e-05
-1.69221209508789e-05
-2.84924118141301e-05
-2.49525185912353e-05
-1.15317263898483e-05
-2.19839390600177e-05
-8.7339980931188e-06
-3.32168554780498e-05
-2.55218581892722e-05
2.03457767415972e-06
-1.56553918685157e-05
-4.95911584656188e-06
-1.28152582363173e-05
-1.32938954154322e-05
-6.63827906728866e-06
-8.79686695017231e-06
-2.06830174879836e-05
-2.75232926883154e-05
-1.22774731422252e-05
-1.73795402317662e-05
-2.20226046182422e-05
-1.9098338466901e-05
-1.79091048081518e-05
-1.99125248891851e-05
-9.41081993900067e-06
9.02934369376134e-06
-1.03171595333444e-05
-2.39926056864003e-05
-2.41525598187674e-05
-2.07462817949788e-05
-4.36397743212139e-06
-1.55807342155265e-05
-2.26405345977211e-05
-6.20851150789031e-06
-2.09303632166366e-05
-1.18579253733982e-05
-5.14214596160646e-06
-1.5774048357061e-05
-2.83566255533788e-05
-2.36271566229003e-05
-9.6125622110411e-06
-1.51943237343187e-06
-1.15058801254703e-05
-1.82051364621704e-05
-2.14383081887166e-05
1.4037701055595e-05
-3.33352063285534e-05
-1.57258393936214e-05
-2.45145434283946e-05
-2.04660406365285e-05
-1.21675478061912e-05
3.68133721706599e-06
-2.85282391106202e-05
-2.77423540805748e-05
-1.47617076339669e-05
-4.55231338876917e-06
-7.32481466014797e-06
-1.12540933300998e-05
-9.01741672571109e-06
-3.83730859405184e-05
-2.48116227589776e-05
-1.94279272981587e-05
-8.45367343600351e-06
-1.67726184865425e-06
-5.83531164152031e-06
-3.50334499895275e-05
-2.11632158263483e-05
-3.81549731507527e-05
-1.07619471298686e-05
-3.11387963476027e-05
-1.42478148958249e-05
-3.37385121351115e-05
-1.47787780414806e-05
-2.53192099470382e-05
-2.17533121666786e-05
-2.08787640072235e-05
-1.1113720485584e-05
-7.95120410100788e-06
-7.56546864281445e-06
-1.41871064222231e-05
-2.35582644597434e-06
-1.38441257729739e-05
-2.93988123694687e-05
-9.36279495713545e-06
-3.50121763352987e-05
-2.07701189152233e-05
-3.75693914995249e-05
-8.25351144085048e-06
-1.60305424070492e-05
-2.02592706505784e-06
-7.92371123496619e-06
-2.22395339279758e-05
-1.51648559475233e-05
-2.16621533594503e-05
-8.34591160798454e-06
-2.30548035930585e-05
-1.02730503084068e-05
-1.58874421437453e-05
-8.53504180590785e-06
-3.57048357365639e-06
-1.81205781156627e-05
-2.71581612066046e-06
-2.35642342730538e-05
-7.1017771145181e-06
-9.60014989142964e-06
-2.71002304395259e-05
-1.04186656221624e-05
-8.0602117367212e-06
-1.2218908192252e-05
-9.58761394064894e-06
-1.50464732119051e-05
-1.03368774758522e-05
-1.63065669234214e-05
-1.11433108644567e-05
-1.20375787174602e-05
-5.76273914088739e-06
-1.81028897177518e-05
-2.29181647401102e-05
-2.49750430740045e-05
-2.01992836250031e-05
-1.30819488818899e-05
-1.34333778944181e-05
-1.16804849740964e-05
-1.12595752253208e-05
4.90211954603374e-06
-2.98451985052412e-05
-5.59381000001114e-06
-1.44149752745599e-05
6.97497006684303e-07
-1.36538474395968e-05
5.44011050493889e-07
-1.95132779642027e-05
-2.93382738732614e-06
-6.30007859405194e-06
-4.57156141846374e-06
-1.27012401092427e-05
-1.43851797737787e-06
-3.85204243488481e-07
-2.19574666416349e-05
-4.44899430818302e-06
-2.15223700337466e-05
1.64397877173546e-06
-1.85847374235652e-05
-1.99074435503556e-05
-2.20387621933378e-05
-9.08402231182971e-06
-2.45135063948581e-05
-2.12246168288785e-05
-1.32253292099471e-05
-1.34281986518102e-05
-1.13077880208971e-05
-1.02777320338259e-07
-3.24276812401203e-06
-1.59582682811131e-05
-8.94578600572762e-06
-1.64989771467961e-05
-3.22263803945691e-05
4.63850043547771e-06
-1.99106194317166e-05
-1.61073320377693e-05
-8.15286802474881e-06
-2.4238366943516e-05
-2.26816306684582e-05
-2.97020176173995e-05
-1.79531945792026e-05
-6.30757150706396e-06
-2.13406590369082e-05
1.06297957188957e-06
-1.36732567222524e-05
-1.75551941451162e-05
-3.3413036007399e-05
-1.04408563839844e-05
-2.33245529705155e-05
-1.306088647067e-05
-2.29091469051715e-05
-1.80165223482946e-05
-1.30238517595299e-05
5.14157173789743e-06
-3.38438407665425e-05
-2.48846389877161e-05
-5.00073020341336e-06
-2.04885378498468e-05
-1.96353460736284e-05
-1.32396720326278e-05
-2.45728952483771e-05
-2.19651647333254e-05
-4.07790447609492e-06
-9.39119667130176e-06
-9.892113382603e-06
-2.48620705080698e-05
-9.88702678279014e-06
-1.65103644215518e-05
-2.22530349665841e-05
-2.07045454305074e-05
-1.13441317278093e-05
-4.3789331507221e-05
-2.35137851524445e-05
-1.89882594304772e-05
-3.4130366525477e-05
-3.12872010597771e-05
-1.36623657946284e-05
-1.62467745114804e-05
-1.81746175684265e-05
-5.33567125739309e-06
-2.53610445432117e-05
-4.15530492265155e-06
-1.0657770281137e-05
-2.92945957536774e-05
-2.22422674946949e-05
-1.75733368746477e-05
-1.55530163857243e-05
-3.38517514963903e-05
-1.90432375670647e-05
-8.41255721206039e-06
-1.18579358443267e-05
-1.24238146720288e-05
-2.54712602325575e-05
-4.1674860662467e-06
-2.44451164499081e-05
-2.82966983409294e-05
-1.56901151409927e-05
-1.50401006127696e-05
-6.61462501587749e-06
-7.73236278377009e-06
-2.09434962409265e-05
-1.69362905321635e-05
-1.96693451785068e-05
-3.41271721311386e-05
-1.25900879155064e-05
-1.08776259880878e-05
-1.83536831856979e-05
-1.44916662156145e-05
-4.14522867428216e-06
-3.07070683188102e-05
-2.51317650466553e-05
-1.07991637575305e-05
-2.11248328881587e-05
-8.42690272910846e-06
-3.22336473946522e-05
-8.0457758816081e-06
-8.84476111262851e-06
-1.53782484053584e-06
1.66028880003329e-05
-2.21201223427972e-05
-2.8608859874792e-05
-2.29527761175451e-05
-1.69826407523175e-05
-3.63997766014219e-05
-4.45115557894954e-06
-2.41419486774111e-05
-1.82398102715343e-05
-2.23224133653213e-06
-9.7249126282323e-06
-3.31135087331456e-05
-1.22418126203665e-05
5.80717380574164e-06
-1.65512895623805e-05
-1.81674571995653e-05
-4.52550790438328e-05
-7.51338776083923e-06
-1.25304452016317e-05
-1.57459129742686e-05
-1.59976058086922e-05
-6.22150611432296e-06
-1.58339102523372e-05
-1.96105723798538e-05
-1.29895506885393e-05
-1.91115086083649e-05
-1.14122536461308e-05
-3.48143412927907e-06
-3.62769338684254e-06
-1.01491029686218e-05
-2.62864269361085e-05
-1.71312081616403e-05
-8.99148886122953e-06
-1.96780122219936e-06
-7.96077670797779e-06
-3.23280892725326e-05
-2.21846209114476e-05
-1.10415003965451e-05
-1.1160594062583e-05
-1.59869798166606e-05
-1.48905479507518e-05
-3.20087830442338e-05
-1.00661964562286e-05
-1.25301285993081e-05
-2.24763092443096e-05
-1.91777102958888e-05
-1.51979855912937e-05
-2.60796597660825e-05
-1.43180918406615e-05
-7.11912138773938e-06
-8.09001680073976e-07
-1.60804879158448e-05
-4.69672208145308e-06
-2.27635480321203e-05
-3.0546264636366e-05
-1.8186521350913e-06
-1.46787928596867e-05
-1.94532874377814e-05
-1.51803755878018e-05
-9.02120314915482e-06
-8.15227598056173e-06
-3.21986083052861e-05
-2.78596166435604e-05
-1.61229641250427e-05
-1.36708728668405e-05
-1.37256465460463e-05
-4.78716421867979e-06
2.72478355495816e-06
-2.07248547558948e-05
-1.19573315455058e-05
-8.2124631844457e-06
-1.00592873754005e-05
-1.02797730671154e-06
-1.77455260000788e-05
-1.96044156757141e-05
-2.67641614450774e-05
6.84493751595835e-06
-2.31512607411782e-05
-2.05662833794522e-05
-3.41393709979919e-06
-1.79385579736509e-05
-5.12903015698466e-06
-2.04472614209214e-05
-1.81886723875139e-05
-1.499371087384e-05
-9.06848489636418e-06
-2.14941450258615e-05
-1.45513768505346e-05
-2.56029609870553e-05
-1.63936773358749e-05
-1.99025679314436e-05
-2.79979636325246e-05
-2.1377455254509e-05
-2.67161454752222e-05
-2.09094118017503e-05
-1.68827602863378e-06
-5.42066276543043e-06
-2.6296101188295e-05
1.32875048260625e-06
-1.82841623349649e-05
-2.04880693493081e-05
-2.74463111659131e-06
-3.01276282476611e-05
4.35337038128875e-06
1.95466894872598e-06
-2.00127792318328e-05
-1.96714814940362e-05
-2.9657276914851e-05
-1.26641522620627e-05
-1.11853438591047e-05
-1.55186805285577e-05
-3.06289660754194e-05
-7.66148575080137e-06
-1.55086676341972e-05
-2.11238666359936e-05
-2.14414702568704e-05
-1.13997810685845e-05
-7.05775215235115e-06
-8.32440779240956e-06
2.75555242021727e-06
-8.37080206636006e-07
-2.18965999433798e-05
-4.11508292520347e-05
-2.57306089977714e-05
-6.17954722056814e-06
-2.28484685139441e-05
-1.41106899936499e-05
-1.38342144716795e-05
-3.3691225795844e-05
-3.41909564713795e-05
-7.09983166494203e-06
-1.84447444579324e-05
-2.05741117583304e-05
-1.27155889553955e-05
-1.44372481908981e-05
-3.02326593557014e-05
-2.3724404187753e-05
-2.47409279584753e-05
-3.08854050063886e-06
-7.24981096408623e-06
-4.49165605377342e-06
-2.81328467630912e-05
-3.57712135673209e-05
-1.03673147672189e-05
-2.53831537865122e-05
-2.63492574757824e-05
-2.2395547888416e-05
-3.26024392398739e-05
6.71674103676128e-07
2.97987034688064e-06
-2.498064183218e-05
-1.94579602487868e-05
-4.10722851812082e-06
-2.07575168434017e-05
-2.35955095519489e-05
-1.13058385184179e-05
-2.19822673668877e-05
-1.73696646983265e-05
-1.55232815167789e-05
-1.41545508170198e-05
-1.67897752694317e-05
-3.03860051065117e-05
-7.62204021996937e-06
-2.45177902425274e-05
-1.02903791915077e-05
-3.17782560292385e-05
-1.12967109375763e-05
-2.21687098035244e-05
-7.684427945475e-06
-1.31873985022427e-05
-1.38969327500178e-05
-2.24648202056582e-05
-4.58929482298195e-06
-2.32745958542193e-05
-1.93229448951654e-05
-9.55897936817238e-06
-1.92078042207476e-05
-1.54980866475091e-05
-2.31441383468237e-05
-8.4012137822081e-06
-2.83360390784323e-05
-5.60000431787193e-06
-1.08925012687888e-06
-8.92037083574717e-06
-1.27829750042287e-05
-1.32717997876604e-05
-1.74862506475929e-05
-3.10078873759026e-05
-1.87196287385926e-05
-2.60991349588659e-05
-2.99017092134923e-06
-2.33389897341358e-05
-2.67477796243542e-05
-9.96931619007703e-06
-8.78891142055395e-06
-1.73571101647273e-05
-9.8257778922374e-06
-3.88924031730114e-05
-2.10287109836417e-05
-2.31977152604417e-05
-2.95500160921449e-06
-3.32384466380685e-05
-1.44212146696035e-05
-3.99349909675875e-06
-2.03417450037633e-05
-2.29139102457539e-05
-2.0884198125416e-05
7.99867044283931e-06
-8.07407260061887e-06
-2.50581343654364e-07
-1.01830162240535e-05
2.54984827234853e-07
-2.16510211142951e-05
-1.3084360550815e-05
-1.21103156348844e-05
-1.56892044737484e-05
-1.43848597043392e-05
-7.31785878901004e-06
-1.54133876388931e-05
-2.56845347124648e-06
-1.93818921201144e-05
-2.11463722514083e-05
-2.7835559704784e-05
-2.75083295005527e-05
-2.88975844158773e-05
-1.34831693295648e-05
-1.3057493237167e-05
-4.06158448171047e-06
-2.95519709438661e-05
-2.72461755329294e-05
-1.50719691913091e-05
-2.08041488885321e-05
-2.83727160201376e-06
-1.48147841127715e-05
-1.76888653311689e-05
-2.23749097071892e-05
-7.04924040375911e-06
-1.05804603523424e-05
-1.13737571842937e-05
-1.52493959755738e-05
-1.89529839309363e-05
-1.17720376929027e-05
-1.19197714126726e-05
3.40484092142024e-06
-3.81306442104445e-06
-2.99712220609867e-05
-1.39728066202792e-05
-2.2051238597489e-05
-2.35612849878886e-05
-1.50852078459763e-05
-2.51040126631329e-05
-2.30284907051253e-05
-2.07344992237139e-05
-1.86765797163214e-05
-2.46632718629712e-05
-9.58551979078534e-06
-1.18084693509337e-05
-1.64486521940933e-05
-2.54329766505759e-05
2.58270652048425e-06
-1.14870738611678e-05
-2.15845456674331e-05
-3.79147325646919e-07
-1.42650402647505e-05
-1.37777538056979e-05
-8.47927791771111e-06
-1.97598382402665e-05
-2.45987416646449e-05
-1.57568677841001e-05
-2.17348289159879e-05
-4.96702225973933e-06
-3.43873914998824e-05
-1.31154122230032e-05
-5.91190120739766e-06
-2.01145533372326e-05
-1.19997183384041e-05
-1.74745881500463e-06
-2.5242967699274e-05
-2.39348886901007e-05
-1.54908944806955e-05
-2.18611997504864e-05
-1.53863547845505e-05
-8.44363001460995e-06
-3.25402502850075e-05
-2.05392507092236e-05
-5.71494603206514e-06
-1.87827902838435e-05
-1.19139926441084e-05
-3.21153365281374e-05
-2.02239032084262e-05
-1.94155285673385e-05
-1.67361002488588e-05
-1.44974150910388e-05
-1.80970575336242e-05
-2.77739784172712e-05
-1.47119885011852e-05
-1.29584992834741e-05
-2.23913889319271e-05
-1.03983471106406e-05
-5.10366256127051e-06
-1.80021895637069e-05
-1.44345636907614e-05
-6.44639576158727e-06
-9.38829273771921e-06
-2.05527141506403e-05
-2.00443374919073e-05
-6.25237578167978e-06
1.09895013504841e-05
-3.69973614171962e-05
-2.77635936814332e-05
8.1838114411915e-06
-1.58222121096085e-05
-4.6569571105534e-06
-1.51505608772101e-05
-2.4046503191369e-05
-1.6933418165133e-05
-1.57248523150135e-05
-5.88292519682022e-06
4.38290447841379e-06
-1.99121104565411e-05
-1.57187455715383e-05
-1.35192333249585e-05
-2.21298372071695e-05
-8.98520611505546e-06
-6.58291254117767e-06
-1.96264249556063e-05
-8.18282405927122e-06
-9.79535098807794e-06
-8.67739678465891e-06
-1.06543993101901e-05
-1.04284606732386e-05
-2.42482124896183e-05
-2.23810883207608e-05
-2.27695870149171e-05
-1.74473915330364e-05
1.25184267714793e-06
-7.11095415328241e-06
-2.61420332881349e-05
-2.78286514808087e-05
-9.16540997317676e-06
-2.50568699718209e-05
-2.22634167571744e-05
4.46898639741348e-06
-2.01154410945945e-05
-1.73370413073111e-05
-1.57180821137313e-05
-2.66423391733784e-05
-3.05557472036014e-05
-2.07384906792439e-05
4.94387989979786e-06
-2.18637139533672e-05
-6.965478778885e-06
-1.33279366753187e-05
-1.78993368116492e-05
-1.24989425266554e-05
-2.36049793000281e-05
-1.05468635430999e-05
-7.94769566159115e-06
-2.49310286575588e-05
-1.77114468806979e-05
-2.65813307277698e-05
-1.87417021612712e-05
6.7802083295508e-06
-3.57132847223526e-05
9.80604275858773e-07
-1.27852347936727e-05
-1.76517415872054e-05
-3.36495508021418e-05
-9.03560184839234e-06
5.19674844379436e-06
-1.5018307803279e-05
-1.45594815488085e-05
-6.55497525779423e-06
-2.82764438321494e-05
-6.31678045736325e-06
-1.5963587239931e-05
-1.09454253912942e-05
-2.50768765515015e-05
-8.74881064140703e-06
-2.15983514669515e-05
-1.73447448595516e-05
-6.4458082605987e-06
-1.16559394897913e-05
-6.18715210240332e-07
-1.788104991934e-05
9.10749989081077e-06
-1.96361816583376e-05
-1.33983194693848e-05
-5.25662762462215e-06
-7.78554306889079e-06
-4.28125935307883e-05
-2.2233321227697e-05
-8.86734486804174e-06
-1.18607609510109e-05
-1.34822218024312e-05
-1.88681309105982e-05
-1.16567528294596e-05
6.11510476589261e-07
-2.47023600545663e-05
-9.46083532974544e-06
-9.82869394622128e-06
-3.2673218697716e-05
-1.74159220424394e-05
-5.69248143254701e-06
-1.09261504216219e-05
-1.33514673375735e-05
-3.23389819737317e-05
-1.35510038728446e-05
-2.83410703671748e-06
3.59422131290281e-06
-2.40811750114493e-05
-1.31162921006483e-05
-1.08475009950364e-05
-2.12768947873419e-05
-9.16879356719393e-06
3.40842916210644e-06
-1.94332383022476e-05
-2.55653156780281e-05
6.44092752545745e-07
-1.20032321200165e-05
-2.55060292489708e-05
-2.47573898572454e-05
-1.8043549170802e-05
-9.50028823362857e-06
-4.5891087016853e-06
-1.36262452969175e-05
-2.09630511381514e-05
-8.40751103498926e-06
-1.72054783413101e-05
-3.47451322668854e-05
-3.8946192238784e-05
-2.10532497960961e-05
-6.42180031828885e-06
-1.15577056509341e-05
-5.14248525059701e-06
-1.41183717613894e-05
-1.37638671395661e-05
-1.79255001855952e-05
-2.09611436863648e-05
-2.10414665244538e-05
-9.30843969368747e-06
-2.25105340216294e-05
-1.65152786563901e-05
-1.54725064915444e-05
-2.42813819952919e-05
-1.4566785884896e-05
-1.63293080439091e-05
-2.78271454636895e-05
-2.22765526410559e-05
-2.98150355535593e-05
-1.09868642889517e-05
-2.41280982737987e-05
-8.80215263830569e-06
-1.93811360679724e-05
-1.87102646211611e-05
-2.18003744170835e-05
-1.64582779024907e-05
-3.05722159106771e-05
-1.64675529830761e-05
-1.53640479848908e-05
-1.58151602942882e-05
-2.16203689996527e-05
-7.27990277598992e-06
-2.80515425288354e-05
-2.32373538940787e-05
-3.74116459610505e-06
-2.73333393122515e-05
-2.75314078809022e-05
-1.82922333564481e-05
-1.87467177921014e-05
-3.61323235530784e-05
-1.27149371764311e-05
-1.01768698522367e-05
-2.32746561057547e-05
-1.07664239927041e-05
-2.36488874432696e-05
-1.44190735404566e-05
-1.10586783579694e-05
-2.43565457071322e-05
-3.53738507326281e-05
-1.51476936149315e-05
-2.62247839108992e-05
-1.54766670529533e-05
-1.28110252227396e-05
-3.15155174319591e-05
-2.25543771193858e-05
-3.43330197112274e-05
-2.87446583597667e-05
-2.11041270313129e-06
-1.48957547406554e-05
-2.40395358156268e-05
-1.92792848229832e-05
-1.00891855992843e-05
-1.72056541794472e-05
-1.05381443151337e-05
-1.35227037725055e-05
-1.64095408475134e-05
-1.76332575917979e-05
-1.26398027207986e-05
-1.26200966993507e-05
-1.82168012350415e-05
-3.9588162335855e-05
-1.99741460218934e-05
-1.39071856785973e-05
-5.70328438612036e-06
-2.33829723150976e-05
-2.66931137054881e-05
-1.32675752126234e-05
-1.45284604494323e-05
-1.51640994957346e-05
-2.55934531220933e-05
-1.59133563462875e-05
-1.4967093500664e-05
-1.05629444760172e-05
-1.52884933639994e-05
-4.77694258369443e-06
-2.56949697561613e-05
-6.80175334659849e-06
-2.18521529729193e-05
-2.15078880230412e-05
-7.91096864130158e-06
-1.06644040603845e-05
-8.8167498678841e-06
-8.99450620048799e-06
-4.32110887242943e-06
-2.12420974247963e-05
-3.28468600619611e-05
-1.45140654939349e-05
-2.14070916492846e-05
-1.38569767235447e-05
-5.45375534330689e-07
-3.22418392452856e-05
-3.54933941852726e-05
-1.49239390565893e-05
-2.01465668406749e-05
-2.29280096429246e-05
-2.09368522034093e-05
-6.76146520062114e-06
-3.94747079814752e-06
-2.20750956101504e-05
-1.9581234170641e-05
-1.63154649691448e-05
-1.57596688558466e-05
-9.62549493350649e-06
-1.60786107456225e-05
-2.64291829592966e-05
-1.21784932506267e-05
-7.18692678700452e-06
-1.35948754160122e-05
-2.80406668906736e-05
-3.43977103632603e-05
-1.33547786449247e-05
-1.08477239547656e-05
-2.8977031140422e-06
-3.15082288992322e-05
-3.5018835658997e-07
-1.55443248525697e-05
-6.5132948022709e-06
-2.21523780161076e-05
-3.67492875771864e-05
-2.00679788861464e-05
-1.13255740188925e-05
-3.96548889079583e-06
-1.99775909387933e-05
-7.36964484039383e-06
-1.80457469946295e-05
-2.0186804182148e-05
-2.11963299951608e-05
-2.53612627654553e-05
-2.46252373905383e-06
-3.52443810940354e-06
-1.09246705963178e-05
-1.95537164580198e-06
-1.85889532841251e-05
-3.53211196893271e-05
-2.5707786580281e-05
-3.56064641716562e-05
-1.20409512158432e-05
-5.07321719144887e-06
-1.06011707877571e-05
-1.48102810602969e-05
-1.71583894743354e-05
-1.31094690929751e-05
-1.44131509985777e-06
-2.27303331622894e-05
-2.10998399230498e-05
-3.5361792061897e-05
-7.89489622307838e-06
-1.02389444487653e-05
-2.3823768171142e-05
-1.15065849116199e-05
-2.76250025552299e-06
1.07948161335871e-06
-2.14599532233396e-06
-2.19158103296287e-05
-1.83959744234299e-05
-2.38368219403621e-05
-2.38301031903813e-05
-1.10998473225605e-05
-3.13514118289214e-05
-1.93039727354244e-05
-1.40155756707562e-05
-2.46381596025451e-05
-1.70928844702142e-05
-2.39359399744102e-05
-8.69114277951702e-06
-1.53621239510151e-05
-3.00248130054507e-05
-3.47553154352744e-05
-1.69287729953376e-05
-3.23791280391457e-05
-1.76891072561471e-05
-1.41257459237325e-05
-1.62471195789367e-05
-1.88313166616572e-05
-1.20872795007346e-05
-2.14457529398718e-05
-2.8241589406664e-05
-2.39205860878364e-05
-6.92417962208186e-06
-1.18099264130217e-05
-7.29549509105118e-06
-2.09181085094229e-05
-3.11122912445135e-05
-5.15352743790043e-06
-1.42870454744945e-05
-1.59095648978964e-05
-8.46261953989378e-06
-2.00831319961217e-05
-5.80098335425843e-06
-5.81531951025303e-06
-2.27811847325282e-05
-3.21982949050683e-05
-2.25753693033735e-05
-2.46975336999835e-05
-6.79351429590121e-06
-7.15695699121138e-06
-1.73771549193543e-05
-1.49713309858179e-05
-6.03369181109045e-06
-1.99775745048142e-05
-1.45543519157804e-05
-2.57200161303196e-05
-5.99080233066375e-06
-1.74449103138279e-05
-1.27832030659549e-05
-3.43463814673998e-06
-1.99573940392426e-05
-2.94154980407743e-05
-1.73828862480594e-05
-8.38461651417502e-06
-4.30757461132058e-06
-1.06092083427234e-06
-9.56343942492376e-06
5.78370530200161e-06
-1.09210632088094e-05
-1.28932144812e-05
-1.80768797795363e-05
7.72154581581429e-06
-1.77767234223942e-05
-5.29639510994307e-06
-2.01000294768794e-07
-8.01035767567271e-08
-1.54341547031225e-05
-1.49112254900114e-05
-2.22839108727726e-05
-2.34959046540103e-05
-1.2555009373732e-05
-9.56052619767827e-06
-2.43137908616717e-05
-1.05285613390149e-05
-1.82768529968331e-05
-2.69273128380715e-05
-1.62369454430729e-05
-1.23007849591661e-05
-1.96837831907241e-05
-4.14869982183837e-05
-2.80865006555223e-05
-8.86949981112525e-06
-5.62583522010286e-06
-3.86116407257428e-05
-3.71588258887945e-06
-4.12316938217737e-06
-2.47041116689969e-05
-2.15003888223217e-05
-2.39744100729334e-05
-2.96383228261726e-05
-9.84349392102991e-06
-2.54021796594123e-05
-4.26585560104254e-06
-1.58568703174355e-05
-1.5103391434781e-05
-1.75236442588411e-05
-2.26382339526265e-05
-1.63909517933918e-05
-9.61717424606617e-06
-1.20571992376964e-05
-1.54290954171125e-05
-1.24942926431917e-05
-2.299591773163e-05
-1.52691259166162e-05
-5.63033433891786e-06
-2.48760546277163e-05
-1.38363671775001e-05
-1.72805179750279e-05
-1.33444678554674e-05
-2.1145880854344e-05
-1.66506932526809e-06
-1.98429812464873e-05
-1.85764091123098e-05
-1.06617308250305e-05
-2.29413273346588e-05
-7.70951852551769e-06
-3.70997319721511e-06
-4.21542753123938e-05
-1.7741133644755e-05
-1.32009928206759e-05
-1.79732906202842e-05
-1.24977407732166e-05
-1.03263335679671e-05
-2.40963861218116e-05
-6.49443117283382e-06
-2.20352679422372e-05
-2.78463385023967e-05
-9.76092143939113e-06
-2.09499769734085e-05
-5.10792966744262e-06
-8.87548404474423e-06
-2.29678329697493e-05
-5.69716937805654e-06
9.35719127615528e-07
-2.13809276129283e-05
-3.80811549994505e-06
-1.84758961484914e-05
-2.8837638389878e-05
-3.69599060883757e-06
-2.34576965247836e-05
-2.57643714603381e-05
-2.73515685531945e-05
-8.43551748059964e-06
-1.04869678134691e-05
-1.38841633087251e-05
-1.51477972029078e-05
-5.90943087063441e-06
-2.51874636066162e-05
-7.69404643789852e-06
-1.80317549150826e-05
-2.53536626361679e-05
-2.03259679935601e-05
2.84922246213133e-07
-3.010051114681e-05
-3.04981474550494e-05
-2.02860945458383e-05
-1.46056316085078e-05
-1.24945227451264e-05
-8.08555648200975e-06
3.73910521916388e-06
-1.25954438391577e-05
-1.22011813372822e-05
-1.31586625054859e-05
-2.48383486920636e-05
-1.02873088896178e-05
-2.41105123806764e-06
-1.01277974707352e-05
-1.52272523262212e-05
-1.94836937813386e-05
-1.02735648873142e-05
-1.71548305158549e-05
-1.95572872838962e-05
-2.32927817780209e-05
-1.25544940571058e-05
-1.66861535556782e-05
-1.83023247882193e-05
-2.4679905091293e-05
-1.23575079545968e-05
-2.47213122829866e-05
-6.41280016394145e-06
-1.24754496786993e-05
-2.66225790170283e-05
-3.2318332592971e-05
-1.22383010151199e-05
-2.45689266251108e-05
-1.44571198312436e-05
-1.00974418550769e-05
-1.5232690395798e-05
-8.93677592377577e-06
-1.70973210878707e-05
-1.15170645735407e-05
-2.80713978061488e-05
-2.45755924416773e-05
-1.68861802083896e-05
-5.21085833841107e-06
-1.86432250482963e-05
-1.80494340826298e-05
-1.16565242423544e-05
-2.9218681628925e-05
-2.98744278015772e-05
-9.75567697428986e-06
-1.26984938476545e-05
-1.71319885822683e-05
-1.04492677643775e-05
-2.54134014249327e-05
-3.19418694210742e-06
-7.90912044508733e-06
-2.27179794629982e-05
-1.14858183450896e-05
-3.1326543618785e-06
-2.0366849607163e-05
-2.28560614740271e-05
-1.7413062276924e-05
-2.87620072320059e-05
-1.16280766263465e-05
-2.54283307195708e-05
-5.76236530231788e-06
-1.99257807666178e-06
-3.60787070888203e-05
-3.49048273863518e-05
-1.21354209467232e-05
-1.02003243064141e-05
-1.81734625317628e-05
-2.71023983076321e-05
-4.73357177634776e-06
-2.05684617970116e-05
-1.43347697487318e-05
-1.09674573782497e-05
-1.25408864657534e-05
-2.88150851059137e-05
-9.91788119571436e-06
-2.17728381709155e-06
-2.39429362999048e-05
-1.83790520679637e-05
-1.86910769597916e-05
-2.7790355072231e-05
-1.0889056469388e-05
-1.07431294261176e-05
-2.24168360980181e-06
-1.58792019618172e-05
-1.74636732177092e-05
-9.84363496061221e-06
-9.236707580739e-06
-2.26170515444884e-05
-2.37424862857244e-05
-1.70457282639798e-05
-1.32566901656939e-05
-1.86059025178692e-05
-1.07775136894815e-05
-5.80863588064106e-06
-2.14456459287707e-05
-7.42206627481881e-06
-1.71598752743663e-07
-7.64131666038065e-06
-2.77522454738337e-05
-1.19550694538455e-05
-1.45812407276275e-05
-1.51464536513206e-05
-3.85002578460231e-06
-8.33995015094505e-06
-3.35564242754983e-05
-3.0345117228347e-05
-1.34442348680725e-07
-2.10191017441267e-05
-9.774751018563e-06
-2.02234011118564e-05
-1.06532889483493e-05
-1.39350294197498e-05
-1.72419237502121e-05
-1.22356848320272e-05
-1.11116599360042e-05
5.85673870345706e-06
5.20800493168588e-06
-2.5670871125041e-05
-1.80154107938113e-05
-1.3314641817738e-05
4.61224344190369e-06
-1.12092122378118e-05
-1.21644058176437e-05
-2.16787385215404e-05
-6.26099279618409e-06
-2.23740433693234e-05
-6.50323493317909e-06
-8.41453618276867e-06
-2.64316416225656e-05
-1.08196266618472e-05
-2.61842300534048e-05
-2.79494132384918e-05
-1.11592473019085e-05
-9.88172892996173e-06
-2.09358070718524e-05
-1.63126960220824e-05
-1.56948784930812e-05
-1.44776582158385e-05
-1.03260210954911e-05
-2.28544699457115e-05
-1.9293399782991e-05
-3.06023208832405e-06
-3.40552565843292e-05
-1.85414083181941e-05
-1.527833548517e-05
4.83625187065073e-07
-4.63795937106541e-06
-2.2034594450917e-05
-2.01331881598006e-06
-9.48319979899629e-06
-2.87896818420228e-05
-1.56482557457289e-05
-8.82653580171149e-06
3.46295535761156e-06
-2.10249139294966e-05
-1.26564629238594e-05
-2.83907440539984e-05
5.40238524482539e-06
-3.44325507375016e-05
-3.35055957086644e-06
-1.6550722442519e-05
-3.1374914031362e-05
-2.52071180920507e-05
-6.48215906955263e-06
-3.02790751515775e-05
-1.27268806542207e-05
-3.08150605472115e-05
-8.3233689476912e-06
-2.19883251787216e-05
-1.39825862911185e-05
-2.61962132766717e-05
-6.52873089890237e-06
-2.98823741916273e-05
-2.41291071382441e-05
-4.81109154763205e-06
-2.51571801574991e-05
-2.46796950007414e-06
-2.68794827703044e-05
-2.49532016156678e-05
-1.16712571349567e-05
-1.01089501726086e-06
-2.14198113756036e-05
-2.47594235536776e-05
-8.53937429712958e-06
-2.89926830377613e-05
-3.18828838308373e-05
-7.12897983273883e-06
-1.56317590813196e-05
-2.77962081211221e-05
-1.32183601573238e-05
-1.96272579500215e-05
-2.97413196465883e-05
-2.43137291971055e-05
-3.18538663246242e-05
-2.10242525302027e-05
-1.56780629462485e-05
-1.05407260861878e-05
-4.2075424896258e-06
-8.16315591407086e-06
3.73751360859993e-06
-1.7457380270739e-05
-2.31225685342029e-05
-2.47336548550874e-05
-1.4322186302885e-05
2.32322216622449e-06
-3.53926951476987e-06
-1.42044170791155e-05
-2.44789276623572e-05
-1.89794847593168e-05
-2.5035508388729e-05
-7.66741314017317e-06
-2.14738733093388e-05
-1.83462220569592e-05
-5.04383268143555e-06
-1.37922674747756e-05
-2.11457236343781e-05
-2.77737987552415e-05
-2.25677539215367e-05
-2.37945848998693e-06
-1.04100209587109e-05
-1.46740671238899e-05
-3.16904613422834e-05
-1.52654148751996e-05
-1.38044030817762e-05
-2.1298156187201e-05
-1.34228721866672e-05
-1.20999051794632e-05
-2.24238954054551e-05
-1.73789303549641e-06
-8.07061149966273e-06
-1.98423367587131e-06
-2.33412286952676e-05
-6.9900341162145e-06
-3.21314874875477e-05
-6.41528683615664e-07
-1.69592299194001e-05
-6.69272009841698e-06
-3.0784124820467e-05
-1.81916843244801e-05
-1.60656382701221e-05
-1.18975162246068e-05
-1.02680596150227e-05
-2.30177885440545e-05
-2.21427729231274e-05
-3.85965809045999e-06
-1.845626213289e-05
-2.21208813862426e-05
-1.28959798694929e-05
-5.63790474605819e-06
5.45292062241749e-06
-1.35255493452226e-05
2.13207932546658e-06
-1.66048973329593e-05
-2.56350409435744e-05
-2.31088562294633e-05
-5.56075937715311e-05
-3.49889404580167e-05
-2.92925041619974e-05
-3.41811687205255e-05
-5.64231322070032e-06
-3.05760916553002e-05
-2.57411499692882e-05
-6.27178563974457e-06
-1.3829550808371e-06
-7.39949761735281e-06
-1.18351517443725e-05
-8.38990908655073e-06
-1.78974391805729e-05
-1.56797750879435e-05
-2.1794856104109e-05
-7.71009425567563e-06
-2.08917116250419e-05
-2.60249056480215e-05
-1.35886596945716e-05
-1.58626025985137e-05
-9.08233132562583e-06
-2.62450597779585e-06
-3.39359189265681e-06
-1.79110210491824e-05
-2.4489497192007e-05
-5.78284359651943e-06
-1.64915963204223e-05
-2.81985947466791e-05
-2.74509818261175e-05
-1.99823394989864e-05
-1.78277992500206e-06
-6.8153641176287e-06
-7.06591598961064e-06
-2.37366099929245e-05
-2.22899183867379e-05
-1.78506694192544e-05
-2.27843317624184e-05
-8.65005923304096e-06
-2.61074215647774e-06
-3.31168879755099e-05
-1.73545275745057e-05
-2.08507701866072e-05
-1.53626570194862e-05
-1.01958913990742e-05
-1.53833344050224e-05
-3.72341219531405e-06
-1.69757292153288e-05
-2.11562245009877e-05
-2.75423499313126e-05
-1.45074134763553e-05
-1.78494872464389e-05
-2.2805205520992e-05
-2.11883872217699e-05
-2.26746592205888e-05
-9.69038838906602e-06
-3.13276883213315e-05
-2.82764052674459e-05
-1.33379343419124e-05
-9.36654584461384e-06
-1.66108762396134e-05
-2.08751882874558e-05
3.38396121958089e-06
-2.25722865720395e-05
-2.50473473049632e-05
-5.188388111566e-06
-1.31844645048938e-05
-1.50199702789459e-05
-4.84712139225203e-06
-1.7953584266849e-05
-1.74248687218969e-06
-2.07986316316902e-05
-4.17919682268912e-06
-7.35901332011477e-06
-8.13931674838896e-06
-2.20015271547438e-05
-2.6853636616637e-05
-2.13462363825169e-05
2.11199567529261e-05
-2.90796385599213e-05
-2.74469901430231e-06
-2.66887322919422e-05
-5.92511899162312e-06
-1.33463234672595e-05
-2.80546356938132e-05
-2.3307977574978e-05
-2.53654472304044e-05
-1.33491579725741e-05
-8.39349206492182e-06
-1.59290039111089e-05
-1.89660984722089e-05
-2.67872877890175e-05
-1.73741942824756e-05
-2.3776889218083e-05
-4.52596102952611e-06
-1.14077983256616e-05
-4.06682591151099e-06
-2.80402915427352e-05
-1.48452116037011e-05
-2.23896581400141e-05
-1.40881824777937e-05
-5.11145285040644e-06
-9.75188526308734e-06
-1.19125972612903e-06
-7.6880245403817e-06
-1.18540277188117e-05
-1.58252325762069e-05
-3.11860183303505e-05
-8.26651222537799e-06
-1.05533412130999e-05
-9.78878020769032e-06
-1.98836167779133e-05
-1.92269295664167e-05
-6.37839446178044e-06
-2.44832392161468e-05
-1.23407645709699e-05
-1.1207980090711e-05
-1.99661407832427e-05
-3.36199240058506e-06
-1.59633541216546e-05
-3.77996538154758e-06
-2.4121900515693e-05
-4.7273050904613e-06
3.37789216680352e-06
-2.99395075652552e-05
-6.75589529929157e-06
-9.96668920771471e-07
-6.06686409559485e-07
-7.0461010440177e-06
-4.86722582559612e-06
-6.40805167115286e-06
-1.70155696786163e-05
-3.0726573722646e-06
-3.58059646905073e-05
-2.67420181067407e-05
-2.65579310700191e-05
-2.22879955778018e-05
-4.44827095362585e-06
-8.4048228037529e-06
-2.16124820510856e-05
-6.47837565144683e-06
-1.26960916562676e-05
4.02725604747798e-06
-2.07814843976949e-05
-3.07154294095123e-05
-1.39943889960077e-05
-1.71041299672558e-05
-8.52255929471079e-06
4.07042089821786e-06
2.1173615506834e-06
-2.85536804189808e-05
-1.26642886425981e-05
-2.51293123116596e-05
-2.17782503549107e-05
-4.0558154010275e-05
-8.54839890446906e-06
-7.04705904280684e-06
-2.42183003569662e-05
-1.30456028578305e-05
-9.16573048640105e-06
-7.10148562065742e-06
-2.61168365982698e-05
-2.79220363294043e-05
-1.60229290385765e-05
6.47094070521842e-06
-1.22245159536649e-05
-9.26364296592081e-06
-2.83877554512255e-05
-2.3440621268266e-05
-1.78183332003036e-05
-1.3642258427018e-05
-7.91714219145172e-06
-9.59178400040636e-06
-1.41466857837006e-06
-1.71709020120902e-05
-2.30914046735892e-05
-1.76665188298902e-05
-2.9355615344361e-05
-1.7453819515526e-05
-6.65707862408183e-06
-2.09530796898538e-05
-2.50907675283975e-05
-2.77232479347732e-05
-1.38267612755501e-05
-1.24653848344507e-05
-2.05799957931348e-05
-3.76458951717196e-06
-3.00965166038699e-05
-2.04211640812653e-05
-1.72655550910732e-05
-2.41987205108736e-05
2.06008159711372e-06
-1.61133761642564e-05
-1.80618721186258e-05
-1.17051092100591e-05
-1.31754221661518e-05
-9.14466903419571e-06
-2.29165741233158e-05
-2.41282373746753e-05
-6.57373844407443e-06
-1.56994902964882e-05
1.53629270475183e-06
-2.74492330240144e-05
-1.44994145262123e-05
-2.72190641271513e-05
-1.75342156963641e-05
-1.04067100719712e-05
-2.63701134144682e-05
-2.19509744418723e-05
-1.94030606732007e-05
-2.59263907974345e-05
-6.19254284458392e-06
-2.54602622111154e-05
-1.38729608658715e-05
-7.7132263071065e-06
-2.17478369481708e-05
-2.08972266843442e-05
1.10746697937459e-06
-2.35842625600644e-05
-2.18568355463973e-05
-1.04934061504883e-05
-2.22201817252999e-05
-6.46307571752267e-06
-1.16040655905457e-05
-1.1438440414873e-05
-7.52409120344016e-06
-2.76649649548786e-05
-1.57939957835562e-05
-1.51671381336317e-05
-2.48420054058467e-05
-9.39617662274636e-06
-1.56943030034236e-05
-2.1254624782803e-06
-1.94054184122888e-05
-2.20124769631175e-05
-3.22012416686938e-05
-2.63804405967153e-05
-1.90823674627572e-05
-1.72898883064452e-05
-8.89887434961187e-06
-3.1470396539425e-05
-2.9064805421642e-05
-1.10534452993214e-05
-1.94768859330687e-05
-5.51123911906228e-06
-6.91538665159736e-06
-2.02370723168104e-05
-1.096072935439e-05
-7.31527574190367e-06
-2.4035662583297e-05
-1.55653024286348e-05
-1.32198774740311e-05
6.11191313908803e-06
-5.70630936823469e-06
-2.93433128606272e-05
-1.86869569518491e-05
-1.03708912491292e-05
-1.74935568878775e-05
-9.27406038778462e-06
-1.71353802798778e-05
-2.08015765611863e-05
-1.05153539878933e-05
-2.05083944597663e-05
1.44895950463912e-07
-1.75504729584924e-07
-3.0961830514442e-05
-1.0961190684216e-05
-8.21778917138882e-06
-1.80153585497087e-05
-2.94020313661909e-05
-9.8739805329317e-06
-1.79131605907099e-05
-1.51485849638549e-05
-8.17558992321125e-06
-2.46930153536387e-05
-1.45786457774134e-05
-5.33440161067975e-06
-1.29668189262487e-05
-2.73212279092553e-05
-2.31999795793168e-05
-6.01869219117274e-06
-8.05667316248255e-06
-1.1016064947552e-05
8.6362832223568e-08
-6.68782695120689e-06
-2.47957294846091e-05
-1.0201367391151e-05
3.35359279429238e-06
-2.96826169366504e-05
-2.12041318370485e-05
-2.07743908244475e-05
-1.27943675659863e-05
-1.10786704382962e-05
-1.53578489857464e-05
4.88683167217597e-06
-1.77060867283425e-05
-9.425895579752e-06
-5.38555950610129e-06
-2.02240310672904e-05
-1.33315116015e-05
-1.83973867933564e-05
-1.38239010443629e-05
-2.15505454388232e-05
-2.0536128884686e-06
-1.1967708889304e-05
-1.72026259523566e-05
-2.56420675338861e-05
-1.94285137147839e-05
-2.07460206030679e-05
2.19264748389737e-06
-7.42713989676647e-06
-1.37248005923577e-05
-2.95196057824111e-05
-1.90866703249304e-05
-3.25239432680265e-05
-3.0278694214147e-05
-1.41098846082396e-05
-2.11275659459808e-05
-1.02563239242195e-05
-3.43969194584976e-05
-2.29386423281352e-05
-1.80648923522723e-05
-2.27708690880169e-05
-2.17165359153591e-05
-2.54504957201731e-05
-2.07579571581415e-05
-1.81590102968721e-05
-2.69970045096066e-05
-1.25336211569737e-05
-3.99369506889211e-05
-3.01381324834412e-06
-2.33985600195522e-05
-2.74611192652445e-05
-1.95515744245794e-05
-2.02339610653364e-05
-2.16436178627909e-05
-1.79142397362739e-05
-2.42262849699539e-05
-1.82349922913969e-05
-9.54410312318567e-06
-2.38119569969288e-05
-1.32134161426181e-05
-1.1710357844574e-05
-1.42830709948258e-05
-2.45512377232147e-05
-2.19342254328033e-05
-2.97485548064213e-05
-1.90355715352075e-05
-2.17241119864006e-05
-2.05066188785085e-05
-2.18266488205356e-05
-1.08932512014746e-05
-1.56357896115699e-05
-1.89809103117926e-05
-4.57694700737792e-06
-1.1075323532439e-05
-1.68540509858568e-05
-1.91705735195703e-05
-1.73161413455911e-06
-2.03700849013393e-05
-1.27897994182486e-05
-5.65793856635176e-06
-1.63728547223425e-05
-4.70167904409472e-06
-3.16450329657546e-05
-1.09674326545398e-05
9.32254883716825e-06
-1.11587602567142e-05
-1.89746605735764e-05
-2.44073055274901e-05
6.00187318280511e-06
-1.23170715369878e-05
-1.41762152115789e-05
-1.96926663703474e-05
-1.35351158851477e-05
-1.63393821237126e-05
-8.4077655390689e-06
-1.8699121243198e-05
-2.25126212866733e-05
-1.96205793746408e-05
-2.55686637269465e-05
-1.19648784368063e-05
-4.1093153329945e-05
-2.74799741782708e-05
-2.67415919772506e-05
-1.71324056079095e-05
-2.54172097915499e-05
-3.32112631119363e-06
-1.26358068502288e-05
-6.62940738847862e-06
1.30274371100299e-06
-2.86017989839021e-06
-5.80704925411403e-06
-2.17463851384629e-05
-1.60136293258194e-05
-8.48402820779818e-06
-1.66484873446449e-05
-1.41361580827469e-05
-2.18734360605393e-05
-1.26719418729966e-05
-4.09433626947908e-05
-2.4715066908025e-05
-7.59431902679197e-06
-1.495395133111e-05
-1.55965972470176e-05
-1.50821710744972e-05
-1.55829882216497e-05
-2.40268167189099e-05
-1.91587913673063e-05
5.13990857515977e-06
-1.45359473430052e-05
-6.05118526307676e-06
-2.01189925307673e-05
-5.56826896501059e-06
-3.68336894979926e-06
-1.94481281125145e-05
-2.59571465616236e-06
-2.64213376433551e-05
-1.11268667057063e-05
-3.06758648289702e-05
-2.49612377316993e-05
-1.91716012813773e-05
-1.34373257120531e-05
-1.93455175279117e-05
-9.15568053272727e-06
-4.11760352757085e-08
-5.08016318802457e-06
1.43079687459223e-06
-7.82936007142467e-06
-2.2267988129222e-05
-1.69374118007086e-05
-1.46660136997212e-05
-1.74710193884606e-05
-2.76647646504961e-05
-2.71243253095331e-05
-2.87961381891158e-06
8.11462575761307e-07
-1.74905749651656e-05
-2.13518274474733e-05
-1.65192468616146e-05
-1.64668207749541e-05
-2.10821410273538e-05
-1.33869840949979e-05
-1.45040078439647e-05
-1.73605179832131e-05
-6.97283424294005e-06
-1.83815183835933e-05
-8.6692289053703e-06
-2.92524971172555e-05
-3.16569115986167e-05
-2.44634168431882e-05
-2.72587446667871e-05
-1.30607308018618e-06
-2.62757663058638e-05
-2.09170749801455e-05
-2.5325775221891e-05
-2.89014025106087e-05
-1.61591742920206e-05
-1.54561446004256e-05
-2.40142344398663e-05
-1.64211543249091e-05
-3.43063128055795e-05
-1.52079365680046e-05
-2.72508301358079e-05
-1.88246776368347e-05
-1.35736878554322e-05
-2.54338455911395e-06
-1.8663407855739e-05
-1.69481860254401e-05
-1.79319887555283e-06
-1.29985504145145e-05
-1.16795951700193e-05
-1.10688840051117e-05
-1.71913911484117e-05
-1.27114529066983e-05
-3.07141101889335e-05
2.37219208795603e-06
-2.46397509745125e-05
-2.29094369407084e-05
-2.61640107563762e-05
-9.3471730796227e-06
-1.41537541390635e-05
-2.85767124566819e-05
-1.34156423821445e-05
-5.14240424159679e-06
-1.60551927405745e-05
-2.90074363874161e-05
-1.24804302709903e-05
-2.61709117385525e-05
-2.64306339613611e-05
-1.43124153401814e-05
-2.37521490101352e-05
-1.59632119025202e-05
-1.15091485591238e-06
-5.51488500102526e-06
-2.33476761430138e-05
-1.23145643797356e-05
-1.57276154789543e-05
-3.35377031015956e-06
-1.57931081666801e-05
-1.87679918787517e-05
-1.14156649587555e-05
-1.49902680550532e-05
-2.4836641844615e-05
-3.28520633101279e-05
-1.24642827761647e-05
-1.4258147885714e-05
-2.74620152322823e-06
-1.77252253083476e-05
-1.65977828655836e-05
-3.02862609188877e-05
-1.93046589582995e-05
-3.58895819136818e-05
-1.46411781386829e-05
-6.53767576627439e-06
-2.63999111291182e-05
-1.40970398532203e-05
-1.36863161742858e-05
-1.73598142555248e-05
-1.66031328527056e-05
-1.41307375179366e-05
5.53440167664881e-06
-2.89302580684835e-06
-2.55865924047648e-05
-2.68076977914446e-05
-9.39224549749497e-06
-1.5522356524622e-05
-6.90792743613081e-06
-7.85164752250901e-06
-1.55853920993305e-05
-7.96386575305627e-06
-1.89748802769285e-05
-2.00921024762317e-05
-1.80290670731914e-05
-2.46480520252856e-05
-7.06616120560724e-06
-1.44764704339088e-05
-1.63262834228026e-05
-1.09186274781856e-05
-1.07375816017649e-05
-2.11216276969173e-06
-3.81497457908274e-05
-1.11090263253866e-05
-8.72758551866952e-06
-1.70356754046246e-05
-2.06649217729785e-06
-1.19994161534534e-05
-4.37627597803909e-05
-1.64517492421934e-05
-1.36619584939114e-05
-2.74920227923735e-05
-1.8912022421014e-05
-2.00002233689251e-05
-1.96966078522958e-05
-2.85489815415912e-05
-4.95910608097292e-06
-2.06460481173125e-05
-2.46296822538926e-05
-1.28602044068084e-05
-2.96116118791666e-05
-1.87131829019523e-05
-1.90590161384702e-05
-3.09541780877918e-05
-1.87960936761628e-05
-5.16501352070581e-06
-1.0212383673827e-05
-5.29821994244906e-06
-1.48487702937506e-05
-1.85371986806509e-05
-1.15761451065758e-05
-8.86061529692868e-06
-2.2453270569038e-05
-2.09222403457811e-05
-8.78224085046801e-06
-1.49763853130595e-05
-3.75318268139641e-06
-6.29772515765261e-06
-1.68196059090816e-05
-2.23831120908591e-05
-8.07218842739753e-06
-1.40781784782931e-05
-1.98823154306567e-05
-1.6758153251532e-05
-2.29983932875114e-05
-1.67034790337082e-05
-1.75805063892659e-05
-3.2057770447085e-05
-1.81806430339929e-05
-2.51233087683625e-05
-1.55267057390215e-05
-3.38353847330302e-05
2.54682039006491e-06
-1.12532959836783e-05
-2.09370844957207e-05
-1.88090937516446e-05
-1.76605012034365e-05
-2.24860139947508e-05
6.84338588953266e-06
-1.61172284766197e-05
3.19940462265574e-06
7.75896362207354e-06
-2.33666283183566e-05
-1.35931131883584e-05
-1.21815235334638e-05
-2.58366092374232e-06
-1.16051132522193e-05
-1.50183316406362e-06
-9.03855086030385e-06
-2.25711998417053e-05
-1.60894848651095e-05
-2.18001366091854e-05
-1.71071264914574e-05
-1.57197954926949e-05
-9.80135744292905e-06
-1.15429458735333e-05
-2.93773821388523e-05
-1.93360070472422e-05
-2.58645196979653e-05
-2.88773592570333e-05
-2.06182791759427e-05
-1.60901225987787e-05
-1.35222100294807e-05
-1.21138653667773e-05
-1.82134763754312e-05
-7.44301368879409e-06
-1.40387928672427e-05
-2.43752674197322e-05
-7.56027729843908e-06
-1.14255524729973e-05
-1.5376121661367e-05
-2.1794591701141e-05
-1.78290784568055e-05
-1.4592347490135e-05
-3.36962371386458e-05
-7.77486282890183e-06
-5.17525803210597e-06
-1.20881690324385e-05
2.5866141546361e-06
-1.23554260519375e-05
-2.73690818495443e-05
-3.02838588477385e-05
-1.88582997528948e-05
-1.37364529578406e-05
-1.62633289299974e-05
-9.9834578962424e-06
-2.11074219647935e-05
-2.42602668332347e-05
-2.84151025104506e-05
-4.77301861953769e-06
-1.84078113434422e-05
-2.59036918150108e-05
-2.8373431327112e-05
-4.5310874020135e-06
-1.14434941914654e-05
-9.47719951753582e-06
4.36147014139625e-06
-1.14601508124518e-05
-2.00762636215951e-05
-2.1286316205016e-05
-3.0687993924166e-05
-1.48422944157724e-05
-1.51464095854273e-05
-1.58440523130353e-05
-2.86405629835754e-05
-2.12911927592247e-05
-1.00603018259507e-05
-1.55329858875438e-05
-2.38223545857513e-05
-1.3879803513333e-05
-1.82256603988393e-05
-2.38977780126126e-05
-9.67531729877606e-07
-2.59176969443195e-05
-2.20664793299048e-05
-1.293608458767e-05
-1.70156030487199e-05
2.92234947681059e-06
-2.1388767144573e-05
-1.4954452593812e-05
-1.38056745673566e-05
-2.24525514736885e-05
-6.886453179604e-06
-6.50741373932857e-06
-1.14218180624616e-05
-1.01069364909187e-05
-3.00470540658196e-05
-2.05803226864358e-05
-2.57621111535191e-05
-1.0482836680939e-05
-1.36250827965628e-05
-3.44222279868796e-05
-8.60404824569859e-06
-1.4275867972086e-05
-2.20319205314679e-05
-1.61431820021188e-05
-1.29576196914455e-05
-1.01771451267238e-05
-2.32860638958242e-05
-1.75012170682432e-05
-1.42224533342377e-05
4.16370343540869e-06
-1.2055530062317e-05
-1.77307577532304e-05
-1.09303459394904e-05
-3.22220593831695e-05
-5.31335461668712e-06
-2.51438962678742e-05
-2.73681272321266e-05
-8.95227470717198e-06
-1.55875024886198e-05
-2.35245755405248e-05
-3.14550218867325e-05
-4.62684257405394e-06
-1.49352734871188e-05
-1.34487135148356e-05
-1.47656496632126e-05
-8.80874551534274e-06
-2.138458087899e-05
-1.60696569650596e-05
-3.37950702783452e-05
-2.04316435694473e-05
-1.15817522648874e-05
-1.77766149800209e-05
-1.22003134969749e-05
-1.46460670649991e-05
-2.4344456668403e-05
-2.20142456230521e-05
-1.35674461337546e-05
-1.82021914995935e-05
-1.41586175023383e-05
-1.85644607645817e-05
-6.84452803297724e-06
-7.04822404971222e-06
-1.00932179143085e-05
-2.18960637275675e-05
-3.18540701737925e-05
-2.02828206813006e-05
-1.26402462745283e-05
-1.19561024753519e-05
-1.77924670107735e-05
-1.89379930466217e-05
-4.98931626187902e-06
-9.58200022039689e-07
-2.00293219524991e-05
-1.95953031639728e-05
-2.66520132960257e-05
-1.55668363945319e-05
-1.46959600195914e-05
-2.84577935055981e-05
-1.60076867944022e-05
-1.5784088295723e-05
-6.96011189388068e-07
4.10599575017156e-06
-3.74710308808263e-05
-1.5609351978299e-05
-2.39162645717305e-05
-1.89079668206077e-05
9.49468368222029e-06
-1.38470979242604e-05
-3.92456005619037e-06
-1.53517315907437e-05
-2.85584971603437e-05
-1.86032463716073e-05
-4.96438572305855e-06
-2.28877867755548e-05
-7.21243765977486e-06
-1.01031591061801e-05
-2.25235664404488e-05
-2.00709531101452e-05
-7.54647175753205e-06
-1.09278382711226e-05
-9.50460298705981e-06
-2.3038949710349e-05
-6.28869825242482e-06
-2.08472012334774e-05
-3.50828568068434e-05
-9.90314009331209e-06
-1.70203331107667e-05
-2.0833092013707e-05
-5.36489300992113e-06
-2.16283767176023e-05
-2.26550838497907e-05
-2.39253822046449e-05
-1.53027476953868e-05
-4.13660867969881e-06
-2.67598704552638e-05
-1.73666569518439e-05
-2.78289068422696e-05
-2.8971949836314e-05
-1.33527570467492e-05
-2.41594055515329e-05
-3.06355243324981e-05
-1.13920632107415e-05
-2.03543355124633e-05
-1.46022090201603e-05
-7.00830739074876e-06
3.4955334993061e-06
-9.66160184004851e-06
-1.40225022893989e-05
-9.68709952076471e-06
-1.55958005730475e-05
7.30984326008043e-07
-6.89696828820624e-06
-4.96780522057625e-06
-1.32099998840883e-05
-1.89743016799407e-05
-1.99211353348344e-05
-1.53569652172535e-05
-1.4152289577526e-05
-1.47383680257878e-05
-2.19815519670178e-05
-1.73077764158694e-05
-1.57167571668324e-05
-7.80661665728899e-06
-6.82840038734018e-06
-3.37130628193164e-05
-2.66739304858197e-05
-1.7926487916775e-05
-1.48027426667167e-05
-1.82757166455089e-05
-9.69949536153647e-06
-1.39587550578759e-05
-1.76836972876225e-05
7.52674302815655e-07
-6.40573702731777e-06
-3.85214583638132e-06
-1.89543296690989e-05
-1.6033049549236e-05
5.9491287848361e-06
-3.43330776083249e-05
-3.21062247282692e-05
-2.52546339482821e-05
-4.41817428254555e-07
-2.27593331029224e-05
-1.8579607139832e-05
-2.1315261365478e-05
-1.34146019705574e-05
-1.36882969116526e-05
-1.38546959734413e-05
-3.16159352058914e-06
-2.51725295923335e-05
-4.33276140419369e-06
-1.48806025843805e-05
-3.21100736471538e-06
-2.73539096579912e-06
-1.41846128089828e-05
-1.89127675643303e-05
-1.61525404823019e-05
-4.21343124255594e-05
-1.90932851761262e-05
-9.40119413439719e-06
-1.65915073388823e-05
-1.60244115969325e-05
-2.96968021216776e-05
-1.46268289406467e-05
-2.66726441520219e-05
-1.68518393880431e-05
-2.20343410167143e-05
-1.40012220606015e-05
-1.41256068126299e-05
-1.74605663561974e-05
-3.71354464454193e-05
-1.0569284652818e-05
-1.56315056622787e-05
-1.50905230815462e-05
-1.19784801155238e-05
-1.25589553065076e-05
-2.13771555113619e-05
-2.06484417274048e-05
-3.05710792960921e-05
-1.35418960173106e-05
-1.34506105819762e-05
-2.97636036567054e-05
-3.05558318339031e-05
-9.51510676722558e-06
-3.12267949951338e-05
-6.0840921674531e-06
-3.54212473631242e-05
-1.89859194568322e-05
-2.43179555269687e-05
-1.85245006575214e-05
-4.15908454499947e-06
-1.95279025690864e-05
-1.88497724401459e-05
-6.36474873873326e-06
-1.95113410774279e-05
-3.18923253054136e-05
-8.55946649959443e-06
-1.79499375321396e-05
-1.28929351412672e-05
-6.83319502543138e-06
3.9009304440496e-06
-2.12409913277153e-05
-1.69035368331609e-05
-5.64847006459733e-06
-1.16067537779326e-05
-9.32698660919953e-06
-6.70008138154256e-06
-2.09177799550104e-05
-2.61461241484182e-05
-3.53068153364961e-05
-2.1834543172311e-05
-2.51572131712378e-05
-1.6417757299206e-05
-2.25434694217327e-05
-1.86591110135876e-05
-1.21488994453867e-05
-2.05127881599457e-05
-1.29059416821112e-05
-9.93040006206822e-06
-4.2286920574795e-05
-3.31749632995223e-05
-1.73518659253546e-05
-2.79898420757541e-06
-1.62951249771639e-05
-1.18614845157625e-05
-2.36942212860033e-05
-1.44532611222891e-05
-1.45341559193101e-05
-1.86124496232333e-05
-3.20325867145867e-05
-9.81286412718759e-06
-2.39738867130142e-05
-1.36326477363411e-05
-1.9299424953629e-05
-5.28103417496291e-06
-1.6834616601492e-05
-5.26009226986074e-06
-4.53966155316321e-06
-1.34770788454804e-05
6.64457152742079e-07
-2.25940042431181e-05
-1.76804580592961e-05
-2.3485873542315e-05
-2.66721797706247e-05
-5.18271794265682e-06
-1.46122393107372e-05
-2.76802411786554e-05
-1.26539098517462e-05
-5.88420506276325e-06
-1.67382687459321e-05
-2.25460254524921e-05
-1.84354949896947e-05
-1.16504511638308e-05
-8.82474185689027e-06
1.20951948166978e-06
-2.23466594343488e-05
-1.93944942198038e-05
8.16043423445514e-07
-1.0227186721379e-05
-6.0900562329902e-06
-1.56441483113804e-05
-1.81845359357763e-05
-1.57460297599883e-05
-1.36626563528328e-05
-1.34768451511411e-05
-2.0621555933147e-05
-1.83656023627309e-05
-2.40802210786288e-06
-1.24616880642025e-05
-2.46756645544879e-05
1.02254836180262e-05
-7.18549957671151e-06
-2.98378137999999e-06
-4.3466183948275e-06
-2.45802894924381e-05
-7.58551288306175e-06
-1.1795014622965e-05
-1.81200333903007e-05
-7.71198042673491e-07
-2.32767673665386e-05
-1.6848789982138e-05
-1.5305321938718e-05
-1.89832336296693e-05
-1.31294570914399e-05
-1.90626488997218e-05
-1.78810038947402e-05
-3.24304191622831e-05
-4.2267978366974e-05
-1.06494458473513e-05
-9.2097495019497e-06
6.55893025458128e-06
-2.7287280771806e-06
-1.81689907212438e-05
-2.33203416082969e-05
-7.52786471234515e-06
-2.54157207085293e-05
-8.89853167154475e-06
-1.4578604505572e-06
-1.02638247117704e-05
-1.14713479976165e-05
-1.15612835187101e-05
-2.77441671414508e-06
-1.02723812949502e-05
-2.04380488256e-05
-2.37030833269231e-05
-1.157430553631e-05
-3.31314766923705e-05
-2.25512886359146e-05
-1.51596640286853e-05
-2.35845027589818e-05
-1.85402034882702e-05
-3.2732374138063e-06
-2.48361380111498e-05
1.04229228227366e-05
-5.71703277036973e-06
-1.32899920465157e-05
3.68141686353244e-06
-2.4654696978836e-05
9.91214428197404e-06
-1.39100198565136e-05
-2.5364820626414e-06
-9.93055389349339e-06
5.00222459480315e-06
-1.93628708938932e-05
-1.74644352470591e-05
-1.92526548851161e-05
1.38056836417972e-06
-2.31991491780285e-05
-1.46279297036458e-05
-9.08348632609478e-06
-2.10070457646177e-05
-5.20199366078844e-07
-2.51374108880038e-05
-4.83282645827589e-06
-3.16495300129744e-05
-2.01016980253373e-05
-2.92102428170083e-05
-2.27212594251762e-05
-4.43981341675009e-07
-5.73935128925104e-06
-1.74995345256475e-05
-2.76504521425943e-06
-3.01302517248274e-06
-1.95620655175059e-05
-2.07278381054885e-05
-7.00999405158918e-06
-2.45724253772566e-06
-2.14648735442073e-05
-1.8360243175992e-05
-2.25365008570015e-05
-1.62961212507772e-05
-2.61504208597416e-06
-3.35292911856665e-05
-5.87802233668018e-06
-7.0601432704612e-06
-1.11690537845561e-05
-1.02341638736804e-05
-3.14043966918147e-06
-3.15744876396524e-05
-1.58074531664096e-05
-1.54257772701719e-05
-3.54954721308474e-05
2.96918549952632e-06
-1.62484042142795e-05
-2.89312434574773e-05
-1.26544239394635e-05
-1.59742552744289e-05
-2.38161958395289e-05
-1.2922011676769e-05
-1.63716007086009e-05
-1.28469517450609e-05
-3.45536651785686e-05
-1.80931296688003e-05
-9.98921678244872e-06
-1.83327415264814e-05
3.38665793065891e-06
-8.78905657054228e-07
-2.28933172704334e-05
-1.14481762015989e-05
-6.79381466155371e-06
-2.41517727374096e-05
-2.02262743480621e-05
-2.51372817086676e-05
-1.61272603783417e-05
-1.33282146824711e-05
-5.80306127684164e-06
-1.57040378351501e-05
-1.63005730864043e-05
-2.54262883860733e-05
-2.35748145810696e-05
-9.43757256385142e-06
-1.92784394603213e-05
4.86345819462957e-07
-2.01438004721383e-05
1.2211111108317e-06
-8.56229960341982e-06
-2.50782786311897e-05
-1.56646854933126e-05
-1.74468858841102e-05
-4.44455937727134e-06
-2.57478746093407e-05
-3.37291927842026e-05
-2.52943887890638e-05
-2.08834078032713e-05
-2.95546917781806e-05
-1.348004975824e-05
-2.55840267428934e-05
-2.77040164142529e-05
-5.62294487911089e-06
-9.13447539033838e-06
-6.89400907546913e-06
-6.81662936514051e-06
8.91718070574541e-08
-2.85467966585629e-05
-2.94289378405029e-05
-1.93328473822259e-05
-2.70274128855745e-05
-2.04637514621479e-05
-2.7673304262587e-05
-2.93073274367674e-05
-1.06102906544471e-05
-1.15204167134632e-05
-2.52425887514988e-05
-5.96993447839241e-06
-1.4580364405751e-05
-2.13056956951529e-05
-1.15459296228521e-05
-2.62986204178365e-05
-2.23314936438823e-05
-5.71244537977866e-06
-4.54754843223928e-05
-2.3901329057771e-05
-4.85353762888056e-06
-1.91575933692185e-05
-1.85097984865241e-05
-6.98023667010702e-06
-3.32364864951295e-06
-1.31083956348497e-05
-1.1589194861672e-05
-5.46225445056751e-06
-2.5702418955285e-06
-2.37702761453745e-05
-1.9078509025419e-05
-1.25392756064798e-05
-1.39487602862335e-05
-8.86062470513775e-06
-3.13371196429881e-05
-2.38560866947118e-05
-4.83941828199922e-06
-1.1816630727226e-05
-2.35465400876979e-05
-1.13516827003618e-05
-2.45529741409196e-05
-1.32002923224222e-05
-1.56749300184386e-05
-8.78127782529222e-06
2.81762617537382e-07
-1.25837616419384e-05
-3.13257465591612e-05
-7.75373048381648e-06
8.89550421719529e-07
-1.17966986193389e-05
-2.21699283534141e-05
-1.1611139790131e-05
-1.49873052304781e-05
-1.94414041762851e-05
1.57487528430648e-05
-2.47639136991873e-05
-8.0921713749094e-06
-1.60090131936032e-05
-5.46362719067733e-06
-1.82084631358051e-05
-1.60136057570684e-05
-7.3540856596143e-06
-1.08274511444546e-05
-4.83916688900765e-06
-1.94539627912262e-05
-1.09546019794007e-05
-1.76044721950642e-05
-2.31979709329592e-05
-1.52103251793987e-05
-3.71069358680299e-06
-1.76807484230507e-05
-2.03595972280241e-05
-2.56349355830328e-05
-2.6770301851536e-05
-2.20993474839462e-05
-2.07206744244862e-05
-2.4943292844561e-05
-3.93595104062808e-06
-2.35764248154357e-05
-1.49018600165405e-05
-5.19600479826786e-06
-2.5448542045314e-05
-3.57319562293994e-05
-1.06277520168448e-05
-2.4092299820225e-05
-8.96857638224952e-06
-9.02104463011385e-06
-2.44148078189094e-05
-3.20211840989646e-05
-3.19764416056702e-05
-1.66405681581359e-05
-2.74424485457798e-05
-1.12130953284747e-05
-3.38244204991558e-06
-1.26912926948999e-05
-1.88001608812866e-05
-1.12764079908023e-05
-1.08173625629366e-05
-1.4520255324515e-05
-1.73569131168286e-05
-4.97420052259024e-06
-1.7483134510335e-05
1.83918376133107e-06
-2.31918065815666e-05
-1.34030620940942e-05
-2.90108411109484e-05
-9.82423022577889e-06
-2.83480796937198e-05
-8.3201298537714e-06
-2.49064106751824e-05
-1.92934627184144e-05
-2.75707713386027e-05
-1.64715009036175e-05
5.04189090035017e-06
-2.86019292690453e-05
-5.6299936280108e-06
-1.1317752238009e-05
-1.24326735692578e-05
-8.83321997835028e-06
-4.06376396038831e-06
-2.25205250828538e-05
-9.3099093942622e-06
-9.40812549802036e-06
-8.85735793326712e-06
-6.17086062037255e-06
-2.89980717454741e-05
1.04326519726155e-06
-9.24400311966912e-06
-2.52660239265772e-05
-6.85437625428614e-06
-1.87872864290944e-05
-2.8125142247292e-05
-9.74304748890966e-06
-2.72467493427908e-05
-1.37190642449371e-05
-2.55664776949045e-05
-2.87753310438934e-05
-7.33829328343985e-06
-4.70834707805729e-07
-5.04400316071997e-06
-1.35184080636262e-05
-2.4361546625176e-05
8.09055487255972e-06
-2.05460265184724e-05
-1.67033384858332e-06
-6.49523700003074e-06
-8.97740555251335e-06
-6.74025020796659e-06
-3.74352132771114e-05
-1.83479390410827e-05
-1.07546322894466e-05
-1.65044207743411e-05
-1.27612161658682e-05
-1.95891350227645e-05
-1.41155896490445e-05
-2.58432569773887e-05
-1.43814759481156e-05
-3.36231456735243e-06
-2.91572885801395e-05
-1.13790132802801e-06
-1.24798878372351e-05
-2.51184757633004e-05
-2.85361889046545e-05
-5.56147716482087e-06
-2.19645875763179e-05
-2.24762243995223e-05
-1.99059506867038e-05
-1.6593575405298e-05
-2.16901540655534e-05
-3.3435539740573e-06
-2.88140507390572e-05
-2.90163788192869e-05
-5.42728697725943e-06
-2.46177473307525e-05
-1.67583768776355e-05
-1.22454694518202e-05
-1.3466215743657e-05
-1.18590669016923e-05
-5.50840252639457e-06
-1.07153698895052e-05
-2.24923828440408e-05
-2.40988385643635e-05
-2.72911207362299e-05
-8.12543308166229e-07
-2.75521625627057e-05
-1.90616424858526e-05
-2.28033389824551e-05
-1.18452557031098e-05
-1.6610694689796e-05
-2.50181890583837e-05
-8.98446079962151e-06
-3.4524013215235e-05
-1.01412143711366e-05
2.05227927927246e-06
-2.55734878489855e-05
-2.94671062535103e-05
1.4258563515195e-06
-9.35720417246108e-06
-3.45857937207164e-05
-7.64907473681297e-06
-1.14068444824224e-05
-1.71317297455426e-05
-4.18502169494493e-06
-4.32340835194468e-06
-1.25488048317069e-05
-1.66644298843627e-05
-9.93622719375589e-06
-1.5227065101119e-05
-1.17521404392915e-05
-1.04535684632297e-05
-1.29190078078413e-05
