# Supplementary material for: Research on computational propagation and identification of mine microseismic signals based on deep learning
Source: PLoS One. 2025 Oct 22;20(10):e0334641. doi: 10.1371/journal.pone.0334641 (PMC12543183; doi:10.1371/journal.pone.0334641)
Supplement: S11 Data — (ZIP) [file pone.0334641.s011.zip › 000101100002735.xlsx_0.txt_24.txt.txt]

-1.91816641684847e-05
-1.43146672454052e-05
-2.59271717101806e-05
-6.04569306745849e-06
-8.35178757570772e-06
-2.69203395099917e-05
-1.63351480246992e-05
-1.4889496442816e-05
-2.57694440219712e-05
-2.05655770693211e-05
-1.49208939383044e-05
-2.88292257110289e-05
-3.53907281171057e-06
-3.30460934341452e-06
-7.30421891575256e-06
-1.50028355419443e-06
-1.7876108807035e-05
-7.01549862208058e-06
-1.79573071933045e-05
-8.80444960637362e-06
4.44099992595512e-07
5.15796551784283e-06
-2.16643714096774e-05
-2.5963384363202e-05
-1.95502598547222e-05
-1.03417991638305e-05
-1.73801415436922e-05
-2.56390691352065e-05
-3.42821766663238e-05
1.8225436450821e-06
-4.58838348459626e-06
-1.85910825391178e-05
-6.01424775273053e-06
-1.57898155329455e-05
-1.43226004209779e-05
-7.20674483514593e-06
-1.43841458575954e-05
-2.15419768268777e-05
-2.15187637874896e-05
-1.31784468167599e-05
-6.18376132481621e-06
-1.48507824344778e-05
-2.24593977246436e-05
-3.09296690161119e-05
-2.24553105326465e-05
-2.33047876240663e-05
-1.54403520135834e-05
-1.82613697968987e-05
1.40761978457705e-06
-2.01437564118188e-05
-1.35249751981067e-05
-1.01808661633764e-05
-2.1245148832378e-06
-1.78155608046009e-05
-2.69344914159627e-05
-2.41853283103557e-05
-2.44571552213097e-05
-2.25623887143355e-05
-2.70126278766133e-05
-2.463622965863e-05
-2.04321905769928e-05
-1.25339359457361e-05
-1.17480168091848e-05
-3.00357001961074e-05
-2.74718043805691e-05
-1.31368049528994e-05
-1.44366578721042e-05
-2.14815588669718e-05
-1.68659995932379e-05
-8.2306378795626e-06
-8.70132646679664e-06
-6.71625190072487e-06
-1.54974436360233e-05
-1.19919940937766e-05
-1.5119303515743e-05
-1.31924394557242e-05
-7.0953619997951e-06
-1.78587934665318e-06
2.12753864664607e-06
-1.87986900305201e-05
-2.60800991602208e-05
-2.34539804571489e-05
-1.42961493991791e-05
-2.9362625081728e-06
-7.69842523344813e-06
-1.10490564411419e-05
-2.3715350664741e-05
-1.47804588445379e-05
-7.15985924419326e-06
-1.15553699996386e-05
-7.15270216268122e-07
-4.83626231549517e-06
-4.18414328926039e-06
-2.01057645716721e-05
-7.48844351200155e-06
-9.81499374113331e-06
-1.21139621008678e-05
-2.31817787287912e-05
-1.74743334093984e-05
-1.70999012084583e-05
-1.14994105597547e-05
-1.05462054134312e-05
7.21925663826689e-07
-1.73191053855321e-05
7.74782128674995e-06
-2.01416673802495e-05
-8.17126784083149e-06
-1.59474186856503e-05
-7.77632174975391e-06
6.99123067036111e-06
-1.037494908897e-05
-2.46476506575462e-05
-2.12501282130182e-05
-3.95743896900226e-07
-3.90654440563678e-06
-2.87467453752306e-05
-1.18078853936431e-05
-1.40195684105745e-05
-1.35880050997879e-05
-1.37458635111383e-05
-9.07857465211986e-06
-2.53352423842099e-05
-1.50997633241341e-05
-1.68715715666609e-05
-2.3157478329291e-05
-1.04646770381619e-05
-1.39429039809281e-05
-8.74084922078404e-06
-1.29134669096905e-07
1.26036591509762e-06
1.3284740096479e-06
-2.79322037651297e-05
-1.54737380648716e-05
-1.64251800780775e-05
-2.05347897295311e-05
-1.14925437756141e-05
-1.8762831083895e-05
-2.41633720315919e-05
-9.19830822591117e-06
-2.22088911976721e-05
-5.21686701019273e-05
-1.59302539638831e-05
-6.0883234400772e-06
-1.75830580571447e-05
-9.16287279361792e-06
-2.01725885652192e-05
-1.23940942843947e-05
-1.92442085739429e-05
-1.64209554730285e-05
-1.54819600541989e-05
-4.54986213991614e-06
-1.206580788452e-05
-2.66737520443731e-05
-7.69477744357796e-06
-1.46147535473901e-05
-1.69846379286296e-05
-4.33685222001843e-06
-1.90371964154891e-05
-8.46593512991739e-07
-1.07875463593624e-05
-2.58474291485207e-05
-2.26941072566088e-05
-1.43170236039315e-05
-1.43502581845667e-05
-8.30428226701376e-06
-1.62468300764209e-05
-2.02660600619829e-05
-9.96399302713382e-06
-9.26399210840859e-06
-1.93672254854097e-05
-1.59076656665108e-05
-2.55434741351908e-05
-2.0551125693527e-05
-3.03579379133233e-05
-1.69821172873463e-05
-1.02012920314521e-05
-2.14760544550451e-05
-1.15981276225749e-05
-1.42534655415807e-05
-2.6280067937839e-05
-2.9022780224076e-05
-1.64412849571452e-05
-1.97357967068473e-05
-1.30608923273849e-05
-9.07886738224527e-06
-1.90140965405389e-05
-1.85876132857323e-05
-2.50503509909842e-05
-1.22116276870328e-05
1.0122769611226e-06
-2.90858722910515e-05
-1.50105995881293e-05
-1.02510622251605e-05
-1.18755600054512e-05
-2.24797443658342e-05
-1.37642769698268e-05
-1.8522303938205e-05
-3.23155349655604e-05
-2.21315754635785e-06
1.28538001514368e-05
-1.61743759677986e-05
-1.26762642726784e-05
-8.63853307962804e-06
-3.53949393453339e-05
-7.28739227682445e-06
-8.01338635739277e-06
-2.54473827085076e-05
-8.4025606153669e-06
-1.47115783116742e-05
-1.97916050720271e-05
-1.94357007321092e-05
-2.75209457500766e-05
-1.13784844109331e-05
-6.96978113329065e-06
-1.88147737856273e-05
-2.15195765522487e-05
-1.44094115020674e-05
-3.24073458771768e-05
-3.00707707726874e-05
-1.11129166191357e-06
-1.24578228450416e-05
-1.36570283365308e-05
-2.38772991608481e-05
2.38592304369574e-06
-6.60674882455728e-06
-1.99321295227246e-05
4.82882637683343e-06
-7.64181251465097e-06
-4.09221600668202e-05
-1.68602572313685e-05
-1.21888270913402e-05
-3.65954671577218e-05
-5.36778979343827e-06
-2.86758290127441e-06
-2.12113623606431e-06
-3.14881959763581e-06
-2.74121857344625e-05
-1.28941674940592e-05
-1.49527973705786e-05
-3.66686437818814e-05
-1.4780257268466e-05
-2.07645790756037e-05
-2.51295447343602e-05
-1.70751957241362e-05
-7.38625450894093e-06
-1.79972932231226e-05
-3.19295425653779e-06
-1.62929607195533e-05
-1.21092089710541e-05
-1.03464523667633e-05
-2.38496840106902e-05
-3.0515120176263e-05
-1.33063502864846e-05
-1.69421024995178e-05
-3.73682429740656e-05
-1.02386441462973e-05
-1.88291743480145e-05
-2.35085202822023e-05
-6.76833772631565e-06
-1.66119648775781e-05
-1.30376887131072e-05
-1.72110581648911e-05
-8.42757527395438e-06
-9.31749591447479e-06
-2.17212611563556e-05
-2.74718745652352e-05
-1.27409043009148e-05
-1.43728485347659e-05
-1.6772168329831e-05
-1.67769735330104e-05
-2.43194576436198e-05
-4.4461314932694e-06
-1.18143831584616e-05
-2.74664655324369e-05
9.97102677505819e-06
-2.19405410452558e-05
-2.47705751123361e-05
-1.983510806565e-05
-1.6524648019917e-05
-9.98124397942089e-06
-1.58877116100565e-05
-1.43395267531993e-05
-2.25753736021119e-05
-2.21111815716248e-05
-1.85675266042411e-05
-1.89124327252962e-05
-6.80240653925326e-06
-1.62490472016443e-06
-4.76364383062661e-06
-1.46800407865136e-05
-1.26067828632025e-05
-1.67060677337066e-05
-2.7643693312868e-05
4.26044120148264e-06
-1.22467846105072e-05
-9.88518592317564e-06
-1.97757726388606e-05
-2.77765838611279e-05
-2.62423849811011e-05
-5.30670961022853e-05
-1.89058554858122e-05
-2.13200177175935e-06
-1.9504455713133e-05
-1.02581119928356e-05
-1.51748540213308e-05
-1.67420327918908e-05
-1.94553868704196e-05
-2.47884615280599e-05
-1.2050754541027e-05
-1.55272356024997e-05
-5.6229174449966e-06
3.33104308746588e-06
-1.76393355649109e-05
-2.66609276707308e-06
-3.06175062254806e-05
-1.0329235506245e-05
-2.70986258210712e-06
-1.73952788660171e-05
-1.53149063129164e-05
-8.19776759880929e-06
-7.45173129132324e-06
-1.09946397394455e-05
-3.65174288362389e-05
-3.32642200145051e-05
-1.80061496442227e-05
-2.41550499737471e-05
-2.40797120199454e-05
-2.0613906244649e-05
-2.87535591962424e-05
-2.6837655562388e-05
-1.62017560917434e-05
-1.60881373831121e-05
-1.81034887668793e-05
-1.75034318618154e-05
-9.44914942845598e-06
-1.51072686666828e-05
-5.76569700815367e-06
-2.66669807397195e-05
-1.59617278369378e-05
-1.52233898343404e-05
-2.86968797514893e-05
-1.72944778976273e-05
-2.24468979084859e-05
-2.37372714271901e-05
-2.56967760655291e-05
-2.30735309148308e-05
-1.65889796142838e-05
-2.53299076246399e-05
-3.41463133989443e-05
-1.84519954857222e-05
-7.73255709261236e-06
-7.97862212931397e-06
4.91274663983888e-06
-2.06588813010109e-06
-2.93464122003831e-05
-1.71480435654268e-09
-1.25261519264444e-05
-1.28946321815247e-05
-1.96800093970364e-05
-1.5848044956884e-05
-1.72020963377758e-05
-7.45487972357383e-06
-1.35812674620467e-05
-1.27396045173619e-05
-2.69425632460648e-05
-1.88501151329971e-05
-1.23147392574822e-05
-3.60576988787131e-05
-2.41451611940474e-05
-3.47079031876371e-05
-1.48027542768091e-05
-2.09193397253622e-05
-7.35048209356631e-06
-3.8225594956987e-05
-1.14968116005644e-05
-2.94034885509058e-05
-1.33650627981807e-05
6.2009356044788e-06
-2.17420921923691e-05
-2.25642492675403e-05
-3.21288072783533e-05
-1.59236503016749e-06
-1.9741080918074e-05
-1.28072144194418e-06
-2.20964546433238e-05
-2.11461867049891e-05
-1.45963151346348e-05
-1.09045436209646e-06
-1.50080061458238e-05
-2.07414156798331e-05
-2.52277605655964e-05
3.1065079471578e-06
-2.46958172420246e-05
-2.22387146082164e-05
-9.98948277652464e-06
1.81721374411361e-06
-2.10726319769056e-05
-1.87739778650088e-05
-1.78113081055262e-05
-2.98138026646502e-05
-2.01285148976033e-05
-6.2756038437323e-06
-2.23535952888059e-05
-4.61991555690727e-06
6.09352063417797e-07
1.54492770502923e-06
-6.28836216854708e-06
-2.01387781507759e-05
-2.49221724834009e-05
3.47310473034756e-06
-2.5128859363913e-05
-1.15476980676128e-05
-2.52356173242811e-07
-3.92905637963883e-06
-1.37945114797984e-05
-1.34550754942633e-05
-1.31291882773836e-05
-2.20643265516738e-05
-6.58658547932503e-06
-1.67085624297725e-05
-1.15983629881204e-05
-1.79833075565247e-05
-1.69825066939859e-05
-3.06501129180747e-05
-2.24206894029375e-05
-1.93446187435593e-05
-1.88884833682131e-05
-2.36726458603404e-05
-1.06610741467394e-05
-3.04158895710859e-05
-8.88542551998776e-06
-1.83855637030207e-05
-1.73657625178502e-05
-1.22095742012388e-05
-1.58445132968024e-05
-1.73443814922997e-05
-2.54412133520884e-05
-3.36392553686651e-05
-1.98945508019321e-05
-1.95958963574816e-05
-9.73406771326776e-06
-2.28007218285542e-05
-2.98237185196749e-05
-2.67393687687004e-05
-2.05296559465773e-05
-1.36863540963314e-05
-1.15237115478014e-05
-1.20891819369598e-05
-8.38234627273894e-06
-2.71754880968462e-05
-1.5667889259255e-05
-3.76751240126493e-05
-1.5551347114662e-05
-5.44861469460661e-06
-8.17968870032578e-06
-2.91901356949596e-05
-2.72179081032983e-05
-2.02053462100546e-05
-1.59840981036353e-05
-2.60132605290207e-06
-1.31462631336402e-05
-1.02747733518233e-05
-2.21302254482099e-05
-1.61218342936308e-05
-8.6155837979408e-06
-3.27890658353512e-06
-1.68646897130823e-05
-3.97629594759342e-05
-6.09117388377181e-06
-2.1121443164585e-05
-1.57680715875601e-05
-2.50851262298027e-05
-2.07761919280301e-05
-1.87423886047618e-05
-1.74612564878828e-05
-3.58306064206992e-05
-2.68150054797382e-05
-2.3211705913418e-05
-1.1354201920917e-05
-2.52048972988895e-05
-7.0311418619557e-06
-7.89332733469656e-06
-1.78093030588015e-05
-4.67155893866388e-06
-1.65154852804312e-05
-1.39078991734338e-05
-1.3761781474216e-05
-6.66241288454961e-06
-1.42377592817142e-05
-2.09028273079423e-05
-1.06865449466645e-05
-1.74462267892572e-05
-6.44975732867481e-06
-1.25042651929875e-05
-5.48285822223438e-06
4.3280470523693e-06
-1.10963315004909e-05
-9.12835128272131e-06
-1.54351437507784e-05
-1.61477390015497e-05
-3.0634966408845e-05
-2.07627639638244e-05
-2.74064598053379e-06
-7.63970423145441e-06
-9.64374600286092e-06
-8.39626844476549e-06
-3.58347367898674e-05
-8.19822265790584e-07
-2.57559145483559e-06
-2.85633383765265e-06
-2.49859487978621e-05
-2.27116637399166e-05
-6.26532215259899e-06
-2.468783797814e-05
-1.95148958388738e-05
-1.37216859041923e-05
-1.06221451424145e-05
-1.34004373652292e-05
-2.64653775245673e-05
2.99155543762937e-06
-4.69766088610634e-05
-1.5121893638116e-05
-4.71327306390054e-06
-5.66789066340269e-06
-2.69701818385316e-05
-3.05357782673626e-05
-1.38036446137286e-05
-2.48036061228454e-05
-1.56094908866969e-05
-1.39421520903302e-05
-2.44855525942382e-05
-2.49313086894396e-05
-2.70686642656604e-05
-8.86613278554983e-06
-6.94281010322822e-07
-1.55274556176442e-05
-1.85983423979988e-05
-2.45571683340106e-05
-9.75820742917501e-06
-3.45651994621803e-05
-1.83113712268521e-05
-2.02539232115603e-05
-6.09903678978869e-06
3.88011807500887e-06
-9.60127612095435e-06
-3.72164114874728e-05
-2.02775926292737e-05
-1.09326916422238e-05
-2.92933284453162e-05
-1.15860642539618e-05
-2.96206753144083e-06
-6.31085688873827e-06
-3.38826504905096e-05
-1.8310787195157e-05
-2.60533477437856e-05
-2.74810045087331e-05
-3.15984103831957e-05
-1.04839686712888e-05
-2.34623573583551e-05
-1.70486518642665e-05
-2.60164267714897e-05
-1.93477680792901e-05
-1.72164188528966e-05
-1.07859048633109e-05
-1.73629709721581e-05
-3.22309195341815e-05
-1.4396213512426e-06
-1.78482839813391e-05
-1.72350892708633e-05
-4.49671444187704e-06
-1.68597187330841e-05
-1.3543964457437e-05
-1.1209491542662e-05
-3.02994558055742e-05
-2.37362573147838e-05
-2.11973763775346e-05
-3.02887493573595e-05
-1.23504435390069e-05
-1.64903243956759e-05
-7.52409485099507e-06
-1.6265269348101e-05
-1.57147458309132e-05
-1.23197120734889e-05
-2.29694926997888e-05
-1.11440355379836e-05
-3.49823385847426e-05
-2.32630982562318e-05
-1.08140790573293e-05
2.27913254798237e-06
-2.76301822451174e-05
-2.8990061724399e-05
-1.49745435253639e-05
2.42163999920835e-06
-1.24392950066585e-05
-8.2362912641597e-06
-1.84049870929423e-05
-1.44731193237015e-05
-2.21171536912059e-05
-2.55985680260767e-05
-2.24289866475147e-05
-2.26667273657982e-05
-1.4108050494024e-05
-1.77257405498345e-05
-3.86649515037554e-05
-1.23237442049178e-05
-1.65994320717019e-05
-1.00938273054809e-05
-6.76438246630876e-06
-1.30605228191229e-05
-1.91638302384212e-05
-1.9394735806562e-05
-2.21392421166549e-05
-1.59803355834752e-05
-6.61916749635983e-06
-7.84817434811041e-06
-1.44896073605404e-05
-1.54799806668534e-05
-2.19632370078305e-05
-1.22169520968389e-05
-3.02271352040639e-05
-1.81455379111026e-05
-1.77787704314756e-05
-1.72590436966345e-05
-1.88929186476731e-05
-2.9268072449452e-06
-9.50764395899465e-06
-2.49580690218222e-05
-1.67593493700626e-05
-2.41024859382162e-05
-1.70502217159522e-05
-1.02114640816908e-05
-2.79232418187749e-05
-2.63807550610668e-05
-1.84930418161558e-05
-1.52808732623981e-05
-2.16943118141823e-05
-2.60155851133547e-07
-2.80563475407404e-05
4.28833374945398e-06
-1.37917885904051e-07
-2.34184929234376e-05
-5.80197611338226e-06
-1.05535858835026e-05
-2.87539208232061e-05
-7.80398439477714e-06
-1.53505070968413e-05
-2.67503860186416e-05
-1.40099656417043e-05
-6.85723001515782e-06
-1.53215716861003e-05
-1.00363147596904e-05
-1.81912805529199e-05
-2.49444390111114e-05
-2.3672128059244e-05
-1.57066176735529e-05
-3.78028787834493e-05
-2.70446541851878e-05
-1.34520530335897e-05
-1.61102539144289e-05
-1.58447107449055e-05
-1.09508128424156e-05
-9.60568265562071e-06
-1.36467582365398e-05
-1.60742345072489e-05
-1.3606435630958e-05
-2.35754280686219e-05
-3.97031555389916e-06
-2.67017586158118e-05
-1.60657734799272e-05
-1.62455586696778e-05
-1.30431110419779e-05
-2.06845959649123e-05
-1.03462572799487e-05
-1.74581778281513e-05
-1.24063376035855e-05
-6.59296383591635e-06
-2.93173616868441e-05
-1.70574287565408e-05
-3.04293596879321e-05
-1.72484838018229e-05
-2.30651853968882e-05
-1.04165380841868e-06
-2.76541476358356e-05
-9.17243353516641e-06
-1.78133214055276e-05
-2.98093829455178e-05
-1.10371205044705e-05
-1.31761569180457e-05
-1.90061857407138e-05
-1.57887388484654e-05
-1.17776147826148e-05
-2.86481036516797e-05
-2.30195258597337e-05
-3.54754035543934e-06
-1.26713037450065e-06
-3.16234184879106e-06
-5.92434529366882e-07
-4.35922130469994e-05
-9.28787307100765e-06
-3.8916437098042e-06
-9.80258250647462e-06
-2.65015240005342e-05
-1.57850792365506e-06
-5.28080045441188e-06
-3.2112507377045e-05
-1.41559831151091e-05
-2.10154883036731e-05
-6.00756995831039e-06
-2.28256024372008e-05
-5.79917099070526e-06
-7.48146585698869e-06
-6.87877825520674e-06
-2.48680417454723e-05
-1.69427531975349e-05
-1.63118127214573e-05
4.1502547715321e-06
1.75643599451739e-06
-1.98027404202746e-05
-1.08825593658685e-05
-2.66356010386133e-05
-2.51179934115254e-05
-2.23935067326851e-05
-3.41027863203822e-05
-5.9638939696261e-06
-6.61028642462636e-06
-5.38889434183203e-06
-2.35363371543479e-05
-3.93715301303647e-06
-9.30387250164281e-06
-2.77395675102393e-05
-1.4129362906827e-05
-1.9344716356139e-05
-1.52433370487623e-05
-2.19536332200334e-05
-1.94037817239564e-05
-5.89421353272591e-07
-1.49139045865928e-05
-2.35524016619995e-05
-9.02270507198848e-06
-1.172138701198e-05
1.38455969563871e-06
-1.55526270559112e-05
-2.56475005257099e-05
-2.13831173132156e-05
-1.86194052377103e-05
-2.8565964582924e-05
-1.22913254419902e-05
-9.92665523309423e-06
-1.70541736856785e-05
-4.68537281207144e-06
-2.76898336237296e-05
-9.1346611758205e-06
-1.19077777625458e-05
-2.43246971879971e-05
-1.72747185892154e-05
-2.30486846539131e-05
-7.09878854302119e-06
-1.83294683488205e-05
-2.36853752221841e-05
5.02065302517468e-06
-1.34753926062082e-05
-1.85257838721661e-05
-4.41215993163081e-06
-5.969545590835e-06
-1.52443139342319e-05
-3.06356815611726e-06
-2.46228127841461e-05
-2.69889637207708e-05
-1.55598569783245e-05
-2.04079588982962e-05
-2.04171396793716e-05
-8.49668655598726e-06
-1.21835650017646e-05
-2.04381913683098e-05
6.28121691047281e-06
3.20662403576174e-06
-2.09136279455995e-05
-1.08082235944406e-05
5.56236836392445e-06
-3.27880213992427e-06
-1.91442484448513e-05
-1.51801178726692e-05
-3.72765292793577e-05
-1.80735159678135e-05
-1.9037227622519e-06
-1.42320279984771e-05
-1.40738547441962e-05
-1.38381617856999e-05
-1.42557636533883e-05
-5.43601798784138e-06
-2.41001923370263e-05
-1.99530219012948e-05
-1.90566758949244e-05
-1.02373292567086e-05
-1.58355349969499e-05
-1.09628136838927e-05
-1.47149980845577e-05
-1.44299639976866e-06
-2.91060902984872e-05
-2.6535572621006e-05
-2.59944366073173e-05
-2.05248026609329e-05
-2.02701544930887e-05
9.03470017036541e-06
-2.78432081222336e-05
-3.41898133290302e-05
-1.03831005673466e-05
-1.72697918308938e-05
-3.11328941135789e-05
-3.18113179764757e-05
-1.87344171871367e-05
-7.13275110315008e-06
-1.35994783966278e-05
-2.01045298017321e-05
-1.83389604688108e-05
-1.22705483935848e-05
-2.22588170912002e-05
-3.40544798106891e-05
-5.03863382887247e-06
-1.72309292206034e-05
-3.11326282219086e-05
-1.36462693023665e-05
-2.65293796035254e-05
-2.7571335385738e-05
-1.57910402873326e-05
-2.02326356412687e-05
-1.93895577684431e-05
-2.19111048194897e-05
-3.20667641359453e-05
-7.41504572450843e-07
1.95347104228201e-06
-3.2516447202882e-05
-3.30470088554721e-05
-1.63276834514024e-05
-3.23339995135153e-05
-2.65122774330717e-05
-8.18814084485156e-06
-3.05874264396498e-05
-1.89851477277705e-05
-1.0309276918541e-05
-2.02166732409449e-05
-8.94445272817502e-06
-1.87294642133507e-05
-5.84083322749798e-06
-1.26673555677431e-05
-2.00085899544385e-05
-2.08202481331833e-05
-2.52332654325388e-05
-1.61473493320031e-05
-1.1710123445307e-05
-2.92265022282329e-05
-2.23028492090976e-05
-2.16552561868541e-05
-1.81836224630375e-05
-8.67886213189021e-06
-2.55570510134271e-05
-3.61163122267794e-05
-1.22457709207084e-05
-3.11944233262426e-05
-2.88241875275925e-05
-1.32526978889502e-05
-1.78987525980648e-05
-1.12795178265735e-05
-2.81233153136217e-05
-2.54688027687913e-05
-2.35568421269716e-05
-2.7019393336045e-05
-3.62430578100642e-05
-1.53523575969485e-05
-2.61646180632111e-05
-2.31068221467065e-05
-7.20773766298515e-06
-1.77733022631233e-05
-4.30203320511648e-05
-3.67064437715698e-05
-1.83245050482004e-05
-8.50287586194494e-06
-1.75165492932784e-05
-2.39373119380333e-05
-2.44110981899515e-05
-1.30602760388379e-05
2.12900716274972e-06
-2.23936907153879e-05
-2.26120817802957e-05
-5.82002581994909e-06
5.97428867262606e-06
-2.18470695550516e-05
-1.40448244162967e-05
-4.10140070699285e-05
-2.09505205715292e-05
-1.12787361873786e-05
-2.79710209713479e-05
-2.24025174146661e-05
-1.74352977502327e-05
-1.14840923812068e-05
-1.51390964510137e-05
-2.124305676563e-05
-2.32328484009493e-05
-7.48217786312123e-06
-1.66659464402471e-05
-3.44459336391186e-06
-1.06858764388702e-05
-7.14337255244156e-06
-2.37082659874541e-05
-1.83892015345075e-05
-1.10020494850346e-05
4.93784795996965e-06
-1.64938553881225e-05
-2.54842333828485e-05
-2.0857424787064e-05
-1.55756816801444e-05
-1.33207943568503e-05
-1.44894841364691e-05
-2.11919792423732e-05
-1.49564568249427e-05
-1.2330636097978e-05
-2.31010882860803e-05
-1.12725583973079e-05
-3.03862630889233e-05
-2.38682912149314e-05
-1.29906382717139e-05
-2.22511591751499e-05
-1.08496138705127e-05
-1.79978472964615e-05
-1.5020832040089e-05
-2.77641623714453e-05
-1.66013679210354e-05
-1.36906005390023e-05
-2.11518979873891e-05
-2.6115796038626e-05
-2.95550686798972e-05
-1.43203751971504e-05
-3.91308225347191e-06
-1.88338512839417e-05
-3.35718491734371e-05
-1.21320529152203e-05
-2.03942080992007e-05
-2.08412643409873e-05
-1.74433754644449e-05
-2.52678268089708e-05
-4.94483769420735e-06
-1.40813723068918e-05
-8.40152909383135e-07
-1.65548612257201e-05
-8.5385322065137e-06
6.06599460109975e-06
-3.8550183023666e-06
-4.65582690525539e-06
-1.4925837269178e-05
-1.46027973149642e-05
-1.62981184573135e-05
-7.56388079725177e-06
-9.31981100509985e-06
-2.58938397927227e-05
-1.10164955941107e-05
-1.15091146095787e-05
-1.86535758330089e-05
-3.10727148827623e-05
-2.68817536516333e-05
-2.20141477853294e-05
-2.05190705610488e-05
-9.2112328695237e-06
-1.45020891536592e-05
-7.4512997345323e-06
-1.14647250453857e-05
-3.22359092295544e-05
-1.96060343117247e-05
-1.76767802340633e-05
-2.62284433405078e-05
-1.08883129281169e-05
-8.22118596061012e-06
-2.62824711629187e-05
-1.98195116067165e-05
-2.97680681166411e-05
-2.13283297431536e-05
-3.05829961165668e-06
-1.3939500118514e-05
2.70304695308793e-06
-7.3466400372203e-07
5.34527469580246e-06
-1.97616398022244e-05
-2.21565312933386e-05
-1.33998975784313e-05
-2.6600895401524e-05
-3.62635125827307e-05
-1.34638363641814e-05
-3.22354864925086e-05
-3.68808891628459e-05
-8.46101490735529e-06
-2.15389571897944e-05
-1.80215989934667e-05
-3.11202890526496e-05
6.91088170928177e-06
-1.09431469295011e-05
-4.70949998831028e-06
-1.41287657959159e-05
-2.40197719468105e-05
-2.09605359765209e-05
-1.85920499279847e-05
-6.61868066996006e-06
-1.05709497533831e-05
-3.66781587599264e-05
-4.92564568964428e-06
-2.58802696923125e-05
-2.67110398741573e-05
-1.21966636730474e-05
-2.2658618071416e-05
-2.84665080844284e-06
-7.36240500241266e-06
-3.24813091161548e-05
-9.7814391923921e-06
-1.70778462583533e-06
5.50070321221129e-06
-1.16784406765273e-05
-2.70878985660449e-06
-9.67493808181663e-06
-3.41634370956492e-05
-3.03356968755207e-05
-6.37422733812325e-06
-1.75598452938846e-05
-1.74743072692331e-05
-2.3277672120013e-05
-9.26467408035484e-06
-7.60154998422105e-06
-9.04759472781311e-06
-2.33886283607205e-05
-8.60309005996349e-06
-2.01018550984806e-05
-2.55800900375684e-05
-5.07093153644704e-06
-1.26320647210622e-05
1.68375752623792e-07
-6.220934197578e-06
-1.55988916291235e-05
-1.30207754130891e-05
-9.16321643281903e-06
-2.34714538674692e-05
-8.17650953555103e-06
-8.56006592853427e-06
-3.46901830188151e-05
-2.53794732735899e-05
-1.70360263490543e-06
-4.86413314746415e-06
-2.07453260917272e-06
-2.27480027781545e-05
-1.76062378003445e-05
-4.68524385378766e-05
-4.16257482527212e-05
-2.03320802634955e-05
-1.13719982606344e-05
-1.82817701813608e-05
-1.00588499170087e-05
-1.49640499913938e-05
-1.71569653651786e-05
-1.02351389586622e-05
-4.63499759314178e-06
-1.81751815923616e-05
-1.33431787403631e-05
-1.8212111011654e-05
-2.14970998829561e-05
-2.31537082226015e-05
-2.37998646065332e-05
-9.11971437080016e-06
-2.59739660792922e-05
-1.00412374544454e-05
-2.06948597147353e-05
-2.73291988197942e-05
-1.68590383010198e-05
-1.73565251121831e-05
-1.82941172945898e-05
-2.6542463322422e-05
-2.07818466709821e-05
-5.75978130822124e-06
-1.7105052386579e-05
-1.4427572179386e-05
-1.18270074141362e-05
-3.302696272301e-05
-1.56154871664817e-05
-1.33921258534289e-05
-1.94794175161437e-05
-5.25413505537437e-06
-1.06431205016722e-05
-1.80599127108347e-05
-1.0725950564312e-05
-8.80675123916754e-06
-3.04403864465588e-05
-1.23610520506922e-05
-2.62509528022e-05
-2.83209876251175e-05
-2.01408378273969e-05
-2.71383543722009e-05
-4.0773937916129e-05
-2.78524180512308e-05
-1.26579936147008e-05
-6.52397913358753e-06
-1.90977403723446e-05
-2.42851624730568e-05
-1.11187813715627e-05
-2.01050766594871e-05
-1.8852301731799e-05
-7.94910439856622e-06
-7.85441918129225e-06
2.52550708961556e-06
-8.08040206204022e-06
-1.30713542875125e-05
-2.06202602601546e-05
-5.93387800343907e-06
-1.203908486812e-05
-5.68010408446839e-06
-2.52214721348945e-05
-2.01426048765805e-05
-1.74839143138693e-05
-8.34809014542991e-06
-1.08393967494597e-05
-1.2010443138067e-07
-2.8757129982298e-05
-7.19779752591294e-06
-2.40433878933654e-05
-8.62296675928354e-06
-6.62882627870402e-07
-1.66193117931281e-05
-2.40421855665992e-05
-3.32490763013662e-05
-1.94254192400816e-05
-2.00870170206168e-05
-3.05675550540667e-05
-1.65990042388231e-05
-5.53158302914036e-06
-2.68411912090035e-05
-3.21559223686176e-05
-1.1025024219372e-05
-2.01623961255108e-05
-1.82223889310345e-05
-1.36319833856093e-05
-2.53785796667372e-06
-1.3532383586209e-05
-1.05842822874162e-05
-2.29959606697661e-05
-1.9670316886962e-05
-1.88183900481937e-05
-6.77938748693363e-06
-1.97118241830804e-05
-1.93775942978671e-05
-1.32091584461205e-05
-1.101026303211e-05
-2.62084648093178e-05
-8.5284520883429e-06
-1.65186439934603e-05
-2.39389680530745e-05
-1.90760100430625e-05
-1.13139132616142e-05
8.29764567757499e-07
-2.22002920834079e-05
-1.45891310969898e-05
-2.67736332126792e-05
-7.98425205747635e-06
5.56627678079874e-06
-1.53041373630101e-05
-7.81988989694435e-06
-1.53449112239531e-05
-1.94088630644429e-05
5.06808076180308e-06
-1.06245251149276e-05
-1.69890778425872e-05
-3.04446852493622e-05
-4.90624361093239e-06
-1.16613722916088e-05
-2.05066879528516e-06
-1.5530193819192e-05
-2.54961786636765e-05
-9.88490607423056e-06
-1.05073212269596e-05
-1.75646406576596e-05
-3.14438567122938e-05
-2.08043836953542e-05
-2.45755929090114e-05
-4.21245957483245e-05
-1.53762516458509e-05
-2.27864882510867e-05
-2.14737083753667e-05
-2.55978309707811e-05
-2.59126134184188e-05
-1.15605234010994e-05
-2.05717815890044e-05
-1.20537875875165e-05
-2.95896815235566e-05
-1.93402144232851e-05
-1.49747906814279e-05
-8.76741123011588e-06
-1.8673950003713e-05
-1.85253822065635e-05
-1.87025970090101e-05
-2.38875875336998e-05
-1.14182098997642e-05
-4.00775269376285e-06
-2.36434652784168e-05
-1.18254746487074e-05
-2.90525671362275e-05
-1.34861513363286e-05
-3.50044149454354e-06
-1.13555404232403e-05
-1.81799599069986e-05
-6.31817299157211e-06
-1.92095489640598e-05
-5.02471355810647e-06
-1.26748086083889e-05
-8.98942461270064e-06
-2.75394259777989e-05
-1.551363749705e-05
-6.70199558114778e-06
-2.6305534153328e-05
-2.75299534329704e-05
-1.54548107072006e-05
-1.24987110300885e-05
-2.41024112124177e-05
-2.66632172848944e-05
-7.78871804358475e-06
-9.81330972798389e-06
-2.54875767365502e-05
-1.81709919918623e-05
-2.90968206813521e-05
-1.07385889877096e-05
-8.99008004989031e-06
-7.53635409898035e-06
-9.37683272880334e-06
-7.40015365487311e-06
-3.39928489128858e-05
-7.79676136286374e-06
-1.62921701799977e-05
-1.85473911951504e-05
-2.07106293769254e-05
-1.14931819664797e-05
-5.16225980048121e-06
-3.465903959469e-05
-2.02939209760332e-05
-1.81302090236887e-06
-3.28531604173021e-05
-1.83547497687157e-05
-1.24014952548678e-05
-8.86692689599297e-06
-4.58969037099949e-06
-1.63748976464337e-05
-2.43317888493723e-05
-3.83796758917813e-05
-3.74067378835875e-05
-2.43809522453544e-05
-2.23769260426613e-05
-1.81821014568628e-05
-2.31302570613863e-06
6.07005345459632e-06
-1.98743921512094e-05
-1.88571343159593e-05
-3.68766963010155e-06
-1.12270765114142e-05
-1.52145988085489e-05
-1.36759881422583e-05
-2.32369655212866e-05
-5.44783583327015e-06
-5.24972453307056e-06
-3.69495690857852e-05
-3.30335414446586e-05
-1.11090297013557e-05
-2.40347514031819e-05
-1.20116033196799e-05
-2.05710184110765e-05
-4.18352735386236e-06
-2.14939303069199e-05
-3.25801173917734e-05
-2.02862074539057e-05
-1.7026256463639e-05
-2.22720142345097e-05
-1.63640736140769e-05
-9.26429834625373e-06
-2.08340055993139e-05
-8.32435620082741e-06
-2.51772877192862e-06
-3.00932944704911e-07
-2.17933541483041e-05
-2.39138071816756e-05
-1.54291677721889e-05
-1.93978067153881e-05
-2.94062567450932e-05
-3.75231184640393e-06
-1.71946437032404e-05
-1.65118595833866e-05
-1.95782357209925e-05
-1.89687421400374e-06
-6.66826943704608e-06
-5.02724574941889e-07
-1.92384880948038e-05
-1.12115383581998e-05
-1.46097285006708e-05
-1.74660257919921e-05
-1.35930742203426e-05
7.47313253055461e-06
-1.40666314284329e-05
-1.5141540918083e-05
-9.41032390103946e-06
-1.15213233867225e-05
-3.89781857038178e-06
-2.17362424612913e-05
-1.86031089316085e-05
-2.44638511690713e-05
-1.9189854487602e-05
-2.18639563568151e-05
-2.75715880814003e-06
-1.74480586973376e-05
-1.44107994415508e-05
-8.07404029171105e-06
-1.77214239825387e-05
-2.80079058585187e-05
-1.99151546290093e-05
-1.07671204175472e-05
-8.2124034632921e-06
2.68109857898197e-06
-1.46755039477885e-05
-2.01412600783006e-05
-1.11265124234327e-05
-1.94557750610473e-05
-1.80171141494038e-05
-1.99026685501723e-05
-6.69626778491536e-06
-2.28013870689316e-05
-9.01806554210614e-06
-1.74456577366094e-06
-3.1288693313237e-05
-1.68148028355488e-05
-2.14587717683182e-05
-3.11300368288735e-05
-1.99045914467683e-05
-1.5812070092228e-05
-1.58397326555913e-05
-2.51620525202649e-05
-2.16312347489334e-05
-9.47286511546197e-06
1.00608629799674e-05
-2.02845835331877e-05
-3.43277570220551e-05
-2.19012348937529e-07
-1.6013448289323e-05
-2.90810253633987e-05
-2.82339084847273e-05
-2.54185818155362e-05
-2.26723696371861e-05
-1.49726953482281e-05
-1.54828220786967e-05
-2.04404090550246e-05
-8.83447228817118e-06
-1.87716697122934e-05
-1.75379978258793e-05
-1.87609806957987e-05
-5.44269468062796e-06
-2.11297991100376e-05
-2.95820910978771e-05
-1.49687957584104e-05
-7.23442664767189e-06
-2.661533094973e-05
-8.13776673744268e-06
-1.11407645120997e-05
-2.24300368511896e-05
-2.80839968168346e-05
-5.72222657612468e-06
-1.97593201905003e-05
-2.25502024083037e-05
-5.5791515395878e-06
-9.84507100359952e-06
-2.31955406449984e-05
-1.38378948212985e-05
-1.94336471727595e-05
-6.72045436473831e-06
-2.95397053805312e-05
-2.90471996998724e-05
-1.46041694214819e-05
-5.98017850991718e-06
-1.40645273612133e-05
-1.37509077853076e-05
-1.27023304862823e-05
-1.26031565845466e-05
-1.23052130014542e-05
-1.22104884602509e-05
-2.88354495292668e-05
-7.95746625752098e-06
-6.99338642992052e-06
-2.34160429730993e-05
2.9426945519852e-06
-2.49275341206532e-05
-9.62771658993387e-06
-1.79420588020869e-05
-1.44147844276749e-05
-5.53157726047923e-06
-1.40635817408267e-05
-2.50702818510006e-05
-1.62854043671732e-05
-1.87685131855164e-05
-7.7518552698678e-06
-1.89549726123711e-05
-2.00840060863375e-05
-2.65848696756087e-05
-9.30685687636465e-06
-1.68416307046683e-05
-1.38577193306676e-05
-8.44576767420212e-06
-2.37511002276808e-05
-2.43714546405243e-05
-8.6357959588707e-06
-1.18233537496699e-05
-2.06009175214752e-05
-1.43535439672235e-05
1.01550288733804e-06
-4.02903652646791e-06
2.74872375336045e-06
-2.0070757955264e-05
-1.02344602332672e-05
-3.39121407570981e-05
-1.73125163478752e-05
-1.63477050540907e-05
-2.00684992552508e-05
-9.32547273793161e-06
-1.95307656681495e-05
-2.25362793052757e-05
-2.70540189941036e-05
-2.39225720396097e-05
-2.16284159325797e-05
-2.90739462835686e-05
-1.50282325110522e-05
-2.95939668513335e-05
-2.85002438668135e-05
-8.29352230024574e-06
-1.7472721240368e-05
-6.72870525763675e-06
-1.4522141471032e-06
-1.46348307200127e-05
-1.33010700198734e-05
3.82056380359603e-06
-1.7786091992922e-05
-5.77084344730755e-06
-2.87423190201431e-05
-2.54702878072078e-05
-1.03116247847382e-05
-2.82177480676917e-05
-1.30045645244218e-05
-1.10898989669814e-05
-3.30860789858013e-05
6.85970783803599e-06
-1.65904321446456e-05
-1.2614134376768e-05
-2.48540728042686e-05
-1.82936370132966e-05
-2.58292715493535e-05
-1.55207997801243e-05
-1.43588020800809e-05
-1.10477999555546e-05
-2.89468328586097e-05
-1.23708056387741e-05
-5.87100124380781e-06
-1.29939562869914e-05
-1.80838174172885e-05
-1.84308368397079e-05
-1.04918873169493e-05
-2.39667797318277e-05
-1.7517444413991e-05
-1.75975386040333e-05
-1.68396954433983e-05
-2.33470362779222e-05
-1.69644906479241e-05
-3.41876329878206e-06
-2.19401320170064e-05
-1.52313420531153e-05
8.65313869413137e-07
4.51049378196211e-06
-1.18413546162779e-05
-1.84377029334378e-05
-6.74006092558067e-06
-1.17044698562133e-05
4.62611307983106e-06
-1.70362676826535e-05
-1.67559653422695e-05
-2.49238485643483e-05
-2.40471744811056e-06
-1.90622964175562e-05
-2.951776359647e-05
-1.8685675017216e-05
-3.41181503947836e-07
-1.55060666362863e-05
-2.26312023485622e-06
-1.28565615343014e-05
-3.37526245041353e-05
-2.38235465479453e-05
-1.95041292424003e-05
-1.43882849043855e-05
-2.1221443111867e-05
-1.55512392586014e-05
-2.86190320029094e-05
-1.3760244383128e-05
-1.89148964367854e-05
-1.0914133119121e-05
-1.43991672487849e-05
-1.62531022606794e-05
-1.59434339172956e-05
-1.49987482040657e-05
-2.40724412837004e-05
-5.5519165603072e-06
-2.4750881891553e-05
-1.35804975721341e-05
-1.85464172848591e-05
-1.37562879128382e-06
-9.96949192115525e-06
3.91550529277042e-06
-1.01534413646481e-05
-3.47667942651135e-05
-1.59425131169664e-05
-2.31687889141093e-05
-2.65180605733879e-05
-1.57313525772258e-05
-5.45342220823837e-06
-1.00433221915651e-05
-1.18754533520375e-05
-1.93486374144208e-05
-1.25366987301544e-05
-2.51736029394131e-05
-1.28483407878835e-05
-1.90392742358963e-05
-8.76068273864145e-06
-2.10189655131861e-05
-2.52093001875626e-06
-2.11648704127471e-05
-2.14348974054714e-05
-2.27160623510881e-05
-1.61401008981168e-05
-6.86018481001285e-06
-1.23009236854555e-05
-2.61861826882801e-05
-1.83021792877489e-05
-2.23068139255991e-05
-1.49034305756348e-05
-2.68513240729636e-05
-2.17555244552756e-05
2.57609309317178e-06
-3.91276338797335e-05
-2.35784092515975e-05
-1.81736584186534e-05
-1.58804243958795e-05
-1.35155641605069e-05
-2.41956428489915e-05
-1.55145081801448e-05
-1.79524252096679e-05
-2.19328031351894e-06
-3.47718106090501e-05
-2.52168353010963e-05
-8.44836134766616e-06
-2.64855407637462e-05
-9.82885053922297e-06
-1.58754412555184e-05
-4.73235840991327e-06
-5.05957506813969e-06
-2.4966450295074e-05
5.80421168855242e-07
-2.27338746076627e-05
-2.04352972673321e-05
6.99842150320614e-06
-1.40589068740424e-06
-1.7684587099538e-05
-1.11883873294225e-05
-2.98639424163752e-05
-4.02059391935743e-06
-2.41217423835723e-05
-2.33104732796372e-05
-2.45586304736158e-05
-2.17760274496253e-05
-9.87027824378845e-06
-1.53467465444811e-05
-2.49859373063989e-05
4.50550398032512e-06
-2.75910263842652e-05
3.41063923727462e-07
-3.64859939330919e-06
-2.06660551803645e-05
-6.42665541488414e-06
-1.68514429509413e-05
-1.29431495879226e-05
-2.19350366904987e-05
-1.98751938919509e-05
-3.23604984059919e-05
-1.74670336309727e-05
-1.78798791642152e-05
-4.13689198037072e-06
-1.32271911702353e-05
5.22331208083584e-06
-1.81918219867627e-05
-8.14218659071931e-06
-7.35283720682884e-07
-1.81397994403301e-05
-1.75146608374169e-06
-6.77945766117648e-06
-1.81814323199633e-05
-1.44175901828874e-05
-2.46562793005821e-05
-1.06630323949759e-05
-1.78306318308069e-05
-1.97528503601159e-05
-1.16675778027778e-05
-1.42187319768466e-05
-2.10560361944989e-05
-4.02253613134838e-05
-1.92229733927537e-05
-1.12032221763263e-06
-1.95372043319792e-05
-3.80811808249202e-06
-9.20735492684423e-06
-7.12092427820791e-06
-5.49086038913155e-06
-1.39669139400808e-05
-2.50019121918704e-05
-1.68392623596046e-05
-1.37061675335518e-05
-5.80065445994603e-06
-2.33897632611707e-05
-1.11007423936539e-05
-1.06774514925477e-05
-1.1041147075165e-05
-1.59648487433215e-05
-2.7088914974264e-05
7.86482215164652e-07
-8.2075700691497e-06
-1.5308976729258e-05
-2.4965315851497e-05
-1.19798815279927e-05
-1.63058937969686e-07
-2.90235405642882e-05
-1.44452484050746e-05
6.93222916944785e-06
-3.29262321366803e-06
-8.45412532160137e-06
-2.05443800086946e-05
-1.3133330374521e-05
-2.35929183256956e-05
-2.55062500687098e-05
-4.35889324101249e-06
-2.03181580447523e-05
-2.28525585913599e-05
-3.01998093824967e-05
-2.00205836801037e-05
-5.00634571070065e-06
-5.62346722807553e-06
-5.24026832229175e-06
-2.02572064029134e-05
-1.75807975843928e-05
-1.07913253897336e-05
-1.07646007574495e-05
7.48593292468687e-07
-1.63643728821094e-05
-2.4712121453344e-05
-2.30130184882035e-05
-9.65285238360701e-06
-1.77087289138217e-05
-1.08432934649761e-05
-1.29079511331875e-05
-1.90496343810524e-05
-2.99327075872188e-05
-9.88730134737035e-06
-1.692524708141e-05
-3.4183914411055e-05
-1.36608031179976e-05
-9.04718533163625e-06
-8.87518573474382e-06
-1.96288595932204e-05
-2.3390937490912e-05
-2.45015097995678e-05
-1.41469233704868e-05
-2.25923273616817e-05
-1.08769319177232e-05
-8.50778855033382e-06
-1.83847164922102e-05
-7.77038867087065e-06
-2.05766781837937e-06
-2.84986290732906e-05
-3.62907443479088e-06
-1.54986455624104e-05
-3.09167410141895e-06
-1.76525942950985e-05
-3.08341132046454e-05
-1.68301804538158e-05
-1.73494403672158e-05
-2.7045094589374e-05
-2.98488419277913e-05
-6.17337029428171e-06
-1.44164516434776e-05
-1.27889102256189e-05
-2.2507422929564e-05
-1.46486608828336e-05
-8.19407193267141e-06
-3.26022335441915e-05
-2.00345059127595e-05
-1.80668783361079e-05
-1.6398657183141e-05
1.55554161971444e-06
-8.48136215342623e-06
-2.02113686703793e-05
-1.49480786460754e-05
-9.0952101036778e-06
-4.234846763907e-06
-2.22267964320465e-05
-9.33877388830332e-06
-2.33107194848319e-05
-1.93096840159954e-05
-3.4733982221413e-05
-3.30741394649796e-05
-1.37739010401388e-05
-2.40645153611038e-05
-1.86280252299962e-05
-1.20439760725361e-06
-1.18389761318782e-05
-1.67136100897082e-05
-1.85422662605885e-05
-2.41965136255057e-05
-9.83581051890003e-06
-2.00419416527723e-05
-3.1176937170511e-05
-3.36721285633554e-05
1.30165830645276e-05
-2.23198702895535e-05
-1.89522516308613e-05
-9.20261258726548e-06
-1.93124157727343e-05
-3.08993117196107e-05
-2.82044379637088e-06
-7.77802933218211e-06
-1.28712131977925e-05
-1.3095407471249e-05
-2.25024782176857e-05
6.74452468972587e-06
-1.41487109735112e-05
-2.79092790932753e-05
-2.36699445690737e-05
-1.99876171568232e-05
-2.13768145701854e-05
-1.72809460691821e-05
-1.13223895694653e-05
-2.20984019189243e-05
-1.55684612389409e-05
-1.58709600191018e-05
-1.14737393622822e-05
2.78126583564662e-06
-1.30258175913483e-05
1.30795243034131e-06
-1.39195107070801e-05
-1.13118896393156e-05
-3.60098078314358e-05
-7.75702169642455e-06
-8.22147636712185e-06
-6.45005298129159e-06
-9.6323383336615e-06
-5.91962680249027e-06
-1.50826930418466e-05
-1.84901056645727e-05
-2.24935450600237e-06
-1.61512492685591e-05
-3.5085381652541e-05
-2.09223052695872e-05
1.12565908676697e-06
-5.11798962371743e-06
-9.96215726670744e-06
-4.04798235734507e-06
-3.18724952949177e-05
-7.10865838677048e-06
-1.76759803046888e-05
-2.51026592489756e-05
-1.20576460062237e-05
-9.95111522887435e-06
-1.70622840235631e-05
-1.3201177907978e-05
-2.26106913236812e-05
-8.03670493550449e-06
-3.14433018003145e-06
-1.3754525848583e-05
-3.44116881209839e-05
-2.45653267399335e-05
-2.91528385877731e-05
-1.53433107990245e-05
-1.46359310911878e-05
-1.07449465389924e-05
-2.3533469248291e-05
-2.87292144959699e-05
-9.28979436475487e-06
1.7715157908996e-06
-1.88047354957767e-05
-2.91244329518109e-05
-3.35152000140287e-05
-3.25918215061199e-05
-1.7949500629707e-05
-9.28769037656876e-06
-1.78734168425535e-05
-1.68990024429215e-05
-5.11772759771811e-06
-1.61862724296967e-05
-1.70694031835776e-05
-2.12778572313288e-05
-8.10157613715251e-06
-2.5868870074128e-06
8.00800746869908e-07
-1.62506844630426e-05
-9.795687822751e-06
-1.68885151449347e-05
-1.15462816510612e-05
-1.62760578152773e-05
-1.74560800125306e-05
-9.77756515358388e-07
-1.49888727466029e-05
-1.97051916576298e-05
-1.48544864351406e-05
-1.5381729016144e-05
-1.74646059509647e-05
9.43199900012073e-06
-3.0118844984643e-05
-1.16945058960014e-05
-1.19092688223523e-05
-1.34756772385591e-05
-1.24228090477955e-05
-3.07055741119534e-05
-2.64260068979812e-05
-2.96697561373195e-05
-2.76801099177746e-05
-1.99944879642847e-05
-2.05932869180519e-05
-9.8942613439906e-06
-2.39679038144522e-05
-8.53170402520393e-06
-1.7890860266698e-05
-2.70465198627224e-05
-2.92508628897233e-05
-1.34293019301888e-05
-3.05735657679982e-05
-2.98355305704892e-05
-8.98000296577639e-06
-1.83288232744055e-05
-2.57866109289284e-06
-1.46444699991617e-05
-2.07689639495673e-05
-3.11531896150317e-05
-2.08228474328442e-05
-3.29096355033905e-05
-1.63804815805571e-05
-3.71557629337659e-05
-2.2290586017385e-05
-2.65948308314837e-05
-2.65184709071454e-05
-1.03941370323717e-05
-1.26050358381852e-05
-1.81660958710532e-05
-1.22059323883953e-05
1.85141755045242e-07
-1.57734719445605e-05
-2.15394950757044e-05
-6.51428072689477e-06
-2.37836348160691e-05
-2.38127408520196e-05
-1.58397332446069e-05
-2.07151844642269e-05
-1.33500034891375e-05
-1.3192979216303e-05
-1.38533259033433e-05
-1.407212306908e-05
-8.14444120792172e-06
-1.13684493166392e-05
-7.53479687954205e-06
-1.82324759244512e-05
-3.28084569073964e-06
-2.00716499113815e-05
-1.43334406363247e-05
-2.8293406594135e-05
-2.43770744638877e-05
-1.21609488522478e-05
6.29501107486453e-06
-2.32934600631766e-05
-2.32494611963841e-06
-1.24357548915289e-05
-2.88680009069409e-05
-2.49689957933185e-05
-4.8852786739982e-06
-1.99398860807899e-05
-2.48225395603877e-05
-3.09710368551803e-05
-2.11267895010694e-05
-2.12399450971238e-05
-2.96213485460411e-05
-3.08133414705882e-05
1.39042958524684e-10
-3.51496440015953e-05
-1.34090917860485e-05
-1.47723751720136e-05
-1.79467386008591e-05
-1.58311693776582e-05
-8.22154558094215e-06
-1.81505979826047e-05
-3.6519344892341e-05
-2.72962412005125e-05
-1.69098864979039e-05
-7.38384324406866e-06
-3.04998612693017e-05
-2.5962564096673e-05
-3.49709274031537e-05
-2.39925283780982e-05
-6.52590258630415e-06
-2.15470921689737e-05
-2.25680319952951e-05
-2.21473082064154e-05
-3.28771535328462e-05
-1.86626760303704e-05
-5.76388540662227e-06
-1.68403973333439e-05
-1.30194274543131e-05
-1.0394352590537e-05
-1.15402939212116e-05
-1.88542868779318e-05
-3.20628700864381e-05
-8.53111350131605e-06
1.06683307347775e-05
-8.60763512068342e-06
-1.09089611145914e-05
-6.35108761460236e-07
-2.07277790021322e-05
-2.94788441796512e-05
-6.37515666474172e-06
-1.91408948074973e-05
-1.5939560460353e-05
-1.71729784908332e-05
-2.78074252645431e-05
-1.08978406268071e-05
-2.11616742187569e-05
-2.0505533101921e-05
-1.25239843719665e-05
-2.1905036702514e-05
2.19602401674968e-07
-2.24399506737562e-05
-1.12159297001336e-05
6.32588726193112e-06
-2.64686640134339e-05
-4.58968688568068e-06
-1.07977893225819e-05
-1.68213626339484e-05
-3.9291809221423e-06
-1.95347294714714e-05
-2.29104060469829e-05
-2.13545467819032e-05
-2.01551302487278e-05
-4.62695807349834e-07
-1.00119980321707e-05
-2.65379441675011e-05
-2.98004590590054e-05
-2.95091093046175e-06
-1.66673416068177e-05
-1.00852034052173e-05
-1.07127348834803e-05
-2.02589645698251e-05
-6.06885992598473e-06
-7.32444804753819e-06
-9.00289735757979e-06
-2.97334639695943e-05
4.03474944482695e-06
-1.68145881301531e-06
-2.64593999472443e-05
-8.83498696328797e-06
-1.71311583748571e-05
-1.58219197933796e-05
-5.89674259025979e-06
-2.09329843112338e-05
-1.46748120489917e-05
-5.9043693726495e-06
-1.46601501364456e-05
-7.44373798680092e-07
-2.49938606949884e-05
-2.39875884979224e-05
-1.67163240843466e-05
-1.88010951271695e-05
-1.90114762966985e-05
-1.42116462337902e-05
-9.22331692739488e-06
-2.91000995029997e-05
-1.29545047600241e-05
-6.1638229409061e-06
-2.35738050985918e-06
-1.05063883352432e-05
-1.64115838627041e-05
-2.03736452581043e-05
-9.76846374340923e-06
-1.22173902022201e-05
-3.11643462117351e-06
-2.81601110861122e-05
-3.29170894907694e-05
-2.32114626064129e-05
-2.20406540232969e-05
-2.17588448056591e-05
-1.20924664651581e-05
-2.23581673456136e-05
-1.97911271867868e-05
-3.95661855450636e-05
-2.07980303899279e-05
-1.67069090713176e-05
-2.16632984230838e-05
-1.0762819865932e-05
-2.4661787131743e-05
-3.99012897192647e-06
-2.44418866797285e-08
-2.36884307525299e-05
-1.44700694467872e-05
3.50643740745497e-06
-2.76958087953674e-06
5.8743676635403e-06
-1.03394664089687e-05
-1.70662237252508e-05
-3.1596145486685e-05
-3.12462522280757e-05
1.50915243353254e-06
-2.33608439485249e-05
-1.12333928479209e-05
-9.55211537538025e-06
-3.55153000946641e-06
-2.34811796706268e-05
-1.92047166723084e-05
-1.76213102671281e-05
-3.25467855252911e-05
-2.68337304094823e-05
-1.78096364223278e-06
-2.36191407172366e-05
-1.71570926440452e-06
-4.2572050706846e-06
-8.18705641312641e-06
-1.11849051109124e-05
-2.37926821094219e-05
-1.56746833980081e-05
-2.89254095793161e-05
-1.1754586604824e-05
-1.36584669488342e-05
-4.35290594122603e-05
-1.55744309251841e-05
-3.19901259222997e-05
-1.49147719802212e-05
-4.88206595016413e-05
-2.48477140181737e-05
-2.40064727291965e-05
5.83952407714006e-06
-1.12858131211363e-05
-1.34411580464591e-05
-2.21940221925572e-05
-2.97747218130547e-05
-1.44326751640827e-05
-1.42675139345292e-05
-2.40470446423829e-05
-1.73486575612725e-05
-1.70922441149459e-05
-2.13339207745767e-05
-3.84580222645887e-05
-1.82030353829728e-05
1.89420833717719e-06
-2.12906274553202e-05
-6.22172519655179e-06
-9.15462788132266e-06
-1.30747962181678e-05
-2.90599142826956e-05
-5.72884099405641e-06
-1.77407332616071e-05
-6.34716815426959e-06
-1.72630318708104e-05
-2.41610250868544e-05
-2.19226469717861e-05
7.11888454898335e-06
4.02751336532642e-06
-2.14704598328333e-05
-1.41835907204383e-05
-1.29783238177056e-05
-3.73897146038233e-06
-3.24069564840969e-05
-3.33718015794989e-05
-1.16507119252122e-05
-1.47991744443047e-05
-3.18894686448109e-05
-1.97179603313416e-05
-1.81276590386101e-05
-1.70498483529192e-05
-3.14093812510141e-05
-1.01339445428563e-06
-3.613732356425e-05
-1.56106257996434e-05
2.25581601513604e-06
-1.65976785139784e-05
-6.21972952892385e-06
-1.91356632321471e-05
-3.64290837678517e-05
-1.43846853647946e-05
-1.52183907345715e-05
-4.68750359983365e-05
-3.5773401298834e-05
-1.89912070090308e-05
-8.90568328722484e-06
-4.72721837403366e-06
-2.91610685548349e-06
-1.01479506551133e-05
-2.56404185769114e-05
-2.11847786546815e-05
1.34720996243119e-07
-2.68969822857816e-05
3.86522899577561e-06
-1.02905266543951e-05
-1.01305431510731e-05
-1.68147493017207e-06
1.70867061720416e-06
-1.49323487467392e-05
-9.58228410859684e-06
-2.32478175628071e-05
-1.7838529007362e-05
-1.25971092049652e-05
-1.2309970685919e-05
-2.61804768499834e-05
2.55521082072933e-06
-2.13111745674208e-05
-2.45245045239871e-05
-1.83160958689677e-05
-2.87513833551814e-06
-1.59933958280111e-05
2.68532421396309e-06
-8.82795100897871e-06
-7.4657886613819e-06
-1.03357071929006e-05
-2.24692892408429e-05
-7.16315174051163e-06
5.67659989841893e-07
-3.98371030715385e-05
-1.18326286610093e-05
-1.02348981533963e-05
-1.92032736260454e-05
-2.8326076329694e-05
-1.03292747734789e-05
-2.01528075533796e-05
-2.87826345477166e-05
-2.28788753186189e-05
-1.18511125423698e-05
-2.39520083834127e-05
-2.35143512697388e-05
-1.6691306602165e-05
-1.70961520008891e-05
-2.14532295195657e-05
-3.76471985836148e-06
-1.04828022822877e-05
-2.24719140006546e-05
-1.83038509700975e-05
-2.03559082838719e-05
-7.47804671516623e-06
-1.48467267631976e-05
-1.36284622214185e-05
-6.31925293011907e-06
-1.57690116161135e-05
-1.2124416870373e-05
-2.80637378795546e-05
-1.20052718554158e-05
-9.90702128427287e-08
-1.76014850556539e-05
-2.99414803633764e-05
-2.74133674293614e-05
-2.44568937699341e-05
-2.08158996300791e-05
-1.47604597289654e-05
-1.98471495280009e-05
-1.65207641036686e-05
-8.86463672592836e-06
-1.37079352725765e-05
-1.59899749871809e-05
-1.71284545301003e-05
-2.44117410738368e-05
-1.77346118310461e-05
-3.4101137544528e-05
-1.35393837752315e-05
-2.55070799446763e-05
-1.08982193784369e-05
-1.58598209887317e-05
-2.14770772419103e-05
-4.62811081013967e-06
-1.36569514644909e-05
-1.59420227580355e-05
-3.70731055057914e-06
-2.2664734759629e-05
-1.92359519703555e-05
5.71719668686344e-06
-5.2829165793726e-06
-3.21431965841454e-05
-1.60989707092072e-05
-1.16281520128857e-05
-2.40116666595811e-05
-3.18477707534486e-05
-1.635354915491e-05
-1.05289593665869e-05
-1.32040401439934e-05
-2.23022485432952e-05
-4.46207547875442e-05
-1.62184216482733e-05
-2.44639897148357e-05
-1.16416339035231e-05
-1.51768912960173e-05
-1.01011024518622e-06
-7.82044209328986e-06
-1.26754733416421e-05
-1.29937292941902e-05
-2.16100677699437e-05
-2.114324767663e-05
-2.03181191324988e-05
-9.35682464546612e-07
-2.06382568291903e-05
7.6013889236156e-07
-1.27133951335581e-05
-1.39720038287928e-05
-2.77865422925285e-05
-3.16700003499953e-05
-1.94710956621612e-05
-3.77386012453312e-06
-2.53330389149785e-05
-2.75315639017205e-05
-5.18763197068997e-06
3.01396904584477e-06
1.17432683432534e-05
-1.64706288363683e-05
-8.22991305453541e-06
-1.94975117836288e-05
-1.83555307630519e-05
-2.5642778874302e-05
-7.08804601554253e-06
-1.06957633117383e-05
-4.16145479736162e-06
-6.02829250835669e-06
-3.23667561859703e-05
-3.10103149090266e-05
-2.62047049548831e-05
-2.10447998778408e-07
-1.39630628065746e-05
-5.74709485476563e-06
-9.69604401986017e-06
-2.08414620495229e-05
-4.45309960852856e-07
-5.43869083847737e-06
-2.25828369642656e-05
-2.32289480228391e-05
-1.65899651181162e-05
-2.14997309407253e-05
-2.43511158196475e-06
-2.60130416641088e-05
-7.27877234732657e-06
-2.07179972948728e-06
-2.10842071218375e-05
-6.96393647209768e-06
-2.83223266705076e-05
-6.38497935006797e-06
-1.64768432563814e-05
-3.82543698470494e-05
-3.57694177829466e-05
-1.24508999403048e-05
-4.50617872147176e-06
-1.50469314429575e-05
-1.62133702185813e-05
-1.89726838312774e-05
-1.17303148234236e-05
-1.48532436419404e-05
-2.26179039925325e-05
-2.04571525044364e-05
-1.17629508231528e-05
-2.20167273259564e-06
-7.62426469806097e-06
1.32395399795259e-06
7.84733887749665e-06
4.14684672472273e-06
-1.36634457849605e-05
-6.96155808312398e-06
-1.45033942980125e-05
-1.05953898396654e-05
-7.94603645869554e-06
-1.10388830872138e-05
4.00347901547505e-06
3.85556876335147e-06
-2.61047337456603e-05
-3.30943066987252e-05
-2.10956623238763e-05
-8.63479677079681e-06
-1.67392080740071e-05
-9.50497804810962e-06
-1.25888405147976e-05
-9.57766712401166e-06
-2.15399442309131e-05
-1.65820262441933e-05
-6.82346705076696e-06
-1.8809538861855e-05
-1.36503219704405e-05
-2.09207399553915e-05
-3.00570613639978e-05
-2.90034540592892e-06
-1.30087109312043e-05
-1.87112102905023e-06
-1.96453780714785e-05
-2.60669929672765e-05
2.89256608097724e-06
-2.31440757659381e-05
-6.837423267734e-06
-1.0295120756402e-05
-3.77569908470838e-06
-2.9557676147741e-05
-1.75645858932434e-05
8.53865682202367e-06
-1.2665048356916e-05
-1.01482144225359e-05
-2.65540640820557e-05
-1.26117146350317e-05
-2.28599247939829e-06
-1.26938215481799e-05
-1.89123049026618e-05
-1.64418385679366e-05
-2.85381991397566e-05
-2.23699894202277e-05
-4.14226309645949e-06
-2.14156443191904e-05
-2.70733989506597e-05
-2.49119980786307e-05
-1.79638718767037e-05
-4.39209875448105e-06
3.7633358823405e-06
-5.85103822615921e-06
-9.49627037568093e-06
-1.33162579177334e-05
-1.5354614939885e-05
-2.85632945320312e-05
-2.81786465059839e-05
-1.34650973462371e-05
-9.62402162321784e-06
-1.08482338112573e-05
-8.31264161594348e-06
-4.128382517111e-06
-4.88821100884782e-06
-3.5799224217591e-05
-3.58670171505153e-05
-2.75955567964405e-05
-2.49864575780324e-05
-1.74120772020845e-05
-1.66821543923205e-05
-1.96449179264831e-05
-1.5033537218528e-05
-2.04429979955993e-05
-3.07891127896191e-05
-1.93626599906978e-06
-1.46822018216141e-05
-5.3222354498581e-07
-2.05553910076825e-05
-1.05038557082734e-05
-3.70764718756971e-06
-2.61320536775731e-05
2.12547338185995e-06
-2.1303627298645e-05
-1.0129015657428e-05
-2.52885769165461e-05
5.96525273391955e-06
-1.88087972760983e-05
-1.26151270298544e-05
-1.3348653940212e-05
-1.47910546766406e-05
-1.53698189288258e-05
-1.49991430861558e-05
1.40889274031386e-06
-1.66504373071803e-05
-3.73340693688915e-06
-2.75608204850786e-07
-2.00810901608753e-05
-8.28846431337168e-06
-2.02708775431346e-05
-2.17120390134171e-05
-1.14590865948193e-05
-1.28927524668534e-05
-9.76029704619974e-06
3.39222716614452e-06
-1.5276713955031e-05
-1.50487909580744e-05
-1.00042314973257e-05
-2.07753445172727e-05
-1.62707936901602e-05
-1.30100279280925e-05
-1.73075411471839e-05
-1.51298028217942e-05
-1.03267521938742e-05
-3.11952613780418e-05
-1.13778164278628e-05
-4.83716615204838e-06
-1.04662285980511e-05
-4.53242082692086e-06
-3.09121269390227e-05
-1.34526420890148e-05
-1.58958925507932e-05
-1.02078221857874e-05
-2.10515724102288e-05
-7.56553927541817e-06
-2.17064949256366e-05
-1.23473383161528e-05
-2.04780658070609e-05
-2.37892759499633e-05
-1.10540187268604e-05
-3.38201189115144e-05
-1.50996162249177e-05
-1.04408070330432e-05
-1.6920275970503e-06
-4.45606123269425e-06
-1.57817488191691e-05
-1.66409898342406e-05
-1.14582475076896e-05
-2.0318547650541e-05
-2.11630105044984e-05
-2.47343195079147e-05
-2.09517625901429e-05
-2.81109710002535e-05
3.6030246671349e-06
-1.70994030749928e-06
-1.31313945744608e-05
-1.79078876490831e-05
-2.79484373375643e-05
-1.75905654453322e-05
-2.26132873662555e-06
-2.68403331007077e-05
-2.25632246048183e-05
-8.97556458845319e-06
-1.17321048530521e-05
-3.05805201975249e-05
-2.21248171224018e-05
-7.04222153558458e-06
-3.63033379596973e-05
-1.20500673406454e-05
-3.79342362492826e-05
-1.49095540357449e-05
-1.36220125157327e-06
-6.11806935185276e-06
-1.02154235081486e-05
-3.04727233529802e-05
-1.86431610674371e-05
-1.62182596951666e-05
-1.80843272812829e-05
-2.02775219142653e-05
-1.53998457481933e-05
-1.96968627076018e-05
-2.1164972736848e-05
-1.4551035328375e-06
-6.10568245094741e-06
-2.24213976971855e-05
-5.78315858555919e-06
-6.04765987151192e-06
3.80110858232685e-06
-1.68512043852607e-05
-1.59172535783095e-05
-1.79042487335092e-05
-3.75622210849111e-06
-4.9832591575857e-06
-2.95462466518507e-05
-9.79143559700615e-06
9.71647320977163e-07
2.97526104456559e-06
-2.93368294089808e-06
-1.2093518307574e-05
-2.71240763601749e-05
-1.79722862502455e-05
-1.4557514916423e-05
-2.71068346095983e-05
-1.41305273116987e-05
4.10054484614548e-07
-2.69104379909633e-05
-2.66639771335744e-05
-2.00351850894197e-05
-8.73724984819619e-06
-1.65807749564829e-05
-3.11923384898184e-05
-2.95330744310948e-05
-3.27688759639383e-05
-4.05708751780721e-06
-1.94238648013949e-05
-2.39044096206535e-05
-1.52322596806527e-05
-2.37670377265465e-05
-6.96218345564531e-06
-3.80792102219576e-06
-1.42073637009519e-05
1.60875515954158e-06
-8.16276938937652e-06
-1.81144548566255e-05
-3.03329296790168e-05
-7.71059080013332e-06
-2.04733069562842e-05
-1.74351994597647e-05
-2.43185478409937e-05
-1.39122545606447e-05
-1.86353777149986e-05
-1.67236138067822e-05
-2.16821079892711e-05
3.05535286249972e-06
-1.51079900918302e-05
-2.73526607260931e-05
-2.8218777450591e-05
-1.32459351385123e-05
-2.00211170901525e-05
-1.1682475520451e-05
-6.05303645071838e-06
-3.17421282420485e-05
-1.40450374915872e-05
-2.82390045699895e-05
-1.02173980615005e-05
-1.1945356905965e-05
8.29305032283113e-06
-1.32652105249982e-05
-6.96852563736107e-06
-2.9563967499592e-05
-1.93883234600532e-05
-1.30554134927521e-05
-2.32549995350014e-05
-2.04946835672601e-05
-3.59576622412818e-06
1.49700346391988e-05
-1.03764629385828e-05
-4.04040294662412e-06
-7.37919853866299e-06
-1.20230369672254e-05
-7.55528946051124e-06
-2.07952414671237e-05
-1.77187872248185e-05
6.33743975378487e-06
-2.11756584613751e-05
-1.80227166748522e-05
-8.25652863379109e-06
-1.5425968613602e-05
-2.28797419620199e-05
-1.08920600387782e-05
-1.15715057060635e-05
-2.05512487291696e-05
-2.38210932263686e-05
-1.13662048747253e-05
-2.57630466575465e-05
-2.47448992109933e-05
7.26759733807553e-06
-3.0298412981982e-05
-2.66836440251557e-05
-9.2373049864683e-06
-1.78564826391484e-05
-9.01458424359952e-06
-3.09954545913821e-05
-2.77066683048002e-05
-1.32156138993675e-05
-1.95127561583275e-05
-7.97712610305059e-06
-1.86198037698873e-05
3.63475654886575e-07
-3.07335013818719e-05
-9.25650911358855e-06
-8.92581699857905e-06
-1.03447452520742e-05
1.67430129844969e-06
-1.90701604753206e-05
-2.08049584380912e-05
-2.1528423191299e-05
-2.60398673407406e-05
-1.4565442525664e-05
-1.82729877430527e-05
-4.30913677797617e-06
-8.63608459509455e-06
-1.94563217079477e-05
-7.26499558565519e-07
-9.77955752636498e-06
-2.28775914822978e-05
-1.67129943161716e-05
-3.22616587016852e-05
6.48205427393965e-06
-1.92778659740312e-05
-1.8246309936207e-05
-1.44133340308628e-05
4.90011657136246e-06
-2.06713874907342e-05
-1.50118640313608e-05
-1.42097341535697e-05
-1.28296354958034e-05
-2.38226789559397e-05
-2.10814080448637e-05
-2.21616146312682e-05
-1.65994164502959e-05
-1.3946383377949e-05
-2.60063754178487e-06
-1.40149905412208e-05
-1.06875230485027e-05
-1.918885640093e-05
-2.57289061790098e-05
-2.19836585919399e-05
-1.44559951305466e-05
-3.44438045440319e-05
-1.67601456507522e-06
-3.07504234564135e-05
-3.43040680203451e-05
-7.29427068576175e-06
-7.47713619048566e-06
-1.38813085478607e-05
-1.42504841845215e-06
-3.651749077592e-06
-7.92637870879394e-06
-8.95097535748451e-06
-1.89361414340342e-05
-1.419019272542e-05
-1.9346991257828e-05
-1.12646560950332e-05
-2.17437522268018e-05
-1.99682876178859e-05
-1.48386651093575e-05
-1.71600212123174e-05
-3.58498305243057e-05
-9.65836364476595e-06
-1.3546349612886e-05
-1.26532552199806e-05
-4.21156202074604e-06
-2.50246177664497e-05
5.56627271286751e-07
-1.77971298940005e-05
6.76834878718491e-07
-2.55491711857255e-05
-2.19144779518451e-05
-1.4409656036546e-05
-9.62770311101927e-06
-1.57622963406004e-05
-2.70254062105143e-05
-8.98328403751826e-06
-2.47989316933446e-05
-2.05993752498251e-05
-1.5798540720135e-05
-3.23908627402101e-06
-6.76737591156347e-06
2.26660782733357e-06
-2.16182015632765e-05
-2.19969084145498e-05
-1.02872876724467e-05
-1.79741772895855e-05
-2.3102739683547e-05
-1.01837840173162e-05
-1.35338922684599e-05
-3.05499762574214e-05
-1.80846830757612e-05
-1.89370554581132e-05
-1.01783470145774e-05
-8.48201672224339e-06
-1.01110883522294e-05
-1.02825962500301e-05
-1.42093043432999e-05
-2.48928992600666e-05
-2.39823739652505e-05
-2.18893508208297e-05
-1.29749448880093e-05
-7.99172854880848e-06
-1.09854899296708e-05
-2.30667689742764e-05
-2.69035150335737e-05
-8.45787367765755e-06
-1.76432956296381e-05
-1.68891163705743e-05
-2.18524872319859e-07
-1.65668779766679e-05
8.27291221642394e-06
3.18398726944599e-06
-2.57288817770268e-06
-2.16909254803031e-05
-3.52392015400863e-05
-1.84505855715563e-05
-1.26693001277276e-05
-1.67119184757467e-05
-1.8587894276719e-05
-7.35084360665436e-06
2.01723210766487e-06
1.20928852811268e-06
-2.41594941206082e-05
-2.60210871711205e-05
-8.90735637287385e-06
-2.17946914394154e-06
-1.20832426888747e-05
-2.53932461059044e-05
-1.65821617067729e-05
-1.17324145931419e-05
-1.77281423261826e-05
-1.29447197240624e-05
-3.53577527622343e-06
7.68956792499742e-06
-8.45028460139377e-06
-2.97061415467139e-05
-1.45540763057721e-05
-1.92289357162376e-05
-1.98154482699776e-05
-2.36502422917813e-05
-2.95914244710099e-05
-6.54016539707418e-06
-1.17189163312922e-05
-1.01232957955202e-05
-1.87306605135717e-05
-1.28843496608291e-05
-7.174230935005e-06
-1.14332434698868e-05
-2.41414088255379e-06
-3.55492125741219e-05
-1.70598668093189e-05
-3.22417857989364e-05
-2.81537643326524e-05
-1.97611513759474e-05
-1.39446222135559e-05
-1.26794795365564e-05
-1.08684741302345e-05
-1.88822787850423e-05
-2.38746113058514e-07
-7.24948629300471e-06
-2.22953524437322e-05
-7.52229675749531e-06
-1.0001176311976e-05
-2.00281033514071e-05
-2.0985573407628e-05
-1.42071794911753e-05
-1.75913604076876e-05
-2.7133100744605e-05
-1.08813975161316e-05
-1.35304887062095e-05
-2.9926175416238e-05
-3.70364905477687e-05
-1.84658971953651e-05
-2.60261600477745e-05
-1.28171832199155e-05
-4.78068287650174e-06
-9.93661709997738e-06
-2.65685457561603e-05
1.52920109749738e-05
-1.49167069628168e-05
-1.53204728417302e-05
-8.66639523267702e-06
-1.24975561327856e-05
-1.89288741071223e-05
-1.25398146213647e-05
-9.96649971813493e-06
-2.28939812977631e-05
-2.37159514071988e-05
-3.9522898037326e-05
-3.42992116480815e-05
-2.08157863716917e-05
-3.05588364344629e-05
-7.45350657716132e-06
-2.4548743420225e-05
-4.23626313671099e-05
-8.75726327991101e-06
-3.13179695747887e-05
-1.95175502523746e-05
-1.10214385069583e-05
-1.64200548965418e-05
-2.11232822294655e-05
-8.71895432509458e-06
-2.07247239434001e-05
-2.17353072083933e-05
-1.48921110075506e-05
-1.72615630243241e-05
-9.85295723472897e-06
-1.85166200862089e-05
-1.48654473214525e-05
-1.03657144256168e-05
-2.157267369288e-05
-1.28408428013658e-05
-1.86757869708392e-05
-1.06498870073992e-05
-1.94982914257042e-05
-1.39520643205178e-05
-4.77106069168285e-06
-4.40821066514233e-06
-9.65950969948283e-06
-1.77802067277721e-05
-1.36333462669066e-05
-6.77874843364652e-07
-2.39811039475711e-05
-2.03205343534699e-05
-5.06441090059772e-06
-2.52710912381376e-05
-1.58339451047429e-05
-1.80297290066767e-05
-6.86569373774734e-06
-9.56469215649899e-06
-1.88132092068473e-05
-1.8294573732891e-05
-2.15719816152199e-05
-1.5202880003491e-05
-2.01681719164408e-05
-8.87640327558791e-06
-2.22932129734591e-05
-1.3110139204606e-05
-5.12086705762992e-06
-2.31364056238393e-05
-1.85530274371399e-05
-2.05320290530271e-05
-3.17610840880008e-06
-1.9640130018814e-05
-4.92326052454861e-06
-1.31848938081226e-05
-2.3868637567589e-05
-4.46719463128348e-05
-2.41499887574008e-05
-9.42437528360647e-06
-4.02465089504047e-06
-1.47177731108978e-06
-2.92933737610667e-05
-1.51942851358342e-05
-3.14603366527298e-06
-1.82086084129185e-05
-1.70949730600652e-05
-3.49655775899127e-06
-1.1957657102315e-05
-3.55437649051697e-05
-9.25890122027173e-06
-6.93238997118279e-06
-2.33182995470983e-05
-2.34416818387372e-05
-3.20785204171391e-05
-1.36608880470082e-05
-2.09127901856758e-05
-2.90919109865169e-05
-1.80175129633947e-06
-3.05485762552766e-06
-1.42426231307101e-05
-1.33029186926172e-05
-1.78183681714861e-05
-1.97921644265414e-05
-2.09764772295028e-05
-8.2322616010172e-06
-1.23756652054753e-05
-1.20881947340217e-05
-2.92433524238696e-05
-3.6910436620575e-05
-2.69943444056436e-05
2.67694284585249e-06
-6.99690481891961e-06
-1.43325238315749e-05
-1.4543388107338e-05
-2.03524181481332e-05
-1.03079866860056e-05
-2.04666597303231e-05
-1.06044817793853e-05
-2.09218224881043e-05
-1.01424522572434e-05
-1.58828674990254e-05
-1.9282739333927e-05
-1.52109025497761e-05
-1.64394832900682e-05
-1.50286594490663e-05
-2.89430374683459e-07
-1.4098344269076e-05
-2.74800817074211e-05
-3.18344979457592e-05
-6.77714748169753e-06
-1.01619906376774e-05
-1.47644504088602e-05
-1.99912974180788e-05
-2.09641859594736e-05
-1.50607747862154e-05
-2.52943118604117e-05
-2.19293016611713e-05
-2.17316002906092e-05
-1.71265453133389e-05
-1.82927968558157e-05
-2.68353389090779e-05
-1.01456097105006e-05
-4.28112486050473e-05
-1.96749409886125e-06
-8.34496590578333e-06
-2.1525166272335e-05
-2.48648798156837e-05
-1.77312750082528e-05
-2.13006103617878e-05
-7.61864107582807e-06
-1.68835232006822e-05
-1.07999153774324e-05
-1.22569593781031e-05
-1.74239308808193e-05
-5.29420835372164e-06
-2.83031045451723e-05
-5.39857624275344e-06
-1.95266473969522e-05
-2.81871142070298e-05
-1.77207002879838e-05
-1.64910355507351e-05
-1.66722749568651e-05
-2.38750222021983e-05
-9.75427534404027e-06
-1.33312583569239e-05
-3.713279638165e-05
-1.09812808098936e-05
-9.26023551396563e-06
-2.67794884424664e-05
-1.11466546893471e-05
3.1926551329538e-06
3.01213866019032e-06
-3.26634643186991e-05
-1.62209605154707e-05
-1.18218246085835e-05
-3.99781252490459e-07
-1.2578059135028e-05
-4.89376308851912e-06
-6.31623591594381e-06
-1.62884728350858e-05
-4.18693592880987e-07
-3.28466408206326e-05
-1.47310393816383e-05
-1.16562765372261e-05
-1.22127037925104e-05
-3.85579503244826e-05
-2.53873450870166e-05
-3.31075944462138e-05
-2.08483608161147e-05
-1.42210221930643e-05
-2.66041572793861e-06
-1.74929018984462e-05
-3.69447087086835e-05
-7.7207653560299e-06
-6.16691595054348e-06
-5.94775204810519e-06
-3.32082728189466e-05
-2.24229890450673e-05
6.25982160080603e-06
-1.58649260223472e-05
-1.86678976297308e-05
-1.44912546478482e-05
-1.87532800190888e-05
-1.362694445717e-05
-2.34156664362837e-05
-3.02369237622846e-05
-5.1084143062027e-06
-1.39470934564422e-05
-2.53778747646919e-05
-1.32942503030596e-05
-1.60325835857688e-05
-2.26635576872941e-05
-1.33258713825433e-05
-2.78504780892117e-05
-2.09101614621241e-05
-2.71947803851273e-05
-2.06470627667745e-05
-1.6886178694776e-05
-1.01152304996369e-05
-3.03463290522232e-08
-3.42161886506813e-06
-1.86783068012136e-05
-1.57455042744918e-05
-8.19990734370951e-06
-1.16124113053752e-05
-3.88027385041013e-05
-1.18354103279308e-05
-1.94621441775809e-05
-1.96216579038077e-05
-2.38254483327726e-05
-8.34053921815977e-06
-1.47201062045053e-05
1.76460527101221e-06
-1.46407315244194e-05
-1.57009500026729e-05
-6.49181692407121e-06
-1.79033046336925e-05
-2.08805689658677e-05
-9.35788077546627e-06
3.71497716575416e-07
-1.74383899103625e-05
3.08617489058288e-06
3.06135644134923e-06
-4.87737664628162e-06
-1.60250190382287e-05
-2.580958091996e-05
-1.63159880164172e-05
-1.66386711017255e-05
-1.85971546572788e-05
-1.82302271087939e-05
-1.28839340463455e-05
-2.19815657384401e-05
-2.08746869881686e-05
-1.71052321690784e-05
-1.20666558336136e-05
-1.58730353610359e-05
-1.7666669099395e-05
-7.89449483358276e-06
-2.0841492230763e-05
2.21335715973783e-06
-3.5268178428098e-05
-1.69470110441889e-05
-3.06283525778948e-06
-1.33995627865206e-05
-3.07916076414966e-06
-1.28561145890831e-05
-1.72058286344165e-05
-2.82742069302685e-05
-1.73036513216593e-05
-4.91929015257521e-06
-2.23655202382019e-05
-1.1912387446198e-05
2.01299595901327e-06
-1.86363211026285e-05
-2.12989114463205e-05
-1.39779263698179e-05
-1.21933804287655e-05
-2.10395154996096e-05
-3.40354882191142e-05
-1.16798717037715e-05
-9.7878273389352e-06
-1.78556348277821e-05
-1.43978934513323e-05
-9.14099809837617e-06
-2.68152696571212e-05
-1.08895180795044e-05
-3.05220383240277e-05
-1.4236411681573e-05
-2.15446839275741e-05
-2.65738257669076e-05
-1.28485829746703e-05
-1.69737768944179e-05
-1.78715825913099e-05
-6.3164242038016e-06
-1.91526384616187e-05
-3.03157748259437e-05
-2.25583069854142e-05
-2.36265217767423e-05
2.49471648357426e-06
-1.50124080490784e-06
-1.64660911632331e-05
-5.56597249347559e-06
-1.88352394850894e-05
-1.04063758915268e-05
-2.52657731969881e-05
-2.02544278539607e-05
-8.86442403598208e-06
-1.36927824982668e-06
-2.15312202555533e-05
-2.03899677094806e-05
-2.19435888070709e-05
-7.43622192329408e-06
-2.94593525475658e-05
-1.17969378360551e-05
-2.87506688473944e-05
-2.09979176012026e-05
-1.88993114886262e-05
-2.78539183093685e-05
-1.07305480091005e-05
-1.72936656976875e-05
-1.24193610954519e-05
-4.1390626869496e-06
-7.35667696033841e-06
-1.49666335494925e-05
-2.47279543799649e-05
-6.06551626147993e-08
-2.20060888819137e-05
-7.10571559886046e-06
-8.75438745005704e-06
-1.04308621941157e-05
-1.05514219150899e-06
-2.14877848990727e-05
-4.95941809329471e-06
-1.4287782380795e-05
9.01786541368259e-06
-4.76662010747586e-06
-1.40859268931179e-05
-2.94616016402318e-05
-1.84417365590582e-05
-6.12999605804057e-07
-1.73875300440859e-05
-2.26419109974695e-05
-1.57454818538354e-05
-1.72154037228887e-05
-1.39617018249433e-05
-2.55770803734167e-05
-1.33437347845071e-05
2.62215158659475e-06
-7.55484034733392e-06
-1.18841571764799e-05
-4.76449613660379e-06
4.35481212998476e-06
-1.11072824004338e-05
-3.57077488588549e-06
-1.76097784212476e-05
-1.79521323606153e-05
-1.61035772759474e-05
-1.51298704193165e-05
-3.61342516546012e-05
-1.36353159814608e-05
-1.17504777834931e-05
1.25959976940319e-06
-5.50472200180389e-06
-1.80890902118953e-05
-7.93623002156902e-06
-5.27397740204311e-06
-2.38091462994112e-05
-2.85909381609673e-05
-1.48965167372137e-05
-9.58540953221956e-06
-4.25869176771489e-05
-2.68629974458458e-05
-1.24787864962004e-05
-1.65896343275186e-05
-1.88382752533958e-05
-2.32072985787756e-05
-1.56942953411215e-05
-2.10968428860054e-05
2.26735227445085e-07
-2.26124686794314e-05
-4.54601310582601e-06
-2.52475063866902e-05
-2.83909493333585e-06
-1.88768307682209e-05
-2.86654132172002e-06
-2.99339644565259e-05
-1.55509782625519e-05
-1.54963308088167e-05
-1.66220215454846e-05
-3.51489463740837e-05
-2.08771503277364e-05
-6.57259229388914e-06
-2.23032749094126e-05
-2.40654433711726e-05
-1.06485885469154e-05
-1.77437808788403e-05
-1.54036066851419e-05
-1.28346547623993e-05
-1.89458229769962e-05
-1.84170837144386e-05
-1.33632629007193e-05
-1.57296360644774e-05
-8.03566719815209e-06
-2.61442664438605e-05
-3.95308567132866e-05
-1.37612455788163e-05
-6.01797913109183e-06
-2.70562040741209e-05
-2.02126937198771e-05
-1.70299143624384e-05
-1.99083798134885e-05
-2.95601459039751e-05
-1.32474024035866e-05
-1.04888890200188e-05
-3.2575624616165e-05
-2.20614627925342e-05
-8.74043314220694e-06
-1.47306040420412e-05
-9.19793923716656e-06
-2.56559487324993e-05
-5.96912933971127e-06
-2.25582661016499e-06
-4.81855274251902e-06
-2.73537078085001e-05
-3.09416623497751e-06
-8.40629007264273e-06
-3.50672491109925e-05
-3.5439441791613e-07
-2.05691381692396e-05
-2.77406621825729e-05
-5.51605181436841e-06
1.33643018461607e-05
-1.87781827709764e-06
-1.34626674564847e-05
-1.0268476483878e-06
-7.81235770628845e-06
-7.32444191405564e-06
-1.71337267712727e-05
-1.28774202162907e-05
1.97106784097317e-06
-2.30656151312327e-05
-8.69904888740917e-06
-1.04180263379914e-05
-8.66131530151368e-06
-1.36091473391197e-05
-5.03640783925221e-06
1.61096501705464e-06
-8.25110507801426e-06
-7.07765111617548e-06
-8.06551990229957e-06
-1.85606532686576e-05
-1.49065604885978e-05
-1.59668810986044e-05
-7.62611622857629e-06
-2.18973875256615e-05
-2.81998778444642e-05
-2.94387443505711e-05
-8.04451836352214e-06
-1.76654973476939e-05
7.51082822797799e-06
-2.3182917525702e-05
-2.96297405610555e-05
-2.73241039910615e-05
-1.20182875802683e-05
-2.78868889784579e-05
-7.97557478205427e-06
-1.70239914095001e-05
-5.15091181763036e-06
-1.03878730761491e-05
-1.19290507382811e-05
-1.07314343099707e-05
-1.30249845169358e-05
-1.01452667480709e-05
-4.58316270216311e-06
-3.53657144867336e-06
6.48600418160781e-06
-1.94027951342141e-05
-3.96709384298007e-05
-1.25535791699686e-05
-1.10936973858242e-05
-1.27133521872579e-05
-2.83042639848109e-05
-1.45193715469382e-05
-2.42740109567754e-05
-1.60974985240646e-05
-3.16103545442149e-05
4.43441329254115e-06
-7.71659510272276e-06
-3.41882599316731e-06
2.37396013426271e-06
-1.22449642367038e-05
-1.19516734821911e-05
-2.25838126390561e-05
-9.3335343502572e-06
-2.29997950658889e-06
-9.11394917420779e-06
-1.51515110439296e-05
-3.32156300632558e-05
-4.98075307708353e-06
-3.89709106956073e-05
-1.90872247248547e-05
-6.04389518399369e-06
-9.72828690773448e-06
-4.52216791964819e-06
-2.25328447965776e-05
-2.65650358098094e-05
-1.22714178275844e-06
-2.66306905096546e-05
-9.06661068478739e-06
-1.54890769588547e-05
-1.85754753301903e-05
-1.78802593447118e-05
-1.8063951947793e-05
-2.06743010801927e-05
-1.53026589528186e-05
-2.22475870692729e-05
-1.74881498811456e-05
-1.67515469519625e-05
-3.37120356771143e-05
-7.0388605523311e-06
-2.41436649021774e-05
-2.5647463413633e-05
-9.54557328103161e-06
-1.55835618123495e-05
-3.46780909095191e-05
-1.78819454102048e-05
-1.59719740673934e-05
-2.87419062219921e-05
-1.87139755369471e-05
-1.19716265863219e-05
-2.37912224613461e-05
-3.50113108959387e-05
-1.70447643501952e-05
-2.54148394049994e-05
-1.38823734405771e-05
-2.05106257813825e-05
-3.17871405424109e-05
-1.19730052793731e-05
-2.92947642088973e-06
-3.31798582525182e-05
1.83858756559383e-06
-1.98764185263328e-05
-2.37733646631663e-05
-1.07795516577952e-05
-3.15494134901348e-05
-8.25570488420636e-06
2.54326055822369e-06
-8.3435257855909e-06
-2.20280480891971e-05
-2.20976092071615e-05
-1.16501896542722e-05
-1.82627461438826e-05
-2.49109667592533e-05
-2.44797987770562e-05
-2.81903058420069e-05
-4.92585113608433e-06
-8.8345771028203e-06
-1.25904592460673e-05
5.03813947395532e-06
-1.59205200035505e-05
-1.7759893171253e-05
-1.00444662202491e-05
2.63338700400227e-06
-5.30849414529992e-06
-2.04444244700605e-05
-1.89874747699869e-05
-3.00109105467887e-05
-2.51503837189528e-05
-6.82565387309458e-06
4.48465049720385e-07
-2.50303527314595e-05
-3.180892630793e-05
-3.15991816635591e-06
-1.01803587171413e-05
-8.22789287340088e-06
-1.72020253550072e-05
-6.24421484867365e-06
-8.29719077724439e-06
-2.01332852662436e-05
-7.02905246379125e-07
-1.72802629901005e-05
-1.56839148178758e-05
-1.22104631738685e-05
-6.45245074308238e-06
-3.10522623035284e-05
-8.60375826446413e-06
-6.43834319532049e-06
-1.69000670151636e-05
-9.32024400617757e-06
-2.24385939890181e-05
-1.19687438473447e-05
-1.70402964960397e-05
-1.65172900617283e-05
-3.38574590261594e-05
-2.39259249333253e-05
-2.34811772714149e-05
-2.12551903669669e-05
-2.32092774887646e-05
-2.46198888126744e-05
-2.09967063378652e-05
-7.65271899259117e-07
-1.2926377310924e-05
-3.38164070386887e-05
-1.71287633006641e-05
-2.39324476708079e-05
-1.68743976596804e-05
-2.16186043146689e-05
-2.3057032704292e-05
-1.35289552787807e-05
-1.26742485376255e-05
-1.23503906798488e-05
-1.04956571606519e-05
-1.48758718065185e-05
-1.57668902817277e-05
-1.05373555057292e-05
-1.79724629604191e-05
-3.3438302885062e-06
-1.83018925167439e-05
-4.13954401667757e-06
-1.64047880357676e-05
-1.95190579579784e-05
-2.45598545872883e-05
-9.33909193447168e-06
-2.45446263563637e-05
-6.75084339494127e-06
-5.22135899564135e-07
-2.2634132010427e-05
-4.56660397239095e-06
-3.27168571546144e-05
-1.43474783914447e-05
5.07590582568659e-07
-1.16078717462784e-05
-1.86573265030259e-05
-2.03417780936509e-05
-4.78805887334848e-06
-1.5913511907652e-05
-2.00747804544751e-05
-9.77120793903179e-06
-1.07171596745254e-05
-2.37122604194357e-05
-2.4070516820382e-05
-2.41375331949166e-05
-2.77115813996938e-05
-1.15288060006088e-05
-1.20056616486712e-05
-9.81639756344203e-06
-1.31789389617784e-06
-7.67718887793918e-06
-1.38253305349106e-05
-1.86142081560009e-05
-1.72972870670289e-05
-9.27439599245052e-06
-3.23741015797714e-06
-1.86765129777255e-05
-2.37149827001575e-05
-1.17739283874127e-06
-2.94743378963078e-05
-2.81185780175238e-05
-1.02517068288041e-06
-1.25982629578087e-05
-1.91060177617473e-05
-1.12885116650449e-05
-2.81409354694314e-05
-1.5444251914218e-05
-1.89891717820348e-05
-5.76326002286384e-06
7.46744625955446e-06
-4.70333726979684e-06
-8.25952260176408e-06
-1.27301319180809e-05
-4.4139179077623e-06
-2.25652175472675e-05
-6.43763609786188e-06
-1.85504418180351e-05
-4.01412034773029e-05
-1.68971020368114e-05
-9.7051551902407e-06
-2.11723006546455e-05
-1.10683682415839e-05
-2.935476462366e-05
-2.56397816356514e-05
-1.42415525801396e-05
-1.14906015818697e-05
-1.89629103371198e-05
-8.19526828358881e-06
-1.63068763530063e-05
-1.39660975154874e-05
-1.38447049506896e-05
-5.01772765917398e-06
-3.29542296656373e-05
-2.98674101988827e-05
-4.78853962322517e-06
-1.32257959246721e-05
-5.04429768000071e-06
-1.57413336498268e-05
-8.98401191057472e-07
-2.26324025703515e-05
-1.82709833968203e-05
-4.05589326415878e-06
-7.79488100124066e-06
-3.87951379048044e-06
-1.38146362100698e-05
-2.55532125670756e-05
-2.42770793479618e-05
-1.22768197737389e-06
-5.04477817792084e-06
-2.39837811079035e-05
-3.08786944767468e-05
-1.49880989347399e-05
-4.87099729252316e-07
-1.57388756436663e-05
-1.36225159154784e-05
-2.47722915535081e-05
-1.34487301692845e-06
3.90097302521369e-06
-2.46744742353687e-05
-1.34735711548788e-05
-3.44475893100707e-05
-1.86933156143995e-05
-1.19993514010706e-05
-2.06817963511566e-05
-2.50150823915672e-05
-2.45122850359567e-05
-3.91742408754288e-07
-1.10458759218145e-05
-1.2209629442749e-05
-1.34659328309177e-05
-1.37057704399714e-05
-2.79353269639623e-05
-2.61733432685116e-05
-2.28480431672737e-05
-7.99910895887209e-06
-5.9243228399995e-06
-2.46230597432853e-05
-2.75823056389185e-05
-1.99082128011981e-05
-1.88347860433797e-05
-1.37751041350024e-05
-2.78304645354414e-05
-1.0815385723176e-05
-6.30444256810982e-06
-9.92649812202079e-06
1.32832073472309e-06
-1.98693930111707e-05
-1.35901118631208e-05
-1.31164146743677e-05
-2.53393566514226e-05
-1.16347776245529e-05
-1.5911127865163e-05
-4.21397743978024e-06
-2.57959528285653e-05
-1.33840864522036e-05
-1.65244329112336e-05
-1.78702784667311e-05
-1.83434786565747e-05
-3.13661705333457e-05
-1.22763056527947e-05
-1.38528978466617e-05
-1.79258240323026e-05
-1.99122384671502e-05
-9.59462374511965e-06
-1.83452701322772e-05
-2.72244416508473e-05
-1.14967861829365e-05
-3.62224965135165e-06
-2.67559456969274e-05
-1.12606593434803e-05
-1.49020312594035e-05
-1.46679107238552e-05
-2.06315421116047e-05
-2.7425236393678e-06
-2.42118900089772e-05
6.54466008196018e-06
-1.31096554298122e-05
-2.10118122269082e-05
-1.44389679474866e-05
-1.49003104253246e-05
-1.52991742938096e-05
-1.3066509395608e-05
-7.32643543686942e-06
-3.52477618894599e-05
-1.00526628618284e-05
-1.55048496888954e-05
-2.67358342418415e-05
-2.61393232397707e-07
-6.6355333706283e-06
-1.69034218836099e-05
-2.92866185068931e-05
-2.26049236891079e-05
-2.86527701012052e-05
-2.97289390070138e-05
-1.63934042049556e-05
4.44784970160292e-07
-2.07916350018218e-05
-8.6975363071604e-06
-1.03496763954619e-05
-1.66423473320704e-05
-1.39713607115115e-05
-1.97083821844009e-05
-3.93003379535219e-06
-3.59383134072168e-05
-1.71291737182097e-05
-2.03386546490366e-05
-8.13259774852626e-06
-2.36433146551443e-05
-3.56431617516524e-05
-2.31369738447915e-05
-1.90308630394673e-05
-2.50632898721109e-05
-2.94774548112082e-05
-3.24883467930661e-05
-3.52143734109125e-05
-9.30627255669886e-06
-1.18825274588673e-05
-8.19225387012734e-06
-4.30092662656248e-06
-3.33877333519957e-05
-1.10554290698448e-05
-1.80988752049439e-05
-1.69970817993974e-05
-2.05366267482795e-05
-3.10035256128312e-05
-2.90350789850559e-05
-8.93929413392342e-06
-1.29738957837931e-05
-2.08649038921128e-06
-4.73786553456548e-06
-1.60923329030594e-05
-4.00985125710973e-05
-2.11604200898123e-05
-3.20762167818084e-05
-3.51126491495938e-05
-2.38496385436557e-05
-1.82108042899953e-05
-5.63692263027685e-06
-8.09269469646537e-06
-1.57414406002094e-05
-8.92824733453864e-06
-2.60383951043749e-05
-2.96711911449815e-05
-1.28697064215669e-05
-4.58091983277782e-06
-1.47435646970205e-05
-1.69285151381447e-05
-2.87059720473146e-05
-8.5943751756644e-06
-1.46211550131528e-05
-2.71824114753827e-05
-2.69518847592737e-05
-1.22774784040091e-05
-2.33642325475455e-05
-9.09978306824544e-06
-1.26172816133496e-05
-2.71648760780812e-05
-1.36343315131046e-05
-1.55234492088653e-05
-2.74045770632455e-05
-1.95681805598169e-05
-2.2539787479077e-05
-9.73014123749714e-06
-8.4837713170479e-06
-2.77215162634164e-05
-3.70152790305764e-05
-1.43189136572269e-05
-2.72446473155638e-05
-1.61556012013567e-05
-2.36006080053547e-06
-1.48270225762672e-05
-5.04520737072134e-06
-2.50259417252586e-05
-1.66505767973021e-05
-1.37424683857367e-05
-6.93488978652125e-06
-7.64207300441254e-06
-1.8262466439641e-05
-2.26140327676753e-05
6.15145276307213e-06
-1.97382628000809e-05
-1.28541529807773e-05
-9.53211564487192e-06
-2.23017359113099e-05
-1.76087776997692e-05
-3.51683262628234e-06
-3.13643647199365e-05
-1.4408804825729e-05
-1.10736104218317e-05
-2.78104191662479e-05
-4.17331822816277e-06
-3.02961079827254e-05
-1.98577262332817e-05
-7.00747718366083e-07
-1.81628035697014e-05
-2.42202367038701e-05
-3.82886523200463e-05
-1.57211602351307e-05
-1.2416660899011e-05
-2.74366895999621e-05
-1.67697690701803e-05
-1.07273405329741e-05
-1.95825913447739e-05
-2.80182827729395e-05
-5.70161318594731e-06
-1.97905811559654e-05
-2.94528369120635e-05
-1.12970019393602e-05
-2.69715609531302e-05
-2.04263328207278e-05
-8.10880312079032e-06
-2.14104800497085e-05
-2.27584292832534e-05
-4.72796224250445e-06
-2.35772526608616e-05
-9.6292515218893e-06
-3.61662165981888e-06
-1.24479472945118e-05
-7.81697206379912e-06
-3.21448155804607e-05
-1.22593729954932e-05
-3.34389411605353e-05
-2.01171595667179e-05
-9.91132053790917e-06
-1.22841915967982e-05
-1.43091913678282e-05
-1.64190972618925e-05
-7.71052069122637e-06
-1.20116847691587e-05
-1.91476771516995e-05
-1.6074191756647e-05
-1.31493012441284e-05
-7.95372938190097e-06
-1.92761756421703e-05
-3.06552574579134e-05
-2.16918615674495e-05
-2.13545084353642e-05
-3.16647936212152e-05
-1.90142641944407e-05
-2.62552995006411e-05
-2.53316493856112e-05
-1.45469608201579e-05
-9.53096191658331e-06
-3.25679254626367e-05
-4.96635302217085e-06
-3.63886885165502e-06
-1.71248556541434e-05
-1.53807393896287e-05
-2.00586893068149e-05
-1.72592927483176e-05
-1.56173095928975e-05
-3.32420783943271e-05
-1.20702295178981e-05
-1.54163575845762e-05
-9.91479961371969e-06
-3.53950717925315e-05
-1.5390146366143e-05
-7.78854615815961e-06
-1.63556050493631e-05
-1.10701494818533e-05
-1.66412298846019e-05
3.19624876397055e-06
-1.78471339652704e-05
-3.03537492074907e-06
-3.67537092223314e-05
-5.57291791257914e-06
-2.3543294727695e-05
-2.26902972518385e-05
-8.79732956165569e-06
-1.41157940450229e-05
-1.13765344230522e-05
-2.09251997059239e-05
-1.06463146657149e-05
-6.33763393545459e-06
-9.34235425472578e-06
-7.8207583518911e-07
-2.14953803402794e-05
-1.3005079862034e-05
-2.39177619089224e-05
-9.49459492146394e-06
-9.71991545990693e-06
-2.25926415990241e-05
-1.11946872566184e-05
-1.34597662708674e-05
-3.56533033051922e-05
-2.25664004668773e-05
-1.88098962079936e-05
-1.36163696297113e-05
-8.89862436772952e-06
-1.37764935543378e-05
-1.68279328877044e-06
-1.63167585976222e-05
-1.2130032639878e-05
-1.26829976246292e-05
-3.00007689683676e-05
-2.24132925704352e-05
-2.10018783156355e-05
-2.11155191611944e-05
-1.94339525689784e-05
-2.13200706459294e-05
-2.43587926683846e-05
-1.70313544070316e-05
-5.05116033706372e-06
-1.41247144844838e-05
-1.89618810883189e-05
-9.72344771460493e-07
-1.5039675240415e-05
-2.03265859827848e-05
-3.60433314161045e-05
8.21223788183406e-06
-2.40998864418426e-05
-5.96881148137255e-06
-1.98340500084193e-05
-3.46308192698984e-05
-6.28453724093024e-06
2.5575543254213e-07
-3.55288690741923e-05
-2.35557377457445e-05
-1.66202325236861e-05
-2.64562571967354e-05
-1.21101151611125e-05
-3.95273298047788e-05
-1.4455482264053e-05
-5.34805276951418e-06
-2.19766003870279e-05
-1.22541652756593e-05
-1.36773318913462e-05
-8.896045378077e-06
-9.12749173516035e-06
3.13973418073213e-08
-3.87550331537561e-05
-3.28146192502236e-05
-2.3832551257344e-05
-2.36032911451597e-06
-8.55509758775901e-06
-1.57816430064983e-05
-1.42201891180861e-05
-3.27595537826346e-06
-1.63948021467184e-05
-2.61976884593921e-05
-1.4606897758532e-05
-2.59519556813136e-05
-3.73727558449205e-05
-3.43156284430542e-05
-4.0217034395308e-06
2.24217692347575e-06
-7.4074394845934e-06
5.06006861981089e-06
-1.31668660154251e-05
-3.66597926356733e-05
-1.94268404567996e-05
4.21157635882527e-07
-1.96904733214465e-05
-1.24332724388991e-05
-1.1653538755817e-05
-7.03516814966948e-06
-5.86000751584687e-06
-5.86912645300684e-06
-2.82963537584271e-05
-1.03390179793956e-05
-1.08281039797812e-05
-1.51917412809167e-05
5.32879684827687e-07
-2.24643398680508e-05
-3.48702552605879e-05
-1.64978226911884e-05
-1.53904311305397e-05
-3.29927989285208e-05
-1.55761402961118e-05
-2.73509397154258e-06
-3.84413407753558e-05
-6.67885678025158e-06
-8.94448622040949e-06
-1.22149173552313e-05
-6.26309215749167e-06
-6.42227381234342e-06
-3.44628732712547e-05
-1.28948683376708e-05
-1.86031448694815e-05
-2.08259327486649e-05
-1.97340060579252e-05
-1.57553885567208e-05
-2.34040112437754e-05
-3.65122799983005e-05
-9.68096515826351e-06
-1.6040944073639e-05
-2.03769383144778e-05
-3.65124240980969e-06
-1.28649129173069e-05
-6.80754159225725e-06
-1.25991084835187e-05
-1.22914640720074e-05
-1.6872709736377e-05
-1.34958279422523e-05
-1.93761891109214e-05
-5.48259432005079e-06
-2.58123544786921e-06
-2.01075511421329e-05
-1.5059727009094e-05
-1.16277718758982e-05
-1.84836447633145e-05
-3.95046733436032e-06
-3.78733031301591e-06
-3.41785311315831e-05
-2.27736758996131e-05
-2.01599055737687e-05
-8.8645936499393e-06
-1.04924276595848e-05
-2.35739782555192e-05
-2.30166380419784e-06
-8.11971402133475e-06
-8.65478833965851e-06
8.53372424831508e-06
-2.79843529762187e-05
-1.93308873745506e-05
-6.37703114691374e-06
-8.65233131554858e-06
-1.56809000320171e-05
2.5621657041754e-06
-1.21366164174506e-05
-2.17532853347732e-05
-1.38308516205121e-05
-2.16817125697237e-05
-1.57691461810846e-06
-2.45483021090996e-05
-7.98177880187603e-06
-2.43605446212469e-05
-2.09614808221744e-05
-3.39205960312196e-05
-1.68940303376527e-05
-1.68239396201223e-05
-2.4026891656349e-05
-9.32419375439787e-06
-2.42229554819128e-05
-8.68600184126614e-06
-4.8433565840421e-06
-1.77530138911603e-05
-2.82472249712043e-05
-4.26028091948202e-05
4.48686939575537e-06
-2.41763354862764e-06
-1.16285108085878e-05
-2.9451734873969e-05
-1.99764320839281e-05
8.43141682620147e-07
-2.24500360640504e-05
-2.5899201732501e-05
-3.07390281040089e-05
-1.79927256558875e-05
-2.81753932339852e-05
-1.73971810682689e-05
-3.72591282774095e-06
-2.66888027469774e-05
-1.95153213954214e-05
-2.27593539872951e-05
1.06841261086646e-06
-2.13054303623015e-05
-1.20228502228826e-05
-2.25761640410782e-05
-1.61510768693015e-06
-1.11408890555471e-05
-1.09082153904995e-05
-1.54160920625238e-05
-8.67746356599696e-06
-2.28836609296513e-05
-3.69424608623155e-05
-8.84993533140238e-06
-4.55376435288266e-06
-2.23350607816542e-05
-1.7954669498994e-06
-2.86866235431355e-05
-1.9610051548772e-05
-3.33021361435296e-06
-3.25787599293255e-06
-2.47814959219409e-05
-6.52369418209204e-06
-9.3549299559792e-06
-2.62625059116123e-05
-1.00666771451469e-05
-2.25669666538266e-05
-8.16738717452285e-06
-1.54576372336592e-05
-3.07617929202645e-05
-1.40478907874332e-05
-4.40910568067726e-06
-7.93013077097538e-06
-1.17920575965218e-05
-2.31722785942159e-05
-1.38992210276816e-05
-2.35364545064488e-05
-3.52029593373624e-05
-1.29961189647069e-05
-9.34688884089211e-06
-1.3107219554485e-05
-1.30582335915673e-05
-1.55359662369821e-05
-1.38839365531985e-05
-1.24769229764345e-05
-1.31507807090017e-05
-5.89573482181327e-06
-1.37030916513695e-05
-3.72789574208396e-05
-2.6765922244833e-05
-1.49976504228943e-05
-2.43531489900468e-05
-7.15059703554875e-06
-1.58668655303503e-05
-1.60872303784916e-05
-3.51090875896444e-05
-1.63218292268081e-05
-1.782129291306e-05
-1.57845316935423e-05
-6.40518533949e-06
-2.05247146645066e-05
-1.45894262967541e-05
-1.87799029559823e-05
-1.74380842400628e-05
1.10197087373997e-06
-1.81448540525049e-05
-2.35379764746341e-06
-5.80864683276512e-06
-2.43928946292166e-05
-1.07433150048177e-05
-4.97446662235314e-06
-2.32035266172349e-05
-1.50165652597607e-05
-1.52216798240234e-05
-3.45586390351732e-05
-3.16503973738314e-05
-2.08884997536888e-05
-1.72415007612681e-05
-1.64358236201838e-05
-1.84423320440214e-05
-7.69699140094556e-06
-5.04292185539857e-06
-6.01469347053827e-06
-6.34882202680026e-06
-3.24725138461758e-05
-5.90317516093471e-06
-9.96850451638774e-06
-1.56255543002367e-05
-8.80032952387597e-06
-1.86767515925448e-05
-2.19908222341287e-05
-4.21830965467929e-06
-3.17003684871385e-05
-1.71689877485125e-05
-2.30421545403065e-05
-1.34147567512256e-05
-1.73566292077311e-05
-1.0077259777565e-05
-2.10373019417778e-05
-1.84640858521555e-05
-1.96762110853353e-05
-2.29752618898303e-05
-8.97355526578846e-06
-1.37317468666315e-06
-1.61081643638551e-05
-1.15404324193385e-05
-2.18984896495057e-05
-1.87570577048211e-07
-2.53952333645002e-05
-6.92592971685586e-06
7.34965499797067e-07
-2.26066737167483e-05
-2.22632696278756e-05
-2.53557030206142e-05
-2.03462063433928e-05
4.63304272862955e-07
-1.59914467416841e-05
-6.80177761242746e-06
-1.63798999628794e-05
-1.74152154208701e-05
-8.71613365872029e-06
-1.10745735063533e-05
-2.38734200049866e-05
4.1680374100974e-06
-2.7360359931252e-05
-1.0003890036403e-05
-2.59278647186969e-05
-4.06625694381424e-06
-1.245623355658e-05
-1.11599195386976e-05
-9.84968781219914e-06
-1.16190882518855e-05
-3.25241992130669e-05
-1.44759373664037e-05
-1.87991033398618e-05
-1.49204955386847e-05
-1.16507982652783e-05
-1.14308470696613e-05
-1.48414690195536e-05
-4.26761171045284e-05
-1.84262787734717e-05
-2.75411132078594e-05
-1.96239832898769e-05
-2.85430950350459e-05
-5.93197304622199e-06
-5.56808342525287e-06
-8.75238954486348e-06
-9.41462997629978e-06
-2.88790739532939e-05
-1.58988337203466e-05
-7.13675148506976e-06
-3.16100322941842e-05
-1.31124824761965e-05
-1.94838816289019e-05
-2.39998988038114e-05
-1.81576605701753e-05
-8.38827245706574e-07
-1.17723337239501e-05
-2.47164208687365e-05
-1.69390324935669e-05
-2.36936084225207e-05
4.0330548906403e-06
-1.40227000512245e-05
-1.78839228203152e-05
-2.25454416647278e-05
-2.14139342391609e-05
-1.64856233634712e-05
-8.29983008038247e-06
-3.65617782243768e-06
-1.63120336139122e-05
-1.06574776665452e-05
-7.783971109906e-06
-1.57759112430171e-05
-8.40487440869124e-06
-1.57634762741242e-05
-2.89932741868704e-05
-1.30005215203715e-05
-2.45993115679988e-05
-2.69867910568303e-05
-2.03186603725056e-05
-8.68196464178294e-06
-1.77112193888997e-05
-6.11225849230752e-06
-1.96299741482845e-05
-1.64190197338604e-05
-1.22465672760967e-07
-2.65901737837113e-05
-1.74990829015586e-05
-2.04354838877193e-05
-3.75605058703345e-06
-3.17942814779101e-05
-2.35196631564479e-05
-1.51367681872342e-05
-8.66104542015199e-06
-2.09304526587779e-05
-2.47837981639312e-05
-2.78287116636812e-05
-1.62712517878762e-05
-7.3883808350447e-06
-2.26191189092018e-05
-2.05796240961196e-05
1.90869176063857e-06
-4.41054338434221e-05
-2.16014795742158e-05
-1.2182289618192e-05
-1.69594510467611e-05
-2.49780769409873e-05
-1.53300929624298e-05
-1.73298870044723e-05
-1.25649174251114e-05
-1.27280800041154e-05
-2.5077776426888e-05
-2.26156544813774e-05
-4.42357196806472e-06
-2.30894994948821e-05
-3.12844389155878e-05
-1.75606626227117e-05
-8.05816284984677e-06
-2.06340020246039e-05
-7.91724075404797e-06
-2.25892316163895e-05
-1.65208675642905e-05
-2.42495271584025e-05
-2.32711267132284e-05
-1.04344181386019e-05
-5.78388152497479e-06
-1.2421393841972e-06
-1.21721936461349e-05
-4.41121866101437e-06
-2.53220633308101e-05
-3.85360561417325e-05
-2.14587121225993e-05
-1.7339590915586e-05
-9.88715819790661e-06
-1.58015942337639e-05
-2.06427958167862e-05
-7.94779010471183e-06
-2.60727065815469e-05
-2.52501684716689e-05
-2.02667966774838e-05
5.80005376180766e-06
-1.46780676500169e-05
-1.45303434717141e-05
-1.53493119926894e-05
-2.87840764727533e-05
-3.08852236594951e-06
-7.10035572710706e-06
-8.17161189995341e-06
-1.78947492399389e-05
-3.51365669844295e-05
-2.32279895782806e-05
-1.84591518886668e-05
-2.00001816629264e-05
-1.45895615160994e-05
-1.67300888029629e-05
-1.57164486743681e-06
-1.7030037168909e-05
-1.72218490889573e-05
-1.99303400802607e-05
-3.65063398449587e-05
-2.26477243453625e-05
-1.95340029900468e-05
-2.86832462218291e-05
-2.59476238786699e-05
-1.05390421402856e-05
-8.31860899865818e-06
-9.36297356184523e-06
-3.27474433145184e-05
-6.23228585883297e-06
-3.82004000920753e-05
-1.94280082789782e-05
-1.10224562782119e-05
-7.83281052939918e-06
-1.30249813271129e-05
-2.49098887221332e-05
-1.63822054822376e-05
-2.33537482645945e-05
-1.10599875546338e-05
-2.54375054220854e-05
-2.00997189492312e-05
-3.3093778316318e-05
-9.94449871579536e-06
-1.06146511788386e-05
-3.55644076305522e-05
-9.64291792815839e-06
-1.03485412350614e-05
-2.37699638984202e-05
-2.85830966628935e-05
-9.40256810109229e-06
-5.14519770165674e-06
-2.33993580785025e-05
-4.68621023377594e-05
-8.9036996758808e-06
-2.98806756505383e-05
-6.37418118359437e-06
-2.08226657657789e-05
-2.95623159118891e-05
-4.37435797386201e-06
-3.35087667919215e-05
-1.68257058005206e-05
-2.00559494547347e-05
-2.77981144359327e-05
-1.52727196009817e-05
-3.00939533986891e-05
-2.68145507187564e-05
-9.48342947389994e-06
-2.50680928173856e-05
-2.93854994820657e-05
-3.70550844816749e-06
-1.52752825736158e-05
-8.98517265045575e-06
-2.4192605202386e-05
-2.92139334375157e-05
-8.6183416734095e-06
-4.22429840888695e-06
-3.88879638451954e-06
-6.14346789078654e-06
-1.96759977141734e-05
-2.10949798321202e-05
-1.51090398881378e-05
-2.75369492195511e-05
-6.94959460527167e-06
-1.66856228660854e-05
1.09596017246222e-05
-1.52723878495035e-05
-2.52348875798783e-05
6.42495502705115e-06
-2.66791861525394e-05
-1.23521448978325e-05
-2.62449031238376e-05
-2.45587197423425e-05
-1.95333879733675e-05
-2.24491768191449e-07
-1.50126314896488e-05
-1.31050496846783e-05
-6.57425601794141e-06
-2.43260908158939e-05
-1.39582235550065e-05
-2.10399047422171e-05
-8.24289888122509e-06
-7.66267064007459e-06
-2.1305149645164e-05
-1.90462815866489e-05
-3.7521300545481e-05
-1.37339978792182e-05
-2.18903303514474e-05
-2.54161478809847e-05
-6.19257727348483e-06
-1.84841073848956e-05
-7.31062451064995e-06
-9.54453026941574e-06
-4.81477181031987e-06
-3.80241058372696e-05
-1.30833645985161e-05
-3.30094735368505e-05
-1.73250115989433e-05
-2.62976899655678e-06
-1.38781614372575e-05
-1.1421637982655e-05
-1.35356948162955e-05
-1.98003919013179e-05
-1.49651818210931e-06
-3.55742689835286e-05
-2.3137441393838e-05
4.14669161002208e-06
-8.62102248031986e-06
-1.25326460729982e-05
-7.9069710364372e-06
-7.46339307174424e-06
-1.49384986174926e-05
-2.74275506061262e-05
-2.00203566053945e-05
-2.4281835718351e-05
-2.55723103409862e-05
-1.22147618699499e-05
-3.26833360089518e-05
-3.62449108313711e-05
-8.54800576883366e-06
-1.85864381266864e-05
-8.71072831357731e-06
-1.13463644796395e-05
-2.27327722676492e-05
-1.64323360153375e-05
-2.31844611531525e-05
-2.17748468778183e-05
-2.19649008261013e-05
-1.9377009376611e-05
-1.79012736862983e-05
-3.0644355173539e-05
-8.50137411670495e-06
-1.95616071186928e-05
-3.20446331171617e-05
-3.54642748684674e-06
-2.43361980904207e-05
-8.64784297012917e-06
-1.50008815728831e-05
-1.59669378931706e-05
-1.28601159943455e-05
-4.46517926710087e-06
-1.33260160752616e-05
-8.47050502501643e-06
-3.08176478471232e-06
-2.9832314081058e-05
-5.80364328330015e-06
-1.80616742575204e-05
-6.4150246864014e-06
-4.17590083043293e-06
-1.85933426429753e-05
-9.643193398637e-06
-3.74790769566101e-06
-2.54716308388759e-05
-1.82179308588562e-05
-1.06578949219875e-05
-8.22014571628792e-06
-1.64651924601507e-05
-1.8802729127124e-05
-1.96128098123437e-05
-3.13281627820981e-05
-2.98748849871247e-05
-1.09252529421979e-05
-2.7973773801357e-05
-1.98221009049898e-05
-1.68876933773439e-05
-3.10950793302177e-05
-1.28863536730463e-06
-2.21825224965579e-06
-5.05364994906787e-06
-5.34655472224833e-06
-2.07996783967525e-05
-2.66248409912072e-05
-3.1172736151183e-05
-2.04337877443522e-05
-1.78164037853564e-05
-2.04227371183917e-05
-2.00209982742836e-05
-3.09698034577771e-06
-2.5270751525351e-06
-1.5718900587123e-06
-1.21795498952181e-05
-8.8373278154048e-06
-1.49840828649985e-05
-3.38966406573472e-05
-2.17042179498131e-05
-2.88432669387234e-05
-2.14674043973981e-05
-1.58716362166542e-05
9.82994871851833e-07
-1.30043065340092e-05
-1.25804523616747e-05
-3.53068293546194e-05
-2.62581355819735e-06
-1.05957799009329e-05
-2.96167794466496e-05
-2.53602040935591e-05
-1.28080956386814e-05
4.14884598691812e-06
5.05905206418433e-07
-8.27528973190812e-06
-1.76298673917063e-05
-1.06245692472377e-05
-7.23438821444335e-06
-1.45547302915033e-05
-2.66860506306533e-05
8.98697401215209e-06
-3.36466802480569e-06
-1.45144261026707e-05
-2.88589553823367e-05
-2.50829493637208e-05
-3.48658038751338e-05
-2.75538004680156e-05
-3.01916120322087e-05
-1.01875343536039e-05
-2.16573508721048e-05
-8.09401908301537e-06
2.92543509099163e-06
-1.54017699580158e-05
-1.6026529308189e-05
-1.40782972220862e-05
-1.91343066565697e-05
-3.46088682615279e-05
-4.07724194766976e-05
-3.1764171459557e-05
-1.33493862210693e-05
-1.94153972395437e-05
-2.08879761851613e-05
-3.30568932759383e-05
-1.8830014701603e-05
-3.15092278749627e-06
-1.17972949291427e-05
-4.72481291360181e-07
-1.39069698387019e-05
-2.73067251234717e-05
-1.93597825568795e-06
-2.3931505079724e-05
-1.5073033302049e-05
-1.75912582465113e-05
2.50699389606617e-06
-1.89261338340396e-05
-1.7603970729706e-05
-2.00655329375097e-05
-2.06820693828806e-05
-2.90018426241356e-05
-2.08079722608337e-05
-1.56795585315333e-05
-1.14536913453522e-05
1.72574951208599e-07
-8.47463125015102e-06
-1.32890299934098e-06
-1.23755807285063e-05
-3.85389036814549e-05
-1.1472440678157e-05
-9.44184751483105e-06
-1.39360394092975e-05
6.67617634038529e-07
-4.17246806550792e-06
-3.07141311406709e-05
-2.79269629821832e-05
-5.23702309245816e-06
-1.86568362721774e-05
-6.04496284362071e-06
-1.88400883491999e-05
3.47683253259939e-07
-2.25911497013296e-05
-1.66735618523023e-05
-7.83534118788903e-06
-1.03276572328708e-05
-7.60745368648649e-06
-2.70627110950441e-05
-2.64379911687049e-05
-3.71245054725298e-05
-2.05160404445086e-05
-9.22586333229497e-06
-8.63548141983356e-06
-1.18643631087027e-05
-1.31157718287655e-05
-3.06875968034742e-05
2.24156948991176e-06
-3.8134339788426e-05
-2.11752547244581e-05
-2.48182570815085e-05
-1.60526192317329e-06
-1.87984276000825e-05
-5.27892970845372e-06
-1.27330227833617e-05
-1.88539860683352e-05
-2.19610501940727e-05
-1.91996584105726e-05
-3.11774323872215e-05
-3.046630355389e-05
-3.21817321233654e-05
-8.05048743742916e-06
5.43109381312379e-06
-1.80124025924715e-05
-2.13206130200631e-05
-7.87445472116612e-06
-2.29398976482201e-05
-4.89652959393493e-05
-1.72372083956659e-05
-3.32735504163067e-05
-1.63060477833989e-05
-4.03768142153958e-05
-2.48766218253135e-05
-1.3837266988249e-05
-1.98997424096885e-05
-7.3602320412121e-06
-2.56760425091553e-05
-9.26231574636411e-06
-1.41219995395414e-05
-1.63951658631934e-05
-1.50948741916185e-05
-2.09425205390794e-05
-1.66570890717408e-05
-7.50937417473951e-06
-2.78374321483093e-05
-2.46835932679212e-05
-1.31639838824136e-05
-1.40544723885931e-05
-3.08471601063023e-05
-7.97394665957534e-06
-2.50319197587894e-05
-3.24311685308676e-06
-2.13992167685677e-05
-2.283486598795e-05
-2.62106693556825e-05
-7.61130119794017e-06
-9.85055241535139e-06
-7.42983227046747e-06
-3.04496977980595e-05
-6.18744157135187e-06
-1.35532607254779e-05
-2.96989227434408e-05
-1.33509627798119e-05
-1.03658885119527e-05
-3.13600273626204e-05
-1.01878541844805e-05
-9.5587418847266e-06
-2.57515278751744e-05
-6.93170792370239e-06
-1.71288067950234e-06
-1.28232273056462e-05
-1.48829001589722e-05
-5.83542231330085e-08
-1.54343132761186e-05
-2.92911228935794e-05
-1.79650303301405e-05
-9.75182904984164e-06
-3.08501544980604e-05
9.47712806569305e-07
-1.7952215739993e-05
-2.83848349006075e-05
-1.85012121093847e-05
-2.40598903906881e-05
-2.13496241604125e-05
-3.00339474382371e-05
-2.49176794113273e-05
-2.84822071072173e-05
-2.96008824557552e-05
-1.86956107185764e-05
-1.61877888329079e-05
-1.38072351353536e-05
-7.65120567109086e-06
-1.46303764118151e-05
-1.07773095149034e-05
-1.09901600326611e-05
-1.52951970294576e-05
-2.5349986180067e-05
-2.87567146018781e-05
2.55364328941848e-06
-6.16646654248554e-06
-1.75085380131651e-05
-1.45789193248953e-05
-1.24440213425728e-05
-7.99981830189522e-06
-1.77956374529969e-05
-8.59599755388316e-06
-2.1510010840897e-05
-2.39339454294528e-05
-1.53868742183077e-06
4.90114796250662e-06
-2.26181643211707e-05
-1.95584414315299e-05
-2.91727246208354e-05
-2.65560054796882e-05
-2.37785136675083e-05
-8.94322444375332e-06
-2.69692610329565e-05
-1.4332501837029e-05
-1.41010414089286e-05
-1.01379848462477e-05
-1.93187266956307e-05
-1.04365556601472e-05
-1.6586704822783e-05
-8.54902897279799e-06
-1.58746170040349e-05
-1.88108481878911e-05
-1.47189695112725e-05
-9.6278979515249e-06
-1.63421310525324e-05
-1.56435711168476e-05
-3.11898707447402e-06
-3.31684245973839e-05
-2.89729715619795e-06
-1.70919904390942e-05
-8.99843038877457e-06
-8.88637571244902e-06
-2.36697749129155e-05
-2.30278932976663e-05
-1.20199338099797e-05
-2.30325040212908e-05
-1.53457911552999e-05
7.46842383194032e-06
-2.43360508178972e-05
-1.55192472248834e-05
-4.94028765711115e-06
-1.48413845840521e-05
-3.44434815277122e-06
-2.38078900314662e-05
-2.667898921479e-05
-2.08214009347049e-05
-1.44807441564601e-05
-2.40134848934866e-05
-1.69692436712602e-05
-1.25949428000714e-05
-7.24672823393189e-06
-1.66831638896865e-05
-6.68461142876411e-06
-2.04117923540236e-05
-2.42506305175454e-05
-3.12518350935615e-05
1.11338959997429e-05
-9.23510765496136e-06
-1.23798651172525e-05
-1.42247811899683e-05
-2.32450086505118e-05
-6.02473620111499e-06
-3.32748250235751e-05
-1.84760275901984e-05
-8.96918099615248e-06
-2.33585635307293e-05
-2.60143881074237e-05
-3.04272233436317e-05
-1.45941624603832e-05
-1.47582799836995e-05
-6.53769480435548e-06
-1.49274391801837e-05
-3.30821220905626e-05
-1.59980046141353e-05
-3.49692700137908e-07
-1.63430328763778e-05
-1.33416698989047e-05
-2.21929194325402e-05
-7.59545113259637e-06
-1.7936903286002e-05
2.35695902887563e-06
-2.46492385015159e-05
-1.46253844594502e-05
-2.28735062174522e-05
-1.19322131605971e-05
-1.06145379255523e-05
-3.40220900691577e-05
-3.14873988884041e-05
-1.30650869991082e-05
-1.30766975375781e-05
-1.91327225876569e-05
-7.92841931796998e-06
-4.45567977649917e-06
-9.99056252134775e-06
-1.75003417749064e-05
-7.12860031482032e-06
-9.92543765536089e-06
-1.8748863290392e-05
-2.85104136495142e-05
-9.02097256378504e-06
-1.34907496593651e-05
-1.82678370526347e-05
-1.0442614283705e-05
-2.95049871125534e-05
-1.5294938024325e-05
-2.48584736810523e-05
-1.98458704688437e-05
-1.68550433484542e-05
-2.18821491138499e-05
-1.28423543707316e-05
-6.82386073551735e-06
-1.91772885468601e-05
-1.72729489308635e-05
-1.15004808668384e-05
-3.05384519138849e-05
-1.41383401752132e-05
-7.92863767410105e-06
-2.90982113242902e-05
-6.35461992020528e-06
-1.52798160221774e-05
-2.27030910212094e-05
-9.44745860660453e-06
-1.2034005591182e-05
-1.20576025790629e-05
-3.42062377277213e-06
-1.40237679720877e-05
-2.00447282035716e-05
-1.50483640868446e-05
-2.3499240598396e-05
-1.80841518462662e-05
-6.06568210671838e-06
-1.71626006620965e-05
-2.82040145240658e-05
-1.50080957880416e-05
-7.8245639020672e-06
-3.13848105502378e-05
-5.97426993246866e-06
-8.19282345562377e-06
-1.13307706032721e-05
-1.19766950206234e-05
-4.55402255022013e-05
-3.89127325011921e-05
1.15936023847789e-06
-8.06208758278609e-06
-7.21708637099091e-06
-2.86621817050155e-05
-1.94647205060458e-05
-3.19608745500527e-05
-9.07332224153259e-06
-1.282409424042e-05
-7.50367665021234e-06
-4.46610055524616e-06
-3.32865843392886e-06
-3.40268279470665e-05
-3.21775164971319e-05
-6.83115808457798e-06
-1.98731022910697e-05
-3.54276202055792e-06
-3.11343829643142e-05
-1.8428327238222e-05
5.55485120251561e-07
4.19863795089914e-06
-1.02677653681126e-05
-1.37932176601018e-05
-1.77939785090764e-05
-1.73018750696444e-05
-6.9422650869418e-06
-3.98042586713539e-05
-1.23185789245147e-05
-2.14230289021333e-05
-2.6298669745704e-05
-3.39735720946897e-05
-4.31769757612414e-07
1.62853644232218e-06
-7.38540209098813e-06
-2.26002249614626e-05
2.55361846630238e-06
-1.95601182094886e-05
-2.21436181688814e-05
-7.98990127468991e-06
-4.16840777543275e-06
-1.29012534598861e-05
-3.37427209981471e-05
-1.90751406622504e-05
-1.62076480156557e-05
-2.30089915192425e-05
-1.39887214678791e-05
-7.69240110510165e-06
-1.55540062406671e-05
-1.87880816072721e-05
-1.57273327218528e-05
-3.44086167185137e-05
-1.73321609380366e-05
-1.62945351221907e-05
-1.46680134279551e-05
-2.02469905202496e-05
-1.09618862332215e-05
-1.00386989606676e-05
-2.77824953007024e-05
-1.71382918678952e-05
-1.88080508624129e-05
-4.95433033640009e-06
-2.33851817432522e-05
-1.79956587917952e-05
-3.53279381701142e-05
-2.08714871643139e-05
-1.36416499672531e-05
-1.51734579730716e-05
-1.24029586019928e-05
-2.90191290031172e-05
-8.50165492913126e-06
-2.03502220332736e-05
-2.0293047466683e-05
-3.13518526655804e-05
-2.33142825940181e-05
-1.54967007543493e-05
-4.50701586761088e-06
-1.05441447826417e-05
-9.52815389060233e-06
-5.76952913292865e-06
-2.09699141295381e-05
-1.67552460804669e-05
-1.27270034808621e-06
-1.07275383100586e-05
-2.3080132956038e-06
-1.99175568530313e-05
-2.37569471811468e-05
-9.57650493887443e-06
-1.54441903299035e-05
-3.03831305332588e-05
-1.2308118754822e-05
-1.15780015247201e-05
-6.82627446243653e-06
-2.31546904436741e-05
-1.82878718775736e-05
-9.52720413929978e-06
-5.43264209727531e-06
-1.54767455180996e-05
-2.63903631983474e-05
-2.29631450710196e-05
-3.28807643137203e-05
-1.41366865378486e-05
-2.5230453017686e-06
-6.75544918586311e-06
-2.86888290504611e-05
-1.97197493571626e-05
-2.94531797841661e-05
-1.95785123827735e-05
-1.89978477488838e-05
-1.81319755907464e-05
-2.17841126058805e-06
-2.28290861449574e-05
-2.58644855046958e-05
-1.6154552547262e-05
-1.0378740723565e-05
-2.4484825761908e-05
-3.03981055565608e-05
-2.26788497241795e-05
4.4375829509018e-06
-7.16455082801493e-06
-1.65388372306795e-05
-2.4015519397834e-05
-1.09330812479984e-05
-3.82410533364074e-05
-4.18256392917109e-06
-2.75440657794339e-05
-1.01066431578757e-05
-1.01997755133825e-05
-2.426782009836e-05
-2.70830584221576e-05
-2.61798281731273e-05
-1.67870955436536e-05
-2.94234555448408e-05
-5.23115652637234e-06
-9.43117913727007e-06
-1.61257930579497e-05
-1.01810742719652e-05
-9.78178150011325e-06
-3.15800996161056e-05
-5.76430746461425e-06
-1.18705037927489e-05
-2.36003709698979e-05
-2.54790469260463e-05
-8.6558399740808e-06
-2.21730682896384e-05
-8.37392518274086e-06
-1.02632474692063e-05
-1.48489368201998e-05
-2.09573868933749e-05
-3.07143159258306e-05
-1.67416803577341e-05
-3.56220070612354e-05
-1.77930027394228e-05
-1.73976844954513e-05
7.52525825936383e-06
-1.34290879706915e-05
-3.10190798998176e-05
-1.12067753235316e-05
2.04107020150895e-06
-1.8518734189467e-05
-2.21287891637389e-05
-2.5297330300323e-05
-7.21587017524753e-06
-1.35498152207734e-05
-2.3670570472403e-06
-2.32279695397441e-05
-6.17913028082824e-06
-7.6019877702575e-06
-8.33970626170511e-06
-1.63177107533206e-05
-1.90278698544931e-05
-2.50143390195888e-05
-1.78528058150484e-05
-2.51318017962899e-05
-6.97570510833214e-06
-2.07599711647474e-05
-1.34494908277235e-05
-3.37410632006599e-05
-5.58729311188818e-07
-8.39257514335456e-06
-7.55613615417429e-06
-3.64627043236365e-06
-8.954567251668e-07
-2.84520222913896e-07
-3.22480312318722e-05
-2.31040161993828e-05
-2.22711233657824e-05
-1.6985527457322e-05
-2.60535236700773e-05
-1.78667086720516e-05
-1.34555422670374e-05
-8.55473615272492e-06
-6.85024462241103e-06
-1.92144834769201e-05
-2.68163365413087e-05
-1.15804410442268e-05
-1.63403526511389e-05
-1.92995213372459e-05
2.45519589734137e-06
-1.81930412677216e-05
-5.81081753279721e-06
-9.99514803333171e-06
-3.71952248867802e-06
-1.14465265514563e-05
-1.51520029357558e-05
-1.05885303580981e-05
-1.31678579424768e-05
-2.13356874508549e-05
-2.45389838859755e-05
-1.39464032515936e-05
-1.37408571673025e-05
-2.63548294238401e-05
7.71379512435422e-06
-1.44932601039704e-05
-1.7827227767528e-06
-1.37292159209474e-05
-2.09316423836248e-05
-1.79790875199437e-05
-2.26413819040836e-05
-1.18563353063773e-05
-7.54680046464738e-06
-2.34424210056884e-05
-5.13845891745644e-06
-6.52594479607661e-06
-2.43916530001745e-05
-1.55337523523729e-05
-6.57991631484311e-06
-8.66974427413159e-06
-3.00836858346789e-07
-2.75524583277653e-05
-2.36883761622906e-05
1.8981736266686e-06
-1.03295999181945e-05
-5.74164410665484e-06
-3.24347057742898e-05
-6.67108496244336e-06
-8.2582627230147e-06
1.81421161273026e-05
5.90647049283465e-06
-1.08439487754803e-05
-1.50220366029464e-05
1.84701848391403e-06
-2.04626726235874e-05
-3.3181223467143e-05
-1.61396638504858e-05
-1.8121671994735e-05
-2.55803811751982e-06
-9.59164767472549e-06
-1.84076483506781e-05
-3.30705413441684e-05
-9.24823777245475e-06
-1.53492469945828e-05
-3.26164470314073e-05
-2.17800649861859e-05
-2.54436507404605e-05
2.83348792999528e-06
-2.41103541053321e-05
-1.24914324775626e-05
-7.02203682826605e-06
-8.32610542406038e-06
-7.91062124725437e-06
-3.09238629926445e-05
-2.7246580688904e-05
-1.48396338807517e-05
-1.95479483105869e-05
-8.93609001872049e-06
-1.86158865730394e-05
-1.35561066609867e-05
-6.1168319645939e-07
-7.11670979169042e-06
-2.14648349332219e-05
-2.64243231169885e-05
-1.06089648575092e-05
-7.12474345798601e-06
-2.61880315949959e-05
-1.34497433870252e-05
-4.6774994587652e-06
-1.62030794003395e-05
-1.47170271410502e-05
-1.00154397789792e-05
-8.68651980402361e-07
2.78967129558887e-06
-2.45310572624884e-05
-1.59016481627946e-05
-1.69577152576139e-05
-1.88683922489011e-05
-4.86334598196583e-06
-1.39666381473926e-06
-1.29507184814551e-05
-2.17618768920324e-05
-6.63695862261105e-06
-1.95347399491857e-05
-1.48377758097981e-05
-2.53547575063469e-05
-2.20133170913083e-05
-1.72205319986309e-05
-1.872473916517e-05
-9.93529635193593e-06
-3.06195250545808e-05
-8.19242466646101e-06
3.40023165531691e-06
-1.45470277041099e-05
-8.90619597365202e-06
-1.35968972036212e-05
-1.89316642065032e-05
-5.73849962376551e-06
-9.33575433805385e-06
-5.6876603980614e-06
-2.68147824059989e-05
-2.33708985013656e-05
3.85310428201679e-06
-2.17252224674043e-05
-1.4274507671207e-05
-2.85616947134078e-05
-3.33386510249259e-06
-1.14475536202243e-05
-2.28682906060582e-06
-2.53970666448847e-06
-2.67390222471628e-05
-1.08473791340847e-05
-1.21387315333889e-05
-3.26443912634109e-05
-9.81757270052006e-06
-2.93258494977449e-05
-1.90856869846184e-05
-1.08693537135706e-05
-2.69594228523008e-05
-1.74321960319936e-05
-1.95075677599296e-05
-1.16298107873977e-05
-5.82000107683729e-06
-8.83279643368695e-06
-1.21869453611972e-06
-2.69192285890162e-05
-2.23359831785975e-05
-6.98730183431727e-06
-1.0924707297181e-05
-2.77622701738502e-05
-2.10923297953394e-05
-2.74906464088677e-05
-2.14453327131968e-05
-2.8852167283389e-05
-6.53127320642247e-06
1.80832576163853e-05
-1.48173219020849e-05
-7.88861721937113e-06
-9.28001575597878e-06
-1.95448331288754e-05
-2.21170871867303e-05
-2.16806590616255e-05
-1.40418683664561e-05
-2.46379161825063e-05
-7.79057441758498e-06
-1.53342292007688e-05
-2.74499034751806e-06
2.83992229005051e-06
-8.58385725270759e-06
-2.57599263067748e-05
-2.09996123491525e-05
-2.24842133350807e-05
1.97696903991604e-06
