# Supplementary material for: Research on computational propagation and identification of mine microseismic signals based on deep learning
Source: PLoS One. 2025 Oct 22;20(10):e0334641. doi: 10.1371/journal.pone.0334641 (PMC12543183; doi:10.1371/journal.pone.0334641)
Supplement: S11 Data — (ZIP) [file pone.0334641.s011.zip › 000101100002736.xlsx_0.txt_24.txt.txt]

-2.01093689450314e-05
-9.68372151483904e-06
-1.60083671076262e-05
2.99831404347598e-07
-8.36883771545152e-06
-1.53526205276907e-07
-1.56831411424705e-05
-1.47535129893407e-05
-1.5620585396134e-05
-1.97551502572117e-05
-1.81131918518289e-05
-6.5032766252537e-06
-1.51659266030331e-05
-4.18464305999236e-06
-9.6462568534287e-06
-2.66989268888817e-05
-8.76760124956308e-06
-6.54740955315283e-06
-7.24782380649314e-06
-8.01869655471467e-06
-1.81604786591979e-05
-2.11945246728876e-05
-2.06580907792189e-05
-7.89742220832952e-06
-1.66897902847337e-06
-1.89994847748152e-05
-1.48059922300004e-05
-7.11813559932434e-07
1.11253072097087e-05
-8.56779253364216e-06
2.30716022874498e-06
-8.52821022433841e-06
-1.43075178313792e-05
-1.46921454299888e-05
-1.67166337511789e-05
-1.81019776186397e-05
-2.21149603309725e-05
-1.5211341114159e-05
-2.44173354296018e-05
-2.64554853774222e-05
-1.79610178268272e-05
-1.43805518884522e-05
-8.89706873500976e-06
-1.55716460146689e-05
-1.75679389155294e-05
-2.36270157245113e-05
-2.46177116426536e-05
-2.0122982522697e-05
-1.89899820039127e-05
-1.40130369113344e-05
-1.95192908572178e-05
-7.42734723863713e-06
-9.39432640771988e-06
-2.12749079439935e-05
-3.20358540355294e-06
5.80342181842637e-06
-2.43820597431038e-05
-1.97208918237265e-05
-7.55798223862344e-06
-9.17139120451832e-06
-1.60209109167259e-05
-1.67665120070457e-07
-1.3342006706691e-05
-1.86030355333506e-05
-1.47757113100078e-05
-1.93240735365752e-06
-1.27905465560105e-05
-3.8934406826291e-06
-2.14731661980607e-05
-3.19673641340919e-05
-1.19793376063856e-05
-1.2239770389636e-05
-8.50699248092302e-06
-8.06456215809753e-06
-2.28255775716757e-05
6.22894635045312e-06
3.2282635861398e-06
-3.83486580822177e-07
-2.23154929333286e-05
1.3835226058463e-06
-2.05891457060264e-05
-7.29220978083962e-06
-2.378864982879e-05
-2.12044822380614e-05
-1.89945740908615e-05
-1.43726382697712e-05
-2.23121026961659e-05
-2.63817483780266e-05
-1.0023066010104e-05
-2.12350344701376e-05
6.51328199331328e-06
-3.2258296003861e-05
-1.19657461880535e-05
-1.52773599888308e-05
-3.04698559646904e-05
-1.4747892357048e-05
-2.15752137358224e-05
-1.73390796898859e-05
-3.02592089967216e-05
-1.60218043174505e-05
-1.59603038682032e-05
-1.90500816325586e-05
-6.78285141450617e-06
-1.58602364100911e-05
-1.05380232524856e-05
-6.26591043681881e-06
-3.15100188863789e-06
-1.50962252241917e-05
-4.78257934840721e-06
1.6649189680831e-06
-1.78652997835586e-05
-1.5041206507642e-05
-8.97689860555632e-08
-1.68387473228387e-05
9.1696791969869e-06
-3.25719582521066e-05
-1.91410366537262e-05
-1.59747158027539e-06
-6.77835450098958e-06
-1.17290194528292e-05
-1.88562901592858e-05
2.54363522877457e-06
-8.20217519439528e-06
-1.59429376317464e-05
-3.40123351107268e-05
-3.08407662421876e-05
-1.92709666213318e-05
-1.28797286686248e-05
-1.02904877037012e-05
-4.09974832280776e-06
-7.73703753996618e-06
-1.88950700495499e-05
-7.22525553299599e-06
-2.46249956529173e-05
-1.69261234242756e-05
-1.78702714221031e-05
-1.89557679415909e-05
-3.31033909546916e-05
-1.62765621723622e-05
-1.6393692820914e-05
-4.00013673176175e-05
-2.13350081370386e-05
-1.20821797738144e-05
-8.26982529245787e-06
-1.14714901409375e-05
-2.77570129573272e-05
-7.36850076741814e-06
-9.84723102533075e-06
-1.85714269767548e-05
-1.04636437372418e-05
-8.43799503557527e-06
-1.052495438558e-05
-6.7969303021501e-06
-2.0825652938861e-05
-1.05496385126372e-05
-1.37723569639286e-05
-2.76050922387405e-05
-8.94310340229717e-06
-1.19475385015091e-05
-3.31639730296092e-05
-1.83704210574353e-05
2.20719263719638e-06
-5.89954125110586e-06
-2.13127633591627e-05
-9.0964922851836e-06
-1.59448597520741e-05
-1.07054243689368e-05
-2.09026205463882e-05
-1.49311369766713e-05
-8.0126963858456e-06
-9.78425467134753e-06
-2.19653411608437e-05
-8.16774584659777e-06
-2.26807162796674e-05
-1.42339628877077e-05
-1.84565814078747e-05
-4.40752805355456e-06
3.04472363424726e-06
-2.91246652139396e-05
-1.18528650990243e-05
-2.15090019904017e-05
-1.40999741856084e-05
-9.61453962669887e-06
-1.88952999382223e-05
-2.43311135992917e-05
-8.2123819087648e-06
-1.56895751572907e-05
-9.94876868698999e-06
-9.47785741876918e-06
-2.01125364261556e-05
-7.93789847398466e-06
-2.11743316904067e-05
-3.71390811642429e-06
-2.15127817055762e-05
-2.25385778346223e-05
-1.21896746872984e-05
-1.64580659384815e-05
-6.60462476218233e-06
-1.54608013438403e-05
-2.1868429040836e-05
-6.17133389774452e-06
-1.61504169842831e-05
1.01760545183214e-07
-3.00684610937381e-06
-3.08547963656219e-05
-1.42703685478456e-05
-2.73817624250006e-05
-2.49766403953522e-05
-2.11072210911299e-05
-1.4329159902266e-05
-1.47622030955548e-05
-3.98396532342554e-05
-3.66486798212797e-05
-1.23811356461737e-05
-2.41754724381717e-05
-2.51194911886345e-05
-2.52453537009314e-06
6.0974504942043e-06
-2.28111271211984e-05
-2.22585875889652e-05
-1.06631896945906e-05
1.42249094573035e-06
-2.27061756747273e-05
-2.26519973551643e-05
-2.70738367180038e-05
-1.88395369239371e-05
-2.26508090969439e-05
-3.05765840799074e-05
-1.51655993978328e-05
-1.73629870554857e-05
-2.14245151255725e-05
-7.65705023334996e-06
-1.52934447059308e-05
-1.28070481292513e-05
-1.0888168739949e-05
3.16100006431624e-06
-1.901803745835e-05
-1.35665259533721e-05
-2.70991233291422e-05
-1.88830035817419e-05
-1.73541591987458e-05
-1.58835368690152e-05
-2.28764022480106e-05
-2.72785512725488e-05
-9.25249785772229e-06
-1.72089057141893e-05
-1.89923137621915e-05
-1.75222973179938e-05
-2.14871445815727e-05
-7.53653168438271e-07
-5.43345392575724e-06
-2.16558024166143e-05
-2.56288349435295e-05
-2.00931535568511e-06
-6.25284741982442e-07
-1.82368682900287e-05
-1.19207925948982e-05
-2.1591406310543e-06
-2.03303687959463e-05
-1.389523853356e-05
-9.72379147998798e-07
-3.52598872638143e-05
-3.64682326042828e-06
-2.82216911706766e-05
-5.23489975276343e-06
-1.53664289499109e-05
-1.57472497449844e-05
-2.11794468087147e-05
-2.83173878442427e-05
-1.01022128644775e-05
-2.1464052551066e-05
-1.07116305357712e-05
-1.78183260351537e-05
-1.23435039886265e-05
-2.66060509351087e-05
-1.36968940973448e-05
-2.9175833741405e-05
-2.25787047945849e-05
-1.27713761655466e-05
-2.04991332085833e-05
-9.68583451090357e-06
-1.58826341938925e-05
-2.02964900752076e-05
-3.92117804559859e-06
-2.04670355035741e-05
-2.16028805701699e-05
-2.38764832165946e-05
-1.93100089410921e-05
-2.84574662937091e-05
-3.4790709646752e-05
-3.01512648439266e-05
-2.58945459188312e-05
-2.50682401423496e-05
-2.70112718811518e-05
2.75489146160271e-06
-3.69936284255287e-06
-5.92659673640093e-06
-2.21753822791544e-05
-1.19741014416298e-05
-2.39522861506554e-05
-5.0469935263055e-06
-3.05310643632241e-05
-1.18592630971999e-05
-1.3508424899058e-05
-2.70558864176182e-05
-1.95496011264386e-05
-1.52980995433727e-05
-3.40447606771824e-05
-9.33494296584208e-06
-8.76319667529088e-06
-2.60690347058976e-05
-4.30917284719832e-06
-2.233648171692e-05
-2.27399591944923e-05
-1.17812865406834e-05
-3.00712623049796e-05
-2.85822435490542e-05
-3.71303871148682e-05
1.05155837743426e-06
-1.50358056421597e-05
-2.77036914632148e-05
-5.93728854827975e-06
1.39282303593586e-06
-2.42013575114823e-05
-1.80420076005539e-05
-4.06621385789303e-06
-1.12171209274997e-05
-6.12840782308669e-06
-2.1742374727779e-05
-5.69411123678417e-06
-1.33483256596528e-05
-2.67297708236073e-05
-6.47709114332431e-06
-1.37856824109163e-05
-2.43013335041988e-05
-1.51970133435031e-05
-1.39491633563697e-05
-2.50674976642835e-05
-1.28611803346094e-05
-4.86303172344916e-06
-3.12377661841099e-05
-1.01054971885804e-05
4.81028456890448e-06
-2.03730084945518e-05
-1.64592964623904e-05
-2.45366557640509e-05
-2.88752724592812e-05
-1.35517503893456e-05
-1.7886767587835e-05
-4.8159476498584e-06
-1.40485716360493e-05
-2.45105596073536e-05
5.24076662398903e-06
-1.73228425081008e-05
-1.68446392431593e-05
-3.68303535038467e-06
-1.20900331917426e-05
-4.92685390250151e-06
-9.92920355238369e-06
-1.03520141225469e-05
-2.77949032017922e-05
-1.1158715252726e-05
-1.72948520728788e-05
-1.73773839273178e-05
-1.37048142294883e-05
-1.40756650448209e-05
-7.72868249414587e-06
-2.09741090737868e-05
-3.39069307520132e-06
-7.13450296336371e-06
-1.01719562972749e-05
-1.31564306505807e-06
-1.59449854788102e-05
-1.25240675154046e-05
-6.19853562843231e-06
-2.49135104993272e-05
-3.60571753166475e-05
-6.63182323709851e-06
-7.67016351629628e-06
-3.176783757602e-05
-2.19559700059978e-05
-3.78242021566934e-05
-2.13058613710216e-05
-2.59352459464326e-05
-1.6505777570682e-05
-2.79408688492564e-05
-2.58245490508896e-05
-2.62072606329064e-06
-1.91098477648309e-05
-1.15381262687495e-06
-1.97019710893038e-05
-1.09738721182976e-05
-2.91617666419006e-06
-1.53926747001889e-05
-2.68768018187203e-05
-1.15340139071815e-05
3.86222176052788e-06
-2.43420103503672e-05
-2.52167184124913e-05
-5.94278034406053e-08
-1.19010728930709e-05
-1.12007629507794e-05
-1.2726175510242e-05
-6.4881337836951e-06
-1.74245626616774e-05
-3.17135028370891e-05
-3.2515324565144e-05
-1.71152618273726e-05
-1.13162534942878e-05
-2.11488537899837e-05
-1.50060297530641e-05
9.84907260466656e-06
-3.78871128776835e-05
-3.85223650874603e-05
-4.42133732164461e-06
9.67178787610567e-06
-2.1769212273802e-05
-1.17547242003281e-05
-2.66235383724925e-05
-2.41558550953347e-05
-1.09868870201789e-05
-1.63056491845925e-05
-1.06287006166511e-05
-1.35691392617829e-05
-2.79719627574671e-05
3.11828638136874e-06
-9.32575589849531e-07
-1.32188864568116e-05
-1.92611937151387e-05
-1.64412698230523e-05
-1.21718830230324e-05
-9.56437548835853e-06
-4.51691483194815e-06
3.42610693722438e-06
-7.00863146443735e-06
-7.71580544864561e-06
-1.47809397988926e-05
-6.66608179771534e-06
3.78479310320755e-07
-9.45454051949897e-06
-2.78072197109173e-05
-2.1479913833257e-05
-1.74992851998682e-05
-2.9892008015766e-05
-9.61248295650448e-06
-3.39904633205678e-06
6.06942930762114e-07
-1.70884295102407e-05
-2.62900221403062e-05
-1.89753912676716e-05
-2.52401515344119e-05
-2.498643076081e-06
-1.89520255669306e-05
-1.46248926938199e-05
-1.32912324167249e-05
-2.32039917323746e-06
-8.74679705547514e-06
-2.67151481188498e-05
-1.60611446234426e-05
-2.22333028004934e-05
-1.8621864895852e-05
-2.89230153069883e-05
-1.08437180506722e-05
-2.0518976969077e-05
1.22960517881563e-06
-1.43886431878882e-05
-2.93266653632586e-05
-1.68706106786992e-05
-3.65639930085051e-06
-2.80226371364003e-05
-2.37045035909414e-05
-7.01619337657943e-06
-1.25483861326039e-05
-1.53165828722272e-05
-1.29773617674888e-05
-3.1383600136504e-05
-4.87381457109435e-07
-1.17518053783482e-05
-1.69997957895902e-05
-3.80892866272142e-06
-1.55101586488196e-05
-1.72701087202234e-05
-2.47777313596189e-05
-2.46971624707261e-06
-1.25768701210756e-05
-1.75935202191618e-05
-3.14874081078632e-05
-1.13996595487958e-05
2.3310814173561e-06
-1.67802486700363e-05
-2.25093071561734e-05
-4.6801692361843e-06
-1.32588354967034e-05
-1.90992731110915e-05
-1.32368463094704e-05
-1.81348684475952e-05
-1.29004040791269e-05
-2.15495338323735e-05
-3.78850951662464e-05
-2.54186545653576e-05
-7.46832386305586e-06
-1.56423636698138e-05
-1.70285348296396e-05
-3.48959714848587e-06
-5.5478820514065e-07
-2.41568827280637e-05
-4.60989836013501e-06
-1.32360080165525e-05
-2.99981621731444e-05
-1.15658374649899e-05
-9.2638532129974e-06
-1.93681225213282e-05
-3.06513483152669e-05
-9.48779943409541e-06
-8.78305893666538e-07
-3.69964570567694e-05
-4.97345863424316e-06
-2.63818809085903e-05
-2.40757924330637e-05
-7.81179413058387e-06
-1.25360738718155e-05
-1.78297625971369e-05
-1.49548257042451e-05
-2.81472456663934e-05
-1.88278094406681e-05
-6.15125383846275e-06
-8.91542738201605e-06
-6.16272847383151e-07
-2.87225345496892e-05
-2.40333737502681e-05
-1.33211865904678e-05
4.78226232818031e-06
-8.18082328310604e-06
-2.90998466247815e-05
-6.54294884390189e-06
-2.37017746905672e-05
-9.31988060308356e-06
-1.99665805160663e-05
4.7538747196136e-06
-4.04877315206772e-06
-1.92449909534932e-05
7.12116023771058e-06
-1.81902292687936e-05
-1.30988394282864e-05
-1.30487088338995e-05
-1.4545712531618e-05
-1.55177026566814e-05
-2.58145017574989e-06
-2.42437722156893e-05
-2.02215721820507e-05
-1.46028736040828e-05
-1.08643961107615e-05
-1.43929242515368e-05
-2.05955159883224e-05
-1.02490507585358e-05
-3.92199003535866e-06
-5.9371638816015e-06
-1.96348394683552e-05
-1.53407265404871e-05
-1.55906269096318e-05
-1.11243139890736e-05
-2.70829409854745e-05
-1.65278611298057e-05
-8.44117652290274e-06
-2.11823651600344e-05
-2.00720325844941e-05
-9.46753353047682e-06
-7.68155142701641e-06
-5.22700431368089e-06
-1.10311428842682e-05
-2.82592289827091e-05
2.52826346236022e-06
-7.79868383485262e-06
-2.18941177711004e-05
1.08655439508744e-06
-2.50389582041028e-05
-2.5075490597174e-05
-1.9630090356619e-05
-2.14936511489423e-05
-2.15160061646336e-05
-3.02610011677666e-05
-2.1456634906295e-05
-2.82571384167594e-05
-8.63621151497181e-07
-1.97235093226464e-05
-3.53450176579593e-05
-1.46967259130329e-05
-1.55821657117032e-05
-1.21652309334406e-05
-1.97256004928184e-05
-1.4962898918646e-05
-1.58019399403224e-05
-4.84571446443181e-06
-2.14776288998605e-05
-1.8745293399391e-05
-8.76074827476431e-06
-1.35260551889865e-05
-2.23287900659962e-05
-1.68985515693885e-05
-1.20622184611521e-05
-1.32416532418397e-05
-3.46220929386822e-05
7.50765942555588e-07
-4.12068338015889e-05
-2.12053519915584e-05
-8.94855763687968e-06
-2.72271178901263e-05
-3.84620442487383e-06
-1.78116834345808e-05
-1.70955693548644e-05
-1.98344838226448e-05
-2.13778273904912e-05
-2.53188023389733e-05
-2.1053740062143e-05
-2.47633411801665e-05
-2.98557102677391e-05
-1.43562719168148e-05
-7.47265083058592e-06
1.44462565885945e-05
-3.57661173317751e-05
-3.51517510249894e-05
-1.68469700154326e-05
-1.45045534383473e-05
-5.55052987404814e-06
-1.20726929083635e-05
-9.92130266436009e-06
-2.42408161221273e-05
-2.10103003812463e-05
-1.58417585100681e-05
-1.82246545338878e-05
-2.39729759931341e-05
-2.50878460062669e-05
-2.94611740136849e-05
-9.31662858436409e-06
-1.94837362764122e-05
-1.97434145758573e-05
-6.79197035779502e-06
-1.40105405802459e-05
-7.54768932725471e-06
-9.59813433188249e-06
-2.57533524889253e-05
3.30004466363066e-07
-6.24105089293323e-06
-1.58812103207009e-05
-5.02934349599451e-06
-2.87616502101084e-05
-1.89631193414886e-05
-1.74911826240219e-05
-2.56281923635725e-05
-1.50390596727548e-05
-1.22281708224179e-05
-1.23465660350047e-06
-7.44402704411106e-06
-1.20812850602196e-05
-3.3670822134192e-05
-9.23116431130416e-06
-8.68742009768494e-06
-2.9185104661172e-05
-9.84992234466486e-06
-1.71627155800368e-05
-3.46189831971548e-05
-2.54241786616814e-05
-2.9122203155867e-05
-1.01912159334681e-05
-1.17103748906136e-05
-5.57116644946216e-08
-5.57556285607135e-06
-1.39781656770725e-05
-2.04937072534317e-05
-3.05592122515877e-05
-1.11030474779235e-05
-2.6113498327442e-05
-1.03903080163576e-05
-8.28796604724802e-06
-1.14732691833769e-05
-7.12805701483492e-06
-1.96510160357937e-05
2.39295561033815e-06
-5.01593900591076e-06
-1.26663414276515e-05
-2.51625306786468e-05
-1.37695044417105e-05
-5.92995829777555e-06
-5.58861373536704e-06
-2.86654481030205e-05
-2.91321176982474e-05
-1.91182019857932e-05
-1.35380365384217e-05
-1.11228529379649e-05
-1.10969125400667e-05
-1.18606600405717e-05
-2.57388653911642e-05
-1.69408431296212e-05
-1.27596702475381e-05
-8.39957621039678e-06
-1.61921325594227e-05
-2.52113547672308e-05
-1.23740883905346e-05
-1.25532655016456e-05
-1.54429277671338e-05
-3.62504392719822e-06
-8.79991831086884e-06
-4.21579338572221e-06
1.43932609412081e-06
-2.49003797188198e-05
-1.07481997348474e-05
-2.59660076648212e-05
-1.19408161751541e-05
-1.59063273452968e-05
-3.20905723847937e-05
-2.54158324906739e-05
-1.50671906177704e-05
-3.45884520304542e-05
-1.9553656241462e-05
-1.96841945919812e-05
-3.13206553223137e-06
-2.71581463553036e-05
-1.00792652052789e-05
-2.3309649499684e-05
-2.49341096013944e-05
-1.251382283259e-05
-4.54045263061118e-06
-1.38247839913957e-05
-1.46478230974153e-05
-5.97983154131688e-06
-1.59074365198304e-05
-1.6432328696039e-05
9.63777298691564e-06
-1.79529349854399e-05
-2.10423296234327e-05
-3.68693470687886e-05
-2.31076499322492e-05
-2.4726777268387e-05
-1.14256756915005e-05
-5.94748066398657e-06
-2.43447568009693e-05
7.56977753149146e-06
-2.87048481102908e-05
-1.26010610617144e-05
-3.21144383397314e-05
-2.1374592509107e-05
-1.43233468847473e-05
-8.40991573046578e-06
-2.10512045417444e-05
-1.03497767219708e-05
-2.17968115195899e-05
-8.76210969006437e-06
-2.28321679251504e-05
-1.85440752129804e-05
-1.45719231167337e-05
-2.97209888284119e-06
-2.26972405710648e-05
-1.09270531622121e-05
-2.77685605991616e-05
-4.73409054429737e-06
-1.1436631697678e-05
-1.0455814202611e-05
-1.85286171644544e-05
-1.83883943320764e-05
-2.22632000426621e-05
-1.48684056765319e-05
-1.74234357805413e-05
-2.46180040146287e-05
-1.81740384122537e-05
-1.44348064199093e-05
-3.21956586740434e-06
-1.28877465424972e-05
-1.31406770742083e-05
-2.46234617694613e-05
-2.576198187319e-05
-4.48579675672408e-06
-1.47720688415284e-05
-1.0750618278687e-05
-2.61449270817845e-05
-1.63714686315591e-05
-2.77727222341377e-05
1.56740614618486e-06
-1.22094664561991e-05
-2.03740118546636e-05
-7.17915418363075e-06
-2.31912990154203e-05
-7.54898395800124e-06
-1.91981375137227e-05
-6.09443010197236e-06
-1.60237959855081e-05
-7.68326316706705e-06
-1.10328754693835e-05
-7.99780304987219e-06
-9.48770715893117e-06
-1.13657640367807e-05
-2.92844521303178e-05
-2.00299343780153e-05
-1.4676973231348e-05
-3.32387480616467e-05
-1.27732729487051e-05
-8.82969680165427e-06
3.41928380844363e-06
-2.24132699220575e-05
-2.24767294505017e-05
-1.15284705695124e-05
-2.36002330886396e-05
-2.63995367732092e-05
-2.18583138805303e-05
-1.08387028392017e-05
-1.25784126332239e-05
-1.29814396078215e-05
-2.66481592406166e-05
-1.78118288314619e-05
-2.38855565526435e-05
-5.25341449473524e-06
-5.19090722538506e-06
3.54680824046927e-06
-2.14297221957196e-05
-1.5985027230694e-05
-1.24154156956737e-05
-2.19979178501003e-05
-2.88343367652454e-05
-1.5357648196577e-05
-1.99344151834989e-05
2.80193177051603e-06
-1.11058904350376e-05
-8.88799373633198e-06
-1.4860494639327e-05
-2.20882365279568e-05
-1.62386420646898e-05
-2.36195474825156e-05
-2.00492826281203e-05
-1.80039089874187e-05
-7.95784422172096e-06
-1.8282606217888e-05
-1.77448467580241e-05
-6.34753600298001e-06
-1.38644799842515e-05
-1.00945209682798e-05
-2.09169636355591e-05
-4.65284659475961e-06
1.72575231956708e-06
-1.78748802521314e-05
-1.35368225356563e-05
-1.60977267703983e-05
-1.67653179318674e-05
-2.99487491495824e-05
-9.64779561140772e-06
-7.48952445883937e-06
-1.05121480123169e-05
-1.51519739737313e-05
-5.01811559266832e-06
-2.23636362678051e-05
-2.2586070040624e-05
-1.8702074132168e-05
-4.6208770172461e-06
-1.80778707338387e-05
-1.58475267896109e-05
-1.54294908510326e-05
-4.65905349881589e-06
-1.5578051966247e-05
-2.00376688861333e-05
-1.26099347302933e-05
-2.66338745254199e-05
-8.1350736858836e-06
-3.60538713169648e-05
-2.03278370382881e-06
-2.06878140035902e-05
-6.69690748465424e-06
-2.50991623334374e-05
-2.11226418501127e-05
-8.27879131373759e-06
-1.38891536771111e-05
-2.50181141295928e-05
7.70807612986353e-06
9.09587128689641e-06
-3.18888602993827e-05
-1.36955971117039e-05
-4.91052649388864e-06
-1.74300247306682e-05
-2.47048117055888e-05
-1.66877865924276e-07
-2.04781838099399e-05
1.77352559755282e-06
-2.28770505728471e-05
-4.71785359187147e-06
-1.33361688588818e-05
4.10533493401282e-07
6.15725222284212e-07
-1.52391155123652e-05
-2.28306589235838e-06
2.10206210514672e-06
-1.64514712846979e-05
-3.6286387457736e-05
-1.85424068487066e-05
-9.32930000601368e-06
-2.52962571605253e-05
-2.05636239510388e-05
-3.21869198075811e-05
-4.54217933530144e-05
-1.92943826049062e-05
-2.59812228285278e-05
-3.44784899784146e-06
-9.97301219899212e-06
-2.02865216477044e-05
-3.01546295189192e-05
-3.44463435522015e-05
-3.34805467255708e-06
-3.47375952005428e-05
-2.69382265162763e-05
-1.14510207968525e-05
-1.89592511402022e-05
2.16963571473201e-06
-1.55635629571657e-05
-1.72130607738181e-05
-1.95102487825026e-05
-1.78228596511432e-05
-1.59676746111186e-06
-5.9096561496843e-08
-8.50220887854331e-06
-3.1123015308534e-05
-2.80210291059852e-05
-1.36580651629474e-05
-1.03693977601305e-05
-2.81129571721252e-05
-1.1913934922273e-05
-1.48031773597466e-05
-8.24248233403012e-06
-9.4472911555953e-06
-1.35654365152625e-05
-2.9625969455204e-05
-7.40944255374439e-06
-3.01909893885232e-05
-2.04905704080696e-05
-1.58466784339303e-05
-1.22522246952524e-05
-8.97062895047932e-06
-7.66623665762088e-06
-7.63626761213051e-06
-2.96707398787348e-05
-2.52635407567436e-05
-2.07943060687501e-05
-1.54901159982572e-05
-1.04202281073637e-05
-1.21036265867371e-05
3.10204183654136e-06
-2.23116566607593e-05
-1.22526218328977e-05
-1.69207266660521e-05
-2.60049396583202e-05
-3.44307143707981e-05
-1.31393671450233e-05
-3.43695211817182e-05
-1.70565396320832e-06
-3.75137023138358e-06
-2.06277961552575e-05
-2.13029928210079e-05
-1.30831697577261e-05
-1.76295771568499e-05
-1.76904850882439e-05
-1.38340754172362e-05
-1.68749065959019e-05
-2.33760521789287e-05
-1.28502974883132e-05
-7.79209196342049e-06
-1.48475125999745e-05
-2.83331091270775e-05
-1.71232557067354e-05
-9.57291402794785e-06
-1.84369941192511e-05
-3.56268534894426e-06
-2.08194030253968e-05
-3.084489530824e-05
-1.02218104439092e-05
-1.20473869790121e-05
-2.67362975701055e-05
-2.21403780353616e-05
-1.28063941592019e-05
-1.15106289359206e-05
-2.60876505826608e-07
-6.85575002425142e-06
-2.84872769443785e-05
-1.8242600387869e-06
-1.05010542125152e-05
-6.03814180657135e-06
-1.33306420629477e-05
-8.43798080580936e-06
-1.48315440761997e-05
-2.85278088339379e-05
7.18241765349801e-07
-1.46643543020466e-05
-1.95163767795288e-05
-1.03431685031144e-05
-1.30816247500833e-05
-1.23857938065766e-05
-1.2871131905571e-05
-2.42891529564265e-05
-1.15872385078041e-05
-1.62651822959445e-05
-2.24890592613899e-05
-1.79556384575515e-06
-1.29341623817024e-05
-1.10189266569492e-05
-8.72019693971818e-06
-1.80349262972081e-05
-1.68846072149353e-05
-3.16122464761615e-05
-8.60261464976239e-06
-1.46730782619758e-05
-1.46676328496777e-05
-1.65095133480227e-05
-8.2487703656785e-06
-9.00026114823088e-06
1.17006514161932e-05
-1.16460797905671e-05
-1.68219132141394e-05
-8.52641342070697e-06
-1.46720090262587e-05
-8.21928671285287e-06
-3.41143184753176e-05
-2.27916128526994e-05
-1.58982480412243e-05
-1.3544892769658e-05
-1.70523321680702e-05
-6.87410347741382e-06
-2.68274041776993e-05
-2.75443075474403e-05
-2.03881980132517e-05
-1.90115450918487e-05
-1.56378510495759e-05
-2.09072145207712e-05
-4.32147030112506e-06
-1.87534562094359e-05
-1.33775326107065e-05
-1.37041520468021e-05
-9.13838924519664e-06
-2.25149726510637e-05
5.63429269050357e-06
1.01539040247589e-05
-9.60061396746462e-06
-1.21282124828845e-05
-1.78419028327309e-05
-1.80068169073044e-05
-2.13047057318291e-05
-9.53881745029766e-06
-2.70610675382894e-05
-5.55914374858729e-06
-2.86630840456452e-05
-7.2125708758159e-06
-3.15078497369096e-05
-1.38899484323273e-05
-1.3481047845246e-05
-2.06156554429782e-05
-1.77127440836863e-07
-6.96224859592862e-06
-1.64529521262032e-05
-6.51506039142477e-06
-2.43709025308012e-05
-2.46154656143554e-05
-2.84170545607532e-06
-1.26239518032351e-05
-4.44957701534243e-07
-3.44019437615305e-05
-1.54771314611727e-05
-2.20031666738299e-05
-5.06280941384421e-06
-1.49587989220698e-05
-2.43117788565819e-05
-1.05776706316919e-05
-4.04893374482485e-06
-1.56201991598279e-05
-1.15919748680526e-06
-3.59260755041074e-05
-2.31660397748185e-05
-2.31110817838846e-05
-1.35171196237983e-05
-8.66354198791061e-06
-1.8065879645054e-05
-1.49502794406957e-05
-2.94412066335072e-05
-1.83948996691191e-05
-1.27537030861885e-05
-1.51189650832127e-09
-2.38486683927044e-05
-2.91403246118156e-05
-2.62970456962679e-05
-1.46546629473221e-05
-1.26568125681674e-05
-1.65981029559098e-06
-2.31800095700586e-06
2.03059908557029e-06
7.83343374948952e-06
-2.97116546047775e-05
-1.60452566867019e-05
-1.20959465574011e-05
-2.87138857653886e-05
-1.82258039224267e-05
-2.46508291409857e-05
-3.04756330895261e-05
-2.74461490457206e-06
-2.30282491444948e-05
-9.21051228073976e-06
-4.55723538032579e-06
-1.65162965077447e-05
-2.82561823255015e-05
-2.00663032451948e-05
-6.45807791483679e-06
-1.33618988759901e-05
-1.5195322044913e-05
-2.48040118458912e-05
-1.22386658707571e-05
-1.51659235535998e-05
-5.34926673548635e-06
-1.14303249758215e-05
-1.58983349160643e-05
-1.30925727414529e-05
-2.47318878112837e-05
-2.32451288365615e-06
-2.31419742679806e-05
-2.957335630024e-05
-8.35030666682377e-06
-2.95960299783659e-05
-5.32901516860983e-06
-5.1765033455386e-06
-7.9192449010437e-07
-1.71149869175752e-05
-2.09848746976341e-05
-9.01417496518093e-06
-1.17301481597814e-05
-1.84813029030299e-05
-5.43102844136045e-06
-8.57100358213725e-06
-1.07063090676322e-05
-1.91510851042492e-05
-7.74240748950067e-06
-2.86324816335825e-06
9.16804589231708e-06
-6.75179351649357e-06
-1.37797915071626e-05
-2.10322795680708e-05
-1.61937047417989e-05
-3.59207634782048e-05
-8.97632759142544e-06
-1.30674988079197e-05
-1.83333715481607e-05
-1.78804821265179e-05
-1.07150966617855e-05
-1.30004677047834e-05
-2.27738337943131e-05
-5.3557098243914e-06
-7.00673344916689e-06
-1.99847087920698e-05
-3.19653024147419e-05
-2.05925856565874e-05
-1.39428651770811e-05
-1.63810836559381e-06
-1.37336751840821e-06
-4.48303804147067e-06
-2.00415540894967e-05
-2.1546168068283e-05
-2.48325931249186e-05
-1.50996273650917e-05
-1.6057567204903e-05
-1.00156324717494e-05
-1.44616135843954e-05
-2.2739517733164e-05
-1.00285730550683e-05
-2.3325552523299e-06
-2.01970871476159e-05
-2.29907472000691e-05
-2.68757546135054e-05
-1.47283371209054e-05
6.12423260831969e-06
-1.98735105079191e-05
-1.6757534580187e-05
-9.36815387704002e-06
-7.48015339352949e-06
-3.41362539766173e-06
-2.05330466493381e-05
-4.41957288018644e-06
-1.62953936082603e-05
-8.94810427459554e-06
-9.01818044267257e-06
-2.50286898926283e-05
-1.10534931134704e-05
-1.34898830619401e-05
-1.21194043345422e-05
-1.85538253966141e-05
-1.49473000784533e-05
-2.47308498208953e-05
-2.69292807509548e-05
-7.92889895998811e-06
-2.99030256623567e-05
-2.48272716205339e-05
-2.06263273083983e-05
-1.46540923787965e-05
-1.76094108931999e-05
-8.63462625712205e-06
-8.18804732602551e-06
-6.98011941940659e-06
-5.71770007844294e-06
-1.4735030165708e-05
-7.88103386570503e-06
-1.68042026790281e-05
-2.09589215649711e-05
-1.54373786378451e-05
-1.39465780548767e-05
-3.21944036776464e-05
-1.0308761651331e-05
-2.55764117039917e-05
-1.0653610276209e-05
-2.50150360133885e-05
-1.1315738780793e-05
-1.89321377157038e-05
-7.72364564142536e-06
-9.16689864667433e-06
-2.41740529953656e-05
-2.36757438186542e-05
-2.61504946866053e-05
-7.42928769353615e-06
-2.41952784916725e-05
-9.08698796580653e-06
1.1982964535699e-06
-2.24763813577926e-05
-9.73422788366646e-06
-1.8765655903351e-05
-1.63214583794312e-05
-1.35599654253166e-05
-2.08690768760185e-05
-1.93922508160012e-05
-2.87754917966628e-05
-1.28062578071751e-06
-7.6203308428775e-06
-2.96775916423008e-05
-1.96636855141332e-05
-8.04775854181857e-06
-3.09836235179252e-07
-9.49402832390814e-06
-3.77052642260873e-06
-1.29418661136679e-05
-3.35512314581826e-05
4.03668441107984e-06
-8.84035153508235e-06
-1.11975811827421e-05
-5.84880890250441e-06
-8.26321186567926e-06
-1.69346545936824e-05
-2.70305993905228e-05
-7.641015857484e-06
1.39222087883064e-05
-1.9360946927301e-05
-8.12336299678421e-06
-1.38772453800181e-06
-1.42754178543049e-05
-2.22874799904347e-05
-2.4570160779319e-05
-2.81913810110209e-05
-9.10170717624031e-06
-1.90814587091073e-05
-1.65698502591587e-05
-1.39264176501869e-05
2.65877822017144e-06
2.50226067479804e-06
-4.28862875456165e-06
-2.64228564971414e-05
-1.82655405189166e-05
-1.82401607684546e-05
-3.43973615676885e-05
-1.46237086176615e-05
2.89940978203926e-06
-1.3042002128456e-05
-1.55196824147895e-06
-1.17165965651666e-05
-2.91048705951887e-05
-2.5504658778296e-05
-1.1182049815722e-05
-1.30091607369407e-05
-5.2183238121256e-06
-9.76294802595894e-06
-2.2703946233204e-05
-1.57713346003703e-05
-5.78510112417457e-06
-2.1137559861503e-05
-1.30896038111063e-05
-2.12549302994192e-05
-1.61189123133345e-06
-1.68330162228787e-05
-1.78785320942476e-05
-9.23895540004668e-06
-2.04661058452363e-06
-2.46554021975946e-05
-1.67988356576399e-05
-1.00597486461694e-05
-2.26479410684968e-05
-1.88406895270005e-05
-1.95332072430381e-05
-3.64646806022552e-05
-2.23281158975357e-05
-1.088469366004e-05
-3.17403256329676e-05
-1.81197584793913e-05
-1.67277104156063e-05
-2.22991661232153e-05
-6.85584746405023e-06
-6.73585070635033e-06
-8.63260482746653e-06
-1.04541930391303e-05
2.45961938298892e-06
-9.21187815824302e-06
9.02864718901985e-06
2.80511646442983e-06
-1.18578972005106e-06
-9.92550236493946e-06
-1.19260818298906e-05
-1.73449090547414e-05
-1.28645491922373e-05
-1.23456034227873e-05
-2.38216398012048e-05
-1.06351200926508e-05
-1.02466461218106e-05
-2.76466885967336e-05
-3.7746641937669e-06
-3.45087708068503e-05
-2.2371285986175e-05
-5.76036139295737e-06
-2.50648646344307e-05
-2.07800634250781e-05
-2.81774399166386e-05
-2.74364239827235e-05
-1.18788485514539e-05
-6.68297968576724e-06
-1.01837845141218e-05
-1.42787634608779e-06
-4.72530243956143e-06
-1.34794242346298e-05
5.51611230249193e-08
-4.10316046287838e-06
-1.60227124816232e-05
-1.80713784586432e-05
-1.60433423282302e-06
-3.45694385213682e-06
-1.76020582276755e-05
4.87911053399471e-06
-1.92241304306694e-05
-2.37779832705915e-05
-8.95237542589725e-06
-1.15195749743155e-05
-2.72402136864076e-05
-2.6628538562019e-06
-1.32816845514064e-05
-3.37102543638449e-05
-1.19414424931299e-05
-1.24204334954868e-05
2.12432304448225e-06
-2.47047279774798e-05
-2.75400277469223e-05
-2.97901129255304e-05
-1.01075478192919e-05
-1.34126018283718e-05
-1.06656958818e-05
-1.68943262287477e-05
-2.01033121692025e-07
-1.12038311352124e-05
-1.49570120066488e-05
2.82439582564803e-06
-1.76401518575357e-05
-7.85727246303711e-06
4.94146149268023e-06
-2.21897361509038e-05
-2.98093990987161e-05
2.9368349290357e-06
-7.65567185227652e-06
-2.29180851234282e-06
-3.74854044943451e-06
-2.13672591885587e-05
-2.62723699867742e-05
-6.29429243171495e-06
-2.47338346125507e-05
-7.42852371424347e-06
-6.28566469062211e-07
-1.52374115735555e-05
-1.51333555204325e-05
-1.04049375044227e-05
-1.59402155384493e-05
-2.43789316439696e-05
-7.82612050278497e-06
-2.24458273061356e-05
-2.77723279924038e-05
-1.99957028138423e-05
-1.98919526868453e-05
-1.38891327384935e-05
-9.71772026151533e-06
-7.69553410493446e-06
-1.43339729977386e-05
-2.03644137192854e-05
-1.35935559856973e-05
-1.78205275032988e-05
-2.20826442163667e-05
-2.44517514397284e-05
-1.4573966978711e-05
-2.50652537140261e-05
-6.69024830214455e-06
-8.33758028661023e-06
-1.2059859918186e-05
-9.48377672397049e-06
-5.45268932146457e-06
-1.80276086493484e-05
-1.38708900271123e-05
-6.41014526514111e-06
-1.78342375064099e-05
-1.02312875293237e-05
-1.55898920964707e-05
-3.51413137865638e-05
-2.94608242535881e-05
-1.26802307738657e-05
-1.58636150398082e-05
-4.53707969586744e-06
3.5958256584833e-07
-1.80592959405981e-05
-7.65898789590517e-07
-1.81025321564362e-05
-1.54257314776328e-05
-2.1665022774819e-05
-2.45985504627652e-05
-1.79978102481914e-05
-2.15591177319876e-05
-9.03376211404191e-06
-1.40348783831338e-05
-2.34680389598079e-05
-7.39563139930176e-06
-1.16704398642284e-05
2.05090996844617e-06
-2.20191311592911e-05
-1.98841390879263e-05
-2.64958443682783e-08
-3.55202398286755e-05
-1.22568990230123e-05
-2.10534236524181e-06
-2.83037131618394e-05
-1.0747505822405e-05
-1.51655188544777e-05
-2.19659609542562e-05
-2.56785825179353e-05
-2.81381485588047e-05
-8.13183518349646e-06
-1.7099666367585e-05
-1.6361513282342e-05
-2.44433213413345e-05
-3.49134538833119e-05
-2.14763664537223e-05
-1.07662295243292e-05
-1.96113776246428e-05
-5.55315247149598e-06
-1.47378066064878e-05
-3.47462132421547e-05
-3.60187967787971e-05
-2.06760634555684e-05
-8.15383146540841e-06
-1.88952364161809e-05
-8.72515905453957e-06
5.87857949532617e-06
-1.25689516409219e-05
-1.51770783133591e-05
-1.63173249358289e-05
-9.81506444242723e-06
-7.01856018859102e-06
-1.86637627974594e-05
-2.29543955081945e-05
-1.43745384683412e-05
-1.62574412027463e-05
-1.36322978192129e-05
-1.53726251205449e-05
-5.03989001706259e-06
-1.89859022614983e-05
-3.3392187515119e-05
-1.3590946719127e-05
-2.51885985361674e-05
-6.50298035335326e-06
4.62981549711359e-06
-6.93745356402046e-06
-1.534141216308e-05
-3.29551544179259e-05
-3.08714050370593e-05
-2.2467693995483e-05
-1.45220134051136e-05
-2.48685709396726e-08
-8.02375105753883e-06
-2.39408714703318e-05
-1.16615377093917e-05
-1.00420938311614e-05
-2.96617700337233e-05
5.38597709732997e-06
-1.67793010934081e-05
-2.9082632541559e-05
-1.201762071066e-05
-2.59277903611773e-05
-1.01190490035225e-05
-1.84289123828823e-05
-1.8917352176713e-05
-2.65474834049179e-05
-2.47582596501549e-05
-2.21020860145846e-05
-1.1816867763373e-05
-7.67518037871838e-06
-2.00280014088227e-05
-2.61150322278948e-05
-1.80295285818124e-06
-7.61731983606007e-06
-2.54079610922635e-05
-2.40104436736175e-05
-2.4277937807062e-05
-1.80976516874655e-05
-1.98277066447333e-05
-1.62673291193884e-05
-1.87644568913933e-05
-1.56048183948075e-05
-1.2944208357939e-05
-1.75022481110805e-05
-2.338034857265e-05
-1.22679731769101e-05
-9.41651327255145e-06
-2.06179754615871e-05
-8.61005397832839e-06
-2.55109774564465e-05
-2.08667001329489e-05
1.37874690251063e-05
-2.18282896627522e-05
-2.85441413074072e-05
-7.90433459323631e-06
-2.36282842676746e-05
-1.17497151618169e-05
-1.61298604911184e-05
-2.71918219148041e-05
-1.79429118136013e-05
-1.62841856332806e-05
-1.44506331282392e-05
-1.70637393924296e-05
-1.97470040354895e-05
-1.87064049206399e-05
-3.15942655910269e-05
-1.56274369058369e-05
-6.46560455242356e-06
-1.81978657739634e-05
-3.66073457725243e-05
-6.04387505788113e-06
-9.53710142114016e-06
-1.70710509225545e-05
-1.43907219363226e-05
1.6737344800921e-06
-1.49354229385973e-05
-5.18636484150259e-06
2.88926605957285e-06
-1.53485879912372e-05
-2.18882497741723e-05
-1.38470479832579e-05
-2.10216640673698e-05
9.24045859421585e-06
-2.27429863606881e-05
-1.96402620484332e-05
-2.20756963222048e-05
-1.6539542183014e-05
-3.13066057712065e-05
-1.31097337052229e-05
-1.80331891866473e-05
-9.74226353892098e-06
-2.38644843805399e-05
-1.10608904800621e-05
-1.82499412948344e-05
-9.76702096091335e-06
-2.39339652994667e-05
-2.05047662043584e-05
-1.77562347740369e-05
-2.18942590261532e-05
-2.88243554754369e-05
-4.98278788412372e-06
-1.77251944738845e-05
-1.47945769408352e-05
-1.71380699582346e-05
-2.76047514840185e-05
-2.64750482521426e-05
-1.47329850995138e-05
-2.37813642025768e-05
-1.90551228377795e-05
-2.0296135408849e-05
-2.59906715144997e-06
-1.34944984846027e-06
-1.62344714139112e-05
-7.8463403907112e-06
-1.02674518540764e-05
-9.04672130863576e-06
-1.42456461950438e-05
-1.32703930991325e-05
-2.69734521362527e-05
-1.09196923447323e-05
-8.38824796233893e-06
-1.90947472460348e-05
-2.51505904623508e-05
-2.0616905218781e-05
-1.36411567097992e-05
-1.76534708703327e-05
-7.48219932712246e-06
-9.06070938858506e-08
-4.51017440860377e-06
-1.23688983695363e-05
-1.57234837062897e-05
-2.97088799478491e-05
-3.00922577080568e-05
-7.60726629706914e-06
-1.69690916944193e-05
-7.16129109916785e-06
-2.95435518664711e-05
-1.7748842202775e-05
-1.63421889349532e-05
-6.07519533687727e-07
-3.052217572594e-05
-1.58392956250344e-05
1.02055859747384e-05
-4.46699912912389e-06
-8.17360411166741e-06
-3.8208212313339e-05
-1.42148072529238e-05
-2.06703917708284e-05
-2.9749524697839e-05
-1.46307388820642e-05
-1.075225177656e-05
-1.1340045397275e-05
-1.91642334388133e-05
-2.02177218641025e-05
-1.56920736995131e-05
-1.99510747327582e-05
3.55293854761012e-06
-1.46501688883661e-05
-2.29911249715471e-05
-1.67493200002918e-05
1.04941052504984e-06
-2.14718728188763e-05
-1.14552580431439e-05
-1.24725756600696e-05
-3.58674001844446e-07
-1.58540837484833e-05
-1.94903252083502e-05
-2.66477659558468e-05
-3.39394702390601e-05
-5.49795085988313e-06
-8.73516700523949e-06
-1.97776614596643e-05
-2.04048667759283e-05
-6.24779747318679e-07
-2.73549986247409e-06
5.58353520229727e-06
-1.32936313506478e-05
-7.07894180312593e-06
-8.11277523508937e-06
-3.86737459269465e-06
-8.46114983046081e-06
-8.28434770043823e-06
-9.68995720495298e-06
-1.34773962561925e-05
-2.62469212416338e-05
5.32601965996941e-06
-2.8132388599561e-06
9.45233309541979e-06
-1.85133847105864e-05
-1.17075135427271e-05
-1.14746104886609e-05
-2.22953122195249e-05
-2.69025866773716e-05
-2.51069334601067e-05
9.90532805290953e-06
-8.32941613065292e-06
-2.11262386869187e-05
-7.59430343227054e-06
-2.50280824380818e-05
-7.4229110682742e-06
-1.61431291194706e-05
-1.14813977639384e-05
-4.41188051138733e-06
-5.00920871436726e-06
-1.41883632258239e-05
-1.43204951836019e-05
-1.92165490295799e-05
-1.84930031393785e-05
-1.60110697805354e-05
-1.14559511969193e-05
-2.07157965881814e-05
-1.25021923275203e-05
-1.20272619150463e-05
-1.9164601257276e-05
-9.62426907065301e-06
-1.43710993730643e-05
-2.46257579777276e-05
-3.14357366528987e-05
-2.69725999920544e-05
-1.8636815869524e-05
-1.13579624913208e-05
-1.60585466495727e-05
4.03647685285176e-06
-2.34129756381421e-05
-5.86166084997901e-06
-1.50055756821834e-05
-1.03278919803912e-05
-2.03227765258065e-05
-2.16184305602961e-05
-1.08072643212205e-05
-3.33765262224783e-05
-2.85832322101893e-05
-1.32933036361905e-05
-1.00881816621984e-05
-6.09112878834623e-06
-1.43582968716133e-05
-1.24591544646196e-05
2.24684733377861e-06
-3.14371710101554e-06
-1.99063970198595e-05
-4.45710905953248e-06
-1.3351936621217e-05
-2.04358225353426e-05
-2.3115375122403e-05
-2.07799381975398e-05
-1.49546792053096e-05
-3.7625917756348e-05
-2.9530236775993e-05
-8.60729611062154e-06
-1.87945634417622e-05
-2.35695774526702e-05
-8.68231246663397e-06
-2.44218890713545e-05
-1.63552761992444e-05
-2.8743129440212e-05
-2.06001642412133e-05
-2.53986030976943e-05
-3.03328503025256e-05
-2.11076308565919e-05
-2.42023577329553e-05
-2.11710937696289e-05
-3.20360767829034e-05
-2.6462906561206e-05
-1.11079215269033e-05
-3.69580321450259e-05
-3.36943092759253e-07
-1.01800750411174e-05
-1.21853579012505e-05
-3.63138729499542e-06
-1.26035735778684e-05
-2.03216407803154e-05
-2.88687264253126e-05
-2.50216286473239e-05
4.34054497520717e-06
-2.18385787177212e-05
-2.87940287910703e-05
-6.19285129943775e-06
-2.44740148109099e-05
-1.12497492042567e-05
-2.2594347635201e-06
-4.1208839661643e-05
-1.47891726747666e-05
-2.09355154678409e-05
3.58769924005686e-06
-7.33901435929507e-06
-1.24925997977555e-05
-1.59385591442823e-05
-1.49200099676732e-05
-7.48981663902171e-06
-2.5136872440882e-05
-2.16633633909884e-05
-2.93063128581484e-06
-3.32773620421203e-05
-1.04006569850808e-05
-7.69740744646416e-06
-1.94223668853152e-05
-1.3041433366481e-05
-1.48179579906098e-05
-1.72495137715304e-05
-2.06350715833492e-05
-1.69608209103374e-05
-1.99404521233921e-05
-2.64584775574294e-05
-2.92068546340868e-05
-2.63430635042831e-05
-2.07756624150798e-05
-2.33203066444771e-05
-7.48452712923531e-06
-1.94191328263995e-05
-1.97905745397384e-05
-2.55526482361755e-05
5.51673784374781e-07
-2.25063945496697e-05
-3.65298464820532e-05
-2.41834008145092e-05
-3.08226100447539e-05
-1.97807208309114e-05
-1.71435420397126e-05
-1.34298321701767e-05
-2.32571443952479e-05
-2.40065366188421e-05
-1.43613520955129e-05
-1.65597711332853e-05
1.03072574757258e-05
-3.44525663179398e-06
-4.30558362559734e-05
-1.85100495984425e-05
-1.60066324056167e-05
-1.9034562690131e-05
-7.36653226116337e-06
-1.65953178827756e-05
-2.64392733835251e-05
-1.8223496370412e-05
-1.80989011521127e-06
-3.77611503323006e-05
-9.09453867460984e-06
-9.50090497436387e-06
-2.25636200966278e-05
-9.3314471431993e-07
-6.38529212838988e-06
-2.57962105589965e-05
-1.31103447961142e-05
-5.51796585491662e-06
-3.52417311796006e-05
-3.45494237651217e-06
-1.17437253955837e-05
-6.1014093477853e-06
-3.08939090584222e-05
-1.62305270265788e-05
-8.94417342923733e-06
-1.35241935744454e-05
-1.45017138515358e-05
-9.69116788851351e-06
-3.52613415286115e-05
-1.57160846356003e-05
-2.78426773177831e-05
-4.24525224344213e-05
-1.4276092607707e-05
-2.2323512867241e-05
-1.25642738861411e-05
-1.23072413892745e-05
-2.64461916121444e-05
-2.49100875875025e-05
-1.21725648833337e-05
-2.85914661271473e-06
-1.01167212987644e-05
-7.05007278955168e-06
2.32510297021566e-06
-2.98365417842738e-05
-9.51142813669704e-06
-1.34067922229047e-05
2.53393596926463e-06
-9.14515254706795e-06
-2.59377047479539e-05
-1.64285802741584e-05
-1.40672607805458e-05
-1.26755048313673e-05
-1.75904027370436e-05
-1.06906207104576e-05
-1.6707136812088e-05
-2.16672965945297e-05
-3.28922300679338e-05
-2.52355562104664e-05
-3.08786408592571e-05
-2.40220064918549e-05
-3.39841636428393e-05
2.62081082779185e-06
-1.15389098545995e-05
-1.60265826348428e-05
-3.03110828624373e-05
-2.50942060134166e-05
-1.99036656225421e-05
-5.58406126415908e-06
-2.65229405244532e-05
-3.31758690030872e-05
-1.40023381605604e-05
-5.02438006606413e-06
-3.34061253704916e-05
-9.52174725308446e-06
-2.11729080927307e-05
-2.86080628204097e-05
-1.98977590159373e-05
-1.95191461420901e-05
-3.06910195853522e-05
-1.03572419591776e-05
-2.81203552014448e-05
3.23578584401649e-06
-7.86430675218267e-06
-3.27903767964144e-05
-2.49580851721216e-05
-2.38749797781405e-05
-1.31080455288414e-05
-1.17344495328333e-05
-1.26604294155624e-05
-2.74518985089896e-05
3.03435618900442e-07
-1.7905084579165e-05
-6.92196649031062e-06
-2.24145290453849e-07
-2.65215982255473e-05
-1.00628390953611e-05
4.83945537980271e-07
-2.33321307133684e-05
-2.06765854340836e-05
-1.83915918255639e-05
-2.28300355708795e-05
-3.94078524432508e-05
-1.60344950190001e-05
-1.69974247648706e-05
-1.23919953096812e-05
4.63941129191981e-07
-2.46658779932018e-08
-7.73531541939617e-06
-6.17085600278265e-06
-1.37791347583476e-05
-2.27391827074796e-05
-1.33309854222876e-05
-2.32388294371048e-05
-3.12319812208684e-05
-1.61407577882611e-05
-1.24685120658983e-05
-4.17392507817496e-05
-2.82717118206526e-05
-1.53424799527252e-05
-6.80924484769139e-06
-1.15310558063043e-05
-2.27074535865544e-05
-7.02461591906507e-06
-2.81806129285676e-05
-1.30838422918094e-05
-2.53010877569083e-05
-1.07551757147006e-05
-1.80904188192359e-05
-3.52580271350223e-06
3.42946628037755e-07
-1.71763259853085e-05
-1.54259069371776e-05
-1.5205232249919e-05
-2.97067954447699e-05
-1.97008299553688e-05
-1.99294617171014e-05
-2.08677167498091e-05
-2.04128357046367e-05
-1.38375516036039e-05
-1.03250590026084e-05
-1.06201167473768e-05
-1.00803331497473e-05
-6.87310525797575e-06
-1.44198751336739e-05
-1.28379281978628e-05
-7.16676605900691e-06
-2.6066412159488e-05
-1.14828110378675e-05
-4.77485930618597e-06
-1.56977435835534e-06
-1.56386324293013e-05
-1.72706948824026e-05
-2.31370214293595e-05
-2.39894529773325e-06
-1.72844215466932e-05
-2.74884556653542e-05
-1.0187738457587e-05
-6.87804567069854e-06
-7.41442458102905e-06
-1.83937729794186e-05
-4.50606607303952e-06
-2.18441479790528e-05
-1.68240868915051e-05
-2.50085830872803e-05
-2.79362975571669e-05
-3.59148550163009e-05
-8.22523081061669e-06
2.69942498529446e-07
-4.1878977705071e-05
-1.80722410427628e-05
-2.29657826624076e-07
-1.88883611870969e-05
-1.99870093318716e-05
-1.76078074968973e-05
-3.15077030340839e-05
-2.49264959621682e-05
-2.14449505754301e-05
-3.09427907834908e-05
-6.76371924809804e-06
-8.29828455606703e-06
5.80840954886619e-07
-2.80478151629861e-05
-9.15125741295608e-06
-1.89663260027533e-05
-1.35087421677466e-05
-2.64051948883128e-05
-3.32883368066874e-05
-6.42319531959296e-06
-1.28216979433251e-05
1.02623422463346e-06
-1.97645435249906e-05
-1.67231692990429e-05
-1.35461530509578e-05
-1.65129029625421e-05
-2.05716252119584e-05
-3.69870703574782e-05
-2.54432239114374e-05
-1.76846498484793e-05
-2.20547942656735e-05
-1.98345614221816e-05
-5.92787840739471e-06
-1.45478644624159e-05
-2.77883216642806e-05
-2.26554932998224e-05
-1.73881108634582e-05
-7.94523356491272e-06
-2.19929917344556e-05
2.72455660268848e-07
-1.7612830307183e-05
-8.28251907326093e-06
-6.95629239614033e-06
-2.33910074134447e-05
-8.97474847796325e-06
-2.28488451712153e-05
-1.08327909983367e-05
-1.51022011264889e-05
-5.32099005542721e-06
-1.51619698067687e-05
-2.15179330047482e-05
-2.58958383831912e-05
-1.83857464457316e-05
-2.30938298341754e-05
-2.04901390891985e-05
-6.27479127073726e-06
-9.09532892664317e-06
-1.07434105683052e-05
-1.28672584792148e-05
-1.45009994961521e-05
-7.74644307646982e-06
-1.21577058742381e-05
-1.01225341187067e-05
-1.93238203287848e-05
-2.04183147734175e-05
-4.4056849247987e-06
-3.49750013656783e-06
-1.14916285250785e-05
-3.13144548668367e-06
-1.72783686024842e-05
-2.1501939623144e-05
-2.10254742527039e-05
-1.57756513277255e-05
-3.8037119981226e-05
-2.2919500143069e-05
-2.42651906352557e-06
-1.87715838320996e-05
-1.21544101597336e-05
-1.79573936879022e-05
-2.56334826003374e-05
-1.58879418940738e-05
-1.74512797865687e-05
-1.5119572726575e-05
-1.33968995416894e-05
-1.19294082740327e-09
-1.33413768661332e-05
-4.21709399978486e-05
-2.17003766053481e-05
-6.51410230652476e-06
-1.7344803775266e-05
-2.99881580421943e-05
-1.88916741701582e-05
-1.07819503794784e-05
-8.1888488190333e-06
-2.06638672602822e-05
-1.6994305469383e-05
-2.42755147613892e-05
-2.51643237985745e-05
-2.5079999292936e-06
-2.68139320680141e-05
-2.18767058610963e-05
-2.2626910643027e-05
-2.16853580445194e-05
-1.26798801384513e-05
-1.56155894271079e-05
-8.93421885482354e-06
-8.12753285654705e-06
-2.79202335093456e-05
-2.79662981567954e-05
-8.62599284492751e-06
-3.60609981053192e-05
-6.40131568074748e-06
-1.07877585075516e-05
-1.86543211400053e-05
-1.45842557878769e-05
-1.11408659249873e-05
-2.22237576589885e-05
-2.13698772468283e-05
-2.46966681301674e-05
-3.12828253849273e-06
-1.85362441876146e-05
-1.20331105246076e-05
-3.80749570735546e-05
-1.62432495480903e-05
2.85201658122963e-06
-1.64287683042761e-05
-2.1110156548619e-05
-1.88793680542217e-05
-2.51805678871338e-06
-6.80913431348857e-06
-1.63922320122701e-05
-1.14272281602967e-05
-2.6551375431421e-05
-1.27502487534653e-05
-2.67579657145844e-05
-1.94742136779961e-05
-2.65752537325221e-05
-2.33641440588637e-05
-1.64718190678673e-05
-6.02424180947653e-06
-3.06625068793639e-05
-9.2125534655574e-06
-6.24749236059475e-06
-9.3997362443572e-06
-1.47248690731459e-05
-1.00192618838007e-05
-2.30296236753392e-06
-2.46107314462033e-05
-1.76885431771011e-05
1.17333809480183e-06
-3.00333107240287e-05
-1.0233711816776e-05
-2.7634981021446e-05
-6.95043820381439e-06
-2.14794265940137e-05
-2.65523570085696e-05
-9.18793764487829e-06
-2.69198241217239e-05
-2.00798651990247e-05
-1.57408102693742e-05
-1.94329067749382e-05
-2.04142241147084e-05
-2.88327528593595e-05
-5.70522073639457e-06
-9.22083459426074e-06
-2.49787841535693e-05
-1.73883709791086e-05
-1.8305742340301e-05
-2.44459306255877e-05
-1.00554178270422e-05
-1.94540034636933e-05
-5.67570368026061e-06
-2.13120056708795e-05
-1.05482935548711e-05
-4.87099449706388e-06
-8.75680715906226e-06
-1.31579989159088e-05
-3.90492054457592e-06
-2.7071299298687e-05
-8.1510716444779e-06
-2.62024866402302e-05
-2.45985424295489e-05
-2.00972792608085e-05
-1.40192375200101e-05
-3.23901051462611e-05
-1.51031097785768e-05
-4.89387923630307e-06
-9.92710061649872e-06
-7.77385373713302e-06
-1.60713024875491e-05
-2.40770170347102e-05
-4.09067341065034e-05
-3.38160592306974e-06
-1.5362302157524e-05
-2.4358511234481e-05
-2.30232512762368e-06
-7.82408097696467e-06
-1.18664303833225e-05
-2.33974202612919e-06
-1.00456815409339e-05
-1.31485938410002e-05
-1.59589030932768e-05
8.91240806173756e-06
-1.44849886737296e-05
-1.48700463685626e-05
-2.65396669141722e-05
-3.96359877684737e-05
-2.93799703034399e-05
-1.17167621770678e-05
-5.63284391014024e-06
-3.71950656309086e-05
-1.90552479823178e-05
-4.96292659707524e-07
-1.95351319743753e-06
-1.1738033158704e-05
-2.65325409520791e-05
-2.52951191115659e-06
-8.78253779701556e-06
-7.48680901473773e-06
-2.0428697441547e-05
-8.31337878096237e-06
-1.17343560320476e-05
5.76091170724524e-06
-9.80086260880321e-06
-2.67343942932997e-05
-1.7957938532019e-05
-1.21765294796305e-05
-3.10569473387314e-05
-5.81876961121047e-06
-2.49107582269595e-05
-8.85720051874542e-06
-2.02051553935722e-05
-2.19779552520102e-05
-6.5184414943715e-06
-4.46314277369861e-06
-1.31239734877198e-05
-2.30024441510464e-05
-2.48762637286418e-05
-6.22487148385805e-06
-1.5305853325678e-05
9.73740655645095e-06
-1.85930958883469e-05
3.70119512881637e-06
5.08424920763158e-06
-5.07300297164329e-06
-2.0931857492507e-05
-1.14379560406797e-05
-3.2518779848682e-05
-1.58059686060894e-05
-2.0401130388859e-05
-3.25974860175412e-05
-2.41134439164967e-05
3.08679028280372e-07
-2.25139544971872e-05
-3.94531655349051e-05
-2.08660221832193e-05
-2.92251746771028e-05
-1.66251371389433e-05
4.14624316339699e-06
-1.44116805593191e-05
6.5032928360763e-06
-7.78641096857533e-06
-1.47400631931577e-05
-1.84047375367758e-05
-2.94390171244935e-05
-1.87791270105085e-05
-1.96859794238651e-05
-2.18855815541255e-05
-1.50346030665741e-05
-2.20213293669075e-05
-1.81136103365109e-05
1.03594058052716e-06
-1.06719807087148e-05
-1.9938269686742e-05
-1.79671052922215e-05
-3.05609692824288e-06
1.68846081972929e-06
-1.88163870163003e-05
-9.69628555746483e-06
-1.23515471921954e-07
-1.57726982028612e-05
-1.99640812689084e-05
-1.24580202545344e-05
2.04713436073126e-06
-3.43221339000529e-05
-2.56916402734969e-05
-1.07545242863076e-05
-1.599195549186e-05
-3.3782383367061e-05
-3.68020798970105e-05
-2.1569257030378e-05
-5.20083156338963e-06
-9.65254708380769e-06
-2.49600571429226e-05
-1.45688074637845e-06
-1.45834835823924e-05
-8.32657355691104e-06
-1.0224863552685e-05
-3.10369414713518e-05
-1.27860136167628e-06
-1.29690136553632e-05
-1.32272019104153e-05
-1.43295569811583e-05
-2.06294116272048e-05
-1.83922868394927e-05
4.59297059834102e-07
-9.59032264033728e-06
-1.488475153346e-05
-2.55351881441011e-05
-1.45380932697205e-05
-1.82916889133609e-05
-1.35513652842988e-05
-3.29504914532097e-05
-2.9613730043999e-05
-2.14341511550997e-05
-1.64126598517041e-05
-2.47381704706689e-05
-1.86244914336625e-05
-1.45365391211011e-05
-5.21154129849473e-06
7.10126173780235e-07
8.17116350509498e-07
-3.76594907949973e-05
-1.60457488001419e-05
-1.38628214981083e-05
-1.28912561731986e-05
-1.62507426859655e-05
-6.65444496573179e-06
-1.74605222713288e-05
-6.99226795174899e-06
-6.02629411571298e-06
-2.1644738713098e-05
-1.43414405887972e-05
-2.05458004648591e-05
-1.69755411108768e-05
-1.75564308327842e-05
-1.50940443566692e-05
-1.07377614914598e-05
-3.44030877462447e-06
-5.00582011869853e-06
-1.24551556634231e-05
-2.20126856235485e-05
-2.46843464765573e-05
-1.66199779191986e-05
-2.15718393970024e-05
-2.80599513520945e-06
-3.59956393236298e-06
-1.88200810575693e-05
-6.73416894588634e-06
-1.18796082251434e-05
-1.64609896641468e-05
-1.46092950744403e-05
-2.38866553225512e-05
-6.90122975786069e-06
-7.02595129934835e-06
3.2451359386135e-06
-3.25860149801377e-05
-1.74404359609279e-06
-1.77785647383177e-05
-2.29429794158578e-05
-1.12909423757658e-05
-9.62003885735496e-06
-8.44828899333663e-06
-2.52863776626256e-05
-3.16368779760726e-05
3.81462422745282e-06
-2.16415281469375e-05
-1.19353263381036e-05
-2.36109157080701e-05
-1.73088552452027e-05
-1.19425579202127e-05
-1.04245784805754e-05
4.48543225236925e-07
-1.0445555679024e-05
-2.16872690298743e-05
-2.87371484343844e-05
-2.46105692680918e-05
-1.60941019118691e-05
-2.06312427317412e-05
-1.69585973180078e-05
-1.5901794250281e-05
-2.10304505519463e-05
-2.4245334020526e-05
-1.36827640249468e-05
-1.96490607281695e-06
-2.23911640404444e-05
-2.18973665056978e-05
-1.62367777036921e-05
-8.50888206336122e-06
-2.06787349169957e-05
-5.63063122845376e-06
-3.5218188253622e-06
-1.09154192814774e-05
-1.9814030948577e-05
-1.10749440506921e-05
-3.63099751537488e-05
-2.55759962502566e-05
-2.1991195288617e-05
-7.71477948122365e-06
-2.50125766482009e-05
-1.35817364829141e-05
2.14013313005852e-06
-2.41574063443123e-05
-1.86007417980761e-05
-1.6812387669639e-05
-2.33080860158452e-05
-2.2533834964309e-06
-2.93716564487054e-05
-3.3478885648657e-05
-9.46236349220423e-06
-2.66554977978049e-05
-5.03462221760475e-06
-1.87408403872848e-05
-2.23586706314557e-05
-9.48175661634103e-06
-1.73540045694857e-05
-3.20649549935972e-05
-9.67049794652757e-07
-4.80264346567818e-06
-1.03389796516498e-05
-6.35950829217714e-06
-1.9850477631439e-05
-2.00622290543503e-05
-2.18197259331126e-05
-2.29548939811389e-05
9.7291750900993e-07
-1.46803753530823e-05
-6.60415498059669e-06
-3.36403125754728e-05
-6.89609935394397e-06
-2.29002462585597e-05
-1.84408076590887e-05
-1.21454261682486e-05
-2.28591787294807e-05
-4.98581839745347e-06
-3.5801271585818e-05
-2.58508601947599e-05
-2.13921281247822e-05
-3.69137030145802e-06
-1.65932018697347e-05
-2.00993870244846e-05
-2.17165103965393e-05
-1.68571079383603e-05
-5.83655211713273e-06
-2.5205173736521e-05
-1.84109279111869e-05
-1.5568600961764e-05
-8.1959196692983e-06
-3.87646609042472e-06
-8.17295932618715e-06
-1.08603021204384e-05
-1.86275132731636e-06
-2.57367265311083e-05
-3.22586654759424e-05
-2.19684571931925e-05
-2.54721236390658e-05
-1.73268214274744e-05
-1.89814556319505e-05
-1.4420912385633e-06
-5.87787554494638e-06
-2.13531996932328e-05
-8.369069255694e-06
-2.28925595266106e-05
-1.08341929662912e-05
-1.30293522008108e-05
-1.98129976362404e-05
-2.02249857977855e-05
-6.95742921722608e-06
-8.0395639070432e-07
1.80381181437764e-06
-1.2268301640702e-05
-1.72942435898309e-05
-1.03021415886873e-05
-1.60163754895196e-05
-9.79672419675914e-06
-1.20825014685516e-05
2.48947326773712e-06
-2.20201087276622e-05
-1.06394512663889e-05
-1.06592155825893e-05
-3.67242005375895e-08
-1.71481052539056e-05
-1.14285558176425e-05
-1.73413537333908e-05
-3.16747138177306e-06
-3.13867775144933e-06
-1.32973212870588e-05
-2.03408010907087e-05
-2.19093746962007e-05
-2.63522272491232e-05
-2.57157645656533e-05
-2.58044396455352e-05
-1.21966714233599e-05
-2.34566062931065e-05
-1.7055922094097e-05
-1.08645328032401e-05
8.0914152888367e-06
-1.9322855053216e-05
-1.9749489985585e-05
-1.64705302566614e-05
-2.53618586313081e-05
-1.67061963176231e-05
-6.11222807222267e-06
-2.3337646699302e-05
-6.73822268987231e-06
-6.75162479144954e-06
1.46154592914386e-07
2.70143666335842e-06
-2.00236602184964e-05
-1.78978426469438e-05
-1.50499757331129e-05
-1.56510877741594e-05
-5.04496920183081e-06
-1.88059668297138e-05
-1.16354532244428e-05
-4.01091572540789e-06
-1.76862649630909e-05
-1.35555191861926e-05
-1.71565223992191e-05
-2.2436240265766e-05
-2.67043095513909e-05
-1.22147527804458e-05
-3.46968081818798e-05
-2.31043536535429e-05
-6.12489249641912e-06
-2.07570592274521e-05
-2.8885590493574e-08
-2.99249570663949e-05
-1.89526575624566e-05
-9.89886392635224e-06
-1.34711733349576e-05
-2.51029135645832e-05
-2.59956511966603e-05
-1.21431620004002e-05
-1.38639420085103e-05
-3.5947162517331e-06
-3.5720493524109e-05
-9.29237935478175e-06
-1.21112552015655e-05
-4.31959855134135e-05
-2.5125895209662e-05
-1.58384665101142e-05
-4.63394435551113e-06
-2.53892876582059e-05
-8.57535429499567e-06
-1.72570550441495e-05
7.55093162416069e-07
-8.83174135413297e-06
-1.27401355061994e-05
-1.24744959878277e-05
-2.15941295885703e-05
-1.85275726574665e-05
-1.04074573709622e-05
-1.4936415744648e-05
-1.63992836587602e-05
-1.73616060359233e-05
-1.34221132800391e-05
-3.85651953441791e-06
-1.14334096112038e-05
-2.75434534950626e-05
-2.47063319237378e-05
-1.26854204540641e-05
-1.2516807026262e-05
4.52504548275215e-07
-1.94668750604097e-05
-1.77674847183795e-05
-7.59648958493289e-06
-1.25631106563571e-05
-3.09941991827848e-06
-2.58135401473829e-05
-1.08238682417241e-05
-3.80879200536126e-05
-8.96745163525417e-07
-2.16026084616314e-05
-8.37596502261836e-06
-2.48607783347475e-05
-2.8077779516149e-05
-2.64043155199737e-05
-1.46513537876006e-05
-2.10522978575263e-05
-3.09636496290675e-06
-2.04474220920913e-05
-2.48534817586156e-05
-6.54317648957233e-06
-1.34105704494872e-06
-2.31493638769943e-05
-2.25281035107495e-05
-1.68486339405253e-05
-2.07539315098022e-05
-2.80904930452686e-05
-3.8991674390299e-06
-1.40058086208109e-05
-3.01160826650122e-05
-2.31590422843783e-05
-1.54446258417454e-06
-2.31911721348691e-05
-1.11702544514314e-05
-2.65631416290099e-05
-2.05477835269618e-05
-2.65123201430753e-05
-2.32889857478073e-05
-1.54998856320922e-05
-2.49233036665228e-05
-3.62115313223017e-06
1.65839821516934e-06
-1.75146693090677e-05
-1.2757389814471e-05
-9.49539662718842e-06
-1.66261017419308e-05
-4.43347666284449e-06
-1.50464229437331e-05
-1.80934613353218e-05
-3.61721437509727e-05
-1.50125525674441e-05
-7.10399004086374e-06
-2.17923215532589e-05
-2.37046240400132e-05
-8.56324122552805e-06
-2.93256659841778e-05
-6.57888921783294e-06
-9.63111710523742e-06
-4.22141970462503e-06
-2.3448373978291e-06
-1.5641030322044e-05
-1.55497074177871e-05
-3.1602668689594e-05
-1.76195710368739e-05
-7.79448594291805e-06
-1.01956902188669e-05
-3.31855495991182e-05
-2.8522510293236e-05
-1.81038029620239e-05
-1.62132970555959e-05
-1.16213831301126e-05
-2.783895017179e-05
-1.78753523664217e-05
-2.39848337805287e-05
7.78285416471477e-07
-2.66680213292489e-05
-9.41165010208093e-06
-2.68284054393079e-05
-1.80666637333879e-05
-6.38017951227889e-06
-1.95685073993753e-05
-1.14184054974873e-05
-1.47982411440701e-05
-3.46737210888248e-06
-1.53752173242839e-05
-1.874699305218e-05
8.9163967220267e-07
-5.74343799480616e-06
-2.17096526677543e-05
-1.483650396417e-05
-2.14161394398738e-05
-1.98634767354964e-05
-1.84803030627196e-05
-2.59178231028779e-05
-3.82464483157735e-05
-4.04785200572662e-05
-1.7396615438231e-05
-2.80988678156747e-05
-2.71870036569948e-05
-1.79723399707439e-05
-1.90888263705262e-05
-2.99002591268168e-05
-2.2089937241823e-05
-1.66547704520614e-05
-4.29599238547169e-05
-2.1682766173753e-05
-2.49182618986855e-05
-1.29131377162449e-05
-2.64815108062264e-05
2.34212248859153e-06
-1.4023243469963e-05
-1.2664576085259e-05
-1.75510030218843e-05
-2.48905745292561e-05
-1.07065462639034e-05
-3.94268717136072e-05
-1.41715432973426e-06
-1.03463314769414e-05
-1.24692197785094e-05
-2.56389255034033e-06
-1.91377573183872e-05
-6.29085645537485e-07
-5.80631580746444e-06
-2.19865636593249e-05
-1.14655425154801e-05
-5.38218761077997e-06
-1.07298226484731e-06
-5.73448950304111e-06
-1.58227824713779e-05
-1.05729628080066e-05
-1.36026802753865e-05
-5.61821887371685e-06
-2.35674857121817e-05
-1.14744190905212e-06
-1.42800216662772e-05
-2.65999445255664e-05
-2.89713241942658e-06
-4.39166892236781e-06
-4.23511506346542e-06
-1.36723990174481e-05
-1.69543076625535e-05
-2.28653827023066e-05
-5.22873940273038e-06
-2.32407508373443e-05
-1.26010505156667e-05
-2.28544349350262e-05
-3.55065011529381e-06
-3.01140467936315e-05
-4.77332493547718e-06
-2.06077876382112e-05
-2.0283028006872e-05
7.35467541074049e-06
-1.84465183166439e-07
-7.96421345886953e-06
-1.46767901631028e-05
-2.5701571673085e-05
-9.06640482767471e-06
-2.80287982338593e-05
-1.97855455070618e-05
-2.22487682280858e-05
-6.78637486036955e-06
-1.332852726651e-05
-7.96215244019135e-06
-3.21847015833646e-05
-2.48081766170959e-05
-2.33512914951207e-07
-1.10859720384209e-05
-2.33366610564576e-06
-8.4925038321117e-06
-2.13139591715522e-05
-1.50868125231652e-05
-4.03316642315659e-06
-1.44534064739506e-05
-3.26638149149482e-05
-1.22650449536132e-05
-1.83239675764958e-05
-1.53347172844092e-05
-1.90910715055758e-05
-1.66763265295533e-05
-6.02452353424673e-06
-8.74911406857869e-06
-3.19165200598195e-05
-1.75095829364387e-05
-1.83362984581233e-05
-2.91886945919526e-05
-3.3814077103626e-05
-1.7289051436448e-05
-3.61718216831934e-05
-1.01403255936592e-05
-1.75542074609104e-05
-6.5409631709131e-06
-5.0095768517359e-06
-1.08202990543155e-05
-3.8340766465004e-06
-5.67876519662857e-06
-7.27384095982258e-06
-2.300654122256e-05
-2.83394198138494e-05
-2.36956338820316e-05
-4.16295427876794e-06
-1.34014980508591e-05
-1.81805076428481e-05
-3.41407295480833e-05
-1.80077774712417e-05
-8.60463867588606e-06
-1.42052864118199e-05
-6.20768925634829e-06
-1.13984722046898e-05
-1.81724055447229e-05
-2.58561957055912e-05
-1.22447788219488e-05
-7.48969614683644e-06
-2.92477839620003e-05
-7.88573949396821e-06
-1.63918126755062e-05
-8.8424499053113e-06
-1.66009723398233e-05
-1.7492487347196e-05
-1.2295710122736e-05
-2.64275708078571e-05
-1.27894014718541e-05
-9.64941952005716e-06
-1.26628681303285e-05
-2.67248624274056e-05
-8.61292595297887e-07
-2.42316517123619e-05
-6.22015243076162e-06
-4.57643202919537e-06
-1.21581316931075e-05
-1.20659973570661e-05
-1.00359870891365e-06
-1.50724930194936e-05
-3.27827233755095e-05
-2.33829195837372e-05
-1.59295587183744e-05
1.30910759311491e-06
-1.5435428649478e-05
-9.54024247748967e-07
-1.08019622010189e-05
-2.18575347261058e-05
-1.05283946459347e-05
-1.37545314654153e-05
-1.04974281619807e-05
-1.1719412103503e-05
-2.44168206311384e-05
-5.72434546583747e-06
-2.2474131877848e-05
-8.34144278401491e-06
-1.83489736950122e-05
-4.80134483503539e-06
-2.28111999153546e-05
-4.97826477131544e-06
-2.37418964134379e-05
-1.5397219595136e-05
-1.13784319262247e-05
-2.01048533879867e-05
-1.35038711577726e-05
-7.04357761878742e-06
-1.29413028062263e-05
-6.4129946845412e-07
-2.62405877283007e-05
-1.55537398228486e-05
-3.6705061081383e-06
-1.39780754933793e-05
-7.94200871695122e-06
-8.94368739174927e-06
-1.85212991863602e-05
-1.72515101320804e-05
-2.14939078251334e-05
-2.91129456448875e-05
-9.6173948943774e-06
-1.87320621002039e-05
-1.48962231706e-05
-2.64965545737479e-05
-1.01768945963073e-05
1.59413286396364e-06
2.6071088621461e-06
8.29315748130436e-07
-5.45711263171011e-06
-1.70161726184261e-05
-2.70984468020687e-05
-1.73195448319973e-05
-2.73504927929684e-05
-3.03073086418799e-05
-2.54159507837053e-05
-1.52706919615914e-05
-3.33177218941306e-05
-1.22516613753423e-06
-1.44572054779009e-05
-1.76665067693482e-05
-1.28010523391955e-05
2.78029823095933e-06
-9.99356524989936e-06
-7.98855474469526e-06
-1.21336921636121e-05
-1.8884985292978e-05
-1.51150979835542e-05
-2.83327220143731e-05
-3.24476080472022e-06
-1.49813254227159e-05
-2.28563794051951e-06
-1.27339765216122e-05
-1.21182770007321e-05
-1.67527659398073e-05
-1.82899095903651e-05
-2.00533877853269e-05
-7.83806744816764e-06
-2.84343493902131e-05
-1.61734492753734e-05
-8.74741297038397e-06
-2.2043780370442e-05
-2.43645194622627e-05
-1.40197569181372e-05
-2.05394139764538e-05
-2.40189779363474e-05
-1.06044487437193e-05
-1.78619312899223e-05
-1.72754720618335e-05
-1.34391934836206e-05
-7.85215170909665e-06
-1.1940962928604e-05
-1.62334180780884e-05
-2.12736686753343e-05
-1.94807751131409e-05
-1.54699898631803e-05
-2.078345924563e-05
-2.46876218618984e-05
-3.89283832839211e-05
-1.84457593458046e-05
-8.97414687368746e-06
-2.12880843171557e-05
-1.39760555422805e-05
-1.23654055692231e-05
1.21647110404108e-06
-1.94718709567492e-05
-2.02928749826512e-05
-3.41586424954372e-05
-9.63265760174288e-06
-1.43465051635371e-05
-6.93593691488865e-06
-1.65946551845556e-05
-1.63970656794025e-05
-1.99181171007272e-05
-3.18005345935409e-05
-2.5652101752912e-05
-1.36589871096992e-05
-2.64831702257953e-05
4.55580288058863e-06
-6.6481122199621e-06
-3.38553506716264e-05
-3.00127930756124e-05
-1.61489441346536e-05
-2.26789333401646e-05
9.76439276347638e-07
-2.60655223435056e-05
-1.4299560618213e-05
-4.29054315812538e-06
-3.88649809015589e-05
-1.97908175336452e-05
-2.27916825772107e-05
4.17249149146838e-07
-6.5950321224825e-07
-5.26710861717697e-06
-1.51983199566613e-05
-1.09367173221427e-05
-2.80338429249167e-05
-1.03613079960668e-05
-7.67875425184938e-06
-4.13814036126996e-07
-3.24687119270984e-06
-4.33907825373955e-06
-2.08238208442467e-05
-2.27233540059262e-05
-2.88447419007027e-05
-2.25065398479207e-05
-2.34761624888531e-05
4.43427254567187e-06
-2.55515009552475e-05
-1.78040798779069e-05
-3.04798025754479e-05
1.63863212571653e-06
-1.51637866525525e-05
-1.56323261237419e-05
-7.24354762636197e-06
-1.70856979858614e-05
-1.02528575872962e-05
-2.05562946372562e-05
-1.81737744651687e-05
-3.94388681125181e-06
-1.63845442960633e-05
-9.57411394258658e-06
-1.67872606957325e-05
-1.01292810377529e-05
-4.22053486339527e-06
-2.93139332055563e-05
-1.42862146009271e-05
7.02510834163583e-06
-2.44867439460693e-05
-4.03967128418931e-05
-1.69764216086316e-05
7.10949722791536e-07
-1.83448207782901e-05
-8.46006896292194e-06
-7.06219410500198e-06
-2.23474238930169e-05
-1.04148123944989e-05
-8.53184287028114e-06
5.87729222284386e-06
-2.23641174018093e-05
-3.88013361556155e-05
-1.44824343676785e-05
-1.55612357430903e-05
-3.22427814195389e-05
-1.77950693332759e-05
-2.19014461862993e-05
-2.53471576114321e-05
-8.57283374013771e-06
-2.47834685075049e-05
-1.92564923868616e-05
-1.76738276293588e-05
-1.09590791015712e-05
-3.01991480206601e-05
-3.39228375340035e-05
-1.99198595917137e-05
-6.67858326291115e-06
-3.53055540437528e-05
-1.03555540723438e-05
-9.0800193700389e-06
-1.89025426706058e-05
-1.57480969427048e-05
-1.84500799435589e-05
-3.07083467017884e-05
-1.02177826030646e-05
-2.37570901778142e-05
-2.17181886713593e-05
-1.96432569850612e-05
-9.35205782776132e-06
-1.9187379705169e-05
-1.75148465030252e-05
-4.88039470633013e-06
-1.63912038933657e-05
-9.02757164437792e-06
-1.74667185899038e-05
-2.71291281681591e-05
-1.51671108939814e-05
8.80740460909709e-06
-9.31452193058908e-06
-8.97334825818061e-06
-1.55581959672351e-05
-1.91928664482852e-05
5.65561132876011e-06
-4.85347277485783e-06
-3.19111985659777e-05
-1.15080156001787e-05
-3.09305642005679e-05
-5.24213600848685e-06
-3.16769406043316e-05
2.7414920476572e-06
-1.87752418919827e-05
-2.41145723848125e-05
-2.02834357483745e-05
-1.76730920865932e-05
-6.87010408934836e-06
-7.3327204712866e-06
-3.82413657800553e-05
-2.47954121080995e-05
-1.37617698726093e-05
-1.77580704808235e-05
-2.51594529938553e-05
-3.10724085529845e-06
-3.08270979291161e-05
-2.00516944591952e-05
-2.48652463109444e-05
-1.0195305952852e-05
-1.23002152738043e-05
-7.09370166476765e-06
-1.72569535121244e-05
-1.87713383340663e-05
-5.50559892445056e-06
-1.18234382033827e-05
-1.96669835679797e-05
-2.01578763719531e-05
-1.42660292252131e-05
-2.83388860329121e-06
-1.16043302999785e-05
-2.0176660101994e-05
-1.47825226656727e-05
-2.18580726182778e-05
-9.0155092978892e-06
-2.75089180551592e-05
-5.33518266323141e-06
-1.36287303883187e-05
-1.7057037059915e-05
3.33950564703678e-06
-2.45861367301023e-06
-1.97218927567104e-05
-4.27434556635665e-06
-1.62357889478259e-05
-2.61062676842368e-05
-2.82714830596314e-05
-1.10727774341137e-05
-7.95940140207306e-06
-2.57386079010233e-05
-2.03888092066224e-05
-8.99493828021992e-06
-2.05308938152616e-05
-3.59029473040981e-06
-4.84311559907652e-06
-1.76787079128477e-05
-2.23086530786218e-05
-5.85535933132973e-06
-4.67163541669196e-06
-2.94376076231146e-05
-2.15337924093131e-05
-1.23184951122613e-05
-8.49383703092082e-06
-2.25773105922609e-05
-2.78862994655971e-05
-1.39087873240686e-05
-2.26948293309622e-05
-1.76353573992377e-05
-1.835540980071e-05
-1.26093511585759e-05
-2.56964585217619e-05
-8.57540294989248e-06
-5.10306820983243e-06
-2.10210661447975e-05
-1.15180095543961e-05
-1.25663351718052e-05
-3.11195155155601e-05
-2.68390872474719e-05
-1.19390771597006e-05
-1.31506397203025e-05
-1.25745779856201e-05
9.44200289775692e-07
-2.6580654623545e-05
-1.90794837685867e-05
-2.08182151244855e-05
-2.58330742238783e-05
-2.28984484097113e-05
-2.60241037699275e-05
-2.29537691249059e-05
-8.72724322463529e-06
-2.13564562911302e-05
-2.913844180786e-05
-1.13931362120063e-05
-4.92381065304803e-06
-1.26576058773643e-05
-1.32140989638652e-05
-2.18524817951038e-05
-2.46884124267015e-05
-5.22008650361412e-07
-3.41773678280832e-05
-4.48681372887554e-06
-1.99810898132186e-05
-2.48403472342895e-05
-1.01133677264027e-05
-2.27958381130399e-05
-2.15222489705516e-05
-2.65929466167164e-05
-3.85732826525834e-05
-1.11186801524522e-05
-1.43852258860095e-05
-2.04739285397645e-05
-5.54890863431096e-06
-1.76545149389109e-05
-1.6420061499231e-05
-9.48765995946868e-06
-1.12650819740923e-05
-4.13531798136164e-06
-1.45470681383726e-05
-1.96961493375996e-05
-1.3754991679636e-05
-1.81107627566465e-05
-1.62822477749719e-05
-2.48096499929583e-05
-1.34917225626534e-05
-6.35423531874007e-06
-2.1340494753881e-05
-1.26898243713513e-05
-1.69726239398651e-05
-2.0468440817254e-05
-3.53277741999207e-05
-1.91938045440317e-05
-4.04682145868822e-06
-6.90217497771313e-06
-2.39803873179796e-05
-1.70581354407423e-05
-2.84967669318462e-06
-1.12048104156976e-05
-2.06286149864734e-05
-1.64281962570426e-05
-2.84034038341605e-05
-1.48107510600409e-05
-1.39092163111764e-05
-3.13093778760989e-05
-1.57573201901833e-05
-2.67003214449142e-05
-1.42278358631429e-05
-1.64563751072346e-05
-2.99432370871122e-05
-1.12950365030854e-05
-8.82766482851456e-06
-2.93221689289534e-05
3.96333724070036e-06
-3.8469998032799e-06
-1.93859116431809e-05
-1.81486580969917e-05
-5.42943375670601e-06
-8.06182426151956e-06
-1.64149674593145e-05
-1.95040763745874e-05
-1.33165593671552e-05
-9.53870693956695e-06
-4.98666900246867e-07
-1.11046310240196e-05
-2.55151577884e-05
-7.97051115692758e-07
-3.32594053080633e-05
-1.85432122679793e-05
-2.03242756845656e-05
-2.10139948901346e-05
-2.66740008124449e-05
-9.73375857665015e-06
-2.95342526017041e-06
-2.04742210176935e-05
-8.47645705464192e-06
-2.58269775457243e-05
-2.17186377326745e-05
-1.87198029863757e-05
-2.54664655773603e-05
-8.88627013707569e-06
-5.18737366873521e-06
-5.8182767159305e-06
-2.61426387631859e-05
-1.39929507028299e-05
-2.84408092745275e-05
-2.05584067672027e-05
-2.93985474082266e-06
-3.39924313490796e-05
-1.64472987505444e-05
-1.20366590545528e-05
-9.69337548855453e-06
-5.29632605425319e-06
-2.05154966133422e-05
-3.82642217330396e-07
-1.71504430831555e-06
-1.21885779510716e-05
-2.29846335620709e-05
-6.74366148201754e-06
-2.13239076207139e-05
-1.31404330708438e-05
-2.09214779749561e-05
-1.46297779455335e-05
-1.21669663260762e-05
-1.86004889931241e-05
-1.13022178441942e-05
-2.69956176519991e-05
-2.16261509587575e-06
-7.72081121603638e-06
1.70165324010354e-06
-1.883602738796e-05
-1.2104803539382e-05
-1.25370227829519e-05
-5.83170012774902e-06
-3.52848521786321e-05
-2.16430443230945e-05
-8.46203018695284e-06
-1.00941126087335e-05
-3.26056076466404e-06
-9.02458193160941e-06
-1.44963182512954e-05
-9.96758982593173e-06
-2.62179614933086e-05
-2.46185594951268e-05
-2.29733430141411e-05
-8.60851561820617e-06
-2.78044859455761e-05
-2.44807271339639e-05
-1.52846653903476e-05
-1.26295664887753e-05
-1.72125623073832e-05
-2.91112060254238e-05
-1.74627215119556e-05
-3.79051442591774e-06
-2.15224418675438e-05
-1.21422064695455e-05
-9.98332483112675e-06
-1.81598109578552e-05
-1.86393630049026e-05
-1.17070914219273e-05
-1.64336568800347e-05
-1.17563120969198e-05
-1.56756711085093e-05
-4.5331279545953e-06
-2.88723653939357e-06
-1.69036008182124e-05
-2.2953259449362e-05
-2.01375684354121e-05
-2.35236165260513e-05
-2.56993072954277e-05
3.80851040864152e-06
-7.45172584752768e-06
-2.94588487979662e-06
-2.40536850297878e-05
-8.2253071453491e-06
-6.1897592643761e-06
-2.60884698619289e-08
-2.92282731709629e-05
-9.83125689054577e-06
-2.48841925820328e-06
-1.98854077483062e-05
-2.74946323832513e-05
-1.39527283989822e-05
-2.84031105833362e-05
-1.59116649603827e-05
-1.41186206164391e-05
-2.62757604980409e-05
-5.08677458750151e-06
-1.58637148599633e-05
-4.01621886576313e-05
-1.01181115712627e-05
-2.5437972866591e-05
-2.64900384867208e-05
-2.76075002690395e-05
-8.44705512272142e-06
-1.8002600093683e-05
-3.31040852075733e-05
-1.33015626499858e-05
-5.09696495695253e-06
-1.74391217795771e-05
-3.29158196635034e-05
-1.09124069861739e-05
-8.6529221871525e-07
-1.09473336538989e-05
-6.28915551752915e-06
-1.16583170417975e-05
-1.5404367363725e-05
-1.33915298202131e-05
-1.51004648483499e-05
-2.37049908575831e-05
-3.58199937848005e-07
-3.26445540057683e-05
-3.61064491029108e-05
-1.04749668078287e-05
-1.66100417158761e-05
-6.5006804504632e-06
-2.18132824460792e-05
-1.07942921703589e-05
-1.51138914561356e-05
-4.13029640588164e-05
-1.40470850013651e-05
-7.73129584864559e-06
-1.14847609119916e-05
-3.50419095626331e-05
-3.54004080744137e-06
-9.4199710151848e-06
-2.07161096808304e-05
-1.3482334306375e-05
-2.43822836105428e-05
-1.37766422429642e-05
-1.8534310420546e-05
-3.04228935026678e-05
-1.79581201541289e-05
-1.15028528007604e-05
-1.66502780366483e-05
-1.30143808725641e-05
-9.51351479493768e-06
-1.35917793533041e-05
-2.4209644636238e-05
-2.10795742145071e-06
-3.12840318408366e-05
-1.9036666413208e-05
-1.52695531970404e-05
-2.29643139159648e-05
-7.61548197848226e-06
-8.44778095562787e-06
-1.2756590600298e-05
-1.37402757990305e-05
-3.23952903801012e-05
2.52781949021904e-07
-2.71240521319072e-05
-2.53656150674881e-05
-1.78058991139537e-05
-2.02820151923784e-05
-1.57671200181702e-05
-1.97843310176569e-05
-2.01329155189947e-05
2.97408767659785e-06
-1.77745196814127e-05
-1.08784954539645e-05
-1.56274422294841e-05
3.19163816774626e-06
-1.44937156234285e-05
-1.72161893601143e-05
-1.19270773958216e-05
-2.47294658264659e-05
-2.20745803965347e-05
-1.30002023861178e-05
8.01685228328014e-07
-1.77976861877373e-05
-1.15943819631024e-05
-1.19162351549296e-05
-5.19905616332335e-06
-3.4078951625437e-05
-2.11287602142731e-05
-2.43314477318542e-05
-1.52960731470945e-05
-1.24257331045917e-05
-7.54591587420396e-06
-2.49119574301366e-05
-2.44965942963715e-05
-1.99559258023864e-05
1.25292224797904e-05
-1.84053031739649e-05
3.37434629320433e-06
-2.55871742608901e-06
-7.35506635850205e-07
-2.20304081800393e-05
-3.21208392898675e-05
-1.52436472244384e-05
-4.74971560004579e-06
-3.07498219522589e-05
-1.9726691886424e-05
-2.63248971606066e-06
-1.27661145482927e-05
-1.48576834517343e-05
-1.02881092714605e-05
-2.15672574410154e-05
-2.26037983779963e-05
-3.28971046908247e-05
-1.97333870003502e-05
-1.38714741534112e-06
-3.85035078376614e-06
-3.4047842047068e-05
-1.87884849668109e-05
-2.06134397449115e-05
-2.3802867459176e-05
-1.56401872614282e-05
-9.89175348963674e-06
-2.26307756379753e-05
-2.40895200926974e-05
-2.34564617236953e-05
-1.80097588486491e-05
-1.16504121410706e-05
-3.84055295590237e-05
-6.1440650073429e-06
-1.86678311622043e-05
-1.14836806729882e-05
-1.18401107369573e-05
-2.45286017330347e-05
-2.21019244736541e-05
-1.96645133322495e-05
-2.86982750160722e-05
-3.110222254963e-06
-7.37856890795538e-06
-1.80736306546822e-05
-1.28115887962295e-05
1.10802428520426e-06
9.53225406444465e-06
-6.48042033326027e-06
-1.20978880071771e-05
-2.10535157670188e-05
-1.56064653063011e-05
-2.07233706086854e-05
-6.13219314168553e-06
-4.01714448771376e-05
-2.03086842363618e-05
-1.65925381588426e-05
-1.6157079778387e-05
-1.44454395434032e-05
-2.75577109613729e-05
-1.5363943692082e-05
-3.24762048574819e-05
-1.31478412864749e-05
-3.10957309651286e-05
-6.05030617706962e-06
-1.51328060198227e-06
-1.55159245237838e-05
-1.25802933131529e-05
-1.21574321202635e-06
-1.19370202418353e-05
-1.20741454371358e-05
-1.71963616144685e-05
-2.813601739166e-05
-5.11113655885164e-06
-9.41972924883746e-06
-2.17754337322976e-05
-1.6169900963023e-05
-1.60357839127926e-05
-9.64696294578899e-06
-1.00866409828895e-06
-2.26286286913025e-05
-2.3539072985729e-05
-2.31013869042209e-05
-1.60630409405981e-05
2.59455301836467e-06
-6.5955506668752e-06
-2.76461359164001e-05
-2.25092380695836e-05
-1.4884695050878e-05
-1.5530857606058e-05
5.13117574290551e-06
-2.13888910749806e-05
-1.25221225028292e-05
-2.29930972978772e-05
-2.57023719427587e-05
-1.47203358345119e-05
-2.12256255206436e-05
-4.82755551243426e-06
-1.59529787998126e-05
-8.14384844466615e-06
-2.55829124763857e-05
-2.44631118006388e-05
-3.50655207037162e-05
-2.56865667730263e-05
-1.92654751186879e-05
-1.8015638156301e-06
-2.09242541458403e-05
-2.68493976771023e-05
1.42126352916504e-06
-8.11784012331855e-06
-1.83116914232132e-05
-6.74153823124167e-06
-2.21083584301294e-05
-1.09234855875234e-05
-1.96786277591839e-05
-1.28755167093152e-05
-3.63862195308232e-05
-1.0918930659119e-06
-4.07623483841724e-06
4.17506597415357e-07
-3.19705177687097e-05
-8.55586882669271e-06
-1.11555200824139e-05
-2.01137682080475e-05
-2.56527334235688e-05
-1.91662460435636e-05
5.42520519917759e-06
-8.7806560560943e-06
-1.79262470854593e-05
-4.16979309884275e-07
-2.2003151136057e-05
-1.51116016970473e-05
-1.07190375230798e-05
-3.18327709561933e-05
-1.44680600250996e-05
-1.41744228190254e-05
-1.04262687552476e-05
-7.49621168510122e-06
-2.71428391889877e-05
-1.12004308979961e-05
-1.07968483532073e-05
-1.86921716842177e-05
-8.88118867303079e-06
-2.21835850857465e-05
-3.24800287707529e-05
-2.36691128465565e-05
-2.6415669332312e-05
-5.43748595547955e-06
-1.58176378268726e-05
-2.7967919154982e-05
5.3947531533218e-06
-2.13110583953378e-05
-1.43389907786469e-05
4.49042302272749e-06
-1.38458653283634e-05
-1.62398706478294e-05
-1.29033560140896e-05
-1.63091356470244e-05
-8.70200477010694e-06
-2.90260692302428e-05
-2.17218313238723e-05
-2.07916886525424e-05
-2.08390495337197e-05
-7.67305473451945e-06
-3.41032867478256e-05
-1.5908352765135e-05
5.96460238633648e-06
-2.04428028546048e-05
-3.39988062287466e-05
-6.20703753013978e-06
-2.36642644734117e-05
-1.32471730541432e-05
-1.15709234918652e-05
-1.51011947665201e-05
4.88967227492292e-06
-4.35083508982851e-06
4.53876767321132e-06
-5.11538509720629e-06
-2.69560794875975e-05
-2.75558427991456e-05
-5.1418110366798e-06
-2.23270507441662e-05
-2.70912713235397e-05
-1.00868048378475e-05
-2.54036351641565e-06
-2.04801456326853e-05
-2.31930143732658e-05
-2.86853439037561e-05
-1.93486998596177e-05
-1.5976796506465e-05
-4.59559790658536e-06
-2.10808048798906e-05
-1.39658975751202e-05
-1.72357735854331e-05
-7.15192733732425e-06
-7.82801351818314e-06
-1.38159043737972e-05
-1.48744313078792e-05
-4.61234778423388e-06
-2.05789390687496e-05
-1.54318386353218e-05
-6.78712618035454e-06
-1.13126903765285e-05
-2.89855973154721e-05
-1.81764048977978e-05
-2.20846709093614e-05
-1.97778000538995e-05
-1.24470976752597e-05
-1.30313981346498e-05
-9.52861087711199e-06
-2.50630699478444e-05
-3.43005173722456e-05
-4.56027455155196e-06
-8.74422466986344e-06
5.66907480393087e-06
-5.48671101123535e-06
-2.24135494105908e-05
-2.88487984774967e-05
-1.17920769352444e-05
-1.78122211294878e-05
-1.36358082955762e-05
-2.2132930732799e-05
-1.06826379013422e-05
-2.63959328142453e-05
-3.49268381180319e-05
-1.93823190947839e-05
-1.85038887167014e-05
-2.26359606723452e-05
-1.63458192821279e-05
-1.4288103142819e-05
-1.55789370204195e-05
-3.59072595038495e-06
-3.69169537664849e-05
-4.57006005574322e-06
-2.21401321668688e-05
-2.75951874421102e-05
-1.2767812511467e-05
-4.98476922400675e-06
-2.67479413003153e-05
-2.39105515818276e-05
-1.45448241238504e-05
-1.34301666579613e-05
-1.7514374878246e-05
1.05744039795754e-05
-6.64968376911625e-07
-1.82327107507605e-05
-2.91238494439741e-05
-3.17624635285292e-05
-1.46808707367515e-05
-1.72932301619605e-05
-2.35903654762494e-05
-3.92502189207535e-06
-2.85539146893953e-06
-3.04977100954939e-05
-1.30954048688309e-05
-5.31875237779347e-07
-1.74173606086594e-05
-6.42007064882892e-06
-2.67954765153081e-05
-7.00774919727718e-06
-8.95953135124245e-06
-1.78420068598684e-05
-1.10605201473225e-05
-1.83038497590209e-05
-8.04384564315236e-06
-5.02023119453416e-06
-1.49500519222715e-05
-2.17664617000683e-05
1.483665087219e-07
-1.97837063028922e-05
-3.01324898484225e-05
-1.53881226805205e-05
-1.50717616088764e-05
-1.78145198076576e-05
-1.1922504580578e-05
-2.41380502354058e-08
-6.49539411701767e-06
-1.92690357072229e-05
-1.33729073712535e-05
-2.3257659492926e-05
-2.66620848947068e-05
-1.43901586043435e-05
-2.1738591762275e-05
-1.89935536630281e-05
-1.96483787473232e-05
-1.55240902122019e-05
-7.80882559547197e-06
-7.80456699746368e-06
-1.57356304113447e-05
-5.26715185701423e-06
-3.04860085112661e-05
-2.62976587781532e-05
-2.56431924833447e-05
-2.35463348175834e-06
-1.54018218260163e-05
-1.06831667461345e-05
-7.38278595563417e-06
-1.69459077504509e-05
-1.90869692921018e-05
-1.67200902305249e-05
-8.42583800864379e-06
-9.05647023612659e-06
-1.13109594213594e-05
-2.34890095151532e-05
-5.52270743936819e-06
-1.95666650984812e-05
-1.88463319477964e-05
-1.6466166582039e-05
-9.35581400787332e-06
-3.26549012463449e-06
-1.98816278147393e-05
-6.45627235347499e-06
-2.0435233236394e-05
-5.82123792572816e-06
-1.53184706155858e-05
-9.53999812100779e-06
-5.22350519534977e-06
-5.96207816223351e-06
-1.84429211621007e-05
-2.03796607286413e-05
-9.09949311219507e-06
-1.01213379500429e-05
-3.70595289288642e-06
-2.78469784614725e-05
-3.65760422949437e-05
-2.65818461845611e-05
-1.84628495978461e-05
-2.48042857659416e-05
6.96187064954006e-06
-1.65066288584972e-05
-6.12467461332476e-06
-1.96416438945805e-05
-5.56712862092094e-06
-1.74330287286912e-05
-1.98119389859701e-05
-2.42198913407574e-05
-6.62785799119853e-06
-1.23833067548762e-05
-1.07575335570175e-05
-1.2357269426313e-05
-2.08061770890587e-05
-1.59347405534369e-05
-2.28759510415067e-05
-1.43992444379746e-05
-1.6471248361571e-05
-3.84653871526092e-05
-1.85537554213423e-05
-4.40806900529879e-06
-2.16539762546865e-05
-7.84476280515888e-06
-1.16421792317482e-05
-1.91272731496699e-05
-3.69592731046049e-05
-1.64189489150972e-05
2.14047708877707e-06
-1.44683329388957e-05
-4.05831637281547e-06
-2.64265816710362e-05
-2.2427537409833e-05
-1.9405636215725e-05
3.60895971662268e-06
2.12861931634603e-06
-8.69922710124478e-06
-7.24308186319821e-06
-1.4143009378193e-05
-2.13505934698325e-05
-1.30187899097154e-05
-1.56853408197109e-05
-3.11232291385438e-05
-1.15706555180523e-05
-2.19596327077479e-05
-9.45538699680478e-06
-2.45787492659694e-05
-1.51935498640393e-05
-3.37277282649835e-06
-2.0784372664975e-05
-1.96131666165374e-05
-1.63694902347604e-05
-6.07228849383887e-06
-1.74683555658153e-05
-2.8431105902887e-06
-1.97827521559392e-06
-7.47160474081111e-06
-1.89783946305174e-05
-8.66482746343385e-06
-1.62599403267933e-05
-5.03185326564358e-06
-2.33049753256087e-05
-1.21926464607685e-05
-1.46724614257916e-05
-7.81167886556816e-06
-2.58799277286823e-05
-2.56210212808045e-05
1.39422242675428e-06
-3.15404830434998e-05
7.7918907715366e-06
-1.90137588797024e-05
-3.03576537383875e-05
-7.01288488833289e-06
-1.23356831521703e-05
-1.07364331468693e-05
1.23741088009654e-06
-2.14304892285469e-05
-1.41159917352257e-05
-3.77003822887324e-07
-1.20817497129318e-05
-2.76776925689109e-06
-1.7780560139888e-05
-2.01514777079148e-05
8.20843988613715e-06
7.25302646368431e-06
-2.03495453033127e-05
-2.49017623309629e-05
-2.39459388508527e-05
-2.85488450818013e-06
-3.66505917108386e-05
-3.46090883072446e-05
-1.82397807775439e-05
-3.10276421398477e-05
-2.70055096644165e-06
-1.59007633344946e-05
-1.43558735271068e-05
-6.1586330735586e-06
-1.78751998651909e-05
-3.11364770638151e-05
-2.58475330374999e-05
-7.44768089828001e-06
-1.84411212507117e-05
-2.16590444621451e-05
-1.67168487261893e-05
-1.02410536690433e-05
-1.6032728510693e-05
-2.53225712296382e-05
-1.24153599314005e-05
-2.59829974003702e-05
-2.24913741730228e-05
-1.70521321065578e-05
-2.54223867174664e-05
-1.68383744981964e-05
-2.30101924880909e-05
-2.98583999792851e-05
-1.92141513164412e-05
-6.45005449087241e-06
-1.66110485073233e-05
-2.27744891937366e-05
-2.91090616535208e-05
-2.65577726742593e-05
-2.36474566417553e-05
-1.45134348630751e-05
-2.23471394926221e-05
-2.81084656959074e-05
-2.98662887196983e-05
-2.33816313113906e-05
-5.46370836291561e-06
-1.52194870708075e-05
-2.7796859252172e-05
1.11491519984347e-05
-2.55845566303335e-05
-2.29543446110587e-05
-1.89240124526517e-05
-3.06744157705853e-05
-1.89493774491827e-05
-5.78219143214609e-07
-1.24643753401619e-05
-2.00652391655694e-05
-1.95829609089926e-06
-2.05083832685232e-05
-1.68716435614949e-05
-1.83885185010194e-05
-1.40818990613571e-05
-1.41507662125326e-05
-2.07087886642695e-05
-4.71225387320073e-06
-1.73793847664637e-05
-2.940135712035e-06
-3.25844858119923e-05
-1.76187246678892e-05
-7.46721235967145e-06
-2.5714219827105e-05
-2.52370857257383e-05
-1.13874290835302e-05
2.31782730376172e-06
-2.22770870043323e-05
-2.86819033207401e-05
8.18238879064943e-06
-2.29738085987306e-05
-2.56337949497657e-05
-1.80987751840971e-05
8.10514121094885e-06
2.1725123945915e-06
-9.31769593048865e-06
-2.72250757662907e-05
-1.54831652361388e-05
-1.26381169995361e-05
-1.15799251875067e-05
-1.22095583821281e-06
-2.79259060570695e-05
-2.99762533044998e-05
-2.52967877112581e-05
-3.35052067280569e-06
-1.96953445456675e-05
-2.04139179793046e-05
-2.4365960511084e-05
-1.86971041506126e-05
-1.68822090950769e-05
-3.36318137856942e-05
-9.11893565090833e-06
-9.45039707024025e-06
-2.23572070491688e-05
-2.44642970931771e-05
-2.13944548133031e-05
-1.00009256206654e-05
-1.71490076993583e-05
-1.71788463496814e-05
-1.13995286142017e-05
-8.88790970575711e-06
-2.74156758040826e-05
-4.51757283904557e-05
-1.05246290394364e-05
-1.20277272989575e-05
-7.75592509888681e-06
-4.0624938299918e-06
-2.17106728483257e-05
-2.70277667571782e-05
-2.14181934261493e-05
-7.99010197301487e-06
-1.1353100292911e-05
-2.01389295322532e-05
-1.26003675336483e-05
-1.0148547038209e-05
-2.00797277536912e-05
-2.23445524692545e-05
-1.94635826138183e-05
-1.72177601506983e-05
-2.07535343083457e-05
-1.02770564095411e-05
-1.16744464616879e-06
-1.07004399903015e-05
-9.63379297778368e-06
-1.41542033548793e-06
2.8444811998722e-06
-9.94012608256686e-06
-1.92755171598111e-05
-1.68187299804537e-05
-1.66826528716262e-05
-2.50018098448336e-05
-1.63931448357846e-05
-2.65999854062603e-05
-2.14536200559157e-05
-2.09200051415261e-05
-1.73673900037542e-05
-1.77970493269451e-05
5.96814066972347e-06
-1.16165870023278e-05
-2.10715088036387e-05
-8.43254068055857e-06
-1.56065638629349e-05
-1.02525703950698e-05
-2.98483763722616e-06
-1.80950825304645e-05
-3.6137826336048e-05
-1.4428707442805e-05
-1.21347581451827e-05
-2.32360299775548e-05
-2.10462228565301e-05
-1.86842983962852e-05
-1.577399122918e-05
-1.78124260706463e-05
-2.56127930085104e-05
-2.81924440740969e-05
-2.38704432937665e-05
-3.81919643898651e-05
-7.05732108255764e-06
-3.94110309277626e-06
-9.68271465500553e-06
-1.12458891409652e-05
-1.03786571145187e-05
-3.13646188109197e-05
-2.7003887930459e-05
-2.14592867265628e-05
-6.02083944446879e-06
-2.3800578481717e-05
-3.0129371988001e-05
-2.5076805733617e-05
-1.9728345635878e-05
-2.91624366598175e-05
-2.2547122536361e-05
-2.16878153849699e-05
-2.69981089503244e-05
5.08945215202457e-08
-1.85174630251402e-05
-1.43082144870077e-05
-2.20406105395088e-05
-1.26835026736155e-05
-1.81787782541912e-05
-2.0508082659066e-05
2.32045081563689e-06
-6.9771646714258e-06
-3.57510807250213e-06
-7.52256907864689e-06
-6.70296729628832e-06
-1.35915387301849e-05
-1.17005373012917e-05
-1.13083388326498e-05
-3.46240904928517e-06
-5.11369450200101e-06
-8.78221666930035e-06
-3.84579149362242e-06
-2.06914559988473e-05
-1.17497801488359e-05
-5.13600032037049e-06
-9.07058305632767e-06
-1.14146756394757e-05
-1.68495953534174e-05
-1.8080574808185e-05
-2.70151121494457e-05
-1.86858356757509e-05
-1.04478743171434e-05
-9.56029763701389e-06
-5.85145416107283e-06
-2.114947259467e-05
-4.77755574677593e-05
-1.61149496863757e-05
-7.332501371731e-06
-1.40110800692909e-05
-2.37299960358327e-05
-2.82533213903125e-05
-3.28793631372189e-05
-2.24971719299933e-05
-1.88302209385909e-05
-1.69686659060213e-05
-2.65825229631442e-05
-2.92521675027774e-05
-5.65936874802166e-06
-1.47911416523922e-05
-9.44066187033445e-07
-2.24975628724977e-05
-2.64000052260859e-05
-5.6764640788068e-06
-9.0959143352191e-06
-3.80068607140247e-05
6.04277410513497e-06
-2.67588503654045e-05
-1.48413519044277e-05
-2.39782321371073e-05
-9.53532982409291e-06
-1.6850827467108e-05
-7.4193032273988e-06
-2.60684927314477e-05
-1.13097253456313e-05
-1.03487038534277e-05
-2.76950821332825e-05
-1.43182660933923e-05
-1.56215640671412e-05
-2.07259162820944e-05
-2.59470317860951e-05
-1.148141828844e-06
-2.12763420972421e-05
-1.70135719752548e-05
-1.49506490275229e-05
5.87322030059141e-07
-3.21159342700013e-05
-1.90540560782353e-06
-1.01563844422569e-05
-3.53379885965066e-06
-2.00442688994273e-05
-2.79261365409791e-05
-2.51523986781223e-05
-1.32599628426398e-05
-1.29027214408273e-05
-1.55360117849923e-05
-5.68299587308513e-06
-1.1369842550296e-05
-1.37492300159662e-05
-1.69936359477076e-05
-6.94564226310735e-06
-1.84525798651731e-05
-2.89812880187286e-05
-3.53381806447141e-06
-1.31827146285566e-05
-5.04701660822425e-06
-2.2813481137095e-05
-2.37146093524708e-05
-4.86418508186477e-07
-1.45022473622809e-05
-2.59426671552064e-05
-2.83399514698086e-05
-1.33229486042116e-05
-1.32416974251021e-05
-6.75399041546731e-06
-2.30570946391162e-05
-1.713810934668e-05
-2.65902566472342e-05
-2.5162107809202e-05
-2.48446725969558e-05
-1.95828113174989e-05
-7.35141174676554e-06
-6.01329905494219e-06
-1.2612648344747e-05
-9.60450811410772e-06
-4.28381020992088e-07
-1.046204252538e-06
-3.74161967304671e-06
-1.90902335534776e-05
-2.14613983461386e-05
-1.53911831824717e-06
9.74043884017041e-06
-9.46850642187109e-06
-1.45836923276781e-05
-6.57801296099174e-06
-2.85594160888105e-05
-2.72274382110622e-05
-1.8708758180227e-05
6.39041810743407e-06
-1.91439933196556e-05
-1.35951061597978e-05
-6.45022277245467e-06
-7.70844386165376e-06
-3.58748096039232e-05
-1.77690133270044e-05
-2.25569931188703e-05
-1.26779545824276e-05
-2.52562507989864e-06
-1.43505379620489e-05
-4.78569130348874e-06
-5.57266405945503e-06
-9.04878279540205e-06
-2.11318822069143e-05
-7.72044859574054e-06
-4.01463867230188e-06
-1.64129031838854e-05
-1.44507375612608e-05
-1.5559045002371e-05
-9.18430935227493e-06
-9.10645881400356e-06
-4.08772565460798e-06
-9.79436802152824e-06
-1.51590587099642e-05
-1.55415952415736e-05
-1.86121822240186e-05
-3.21761047419053e-05
-2.56694988631529e-05
-1.30685222778937e-05
-1.38723757816747e-06
-2.1342788640488e-05
-8.82901690294866e-07
-1.86372236245711e-05
-2.74180322498728e-06
-6.47532018739409e-06
-1.87840075764904e-05
-9.05783669943004e-06
-1.50419387263315e-05
-2.70264615222521e-05
-2.61135533244286e-05
-9.31742258424905e-06
-1.63656568869986e-05
-1.56614821990632e-05
-1.50828271328734e-05
-2.60238816156987e-05
-1.65810386923494e-05
-1.85028262834596e-05
-2.46346529082243e-05
-1.23601798583634e-05
1.07855507849304e-07
-2.1507047746834e-05
-3.32988456073465e-05
-3.25455825482021e-06
-1.96055142423541e-05
-1.4489329319278e-05
-1.76523902580346e-05
-9.23351718586667e-06
-2.38631340458665e-05
-1.56904950197338e-05
-1.39914945551403e-05
-4.57363685238652e-06
-2.26255927184526e-05
-2.26332111713676e-05
-6.45253071648186e-06
-1.38935165487145e-05
-1.01484269976537e-05
-3.56293100428173e-06
-9.53924932794463e-06
-9.02264246886748e-06
-7.72602921049058e-06
-2.01966312369683e-05
-1.42393279836437e-05
-5.71389497584447e-06
-2.28423171230272e-05
-1.97276411814146e-05
-2.7443688488142e-05
-1.77843553905724e-05
-2.04569562759924e-05
-1.60055556353975e-05
-2.15246045401762e-05
-1.31326736205604e-06
1.65222483590452e-05
-2.19423174951091e-05
-2.69752429036281e-05
-2.33164949105824e-05
-1.56294191829988e-05
-2.1842332708748e-05
9.42487540383399e-07
-2.14458782598958e-05
-2.91955428431965e-06
-1.79822384466389e-05
7.25579415707766e-07
-1.17039641597914e-05
-8.73834113415815e-06
-1.73987853260485e-05
-1.47280342828769e-05
-3.63225293648161e-05
-2.51279806085844e-05
-2.37393628660523e-05
-1.54891745533394e-05
-2.51640830170992e-05
-1.37853798988588e-05
-2.11122977762803e-05
-2.28314975088554e-05
-2.17787274468997e-05
-3.09699362003576e-05
-8.86016898965644e-06
-3.32622158694892e-05
-3.39142114779212e-05
-1.50372925216844e-05
-6.31374860539431e-06
-6.51176642574609e-06
-3.3376599584522e-05
-1.52799159340865e-05
-1.12596594809614e-05
-2.89991364395075e-06
-1.7132264675007e-05
-2.20988423535494e-05
-1.1400226404702e-05
-2.03064782502636e-05
-5.80629824829601e-06
-1.6602655145297e-05
-1.93104954205599e-05
-1.0001529851838e-05
-2.91989824569577e-05
-1.59456198240547e-05
-2.80355831703577e-05
-1.88164896134247e-05
-3.10025991059936e-06
-2.20870291428621e-05
-2.74932071416884e-05
-2.46381646730406e-05
-1.9945751488675e-05
-3.29308509761328e-05
-2.34666576488688e-05
-1.9633843830763e-05
-3.63449811567603e-05
-9.81829256324094e-06
-2.22670036196125e-05
-2.02376553619372e-05
-2.72511204932247e-05
-1.80344016813587e-05
-1.13845085881919e-06
-1.87502240084301e-05
-1.4887765768041e-05
-1.19974740614995e-05
-1.08199357321959e-05
-2.91534767809433e-06
-2.2073841630321e-05
-2.22052091139748e-05
-3.77333576520015e-05
-7.36540323310505e-06
-4.70195121782708e-06
-2.74574461295282e-05
-6.45186375865704e-06
-3.29958982209282e-05
-5.99200758424533e-06
1.20157744130807e-05
-1.71906804093046e-05
-3.11044554842262e-05
-1.16813050308793e-05
-1.75859438320934e-05
5.92420998855501e-06
-9.87316583136736e-06
-1.99290248663856e-05
-2.18371240605533e-05
-1.69120977639993e-05
7.6883593389081e-06
-1.2157813351891e-05
-1.02656441215834e-05
-2.18859467613538e-05
-1.68140252380952e-05
-3.42436210847775e-05
-3.94771883506133e-05
-1.14448097096912e-05
-1.63663084016722e-05
-1.47813942099854e-05
-8.06828161934716e-06
-1.1774045675683e-06
-1.27135485464368e-06
-1.92854117733707e-05
-2.1705900266867e-05
-1.26222665280079e-06
-3.76705116365359e-06
-1.9268005902126e-05
-2.07307794058398e-05
-3.48845396195227e-05
-1.76898589513187e-05
-1.72035054131205e-05
-2.13162413692252e-05
-2.86261558464304e-05
-2.06981504990411e-05
-1.50427512015191e-05
4.45183998494504e-06
-1.92819573480805e-06
-1.74204231425337e-05
-2.11042528057785e-05
-5.2025445654795e-06
-1.97398026053304e-05
1.69016995920324e-06
-1.63747792033872e-05
-1.72390230309895e-05
-1.67712399532767e-05
-2.18956481293679e-05
-2.6326518113237e-05
3.46782528917155e-06
-2.4387210513919e-05
-2.56397015494855e-05
-2.31114897561937e-05
-2.39770409450541e-05
-2.21253897398021e-05
-9.34620731978841e-06
-1.47636645350723e-05
-1.41443510796961e-05
-4.240354282462e-05
-3.15339991543439e-05
-1.60974770296434e-05
-2.0410804819622e-05
-1.45786602983425e-05
-1.89122603250677e-05
-1.34400573164915e-05
1.30146399514414e-06
-2.0677353757565e-05
-7.86069498289989e-06
-3.90890665466548e-06
1.24345620058949e-06
1.02351311615677e-05
-3.62258797879394e-05
-9.52899864813971e-06
-2.08581058193901e-05
-1.45660296431771e-05
-2.03752798424352e-05
-2.22701761839745e-05
-1.46526910583618e-05
-2.46325779809296e-05
-2.68561046229685e-05
-3.22842561676184e-05
-1.24538269748643e-05
-1.69183332862478e-05
-1.77168086110834e-05
-7.24014765261085e-06
-2.141185661896e-05
-1.92685199681143e-05
-2.58700344692717e-06
-2.24578163499688e-05
-1.46745917891519e-06
-1.35929480650135e-05
-1.14003275409171e-05
1.74848650305008e-06
-1.89891893435804e-05
-1.53721449357044e-05
-8.88090798119153e-06
-1.88420523633676e-05
-5.37970374897573e-06
-4.09793749777697e-06
-1.21570580935608e-05
-1.80686430835831e-05
-2.95874933547399e-05
-1.6394901420954e-05
-1.40909179019123e-05
-1.83565985682211e-05
-3.09891464347025e-05
-2.69996173746292e-05
-1.450752954368e-05
-2.88464557139008e-05
-1.81037225994492e-05
-3.01520792373092e-05
-1.95689888480862e-05
-1.0506227744746e-05
-2.66999865629491e-05
-9.74795062224799e-06
-3.17974751772729e-05
-1.74281969294251e-05
-2.24696575518936e-05
-1.57350711662406e-05
-3.52261095000746e-05
-3.09969362409496e-05
-1.25431474129036e-05
-1.47849209837393e-05
-1.74006522732181e-05
-3.14715277184439e-06
-1.02035441610088e-05
-1.39257391000129e-05
-2.69299624839546e-05
-2.28062916502762e-05
-2.30378940793542e-05
1.37749850634429e-06
-3.06038223713499e-06
6.62996139968821e-06
-1.19308425259158e-05
-2.73407426950011e-05
-8.85320323139704e-06
-1.93741193575119e-05
-2.2659417787013e-05
-2.80210504293032e-05
-6.20718290419702e-06
-1.80164197467669e-05
-7.20449899497203e-06
-1.12373926847379e-05
-2.65499761902802e-05
-1.27067056639235e-06
-1.41086233191575e-05
-2.41780685463473e-05
-1.5134368533646e-05
-1.10048217775996e-05
-3.81497701290141e-06
-1.0469541813348e-05
-3.68552496873141e-06
-1.50673736421091e-05
-1.06860443866331e-05
-1.01433904661873e-05
-1.70588650030516e-05
-1.43951538877217e-05
-1.7903835774378e-05
-7.88549752900585e-06
-1.60423579259373e-05
-1.00730456037427e-05
-2.1357656977567e-05
-4.46252399443811e-06
-3.83163543093426e-05
-2.01694610624253e-05
-6.5590299456285e-06
-2.26118420692387e-05
-1.4262495238357e-05
-1.96598397055485e-05
-2.10769929966834e-05
-1.50532123659544e-05
-2.01415947337898e-05
-1.53605498820911e-05
-1.33794510881606e-05
-2.52093851020963e-05
-4.40325514319467e-06
-2.50573831208036e-05
-1.50950265135678e-05
1.11937900950228e-06
-1.56046481216392e-05
-1.85522151486685e-05
-8.95726924988999e-07
-4.42457206739948e-07
-3.54642374464647e-05
-1.89565172578748e-05
-1.14948554746327e-05
-1.92355849135356e-05
-2.40437710413596e-05
-2.3160660801341e-05
-7.51347746752708e-06
-1.7076434778156e-05
-1.6898377916602e-05
-3.1607895502844e-05
-3.39471831175386e-06
-2.48717336621078e-05
-2.36100567161193e-05
1.68202008891065e-06
-5.67415161819726e-06
-2.29822335012697e-05
-9.57904815846201e-06
-1.68256133432781e-05
-3.31670162856042e-05
-2.23125963933719e-05
-9.33659741692421e-06
-6.57701829482095e-06
-1.38253300717614e-05
5.70463510256878e-06
1.06793622260135e-05
-2.98003527676973e-05
-1.21006540589557e-05
-8.929361714813e-06
-1.95835770111422e-05
-1.396901166509e-05
5.88553589832745e-06
-1.7087649657481e-05
-8.81698938518414e-06
-1.84378572260963e-05
-1.65459003090947e-05
-1.52067593901104e-05
-1.77558848439887e-05
-2.46838088883636e-05
-1.87095760398668e-05
-1.84538377174898e-05
-2.83639763719949e-05
-6.44047734557951e-07
-1.87972722653801e-05
-3.04114077891404e-05
-1.64559554723101e-05
-1.74979086194285e-05
-1.12449968099963e-05
5.23117824962197e-06
-2.98202360680944e-05
-1.61117577338803e-05
-2.26175198141343e-05
-2.70766247232105e-06
-1.80756400694781e-05
-2.21329929723837e-05
-1.97009230592943e-05
-2.64876816899097e-05
-2.23814519251044e-05
-8.81709860703112e-06
-2.01682565382123e-05
-2.35744614347668e-05
-1.35120880927896e-05
-1.98083773865803e-05
-1.45695853612147e-05
-8.32719846148724e-06
-2.00317406751207e-05
-1.475293117026e-05
-2.8408765009399e-05
-1.60682684203782e-05
-1.22986440022935e-05
-1.95207090878145e-05
-9.16301303679084e-06
-1.68811855570028e-05
-1.17261264800548e-05
-5.12048613735284e-06
-2.35683335608154e-05
-2.45877281347601e-05
-1.0961220271265e-05
-1.27525775035947e-05
-2.82385509792117e-05
4.27843889661855e-06
-1.9039270544359e-05
-2.3694804064151e-05
-9.9312374069439e-06
-1.55488395131535e-05
-2.28344381145921e-05
-1.33506590479766e-05
-1.4101480569161e-05
-3.81221939254739e-05
-1.59798712005072e-05
-1.04322591428725e-05
-2.35880310369901e-05
-2.31312150374747e-05
-2.68122192386777e-05
-1.97259629380951e-05
-1.64862481039886e-05
-4.13341935218664e-05
-2.54168735092249e-05
-2.0338080301212e-05
-1.67950282290138e-05
-1.71361408624428e-06
-5.01383063281413e-06
-5.75910168157007e-06
-9.99363675809307e-06
-2.6180410225271e-05
-1.94369033847085e-05
-1.15672723520018e-05
-1.9035117553069e-05
-1.89425501937526e-05
-2.87815256142198e-05
-1.78351467573899e-05
-1.83908101555277e-05
-2.17452217872062e-05
-8.77989910231542e-06
-2.20647493196968e-06
-2.10676995721242e-05
-9.5876588016597e-06
-2.16465213130301e-05
-1.3030374055475e-05
-8.97501830356147e-06
-1.69970891450281e-05
-2.94327214504055e-05
-1.34772231307475e-05
-1.24629840561763e-05
-2.96595165580635e-05
-2.23327500920368e-05
7.65550856508628e-07
-1.35670807555068e-05
-7.73539405046799e-06
-1.47295511861184e-05
-1.76012720776727e-05
-1.40693266264906e-05
-3.496996028624e-05
-3.05253426368907e-05
-2.06828310920964e-05
-2.6055943620281e-05
-3.69047327745564e-05
-1.2727809147174e-05
-1.43127476314646e-05
-1.06987666121843e-05
-3.34025301810683e-05
-9.31282246401398e-06
-9.73279561027411e-06
-5.35705524919806e-06
-1.26310110183163e-05
-2.55243508785099e-05
-2.33207215025333e-05
-2.22423890601621e-05
-8.11724190653546e-06
-1.72030880692955e-05
-2.19517661369598e-05
5.38666803281965e-06
-2.80201244012637e-05
-6.16175622341574e-06
1.69220896388346e-06
-1.52571162977989e-05
-1.98991831253998e-05
-2.78119725016893e-05
-6.69711648647003e-06
-2.10608958078521e-06
-9.56241979919822e-06
-1.34196140640049e-05
-1.80733877283054e-05
-3.3625379957451e-06
-2.44342153644597e-05
-1.2067717740226e-05
-1.79913731482902e-05
2.57721609725813e-06
-2.47871281219781e-05
-6.57455743229968e-06
-2.2863774700476e-05
-2.7673587580325e-05
-2.29401806215905e-05
-1.9660868646696e-05
-1.71835263030808e-05
-1.06774274784736e-05
-8.09092974605781e-06
-9.79902537517929e-06
-1.26557395272834e-05
-8.68395101208717e-06
-1.85003266810526e-05
-2.46287856572914e-05
-1.6874376911457e-05
-1.77622921918377e-06
-1.64865151894712e-05
-1.79728542156279e-05
-3.13105948664105e-05
-1.87836658145814e-05
-1.24884808069886e-05
-1.65240942980652e-05
-1.25725183049078e-05
-1.96651101765088e-05
-4.30899788124993e-05
-2.56284391210388e-05
-1.35219267233737e-05
-2.26262208713131e-05
-7.34527259714755e-06
-4.57527066364852e-06
-2.58135773566515e-05
-1.28959187738918e-05
-1.45190043439137e-05
-6.17581386579165e-06
1.12755078553146e-05
-2.33426845477088e-05
-2.41722472353417e-05
-8.72712080643448e-06
-1.27053990520394e-05
-1.12234540655241e-05
-7.7126842676519e-06
-7.91296334355234e-06
-9.14396675567862e-06
-2.06257499541855e-05
-1.83449811936281e-05
-1.5659059429163e-05
-2.31617108573131e-05
1.94001175088891e-06
-1.78188350510551e-05
6.80856056629018e-07
4.52225136430161e-06
-3.59865548072429e-07
-1.15530207549728e-05
-1.58447286092563e-05
-3.1061014801557e-05
-2.22450582873586e-05
-2.93086060531841e-05
2.72412799805894e-07
-3.38825918584827e-05
-1.47276630225748e-05
-2.08213077388272e-05
-7.53787354110858e-06
-1.40725568921738e-05
-1.27015342453827e-05
-1.92630731645635e-05
-1.41335681784721e-05
-7.88263301789951e-06
-1.78571358378791e-05
-3.29817286861623e-05
-9.60418159488716e-06
-1.23287429841154e-05
-4.75738286500651e-06
-6.87185113413881e-06
-1.67926401384262e-05
-5.99145044232905e-06
-8.01999136336609e-06
9.91593162572551e-07
-1.04814612271889e-05
-1.29892514399919e-05
-2.41739936623579e-05
-2.01309007543421e-05
-2.54261590570753e-05
-9.89981116058279e-06
-1.5396069209983e-05
-1.07672399410219e-05
6.18254931846792e-06
-1.50261883056146e-05
-9.14487592209376e-06
-6.09504469129789e-06
-5.96801543022435e-06
-1.54411043325217e-05
-2.10994169042444e-05
-2.3395464140972e-05
-2.61681694109465e-05
-7.11403283001434e-06
-2.65536256453726e-06
-1.92304169454371e-05
-1.59965448914197e-05
-1.68417103627921e-05
-2.18900907377627e-05
-2.97254310351805e-05
-1.31320450284067e-05
-7.77759164593071e-06
-1.89516076206873e-05
-1.878933095686e-05
-4.61906891970339e-06
-1.85660369250649e-05
-8.38053669411762e-06
-1.75139071261986e-05
-2.1039214373203e-05
-4.11558534813628e-05
-8.96320722416692e-06
-1.66239114171311e-05
-6.52179858504137e-06
-1.50154056284574e-05
-7.7364554871812e-06
-1.96140692771661e-05
-2.33741699093403e-05
-2.69640241191387e-05
8.40510925794126e-06
-1.65030749115629e-05
-1.68644106857694e-05
-1.36628816258686e-05
-3.12684727845686e-05
-1.83264530428622e-05
-2.96751287898792e-05
-1.28433384611119e-05
-2.82723349779191e-05
2.3075032844367e-06
3.38879181987698e-06
-2.20860912439242e-05
-6.8451980252186e-06
-7.83773150949288e-06
-4.24615424495537e-06
2.33054331428858e-06
-1.60641631108623e-05
-2.74547837806031e-05
-4.75047750642281e-06
-2.30837393673101e-05
-2.22658157346774e-05
-2.31993345898111e-05
-2.21962220937461e-05
-4.0258658062662e-06
-5.37022555086309e-06
-1.29342873661708e-05
-1.32760011153959e-05
-3.1139597469917e-05
-1.53330152950375e-05
-3.33656330776604e-06
-2.91232445138949e-05
-3.14835984273366e-05
-2.14488689673521e-05
-1.51466209211142e-05
3.85665214741755e-06
-1.60574961425123e-05
-1.42677689157044e-05
-8.58259692256083e-06
-1.61018915768057e-05
-3.61974829396253e-06
-1.34527582504482e-05
-1.35666494435365e-05
-2.89618994875835e-05
-2.04286798864737e-05
-6.98863298694887e-06
-3.15274209067939e-05
-1.44784788124243e-05
-3.57656897511759e-05
-2.93655525203516e-05
-2.44307615626195e-06
-7.71338284827478e-06
-1.34346326363797e-05
4.23522103050941e-06
1.55183916369752e-05
-5.14282183249401e-06
1.90443373794123e-06
8.07787480238141e-06
-2.07320356571145e-05
-6.04404643099135e-06
-1.41350962222969e-05
-3.12011272738462e-05
-1.73004336162988e-05
-1.69979652783431e-05
-1.80962452292202e-05
-2.07918869377626e-05
-7.25609102797459e-06
-1.37343787837499e-05
-3.09203794566263e-05
-6.8620586356854e-06
-1.34639108822154e-05
-1.70355850631405e-05
-2.7932742790937e-05
5.39140740933687e-06
2.83039929355435e-06
-9.47459563190944e-06
-2.2859522984378e-06
-1.77641056553736e-05
-1.54830516547285e-05
-1.72261828514143e-05
-4.78204022658061e-06
-1.02707964120152e-05
-1.52330637716336e-05
-1.54906004958682e-05
-1.70189570451802e-05
-1.14745151772132e-05
-1.48812906681887e-05
-1.88824899435182e-05
-2.28224870435064e-05
-1.48069557136063e-05
-1.99421239470288e-05
-1.54664460630346e-05
-1.48786811887973e-05
-3.39589948736699e-06
1.69791548652894e-06
-2.79468332137649e-05
-1.09333809094977e-05
-5.06946663167007e-08
-2.54331832326854e-05
-1.83847667983249e-05
-1.13228275583439e-05
-2.3030743243804e-05
-3.66261891361496e-06
-1.33286185551715e-05
-2.45529840153855e-05
-1.62705383335671e-05
-2.03084033608184e-05
-2.20903690448633e-05
-3.51030088960559e-05
-3.93515829950161e-06
-8.33180624017682e-06
-2.10535342544379e-05
1.17396801960041e-06
-9.57985436912693e-06
-2.01227697782082e-05
-2.25780877469382e-05
-1.1903304513476e-05
-2.0947027216236e-05
-2.59936228883187e-05
2.22946651013912e-06
-3.08379065172525e-05
-3.15027372319421e-05
1.74499463793202e-06
-1.28741002930107e-06
-6.25756138813136e-06
-1.29179188045475e-05
-2.99655910812614e-06
-2.86364196030134e-05
-2.99831289514733e-05
-1.56777389377421e-05
-1.72169650281075e-05
1.05016513353246e-06
-1.22720241082814e-05
-1.6253448385778e-05
-1.36672690278665e-05
-1.87317149453749e-05
-2.75889339424204e-05
-1.46284625642983e-05
-1.70096284650379e-05
-9.73221078297982e-06
-1.10411936521463e-05
-7.37345757263934e-06
-2.38354985098885e-05
-3.07957372667936e-06
2.56456589460721e-07
-2.87879070224176e-05
-1.10399015923741e-05
-1.07285299892332e-05
-1.93659026759901e-05
-3.29681251834861e-05
-1.82720923935564e-05
-1.95488410191575e-05
-1.04548079137035e-05
-1.4227660386537e-05
-2.06959541088113e-05
-2.04583986664178e-05
-1.01878352552513e-05
-1.59575553612007e-05
-8.26544851429827e-06
-1.91359904267184e-05
-7.60847254574737e-06
-6.52164654435289e-06
-2.73520917207549e-06
-3.13076576070748e-05
-2.34333298027862e-05
-2.96929629760624e-05
-2.63605528018951e-05
-4.63201428463797e-05
-1.29726620930399e-05
-1.18209251414479e-05
-1.40463150538187e-06
-7.67508969131353e-06
-2.54914368556941e-05
-1.56875101614999e-05
-1.891391158345e-05
-2.09221700974107e-05
1.49132394642543e-06
-7.31570582752292e-06
1.08562526725651e-07
-3.40819257956729e-06
-1.89174110984837e-05
-3.67485033039406e-05
-2.11072203815205e-05
-1.34243902189877e-05
-1.73481954640329e-05
-1.9458841742454e-05
-3.52588105279926e-06
-9.91985717208509e-06
-1.09209320891981e-05
-1.31358938195119e-05
-3.30144259604745e-05
-2.65131224780194e-05
-7.59392685777631e-06
-1.9811682890554e-05
-2.14623004305594e-05
-2.77239956875972e-06
-1.68642807439446e-05
-2.25130463092626e-05
-1.0896231760891e-06
-7.79378559441974e-07
-2.58256760017437e-06
-8.96073935147513e-06
-1.22477942458993e-05
-2.28715814671252e-05
-1.40330568247362e-05
-6.37081613340217e-07
-1.27479587671058e-05
-1.44854533958562e-05
-8.18193012242432e-06
-1.87162099373246e-05
-5.47004533503962e-06
-1.41685325152757e-05
-2.56648498114113e-05
-1.68440419223257e-05
-1.57658494466152e-05
-7.03124880157061e-07
-8.07988642861807e-06
-4.7362725734766e-06
-1.25569892321561e-05
-1.81748210149779e-05
-6.4365078032135e-06
-2.29061050645111e-05
-9.37945149455445e-06
-2.33215630024824e-05
-1.53595454234765e-05
-1.46838288917019e-05
-2.28714972200846e-05
-1.87370058011883e-05
-2.6805728851727e-05
-2.81798187216528e-05
-2.68674352611156e-05
-9.84592468385025e-06
-3.03684342090252e-05
-3.22437567644893e-05
-2.05292197190176e-05
-2.6713378981152e-05
-1.79331586853886e-05
-1.48728210320266e-05
-2.05056046773115e-05
1.24258776579815e-07
-3.75240209002316e-06
-7.63163131247631e-06
-3.12222052803653e-06
-9.91989246978388e-07
-1.53121696457237e-05
-2.10590773274773e-05
-8.75577165923999e-06
-1.70092263008504e-05
-3.10796205299335e-05
-7.75075950753843e-06
-1.13290612193759e-05
-2.53354364708739e-05
-1.00357490977738e-05
-2.20893955683804e-05
-1.72909862194753e-05
-1.11901082698129e-05
-1.76035250453929e-05
-1.55962816697672e-05
-7.06226935976309e-06
-1.70303150664568e-05
-1.15231230918065e-05
-4.79732780001111e-05
-1.96561048346188e-05
2.3271113232269e-06
-2.87636815030717e-06
-1.89048814116232e-05
-1.68590377808344e-05
-2.34843375100688e-05
-1.67831239851614e-05
-1.77806548802226e-05
-2.63298827932311e-05
-2.89170682232319e-05
-1.38432706157855e-05
-1.63572028470834e-05
-6.87125986980819e-06
-1.16249910444453e-05
-1.59491318214372e-05
-2.26434738813091e-05
-1.07961621461806e-05
-1.01271006188979e-05
-6.99727286231516e-06
-4.92837691174089e-06
-4.16931469550603e-06
-2.30673256894506e-05
-1.5771362447883e-05
-1.72154977643075e-05
-1.06093430265858e-05
-8.27379788695958e-06
-2.04277480956568e-05
-1.24880947116446e-06
-2.57503951916689e-05
-2.56983655716073e-05
-1.36670083629595e-05
-1.22678440909925e-05
-2.08815696932439e-05
6.67500619430905e-07
-6.0272777623071e-06
-6.95709087669378e-06
-2.01168137420427e-05
-1.57534626890557e-05
-1.00251065753437e-05
-1.76953023845789e-05
-1.22914173824726e-05
-1.52414152437007e-05
4.81550143449347e-06
-1.47404707282361e-05
-1.74323120136153e-05
-6.82907804242285e-06
-2.0092460411042e-05
-5.61179068927831e-07
-1.41404042871531e-05
-2.54745299965613e-05
-1.25276965444097e-05
1.48279642447559e-07
-2.22337582180016e-05
-1.07090383217552e-05
-2.15843285475079e-05
-1.68662946323725e-05
-1.17605877687176e-05
-8.54646044556856e-06
-2.14752603189235e-05
-1.79940365284575e-06
-2.75221794037022e-05
-1.41716146655885e-05
-2.20242720059997e-05
