# Supplementary material for: Research on computational propagation and identification of mine microseismic signals based on deep learning
Source: PLoS One. 2025 Oct 22;20(10):e0334641. doi: 10.1371/journal.pone.0334641 (PMC12543183; doi:10.1371/journal.pone.0334641)
Supplement: S11 Data — (ZIP) [file pone.0334641.s011.zip › 000101100002737.xlsx_0.txt_24.txt.txt]

-2.28392175385199e-05
-2.38750767848516e-05
-7.54708546066162e-06
-1.25205664239349e-05
-8.64482907911572e-06
-1.14288498619107e-05
-1.90134121205759e-05
-3.85762991434964e-06
-1.12000464678691e-05
-6.51046123579263e-06
-1.15834917111166e-05
-1.02303417541926e-05
-1.01484944922736e-05
-1.55760898167814e-05
-1.69217089798461e-05
-1.93823812506493e-06
-1.10565340388126e-05
-1.19802713086532e-05
-2.8637559592802e-05
-2.40994442237928e-05
-1.21000268432986e-05
-2.49372581995285e-05
-2.70555190355526e-05
-6.46057260569727e-06
-1.13138945059177e-05
-2.87035112681129e-05
-2.74499789991197e-05
-1.95073123428815e-05
-1.78203727224685e-05
-2.6179476192644e-05
-1.62206322870736e-05
-2.53132317988683e-05
-2.58405506689656e-05
-2.79260249087644e-05
-1.80781816587705e-05
-1.21572067674888e-05
-4.11944352539008e-05
-2.49026427354828e-05
-1.06846250343406e-05
-2.12976564974968e-05
-2.96860608055316e-07
-1.55146581604678e-05
-9.67778683185165e-06
-1.64576838288345e-05
-3.89154846396741e-07
-2.48266691074789e-05
-7.27684672456617e-06
-1.53514620293841e-05
-3.05341422975977e-05
-1.23109116750106e-05
-1.95282565745262e-05
-2.28897345851743e-05
3.79163539225801e-06
-8.88946524510733e-06
-2.18163213836307e-05
-1.64154960152794e-05
-8.06784691638696e-06
-2.08441786551007e-06
-1.23623362861861e-05
-1.08370453209328e-05
-2.19095854026043e-05
-1.13044185575519e-05
-1.76671254185013e-05
-3.13540356226505e-05
-2.68409573898677e-05
-1.08439490764143e-05
-7.09341957082493e-06
-1.23907550261249e-05
3.74489120067119e-06
-2.34248263659007e-06
-2.8509514004216e-05
-1.49533379812974e-05
-2.66632049592605e-05
-1.19418050626805e-05
-1.18780198904948e-05
-5.83164636521873e-06
4.68497685579509e-06
-2.71230442846716e-05
-1.23796613705717e-05
-4.19037689774248e-05
-9.14212688883836e-06
-9.52822124404009e-06
-3.4227095949035e-05
-1.2389347706885e-05
-1.64898257275129e-05
-5.02300448889052e-06
-6.05154848806276e-06
-7.3567442731684e-06
1.02857132556048e-05
-1.20537176037577e-05
-8.75245356463642e-08
-8.63730726435993e-06
-2.1337508777986e-05
-7.32455196551011e-06
-7.31471943460678e-06
-1.31921016586906e-05
-9.81948774589809e-06
-3.0052408338881e-06
-2.21076482632497e-05
-1.15419945218617e-05
-1.46748315190272e-05
-1.49011426849441e-05
-3.00980913657948e-06
-7.2937900174099e-06
-2.63191926473088e-05
-2.03747790249842e-05
-3.4864072104001e-05
-1.80074221472152e-05
-1.02888280608905e-05
-1.30605229124187e-05
-5.00016551621216e-06
-4.38752172669221e-06
-1.66089172162194e-06
-2.8332479166696e-05
-5.22039408523097e-06
4.75354083135497e-07
-4.21980556185278e-05
-2.63633052482605e-05
-1.51286205613436e-05
-2.48025586051536e-05
3.21641824395137e-06
-2.4491611458789e-06
1.85779346514604e-06
-1.11175173124983e-05
-1.52795586330096e-05
-2.96863704436942e-05
-2.30524633794522e-05
-6.11228085425669e-06
-1.89709903296121e-05
-1.96864009341681e-05
-8.62307285695781e-06
-2.04538826200607e-05
-1.30388191367491e-05
-8.33130051086926e-06
-2.3247739499706e-06
1.91967557129006e-05
-4.83071411200819e-06
-8.76431652130432e-06
-1.68668202868725e-05
-2.93014682049934e-05
-8.86595180121299e-06
-1.96901455719571e-05
-6.88104477817363e-07
-1.88311562271441e-05
-2.9901824691417e-05
-2.17557515883878e-05
-9.44772135203205e-06
-3.06074690701082e-05
-1.39940047144415e-05
-1.1794761983103e-05
-1.97723706657306e-05
-2.0206379433777e-05
-1.3149320133908e-05
-7.63187646321984e-06
-1.23073599996076e-05
-9.24382556247701e-06
-1.36405554367079e-05
-1.78631315798945e-05
-2.71302942688421e-05
-1.58017021923039e-05
-3.29990775403104e-05
-9.79840199553106e-06
-2.40799312559937e-05
-2.94900528082498e-05
4.92085725680582e-06
-1.45740353000212e-05
-2.67604042317166e-06
-1.06766277973715e-05
-1.4300901487388e-05
4.11984360804493e-06
-1.40938673148263e-05
-1.62731473870132e-05
-2.78635586516502e-05
-1.49418668900758e-05
-1.42685917218565e-05
-8.08782599147883e-06
-2.48299550343006e-05
-1.44776406513722e-05
2.17034401869621e-06
-2.09218780952952e-05
-1.77350620500976e-05
-1.43188498778744e-05
-3.35346547623735e-05
-1.72115350482459e-05
-2.70611595414287e-05
-1.47380961191844e-05
-1.28991995169029e-05
-1.5325877133453e-05
-1.6461450908251e-05
-2.35986359695754e-05
-2.22738283694853e-05
-1.26848269914435e-05
4.88682379878898e-06
-1.94092698839891e-05
-2.16637306377797e-05
1.50731742300841e-06
-1.20057625730438e-05
-1.00657076345215e-05
-3.16190532141899e-05
-1.04413978902105e-05
-8.9531702212416e-06
-2.08390353327943e-05
-5.07309269752075e-06
-6.60034542105643e-06
-8.13957977422524e-06
-4.23839634933167e-06
-1.94569642722794e-05
-7.97432526449413e-06
-1.5688183104462e-05
-1.15201039937372e-05
-3.16865167129681e-05
-1.19897308298673e-05
-2.25328628051232e-05
-3.32411133425205e-06
-2.4233264122734e-05
-2.41757084692274e-05
-1.39724386655828e-06
-8.14684519753281e-06
-1.73218508732368e-05
-1.82966836355914e-05
-2.61423696077209e-05
-5.27891299098863e-06
-1.44889728715269e-05
-4.3629203562043e-05
-2.06384868134673e-06
-2.20560212507044e-05
-1.38147205686399e-05
-3.39113686500875e-05
-2.38941868591815e-05
-1.58608812017572e-05
-1.78482911812344e-05
-2.91280405220001e-05
-2.02077694584151e-05
-1.35634485708043e-05
-1.19538488734411e-05
-8.45271099507625e-06
-1.17264340809808e-05
-1.70563678538088e-05
-2.78578670005953e-05
7.56892228018075e-06
-2.75033688222579e-05
-1.02197713695521e-05
-1.52035742425601e-05
-1.32693127620152e-05
-2.76679222007611e-05
-1.63025910132875e-05
-4.89827028813301e-06
-6.8093611047484e-06
-3.33953830462145e-06
-2.29270349954607e-05
-6.77140418502992e-06
-3.89515585949779e-05
-3.21674286736172e-05
-1.43049350903213e-05
-1.88527069522791e-05
-1.41422502370748e-05
-2.22486276736933e-05
-1.92710955496375e-05
-2.03033602027578e-05
-1.2133134375394e-05
-3.59942443711048e-07
-1.6571271851136e-05
-2.26268913765111e-05
-1.6193964524094e-05
-8.21777111167292e-06
-2.08328795086233e-05
-6.07174520633376e-06
-1.48786117154411e-05
-1.88704034151196e-05
-1.26405169164035e-05
-1.7902187985266e-05
-2.41316087846151e-05
-1.8246127030633e-05
-2.47581098819314e-05
-3.26213752431946e-05
-8.39438587235804e-07
-5.53973002014157e-06
-1.46237011963921e-05
-1.32030774523035e-05
-4.81545418812474e-06
-1.21265346548639e-05
-2.20705129028153e-05
-1.86222415395465e-05
-1.82447715480917e-05
-2.61077536652449e-05
-1.47772292746269e-05
-2.50152056414624e-05
-1.58721567648864e-05
-1.51126256264022e-05
-2.37598150052372e-05
-8.77088560235926e-06
-8.69853456410543e-06
-2.13520001258207e-05
-8.00533279858248e-06
9.17669665153737e-06
-2.69158144422054e-05
-8.84948641548813e-06
-1.22473237711304e-05
-2.39047153394205e-05
-3.10203557334228e-05
-1.2047013105804e-05
-2.24783254257697e-05
-2.46737716897805e-06
-2.1283654680808e-05
-1.17332271391505e-06
-1.6265144389856e-05
-3.41403859602607e-05
-3.81145745942937e-05
-2.73935438040178e-06
2.48409287517552e-07
-1.6259171689701e-05
-2.9327160818442e-05
3.00794868886387e-06
-1.05258619720762e-05
-4.06469410058328e-06
-2.03142821053708e-05
-3.84021493659104e-06
-6.68724309780611e-06
-1.74319501112799e-05
-2.48481508511111e-05
-1.47117216757912e-05
-2.33312831889728e-05
-2.24866014008501e-05
-1.87186649027217e-06
-1.84330904611197e-05
-2.70510266131783e-05
-4.87098353056792e-05
-9.8205631713224e-06
-2.38006129580567e-05
-2.01942376694597e-05
-6.08677702587657e-06
-1.14435453901619e-05
1.44220515273615e-06
-2.19215827674876e-05
-1.93100869696575e-05
-7.72554660465336e-08
-1.861922050399e-05
-1.45259215439087e-05
-2.60811362756797e-05
-1.19388655592307e-05
-1.53626885237018e-05
-2.34795771861308e-05
-1.78436248423776e-05
-3.3842820321329e-05
-4.69953050959246e-06
-8.55333974975796e-06
-1.84290511467025e-05
-7.15766063389479e-07
-1.2264158426711e-06
-5.79465976466231e-06
-1.40161586912576e-05
-5.60927016586729e-06
-1.28052984028234e-05
-1.13306216893849e-05
-2.2310424442029e-05
-2.53923861018656e-05
1.72827985711462e-06
-2.67551434087041e-05
-1.66262265687067e-06
-8.38699983297289e-06
-7.8542203439703e-06
-2.78819582763181e-05
-3.4900642199569e-06
-2.72050216844928e-05
-2.11849818187212e-05
-3.75951538735207e-06
-1.5386039139965e-05
-3.24029887836676e-05
-3.57668349964613e-05
-2.50822341455967e-05
-2.83796012049093e-05
-5.53545562798145e-07
-1.10030963468349e-05
-6.52098832603656e-06
-1.14710639053489e-05
-2.19159186931068e-05
-2.65350840302555e-05
2.04593075127953e-05
-3.26787638841867e-05
-4.36596188538278e-06
-1.42574498393795e-05
-1.97380730371758e-05
-1.49150889097527e-05
-1.92621249021621e-05
-1.78088903059639e-05
-1.84506570030534e-05
-9.70414866454121e-06
-1.43847073182627e-05
-4.69083293013637e-06
-2.11428475426016e-06
-1.96518388876249e-05
-2.36386675430339e-05
-6.72921055818256e-06
-2.11546324751756e-05
-2.11386667824232e-05
-1.25503959537692e-05
-1.99549498850796e-05
-2.69541882577783e-05
-1.27139733563311e-05
-2.49162854039362e-05
9.19888322367621e-06
-1.07365915620395e-05
-2.89147352376374e-05
-1.41430912648496e-05
-1.64455782344883e-05
-3.04865957623189e-05
-3.54443522734379e-05
-3.16075865640955e-05
-2.00075004890667e-05
-7.83130391428772e-06
-1.4976313964811e-05
-2.6055885087029e-05
-2.48895776672961e-05
-2.55599397123174e-05
-2.85545475567274e-05
2.83123500283903e-08
-1.83024615158794e-05
-4.63090330638126e-06
-3.73285930124106e-05
-1.72904751573489e-05
-1.95429299330328e-05
-1.64008791255237e-05
-1.18098426766083e-05
-2.82710515163434e-05
-1.7818448767398e-05
-1.33205698418862e-05
-9.27728840170456e-06
-5.96907004041409e-06
-1.665529123022e-05
-9.19215050653376e-06
-2.15071863145766e-06
-2.01540116906077e-05
-1.13773834814919e-05
-1.15014959131333e-05
-6.03222910630679e-06
-2.92090009039126e-05
-1.6027548086374e-05
-2.44699864827198e-05
-1.61320699169349e-05
-1.31721864498237e-05
-1.11568478082968e-05
-2.2288146186406e-05
-2.4684800780409e-05
-2.44172741730941e-05
-3.16826288482974e-05
-1.19843624876276e-05
-1.6155248376977e-05
-3.18278041752761e-05
-3.30872394934661e-05
-2.63189241739617e-05
-1.49287422171722e-05
-9.63385380353928e-06
-2.16989320469026e-05
8.83394296650974e-06
-1.30009313249845e-05
-1.40232611398438e-05
4.77589427425767e-06
-4.98444155499115e-07
-1.18646501474131e-05
-1.73883220529269e-05
-2.50824387251544e-05
-2.46748735392636e-05
-9.46453881949803e-06
-4.93438374748692e-06
-1.56752830888683e-05
5.89671009292856e-06
-2.87171470046808e-05
-6.81122764255362e-06
-1.72093755531303e-05
-1.33259642299533e-05
-1.15707469277804e-05
-2.91492964730596e-05
-1.62223396624777e-05
-6.54555328996302e-06
-8.6888806544818e-06
-1.56636043892536e-05
-2.21543781188656e-05
-1.68650761147928e-05
-2.42721651512739e-05
-1.51452526970939e-05
-2.70059063895844e-05
-3.55517701990969e-06
-2.09850130315297e-05
-2.05096783896467e-05
-2.25275412546602e-05
-1.41962995697898e-05
-8.27270126687958e-06
-5.82563168485928e-06
-1.68989091491129e-05
-2.60618422300681e-06
-1.41822912320804e-05
-3.91931135865765e-05
-1.83760002266061e-05
-2.29790670636634e-05
8.70331087852676e-07
-7.96803950012099e-06
-2.45938776865282e-05
-1.17619905872982e-05
-1.31843790461048e-05
-1.00895841771328e-05
-3.02924867120651e-05
-1.37313021347739e-05
-4.05502896301339e-07
-3.67659825961202e-06
-1.49437824612839e-05
-1.35967673467574e-05
-2.80862224045471e-05
-2.90504972275047e-05
3.82498541273695e-06
-1.48868762730206e-05
-1.04887368949626e-05
-2.44222986824734e-05
-8.97965437192503e-06
-1.47163641351927e-05
-1.06056093902859e-05
-2.09238319182538e-05
-1.49017554462536e-05
-2.04059387829727e-05
-2.50335701915055e-05
-5.40923541248925e-06
-8.13112916239231e-06
-1.01815889041413e-05
-1.17961805638161e-05
-7.33596126852238e-06
-1.06142731708945e-05
-7.8031071064999e-06
-2.09028908022817e-05
-2.00629404277691e-05
-1.29883458518005e-05
-2.20313226774732e-05
-2.15037442415284e-05
-2.45461198396978e-05
-1.82300243168472e-05
-2.14751997503238e-05
-2.77552711846947e-05
1.29713195467902e-06
-3.70136561725525e-05
-6.86379249376783e-06
-1.70663999327317e-05
-2.50261847682015e-05
-2.09522282099704e-05
-1.9989816595099e-05
-1.33331596654591e-05
-1.72641921653795e-05
-1.75593222675204e-05
-2.48525668914283e-05
3.1656618606896e-06
-3.17700378007024e-06
7.49970522286084e-06
3.28916873546705e-06
-2.90505893362511e-05
-1.93628319064893e-05
-3.49045385900089e-06
-1.47941556556648e-05
-2.93669965975426e-05
-1.53584932433358e-05
-9.71949669547589e-06
-1.91481462434983e-05
-6.93493625453443e-06
-2.55377236602919e-05
-2.5754321987474e-05
-5.94491652899565e-06
-2.96065874611915e-05
-2.21184489094912e-05
-1.17945800265136e-05
-1.7420599257901e-05
-2.78984863008536e-05
-9.18206870723334e-06
-2.24506877056616e-05
-2.12562252125184e-06
-2.84838348032987e-05
-1.74848106097238e-05
-2.90388073759286e-05
-1.25820645709948e-05
-1.02473469749278e-05
-2.5410715625054e-05
-1.42502036226224e-05
-8.44148346676252e-06
4.5249087531105e-06
-2.79272478493234e-05
-1.9790710648384e-05
-1.58116349738506e-05
-1.16424947313469e-05
-7.14462360299175e-06
-2.09587066947478e-05
-2.40983400827337e-05
-4.48661050880513e-06
-2.69155280153088e-05
-1.72522645421681e-05
-1.68140295715477e-05
-2.47972475006126e-06
-8.45489342130738e-06
-1.39807010394913e-05
-1.07653418061437e-05
-8.6823661961515e-06
-3.54399059540454e-05
-2.3837201883275e-05
-1.82078892479736e-05
-3.78054647628545e-06
-2.18724265940929e-05
-5.20872440459648e-06
-1.85725669919277e-05
-2.49641138793705e-05
4.53796475871671e-06
-1.83951928270899e-05
-1.93099108476723e-05
-1.69931456813494e-05
-4.42150151789521e-06
-1.80713783348622e-05
-1.727026617596e-05
6.14976577683141e-06
-2.06355972007086e-05
-1.0748465029475e-05
1.27453591951298e-06
-1.09653033932293e-05
-1.80038092327899e-05
-4.00702561444512e-06
-1.55520440981818e-05
-8.98070669724955e-06
-1.91515006156523e-05
-1.4111224251743e-05
-1.1078192019197e-05
-1.35364044950944e-05
-4.01427983775368e-07
-1.1658219468663e-05
-1.78949790404437e-05
-2.33381992030099e-05
-1.89723890568627e-05
3.89738731644185e-06
-1.95064693702227e-05
5.97070113888084e-07
-2.77966010170786e-05
-2.58625270166317e-05
-1.32372755428294e-05
-2.57206966892694e-05
-7.15117697833216e-06
-2.75197227934609e-05
-2.07524635891173e-05
-2.23829220962601e-05
-3.65629062064599e-05
-2.27262848593495e-05
-2.06766340279587e-05
-2.80474473420023e-06
-1.52898387593401e-05
-3.00479282249856e-05
-9.48477740858651e-06
-1.00882930184912e-05
4.91929374422237e-06
-2.06317811338366e-05
-2.05945652991048e-05
-1.77415192221173e-05
-1.84715008271832e-05
-1.61064417360191e-05
-3.31316208866087e-05
-1.22339050247956e-05
-2.35639930983188e-05
-8.09748519075031e-06
2.53328306906065e-06
-2.96180969915899e-05
-7.84671724629412e-06
-1.87415337630215e-05
-1.98679504488229e-05
-2.4495300179012e-05
-3.08845164131156e-06
-1.81555557530493e-05
-4.4843864257536e-06
-1.76526050470473e-05
-7.22420488762979e-06
-1.43296419423188e-05
4.36185086357482e-07
-1.52233421463041e-05
-1.73901316335565e-05
-2.43466925875076e-06
-4.86005892546001e-06
-2.39175783133031e-05
-9.41910157318222e-06
-8.34157718987099e-06
-1.86163916103395e-05
-1.19945795201535e-05
-1.61555883395916e-05
-2.10974824424682e-05
-2.76806858542752e-05
-1.744906309662e-05
-2.3051246427177e-05
-2.22091213128838e-05
-5.87404435905463e-06
-1.04794708355323e-05
-8.60911138763157e-06
-1.43773408540849e-05
-8.8449628815383e-06
-9.67967685863072e-06
-1.1502004222595e-05
-1.6105939132024e-05
-2.48964576330418e-05
1.01345605085236e-06
-9.87349538397039e-06
-1.08728783312439e-05
-1.66761763737557e-05
-2.21843110961632e-05
-9.17488365165439e-07
-1.71093057849673e-05
-3.28884538719115e-05
-2.88690229573268e-05
-2.35686078385072e-05
-1.72263158643922e-05
-1.46430418478616e-05
-2.11514827616952e-05
-2.16370104068025e-05
-2.5453725465657e-05
-8.41059825552055e-07
-1.93169659637438e-06
-2.67261849266776e-06
-2.37836325117075e-05
-1.36585372751489e-05
-2.10524594564961e-05
-1.87984924693456e-05
-1.12154572913285e-05
-1.27300541490486e-05
-1.13841098761635e-05
-3.20908448655947e-05
-2.22653099360339e-05
-1.86375392805948e-05
-2.13997787985825e-05
-5.45169077239486e-06
-2.54602322161426e-05
-2.03437775976528e-05
-2.77808790780396e-05
-1.54532320406995e-05
-1.89182505120969e-05
-1.47294834583095e-05
-2.50654737278503e-05
-2.98742432944475e-05
-2.37747204956121e-05
-1.9880105930782e-05
-1.52248095922004e-05
-1.1351127194745e-05
1.34288066266483e-05
-2.05145061274517e-05
-9.1715334492952e-06
-2.7238169404251e-05
-2.0601670081012e-05
-1.84409655096603e-05
-6.5902365702685e-06
-9.79315529169946e-06
-9.31180312382776e-06
-6.9714891119536e-06
-1.71152459635644e-05
-2.02363786295595e-05
-1.78444139981506e-05
-1.35646146269822e-05
-2.18988717440677e-05
-2.52936275571394e-05
-1.87362614959991e-05
-3.05348121520657e-07
-1.77583699326391e-05
-1.27452490101584e-05
-5.31906784307617e-06
-3.7747607096316e-05
-1.75742268702441e-05
-7.81221695174782e-06
-1.63208115756952e-06
-1.80717189763576e-05
-1.84425924102896e-05
-1.6114318137963e-05
1.7641206739351e-06
-1.93325980391525e-05
-2.05195581958166e-05
1.17174562830862e-05
-9.6546295349409e-06
-1.97428274999322e-05
-1.90417971333678e-05
-2.52598131856762e-05
1.17627921138312e-06
-1.61999431444528e-05
-1.30239884147737e-05
-1.91939010361884e-05
-1.63398284085385e-05
-2.41513213757539e-05
-5.07611061265186e-06
-4.92375622849872e-06
-1.62841696986235e-05
-1.77600019646471e-05
-1.27318067078937e-05
-1.24937388415984e-05
-2.56879744085051e-05
-2.42047791014551e-05
-4.41609424580098e-05
-1.20440417784635e-05
-1.56329106237024e-06
-2.61524245940344e-05
-1.84409056400205e-05
-6.09731696681127e-06
-4.48513533351049e-06
-1.1779079799613e-06
-9.32628034575548e-06
-1.06013281961808e-05
-1.41707885877747e-05
-1.7895307008773e-05
-4.04135857909401e-06
-4.04038189859269e-06
-2.20326152507898e-05
-1.81026779511928e-05
-1.39026313052235e-05
-2.62966292855642e-05
-6.85227576950413e-06
-3.56734290697806e-05
-9.47398762657252e-06
-9.45567171443694e-06
-1.86169235087321e-05
-1.27054392135698e-05
-7.78855670473348e-06
-4.41032286815761e-06
-3.17310118418984e-05
-1.2478915596874e-05
-5.58770729525767e-07
-4.84191241298731e-06
-1.37432694343344e-05
-2.24106657335552e-05
-1.64434580276017e-05
-8.42948495241277e-06
-2.01221647129645e-05
-1.16563634584844e-05
-1.50212366020392e-05
-4.02889030956501e-06
-2.24392327169273e-05
-8.28472207962493e-06
-4.34587736663243e-06
-4.51454615724371e-06
-2.47063514119363e-05
-1.44361492007676e-06
-4.96844650179479e-06
-1.06499554884525e-05
-1.96951862646247e-05
-2.34130131820478e-05
-1.31571761344077e-05
-2.38815141072672e-05
-9.30770148218095e-06
-1.2809446248506e-05
-1.29827969295018e-05
-1.78431107868825e-05
-1.86264591095253e-05
-1.51119093248964e-05
-1.59165771753705e-05
-1.04919809554066e-05
-5.63107976276326e-06
-2.69614987599084e-05
-6.69730538185666e-06
-2.47591278221565e-05
-8.99409976234928e-06
-2.80786691966061e-05
-1.13449963277938e-05
-2.52720776532603e-05
-2.00587936691515e-05
2.71399657286844e-06
-8.19038650945002e-06
-4.88768835804502e-06
-1.75526620911062e-05
-1.0255127758336e-05
-2.5357082083834e-05
-9.47160340950223e-06
-6.99126939760481e-06
-2.64820320624306e-05
1.68690280302071e-07
-1.37379999180644e-05
-1.87689230153173e-05
-1.3788416898767e-05
-2.13543819035966e-05
-1.70511165060916e-05
-2.85178499033464e-05
-3.21082633157329e-05
-2.37586234420284e-05
-3.59637360009175e-05
-8.39947847557609e-06
-2.56594245864335e-05
-7.51327497034305e-06
-1.65182828611422e-06
-1.81667131004575e-05
-1.86046582908594e-05
-1.13201367249544e-05
-3.53673073997089e-06
-1.47869268007609e-05
-2.62690273696563e-05
-6.51258247354131e-06
-1.68885119626427e-05
-9.24107552046872e-06
-2.72878148341336e-06
-1.21266440221568e-05
-2.13861999612421e-05
-2.32995348610051e-05
-3.44507586184538e-06
-1.4994042325287e-05
-1.54608595767089e-05
-1.94041378451743e-05
-2.84928800183515e-05
-9.9388129754497e-06
-2.21734838373906e-05
-1.16168419156605e-05
6.60372750533287e-06
-1.47928813369456e-05
-7.20478039689409e-06
-1.71761074734787e-05
-2.5353063766535e-05
-4.37505070916698e-05
-1.06939561040744e-05
-6.80413279213124e-06
-2.28361347386061e-05
-6.65137145245285e-06
-2.26233561144666e-06
-6.18271281018342e-06
-1.31868616115793e-05
-2.49140435339719e-05
-1.78300542251573e-05
-1.84596815266939e-05
-9.34345857170445e-06
3.06962111248193e-07
-3.29604029235743e-05
-1.16096003944095e-05
-1.69227163097367e-05
-2.15977610526361e-05
-1.12713534563313e-05
-9.38697365270822e-06
-2.86793245098214e-05
-6.5293197885784e-06
-2.85728607467801e-05
-1.49715569841863e-05
-9.43859895124561e-06
-1.8111950333153e-05
-4.20383049564758e-06
-3.51635251429086e-05
-6.70739451260788e-06
-1.7963172367273e-05
-5.57452732936832e-06
-7.71614893770372e-06
-1.22492084143239e-05
-1.84582964669874e-05
-2.74634043030708e-05
-2.78209831789491e-05
-1.73725199981914e-05
-2.1951650437179e-05
-2.99677125856158e-05
-1.4186029322906e-05
-1.88902290983322e-05
-1.41183596205155e-05
4.62923301519778e-06
-6.95703803513155e-06
-1.37196402663504e-05
-1.1024445466024e-05
-3.25602762913562e-05
-1.73674136006947e-05
-2.50069267375853e-05
-1.75190359531681e-05
-2.86714513824177e-05
7.17760477661468e-06
-1.93218384015403e-05
-2.9465539962605e-05
-1.09900946882787e-05
-2.0333515819449e-05
-1.85396553226419e-05
-7.55886954261377e-06
-1.76017434685752e-05
-2.09453966813333e-05
-8.84804048858787e-06
-1.55340240058004e-05
-2.63185732577337e-05
-5.00696752174335e-06
-2.5732635261558e-06
-2.20213848075277e-06
-1.47088723052991e-05
-9.57323182980477e-06
-1.00859038357352e-05
-1.39713832821397e-05
-4.82237210924232e-06
-2.44474986089708e-06
-1.69360243111344e-05
-1.23832292410186e-05
-2.25141108158583e-05
-6.51806526469107e-06
-1.98342752582283e-05
-1.43320532354056e-05
-3.26405269363243e-05
-5.37661540216962e-06
-3.50235536651542e-06
-2.99818924796223e-05
-1.03244872290552e-05
-2.38146453448091e-05
-1.60016663393086e-05
-1.78089852576705e-05
5.95718663225217e-06
-6.33351212927629e-06
-2.76776037509746e-05
-1.17638974697348e-05
-4.79379557843598e-06
-2.00672820604924e-05
-2.45212104085178e-05
-1.30872981898749e-05
1.49919296399548e-06
-1.46158704324739e-05
-1.11547989657065e-05
-6.46355278326049e-06
-1.51959487517889e-05
-2.3824303217218e-05
-1.1993422028089e-05
-5.62701980971046e-06
-6.37215789073464e-06
-2.70990872897868e-05
-8.27860876741801e-06
-1.07639133292098e-05
-7.5981615226823e-06
-3.03458080109974e-05
-4.08392442895495e-06
-9.94681693035176e-06
-1.53350547313554e-05
-1.25184181725037e-05
-2.81862552685039e-05
-2.13768336961527e-05
-8.61247930416256e-06
-2.26784292550536e-05
-1.4959743526512e-05
-1.3500938138098e-05
-2.28733947832599e-05
-1.16293617324695e-05
-1.47122484230282e-06
-8.86301901873871e-06
-3.64751278345214e-07
-1.81139926103105e-05
-6.73069411017344e-06
-3.19740229929369e-05
-1.82447218996518e-05
-1.42952641147443e-05
-4.55594612939304e-06
-2.57841948894696e-06
-1.36685825971139e-05
-2.65145279292654e-05
-8.15822542467639e-06
-1.69955400709957e-05
-3.73796596092123e-05
-2.09174583393438e-05
-1.5929340640396e-06
-2.16790622708707e-05
2.27760595498548e-06
-4.54205795044115e-06
-2.23767603519903e-05
-1.53422171261092e-05
-1.68142092136925e-05
-9.71358685410236e-06
-9.97407342226213e-06
-6.74772334839055e-06
-2.76825781971392e-06
-2.93299814979715e-05
-1.53620015884261e-05
-6.9834684742164e-06
-1.96240148689198e-05
-1.0651343569721e-05
-1.73153510195756e-05
-2.04536562129908e-05
-2.52503205273349e-05
-2.89451252182299e-05
-8.7734291148643e-06
-1.33735507849901e-05
-1.34739285786247e-05
-9.77631987270606e-06
-5.09368175071143e-06
-1.22622154688287e-05
-2.37110073814764e-05
-1.25245287261044e-05
-5.82958138967152e-06
-1.5815505052646e-05
-1.96733054697833e-05
-1.34242087917902e-05
-1.11005551117387e-06
-3.28249558522623e-06
1.61043703389542e-06
-1.50352758209107e-05
-2.38251766721513e-05
-1.24958524245375e-05
-1.89755763457847e-05
-3.37892218290344e-05
-2.49412306453088e-05
-1.52547762281144e-05
-2.83507605934932e-05
1.16813407339178e-06
-2.81182193216216e-05
2.12109502826759e-06
-1.75399860295202e-05
-2.56356679150414e-05
-2.45668604377041e-05
-1.66351778477333e-05
-6.86894010605016e-06
-1.62678798664685e-05
-1.31034015218166e-05
-6.20742949494309e-06
-8.46200680786004e-06
-8.82850813981198e-06
-1.11976080672264e-05
-7.12846438810424e-06
-1.30220242399977e-05
-1.80557671603608e-05
-2.91357394383411e-05
-1.83958545724856e-05
-1.27541264233844e-05
-5.1883334253107e-07
-2.14017046916649e-05
-1.97894609876678e-05
-6.85928781310349e-06
-4.21844979347013e-06
1.7349576068585e-06
-1.52900852614673e-05
-4.20276594840994e-06
-2.16459839403352e-05
-4.21722023194343e-06
-3.20497494727074e-05
-9.57482151980345e-06
-3.32270783534223e-05
-4.38951037732381e-05
-1.93994765620757e-05
-4.15413372687529e-05
-1.39194400006462e-05
-6.84854470872243e-06
-2.46707394827646e-05
-1.64107705651752e-05
-3.11314987060539e-05
-1.09771596074824e-05
-1.48365512510408e-05
-2.10983102101666e-05
-1.00447314851226e-05
-1.7628781560176e-05
-3.40726613120833e-05
-2.26111772488395e-05
-9.96453707457208e-06
-1.27457044143273e-05
-1.3786909005906e-05
-1.28614186815077e-05
-1.1811187803155e-05
-2.40745734745288e-05
-3.19452369965299e-05
-2.66269140794401e-06
-1.84061970951386e-05
-2.48699207939383e-05
-7.93885949170762e-06
-1.90314055565747e-05
-2.2990986406531e-05
-7.21977989456993e-06
-2.22739860039702e-05
-1.74602585039652e-05
-2.01270527918288e-05
-1.54446478995921e-05
-1.01393357753143e-05
-1.13459199623206e-05
-2.39941632680138e-05
-1.06743846389049e-05
-9.45606005026123e-06
-6.85511891423986e-07
-2.58948847099791e-05
-3.61633227911326e-05
-1.62801463451927e-05
-1.77634456700317e-05
-9.26575913555588e-06
-1.22594566063406e-05
-6.08734977347554e-06
-1.82935883589885e-05
-2.65455606185303e-05
-1.94848932692295e-05
-2.17947359972118e-06
-1.72077243060127e-05
-2.85014111075164e-05
-2.94757130015148e-06
-1.29760673844254e-05
-1.35459074153806e-05
-1.6690133224366e-05
-5.40888504232777e-06
-1.40042495321214e-05
-1.81949267405256e-05
-1.46492379369086e-05
-2.58608432154305e-06
-3.18029275510941e-05
-1.74016621219922e-05
-1.32137811503971e-05
-1.39000751322793e-05
-2.72158203535821e-05
-3.07632534736468e-05
-6.02938238509393e-06
-1.86272234996642e-05
-2.36727347794275e-05
-1.3714042764701e-05
-1.98905892072799e-05
-1.7481664717939e-06
-9.29028632027882e-06
-1.70647259820509e-05
-1.40019949120433e-05
-1.15108190007106e-05
2.75834780521613e-06
-9.69195621574878e-06
-2.05441998850186e-05
-1.5685080828905e-05
-2.70460392130642e-05
-1.80693435854371e-05
-2.21635855520819e-05
-1.76907244223931e-05
-2.99462425541361e-05
-2.5102165391353e-05
-2.96356652714999e-05
-1.68192357840581e-05
-7.2572680345109e-07
-1.9569261254049e-05
-1.82369604409538e-05
-2.31145137424691e-05
-2.03502861622353e-05
-1.63446139294641e-05
-3.32909151626758e-05
-2.08586451725943e-05
-8.57117712046829e-06
-1.26749117210199e-05
-1.78744217380188e-05
2.38102093689116e-06
-5.79171896407956e-06
-3.1127850507356e-06
-1.93337444880899e-05
-1.10838646374638e-05
-2.38491987655317e-05
-1.73090458967076e-05
-1.36496350958699e-05
-2.45802570244389e-06
-6.29263017473519e-06
-1.42441785948656e-05
-1.73815762712212e-05
-1.36833871296867e-05
-6.22576792604275e-06
-1.27124082851279e-05
-1.18980812078712e-05
-1.23810211093869e-05
-4.85902204580543e-06
-2.31954677587512e-05
-1.12678470388953e-05
5.32176556404835e-06
9.12789170475268e-07
-8.05108687221258e-06
-4.20661069703452e-05
3.39866064923967e-06
-2.48354422592694e-05
-7.03893113548595e-06
-2.13774987231242e-05
-3.41732549613042e-05
-2.32884837870928e-05
-2.05719417484372e-05
-1.67697980052034e-05
-1.50040982375888e-05
-2.77515906820305e-05
-1.13389385917927e-05
-2.87045328973591e-05
-1.4001261514865e-05
-1.80513517200297e-05
-2.42813161098785e-05
-1.16667304235788e-05
-2.47274362656324e-05
-8.82293998997654e-06
-1.65310144670447e-05
-1.26841391664056e-05
9.71244456952335e-06
-6.28323988523677e-06
-1.69999577584322e-05
-3.84527387867175e-05
-1.4793214501043e-05
-1.81542716491522e-05
-2.38239292357605e-05
-1.81192371434641e-05
-2.70987340925205e-05
-1.40367994007399e-05
-1.35990270522488e-05
-2.45846601906015e-05
-2.29398096654691e-05
-1.4882573476314e-05
-1.76521866173588e-05
-3.16082612469064e-05
-3.42246229430212e-05
-2.99642382904534e-05
-2.11152222820675e-05
-2.83904012245419e-05
-7.04315007791713e-06
-2.27948642194734e-05
-2.60621683465711e-05
-2.44342057282379e-05
-4.0500716999279e-05
-1.03719657305053e-05
-2.5581706967688e-05
-2.90388154643295e-05
-1.43891091920297e-05
-7.86768033694055e-06
-2.64263185562556e-05
-2.50155452192099e-05
-5.68075940303247e-06
-9.08809449619779e-06
-2.4377288064108e-05
-1.98854049360876e-05
-1.76060018049667e-05
-5.76473744544295e-06
-1.9565779302312e-05
-1.30546317358247e-05
-9.84858823466878e-06
-1.38069220638271e-05
-7.37736987727896e-06
-6.63250322745407e-06
-1.96848228833081e-05
-1.23507908536637e-05
-9.98305869934393e-06
3.1688338452722e-06
4.72032182929678e-06
-2.06484553955173e-05
-3.38790374388041e-06
-3.33163164146495e-06
-1.03469876572128e-05
-1.85737444918503e-05
-6.38721751455645e-06
-1.37914246261281e-05
-3.02454515899792e-05
-2.42300114486596e-05
-3.67677112771475e-06
-1.25435985188002e-05
-1.21245190938554e-05
-2.12541270887992e-05
3.08094642822693e-06
-1.16206624295335e-05
-3.71191832194556e-06
-1.59848455411761e-05
-8.41756421893855e-06
-1.62249712796373e-05
-2.15764289593703e-05
-3.16446225322459e-05
-1.76996569986633e-05
-7.52057550536428e-06
-1.76182634523252e-05
-1.73089905142986e-05
-9.16635158600328e-06
-1.32205975717707e-05
-1.86269528242038e-05
3.44410673972658e-06
-2.49378771145715e-05
-1.43621928993023e-05
-1.79947160065858e-05
-1.25599353557986e-05
-1.71847912066398e-05
-2.08092826180157e-05
-1.00139469749383e-05
-3.8312221713586e-05
-7.15322564320501e-06
-1.74939239702853e-05
-2.58226521719532e-05
-2.56039136431724e-05
-1.51775837852072e-05
-2.93195090372168e-06
-6.43866230685879e-06
-1.64827261724781e-05
-1.6417838118835e-05
-1.2078952279532e-05
-3.2474529370603e-05
-1.79810805634601e-05
-2.17226163592875e-05
-1.29807096016622e-05
-8.43191001312345e-06
-8.72053571082878e-06
-1.15202150341107e-05
-6.06663564489861e-06
-2.19613653983728e-05
-2.02469542422792e-05
-2.28531441498002e-05
-1.60744069679143e-05
-1.64679637386943e-05
-1.6540347307678e-05
-1.18353741106458e-05
-1.4404764757022e-05
-1.27818636624435e-05
-7.24305562178932e-06
-1.56751635773301e-05
-2.23029519786579e-05
-2.08422011589483e-05
-8.26294247639419e-06
-1.27604209439375e-05
-2.07105961238529e-05
-2.75425308565563e-05
-3.2179888726274e-05
8.46332928724013e-06
-1.41625450904404e-05
-1.81420336944448e-05
-3.06395831969029e-06
-1.95576634878504e-05
-1.19461816934404e-05
-2.50356232935192e-05
-2.05916529459778e-05
1.25589366556192e-05
-1.68906641299146e-05
-2.12068740295493e-05
-1.94288375752545e-05
-3.07160166358347e-06
-1.47247370412582e-05
-9.06410033903162e-06
-1.14873447096783e-05
-1.91494108008537e-05
-2.70430716433159e-05
-2.33233228165161e-05
-5.91922901600677e-06
-1.80798004368233e-05
-1.41523858936974e-05
-5.61278662559171e-06
-1.90467568064567e-05
-1.86945858428737e-05
7.28537001529719e-06
-2.25587392349793e-05
-2.63735140248172e-05
-2.79245436498392e-05
-1.30117190772038e-05
-5.95664578724763e-06
-2.35150908297624e-05
-8.20810756440169e-06
-2.95787877059481e-05
-8.62469776111109e-06
-2.99703059027063e-05
-2.04781381449373e-05
-1.07729574521844e-05
1.61119511622072e-06
-1.74730074576516e-05
-1.51040778796123e-06
-1.30743462298216e-05
-4.15228662080421e-06
-1.21896609138271e-05
-1.20113660655564e-05
-9.81543838009154e-06
-3.50906491701984e-05
-1.98079986405615e-05
-2.56579445125916e-05
-1.62708326845087e-05
-2.71484363544911e-05
-2.46731220951959e-05
-2.48639251808459e-05
-2.64357908408815e-05
-2.30137717542079e-05
-2.13254077581705e-05
-2.99350299504308e-05
-1.31718953099126e-05
-2.34515132319507e-05
-1.59358486763213e-05
-7.58975928270091e-06
-1.63803120034069e-05
-1.83619961571069e-05
4.32202677194789e-07
-1.58227916290457e-05
-2.12674795676168e-05
-8.65920768709084e-06
7.97321065641461e-06
-1.30604021922585e-05
-1.43806729491227e-05
-9.52525051006445e-06
-1.05766996623345e-05
-2.04695619421156e-05
-4.56537562527157e-06
-5.89716370137191e-06
-3.09621153495836e-05
-1.37732922475576e-05
-1.09936820188564e-05
-1.42087857475972e-05
-1.20081915044612e-05
-8.58352382777964e-06
-1.93180587326783e-05
-1.48148943090176e-05
-3.50312686641319e-05
-2.73412009239284e-05
-5.5762759052542e-06
-1.74041014008228e-05
-1.68075719799399e-05
-2.16500539903527e-05
-1.73207490549497e-05
-1.90420593229726e-05
-2.98817158728001e-06
1.83551538666705e-08
-2.05945861247104e-05
-1.67907049009749e-05
-1.34799149153972e-05
-2.38249358794177e-05
-4.82567947113321e-06
-1.00043538964262e-05
-1.27487883162131e-05
-6.67614187725301e-06
-1.70005760608911e-05
-3.442745487438e-05
-1.14796056375557e-05
-2.03365043926084e-05
-7.07157362233048e-06
-1.83132729825406e-05
-2.37933203808642e-05
-6.205169564406e-06
-2.97222295685905e-05
-2.93839838411495e-05
-1.1403474238158e-05
-4.82230135783923e-06
-1.23514377842813e-05
-1.92187706333842e-05
-1.71026420806599e-05
-9.89325760288968e-06
-2.38683475895619e-07
-1.3359790076567e-05
3.54499919182128e-06
-9.70200625633393e-06
-2.08446891604534e-05
-1.32883690987278e-05
-2.26741919012748e-05
-2.40190383654881e-05
-2.70053422204579e-05
-2.57442717018764e-05
-1.11665675448806e-05
-2.76169795530698e-05
-1.20670551204406e-05
-2.60680295093734e-05
-2.28658412494535e-05
-2.3875027465552e-05
-1.76940154164241e-05
-1.36758479685181e-05
-1.82753029076093e-05
-6.46273047582267e-06
-1.62616853941881e-05
-1.91454420358405e-05
-8.93261149983784e-06
-1.75553582314244e-05
-9.45415773156479e-06
-1.12052102859549e-05
-1.714218201612e-05
-9.28269508349383e-06
-2.53274605437442e-05
-1.80025679960797e-05
4.92378773702643e-06
-1.21299484993165e-05
-2.26332462891155e-05
-2.92344065960195e-06
-6.63197233781951e-06
-7.69681262695337e-06
-1.22011517985748e-05
-1.26796625000532e-05
-1.75956689929795e-05
-2.02724015369094e-05
-9.71092944437428e-06
-4.32140225370324e-07
-1.84489002777107e-05
-2.61897812465118e-05
-3.07197220012438e-05
-1.57603237952152e-05
-2.3702180007055e-05
-1.87615870457732e-05
-3.70308050407172e-06
-7.98593985589124e-06
-4.82257078848199e-06
-2.71301998193989e-05
-4.42792464758572e-06
-1.30771218929261e-05
-2.4908872274414e-05
-2.85813984029494e-05
-1.25842695231563e-05
-2.41319421154532e-05
-2.07414759051109e-05
-1.65624680872319e-05
-4.1262250072084e-05
-2.37727239757348e-05
-9.6341243789054e-06
-1.76697773979838e-05
-3.59766109540526e-06
-1.37053057675677e-05
-1.16795395972706e-05
-1.6904911317276e-05
-2.2767904370799e-05
-1.80589367637968e-05
-9.12961823454265e-06
-2.31914945190707e-05
6.02980999747901e-07
-1.84805699760685e-05
-2.16109046250032e-05
-2.67084294584046e-06
-2.22231252166039e-05
-2.69195182299653e-05
-1.80675782308592e-05
-7.28159505911597e-06
-2.43197959614583e-05
-3.29068254981179e-06
-2.55879546086001e-05
-2.20737239761044e-05
-1.28217887535597e-05
-1.11592836536731e-05
-2.25080803255851e-05
-1.25945530693984e-05
-1.05706882446773e-05
-2.2549214277652e-05
-1.92801181613745e-05
-1.63851294575296e-05
-5.47404606852186e-06
-2.19500060431284e-05
-1.63394630821451e-05
-6.39184340456518e-07
-2.23287069545079e-05
-2.43232181572189e-05
-5.83762666652254e-06
-9.46089573279719e-06
-2.79526200548414e-05
-9.2700707939476e-06
-1.3062062549559e-05
-3.32166025527878e-05
-2.77512967253144e-05
-7.40472755742249e-06
-1.75511358301736e-05
-1.17506964850993e-05
-1.91322505899674e-05
-1.09443835112535e-05
-1.73880185527887e-05
-2.39893305624538e-05
-1.66175375376654e-05
-2.40623302637593e-05
-1.85007917343507e-05
-2.53613987071891e-05
-1.36931685040156e-05
-3.84063069561206e-05
-2.00273299281849e-05
-2.38049057186324e-05
-2.38793236306558e-05
-1.20332815005696e-05
-1.41066752195122e-05
-2.6525665924315e-05
-1.18401718500933e-05
-1.97944128386743e-05
-6.14289923166639e-07
-1.64490204669234e-05
-3.1067318858064e-05
-9.54788996386126e-06
-2.84146550872148e-05
-2.91231645405998e-06
-2.94595379194357e-05
-1.1792215301819e-05
-2.01888299358994e-05
-2.40522650110968e-05
-1.75747481243485e-05
-8.36800260663862e-06
-2.97207931086202e-05
-2.18410756350191e-05
-5.3329900046823e-06
6.35873881739224e-06
-2.69694748502577e-05
-1.36016029405908e-05
-3.48085012634871e-06
-1.02976073331668e-05
-5.18937100291014e-06
-6.87254057764213e-07
-2.73995350435455e-05
-4.17632557184422e-06
-2.26999292942291e-05
-2.61323231057105e-05
-1.79106424761182e-05
-1.6385715195519e-05
-1.1295472224696e-05
-1.81498180092317e-05
-9.82461003388351e-06
-2.39652600664897e-05
-4.66010726519925e-06
-1.42524459903647e-05
-1.66195295730477e-05
-2.21037805910223e-05
-8.89130375389761e-06
-1.12669509974702e-05
-1.49912784590162e-05
-3.9875604931252e-05
-1.84964716230938e-05
-1.78008928109271e-05
-7.43672559016522e-07
-2.23446386859937e-05
1.48573571144797e-06
-1.63193671814835e-05
-1.4446358069924e-05
-1.35973899095453e-05
-1.35844704082173e-05
-1.06499315484954e-05
-5.11731795135669e-06
1.80752113983965e-06
-3.64372556104367e-05
-4.4571495486881e-06
-2.72969183770416e-05
-2.37985515237194e-05
-9.69134239142958e-06
-2.42416573106928e-05
-1.06346976471531e-05
-8.29553125062189e-06
-1.8567755854098e-05
-2.77491887842685e-05
-1.35795722448978e-05
-1.42053701109384e-05
-1.77492459509448e-05
-1.50130023529003e-05
-1.89266962581224e-05
-1.00235098899793e-05
-1.52083684199907e-05
-1.8476782664186e-05
-1.92034429106585e-05
-7.0521631880521e-06
-1.0954562649138e-05
-1.8838984082466e-05
-1.81782434013164e-05
-5.3521682025405e-06
-2.34489122572041e-05
-5.63928192187254e-06
-1.86777531364548e-05
-3.18468615144416e-05
-1.93949320818667e-05
-1.57432210866903e-06
-3.32797463426632e-06
-4.36861242015901e-06
-1.28501639822449e-05
-1.27813950493674e-05
-1.4369430318485e-05
-1.53582963832171e-05
-2.91541218131618e-05
-2.86888553892714e-05
-4.4647083570547e-06
-2.41344879074591e-05
-1.23459301992345e-05
-1.08091058726683e-05
-2.78435512347288e-05
-3.79882263369939e-06
-9.50693714957123e-06
-3.77997316291486e-05
-3.75666419561036e-07
-2.87135104887507e-05
-1.70021194954844e-05
-2.4794598331406e-05
-1.89313659713727e-05
4.16909190015961e-06
-8.01331280386882e-06
-2.31745495638064e-05
-3.33511912828089e-05
-9.39932041772827e-06
-3.87535416996139e-06
-4.10343939777104e-05
-1.40527865180088e-05
-1.25888101767848e-05
-1.06742451780942e-05
-2.11150429931559e-05
-4.98934295400299e-06
-1.4527040542999e-05
-1.7719493819763e-05
-1.35843147365068e-05
-4.15470873929193e-05
8.72476807096473e-06
-1.9987472788728e-05
-3.05573685922842e-05
-1.9715056211728e-05
-3.21240691972514e-05
-2.95875378679147e-05
3.62597166430632e-06
-8.0230056317085e-06
-1.85693472722257e-05
-2.04732711205584e-05
-1.64438636839479e-05
-1.78617286482215e-05
-1.51853792709188e-05
-2.54515878538718e-05
2.17703508704417e-06
-3.11917738211984e-05
1.29564290764154e-06
-1.20366960893969e-05
-2.08349061647186e-05
-1.37534241184317e-05
-9.07656343700715e-06
-1.36215479259705e-05
-2.50655341861121e-05
-2.35894198768009e-05
-1.07052298696187e-05
-1.42860690349101e-05
-2.02455662842226e-05
-1.93057285741268e-05
4.90091061208535e-07
-1.12383693937123e-05
-1.81840473204853e-05
-2.01695009610246e-05
4.7796020734328e-06
-2.46269956829301e-05
-1.22823052504481e-05
-2.76486745023641e-05
-1.54740793853679e-05
-7.23662402488324e-07
-7.43447650010389e-06
-1.3921883093995e-05
-2.2095058199815e-05
-5.1377876180957e-06
-1.96299463922153e-05
-1.30758864889227e-05
-1.09481645914195e-05
-2.02362033569915e-05
-1.8004276706984e-05
7.85775412191023e-07
-2.39746161609191e-05
-1.0435706074398e-05
-1.49540643603518e-05
-6.3493741682464e-06
-1.95375207714775e-05
-2.57428314572423e-05
-5.22638470806574e-06
-1.32962953716935e-05
-2.01311768503942e-05
-5.08890441305111e-06
-2.70883718583687e-05
-1.67909813124899e-05
-1.65704791163741e-05
-2.71379887395743e-05
-1.26758075610162e-05
-2.80088477193792e-05
-1.64445510049118e-05
-1.73767494251828e-05
-9.35860360562383e-06
-3.25217195115472e-05
-2.38788746388115e-05
-9.91461300756686e-06
-2.80878559632979e-05
-1.24487317724482e-05
-1.49014290940719e-05
-2.0857316037827e-05
-1.84219313918575e-06
-1.36775022230436e-05
-1.8303598921685e-05
-2.12832647749432e-05
-2.39653603704179e-05
-2.41412417870743e-05
-3.10833493552161e-05
-2.08028921485769e-05
-1.22462315391863e-05
-1.62712891509692e-05
-1.69651709681693e-05
-1.05394578677828e-05
-1.20319062388339e-05
-2.94382530427407e-05
-1.93022914652279e-05
-3.28058436053679e-06
-9.25540723186107e-06
-6.69661820018564e-06
-2.92087682531809e-06
8.44030416531396e-06
-2.12043320979955e-05
-2.54321220582e-05
-8.84211789623783e-06
-4.85871556875973e-06
-1.91614588886792e-05
-8.35732988226861e-06
-1.59801349904808e-05
-1.85968292969513e-05
-6.02505327784935e-06
-2.17841844347861e-05
-2.79351562741673e-05
-6.69735403285151e-06
-2.50183624693354e-05
-1.26834732209688e-05
-2.39350144343909e-05
-2.42307683313096e-05
-2.31236974443137e-05
-1.92553861411762e-05
-3.29321186775607e-05
-2.83181239195376e-05
-2.80545273715204e-05
3.10270681262691e-06
-2.63394644843409e-05
-1.41570974724813e-05
-1.66025797686486e-05
6.57402275129629e-06
-1.58966706535543e-05
-1.5136560700292e-05
-2.16385886297734e-05
-1.62978693664953e-05
-2.58256534561897e-05
-6.37779169410067e-06
-1.20861095046003e-05
-2.64493829467706e-05
-1.52994248824734e-05
6.46850107335389e-06
-2.28556987928685e-05
-3.2550772808937e-06
-2.98275747124221e-05
-3.4350374258496e-05
-1.56571420581719e-05
6.70078135882674e-07
-1.72017349533382e-05
-1.29076920723229e-05
-9.40600367316195e-06
-1.1609600105191e-05
-1.92510825623489e-05
-2.68406885076478e-05
-2.54981887505569e-05
-1.62530058761444e-05
-1.9476062052883e-05
-2.28193950777989e-05
-1.75294118695468e-05
-2.01714492078676e-05
-2.93275581089032e-05
2.82878517166829e-06
-1.49555606351545e-05
-9.60492963699158e-06
-3.68639020197204e-05
-2.95340330469174e-05
-2.25575668167433e-05
-2.35696975966593e-05
-7.72594254934225e-06
-2.38568438102203e-05
-1.70334448620972e-05
-1.16656096999606e-05
-4.04935456968534e-06
8.96844476746945e-06
-1.0768420354625e-05
-1.64310966239766e-05
-2.75352620431147e-05
-2.3271146869415e-05
-2.96145553065346e-05
-2.18921307678472e-05
-2.03989019669169e-05
-1.35304548522529e-05
-2.31056722982018e-05
-6.51181362391752e-06
-9.86670765820228e-06
-1.38460558447983e-05
2.33584444092748e-06
-1.43304352436632e-05
-1.54222244492423e-05
-1.86453113432871e-05
-1.78744839889571e-06
-2.70311159772936e-06
-1.16461510924303e-05
-6.11427726746704e-06
-1.01033436196526e-05
-1.7248046570539e-05
-1.19177320926227e-05
-1.34028757583048e-05
-6.19678543180166e-07
-6.99947484297739e-06
-8.41067628691841e-06
-3.67347463625236e-05
-2.92748411954801e-05
-1.4863145723424e-05
-2.21759391020336e-05
-1.95973849781131e-05
-9.67228587989466e-06
-6.36963709318732e-06
-1.71708048010366e-05
-1.76362246737841e-05
-2.88588237662662e-05
-1.55265706770904e-05
-1.96954667082104e-05
-1.18760621564627e-05
-1.7941593627295e-05
-5.16499929559264e-06
-4.1958003915335e-05
-8.975222026596e-06
-2.26469742946965e-05
-1.95457837563093e-05
-1.59430103178492e-05
2.41513541755207e-06
-1.89643405669906e-05
-6.45900723647308e-06
-2.08210445529139e-05
-3.18747990341346e-05
-2.1600736923903e-05
-1.18712465130331e-05
-3.433410102754e-05
1.60987438377064e-06
-1.9372678085757e-05
-1.70495086464095e-05
-1.16628234093132e-05
-4.34437791848371e-06
-1.59110996900702e-05
-9.03318123628955e-06
-1.12265454404162e-05
-2.35880644010554e-05
-2.67780698818362e-05
1.55505833336528e-06
1.61248491853671e-07
-1.44553598123318e-05
-2.21539239493202e-05
-1.97238082334861e-05
-1.69571045604531e-05
-1.26241086274913e-05
-7.16561515191002e-06
-1.77245417738101e-05
-1.08398553027503e-05
-3.64901574723644e-05
-2.53144393240818e-05
-1.51906343867045e-05
-1.87926767907567e-05
-1.10583324536994e-05
-1.05736636455487e-05
-2.01817708293429e-05
-5.77144732364272e-06
-6.15967665803608e-06
-2.76442847085246e-05
-6.38620294859007e-07
-2.78231116801246e-05
-1.77364350944897e-05
-2.16367632001013e-05
-1.825527875701e-05
-9.46228235920532e-06
-1.1655500515881e-05
-1.1646750872721e-05
-5.58860152212694e-06
-2.63039990333778e-05
-2.06928662585078e-05
-2.26487990472077e-05
-2.45114230779748e-05
-1.42785406859868e-05
-1.63521423701174e-05
-4.90013169656933e-06
-4.63142806879265e-05
-2.56203444242339e-05
-2.65481105441458e-05
-2.26232906602135e-05
-2.27384076412334e-05
-1.05096164682898e-05
-2.17668801891893e-05
-2.6953291873538e-05
-2.27067311870979e-05
-8.7146924151806e-06
-1.50096697386562e-05
-1.15336330441114e-05
-7.80053745920419e-06
-5.79612235088974e-06
-1.21527370667127e-05
-1.4109656375843e-05
-1.50009962345674e-05
-1.57212677456652e-05
-2.46863123155286e-05
-2.0526781362314e-05
-9.28811634683794e-06
-1.76760991309511e-05
-2.98607050689493e-05
-1.43254538908894e-05
-3.70003268686685e-05
-4.31331188901129e-07
3.12542796582568e-06
-2.50516654998581e-06
-7.19865276790514e-06
-1.02238076412333e-05
-1.19308414206982e-05
-3.8031409970087e-05
-3.46277148579733e-05
-1.06419586562409e-05
-2.72442300806881e-05
-1.0129911060125e-05
-6.32441836147808e-06
-7.21120479544175e-06
-1.38064241615511e-05
-1.63199779675774e-05
-2.2317947956168e-05
-1.87354256330688e-05
-1.12168954148244e-05
-4.21810256349618e-06
-7.85480324554144e-06
-1.53102027333644e-05
-3.00911925257572e-05
-1.03172254312957e-05
-2.06496824612737e-07
-2.66874718018106e-05
-3.07809147835112e-05
-2.01553830642888e-05
-1.4783560181091e-05
-1.81585750517577e-05
-3.1819525112016e-05
-2.99012237643831e-05
8.61053021900894e-06
-1.55759409841584e-05
-1.2981840395981e-05
-6.52062728889081e-06
-1.56638556245789e-05
-1.95694716183878e-05
-1.99899610220231e-05
-2.10855010321747e-05
-2.12069617305003e-05
-8.59508860435015e-06
-9.18007304512672e-07
-2.46602303332272e-05
-2.05720947151595e-05
-2.9944386539182e-05
-2.46088420672815e-05
-1.67266268013242e-05
-2.5999381445787e-05
-2.09600866747772e-05
1.50247994258457e-06
-1.17238376250056e-05
-1.07853326957962e-05
-2.48185344216725e-05
-2.26706423891839e-05
-2.74551620533906e-05
-3.12781956517835e-05
-7.77306549269099e-06
-3.99212497149851e-06
-1.52455091000426e-06
-2.58667714270031e-05
-2.35395534999477e-05
-7.7296541565556e-06
-2.87646100606865e-05
-1.86613655326708e-05
-8.88624585931631e-06
-9.38447498330682e-06
-1.686794597515e-05
-7.74575946648159e-06
7.81172688027914e-07
-3.52833801943838e-05
-8.26750103755297e-06
-3.82844090146937e-06
-1.94652571467554e-05
4.27808503422365e-07
-9.88940012071256e-06
-6.83614874244239e-06
-2.02305449044889e-05
-2.63299127203279e-05
-2.19440503320917e-05
-1.90462521826809e-05
-1.00092508804014e-05
-1.61276027278538e-05
-1.4990841242623e-05
-8.18940001823381e-06
-1.00139049747328e-05
-2.02774692922475e-05
-3.62428932853106e-05
-1.06873313235424e-05
-7.36033480494984e-06
-3.7785688116042e-05
-1.50056578919479e-05
-2.01538357645265e-05
-1.97648299162856e-05
-2.64424159849064e-05
-1.23044848381269e-05
-1.60495073296967e-05
-2.09743073096567e-05
-2.67604239133964e-05
-1.58699177192983e-05
-1.20829196100925e-05
-6.08694230074185e-06
-1.09005652072298e-05
-2.09506121690015e-05
-4.42603669306098e-06
-1.83296939611371e-05
-1.1155606323069e-05
-7.27527475857779e-06
-1.37818250324729e-05
-3.35799088507438e-05
-1.32962454074225e-05
-2.84861429985068e-05
-1.55528635513404e-05
-1.22620151227735e-05
2.63988738964992e-06
-9.62028236879428e-06
-3.42873820730201e-05
-6.87925142409714e-07
-2.69305307394141e-05
-1.226190385239e-05
-6.34639778531171e-07
-3.24901453270402e-05
-1.2701226132365e-05
-1.40210301630562e-05
-1.87574243015549e-05
-3.35242512536253e-05
-2.12624971663892e-05
-2.27796002470623e-05
-2.4640543567098e-05
-1.09107310897633e-05
-1.0392474699539e-05
-1.06439979182434e-05
-1.5984113794448e-05
-1.96700235030326e-05
-2.76946601189743e-05
-1.78192256370061e-05
-2.88174330222211e-05
-2.12240212276827e-05
-2.13921410634196e-05
-3.40207450967505e-07
8.87221708617443e-07
2.37876652782457e-07
-2.6325697876522e-05
-1.47612034797942e-05
-1.38936277984833e-06
-6.91001891706811e-06
-3.53482818838036e-06
-1.22262173244961e-05
-1.75416564169698e-05
-6.06254720948578e-06
-5.80361539402226e-06
-2.61610187040519e-05
-2.39173034874591e-05
-1.46448872079947e-05
-1.152196417012e-05
-2.29148290041687e-05
-3.79474789333482e-06
-2.57264511660477e-05
-1.09147073157487e-05
-1.23029847933381e-06
-1.02308706948392e-05
-9.23621743011127e-06
3.80125734919578e-06
-4.75965675872795e-06
-1.44600966917574e-05
-9.93035373696482e-06
-6.70698354910013e-06
-3.54898398326055e-05
8.89119289696247e-06
-1.55170037387562e-05
-2.37897616897204e-06
-2.14785014102024e-05
-5.80426437194374e-06
-1.17610576076195e-05
-1.64157146664731e-05
-2.55345366541023e-05
-1.58208316989876e-05
5.40749738213163e-07
3.46301104162258e-06
-1.81160052196666e-05
-2.46821994330619e-05
-3.83974543577365e-05
-3.69899172693067e-06
-2.75156205457938e-05
-1.03655935500893e-05
-1.93585208391298e-05
-1.2076129417883e-05
-1.22858263144974e-05
-1.63861752385837e-05
-2.24484171138332e-05
-2.01628247531493e-05
-2.40661776369971e-05
-3.67021071762325e-05
-2.52028326675022e-05
-1.71578078313476e-05
7.5193997750023e-06
-1.26095285154174e-05
-1.83974612046963e-05
-7.16850281088782e-06
-2.83904510773495e-05
-2.12595105978338e-05
-8.61064056445377e-06
-1.98117231606165e-05
-3.37086100736816e-06
-1.82515691859263e-05
-2.53779198832908e-05
-1.69673195153611e-05
-7.18226647315374e-06
-1.19445820908329e-05
-9.4306906985502e-06
-1.30911519088173e-05
-1.21633063506991e-05
-2.1219582706749e-05
-1.16833530286589e-05
-4.80380523462513e-06
-1.87981780529465e-05
-1.75496692775474e-05
-2.51939851758207e-05
-5.48822431847264e-06
-2.55257183430309e-05
-2.75120338996413e-05
-8.62189008940191e-06
-9.03342489192762e-06
-7.76579667142049e-06
-2.30399440500639e-05
-2.0347820440324e-05
-3.03574930909968e-05
-1.74506438656827e-05
-1.93943878426245e-05
-2.10171328417529e-05
-2.25612611055619e-05
-2.40672673296415e-05
-3.33278044164215e-05
-1.11862690560396e-05
-8.85317383362778e-06
2.2457474978719e-06
-2.83178100600491e-05
-4.36492437665651e-06
-1.08625423329096e-05
-2.26481570473785e-05
-2.17269720602242e-05
-1.61775985952083e-05
-2.06367550975972e-06
-2.24612855676645e-05
-2.29282961787805e-05
-1.01012892746983e-05
-1.13215042767497e-05
-5.76445453431982e-06
-1.68824672623713e-05
-1.52424587135012e-05
-3.80355671297021e-06
-2.3318155729712e-05
-1.92041150087634e-05
-1.23100044943758e-05
-1.66634557968748e-05
-1.18732364212261e-05
-9.60240503484665e-06
-1.86127117142487e-05
-1.85048795204689e-07
-1.85525562394505e-05
-7.29861318578648e-06
-2.13835402253023e-05
-1.06535558432288e-05
-1.62175774377047e-05
-2.37176437366832e-05
-1.07982367603049e-06
-2.22329383906301e-05
-2.06884987115278e-05
-8.71241194002155e-06
-2.40972405615683e-05
-1.74951906580813e-05
-3.04732897804893e-05
-7.28539296087536e-06
-2.19898093377688e-05
-3.50258101031064e-05
-9.95541643774283e-06
-1.42753337411468e-05
-2.10610419042374e-05
-8.21645221677952e-06
-1.88306756162303e-05
-2.45885938108558e-05
-2.02013611849592e-05
-1.82350720932674e-05
-2.57402164389475e-06
-4.61701178538178e-06
-1.00585636873651e-05
-1.26038657032794e-05
-7.69541469850658e-06
1.90007557891106e-06
-5.53071411854145e-06
-2.3683333253232e-05
-3.50399490341659e-05
-6.2102440911052e-06
-2.0271777429286e-05
-1.71410265763452e-05
-2.12489524969658e-05
-3.45174471840637e-05
-2.34647715485399e-05
-1.46897826210198e-05
-1.14476109465318e-05
-2.54375109828645e-05
-1.55596458387034e-05
-1.40885065739043e-05
-1.99019684789283e-05
1.79384367489337e-06
-9.73160923930067e-06
-1.83160358823654e-05
-8.4663986147567e-06
-3.46616176275669e-05
-2.1215335997957e-05
-1.5208255694098e-05
-2.26265324709939e-05
-1.72505196399968e-05
-2.99753559569341e-05
-2.01486087332223e-05
-1.14370742453987e-05
-9.56603484265549e-06
-9.82529147643159e-06
-1.17649454424381e-05
-7.87464689275631e-06
-1.09126107789658e-05
-1.50127061889095e-05
-2.31543443499735e-05
-1.60727289906425e-05
5.06170924192302e-07
3.21214452108322e-06
-1.29548433166715e-05
-1.87564575083542e-05
-3.15440111088093e-05
-3.0163899819155e-05
-1.742400358966e-05
-1.98349067796253e-05
1.10894216029443e-06
-1.24379536240109e-05
-1.03190003311365e-05
-1.33103488691145e-05
6.47737065372114e-06
-1.98889035065414e-06
-9.13653184767774e-06
-1.00587843370377e-05
-6.97385798974618e-06
4.55827828419882e-06
-1.2970421839996e-05
-2.32300803097234e-05
-3.42978475035608e-06
-5.66319953867124e-06
-1.43823067407617e-05
-2.3559621661953e-05
-3.11968516569283e-05
-4.15636182007672e-06
-2.23841881595612e-05
-9.52665136822041e-06
-1.15665230641482e-05
-1.7844460141625e-05
-1.86542211694227e-05
-2.91323463181821e-05
-1.47355816830554e-05
-4.73616599224331e-06
-4.65169657774766e-06
-1.13505050554831e-05
-7.81838894999067e-06
-2.9410672649528e-06
-1.88536605659239e-05
-9.59091911385076e-06
-2.116712852987e-05
-2.23855658730533e-05
-2.22362235895764e-05
-2.31144815489011e-05
-1.94854508614793e-05
-2.03340635834794e-05
-5.78819567243643e-06
-3.76467663788672e-06
-3.8262647381151e-05
-3.55237363095726e-05
-1.58469490018312e-05
-3.96448846092526e-06
-2.1088606674772e-05
2.9134878811646e-06
-3.64310344185004e-05
-9.04278611170042e-06
-4.99392101950266e-06
-1.915187523145e-05
-6.25273474537692e-06
-8.50969199504258e-06
-9.83626405940774e-06
-1.07962456126256e-05
-2.78858415106972e-06
-2.16414731258504e-05
-4.83621512353568e-06
-1.4074985781206e-05
-1.4639076227172e-05
-2.24628242156728e-05
-1.91262561284398e-05
-2.95542985473371e-06
-8.46983045140617e-06
-2.06671512631544e-05
-1.99781876797308e-05
-3.0517542049225e-05
-1.81293858234966e-05
-1.85308940187381e-05
-2.20611007115408e-05
-6.07842555146624e-06
-8.90990521664537e-06
-2.28623783289087e-05
-8.92051833804538e-06
-1.04949425609083e-05
-2.37648505905405e-05
-8.52532925682702e-06
-1.99936493939037e-05
-2.33951718231141e-05
-2.27931521341313e-05
-1.72473431977541e-05
-2.75855706929596e-05
-1.70205689446829e-05
-2.49686736866449e-05
-1.57275319793719e-05
-1.12223647978236e-05
-7.52162046650113e-06
-1.67298527545155e-05
-1.07498785099349e-05
-5.54361688438064e-06
-1.96900555853444e-05
-1.92325578095869e-05
-1.42530555136692e-05
-3.26979115398698e-06
-1.25897957341275e-05
-8.91039276354203e-06
5.73798904488087e-06
1.81929966212756e-06
-1.58804628621682e-05
-2.15561517198268e-06
-1.93224043437306e-05
-3.61214998569536e-06
4.14943374045606e-06
-2.17706717472696e-05
-2.42661702475299e-05
-2.57369892333243e-05
-1.37131779909056e-05
-5.01946901301872e-06
-1.66739166579932e-05
-2.2943531162244e-05
-1.54201372906224e-05
-1.43500905832554e-05
-8.82806524944196e-06
-1.08424232943912e-05
-1.43946835141908e-05
-1.17494183741067e-05
-2.19769613517515e-05
6.4437817168221e-06
-1.88462590474432e-05
-1.83031327739124e-05
-9.35965033978813e-06
-1.51214787200077e-05
4.95593809538846e-06
-1.48257495446866e-05
-7.21243858988946e-07
-5.91228547584453e-06
-2.47198513201553e-06
-1.33940864213484e-05
-3.91304543079926e-05
-2.12794603762715e-05
-1.34899830450155e-05
-1.06805509284184e-05
-3.13030036996084e-06
-4.44962572515305e-06
-1.98265557448879e-05
8.9199139765268e-06
-2.05195794863606e-05
-2.60602768672619e-05
-1.54393344752559e-05
-3.95211528896353e-06
-5.20533237758105e-06
-4.90540391760411e-06
-2.55189576122866e-05
-9.84665588691759e-06
-1.54980830608268e-05
-2.53956154152408e-05
-6.37680970483173e-06
-1.69234089998765e-05
-9.21029385133953e-06
-2.88175311117243e-05
-9.43880244705175e-06
-2.57615809065358e-06
-1.79814402308215e-05
-3.29924954145136e-05
-1.39254846903335e-05
-1.01951910085437e-05
-2.25028159545403e-05
-2.64795941457899e-05
-1.20122639325115e-05
-4.24806299542383e-06
-2.63775939074096e-05
-2.25464286074318e-05
2.33575172537756e-06
-2.1402425280868e-05
-1.71870776299471e-05
-1.4945098210593e-06
-1.03937159004674e-05
-1.93099076385654e-05
-3.44197133101644e-05
-1.68180102632683e-05
-1.91289875964193e-05
-1.82341649204085e-05
-3.10497644008375e-05
-8.38611748825586e-06
-1.44236408078061e-05
-1.92438225352819e-05
-2.83604447402986e-05
-1.66479206197246e-05
-1.02685214809822e-05
-1.21655134835534e-05
-1.43604140788019e-05
1.06565200687147e-05
-1.28682004121146e-05
-1.74192344851926e-05
-1.17000385343463e-05
-2.41294330090209e-05
-1.94924616395707e-05
-1.47924012424367e-05
-2.6994765578112e-06
-3.50521221483399e-06
-1.85009704212427e-05
-1.87676218354247e-05
-1.34368022085814e-05
-1.43396975054234e-05
-2.58443310431886e-05
-5.33499386641812e-06
-1.54889421087518e-05
-2.28923832741682e-05
-2.34183617948072e-05
-7.22379212145625e-06
1.2064621865449e-06
-2.4718470404863e-05
-6.55087966575634e-06
-2.17607882904636e-05
-1.53143880487707e-05
-1.13049201624961e-05
-2.91391264204782e-05
-1.49565119359485e-05
-4.57119485420723e-06
-1.35136443064275e-05
-4.18284950980875e-06
-1.04856206725321e-05
-2.40700794000563e-05
-1.81278740066885e-05
-5.8262082799948e-06
-1.86496245683678e-05
-3.31812996314548e-05
-1.61106605228212e-05
-8.77414516065846e-06
-2.42667971422364e-05
-1.34494581865053e-05
-1.72856539483885e-05
-1.10017810357935e-05
-1.22257423466069e-05
-2.90983649887687e-05
-2.5016325920901e-05
-2.30819090240653e-05
-1.73294281060696e-05
-1.6861725867162e-05
-1.36518246000692e-05
-3.13566100442254e-06
-2.41584978857961e-05
-2.18626185499825e-05
-6.82011052506862e-06
-2.13940388723827e-05
-2.13928988853769e-05
-1.99021649583784e-05
-2.18881593532996e-05
-6.58285665490858e-06
-1.52268777281378e-05
-1.73499717911622e-05
-1.62806575002133e-05
-1.44646807724758e-05
1.01481263576566e-05
-1.11207004686495e-05
-1.9749526219899e-05
-2.15081456978833e-05
-1.27915860096675e-05
-3.14748542495249e-05
-1.10109424099628e-05
-5.16131900596413e-06
4.53389557577032e-06
-3.18621704681171e-05
-2.21559119166911e-05
-1.89817314508903e-05
-1.28860314735609e-05
-1.13253281909748e-05
-2.28081491495713e-05
-1.10126053704975e-05
-1.46524024222543e-05
-2.58353384820243e-05
-1.55019782546141e-05
-8.83330634348726e-06
-1.54881489655312e-05
-1.48047198904195e-05
-1.91988975162082e-05
-2.48178163652542e-05
-1.71661097446215e-06
2.66695359061405e-06
-1.29449027347887e-05
-1.62443522800123e-05
-2.7848459294489e-05
-3.35584913403569e-05
-1.26108468859081e-05
-1.84366934530008e-05
-1.43880300864231e-05
-1.88708152417438e-05
-1.84660641977376e-05
-2.05892961659973e-05
-9.02145495346729e-06
-1.51261200779453e-05
-1.64895603239668e-05
-2.0922389984379e-05
-1.62425341309631e-05
-1.79669324656418e-05
-3.66640604085043e-05
-1.07284623108343e-05
-2.74443579247928e-05
-1.43110734417031e-05
-5.07451788813026e-06
-7.87460539528115e-06
-2.95877539093444e-05
-1.88223725613105e-05
-8.11815673976395e-06
-2.9562230553695e-05
-1.37395180939066e-05
-2.12452589289858e-05
8.98899361408646e-08
-1.71827381909866e-05
-2.55216551926239e-05
-1.67090619831709e-06
-9.51912583964603e-06
-1.66205782994873e-05
-8.80512831868702e-06
-1.58685519739016e-05
-1.91489988995609e-05
-1.04496125566054e-05
6.41684407590952e-07
-2.61749506321616e-06
-2.68017688266757e-05
-2.39404654900006e-05
-1.33371068802921e-05
-1.5350696049453e-05
-2.53539907920693e-05
2.66296071292151e-06
-2.04733589818742e-05
-2.06543916756061e-05
-2.14928011351005e-05
-2.97498732522223e-05
-8.10758424933107e-06
-1.55027076044095e-05
-1.68226058903763e-05
-1.80446451546491e-05
-5.29280318124405e-06
-2.07175596867634e-05
-1.36127960357358e-05
-8.04967505758978e-06
-2.2726690835168e-05
-1.30363357200869e-05
-1.11575019965407e-05
-9.37767075255107e-06
-2.80521231588801e-05
-3.48863000853271e-05
-7.58407010765758e-06
-4.25629476449845e-06
-1.30334718569491e-05
-1.74998427201817e-05
-2.25081691990321e-05
-2.46876271853363e-05
-2.10998953623427e-05
-2.53322632104405e-05
-1.59753034386581e-05
-9.96876861774395e-06
-1.66861853816056e-05
-1.88401676956636e-05
-9.66111022264791e-06
-2.77042355354528e-05
-1.74542402989845e-05
-2.0443176072366e-05
-9.79647196318064e-06
-1.43887207897575e-05
-2.19729853515659e-05
-3.66280234074232e-05
-1.2885086872122e-05
-3.51702685736275e-05
-2.07894674457706e-05
-1.30898245774559e-05
-1.14146267148409e-05
-9.45111841538811e-06
-2.13386395450468e-06
-1.87463850705003e-05
-2.41362738846858e-05
-8.2452524747443e-06
-1.04775790580248e-05
-3.09940964417835e-05
-1.78412838085815e-05
-1.85043542934121e-05
-1.92275554807057e-05
-1.66271553994576e-05
-2.88597603758736e-05
-2.04810231212552e-05
-1.8997692416221e-05
-1.6471360146727e-05
-4.24197288351582e-06
-1.53597977445559e-05
2.10785010876894e-06
-2.3546907975916e-05
-3.50729931169015e-05
-7.21360857227662e-06
-2.13934801051161e-05
-2.4414731141146e-05
2.31919210854664e-06
-2.59568538194856e-05
-1.88057970164813e-05
-2.47004175809638e-05
-1.79286149717759e-05
-6.2401254085547e-06
-1.68089558413583e-05
3.13494615315666e-07
-4.27098651160327e-06
-1.37601802505207e-05
-2.06569902743107e-05
-1.47164441307065e-05
2.86564939152846e-06
-1.95892553029104e-05
-3.01081646680522e-06
-6.91156682837752e-06
1.66514330552157e-06
2.5414294090823e-06
-2.22809577931726e-05
-2.40397730477283e-06
-1.31253283562134e-05
4.80590647562979e-06
-8.5197803615472e-06
-1.08551337027511e-05
5.70017118514955e-06
-1.9656241005758e-05
-4.19110792451878e-06
-1.32988656379302e-05
-1.21620497785496e-05
-1.98997786243825e-06
-3.33789779205347e-05
-2.11631201108185e-05
-1.50480198216281e-05
-2.77200254427082e-05
-1.94507623234044e-05
4.31079249037218e-06
-1.34033718154519e-05
-2.13467378469705e-05
-6.98452676631553e-06
-3.27339991149689e-05
-1.6281323013329e-05
-2.33774892078459e-05
-1.95739970024771e-05
-1.78549163090153e-06
-2.74707742293728e-05
-1.42088081451655e-05
-8.51058521744204e-06
4.79825727737507e-06
-8.40100212964373e-06
-2.40160840126301e-05
-3.83529187159189e-05
-1.71984323981592e-05
-1.84066984626825e-05
-1.48146553064755e-05
-2.36725559589123e-05
-1.84891416545152e-05
-1.44214055075157e-05
-1.52529270808352e-05
-2.07589911240411e-05
-2.72769912084573e-05
-2.10580651758086e-05
-2.09543546102016e-05
-6.37615398962898e-06
-3.75341567327645e-06
-2.78696375173632e-05
-2.92220918443135e-05
-2.62298994251995e-05
-1.49251481839281e-05
-1.40677303489981e-05
-7.60715237683146e-06
-2.20449338319841e-07
-2.23735260516578e-05
-2.70431856804019e-05
-9.68183597980801e-06
-1.57049386165831e-05
-1.77633205981845e-05
-1.87342476608115e-05
-7.13101411937597e-06
-2.21788213359831e-05
-2.40289886502944e-05
-3.51499221117081e-05
-1.62446007588644e-05
-2.57654447189681e-05
-2.37347284733649e-05
-2.56257147987912e-05
-2.04910317641067e-05
-2.45658864361501e-05
-1.13544152523765e-05
-7.21078405366894e-07
-1.46167352761388e-05
-3.06824237344633e-07
2.6619324047536e-06
-1.70270613913604e-05
-2.38063736516189e-05
-1.69057987810921e-05
-1.47118820792425e-05
-2.81539992094171e-05
-2.93273131560893e-05
-3.12135515074527e-05
-6.50508199167575e-06
-1.31049728907466e-05
-1.39217645265829e-05
-1.88597650427603e-05
-3.0323362085134e-05
-8.8789774334939e-06
-2.83610182904875e-05
-1.52029596180695e-05
-1.67360170884686e-05
-2.46716947415465e-05
-1.00234963436704e-05
-7.87282467272671e-06
-1.79405738763848e-05
-2.30431370477368e-05
-6.53661606772392e-06
-3.8935654264765e-06
-3.21569332821456e-05
-9.31909031125341e-06
-2.33018351144443e-05
-2.22445374217523e-05
-1.70904032558436e-05
-2.53376370298505e-05
-1.20861011995956e-05
-1.0846867329253e-05
-1.8586501676203e-05
-2.50578528061212e-05
-7.1012519703033e-06
-2.63636573259151e-05
-5.70433596229515e-06
-1.29586707188867e-05
-1.58602064294144e-05
-1.67546243945053e-05
-2.06311253445555e-05
1.65678386080024e-06
-1.69319588232717e-05
-7.89806963880692e-06
-1.30361117819065e-05
-9.94550522992269e-06
-1.61341221981965e-05
-8.10846081976618e-06
-1.40238352684222e-05
-1.18536583728375e-05
-9.55969904641159e-06
-9.29940490540983e-06
-9.44419547493442e-06
-2.8842959536489e-05
-6.56678801466292e-06
-1.55947282919539e-05
-1.65531617384762e-05
-3.57048378591373e-05
-6.89134073802056e-06
-6.24287657076423e-06
-2.2724154426821e-05
-1.82505714780916e-05
-1.48608501097156e-05
-1.0383506883296e-05
-6.15828666214837e-06
-6.89133931946506e-06
2.55553916072885e-06
-6.85111147141347e-06
2.94247223909993e-07
-1.02172935087109e-05
-1.27971673960105e-05
-1.35129392483052e-05
-1.35260148250271e-05
-3.11095458370329e-05
-1.26797665517027e-05
-1.8142104201245e-05
2.37952332876997e-06
-2.56981446652968e-05
-1.80280147593766e-05
-1.94062441592707e-05
-2.03682645746332e-05
-7.81467099593589e-06
-1.54492777509162e-05
-2.16846413058706e-05
-1.14841670876584e-05
-1.99238923912375e-05
-1.1407415199437e-05
-1.83671605685088e-05
-1.90328666892236e-05
-5.37557895964971e-06
1.17088090907409e-05
-2.05263004416677e-05
-2.39412564294796e-05
-1.53140788781564e-05
-2.52908973992732e-05
-1.58055300958766e-05
-2.00570022868537e-05
-3.37293309100606e-05
-7.12614193619449e-06
-2.46598178697921e-05
-2.49905578789034e-05
-3.70698171915985e-05
-4.66569704103479e-06
-2.88718247299069e-05
-2.83977225242179e-05
7.39660201118879e-06
-2.93369654839196e-06
-5.5560282116724e-06
-1.02719901771245e-05
9.13446457728383e-07
-2.16905529800973e-05
-1.23655033350635e-05
-2.1407385119354e-05
-3.90121234233581e-06
-2.90227668103173e-06
-8.89648983902647e-06
-1.392686619651e-06
-1.81372719772394e-05
-4.18016818364106e-06
-3.30611686122507e-05
-2.47536672812905e-05
-2.13387022315754e-05
-4.85944157090831e-06
-3.07035645263269e-05
-1.59678046496315e-05
-2.50865763112238e-05
-1.65740226453656e-05
1.00589492310478e-05
-2.78977980871563e-05
-2.77297230793253e-05
-1.43565793536917e-05
-1.67094578909849e-05
-5.06527658801021e-06
-1.97524471104338e-05
-9.3830292493394e-07
-1.57912335823831e-05
-1.45627716908966e-05
-6.06813188750002e-06
-2.13860807964144e-05
-2.14567009090765e-05
-1.72452877804114e-05
9.90543734678321e-07
-1.77986174391132e-05
-1.71957353855063e-05
-2.07161768997231e-05
-3.25910597884253e-05
-1.42075793739065e-05
-1.78036928297624e-05
-1.19297159080039e-05
-2.08627672058104e-05
-1.74685888224644e-05
-6.51254742426205e-06
-2.4703217205042e-05
-1.37331490820584e-05
-1.10421173210774e-05
-2.99807348031951e-05
1.63647329448723e-05
-1.58086547851101e-05
-2.43804546347015e-05
-1.6154025418905e-05
-1.48216722396085e-05
-2.28805047687285e-05
-7.40730314912951e-06
-1.11928125620035e-05
-2.07477881320613e-05
-1.01270295394237e-05
-3.27289445523994e-05
-2.3954722316896e-05
-7.99127432156901e-06
-1.86718171210716e-05
-3.59204055382126e-06
-2.93478881997587e-05
-1.38586612504173e-05
-1.88150746793592e-05
-1.45797146618339e-05
-1.97066443972815e-05
-1.91855292314901e-05
-2.7708290266496e-05
-2.39714723229178e-05
-1.61578860236108e-05
-1.46403387542688e-05
-1.53261410876675e-05
-1.9363851259519e-05
-3.18358915180594e-06
-1.29414920965985e-05
-1.28723249133102e-05
-1.566049465573e-05
-1.5142340948251e-05
-2.81146023788821e-05
-2.05255335070746e-05
-1.85421800682832e-05
-3.19939268043965e-05
-5.40753752744034e-06
-3.08753417629353e-05
-1.22894081665807e-05
-2.85890858758828e-05
-1.04363332240092e-05
7.10774379911936e-07
-3.72580346958805e-05
-3.40416210991799e-05
-8.77595548586613e-06
-2.24335853486881e-05
-6.98836939058669e-06
-1.98959533417033e-06
-9.17792001431836e-06
-1.09836121967075e-05
-2.65267104515177e-05
-2.44993872296159e-05
-3.06741479576276e-05
-1.96644707128766e-05
6.69742611072529e-07
-1.8124985357329e-05
-1.92261108749182e-05
2.80022823407453e-06
-5.03923137853466e-06
7.37988541167616e-06
-9.50850873527241e-06
-1.97222627453851e-05
-1.96638209255356e-05
-1.97478845622247e-05
-1.67322580334702e-05
-2.44975322702421e-05
-5.46749538609947e-06
-1.21396994024865e-05
-1.2498383954573e-05
3.58668007719594e-07
-1.59306667805788e-05
-5.30413304472582e-06
-2.27223894892874e-05
-3.17437916749917e-05
-2.24358333788633e-05
-2.25976554173586e-05
-2.12170773206425e-05
-1.69926676911744e-05
-2.27570360904669e-05
2.46236596196897e-06
8.41255957980027e-06
-2.72450377063262e-05
-1.2602735150102e-05
-1.83906663826726e-05
-2.27642707174972e-05
-1.45511929493909e-05
-6.74256691859196e-07
-1.22231648686934e-05
-2.86539403703265e-05
-2.03687045098914e-05
-1.49355606855086e-05
-1.43591094467535e-05
-2.26283551243532e-05
-6.49749647823177e-06
-7.9831729385683e-06
-8.67138294042242e-06
-1.88957733612974e-05
-3.71207432995678e-05
-3.12504568536047e-05
-1.25527085926937e-05
-1.01188738430971e-05
-3.18233674871293e-05
-1.12820407021824e-05
-2.16116489419579e-05
-9.70624938280763e-06
-1.55379370973437e-05
-3.2866570371282e-05
-3.18035701897347e-05
-1.7767868739301e-05
-2.31404112201087e-05
-1.159463523839e-05
-7.76041423517569e-06
-2.96139772068383e-05
-1.55226674971236e-05
-7.4992229893124e-06
-6.06494975414465e-06
-2.1203074097438e-05
-2.15377852397082e-05
-3.31889639694823e-05
-2.13423764404877e-05
-9.28975796383315e-06
-1.87521573303685e-05
1.73688994699725e-06
-2.33824133232323e-05
-9.99804848219735e-06
-1.80607220362271e-05
-1.04704327925663e-05
-1.04813442732415e-05
-3.61383229939421e-05
-1.36029727798339e-05
-1.82004070377613e-05
-3.78299554353938e-06
-2.9114010011092e-05
-3.33212854341444e-08
-6.78942551838779e-06
-3.60009782800563e-06
-7.22280988866208e-06
-9.36314242186979e-06
-1.55054632747642e-05
-1.6685335719562e-05
-2.43508833660417e-05
-2.10113641903623e-05
-2.19959371168512e-05
-3.08368852970244e-05
-4.21624055604042e-06
-1.71563874752114e-05
-1.63648616170326e-05
-1.28447425303291e-05
-1.69413605356428e-05
-3.63663618454254e-06
-1.87457891095097e-05
-2.53813971043807e-05
-1.9846335986819e-05
-2.09793135110362e-05
-2.07424859656209e-05
-2.4708304016728e-06
-2.38673164176959e-05
1.90465309613721e-06
-2.55920283851866e-05
-2.10035927012708e-05
-3.00403012183444e-05
3.60778733990801e-06
-1.50823594871498e-05
-1.78324343449123e-06
-5.81406601002857e-06
-1.46137829785681e-05
-1.51060059030595e-05
-1.67490451980938e-05
-2.10936779081176e-05
-1.90383030395389e-05
-1.47106679382208e-05
-2.12248473179636e-05
-2.81670057702891e-05
-1.50065638421911e-05
-2.59358849435722e-05
5.32609148420983e-07
-1.16619565491263e-05
-3.00758264296639e-07
-4.13863771236163e-06
-5.40316221147957e-06
-1.27003794428979e-05
2.11338145689257e-06
7.63406877690669e-07
-7.92293912950811e-06
-2.24489287317834e-06
-3.08930976510848e-05
-4.71717252847143e-06
-2.44323441427213e-05
-1.64579573239795e-05
-2.48610964610349e-05
-2.38778243316011e-05
-1.78315223515736e-05
-1.80155089264037e-05
-3.21066258223894e-05
1.0071347571966e-06
-5.13877090367221e-06
-2.70052527552667e-07
-2.58909601297607e-05
-2.62884319053309e-05
-9.20736649205523e-06
-1.46637983587791e-05
-3.10337645990912e-05
-1.58838725449172e-05
-2.40506319728457e-05
-9.72624164496225e-06
-3.667071116025e-05
-1.4050677006339e-05
-1.67653173386653e-05
-9.84843490122236e-06
-1.22948186819197e-05
-1.72845066797353e-05
-1.66027381318721e-05
-2.16420487622476e-06
-2.09206324143469e-05
-3.63161642907287e-05
-1.47244467934127e-05
-8.72759231807534e-06
-1.68723217338042e-05
-8.56831036578909e-06
-5.20710026878479e-06
-1.53457448724885e-05
-3.31541436655187e-06
-2.40354853375417e-05
-7.73517107046304e-06
-2.26364190070685e-05
1.13618096547318e-06
-1.55741369239891e-05
-1.7532559909914e-05
-2.34937181310366e-05
-1.81642552748549e-05
-1.03912639363492e-05
-2.39179648412969e-05
-2.66577896369261e-05
-2.5287812364836e-05
3.05614032449427e-06
-2.06870898444258e-05
-3.15588739970243e-05
-1.97842778547986e-05
-8.27182534838388e-06
-5.85377034758081e-06
3.07311347312897e-06
-1.51964129616836e-05
-1.1733163832319e-05
-1.42610154162449e-06
-5.8649994599029e-06
-3.06259685780811e-06
-9.70651057920073e-06
-1.13597910654955e-05
-1.6004357834818e-05
-1.48287766329054e-05
-1.07113588355339e-05
-1.7456043999526e-05
-2.44761198978017e-05
-1.77972348661553e-05
-1.78506856740258e-05
-1.42557373029815e-05
-1.45089050098514e-05
-5.04545700279043e-06
-1.60572179910695e-05
-1.22666323394259e-05
-6.31670199346844e-06
-1.50298902481409e-05
-1.29601715141547e-05
-1.15076510000784e-05
-1.47490933517154e-05
-2.68709155067162e-05
-1.87213049841001e-05
-2.3382796431683e-05
-3.12515040330556e-05
-3.36273000716879e-05
-5.4323081152538e-06
-2.2364461707932e-05
-3.77584734186073e-06
-2.02088237065796e-05
-1.38394466519638e-05
-1.62118323520194e-05
1.57727647932959e-06
-8.74385280001698e-06
-1.89445010632411e-05
-4.73011367592566e-06
-2.77796460930247e-05
-3.26115749849193e-05
-1.13288789125809e-05
-2.55932725190119e-05
-7.82148025457327e-06
-3.23677596346605e-05
-5.80487517123767e-06
-7.94201233476577e-06
-2.29324677986423e-05
-1.20644734949825e-05
-2.00864783340018e-05
-5.15166790735868e-06
-3.85858970808451e-06
-1.89274725309435e-05
-3.55532677990685e-06
-7.51905362337869e-06
-2.21608001221014e-05
-1.75876946295067e-05
-5.95717063274305e-06
-1.74582491710762e-05
-2.47440213281904e-05
-2.15893086534735e-05
-1.55977347159e-05
-2.21777283821452e-05
-9.25460516173925e-06
-1.25982775809992e-05
-2.4822378205579e-05
-9.36003416772476e-07
-2.45101440591453e-05
-1.48460396976286e-05
-1.65616676404988e-05
-1.32100297775262e-05
-2.06986888034217e-05
-1.7342863991245e-05
-1.13908403888524e-05
-5.73738040179962e-06
-2.2167956040402e-05
-3.36027087163749e-05
-2.07344739169635e-05
-2.33121233779186e-06
-1.80678229315205e-05
-1.30766216273067e-05
-1.94892093090116e-05
-1.26611690017047e-05
-2.06482358787941e-05
-1.39444400352108e-05
-2.11681087738779e-05
-4.93330837095817e-06
-2.11786323775865e-05
-3.41296545450231e-05
-1.68556340110982e-05
-2.51217661227516e-05
-7.11836850193252e-06
-1.44725933965642e-05
-4.85208208768957e-06
-1.2579505258579e-05
-1.80083483565497e-05
-1.39671539608687e-05
-1.57927210133108e-05
-5.53047248577281e-06
-2.72360079756707e-05
-1.23821816348976e-05
-1.10285440492873e-05
-1.86902708079643e-05
9.95228394934772e-07
-6.55749681238888e-06
-1.89904993031778e-05
-1.87793860231441e-05
8.58153603519609e-06
-2.06767083644529e-05
-3.5094963446231e-05
-1.26343743823309e-05
-1.19555925471965e-05
-1.52284951290936e-06
-1.373838394099e-05
-3.65987416389171e-05
-1.63156156245591e-05
-1.12979326914629e-05
-2.04117858128068e-05
-5.86074566214389e-06
-1.81274756054239e-05
-1.74226567058558e-05
-1.35265078020463e-05
-9.99102458159078e-06
-3.06938692617908e-05
-1.74441933293649e-05
-7.89190129036067e-06
-6.92277778792662e-06
-1.13385483302634e-05
-2.16558189874828e-05
3.25761778199781e-06
-2.71642277174166e-05
-2.45202566779918e-05
-7.97616792832346e-06
-2.54137618224589e-05
-5.92534809345366e-06
-1.41939734077321e-05
-1.05699727737582e-05
-1.83706276805616e-05
-1.19750119720617e-05
-1.09597207034501e-05
-8.54698397317788e-06
-1.02934713559112e-05
-2.3024964577496e-05
4.69182320064999e-06
-2.26755096910518e-07
-3.48496166253779e-05
-5.74282543860534e-06
-5.39335553942553e-06
-3.80088036089478e-06
-2.20751198718273e-05
-2.17798370722055e-05
-2.40971430926393e-05
-3.09215433170324e-06
-1.88025691706899e-05
-3.60402532472639e-05
-8.53032528723576e-06
-2.80602133979877e-05
-2.41445244865445e-05
-1.9830661816418e-05
-1.40163940306209e-05
-2.32879297480545e-05
-2.38662608873618e-05
-9.910613999991e-06
-2.46736643248309e-05
1.04395112692368e-05
-2.77810846778554e-05
-5.88588709734585e-06
-2.43168147112592e-05
-6.06976423011769e-06
-1.9944069549957e-05
-2.16893295046605e-05
-2.96401441592916e-05
-8.47623524782581e-06
-9.13529620976383e-06
-1.35970661805488e-05
-2.20788238969775e-05
-1.68927669857e-05
-1.54048543646927e-05
-5.05819344864731e-06
-9.71377177949273e-06
-1.77744820202682e-05
-2.68736146255953e-05
8.45201444727853e-07
-1.83408441379133e-05
5.54784857509798e-06
-3.13851754511833e-05
-1.66328846151379e-05
6.00058588961459e-06
-7.97605894728232e-06
-2.72228636638098e-05
-2.96075018084512e-05
-1.16569470399685e-05
-1.9793146021871e-05
-5.93568142371801e-06
-2.03233428320823e-05
-1.61622748565941e-05
-1.93248991924381e-05
-2.20923057609351e-05
-8.59738632181345e-06
-2.21309761638244e-05
-2.82348997048758e-05
-1.79084949355687e-05
-1.90562550004328e-05
-5.05997303496518e-06
-1.01218367723019e-05
-1.80042165758427e-05
-1.00260592012648e-05
-2.36271850292576e-05
-1.88708130512504e-05
-2.90319430825939e-05
-7.71046072332259e-06
2.95487110233408e-06
-8.66649775390525e-06
-5.1324824704133e-06
-1.54128518877989e-05
-2.53776421953167e-05
-2.27166280192282e-05
-1.57239185636426e-05
-1.23678509313347e-05
-2.2198948279957e-05
-2.95518686836127e-05
-2.28494604386219e-05
-4.2980268232532e-06
-2.19286873223495e-05
-1.76231199195163e-05
-2.93645364107228e-05
-2.49543261661064e-05
-2.07605364043291e-06
-3.4112197812304e-06
-6.50194751250368e-06
-8.88217224884358e-06
-2.21830538365929e-07
-7.26518508206552e-06
-1.20949075274068e-05
-3.02941950265762e-05
-2.45740098300595e-05
-1.80955653590008e-06
-1.35730160839262e-05
-1.27964298545189e-05
-3.1568534231215e-05
1.75974353866766e-05
-1.0605638955208e-05
-1.08712037129637e-05
-7.08110613556062e-06
-1.17307535444251e-05
-3.4957943221188e-06
-2.07953783760922e-05
-1.53901764419955e-05
-4.03284752620617e-05
-2.43924888640186e-05
-2.0187093755526e-05
-3.09063505791587e-05
-1.55538859489099e-05
-1.24562769856369e-05
-2.4182556407364e-05
-1.28836119018289e-05
-5.8090013669584e-06
-4.18981306692972e-06
-2.46934741147006e-05
-6.84806292469462e-06
9.23187909092759e-07
-3.81477710051262e-06
-1.96633971520181e-05
-2.81363963526926e-05
-1.06531623052909e-05
-5.3426047381266e-07
-1.13713059550977e-05
-1.77978873325819e-05
-7.16390284582821e-06
-1.76210597744846e-05
-2.34948211292752e-05
-1.90097063838464e-05
-1.64999415510518e-05
-1.14063436934862e-05
-1.08835644755117e-05
-2.7589610210897e-05
-2.94488044952432e-06
-2.42147856688323e-05
-1.6699322079424e-05
-1.39975427245663e-05
-3.35985472851859e-05
-1.54195682162726e-05
-7.05629059288227e-06
-2.72168811929337e-05
-6.43721930939657e-06
-1.5130241006727e-06
-1.84071965074183e-05
-2.55264143933847e-05
-1.8034946817466e-05
-1.49271096396764e-05
-2.51784537950047e-05
-1.992546138815e-05
5.28637308463246e-07
-1.92460200707894e-05
-1.45394595868899e-05
-1.81479024948167e-05
-7.90304597406322e-06
-1.2666611045967e-06
-1.48152373131965e-05
-1.44683510041555e-05
-1.89724472725751e-05
-9.920321184087e-06
-1.23171421433481e-05
-9.78304400091615e-06
-4.06921538425462e-05
-9.61120863606436e-06
-2.03837713917848e-05
-1.12268577789987e-05
-2.39910221773557e-05
-1.19405069526895e-05
-3.48124825093904e-05
-2.00501688434739e-05
-4.59464733994486e-06
-2.56042352436286e-05
-2.29805117883138e-05
4.82470096175916e-06
-3.8539539353465e-06
-1.42038447282733e-05
-1.69669176174048e-06
-7.55970946493483e-06
-1.47834563869035e-05
-2.66184473025595e-05
-1.92359511824321e-05
-1.48634648705103e-05
-1.12544367836785e-05
-2.33524967038852e-05
-3.27195792303508e-05
-1.26930417445196e-05
-2.93957842743154e-05
-1.83117271207975e-05
1.88658053149919e-06
-8.79721877153181e-06
-2.28594197577252e-05
-2.33305437694205e-05
-1.846095120415e-05
-1.91660165806941e-05
-2.5175676654471e-05
-1.35050784148855e-05
-2.60300577264081e-05
-1.18792874713219e-05
-1.50276965240462e-05
-4.16532295190093e-06
-1.35807670486744e-05
-1.73433665679631e-05
-2.86098981393866e-05
-2.00907768268665e-05
-2.1638010054939e-05
-1.67765139424937e-05
-1.4125049663615e-05
-1.59386194156124e-05
-7.72020286391652e-06
-1.41854705667346e-05
-1.23540181164055e-05
-2.20778406064411e-05
-7.02373694126657e-06
-4.73356629439655e-06
-1.63636155148112e-05
-2.12115469966951e-06
-2.24924868406002e-05
-3.70036071164994e-06
-1.04703684056218e-05
-9.75142866450843e-06
-1.58176834929189e-05
-3.24936031604972e-05
-1.25455856352594e-05
-1.75685773705781e-05
-2.46768430511755e-05
1.28934453328134e-06
-6.84471243899883e-06
-2.86029365088621e-05
-2.17611557720472e-05
-1.69099431885086e-05
-7.85715043291013e-06
-3.18537812383821e-05
-1.02066519256521e-05
-1.25738141823159e-05
-1.25403751352545e-05
-2.85565120085731e-05
-4.23281882524303e-06
-3.86363864292024e-05
-2.57802434078825e-05
-7.88788621215731e-06
-1.18281029053253e-05
-1.90277523212773e-06
-1.28201786734065e-05
-9.00727692939593e-06
-1.33175966158057e-05
-5.94057631550519e-06
-2.5022186394912e-05
-1.93934962058768e-05
-3.23914935484611e-06
-9.879651005972e-06
-1.19882179206358e-05
-2.05515115246795e-05
-1.06593250500966e-05
-1.57628374626006e-05
-2.6749936727775e-05
-7.88277819812619e-06
-2.24161824759522e-05
-8.29614436391091e-06
-1.47321042441967e-05
-1.77951555772896e-05
-2.91178931570647e-05
-2.28557545708068e-07
-4.29072992673212e-06
-2.40450655483924e-05
-1.84627403397698e-05
-1.03943316844148e-05
-1.19800137637e-05
-1.77006774613123e-05
-3.03848175709237e-05
-1.90218036021289e-05
-1.35419834788371e-05
-1.84707472808288e-05
-1.19766127907362e-05
-1.93875824643338e-05
-1.63949126856182e-05
-2.15279233931517e-05
-7.37302389934934e-06
-1.73332790672523e-05
5.78911451945688e-06
-1.20122846510711e-05
-1.90341675288285e-05
-2.23452383350559e-05
-2.47395701076444e-05
-2.10910754285666e-05
-6.40380740721541e-06
-1.32234466772685e-05
-1.35396058115347e-05
-2.494793083922e-05
-2.51515524174615e-05
-7.85022784191839e-06
-2.08218890110516e-05
-1.51372001885846e-06
1.20838619979835e-06
-2.21502973778611e-05
-9.59183372860086e-06
-8.85449369812798e-06
-1.70956629005645e-05
-4.84853490635833e-06
-2.29626306147014e-05
-3.37305614672966e-06
-1.47486390313273e-05
-3.46312174647051e-05
-6.63981219781021e-06
2.58085304610977e-06
-1.23706143765566e-05
-1.22727904773366e-05
-2.61039940652908e-06
-1.12026322071398e-05
-8.97542128363516e-06
-2.16749579287566e-05
5.57373545642122e-06
-1.68886337004681e-05
-2.63564609129177e-05
-1.78156087845779e-05
-4.31937805351916e-06
-2.37810900981321e-05
-1.84014367075567e-05
3.85990286400155e-06
-2.15548055228935e-05
-1.1502899523164e-05
-2.47473227990522e-05
-3.89872345346556e-05
-1.34246126746497e-05
-1.30579229964283e-05
-9.94278204475972e-06
-9.99002608675217e-06
8.55736072501246e-07
-1.08179704917636e-05
2.69447552619077e-06
-9.29547177045492e-06
-2.61214584607116e-05
-4.16651685161539e-06
-1.21932132446697e-05
-9.31724606132513e-06
-1.13434384402769e-05
-2.24157825670665e-05
-3.13389265998149e-05
-1.7650556040796e-05
-2.30043111907959e-05
-1.52159434135774e-05
-2.26093592986168e-05
-1.34338867158444e-05
-1.87890079705278e-05
-2.29102004873559e-05
-4.50698239117464e-05
-1.44857382501708e-05
-1.63092918461281e-05
-1.03927264463993e-05
-1.84129068464278e-05
-1.73251704595128e-05
-1.2642142270382e-05
-2.2191149792951e-05
-1.57280521026062e-05
-2.09088400233817e-05
1.75626906319427e-06
-6.67020665916295e-06
-6.77527779037056e-06
3.03159637614078e-07
-1.07035542095122e-05
-2.40387099324243e-05
-2.51950014441047e-05
-1.95031961223e-05
-3.03833095877637e-05
-1.39423277211443e-05
-2.8917362379207e-05
-1.2410423340045e-05
-2.76208176062768e-05
-1.79165446631494e-05
-2.99324596188567e-05
-2.22654994617643e-05
-1.08456084564098e-06
-2.94964711454952e-05
-9.35207424978369e-06
-1.12867173775561e-05
-1.39435204567896e-05
-1.10047126684657e-05
-1.25641892515957e-05
-3.17207628184626e-05
-2.65018473731509e-05
-3.72474868132211e-05
-1.73910369676172e-05
-1.44063181693169e-05
2.39700375907801e-06
-1.58624978610808e-05
-8.06535818585846e-06
-6.78286169492791e-06
-1.64981321496347e-05
-1.60971086634463e-05
-2.66807763593542e-05
-7.42367123884853e-06
-2.08973109583198e-05
-2.25940608214454e-05
-5.52413582071228e-06
-5.75783348279871e-06
-1.39523229317259e-05
-9.9182593945298e-06
-3.07829535022925e-05
-7.66576497073755e-06
-1.30125249332505e-05
-2.04655059656421e-05
-6.5471581106179e-06
-6.64210109166274e-06
-2.31950128675496e-05
-1.81169420657688e-05
-1.66089814378419e-05
-2.92112786058714e-05
-2.74063770825047e-05
-1.95161587148647e-05
-2.11158021337765e-06
-1.5834156958492e-05
-2.50013513205867e-05
-2.3009958671681e-05
-9.9778911445774e-06
-1.88678173347028e-05
-1.23149447887312e-05
-1.90423949959514e-05
-2.44173069266608e-05
-2.42114029978786e-05
-2.31380601561452e-05
-1.65779866720835e-05
-1.80265612626877e-05
-9.87790205784935e-06
9.8255919151587e-06
2.51395481900419e-06
-2.70255798468813e-05
-1.67116840393992e-05
-2.68982003839574e-05
-1.6837627851906e-05
-1.86714978195239e-05
-1.77149367315004e-05
-1.62069494609731e-05
-6.89058600713363e-06
-3.69628326897339e-06
-1.25168666207739e-05
-1.35600384179744e-05
-1.93886677336854e-05
-2.87638568273245e-05
-1.37959784254081e-05
5.63075926914544e-08
-1.64462219763654e-05
-3.19785467685328e-05
-1.23300085714354e-05
-2.94217122229171e-05
-1.19748532379114e-05
-1.60951419858276e-05
-2.58106518976551e-06
-1.21053600493606e-06
-2.50951849842749e-05
-1.78821826983642e-05
-1.04978023702818e-05
-2.26446627278649e-05
-2.21336238600098e-05
-1.17808294981716e-05
-7.05782011004049e-06
-2.40872581107349e-05
-2.9446292332663e-05
-1.8788624054383e-05
-2.18040636541453e-05
-1.59080075344295e-05
-1.82060342280963e-05
-8.72763019864638e-06
5.95555739627774e-06
-2.55922929480039e-05
-3.28752561315019e-05
-1.76239176682915e-05
-2.42303656888524e-05
-1.43892552475926e-05
-3.34997993963482e-06
-1.5634910467901e-05
-1.64776082635363e-05
-1.97405431230268e-05
-9.53102889036443e-06
1.11834486376519e-05
-3.34403133418254e-05
-2.28403563135291e-05
-1.67303259633073e-05
-7.57512329603819e-06
-2.71181402226158e-05
-3.54668075964068e-06
-1.4632522342592e-05
-1.00221999758415e-05
-1.83383192925368e-05
-5.65553928131993e-06
-2.84434354819724e-05
-2.10966608329177e-05
-2.47990776485715e-05
-1.81141020028713e-05
-2.73039500426204e-05
-6.9003243182778e-06
-2.63071480582441e-05
-1.75326894015582e-05
-8.95305600308012e-06
-7.37137458871645e-07
-4.67786144215956e-06
-8.33141946188456e-06
-1.48931760983914e-05
-2.47779206574593e-05
-2.54830347893332e-05
-1.03647732546379e-05
-2.73130077551369e-05
-2.78871719432288e-05
-1.57682771458718e-05
-1.54618074888357e-05
-2.15510091717263e-06
-1.3712386806242e-05
-2.26242925783715e-05
-2.30033789676573e-05
-1.53331696353829e-05
-3.93752380286513e-05
-3.41657953842557e-05
-1.23568105708502e-05
-1.53700170523665e-05
-2.11853953221896e-05
-4.59955202907822e-06
-1.17118905430295e-05
-1.66880405829863e-06
-4.74566531769417e-06
-7.3842056090284e-06
-8.06562245787917e-06
-1.39553583791279e-05
-9.37558868429947e-06
-1.26686084460569e-05
-1.38223897899857e-05
-2.64350912542345e-05
-2.41951706693379e-05
-2.10315700114922e-05
-2.03235564713424e-05
-1.80627976492635e-05
-1.10385350013211e-05
-6.65026106006559e-06
4.92080672961708e-06
-2.8503246213039e-05
-2.26344173217476e-05
-2.50326470599593e-05
-1.07536476342006e-05
-1.12719563164257e-05
-7.17332834282396e-06
-1.96293618784507e-05
-2.16655938439241e-05
-2.54202507351663e-05
-1.2451310382296e-05
3.56577284657675e-06
-2.2344773651599e-05
-1.10557773733891e-05
-2.70297889656995e-05
-2.82392007808866e-05
-2.41109808006371e-05
-1.58187122371034e-05
-3.73677125488422e-05
-2.09523909038092e-05
-1.86505601647371e-05
3.23502267884198e-06
-1.43410407735806e-05
-9.05226841268837e-06
-1.90769430431415e-05
-2.74397329866052e-05
-1.02929626605525e-05
9.90876765499558e-06
-1.90985630109517e-05
-1.64585266367201e-05
-1.6881266276074e-06
-1.17230765200228e-05
-3.15217001721517e-05
-2.81976118339122e-05
-1.51665241154177e-05
-1.37231471368797e-05
-7.61715008955179e-06
-3.04029132724592e-06
-1.45941544225886e-05
-9.34439004735171e-06
-7.82090728324649e-06
-2.40190248238194e-05
-1.96058153053294e-05
-3.37725902709334e-05
5.81067438036919e-06
-5.1305120632409e-06
-1.24382661711091e-05
-2.57583637592171e-05
-3.72883835778029e-05
-1.21953917991034e-05
-8.36743769990998e-06
-1.17016733806806e-05
-2.01271351452139e-05
-9.31956252335986e-06
-6.61699497737233e-06
-1.13608512334735e-05
-1.72893367773376e-05
-9.21501868986331e-06
-1.33143462331804e-05
-2.27799071122494e-05
-1.35031764392752e-05
-8.34416960115076e-06
-1.70343213970991e-05
-1.16370850138269e-05
-3.7136991964116e-05
4.00063475543721e-07
1.68709081739236e-06
-1.2675207485939e-05
-1.68340505364287e-05
-2.23576470765844e-05
-3.56018617320309e-05
-9.92896523114396e-06
1.1264160664269e-05
-2.17857861026773e-05
-3.53420233190013e-06
-1.80085803728962e-05
3.57996584371732e-06
-1.46662041774264e-05
-5.25675807326147e-06
-4.58093416805887e-06
-3.22754768144283e-05
-1.99296185964167e-05
4.794463266451e-06
-2.79163188783662e-06
-1.08601884609946e-05
-1.10501495504274e-05
-6.40809254143941e-06
-1.64545434915464e-06
-2.50417566695519e-05
-1.17159826023125e-05
-6.12422999901118e-06
-1.77124536199e-05
-2.27040182027691e-05
-2.18904436886136e-05
-1.31731507305884e-05
-4.06741001045031e-06
-7.549143352015e-06
-4.65541333394587e-06
-1.91356384675439e-05
-2.63738723833993e-05
-2.00916905465137e-05
-1.64279714302698e-05
-2.54028005911903e-05
-2.06795584299709e-05
-1.80234374423406e-05
-3.46866459032891e-05
-3.10479489395907e-05
-1.5994582879006e-05
-1.89585994061485e-05
-1.26666786165336e-05
-1.58016975310518e-05
-2.33353048886115e-05
1.60150272171356e-07
-6.6374602827777e-06
-7.82704848241545e-06
-2.03901110495216e-05
-1.80701621090629e-06
-2.2405900021681e-05
-5.86313918844652e-06
-1.97596006201319e-05
-2.35421192373353e-06
-9.06787702434621e-06
1.81616238645448e-06
-1.63803520505879e-05
-1.41415457091121e-05
-2.37388277785487e-05
-8.08455606693824e-06
-2.74966044787187e-05
-3.10865227382588e-05
-1.23479744547017e-05
-2.29528894983987e-05
-1.0585415780498e-05
-2.77901609959327e-05
-2.43648189951313e-05
-9.69371015252735e-06
-2.12853059940754e-05
4.00943727392131e-06
-2.16787958562311e-05
-2.91779347900613e-06
-1.90857087259012e-05
-2.70662708395572e-05
-2.85258615274919e-05
-1.03541099267941e-05
-1.95854295907696e-05
-1.97286448493497e-05
8.46547272775071e-06
-2.16384358537199e-05
-2.35926907743321e-05
-7.35698558485858e-06
-2.44429114262104e-05
-2.23669088235946e-05
-2.16198043913951e-05
-2.54812485843485e-05
-1.20695036350496e-05
-1.57464870060692e-05
2.38434952651966e-06
-2.14930898965487e-05
-2.9690018756899e-05
-1.98861627072908e-05
-1.59805894785369e-05
-1.37514864974169e-05
-3.35455154819166e-05
-1.98787536090891e-05
-1.59419406899071e-05
-1.02873128282563e-05
2.12208707859372e-06
2.17600486207279e-06
-3.85585128324367e-05
-1.90027176638441e-05
-2.27013693813405e-05
-1.91465418275348e-06
-9.80210305061862e-06
-7.14293423374755e-06
-2.11586710604706e-05
-1.44762263217876e-05
-1.14644195233405e-05
-4.73866559918402e-06
-2.7212564126433e-05
-1.5276315163869e-05
-2.06122651575086e-06
-2.27118753876765e-05
-9.92327890418542e-06
-1.75588592422989e-05
-1.82488678204424e-05
-1.12666925203174e-05
-1.78813903434833e-05
-2.06268054810325e-05
-2.64775302777078e-05
-1.53680024978088e-05
-2.85899239422917e-05
-1.98673100700692e-05
-1.93031659213902e-05
-1.78208630561162e-05
-1.7224758931443e-06
-6.00305195111078e-06
-1.16293692899143e-05
-1.26036013779072e-05
-3.25000658408685e-06
-2.04980510082261e-05
-2.36559872751698e-05
-1.29483675993954e-05
-1.15222520888858e-05
-1.98293429056642e-06
-1.99073174845262e-05
-2.76476012558436e-06
-9.51721601570298e-07
-1.805673127943e-05
-9.82444763019299e-06
-1.69959795747532e-05
-1.4559706544801e-05
-6.10789229488903e-06
-2.24568978484027e-05
-6.46965851518029e-06
-1.21632532702171e-06
-1.22754284828483e-05
-1.47625024780411e-05
-9.20213692163058e-06
-1.14154517033571e-05
-1.17057898253897e-05
-1.51213724473256e-05
-1.82405242528701e-05
-3.78520128986313e-05
-1.60438229302877e-05
-4.23179846323456e-06
-7.0423645793772e-06
-1.90186896347391e-05
-1.38023780085006e-05
-1.73190404309386e-05
-9.71553079983135e-06
-2.60013639205268e-05
-5.99870334016148e-06
-2.06647027178955e-05
-2.24434678187569e-05
-8.86136090010738e-06
-1.39567641215471e-05
-1.04568902664305e-05
-1.1140602311045e-05
-2.45862836866056e-05
-9.87790190545605e-06
-1.81612958837455e-05
-8.85249497406194e-06
2.64122793598905e-06
-3.76702919798787e-06
-2.54642806180064e-05
-2.35855585458648e-05
-1.34116582084151e-05
-1.87573526327286e-05
-5.37471387854768e-06
-7.59258316951439e-06
-2.73012233250403e-05
-1.90382588186382e-05
-1.85625378219321e-05
9.11035653196841e-07
-8.61211570727026e-06
-2.61565271517163e-05
-1.28097426151635e-05
-2.58364597692385e-05
-1.71663708959889e-05
-2.21109822251753e-05
-2.74053840193843e-05
-7.71972861710499e-06
-1.86440744199311e-05
-3.78277438861592e-06
-2.01488049467127e-05
-1.77036559429062e-05
-1.88019833370783e-05
-5.56205453146101e-06
-1.91231498163358e-05
-1.83092273604339e-05
-3.14734772314499e-05
-1.56211309520893e-05
-2.81928361228698e-05
-2.59873112993177e-05
-1.11124058545908e-05
-9.49920508811465e-06
-1.16536603524053e-05
-1.74811493296409e-05
-8.61961106465812e-06
-1.48714448292042e-05
-2.33750614345064e-05
-1.87992670823887e-05
-5.9206062599967e-06
-7.06099797351919e-06
-2.67312186221976e-05
-1.56423697331158e-05
-8.1322130022109e-06
-1.59333956558535e-05
-1.06048930789135e-05
-8.54234197542403e-06
-8.94315783942389e-06
-2.12749662695576e-05
-8.40160431398244e-06
-9.14379407056216e-06
-8.79355048508432e-06
-2.18428262155822e-05
-2.14595618890029e-05
-6.01476670144567e-06
-8.60831630554762e-06
-3.17911362512636e-05
-1.6031602369549e-05
-6.4267003701288e-06
-2.43093140300082e-05
-1.65429672883178e-05
-4.32199696894835e-06
-2.21367609830944e-05
-6.65958088094127e-06
-1.28070021846676e-05
-6.29024814406532e-06
-1.71415582601833e-05
-2.92621997831382e-05
-2.77213111820665e-06
-2.55765362525967e-05
-3.77336827927424e-05
-2.03454843721337e-05
-4.03106217405925e-05
-3.92099282296644e-05
-2.41066486171536e-05
-1.69028315709644e-05
-1.92859821838885e-05
-1.12455602784065e-05
-8.30461022104478e-06
-9.69015562417277e-06
-1.29598944455211e-05
-3.40884483218927e-05
-1.49411469036308e-05
1.12721043259355e-06
-1.83360129242948e-05
-1.78320242131876e-05
-1.84468002148861e-05
-1.15517860297943e-05
-2.83686275152329e-05
-2.13600039792131e-05
-1.30087763020512e-05
-2.14690885710298e-05
-1.26233530773192e-05
-3.19813830339057e-05
-9.43348977752366e-06
-1.08148216221866e-05
-1.00049956855353e-05
-1.64241277739502e-05
-2.69061458480853e-05
-1.68795086485505e-05
-6.78756032445035e-07
-2.09651543841504e-05
-1.45641427939289e-05
-2.61921967393638e-05
-4.15435076117879e-06
-1.57195408776906e-05
-2.03304648907502e-05
-6.9704478926217e-06
-5.60264033329259e-06
-1.71059698246355e-05
-2.01241853885098e-05
-2.06062456463615e-05
-6.96294053065903e-07
-3.48619658893835e-05
-2.43756080463141e-05
-1.74836459961002e-05
-8.69181814986265e-06
-4.04373464971982e-06
-1.45118977735286e-05
-3.26664286883735e-06
3.46267924553213e-06
-2.11692656961154e-05
-1.74996143575321e-05
-1.44871100910989e-05
-1.17615668202963e-05
-1.11557479016735e-05
-1.86758873452888e-05
-1.31136068715421e-05
-1.22495116598433e-05
-1.37342155663142e-05
-2.19451072518127e-05
-3.27131974179105e-05
-1.90766430077835e-05
-5.20762524989696e-06
-6.97293016972869e-06
-9.94381955228932e-06
-1.28194836006497e-05
-3.00128592467981e-05
-1.18052951135781e-05
-1.94443702506912e-05
-1.68688942032146e-05
-1.11660074849825e-05
-1.10998077336302e-05
-2.88119900029209e-05
-3.10736629446727e-05
-2.04716157043552e-05
-5.56852343125249e-07
-1.26222311179943e-05
-6.60546168276008e-06
3.52736274612703e-06
-2.41039013729309e-05
-8.89368985518786e-06
-7.74511525692933e-06
-8.5769261747589e-06
-1.77834644153512e-05
-1.47727558653693e-05
-1.52602908209981e-05
-1.260824503989e-05
-2.5441180391182e-05
-5.68414708788608e-06
-1.0592813131365e-05
-2.97852892107824e-05
-2.02267070336929e-05
-1.45693234913182e-05
-2.23656210451517e-05
-2.12473713806007e-05
-2.3068343274758e-05
-1.05539738171734e-05
-1.54341177542765e-05
-3.85616200371738e-06
-1.61428983088831e-05
-1.65597313430158e-05
-1.15021664721016e-05
-1.61550476553327e-05
-1.71486429120904e-05
-5.97838957174411e-06
-6.49135021401354e-06
-2.0340641015098e-05
-1.72067231735511e-05
-2.29812783850802e-05
-1.89151366288248e-05
-7.80044716046222e-06
-8.30668697324934e-06
-1.82479338559887e-05
-2.19065654459451e-05
-1.59950603139442e-05
-9.31295471180937e-06
-1.94948567634794e-05
-9.24667548869043e-06
-2.71324239986837e-06
-2.03663304500979e-05
-2.78617308502215e-05
-1.32561347432011e-05
-9.67086423629483e-06
-1.54922633424633e-05
-1.73169123235212e-05
-2.75956809176616e-05
8.95920244659603e-07
-2.42776102067989e-05
-2.09804180129766e-06
3.13609991188863e-06
-2.83982290149985e-05
-1.25126080027778e-05
-2.06500880923655e-05
2.07840363856159e-06
-4.07355987076494e-05
-1.02340144707894e-05
-8.46452262929801e-06
-8.73953511087302e-06
-3.6987685374291e-06
-2.46678497215069e-05
-1.72178344941675e-05
-3.04016926357851e-05
-3.06579637500552e-05
-1.6629347255302e-05
-2.52048636390052e-05
-2.79842315548049e-05
-2.00170439707186e-05
-9.97659173671988e-06
-1.75562230879683e-05
-1.10740710123769e-05
-2.34652894472279e-05
-6.04413171947523e-06
-2.5725159231347e-05
-2.09279124650268e-05
-2.31579377387056e-05
-9.34988550506022e-06
-1.76991760501284e-05
-2.21585132937675e-05
-2.81909180482306e-05
-2.26087687289126e-05
-1.28223205260294e-05
-4.07931308694276e-05
7.26559950119769e-07
-3.01549652351768e-05
-3.47125016968274e-05
-2.19436536069377e-05
-2.38782559353974e-05
-7.99397104214306e-06
-1.92466039604708e-05
-5.00580168301494e-06
-9.40594798834452e-06
-4.55580688328418e-06
-1.38655432790827e-05
-3.28392671650731e-05
-6.81785734955989e-06
8.36719783933521e-06
-1.66866093291822e-05
-2.70824828428004e-05
-1.29899023925507e-05
4.33474485231869e-07
-1.21452944423709e-05
-1.40684945260111e-05
-3.10256962703414e-05
-1.45902705949626e-05
-2.32502371816954e-05
-1.52421557272973e-05
-3.12123371941348e-05
-1.8252843474711e-05
-4.73437926672353e-06
-2.43437088546536e-05
-3.11882073953307e-05
-6.19098849235038e-06
-1.63441092613376e-05
-4.94091552484615e-06
-7.92907508377443e-06
-1.70598327506673e-05
-6.49061111089292e-06
-1.91532712342587e-05
-1.19006848413448e-06
1.69118646104987e-06
-1.47819132895949e-05
-1.79264153451669e-05
-2.33293922579729e-05
-2.62312570543996e-05
-2.84086195708656e-05
-1.62758023585283e-05
-2.64109804862179e-05
-1.30170221532386e-05
-1.01929405932082e-05
-1.17006691923195e-05
-2.68042159878218e-05
-2.22156607212196e-05
-9.4001939894765e-06
-2.28810584131081e-05
-1.34039524128045e-05
-1.38537193242385e-05
-2.25394719395501e-05
-1.50335294523625e-05
-2.18246365844226e-05
-1.80218758774499e-05
-2.02498953027142e-05
-1.90047218258901e-05
-4.99467745694768e-06
-2.95696222114311e-05
4.14392262137968e-06
-2.74265090041183e-05
-7.83956014900356e-06
-2.06398662446981e-05
-2.97962288406364e-05
-1.33437112583703e-05
-1.5052789521507e-06
-2.12361436298314e-05
-1.41069655988566e-05
-6.60243987717589e-06
-2.62198506536219e-05
4.28328918554246e-06
-3.12092625125446e-05
1.96965409720394e-06
-2.23205869254061e-05
-1.5507545396364e-05
-3.10720354097875e-05
-2.14296538468778e-05
-1.72815461360321e-05
-2.26040026246825e-05
-3.09224485811169e-05
-2.08595665854982e-05
-2.97057593732307e-05
-2.80786396424251e-05
-1.08076485396315e-05
-4.30393785537763e-05
-2.3842606858041e-05
-1.97942840958407e-05
5.068181370184e-06
-1.79947244118286e-05
-4.04880233777525e-06
-1.82706741926243e-06
-2.48113214885201e-05
-2.90223224265985e-06
-2.19876444240367e-05
-2.11998892523903e-06
3.46203224174517e-06
-2.03699922464613e-07
-1.7499425622407e-05
-1.10692450467352e-05
-6.29589739002502e-06
-3.51990173608285e-05
-1.5697108061392e-05
-2.15712615711983e-05
-1.93271528379874e-05
-9.10093578411019e-06
-1.71532154638338e-05
-8.79239431996241e-06
-2.34751251937165e-05
-2.08845071420827e-05
-3.66066757854102e-05
-1.33406521081289e-05
-1.74982052749224e-05
-1.1873997150551e-05
-2.21944282156498e-05
-4.21314497520903e-06
-1.13227438867296e-05
-3.87042502245329e-06
-1.66100223903714e-05
-1.04355260457175e-05
-1.91252030294008e-05
-2.10284687737711e-05
-3.66439449395548e-05
-1.31584178061612e-05
-2.24602171563831e-06
-2.66199730480394e-05
-1.28637777144514e-05
-1.07785421291379e-05
-1.55437650903773e-05
-3.40588681033908e-05
-3.76181801222027e-06
-1.53227464382887e-05
-2.27647816365856e-05
-1.42487443524668e-05
-2.95623231443918e-05
-2.14644618376342e-05
-1.5904332597527e-05
-2.193592645883e-05
-1.84763308817862e-05
5.16711146194092e-06
-1.30962542138501e-05
-1.54358362258216e-05
-2.56990105601273e-05
-1.32986031883006e-06
-1.45426295578232e-05
-1.49704456853412e-05
-3.635870711369e-05
-1.4919485965587e-05
-1.33177644822145e-05
-1.61843895115684e-05
-5.49796688065753e-06
-1.45437848327436e-05
-1.59104998079401e-05
-1.90627771058857e-05
-2.00124925024894e-05
-1.5866838129588e-05
-9.06860696620341e-06
-1.59852031388646e-05
-1.4270430721315e-05
-1.72841469648902e-05
-3.86716707496495e-05
-2.85938216349943e-05
-1.81037359050305e-05
-1.98583231808625e-05
-8.99274080513589e-06
-2.06436249179111e-05
7.64715096736178e-07
-1.52881402254973e-05
-1.21073315972895e-05
-1.16423880107374e-05
-2.40564643793115e-06
-2.66448690558395e-05
-2.07010230831352e-05
-9.11357975350225e-06
-3.63039009691752e-06
-1.3973099505128e-05
-1.03703154853493e-05
-3.56724233407081e-06
-5.83086371895723e-06
-5.53920175541346e-06
-1.33576519886316e-05
-3.44275726628218e-05
-1.00100353966942e-05
-1.5575924770769e-05
-2.49890055196463e-05
-9.12025996417364e-06
-2.23930400741011e-05
-1.24778881234157e-05
-1.78387802221952e-05
-1.72334891145292e-05
-2.79364133722487e-05
-1.02175601106013e-05
-2.26721869004872e-05
-2.04418494476104e-05
-6.59810421314941e-06
-2.34327875996929e-05
5.8369557026366e-07
1.16340337546317e-06
-5.76571850688607e-06
-1.02141537853878e-05
1.41144282971592e-05
-2.59021427023261e-05
-1.75091960501963e-05
-2.17741633547735e-05
-1.68788432846488e-05
-1.09982854771593e-05
1.17042045176593e-06
-1.42934137948363e-05
-1.78562073084155e-06
-2.46246095689821e-05
7.23951218868112e-07
-7.46548226183272e-06
-9.50560930491486e-06
-6.96745443142099e-07
-6.18828863436002e-06
-1.69526356409103e-05
-2.69637434470346e-05
-1.1662170017702e-05
-9.46905325299951e-06
-1.69146797630901e-05
-1.53203096101129e-05
-4.00753599495743e-05
-1.61206081309835e-05
-1.51421802359345e-05
-1.42753929113639e-05
-1.72085882114599e-05
-3.00582131337054e-05
-1.40839651578949e-05
-7.82186956419082e-06
-2.63187250165222e-05
-1.21674778378826e-05
-5.04101158794222e-06
-3.52999382715323e-05
-2.62989623614754e-05
-2.50611668091714e-05
-1.08678926879888e-05
8.49029460986494e-06
-2.08122535081661e-05
-1.07803886764771e-05
-1.56265086949087e-05
-3.79215926654786e-05
3.12870540704454e-06
-3.14842761146987e-05
-6.93654749347469e-06
-6.61898577858693e-06
-1.71464295235954e-05
-1.51511316160281e-05
-2.72490550021506e-05
-1.37641427062137e-05
-3.84434265486785e-05
-2.08048510434294e-05
-1.38431179139566e-05
-2.53017440399117e-05
-2.36378659788852e-05
-6.87734180976446e-06
-2.59747041644341e-07
-2.37470925765478e-05
-1.19523269995582e-05
-1.84599246159348e-05
-1.5678469156906e-05
-1.10060773304074e-05
-1.99087806949676e-05
-2.02019738786462e-05
-1.42107438221362e-05
-1.04861794397061e-05
-1.17303464598785e-05
-2.39864387371909e-05
-1.30229457026391e-05
-3.47255806453997e-06
4.27994861777387e-06
-7.71278298188417e-06
-8.48770825635741e-06
-1.03727027190173e-05
-7.35737332215832e-06
-2.54870478295518e-05
2.34434687834299e-06
-2.00734018989889e-05
-1.94977575860908e-05
-5.41630319508186e-06
-9.86420488465674e-06
-3.55883211214394e-05
-1.64102280630008e-05
-1.51284311491263e-05
-1.26470499080278e-05
-6.36943874194276e-06
-8.98555526747499e-06
-2.96871345954818e-06
-2.54497681231828e-05
-2.01895953556259e-05
-1.14113495182784e-05
-1.00558049986844e-05
-1.51541577258929e-05
-1.60927025384748e-05
-2.0588284047535e-05
-8.35584798396243e-06
-2.58386773883325e-06
-1.80091199209678e-05
-1.09978359910993e-05
-1.96711999179142e-05
-3.385984068687e-05
-1.14692051186798e-05
-2.78648221823208e-05
-1.98768683460668e-05
-2.60315590828221e-07
-1.09603540171004e-05
-1.54140192135987e-05
-3.50754555473848e-05
-1.26110809550931e-05
-4.71505577723862e-06
-1.89937380849512e-05
-5.70772286061179e-06
-8.28487506758537e-06
-2.01858812878799e-05
1.35491909120862e-06
-1.35197074970204e-05
-6.78892358816882e-06
-8.70374885556387e-06
1.10364646664015e-05
-5.01254335544784e-06
-1.49306644530283e-05
-2.1812245255766e-05
-8.72525928095568e-06
-3.29990853828476e-05
-8.02991330579549e-06
-6.31405600789303e-06
-5.34586750954387e-06
-6.73455887776674e-06
-1.18951985695974e-05
-6.23096770473536e-06
-6.44538847262271e-06
-6.57055542101279e-06
-1.71702392480172e-05
-2.27498443035498e-05
-3.19130587489272e-05
-1.11413137823515e-05
-1.50506394772912e-05
-1.04629663899817e-05
-1.24790400414718e-05
-1.47403198838604e-05
-2.48690168424737e-05
-1.61471917084055e-05
1.93140965698679e-06
-1.44931753119545e-05
-3.18391413843186e-05
-7.60290032365582e-06
-1.05400897054377e-05
-1.98856842383219e-05
-1.07593123528633e-05
-2.11579623497719e-05
-1.20489780410219e-05
-5.33328434258447e-06
-8.00163749164068e-06
-2.68621312489108e-05
-2.92438011750461e-06
-1.64955010304554e-05
-1.59304523294783e-05
-1.67563454397546e-05
-6.2397590759106e-06
-9.6860531591e-06
-7.12880372580171e-06
-1.62622923778243e-05
-1.94606557363572e-05
-1.96867887087985e-05
-1.43786613918385e-05
-8.48327814322157e-06
-2.17052008386769e-05
-3.24908205007046e-05
-1.72471591345918e-05
-2.10156013724792e-06
-1.78094472401329e-05
-6.51358224613258e-06
-1.41896418426691e-05
-1.91781710265887e-05
-2.8218935233659e-05
-1.45139634999851e-05
-2.9212985808366e-05
-3.52213567061544e-05
-1.75340997734642e-05
-1.03113491381304e-05
-1.11995543986731e-05
-2.4485322889536e-05
-3.09788728368808e-05
-1.88222614350468e-05
-1.54526405273341e-05
-6.87136009399956e-06
-3.82314588952878e-05
-2.02334769591767e-05
-1.58529046154744e-05
-9.12564799498341e-06
-1.69191969992822e-05
-1.39788241118576e-05
-1.63035864182005e-05
-1.15592869824277e-05
-2.28681200704523e-05
-1.55420633345535e-05
-2.46710227609118e-06
-2.06080357613369e-05
-6.00431091302684e-06
-1.11522279689836e-05
-1.34190540275011e-05
-2.10958543974996e-05
-1.75576184388596e-05
-4.12148706115999e-06
-1.25486435774438e-05
-2.41627365257625e-05
-3.39925210534467e-05
-2.89230742443859e-05
-1.0081342040389e-05
-1.83499721043448e-05
-7.65780341351086e-06
-1.55978888635259e-05
-2.93126902502266e-05
-3.61703460853186e-05
-1.1770586766936e-05
-1.28303651789006e-05
-1.52243967098294e-05
-9.51097586174052e-06
-1.75546885987098e-05
-1.88840659840585e-05
-3.05002630761013e-05
-1.61205626753689e-05
-1.73157845180612e-05
-2.46207450866218e-05
-3.09739725062962e-06
-1.95903088343176e-05
-1.91466307583503e-05
-3.01322330221129e-05
1.65805759991301e-06
-1.21162558005503e-05
-1.8818060704988e-05
-1.82514764407172e-06
-1.43095134553158e-05
-2.13590075037013e-05
-3.12107367361951e-05
-1.70480990103919e-06
-4.92417720814588e-06
-4.45563003043304e-06
-2.50483555389755e-05
-1.33086836482309e-05
-1.91875874064676e-05
-1.10976103376103e-05
-8.99668893164668e-06
-1.27476588058165e-05
-2.43888196125101e-05
-2.9413836089864e-05
-1.39875562410139e-05
-1.52256327552121e-05
-1.34288416079837e-05
-7.31097117623139e-07
-2.49371005346641e-05
-2.21716240226e-05
-1.72661189639578e-05
-1.55509393998635e-05
-3.82200792525159e-05
-1.50615265305606e-05
-1.58516928418022e-05
-3.6126230902279e-05
-1.48797367867961e-05
-1.51135180473417e-05
-1.63029970188896e-05
-1.24885097573873e-05
-1.33305959826933e-05
-5.02632270300918e-06
-2.43042246050033e-05
-2.63949556652181e-05
-8.8741698878242e-06
-2.89789880229915e-05
-1.89721842232374e-05
-7.13746266030516e-06
-1.20426007311901e-05
-2.64506158914625e-05
1.08566042333594e-05
-1.08934129572259e-05
-4.91114665339346e-06
-2.41149716428188e-05
-2.02289338708514e-05
-1.84384391260378e-05
-1.58045773541122e-05
-2.4079607420459e-05
-1.15415143257326e-05
-6.02640793343857e-06
-1.63251124224423e-05
-6.23186281250925e-06
-1.97619746090372e-05
-2.24965541885419e-05
-1.20355787606427e-05
-5.3295262206959e-06
-3.26563238842224e-05
-1.19631963894853e-05
-6.02222562005052e-06
-2.50933982291774e-05
-1.91794180368774e-05
8.94554360474689e-07
-5.50863655277016e-07
-3.37585842762975e-05
-1.03598064661541e-05
-2.40865791045772e-05
-5.69612727128343e-06
2.55526302363202e-06
-1.93256962912635e-05
-1.24338456406007e-05
-8.01192648698527e-06
-2.06428274526272e-05
-3.10462375492622e-05
-9.99873782970673e-06
-1.7918687608287e-05
-2.20487559001102e-06
-1.28540022134325e-05
-9.57231877285645e-06
-1.63350482217215e-06
-2.03180011907544e-05
-6.48691537256808e-06
-2.83788375454967e-05
-1.59340609203033e-05
-9.24394421340777e-06
-1.25329747728351e-05
-1.13578663760195e-05
-1.94699822320585e-05
-1.80316910886484e-05
-2.50415401203055e-05
-1.56394799345744e-05
4.69816095594263e-06
-8.35098730998835e-06
-1.68774230664518e-05
-1.75966047659202e-05
-2.18640926270564e-05
-6.87801772534268e-06
-2.71739477066056e-05
-8.8179462345404e-06
-1.16325696460576e-05
-1.58387583323962e-06
-1.33843097948766e-05
-2.01699628492039e-05
-2.52425994950903e-05
-1.15886324706951e-05
-1.1906529122978e-05
-1.54365215607296e-05
-1.18028385964589e-05
-2.82433259005475e-05
-2.71204446141902e-05
-3.00772884033819e-05
-2.90065133509801e-05
-6.93356981663526e-06
-2.36752153897256e-05
-2.06611423402512e-05
-6.94319864021351e-07
-2.15363923787959e-05
-4.07379627732115e-06
-1.47469545809747e-05
-3.29107534788615e-05
-1.87479970871938e-05
-2.58042544274901e-05
-2.3613632122621e-05
-1.6773184900785e-05
-2.55064712295255e-05
-2.56760319101843e-05
-2.56508598460251e-05
-1.88583760946165e-05
-1.6549884573052e-05
-1.34917427584808e-06
-1.38531152351798e-05
-2.99112496605071e-05
-1.14992110394104e-05
-7.05197131553647e-06
-1.35834677000503e-05
-1.7609978192769e-05
-2.16067272086022e-05
-2.49760970001759e-05
-3.85277643602957e-06
-2.31758425228474e-05
1.69154746312293e-06
-5.65389687887622e-06
-1.53113747803586e-05
-2.78826508258871e-05
-1.63661079202782e-05
-1.36191952677147e-05
-2.38035441179891e-05
-1.30374968829723e-05
-6.28635061103242e-06
-1.62488109354883e-05
-1.15853190406862e-05
-6.55445498428443e-06
-9.82869018594945e-06
-2.58527977785949e-05
-2.56644752090495e-05
-7.24818996402512e-06
3.04447616175209e-06
-1.78362674207068e-05
-1.01331963519495e-05
-2.30984431501236e-06
-3.82068915787463e-06
-2.15897174212397e-05
-3.7442737084594e-06
3.09840788434369e-06
-7.45986410472453e-06
-1.53311071923411e-05
-2.31497233321569e-05
-1.7382308091113e-05
-1.72383966222818e-05
-1.35244490753633e-05
-1.25223492373851e-05
-3.66881457880218e-05
-2.98825491682936e-05
-1.03265420308574e-05
-1.25857471132715e-05
-8.42565633061508e-06
-2.69072833131787e-05
-2.82089913468569e-07
-2.94220225144877e-05
-8.76448531589111e-06
-2.68165595518569e-05
-1.00224226921217e-05
-3.56581203691014e-05
-2.23514014815408e-05
-9.45511575915071e-06
-2.0844337787382e-05
-1.44022043505608e-05
-1.41200532593681e-05
-1.76218912281647e-05
-8.17623162914686e-06
-2.5741797267751e-05
-6.48350608516504e-06
-8.48169399666365e-06
