# Supplementary material for: Research on computational propagation and identification of mine microseismic signals based on deep learning
Source: PLoS One. 2025 Oct 22;20(10):e0334641. doi: 10.1371/journal.pone.0334641 (PMC12543183; doi:10.1371/journal.pone.0334641)
Supplement: S11 Data — (ZIP) [file pone.0334641.s011.zip › 000101100002738.xlsx_0.txt_24.txt.txt]

-3.93525605664424e-05
-2.47633792951767e-05
-1.49612239715528e-05
-2.0053410488033e-05
-8.38084565274259e-06
-1.76756593603877e-05
-1.85797185863055e-05
-3.71280483653078e-05
-7.52506679909313e-06
-1.85517328539364e-05
-4.89172575955278e-06
-7.88916549311701e-06
-3.41277761756866e-05
-1.3128099726978e-05
-4.21692376351627e-05
-9.25184377604779e-06
-1.24059658855418e-05
-4.1875142780036e-05
8.75799253293838e-06
-5.17178730671418e-05
4.06806624972039e-08
-1.39268138559319e-05
-3.10617048342991e-05
-1.28925200052152e-05
-2.46317882570701e-05
-3.37968534632312e-05
-3.66427910973835e-05
-3.42429845218344e-05
-3.17494479644655e-05
-2.40094857877818e-05
-1.35075764646065e-05
-7.7935178593878e-06
3.09578998483772e-06
-1.64548073640979e-05
-5.15388941155105e-06
-3.35775678178321e-05
-2.3453754305844e-05
2.37936446420185e-06
-3.6871788667711e-05
-1.68168234300463e-05
-3.2364304479037e-05
-2.91152975524256e-05
-1.6672200276629e-05
-3.13982089615043e-05
-7.42478347973244e-06
8.73625520976294e-06
-2.16408374637359e-05
-1.60186729784834e-05
-8.03436521390428e-06
-1.32671070500001e-05
-1.32965578636593e-05
-2.26324495864757e-05
-2.1523536498621e-05
-3.23133865339349e-05
-1.21317496052063e-05
-2.11417403531905e-05
-2.05093439638961e-06
-2.7987395340372e-05
-2.21348191714777e-05
-1.99476317850234e-05
-1.57327159849011e-05
-3.27174552783835e-05
-1.74373731764565e-05
-1.21958650188003e-05
-2.9618146591595e-05
-1.49949585313882e-05
-9.50142291515675e-06
-2.76572146313112e-05
-1.94994680306052e-05
-2.36234121146435e-05
-3.00053355881034e-05
3.10014014220839e-06
-1.59267480647789e-05
-3.38888311475959e-05
-3.23797994034294e-05
-7.77084377735001e-06
-3.01859258103455e-05
-3.86799904312042e-05
-2.16227959344721e-05
-2.47432749966992e-05
-1.7372601380094e-05
-2.56450502342049e-05
-1.91008644288612e-05
-1.83157828334085e-05
-3.01228400803805e-05
-8.84293937337565e-06
-5.74121989923319e-05
-1.58681254125943e-05
-2.64246895376782e-05
-1.78346571848134e-05
-8.5583634242382e-06
-2.50004406913287e-05
-1.93870553433621e-05
-2.49347864354133e-05
-2.94380697931733e-05
-2.98385663687592e-05
-1.86286226069259e-05
-2.08044279599197e-05
-1.83413653803808e-05
1.31519699378678e-05
-1.85871786667356e-05
-1.52421400998993e-05
-2.71015089968062e-05
-3.77379660120663e-05
-3.60071383416423e-05
-3.26048620187088e-05
-1.4653647833376e-05
-1.36260824296827e-05
-1.53060799252527e-05
-1.40997625020586e-05
-1.95213734591015e-05
-9.38185234603503e-06
-5.06568155151679e-05
-2.0063307107381e-05
-2.42481692292516e-06
3.78454568889625e-07
-2.92936639418825e-05
-2.00347169271244e-05
-1.67330279703564e-05
-1.68679101701252e-05
-3.41998318397299e-05
-4.44259426196072e-05
-5.31556357404487e-06
6.35920651955884e-06
-7.63373217543127e-06
-1.92307475092587e-05
-1.54193098257547e-05
-2.38615828035465e-05
-2.60689046269858e-05
-1.1409832847843e-05
-2.75607145094671e-05
-3.28914790633394e-05
-2.87268109505584e-05
-2.61064766472112e-05
-1.40745460945936e-05
-2.16850016940762e-05
-3.03513237988324e-05
-1.90581651446101e-05
-1.72204493373122e-05
-1.20356329941736e-05
-7.03510718253143e-06
-2.89878360178434e-05
-3.35924648177385e-05
-2.5116641494685e-05
-1.5109586881697e-05
-6.5565773603439e-06
-2.44503442889028e-05
-1.81654014198672e-05
-2.45993923836341e-05
-1.21861678381377e-06
-2.27244926737311e-05
-3.39108032460031e-05
-1.70521013198962e-05
-1.49582408336578e-05
-2.30962731053927e-05
-2.91638181607187e-05
-2.53540482318805e-05
-2.02176599686256e-05
-3.82996024366916e-05
-1.50802380493471e-05
-2.06284475477149e-05
-1.2982381065046e-05
-1.45844495735889e-05
-8.05243094506648e-06
-2.1256329617891e-05
-2.82599875778096e-05
-1.5248840279273e-05
-1.76925100538089e-05
1.31615231820265e-05
-2.022555538923e-05
-2.25604412558928e-05
-3.77047097745492e-05
-4.01264941815936e-05
-2.28844710058277e-05
-9.56846182454601e-06
-2.88584611475406e-05
-1.2353015158832e-05
-1.63718595342216e-05
-3.44350968315296e-05
-2.10995550604011e-05
-4.07505248148141e-05
-3.1646402185035e-05
-2.49835390290124e-05
-9.8273936743605e-06
-3.62835101760584e-05
-2.06127867305404e-05
-1.72164402231395e-05
-6.82572257844774e-06
1.24743596535398e-05
-1.73996236186156e-05
-3.7742497677469e-05
-2.22449576709162e-05
-3.77988300765222e-06
-3.14982555977368e-05
-8.3150587349011e-06
-1.98791255010551e-05
-1.00596031677954e-05
-4.05555013552542e-05
-2.56692828920476e-05
-1.0627447173285e-05
-1.94480190820221e-05
-1.5596344981703e-05
-2.49254494248927e-05
-2.97236456908321e-05
-9.10752971211778e-06
-3.60486790924284e-05
-3.17661102566907e-05
-1.4041695862447e-05
-4.62764194987445e-05
-1.19279460490746e-05
-1.62051594978919e-05
-1.457098697606e-05
-2.3481581873307e-05
-4.64793757102827e-05
-2.82259699321275e-05
-1.59427759503091e-05
-2.50436850469944e-05
-2.11271571878369e-05
-3.60119507920009e-05
-3.42012433585628e-05
-3.2851158038981e-05
-1.30255851491024e-05
-1.68997763376261e-05
-1.58766367001676e-05
-2.9090764127431e-05
-3.28315894786931e-05
-4.29831433783848e-05
-2.1337461913038e-05
-1.83941847583481e-05
-1.96059720644464e-05
-9.50961126442632e-06
-8.74763674348631e-06
-2.55730458701188e-05
-3.7901977979244e-06
-1.4038915823285e-05
-2.38522064383444e-05
-1.58299117150741e-05
-3.03050328412011e-05
-4.02728506716083e-05
-1.69934360314277e-05
-1.6104107944959e-05
-3.25093453219984e-05
-1.37491073354374e-05
-2.72864368479364e-05
-2.75118583927719e-05
-1.81161579072613e-05
-1.65996570014894e-05
-1.63573313845463e-05
-2.43289345204234e-05
-4.67111693431545e-05
-9.15443580017915e-06
4.99348494401354e-07
-1.71652250224012e-05
-2.89571540019217e-05
-2.00664683452636e-05
-1.25254119037035e-05
-1.25719302662273e-05
-1.39478305782053e-05
-2.37338044207007e-05
-3.27351679978414e-05
-1.96133486172435e-05
-3.43754412242985e-05
-4.66030477146861e-05
-2.51913777463457e-05
-1.78638183409029e-05
-3.08443368581273e-05
-3.76971661741359e-05
-8.72398829868625e-06
-6.10513960523985e-05
-4.43100728341467e-05
-1.29036138366564e-05
-2.30647809436975e-05
-7.18326360572826e-06
-1.36441661855664e-05
-3.57997400652493e-05
-3.50821297626576e-05
-2.99109115771712e-05
-2.72405083832711e-05
-3.04198479951814e-05
-9.59159032550562e-06
-8.55473954527983e-06
-1.3810799141731e-05
-3.95814648980116e-05
-3.81499946593484e-05
-1.60827180378228e-05
-2.60406087657903e-05
-2.97592490187964e-05
5.80274840980134e-06
-4.18906730921758e-06
-2.37458169660628e-05
-7.46725092450647e-06
-2.03207458078273e-05
1.0070653040709e-05
-4.22902945995578e-05
-2.22450103879449e-05
-2.50399632934937e-05
-2.04387585489312e-05
-3.3252065974299e-05
-3.03302148549465e-06
-3.00091702181746e-05
-1.05702032146598e-05
-1.39206416716071e-05
-1.34400378276491e-05
-2.00174911320207e-05
-2.89099889553931e-05
-3.57747686424751e-05
-2.17669668429237e-05
-2.54131970751601e-05
-2.61308179016321e-05
-3.75679894311718e-05
-9.70809213769135e-06
-3.80847901973799e-05
-1.57415452893789e-05
-2.16271471426916e-05
-4.98213351318335e-06
-3.59501828857257e-05
-5.99275808316396e-06
-6.73169425149191e-06
-1.80620482229852e-05
-3.24503767633522e-05
-1.10009027753632e-05
-1.26203352143694e-05
-2.44201298907756e-05
-4.42063391227238e-07
-7.40901965808711e-06
-2.76962944226263e-05
-1.098616264428e-05
-4.07498007576891e-05
-1.16806837211168e-05
-8.69716478362309e-06
-2.92798456818224e-05
-1.25531561575863e-05
-1.1149303907929e-05
-1.21908016779619e-05
-3.19334952905518e-05
-2.39006565350183e-05
-2.13837930314935e-05
-3.19458833084554e-05
-5.10362882731868e-05
-1.36240808844343e-05
-4.50722566548268e-05
-2.34485959116211e-05
-1.82381964600266e-05
-1.16716115037014e-05
-7.69953032611354e-06
-3.23297554657307e-05
-2.04527645837395e-05
-9.81694025912706e-06
-4.373971285133e-05
-1.86720357689829e-05
-2.64063116977505e-05
-2.84138532733259e-05
-2.5124136008724e-05
-1.76427969417347e-05
-9.44900857415218e-06
-2.02664353557477e-05
-6.58540507954425e-06
-7.36004728671621e-06
-4.16144918612975e-06
4.89222491123583e-07
-1.6902241458034e-06
-4.37229800916968e-05
-1.38791892951424e-05
-2.42923937962225e-05
-1.92989495222834e-05
-1.78167853138138e-05
-1.96913924093909e-05
-2.28460346263942e-05
-4.44507974794546e-05
-2.0508506358764e-05
-4.28059502978036e-05
-3.72176657502775e-05
-1.6450159868294e-05
-2.11603925826066e-05
-4.1011971996405e-05
-1.86038238992978e-05
-3.01053673076953e-05
-4.19899966008364e-06
-3.93685408318304e-05
-1.82525777971609e-06
-9.9769020186281e-06
-2.27689735937278e-05
1.61523492233859e-05
-1.89596809721997e-05
-1.82927501815669e-05
-2.15316530905073e-05
-1.72469958105391e-05
-1.05632773207417e-05
-1.29034007742326e-05
-1.86726883286052e-05
-2.17028103276931e-06
-1.80436869601655e-05
-2.67654922712083e-05
-1.35622369118104e-05
-2.06968794706761e-05
1.19140127972621e-05
-2.56031244300402e-05
-2.56471306149506e-05
-2.48472701221623e-05
-1.99180060462189e-05
-1.23277836790343e-05
-1.05705524139265e-05
-7.06716665313499e-06
-1.19225788607436e-05
-8.82776660010515e-06
1.01510087633786e-05
-3.33341424089917e-05
-1.25374472003578e-05
-1.74029285090795e-05
-2.58410466505135e-05
-3.57654771047231e-05
-2.02085080757852e-05
-1.92483485602645e-05
-3.10603254220572e-05
-1.98457206109975e-05
-3.19585723893232e-05
-1.39198527959142e-05
-1.96386426519045e-05
-2.25552023245499e-05
-1.49438030917865e-05
-1.90467771131587e-06
-8.99988817463998e-06
-3.26920105596906e-05
-3.4552000605874e-05
-2.55894031082242e-05
1.96638667720407e-07
-1.72971574992638e-05
-6.89657342079865e-06
-2.30969733284327e-05
-4.96994816723649e-05
-3.31049303801931e-05
1.18263330156728e-05
-1.6919208297359e-05
-3.57919984601254e-05
-3.57686790814559e-05
-1.60071535577794e-05
-3.42361467349134e-05
-1.75658955698355e-05
-2.43277925619144e-05
-4.41925022892009e-07
-2.34268920613882e-05
-3.7904590188083e-05
-3.27667918340751e-07
-3.26379207794611e-06
-1.419157660002e-05
-1.26668381328942e-05
-1.24166127419942e-05
-1.81090942612435e-05
-4.29374144841456e-05
-3.14395632668847e-05
-1.52994133325028e-05
-2.35057715489661e-05
3.85900842825812e-06
-1.03734245323807e-05
-2.22676042027372e-05
-5.03599831886528e-05
-2.61382483344944e-05
-3.26623353197671e-05
-1.93814055115944e-05
-1.52201510258688e-05
-3.77330760415183e-06
-1.41008118271597e-05
1.03991752005686e-07
-1.07322119714961e-05
-3.72999640813428e-05
-3.43806096329553e-05
-1.18745414160812e-05
-2.42892289280316e-05
-2.15584613864254e-05
-3.22166180976525e-05
-2.02272545473018e-05
-2.56971967789871e-05
-3.54081872789735e-05
-2.52858434522466e-05
-3.57681175919995e-05
-2.63335862653368e-05
-2.08087908110548e-05
2.49320450286097e-06
-9.02901073157258e-06
1.6566922985032e-06
-3.28458173624875e-06
-1.16468673776411e-05
8.44195680880442e-08
-2.12950458395362e-05
-2.63761421313151e-05
-4.14550383153076e-05
1.09091516684182e-05
-1.5188385738149e-05
-9.35964805454733e-07
-4.62745422757678e-06
-1.72620899734922e-05
-1.36811331138918e-05
-6.57804382055972e-06
-1.9010683689542e-05
-2.48321893043267e-05
-3.05242738903711e-05
-9.69564720210675e-06
-2.32407325711955e-05
-3.15025560173113e-05
-2.86248563555734e-05
-1.37904574407084e-06
-1.52865156636528e-05
-1.99029923591721e-05
-4.78646365445089e-05
-2.93896979491827e-05
-4.63467329498792e-05
-5.09969970985155e-06
-1.12166084920654e-05
-4.57778695790653e-05
8.69672490625711e-07
-2.38212433979873e-05
-3.01607083655128e-05
-1.333666099505e-05
-1.79709277978403e-05
-3.24675861587349e-05
-3.05156687940469e-05
-1.7582489926663e-05
-1.44421122937974e-05
-1.59539284529767e-05
-8.71452363527709e-06
-2.29979355723061e-05
-4.74975309494308e-06
-2.34085392923121e-05
-2.5285602136977e-05
-3.48353378275011e-05
-4.00843901252958e-06
-4.3102745869168e-05
-1.63610888789988e-05
-1.83967829737844e-05
-1.51518703950392e-05
-2.32874643334694e-05
-1.84454804814882e-05
-2.96066389283711e-05
-4.34546722404741e-05
-2.99282667591242e-05
-2.27758866069545e-05
-1.83235305408794e-05
-2.00094572481685e-06
-2.9445217607856e-05
-2.062564849068e-05
-1.59324966365049e-05
-3.19721672285101e-05
-3.20765399855634e-05
-3.62811887639634e-05
-2.33295763481502e-06
-1.35335050632665e-05
-2.90273721363445e-05
-3.71651975644028e-05
3.52733953346632e-07
-1.97606345731828e-05
-3.83488976594269e-05
-3.09305327099983e-05
-3.69204734960889e-05
-2.1916484583673e-05
-3.17012506501074e-05
-2.57419481301279e-05
-2.76479929357487e-05
-3.66843234459805e-05
-1.55611771961644e-05
-2.74421650595692e-05
-3.00334427056354e-05
-2.6247664780371e-05
-1.51177596734564e-05
-3.69278887701196e-05
-3.33555927307973e-05
-2.58005783061448e-05
-2.64499010706276e-05
-7.01189376292346e-06
-2.44980480888234e-05
-2.30977163082304e-05
-4.41179503773563e-06
-1.46785897820417e-05
-5.64678855427117e-05
-1.18563770773936e-05
-2.64530089494229e-05
-3.42102629348551e-05
-4.24552925014952e-05
-1.40553531068744e-05
-2.99481016831021e-05
-1.11115964703092e-05
-6.21740952699548e-06
-2.95807977541479e-05
-3.48672617254238e-05
-3.401578591191e-05
-3.1269474196657e-05
-1.50460075254718e-05
-5.11173974535056e-05
-2.82760889058484e-05
-7.21549220468818e-06
-1.12790361253957e-05
1.23703710356761e-05
-1.56651879852063e-05
-3.31121208351623e-05
-2.74492592677218e-05
-2.22867107016073e-05
-1.54745497100938e-05
-1.8692611298948e-05
-2.83139693385832e-05
-2.9451621406716e-05
-2.14250785289638e-05
-4.26359109783142e-05
-3.10757072347479e-05
-9.59394632400045e-06
-2.46462708222103e-05
-6.34431355500204e-06
-2.36846080431959e-05
-1.68113850946135e-05
-5.13207000283515e-06
-2.29117975278541e-05
-2.93919113843864e-05
-2.60624962470962e-05
-1.59688839222651e-05
-4.01291464710352e-05
-3.11281650676133e-05
1.41779521421904e-05
-3.74912712089203e-05
-2.58770762535834e-05
-2.99287040562985e-05
-1.78017923466671e-05
-5.36596531392934e-05
-1.38403771558557e-05
-3.65069041786786e-05
-1.62313693035212e-05
-2.35506211761911e-05
-4.58300248987265e-05
-2.23072569911702e-05
-4.58977750508726e-05
-2.53785696966215e-05
-2.34140902812149e-05
-1.45511064740429e-05
-3.12710067124886e-05
-1.06866279036899e-05
-2.54104718180102e-05
-1.52639482927708e-05
-1.47513947068981e-05
-2.51551509218647e-05
-1.05854489315829e-05
-3.77243895096911e-05
-1.63809263800084e-05
-3.7507206841511e-05
-2.54913863318874e-05
-2.05652252560489e-05
-1.45329232286995e-05
-2.48096929310548e-05
-3.0742243982624e-05
-1.3607932952815e-05
-9.15174786598407e-06
-2.84646639757356e-05
-2.3612994307809e-05
-1.44018842404987e-05
-2.80243650146143e-05
-6.55040724123785e-06
-8.32536501349055e-07
-1.59064767150658e-06
-2.1395166669975e-05
-1.69604972050059e-05
-3.57224694070416e-05
-3.22354841831631e-05
-3.3658428439568e-05
-3.07606476473002e-05
-1.85158772073822e-05
8.20186650286346e-06
-2.25652775421454e-05
-4.40916382646602e-05
-3.89582463710068e-05
-3.26716204283425e-05
-1.74360926842897e-05
-1.33258835247091e-05
-2.65244691941467e-05
1.6368394479772e-05
-3.24174953391458e-05
-3.23404252148971e-05
-2.36640077033598e-05
2.2462428106721e-05
-2.42367555478943e-05
-2.83254672061335e-05
-2.06303693085638e-05
-2.6569571402466e-05
-2.94899140109268e-06
-5.42366286627021e-06
-2.06624161640002e-05
-2.33144571857538e-05
-5.34678694784061e-06
-1.1445774708294e-05
-1.43718666654881e-05
-1.89910666661787e-05
-1.91753409672733e-05
-3.93206684839426e-05
-2.7313763499964e-05
-3.60103047048812e-05
-1.73504421681105e-05
-1.38767811630568e-05
-2.00415977816795e-05
-5.72431685137674e-06
1.14326051491399e-05
-2.06711794159423e-06
-1.11226046713582e-05
-3.38467938876495e-05
-3.66997925272458e-05
-1.65787317196527e-05
-3.74762316213412e-05
-3.89599054501791e-05
-4.83427413699502e-06
-8.94324131340269e-06
-3.40339227996379e-05
-2.28189808092353e-05
-4.49724384974633e-06
-1.27664131498469e-05
-1.14951263652217e-05
-9.40430375313361e-06
-3.0867185533356e-05
7.26641156646205e-07
-2.29744826437693e-05
-1.59418387865131e-05
-4.43592392381286e-06
-1.47952389898247e-05
-2.9916176706421e-06
1.65726349771554e-05
-9.52631535257635e-06
-2.42331042475225e-05
-3.83750647541216e-05
-1.29507699969114e-06
-2.61461863830749e-05
-3.56760871028383e-05
-2.29107169665456e-05
-2.68568614951007e-05
-2.68241027339423e-05
-4.49182823154951e-05
-4.87151409802541e-05
-2.39943895236419e-05
-1.26634003938226e-05
-1.06828779874843e-05
-8.59170012196641e-07
-3.46418587331285e-05
-1.40357355904267e-05
-2.80194505751918e-06
-1.31813844321177e-05
8.39946991340792e-06
-2.55180103833113e-05
-1.12798470903132e-05
-2.18917405248156e-05
-1.97917648162066e-05
-2.62683683962178e-05
-2.36123462603623e-05
-3.47937121166534e-05
-6.98382319532828e-06
-1.19179355704194e-05
-2.83095052537188e-05
-2.50309124926967e-05
-1.96723653737268e-05
-1.75011478071612e-05
-1.81691161138415e-05
-3.08966601193228e-05
-1.53147924475199e-05
-2.723742406199e-05
-3.37257642832754e-05
-4.24972828000397e-05
-2.03747690418755e-05
-2.97930966962498e-05
-4.57975200776804e-05
-1.90125168886617e-05
-2.56980442515919e-05
-1.75856448596101e-05
-1.09437327971685e-05
-1.80130327125384e-05
-9.72251298332137e-06
-4.70756561938206e-05
-3.1460267082743e-05
-2.05143413995214e-05
-2.38358416870678e-05
-2.60612568147485e-05
-2.22453341460742e-05
-2.31067131893991e-05
-2.28903857255679e-05
-3.26825585515742e-05
-2.82419411649229e-06
-1.65532678011457e-05
-2.7243428108748e-05
-2.39579542780107e-05
-2.26699198080201e-05
-3.60500105532626e-05
-1.81250687213379e-05
-1.82527134792855e-05
-1.54388387333658e-05
-1.32297355665931e-05
-1.20052451210255e-05
-8.20461216808499e-06
-4.05024179694995e-05
-1.90667790858438e-05
-2.99605976150239e-05
-2.52146885760977e-05
-2.86374372309927e-05
-8.67672796110383e-06
-2.98429946665745e-05
-2.0688235896778e-05
-2.56988779979833e-05
-2.03738952833095e-05
-1.18223099548999e-05
-3.92861877483179e-06
-2.70375806646591e-05
-3.69785788522196e-05
-1.42516041357875e-05
-3.34769062531381e-05
-2.64604546008386e-06
-2.50276661203285e-05
-3.66316326462935e-05
-1.71186125664428e-05
-2.83078766796474e-05
-3.69740372028721e-05
-2.09237785873993e-05
-3.23615974849738e-05
-2.96684556839515e-05
-3.76400854752854e-05
1.0318105717407e-06
-2.38361787961039e-05
-1.4220584462706e-05
-1.27054023023519e-05
-1.07443028873631e-05
-1.88980383513869e-05
-1.68811098621007e-05
-1.81317441907372e-05
-3.85970185304673e-05
-8.85726955951832e-06
-1.76273351239487e-05
-1.39505408035351e-05
-2.95359519289416e-06
-2.00668271714035e-05
-3.64977648549374e-05
-1.35218953904962e-05
-4.17887103074074e-05
-1.75175643771646e-05
-3.93684080493118e-05
-2.35908405405279e-05
-1.75607765263009e-05
-1.90049158795516e-05
-4.02144422972916e-05
-5.16514231389243e-05
-1.15990853220238e-05
-1.70422053907294e-06
-2.040688749476e-05
-1.88199502766039e-05
-2.04541268996201e-05
-2.14176217395258e-05
-3.51028896669755e-05
-2.84642981350672e-05
-5.02414431148352e-05
-2.16689710968802e-05
-1.53382743313738e-05
-2.30718966039876e-05
-4.49327038636431e-05
-4.36310732056986e-05
-1.31471217328411e-05
-1.93423568472299e-05
-2.88145562841245e-05
-3.04831379107481e-05
-5.32755017799191e-07
-3.11888622385815e-07
-1.62702481544481e-05
-1.06133550482532e-05
-2.9646878673197e-05
-1.00953873727733e-05
-7.40036088727595e-06
-2.14745462607384e-05
-3.19489518678185e-05
-2.99086471504182e-05
-2.36463354795626e-06
-3.81261149051998e-05
-5.17864902897807e-06
-2.96103387552255e-05
-2.55828757697425e-05
-1.86672695500851e-05
-3.57116277913154e-07
-3.25984731494944e-05
-2.53951400601987e-05
-3.37264069323911e-05
-1.75887441382181e-05
-2.75626124154367e-05
-7.1359857622119e-07
-2.86121531786775e-05
-7.48457371592485e-06
-2.39959776197239e-05
-2.65553521322469e-05
-3.85757408682397e-05
-3.18199166760452e-05
-1.17644319597561e-05
-1.48251783158528e-05
-3.18550605425887e-05
-3.18516402796728e-05
-2.460952606381e-05
-3.80899018914145e-05
-2.57025039536068e-05
-3.37417091724795e-05
-4.09394236032216e-06
-2.10257819355928e-05
-9.46867864272118e-06
-2.16069658511813e-05
-2.35066029378621e-05
-1.94583114192034e-05
-1.8199417273584e-05
-1.58948654869071e-05
-2.18846714697026e-05
-7.62616059762342e-06
-2.87565865096705e-05
-2.93030117642812e-05
-1.71966109512049e-05
-3.78940338984993e-05
-2.60650680716184e-05
-1.48612729305113e-05
-1.43124911750758e-05
-1.043201926049e-05
-1.82919463637556e-05
-2.84305748565265e-06
-1.69356482283573e-05
-2.99169769592044e-05
6.26240916099001e-07
-7.85092797603628e-06
-3.0177789421041e-05
-3.91410131085418e-05
-2.44670456973986e-06
-3.90885643528513e-05
-7.18243910699262e-06
-2.53141384045301e-05
-3.26879174462819e-05
-4.73316075720734e-06
-3.33937848332772e-05
-3.5956166479797e-05
-2.24058880801042e-05
-1.78099499778338e-05
-2.72153994055874e-05
-2.43800965200994e-05
-1.50486128042953e-05
-2.22514314377331e-05
-1.22940922537026e-05
-1.58757416183431e-05
-3.77460853779002e-05
-1.222018671195e-05
-2.66396057601547e-05
-1.88332545993846e-05
-2.29200364715765e-05
-7.26340871295437e-06
-2.45156921134823e-05
-2.76695450571648e-05
-1.18996079312313e-05
-1.93431499051294e-05
-1.48446479029022e-05
-2.5206199184857e-05
-1.15352290288756e-05
-2.63565828679559e-05
-4.65342185405427e-05
6.45698652452545e-06
-2.29303157801636e-05
-1.90039350936944e-05
-1.34836216736312e-05
1.60570097199728e-06
-3.62401766060658e-05
-2.91357786930933e-05
-1.61404356698167e-05
-1.82581479326805e-05
-2.72301848126104e-05
-4.19007546901817e-05
-1.66018889518737e-05
-2.79817039147606e-05
-1.2208632388937e-05
7.99814758084961e-06
-4.58706654806176e-06
-2.8633781588774e-05
-2.6653494380879e-05
-1.18913818967802e-05
-1.41903797641404e-05
-3.10182766444808e-05
-1.82397422849836e-05
-4.83691561205342e-05
-1.72168238811303e-05
-3.70708633687529e-05
-2.76241927677561e-06
-2.91777809276081e-05
-2.30716169362537e-05
-2.99752632180929e-06
-3.51315872909394e-05
-2.9970096715094e-05
-1.46126425004076e-06
-3.20509717315781e-05
-1.96462723531374e-05
-3.9599089500613e-05
-4.16292259817648e-05
-2.01327661083953e-06
-2.53494428878155e-05
-2.68578322951514e-05
-1.84661709851898e-05
-2.68386579936113e-05
-2.34041093507604e-05
-7.64710178311972e-06
-2.76466839394246e-05
-2.44540128429907e-05
-3.95111041520454e-05
-8.50824540925074e-06
-3.64261073233724e-05
-1.08515333832669e-05
8.40777393310541e-06
-4.7699454386565e-06
-2.47778427046719e-06
2.58678473837332e-06
-2.24703604836007e-05
-2.04895750294341e-05
-3.67387312667027e-05
-2.38778072819212e-05
-1.49829240367118e-05
-1.94517650106672e-05
-5.64929769532758e-06
-3.63859408769016e-06
-5.75206584703352e-05
-8.83940172737284e-06
-6.71910398897845e-06
-2.89634647403871e-05
-2.59483322405546e-05
-2.80697122288999e-05
-3.52355189082582e-05
-1.51852385102343e-05
-2.24898666194641e-05
-2.81474208467298e-05
-1.28638370074261e-05
-2.26305496347886e-05
-1.53153958625103e-05
-2.22099835662189e-05
-6.57392181912014e-06
-5.59112481853729e-06
-1.36937483176866e-05
-1.52807565487979e-05
-4.42973934745083e-05
-1.41044266796159e-05
-1.03348572021442e-05
-2.42740932500902e-05
-3.64878141094657e-05
-1.41626162884906e-05
-1.2696457293952e-05
-9.75167680887565e-06
-1.12306081680006e-05
-1.31351605335999e-05
-1.35834141245009e-05
-2.82454779540461e-05
-8.65366743850201e-06
2.65265189925835e-06
-4.26686154735702e-05
-1.66124651082698e-05
-1.20912423540881e-05
-1.09745281201823e-05
-3.93063373595779e-05
-1.92996498184392e-05
-3.97047662145976e-05
-2.80376922224014e-05
-2.45544462796697e-05
-1.52797151446659e-05
-2.16686252089878e-05
-4.79571808299253e-05
-3.63603607902594e-05
-1.92806135115034e-05
-2.07661510910009e-05
-2.64597955254019e-05
-1.16139554971331e-05
-3.12190356497144e-05
-2.56460659973627e-05
-1.97594736960997e-05
-2.75699655100994e-05
-3.28108462813868e-05
-1.29085961551063e-05
-1.77400478592003e-05
-3.29822154044007e-06
-9.85294631150956e-06
-2.10980222138305e-05
-2.78156081563618e-05
-7.49354992824894e-06
-1.873301438278e-05
-2.71267050687439e-05
-3.2749866703305e-05
9.24176287672392e-06
-8.45792679986895e-06
-4.51906882641594e-05
4.6975936854344e-06
-2.16172943614481e-05
4.54270859966157e-06
-1.11394965267327e-05
-4.0614539813324e-05
-3.61592925751187e-05
-2.66004776325202e-05
8.0984403348905e-06
-2.33718160373013e-05
-3.68376154227106e-05
-1.12015646262441e-05
-3.86281891137471e-05
-1.18560965917773e-05
-3.21268443168083e-05
-2.75881856605723e-06
-2.98033365083737e-05
-2.18260736672957e-05
-2.71369140956306e-05
-2.99908991981089e-05
-1.20617148103738e-05
-3.42891476101193e-05
-2.11842142049531e-05
-2.5766553807752e-05
-3.01101852530126e-05
-6.15967800008987e-06
-4.2066417905497e-05
-2.59263508112721e-05
-4.25008561663454e-05
-2.63493180668817e-05
-3.04610217768129e-05
-8.02660945045802e-06
-1.89948692148055e-05
-1.22853056152035e-05
-3.22185070613251e-05
-4.4736832516867e-06
-3.65685737612394e-05
-1.12267903659571e-06
-2.92222857092057e-05
-2.0148517089205e-05
-1.25016554520874e-05
-1.23597400001129e-05
-4.45351315497383e-05
-3.12809575787691e-05
-1.66070012243952e-05
-2.12405921319788e-05
-1.38303668870084e-05
-1.71663450791412e-05
-2.112808675595e-05
-1.97788788377011e-05
-1.11150813137933e-05
-4.46104380191245e-05
-2.58053131984132e-05
-2.70321312483656e-05
-7.28077799643144e-06
-2.28548287338432e-05
-2.56928997604027e-05
-5.5814428883491e-05
-2.06050864587057e-05
7.66359654908583e-06
-3.861211512046e-05
-1.88575105723114e-05
-1.207451174484e-05
-7.68809584948324e-06
-1.43997866209895e-05
-1.27772998426496e-05
-3.55257458856068e-05
-1.27854217595047e-05
-1.40067363919194e-05
-1.0937789617831e-05
-1.05222619200022e-05
-2.33284479786187e-05
-2.84640111937279e-05
-2.75623900093997e-05
-1.24596622178605e-05
-1.11230446322321e-05
-5.61287350376194e-06
-2.62131204919526e-05
-1.7608120045658e-05
-2.68188706622083e-05
-2.49895758739042e-05
-1.68668300089471e-05
-1.7222804573493e-05
-1.81114061611021e-05
-4.8696163257146e-05
-4.41830706883882e-05
-1.8070031517339e-05
-1.8548466815138e-05
-4.22317687030144e-05
-4.24929119861238e-06
-2.96569267299261e-05
-4.34720459107904e-05
-1.0397057765259e-05
-1.18089741243913e-05
-1.1231455713505e-05
-4.03464624126476e-05
-1.58291334071466e-05
-2.12230055510543e-05
-1.8880520763079e-05
-1.62249414323377e-05
-3.04972444362975e-05
-1.6916121669098e-05
-6.57957494759095e-06
-2.95556030414218e-05
-3.52819078822436e-05
-1.9135260678125e-05
-1.9645910824484e-05
-3.32687499627931e-05
-7.923957930731e-06
-4.62314345485814e-05
-1.35636940574155e-05
-2.12045156309908e-05
-1.6209688353345e-05
-1.62120475749345e-05
-2.36128000517821e-05
-2.29484400274721e-05
-4.16397503135672e-05
-1.9280419782404e-05
-2.29070067169664e-05
-3.64601682640753e-05
-1.9866476558784e-05
-1.33214003424062e-05
-1.34441245828292e-05
-2.98520421481676e-05
-2.63989518792698e-05
-2.57301698070501e-05
-2.00824872890324e-05
-1.101250176432e-05
-3.12217007958129e-05
-1.00918044349796e-05
-1.76602541037484e-05
-2.7104019554467e-05
-2.02431169432506e-05
-2.10345835373333e-05
-5.55494441186481e-07
-4.25607176898394e-05
-5.55989405067449e-06
-2.69668198481804e-05
-2.96202383591275e-05
-2.6947355934553e-05
-3.3767621139346e-05
-3.44481404664124e-07
-5.11458938655757e-05
-1.56573543205615e-05
-3.48370034606305e-05
-2.82216729404222e-05
-3.0278762690278e-05
-5.33684132482797e-06
-4.09504124171678e-05
-1.76844848460708e-05
-1.85281090598173e-05
-3.04002355101297e-05
-4.53341081038158e-05
-3.38412918562823e-05
-1.55338311678528e-05
-2.92498728828474e-05
-3.3224038344927e-05
-2.34383232471342e-05
-1.00491748454475e-05
-2.82057550329535e-05
-3.05852560828023e-05
-3.87007237076953e-05
-1.42771222657245e-05
-8.71937309693156e-06
-3.29769386496696e-05
3.32277494838854e-06
-1.83478453022229e-05
-1.45193257914062e-05
-9.69059211026819e-07
-2.09831179037759e-05
-3.22954543928371e-05
-2.0829381403993e-05
-2.24692019652937e-05
-1.75339125324063e-05
-1.1369128437409e-05
-2.71838199234787e-05
-3.90044350203657e-05
-3.60574780739818e-05
-2.20884639309439e-05
-3.17410805642866e-05
-3.58790410410899e-05
-1.13434644226579e-05
-1.69984284122268e-05
-2.63788460126587e-05
-3.03272751865578e-05
-1.42106767016585e-05
-1.70892564786466e-05
-3.16522148256622e-05
1.37232806292693e-06
-2.75761298928461e-05
-8.42302330020903e-06
-3.0769959964805e-05
-2.47463182367735e-05
-1.02884026608935e-05
-3.20694757982205e-05
-3.2415425088477e-05
1.06902359470748e-06
-3.86984702050812e-05
-1.60340248173103e-05
-3.26377002044405e-05
-1.64180194763403e-05
-1.98871533972252e-05
-3.18109488654863e-05
-6.57143196372862e-06
-1.49627581739753e-05
-2.4333313819271e-05
-3.65405227182655e-05
-1.43250159843785e-05
-4.26459905032581e-07
-3.5802134218982e-05
-1.24714086148705e-05
-2.26371633924515e-05
-1.76429985382175e-05
-2.93676331513802e-05
-3.52208011365705e-05
-1.94673097221914e-05
-2.65400406260714e-05
-2.03197411822853e-05
-3.08177969300329e-05
-3.07558222013623e-05
-1.39618096747516e-05
-1.70878819448407e-06
-2.79064011668677e-05
-3.43571705490393e-05
-3.6610913619149e-05
-1.53014258010875e-05
-3.72238236363108e-05
-2.18688332373044e-05
-6.61680326288947e-06
1.84873387264166e-06
-1.85165852271454e-05
-4.75483328884997e-06
-3.66892789580069e-06
-2.90749334703401e-06
-8.51394082229528e-06
-3.53642075520959e-05
-3.30626755647591e-05
-2.60788546538732e-05
-1.91537205148573e-05
-1.24384404479513e-05
-2.10659367285958e-05
-3.35345326621119e-05
-1.69517038420452e-05
-3.97079036528099e-05
-4.4188336319993e-05
-3.26543398991617e-05
-1.22046239033303e-05
-5.57489267588638e-05
-1.22162686124224e-05
-9.32455246753178e-06
-1.94991092670365e-05
-2.11429856237343e-05
-1.41247143256937e-05
-3.36038108649601e-05
-2.45724496861032e-05
-4.53762542474738e-05
-3.90805871925921e-05
-1.3407221353892e-05
-3.5328276404388e-05
-2.49955934318573e-05
-2.00086019714996e-05
-5.83168983247298e-06
-1.78098187966681e-05
-1.91449684860659e-05
-3.2454045931571e-05
-1.71881695892054e-05
-2.20765368215533e-05
-2.32480523716339e-05
-3.11645767359459e-05
-2.88331838190661e-05
-3.29676195105397e-05
-2.61187279986023e-05
-1.86347163270716e-05
-1.54437404511641e-05
-8.32394933029833e-06
-2.09721804267314e-05
-2.94270784726903e-05
-1.77928160100694e-05
-3.31813805545248e-05
-1.97092042271299e-05
-2.86821132177914e-05
-1.24162224925152e-05
-2.02819672445542e-05
-1.09248546799734e-05
-1.95888769391094e-05
-2.56755068135749e-05
-3.25623569655413e-06
7.28327091388782e-07
-1.85673676638849e-05
-1.3494119473415e-05
-4.84049520749944e-05
-2.77862242928137e-05
-2.08246258528573e-05
-2.47399511991967e-05
-1.7057132991706e-05
-2.42944032634359e-06
-9.38408856284725e-06
-1.89655129496553e-05
-3.97842928135812e-06
-2.67277414623775e-05
-2.53592412388908e-05
-2.40833985060105e-05
-1.24673717743156e-05
-2.76187258992658e-05
-2.90403097909354e-05
-2.18876169609649e-05
-5.61943082766133e-06
-2.65239615422691e-05
-1.84218467026135e-05
-2.2348242682388e-05
-3.56843220166812e-05
-2.03055870458398e-05
-1.27961864791328e-05
-9.46740532649932e-06
-4.00334207730069e-05
-3.66910102903516e-05
-1.61217944531423e-05
-2.44802720089156e-05
-1.59102476224417e-05
-8.88158834603061e-06
-1.50853281045461e-05
-2.34018331835025e-05
-1.30225325502687e-05
-3.08427237712552e-06
-2.77077035974556e-05
-7.13015194509926e-06
-2.09901445768175e-05
-2.04213691926868e-05
-4.49814181428655e-06
-3.1561338782309e-05
-1.41522580576097e-05
-8.39642882059468e-06
-5.22022657226242e-06
-3.18082894337548e-05
-1.65244757363232e-05
-3.09794104994551e-05
-3.7192603434188e-05
-3.73804156060483e-06
-2.18832931373374e-05
-4.2471846362983e-05
-1.60379144738162e-06
-1.5441592844141e-06
4.53950789761114e-06
-2.77417171045515e-05
-6.37605249906614e-06
-1.84874669179586e-05
-1.23250043844036e-05
7.5500071457093e-06
-1.39133791864533e-06
-2.30451959061008e-05
-2.98416664118845e-05
-5.27258639982023e-05
-3.52755275531948e-05
-3.74413051941266e-05
-1.66014139322766e-05
-2.19172471287145e-05
-2.25203350394205e-05
3.19448394727287e-06
-1.32006817012517e-05
-3.46730222995578e-05
-1.25379803955013e-05
-2.20027777341644e-05
-1.73716449868204e-05
-2.81224389575476e-05
-4.02921652337704e-05
-5.06296709664285e-05
-2.87262354715037e-05
-3.8729497958748e-05
-1.58350746535204e-05
-3.21490971467796e-06
-1.90466736217854e-05
-1.50008280203833e-05
-1.26774854511219e-05
1.91188260197466e-06
-1.43977046859945e-05
-3.146456958196e-05
-2.88483382227568e-05
-2.61999957010427e-05
-1.18607967443696e-05
-1.58204884352315e-05
-5.00417089307107e-06
-3.23722884750442e-05
-2.77458319125942e-05
-2.39978208510541e-06
-2.16097532085515e-05
-3.51235173311681e-05
-2.31677227151635e-05
-2.71410224780052e-05
-5.84788763479339e-06
-1.10150150031396e-07
-1.58070277854532e-05
-3.62854568046822e-05
-2.69744793822564e-05
-4.73167140867902e-05
-2.18236954800042e-05
-2.51396568752559e-05
-1.2060587236903e-05
-1.00937024859632e-05
-2.60829506800084e-05
-1.68427331297108e-05
-1.93222054988145e-05
-3.13184619493798e-05
-1.02775275382905e-05
-1.37342705705768e-05
-2.94185666638481e-05
-2.53021148039875e-05
-1.72588873615605e-05
-3.28409655303239e-05
-1.22798280547534e-05
-4.72471382086854e-05
-3.28715086395615e-05
-5.02097885159066e-06
-2.11264311644189e-05
-3.08614990391981e-05
-3.80580054740164e-05
-1.89827642994509e-05
-1.63530903952996e-05
-2.07816998534799e-05
-1.63536089245132e-06
-2.43897276846404e-05
-2.04377218603047e-05
-2.36521667547878e-05
-1.8501643076916e-05
-7.05351420275891e-06
-1.47549682226716e-05
-1.52430517761799e-05
-1.51971719576792e-05
-2.26436840176379e-05
-2.15334536389735e-05
-4.87248529676147e-05
-4.9847478317731e-06
-8.14228527454158e-06
3.62483792179475e-06
-1.56627837007868e-05
-5.60813623543688e-05
-3.01961073820383e-05
-3.39001717169134e-05
-3.2721384808297e-06
-1.51108192693346e-05
-3.37078076041496e-05
-2.13509159959252e-05
-4.91467258347794e-05
-4.21727440374496e-05
-2.74632877776389e-05
-4.53823562665714e-05
-1.12236529920128e-05
-5.22084757125774e-05
2.44096779598013e-06
-1.42071357129466e-05
-1.26621033590578e-05
-2.36334033978701e-05
-4.64565964399013e-05
-2.71452474592386e-05
-3.30976949833286e-05
-1.81125665933233e-05
-2.19880099432858e-05
-4.41480182657947e-05
-1.91861463246219e-05
-1.21425563424525e-05
-6.25790656299206e-06
-1.15883566644973e-05
-3.42284302015838e-05
7.76127515599304e-07
-1.74282300618506e-05
-3.67556722296506e-05
-5.642944890789e-06
-4.05871248732583e-06
-1.23372174016241e-05
-1.35963546749817e-06
-6.33275295775743e-06
-8.71027822842204e-06
-4.06924283259502e-05
-8.63056348080276e-06
-2.27546888009108e-05
-2.62315061006594e-05
-1.01268731101019e-05
1.58939181202943e-05
-3.18463824445858e-05
-2.58984571102012e-05
-3.62474684842015e-05
5.44591198492798e-06
-3.02951437841966e-05
-3.92965807080727e-05
-3.51549656388885e-05
-8.89109897379823e-06
-5.79189089455297e-06
-3.14150913273558e-05
-4.97529701914532e-05
-2.16668940037582e-05
-1.93264305714724e-05
-1.45714070072142e-05
-1.03834339664546e-05
-3.87001633792101e-05
-2.57126651981924e-05
-2.93669120632972e-05
-3.31246283454936e-06
-6.35100915535798e-08
-3.29701708614502e-05
-1.14266035237218e-05
-2.80376235551955e-05
-3.19194768973893e-05
-5.56445002932062e-06
-1.33183184595955e-05
-1.0207962839958e-05
-1.3043283795485e-05
-1.67752599214514e-05
-4.86587968497852e-06
-2.00569712393955e-05
-5.38441922296729e-06
-2.58997953604744e-05
-3.07973668596936e-05
-3.67217580897439e-05
-3.18331367697503e-05
-3.02811071530629e-05
-1.92810495469679e-05
-1.84585533380412e-05
-8.55537759932565e-06
-1.95970955288916e-05
-3.36013483831983e-05
-8.94171140292384e-06
-3.2688988008456e-05
-2.58911219208111e-05
-3.73260969497561e-05
-1.03433757316174e-05
-7.43549485865872e-06
-1.58009358557637e-05
-1.53179502153537e-05
-3.22799309910582e-05
-1.08853201995499e-05
-3.14636728269204e-05
-1.21395655288652e-05
-1.53383271786278e-05
-3.74103340184901e-05
-1.89086374618603e-05
-2.07828434323931e-05
-4.06308265456399e-05
-1.79539015731142e-05
-1.23031886908781e-06
-2.79074134491476e-05
-3.66579298685118e-05
-1.57644969157681e-05
-1.62408075899675e-05
-1.4168159139616e-05
-7.09508782697458e-06
-4.00484793547194e-05
-1.0019738993997e-05
-2.55937673979182e-05
-2.95143702416422e-05
-2.15455870025828e-05
-4.01654805765764e-06
-2.27762458484609e-05
-2.87766166004536e-05
-2.02834596679492e-05
-2.55837281170486e-05
-1.81881514486596e-05
-2.93158052648865e-07
-2.29934381905678e-05
-4.09986030116728e-05
-2.37896005482979e-05
-2.5119730935555e-05
1.05713397208129e-06
-1.19250050992306e-05
-2.70920593869914e-05
-3.22321915751424e-05
-1.95761522481963e-05
-2.4148621897767e-05
-1.30042420767158e-05
-5.72772684331896e-05
-7.63653112143101e-06
-3.23958104643935e-05
-3.74801777636427e-05
-2.2880673105544e-05
-2.60434812529203e-05
-3.66106115059523e-05
-1.81034274776825e-05
-3.17166470878807e-05
-2.24641693874433e-05
-2.53242659494597e-05
-1.68801944012836e-05
-8.71743579270619e-06
-9.82811621630855e-06
-3.07064516884191e-05
-2.07227147105109e-05
-4.61052302706685e-05
-3.34671617018827e-05
-4.17624524680725e-05
-3.45437755464605e-05
-2.27079537097322e-05
-2.92654893019559e-05
-2.00938123403501e-05
-2.07535401706618e-05
-2.46599211766627e-05
-3.0049668889289e-05
-3.14298074991954e-05
-1.39387479176132e-06
-2.43607267470895e-05
-1.93909503290622e-05
-1.18862704754647e-05
-2.33011017731314e-05
-4.30968849284708e-05
-1.97887825023404e-05
-3.36535398826739e-05
-2.31476487307192e-05
-2.55581321647421e-05
-2.2113977074314e-05
-1.64053855370525e-05
-2.49589231847524e-05
-1.67622708659217e-05
-1.10916992782293e-05
-2.3990821603894e-05
-6.27871630357849e-07
-2.06829494215234e-05
-2.60930481714726e-05
-7.819944566923e-06
-3.03210754144489e-05
-3.11466673152965e-05
-4.49194663342309e-05
-1.46031153317701e-05
-6.97209155465109e-06
-1.60239164073275e-05
-2.4009907403316e-05
-3.39848062273249e-05
-2.110915909862e-05
-1.32446947837612e-05
-9.33023694772116e-06
-1.4942547452894e-05
-3.61117800956227e-05
-2.98390984260087e-05
-1.02326173336056e-05
-1.61175668789452e-05
-3.44589087812795e-06
1.05965503171343e-05
-1.2616849313323e-05
-1.11869224178443e-05
-2.33978626294616e-05
-1.43687685738925e-05
-4.47613593817764e-05
-2.46794463388173e-05
-1.79708802656552e-05
-1.36213494210131e-05
-1.82570016303397e-05
-2.27304523936399e-05
-1.75964378330531e-05
-1.52954500412688e-05
-3.77738658507678e-05
-2.16591836694072e-05
-1.34336004425165e-05
-2.42140629344107e-05
2.02465841997218e-06
-3.38687325357796e-05
-2.04698051165545e-05
-2.78664148842786e-05
-3.38918282373501e-05
-2.60226595775219e-05
-2.43051666503601e-05
3.14537683988949e-06
-2.20620822312665e-05
-3.26290972315195e-05
-1.69155822425895e-05
-4.0789582517988e-05
-1.21995852340056e-05
-9.87670301609907e-06
-2.13707832241275e-05
-1.34007289936626e-05
-2.00971482331407e-05
-2.65570767496427e-05
-3.05269155012221e-05
-4.73596968759016e-06
-1.21699564512336e-05
-1.58363987846518e-05
-4.46233792466271e-05
-4.63697641751222e-05
-4.33669346676814e-05
-2.24246293557918e-05
-2.44209363126328e-05
-3.46911326597889e-05
-2.50320738395361e-05
-1.60618995288512e-05
-2.30064282909729e-05
-2.54025973947524e-06
-3.38938004597822e-05
-5.49209543852099e-07
-2.75414951840939e-05
-4.85780120439535e-05
-2.01920587086452e-05
1.02788213068596e-05
-1.46749186570671e-05
-2.59542682416154e-05
-2.08990332265777e-05
-1.75894506378457e-05
-1.9795121160247e-05
-2.20667638208485e-05
-1.8214588205651e-05
-2.95374531699883e-05
-2.91358097341301e-05
1.61304089901162e-06
-1.48408423363007e-05
-3.69000224348796e-05
-2.05202730039355e-05
-2.4820814647069e-05
-3.43011458096131e-05
-9.09868014819018e-06
-2.22292348172342e-05
-3.29064109413688e-05
-1.91165044716915e-05
-1.19409910414182e-05
-1.31312001984796e-05
-4.1831749806933e-05
-3.86611326997006e-05
-3.14829896696912e-05
-3.56429476763752e-05
-2.551336021124e-05
-2.65316910404991e-05
-2.92248823222075e-05
-4.04580975916088e-06
-5.04052146020724e-07
5.67045700959257e-06
-1.12994040757327e-05
-2.64868170416138e-05
-2.87775863386352e-05
-2.60033120624073e-05
-2.61106101606683e-05
-2.94668639882815e-05
-2.48725237648246e-05
-3.07547718202603e-05
-4.46597273703935e-05
-1.77142208899258e-05
-1.38602949245207e-05
-2.91899666949656e-05
-2.52741772123513e-05
-2.15074037377666e-05
-3.13127355543938e-05
-2.78003600847312e-05
-1.34842128225865e-05
-2.63683119814464e-05
-2.81898022476412e-05
-9.7638882858986e-06
-2.23508203163778e-05
-1.05648475527711e-05
-3.18198738968715e-05
-1.61896995891062e-05
-1.602846693559e-05
-1.30009172506103e-05
8.16328172613675e-06
-2.49596965164874e-05
-1.60690902047149e-05
-2.00428258722262e-05
-5.41274512316315e-05
-1.70693038974923e-05
-1.70641768145437e-05
-2.50463796834315e-05
-1.82365105176044e-05
-1.06544159632246e-05
-1.58918622787261e-05
-1.78114984353697e-05
-1.67762934754218e-05
-2.36328658129814e-05
-3.09919036701478e-05
-3.39924814331707e-06
-6.4278294443117e-06
-1.35245127808756e-05
-1.34201390143195e-05
-2.00469340146821e-05
-5.78911233842712e-06
-2.4157166530303e-05
-2.41350864469517e-05
-2.73969469895177e-05
-2.25813639053892e-06
-1.81176325473556e-05
-2.21145874508484e-05
5.22069769780203e-06
-1.04890344017396e-06
-2.27410699332151e-05
-1.92348585680761e-05
-3.02755057576091e-05
-1.29023623418402e-05
-8.28350939813517e-06
-1.72561445724352e-05
-3.25958672411078e-05
-3.91596949226921e-05
-4.22432609352907e-06
9.1997027827469e-07
-2.32976672720626e-05
-3.50918517030762e-05
-3.08396930791986e-05
-3.62007489284682e-05
-4.09539993589492e-05
-1.34764098560519e-05
-1.44612935812462e-05
-2.34710310935154e-05
-3.93401114916347e-05
-4.18553282971589e-05
-9.73122077149636e-06
-2.70032477790234e-05
-1.82066401515365e-05
-3.53853293449441e-06
-2.37167892326097e-05
-4.08863095360164e-05
2.12927309696147e-06
-2.67393146532717e-05
-3.65382926696628e-05
-2.18383559535976e-05
3.47699351715681e-06
-2.08204627789322e-05
-3.49729362070982e-05
-1.84166472250347e-05
-2.92089604503844e-05
-2.93377314552038e-05
-3.72496036478933e-05
-1.48023871440139e-05
-3.90420203180945e-05
-2.42825367904311e-05
-2.85748044116127e-05
-1.71483388953473e-05
-2.36785060010139e-05
-3.60652340442389e-05
-2.5123083479198e-05
-3.37679123445226e-05
-4.38275422453135e-05
-7.88761432069053e-06
-2.83478220089142e-05
-2.48839311744604e-05
-2.27027712894399e-05
-1.86292376273033e-05
-2.1804881426214e-05
-3.11283514296135e-06
-2.89959675392833e-05
-2.31353707717541e-05
-5.64884335411763e-06
-1.67184596408681e-05
-1.46927703883416e-05
-2.92167074510599e-05
-3.55739907720896e-05
-3.32742543848779e-05
-2.61650850741887e-05
-3.60377427138118e-05
-9.9489358942229e-06
-2.34368554386269e-05
-2.55608224066802e-05
-2.16406489122424e-05
-3.55478626435354e-05
-2.54971855372388e-05
-1.26388364071369e-05
-1.54174572623767e-05
-4.22976469828327e-05
-2.27173255191304e-05
-7.9887802452426e-06
-2.65020869692947e-05
-4.22394874873625e-05
-1.90023733085139e-05
-2.14683308353744e-05
-1.70253006390827e-05
-2.58659881939585e-05
-1.17817155712195e-05
-1.59509399297068e-05
-4.0916761142785e-05
-3.04522207061311e-05
-2.02417721098592e-05
-5.27445463451742e-05
-3.75746415299489e-05
-2.67812214502958e-05
-1.15632556892901e-05
-3.90370529166445e-05
-1.77237940187323e-05
-4.72280491828175e-05
-2.90203034241695e-05
-9.72337819252317e-06
-6.19297407629916e-06
-1.33575670368e-05
-1.33791790691485e-05
-4.45794516721127e-05
-2.8234689558452e-05
-3.58322314399261e-05
-1.71912884276162e-05
-4.34826757950622e-05
-2.2277047568092e-05
-2.00036997075822e-05
-3.83804947982914e-05
-2.29383146100685e-05
-1.64253207722835e-05
-8.26157761352422e-07
-4.1561938870858e-05
-5.76536991511514e-06
-1.72162621940071e-05
-3.23458465997323e-05
-3.61057968202318e-05
-3.28280139131363e-05
-3.7899061845387e-05
-3.44719012183036e-05
-3.25443457285563e-06
-2.69050690637471e-05
8.16942405716342e-06
-4.46126139124025e-06
-1.46546505300138e-06
-2.00326951512678e-05
-3.71856280488714e-05
-1.81202127258924e-05
-1.21970505374271e-05
-2.59397073272909e-05
-1.03055328379928e-05
-3.54213273568746e-05
-3.66391931723672e-05
-1.93138763871053e-05
-1.77984275302133e-05
-1.90760180624938e-05
-3.00552272883708e-05
-2.81890660626393e-06
-2.22115609660298e-05
-3.70124766671799e-05
-3.37773071925914e-05
-1.71759943854439e-05
-2.36344867003279e-05
-3.30310424726113e-05
-8.22036557064698e-06
2.33027305205473e-05
-3.16808687332772e-05
-2.58894451046329e-05
-4.62169287043484e-05
-4.23076433156522e-06
-3.88045155167695e-05
-3.3171630560571e-05
-8.10302272506756e-06
-3.30610132863292e-05
-3.77611186946071e-05
-2.26709906166048e-05
-1.14777410864765e-05
-2.67334426770066e-05
-8.00855983533338e-06
-9.62227843261246e-06
-2.88021335931914e-05
-8.50905492570909e-06
-8.79572783653842e-06
-1.32145454625659e-05
-1.62220510490619e-05
-1.2689851423769e-05
-3.31246218640076e-05
-1.96356273314287e-05
-2.50377900424627e-05
-2.92302910801058e-05
-3.15565515093798e-05
-2.46603652127519e-06
-3.40620542605094e-05
-2.34772457305764e-05
-1.68214635678266e-05
-3.15538795117395e-05
-3.01191792745877e-05
-2.57129218711111e-05
-3.29808325689872e-05
-3.74251114136621e-05
-2.66212772948336e-05
-2.51166338457511e-05
-5.53096341391607e-05
-6.30054845700966e-06
-2.560219904676e-05
-2.1297827861374e-05
-5.1026173354102e-05
-3.05318615220385e-05
-5.15013003803946e-06
-2.87221464680909e-05
-3.48443504397213e-05
-4.95688674464371e-06
-3.22748905836544e-05
-2.49540089734211e-05
-1.13576763633224e-05
-1.24585288222168e-05
-2.26175649179865e-05
-3.16527936167259e-05
-8.91997084760049e-07
8.37415083628203e-06
-1.36266073726801e-05
-1.26487187825946e-05
-3.42127476059358e-05
-1.39939473537237e-05
-4.48688429709135e-05
-3.12098818235035e-05
-1.07865784996788e-05
-3.89762629949723e-05
-2.39613426219792e-05
-3.0204007288617e-05
-2.78979450545483e-05
-1.15921507777043e-05
-4.31102062728727e-05
-2.25971969696289e-05
-4.07525626885522e-05
-1.78745167432275e-05
-1.65887733348391e-05
-3.05767867248365e-05
-3.51007737640962e-05
-1.620666840309e-05
-1.42512588103341e-05
-4.87894571474173e-06
-3.09053040971071e-06
-4.68287624106648e-06
-2.3014570235879e-05
-2.23983265101371e-05
-1.85759732677508e-05
-3.94555477821249e-05
5.35529742174864e-06
-2.75836103913302e-06
-2.15946333136192e-05
6.26642710880546e-07
-4.46883990328729e-05
-2.99584517075679e-05
-1.70537922040426e-05
-1.8945394163623e-05
-2.44528776935251e-06
-2.09703483372928e-05
-3.58526995695322e-05
-3.54347804819618e-06
-5.23222033033953e-06
-9.11814005532567e-07
-2.26637547119179e-05
-9.40062063661441e-06
-2.55623221568329e-05
-2.61112020345841e-05
-5.42272977412751e-06
-2.83350865440673e-05
-1.51507162869065e-05
-3.88045384964476e-05
-2.53345708785536e-05
-1.59346734544434e-05
-1.59460426166332e-05
-2.35045633234153e-05
-3.33032522563317e-06
-1.98523717744705e-05
-2.89829292919664e-05
-3.83863080619637e-05
-1.48807719350569e-05
-1.77418766754886e-05
-1.79262059197911e-05
-3.25173501425723e-05
-2.19305393131491e-05
-7.76681785062891e-06
-3.5047807675504e-05
-1.35441892671833e-05
-3.87659070907461e-05
8.45159796779468e-06
-1.99675695648e-05
-2.23673392987828e-05
-3.23754757333084e-05
-2.23165451562583e-05
-2.79211342716604e-05
-2.29875713340995e-05
-1.45365074686229e-05
-5.77271869018247e-06
-3.72899160634801e-05
-1.91949026112103e-05
-1.30660124266389e-05
-2.55180890577802e-05
-4.49217714471174e-05
-1.25399384416442e-05
-2.59674759852441e-06
-1.08212510413125e-05
-9.3907222424377e-06
-7.2215898229726e-06
-1.91838083950548e-05
-3.6857011883507e-05
-2.42910971624975e-05
6.23625348220069e-06
-4.33800299553248e-06
-7.2841134091721e-06
-7.49467657281479e-06
-2.99416315473849e-05
-2.74410374203787e-05
-2.12862695479622e-05
-5.63467019176896e-06
-1.85246427202087e-05
-2.53382518659387e-05
-3.23456240059717e-05
-1.54658499743591e-05
-2.01139674514989e-05
-3.12111939293399e-05
-2.66531265389855e-05
-1.92363837720629e-05
-2.19331507243506e-05
-2.89310831225181e-05
-1.32916125167486e-05
-6.1111817336814e-06
-2.41992538118693e-05
-1.03546213224985e-05
-1.36349168557123e-05
2.40000442316105e-06
-4.80244077473786e-05
-2.45498563246734e-05
8.70126594870268e-06
-2.3183141988396e-05
-2.75435240513796e-05
-2.75575677461796e-05
-2.85603620225101e-05
-1.72059624664102e-05
-4.10827559212976e-05
-3.11075196648362e-05
-2.46335926519475e-05
-1.32989285069958e-05
-3.30016187068366e-05
-7.76419113437329e-06
-2.93439820196425e-05
-3.12324205625364e-05
-3.32880034628645e-05
-1.10842678018207e-05
-3.38329909697028e-06
-2.95443722972343e-05
8.40709830331597e-08
-1.06202120664063e-05
-2.90264815177835e-05
-8.69599254889288e-06
-2.00442386044362e-05
-3.72860006445963e-05
-1.3231506623561e-05
-1.81336371534712e-05
-2.61584921532745e-05
-1.83376610673104e-05
-2.71956556368185e-05
-2.88385149104885e-05
-2.85308213732564e-05
-4.05066648559132e-05
-1.51850470015959e-05
-1.34537415800217e-05
-3.66054648465262e-05
-2.00169066726397e-05
-3.37007382492361e-05
-4.25494451589928e-05
-1.80907549605349e-05
-6.34039959801997e-06
-8.70158664724946e-06
-2.37979621558706e-05
-4.70070074613858e-05
-1.77477165259171e-05
-1.77080365527248e-05
-2.08021913521216e-05
-1.1638975163239e-05
-3.95537703537458e-05
-1.79605998903354e-05
-3.83245030421664e-05
-1.02928289313756e-05
-2.34685225412456e-05
-3.48961195383089e-05
-1.55141353576807e-05
-7.3057078821474e-06
-1.85118885578922e-05
-2.39776353005602e-05
-2.10742197678776e-06
-2.70355522559224e-05
-5.82746420891592e-06
-6.79343999171533e-06
-2.47429249702992e-05
-2.75647265263777e-05
-1.31863917540038e-05
-2.62520081785002e-05
-1.42759445518643e-05
-1.57573893045683e-05
-2.46594342257235e-05
-8.85540008919883e-07
-2.25501708801346e-05
1.64487088868097e-05
-1.66772191770227e-05
-1.46272183159527e-05
-1.7876202391516e-05
-2.62342835377334e-05
-3.18225528214532e-05
-2.21827278996165e-05
-2.12407172116873e-05
-1.10023088716618e-05
-1.34889215385461e-05
1.87232776784941e-06
-4.96803095890711e-06
-3.81583198067667e-07
-1.04020886398737e-05
-3.77784625006234e-05
-3.90684169361698e-06
-1.97944760549229e-05
-1.93846161111878e-05
-5.26755671715649e-06
-3.00280387636457e-05
-3.71922785319928e-05
-2.23232113619101e-05
-2.73172790725518e-05
-2.27390843315721e-05
-2.29547591759978e-05
-3.73589762516283e-05
-2.17240409261615e-05
-1.77852176128864e-06
-2.25254864794985e-05
-3.1969075479378e-05
-5.2685523656891e-06
-1.29976510704716e-05
-1.37318564149843e-05
-2.23180099693275e-05
-2.75426075987296e-05
-2.49975358326243e-05
-2.06943338328002e-05
-1.08966643050794e-05
-2.13905849143945e-05
-2.94769468533e-05
-5.65921179702581e-05
-8.16920486764456e-06
-4.07314209835802e-05
-3.57078662242664e-05
-1.59661030275991e-05
-1.34412550326224e-05
-4.22593826684753e-05
-2.26516274896094e-05
-1.49475467593627e-05
-3.73171722177742e-05
-3.12184918745755e-05
-1.36299903583458e-05
-1.52324234470266e-05
-8.27280010783346e-06
-4.09717495594741e-06
-1.33722371832257e-05
-5.28620643125395e-05
-2.63563754556921e-05
-2.71456995529157e-05
-1.80021479545926e-05
-3.20638746478668e-05
-3.76232910715731e-05
-3.37311129417225e-05
-1.14975345268583e-05
-1.4438081721047e-05
-3.29355865606004e-05
-4.21708578012117e-05
-1.81709710327124e-05
-1.07792617370127e-05
-1.13083235987944e-05
-1.14139532593937e-05
-2.37404097715235e-05
-2.48542494673185e-05
-2.52611126642839e-06
-3.96238268993532e-05
-8.00449364973507e-06
-1.94619990539014e-05
-4.17977845377942e-05
-1.92499691795326e-05
-2.90681420203408e-05
-7.66156512356385e-06
1.53543230333682e-06
-1.22645235222272e-05
-1.48110443137736e-05
-1.40295937934415e-05
-2.73872202744155e-05
-2.24826838402261e-05
-3.613279642026e-05
-3.21255322069602e-05
-1.54557530446198e-05
-2.21744236281051e-05
-2.67961350672122e-05
-2.53753540947396e-05
-2.90850465183928e-05
-1.01000135868407e-05
-1.42627518906879e-05
-3.16424182352807e-05
-7.49260364437069e-06
-5.01058468746489e-05
3.20540391968444e-08
-1.91104398119054e-05
-9.63943497865614e-06
-3.20573172360664e-05
-1.06664887358302e-05
-3.25930633730458e-05
-4.58406463934727e-05
-1.229652249773e-05
-2.21820184238913e-05
-2.33194744367159e-05
-2.84814079630501e-05
-2.87466320145586e-05
-1.50916547522387e-05
-3.05785708491697e-05
-1.9220308025278e-05
-1.53780816587491e-05
-3.61123870143081e-05
-3.07527611343731e-05
-4.36188859487685e-05
-7.76522620473397e-06
-3.61932603859431e-05
-3.2197845139143e-05
-2.50453299150501e-05
-2.7452244838783e-05
-1.7583821656067e-05
-2.48384760238249e-05
-1.51908630916695e-05
-2.73842479087815e-05
-2.95490537422517e-05
-2.09658363574227e-05
-2.65945986312432e-06
-1.21527685194833e-05
-1.14223339269923e-05
-1.75113342105303e-06
-3.99153460557989e-05
-1.86953319077817e-05
-2.49530699585612e-05
-2.9569401634702e-05
-2.06049783474362e-05
-2.00686380387526e-05
-3.84859182486105e-05
-9.57415971645387e-06
6.47886181720684e-06
-2.38746475494148e-05
-1.45372352413074e-05
-1.56748926613052e-05
-3.84381488930014e-05
-1.63821572827159e-05
-3.80107800441315e-05
-2.4413267896952e-05
-3.0223182214295e-05
-1.55744943342614e-05
-1.6621346590765e-05
-1.55112426950234e-05
-2.55095972674209e-05
-3.61729855113366e-05
-3.59020834185109e-05
-7.13529437598989e-06
-1.63962684432025e-05
-1.60125264352327e-05
-4.64960858488737e-05
-1.58504772119761e-05
-2.85662841384066e-05
-1.34774477757653e-05
-8.80304875197543e-06
-2.88619205612051e-05
-2.67317849015555e-05
-2.36471372753369e-05
-2.11618680549721e-06
-1.12764934666412e-05
-3.44062463412391e-05
-1.89016924171289e-05
1.00242436255243e-05
-2.81375937733291e-05
-5.21426160876661e-06
-2.22510027181829e-05
-3.15289397278657e-05
-3.16255685108898e-05
-2.95688183645575e-05
-8.84713820051176e-06
-1.72326256212745e-05
-2.26167078764582e-05
9.53550407995253e-06
-1.69788530134909e-05
-2.90513436989117e-05
-1.59020724372348e-05
-2.60726780463709e-05
-2.38770332544948e-05
-2.81755213704058e-05
-2.57708539140424e-05
-2.53078291312449e-05
-1.40386867358214e-05
-2.78864656487085e-05
-2.60223793825487e-05
-2.33068823863569e-05
-2.92882111104319e-05
-3.82894125990013e-05
-2.48991964068466e-05
-3.55551156950351e-05
-4.11807192686081e-05
-2.12833638717877e-05
-3.33572756963328e-05
-2.17135335572255e-05
-4.57546193867384e-05
-1.76955323217459e-05
-2.32861395043124e-05
-3.00731657601199e-05
-4.24142961560085e-05
-1.7386734687378e-05
-1.75581762683013e-05
-1.35726784586539e-05
-2.64995858855188e-06
-4.04525743575318e-05
-1.42364214108988e-05
-4.73083510931499e-05
-3.51660346697911e-05
-2.81098865340469e-05
-4.59113258196764e-05
-2.7735524932822e-05
-1.20902908956063e-05
-1.9714838519408e-05
-2.54345191727272e-05
-4.16798655935857e-06
-2.69684067924914e-05
-2.92076119018487e-05
-2.08144940697917e-05
-3.84632696271262e-05
-2.16979939455779e-05
-1.40453877327033e-05
-5.71096819455767e-05
-3.0677538461997e-05
1.2214946882657e-05
-1.8004111027526e-05
-3.22663446431122e-05
-1.18427240697133e-05
-6.96849000309434e-06
-6.32750482397973e-06
-1.09393802227462e-05
-1.51015688146676e-05
-3.48028332479619e-05
-1.08034276244913e-05
-8.93762632228324e-06
-3.57375036008315e-05
-4.46525679698544e-06
-3.00044650987586e-05
-2.72997988270352e-05
-3.65979946647388e-05
-4.61109545319049e-05
-1.70893227069121e-05
-2.41386148582019e-05
-2.10445506448695e-05
-3.05796517102309e-05
-2.51336513254951e-05
-1.36753400565672e-05
-9.61736008826369e-06
-1.75202289634822e-05
-1.8510021591869e-05
-2.65116804793217e-05
-1.36397934556647e-05
-4.97868306480715e-06
-1.65007194928841e-05
-5.07900306055793e-05
-2.61820655724346e-05
-3.00853444361377e-05
-2.11966671172721e-05
-1.83220440993967e-05
-2.84162350836655e-05
-2.28035200953726e-05
-1.13161348498253e-05
-2.61981179543347e-06
-3.43290073024153e-05
-3.63500502589594e-05
-2.39347986063663e-05
-2.81196148562483e-05
1.11336981662699e-05
-2.83043824119621e-06
-9.21707244941872e-06
-2.15736091474313e-05
-8.718722476308e-06
-2.3198911655842e-05
-2.08211976511979e-05
-2.0363041903575e-05
-2.32202592651618e-05
-2.00882369200864e-05
-1.22496144664651e-05
2.28567342895158e-06
-1.22269037418265e-05
-8.68873476752128e-06
-2.84356068491774e-05
-1.40840973686467e-05
-3.02533676942609e-05
-7.70931839054009e-06
-2.56321676577389e-05
-4.09402420215274e-05
-3.08663224274654e-07
-3.28252614029101e-05
-3.0101993435916e-05
-1.57535301104941e-05
-1.07857353863721e-05
8.2600676317082e-06
-3.37511394358818e-05
-8.09966179982973e-06
-2.3584464790152e-05
-2.8203278476808e-05
-2.80922102340761e-05
-1.81628775389634e-05
-2.65790835693288e-05
-3.45280841509427e-05
-2.73057929196253e-05
-2.20067638708739e-05
-1.10080398583716e-05
-3.14689501100183e-05
-4.00003138022971e-05
-1.62058524962406e-05
-1.17104989794085e-05
-2.28326887125651e-05
-1.54638911421299e-05
-2.4799376596818e-05
-3.32801001540709e-05
-2.36351213859106e-05
-1.75389985948806e-05
-3.40157370687214e-05
-1.33209958927469e-05
-1.01060853988458e-05
-2.74992056615438e-05
-1.0799297675586e-05
-2.58245966248734e-05
-1.30555241766618e-05
-3.07957490128875e-05
-2.5079258191143e-05
-1.56359396701286e-05
-8.22453346440111e-06
-2.1994402360483e-05
-1.82368193003e-05
-3.8454172942311e-05
-3.58741429808562e-05
-1.01317540801868e-05
-4.38154887438448e-06
-6.16190559388522e-06
-1.58750113766293e-05
-4.09138564625523e-06
3.82027296406859e-06
-2.11411713208785e-05
-3.76186699716145e-05
-1.43108958626684e-05
-2.39943326883506e-05
-8.99284557845284e-06
-3.50061929846984e-05
-2.2350233448345e-05
-2.70448085395734e-05
-2.62408118438498e-05
-2.5794272023121e-05
-2.98152347867138e-05
-4.27281079036167e-05
-2.75927675644023e-05
-2.60997644194039e-05
-1.51731050721776e-05
-1.37003935614865e-05
-1.23802218436799e-05
-2.04383641376994e-05
-2.424039378254e-05
-2.39336800955898e-05
-2.71723308312214e-05
-3.84099203066444e-05
-2.76004305391347e-05
-4.42312640404129e-05
-1.86428080832657e-05
-3.11542057480932e-05
-5.92605562056176e-06
-3.47989369877846e-05
-2.34907206142571e-05
-1.981406274187e-05
-2.36957405203086e-05
-2.3836182433195e-05
-1.12296154045093e-05
6.94724442511588e-06
-1.68468343875185e-06
-7.36175488220573e-06
-1.90556798542318e-05
-1.93938103136329e-05
-3.15463162505041e-05
-7.32436197946828e-06
-1.55863320901702e-05
-2.79904519384508e-05
-2.10434353524291e-05
-8.83325177761301e-06
-2.41950617922045e-05
-1.39497391632085e-05
-2.47303703453958e-05
-1.66453501483108e-05
-3.1662047236531e-05
-4.07457405935571e-05
-1.03947625391479e-05
-7.412390149971e-06
-2.64229620520297e-05
-2.54738291259038e-05
-5.47853653528257e-05
-1.83957757693255e-05
-2.27733278605391e-07
-1.01583563427047e-05
-1.31363944780954e-05
-2.11111557695026e-05
-1.99761803995292e-05
-3.25725045449036e-05
-1.36732810963429e-05
-1.41707069876394e-05
-1.93072962915615e-05
-8.66363710332788e-06
-1.97196996051727e-05
1.5659624646327e-05
-1.48921181615757e-05
-3.52355685098096e-05
-3.54278076109411e-05
-1.87191842291058e-05
-3.32716987230657e-05
-2.24972080198255e-05
-8.34783898930829e-06
-2.4053491145298e-05
-3.07196835880006e-05
-1.70470506821948e-06
-1.29378421633582e-05
-2.0841524159639e-05
-3.28283566247556e-05
-2.85880660937607e-05
-1.72821006417288e-05
-2.07746622311176e-05
-2.06759882542811e-05
-3.96473832604266e-05
-1.06827744384132e-06
-2.27688351633203e-05
-2.51781613725767e-05
-1.90706598104734e-05
-1.33396989412431e-05
-9.28648164182122e-06
-1.44433823229449e-05
-4.32275960689976e-05
-2.99034156646579e-05
-4.26123916826142e-06
-1.19535545608337e-05
-3.22854521561282e-05
-4.16554106792669e-05
-3.5559549710405e-05
-2.62458968567592e-05
-2.61964416561313e-05
-2.96160371295331e-05
-2.56581695918296e-05
-1.97162001716793e-05
9.36334792520901e-07
-2.61926937354509e-05
-4.27263569812047e-05
-4.47138204770147e-05
2.91339371940964e-06
-3.72459216888985e-05
-2.47091513869323e-05
-5.48736701375553e-05
-3.93969110865982e-05
-2.61943244883981e-05
-2.12982187586668e-05
-7.91071161878718e-06
-1.60028045789686e-05
-2.73883838795931e-05
-2.02647874816556e-05
-3.09902968884635e-05
-3.58717786150137e-05
-3.01198879987688e-05
-2.90494940705744e-05
-2.50358601785539e-05
-3.086194607623e-05
-1.67775077642458e-05
-2.96185928363625e-05
-5.15986351165392e-06
-2.11911178688544e-05
-2.80802659437064e-05
-1.61833864447557e-06
-3.45337054205387e-05
-2.38136054513443e-05
-2.19619013664228e-05
-2.44283465899941e-05
-3.86625794330897e-05
-4.72625975894088e-05
-2.70186579193422e-05
-7.2530344981136e-06
-1.80944718487979e-05
-3.74791428228737e-05
-2.07756060962934e-05
-7.30584443728592e-06
-2.44317171365266e-05
-1.36950161377307e-05
-2.75764690609296e-05
-1.4099586897606e-05
-2.0887713081153e-05
-3.76189838844953e-05
-2.57932174106472e-05
-1.58131752889962e-05
-3.49149389338796e-05
-1.18541204353302e-05
-2.20008559492721e-05
-4.84592181187877e-05
-2.61072703167526e-05
-1.53328755723802e-05
-1.66251781187924e-05
-2.09363656584309e-05
-2.31753999514289e-05
-2.11136952547834e-05
-3.79251896416068e-05
-1.68267817770672e-05
-3.27635487214139e-05
-1.1231856474599e-05
-3.9357581879161e-06
-1.44255265561688e-06
-3.2031732302405e-05
-1.95454912304903e-05
-3.33839722803358e-05
-3.70359975234283e-05
-2.82668236398356e-05
-2.95928709987311e-05
-5.10030402482067e-05
-2.31768882629515e-05
-2.07044632203014e-05
-1.19082969014353e-05
-3.13786077487037e-05
-4.4436039460649e-05
-3.09558186111614e-05
-1.99651821991435e-05
-5.2342943969137e-06
-1.11046454421108e-05
-1.46990005782963e-05
-3.76340815957006e-05
-3.76075316270986e-05
-1.13608184253517e-05
-2.49028980513836e-05
-1.49381017894684e-05
-3.30965976208097e-05
-2.59928723754328e-05
-3.27520919463162e-05
-3.35325517778212e-05
-9.38140670661207e-06
-7.35421520323039e-06
-1.84994485257198e-05
-2.18354188145922e-05
-1.11426752770554e-05
-2.16541665600898e-05
-3.20818251988586e-06
-2.85314261429644e-05
-4.10826623141733e-05
-3.44042639209784e-05
-3.40297942356521e-05
-3.87887476335997e-05
-2.85353654061687e-05
-2.80416786571717e-05
-2.97651028296797e-05
-2.03346206547044e-05
-2.71096256672448e-05
-3.67688601319695e-05
-3.3984165863359e-05
-3.73902740228662e-05
-8.87175173540061e-06
-2.0045566485455e-05
-1.88461028705042e-05
-4.04706114928451e-05
-2.12885522712495e-05
-3.31770916222958e-05
-2.77906999043809e-05
-3.00113441684701e-05
-2.44921518582652e-05
-1.94009296472669e-05
-2.68635107077659e-05
1.13325756907331e-05
-1.57304978211947e-05
-2.15123902755472e-05
-3.3262246373645e-05
-1.74148360298763e-05
-1.2949020454856e-05
-3.50162420478358e-05
-4.09967552848782e-06
-2.64792762184341e-05
-4.01550300482897e-05
-2.73817621024634e-05
-2.52444402978607e-05
-1.30999591413375e-06
-1.58516988803235e-05
2.46974156962306e-06
-2.44249112662046e-05
-1.5239141307477e-05
-3.21652313896398e-05
-3.9892882707449e-05
5.21278409590483e-06
-1.95876201899919e-05
-3.84562515559802e-05
-2.59311538231428e-05
-7.17220138299715e-06
-2.54315311907991e-05
-3.53419015755211e-05
-8.57568401286666e-06
-3.93837456100603e-05
-4.98046975975918e-06
-3.31521422195558e-05
-2.12937252639962e-05
-1.78805283145634e-05
-1.84105200905697e-05
-8.19003190658848e-06
-3.03866408851031e-05
-5.90284782847446e-06
-7.41488024302886e-06
-2.83607649716772e-05
-3.43840503725236e-05
-1.15468531718763e-05
-1.52311207157388e-05
-3.81057237559815e-05
-3.0852703430397e-05
-4.16630758928019e-05
-1.58451437696481e-05
-1.74377181555353e-05
-3.0482050252679e-05
-1.69648049303703e-05
-1.7720123454088e-05
-9.26691233646564e-06
-3.90470921449986e-06
-7.17828472378111e-06
-2.14015129363665e-05
-1.43933238803857e-05
-4.28635810882031e-05
-1.73242021484612e-05
-3.17555869815415e-05
-2.4409436797195e-05
-6.55696583870665e-06
-2.42870967795132e-05
-1.76451770325929e-05
-1.41933784133556e-05
-1.8714961645105e-05
-1.52822719563256e-05
-5.27041522548249e-06
-2.23469622192873e-05
-3.441384426609e-05
-6.07426723963508e-06
1.22392661027809e-05
-3.73176297777936e-05
-1.18298648018576e-05
-9.74417042746326e-06
-2.6362681748566e-05
1.53710671615282e-07
-1.2210728267852e-05
-1.76324384868148e-05
-1.66939870816613e-05
-1.65440443440052e-05
-1.17739977604313e-05
-1.9381649305631e-05
-1.7506763761174e-05
-3.01910066527458e-05
-4.26841956737668e-05
-8.86259205267759e-06
-2.77692459016534e-05
-1.11510930722497e-05
-6.38483335541237e-06
-2.1696702381391e-05
-2.08617164739124e-05
-3.59114116552874e-05
-4.65852840756596e-06
6.04827413186868e-06
-3.50527323141539e-05
-2.90449125348355e-05
-3.89163080733444e-05
-3.45734478855264e-05
-1.85842828042318e-05
2.09478742948407e-05
-2.52005417640366e-05
-3.68677467270226e-05
-2.18122232530004e-05
-5.82643183774201e-06
-3.73723307943572e-05
-2.91981792570601e-05
-3.88563542220446e-05
-3.6650566093332e-06
-1.19291538261049e-05
-5.52121866649385e-06
-5.60734326817276e-05
-3.25569109112544e-05
-4.14374375971399e-05
-2.90649278020322e-05
-2.25465372479859e-05
-2.75912898491462e-05
-1.40205808595792e-05
-2.86536767513513e-05
-3.91345008168047e-05
-2.21378229862824e-05
-2.69554800962594e-05
-2.40423904199551e-05
-3.16878994480959e-05
-3.2601153444841e-05
-3.6087838990209e-05
-1.5083561106767e-05
-2.37932614161531e-05
-2.65602536153124e-05
-1.01882516591547e-05
-1.81582030852963e-05
-8.48039704606678e-06
-9.92576687137896e-06
-2.51823848113403e-05
-1.63713336472606e-05
-2.37863884019569e-05
-1.74573391682238e-05
-3.87172478492963e-05
-3.78311323833168e-05
-3.24545029839128e-05
-9.71018763802706e-06
-2.08570902553411e-05
-3.12290809219581e-05
-7.1664026743815e-06
-2.67723276393093e-05
-2.18570431073861e-05
-4.33480298342857e-05
-2.09826119652241e-05
-1.20418888097369e-05
-3.03793909947581e-05
-5.99530995373132e-06
1.18883710874716e-05
-7.47699024386536e-06
-1.39851260362414e-05
-3.681552838915e-06
-3.01818375012619e-06
-1.36658925134528e-05
-1.73243176055079e-05
-3.12038081051627e-05
-2.53474247713903e-05
-3.46776448705087e-05
-1.24919755580315e-06
-3.95525878402635e-05
-9.07677609749506e-06
-1.99524991475794e-05
-2.43264954655367e-05
-2.010186984118e-05
-2.76189734797215e-05
-2.62552993675154e-05
-2.37359952441297e-05
-1.64010086957704e-05
-7.06086776904105e-06
-1.77204981374791e-05
-4.686953472121e-05
-5.19494228829356e-05
-7.31603470983913e-06
-4.35678545716462e-05
-2.80177587174468e-05
-4.96487427912141e-06
1.4452801772982e-06
-1.47538354513186e-05
-3.55529755261617e-05
-2.70776897572457e-05
-4.63981615111609e-06
-2.69331859535024e-05
-3.44723890496104e-05
-2.50829004387626e-05
-3.27020257877427e-05
-2.21542365688087e-05
-2.73281890685989e-05
-2.66241621151021e-06
-2.42758412798041e-05
-1.86424826164112e-05
-2.04468988079874e-05
8.52867017330256e-07
-1.82030555630367e-05
-2.22589092584214e-05
-1.82879499894203e-05
-2.42564106136506e-05
-2.80906748227987e-05
-5.72797527121169e-06
-7.32566907997144e-06
-2.26731851210454e-05
-3.56455010320369e-05
-2.36451499847483e-05
-1.77826472942466e-05
-2.30834844977077e-05
-1.73788347424014e-05
-2.73351729167155e-05
-4.06540183215664e-05
-2.3765424959505e-05
-1.18670724526449e-05
-9.14173261396847e-06
4.02391004473166e-06
-3.09345769429212e-05
-3.69105180448539e-05
-1.25857585169483e-05
-1.00980498333674e-05
1.59674052722011e-05
-3.62152909155599e-05
-2.24534530259547e-05
-2.67782449388019e-05
-2.78370141705797e-05
-2.81409872423038e-05
-3.19528860939433e-06
-5.23802604702465e-05
-4.48471375067044e-06
-1.35012474848239e-05
-2.97386915380354e-05
-2.85087422820209e-05
-3.556730611728e-05
-4.74022284595083e-06
-3.43012625068803e-05
-2.36526576196748e-05
-5.5929938745991e-05
-4.32619808522541e-05
-2.45843586078683e-05
-3.05727869278003e-05
-1.21042082305825e-05
-2.19993719409147e-05
-8.09783706982415e-06
-3.82741439895567e-05
-2.10173314305847e-05
-3.00985961403717e-05
-2.75443650615878e-05
-1.7787744654368e-05
-2.55094705773301e-05
-2.49402768233387e-05
-5.23840275354236e-06
-3.58357440267068e-05
-1.76030661923133e-05
-1.56915273749152e-05
-3.32801918115359e-05
-1.79903773604865e-05
-2.35073484260587e-05
-3.11227576306308e-05
-3.02393430124491e-05
-2.90010010199102e-06
-1.35307745651065e-05
-1.19452445621614e-05
-4.62506128921561e-05
-1.20113019429579e-05
-2.34278904635961e-05
3.80520519137237e-06
-3.14950155750596e-05
-1.19247832335192e-05
-3.60108469222198e-05
-3.46381755003864e-05
1.05814096638926e-05
-3.19898725047674e-05
-3.88185382867215e-05
-2.99832943786155e-05
-1.98509861711866e-05
-1.50457441538567e-05
-2.00855225574142e-05
-2.11873562248885e-05
-1.87366191427577e-05
1.03536864321768e-05
-3.05798969944494e-05
-2.83193254458918e-05
-3.37008669562823e-05
-2.29911435554018e-05
-3.26713162258693e-05
-1.19090220442303e-05
-4.70085418543754e-05
-1.45208335897263e-05
-8.23055762047906e-06
2.96189904335156e-06
-1.65840958584798e-05
-1.31337952108416e-05
-1.71184745917359e-05
-2.5319454682214e-05
-2.10830890253115e-05
-1.42361329208069e-05
-1.71109868283375e-05
-1.92318640763145e-05
-3.25862560078244e-05
-2.35810020684154e-05
7.22681473695094e-06
-1.74866031627401e-05
-1.55134278829583e-05
-1.64169068957413e-05
-2.40209764323516e-05
-1.65023319514197e-05
-4.70441412152587e-05
-1.01623928650906e-05
-2.22948002672742e-05
-2.3159196856624e-05
-1.99927293184438e-05
-2.49584503442239e-05
-3.10621577990773e-05
1.44173887944241e-05
-1.24610926514757e-05
-2.94087795768398e-05
-1.61208209577923e-05
-1.97828453157997e-05
-3.04465552536938e-05
-3.89247198527437e-06
-1.76370851369193e-06
-2.66373356506829e-05
-4.07084857491303e-05
-4.73416663951724e-05
-2.88804087999012e-05
-4.48247051279787e-05
-6.34258519520942e-06
-8.3598209713206e-06
-3.50671906035409e-05
-1.61475164300528e-05
-3.48791960039102e-05
-2.33551836004816e-05
-3.60816618818402e-05
-1.64084856238984e-05
-3.04240205349504e-06
-4.17521572500956e-05
-1.49953681047871e-05
-2.00222415707544e-05
-3.3594394967662e-05
-3.06055674640536e-05
-2.16405871537418e-05
-1.3090133880572e-05
-1.37001695090955e-05
-2.14514392400171e-05
-2.14321325240084e-05
-1.68892306110184e-05
-8.32834302044911e-06
-2.0599152209998e-05
-2.93311368348202e-05
-1.47596338783218e-05
-2.84046005231767e-05
-3.50868819306954e-05
-1.14996197958277e-05
-9.29417225742258e-06
-2.65879556572252e-05
-2.01643544088199e-05
-3.10182290151056e-05
-7.96018586998578e-06
-1.05982499559299e-05
-2.06004434936562e-05
-2.46094741250279e-05
-2.66144771144395e-05
-1.80983928511586e-05
-4.47414120984988e-05
-2.56663464357262e-05
-2.59607500404683e-05
-1.55206650030864e-05
-8.78127781558915e-06
1.66903440190128e-06
-4.70622836474598e-05
-3.01787720390674e-05
-1.99881491358863e-05
-3.27872069041615e-05
-2.78708344347455e-05
-3.70009519642152e-05
-2.17545698801917e-05
-1.55742419361412e-05
-2.57992071370559e-05
-4.18078633095787e-05
-3.47053841397077e-05
-2.88929363059572e-05
-1.58012145221612e-05
4.18832358494333e-06
-1.26256731513266e-05
-3.68906276271751e-05
-2.44230793444303e-05
-2.64313337793242e-05
-2.36973811082863e-05
-2.95895963252891e-05
-1.54960198985781e-05
-1.90366951143813e-05
-2.06021668569017e-05
-1.67634548688283e-05
-1.71471737107671e-05
-8.20735121617075e-06
-1.84303340432595e-05
-4.49839959355056e-05
-1.45800801656482e-05
-3.43052970409828e-05
-1.30819927885058e-05
-1.56467177391382e-05
-1.8242634614733e-05
-2.92687972341673e-05
-2.59975267531168e-05
-3.33045242197665e-05
-4.94331540562437e-05
-4.04369566621493e-05
-2.62460446139436e-05
-1.69395489601587e-05
-3.28609158270033e-05
-2.119415422623e-05
-2.59425029904863e-05
-7.10244521191848e-06
-5.25238332575802e-05
-5.52489241652996e-05
-2.44230221247904e-05
-4.27784665966229e-05
-5.29076308858972e-08
-2.33663773733867e-05
-3.81528694871262e-05
-2.58817255539878e-05
-7.99988371561364e-06
-7.0107891230122e-06
-7.90621558300219e-06
-2.0556230832374e-05
-2.08799308220231e-05
-4.2905092965315e-05
-1.94955279660467e-05
-1.65340587066041e-05
-1.00928694178718e-05
1.0449274292342e-06
-4.82315340658281e-05
-1.36038725560226e-05
-3.27886771158397e-05
-2.80230759518224e-05
1.24637249393091e-06
-1.88309396591597e-05
-6.32113935942042e-06
-3.28681373722465e-05
-4.52977124930492e-05
-7.63788988976692e-06
-1.62164418772091e-05
-3.10132414701843e-05
-3.33769951009824e-05
-2.29415932317032e-05
-3.48511589018751e-05
-1.74669450556575e-05
-2.57448192644034e-05
-3.0041603291932e-05
-8.70969296404258e-06
-8.40977847581126e-06
-1.95871935877493e-05
-3.41169444931866e-06
-1.16518941302203e-05
-2.94411145474822e-05
-4.5202369015248e-05
-1.69968978945665e-05
-2.39591545649853e-05
-1.68249202740314e-05
-7.92289916237008e-06
-3.4808317748464e-05
-1.66896735078343e-05
-1.34605313955031e-05
-1.56312696943225e-05
-3.47965176992828e-05
-2.73797094401697e-06
-3.09854699157684e-05
-2.05773928076816e-05
-2.0730581205023e-05
-2.12359290091365e-05
-3.48479953930892e-05
-2.31731423471591e-05
-3.11674726995208e-05
-8.93043871334653e-06
3.71363118387375e-06
-2.04282696133575e-05
-1.15959112982762e-05
-3.8767958192314e-05
-2.83225142822915e-05
-1.39711578030754e-05
-1.96098727370165e-05
-2.1528046496643e-05
-2.15572247459093e-05
-2.96632988288691e-05
-2.06813481453029e-06
-2.07955282153516e-05
-5.924552381156e-06
8.98938825431581e-06
1.65650799363331e-05
-1.58129408374051e-05
-1.36878411329271e-06
-3.86874763853435e-05
-1.85559152300473e-05
-4.43693565627902e-05
-4.21215560730359e-05
-3.72233348040804e-05
-3.71983075108037e-06
-1.99975825364266e-05
5.73351258283468e-06
-3.88771153818094e-05
-1.35716400747759e-06
-4.87212867359689e-05
-2.08939826139121e-05
-2.21621989362516e-05
4.13934502510073e-06
-3.3414532469878e-05
-2.17241277285068e-05
-4.16643666952619e-05
-3.33995194741293e-05
-2.9378964535681e-05
-2.54010778202501e-05
-2.02523748053e-05
-5.11937083128114e-05
-4.35705134410146e-05
-1.26678524775778e-05
-2.14889870459474e-05
-1.16749785481811e-05
-2.09948629958927e-05
-3.55570768636952e-06
-4.03975227657455e-05
-3.25795415888451e-05
-2.21323044812853e-05
-2.94230541928545e-05
-4.91133762496259e-05
-4.31399510372511e-05
-5.80001885573212e-05
-3.70460449456097e-05
-2.769304033042e-05
-3.38877112748299e-05
-1.29733018950606e-05
-2.44742137385799e-06
-1.39452079916705e-05
-2.98644438429774e-05
5.34632271196364e-06
-3.89366435095665e-05
-1.53573165129572e-05
-2.57075235903991e-05
-2.36904902886225e-06
-3.36620595166997e-05
-3.90237890955189e-05
-1.95742342726638e-05
-3.42398555154923e-05
-7.66550422070058e-06
-5.05137925809534e-06
-4.15011579865617e-05
-1.43806704800789e-05
-8.20002429625073e-07
-2.55458950497071e-05
-2.25903573230468e-05
-1.53866962942098e-05
-2.93656570995863e-05
-2.16749968677457e-05
-8.83596270174201e-06
6.21134919205864e-06
-1.06367781720433e-05
-2.50448038295218e-05
-2.42064871426538e-05
-2.2341416086667e-05
-2.9688228856948e-05
-2.02707090430947e-05
-3.29384880413445e-05
-4.04694597129093e-05
-2.13045199483846e-05
-3.4629888701062e-05
1.0011010712663e-06
-2.26304256747403e-05
-5.75062418851325e-05
-4.42119296783985e-05
-3.04727907572308e-05
-1.52381797931461e-05
-2.02227887195489e-05
-5.47759820331653e-07
-3.53816648914383e-05
-2.1230121586664e-05
-1.67551469571032e-05
-1.30903953417178e-05
-3.05046946620254e-06
-1.47880931203395e-05
-1.18871391776965e-05
-1.56642492957429e-05
-2.49666399122596e-05
-3.60556611965252e-05
-2.41519625933827e-05
-1.78225217698425e-05
-1.00966824697504e-05
-1.5164810652157e-05
-3.49704728114863e-05
-1.04744406440148e-05
-2.35746877862389e-05
-1.95687758339265e-05
-1.07348553511784e-05
-6.32724535635819e-06
-1.59031545388051e-05
-2.23518138541322e-05
-1.56779238130889e-05
-2.30652152441308e-05
-2.53107162808741e-05
-3.38633203678045e-05
-2.91437253281555e-05
-1.35248053152621e-05
-8.27355838387271e-06
-3.65326809228725e-05
-3.07292614803982e-05
-5.87712518757415e-06
-2.54839655105849e-05
-1.88996064023987e-05
-1.44121249825857e-05
-2.10776603192396e-05
-2.95488226627281e-05
-1.22708386197069e-05
-2.35485827459553e-05
-1.94146053295271e-05
-1.3815304578179e-05
-2.55753555558304e-05
-4.26272435232238e-05
-3.07909829916115e-05
-2.35270649845766e-05
-1.12282020410399e-05
-2.18944779866405e-06
-1.32093965757944e-06
-2.53274646659193e-05
-2.97227662018761e-05
-1.70377979555402e-05
-2.54418434648596e-05
-1.63041915062641e-05
-1.86619593535822e-05
-1.79301220628131e-05
-1.08350574792617e-05
-2.8830084521346e-05
-1.38780473099106e-05
-3.77483465094365e-05
-2.58566083273144e-05
-2.97185046680128e-05
-2.3473080193484e-05
-2.04468109704787e-05
-1.84972778178242e-05
-5.90597981521626e-07
-3.50097200313363e-05
-4.45145557808352e-05
-2.25286792212095e-05
-2.84309121409983e-05
1.15065281719856e-05
-2.15867000114812e-05
-3.17960378315881e-06
-1.47073073956798e-05
-3.80519314983091e-05
-4.6833262848419e-05
-4.10885417923464e-05
-2.71387620533035e-05
-6.20899862623569e-06
-2.72008434685379e-05
-1.10753110327658e-05
-1.22777789426844e-05
-4.57221037019977e-05
-3.54438295730751e-05
-1.79420575508187e-05
-6.84716642495728e-06
-2.17511222897139e-05
-1.52762943904998e-05
-2.41269490745492e-05
-2.59228578496928e-05
-9.74572398621424e-06
-2.2049960941173e-05
-2.28643941991887e-05
-2.72464228481421e-05
-2.43424343295028e-05
8.67643153504148e-07
-8.53129183722701e-06
-3.57032486749018e-05
-1.02819641794538e-05
-1.17297381381343e-05
-1.27678948949786e-05
-2.84803719889815e-05
-4.35060105954511e-05
-2.03223231965298e-05
-3.30188205101698e-05
-3.45126136860018e-05
-2.23115755418135e-05
-2.55535437707732e-05
-9.63045776118265e-06
-2.34222079412795e-05
-2.29364833482593e-05
-1.41024378716772e-05
-2.76989883290362e-05
-3.34736444377985e-05
-3.10518724663146e-05
-3.01249465570187e-05
-2.08547285108021e-05
-6.56109129672185e-06
-4.61888927144695e-06
-1.49895612773642e-05
-9.8933110810744e-06
-1.08331884053453e-05
-2.12195208219104e-05
-9.36235859682862e-06
-5.61600550386759e-05
-1.55897115458658e-05
-2.92869397249151e-05
-1.80642214226909e-05
-1.91161103400039e-05
-2.50894900840125e-05
-4.74768726529773e-05
-4.19085204935179e-05
-7.98182520464144e-06
-3.6070667988806e-05
-2.57004747974022e-05
-9.32560708659267e-06
-1.14813969258258e-05
-2.18445395346909e-05
-3.47568599167039e-05
-1.42097360479561e-05
-1.39086850373437e-05
-3.42952140504944e-05
-7.65727205935919e-06
-3.30439435388856e-05
-2.69082541826116e-05
-4.00448401495171e-05
-3.63150668569306e-05
-1.18745461279834e-05
-1.25677979397262e-05
-2.29638676563076e-05
-1.92045218504117e-05
-1.86190592043004e-05
-2.21737967205822e-05
-3.23867129821574e-05
-1.3103989012509e-05
-5.69163379021973e-05
-4.14673471584556e-05
-2.80401746008121e-05
-1.4535327288687e-05
-1.41405811540329e-05
-2.02921718319844e-06
-2.06218394281056e-05
-1.92321702190069e-05
-1.14902744632285e-05
-1.07065415447998e-05
-2.98723673500045e-05
-2.15200193064219e-05
-2.32100726724415e-05
-2.81277081260315e-05
-1.31436339739585e-05
-1.44048918360287e-05
-3.59779780781462e-05
-6.96524441725029e-06
-2.81433245429602e-05
-2.98034699481398e-05
-3.37824166318307e-05
-1.83147028434279e-05
-1.45657287612779e-05
-2.57315959253249e-05
-2.37914229222736e-05
-1.97967695728124e-05
-3.61676956880606e-05
-2.46377094492314e-05
-3.22740988399172e-05
-5.190304319548e-05
-5.5919664795831e-06
-2.48211436844925e-05
-2.54068688771703e-05
-3.52574577641603e-05
-1.18449292261146e-05
-1.86144221512859e-06
-4.14337267681275e-06
-2.01828255283479e-05
-1.39392746963064e-05
-1.61047785573016e-05
-2.81293762534916e-05
-1.02339314716335e-05
-3.16816866202418e-05
-3.77949088471102e-05
-5.23674774360202e-05
-4.4908177376045e-05
-2.25780546911206e-05
-1.673930296839e-05
-2.08546473899857e-05
-1.67959604860156e-05
-1.6667069164693e-05
-1.12282196410466e-05
1.54520894386542e-06
-2.36406099961219e-05
-2.65453172498984e-05
-9.59976537168906e-06
-4.00293073055901e-05
-2.59601897275046e-05
-2.78364090413503e-05
-2.91323142210136e-05
-2.06596816536679e-05
-1.87483184978365e-05
-2.02601423016025e-05
-1.49691344813467e-05
-1.80552534116144e-05
-2.78224109295394e-05
-1.1843735368191e-05
-1.05965080718639e-05
-2.67069413685226e-05
-2.3776455538312e-05
1.76047097096485e-06
-1.32442280172482e-05
-4.22660676599676e-05
-6.60472446040477e-06
-9.11441648677497e-06
-1.25541339009452e-05
2.68363275471416e-06
-4.08330203525491e-05
-2.33840564699354e-05
-2.29242687913092e-05
-4.25814593199728e-06
-2.68187427413548e-05
-1.13130509168529e-05
9.01674814229301e-06
-1.79232357401278e-05
-1.34389290516942e-07
-1.72251404847805e-05
-3.37130992911834e-05
-9.21935843267347e-06
-2.83070102521499e-05
-1.22937922141469e-05
-1.35655133809865e-05
-1.67776717814641e-05
-3.01303571116347e-05
-4.09081723107887e-05
-3.46806365921223e-05
-2.17185105050042e-05
-1.98438986762886e-05
-1.72104034638827e-05
-4.80835510210747e-05
-3.26469529748152e-05
-2.1052680912193e-05
-4.39368804562639e-05
-2.15272270233679e-05
-2.73170384999447e-05
-1.38771964663894e-05
-2.73662790978521e-05
-2.6430826932753e-05
-3.4485147079763e-05
-1.64309583474182e-05
-2.22448558720245e-05
8.0455647595833e-06
-1.4493733083591e-05
-5.74082005086583e-06
-1.51142468002375e-05
-2.56235183410622e-05
-1.5685276442717e-05
-3.65933243034397e-05
-2.94589602809357e-05
-5.72332678307475e-06
-1.26862746423908e-05
-4.00343484768491e-05
-2.14199850675257e-05
-5.30016056066442e-05
-6.28235501765426e-07
-1.9817998762856e-05
-2.33759389164918e-05
-1.91604873380964e-06
-2.13855342401506e-05
-1.26069473379902e-05
-1.80142928928184e-05
-2.79250036780123e-05
-3.02279789395197e-05
-3.07070555586068e-05
-3.25512987091438e-05
-1.08683395610368e-05
-1.6769110298839e-05
-4.26128686497686e-06
-2.96499744608809e-05
-4.3286102481308e-05
-1.94694563931102e-05
-3.20635441423465e-05
-3.10484724356767e-05
-1.07705292027667e-05
-2.77755336236887e-05
-2.29227463241166e-05
-1.5951249466859e-05
-1.35928272049213e-06
-1.35920941440278e-05
-4.27318641238331e-05
-3.42764291488157e-05
-2.24790971601975e-05
-3.45786633773144e-05
-2.59345340259106e-05
-1.70790485466506e-06
-3.01529663465862e-05
-1.54932083869727e-05
-3.61857680961835e-05
3.35785578130289e-06
-1.90986821996587e-05
6.36899221484159e-06
-1.08148517245382e-05
-2.45061514462649e-05
-9.83406164994342e-06
-4.30710110373898e-05
-3.24650062163141e-05
-4.06837393846131e-05
-2.07411514895628e-05
-1.75061475158729e-05
-3.09523017293638e-05
-3.66744650158079e-05
-1.97215185314918e-06
-2.10017399248008e-05
-4.3083436258164e-05
-4.06713507246542e-06
-1.19776220225937e-05
-3.22510819210826e-06
-1.53077093170034e-05
-2.78841695307398e-05
-3.92605865169918e-05
-5.68678552838303e-05
-1.12171210524973e-05
-8.91926992397516e-06
-3.08657318539131e-05
-2.32799236439068e-05
-2.79315940122667e-05
-2.13870364320309e-05
-1.82664207001398e-05
-5.02637571757579e-06
-2.98455218968705e-05
-5.17761944739643e-05
-3.22082527999554e-05
-2.11323301288821e-05
-1.26151738618936e-05
-1.54690594054521e-05
-9.83763388748045e-06
-3.24607010593856e-05
-8.59771404146228e-06
-2.37563293410596e-05
-2.03048738595115e-05
-4.29964243647529e-06
-3.95318986958701e-05
4.34929126626818e-06
-2.18283463998154e-05
-2.18595404777241e-05
-6.14134244148221e-06
-3.22082921842959e-05
-3.62340134492334e-05
-4.92863099958685e-05
-1.12702168695979e-05
2.08859221740476e-06
-2.1795002748009e-05
-2.05624595940224e-05
-2.67980361012812e-05
-3.15462736990052e-05
-2.51061906374345e-05
-9.13610136966052e-06
-4.15426728222611e-05
-1.11285793862612e-05
-4.07622714156515e-05
-4.57456370983085e-05
-1.97698798174389e-05
-1.91757989263858e-05
-1.49801745361934e-05
-2.26846349511745e-05
-2.78014452707791e-05
-1.6054443238969e-05
4.86232919127408e-06
-3.44191701891599e-05
-1.67555550041724e-05
-1.74628620353971e-05
-3.92517491737596e-05
-2.054688204869e-05
-2.25500629112105e-05
-2.88914362916937e-05
-1.74674173493869e-05
-3.79087019701446e-05
-1.17338593460556e-05
-3.73517376645059e-05
1.09033852435549e-05
-3.68131061549728e-05
6.69518005984673e-06
-3.81329146118208e-05
-2.80573903443462e-05
-1.78453530893025e-05
-2.23424126594e-05
-2.53490786454098e-05
-1.55112181405197e-05
-1.60997940747005e-05
-4.49819113462762e-05
-7.48705099281282e-06
-2.45824594403975e-05
-3.37272191299741e-05
-4.47615374402241e-05
-2.67833048999362e-05
-3.17384873945515e-05
-7.9075273379958e-06
-1.36514281133337e-05
-3.06850358794089e-05
-2.42828185485979e-06
-1.85134934181e-05
-4.06109270029474e-05
-4.07815108491863e-05
-6.9322513062795e-06
-2.91267340670978e-05
-1.22695040941783e-05
-1.66382908223388e-05
-2.35404354301838e-05
-3.56316168328484e-05
-4.1141659436638e-05
-1.60179531210248e-05
-1.43849768810469e-05
-2.64243534803802e-05
-1.8814478829196e-05
-3.47014956554629e-05
-4.32824315998477e-05
-5.83509737731811e-06
2.37907541450914e-06
-2.14568789716133e-05
-2.64440871121182e-05
-3.5714615119068e-06
-1.60887540467382e-05
-3.18105804126751e-05
-3.84447179796151e-05
-1.31240243646941e-05
-1.17069036110442e-05
-2.53580198828907e-05
-3.44594509908033e-05
-2.72549687524324e-05
-1.75617808755373e-05
-8.12092776523716e-07
-3.47331414684121e-06
-9.31019751997109e-06
-3.92707792293953e-06
-4.38271612654585e-05
-1.94778377627502e-05
-2.0911172599808e-05
9.09631441250642e-06
-3.84124248410962e-05
-1.99173910333627e-05
-5.82886722594272e-06
-4.57514448294998e-05
-2.23746099517137e-05
-9.88303079329766e-06
-3.7189035187823e-05
-2.66021545748309e-05
-4.92717412560175e-05
-1.7655112974551e-05
-1.42305426307367e-05
-8.15064468883901e-06
-1.41254680625197e-05
-3.62973576185582e-06
-2.84237553583356e-06
-1.6397585253895e-05
-1.98352286795272e-05
-1.8219916156958e-05
-3.55409292141867e-06
-1.95149708900449e-05
-1.6702923889807e-05
-3.01002514928077e-05
-9.38689911533829e-06
-1.63034495593907e-05
-1.36230398515192e-05
-5.05024772770983e-05
-1.66329400343635e-05
-9.69073977906984e-06
-3.11453534905739e-05
-2.37825358102778e-05
-2.41157242138548e-05
-2.31623440601863e-05
5.51927459539681e-06
-9.83401274044055e-06
-2.96322117722959e-05
-3.86120483361961e-05
-2.43620867433192e-05
-5.26943014650841e-05
-1.98383337395956e-05
-2.32884816085818e-05
-2.19899823472058e-05
-4.80121110624326e-06
-1.76459538776355e-05
-2.48705113187982e-05
-2.38009445359208e-05
-2.63215894202843e-05
-1.15320195368788e-05
-3.94527893993199e-05
-1.41917510136211e-05
-2.83560332093713e-05
-1.90092909523059e-05
-1.81029578375809e-05
-1.20261852563222e-05
-6.03213881121735e-06
-1.72695838987353e-05
-1.09983441031735e-05
-2.30327305598703e-05
5.98632885850895e-06
-2.19560468532519e-05
-2.48792101790097e-05
-2.49658638175278e-05
-2.10739984130756e-05
-3.05400998856473e-05
-9.6858738681587e-06
-1.49222354725179e-05
-7.20382694715655e-06
-9.40446026225974e-07
-1.51151211273295e-05
-1.8031778333182e-05
-7.19224864197626e-06
-1.39310177479338e-05
-1.56218053315111e-05
-9.87044547207871e-06
-2.1458869578563e-05
-3.89995734397881e-05
-2.50840025507189e-05
9.34443440643812e-07
-4.24316583945557e-06
-1.94562629512607e-06
-3.25369358432241e-05
-5.43138861587274e-05
-1.56511792608577e-05
-1.21927727006314e-05
-1.23875574907887e-05
-2.38089803291194e-05
-3.2921973792689e-05
-1.90941373982049e-05
-9.02497739672324e-06
-2.98061005026704e-05
7.61039780062415e-06
-1.14847006557868e-05
-1.72142859343637e-06
-2.53521203178175e-05
-1.69664033184373e-05
-3.64990621172236e-06
5.39200674156147e-06
-2.83864077744216e-05
-1.98446519966758e-05
-2.80305430751878e-05
-4.4419529320306e-06
-4.20467338913838e-05
-2.43883274763659e-05
-3.85937415274845e-05
-1.28384826118587e-05
-4.32084661419822e-05
-1.72474775103221e-05
-2.44424533895466e-05
-1.93167693275098e-05
-1.84984264050901e-05
-4.48428236449328e-05
-9.77798496057066e-06
-9.31686062837113e-06
-8.53476947320866e-06
-2.0555863246303e-05
-2.29122912782035e-05
-3.16779176853128e-05
-3.40826290900407e-05
-1.31124583536248e-05
-2.7968325404775e-05
-1.68242321237019e-05
-2.78816951486905e-05
-1.37679743543839e-05
-1.60073884915947e-05
-1.89344085639498e-05
-1.38641209257923e-05
-1.80799979579217e-05
-5.46342993737005e-06
-1.61538231662629e-05
-9.35626503825309e-06
-7.72440938335958e-06
-9.90363889847705e-06
-9.29335211137966e-06
-3.41216789642535e-05
-1.33285157027849e-05
-2.6897548867219e-05
-5.33194546782229e-06
-1.32825972402884e-05
-4.1623232154687e-05
-1.50357753185128e-05
-3.70645192168957e-05
-1.66494566377372e-05
-2.94247177907138e-05
-2.42440486053921e-05
-7.37112054801913e-07
-1.34003637678134e-05
-1.77293478724062e-05
-6.81805031149623e-06
5.76923339357252e-06
-1.9043186872035e-05
-2.47356084675636e-05
-8.55461178056404e-06
-2.02836027898934e-05
-1.39405856217711e-05
-1.91799905594862e-05
-2.185178830398e-05
-3.13504829015043e-05
-2.60706511823222e-05
-2.06990040030378e-05
-3.75383480909214e-05
-1.88143911341707e-05
-1.99113027310604e-06
-3.04789908432156e-05
-4.01899815070219e-05
-2.32962886440159e-05
-4.61400087555164e-05
-1.13336829705796e-05
3.43684487907011e-07
-1.27563966546648e-06
-1.73758235392212e-05
-2.22576508975915e-05
-2.66525086403186e-05
-1.55926795863046e-05
-3.11627152203681e-05
-1.55345458967e-05
-3.13569913008137e-05
-2.71011395447048e-05
-2.46384010185999e-05
-2.55014852160194e-05
-1.89886484337698e-05
-5.0945440095574e-06
-1.70480797383362e-05
-1.19025043434341e-05
-2.67197691513047e-05
-2.4083069608944e-05
-6.92346038350609e-06
-4.98962839567365e-05
-4.51110871497547e-05
-3.85348112270721e-05
-4.447938472329e-05
-3.77409985029746e-06
-3.31317873264131e-05
-2.8425419014648e-05
-1.7487412169039e-05
-3.06083338205566e-05
-5.19692843360057e-05
-2.36652628610258e-05
-2.18775554075101e-06
-3.14464071277509e-05
-3.41140710093924e-05
-2.19444614864989e-05
-8.34467167913844e-06
5.88006175610303e-06
-1.13633097995462e-05
-2.55550229609732e-05
-2.86750780179393e-05
-3.07240235833311e-05
-1.78771324884017e-05
-2.55714439553207e-05
-1.07522360610938e-05
-1.6565599942881e-05
-3.57148038238861e-06
-2.79988412696149e-05
-2.15032511356754e-05
-1.41142496036625e-05
-1.46064511305787e-06
-4.88534250889254e-05
-3.74918777527453e-06
-1.3698825765914e-05
-3.41397358469533e-05
-2.51276026928966e-06
-2.72425998989114e-05
-2.37445668343057e-05
-4.46600865075023e-05
-8.86087639792988e-06
-1.32515922814713e-05
9.37883391525547e-06
-2.80679526152389e-05
-1.36212027754491e-05
-1.22426989377857e-05
-6.81906259726222e-06
-3.19913654650098e-05
-7.488696311122e-06
5.78660539390858e-07
-2.08181207343744e-05
-9.81903819183096e-06
-2.47096620464291e-05
-3.46921942886126e-06
-1.31788796057078e-05
-3.62700983966044e-05
-2.24610116155315e-05
-4.16740593614167e-05
-2.64789772724359e-05
-2.47350879524157e-05
-1.21274432946126e-05
-3.20248775408224e-06
1.05772049250471e-05
-2.0613638819969e-05
-3.10607494913251e-05
-2.47412809108922e-05
-8.0801777180721e-06
-1.54033024557686e-05
-1.70857832510809e-05
-3.07577021705909e-05
-2.61464521351126e-05
-2.67649812282038e-05
-1.19110614063004e-05
-3.85622161469267e-06
-3.78307826811759e-05
-3.39074614736862e-05
-1.81891455504988e-05
-2.3520422447217e-05
-3.86835799657162e-05
-2.1978275017533e-05
-3.09250449956279e-05
-8.81001316446959e-06
-2.91889630095504e-05
7.48266318069354e-06
-3.06179740544629e-05
-6.46527678212567e-06
-4.8790315874691e-05
-2.48261301164427e-05
-1.86356219744087e-05
-1.53594970300004e-05
-1.35104402585239e-05
-1.20636725434162e-05
-2.10190408324427e-05
-1.34909500780958e-05
-2.69639283710576e-05
-1.95532666373434e-05
-2.05596680480969e-05
-2.22481420938995e-05
-6.27336459397663e-06
-1.65306912122141e-05
-3.46315581440953e-05
-9.28896560256644e-06
1.13735458692528e-05
-4.83702064325177e-05
9.25724352024701e-06
-2.28360321226862e-05
-1.67047477955746e-05
-3.17126774835857e-05
-3.70579466263201e-05
-7.66485032580786e-06
-3.87178782785935e-05
-2.00049489723014e-05
-3.89541786849022e-05
-1.29303069475668e-05
-8.61203336550752e-06
-2.60877193025825e-05
-3.65075968086534e-05
-1.56783063104195e-05
-2.11881112496189e-05
-5.23088589483374e-05
-2.57489258290001e-06
-2.46592963707226e-05
-2.3144554838016e-05
-1.60952944504969e-05
-3.11000583970023e-05
-3.86137499554008e-05
-3.65915569898291e-05
-2.22668280495631e-05
-4.02449461099446e-05
-2.28799586468137e-05
-3.09830867685122e-05
-1.37750286545481e-05
-3.53711864513252e-05
-7.36947004039677e-06
2.37637396665716e-06
-3.43631118969797e-05
-2.74314967232301e-05
-2.2680933780641e-05
-2.31926043872159e-05
-2.66888800289259e-05
-3.8198243574666e-05
-2.00074782832341e-05
-2.76335773341761e-05
-8.30113306396163e-06
-2.27503999192701e-05
-1.11931007683435e-05
-1.37362953322029e-05
-1.19744625287203e-05
-1.3162456079083e-05
-1.04040147873656e-05
-8.91398762349196e-06
-3.74196298662381e-05
-1.65138049667554e-05
-2.91546436168901e-05
-2.73977538093234e-05
-1.35679688469922e-05
-7.88757563947868e-06
-1.9387746572208e-05
-8.28435529777556e-06
-4.41608898329159e-05
-2.80301953554862e-05
-8.68519085858613e-06
-1.20279226386914e-05
-2.74580695093065e-05
-3.74657912680333e-05
-4.47504298735754e-07
-6.64636975630077e-06
-3.30364670746257e-05
-4.32766286497345e-05
-2.26020168112686e-05
-3.29305519168753e-05
-3.59519234115572e-05
-3.20319845357078e-05
-1.9630216408881e-05
-4.27934805751479e-05
-2.3148572963767e-05
-3.79226465609383e-05
-2.28837591183609e-05
-4.85713379336492e-06
5.87484618949475e-07
-4.03374552908655e-05
-2.60828413109881e-05
-6.12090585489563e-06
-2.14151669228648e-05
-2.41191642813934e-05
-3.9780695090648e-05
-3.50210773499967e-05
-1.48131738421117e-05
-2.50531368910442e-05
-1.96176767139729e-05
-4.08647374580635e-05
-2.30225093791851e-05
-3.40240322650471e-05
-3.33504410675233e-05
-2.8250290738806e-05
1.49640100454895e-06
-5.30310735537983e-05
-1.26776990587947e-05
1.48754802750351e-07
-1.41055146137563e-05
-2.92131799921747e-05
-3.73128951389383e-05
-8.68758477414578e-06
-6.52637273938461e-06
4.08167793379289e-06
1.7758436803925e-06
-2.39103010377943e-05
5.41123762572804e-06
-2.74507153958578e-05
-2.1481152025556e-05
-3.31266707942554e-05
-2.63311113611257e-05
-3.8455404716435e-05
1.91584467627649e-06
-3.38119803607776e-05
-9.49477075756135e-06
-1.57803132256646e-05
-3.39673153309923e-05
-4.68640728012892e-05
5.69239992227141e-06
-4.47769063693609e-05
-8.4963004914259e-06
-2.78216262044674e-05
-2.86292919691133e-05
-4.6429162967309e-05
-1.86534181302806e-05
-3.71128714273846e-05
-1.41448418321916e-05
-2.46510312284035e-05
-1.11221636326053e-05
-1.8344160967286e-05
-2.59260652557226e-06
-2.73610558433234e-05
-3.9185528505419e-05
-1.86040707272275e-05
-5.64061745007649e-06
-2.90724602943975e-05
-2.70527794497501e-05
-3.94546306246755e-05
-4.33006034275537e-05
-3.71654046558638e-05
-4.26037445903012e-05
-2.05533354102807e-05
-1.54063748315046e-05
-1.57440583385282e-05
-2.17742770878032e-05
-5.92507875532944e-06
-3.16480949799706e-05
-3.30049550578949e-05
-1.55478760048309e-05
1.51248422761914e-05
-3.41464103399442e-05
-4.60632368699145e-05
-2.06266578637663e-05
-7.2822647602386e-06
-8.39653387782211e-06
-3.70575366042645e-06
-2.34894152363678e-05
1.27297197136603e-06
-1.26878480542799e-05
-7.7805035941151e-06
-8.76887285019208e-06
-1.51344132538364e-05
-1.79758286715336e-05
-7.35179970756121e-07
-3.00635246205622e-05
-3.01730233257757e-05
-1.79696302277569e-05
-1.56139989651885e-05
-1.0632053383326e-05
-3.52083723003079e-05
-2.61734360450282e-05
-4.42574577343456e-05
-3.2407913145868e-05
-2.51759624073111e-05
-1.93307103154582e-05
-3.70593945395071e-05
-2.4510701220201e-05
-3.49178610313306e-05
-1.86562190278562e-05
-3.15902819027352e-05
-1.85912388881562e-05
-9.4168243351552e-06
-4.38230866066983e-05
-2.74023338916439e-05
-3.27645297338814e-05
-2.1913775911012e-05
-3.04761685991011e-05
-2.38056193270725e-05
-1.66501494811626e-05
-1.62904973058834e-05
-3.36978300758902e-06
-3.19825002682007e-05
-3.01003280018457e-05
-3.32150499235624e-05
-3.41732147283524e-05
-2.93227942381075e-05
-3.31681711307251e-05
-1.17310381942351e-05
-1.4701998817516e-05
-1.25031675220987e-05
-1.50033307248276e-05
-2.7856468650303e-05
-1.53213501514145e-05
-3.01613952660776e-05
-3.88034847777818e-05
-1.34415538340724e-05
-3.49876569258417e-05
-2.53774487331422e-06
-1.31295953309355e-05
-3.54374855522636e-05
-2.15068971871896e-05
-4.03121815760392e-05
-2.65641295389308e-05
-6.25535575785949e-06
-4.00576616634097e-05
-3.04986329946746e-05
-1.42386699691584e-05
-2.73867148825013e-05
-1.45167543870778e-05
-2.00505912542168e-05
-1.58785760607272e-05
-2.44664895847443e-05
-2.99819012367332e-05
-3.05690867384219e-05
-1.73386113572472e-06
-2.72066080990631e-05
-1.61922594224821e-05
-2.21079720519537e-05
-3.57181963348374e-05
-1.80662973754001e-05
5.19929721591465e-06
-1.95775319766511e-05
-7.99763357353435e-06
-1.96303485591568e-05
-4.43919177640732e-06
-2.89663662211144e-05
-2.14793758536989e-05
-4.83960168239537e-05
4.74994645357065e-06
-3.11397065531207e-05
-9.63185806527933e-06
-3.04087147086896e-05
-2.41850026015894e-05
-1.41573508088454e-05
-4.86137307534153e-05
-6.49976369695588e-06
-1.49173881284903e-05
-3.63841832889215e-05
-3.46010138086049e-05
-1.65317544271238e-05
-2.15620296867973e-05
-5.79682569710196e-06
-1.4797776169757e-05
-2.19209129674885e-05
-2.17639614735385e-05
-3.79768894700435e-05
-3.12481995722708e-05
-5.14601055605849e-05
-1.92466244505147e-05
-4.20869739090304e-05
-3.65650225922282e-06
-8.92407811440646e-06
-1.2372342942038e-05
-2.12746619692852e-05
-2.76588162826716e-05
-3.2303819609335e-05
-2.77493688094632e-05
-2.56518441560464e-05
-1.32819191924409e-05
-3.70961558324e-05
-7.4085077153389e-06
-1.40402637261095e-05
-3.69681473356436e-05
-1.72423405763989e-05
-3.25560705184943e-05
-2.8755751029367e-05
-1.94969105450766e-05
-1.75859345764375e-05
-2.07517909925258e-05
1.60825521293599e-06
-1.32549629495126e-05
-2.18335061971077e-05
-3.78650130458444e-05
-2.27858182099615e-05
-1.74273654760912e-05
-1.9663857527826e-05
-5.83916313778935e-06
-1.02524035716909e-05
-8.33895196523959e-06
-1.35473673453012e-05
-2.4267945430542e-05
-2.2692970493477e-05
-2.05768143714986e-05
-6.58889907061776e-06
-2.15412961048341e-05
-1.6906564704329e-05
-9.61989951663707e-08
-2.19774029396011e-05
-3.95227228546598e-06
-5.7792083990742e-06
-3.22880317554594e-05
-2.38898652389088e-05
-3.24581854788178e-05
-2.34276641994481e-05
7.67161590868367e-06
-1.3388100986683e-05
-2.86807151465825e-05
-1.60562798278955e-05
-4.10220282634038e-06
-2.97999151603783e-05
-2.24756663159009e-05
-2.43443264142745e-05
-1.32059129873371e-05
-2.47354467346626e-05
-2.02036069559211e-05
-2.6583870580718e-05
-3.20135684596457e-05
-3.1200817457381e-05
-2.56161948215819e-05
-3.03565029967702e-05
-1.66801929716952e-05
-1.30147354662675e-05
-3.95213963371024e-05
-1.99527796400495e-05
5.71974978748321e-06
-1.35400131979359e-05
-2.96113708694648e-05
-1.36621973697126e-05
-3.252985322209e-05
-1.89453483467117e-05
-1.97262616428892e-05
-4.0334230204674e-05
-6.46590373735946e-05
-1.58649773759638e-05
-1.83879991419009e-05
-1.1876690561789e-05
-3.32051640254223e-05
-4.0918984503633e-05
-3.50491696193274e-05
-1.56015456840372e-05
-2.91841821154354e-05
-1.20695977699337e-05
-1.37689571637909e-05
-2.32265837826626e-05
-2.40917378975098e-05
-1.20512698551616e-05
-3.06023845779124e-05
-2.01314966119827e-05
-3.06713397881404e-05
-5.1675925913139e-05
-5.98110905862927e-06
-2.09175017147418e-05
-4.36470366133021e-05
5.42823048673775e-06
-2.53633001544477e-05
-1.9064632194468e-06
-2.76187418241226e-06
-2.04483856571642e-05
-1.76246982002525e-05
-3.43536743853503e-05
-2.48828879121207e-05
-3.26915932813288e-05
-1.07262645259205e-05
-2.00331189810312e-05
-3.16345461010672e-05
-3.20474194393691e-05
-3.978417453542e-05
-2.572684737991e-05
-7.86542264656656e-06
-2.05605028504958e-05
-1.46080045249762e-05
-1.10142142504622e-05
-1.84072766598012e-05
1.58529354314004e-05
-1.24838873971928e-05
-4.04727371212324e-05
-1.65559802117641e-05
-2.40782896421402e-05
-3.7509238742139e-05
-3.20562726059856e-05
-3.47861415553176e-05
-2.47778987025206e-05
-4.42373277820519e-07
-1.71299674375007e-05
-1.60247426700325e-05
-6.70128267565421e-06
-2.47692711363404e-05
-4.24787472147207e-05
-3.0538074812739e-05
-2.52079114256599e-05
-9.46436488292468e-07
-2.38030269644248e-05
-3.45942359352029e-05
-1.66225301904038e-05
-2.71328887022489e-05
-2.28152001925201e-05
-8.31249815968061e-06
-1.68209852812147e-05
-6.54404927552339e-06
-1.96391607661885e-05
-2.89545810370842e-05
-3.33545173216321e-05
-2.36420051540379e-05
-1.39448001538513e-05
-3.37140595140051e-05
-3.19156754455959e-05
-1.29516723349978e-05
-7.82998192256926e-06
-1.37388224950861e-05
-1.04774563594062e-05
-1.90062219970785e-05
-1.14149831348215e-05
-9.6579795732377e-06
-4.04735761485675e-05
-4.51557533550543e-05
-3.1522932369633e-05
-2.37810296606502e-05
-2.46946661606699e-05
-1.70354455124066e-05
-2.02812848183743e-05
-3.69896147112509e-05
-2.63976575732673e-05
-4.52715580748178e-05
-3.72386436783199e-05
-2.99384616864518e-05
-3.45998501977486e-05
-7.83404362401075e-06
-1.80390579475607e-05
-1.20693931673691e-05
-1.41974910134694e-05
-4.0736752345372e-05
-9.04058465820066e-06
-1.68332276821919e-05
-1.51891243420377e-05
-2.33252791578994e-05
-3.00302109480675e-05
-4.34357638827005e-05
-3.26718831556094e-06
-2.30201480362905e-05
-1.36509482014763e-05
-4.80292095167744e-05
-1.89986021009656e-05
-2.00672088698003e-05
-1.78501609240742e-05
-1.76111052499687e-05
-3.05676413541393e-05
-2.59390163387895e-05
-3.51496761051549e-05
-2.95793576697384e-05
-3.80727332900122e-05
-1.06407159124937e-05
-2.49513952900087e-05
-3.31128067975945e-05
-5.95178100307485e-06
-3.11329996060699e-05
-2.06261477377382e-05
-3.09041396554971e-05
-2.09768804189219e-05
-1.31100886054265e-05
5.56699144877624e-06
-3.00639838283811e-05
-1.96529368009547e-05
-2.79292885070925e-05
-3.1008736385814e-05
-5.29865077521345e-06
-3.40991150808316e-05
-1.60633941676602e-05
-4.46967579832153e-05
-2.31979941828279e-05
-3.26665905654332e-05
-3.74808412283816e-05
-3.26021007047572e-05
-2.92677313975708e-08
-2.18238936902865e-05
-4.70546784812438e-05
-2.01734946557822e-05
5.80272722632515e-06
-2.43239998476438e-05
-2.70863014405852e-05
3.73881206740652e-07
-1.85178469998701e-05
-9.69177027505457e-06
-3.38708491099988e-05
-1.48603115190817e-05
-2.32918462506815e-05
-1.25926690895736e-05
-2.69727254367163e-05
-3.31240392154181e-06
-3.66016357604675e-05
-6.79314883381199e-06
-2.1880240310107e-06
-3.20984878784038e-05
-1.11683880860172e-05
-2.72820034376414e-05
-1.65350540339297e-05
-3.38288197204904e-05
-1.26113976443132e-05
-1.78240709653429e-05
1.43492149381355e-06
-3.92720678274349e-05
-2.18025933301074e-05
-3.29985533890328e-05
-3.55153520004877e-05
-3.06778871211718e-05
-1.47533324763017e-05
-2.2473287799695e-05
-1.20738344406759e-05
-4.24225111262875e-05
-3.02478451451617e-05
-5.28876357397398e-05
-3.60374743268742e-05
-2.3936976791065e-05
-1.23358764144957e-05
-2.58793977177068e-05
-6.42389664366527e-06
-3.40969006051026e-05
-3.87645311982004e-05
-1.8915579371454e-05
-3.13785419522373e-06
-7.69077518351702e-08
-3.33012311113583e-05
-1.93271893035582e-05
-2.72721490766496e-06
-1.32885424322171e-05
-1.48011680168885e-05
-4.42843040835021e-05
-3.56218959610682e-05
-1.41808604555408e-05
-8.08065912164763e-06
-2.15377575592807e-05
-4.65142450420982e-05
-3.7636297112686e-05
-3.28857034476585e-05
-5.81236974341483e-06
-7.37582943866742e-06
-2.71953484505751e-05
-2.89954519537477e-05
-3.74806561741494e-05
-1.646497671399e-05
-2.00889291860413e-05
-3.51599073842804e-05
-1.52974848943819e-05
-1.4111222801125e-05
-1.94025001721642e-05
8.2669678359872e-06
-1.86289784081133e-05
-1.55675222307871e-05
-2.06164987520569e-05
-2.8069600419447e-05
-8.95532545605847e-06
-1.41216816420775e-05
-4.03877997842955e-05
-2.37504766291019e-05
-2.22645915256664e-05
-6.87068935606552e-06
-3.97351367114717e-05
-8.17841483227241e-06
-2.03218197682823e-05
-1.36700986949852e-05
-8.15711251464308e-06
-8.21108961838832e-06
-1.05054810580947e-05
-2.93765820946382e-05
-3.53894950681187e-05
-2.53043255467547e-05
-3.63563297351019e-05
-1.93706098773427e-05
-3.35934869158447e-05
-1.0685867456493e-05
-2.70911025675945e-05
-3.19633181320846e-05
-2.81673298265039e-05
-1.28157412974976e-05
2.34663478316246e-06
-2.14370577631576e-05
-2.72954465217436e-05
-3.34675975528097e-05
-2.73375302168465e-06
-3.43070630411531e-05
-4.0613945887737e-05
-1.17756565260846e-05
-3.65902076380111e-05
-2.54250486897903e-05
-3.56399832621135e-05
6.53182324324226e-07
-2.35308987851991e-05
-3.55014291793642e-05
-1.7458611987237e-05
-1.68812606251496e-05
-4.55276542394342e-06
-2.93454237114712e-05
-1.74913149115762e-05
-1.67830348310244e-05
-2.3991581256948e-05
-4.49700096298186e-05
-1.27508664491799e-05
-2.89520094682832e-05
-2.81128951569184e-05
-1.4538603706358e-05
-1.77512114384316e-05
3.18121256444749e-06
-9.62231399118984e-06
-2.12885727190395e-05
5.41746036630344e-06
-3.52868365487428e-05
-9.6397755258692e-06
-2.17523425347526e-05
-1.38512852875714e-05
-3.2555070356237e-05
-2.04425655227674e-05
-2.94675030676859e-05
-2.50695917125214e-05
-3.45704915182069e-05
-4.56018337484237e-05
-2.59935780461351e-05
-2.53366991089215e-05
-4.31597867497573e-05
-1.50756848084041e-05
-2.5084779152373e-06
-1.67764157812447e-05
-2.34458084730806e-05
-2.84193377007969e-05
-1.52170564150384e-05
7.71079595566922e-06
-1.44604741063454e-05
-7.28161668799285e-06
-2.22379221502162e-05
-5.49028928851168e-05
-3.58168515305362e-05
-5.83267186556197e-06
-5.00895722023614e-05
-4.63320614710904e-05
-2.99870351035904e-05
-2.80720466524099e-05
-3.4121602624994e-05
-2.12562221131013e-05
-1.25671685625783e-05
-1.24035775538469e-05
-9.22972827778615e-06
-2.08254218548633e-05
-3.66807601574429e-05
-2.54535092516966e-05
-8.42704844700989e-06
-1.48843462769522e-05
-9.80473954252917e-06
-2.47083370615575e-05
-1.40466341976942e-05
-2.80241423157386e-05
-1.92396933137188e-05
-3.05912488297482e-05
-2.91167667194272e-05
-3.04719204596542e-06
-7.88841563516045e-06
-3.27595019871739e-05
-2.76214476728184e-05
-7.40565385653512e-06
-1.85639472015667e-05
-2.93862870407124e-05
-2.31397598269341e-05
-3.08409962578061e-05
-1.44991287080403e-05
-1.28179298913182e-05
-1.50358336700069e-05
-3.82468362782468e-05
-1.95111066354033e-05
-2.05180939000554e-05
-5.40833691973226e-05
-2.82038937709344e-05
-1.75412425758174e-05
-1.5393270608536e-05
-1.28645341565504e-05
-4.08629433054523e-05
-3.43188724149066e-05
-1.83822902118792e-05
-1.89162982324482e-05
-2.42695836217499e-05
-3.80424350150944e-05
-1.4102523098752e-05
-5.01344638456446e-05
-1.83647432297753e-05
-7.80777330315162e-06
-1.46268537109725e-05
-2.59781237384409e-05
-3.11781531737964e-05
-6.98789183278589e-07
-1.82066338506098e-05
-1.37776479806814e-05
-5.02994775659437e-06
-1.27836631693625e-05
-3.01590005113349e-05
-4.05400966898813e-05
-2.22500045234186e-05
-3.19017682802738e-05
-2.34720651795182e-05
-9.40365881569682e-06
-3.20629627225299e-05
-1.24309433118393e-05
-5.80636633939131e-06
-1.3071908320095e-05
-3.27218735120282e-05
-2.37662628009997e-05
-2.17147759284997e-05
-1.13618836973241e-06
-3.16835080576685e-05
-2.26624100050279e-05
-6.85964816974031e-06
-2.99782522206375e-05
6.2719327585504e-07
-1.10611238676374e-05
-9.84685885296488e-06
-4.44099881627514e-05
-9.65646333807106e-06
-2.39717477230284e-05
-6.0602073051546e-05
-2.6612100513036e-05
-1.73377826640805e-05
-2.14917856741275e-05
-4.72288375096039e-05
-2.75795376697652e-05
-1.94383630477584e-05
-9.80701192944146e-06
-1.19108499490252e-05
-1.56882981278342e-05
-1.50310867606312e-05
-1.71460220031358e-05
-1.51258035032988e-05
-3.49937934520507e-05
-1.49723273931439e-05
-2.4935829644607e-05
-3.25351953608375e-05
-4.51449195340891e-05
-4.42697722285497e-05
-1.61138132657625e-05
-3.17609012378235e-05
-4.15813657311345e-05
-3.88079481368875e-05
-2.11097418954889e-05
-2.41066303767821e-05
-1.87444177046788e-05
-2.8295643451025e-05
-3.78679683944059e-05
1.23294305280066e-06
-6.04109370957821e-06
-2.72446554053369e-05
-4.01599103312644e-05
-1.90747950881726e-05
-3.00116495041413e-05
-1.3374433460077e-05
-1.27818160963323e-05
-2.1608545718608e-05
-2.24558493580208e-05
-3.10726530075806e-05
8.78962355135826e-06
-3.18615288099555e-05
-4.56852227876155e-05
-7.35495619321859e-06
5.07973670056496e-06
-1.90983894856347e-05
-6.97671603610611e-06
-2.76202268082539e-05
-2.98177514365133e-06
-2.60252965393124e-05
-1.5667922204419e-06
-9.41110382591635e-06
-9.1400037918095e-06
-2.03040319660467e-05
-1.23176821766612e-05
-2.36698922715315e-05
-2.19503073293127e-05
-1.64295910507928e-05
9.81496521420825e-06
-1.31964004074997e-05
-4.39730462502607e-05
-4.31367852818264e-05
-3.90894256392798e-05
-3.68088946867551e-05
-1.65785334051128e-05
-3.25145823784623e-05
-1.32415507531872e-05
-2.91042102303678e-05
-3.28900621681872e-05
-4.73337645768883e-05
-2.85470527606332e-05
-1.00449827175118e-05
9.13804093539463e-07
-1.66890742176462e-05
-1.72680411934908e-05
-3.07736954480093e-05
-1.6076286996132e-05
-2.7696521056056e-05
-2.80735293354038e-05
-2.41419509232091e-05
-4.36253204755824e-05
-2.56289511594448e-05
-7.32253175358345e-06
-5.52426845350179e-06
-2.27354623446902e-05
-2.21510980451911e-05
-1.12444971502027e-05
-1.29300178854518e-05
-6.91264876642163e-06
-1.49989661954656e-05
-1.0685599731181e-05
-9.81530117103783e-06
-2.99319194305547e-05
-2.816786297419e-05
-3.51716191148884e-05
-3.47037156347015e-06
-8.71961578484591e-06
-1.78298775649345e-05
-2.52814377884469e-05
-1.97642916935218e-05
-1.50783942873802e-05
-3.10341961543645e-05
-2.96376039527272e-05
-1.64879517996189e-05
-2.66668951382964e-05
-1.94868138033608e-05
-9.81226601780898e-06
-1.2391299912417e-05
-1.59702186013142e-05
-2.28559790399168e-05
-2.27285930039258e-05
-1.10261755278117e-05
-1.89864155259009e-05
-2.39724614289639e-05
-1.4455878125226e-05
-7.42486591304725e-06
-2.00296000313619e-05
-3.36725263572042e-05
-3.96418050197182e-05
-2.21563650686707e-05
-2.15269820366801e-05
-2.11854843420064e-05
-2.95844779436222e-05
-1.68944073071071e-05
-2.29579573089499e-05
1.14430544293088e-05
-4.60356869682342e-05
-3.62745638548541e-05
-1.22739674423496e-05
-4.2289564960237e-05
-2.96108530430976e-05
-2.74366480566561e-05
1.3958319353865e-06
-3.10582140785085e-06
-3.68718480836468e-05
-2.01900918835167e-05
-1.81040481396163e-05
-3.92545486640478e-05
-6.44969743732958e-06
-1.91634768781494e-05
-2.62095127348571e-05
-1.85071705012089e-05
-2.61814431962458e-05
-1.37705575013597e-05
-2.68313947410538e-05
-4.31514326482319e-05
-4.2719789334193e-05
-3.86490182764304e-05
-2.74982521776199e-06
-3.82285561080247e-05
-1.43973893332155e-05
-3.3126613267398e-05
-2.19581448421422e-05
-2.33111978127981e-05
-7.1358893909868e-06
-3.55498237179785e-06
-1.42785069126317e-07
-1.0838184353786e-05
1.39524160813391e-05
-4.079335724824e-05
-1.36295002079336e-05
-2.03011855656179e-05
-3.43673170967174e-05
2.6607812091918e-06
-2.03770569995466e-05
-1.20215157559936e-05
-6.7522451793262e-06
-2.94540598750973e-05
-7.68977401438386e-07
-1.28345128038231e-05
-9.86018499799124e-06
-1.92047913765993e-05
-1.44468501598162e-05
-4.52995390476363e-05
-5.4644749796333e-05
-3.73931427110014e-05
-3.79964050321037e-05
-2.38219867688141e-06
-3.39579793175706e-05
-2.80709067076103e-05
-3.34094394676884e-05
-1.38926327554153e-05
-1.51055552939749e-05
-4.18616927336172e-05
-2.80277061874627e-05
-3.97351469788936e-05
-2.82508850133815e-05
-5.04304782626564e-05
-3.39910437952015e-05
