# Supplementary material for: Research on computational propagation and identification of mine microseismic signals based on deep learning
Source: PLoS One. 2025 Oct 22;20(10):e0334641. doi: 10.1371/journal.pone.0334641 (PMC12543183; doi:10.1371/journal.pone.0334641)
Supplement: S11 Data — (ZIP) [file pone.0334641.s011.zip › 000101100002739.xlsx_0.txt_24.txt.txt]

6.00987788651371e-06
-6.39239862417991e-06
-1.70080616960356e-05
-1.56433683659379e-05
-2.02360339923182e-05
-4.62582271396882e-05
-3.99142792008166e-05
-3.75270069061302e-05
-1.46437329246148e-05
-1.99771615211095e-05
-8.15456404832447e-06
-2.87679674592588e-05
-5.37776181634197e-05
-3.49938182328799e-06
-1.68157594365572e-05
-3.49703164308231e-05
-3.39146740397685e-05
-1.35126944762854e-05
4.634876212606e-06
-1.79017998393976e-05
-2.17464211340983e-05
-3.47646280743117e-05
3.5813224217839e-06
-2.46503769878359e-05
-3.11981804799853e-05
-7.72613181782417e-07
-9.47361160612023e-06
-3.75338034663069e-05
-3.46500221664749e-05
-5.30834378541694e-05
-2.87593222727274e-05
-1.39523943283722e-05
-3.11078506346918e-05
-2.71484359708193e-05
-2.42859206929912e-05
-2.05133134549843e-05
-7.51438505686447e-06
-2.63307897075574e-05
-3.28807692358287e-05
-2.28702674434297e-05
-3.90380417873478e-05
-2.94853738870313e-05
-3.01068226083374e-05
-1.21546240255585e-05
-2.76058714871951e-05
-3.03430867429692e-05
-1.91986776407379e-05
-2.76167407802503e-05
-1.43175247881304e-05
-2.09915058791855e-05
-1.57035730308569e-05
-3.55289629685832e-05
-2.33770463830051e-05
-4.94516523125319e-06
-3.46028451197412e-05
-3.41572072720576e-05
-1.64443535022087e-05
-1.08589001240763e-05
4.08568680589231e-06
-3.24465160567191e-05
-2.46349013128612e-05
-1.06374193955465e-05
-4.73984592364713e-05
-1.93840340100649e-05
-3.35220516091809e-05
-4.3782532182573e-05
-1.20589442368388e-05
-2.80736202513652e-05
-2.16869918593526e-05
-2.30263063179733e-05
-1.11092431255878e-05
-1.33051648925438e-05
-2.03702970007748e-05
-3.12347852339553e-05
-5.00343406944339e-05
-2.24536705037951e-05
-3.24572948286161e-05
-1.79753885306331e-05
-1.41019411819154e-05
-4.56271682142123e-05
-3.24097491943053e-05
-2.90076508488296e-05
-1.87327425981713e-05
6.08753554062392e-06
-1.03601985759955e-05
-1.7747305669612e-05
-1.71627151113052e-06
-2.17081044643968e-05
-1.38127258969224e-05
-5.67087631711156e-06
-1.90343159008292e-05
-3.1529894789045e-05
-1.37495793698749e-05
-5.77979328486353e-06
-3.09085658993365e-05
-3.89352297762383e-05
-1.17858357033269e-05
-1.26279940636053e-05
-1.2877600988005e-05
-2.242408407015e-05
-2.62509358134359e-05
-3.45167492509613e-05
-2.6176140740505e-05
-1.24043691907998e-05
-2.94451193903199e-05
-2.1045128189774e-05
-1.97013239647647e-05
-3.49451742171327e-05
-1.99928236098918e-05
-5.71162401530109e-06
-1.51471135653767e-05
-7.2179548936676e-08
-2.23370814112298e-05
-2.63220868865368e-05
-5.0209383684222e-07
-1.12912153592928e-05
-2.87569194384171e-05
-3.08262952408286e-05
-6.89602294394199e-06
-6.38159533360181e-06
-2.27402030449509e-05
-4.12946556090516e-06
-4.09875030485416e-05
-1.11502063475335e-05
-2.34647827820961e-05
-6.34314577123912e-06
-3.66041901966593e-05
-5.59528813605275e-06
-4.30638288852754e-05
-2.43328271252296e-05
-3.45687054944665e-05
-9.97297773844081e-06
-2.01233684286291e-05
-1.61674895477499e-05
-3.28199656028782e-05
3.6233289365023e-06
-2.18548029258758e-05
-1.07623029560726e-05
-3.1142234008656e-05
-2.36485970547593e-05
-7.92831454117738e-06
-2.30738342291496e-05
-3.83762742987397e-05
-2.2292759305721e-05
-3.16689233421675e-05
-3.526388980405e-05
-3.1628029357336e-05
-1.15895976298654e-05
-1.39681377348404e-05
-2.364947605526e-05
-1.38574308065032e-05
-3.54743525837398e-05
-1.59596140012027e-05
-7.31718283367001e-06
-2.62327405190978e-05
-2.68481362346905e-05
-1.45701484614129e-05
-4.63372997947129e-05
-1.93063027113651e-05
-9.4949808476662e-06
-2.10005274092864e-05
-2.93689387077848e-05
-3.53492113838122e-05
-1.03335627769611e-05
-2.84262686410404e-05
-1.97129132511086e-05
-1.09665830978466e-05
-1.99171692658709e-05
-3.17299027902848e-05
-3.52718404274784e-05
-9.52853569333999e-06
-2.2394898599004e-05
-2.84435379755841e-06
-1.0656895770664e-05
-1.37244102868124e-05
-2.06167262782517e-05
-3.42781030904229e-05
-1.93370190914184e-05
-3.22251804722804e-05
-2.24900472903337e-05
-1.6029077466743e-05
-1.71649225860662e-05
-3.34590564119355e-05
-1.50312218015414e-05
-3.55158021404e-05
-5.52752060930775e-06
-2.28214507985053e-05
-1.02506085830979e-05
-2.19617810931301e-05
-8.69375530835477e-06
-2.20415227109677e-05
-4.41568200761504e-05
-2.81719064866644e-05
-4.24593112614298e-05
-2.99334361465246e-05
-1.53465184890375e-05
-1.0760403003434e-05
-2.39697589177471e-05
-1.40647531443815e-05
-2.22698810699768e-06
-3.18990663441067e-05
-1.25624188446059e-05
-4.26021599276019e-05
-6.09729446126641e-06
-2.69461141378511e-05
-3.42555732326008e-05
-2.91219248560484e-05
-2.97317006389144e-05
-2.45576414948697e-05
-4.30418710727222e-06
-4.14804791151491e-06
-1.97783025333639e-05
-2.88281843910332e-05
-2.19697351954415e-05
-9.83964146191494e-06
-3.81829035300767e-06
-1.97649833439973e-05
-3.15102529300249e-05
-1.22069149376225e-05
-1.27762817824018e-05
-1.79893920346944e-05
-3.49078887479268e-05
-1.4567011825074e-05
-2.73405710712689e-05
-4.84832921402633e-06
-8.60085546992096e-06
-3.04344930437906e-05
-3.31122466112718e-05
-3.13714888881352e-05
-3.29897589656675e-05
-2.8558458643648e-07
-2.94983209837642e-05
-6.68315190558954e-06
-1.38227108128129e-05
-2.24686345249423e-06
-1.12903132432976e-05
-5.88742112919827e-06
-2.09892313672765e-05
-1.28727956546607e-05
1.42186599732162e-05
-2.4807791351673e-06
-2.93422414614674e-05
-5.45780842211323e-06
-3.4157719207792e-05
-4.22205465189697e-05
-2.30220320509492e-05
-1.65945842117235e-05
3.40802811441706e-06
-3.23881998959357e-05
-3.36061767112813e-05
-1.47458158974796e-05
-2.95830159953663e-05
-2.99986335993885e-05
-4.73950959509684e-05
-8.4118874336259e-06
-4.08246820274495e-05
-1.66014803669158e-05
-2.78670125207207e-05
-3.44271750377544e-05
-1.04163089154946e-06
5.18408326958011e-06
-1.01878232399765e-05
-1.13105968892372e-05
5.03317186734761e-06
-3.05484102069392e-05
2.06731424714519e-06
-2.50028624095878e-05
4.12613788395758e-06
-1.3508674993937e-05
-2.23952013741815e-05
-2.43114498349206e-05
-2.45547113633658e-05
-1.52882418263648e-05
-1.20263036301761e-05
-5.799620988935e-06
-2.72621117260606e-05
-2.01982599776904e-05
-3.19890922202894e-05
-1.06154027588772e-05
-2.75903801872102e-05
-7.85540761202239e-06
-2.77650590301294e-05
-1.87691926032123e-05
-3.23464498194029e-05
-2.24202742952669e-05
-1.92032554159318e-05
-2.98759566443896e-05
-3.39203153925398e-05
-3.00893707293558e-05
-1.9943970442904e-05
-4.04185541367933e-05
-1.52849496972103e-05
-1.05793533245563e-05
-2.34742701095062e-05
-8.50030241098141e-06
-2.88883669704443e-05
-1.35419510660777e-05
-1.03391124810557e-05
-4.1806729586796e-05
-1.35994373978408e-05
-2.94768939612431e-05
-9.83040438139363e-06
9.11742163718799e-06
-2.12200935791396e-06
-2.75861465329436e-05
-2.80491035368102e-05
-1.04908168136438e-05
-3.05183384618254e-05
-1.00496362452812e-05
-1.98606470305741e-05
1.54583417102509e-06
-2.64099159095339e-05
-2.34353728373891e-05
-2.36771775858019e-05
-1.24825078880157e-05
-2.63092265150924e-05
-3.53499496919137e-05
-2.89111545245463e-05
-3.79218263918688e-05
-1.13298400847674e-05
-2.72542335066639e-05
-1.18993871920542e-05
-1.90297746705093e-05
-3.88911468389252e-05
-1.12377872193596e-05
-1.66043320591122e-05
-2.65813179538871e-05
-1.97757827963235e-05
-2.19400476088019e-05
-3.47819598340976e-05
-1.78087964181222e-05
-1.37951355290134e-05
-3.0376961909427e-05
-2.5512289533208e-05
-3.02822511264173e-05
-1.16213526901482e-05
-1.15460749665008e-05
-5.99481497077407e-06
-1.17014431124306e-05
-2.12957453046478e-05
-4.29950723180979e-05
-1.25449682390693e-05
-1.94999237957314e-05
-5.17956107950135e-05
-1.52046205176612e-05
-1.16383780020092e-06
-3.00719510630345e-05
-1.96321618415051e-05
-3.40432711753857e-05
-4.0758957613345e-05
-3.51639888430217e-05
-4.18483153437877e-05
-4.69603526327281e-05
-2.14577816004497e-05
-2.76867849041534e-05
-2.77302799802712e-05
-2.77379460644398e-05
3.70397289187378e-06
-1.53481539433923e-05
-2.46520839492614e-05
-2.05791513903216e-05
-3.31981875869403e-05
-2.6486418917883e-05
-1.04119846060499e-05
-2.38454028109965e-05
-4.02291090923852e-05
-1.85964387224033e-06
-2.95020516651912e-05
-2.33006017422148e-06
-2.82247244523799e-05
-1.46630409839034e-05
-1.29905798625345e-05
-2.44411448808944e-05
-8.04527267225362e-06
-3.20892780821129e-05
-2.84145966942347e-05
1.33798926645605e-06
-3.022665089749e-05
-1.12126888371407e-05
-1.79854517257469e-05
-1.28117543256406e-05
-1.36311917373836e-05
-2.78583468477371e-05
-6.99153685376513e-06
-1.76753469479103e-05
-2.91498908281017e-05
1.13902250536975e-05
-4.8426618026704e-05
-1.35563504939435e-05
1.45456144360216e-05
-2.16965841817339e-05
-2.9327089338029e-06
-3.93831130458603e-05
-1.28485198536145e-05
-1.18657186305976e-05
-1.71942426058534e-05
-3.42573632311537e-05
-3.95524857057998e-05
-2.4194878997877e-05
-1.97108382130025e-05
-2.45547993602781e-05
-2.00587551789314e-05
-1.43614191016619e-05
-2.55035458610503e-05
-1.59724908068724e-05
-4.17256213167337e-05
-9.0333323172352e-06
-3.0781296211684e-05
-9.42125716502378e-06
-4.11716739713685e-05
-4.83247304591274e-06
-1.66384077970168e-05
-1.13409955343453e-05
-4.76864779694076e-05
-3.8561647763413e-05
-5.36673188681959e-06
-2.46971653401054e-05
-3.63570956861148e-05
-1.46886090556708e-05
-3.0512961847598e-05
-1.32613424979734e-05
-3.88481205394431e-05
-8.45528250187647e-06
-2.8187113423753e-05
-3.45801744618386e-05
-1.59219497751939e-05
-3.36385585097298e-05
-1.38679426303073e-05
-1.6930914051126e-05
-8.28254594669046e-06
-3.16418182382262e-05
-3.04039865238367e-05
-1.60892822452041e-05
-4.49624015172863e-05
-3.40959047994895e-05
-2.94573055472779e-05
-2.96004856348931e-05
-2.23227056228563e-05
-4.49101135681933e-05
-3.14040601467911e-05
-2.16534491760557e-05
-1.37330405257984e-05
-2.28599577575162e-05
-2.70310868879522e-05
-8.91072393962155e-06
-1.79515478751357e-05
-3.10441539241611e-05
-3.36627960854854e-05
-2.28067597644203e-05
-1.29665684063474e-05
-1.43262760172879e-05
3.51386686505666e-06
-2.90332823696837e-05
-1.02596680447469e-05
-1.60993487486307e-05
-3.97862450323677e-05
-5.16292715319096e-06
-3.65079758513743e-05
-3.00490009954489e-05
1.29322600247573e-05
-3.88061398713011e-05
-3.74787991582316e-05
-2.68208155389679e-05
-7.76735123662621e-06
-3.49383295360075e-05
-2.66197355207802e-05
-1.04188623759857e-05
-1.85729786222666e-05
-2.68385139898082e-05
1.40413306138315e-05
-3.18386114152423e-05
-1.06495804312766e-05
-1.63243447426817e-05
-1.8151872745862e-05
-3.79692770627512e-05
-4.10996026584174e-06
-2.63299499117572e-05
-1.27023918992504e-05
-1.99356282868628e-05
-1.95136768355767e-05
-4.12470149204307e-06
-3.28258633381584e-05
-3.20306621775047e-05
-4.67213148227046e-05
-2.67363140749921e-06
-8.39325727475731e-06
-3.42919065093945e-05
-1.25622748739308e-05
-1.69948860614118e-05
-3.39294215629935e-05
-3.73594994288781e-05
-2.83681922483964e-05
-3.82142871670093e-05
-3.86718384284825e-07
-1.13972500961842e-05
-2.71170582309435e-05
1.51402684390896e-06
-2.95337397650884e-05
1.12817300492765e-05
-1.937289944934e-05
-5.4040570521127e-05
-1.47521071082386e-05
-3.26216079879028e-05
-1.58733006109659e-05
-1.9677905739339e-05
-2.92078471215704e-05
-2.73835774906228e-05
-3.42820104367959e-05
-3.46854910881597e-05
-3.40460414122071e-05
-2.71475033743762e-05
-1.75552363591279e-05
-1.26779403908186e-05
-3.06788794614952e-05
-2.53547004489572e-05
-2.40450171600403e-05
-4.39293991428922e-06
-2.23862444295898e-05
-1.74653915928272e-05
-1.96819995879218e-08
-2.16396308376908e-05
-3.27367998956346e-05
1.35538507101461e-06
-1.23099596888787e-05
-1.00458576331979e-05
-8.83058370412417e-06
-4.37087600669751e-05
-3.16162898718995e-05
-7.3815844638627e-06
-1.5614299612942e-05
-3.50464690361066e-05
-1.60881228223157e-05
-9.97133358705266e-06
-4.29365763988052e-05
-2.44874447561567e-05
-1.94121914407461e-05
1.30776995022015e-05
-3.3647918663883e-05
-3.15220419846104e-06
-2.61485934859034e-05
-1.34186658132582e-05
-1.97411358267943e-05
-3.30702383402305e-05
-1.02819209954183e-05
-2.23585118123302e-05
-2.13747159836246e-05
-2.06181296378876e-05
-1.66887695699415e-05
-2.8564511100562e-05
-2.19460759905539e-05
-2.37865960873279e-05
-1.86738950581829e-05
-1.78998802979566e-05
-2.33822092487633e-06
-1.5411937622202e-05
-7.48600517843535e-06
-1.07699166774162e-06
-4.82297469961833e-05
-6.03929988395225e-06
-4.76962305238393e-05
-1.55489104325853e-05
-4.05521337944767e-06
-2.41911122902464e-05
-1.1535029791071e-06
-1.60231386295409e-05
-2.08217694189436e-05
-6.51235797536108e-06
-2.99930892315971e-05
-1.98687323085344e-05
-4.4652349973994e-05
-2.38777764994724e-05
-4.2160189608727e-05
-3.55125523445828e-05
-2.84987451213609e-05
-1.7874665756682e-05
-2.05710503112906e-05
-2.03355765885618e-05
-1.88371832795994e-05
-3.53423178295587e-05
-1.01234378982153e-05
1.89737344226326e-06
-3.71629842199807e-05
-1.2136221845938e-05
-3.27230770012721e-05
-2.51184447687385e-05
-2.96182905348262e-05
-2.67522445831814e-05
-2.28103600136544e-05
-3.05155587644058e-05
-3.34651474732991e-05
-3.0656089393012e-05
-2.3805914210994e-05
-1.90611713185382e-05
-2.05183817080029e-05
-1.71038196958398e-05
-4.89589577951827e-05
-7.28657127326766e-06
3.32671441413638e-06
-3.8110242014227e-05
-2.07272271137943e-05
-3.73156021530881e-06
-2.52743587609423e-05
-2.37858077892783e-05
-3.40655506932269e-05
-2.62518104834051e-05
-5.43842535981891e-05
-1.96880339522797e-05
-2.10175404264188e-05
-3.62757908829732e-05
-1.43974771347957e-05
-4.04303849171152e-05
-1.94500642128552e-05
-6.33511459854574e-06
-2.43633669528795e-05
-1.62287544894979e-05
-1.01394126173256e-05
-1.87419699041804e-05
-3.46778942531998e-05
-8.72821175530965e-06
-2.58505008765249e-05
-1.66826887484232e-05
-1.73766373221816e-05
-1.47628717193406e-05
-9.54062128397822e-06
-2.92708207898476e-05
-1.35214385869376e-05
-2.77029912428577e-05
-1.52258720542877e-05
-1.39171835381505e-05
-2.77373769462114e-05
-3.03465453896926e-05
-2.70706953170686e-06
-4.24810328603584e-05
-2.60634530123667e-05
-1.91253749992401e-05
-1.68920666815696e-05
-5.40771205996526e-06
-1.72791786312582e-05
-3.61078087001804e-05
-2.30801000917481e-05
5.74084780183679e-06
-1.26726409863653e-05
-3.59984001748097e-05
-3.82565323860235e-05
-3.40138021234174e-05
5.74989488712703e-06
-1.25242040333739e-05
-3.09990029103613e-05
-3.5063503562115e-05
-2.75517127838769e-05
-8.35386238025118e-06
-3.3614343544303e-05
-4.60197660890438e-05
-5.832753924365e-06
-2.1732613980498e-05
-1.74175912721056e-05
-3.20621047268927e-05
-6.18090094076332e-05
-4.21079688492517e-05
-1.60572024057875e-05
-3.18026217940206e-05
-2.64944310093557e-05
-2.01760839489199e-05
-3.50285851139454e-05
-4.18155805933017e-05
-2.13291018129547e-05
-2.95782385237979e-05
-1.41017821647628e-05
-2.08854475119929e-05
-2.95785412829224e-05
-1.61569244554646e-05
-2.02051677248339e-05
-8.13453506375848e-06
-4.21927821804152e-05
-2.21062274364155e-05
-2.83705126784828e-05
-4.26286083002069e-05
-6.3947409896137e-06
-3.24623207924869e-05
-4.45148965828137e-05
-1.30027932026485e-06
-1.29465498643077e-06
-1.57343646434815e-05
-2.51683595215916e-05
-4.32692875293836e-05
-4.92399915463866e-05
-3.99577813459736e-05
-4.16514086182434e-05
-3.02259908585423e-05
-2.85403276817331e-05
-3.68689377057255e-05
-1.89011576577749e-05
3.21890223052056e-07
-3.77827180566811e-05
-4.16509464847986e-05
-8.25130106133366e-06
-2.59668529575183e-06
-9.37608025377577e-06
-1.91479136329229e-05
2.04808994166887e-05
-6.39264528134374e-07
-2.53458575399899e-05
-2.01148154953463e-05
-1.60597938010516e-05
-1.94315305246397e-05
-3.44536158944825e-05
-2.42460343883412e-05
-2.22394587558451e-05
-1.94392753389558e-05
-2.19497315079184e-05
-2.46090787903784e-05
-3.15512204624723e-05
-2.51056563989674e-05
-2.96890872150767e-05
-3.21359891846524e-05
-4.07973320166841e-05
-1.20444254740524e-05
-2.32409324895924e-05
-1.40858790484865e-05
-2.62172048368583e-06
-2.55953110411541e-05
-5.44543287440741e-05
-1.77469278709013e-05
-1.06795065933885e-05
-1.6915972217551e-05
-2.94315310635858e-05
-5.54406394354847e-05
-1.81119418082406e-05
-1.74954370439632e-05
-2.13174420377935e-05
-3.55768971255945e-05
-1.44789767781149e-05
-1.60634019461747e-05
-1.7602817454293e-05
-3.15460516465734e-06
-2.02283636562705e-05
-2.3682191019208e-05
-4.49483568443333e-06
-2.53264768777307e-05
-3.03512013960373e-05
-3.12959257455271e-05
-2.07124849429141e-05
-3.03645818913154e-05
-2.30628898397908e-05
-3.62617182693333e-05
4.09883246913305e-06
-1.10882059148788e-05
-2.82493911489623e-05
-2.26329346698686e-05
-1.51680486227562e-05
-1.72816720318292e-05
-1.30772547776231e-05
-1.02477711254996e-05
-1.6411975063424e-05
-3.68099334539735e-05
-2.35891253270954e-05
-1.89287495500216e-05
-1.85558873763806e-05
-1.40634727213589e-05
-1.34693989247272e-05
-1.99103594594474e-05
-9.37081536880314e-06
-4.6980235994887e-05
-8.36492745332805e-06
-1.93028982398943e-05
-2.93475181551681e-05
-2.34127160179499e-05
-1.10551680564159e-05
-5.11655678137412e-05
-1.55369121209102e-05
-1.27833452297941e-05
-2.10067765313306e-05
-8.23596450193701e-06
-1.48428153413939e-05
-1.38714240859791e-05
-3.15083128706805e-05
-9.63597166285142e-06
1.83258641042781e-05
-3.71541558440224e-06
-1.4637341697948e-05
-3.68391404372705e-05
-2.46740654867823e-05
-1.574911525092e-05
-8.21806524841575e-06
-3.67394698936227e-05
-1.8942702839211e-05
-2.32083901458411e-05
-3.0451956561525e-05
-1.8342435071899e-05
-2.08100862013065e-05
-2.15943957044058e-05
-2.367186036335e-05
-1.50812315360387e-05
-4.65660668513597e-05
-2.66999947934767e-05
-4.37495029485052e-05
-3.01824557549974e-05
-6.20093433061766e-06
-3.05578377678252e-06
-1.40421417196156e-05
-6.04957316508474e-06
-4.78436819136753e-05
-2.672208603968e-05
-1.71923519366108e-05
-2.75907222128443e-05
-1.92188897353609e-05
-1.75348832957665e-05
-4.38029723971407e-05
-2.81484596152281e-05
-2.05694840026946e-05
-2.47282223901145e-05
-3.59022369326898e-05
-9.76889481804195e-06
-4.05141214666499e-05
-2.72679280037766e-05
-3.51616436086005e-06
-4.12520670470782e-05
-1.76601860001661e-05
-7.06859111117796e-06
2.02936005558781e-06
-4.01514045231525e-05
-2.11163343550377e-05
-6.53630858338322e-06
-2.41387739262321e-05
-2.92316084992662e-05
-2.5782034983818e-05
-2.00829990843789e-05
-1.9331874489872e-05
-2.23594148649877e-05
-2.28258966139415e-05
-2.85718834054394e-05
-2.23123038499037e-05
-4.36729798492404e-05
-4.67916434144648e-05
-4.35211894864579e-05
-2.85765403797131e-05
-2.36322679554963e-05
-1.57894482014229e-05
-1.60473697883529e-05
-1.04468441457448e-05
-1.51174812357919e-05
-1.46384682097977e-05
-6.83111219831791e-06
-1.77820633917457e-05
-3.00436437007019e-05
-3.89058364605222e-05
-1.27010356422107e-05
-1.88867341952909e-05
-2.08439332544345e-05
-3.26197054026706e-05
-2.95581927415323e-05
-2.53818758526262e-05
-2.95302066349884e-05
-1.46709565735882e-05
-6.40788481651604e-06
-1.62114301097298e-05
-1.41434847963924e-05
-7.60068927702389e-07
-3.6794899670602e-05
-8.99865955372635e-06
-6.21767167740082e-06
-3.70579374462489e-05
-4.33568481426436e-05
-2.73957746811654e-05
-3.38918221793363e-05
-2.75476002968908e-05
-1.13463674014469e-05
-3.93400932558379e-05
-2.18549384564623e-05
-2.6551352040838e-05
-4.35683788189823e-05
-1.10956992480664e-05
-2.46927671553037e-05
-6.06083905114125e-06
-3.21960162344336e-05
-1.96759297559972e-05
-2.84390561623124e-05
-1.49957424365135e-05
-2.54125302350407e-05
-1.34888213412486e-05
-1.80591060346973e-05
-1.12549249367649e-05
-3.25763251059273e-05
-1.83462838558895e-05
-3.33719805760378e-05
-4.6004921717612e-06
-2.39574039593483e-05
-2.82874089723104e-05
-2.50643462713819e-05
-5.41365002359152e-05
-1.99138622783416e-05
-1.84142314409292e-05
-3.48083979310424e-05
-3.65339698432751e-05
-3.48233466715455e-05
-2.53100220324807e-05
-3.11771434865817e-05
-2.12386856264445e-05
-4.05229689501525e-05
-2.34534781420672e-05
-2.18359796418261e-05
-2.55610119418438e-05
-1.02779285187567e-05
-3.15518649844152e-05
-4.28774044410005e-06
-7.64154285481851e-06
-2.7321103326806e-05
-1.94308805554255e-05
-1.88680989951523e-06
-6.97666928721377e-06
-3.10458624749118e-05
-3.18513862656385e-05
-3.68557845180439e-05
-2.73347034661677e-05
-2.29888313792718e-05
-3.19522613063339e-05
-1.68798818530864e-05
-2.49086445456656e-05
-3.68109267796843e-05
-3.7927681150104e-05
-2.85063978371779e-05
-2.99828690372814e-05
1.05225812133627e-05
-2.54465441179228e-05
-3.94763846932778e-07
-6.16952750813139e-06
-4.70312540855086e-05
-1.11601527552627e-05
-2.36107035676921e-05
-2.83295267337895e-05
-1.83313855485826e-05
-4.45525433521191e-05
-1.77895269133801e-05
-4.0543196501363e-05
-3.37011324218309e-05
-1.71579297522069e-05
2.30390749156457e-06
-5.72131094333833e-06
-3.28964865314501e-05
-2.67638517791245e-05
-2.0698482782731e-05
-1.73265788861432e-05
-1.79527605090657e-05
-2.96386631238799e-05
-4.27689712319073e-05
-2.32884981142671e-05
-7.76750842902649e-06
-3.62475440174822e-05
-3.24527664099779e-05
-2.01698194255231e-05
-3.18514441227072e-05
-3.40610020295358e-05
-3.22978203397177e-05
-2.25808214206004e-05
-3.89429231205915e-05
-2.79774736304034e-05
-1.99005988332145e-05
-2.30188470992614e-05
-3.37347519549698e-05
-2.74315969105109e-05
-4.02176696973169e-05
-7.05614197292942e-06
-3.47058126548953e-05
-2.98621934439485e-05
-2.41342107133277e-05
-1.79982185979952e-05
-2.62000500138419e-05
-1.73284607763866e-05
-1.34954008862057e-05
-1.96691393956869e-05
-2.1311648502783e-05
3.21508924314538e-06
-3.43250643171718e-05
-9.83800286239108e-06
-2.69436381860359e-05
-4.44534643313724e-05
-4.27515955450274e-05
-2.14451170232668e-05
-2.01612501319929e-05
-2.83352617222425e-05
-2.40927925493095e-05
-2.20632230978096e-05
-2.91364644483242e-05
-4.12762296082852e-05
-2.49974613673537e-05
-1.89544717748799e-05
-3.646803762365e-05
-9.06346457553316e-06
-2.42830288801832e-05
-1.32066167353131e-05
-1.56732562365347e-05
-1.52446931049889e-05
-1.8890970898761e-05
-2.71830918863123e-05
-7.46795502704529e-06
-1.12279613750187e-05
4.18448815273868e-06
-1.04618592383477e-05
-5.33267983402508e-05
-2.12424782061666e-05
-2.38779612891832e-05
-3.41649892546076e-05
-2.58019710195016e-05
-2.6358590662456e-05
-3.69603619640394e-05
-3.25638673864845e-06
-4.32419146362775e-05
-2.74074729095754e-05
-1.37537676914215e-05
-2.58411498580116e-05
-2.13263582593244e-05
-3.38299690611368e-05
-3.03348948390931e-05
-2.27435311524447e-05
-2.38974601226321e-05
-2.66203760625922e-05
-2.92564296833526e-05
-2.73805960507126e-05
-2.45070680818648e-05
-3.26948035583548e-05
-1.46917079429355e-05
-1.24009583339026e-05
-1.93308111588448e-05
-1.44147510536432e-05
-1.95667265341247e-05
-2.52284543919929e-05
-2.73360148255714e-05
-2.57485244258855e-05
-1.28228696158466e-05
-2.89258098709271e-05
-1.56764436051652e-06
-5.37772870049783e-06
-1.9489210663838e-05
-4.19288503052042e-05
-1.17961016067868e-05
-1.26354640255027e-05
-2.26011445323931e-05
-2.44071010956706e-05
-2.09275464542807e-05
-1.87730843971404e-05
-2.20868668255248e-05
-1.47630253904947e-05
-1.41926079919065e-05
-1.62607151709528e-05
-2.48408098493889e-05
-2.7137387718242e-06
-2.56793788218297e-05
-2.99893784351494e-05
-1.88178307288733e-05
5.74964005303983e-07
-9.09092859608501e-06
-1.10776193661127e-05
-9.34318137660848e-06
-3.03512244220949e-05
-3.25919801136516e-05
2.12835891732187e-06
-2.58920892165317e-05
-2.16252126789196e-05
-1.37035607563233e-05
-3.44873699455465e-05
-4.28529034349116e-05
-7.13188154389632e-06
-1.42203324382263e-05
-2.40786157550998e-05
-4.00709987663994e-05
-1.32448484935661e-05
-3.07492617294283e-05
-1.68495892054476e-05
-3.04360982933957e-05
-1.22243584686415e-05
-2.21756252098345e-05
-2.41489396870463e-05
-1.43176173816551e-05
-5.88992045044846e-05
-1.07236017215808e-05
-1.87640497815104e-05
-4.14546283883512e-05
-1.75755926995557e-05
-3.41311869390295e-05
-1.81067974565296e-05
-9.55443122483203e-06
-2.39540799660419e-06
-4.08576376882077e-05
-5.98612195579972e-05
-2.8494232661046e-05
-6.04701913825942e-06
-2.61580373266499e-05
-4.40707300143004e-06
-2.01116681103131e-05
-2.93886963456887e-05
-7.95532849673065e-06
-2.27557701228357e-05
-2.59719726191947e-05
-1.13896770410497e-05
-8.50763912138408e-07
-3.56295199536127e-05
-9.59554185793899e-06
-2.4269370369524e-05
-2.06235387312485e-05
-2.0435770612582e-05
-3.98865991764234e-05
-3.14448972308892e-05
-1.16400370366736e-05
7.44140617540007e-07
-3.82385029294577e-05
-1.44254070306367e-05
-1.22354137385019e-05
-5.73716761313253e-05
-5.19810331457702e-06
-2.5930796277996e-06
-4.53298244667492e-05
-2.54836686139904e-05
-4.67150436357989e-06
-2.39718013644765e-05
-7.96967502251431e-06
-3.29611450986573e-05
-3.33416686528308e-05
-3.27383043297647e-05
-2.12845829295864e-05
-2.64262835218364e-05
-9.23302763354623e-06
-1.82835263445788e-05
-1.19325999127176e-05
-1.68417277369864e-05
-2.72702294423614e-05
-1.39266094514561e-05
-2.52912307780861e-05
-1.24136951701984e-05
-1.29526858502378e-05
-2.32746565130795e-05
-1.81631766323139e-05
-3.08327735858443e-05
-2.72675567996346e-05
-2.10998827085772e-05
-4.36374083263226e-05
-6.92987768549567e-06
-1.05970594343739e-05
-3.25891863540761e-05
-2.54509177257946e-05
-2.73654981484252e-05
-2.51821049728819e-05
-2.05476246853322e-05
-3.27942892819734e-05
-2.17606387824625e-05
-1.95485800887214e-05
-3.75572656565015e-05
-2.00479969757669e-05
-2.81671622158353e-05
-4.64471468916792e-05
-3.87098119844563e-06
-1.49873727641601e-05
-1.53361799914692e-05
-2.45624403738339e-05
-2.00322435489847e-05
2.70353539821976e-06
-3.73819711231449e-05
-1.94014269556396e-05
-1.93847996237007e-05
-9.37621082402094e-06
-3.59995830583653e-05
-1.55352787790987e-05
-2.37840544220938e-05
-2.27535843607264e-05
-4.23308058273516e-06
-1.33018657752863e-05
-3.25425973367019e-05
-1.0202241731158e-05
-1.68920430797647e-05
-3.235353006471e-05
-2.99007273484892e-05
-2.29737125736588e-05
-2.24519952633881e-05
-3.05310894831359e-05
-2.22304579769209e-05
-4.27599637615481e-06
-2.02945690686896e-05
-3.1017962380605e-05
-2.64947055049402e-06
-2.41861097002341e-05
-6.9214858593721e-06
-4.70626802890349e-06
-2.70778648557656e-05
-2.82573019394392e-05
-2.02044451481208e-05
-4.45164488398535e-05
-2.94301035983806e-05
-2.44258390435583e-05
-1.41739418605709e-05
-3.45671250105156e-05
-3.54212034620614e-05
-2.29355573654361e-05
-1.55177982926132e-05
-7.31974106189885e-06
-1.80750212374642e-05
-1.71352205576498e-05
-2.02215467038886e-05
-4.00145841088684e-06
-1.45622832304491e-05
-1.38287863229148e-05
-1.47348093805631e-05
-1.51938050978458e-05
-2.96774101915449e-05
-2.90130943939814e-05
-3.06344402800243e-05
-1.9481865812862e-05
-1.12910053561505e-05
-1.03990980877235e-05
-5.98030401463945e-06
-3.86353364567712e-05
-2.06259238002046e-05
-2.07311747057908e-05
-2.40179193487801e-05
-3.59608203321576e-06
-3.48053937963413e-05
-1.09843544892107e-05
-2.00131739142424e-05
-3.04310347255694e-05
-1.01709499179817e-05
-1.41441510892208e-05
-1.60176645524768e-05
-6.57553301188229e-05
-4.13479778684256e-05
-3.41852922030586e-05
-2.8740114221707e-05
-3.34045584978068e-05
-1.73164302831279e-05
-3.74025267021044e-05
-2.75588707668029e-05
-1.5320285168577e-05
-3.47029260927637e-05
-7.66336765945247e-06
-2.9684928246247e-05
-2.24105595551146e-05
-3.77567112978787e-05
-2.20330227346966e-05
-5.07151134228209e-06
-3.96280545976265e-06
-8.78576995735704e-06
-1.72748066715927e-05
-2.07866435476301e-05
-2.19938680006802e-05
-2.29149848421304e-05
-2.43979687213792e-05
-2.60518932646641e-05
4.98702410732894e-07
-3.93762062765999e-05
-4.48717653497733e-05
-1.52459483043424e-05
-4.53417188668048e-05
-3.12474980330903e-05
-4.24417152977853e-05
2.30601367824701e-06
-3.35741498882358e-05
-1.26937389617113e-05
-1.41074026932098e-05
-3.14019067397479e-05
-3.09601432538345e-05
-1.3350506400151e-06
1.15040329640748e-05
-1.44464941697888e-05
-1.22807921571495e-05
2.42805985203141e-06
-2.94452376923755e-05
-4.58755927644845e-06
-2.63654184762812e-05
-2.80460138219039e-05
-3.83260849543272e-05
-2.44365797018813e-05
-2.60053794108957e-05
-3.99758945122028e-05
-1.51196538401885e-05
1.76544227170132e-06
-3.0957700193927e-05
-1.90453090941814e-05
-4.54798484261532e-05
-1.48972776665514e-05
-2.20570659762083e-05
-2.6405945200312e-05
-2.38821669321774e-05
-7.82482718457956e-06
-3.18565853138039e-05
-2.09121709541916e-05
-1.38083712087582e-05
-9.85673219885866e-06
-2.71144713736831e-05
-4.90637858368561e-05
-1.16768635499182e-05
-3.52792980388642e-05
-6.63207830085823e-05
-1.29606424768308e-05
-2.68800194348036e-05
-1.03318909157901e-05
-2.12917920633305e-05
-1.6032587480927e-05
-1.20328452876043e-05
-2.47329190055398e-05
-1.62438299433976e-05
-2.13165340073104e-05
-3.3528479036277e-05
-1.77166102668586e-05
-2.22725341445798e-07
-6.01520793562284e-06
-3.0185538332271e-06
-1.5380952668042e-05
-2.90839214279656e-05
-2.77615117264171e-05
-3.08610007671717e-05
-4.25383895118992e-05
-2.94929958678987e-06
-1.86064381771819e-05
-2.71898385253396e-05
-4.57999340544405e-05
-1.7965626838687e-05
-2.17465047114719e-05
-1.83784734664301e-05
-2.82262011782259e-05
-1.99033260009686e-05
-1.00408925280445e-05
-1.48214023488277e-05
-2.43134308990525e-05
-6.88131449144216e-06
-2.95092036812464e-05
4.07134742350901e-06
-2.49013449498982e-05
-3.92189861401913e-05
-2.38012832138703e-05
-3.05142662001022e-05
-4.65941369995199e-05
-1.15017647341207e-05
-2.15495323717412e-05
-3.30247887174151e-05
-3.13166655311156e-05
-1.96708657078877e-05
-1.14335437643439e-05
-3.05034535715019e-05
-8.46767220377292e-06
-5.42396442668743e-06
-2.9395443242818e-05
1.3477397496215e-06
-2.52022992632758e-05
-3.05119381983779e-05
-1.17136659307121e-05
-1.47948376581701e-05
-2.50170177542441e-05
-2.23828878832446e-05
-2.08397224588115e-05
-2.05819825356651e-05
-7.79953918210978e-06
-2.48381502946437e-05
-5.21982036803179e-06
-2.41101933504768e-05
-2.74318310374224e-05
-1.07162679519092e-05
-2.0439364155665e-05
-1.70483332186464e-05
-6.35950841276412e-08
-2.70102776072611e-05
-4.36703840881357e-08
-2.99556481512368e-05
-1.47295685400478e-05
3.66918926443878e-07
-8.37953995706544e-06
-1.3212627540649e-05
-7.99748354882188e-06
-3.26922632190599e-06
-2.58691977251971e-05
-1.86733798956018e-05
-1.81499642486769e-05
-9.04340803539348e-06
-2.49001113766507e-05
-1.38187009488039e-05
-1.97866074063328e-05
-3.72340611524896e-05
-4.41563245423093e-05
-1.49487908349139e-05
-1.0572784075046e-05
-2.20909053446976e-06
-1.21056284531941e-05
-2.81016340433367e-05
4.59596869225388e-06
-4.48556016895796e-06
-2.75828110222608e-05
-4.03806399721046e-05
2.42562596927203e-06
-3.32907755376101e-05
-1.38479021749948e-05
-2.49280862707799e-05
-2.28238445845758e-05
-1.39474550840917e-05
-1.97634441119652e-05
-1.32548882048767e-05
-1.85954042416249e-05
-1.51390625966621e-05
-1.69934241606219e-05
-1.93149869552731e-05
-2.64567846411144e-05
-1.07329993769e-05
-1.47129599703498e-05
-1.68689469215369e-05
-2.42050261777617e-05
-3.94273586724066e-05
-2.80264731584075e-05
-2.96726845723392e-05
-1.79042951264014e-05
-9.86562713640784e-06
-5.78122133852715e-06
-4.7283559693934e-05
-2.32653206557007e-05
-2.73765225444509e-05
-3.48937187162164e-05
-1.36795624070202e-05
-1.57765667158746e-05
-3.38098890750956e-05
-1.61927160027154e-05
-3.12776673594231e-05
-8.27004545126923e-07
-1.772417923792e-05
-1.13338249628341e-05
-3.02459166536496e-05
-2.56515224394078e-05
-2.08152534126282e-05
-3.87030761297225e-05
-1.27983042668307e-06
-3.72024063845926e-05
-5.05628457427623e-05
-4.80242397247411e-05
-3.00403790010633e-05
-3.38813282297012e-05
-3.78520785185836e-05
1.65375872934178e-06
-1.65331120611683e-05
-1.79161308310668e-05
-3.89562451725323e-05
-2.32095219218581e-05
-3.11657634680052e-05
-1.41522832237426e-05
-1.61428842073355e-05
-4.7087210832853e-05
-2.23700179306705e-05
-2.64021781326099e-05
-1.26811758195451e-05
-1.05998161348254e-05
-3.25592395528319e-05
-3.01717952388845e-05
-1.72978074070424e-05
-2.89207836025042e-05
-3.06331860439731e-05
-2.90716472910228e-05
-4.85569881293365e-06
-1.70482543576256e-05
-3.54932564436796e-05
-2.23649591191557e-05
-3.44570045695626e-05
-1.42654189316405e-05
-1.31271616394669e-05
-1.96167228922325e-05
-2.37830909562721e-05
-4.13201983108945e-05
-3.52522801792171e-05
-1.95682550233947e-05
-2.11898637411681e-05
-2.50164588315371e-06
-1.54910229940499e-05
-2.95078752637162e-05
-1.4163930126041e-05
-3.46400238232389e-05
-1.11710579239068e-05
-5.30205390090167e-06
-3.42798362413994e-06
-1.89293763381853e-05
5.65908636005921e-06
-3.0771522076895e-05
-1.06726678487868e-05
-2.49239458144117e-05
-2.52074269001034e-05
-6.14857199383446e-06
-1.5870159222859e-05
-1.85991967608577e-05
-2.33873950886129e-05
-1.6836101620375e-05
-1.0460626785852e-05
-2.77535904439529e-05
-1.38634991324488e-05
2.91640377926597e-08
-3.94113636258055e-05
-1.65297507931506e-05
2.84972947703724e-06
-2.99787373945855e-05
-1.44171126593658e-05
-2.47192753438079e-05
-1.7574536814494e-05
-2.07694620483182e-05
-4.8144945790718e-05
-1.91262839654705e-05
-1.93496261932839e-05
-2.74496526989179e-05
-1.00848154648157e-05
8.92859365317578e-06
-2.25376041038318e-05
-3.1643145051027e-05
-1.95589412501451e-05
-1.39606794267437e-05
-2.08078997487087e-05
-3.19756359014481e-05
-4.17000794780027e-05
-2.68437907189883e-05
-2.5721170978455e-05
-1.28530314282201e-06
-3.02825494200734e-05
-1.86832965235926e-05
-4.66742582029206e-05
1.89427785602559e-06
-3.17755618629201e-05
-6.66059987224135e-06
-1.5094102492505e-05
-3.18743949675344e-05
-2.24453488395591e-05
-2.67489381036572e-05
1.6585616488625e-06
1.10295943272909e-05
-4.11902721495357e-05
-1.36819573198556e-05
-3.89731795703974e-05
-2.38936382692524e-05
-2.74274086051576e-05
-1.7988505665232e-05
-3.81520629480403e-05
-2.43434924485151e-05
-2.90501471518602e-05
-1.21507844021025e-05
-1.18158627163489e-05
-1.30901281229977e-05
-1.25395168017241e-05
-1.77130328064058e-05
-2.06126622145911e-05
-2.39062965089546e-05
-1.06899218238876e-05
-3.89637034357539e-05
-2.47841646543421e-05
-7.07821401685842e-06
-4.14779884156952e-05
-2.70001219857846e-05
-3.53506720852173e-05
-3.81765447011279e-05
-1.01547296399171e-05
-1.1273632448836e-05
-2.28122648846019e-05
-4.5568798202036e-05
-4.05887588057527e-05
-5.81674962590694e-05
-4.37021539535298e-05
-1.1193715464609e-05
-3.46897916993014e-06
-2.55920199934974e-05
-1.16445947241342e-05
-3.72334889559314e-05
-3.26840663584161e-05
-1.91448087050407e-05
-2.89231384115516e-05
-4.6040271266506e-05
-1.29484805876274e-05
-1.38424007741903e-05
-2.32170126425348e-05
-8.99968367176558e-06
-3.81487760203148e-05
-1.17510399825487e-05
-1.23849928962298e-07
-3.47567521404797e-05
-3.41254140065005e-05
-2.16468785896706e-05
-1.48634862431312e-05
-2.22178715384103e-05
-1.17947753956082e-05
-1.1366739560315e-05
-1.43304162919253e-05
-3.37778534456833e-05
-2.72534314197139e-05
-1.35674745593198e-05
-2.77142078794264e-05
-1.93903160612659e-05
-3.66389911735912e-05
-3.72036984182953e-05
-2.17987719411266e-05
-3.35309929039706e-05
-1.91842183131906e-05
-2.24359781446229e-05
-3.03691452586081e-05
-1.37064919254688e-05
-3.60901790798545e-05
-2.37019968359908e-05
-3.28553984607854e-05
-3.92846004934254e-05
1.74315104501775e-07
-2.40946622174742e-05
-3.24204743281746e-05
-3.16080284434934e-05
-1.0163299084381e-05
-3.65879396675832e-05
-4.13278862188723e-06
-3.56895478603497e-05
-1.96971730038757e-05
1.68951385386357e-06
-6.98836623690228e-06
-2.03477166267998e-05
-1.08940145212211e-05
-2.48761238845805e-05
-1.72029772828338e-05
-2.23901557454253e-05
-1.68815374794206e-05
-2.82036831800937e-05
-2.95644857577351e-05
-1.73290648946538e-05
-4.00138517604444e-05
-1.39253190894426e-05
-2.52436834597425e-05
-2.84708374472774e-05
-2.71057647086169e-05
-3.91407231584387e-05
-3.421280400423e-05
-2.3663735160374e-05
-1.83405656718154e-05
-3.68441029187035e-05
-1.44035256524575e-05
-9.65374266693539e-06
-1.72023682745918e-05
-4.16690654617467e-05
-2.33778154273022e-05
-8.78021764162769e-06
-2.40013931900631e-05
-1.85839217705232e-05
-4.18008995350798e-05
-9.63572535692956e-06
-1.68756553787287e-05
-2.43276878118625e-05
-5.8869176904709e-06
-6.5360092188388e-06
-2.69414452849436e-05
-2.7022862876814e-05
-3.32586713060321e-05
-3.20775845751305e-05
-3.11676694217767e-06
-2.31239961274182e-05
-1.99071081830509e-05
-1.78434031935765e-05
-3.36608149078747e-05
-2.01132792076579e-05
-3.14043012822859e-05
-3.27761706484335e-05
-8.33504790855732e-06
-7.01951860666872e-06
-2.21502247693615e-05
-3.32846100513403e-05
-3.77853025021715e-05
-2.69157053782459e-05
-1.48880338611483e-05
-3.47118913181131e-05
-1.54753494592872e-05
-2.42795104217189e-05
-7.53199730066712e-06
-4.85991169770058e-05
-1.61284435968579e-05
-2.11016076384544e-05
-1.9114337662768e-05
-2.65955436541039e-05
-2.99936159996402e-05
-2.9886499235615e-05
-2.74475577567072e-05
-2.24815431158261e-05
-1.01551820345547e-05
-3.76995489078296e-05
-1.64712597183941e-06
1.06068336058015e-05
-1.56216483127471e-05
-7.0330009947481e-06
-2.22927261798856e-05
-4.32453440158356e-05
-4.21791378408631e-05
-5.74537108733254e-06
-2.86759423722678e-05
-4.43656446117509e-05
-1.40984965603354e-05
-3.93781212687484e-05
4.80076245339665e-06
-1.57620932454415e-05
-3.0836531776666e-05
-2.01179370673882e-05
-9.99443456676232e-06
-1.24613253392921e-05
-3.93620287390533e-05
-1.18199781526609e-05
-2.41426927865617e-05
-2.31554699127631e-06
-2.06915831706769e-05
-2.26373918516634e-05
-2.97969248705759e-05
-1.14416483620862e-05
-8.36650141967943e-06
-3.59388489067001e-05
-8.43925213196044e-06
-1.22492441911659e-05
-9.37979437039766e-06
-1.35311079303768e-06
-2.44785772713191e-05
1.8242983834499e-06
-1.01779029235261e-05
-4.00385296248529e-06
-2.3281201801182e-05
-3.00949492788396e-05
-3.83868912447842e-05
-8.6023380713143e-06
6.83820506640788e-06
-3.03668833835694e-05
-3.31302545906856e-05
-2.29206096500795e-05
-1.29033902155644e-05
-4.0617599646332e-05
-2.68801772658971e-05
-3.27172080038955e-05
-1.29750423656369e-05
-2.25848301812957e-05
-3.2080291113024e-05
-4.52417552690275e-05
2.18048903216011e-05
-3.58239142432618e-06
-1.12492701519524e-05
-5.68597289666975e-06
-2.58691772375359e-05
-1.40670049170182e-05
-3.16699419381074e-05
-3.65509628474503e-05
1.66731108047562e-06
-4.59820132660808e-05
-4.017426313655e-05
8.81247299882455e-06
-1.92195997897105e-05
-1.32891106362774e-05
-1.62692362818293e-05
-2.80495487459967e-05
-1.91165691211221e-05
-2.46531779927571e-05
-2.11239252704026e-05
-2.52287127556496e-05
-2.43423752761699e-05
-1.75309922261871e-05
-3.29218239190021e-05
-4.88371986283319e-05
-1.26807277446739e-05
-2.87023508308152e-05
-2.90961590662927e-05
-1.72580198708952e-05
-5.18442932376107e-07
-2.90327739608034e-05
-2.13026686950616e-05
-2.34757479313193e-05
-3.06826795558381e-05
7.66358291557172e-06
-2.79089664151853e-05
-7.08219317957714e-06
-3.41723990231239e-05
-1.23539164955397e-05
-2.69458040310996e-05
-2.00700232160334e-05
-1.57807255066429e-05
-1.1671584282691e-05
-1.44860206085145e-05
-2.31140808437347e-05
-1.73424312865254e-05
-1.42717637391691e-05
-1.78393304373565e-05
-2.37994158349775e-05
-2.65031471785526e-05
-1.93416816775214e-05
-1.2994171893596e-05
1.13718401796454e-06
-4.42944782009755e-05
-2.08887313214945e-05
-1.92210283994414e-05
-1.32539541890296e-05
-1.56315439054749e-05
-1.58181411490604e-05
-3.4476686116274e-05
-3.22894838948417e-05
-3.84275721906114e-05
-2.67926252189053e-05
-4.63046436876546e-07
-1.51177215251136e-05
-1.95095364933417e-05
-1.42450253814012e-05
-2.35597593730305e-05
-2.63458783477692e-05
-1.88645171541731e-05
-2.40614004798753e-05
-6.55136396677122e-06
-1.33966189372528e-05
-2.1420762989893e-05
-3.64113352543105e-05
1.03697880519174e-07
-4.82153858302632e-05
3.66993637387443e-06
-1.47601551787714e-05
-3.26157260890322e-05
-1.70230247136797e-05
-3.5069694189294e-05
-6.31071397965065e-05
-3.07529641113886e-05
-8.72235449971021e-06
-2.3037120722151e-05
-1.91002996602279e-05
-2.53500284366444e-05
-1.52061228873009e-05
-2.99377927048698e-05
-2.07677699956898e-05
-1.46084798859478e-05
-1.78078899220517e-05
-2.06335139671581e-05
-2.80014562642893e-05
-2.53303368611014e-05
-4.13290353969952e-05
-2.15748262914641e-05
-1.54913181468838e-05
-2.38869930632034e-05
-4.61977876122936e-05
-2.57944588943496e-05
-1.18064926990139e-05
2.21329397202615e-06
-4.87745607195355e-05
-4.68874402096876e-05
-1.58637953051057e-05
-7.78066941211802e-07
-2.47046990255478e-05
-3.50094851749379e-05
-2.26201048481348e-05
-3.41695785471741e-05
-2.8037324418959e-05
-3.25073940680708e-05
-1.45210434103576e-05
-4.08365728013521e-05
-4.12985294931394e-05
-2.87705348173411e-05
-3.49410847937258e-05
-1.01712456622943e-05
-4.56833369864597e-05
-2.16285509285878e-05
-4.06835587457934e-05
-3.13397928839821e-05
-2.39947339894481e-05
-1.39568349628371e-05
-1.99826402675307e-05
-1.68575316112518e-05
-1.24179344378331e-05
-1.85991529250075e-05
-4.1031116079156e-05
1.70496417715003e-07
-2.63248666398867e-05
-2.4356826880589e-05
-1.90058528068891e-05
-3.1803279751368e-05
-8.28645091878315e-06
-7.42750538682487e-07
-1.83198384594991e-05
-2.38004551610627e-05
-2.9558430501636e-05
-7.31418438281997e-06
-3.79430907540125e-05
-4.07129923033123e-05
-1.30413827316441e-05
-2.81825251553253e-05
-1.65059904708995e-05
-3.25765243634195e-05
-1.15953660426093e-05
3.27461155159277e-06
-1.45740547400425e-05
-2.57649485328023e-05
-3.45367424614209e-05
4.24172292346527e-06
-1.11352924621856e-05
-4.47442912265513e-05
-2.56336008583253e-05
1.05203574883661e-06
-1.9447216314919e-05
-2.01353396279676e-05
-1.55882170249469e-07
-2.04364283063078e-05
-2.35340048533629e-05
-1.74954598293948e-05
8.98065707597819e-06
-3.39468878955889e-05
-1.77825868520999e-05
-5.54626496949893e-06
-2.22545782821224e-05
-1.52143922057859e-05
-2.13118467066104e-05
-2.95238773982386e-05
-2.40227635210441e-05
-1.15956327258447e-05
-4.13566385298915e-05
-1.24811608450551e-05
-1.53586403649767e-05
-2.29093000997009e-05
-2.53327228919093e-05
4.90749511562111e-06
5.89003950703657e-06
-1.49996843616693e-05
-4.18053166077908e-05
-2.10609783987362e-05
-9.83492364997935e-06
-2.00382717865949e-05
-1.28584186601081e-05
-3.789179095195e-05
-1.50309087301367e-05
-1.4868552022876e-05
-1.41444867897306e-05
-1.76521791152002e-05
-2.86908258472207e-05
-2.46349439319056e-05
-2.87879842597115e-05
-8.61485768437061e-06
-4.1741070351537e-06
1.63984165034272e-06
-2.43379252623698e-05
-1.86490857749587e-05
-1.18616260353812e-05
-9.52623462607566e-06
-2.72790533429589e-05
-3.2962599488237e-05
-2.01819796120136e-06
-2.35388389049821e-05
-2.17388220656128e-05
-9.85235071462543e-07
-1.84247726723576e-05
-1.93147667487462e-05
-1.73612132424991e-05
-2.71056662912584e-05
-1.92299107143808e-05
-1.90852479094645e-05
6.52469110808046e-06
-9.26780505994402e-06
1.18409819993831e-05
-1.7752399998488e-05
-1.91495577392817e-05
-1.06155449484657e-05
9.73951525157515e-06
-3.17986205738041e-05
-5.49526034193542e-05
-1.55401015110635e-05
-1.16099573782743e-05
-6.39136765702437e-06
-2.7776380169694e-06
-3.11433574988532e-05
-1.06663782180581e-06
-2.35318275471084e-05
-1.61973904072951e-05
-4.38276264539431e-05
-3.25864190503396e-05
-1.53640657822804e-05
-1.75035295036278e-05
-2.1575475897718e-05
-1.97316467191159e-05
-3.1087997029642e-05
-1.87289731056022e-05
-3.57878978776861e-05
-3.53527512390986e-05
-2.34587653363857e-05
-2.21175258700802e-05
-3.18410958417086e-05
-3.87168051819275e-07
-3.34278443863498e-05
-2.09378501203205e-05
-2.3814264290361e-05
-3.50289160987806e-06
-3.56245305975263e-05
1.60402728990959e-05
-5.04599459336852e-06
-3.459446327422e-05
-1.52171992682973e-05
-3.65882438731565e-05
-1.55542071236952e-05
-1.47030679930692e-05
-1.52920974484047e-05
-3.38984804719377e-05
-5.63031710934213e-06
-5.3263750148354e-05
-1.08707656279159e-05
-1.42499503725007e-06
-1.45890125918315e-05
-2.33672677997152e-05
-3.38260714663774e-05
-3.55815852211529e-05
-2.96887820530212e-05
-4.32804632962692e-06
-3.11222289997121e-05
-6.2836296437283e-06
-3.11510400796794e-05
-2.24343019182911e-05
-9.88890977057692e-06
-2.79106569538084e-05
-3.94309884824381e-05
-2.98515104828034e-05
9.48425350472154e-06
-1.8286406527995e-05
-3.58509078861099e-05
2.52116035715015e-06
-1.24120003805258e-05
-3.20445341845098e-05
9.33387018710739e-06
-1.52218444134208e-05
-2.44252898809244e-06
-9.29521469344969e-06
-3.55999220868676e-05
-1.19062920926449e-05
-2.98024549725627e-05
-1.55973097791777e-05
-2.7679292757983e-05
-3.16839862956929e-05
-1.03808852507042e-07
-2.76992922048073e-05
-4.28061716320617e-05
-3.26204942958136e-05
-2.89106717785437e-05
-6.63464079165484e-07
-1.69374823061846e-05
-1.96808984830589e-05
-1.44817460393726e-05
-1.07188251124799e-05
-3.82630529333519e-07
-2.61476464632736e-05
-1.65873169102003e-05
-1.33325963113827e-05
-1.75480476263114e-06
-1.77395083645379e-05
4.42430439197647e-06
-3.75826169790144e-05
-3.02206418329076e-05
-1.57135589362898e-05
-1.80483099576733e-05
-2.21891603251923e-05
-2.61008863163415e-05
-2.43076655473455e-05
-2.57520546713371e-05
-2.85330953537906e-05
-3.70666030791947e-05
-6.61434142603593e-06
-2.97513734911444e-05
-1.68472370808266e-05
-3.06921613690247e-05
-2.52182031655886e-05
-4.2909922106432e-06
-3.56387637579467e-05
-3.18320709297284e-05
-2.83786324499211e-05
-5.07530253911821e-05
-4.98422866449388e-05
-2.52469943366e-05
-4.18712527840945e-05
-2.49040590251368e-05
-4.2033330967241e-05
-4.79679622724452e-06
-6.3595962470156e-06
-1.24775950191846e-05
-2.06359268781993e-05
-1.37814828319383e-05
-1.96447352351305e-05
-3.81630559481832e-05
-2.26902068725784e-05
-3.42528862166823e-05
-1.33531344985525e-05
-7.47663683612203e-08
-1.42580507136837e-05
-1.23101202577784e-05
-2.44579449439392e-05
-3.15639653183279e-05
-1.91591607390474e-05
-2.38324178973228e-05
-4.89488624674296e-05
-3.33563316303217e-05
-4.97901752218259e-06
-2.98839601870364e-05
-4.9507906727375e-06
-3.9581636797566e-05
-1.44340671788268e-05
-2.13140807840396e-05
-6.66201800990375e-06
-1.25144248742598e-05
-2.97678763325414e-05
-2.98118830292883e-05
-4.58690227168125e-06
-7.25765283017036e-06
-3.41642533980433e-05
-1.86266354418839e-05
-1.45855377722885e-05
-4.0650211042668e-05
-1.63604921625761e-05
-4.28186953646955e-05
-2.83138046511192e-05
-6.40684796978611e-06
-4.10622148973631e-05
-2.4218650959216e-05
6.83503795198002e-06
-3.69666400248711e-05
-1.56943711918472e-05
3.06444109059486e-06
-6.17324347099253e-06
-1.01605686774275e-05
-2.70776564803536e-05
-1.91886028707346e-05
-2.63714498945359e-05
-2.83672912024035e-05
-2.42458509834284e-05
-2.28217822476302e-05
-1.65078448300476e-05
-2.81200675664261e-05
-2.2681994762504e-05
-2.48775705623027e-05
-3.13353610759306e-05
-2.78148236248824e-05
-2.65061464512664e-05
-4.28599998361657e-06
-2.52255015708922e-05
-3.1548171400834e-05
-5.42870917482971e-05
-2.82431780862493e-05
-2.38392536379134e-05
-1.99253984377465e-05
-1.13810765902165e-05
-6.4023816394146e-06
-2.72100090579999e-05
-2.95416269058127e-05
-1.86843798350159e-05
-7.40698100292449e-06
-5.59979647165376e-05
-1.95304123143088e-05
-3.05272009159283e-05
-3.09315915400227e-05
1.57000083053723e-06
-2.62694645097348e-05
-2.61636725597819e-05
-1.77800673783763e-05
-5.78662994529065e-06
-7.10981671619069e-06
-1.855164586349e-05
-4.50020641229405e-05
-1.50885861574219e-05
-2.75269350295314e-05
-2.48409486909075e-05
4.11428190917942e-06
-1.73548153289631e-05
-1.00336059575235e-05
-2.97514637638571e-05
-2.64633624177634e-05
-3.72986947333687e-05
-2.72988375245411e-05
-4.45637034146169e-06
-2.83707723345773e-05
-2.1099374672049e-05
-1.11392231279615e-05
-1.04605313174597e-05
-2.32426246458091e-05
-6.29716115862173e-06
-1.57579363142197e-05
-2.29385736098543e-05
4.89414418784456e-06
-8.52178695649299e-06
-1.67321038651651e-05
-2.16040350632425e-05
8.44099996901473e-07
-2.21081232756224e-05
-1.03775235224911e-05
-2.08683286458084e-06
-2.65558414985794e-05
-1.47016025146316e-05
-8.19745811409664e-06
-1.54459541268736e-05
-4.58571085472044e-05
-6.00970531640402e-05
-2.63576162444753e-05
-1.4378571243047e-05
-3.54038188711355e-05
-3.65554804251711e-05
-2.93531997650138e-05
-1.05563578248577e-05
-1.48913330817125e-05
-3.85962491548314e-05
-2.45626987524492e-05
-2.0422420236877e-05
-3.44354741359534e-06
-2.11133429159223e-05
-1.61127619122983e-05
-1.76618256418021e-05
-2.39141409525976e-05
1.9412675230615e-05
-3.97982268452137e-05
-4.78483839274618e-05
-6.43739024069555e-08
-8.13502325239801e-06
-2.01171246003716e-05
-4.22178893620553e-05
-3.81337638941534e-05
-7.2273436389027e-06
-4.61957464444926e-05
-1.09446264233001e-05
-1.11050121421523e-05
-2.6783659661703e-05
-1.68495801776104e-05
-3.07565112431371e-05
-3.28698298339131e-05
-2.93337451124284e-05
-1.07317651539545e-05
-4.61176205218619e-05
-2.14444990445808e-05
-4.04066744665799e-05
-1.09123469283199e-05
-1.46910886828847e-06
-5.01168627466186e-05
-3.1229880044366e-05
-1.88845786373993e-05
-2.43577010437144e-05
-1.29974040046515e-05
-8.48573800025826e-06
-2.57199408193869e-05
-5.98175709038044e-06
-1.56739688291675e-05
-3.26437708001277e-05
-2.85501633706546e-05
-1.61504051860664e-05
-3.38139306190577e-05
-2.00932305242275e-05
-5.51543925186224e-06
-1.57778700685288e-05
-2.9857023334955e-05
-1.77469806362974e-05
-9.60579853230328e-06
-3.09691531331563e-05
-2.00041766958858e-05
-4.65672032102581e-05
-3.38456771402125e-05
-2.83908953798093e-05
-2.22397436725446e-05
-1.13321403632633e-05
-1.12324728672631e-05
-2.33764806073266e-06
-3.44869316858544e-05
1.43017728873355e-05
-1.50830181886372e-05
-2.65290287487658e-05
-1.90313352545518e-05
-3.42104882990472e-05
-5.5693162292856e-06
-1.29814210071224e-05
-2.38551000127666e-05
-3.67347599628437e-06
-1.71040345767836e-05
-2.70118409439626e-05
-1.28128955057024e-05
-1.95643185548913e-05
-3.61520443880132e-05
-8.19547673961588e-06
-1.86114530488963e-05
-2.05113601100634e-05
3.43697445182351e-06
-2.76460332950024e-05
-2.24576087664503e-05
1.07317408260508e-06
-3.0550845208225e-05
9.02213855748013e-06
-2.75099451385485e-05
-3.19630361936613e-05
-2.23764574160562e-06
-2.74554044118461e-05
-3.03624110076482e-05
-3.87335187118848e-05
-1.67103863004686e-05
-2.80941632894794e-05
-3.22244262818953e-05
-3.69628764333739e-05
-2.37505028676037e-05
-2.17497722444575e-05
-2.41916993803737e-05
-9.90344685077108e-06
-2.21058212163545e-05
-4.71997810487089e-05
-1.49211305150136e-05
-4.32355766099847e-05
-2.41126779914186e-05
-1.44583169079051e-05
-1.01006562670593e-05
-1.91376734682103e-05
-3.4015924306163e-05
-9.6384198462628e-06
-2.13583421411189e-05
-3.5302102827448e-05
-1.91493544391592e-05
-4.09501070472091e-05
-1.85940471788467e-05
-2.00671185717048e-05
-3.00789782042477e-05
-2.05621395560542e-05
-1.30432730380903e-05
-2.29401223915102e-05
-2.63208037716012e-05
-3.41485845956435e-05
-2.59001241470873e-05
-3.29551510410719e-05
-1.56857847623898e-05
-1.98122258081532e-05
-2.92774207803811e-05
-3.57326443202534e-05
-2.70209726278948e-05
-2.37637168894397e-05
-1.40729367376532e-05
-1.26682288998877e-05
-2.81516922347263e-05
-3.25292429003372e-05
-3.15583239622572e-05
-2.63742974067245e-05
-5.42985043914316e-05
-1.29812083282747e-05
-1.78996222357103e-05
-1.25065672644753e-05
-3.28090590037831e-05
-2.40339624104553e-05
-1.52019937486839e-05
-3.01488726256938e-05
-3.13637049322079e-05
-3.17961330472879e-05
-1.710910180402e-05
-2.56804283370436e-06
-1.25747938667447e-05
-2.69880273431167e-05
-2.5396431516384e-05
-1.39575721270209e-05
-4.96553579211033e-06
-1.03264277417242e-05
-2.17895926180879e-05
-2.56139303583147e-05
-3.46331482552361e-06
-1.49740527857467e-05
-7.62525930880198e-06
-1.12528037924775e-05
-2.98111627671333e-05
-1.18834528854897e-05
-2.37779521671563e-05
-8.58092317435199e-06
-3.09983512593403e-05
-2.06399592081999e-05
-2.57713586361171e-05
-4.46537033136453e-05
-1.9954171056672e-05
-3.34074801355843e-05
-1.51458681762932e-05
-2.59312188236775e-06
-6.83407733735266e-06
-2.08240472886745e-05
-2.96839549368833e-05
-3.48851563498969e-05
-1.72240396737652e-05
-1.80032943913135e-05
-7.49814079616289e-06
-2.83424267654231e-05
-8.63971365501643e-07
-2.09100806388493e-07
-1.74107226312217e-05
1.80217004258402e-06
-5.44896588678538e-05
-2.92338685089113e-05
-1.44211268069846e-05
-5.25708082201277e-06
-7.90229011695869e-06
-9.28413219203625e-06
-1.39154347117902e-05
-1.51223666262248e-05
-8.98886018931344e-06
-8.12444729021908e-06
-1.69094739096336e-05
-3.05213061282894e-05
-2.47771072960028e-05
-1.81762313314741e-05
-2.9120858183477e-05
-2.12871552480124e-05
-1.03162496439631e-05
-2.08933769276226e-05
9.69620228837589e-07
-3.13472547473142e-05
-1.7794983332423e-05
-3.19996697106632e-05
-1.36810129429284e-05
-1.71983868632581e-05
-1.25572136918473e-05
1.16913032139316e-05
-1.99515055371953e-05
-3.30785233546964e-05
-4.0089464112527e-05
-1.53606873218939e-05
-5.40847666112937e-05
-9.46482104968759e-06
-3.77966542029489e-05
-3.11066507999129e-05
-1.98607211336078e-05
-3.68722611090359e-05
-3.70249734869732e-05
-1.34937793952798e-05
-3.13013100470175e-05
-1.22735555863809e-05
7.08875140573538e-07
1.13077927678253e-05
-3.58867913550782e-05
-1.93563619345159e-05
-5.68961370739098e-06
-3.31858429380103e-05
-5.35508850238234e-06
-3.18530537407877e-05
-2.25165630479003e-05
-2.97313320889122e-05
-2.45734389003676e-05
1.6623773761981e-06
-1.06575961217487e-05
-4.58476639919627e-05
-3.1696397712791e-05
4.59410972785727e-06
-1.06374179060271e-05
-2.31082762154602e-06
-1.21398163204602e-05
-2.06026444991377e-05
6.24452361818689e-06
-4.20622203676483e-05
-1.43855065397393e-05
-3.64674832458557e-05
-4.32318339737675e-05
-9.48196571127686e-06
-2.65468843282218e-05
-2.57466460285309e-05
-2.2333210170642e-05
-1.32107695086015e-05
-5.12341620962052e-05
-6.75571991078317e-06
-2.62777448944872e-05
-2.38281483465379e-05
-2.20972787404883e-05
-2.4295700811524e-05
-2.87578539700186e-05
-3.13372778590486e-05
-5.74315608229393e-06
-3.81189809035688e-05
-6.72786727467501e-07
-1.67443418159314e-05
-3.13079742680189e-05
-1.41820202210769e-05
-1.2716675778383e-05
-3.48786485946143e-05
-1.84015306675046e-05
-2.9603763985543e-05
-1.59552547822246e-05
-2.59701079786282e-05
-1.96648904479602e-05
-2.60117449807648e-05
-3.87242486901567e-05
-2.48129450914583e-05
-1.03364965119674e-05
-3.88239214121385e-05
-8.67275065505714e-06
-1.70813239093323e-05
-5.09084297010338e-05
-4.23106328867067e-05
-6.17255521194675e-05
-4.18193033845499e-05
-2.95389548595219e-05
-3.19429701748927e-05
-1.03226584463246e-05
-3.34857048903955e-05
-6.88246512831168e-06
-3.66384817686867e-05
-1.4481683605927e-05
-4.86756168539365e-05
-4.21291942734802e-05
-1.55051358661585e-05
-1.79924834645125e-05
-3.18614635478243e-05
-1.33845312878137e-05
-7.88554279641982e-06
-1.86447892864267e-05
-3.89999698493485e-05
-3.10270935947838e-05
-6.86733302622483e-06
-5.81113240208692e-06
-3.54208534139696e-05
-5.72149744973237e-06
-4.49826353238844e-05
-2.29592391576359e-05
-1.56297666493144e-05
-8.16923120444091e-06
-1.10264735951125e-05
-3.27094592774267e-05
-2.13150444585719e-05
-1.5610855482023e-05
-3.17890346770404e-05
-3.45049859196132e-05
-1.576853139776e-05
-3.24819383578024e-05
-1.25094979002414e-05
-4.5351875812695e-05
-1.97755315937723e-05
-4.3056380009367e-05
-3.0608163114652e-05
-2.93812644595079e-05
-1.84016520181301e-05
-2.42457415339619e-05
-2.3573338832237e-05
-3.33686524915434e-05
-1.19976736982254e-05
-2.37978887251396e-05
-3.77186009118793e-05
-1.6807844975315e-06
-1.36131913453263e-05
-5.14311230680751e-06
-2.56478270816569e-05
-1.29183197828372e-05
-2.67183669268669e-05
-5.00317699052639e-05
-3.50106818221888e-05
-3.09812703651615e-05
-5.06692732503328e-06
-1.71182717489328e-05
-2.34279349244531e-05
-5.00784343185082e-05
-3.06918033798115e-05
-2.56060334325849e-05
-3.19063216435712e-05
-1.35454071286603e-05
-1.11949739948641e-05
-3.88079178192695e-05
-2.31743794054029e-05
-2.16556343863076e-05
-2.45741519512104e-05
-2.20224660157071e-05
-2.88770136388391e-05
-1.50108813413473e-05
-2.50203393868749e-05
-3.22186143310729e-05
-2.70468117175937e-05
-5.49103512596852e-06
-2.20911810171251e-05
-2.11861551691398e-05
-8.88894989528574e-06
-1.16061593936538e-05
-3.65164548582493e-05
-2.86633314882153e-05
-2.48476822119127e-05
-2.36697080154822e-05
-1.3370231380085e-05
-3.49108054841755e-05
-3.69686097367342e-05
-2.73754338938812e-05
-2.70677151887848e-05
-2.33330515572212e-05
-2.65928542145074e-05
-1.2744784795081e-05
-3.39131933097074e-06
-3.02255771560451e-05
8.53520012308701e-06
-1.83145089748427e-05
-3.51020647397965e-05
-2.5181748583565e-05
-5.30824008658614e-06
-3.74604446260572e-05
-3.09456783127501e-05
-3.15888967316339e-05
-3.87405155888837e-05
-3.57000649936219e-05
-2.15696542843861e-05
-3.56068907092687e-05
-2.07253299181151e-05
-1.81677693990669e-05
-2.75040839757046e-05
-3.95379430595157e-05
2.02190322339401e-06
-2.408266792764e-05
-4.66404392199083e-06
-1.31555945775476e-05
-2.48578625922228e-05
-4.14381280263609e-05
-1.69776882633222e-05
-2.1222838795653e-05
-1.39703887144955e-05
-3.38298728522109e-05
-2.37483305614122e-05
-3.58966235551489e-05
-3.32656569787595e-05
-3.23968668754734e-05
-3.95481275326141e-05
1.11405213729804e-06
-6.24491357453109e-06
-4.01844873438529e-06
-3.34502340459894e-05
-1.70847412414923e-05
-3.02557236114316e-05
-6.7753506440583e-06
-1.00873920719733e-05
-1.72380812540872e-05
-1.52075817367036e-05
-2.00435317017378e-05
-1.24734111600658e-05
-1.46388591822112e-05
-9.8174315838888e-06
-2.6874541221184e-05
-7.57993100062647e-06
-2.12840912954161e-05
-3.86434320839344e-05
-8.19280663627504e-06
-1.86380949807681e-05
-3.30722062007729e-05
-2.67162721743372e-05
-1.97395399216194e-05
-1.13190486783078e-05
-2.0043205692407e-05
-1.59522065342766e-05
-2.60314701270945e-05
-2.21839550578633e-05
-1.20116084744206e-06
-2.12041593632129e-05
-1.37172684180057e-05
-2.85502765247159e-05
-4.11660046419606e-05
-9.13975552462919e-06
-1.11446951095644e-05
-2.24825177616223e-05
-3.40063943833214e-05
-2.52738700502578e-05
-4.81457316278673e-05
-2.41561258812942e-05
-2.24363305801216e-05
-2.07937896167848e-05
-2.74001346292406e-05
-2.98509871875573e-05
-2.34213626579624e-05
-5.2537978700177e-05
-8.04367921962263e-06
-3.311820857716e-05
-1.0257265358496e-05
-3.39681052887525e-05
-3.06844735138312e-05
-1.42340385693065e-05
-1.87035198388159e-05
-2.4549725117242e-05
-1.42955838614083e-05
-2.70955026499622e-05
-3.48245708680139e-05
-2.4675675534221e-05
-2.09519541569609e-05
-6.29407893474444e-06
-1.96622120003052e-05
-3.39398518402622e-05
-8.4870610655544e-06
-8.03824849967382e-06
-1.41385826252255e-05
-1.96480901394165e-05
-1.50733741736759e-05
-3.08877679168034e-05
-1.28420266349732e-05
-2.14672571659353e-05
-1.72898615842763e-05
-2.75381073265604e-05
5.95026176139759e-06
-1.29600270544142e-05
-2.00055913052968e-05
-1.90822384225571e-05
-3.53729242586106e-06
-2.69070799819221e-05
-2.20821961030558e-05
-2.22045144223104e-05
-1.91093815361265e-05
-2.85434500490764e-05
-2.42512866129204e-05
-1.8137010348303e-05
-4.30724346497319e-05
-3.22129431533643e-05
-2.13293070802516e-05
-3.19489722496378e-05
-3.73925255683778e-06
-1.50412022601593e-05
-1.04902378561477e-05
-3.0899833447849e-05
-3.67868260366585e-05
-1.31455887723311e-05
-1.40770971462842e-05
1.88762404294221e-06
-4.76411962375249e-05
-3.81938113836168e-05
-2.06668486436401e-05
-2.49792975697969e-05
-2.20554933501461e-05
-3.26935666270632e-05
-3.51240205189489e-05
-4.44308253752926e-05
-2.63418506862509e-05
-1.46188810773112e-05
-2.80692967804e-05
-2.26239508559039e-05
-4.38028532969227e-06
-2.78980270194984e-05
-2.22863813401223e-05
-5.53014682002019e-06
-7.67989810810772e-06
-2.14694325716221e-05
9.06558951204319e-06
-1.91998476854343e-05
-1.24494393575482e-05
-1.31625939044593e-05
-3.48536703418806e-05
-7.37062609291956e-06
-3.23501010919604e-05
-1.90341679995696e-05
-3.18375951985989e-05
-1.72883175769327e-05
-1.52916240592802e-05
-4.42030258607642e-06
-4.23018940519867e-05
-2.6539576921683e-05
-3.69580876375213e-05
-8.81662572694709e-06
-4.19200333031092e-05
-5.25420195554077e-06
-1.025574148132e-05
-1.61501522516719e-05
-3.08912669659655e-05
-2.96066042478693e-05
-1.55164116115315e-05
-4.54355353800507e-05
-1.741615830704e-05
-3.95415772579329e-05
-1.25043951939847e-05
-2.67508755041837e-05
-1.3011663411113e-05
-1.51361365543718e-05
-2.05769590263506e-05
-2.46174616271576e-05
-2.86570727864764e-05
-3.47315193685522e-05
-1.65135071218535e-05
-4.43039672226818e-05
-1.09432970512274e-05
-2.41609044604803e-05
-1.02158158716579e-05
-2.32339656280854e-06
-3.22664251326747e-05
-2.76225638623937e-05
-2.22870866614935e-06
-8.93786692975326e-06
-2.93861960670208e-05
-3.01754054209767e-05
-3.00773480618722e-05
-3.26493052787375e-05
-2.17522406250729e-05
-2.18658870931177e-05
-1.72636876901328e-05
-1.72939671401725e-05
-4.73935268610149e-06
-3.67787270317735e-05
2.79019499788434e-06
-1.72900803728223e-05
-1.833062636335e-05
-1.40733235816793e-05
-3.38116537832243e-05
-4.69218283269239e-05
-8.63096014366992e-06
-2.04221130175174e-05
-2.09741945601453e-05
-2.02139840570015e-05
-3.07338116980022e-05
-2.91629900207507e-05
-3.43903893916053e-05
-1.03760106016129e-05
-1.96990383779798e-05
-2.45175039675476e-05
-2.8770649562139e-05
-3.71077433325537e-05
1.92562651550201e-06
-3.47716624513596e-05
-3.56013385150185e-05
4.80602577535102e-06
-1.36602366546859e-05
-2.96485409605226e-05
-1.6690316914176e-05
-4.88193150080379e-05
-1.4456362141756e-05
-3.36995379616764e-05
-3.80143188934215e-05
-4.88727372632215e-05
-1.95013476526329e-05
-1.28310356693159e-05
-2.10872157104515e-05
-1.65101853896872e-05
-1.91606115977011e-05
-1.75768997340113e-05
-3.05039646864068e-05
-1.29639962692611e-05
-3.80468372069961e-05
2.00108345559469e-06
-2.85896529042647e-05
-1.7164574898739e-05
-2.38495657579317e-05
-6.27501935400496e-06
1.9371410160006e-05
-2.35337274239337e-05
-3.17813737296809e-05
-4.28375199330155e-05
-1.5837223075603e-05
-2.25129597758735e-05
-2.99635906946472e-05
-1.66852429317307e-05
-1.77764574325624e-06
-1.88179688112315e-05
-3.2514528146039e-05
-2.02376385655232e-05
-1.38673453277914e-05
-3.16993556086474e-05
-4.47986595924434e-05
-2.41169324804121e-05
-1.29137009632936e-05
-2.809354722218e-06
-3.00326416934164e-05
-2.37520654032224e-05
-1.03442228121966e-05
-1.41788676842654e-06
-5.24724580716621e-05
-2.06542225289873e-05
-3.62874165860299e-05
-1.57724215734395e-05
-3.04606998061157e-05
-2.59675397183286e-05
-3.22426907634525e-06
5.6418056866565e-06
-1.87457489136717e-05
-1.97551924253302e-05
-2.10522445676098e-05
-1.5182671431351e-05
-2.6546788911044e-05
-2.09383323177412e-05
-3.46438116143183e-05
-8.90472107439176e-06
-2.25632167737144e-05
-2.81536433245363e-05
-8.16025362695592e-06
-3.11947421927043e-05
-1.08923566551563e-05
-2.59654219026973e-05
-1.89898654169087e-05
-1.61800259808531e-05
-4.10244072593429e-05
-3.14000437774228e-05
-3.82099271044266e-05
-9.0904535290659e-06
-1.82381717467721e-05
-4.68605263100234e-06
-2.07414554537019e-05
-2.871962598272e-05
-8.89695711597037e-06
-2.88109267876601e-05
-5.23308651940465e-06
-2.67278549256017e-05
-1.19564059495277e-05
-3.79677668365238e-05
-3.29302409608552e-05
-2.74663062995237e-05
-2.83456137330951e-05
-1.95868209961484e-05
-2.09651536264726e-05
-2.25486092582134e-05
-3.64075417692868e-05
-1.07895715920985e-05
-2.44633686380561e-05
-2.7570333756874e-05
-2.52646904050172e-05
-2.83298172808391e-05
-1.09590752944747e-05
-3.534294239482e-05
-3.53274005531752e-05
-3.52185461632074e-05
-3.65762570438024e-05
-1.66730103568219e-05
-1.59389698959948e-05
-2.59837974417129e-05
-3.98747929766042e-05
-2.33699460706674e-05
-1.29613020725928e-05
-1.0543845009764e-05
-1.44674080768942e-05
-9.41842473946004e-06
5.33773182709923e-06
-2.58697926581173e-05
-1.49337971704373e-05
-2.58940884528865e-05
-7.14136647381038e-06
-2.47978004559596e-05
-2.02070275056324e-05
-2.20209828505185e-05
-4.46101195410182e-05
-1.96394895830441e-05
-2.99520588819569e-05
-2.78712766199865e-05
-1.93863256336147e-05
-1.65550791139504e-05
-2.87180899043556e-05
-3.58110334917656e-05
-1.80596404421961e-05
-2.57327914737229e-05
-2.43004254441837e-05
-2.34047106915974e-05
-3.0386070200906e-05
-1.51011965244603e-05
4.67299950368445e-06
-7.16692983787176e-06
-6.76033542896249e-06
-8.25863751955409e-06
-3.54653424251628e-05
-1.92164284442626e-05
-2.06173603613152e-05
-6.67628189180152e-06
-1.4860433495171e-05
-2.1632316023728e-05
-2.04014552518786e-05
-4.14343391366898e-05
-2.86517386398051e-05
-4.20635825315719e-05
-2.26645903669594e-05
-2.24167051861503e-05
-1.55887963427008e-05
-3.14239007081923e-05
-2.47030393464611e-05
-3.04859871771815e-05
-2.22785424429194e-05
-3.28968706578291e-05
-2.57385742126632e-05
-3.30630379597281e-05
-2.88215500457766e-05
-2.34140391916326e-05
-2.57978045977082e-05
-4.2358750194678e-05
-3.43353578743975e-05
-4.11456633269182e-05
-2.5003844106465e-05
-3.41055106244503e-05
-2.08735797673646e-05
-1.23712937072194e-05
-3.16221313095378e-05
-1.97282661841696e-05
-1.84893379964363e-05
-1.2867708803786e-05
-1.31310939321921e-05
-2.57280762293245e-05
-1.47168590163188e-05
-1.7374848740272e-05
-3.50983570355631e-05
-3.68652635148741e-05
-1.12136231644466e-05
-1.76598044308137e-05
-2.49077698911192e-05
-2.46947413060823e-05
-2.19844521597604e-05
-3.96691397850247e-05
-2.75651292429672e-05
-4.04847371824477e-05
-2.92081217398879e-05
7.37227638084222e-06
-9.24650761491842e-06
-9.06695667192956e-06
1.64619186706561e-06
9.84552881548832e-06
-3.01757316016995e-05
-4.28081758926445e-05
-4.46175720969542e-05
-1.46460082420794e-05
-2.01787242645952e-05
-2.57755455242022e-05
-1.54149716031715e-05
-2.93808679170021e-05
-2.18164069054778e-05
-1.68415531703146e-05
-1.12239152708916e-05
-2.12025473332205e-05
-2.35243820163625e-05
-1.69132496813042e-05
-2.04217463847186e-05
-2.00334223265577e-05
-2.74183911769857e-05
-9.05879375200168e-06
-5.32380296332196e-06
-1.08297419820838e-05
-3.0436640983547e-06
-3.76509408670849e-05
-9.66211208841901e-06
-8.6305786981783e-06
-2.76137443484599e-05
-8.1305953766888e-06
-1.26757308994178e-05
-2.89580988226277e-05
-6.13766620734545e-06
-4.17740191596565e-05
-4.55089293033872e-05
-3.21149003648921e-05
-3.51576062124022e-05
-2.48183987186078e-05
-2.21612845053763e-05
-2.85622330889082e-05
-3.43047071131774e-05
-2.26915386805533e-05
-3.59574868339278e-05
-1.41422595116854e-05
-2.33391793586175e-05
-2.48730685757017e-05
-3.05757933599563e-05
-1.16899795836294e-05
-1.96056691096944e-06
-2.34509355819009e-05
-4.09938764306911e-06
-6.88618521874015e-06
-3.02784688976275e-05
-1.00522928680684e-05
1.39250396356237e-05
-4.18857699023138e-05
-3.2009774417666e-05
-2.48106101523388e-05
-1.35971772228086e-05
-3.47668326370446e-06
-2.37642805774439e-05
5.99660577662012e-06
-3.15868456536403e-05
-2.57159534819896e-05
-2.32439059373929e-05
-1.29697038433129e-05
-3.10392840677863e-05
-3.11416640304858e-05
-3.40763617044368e-05
-6.7794154273982e-06
-2.66317825115212e-05
-2.82379889585066e-05
-1.11093191195474e-05
-1.62549821175137e-05
-1.42300195184387e-05
-3.34011368387168e-05
-2.92579475249729e-05
2.15514946288585e-06
6.48683608823204e-06
-1.61358053251292e-05
-2.56379216968402e-05
-8.45814596011837e-06
-2.17332907224423e-05
-5.40212215867036e-07
-1.85397759373414e-05
-1.94743683825217e-05
-4.64331485786004e-06
-1.20386435359123e-05
-9.03425756963421e-06
-3.40327002141731e-05
-9.1705021669764e-06
-2.60509109074589e-05
-3.12674402751537e-05
-6.74867890725147e-06
-7.62257976444535e-06
-2.42751903536838e-05
-2.44856964038247e-05
-2.20249467500724e-05
-2.3730968742564e-05
-1.48943167397331e-05
-2.27410943318595e-05
-3.1573756915066e-05
-2.80531284386805e-05
-3.09328654775905e-05
-2.68331267231792e-05
-1.63257256347037e-05
-4.50413314268246e-05
-2.33848820394061e-05
-2.22736096186329e-05
-5.44264545147452e-06
-2.52294690272353e-05
-3.08190562327141e-06
-2.0632303160882e-05
-3.40826364163787e-07
-3.20080399032157e-05
-3.03553594126265e-05
-7.80316175345298e-06
-1.68199059423787e-05
-2.38277538692497e-05
-1.72682311683732e-05
-2.98476360399389e-05
-3.77746453399823e-05
-2.78028807013381e-05
-2.1612724699861e-05
-2.13591047109474e-05
-6.69627286381462e-06
-2.92847072060634e-05
-3.07264714485266e-05
-3.6032038387842e-05
-2.93896967110533e-05
-3.67280398592013e-05
-2.30951979675677e-05
-3.16941214053887e-05
-1.18331783289992e-05
-2.7706370791167e-05
-2.69230549001195e-05
-3.83499229387149e-05
-4.17949026341537e-05
-3.95825085562094e-05
-2.69217408665593e-05
-5.99226607367388e-06
-1.99780930855469e-05
-3.47263974626093e-05
-2.07884537681958e-05
-1.60685857041442e-05
-2.04454088215553e-05
-3.39711235752854e-05
-3.9836667211524e-05
-1.02771442474748e-05
1.86188427202472e-06
-1.04320222742775e-05
-1.53979677675756e-05
-3.03011758584847e-05
-4.79125023015451e-05
-2.97991903133565e-05
-4.5064855765027e-05
-3.47521861607526e-05
-2.88737767738279e-05
-4.65962566039317e-05
-3.65816868742154e-05
-3.73250546202808e-05
-2.93542049140078e-05
5.47424546749131e-06
-2.31045172995317e-05
-3.90207226152149e-05
-1.58563720984908e-05
-4.4442328614321e-05
-1.86189769307015e-05
-2.18569508656173e-05
-1.7748311154886e-05
-2.10953793219575e-05
-2.12344674777453e-05
-9.66770397555523e-06
-2.37943487329014e-05
-4.27609894651776e-05
-2.75927133879243e-05
-4.20041977839306e-05
-2.00015581598689e-05
-1.46075883592831e-05
-2.022447031884e-05
-4.03442962885513e-06
-2.52963739407968e-05
-3.31155430715184e-05
-2.05366532889846e-05
-8.13149704689989e-06
-2.51290114529689e-05
-1.73932512131045e-05
-2.20252815055051e-05
-4.59348172030734e-06
4.87753048404803e-07
-9.05783356629039e-06
-2.2200063142335e-05
-3.32214796695869e-05
-1.15604988545904e-05
-2.07044294031279e-05
-2.96275419376657e-05
-4.44616898766271e-05
-2.36963975545108e-05
-7.34622698330373e-06
-1.42997190721012e-06
-3.4593500510999e-05
-1.2416652143354e-05
-7.45584092998713e-06
-1.73469307978997e-05
-4.6345082869754e-06
-3.82531457604053e-05
-2.60789498233075e-05
-2.22191501648431e-05
1.193869423328e-06
-2.07706678845473e-05
-1.29901628069128e-05
-2.00963988686437e-05
-1.53263277246128e-05
-3.9245054424339e-05
-2.23477567180862e-05
-3.01677872080821e-05
-2.65114592129509e-05
-2.52590599768714e-05
-6.39171080750599e-06
-3.29260950935887e-05
-3.87026010601656e-05
-2.54950570434472e-05
-3.6670162452812e-05
-3.19699810357312e-05
-1.45289076243547e-05
-2.21466429829e-05
-5.35881447594405e-06
-2.56466948013278e-05
-1.11387368197592e-05
-2.10251766245571e-05
-3.26102996136091e-05
-3.94602006775926e-05
-3.60557390775961e-05
-2.66360990801622e-05
-2.97881663977136e-05
-7.77428551275078e-06
-1.0443533529473e-05
-8.90150007671929e-06
-1.40536786732714e-05
-1.58947884503748e-05
-4.25998717938397e-05
4.85822777144223e-06
-1.31586600501587e-05
-3.63491858720337e-05
-1.83342006102709e-05
-4.76220909500004e-05
-1.71645481151113e-05
-5.29682618860372e-05
-1.99747453107448e-05
-7.13942220666357e-06
-2.95748307111241e-06
-2.44299100147584e-05
-3.63508728287582e-05
-5.16673919514311e-05
-1.93489571425926e-05
-4.53610457382865e-06
-1.11016125214251e-05
-1.88622433523476e-05
1.41503401423386e-06
-2.90076192664055e-05
-1.12471408036305e-05
-2.59488973819394e-05
-3.27176607284633e-05
-4.10031952257433e-05
-1.89621262046396e-05
-2.2147409873671e-05
-2.91366876984185e-05
-2.0762374626563e-05
-3.34371690118152e-05
-1.91391968842958e-05
-7.48510595642545e-06
-2.22249710691155e-05
-1.76493922771679e-05
-2.58894901698046e-05
-5.13327805903007e-05
-1.05821682423214e-06
-1.16818917032169e-05
-2.73957862406235e-05
-1.19685651585956e-05
-3.33283189445561e-05
-3.51696387068427e-05
-1.76118713027763e-05
-1.9734454592315e-05
-2.56640340269567e-05
-1.10626221517347e-05
-2.65041331567328e-05
-1.77077192784929e-05
-3.33863465933049e-05
-2.83928664942014e-05
-4.86735261973623e-05
-1.70142945844651e-05
-3.14182015239596e-05
-2.1330587965666e-05
-2.57813674639668e-05
-2.5825895297575e-06
-2.46849921053592e-05
-2.28643266214044e-05
-1.84473175431158e-06
-2.31987843334486e-05
-1.14580054469024e-05
-1.63214933032533e-05
-8.98051806097315e-06
-1.26907785934768e-05
-1.85918265023572e-05
-2.334838581431e-05
-2.74023033671492e-05
-3.54152804376223e-05
-2.32187504424238e-05
-2.23080179329515e-05
-1.16827773692721e-05
-2.02185054957251e-05
-2.0760773995931e-05
-1.33573116550154e-05
-2.38312861790246e-05
-1.36503533452506e-05
1.5173858607228e-05
-3.52029595283693e-05
-1.38284647729738e-05
-3.00259367453207e-05
-5.01622322088703e-06
-5.44683717129831e-06
-2.1069804833863e-05
-2.69363439722258e-05
-3.26629620115132e-05
-8.17131766644835e-06
-9.77941939082266e-06
-1.81674811853121e-05
-1.11460958097929e-05
-1.45185296229904e-05
-2.7935388610454e-05
-3.92711626470772e-06
-2.46566294672615e-05
-9.60970227216814e-06
-1.66886425733984e-05
-1.51220297376084e-05
-2.48686942045794e-05
-1.29610704619826e-05
-8.51543542011891e-06
-3.36032130311467e-05
-1.11471263772562e-05
-2.10841765564543e-05
-2.15045978660463e-05
-2.28186755012559e-05
-2.1114110374828e-05
-1.17735171287853e-05
7.2291174275192e-06
-1.21915249397027e-05
-2.91763756704609e-05
-2.96066482127007e-05
-2.53944057893325e-05
-1.22601844277174e-05
-2.82213944858348e-05
-4.70304201968553e-05
-2.64941459722435e-05
-1.43316914621661e-05
-3.07927355722511e-05
-1.6469238821406e-05
-4.19628220636729e-05
-2.86909457635783e-05
-6.80096816963785e-07
-3.06422508562908e-05
-2.77902223573518e-05
-2.38291934391603e-05
-2.04779850176091e-05
-2.46678150269857e-05
-2.21610683844842e-05
-1.90835224788268e-05
-9.40032604196047e-06
-2.11091355313917e-05
-3.43803046461442e-06
-2.91116110248399e-06
-2.22884518082468e-05
-1.45613793799407e-05
-2.05083527423041e-05
-4.07409949117358e-05
-1.9385903469603e-05
-2.37773893684369e-05
-1.95337378393392e-05
-6.38966083038142e-05
-1.61985156564774e-05
-9.73109134856902e-06
-1.76183864872986e-05
-2.58003142453013e-05
-1.46742387687414e-05
-1.677733865972e-05
-2.82468927624935e-05
-2.21458299466128e-05
-3.83008107591508e-05
-1.59881748051059e-05
-2.20981419122414e-05
-6.15237691130482e-06
-4.19330415131586e-05
-1.88004961091641e-05
-4.59608372838738e-05
-4.879724548802e-06
-4.35012295887345e-05
-1.65530982871043e-05
7.21085135692911e-07
-3.1078395620551e-05
-1.59744307595234e-05
-4.42357688000237e-05
-2.36030936110461e-05
-1.36952553107116e-05
-9.88355060475579e-06
-1.93821784191007e-05
-4.09124500449801e-05
-2.08850038621662e-05
-2.18296790369237e-05
-2.6774336621577e-05
-1.26437521157411e-05
-3.9993251544309e-05
-3.27816366269085e-05
-1.89641679382277e-05
-4.93749787603166e-05
-1.70316525455279e-05
-1.26953528572389e-05
-2.85991687233083e-06
-6.27545817626809e-06
-5.57236052489402e-06
-2.74390250310942e-05
-2.75613230686706e-05
-1.85324979120722e-05
-1.05229947695586e-05
-1.3002006880833e-05
-2.8983999396443e-05
-2.10063765256e-05
-2.53695126230878e-05
-2.00559138507143e-05
-1.06153704231843e-05
-2.00608585940781e-05
-9.183982549386e-06
-2.82344208904112e-05
-6.36624050898448e-05
-2.28842222178117e-05
-2.48803917853071e-05
-3.73479597225144e-05
-1.11228304943815e-05
-4.16243984867177e-05
-2.43859571456171e-05
-3.8826682033543e-05
-1.59673571833641e-05
-1.7416729356262e-05
2.01844872323175e-06
-1.44684857013203e-05
-3.53635556090438e-05
-2.885462090075e-05
-1.13665359448895e-05
-2.63371345487897e-05
-2.76054361037418e-05
-2.64705766063038e-05
-1.11315334827598e-06
-2.66316851014046e-05
-2.42638722624161e-05
-2.16790577029742e-05
-2.65315782180359e-05
-1.71566974833577e-05
-3.43398405717724e-05
-3.18961752344593e-06
-4.27534313834259e-06
-1.57838198436267e-05
-2.06607420350862e-05
-1.64149746242541e-05
-2.28106414513306e-05
-2.36238914860752e-05
-3.5988019783648e-05
-2.32793935277771e-05
-6.90966744229799e-06
-3.14158861652518e-05
-3.90306696089057e-05
-4.00887961167293e-05
-1.74636978705291e-05
-4.65337591312776e-05
-2.38119124045664e-05
-9.90426586684022e-06
-1.7484815309901e-05
-2.10632343866898e-05
-3.0556400479124e-05
-3.84617454436517e-05
-7.77341187022371e-06
-1.63742034949194e-05
-2.3902186006165e-05
-2.45532972942126e-05
-2.38546730770726e-05
-2.60048687507882e-05
-3.25184688713734e-05
-2.11338974424411e-05
-3.81007958421023e-05
-1.72680953376279e-05
-4.39014269649774e-05
-5.47027019646278e-06
-3.79884662136389e-05
-4.49018038784282e-06
-5.02994122012907e-05
-3.40994736661782e-05
-9.14047907041979e-06
-4.00460960185265e-05
3.78619855746708e-06
-3.16784946035795e-05
-1.96400619256683e-05
-2.33719043908487e-05
-1.64286490792892e-05
-2.73243030448605e-05
-5.0368916626212e-05
-3.2905994873454e-05
-3.06137139520367e-05
-3.59188337355723e-05
-1.27955530382556e-05
-3.29396180734708e-05
-2.5538872077841e-05
-3.081434073232e-05
-2.88327813983269e-05
-2.3755536893829e-05
-1.23599647238903e-05
-4.88965622908393e-05
-1.2267430551995e-05
-2.85852983662775e-05
-5.29772973918381e-07
-3.24349584469679e-05
-2.48023028207977e-05
-1.67601198871527e-05
-2.53282449956966e-05
-2.1625559446731e-05
-1.88435904435637e-05
-1.66592029694936e-05
-2.23040972189678e-05
-1.53802259943631e-05
-9.03151571985514e-06
-4.65396836818954e-06
-1.23059297557702e-05
-3.60143582968434e-05
-2.34533043287047e-05
-1.75681283762455e-05
-3.15266173918145e-05
-1.42907832670787e-05
-4.5872579779944e-05
-2.48127154211062e-05
-2.82535315575721e-05
-2.55574148276336e-05
-2.95355951175227e-05
-1.87156474695178e-05
-2.73163306118209e-05
-2.9818650578876e-05
-2.6214841311627e-05
-2.448334091304e-07
-6.47801700962924e-06
7.56656432997105e-06
-4.29209546746923e-05
-3.89182660397052e-05
-2.13714270021597e-06
-2.01244914857335e-05
-2.89397615890821e-05
-3.13109960533712e-05
-2.31202906485557e-05
-4.14071236415285e-05
-2.71861233422491e-05
1.71291581154897e-05
-1.17445481571597e-05
-1.07931998658273e-05
-2.13844235468651e-05
-1.82246694712027e-05
-9.43565160132818e-06
-3.10264265723048e-05
-4.00996413595847e-05
-1.79316364757257e-05
-1.58203571222317e-05
-1.80112882964435e-05
-3.04404171968916e-05
-8.69104522939818e-06
-2.65676612618929e-05
-5.71912027235277e-06
8.64374921184508e-06
1.09357428487654e-05
-3.94969040195426e-05
-2.27593721421705e-05
-9.46710324740228e-06
-1.48255069639119e-05
-1.72233161287644e-05
-3.82011889742476e-06
-2.43864540909748e-05
-1.47237786560299e-05
-1.95637123849304e-05
-1.3114511129649e-05
-3.66280494293324e-05
-3.85618996906924e-05
-2.6774673938719e-06
-1.1209951015383e-05
-3.65055997262972e-05
1.54376895934198e-06
-2.71664805940931e-05
-1.98893156695213e-05
-2.07179673724972e-05
4.11924265401321e-06
-1.98647056646821e-05
-2.82568863023656e-05
-6.5472913327122e-06
-5.69637735676406e-06
-1.91323334652453e-05
-2.96066429159206e-05
-1.61069262357481e-05
-1.74753727920429e-05
-1.69240850093762e-05
-4.64833793428986e-05
-3.80217128403735e-06
-3.71541031590074e-05
-2.81528856822353e-05
-2.41054776151851e-05
-1.37298032377289e-05
-2.18165140061591e-05
1.40999769826861e-06
-3.06437990571428e-05
-3.49787906360838e-05
-1.25085625407996e-05
-3.13945247579729e-05
-3.51264126099376e-05
-2.74888969268863e-05
-2.86872497214338e-05
-1.25728474486806e-05
-6.00680032449194e-05
-1.14305535688255e-05
-8.75895941899535e-06
-2.75173332213201e-05
-2.63301181805447e-05
-1.72208067604574e-05
-2.20615054100195e-05
-3.22062886547096e-05
-2.48251301208705e-05
-4.17340180809995e-05
-1.37248186596722e-05
-2.06009801141488e-05
-4.35008181628333e-06
-2.42263450290853e-05
8.69063566979274e-06
-4.03102754117588e-05
-1.11027278329408e-05
-1.86767026911113e-05
-1.51598089293445e-05
-2.70995276427876e-05
-5.87098431864939e-06
-3.56803859781019e-05
-4.44256521713054e-06
-1.43513630250395e-06
-7.54223624195614e-06
-2.39565182861199e-05
-3.67079914521054e-05
-1.85121739494189e-05
-1.85983092333487e-05
-4.07620595692251e-05
-2.97494178206259e-05
-1.12598728976734e-05
-1.12393124452951e-05
-1.42760665804417e-05
-2.75541996807043e-05
-3.6041869183527e-05
-3.10546835773931e-05
-2.70859508492192e-05
-2.20168088252273e-05
-9.74132584439487e-06
-3.01689121881187e-05
-1.09690673736851e-06
-1.83932909886234e-05
-4.22609172467909e-05
-2.48242783059352e-05
1.01847425395033e-05
-3.20584542463127e-05
-1.91845320236748e-05
-4.85522485789485e-05
-7.5082792924546e-06
-1.46134246481014e-05
-2.17545105464263e-05
-3.81957546762767e-05
-3.57226459220782e-05
-1.91273276996531e-05
-2.53861054392496e-05
-3.94477476043387e-05
4.80992838883276e-06
-7.28878671368607e-06
-1.90883374635493e-05
-4.63946132032468e-05
-2.19092424644185e-05
-3.60664874796506e-05
-2.57626681615182e-05
-1.81930539390786e-05
-1.77204965951569e-05
-3.93936044167004e-05
-3.53947247998546e-05
-7.21395524073735e-06
-4.91701575927215e-06
-3.30599877353083e-05
-1.99258890440799e-05
-1.38346587259742e-05
-1.28817691657256e-05
-4.03991719187801e-05
-2.28486207071658e-05
-1.60099391716911e-06
-2.21036186709053e-05
-2.88777953323913e-05
-3.86821936755616e-05
-2.93397219667649e-05
5.71470910894923e-07
-1.54592281628231e-05
-1.6283852064607e-05
-2.28006457126764e-05
-2.34778387257187e-05
-8.07186556338419e-06
-2.84775486896759e-05
-2.23762811078069e-05
-1.96100349218953e-05
-3.25823110225643e-05
-4.59983886285019e-05
-1.2339889502361e-05
-2.72493228468986e-05
-3.63768611683239e-05
-3.87158771061272e-06
-2.06397487535047e-05
-1.93869824982736e-05
-1.42969326839409e-05
-1.12827719028882e-05
-1.06633516297642e-05
-3.81655907766316e-05
-2.22524653906989e-05
-3.61583838840445e-05
-1.73801085954231e-05
-1.68864940651574e-05
-1.81782025538413e-05
-3.9878368266129e-05
-2.03100059259565e-05
-7.78053437354078e-06
-2.58547411866631e-05
-3.4617282942831e-05
-1.82166281222758e-05
-1.73992260456397e-05
1.88258657037977e-07
-2.25499220249618e-05
-1.30457301134968e-05
-2.77958485018838e-05
-3.61198754604834e-05
5.37453221745197e-07
-7.88272878450349e-06
-1.19491734793725e-05
-2.05714444281625e-05
-3.71817028266388e-05
-3.26361642055474e-05
-1.88890159239322e-05
-3.12132777578994e-05
-7.34593893963266e-06
-3.86814336513566e-06
5.5262195041703e-06
-1.48731856122985e-05
-1.03205489225253e-05
-2.26117609643473e-05
-1.65424527836628e-05
-3.07701022854152e-05
-3.01639815711525e-05
-1.79632836987325e-05
-3.54642309077413e-06
-1.02837297687605e-05
-3.63790288689351e-05
-9.37095984546502e-06
-2.76924016532411e-05
-1.34401180973498e-06
-1.7777239637343e-05
-2.84986485212605e-05
-7.06025541799112e-06
-2.09189103830066e-05
-1.93259761944801e-05
-1.32752860643958e-05
-7.17738059367895e-06
-3.36790701627514e-05
-1.28865918051599e-06
-2.26520329242198e-05
-1.57206927491177e-05
-2.06786857366821e-05
-3.04266999656643e-05
-1.77777278068566e-05
-2.93785290460139e-05
-9.86738609023697e-06
-1.44575305336842e-05
1.13226261449854e-07
-2.65474509578063e-05
-2.66858347937794e-05
-1.57519573419071e-05
-2.228050918707e-05
-1.84850657077717e-05
-2.09316129539609e-05
-1.1219964586485e-06
-3.8649781731836e-05
-1.81468965502785e-05
-1.61286139235515e-05
1.70632137822587e-05
-9.05269771659115e-06
1.2228245302416e-05
-7.83106632847185e-06
-3.12688866152525e-05
-2.87679480246662e-05
-2.58416125681744e-05
-3.74872241709307e-05
-1.50736870112384e-05
-3.42305757155875e-05
-3.4378932217435e-05
-3.22128929189246e-05
-1.6774677949775e-05
-9.46822026605558e-06
-1.75253833130407e-05
-3.77256517235861e-05
-1.74376031550169e-05
-4.17542686021452e-05
-2.16112461050755e-05
-1.3074424848311e-05
-2.7885521691828e-05
-2.25487872651847e-05
-3.05293596850115e-05
-1.43473152363694e-05
-2.30152059915574e-05
-2.26118053373993e-05
-3.20141715595023e-05
-2.73293884880871e-05
-1.53507363568178e-05
-2.99647904302217e-05
-2.11585573029798e-05
-3.01968294077897e-05
-9.94775824432733e-06
-2.19398880703375e-05
-5.4549700849093e-06
-2.69038133141116e-05
-2.04115623482332e-05
-2.65945183567481e-05
-4.14092368815924e-05
-6.99193473203932e-06
-2.07418906341429e-05
-2.12445949989543e-05
-2.20405189878539e-05
-7.11764134217537e-06
-4.80251945997428e-06
-3.80775176033013e-05
-1.13503895751828e-05
-6.03962351809476e-06
-1.82872102043494e-05
-1.70235110435983e-05
-4.29076659847468e-07
-2.7246892984797e-05
-3.40501897798279e-05
-1.17946645382362e-05
-1.97939111848071e-05
-5.16563141747039e-05
-2.7247494318566e-05
-4.20448599225398e-05
-3.25354345190539e-05
-1.45678562760069e-05
-3.28723380175736e-05
-3.47646658512493e-05
-3.44346665950331e-05
-2.11579394224008e-05
-7.97969683710329e-06
-1.30505116934498e-05
-1.97843439062953e-06
-1.05515732394299e-05
-4.32556667037107e-05
-2.77091817730895e-05
-2.01529628592837e-05
-2.19982810518068e-05
-2.65286053362682e-05
-2.83914493339474e-05
-1.07621202390042e-05
-9.00864132750775e-06
-2.09845887868763e-05
-8.34818166013999e-06
-8.41367699359459e-06
-2.53306587735219e-05
-2.86290151902617e-05
-2.53230640328003e-05
-5.9619894035463e-05
-2.24961713218643e-05
-2.84835069696662e-05
-1.59684971390622e-05
9.47847953955193e-07
-3.43460650259083e-05
-1.56798373085475e-05
-3.09206664986731e-05
-2.66181134241492e-05
-3.64285507694246e-05
-3.63317779418696e-05
-2.87490880223622e-05
-1.14504474045879e-05
-1.16808973167487e-05
-3.70748036484933e-05
-1.05112920182357e-06
-1.68873299302434e-05
-4.09359920786901e-05
-4.81008997330235e-06
-2.34776701385739e-05
-3.03014767225764e-05
-2.16385429482907e-05
-2.38966932128274e-05
-2.42933845316939e-05
-1.79654947556685e-05
-1.35572151642206e-05
-2.69481146928133e-05
-2.32770960893004e-05
-4.48885951050262e-05
-4.31406884704479e-06
-2.64060227689876e-05
-1.52793376228985e-05
-2.18244208166551e-05
-1.93476886953711e-05
-4.06052640672495e-06
-1.87201536137025e-05
-6.13513765224079e-06
-1.35936776220959e-05
-2.84397536810323e-05
-3.62881689702419e-05
-2.97524764147215e-05
-2.43496298242566e-05
-2.47088953324821e-05
-4.06506035613037e-05
-3.05570122277349e-05
-5.65538339862803e-06
-2.33955294954446e-05
-6.25611605703492e-05
-1.07711711278823e-05
-4.22345132093502e-05
-1.66948674545163e-05
-2.46074832741668e-05
-1.4316303912188e-05
-8.69845756862871e-06
-3.47403410856776e-06
-2.91834251181885e-05
-2.72704027457036e-05
-3.11624047751759e-05
-4.28436888758984e-05
-3.29253514797183e-05
-1.55385184855784e-05
-1.54011959474143e-05
-3.30892754743758e-05
-2.17964340585986e-05
-4.14396478222028e-05
-4.87959248023591e-06
-2.98602498460668e-05
-6.6576637551071e-06
-1.23464886093072e-05
-3.42788725915565e-05
7.93667444189149e-06
-5.91805906699446e-06
-1.87565956647098e-05
-6.72156513465587e-06
-3.95923424874142e-05
-2.04098571933035e-05
-2.81580349203743e-05
-2.10182224820025e-05
-4.60913992222252e-06
-6.27785364920125e-06
-3.04559548819492e-05
-3.43959601897232e-05
-1.23988158783505e-05
-2.3235678262248e-05
-3.94919380899672e-05
-2.16241235201838e-05
-1.83831912270154e-05
-3.64215432630043e-05
-5.97055493100438e-06
-4.88743789909721e-05
-3.18959111725815e-05
7.99150915939556e-06
-4.01088811651116e-06
-4.84716233481934e-06
-4.0240784958863e-06
-2.34101532041126e-05
-1.51890363727004e-05
-3.85233855857967e-05
-3.88486739005023e-05
6.72793101388905e-06
-3.90741441603369e-06
-3.17388779646396e-05
-3.75890163480162e-05
-2.07382366636472e-05
-1.83740494712749e-05
-2.96944875270364e-05
-1.51462336820195e-05
-2.46860275272589e-05
-3.89944170546335e-05
-1.48970466549462e-05
-2.4583150493354e-05
-1.65406486160876e-05
-4.21058683318973e-06
-1.28695288070244e-05
-4.08606403527871e-06
-1.00601924626813e-05
-2.64905422422288e-05
-5.02390096832201e-06
-4.5907901238897e-06
-1.29015955090035e-05
-1.54358506384044e-05
-3.5265664048463e-05
-2.63685070721299e-05
-2.00342292152543e-05
-2.10501906355166e-05
-2.16752443129352e-05
-2.40499673518147e-05
-2.43854987250893e-05
-2.45582511195409e-05
-1.18680594051593e-05
-1.19955206460171e-05
-3.30384992357317e-05
-3.65236879948693e-05
-2.52547986340929e-05
-2.17021373281007e-05
-1.11931604875585e-05
-2.56611244698388e-05
-2.64049681118501e-05
-1.42968191128944e-05
-1.74894715222959e-05
-1.72037746359558e-05
-5.39752363873295e-05
-2.78048274275298e-05
-3.02703524254629e-05
-4.11853024034766e-05
-5.1581778567381e-06
-2.92017710475175e-06
-7.52528369538245e-06
6.03100470873073e-06
-2.84500582711935e-05
-9.13422408326847e-06
-1.68860335782891e-05
-1.2945313156951e-05
-3.94045247337647e-05
-2.85894855513048e-05
-1.13704541319756e-05
-3.20492808074018e-05
-1.72965147663365e-05
-2.44500967836829e-05
-2.89566005420009e-05
-1.33071524541651e-05
-1.3479017069087e-05
-3.07720879216698e-05
-3.14408109336674e-05
-1.803337699921e-05
-2.96776437394894e-05
-2.32283028921268e-05
-1.24294943264604e-05
-4.65079505760823e-05
-2.39076199704879e-05
-8.83947913355799e-06
7.06846154334444e-06
-3.23924195019261e-05
-2.83433965354846e-05
-2.46761052934901e-06
-8.04733742889043e-06
-2.09021262247924e-05
-9.80173914371249e-06
-1.92775894947684e-05
-3.78920466126363e-05
-3.62661500604747e-05
-4.09157334615187e-05
-3.17779821153976e-05
-1.80899066504729e-05
-2.89444416409989e-05
-3.3796428632538e-05
-3.08010314068764e-05
-2.25394547240765e-05
-4.06047453018593e-05
-1.08624401661212e-05
-3.56104915825165e-05
-1.02231803191029e-05
-8.42586898725644e-06
-7.95177183577002e-06
-3.65511912225787e-05
-1.8321877387007e-05
-5.35430315070355e-06
-2.09430653423704e-05
-2.89782034130232e-05
-9.80876056095394e-06
-3.64800187484129e-05
-2.1417785131914e-05
-1.72252221029117e-05
-9.6867904548337e-06
-2.5993292207912e-05
-3.03366928856855e-05
-2.61998549695473e-05
-2.24774809079657e-05
-8.43238378990913e-06
-1.42515872181616e-05
-2.70062808807146e-05
-2.61775003903552e-05
-4.69488751187117e-06
-1.52664165057722e-05
-2.65439777960066e-05
-8.3905611339043e-06
-1.67181592345864e-05
2.51750963803059e-07
-3.76631287308411e-05
1.37705906412162e-06
-5.62137663417174e-06
-2.38964671739113e-05
-2.92985468904184e-05
-2.17856824124368e-05
-1.75614653608404e-05
-2.88082463420159e-05
-3.01345897720999e-05
-2.01564996963398e-05
-2.13880845725326e-05
-2.14767047530151e-05
-1.22448306201257e-05
-2.63659638177629e-05
-2.89094895562016e-05
-3.74116673194071e-05
-4.27283215850456e-05
-5.24842606244341e-05
-1.35227560231138e-05
-1.5790466605369e-05
-2.87263586294958e-05
-2.56869565305128e-05
-2.4973134671526e-05
-2.65306325055004e-05
-1.8807743345336e-05
-2.69781461579209e-05
-1.63394790680001e-05
-2.60791275684658e-05
-3.87262905046148e-06
-2.8245079134253e-05
-3.4776756922305e-05
-4.80634963595147e-05
-3.09358422008584e-05
-3.0102694799059e-05
-2.67239803028591e-05
-4.75440065800152e-05
-3.26772223644811e-05
-2.5914462147115e-05
-3.56015840771936e-05
-1.90193777566082e-05
-1.36511982063849e-05
-3.02100317021639e-05
-2.57157803373698e-05
-3.16808117370194e-05
-1.93761059073816e-05
-2.48204725558314e-05
-4.72220253410055e-06
-2.76344637974247e-05
-2.80462342619471e-05
-8.26398813710987e-09
-1.93318919726859e-05
-1.43813723102862e-05
-1.43075379154958e-05
-2.5290492923624e-05
-3.3116366359345e-05
6.50845926710589e-07
-4.08646927072251e-05
-2.28077508136545e-05
-9.74232465015715e-06
-4.79053907600086e-05
-2.60126940543003e-05
-3.12719173951064e-05
-2.92667300450956e-05
-1.57549000587907e-05
-2.10739590926373e-05
-3.24130404215591e-05
-2.70894405493659e-05
-5.99343182766569e-06
-2.17625554959815e-05
-2.9788954480445e-05
-3.06350786929444e-05
-5.00365467757218e-05
-2.66827468520869e-05
-1.34971876105638e-05
-8.14239460509576e-06
-1.05103022236939e-05
-1.73420451793795e-05
-1.64329352561188e-05
-1.62390095763822e-05
-2.54851310472148e-05
-3.6385781570335e-05
-2.52288438513195e-05
-2.74542194457405e-05
6.76025923055825e-08
6.15011348167742e-06
-1.82536096997194e-05
-2.98504184436006e-05
-3.0297161565582e-05
-2.02648511153259e-05
-3.58636250807283e-05
-2.94192672339427e-05
-4.43346139354228e-05
-2.30591615127104e-05
-2.34777786243861e-05
-1.71778797433975e-05
-1.99576091950868e-05
-2.63767355595454e-05
-2.93896814490057e-05
-2.80775630101733e-05
-1.82525309420917e-05
-4.29336074020973e-05
-1.51655422522626e-05
-2.80083456083438e-05
-3.16598244697264e-05
-2.46263951737437e-05
-3.21899241290205e-05
-7.6396929359508e-06
-1.12977007503842e-05
-1.46365018157507e-05
-2.4903581135284e-05
-3.19450105669603e-05
-9.7667970048364e-06
-3.70614860065296e-05
-3.26445811841122e-05
-2.45531851484326e-06
-2.42362314801643e-05
-2.38667782206919e-05
-2.97546308609621e-05
-3.34569435725551e-05
-3.54503793107438e-05
-1.56395420672298e-05
-3.73286079309856e-05
-1.4712400218901e-05
-2.30033815854666e-05
-2.41724952504691e-05
-3.24583804934333e-05
-5.96220006819693e-06
-2.50245703657522e-05
-1.56756986065812e-05
-2.09646720153845e-05
-4.85574312376656e-05
-1.78417063873776e-05
-2.00225190130863e-05
-2.65075422706913e-05
-2.75765148547495e-05
-2.6371883500565e-05
-2.83814778942729e-05
-2.26202501704548e-05
1.38258344457957e-05
-3.10366565793038e-05
-1.17587076961464e-05
-3.18715130488171e-05
1.01598454196165e-06
-2.73264464304221e-05
-2.26289225713388e-05
-1.20192845982266e-05
-2.48279752857018e-05
-3.84354346859498e-05
-1.53120912653819e-05
-2.94181177018822e-05
-8.28482492144837e-06
-2.16625980333075e-05
-4.71183934377103e-05
-1.27760886407282e-05
-1.6422339545226e-05
-9.55438013523914e-06
-1.63099347117581e-05
-8.49695478550064e-06
-1.79711703059032e-05
-1.340128770206e-05
-3.33605339117414e-05
-2.68487792442015e-05
-3.12205420775879e-05
-1.06694843303376e-05
-3.3834060737562e-05
-8.02952472512639e-06
-3.55554583972731e-05
-2.23203913438832e-06
-1.23134295540874e-05
-2.78783145336608e-05
-2.2551942012699e-05
-1.59655472056496e-05
-3.10745945713877e-05
-3.83113216207944e-05
-1.06284297826633e-05
-1.79557988465971e-05
-1.23390010511773e-05
-2.92730857001577e-05
-1.79709826085288e-05
-1.39171512548625e-05
-1.6915404205473e-05
-9.50721082589232e-06
-1.79653965790409e-05
-1.69426267067864e-05
-2.06991966059593e-05
-1.71056008472019e-05
-1.51317253545844e-05
-1.48551951674865e-05
-1.26092646148606e-05
-2.09186636980826e-05
-3.68303999706373e-05
-3.22175103473021e-06
-1.83138118606193e-05
-2.16967489310452e-05
-3.42445557200302e-05
-2.30073107516388e-06
-1.30384007949631e-05
-3.17516426663397e-05
-1.81309209909526e-05
-4.22180772176359e-05
-2.75254869791058e-05
-2.49615694780542e-05
-8.71175738677661e-06
-1.76663064748683e-05
-1.46985510482041e-05
-1.88883324542771e-05
-1.08132927170516e-06
-1.61476932654676e-05
-2.15460150584447e-05
-3.7738994153934e-05
-4.93775049786999e-05
-4.0374553754322e-05
-2.25832803611027e-05
-1.54804215825605e-05
-2.94269776355572e-05
-1.84657563898955e-05
9.27607666481321e-06
2.57005757528977e-06
1.20201483292724e-05
-1.97031191848334e-05
-1.73485107312218e-05
8.07152915206296e-07
-3.15060594224992e-05
-1.09521361914118e-05
-2.96749432703211e-06
-2.88764683018329e-05
-2.57986821290925e-05
-3.441194005675e-05
-2.690640263748e-05
-1.39891713846599e-05
-1.79761259168568e-05
-3.27448466985532e-05
-1.3984696683861e-05
-1.33765829062758e-05
-4.98172334335514e-05
-4.73356732978812e-06
-5.06382277499682e-05
-3.3601860927792e-05
-2.53564024445448e-05
-7.51086871655989e-06
-2.52256123907993e-05
-1.15622229358137e-05
-1.66226252815665e-05
-6.73029136028311e-06
-4.09905911006979e-05
-5.23365188517366e-05
-2.51887109142862e-05
-2.00558591679739e-05
-1.69635962634834e-05
-1.28126353990897e-05
-1.77177711622842e-05
-1.89924994602439e-05
-3.84905450174963e-05
-1.98765866205077e-05
-2.60428176135386e-05
-1.6913870456252e-05
-3.11738339013403e-05
-2.53039559372581e-05
-1.62096490874419e-05
-1.99724089838267e-05
-2.57585607105403e-05
-3.97700235448425e-05
-2.10452649225555e-05
-5.86683804458008e-06
-1.79489270493632e-05
-2.6175745935485e-05
-6.64773271847289e-06
-2.63468855609301e-05
-1.06877286116499e-05
-1.39371189322282e-05
-4.59367232368284e-05
-4.20940348678119e-05
-2.7612982661864e-05
-8.00132389390726e-06
-1.58849031940388e-05
-2.28622425369273e-05
-2.07290450723738e-05
-1.49934388179969e-06
-2.16280920768386e-05
-2.15928263338371e-05
-5.55109209386425e-06
-2.66528486773854e-05
-8.36396967840694e-06
-2.36223822696734e-05
-1.99935756963394e-05
-2.80219487992333e-05
-3.06652790672008e-05
-2.17988938565222e-05
-1.24985861250131e-05
-2.88410531365224e-05
-1.55378060309365e-05
-1.32826152723134e-05
-9.21571816347309e-06
-4.07099639886829e-05
-4.12263535134815e-06
-7.85949298165666e-06
-3.16913864637438e-05
-3.96030262612061e-05
-3.97408763379021e-05
1.27830769557662e-05
-2.5426138403571e-05
-1.40304235179008e-05
-2.36302864099436e-05
-5.52776384609888e-06
-2.97618571786691e-05
-2.01121004077462e-05
-4.60879465030304e-05
-4.02444101043679e-05
-3.91548870995588e-05
-6.39802359313065e-06
-1.29789827064378e-05
-1.03875121588245e-05
-1.54211040804046e-05
-3.5685311054929e-05
-1.32528989414124e-05
-2.29484322904785e-05
-1.73092187545439e-05
-2.31657621048636e-05
-3.3660731368112e-05
-3.42557891388898e-05
-7.20048229304531e-06
-3.33754938863253e-05
-1.23074833114838e-05
-1.66356942538779e-05
-4.17290355210161e-05
-2.33093056403962e-05
-3.83093502898692e-05
-2.04673008538939e-05
-1.51296490669688e-05
-1.93645376591029e-05
-2.85788790724737e-05
-4.63590729725512e-05
-2.72777150081427e-05
-3.18321246798874e-05
-1.45491686797622e-05
-6.47792367470885e-06
-2.59468753215571e-05
-3.4851954755833e-06
-2.14905201806947e-05
-2.39109642184987e-05
-1.44959592013374e-05
-2.66535651674965e-05
-1.33415043840998e-05
-7.23408828088674e-06
-2.04620508936031e-05
-3.14240481533413e-05
-2.12768575166492e-05
-1.25163249038e-05
-4.3102495452931e-05
-1.57320716539396e-05
-6.57080272621568e-06
-1.86690047791563e-05
-1.90133458880457e-05
-5.01125028658182e-05
-1.79865192514714e-05
-3.7643479431041e-05
-8.64661038619734e-06
-7.03212554774829e-06
-5.54848914826952e-06
-2.96195419352743e-05
-2.33373232909489e-05
-1.38658954341725e-05
-2.23119587424617e-05
-1.20260114054724e-05
-2.79788112326392e-05
1.06674313911168e-05
-2.97903217209873e-05
-2.27428074831526e-05
-2.4650522978317e-05
-4.27243618703099e-05
-1.9069590745143e-05
-2.32874218229932e-05
-3.04872395841123e-05
-1.33944670642356e-05
-2.7955964316654e-05
-2.77071803536295e-05
-2.29319392899817e-05
-2.09541936547423e-05
5.8974083429113e-06
-3.30112086506142e-05
-1.34907064431221e-05
-1.33155221750152e-05
1.37578938843435e-06
-4.27755917405874e-06
-3.24042915197548e-05
-9.2031295580424e-06
-3.27175544084977e-05
1.07511160575324e-05
-2.14674538090784e-05
-3.51699962894197e-05
-2.80678335104188e-06
-1.74366633571273e-05
-2.62838818551009e-05
1.49059274895952e-06
-1.22969158284655e-05
-4.24623242112016e-05
-2.30151865030297e-05
-1.32721747551813e-05
-1.42670985455421e-05
-3.10534730652479e-05
-2.45434220493006e-05
-4.32108560533075e-06
-1.44348780720747e-05
-3.66018874002423e-05
-3.99284299988777e-05
-1.4365829629725e-05
-6.92968866572837e-06
-3.86475847244861e-05
-1.30624336373191e-05
-3.36785048410785e-05
-3.20372635803694e-05
-2.30506822169693e-05
-2.83507414345542e-05
-4.65969489534615e-05
-1.05246518726353e-05
-3.45777089563214e-06
-1.46700925516117e-05
-2.36803138346361e-05
-2.57218772897831e-05
-2.55121168419874e-05
-3.52753325344379e-05
-2.27223753743364e-05
-1.85794450638357e-05
-2.54740669218262e-05
-1.37527613495925e-05
-6.07595985522697e-06
-1.67518505155375e-05
-1.64726458044649e-05
-2.31025719038754e-05
-2.12028306395258e-05
-5.69337655639321e-06
-2.73807867867689e-05
-1.43819549182124e-05
-2.32248456560777e-05
-5.57286214318868e-05
-2.52574116814592e-05
-1.85773645351952e-05
-1.61636807726394e-05
-3.24292427923781e-05
4.17763745258702e-06
1.03076993396255e-05
-1.72250199086657e-05
-3.59015259102179e-06
-4.44048937262231e-05
-4.39494020038441e-05
-2.88559408977688e-05
-4.06107196092092e-05
-8.06536101474897e-06
5.59866100488909e-06
-1.73206790720875e-05
-2.41587159196274e-05
-1.78249676888864e-05
-1.92296613687845e-05
-2.72710598971401e-05
-3.52906129342038e-05
-2.3173122591732e-05
-3.48514911244613e-05
-2.89904980792766e-05
-2.03830526850436e-05
-2.5775928224532e-05
-2.89396205948111e-05
-9.24968195244558e-06
-6.99373709057647e-06
-3.2113173950863e-05
-2.12733693796535e-05
-2.25009575628536e-05
-1.07413551260145e-05
-2.8840066390047e-05
1.57054314123196e-05
-4.07222744292922e-05
-2.23839833824178e-05
-2.57536429883936e-05
-4.2448685019928e-05
-6.00765326193761e-06
-2.96702268458596e-05
-2.58688761377502e-05
-3.35599236641142e-05
4.47822311528906e-06
-2.3247989427947e-05
-4.64392120868207e-05
-3.63946398078368e-05
-1.15757535524326e-05
-1.09145826349679e-05
-1.36507721376303e-05
-1.65300713562594e-05
-1.45710830263633e-05
-6.37890550758772e-06
-2.88220898535642e-06
-1.10474618635465e-05
-2.65745516030261e-05
-1.51787918418151e-05
-2.04057202213393e-05
-2.5116076381336e-05
-1.47932012493576e-05
-9.12603203062388e-06
-1.52039333566046e-05
-3.16683030118792e-05
-1.39367449903394e-05
-5.7333487197252e-05
-1.06588381399973e-05
-6.35507167661719e-06
-3.87101831635878e-05
-2.66909438227261e-05
-3.48494886769755e-05
-6.67159493216103e-06
-2.09697941756655e-05
-2.26233126938201e-05
9.76155846521954e-06
-2.79920254806865e-05
3.82176080055729e-06
-1.19825580453786e-07
-2.1043237674482e-05
2.78281766888607e-06
-1.45261636231729e-06
-1.76409012624616e-05
-1.52399060425362e-05
-2.65706054361488e-05
-2.12132531855228e-05
-2.85279012371372e-05
-3.23823918324648e-05
-2.67019665195247e-05
-7.81346705467868e-06
-2.38801684139974e-05
-2.28416513302116e-05
-1.02578416776096e-05
-2.1806459818988e-05
-3.49206680051828e-05
-4.04764323666335e-06
-4.45649548885599e-05
-4.03746748030265e-05
-1.72470156763562e-05
-1.83292247988232e-05
-2.7974768192856e-05
-1.1923473264573e-05
-3.05095369251531e-05
-1.73678145092265e-05
-2.45611045459832e-05
-2.443605739551e-05
-2.38011039757034e-05
-2.7373232436998e-05
-1.66634901047661e-05
-4.28610018489576e-06
-3.859387399057e-05
-3.36108295306254e-05
-2.60680769131345e-05
-3.20473975833045e-05
-3.92986920511126e-05
-1.42949099884972e-05
-2.35698437167913e-05
2.3921066579156e-06
-1.95866773655525e-05
-1.45112715383051e-05
-3.08931628093105e-05
-1.83921762159513e-05
-3.63148746662836e-05
-8.08291129033674e-06
-2.04186190117139e-05
-3.4907582187466e-06
-1.31655532787552e-05
-3.13589689441485e-05
-2.44312773586115e-06
-1.78220112680964e-05
-2.62694667600997e-05
-9.97494643419358e-06
-2.18559440062891e-05
-3.25809154595672e-05
-5.45871080274996e-05
3.17553131195304e-06
-2.00795838472104e-05
-1.48791305182853e-05
-5.03861112353181e-05
-4.18615378833284e-06
-3.38963362641326e-05
-1.63329474900827e-05
-5.75801992719061e-05
2.77007844695769e-06
-3.14643722253107e-05
-2.59600690898672e-05
-2.35148332167624e-05
-2.33770915061674e-05
-2.89286568635251e-05
-3.7065143229001e-06
-2.36608349475852e-05
-4.8913440381638e-05
-3.8617194495989e-05
-3.45239123950723e-05
-1.89596984386017e-05
-5.61209717179028e-06
-1.46679115045193e-05
-1.9172887622167e-05
-2.3592651853115e-05
-2.55393051830481e-06
-2.09325698559356e-05
-2.05135202089387e-05
-4.50614286272128e-05
-1.29419454492154e-05
-1.14736658476929e-05
-1.64576552336585e-05
-4.71652852580387e-06
-9.49813904111235e-06
-3.09119001591029e-06
-1.38134259042913e-05
-2.51904267844372e-05
-3.73814397418829e-05
-7.29834527991332e-06
-1.93949108065446e-05
-2.30185475560017e-05
-4.47590296835781e-05
-3.33123449017905e-05
-3.46433269966031e-05
-3.27237328225715e-05
-1.17983904753237e-05
-2.9080109605553e-05
-3.07032940766478e-05
-3.10885651138273e-05
-2.31020376414781e-05
-2.18027552756385e-05
6.57293947558974e-06
-2.56856046877785e-07
-2.89432834712443e-05
-8.99841297065308e-06
-2.27122334682355e-05
-2.15325363576864e-05
-2.5219477099571e-06
-1.85872170091488e-05
-2.25724812176564e-05
-2.28830510027354e-05
-1.26502859726274e-05
-2.1260232610408e-05
1.48487319448827e-06
-2.67593891560783e-05
-6.47556095501924e-06
-4.1032671806939e-06
-3.69768360221785e-05
-1.43035745682525e-05
-1.98549998500195e-05
-1.61641830406488e-05
-3.93049405841657e-05
-1.43365257405351e-05
-2.91407129931385e-05
-2.21263738865098e-05
-1.36833325270732e-05
-2.79161323651967e-05
1.0166943367319e-05
-1.12932674168375e-05
1.35302725702067e-05
-3.34992678196968e-05
-1.59450740391025e-05
-2.43096101962635e-06
-2.8451262634144e-05
-4.48170298833287e-05
1.19435246864738e-06
-3.11073574986162e-05
-1.41988070685006e-05
-2.16042781350995e-05
-1.87937594070135e-05
-3.7259581423354e-05
-2.41199547635434e-05
-4.19173765869609e-05
-1.74473068977814e-05
-2.94586887729617e-05
2.46847713016896e-06
-2.96360640417307e-05
-1.8916396973762e-05
-6.38184827084127e-06
-1.75345136336032e-05
-3.00846674288062e-05
-1.86556286508716e-05
-2.67843757600797e-05
-3.10223030851832e-05
-2.33090289519421e-05
-2.45038751054541e-05
-3.23943459603303e-05
-2.02179035294262e-05
-4.25588212348099e-05
-1.90321694116857e-05
-2.63987305892635e-05
-4.41544008405102e-05
-2.49125086933676e-05
-2.45269745310986e-05
-2.53547127871449e-05
-3.05583220515876e-05
-3.18591697960043e-05
-1.69921498022332e-05
-4.84994326072342e-06
-4.15275496959947e-05
-3.67371977788603e-05
-2.58110690942324e-05
-2.2649750719135e-05
-3.43485832136073e-05
-3.40392220312757e-05
-3.35488896384496e-05
-2.89922523622372e-05
-2.17591718119237e-05
1.20008410469962e-05
-3.62928138685181e-05
-4.0307345658162e-05
-1.16070179867177e-05
-1.40289262381728e-05
-2.53845256252118e-05
-3.09020697730625e-07
-2.31879460982511e-05
-5.00342635879725e-06
-3.53510756476993e-05
-2.58102589845855e-05
-3.49357294631506e-05
-4.95927794441955e-05
-1.27288655083652e-05
-2.84967632480987e-05
-3.31550482248022e-05
-2.260396610745e-05
-2.39586239482599e-05
-1.00166353198253e-05
-2.47935176816318e-05
-6.79472374778792e-06
-3.30625130139791e-05
-1.6105823165441e-05
-4.04647897736139e-05
-2.38350553262381e-05
-2.81387323135721e-05
-3.75136816620944e-05
-1.74962890063393e-05
-4.22599982987843e-05
-3.82262702711753e-05
-2.96839518400166e-06
-2.51448607522821e-05
-2.87274371047965e-05
-4.91076844866794e-05
-3.68535159479655e-05
-1.03578220355572e-05
-3.30740097184954e-05
-3.42982260366184e-05
-8.95732320051371e-06
-4.28008085309526e-05
2.32965136875732e-06
5.53913790263651e-06
-1.46963428965415e-05
-1.90375431240784e-05
-2.95411351926308e-05
-3.67602283211498e-05
-2.47118559346606e-05
-1.2733915944617e-05
-2.01869626246271e-05
-4.09160116454541e-05
-6.77292696935956e-06
-2.56166822238935e-05
-6.3443607486605e-06
-1.22407355232344e-05
-6.00221212137258e-06
-2.91142952843159e-05
-3.68104705150828e-05
6.23758724228769e-06
-5.0221928478645e-05
-1.78252323248865e-05
-1.8416808399954e-05
-1.28307943693817e-05
1.86162011384135e-06
-1.03456516324469e-05
-1.76208489072246e-05
-1.04591668910839e-05
-4.21860346628499e-05
-1.17399820327127e-05
-1.01053646316466e-05
-1.51666489394051e-05
-2.2556920825144e-05
-1.97533529928024e-05
-3.52816897262874e-05
-6.09278989321856e-06
-1.05691307030496e-05
-3.23502004690023e-05
-1.74783257846982e-05
-1.23914279644935e-05
-1.39939027984802e-05
-1.71094857492653e-05
-1.6923633895895e-05
-1.28010924062939e-05
-6.78090010279078e-06
-1.0302923207814e-05
-1.5130482934207e-05
-3.68724832115158e-05
-3.15374851026189e-05
-4.40997732985481e-05
-7.79049169709908e-06
-2.95959166908754e-05
-2.47820168162356e-05
-3.48066204571182e-05
-1.0526725262091e-05
-2.73682098792071e-05
-2.42725769553632e-05
-9.53656912902993e-06
-2.98657673581265e-05
-2.24161368627779e-05
-3.53232002995679e-05
-2.04578616366138e-05
-2.26979875596755e-05
-2.03517169717373e-05
-2.79778988666654e-05
-1.63389260547577e-05
-1.62223621047632e-05
-2.4689406589747e-05
-2.36981687554399e-05
-1.49516554782065e-05
-3.71067639220556e-05
-8.77021532430029e-06
-2.1837541718058e-05
-8.09935926202713e-06
-2.86871684561803e-05
-3.17746966329528e-05
-5.39533330062667e-06
-2.18216287541977e-05
-4.31980741286086e-05
-1.73341281469197e-05
-1.08429808151132e-05
-2.65117993734737e-05
-2.71867172376591e-05
8.83753069139213e-06
-2.31619198990131e-05
-2.61574815191943e-05
-3.64063935511109e-05
-3.39806512871255e-05
-1.50890186384247e-05
-6.08887345536606e-06
-7.70549075005748e-06
-6.67135528213478e-06
-1.93488011114293e-05
-3.75596390477118e-05
-2.23980456404909e-05
-2.80377750147348e-05
-3.99833785281772e-05
-1.52929217046599e-05
-1.58829831311228e-05
-1.61345591678883e-05
-1.68410041006329e-05
-1.97162062107941e-05
-1.52779232174369e-05
-1.95280358573618e-05
-3.2943308453256e-05
-1.62067490262737e-05
4.15718788572919e-06
-1.98585012345008e-05
-1.00861401430634e-05
-3.72210371227293e-05
-4.612759566054e-05
-1.05548822616916e-05
-4.21699805824949e-05
-2.9340449299583e-05
-3.41865779898088e-05
-4.44330910721281e-05
-3.30956411217379e-05
-1.26230663170826e-05
-2.89610432343398e-05
-1.91851912971635e-05
-1.7738742268616e-05
-1.57633937014972e-05
-1.6018604606335e-05
-9.34945919196802e-06
-4.75509133539986e-05
-2.32424659502638e-05
-1.6257115571076e-05
-3.45046976182234e-05
-6.0974412428589e-06
-3.90264460150571e-05
-4.01636521515656e-05
-1.99065613859379e-05
-1.63041522604835e-05
-2.79861534766296e-05
-1.97494531300498e-05
-1.11055531696278e-05
-1.07595267003428e-05
-1.71766960469686e-05
-8.8850367887888e-06
-1.28724625885342e-05
-3.58168913219671e-05
-2.41466786516088e-05
-2.08940210808275e-05
-1.90434015558426e-05
-2.73349335295072e-05
-2.71534733346696e-05
-1.36501291844399e-05
-1.77983686943669e-05
1.31436864981051e-05
8.95195817199328e-07
-4.45751209218595e-05
-3.36352939482354e-05
-3.52995581535282e-05
-2.39619086357927e-05
-8.9889755127747e-06
-1.62183765013323e-05
-4.16182054258123e-06
-2.0145893020677e-05
-2.3956969285737e-05
-2.48662657557858e-05
-1.39746085023358e-05
-1.63411700533503e-05
-1.54047507502925e-05
-1.89149735510329e-05
-5.58652960878899e-05
-4.86345782097055e-06
-1.84463090168807e-05
-1.1647618947807e-05
-3.19916671507121e-06
-1.03807060657283e-05
-2.83307919636407e-05
-1.66674522947076e-05
-1.71009827715627e-05
-1.72145463941444e-05
-2.6006876655024e-05
-7.0156479219135e-06
-3.38624886934452e-06
-2.70236967922272e-05
-1.29382187394809e-05
-2.91662277365418e-05
-3.45269621667652e-05
-7.55035245254716e-06
-1.18331630233873e-05
-2.05756920828301e-05
-5.753448371709e-06
-1.34837568471443e-05
-2.04708219994578e-05
-1.89279687374759e-05
-2.36364362247669e-05
-2.60375026929922e-05
-3.05055034466169e-05
-2.4027324201321e-05
-2.9149052292468e-05
-1.00420505173355e-05
-3.58736170418794e-05
-3.45652006611205e-05
-2.93424383941303e-05
-3.11185210278732e-05
-2.16334613632696e-05
-3.41071192744439e-05
-3.74535439279435e-05
-1.77086070650044e-05
-2.13437735862625e-05
-1.47552026508944e-05
-9.32789658547478e-06
-2.90164470977588e-05
8.03672494109101e-07
-6.20520326229038e-06
-1.95273863226676e-05
-5.01726665519259e-05
-2.81391074251761e-05
-1.2777815833369e-05
1.73064393733522e-06
-1.93695466657731e-05
-1.4015762591168e-05
-2.79103042927209e-05
-1.56963109389544e-06
-1.48406268466389e-05
