# Supplementary material for: Research on computational propagation and identification of mine microseismic signals based on deep learning
Source: PLoS One. 2025 Oct 22;20(10):e0334641. doi: 10.1371/journal.pone.0334641 (PMC12543183; doi:10.1371/journal.pone.0334641)
Supplement: S11 Data — (ZIP) [file pone.0334641.s011.zip › 000101100002740.xlsx_0.txt_24.txt.txt]

-8.64236816353529e-06
-1.59843719251824e-05
-1.52165796197516e-05
-2.48176293552948e-05
-2.40275814824629e-05
-3.7730288223803e-05
-1.91101645911314e-05
-3.99133400554851e-06
-2.49044162967972e-05
-1.40848218469695e-05
-1.90384415726222e-05
-9.51133041361927e-06
7.28324087211292e-06
-4.47056234205027e-06
-1.59092352573302e-05
-1.44016322600428e-05
-1.45299254680972e-05
-1.75674107391625e-05
-2.14928529835709e-05
-2.06656753549348e-05
-2.54188760338065e-05
-3.13977501170827e-05
-2.3098547692683e-05
-2.31985075015009e-05
-2.84193881762781e-05
-2.10698679823833e-05
-5.42136917050868e-05
-1.73014902079643e-05
-1.91256657860095e-05
-1.40270100198994e-05
-2.31624924488138e-05
-1.37314014135931e-05
-2.13594024415975e-05
-1.32239506928443e-05
-2.23627313557575e-05
-3.90900164994553e-05
-4.80169493090824e-05
-3.93395816812524e-05
-4.15338578834351e-05
-3.68156812905383e-05
-1.10106911954922e-05
-3.14090574777791e-05
-1.57010030743743e-05
-3.24965696865854e-05
-1.65757140863088e-05
-4.14609881175214e-05
-1.8508699901498e-05
5.56616631060675e-07
-2.73677572855988e-05
-1.92000700246716e-05
-4.67483813847211e-05
-1.86871447603034e-05
1.45305387577359e-06
-1.97440389926111e-05
-2.62083731631297e-05
-3.23699007376535e-05
-2.5095361684571e-05
-2.55625506426953e-05
-8.89422902301653e-06
-9.72100074983378e-06
1.43743447987702e-05
-1.49160619124916e-05
-2.51933374638533e-05
-2.04681917642015e-05
-1.75636091771008e-05
-2.18828063708735e-05
-3.74940550180282e-05
-2.03783776790041e-05
-1.36277301557119e-05
-2.96188217133539e-05
-1.10433583167683e-05
-1.15857735688619e-05
-4.04885627319049e-05
-4.9172945855165e-07
-2.25757329413973e-05
-7.6302001824577e-06
-3.29222239694466e-05
5.052320080185e-06
-4.39104589118946e-05
-4.05318418851483e-05
-2.2877887390775e-05
-2.93834098706334e-05
-1.50443971676603e-05
-1.30318931021125e-05
-1.22038444227391e-05
-2.21120411488007e-05
-1.85191470397557e-06
-1.61039502447489e-05
-2.56007134487379e-05
-2.1688170288777e-05
-3.6834467287577e-05
-2.48831992275857e-06
-2.81830150054601e-05
-3.01381957995645e-05
-2.5402005775767e-05
1.02355341541157e-05
-1.09217633687324e-05
-3.80648457085261e-06
-4.34181528468847e-05
-2.91459155525332e-05
-3.17998015807747e-05
-4.2873952017813e-05
-1.09315807179693e-05
-4.03017194667056e-05
-2.57849122676091e-05
-2.9499316320016e-05
-5.423852627608e-05
-2.78240280515143e-05
-1.2521515331516e-05
5.66668073248503e-06
-2.56795013047693e-05
-3.89431773814047e-05
-5.46429317678309e-05
-4.84168205522656e-06
-1.9482705851978e-05
-1.78994523118715e-05
-3.72045844821694e-05
-1.22311479643865e-05
-2.23182830614829e-05
-1.08871124788816e-05
-4.03881760119467e-05
-1.01382519468078e-05
-1.8848138102027e-05
-2.27451289672622e-05
-2.56595204727319e-05
-1.21734645202531e-05
-3.35478014625144e-05
-2.53651856264809e-05
-2.80352167271356e-05
-1.6711131381051e-05
-1.76775124965508e-05
-1.93000487376749e-06
-3.69268790447663e-05
-3.69893435903232e-06
2.47438670967141e-06
-3.73232424930061e-05
-3.93655925621225e-06
7.19659919359285e-06
-2.93685820312893e-05
-9.25894949587526e-06
-2.15410084133119e-05
-1.64827700232311e-05
-1.27160184892751e-05
-5.0072505973085e-05
-1.39244439396243e-05
-2.01064296545508e-05
-2.84899509453212e-05
7.23202252448254e-06
-2.27139828486398e-05
3.94420889895659e-08
-4.31164317752907e-05
-2.94539085060528e-05
-1.5668914204331e-05
-3.96734461358028e-05
-3.88491316509462e-05
-1.33418259841547e-05
-1.85399873491408e-05
-1.2502833659434e-05
-5.07288320501512e-06
-2.46351167656328e-05
-3.87216290251945e-05
-1.04954006770067e-05
-2.39975019718295e-05
-1.54075494768897e-05
1.4386427968513e-06
-2.26507395090931e-05
-2.99937377111537e-05
-5.13785629511865e-06
-2.47301943485239e-05
-1.00926088951646e-05
-1.45231080497598e-05
-2.10646931768122e-05
-2.69191672361781e-05
-3.6974601121717e-05
-3.1125369255431e-05
-2.55771818268912e-05
-3.27719814523399e-05
-3.25146249651005e-05
-3.29356051279749e-05
-3.26890445358397e-05
-1.57921440756432e-05
-8.08251614773849e-06
-3.08512308655841e-05
-1.47370807572023e-05
-2.26525879158305e-05
-1.33755683278421e-05
-2.16393540171467e-05
-1.70947391130731e-05
-3.78272138856499e-06
-3.70553637595822e-05
-4.15338979766399e-05
-2.50051686471428e-05
-1.89215956060216e-05
-2.89071533540114e-05
-5.36458216624317e-05
-3.59455650624056e-05
-2.13659020912039e-05
-1.34513687235013e-05
-2.90613999218069e-05
-2.10815774165414e-05
-2.43805228767253e-06
-2.98307879368687e-05
-3.72824654473423e-06
-2.05701441753118e-05
-1.92649786009615e-05
-3.71034280528455e-05
-2.91267776530107e-05
-3.65041969759692e-06
-3.66547313481144e-05
-1.99210396215423e-06
-9.14428107134063e-06
-2.3299106238539e-05
-2.14694595996561e-05
-2.55107343478606e-05
-3.21859292056481e-05
-2.6493003046072e-05
-3.13223093182203e-05
-1.7511256827108e-05
-2.26798196140838e-05
-4.98118165752464e-05
-1.34585564878123e-05
-1.31487725569844e-05
-2.64020705137482e-05
-1.84014058831233e-05
-2.08183899669942e-05
-4.18935428135641e-05
-4.46995531581886e-05
-4.59542093740452e-05
-4.30339784093866e-05
-1.27504711363551e-05
-3.09478926833927e-05
-1.96964692658463e-05
-2.96961209515429e-05
-1.97428282796596e-05
-3.29479721044274e-05
-4.24987890346943e-05
-1.80051093672872e-05
-8.06641024796811e-06
-7.25891798959403e-06
1.09915560798079e-06
-1.69841643921437e-05
-6.11510194345595e-06
-3.33419799800392e-05
-3.81478218565882e-05
-4.56707146960189e-06
-1.49695301137542e-05
-2.9944879704393e-05
-1.83746588185391e-05
-1.29209505070449e-05
-1.85698312376597e-05
-3.30071054318329e-05
-2.23032527870104e-05
-1.54050133375642e-05
-3.61785795365296e-05
-3.17838139231606e-05
-3.18219647640563e-05
-2.39296915718104e-05
-3.84068596077837e-05
-7.57004906840046e-06
-1.28515344134351e-05
-2.79376642558242e-05
-6.74801821989338e-06
-4.95621159715582e-06
-1.24711307533076e-05
-7.53295794154158e-06
-3.10727926500105e-05
-3.00251802113702e-05
-2.12339992981754e-05
-3.01598188756787e-05
-2.32023467961521e-05
-2.38335924586636e-05
-1.64798086977362e-05
-9.72238789174787e-06
-7.56388432895306e-06
-1.3411511481428e-05
-1.11853157238122e-05
-1.93757388409801e-05
-1.80249392999075e-05
-6.50499259279564e-06
-3.22392259169425e-05
-4.01874733783624e-05
-9.65486086633387e-06
-3.21234199160946e-05
-2.6393093350633e-05
-3.60683403433176e-05
-1.62185762161056e-05
-8.04846815556358e-06
-1.94676362631276e-05
-3.57232975804835e-05
1.03691862905151e-06
-3.46719547674606e-05
-2.90985386664033e-05
-9.29705860772451e-07
-1.63326752257717e-05
-2.95856635821279e-05
-6.42040013875659e-06
-3.89266955371771e-05
-2.23366928331851e-05
-1.69229185873171e-05
-1.98480235289787e-05
-2.28148502078563e-05
-4.33836735699981e-06
-2.06116553542745e-05
-2.28716915940214e-05
-4.21609356835983e-06
-2.34183479956513e-05
-2.29846637279348e-05
-2.97494324914581e-05
-2.58597700139144e-05
-1.40777961393558e-05
-2.17907691713162e-05
-2.31685923072106e-05
-5.57313274666041e-06
-2.35256631400003e-05
-3.2604343969965e-05
-2.33175527402202e-05
-1.71521194538441e-05
-4.48355231905736e-05
-1.91256430254777e-05
-2.92054545491042e-05
1.25501902348748e-05
-1.49006200672971e-05
-2.33575069991286e-05
-9.9504069730019e-06
-2.04481991154086e-05
-3.87648632931571e-05
-4.82066932643869e-05
-1.28877188603006e-05
-9.13991999933154e-06
-1.34194760114375e-05
-2.75198264507834e-05
-6.71859946787938e-06
-2.87116296013694e-05
-4.27717858735499e-05
-3.28601942838999e-05
-2.59971734378374e-05
-3.74859946908531e-05
-2.33605528667619e-05
-3.33500038722158e-05
-3.38064010790389e-05
-6.95227030326515e-06
-1.56672980662969e-06
-1.9613311659536e-05
-3.64971059437616e-05
-2.65596103333383e-05
-2.14141105480232e-05
-4.42473592612865e-05
-2.31993749556917e-05
-3.37934199679397e-05
-9.49218343084904e-06
-2.52216664543422e-05
-3.87089222998393e-05
-2.49064921537582e-05
-2.05584601461065e-05
-1.95570397839605e-05
-2.25782952621239e-05
-2.99512598329024e-05
-3.32214974449838e-05
-3.43184435154842e-05
-9.23158226152294e-06
-2.36215223406985e-06
-1.18071767511802e-05
-7.41349916257134e-06
-2.27401638723988e-06
-2.26998837315532e-05
-2.0365799768025e-05
-3.81163853346316e-06
-1.34368353035e-05
-1.84004009696052e-05
-4.0161467652781e-05
-2.54659847137553e-05
-2.09451812127733e-05
-1.8039644150924e-05
-1.63695475622893e-06
-3.72571620685077e-05
-2.9565987874447e-05
-4.77712241517386e-05
-1.45309482807203e-05
-8.52117859509295e-06
-2.19468349081949e-05
-2.25807976487169e-05
-2.02423500197953e-05
-2.62176429471942e-05
-3.19965071248342e-05
-2.75400377327268e-05
-2.33173955953662e-05
-2.41558283132767e-05
-1.74773949129023e-05
-2.82056905131107e-05
-2.88246230643112e-05
-4.64309943066797e-06
-2.17880917064521e-05
-2.97147828887523e-05
1.77117274323662e-06
-6.8679401133929e-07
-3.89871778029924e-05
-2.20798371590558e-05
-3.53350420239673e-05
-1.96250237128519e-05
-2.30526150269561e-05
-4.10921082002657e-05
-4.31412268949473e-05
-6.62395374568796e-06
-1.67618499540509e-05
-1.21009104230826e-05
-1.37798539716223e-05
-2.14230710625083e-05
-7.70781740943094e-06
-1.45685421171897e-05
-2.88281634282867e-05
-4.25561052325169e-05
-5.32646395776644e-07
-8.69100856453587e-06
-1.73839999398008e-05
-1.88728358396519e-05
-1.9469862363119e-05
-2.03155925937888e-05
3.99910867551068e-06
-2.11192750819775e-05
-1.94392239683852e-05
-2.5868827712614e-05
-1.54562600395889e-05
-1.3323483548552e-05
-3.91404717074048e-05
-8.35630719712567e-06
-2.19928991477564e-05
-3.42001849444566e-05
-1.42614207629629e-05
-2.12491041467636e-05
-2.2485024129939e-05
-1.34809042241847e-05
-2.49860238469723e-05
-3.48986247189737e-05
-1.09161722281733e-05
-2.11234030793465e-05
-1.35596869444749e-05
-1.03407806611063e-05
-3.3852890922215e-05
-2.10756918071942e-05
-4.82465700417127e-05
-1.95814348883324e-05
-2.30167364465159e-05
-1.68157304258869e-05
-8.02969786021609e-06
-2.22007623744994e-05
-2.13323633104598e-05
-1.72823346780997e-05
-1.93607073309349e-05
-3.54845022535095e-05
-2.75419204181389e-05
-1.70569008375281e-05
-3.30931017460381e-06
-2.77369466219171e-05
-1.50277871812644e-05
-4.49747349995742e-05
-2.20980274894653e-05
-4.71924649298493e-06
-2.16486291514516e-05
-3.36863074620878e-05
-1.57645660109307e-05
-2.31978832258311e-05
-3.43934508766309e-05
-8.62669686525557e-06
-3.58179508857802e-05
-2.87440221444298e-05
-2.18919862886076e-05
1.59544408180186e-05
-1.77812666785167e-05
-1.97249167473148e-05
-1.9097981636155e-05
-3.73664678094978e-05
-1.05772916154535e-05
-2.41189557107117e-05
-1.89164692734234e-05
-4.03231548231165e-05
-3.86119729986786e-05
-2.40366748349161e-05
-1.7102974659276e-05
-2.49898622302423e-05
-1.28595269968883e-05
-2.65773195718659e-05
-7.56320988135305e-06
-3.46848859240542e-06
-5.43560114256309e-06
-3.60408463751982e-05
-1.7789469335112e-05
-3.61715894337183e-05
-3.56463827817372e-05
-2.52666207624031e-05
-2.15042181342921e-05
-1.80330493563065e-05
-4.05772309314643e-05
-1.07402705648776e-05
-2.43251906933352e-05
-2.18710134422766e-05
-1.28453370997809e-05
-2.98963093528766e-05
-3.93337339394249e-05
-1.23460371819958e-05
-2.8246666145692e-05
-3.67905526643063e-05
-2.91256665566932e-05
-3.79653598410021e-05
9.91837371996497e-06
-3.08258905882766e-05
-4.15735720883346e-05
-1.65649142015702e-05
-3.88461475491983e-05
-1.90934816898276e-05
-2.77700522878826e-05
-1.56863094709739e-05
-4.48917468543306e-05
-4.64171711146522e-05
-3.2586021965309e-05
-1.96446891739547e-05
-3.57324549647305e-05
-1.19296708233991e-05
-2.3034788042383e-05
-2.16686789554719e-05
-1.58822927714098e-05
-3.86785813560358e-05
-3.39904452173959e-05
-1.52631769377395e-05
-3.43130940354813e-05
-1.75306999882023e-05
-2.86506613286325e-05
-1.5614387454005e-05
-1.61300886291939e-05
-3.71466965243154e-05
-3.10807790160533e-05
-1.02513292245146e-05
-1.47159275590934e-05
-1.17373001628758e-05
4.45192598180184e-06
-3.12342583541343e-05
-2.67425324517334e-05
-2.22265784225062e-05
-2.30172940943079e-05
-1.34765551322003e-05
-1.58842745259094e-05
-4.31117004919822e-05
-1.53034177700283e-05
-1.86298918385794e-05
-2.61840708905087e-05
-3.13192473604688e-05
-2.19720030196628e-05
-2.97781833378474e-06
-1.52661416437922e-05
-2.95082952201928e-05
-1.44809593923303e-05
-2.58355882847759e-05
-2.03595137906044e-06
-4.58766806276068e-05
-1.98720188666153e-05
-1.7675971308861e-05
-2.83032462095037e-05
2.86310493735085e-06
-2.30392799772958e-05
-2.73684850659341e-05
-1.28333405153404e-05
2.12229282609684e-06
-2.69791766190982e-05
-2.69293033499443e-05
-3.43465631319776e-05
-3.96071711878344e-05
-2.85667114229956e-05
-2.57756428927721e-05
-2.12522710330069e-05
-2.32838294142318e-05
-2.37225935500305e-05
-1.98006713921849e-05
-1.27659326066274e-05
-1.47904748985318e-05
-3.17405749842393e-05
-1.31365773890519e-05
-2.87302065645465e-05
-1.81484931097634e-05
-2.08375876886077e-06
-1.09246259274788e-05
-8.14234706027389e-06
-2.51550614509043e-05
-2.41662744462023e-05
-3.02921810649038e-05
-2.03979801089035e-05
-3.4637738758581e-05
-2.91230259011021e-05
-2.02875655433877e-05
-1.49012416143211e-05
-2.59091569295303e-05
-3.63360107676007e-05
-1.69889180503018e-05
-2.6637801315835e-05
-1.5240661329166e-05
-1.53032765188312e-05
-2.17661918521494e-05
-1.90955028881378e-05
-6.34808246453558e-06
-1.58465003114009e-05
-3.77388672046193e-05
-4.27574296380491e-05
2.52730816471893e-06
-1.17177900341603e-05
-1.28422457114576e-05
-2.25299125081767e-05
-1.91242622227682e-05
-2.45831462204669e-05
-3.20531122680417e-05
-1.87051163151403e-05
-3.66477894705449e-05
-1.51592278508645e-05
-2.42407055316178e-05
-2.17116853071894e-05
-8.3540880789255e-06
-9.67742028174192e-06
1.18683761427814e-06
-1.14961095479105e-05
-1.38167701516838e-05
-2.24037729787677e-05
-2.85023059014883e-05
-4.60229685901829e-06
-4.30457914610242e-05
-3.17037850550777e-05
-1.41396218317858e-05
-1.84229956507762e-05
-1.97682870325381e-05
-3.17856393870005e-06
-3.42317939564067e-05
-3.43586431058026e-05
-1.46678362365905e-05
2.45545375094056e-06
-1.92775672124417e-05
-3.64505038593425e-05
-1.24857820894363e-05
-4.71661630477257e-05
-3.08375749480225e-05
-1.03565685044938e-05
-1.75513305939477e-05
-9.23375300017252e-06
-1.13662781226937e-05
-2.47576139895685e-05
-2.18054600191001e-05
-1.63941240585855e-05
-6.82874634914439e-06
-1.51049718187742e-05
-4.74755847505407e-06
-6.9368392843088e-06
-4.08193756284264e-05
-3.74219543124721e-05
-7.52428331361353e-06
-2.28676097827672e-05
-3.20594240050759e-05
-3.57262263415916e-05
-2.71004044991492e-05
-2.60800028882992e-05
1.68137041241476e-06
-2.79978272538344e-05
-4.07307816727641e-05
-8.64615510728194e-06
-1.00627040010375e-05
-1.01893145657077e-05
-1.25608993805644e-05
-3.40357842146579e-05
-1.48331059576174e-05
-1.75797627817545e-05
-3.87248675110335e-05
2.12294872783223e-06
-3.17081058849029e-05
-3.11995228244891e-05
-3.08714459828136e-05
-3.62424871197874e-05
-1.21705686856692e-05
-2.89850116634515e-05
-8.32422934832299e-06
-3.08046771091822e-05
-1.50236073011669e-06
-4.92706926199435e-06
-1.02455989419407e-05
-1.87787641896981e-05
-2.26853758997264e-05
-4.07511991126393e-05
-3.32689535116003e-05
-3.25004659959797e-05
-1.43890254940317e-05
-1.85171511637112e-05
-3.05408642170416e-05
-3.83353422021601e-05
-3.19669899866898e-05
-2.80055028489778e-05
-2.75296747954481e-05
-2.35401041166309e-05
-3.16137746613028e-05
-3.34423343075967e-05
-2.34548203122907e-05
-3.29980120737212e-05
-2.62826208348182e-05
-1.23673239220134e-05
-8.70831794881979e-07
-3.132196514436e-05
-1.48222680786735e-05
-2.0114059511657e-05
2.41890288635948e-06
-3.04982367242677e-05
-1.54724509226403e-05
-3.45007821052875e-05
-3.12718161765408e-06
-2.62638060429836e-05
1.28333946674876e-05
9.30850588322164e-07
-4.22497197434462e-05
-2.00451756997839e-05
-2.72130406183458e-05
-1.29133870415306e-05
-1.13132792079089e-05
-4.45523278289799e-05
-3.55989160019635e-05
-3.99707357337976e-05
-1.44562480128426e-05
5.43428002282012e-06
-3.82909109192087e-05
-1.6619224004276e-05
-2.96328570163386e-05
-3.1618692659827e-05
-2.36596842263043e-05
-4.78708669176333e-05
-3.99479138666436e-05
2.7864246525837e-06
-3.76314609465769e-06
-2.63564340228473e-05
-7.01649887831968e-06
-3.50790136232322e-05
-2.68214392560198e-05
-1.92984349696043e-05
-1.51476492426509e-05
-3.68137748074539e-05
-1.26301134714932e-05
-3.77276766157357e-05
-3.197552732137e-05
-2.53903609346938e-05
-4.80158934283131e-06
-4.58941213955901e-06
-8.82787082307514e-06
-1.40573025922773e-05
-2.31218800173869e-05
-1.20811418527755e-05
-1.33195217475055e-05
-1.74869027136226e-05
-2.80554847823754e-05
-3.25443255701867e-05
-1.85190797734364e-05
-2.7370729491435e-05
-1.50839750213408e-05
-1.91896404269364e-05
-1.82097601624171e-05
-1.42762941001338e-05
-8.31446080017048e-06
-1.05744477436759e-05
-3.8348828097848e-05
-1.94874363469239e-05
-2.53688764941326e-05
-2.72991742105243e-05
-1.81254859554534e-05
-2.32279671036727e-05
-2.92193114058366e-05
-1.57357744182109e-05
-2.19427093967583e-05
-3.73188121553062e-05
-2.98429355102074e-05
-3.08526877903204e-05
-3.97882021688313e-05
-1.70284730178014e-05
-1.43247027880165e-05
-2.83459285551148e-05
-1.38743568925993e-05
-1.8757028437286e-05
-1.02359154164331e-05
-2.15048728724211e-05
-4.68899125828765e-05
-3.24388932170644e-05
-1.34913474354679e-05
-1.34727913165516e-05
-5.97517911766673e-06
-1.05578819035542e-05
1.26986054134614e-05
-1.33370030836547e-05
-1.76433013368326e-05
-2.4973798367018e-05
-3.78624812284948e-05
-1.7035028198425e-05
-2.85438704965503e-05
-2.65505671413711e-05
-2.02637079789762e-05
-2.51864188966828e-05
-3.35600932594865e-05
-6.20932259401742e-06
-2.07642938544502e-05
-1.70450922678323e-05
-3.43679050347353e-05
-3.7356197918818e-06
-1.07658991722463e-05
-2.08292116519531e-05
-4.62689234335656e-05
-2.7103467558339e-05
-2.96464904331668e-06
-4.27320281533208e-05
-8.36623460689074e-06
-3.59008006555523e-05
-3.32946369493044e-05
-4.63316591312146e-06
-1.77510496091642e-05
-4.07593959447857e-05
-1.40313080511651e-05
-2.40428472127064e-05
-8.65561200462085e-06
-7.46977407127964e-06
-2.31287438625217e-05
-2.00631814451859e-05
-1.42190883221375e-05
-1.80633010778307e-05
-1.62478400831593e-05
-2.07768886253995e-05
-5.99406450343059e-06
-4.32254742254263e-05
-3.8558037778523e-05
-2.44207338210421e-05
-2.61263044779269e-05
-2.25583976992638e-05
-3.58728826534868e-05
2.01900463809335e-06
-2.08940993149798e-05
-1.00229976671228e-05
-3.51868687239462e-05
-2.21285150890003e-05
-4.8105724679156e-07
-9.81102258219948e-06
-3.31091441503242e-05
-1.95102865383859e-05
-2.06968185889726e-05
-2.09077379334559e-05
-1.78213347924969e-05
-5.53345774474123e-07
-1.45565639354784e-05
-7.05469804355373e-06
-1.87236900331806e-05
-3.6597346264344e-05
-5.21066002099625e-06
-2.92427623640619e-05
-1.23004731018702e-05
-2.25646558485335e-05
-2.57138182942145e-05
-2.11208754707474e-05
-4.66254567605492e-05
-1.9885476545214e-05
-3.08546884354614e-05
-3.13931104164673e-05
-1.38781233585226e-05
-2.67651990870674e-05
-1.46952042489227e-05
-1.04689462921006e-05
-2.30865212840612e-05
-3.90105088334232e-05
-1.00875073708186e-05
-6.64168031562336e-06
-3.43009567035699e-05
-4.04025261805493e-05
-2.42588381549624e-05
-1.94384187345506e-05
-2.74673265651014e-05
-9.98485793020095e-06
-3.63382882655402e-05
-4.56637654851007e-05
-1.78932712950174e-05
-1.0576261493903e-05
6.43250669806804e-06
-3.30599615370364e-05
-2.17583184958525e-05
-5.31081785799493e-06
-2.3485589258293e-05
-3.85055673033492e-05
-2.82364150206056e-05
-7.58581555309175e-06
-4.20025379992418e-05
-1.04025075050785e-05
-1.6407078340745e-05
-1.68107691329439e-05
-1.59600668936659e-05
-2.29761733967695e-05
-3.64515368563339e-05
-4.21011101643611e-06
-4.94920085280603e-06
-3.3153119397868e-06
-2.27546300453161e-05
-1.43086314262769e-05
-1.83078920988993e-05
1.92661888594647e-06
-2.25294240827234e-05
-2.86978162769719e-05
-3.4807967012514e-05
-2.01147266501999e-05
-1.23944890366312e-05
-1.32522537882229e-05
-4.35990137707019e-05
-2.80365509126749e-05
-1.70472363599179e-05
-3.2878709879753e-05
-1.65137275741636e-05
-2.29785359155287e-05
-9.52575769150823e-06
-2.92959931603448e-05
-2.04785072105452e-05
-1.35034066943097e-05
-1.27802223248325e-06
-1.72426063573243e-05
-1.91426679769286e-05
-3.5347483805601e-05
-2.12808380963533e-05
-2.39425274188635e-05
-1.54237504917592e-05
-1.79865510672857e-05
-1.36262964440715e-05
-9.75463716414195e-07
4.84921281211163e-06
3.07202497648719e-06
-2.34091673642227e-05
-1.03650551652818e-05
-2.71129366364122e-05
-1.21624498957413e-06
-1.86300324587817e-05
-1.88643476933479e-05
-1.65712506692402e-05
6.29686433317489e-06
-1.46010779453589e-05
-1.37540079415486e-05
-2.92839919547327e-05
-2.58807970822881e-05
-1.23595814706568e-05
-2.77672088897026e-05
-7.38944870439494e-06
-3.2410832758051e-05
-1.16318621144265e-05
-3.18572948016398e-05
-5.93802036763664e-05
-2.73212437836314e-05
-1.75762119252144e-05
-2.35229680280582e-05
-1.22282408874124e-05
-1.22200332292182e-05
-2.49828861544205e-05
-3.80460501611547e-05
-3.51032409017537e-05
-1.90184394019383e-05
-2.3515631402481e-05
-3.18255002823868e-05
-5.60855473797657e-06
4.846346585358e-06
-2.74686140022358e-05
-2.96071090068095e-05
-2.63939468411295e-05
-9.28819810491061e-07
-1.28282349937091e-05
-1.36846690267794e-05
-2.09174194369309e-05
-2.26380881077549e-05
-7.04500533824401e-06
-2.07830240774671e-05
-2.67360670032004e-05
-2.07402978498026e-05
-1.42149849432675e-05
-2.23512415170189e-05
-2.05085200167974e-05
-1.44381949227594e-05
-2.15150347516766e-05
-2.87617209298325e-05
-3.01799095833588e-05
2.4329662164877e-06
-2.54329506362458e-05
-3.30339783715953e-05
-1.69896388416966e-05
-9.86951274139743e-06
-2.57309185995178e-05
-1.8025829513979e-05
-7.49608874097077e-06
-1.36086077912978e-05
-1.17172315172762e-05
-8.62647450977466e-06
-3.47946532319351e-05
-3.31425588642358e-06
-1.9511212290507e-05
-2.72700746200441e-05
-2.62765884469729e-05
-2.20663667781916e-05
-1.5827701966394e-05
-3.8233777217567e-05
-4.59158862264882e-05
-3.13391846917907e-05
-8.45751741439061e-06
-2.17751215290068e-05
-2.68895230674424e-05
1.06667645246057e-05
-5.41916810214928e-06
-3.88862266559939e-05
-3.56157769736501e-06
-2.23863959320729e-05
-1.21157636491636e-05
-2.06886930730751e-05
-1.86847864690146e-05
-9.27174929050664e-06
-1.6777998167332e-05
-1.29008499319632e-05
-3.42660619114478e-05
-3.80280021795406e-05
-1.89898673541942e-06
-3.38769562589561e-05
-3.27207897862114e-05
-1.99296111035764e-05
6.13042296181072e-06
-6.04395846548152e-06
-2.55624632160148e-05
-3.6400911756003e-05
-1.83370556021498e-05
-2.97639388637706e-05
-2.03002558602824e-05
-1.01757999135545e-05
-6.4036579815874e-06
-1.29206591642581e-05
-2.58477732074558e-05
-1.02887990123464e-05
-2.41756712796248e-05
-1.11968251409795e-05
-3.03601193597265e-05
-2.05887773161316e-05
-3.95178113025616e-05
-3.19198398583081e-05
-3.24679058178955e-05
-2.05629568907389e-05
-3.03242690449922e-05
-3.36753498046718e-05
-1.9795106475364e-05
-2.3903208946219e-05
-4.61034586295366e-05
-3.06226341459461e-05
-3.57909856387274e-05
-2.6862829127568e-05
-4.4797722447316e-06
-1.64039037464799e-05
-9.75827947533996e-06
-1.7856615742978e-05
-5.99748936646402e-06
-2.8242075281812e-05
-2.40717255018238e-05
-1.47788825777413e-05
-3.49918957026046e-05
-2.8817322331751e-05
-2.75562991581932e-05
-1.7705807822606e-05
-1.94476067902261e-05
-2.91144460773816e-05
-2.74219604081122e-05
-2.84066109520971e-05
-2.65613768767155e-05
-2.90597044651608e-06
1.69584473241596e-06
-4.11143281484584e-05
-1.54853684292051e-05
-1.7673824424276e-05
-1.73670232511792e-05
-3.52255759296897e-05
-8.00513591370049e-06
-1.19653288764794e-05
-2.33625959310015e-05
-6.26742993058658e-06
-1.46209141701548e-05
-1.22315132462077e-05
-2.66151118647422e-05
-1.8563081342908e-05
-1.48459305819577e-05
-3.00577074535253e-05
-2.01737343534671e-05
-2.35007810176151e-05
-2.4943695176809e-05
-1.68728915611867e-05
-7.12858257331442e-06
-3.00238659181081e-05
-3.94630710195005e-05
-5.41258383606172e-06
-2.28512977969703e-05
-1.46879348345571e-05
-7.312530988591e-06
-1.94059431593828e-05
-8.28446139919924e-06
-3.18585125285535e-05
-3.97080745667907e-05
-8.02666324254712e-06
-4.55547993682283e-05
-1.96609352002226e-05
-4.12475193602337e-05
-3.35751791426579e-05
-2.17496694405342e-05
-2.77805038960647e-05
-1.13291942044047e-05
-3.70327045860852e-05
-8.5735136366048e-06
-1.0608437135912e-05
-2.3835794453727e-05
7.4229258548607e-06
-1.28227313000945e-05
-3.80957440366527e-05
-2.852299627458e-05
-2.60483373918668e-05
-2.44023508079221e-05
-4.71241185614335e-05
-3.40228111689958e-05
-4.2580515895436e-05
-2.55511401671544e-05
8.21950272428337e-07
-2.49025533484054e-05
-1.22594384349525e-05
-1.0773631303408e-05
-1.25876402342849e-05
-1.75477920982188e-05
-1.49476601188776e-05
-2.59556347244489e-05
-3.26146995088484e-05
-4.61739797829831e-06
-1.03716590996022e-05
-3.03696990003236e-05
-1.54430661728729e-05
-2.58696015169026e-05
-1.77782524345087e-05
-1.0717396728994e-05
-1.66690562728731e-06
-4.01396879538462e-05
-3.40958216802268e-05
-4.90930294640762e-05
-3.18359228693458e-06
-2.22773407866744e-05
-2.74894119546308e-05
-2.21156842479928e-05
2.67429632869102e-06
-8.37379511613767e-07
-1.00283310365479e-05
-1.73928236621706e-05
-4.02088588052777e-05
-1.19393502577504e-05
-2.34161834397606e-05
-2.23518450571286e-05
-4.29801387789078e-05
-3.10037578116943e-05
-2.54463725143028e-05
-2.4549834386767e-05
-2.48446764229172e-05
-3.82971259381509e-06
-2.97954139731937e-05
-2.88865976604827e-06
-1.43012955315015e-05
-3.22755675463621e-05
-2.95196653996986e-05
-2.27148021724819e-05
-1.61696820973281e-05
-2.41650939935077e-06
-3.03114502409102e-05
-1.4826846317912e-05
-1.82387004011193e-05
-2.24090238098713e-05
-2.90262753855615e-05
-2.35658591834944e-05
-3.44814717798075e-05
-4.01042962239079e-05
-2.29548623230138e-05
-2.75508192424288e-05
-1.49710629216314e-05
-3.00225601279614e-06
7.71870143667803e-06
-4.28647084263554e-05
-1.77530817677062e-05
-2.83102640989697e-05
-6.3500132066188e-06
-2.23627617787326e-05
-3.02321317460138e-05
3.87980620947588e-06
-2.38259283418247e-05
-1.60674886434387e-05
-5.60095512478569e-06
-1.44250405198875e-05
1.83291361238742e-06
-1.27139722495248e-05
-2.72969734291975e-05
-3.89638533892969e-05
-4.09194718220718e-05
-3.95556540300361e-05
-1.73761817973947e-05
-6.22558011893438e-06
-1.29589016854013e-05
-2.37850490588291e-05
-3.33668839166458e-05
-2.49109672766626e-05
-3.35573598538752e-06
-2.85169717959449e-05
-1.17611937136677e-05
-1.42749501161866e-05
-2.34591334398332e-05
-3.47268802800643e-05
-1.94055024290463e-05
-2.64411886907194e-06
-4.50485567087899e-05
-3.90456710251863e-06
-1.95748090396306e-05
-3.20840763813447e-05
-4.0373722446911e-05
-3.39929956815095e-05
-3.84848549535228e-05
-2.3520567727799e-05
-3.4970758586198e-05
-4.39243135770671e-05
-4.28144255189758e-05
-1.62763177908956e-05
-6.5696536591234e-06
-1.88953022897716e-05
-2.75689630210438e-05
-3.46009537055789e-05
-2.05638695362613e-05
-3.33527526796412e-05
-2.82758630683351e-05
-3.36726661876682e-05
-8.17353381273822e-06
-2.61184307698822e-05
-4.56080308652045e-06
-3.87692412794928e-05
-1.76254705982747e-05
1.59286503830998e-07
7.66852176163097e-07
-4.25175139786546e-05
-1.54563185832638e-05
-5.08934687708077e-06
-1.29067733542061e-05
-3.41866668885483e-05
-3.29165184896637e-05
-3.12816991781995e-05
-2.77341074488961e-05
-2.85543146317128e-05
-7.67570799301583e-06
-4.50826723810276e-05
-2.89722065840679e-05
-2.90122523034096e-05
-3.07946534450831e-05
-1.24263720826206e-06
-2.89756472021728e-05
-5.15435603318458e-06
-1.64040794907516e-05
-3.18844136021905e-05
-3.70083255768299e-05
-3.84523507720355e-05
-8.78387324601802e-06
-3.72883582208573e-05
-2.5290580408416e-05
-1.22357241258755e-05
5.44956747490541e-06
1.73355264440863e-06
-9.56715693783725e-06
-2.19875270324984e-05
-1.58443747761104e-05
-3.56567809977133e-05
-3.55038082245131e-05
-2.66574824738462e-05
-3.19492923910067e-05
-3.38205383129829e-05
-9.91552913848818e-06
-2.41227596480068e-05
-2.1540946845383e-05
-2.02954966560331e-05
-7.54688868439413e-06
-3.88844708431167e-05
-3.03141378796926e-05
-1.39709505535487e-05
-3.63835127197262e-05
-9.6795412435861e-06
-2.73285837775165e-05
-1.45808457750208e-05
-1.62502005078638e-05
-3.01510419968339e-05
-2.41038039702272e-05
-6.61658656511243e-06
-3.35274581182908e-05
1.14749378850387e-05
1.4267736661931e-05
-2.1022301690894e-05
-2.10303857737789e-05
-1.34034788074404e-05
-3.69612694221232e-05
-4.3564250485213e-05
-1.78213470574685e-05
-3.91790611549704e-05
-1.56127936674351e-05
-2.92054732286842e-05
-1.46876292401885e-05
-1.76157971959026e-05
-1.62550946032178e-05
-1.36021112176986e-05
-3.0086736792286e-05
-2.90737899602905e-05
-3.52849527484281e-05
-3.87770826458381e-05
-2.91044781446107e-05
-2.4388700137933e-05
-3.19769820745057e-05
-3.05210171809064e-05
-3.92375329097699e-05
-3.87204015395336e-06
-1.4642742291938e-05
-5.52092644361182e-05
-3.23010433959758e-05
-3.15017297794219e-05
-3.30947523889715e-05
-2.04634189691905e-05
-1.52754664264973e-05
-4.59013383277988e-05
-3.51537216315616e-06
-1.92898072060191e-05
-2.16348387616203e-05
-3.73618705251514e-05
-1.94172476023874e-06
-1.32198386462635e-05
-2.26072072804535e-06
-2.41827035787234e-05
-2.00801007100896e-05
-1.40513375630588e-05
-3.99719638378766e-05
-4.24401991958283e-05
-4.50744654435592e-05
-2.31251621567934e-05
-1.95970008086429e-05
-7.98203630448829e-06
-1.14220112930681e-05
-3.04521510933419e-05
4.78385465200357e-06
-8.54269470402192e-07
-2.12550845101625e-05
7.51105761363051e-06
-2.88145560600031e-05
-4.44337220097385e-05
-1.75139939474776e-05
-1.90915475458805e-05
1.34226980995723e-05
-2.00470162116896e-06
-2.83051868547304e-05
-2.3558039664756e-05
-1.83311876091193e-05
-4.50673800715943e-06
-2.53185567998993e-05
-3.64452762841516e-05
-2.96236028643485e-06
-3.53920454308443e-05
-4.00954635252204e-06
-2.78014591063431e-05
-1.74529287414238e-06
-1.47685358358689e-05
-3.95031536401215e-05
-7.78124495066207e-06
-2.63639920359868e-05
-2.24900125673158e-05
-1.53656974979824e-05
-3.08587942912885e-05
-2.79923139941019e-05
-3.2443781353945e-05
-2.84403922834583e-05
-3.31359504388828e-05
-1.10885847132548e-05
-8.85816974244772e-06
-4.34582045626218e-05
-4.7208307355006e-05
-2.36159960137922e-05
-1.48881387704128e-05
-9.23254682735015e-06
-2.06258636041515e-05
-2.1862245011206e-05
-6.47550760413211e-06
-9.36941058220733e-06
-2.36204533729298e-05
-4.17641976457141e-05
-5.45289801411272e-05
-1.22966362126874e-05
-1.06723171471893e-05
-8.62927853164574e-06
-9.59964910596559e-06
-2.0868474883543e-05
-1.67219687300241e-05
-2.8607801677756e-05
-2.29666648047788e-05
-1.81851459592955e-05
-2.40504509331685e-05
-2.12128978541785e-05
-8.95125443124906e-06
-1.852473143601e-05
-2.77022473649968e-05
-1.32234726463292e-05
-9.62335788313599e-06
-3.27411454764567e-06
-1.88672443902094e-05
-5.16692975632632e-06
-3.9489098531452e-05
-1.72177491114943e-06
-2.20401463881424e-05
-3.32260027138824e-05
-1.08880613803612e-05
-2.24473161084239e-05
-5.51671508337241e-06
-2.11799422595409e-05
-2.16013062409213e-05
-1.09208748357823e-05
-2.84867587036126e-05
-1.4839811478529e-05
-5.99264074923348e-07
-3.40387152463639e-05
-4.67313055732137e-05
-1.60278891597626e-05
-1.89816236540636e-05
-2.41497699733301e-05
-3.10407008134035e-06
6.78888073044452e-06
-2.73923851526509e-06
-1.55538770150091e-05
-2.24279900546236e-05
-3.45349298095364e-05
-3.66752545029661e-05
-2.99908738746133e-05
-3.24289555428627e-05
-4.42874857760477e-05
-2.95805630429151e-05
-2.44455583848247e-05
-5.66637693380958e-05
-3.38761826990545e-05
-1.19971393004518e-05
-1.70602107631847e-05
-2.84350635248007e-05
-4.74974590142615e-05
-2.75247938653592e-05
-1.32171969431921e-05
-4.55520852143011e-05
-4.54835719621618e-05
-3.98075799855372e-05
-5.13089006043681e-05
-2.67147751932253e-05
-1.66684929510455e-06
-2.29552590928582e-05
-1.43795116816135e-05
-3.27017472150105e-05
-3.06225813894203e-05
7.83616057161228e-06
-4.2934975444212e-05
-2.88814100417076e-05
-1.93810300705931e-05
-4.94330563748275e-05
-3.0810470007652e-05
-8.04650485522333e-06
-2.66947084721123e-06
-6.05945361557619e-06
-4.81452865000345e-05
-7.46829550555402e-06
-1.12281278332451e-06
-1.31860912465239e-05
-2.83257960887084e-05
-1.62284348838007e-05
-2.3680821038867e-05
-2.79352184985772e-05
-1.61882182983649e-05
-3.17108889290786e-06
-3.01352350225605e-05
-3.35176974807024e-05
-4.46966244449016e-05
-4.48438705958753e-05
-2.49752794568316e-06
-3.12821650634597e-06
2.07638861056269e-06
-2.91709310959092e-05
-2.49557059864279e-05
-1.35212819436845e-05
-5.53189411401852e-06
-1.66973201772559e-05
-1.6980259498119e-05
-4.40794578702358e-06
-9.73777404379598e-06
-2.75401921111783e-05
-1.9974848628094e-05
-2.58877392730888e-05
-3.28592664508195e-05
-1.21209170815567e-05
-1.59772419129451e-05
-1.1011463031797e-05
4.81656764609125e-07
-3.22257283642136e-05
-3.65324341522034e-05
-5.20232483209346e-05
-4.44712183470966e-05
7.26017935604229e-06
-4.07591304698601e-06
-2.82048673816834e-05
-2.81829684533288e-05
-1.793305617208e-05
-4.24909031458921e-05
-3.44742084014164e-05
-1.6521572454429e-05
-1.22201105294654e-05
-3.67192699888724e-05
-3.99882727836167e-05
-3.3355561651611e-05
-1.95853928285244e-05
-2.27162230093589e-05
-2.65222340076941e-07
-3.06156188489387e-05
-2.70787690637762e-05
-1.8828338534068e-05
-2.52888716789434e-05
-2.83813911423388e-05
-3.2713777948102e-05
-2.22324968235708e-05
-1.81428691632946e-05
-1.0821777975654e-05
-1.39361715391465e-05
-2.93008738184757e-05
-3.48457558426695e-05
-3.01801003399642e-05
-7.78123109685038e-06
-3.43813419302594e-06
-3.95252207872312e-05
-2.18405332503866e-05
-4.41715370624025e-05
-2.0407537961797e-05
-4.53423121074774e-05
1.27269845844319e-05
-4.18054238902405e-05
-9.88222584970939e-06
-1.88829127739754e-05
-2.53075815312155e-05
-4.59862443815193e-05
-3.12388955790845e-05
-2.0602477680818e-05
-4.80222644485229e-05
6.971510405554e-06
-3.72913511745149e-05
-2.1841359160522e-05
3.00093266559972e-05
-3.23803892187471e-05
-1.68474524828928e-05
-1.22923694960116e-05
8.92662783577405e-06
-1.48246097277994e-05
-1.97202525596426e-05
-7.84261102066484e-06
-3.40375075871561e-05
3.59335477145171e-06
-2.9807626662506e-05
-1.66097965935142e-05
-7.66958439599088e-06
-1.8543870656994e-05
-1.74683610209387e-05
-2.28918669793061e-05
-3.43148021083027e-05
-2.54999281130481e-05
-1.3393986728401e-05
-1.90077160502358e-05
-1.74363749590111e-05
-1.38412849417363e-05
-1.90082745599167e-05
1.48449509667688e-05
-1.0987581991315e-05
-6.1650260370901e-06
-5.97087614239864e-06
-1.65580013211722e-05
-5.0775670664842e-05
-2.94589470116467e-05
-3.94066023167204e-05
-3.61866601179958e-05
-4.53926576321715e-05
-2.37451833017868e-05
-1.81365058276659e-05
-2.74150905973329e-05
-3.88569620515603e-05
-4.0167991760162e-05
-2.65551147525448e-05
-1.72120013871528e-05
-2.95730547565999e-05
-2.66135676775054e-05
-5.95086099487637e-06
-2.84560091517613e-05
-3.77292187817794e-05
-3.24680065581578e-05
-4.017265713435e-05
-3.5340025445117e-05
-1.75897755374836e-05
-4.15652014224597e-05
-3.05172710785714e-05
-4.08524102141118e-05
-2.08661050108122e-05
-3.05663368435205e-05
-8.91593697912651e-06
-1.2491707709122e-05
-4.05079872265761e-05
-6.69876022919634e-06
-2.26147455277129e-05
-3.08221174617364e-05
-2.8639967313968e-05
-2.66334652962378e-05
-3.54979882005184e-05
-2.94397560339846e-05
-4.32991299697675e-05
-3.63471302789458e-05
-2.18988601253907e-05
-1.63597995090686e-05
-2.91460829528553e-05
2.29819573997303e-06
-1.46619113170179e-05
-9.34148233898282e-08
-1.7879523923648e-05
-2.80502673083515e-05
-2.7465448970462e-05
-2.75579624670821e-05
-4.1371939134572e-05
-2.11780567471613e-05
-1.93242468239317e-05
-2.19154471840918e-05
-3.20362215708923e-05
-4.33577601022323e-05
-4.99936725920341e-06
-5.82434200036745e-06
-2.82440199911423e-05
-1.35221827232343e-05
-3.19045957915613e-05
-2.41995467432704e-05
-1.44003073711078e-05
-3.13839335216316e-05
-3.49727337810956e-06
-5.22576235564581e-07
-2.79078691501132e-05
-3.00995226566318e-05
-3.37033039883913e-05
-3.0195500625475e-05
-3.49946332220102e-05
-1.54427616488965e-05
-1.79235501714093e-05
-3.62935667095981e-05
-1.62428816555698e-05
-2.6517084491357e-05
-4.19004313689801e-05
-1.5583873759339e-05
-2.65321396311366e-05
-3.46859353502182e-05
-1.19651637551249e-05
-2.33368552262753e-05
-3.1681502899348e-06
-2.93069572727303e-05
-3.41198080628652e-05
-3.78247723779107e-05
-3.45972816057733e-05
-6.10497381248888e-08
-3.11300716313506e-06
9.63768947564205e-06
-7.98309687026109e-06
-1.27943183287913e-05
-2.41775406213417e-05
-3.87869059003891e-05
-2.50644313004317e-05
-3.30184397663564e-05
-2.42251654489579e-05
-8.56931268599228e-06
-2.86265491479533e-05
-7.77065397399577e-06
-4.12852993367199e-06
-3.05433294627786e-05
-2.67976701088051e-05
3.41387554867441e-06
-1.82522979162947e-05
-5.2356385280635e-05
-2.38099049552111e-05
-3.47335889882179e-05
-1.22157271635834e-05
-2.62429561930423e-05
-1.72347579116363e-05
-6.48741489304518e-06
-3.15163052273717e-05
-1.38496222021633e-05
-1.55453551828735e-05
-5.1359952903489e-05
-2.57515354407472e-05
-1.68803028840072e-05
-3.38754619605762e-05
-1.60409507589194e-05
-2.65244059228543e-06
-3.36464977863849e-05
-5.95712431185358e-06
-3.5588040862637e-05
-4.80039113250358e-05
-2.17817759813232e-05
-3.04196536821307e-05
-3.01509868887815e-05
-2.30920446328353e-05
-4.83358691377316e-05
-1.1036161628147e-05
-3.93216994033044e-05
-7.23601327572631e-06
-1.29075393246e-05
-3.10996189229184e-05
-5.87693386611457e-06
-7.95735395606069e-06
-1.78173068109939e-05
-3.35790046024597e-05
-4.49223964699066e-06
1.08952661907559e-06
-1.65336951961547e-05
2.10316372066258e-06
-3.54232228196478e-05
6.18788577456003e-06
-1.63406682886561e-05
-1.93637630763512e-05
-1.25588643109438e-05
-4.7956984125972e-06
-1.58873652959233e-05
5.05085042920779e-06
-1.82415205767366e-05
-3.46948517018273e-05
-3.78094050135316e-05
-1.62635672348911e-05
-2.31639182243591e-05
-2.19420584204301e-05
-2.76153098979593e-05
-3.05847720877173e-05
-1.65213031168752e-05
-4.67944719519399e-05
-2.65305158715255e-05
-1.77684952428252e-05
-1.59374132325589e-05
-1.12592890076362e-05
-5.9248814823787e-06
-3.20959949703429e-05
-2.22955067230939e-05
-1.36239279758883e-05
-1.15911793984266e-05
-1.77194153095869e-05
-2.8265657864188e-05
-2.03225343178674e-05
-1.65483383333387e-05
6.90364563409994e-06
-1.22615239901153e-05
7.54206185499384e-06
-2.04531193005938e-05
-2.18045019290431e-05
-1.8827752114465e-05
3.06154074001945e-06
-1.44869123062722e-05
-3.8927330215517e-05
-2.92939279277804e-05
-3.62676457575728e-05
2.14506206199919e-06
-1.6718888539064e-05
-2.19952979902699e-05
-1.58982729864077e-05
-1.21314205889241e-05
-2.32108162151418e-06
-3.20576793385846e-05
-1.72116106261652e-05
-2.16228667592175e-05
-3.22210145478749e-05
-2.94081108371784e-05
-2.50079250845347e-05
-6.56373777001511e-06
-2.0441215239566e-05
-3.2903608570941e-05
-3.96506741827736e-05
-2.55104134417408e-05
-3.90771699009625e-05
-1.54714717366287e-05
-1.25326094511572e-05
-3.88167881048459e-05
-1.69256703836589e-05
-2.14938216179105e-05
-1.90622734547226e-05
-4.26691332180861e-05
-2.94762892787724e-05
-2.24032950287126e-05
-9.78747668501024e-06
-3.25387561342625e-05
-2.30260653462352e-05
-3.36829484466139e-05
-2.14258545806886e-05
-2.12905253797508e-05
-3.92266761030368e-05
-2.41917815751932e-05
-1.51899996367834e-05
-5.99761126371675e-06
1.61826699740737e-06
-1.7409978928781e-05
-2.06004234319691e-05
5.30923493240506e-06
-1.48044768562973e-05
-3.09137256044229e-05
-1.88089423411641e-05
-2.40548008912349e-05
-2.30949676969227e-05
-1.73244432900202e-05
-2.32272603618571e-05
-1.26496283251016e-05
-1.14815361226858e-05
-2.3174703578079e-05
-3.25900817135241e-05
-1.58580528488591e-05
-1.13122879893451e-05
-2.47435355759673e-05
-3.24816112453732e-05
-2.25164340470442e-05
-5.72236455102454e-06
-5.13236098777342e-05
-3.36858407261726e-05
-2.62317618037804e-05
-5.20108504692639e-05
8.85283745708972e-07
-2.79983968711103e-05
-1.52232177823015e-05
-3.44420136755134e-05
-8.369254444613e-06
-3.11614640107048e-05
-3.37850292951738e-05
-2.03425340847672e-05
-2.90514126697259e-05
-7.67776994384046e-07
-1.35519303215107e-05
-3.14555785633885e-05
-1.06714656916882e-05
-1.33412850617439e-05
-2.7545474382756e-05
-1.56298689881406e-05
-4.3494467666846e-05
-3.55487068958166e-05
-2.84400191712375e-05
-4.41946322650829e-05
-3.65069888049033e-05
-4.66313225614385e-05
-9.79313723842825e-07
-2.62694885285383e-06
-1.69356302966122e-05
-2.84261820028505e-05
-2.71161952567959e-05
-2.02793193944698e-05
-6.91754139971418e-06
-8.85733820268928e-06
-1.57851538594684e-05
-2.48516164448617e-05
-3.55592998962849e-05
-1.86755232382816e-05
-2.32366108374956e-05
-3.20918496567235e-05
-2.64406659839399e-06
-1.9267276681687e-05
-1.50112442555652e-05
-1.82730501565145e-05
-3.26290067551179e-05
-2.10902177500264e-05
-4.2197752245082e-05
-2.877530119122e-05
-2.50982698136153e-05
-3.67267998993069e-05
-2.2106462729282e-05
-7.06765650803957e-06
-1.45532778620732e-05
-1.70805302973394e-05
-4.90586336582566e-05
-3.10722955912679e-05
-2.40532514639611e-05
-4.66427809391018e-06
1.57830080452977e-07
-9.04053823862286e-06
-1.73731427846925e-05
-2.04823845538378e-05
-2.17506494098639e-05
-3.9361655579705e-05
-9.26701964458005e-06
-7.10503949392853e-06
-1.51603515539972e-05
-2.50973061277464e-05
-1.75645622413126e-05
-2.87238880001095e-05
-2.80122888586511e-05
-4.37316567145244e-05
-2.22233522204195e-05
-3.0708190979369e-05
-2.0438969962365e-05
-4.33171061444301e-05
-2.38047977200622e-05
-3.54874775462961e-05
6.94034537310778e-06
-2.11960992191669e-05
-4.13711171280218e-05
-1.04285802200203e-05
-1.15668792949467e-05
-2.44957614886416e-05
-5.77879448182624e-06
-7.82747921085351e-06
-1.13629262449269e-05
-2.25646171722398e-05
-2.35674150701329e-05
-2.1442794672183e-05
-7.69764549654358e-06
-2.25552441339297e-05
-2.02320992860132e-05
-1.07948063354457e-05
-3.37629984255757e-05
-3.26023010331252e-05
-3.83966892713639e-05
-2.5407310366021e-05
-1.36338359965772e-05
-2.27089673474471e-05
-4.19085146754812e-06
-4.39084323750283e-05
-3.08447877593931e-05
1.99601790392805e-05
-7.58370764699878e-07
-2.09873732991512e-05
-2.81028297375758e-05
-2.41917380715055e-05
-1.9392661695877e-05
-2.38563694446177e-05
-6.63560248934638e-06
-2.51722716289145e-05
-2.36738777535736e-05
-1.34972708016868e-05
-2.63135127999157e-05
4.73719199605848e-06
-4.8450035116509e-06
-1.77683903717264e-05
-1.42543848466501e-05
-4.03021849066679e-06
1.72952480229807e-06
-3.75171122360902e-05
-3.0844219191611e-05
-3.7188724005756e-05
-1.53309399378795e-05
-3.66641587106803e-05
-1.5609859286335e-05
-2.00855535192247e-05
-3.62303810761331e-05
-3.38035261191195e-05
-2.49302758598342e-05
-4.07387980777355e-05
-2.21433590434676e-05
-4.78190984210502e-05
-2.04411052310708e-05
-2.16658465648604e-05
-8.2065402959256e-06
-1.23383421875961e-05
-3.19582215739218e-05
-8.30987324334027e-06
-9.48584755009115e-06
-1.64457437338773e-05
-1.62347857428708e-05
2.61786719516542e-06
-2.63273786832579e-05
-2.82132203696979e-05
-3.88574835026167e-05
-4.78493155405237e-06
-1.8312875392312e-05
-3.87229428090398e-05
-1.24907770905736e-05
-2.33268402836903e-05
-9.20185077188237e-06
-3.87669173297184e-05
-5.33063182138257e-05
-4.13699225829727e-06
-3.59078854170359e-05
-7.84623764992806e-06
-3.44509471034398e-05
-1.94409783336545e-05
-2.03835243492807e-05
-9.76699651250937e-06
-2.85603144420681e-05
-4.37353949421837e-05
-1.91992024965636e-05
-1.8777889471888e-05
-3.276921526004e-05
-2.34644519160507e-05
-2.33280484683664e-05
-3.66287427830582e-05
-3.92123454891148e-06
-2.99823974932446e-05
-3.30858224679463e-05
-2.3923763748632e-05
-2.24420728411651e-05
-8.32835226191977e-06
-3.3659458937364e-05
-1.26564204255673e-05
-4.43865179524837e-05
-3.39272539422924e-05
-3.25006550219708e-05
-1.83505626760378e-05
-7.8614605326753e-06
-1.94586136552561e-05
-3.1077703957159e-05
-1.94095035088719e-05
8.59557771594703e-06
-4.2302775552404e-05
-3.29908163838806e-05
-3.70016113705121e-05
-3.98073339931422e-05
-9.22994653704124e-06
-3.37406245408623e-05
-2.27492568700779e-05
-1.6017317482111e-05
-1.95413848898527e-05
-2.20111644488714e-05
-8.42068417397663e-06
-2.28169867502098e-05
-7.04436688459248e-06
-4.35773152292158e-05
-8.18370248840341e-06
-3.70647981765152e-05
-1.45587075882577e-05
-2.57487596350482e-05
-2.07457174887132e-05
-1.46691825728353e-05
5.44981592772096e-06
-9.45455613665928e-06
-1.84188384500336e-05
-3.26715272267001e-06
-1.86981564756702e-05
-1.71970482607297e-05
-5.56928979825343e-05
-3.2222195024516e-05
-7.19272140452975e-06
-2.6290726310925e-05
-3.54686910213985e-05
-2.46603428004027e-05
-2.2682885328645e-05
-2.63081172485558e-05
-2.89493475499764e-05
-3.06465688199454e-05
-6.46182964587321e-06
5.84693856540022e-06
-1.90779512996345e-05
-6.72275330973269e-06
-3.57345640025083e-05
-3.18714295798906e-05
-3.15891213977935e-05
1.82939371925591e-06
-2.88432437963426e-05
-5.5348883358333e-05
-1.56720490464833e-05
-2.97827637485279e-05
-1.66709471570161e-05
-6.80126951285424e-07
-1.95034103096046e-05
-1.63651560866747e-05
-1.11117952855156e-05
-1.66157300212941e-05
-6.78340593004408e-06
8.50124273852205e-06
-2.39873863391648e-06
-2.04208333049788e-05
-8.26921440652174e-06
7.34447915866533e-06
-2.51943737849189e-05
-2.39814831891382e-05
-1.13742288484962e-05
-3.03707337930654e-05
-3.68799474651224e-05
-3.52436149744265e-05
-3.32604390781011e-05
-3.81467187108191e-05
-4.07213047807164e-05
-8.32851820176367e-06
-2.4884583899477e-05
-3.43879863894286e-05
-1.74939492489133e-05
-4.14137110616272e-05
-1.32160505037931e-05
-4.54868933572366e-05
-2.66640606527573e-05
-2.34790482894948e-05
-2.31431861307445e-07
-8.33385581586198e-06
-4.05126909288701e-06
9.63536810997546e-06
-1.41758968524872e-05
-1.63107530545383e-05
-6.70840409910251e-06
-1.82807048292578e-06
-4.51095272048757e-05
6.48400862166901e-06
-1.59841459893999e-05
-4.57771072276661e-05
-4.75774182630511e-05
-2.52513273051371e-05
-9.48615347434301e-06
-1.15304245209092e-05
-1.72557799666219e-05
-3.25102038671027e-05
-2.47690411385545e-05
-3.78974806420538e-05
-2.12670075507346e-05
-4.42023043126347e-05
-7.14109702223326e-06
-3.24294780159691e-05
-3.52561145180105e-05
-4.85833498960077e-05
-4.57091066185732e-05
-1.7849052126327e-05
-1.99901683940489e-05
-2.66912825367371e-05
-5.84176798987549e-06
-1.07129530363859e-05
-2.22660693815756e-05
-1.92111552748484e-05
-2.22277375903899e-05
-8.42733286086382e-07
-2.29921029062507e-06
-1.5915928503658e-05
1.99008293975176e-06
-3.9416590975674e-05
-2.81554513714578e-05
-1.8014260686629e-05
-1.67551276088888e-05
-3.63241199343268e-05
-2.28976623036074e-05
-1.33882299268773e-05
-3.20847938095948e-05
-1.06201564650973e-05
-3.96740131697139e-05
-3.76161434178751e-05
-9.94498749109975e-06
-2.00412306619286e-05
-2.25482325686157e-05
-4.29067314786236e-06
-2.12413167666797e-05
-4.32500987314037e-05
-5.04206526607499e-05
-3.37443178965566e-05
-1.05858574602294e-05
-1.81176539266223e-05
-2.91244946725203e-05
-9.89009185960281e-06
-2.85877365341297e-05
-2.27112279054732e-05
-1.75321821787504e-05
-1.46689295566272e-05
-1.09820597321449e-05
-2.34212101467472e-05
-2.07923097646773e-05
-4.69486451065248e-06
-1.98619787465849e-05
-3.18808585231207e-05
-2.36497315646841e-05
-1.14629915169922e-05
-1.3404760147791e-05
-2.75018324453217e-05
-4.2384743168795e-05
-1.82005534024387e-05
-2.86415201683087e-05
-1.01732423931984e-05
-3.12777401700235e-05
-2.7903635523824e-05
-1.87478531292758e-05
-3.68000535196286e-05
-4.73118756469103e-05
-2.39995343506487e-05
-1.69165118187854e-05
-2.2640669034327e-05
-1.67294860554271e-05
-5.67812429872042e-05
-2.21600178026043e-05
-3.81868559366196e-05
-3.64491255128994e-05
-2.63661457250476e-05
-5.18769476296501e-05
-1.28302591605367e-05
-1.0177789993567e-05
-2.90101570971399e-05
-2.70662004724968e-05
-1.33761985724137e-05
-2.05183889141818e-05
-2.98966631413252e-05
-1.15213811262891e-06
-1.38177404200049e-05
-1.8133327472836e-05
-3.7888530901972e-06
-8.94141703298089e-06
-9.96209979875969e-06
-3.33670797718654e-05
-1.67174423649827e-05
-2.17925202079448e-05
-2.89927907013066e-05
-3.24808703194008e-05
-6.14935595954453e-06
-2.55833029365319e-06
-2.16335285945097e-05
-2.73008426869636e-05
-3.79976031960047e-05
-2.55252683335997e-05
-1.32349659999539e-06
-3.23796190571283e-05
-1.33067195886124e-05
-2.00727969493319e-05
-8.15136985621162e-06
-3.33407476974843e-05
-6.61255306568259e-06
-2.63014066344868e-05
-8.86491748662344e-06
-3.43613595847071e-05
-2.12899741525621e-05
-2.47515582004708e-05
-1.05198403913232e-05
-1.30610548115301e-05
-2.58313374239515e-05
-2.6611349783017e-05
-3.0352955783552e-05
-3.25259438110839e-05
-2.16133296062343e-05
-1.19597605254478e-05
-1.92558677656663e-05
-1.10251455112618e-05
-1.99827433685658e-06
-1.23418689643553e-05
-6.2062291957596e-05
-4.10708047239448e-05
-4.73899419604597e-05
-1.94007803880306e-05
-1.33731181804171e-05
-2.83197942665602e-05
-5.75255299219321e-06
-1.06989678006397e-05
-3.61651347836449e-05
-2.95126970640873e-05
-9.03233371567432e-06
-3.30421941826454e-05
-1.15620057679218e-06
-3.35242094517766e-05
-1.57918794791757e-05
-1.20686504335476e-05
-1.82092929534798e-05
-1.79413416451639e-05
-1.3700075424178e-06
-5.06603588045217e-06
-3.7738660663983e-05
-1.86750280318491e-05
-1.90325954545615e-05
-1.904392340799e-05
-2.27125500825225e-05
-4.57492666848501e-05
-3.43224732868129e-05
-2.73654506224151e-05
-3.03402076785949e-06
-1.5546429198547e-05
-1.07737259945832e-05
-3.95340180364508e-05
-1.1866493712826e-05
-1.57055522973807e-05
-1.3763204724774e-05
-2.76156245025363e-05
-1.0513266173994e-05
-1.46179434378068e-05
-1.26045069477289e-05
-4.88687446172314e-06
-1.04434782591326e-05
-3.38626015298411e-05
-3.16640691829501e-05
-3.11999190169498e-05
-3.71162192169832e-05
-9.24276404795087e-06
-2.19906168400094e-05
-3.66147983550981e-05
-2.62055389889155e-05
-2.51216192860202e-05
-2.38426763263086e-05
-2.63726964794594e-05
-1.91519285131176e-05
-3.87622163116936e-05
-2.76331947407029e-05
-5.21640131947202e-05
-6.95467641484803e-06
-2.57748990916385e-05
-1.42125701918515e-05
-5.25013874004145e-06
-1.24400741888773e-05
-1.58353943101345e-05
-4.15928031091812e-05
-1.75992096300376e-05
-2.38562964620326e-05
-1.51537526523111e-05
-4.00821510256436e-05
-3.17944202424748e-05
-3.4202352711007e-05
-1.12350432557129e-05
-3.29147867019003e-05
-2.27575427319225e-05
-1.48613213772915e-05
-2.17775113194172e-05
-3.50730967019135e-05
-1.11661786913575e-05
-7.88165940109005e-06
6.26890644226761e-06
-2.42707615741091e-05
-1.97578439560698e-05
-1.13066877100986e-05
-4.10483336674124e-05
-7.75277717451352e-06
-1.02631099715633e-05
-2.51909414872816e-05
-6.42167348802225e-06
-2.60863291190144e-05
-1.75129286992337e-05
-2.51575548280815e-05
-2.08110424489269e-06
-2.01017426530682e-05
5.42009939122111e-06
-1.20162241215785e-05
-9.91875595781151e-06
-2.30582673910343e-05
-1.12759262292706e-05
-2.2755362932476e-05
-3.64687192017457e-05
-2.23039586193217e-05
-1.58811396196635e-05
-3.06140050657606e-05
-3.24734362805316e-05
8.33477719566579e-06
-2.5160637201746e-05
-2.07331844205848e-05
-2.39811261735592e-05
-3.6066796752057e-05
-2.48350950295152e-05
-1.71792779664028e-05
-2.48891047811548e-05
-3.78993369150606e-05
-3.1842470771073e-05
-2.74503523148561e-05
-2.2682838235324e-05
-3.69922066667758e-05
-2.55907673741263e-05
-4.34238882674893e-05
-1.65805828982003e-05
-2.23629269713319e-05
-1.84265254994362e-05
-2.78643554918651e-05
-2.44971581726073e-05
-3.47211583975081e-06
3.1450391327962e-06
1.63565174400273e-06
-7.12820001583253e-06
-3.27998299563287e-05
7.17202185081818e-07
-1.14034414735246e-05
-2.3774013484573e-05
-5.06394052809641e-05
-2.65756480504021e-05
-1.52358932387646e-05
-3.0338538114681e-05
-4.90496624341925e-06
-3.57806620298359e-05
-5.59413083191001e-06
-4.39904766986016e-06
-8.80322018241196e-06
-3.64369434878832e-05
-2.3337218412857e-05
-3.00988740860813e-05
-1.5157935299653e-05
-2.07185541245878e-05
-2.67642200017176e-05
-3.18877972276882e-05
-7.00651316405275e-06
-1.41627592849003e-05
-2.78844164608242e-05
-3.88655608784764e-05
-2.51512039611333e-05
-1.08611720112812e-05
-2.40224102333561e-05
-1.94965537306318e-05
-2.14465200215838e-05
-2.63315241414298e-05
-3.61718120349586e-05
-1.26651467732824e-05
-2.76215145758539e-05
-1.8965227034178e-05
-2.66612648722962e-05
-1.72548631814012e-05
-3.00123247946726e-05
-3.96114130545053e-05
-8.75971003389542e-07
-1.50914898971938e-05
-2.73864185786722e-05
-3.07747564280745e-05
-1.88568504331046e-05
-3.03884340675056e-05
-2.75249068189299e-05
-2.29260043424154e-05
-2.9881129602311e-06
-4.33571725354299e-05
-2.53979634739727e-05
-1.47107781985747e-05
-4.96223964529376e-05
-6.19463093354714e-06
-1.66374155059876e-05
-3.40146284705263e-05
-2.06592788477333e-05
-2.92829310487646e-05
-1.31712769300461e-05
-4.92235452686619e-05
-3.02526661616018e-05
-2.65514505135386e-05
-1.80494083365591e-05
-2.35170470231225e-05
-4.47626882409753e-05
-2.74484571872254e-05
-4.67273201975623e-05
-2.28142235798126e-05
-3.21452977328719e-05
-2.12677709024887e-05
-3.7230902586059e-05
-1.80733074055381e-05
8.88396321500286e-06
-7.56084607899805e-06
-6.05268812410581e-06
-2.01161867139087e-05
-2.37964480679955e-05
-1.4032825306598e-05
-6.53310248496648e-06
-4.82719989181434e-06
-1.81289022176344e-05
-2.42029122461846e-05
-5.54891491079642e-05
-2.41587911950962e-05
-7.63413826483643e-06
-2.98339034207025e-05
-3.25818846948719e-05
-3.68474963393535e-05
-2.92437198346261e-06
-2.60739975322563e-05
-4.58585528032293e-05
-2.09144200310807e-05
1.23607130743411e-05
-2.50558278599468e-05
-2.20521796549428e-05
-6.2701460813495e-06
-2.65489294670797e-05
-2.97732343066135e-05
-2.64238854113481e-05
-1.03690212004373e-05
-2.66110905679026e-05
-2.13813564039878e-05
-2.37900049304175e-05
-1.89535035692114e-05
-2.27419113677647e-05
-3.40198391439892e-05
-2.95735382621925e-05
-2.92551147221279e-05
-4.04894233847928e-05
-1.82619196584869e-05
-2.3879814948023e-05
-2.79027763559929e-05
-2.37714183326475e-05
-4.55492422598122e-05
-3.30478017690046e-05
-1.94453611275445e-05
-6.70827825841207e-06
-4.55309451596816e-05
-2.3260934118691e-05
-3.28397641977047e-05
-2.2770748508592e-05
-2.20683635232601e-05
-8.65192109460195e-07
-3.06259571529308e-05
-8.64555596748916e-07
-2.53364255778742e-05
-2.02275237977377e-05
-3.74354375211526e-05
-3.12833788783329e-05
2.98022477206252e-06
-1.81330866903805e-05
-2.39635480558429e-06
-2.73120318609514e-05
-2.93521241644228e-05
-3.78896374233274e-05
-1.36957373423369e-05
2.16471185254249e-06
-1.01240384599621e-05
-9.27520557489206e-06
-2.32953967414278e-05
-2.68195953038652e-05
-3.26548751610496e-05
-2.34687570441767e-05
-3.61896586706305e-05
-5.09352940373222e-06
-2.43416852102042e-05
-4.24860489357962e-05
-1.98479749877148e-05
-7.43222126309817e-06
-1.18692747783811e-05
-1.06236328227697e-05
1.1645498674341e-05
-2.51620550711377e-05
-3.81503213665654e-05
5.64033125606988e-06
-2.98910044457576e-05
-1.91249142953833e-05
-3.48060692573222e-05
-2.24572521838229e-05
-3.6104898683281e-07
-3.35644684659411e-05
-3.28769301952873e-05
-2.59844623934373e-05
-1.00856584970335e-05
-8.30805884141478e-06
-2.63556977468623e-05
-3.07133608391929e-05
-2.11896595738078e-05
-7.5613299606844e-06
-2.01168801221606e-05
-2.51682660940712e-05
-1.92339826387307e-05
-4.52311095209908e-06
-1.76341547246056e-05
-1.63118841552643e-05
-1.89266332893512e-05
-3.77584050000937e-05
-4.10078471011056e-05
-3.14831253427364e-05
-2.60939317097457e-05
-9.73670946254056e-06
-2.97807810749918e-05
-1.10309628880275e-05
-2.93868391579885e-05
-2.88746874310099e-05
-2.42524820982967e-05
-3.77189037518044e-05
-3.1092608975851e-05
-2.97291885999378e-05
-2.14716294149512e-05
-1.75446165245362e-05
-9.25368571598259e-06
-2.12656119316793e-05
-3.93603679248404e-05
-2.34687741608009e-05
-2.45793160895253e-05
-2.62282426594643e-06
-3.41132460978008e-05
-1.50512319300273e-05
-2.92817068462607e-05
-2.31761641015007e-05
-4.40276239977507e-05
-2.50689341354097e-06
-3.47398658280075e-05
-1.4406007340844e-06
-2.2339721604614e-05
-2.5211318548685e-05
-4.96473676274313e-05
-7.85183945596178e-06
-1.96256405330704e-05
-2.34336225756648e-05
-2.55735970480561e-05
-7.45367089055182e-06
-1.55448887988655e-05
-3.57925309941067e-05
-2.17263846598441e-05
-2.49306356676269e-05
-7.66189067815398e-06
-2.48041139209493e-05
-2.03059278459329e-05
-2.97952378212472e-05
-3.88986369083198e-05
-9.1450253884726e-06
-1.66305774294643e-05
-3.08014916247565e-06
-1.27931820893603e-05
-2.97902630719667e-05
-1.58151255793013e-05
-3.70509901229508e-06
-3.13625124909282e-05
-3.35028216811965e-05
-4.30071978200607e-06
-7.84678330193676e-07
-1.5714204193931e-05
-2.12737286311109e-05
-1.77865752836342e-05
-2.12184321615092e-05
-2.42924366424133e-05
-2.35484374494872e-05
-2.45045570134782e-05
1.13191669815188e-05
-2.61175924660357e-05
-3.22447492755144e-05
-1.21817366829101e-05
-1.81375786495238e-05
-2.30677180274263e-05
-3.21305577104162e-05
-5.46359439630492e-05
-3.57865291924055e-05
-2.95575256641508e-05
-2.4659935073583e-05
-3.62325193988005e-05
-8.51429173558e-06
-4.53506953551583e-05
-1.10750900257404e-05
-4.67308912077274e-05
-6.30192837536277e-05
-9.62837480300547e-06
-2.15230308066925e-05
-5.20981049125162e-05
-2.16692070769792e-05
-2.48583597748901e-05
-2.46172096029414e-05
-1.23878914094429e-05
-2.51178198530409e-05
-1.42754112050973e-06
-6.20752172619824e-06
-3.62671951649717e-05
-1.89305547868354e-06
-2.97873381875464e-05
-1.64520175597186e-05
-2.21759627960122e-05
-1.72821963751104e-05
-3.35783958701186e-05
-3.93651090744335e-05
-5.32066417476456e-06
-6.93422169840991e-06
-5.23585853686323e-06
-1.97028756953933e-05
-3.51179053279319e-05
-5.7343867494686e-05
-1.02138744485429e-05
-4.28543358395309e-08
-3.66352486218518e-05
-3.50923515643583e-05
-3.25525337671552e-05
-1.42338020618952e-05
-2.80098444675327e-05
-2.8117844086447e-05
-4.17399725253859e-05
-4.82041257745422e-05
-4.37956683772174e-05
-2.4352190165206e-05
-1.8770422544438e-05
-1.22371988472837e-05
1.5421875052329e-06
-1.22887752130324e-05
-3.4225433089844e-05
-2.42365181133142e-05
-6.16116832452898e-06
-1.44049885494399e-05
-8.75115616712739e-06
-1.06907146648709e-05
-1.94019617831733e-05
-9.36006942331303e-06
-3.47033197263882e-05
-3.10441228983093e-05
-3.78379445120696e-05
-2.80256141455518e-05
-1.04715924754601e-05
-2.10574381414736e-05
-1.20944074427315e-05
-1.49344912651923e-05
1.77445608148975e-06
-2.99756554338797e-05
-2.82641963944898e-05
-2.71595650509639e-05
-1.33981467103848e-05
-1.18705292310352e-05
8.41572839035515e-06
-2.37074062900553e-05
-3.82619304891504e-06
-2.92539996106553e-05
-4.0010877802369e-05
-3.50622564228421e-05
-1.9718241900938e-05
-2.60054350081838e-05
-3.52825182109262e-05
-2.49051324922278e-05
-1.57077035142766e-05
-3.54357687943307e-05
-1.63510256830816e-05
-1.83356826893553e-05
-2.38323150088019e-05
-4.90121473993345e-06
-3.70510795008541e-05
-1.97222853336974e-05
-1.85576835261836e-05
-3.27656269672762e-05
-1.34907329407426e-05
-1.67640987573818e-05
-2.69881355428821e-05
-3.23947351755292e-05
-3.9782292811993e-05
3.27093822710205e-06
-1.99642828085002e-05
-2.63011448391745e-05
-1.89087734580267e-05
-9.4170721932164e-06
-1.35388549316132e-05
3.91227341789915e-08
-2.29165818452806e-05
-2.08619332369108e-05
-2.20885528482176e-05
-1.5462869451505e-05
7.3329571441919e-07
-1.84181630816302e-05
-1.20482506082198e-05
-1.87677243791953e-06
-2.81477631766898e-05
-3.69488502252256e-05
-1.2508243462275e-05
-2.30060374647252e-05
-1.96448086979867e-05
-4.80923429251947e-05
-7.71565628369639e-06
-1.61463256709318e-05
-1.17247225365022e-05
-3.33341840299559e-05
-2.59975599639472e-05
-3.83922909502904e-05
-5.68603085351788e-06
-4.66696520330268e-05
-2.35932221557612e-05
-1.54469950689408e-05
-1.76727118739499e-05
-8.98349879471452e-06
-2.45283783280094e-05
-4.33139751156757e-05
-9.60304045538443e-06
-2.1580911276545e-05
-1.56366662488511e-05
-3.90066366642319e-05
-3.93039154250676e-05
-2.74450944346609e-05
-2.31285713009772e-05
-4.08089048406826e-05
-3.11653485899875e-05
-6.73003743767513e-06
-2.43523348424326e-05
-1.27061019151529e-05
-5.85152423631857e-06
-1.34305112576178e-05
-3.10617237168332e-05
-9.42448993796825e-06
-2.02106489423004e-06
-9.37625990658435e-06
-8.34623242889582e-06
-1.59146669478005e-05
-2.68005084253766e-05
-2.04940658403753e-05
-1.8055158456743e-05
-3.4886848677038e-05
-1.53391734509958e-05
-7.69444242211182e-06
-2.43620767342365e-05
-1.00547349983275e-05
-1.8579032738335e-05
-2.69724723222828e-05
-2.72712687018512e-05
-1.99055395498145e-05
-3.94500671989963e-05
-3.09104064361394e-05
-2.41030595475341e-05
-1.37276511211653e-05
-4.19330324106748e-05
-3.31234165707453e-05
-9.78974638208176e-07
-3.83709665441856e-05
-2.05636306870118e-05
-1.61572593231391e-05
6.23916153207417e-06
-4.17948254537225e-06
-2.0791528923317e-05
-8.25243735614624e-07
-1.64767194947449e-05
-2.1940378633998e-05
-2.60795730466265e-05
-5.1960615425863e-06
-8.19633123346712e-06
-9.7640626085247e-06
-2.43145940221931e-05
-2.47361232392203e-05
-4.21258561312833e-06
-3.0110245265744e-05
-2.85256404969074e-05
-3.34669621959152e-05
-3.3389730699988e-05
-1.19595283780476e-05
-2.93247712942744e-05
-2.1156341991709e-05
-2.49534942186931e-05
-2.7697811714864e-05
-1.77656354121436e-05
-3.6303865623081e-05
-3.35195359425218e-06
-2.34389087319461e-05
-7.849046426891e-06
-2.87875587633448e-05
-2.7727321824018e-05
-2.20646294222299e-05
-2.73605693819071e-06
-7.43580926460818e-06
-2.22020791810935e-05
-6.43470029423418e-05
-2.2486580616997e-05
-6.30446937260994e-06
-7.80737610790833e-06
-1.91871782468622e-05
-1.26564075498326e-05
-3.88233391185796e-05
-2.62415632598739e-05
-1.39591324472311e-05
-2.96619448637994e-05
-1.45591532898974e-05
-3.92481689165673e-05
-8.57206800100646e-06
-2.68976481001352e-05
-7.25815736184242e-06
-3.38852969990131e-05
8.29647317697276e-06
-3.9595264352868e-05
-2.45869490786728e-05
-2.39618255419038e-05
-4.06941429695829e-05
-2.87229284494389e-05
2.15381624495844e-06
-1.40978170721543e-05
-1.65269702790858e-05
-1.00130168817816e-05
-2.37419963245044e-05
-3.10261090647021e-05
-2.65183720760629e-05
-1.53354220592127e-05
-3.42038762944512e-05
-2.75338379449723e-05
-3.18450829500448e-05
-3.74248961886976e-05
-2.15506872237979e-06
-1.37979222654657e-05
-2.5412678375733e-05
-5.96225159275691e-06
-1.65502517660917e-05
-1.90536184889799e-05
-2.99313656830501e-05
-3.36972953129574e-05
-2.73763232935367e-05
-3.70673916452902e-06
-1.78305315220267e-05
-1.62813856669014e-05
-1.41883017105816e-05
-2.35514729075575e-05
-6.63546767864353e-06
-3.75699205455359e-05
-1.06219374168662e-05
-7.09920641212498e-06
-1.54112626171847e-05
-3.38703455045493e-05
-3.29689779768674e-05
-2.98304485920529e-05
-1.74378261010167e-05
4.96722600913069e-07
-2.41741976413858e-05
-3.72158836141179e-05
-3.17825911613913e-05
-2.96741594345633e-05
-2.32836852546063e-05
-7.83192298779733e-06
-4.11430276348765e-05
-4.79439117044269e-05
-2.24287474174084e-05
-1.90754906353294e-05
-2.39323353820814e-05
-1.18655738491727e-06
-3.01215873869234e-05
-1.95674359847277e-05
-8.40353691791586e-06
-1.23537373830538e-05
-2.22548839054033e-05
-1.85517510642679e-05
-2.369450110178e-05
-1.48949141631731e-05
-3.92231005648938e-05
5.41072684551013e-06
-1.24688075880272e-05
-3.12408138512339e-05
-3.01006489669944e-05
-2.15818941052955e-06
-1.28361921319809e-06
-4.52798630162386e-05
2.48090640635635e-06
-2.72569508990263e-05
-3.28857209589103e-05
-4.63876576463583e-05
-3.08798979904769e-05
-2.30589049960645e-05
-2.0883866991339e-05
-3.70449108840664e-05
-2.27444300510531e-05
-1.55255714672775e-05
-3.37907498264205e-05
-2.50660676287678e-05
-2.893462278303e-05
-2.76234938080766e-05
-1.07689654220711e-05
-2.01131584965416e-05
-1.19923984324625e-05
-2.00904704510491e-06
-3.08881964213728e-05
-1.60238754290421e-05
-2.29078937862287e-05
-4.10092845985855e-05
-2.37026680919204e-05
-1.64880461273106e-05
-1.51637604775211e-05
-2.80393223528562e-05
-1.2618844058908e-05
-3.70039749287109e-05
-2.13597845718888e-06
-1.43881074867617e-05
-2.08194292633052e-05
-2.10694448701657e-05
8.03549832223657e-06
-2.7404299524699e-05
-2.40814057919377e-05
-4.20932731689086e-06
-3.23069418412947e-05
-3.1052447010821e-05
-2.38128807851224e-05
-3.35284731191401e-05
-1.66791579945797e-05
-3.90132373993563e-05
-3.28758024953794e-05
-3.66288977422956e-05
-4.96515508938738e-05
-2.65438868062656e-05
-4.60255925093354e-06
-1.23474294899753e-05
-2.81139724402484e-05
-1.0400917232095e-05
-5.67663551743919e-05
-2.08998753546166e-05
-1.30109885858476e-05
-2.53173703735605e-05
-3.66883388485591e-06
-3.86147148500675e-05
-1.33427045687832e-05
-1.4878832483051e-05
-1.47842420962467e-05
-5.18409814596121e-06
-1.81875508863513e-05
-1.88882044743234e-05
-1.38350809296465e-05
-2.28400778491037e-05
-1.65271386139341e-05
-3.50250889997533e-05
-4.00782904571857e-05
-3.66063873699513e-05
-2.66781344366227e-05
-3.33298476003137e-05
1.95966663958336e-06
-7.1248772852264e-06
-7.97894069081414e-06
-1.52467485223165e-05
-1.80377951878075e-05
-6.50065327222882e-06
-1.94174727665068e-05
-1.10269977405161e-05
-2.72288028023523e-05
-3.23580681343454e-05
-4.70418330096683e-05
-2.9565928609767e-05
-2.54790728280902e-05
-8.44365571922022e-06
-3.47107531630657e-05
-1.47381617610364e-05
-2.44284392987451e-05
-1.53017537589511e-05
-4.27815754148403e-06
-3.03549711334844e-05
-3.98341728945861e-05
-1.25774248736689e-05
-6.94351175466687e-06
-1.26950210742924e-05
-2.06395042015227e-05
-3.08917339218166e-05
-2.50983526476835e-05
-3.9099299374942e-05
-2.92733518746307e-05
-2.80171197844222e-05
-1.64031234529375e-05
-2.51663156330546e-05
-3.59406110171623e-05
4.80791212130525e-06
-1.24731380292183e-06
-3.19198090484844e-05
-7.67796411164399e-06
-1.26742400398306e-05
-4.03400450822463e-05
-3.02509451643208e-05
-1.76298682876261e-05
-7.03721523449509e-06
-3.55270240555357e-05
-1.57113840425856e-05
-3.60160858204405e-06
-4.16895262583884e-05
-1.12648830109244e-05
-2.60474053699487e-05
-2.84214996667658e-05
-1.25911989593735e-05
-1.70687377244248e-05
-2.19397160485515e-05
-1.74099725726535e-05
-2.79811615907183e-06
-4.96983792706336e-06
-2.30956687807659e-05
-3.74434361073618e-05
-2.66489366851019e-05
2.94439801212725e-06
-2.53637166935707e-05
-2.83785809954092e-05
-1.94279697967983e-05
-2.4483707515157e-05
-3.16995219639043e-05
1.43304642691799e-08
-2.40300154263989e-05
-4.37577082143988e-05
-1.17127569791947e-05
-3.47099062197759e-05
-2.74811915853644e-05
-4.15156686453367e-05
-2.91131824049573e-05
-1.60035307912589e-05
-8.52123852589578e-06
-5.59826752358294e-06
-1.94040923400293e-05
-3.19009725911814e-05
-2.26745727321546e-05
7.54593287442855e-08
-2.60933001744369e-05
-3.79441186815883e-05
-2.51230325118943e-05
-3.93509688034229e-05
-3.18275224897315e-05
-1.93160787261403e-05
-3.19094372492835e-05
-8.80287944517569e-06
-6.01450066708742e-06
-4.11524335004605e-05
-2.92675151174948e-05
-2.33110591379066e-05
-2.47747721525497e-05
-1.29098852236173e-05
-1.45218593188827e-05
-6.7374829396202e-06
-2.41986289694928e-05
-2.24869530809272e-05
-2.72600436755149e-05
-1.24163524704219e-05
-1.17153390168898e-05
-1.36063091442743e-05
-1.782671385636e-05
-9.51111949926703e-07
-1.35720991938857e-05
-3.75586349446371e-05
-1.65650490713678e-05
-2.25837500497647e-05
-1.44510063621721e-05
-4.81600207531738e-05
-2.59492239829492e-05
-1.01940693615908e-05
-4.19449974192807e-05
-3.36548136569128e-05
-1.39413772867521e-05
-2.35593076150719e-05
-1.07487374406332e-05
7.58107061929217e-06
-2.01070227392277e-06
-1.65386429913343e-05
-3.4081654797311e-05
-9.48389430408537e-06
7.36669895445381e-06
-1.40723669473117e-05
-2.57811396163438e-06
-4.75051420099916e-05
3.18352129433914e-06
-9.8201122398995e-06
-1.94568952909441e-05
-5.62043464768244e-06
-2.54295473829528e-05
-1.05073936429476e-05
-3.14533644372614e-05
-1.71556528539635e-05
-3.46201149348835e-05
-3.07047157220763e-05
-1.51209037576909e-05
-1.92585968008675e-05
-3.35322984281055e-05
-4.40222187392281e-05
-2.15158838039603e-05
-2.35656650706969e-05
-2.86012320422517e-05
-1.68591029393033e-06
-2.25665514834437e-05
-1.41304907691653e-05
-4.04112668511521e-05
-8.47641280472386e-06
-7.63593400039705e-06
-1.63112178374727e-05
-4.42335422687072e-06
-2.99155441191832e-05
-1.59925935812088e-05
-3.09127781040236e-05
-3.45691338458015e-05
-1.50870019192291e-05
-1.48551427337575e-05
-3.6295154240466e-05
-5.63192166658654e-06
-3.05200626041357e-05
-2.59802525934486e-05
-2.47093469040641e-05
-3.8704703709577e-06
-2.36375187341576e-05
-1.70799847073275e-05
-5.73435892539298e-06
-2.24603749036608e-05
-3.04246068313253e-05
-5.43473550601548e-06
-1.28864323774818e-05
-1.86712146241361e-05
-7.99634745979053e-07
6.88713815208107e-06
-7.71804474802464e-06
-7.52434145711165e-06
7.3163612408195e-06
-3.72786505695906e-05
-1.70271207831967e-05
-2.58903217115269e-05
-2.95475015598206e-05
-2.17216646736945e-05
-2.88612006603644e-05
-1.97963595856213e-05
-3.76544895761847e-05
-3.227294527302e-05
-3.61911136405097e-05
-2.03076613483944e-05
-4.2066901778257e-05
-3.29542083420425e-05
1.42631338618218e-05
-2.87916076469596e-05
-1.43571160979379e-05
-4.9932735472401e-05
-1.61196250254174e-05
-2.22602890131382e-05
-8.51705183842825e-06
-1.86296521766747e-05
-1.10829270045675e-05
-2.38289581126181e-05
-9.6521355574509e-06
-2.4312787612509e-05
-1.8321140884822e-05
-1.3412220927832e-05
-2.69764418393421e-05
-3.47306119715884e-05
-2.40736125257022e-05
-2.17692622722427e-05
-3.96415264923914e-05
-2.81621837372104e-05
-4.38682318989665e-05
-2.36962889201578e-05
-2.16629508817666e-05
-5.05120220843416e-06
-1.54219664477941e-05
-1.65610581879782e-05
-3.31825712773201e-07
-2.36325871585023e-05
-7.99964199291028e-06
-1.65563028910374e-05
-1.65985198908897e-05
-2.66517911936438e-05
-4.22259349179158e-05
-3.10899851269406e-05
-3.59362827917723e-05
-2.14821988301928e-05
-4.01759071451153e-05
-2.72738199830876e-05
-2.87531114295264e-05
-1.28496116706201e-05
-1.40353971187527e-05
-2.52125121175775e-05
-8.87205193962405e-06
-2.27668072336151e-05
-1.25489414647703e-05
-3.59796081260515e-05
-1.50993974741115e-05
-3.04623173884003e-05
-1.53733745340255e-06
-3.19504458383644e-05
-1.7763843441048e-05
-1.57309660708688e-05
-1.17098447363997e-05
-3.65262881696055e-05
-8.99211587016732e-06
6.98389327289079e-06
-2.89022399760494e-05
-1.62633185748271e-06
-2.08471952283485e-05
-3.79710610819891e-05
-2.75466785681875e-05
-2.43292026586583e-06
-2.68976029505121e-05
-2.9162753782364e-05
-2.23066967317319e-05
-2.66925587291095e-05
-3.60665305988236e-05
-4.02998426327553e-05
-2.07924074735109e-05
-1.89041518049373e-05
-1.34885922809562e-05
-2.47145961160464e-05
-3.24597915593256e-05
-2.13481088271203e-05
-1.54342757776813e-05
-1.65928401921705e-05
1.98605268267e-06
-8.33388418877391e-06
-2.95513092098855e-05
-1.34275133905151e-05
-1.1964393176138e-05
-2.13506450589846e-05
-1.96048298600158e-05
-2.15885230873385e-05
-2.82167569369734e-05
-1.92838731407842e-05
-1.53156789966339e-05
-2.16093968079654e-05
-1.744726183735e-05
-2.94835534325972e-05
-1.44515625175203e-05
-1.88564266445083e-05
-6.7600882561409e-06
-1.87070165315532e-05
-4.67168564989731e-05
-3.282101712567e-05
-2.40762828271965e-05
-2.17385492967021e-05
-1.36959037952833e-05
-1.6142538776485e-05
-2.84562562550879e-05
-3.18868563364916e-05
-1.20380491845992e-05
-3.13119111893155e-05
-1.18807156759414e-05
-2.75836247837533e-05
-2.25350077911149e-05
-1.43715612978785e-05
-4.90249475209254e-05
-3.26736734188313e-05
-3.49705772020025e-06
-1.41810455163545e-05
-2.35129062216251e-05
1.57422865277922e-06
9.42384443366078e-06
-1.45314984091537e-05
-2.99973185797655e-06
-3.23631511294013e-05
-9.35476343661343e-06
-2.97200483738191e-05
-1.10311218398889e-05
-1.61429918052742e-05
-1.32138445668389e-05
-2.18638535244318e-05
-2.49530462436104e-06
-2.61532518426815e-05
-2.70953849621522e-05
-2.93231248065379e-05
-1.2784611020841e-05
-2.66393170770243e-05
-1.59150334626039e-05
-3.04371319607814e-05
-1.26489435387443e-05
2.15842113647468e-05
-2.48828164602707e-05
-2.51653024527676e-05
-2.8423038493798e-05
1.13257282157935e-05
-3.97135935552757e-05
-1.29368007639342e-05
-3.27546300588339e-05
2.26975567300041e-06
-3.11805602228182e-05
-2.02343262243401e-05
-3.04889905781424e-05
-3.88331769676816e-05
-2.80689671408179e-05
-2.26454880413291e-05
-7.36531267954452e-06
-1.20306826582455e-05
-2.52767398366657e-05
-8.5834501293724e-07
-1.29046641070201e-05
-1.37367385546e-05
-2.37309598344455e-05
-2.20635499539994e-05
-6.89182936847354e-06
-4.29759019224608e-06
-3.98312598147439e-05
-3.7972611989424e-05
-3.27522223378116e-05
-4.16612150139748e-05
-2.95335659804182e-05
-3.20753739909432e-05
-4.31802773981984e-05
-1.65605520774987e-05
-1.45681660215259e-05
-2.81468597822553e-05
-1.99099385164898e-05
-5.49022440845014e-06
-7.32054487189586e-06
-8.13212133996285e-06
-1.14167668460823e-05
-2.65561351345674e-05
-1.91869623253415e-05
-1.20822703363802e-05
-2.35166177576212e-05
-5.82799861633257e-05
-1.55213387785637e-06
-1.9307658249899e-05
-5.69553962247554e-06
5.40689125075358e-07
-2.72655837218029e-05
-1.79045474189436e-05
-1.37222567695834e-05
-5.74382791678807e-05
-1.40339850087708e-05
-2.47974865160196e-05
7.8257876656129e-06
-2.7141388441578e-05
-2.06777941160714e-05
-1.66146988228296e-05
-3.28273374226608e-05
-4.12728966771055e-05
-3.17268278447027e-06
-3.30175129483711e-05
1.71398056589606e-06
-2.69189838232361e-05
-4.66704181079939e-05
-1.93387345280109e-06
-2.39278799770233e-05
-2.46371767125907e-05
-2.1644460906774e-05
-1.05111913567198e-05
-2.20286429971992e-05
-2.01288715374136e-05
-1.18565773124657e-05
-1.00029405277685e-05
-1.63875482505301e-05
-2.57369209498559e-05
-4.84932024069989e-05
-3.07243825209785e-05
-2.61712678882515e-05
-6.89589437503412e-06
-6.60363740796695e-06
-6.89085927547338e-06
-1.26723444998082e-05
-2.68869093082147e-05
-2.67715417207308e-05
-9.04104537701453e-06
-1.93836719859547e-05
-2.50282442791732e-05
-3.19947715937328e-05
-1.06941732188192e-05
-2.43581296021534e-05
-2.29783937252447e-05
-2.60898859222461e-05
-6.59121716942925e-06
-3.03767088911404e-05
-2.97196959773795e-05
-1.19309799103321e-05
-2.38089156654741e-05
-7.58509316840863e-06
-2.08342182835262e-05
-1.09444507910864e-05
-3.85433014746043e-05
-3.24100806997276e-05
-4.12819014510792e-05
-1.93767768389974e-05
-2.00053033797946e-05
-9.49649152006661e-06
-2.22857636900694e-05
-3.42971278345529e-05
-1.8564365124588e-05
-3.46897533472943e-05
1.04080998810819e-07
-2.10061350400847e-05
-3.37160621358712e-05
-6.29715481965625e-06
-2.65043394609409e-05
-1.09572403199496e-06
-9.7295444051526e-06
-3.31303518745351e-05
-1.93369827307657e-05
-2.79282271160376e-05
-1.78036385171938e-05
-5.10540222351462e-05
-2.24080210206299e-05
-1.1055571894696e-05
-8.07065105583267e-06
2.95343900118802e-06
-1.42860105476179e-05
-1.63478556814832e-05
-1.05342470512067e-05
-1.57880971378263e-05
-1.96053003942596e-05
-4.0191843410629e-05
-1.97400471132048e-05
6.89304335980193e-06
-1.89289917416255e-05
-3.68149568651547e-06
-1.55976189441912e-05
-8.45040580350705e-06
-1.03770289453797e-05
-1.39235210550039e-05
-2.25742959705083e-05
-3.86339490979701e-05
-2.58990438791487e-05
-3.25878333292804e-06
-3.42087394220792e-06
-6.89364948644496e-06
-8.76039382704141e-06
-2.99838513758573e-05
-1.03653514969606e-05
-1.61543464701038e-05
-3.54844217743728e-05
-1.72922076271168e-05
-1.94378706906099e-05
-1.94054139413715e-05
-4.53057593601322e-05
-7.63941618270366e-06
-1.23455941824772e-05
-2.57475345749252e-05
-2.4403043496513e-05
-4.43360104107152e-05
-2.40756620283015e-05
-1.78583680667588e-05
-2.58938722650729e-05
-2.50808997393826e-05
-2.16119162406917e-05
-3.04393692230054e-05
-1.59791437883455e-05
-3.37054561991111e-05
-1.98513388396285e-05
-1.18600409376213e-05
-1.99167216807892e-05
-1.6226680343879e-06
-3.93560486661486e-05
-1.05667254156437e-05
-7.92378347218215e-07
-1.91528702669976e-05
-8.1578439799967e-06
-3.30262054680937e-05
-2.74130077426001e-05
-1.78055961910287e-05
-2.63957553700455e-05
-1.48559856145218e-05
-3.58786755764309e-05
-4.0653776384607e-05
2.23939723017443e-06
-1.77226590242486e-05
-3.20138837808561e-05
-9.27888436974907e-06
-3.47578129487016e-05
-2.85725479630515e-05
-2.4177351362835e-05
-1.35665805746815e-05
-1.3189622814086e-05
-2.31264163227168e-05
-1.43369605716427e-05
-1.14483976644535e-05
-2.38918901354297e-05
-1.94363389933876e-05
-1.8388227946237e-05
-2.10958837650411e-05
-1.78547548585582e-05
-1.60105144940937e-05
-6.35088919020434e-06
-5.66508425605973e-06
-2.7263296751575e-05
-4.87523564631894e-05
3.88703321553716e-06
-3.14637273280157e-05
-2.31286756466371e-05
-3.47008093680496e-05
-2.27126256682326e-05
-2.23383469611691e-05
-3.74896495866725e-05
-2.54263213391052e-05
-8.12369406497319e-06
-2.78973804746247e-05
-2.6926125431262e-05
-4.5064138816198e-05
-3.04466225946177e-05
1.21353229163443e-06
-4.75386508958262e-06
-2.44645225468166e-05
1.25789893305684e-07
-2.70679420168075e-05
-2.4227057349368e-05
-4.9220054826714e-05
-3.87225433998169e-05
-1.65641695160313e-05
-2.79479668958896e-05
-2.92844156091567e-05
-7.00503933435048e-06
-1.59717334996448e-05
-1.47404641162453e-05
-2.22648344122227e-05
-8.9169646962132e-06
-3.55710668249714e-05
-1.66170518759367e-05
-1.49334439932473e-05
-2.1271015338185e-05
-2.86041095369655e-05
-4.10026703504764e-05
-9.38801040743921e-06
-8.05626163039102e-06
-1.19975227331694e-05
-1.92484375898915e-05
-3.1409389530142e-05
-2.08160996649171e-05
-5.21304924314142e-05
-3.82916810929821e-05
-2.18946922661086e-05
-1.89217962523611e-05
-1.89661252599754e-05
-1.95345449477493e-05
-1.74140799106855e-05
-2.68429126609743e-05
-1.31152758158054e-05
-3.74411155103238e-05
-2.11835753750982e-05
-3.32246874301016e-05
-3.06596692553535e-05
-1.64627507699489e-05
-2.01025694603425e-05
-2.68144279010527e-05
-1.01084523913992e-05
-1.82674314589209e-05
-4.73756808847228e-05
-2.93455352517491e-05
-4.40849469027813e-05
-2.58948093678621e-05
-2.67561150351889e-05
-2.86128991883842e-05
-2.96536072963699e-05
-1.14045651158126e-06
-1.8601335910263e-06
-2.05296243651446e-05
-1.62255962339325e-05
-2.03047901229084e-05
-3.07147360732434e-05
-1.39230350076512e-05
-2.23335401999006e-05
-1.66153259542429e-05
-2.54885884306643e-05
-1.03543620314962e-05
-1.91542293188767e-07
-3.22481929826539e-05
-1.77530825349691e-05
-2.69164551288813e-05
-1.55135167903738e-05
-2.82099483227456e-06
-3.14483959323555e-05
-4.46869816183978e-05
-2.02160046272381e-06
-2.80435276215313e-06
-3.80813159449596e-05
-2.82705885720998e-05
-1.50046592671928e-05
-2.09509381402799e-05
-1.89359330481066e-05
-2.71827126714954e-05
-2.77836879514147e-05
-1.76424007482017e-05
-3.07189827642039e-05
-1.92143023484607e-05
-1.74200296399952e-05
-3.38320069913619e-05
-1.20232365083724e-05
-2.86493336727847e-05
-4.65662966373661e-05
-2.96956208265169e-05
-3.12063790627471e-05
-1.74882171541369e-05
-2.12049214963956e-05
-3.49388998468009e-05
-1.30617142755995e-05
-1.51835487701837e-05
-1.80213752139198e-05
-2.0952630948459e-05
-3.77799408522205e-05
-3.74846177412244e-05
-8.41101553143164e-06
3.27181969042631e-06
-2.31084239895507e-05
-1.70736974653264e-05
-1.68314095581663e-05
-2.68135528548585e-05
-9.6212530315185e-06
1.76407667371829e-06
-2.38178587275102e-05
-3.4727946804265e-05
-3.35665808673629e-05
-1.36079010519246e-05
-3.45423562484417e-05
-7.04797558731754e-06
-2.46632256823141e-05
-3.77677913603074e-05
-3.68691496960235e-06
-3.17435346679135e-05
-1.29971380708426e-05
-2.76178941021286e-05
-3.76260019489215e-05
-2.18075938792644e-05
-1.99483592608971e-05
-5.22406133353417e-05
4.17050209471655e-06
-2.33602326933447e-05
-3.80957610574601e-05
-5.96522311073157e-06
-1.55920878129654e-05
-4.22177550256791e-05
-2.50601565295891e-05
-3.11699646744289e-05
-2.28576947365446e-05
-1.99440953185277e-05
-2.82135395853712e-05
-2.87843313076622e-05
-2.2555082535227e-05
-5.91758647858596e-07
2.16973145135019e-06
-4.35591315994711e-06
-4.43663083602748e-06
5.5976810132547e-06
-1.44139979837291e-05
-2.99060136878749e-05
-1.62271646828356e-05
-2.03639687724954e-05
-4.27242672185202e-05
-2.226140874495e-05
-5.14269631541031e-06
-2.88546635123241e-05
-8.78817124086647e-06
-2.95902703251373e-05
-3.32248558951379e-05
-3.9760071869619e-05
-1.41035784103179e-05
-3.87478789588967e-06
-2.20881949288745e-05
-3.52548719457924e-06
-3.18129632127213e-05
-2.19541150620483e-05
-2.55725559977368e-05
-1.24344456276411e-05
-2.22043789653063e-05
-3.0740587998219e-07
-2.95752327897863e-05
-1.40432078095934e-05
-1.13042856850115e-05
-4.75199006436054e-05
-1.60058301283071e-06
-3.7148799324221e-05
-2.18695667860213e-05
-4.28578312915062e-05
-1.6918883345613e-05
-1.60031209696282e-05
-3.9729962586207e-05
-2.99394992349591e-05
-4.91284357439772e-06
-5.64466250814879e-05
-4.138393973273e-05
-2.73661499610466e-05
2.85219782962527e-06
-3.04844046717069e-05
-1.60154564477748e-05
-2.15120094498038e-05
-3.7123471312154e-05
-3.61181089981569e-05
-3.24781248917545e-05
-3.2119741919437e-05
-1.75501133725506e-05
-2.39694098523078e-05
-9.28475155771548e-06
-3.86912137851472e-05
2.68923572461042e-06
-4.48670176076696e-05
-1.3796451615558e-05
-2.36427155409771e-05
-2.88947633455245e-05
-4.19132844473063e-06
-2.12235905806695e-05
-1.17259860440402e-05
-5.70705506302541e-06
2.15878304760643e-06
-2.86302619166457e-05
-2.28503878611097e-05
-2.10935724516046e-05
-1.17903416010551e-05
-1.21566995551295e-05
-1.89865428888535e-05
-5.53912213813941e-05
-7.43339519827423e-07
-4.56319854144652e-05
-3.67013547194459e-06
-8.23168629436071e-06
-3.31188108606621e-05
-3.44668090833474e-05
-2.52584029230221e-05
-1.95157573789618e-05
-3.01404684827351e-05
-1.59996794696702e-05
-1.23677771072185e-05
-4.01794575916384e-05
-1.75562414701391e-05
-1.21994019190034e-05
-3.00294029990038e-05
-3.55096073895404e-05
-2.25112302721593e-05
-2.33719289820053e-05
-3.17973516936798e-05
-1.58168367650736e-05
-4.73796123333232e-05
-1.05910938576851e-05
-1.42978160897266e-05
-5.99736680064606e-05
-2.8785971703047e-05
-7.93980343159171e-06
-3.29545873143656e-05
-4.19657007723269e-05
-3.74460576438523e-05
-9.04060235960933e-06
-3.20281689744901e-05
-2.66110184459419e-05
-1.08272791241349e-05
-1.48890499241038e-05
-9.09376928732884e-06
-1.13083587650908e-05
-1.67167067560207e-05
-1.30237195601114e-05
-2.17350089139649e-05
-1.09795900382296e-05
-3.04434196854168e-05
-1.83154664152794e-05
-2.60863593767699e-05
-2.26684952477099e-05
-2.00752227399594e-05
-1.52334748193264e-05
-7.18714279690136e-06
-2.44235446428099e-05
-6.88943688061423e-06
-2.43224451467138e-05
-2.61409779938177e-05
-7.04655334813668e-06
-2.51268964563304e-05
-1.74620203365703e-05
-2.44749302252086e-05
-2.93359708593366e-05
1.03163769968396e-05
-8.28773152683117e-06
-3.31740259390288e-06
-3.32468316338002e-05
-1.63414304033353e-05
-2.6761541985219e-05
-1.82914281223265e-05
-7.28202140670985e-06
-1.63423743684173e-05
-2.34386365169398e-05
-2.02735505124118e-05
-1.87663769560031e-05
-3.54338129025907e-05
-2.77369721223314e-05
-3.8433588335999e-05
-1.94693186075731e-05
-1.82037293681985e-05
-3.34173571083161e-05
4.19908223847897e-06
-3.11215035075016e-05
-2.73651533030179e-05
-2.69688484002027e-05
-2.70375205113698e-05
-4.77219626441855e-05
-1.9544703633497e-05
3.25664153523914e-06
-8.63450932986639e-06
-7.19989996351847e-06
-3.73876317576977e-05
-2.35523536262233e-05
-8.64034902625865e-06
-3.71627308528089e-05
-8.27302660041199e-06
-1.68259362879833e-05
-2.19497019815119e-05
-1.2903665699838e-05
-2.35560808130446e-05
-3.30055618068721e-05
-2.16928484873819e-05
-1.99053323497535e-05
-1.27351643686535e-05
-2.34536442047805e-05
-3.748241938924e-05
-1.26389601976829e-05
-1.7264931802062e-05
-1.72166146445146e-05
-4.91322722251475e-06
-2.58863277707326e-05
-5.45978705539994e-05
-1.23384599137257e-05
-1.09883811172356e-05
-3.85178411025569e-05
1.17694237713501e-06
-4.4994658635636e-05
-4.019957928426e-05
-1.97180057529587e-05
-1.94198191309538e-05
-2.44269768642728e-05
-1.67149593559161e-05
-1.03480307574658e-05
-1.4892674975027e-05
-3.07587440337261e-05
-1.59198867098148e-05
-5.45784907649851e-05
4.75745968894452e-06
-2.36399571591981e-05
-4.20927997675927e-05
-2.44233292573019e-05
-4.07633184016741e-06
-1.89080057257801e-05
-2.55805738918664e-05
-2.88172166764994e-05
-3.20756904168272e-05
-2.82383502879542e-05
-1.19489530514084e-05
-2.60094981922994e-05
-1.64910563345413e-05
-2.00209590222996e-05
-1.33525826431992e-05
-1.13346560766771e-05
-4.04499875373785e-05
-1.59794004115279e-05
-1.83045112280769e-05
-9.29091401656835e-06
-2.69259769223002e-05
-1.55604916779416e-05
-3.06900999235596e-05
-2.58648682212911e-05
-3.41092169017634e-05
-2.1121206082915e-05
-2.61240289950976e-05
-2.38161732627802e-05
-2.11015979381933e-05
-2.99305834820307e-05
-2.25465183173126e-05
-4.39102246380166e-05
-1.66110912315471e-05
-1.25354502195621e-05
-3.16103878075135e-05
-3.2263590228371e-05
-1.97994714710572e-05
-2.61862933778964e-05
-1.70228032031285e-05
-1.56313374019204e-05
2.97883828680032e-06
-3.06973398813566e-05
-2.80565591306188e-05
-3.56213533422228e-05
-3.99750790311974e-05
-2.26132099215447e-05
-2.38684015581903e-05
-2.55604842698023e-05
-2.13496497992459e-05
-1.83879838752863e-05
-2.18414938959976e-05
-2.55841019887476e-05
-1.93865952635995e-05
-1.84333272966471e-05
-9.34362582217922e-06
-3.54499307904372e-05
-9.46357757387472e-06
-3.14295437690415e-05
-3.71235905274762e-05
-2.51138618319846e-05
1.3858455327278e-05
-2.64696800304284e-05
-5.38617313064837e-06
-3.69538333808571e-05
-2.81022858461697e-05
-3.96407701938878e-05
1.06492577934251e-05
-3.02781681452814e-05
-3.30301020907919e-05
-2.33411142568327e-05
-1.14983990288505e-05
-3.61431025352015e-06
-2.57768316247332e-05
-1.72424948852514e-05
-1.8351623194353e-05
-3.72419418456133e-05
-1.74225714442973e-05
-6.81682077210394e-06
-3.22547111274058e-05
-1.06332505974166e-05
-2.69624145044399e-05
-1.44741696413006e-05
-2.91069906479908e-05
-2.55933999405499e-05
-3.44320025303844e-05
-5.7680544339362e-05
-4.83696350375101e-06
-3.19028492372622e-06
-3.73812514591315e-05
-4.37496924054897e-05
-7.87109070771245e-06
-2.39843639248293e-05
-2.2406818534844e-05
-9.93605121675134e-06
-1.18391851016323e-05
-2.4110599079006e-05
-4.33015734999115e-05
-1.35414690349671e-05
-2.46633134474023e-05
-3.08870249135664e-05
-3.49465558777059e-05
-3.46359027969766e-05
-2.25756900274573e-05
-2.10909521984611e-05
-9.33847374143856e-06
-2.49349866386853e-05
-1.22059293025407e-05
-2.96140473213455e-05
-1.93867861787337e-05
-2.64408139164244e-05
-1.23371269679707e-06
-5.87719423093037e-05
-2.44166182530515e-05
-2.3024843699631e-05
-3.13924381055072e-05
-2.67320763515232e-05
-3.84378291644269e-05
-9.82217216772396e-06
-4.20843506244849e-05
2.22244317971399e-06
-1.02381330223401e-05
-2.09036229913683e-05
-1.79310808579989e-05
-4.67896347515181e-05
-2.65209441609588e-05
-1.83512802788994e-05
-2.16217061916699e-05
-2.72960549146194e-05
-4.17780621085942e-05
-3.79563455252232e-05
-1.05813797375348e-05
-2.4663452693294e-05
6.84652909765294e-07
-1.0961319874926e-05
-2.04775493962087e-05
-1.37765897820432e-05
-4.48559541093571e-05
-4.95261034109587e-05
-1.48891463121878e-05
-1.46459974694503e-05
-3.9979028481907e-05
-4.61998368781409e-05
-2.17876446633997e-05
-1.24298763242774e-05
-3.36825070303641e-05
-9.41973947813388e-06
-4.03188759012185e-05
-4.09131163472657e-05
-3.88684927727062e-05
-3.25639412196097e-05
-3.4136407609433e-05
-2.27956656287555e-05
-1.0211095422349e-05
-3.82933398183256e-05
-2.0113379099911e-05
-3.93448805892109e-05
-3.10635710243693e-05
-2.32010961965215e-05
-3.74691234429458e-05
-2.76022754088986e-05
-2.5894213549645e-05
-1.45060968029764e-05
-1.07107579530351e-05
-3.58863861574322e-05
-4.67231974486312e-05
-2.48032876612656e-05
-2.9060300881873e-05
-1.00820586163558e-05
-2.74222939930857e-05
-1.8127481165313e-05
-1.77132563714322e-05
-9.44594482219214e-06
-4.62356840660185e-05
-1.57186472090719e-05
-1.74425714673599e-05
-8.1787468865527e-06
-3.09544701682362e-05
-1.16617089679488e-06
-4.36230540275507e-05
-1.07579903428161e-05
-1.95645730158669e-05
-1.5679247426426e-05
-1.20025023191712e-05
-2.05085749576511e-05
-1.61528336406102e-05
5.29691567783496e-07
-2.60626513989636e-05
-2.5364183105373e-05
-1.59899339675907e-05
-2.4114742545486e-05
-3.6183149150618e-05
-2.1891327111485e-05
-7.42607005884821e-06
-3.89131169608656e-06
-1.00324513521615e-05
-3.20225989686338e-05
-1.56588900762213e-05
-2.07272122876919e-05
-1.17140355155769e-05
-3.37921719932402e-05
-4.62097911681413e-05
-4.31964892401561e-05
-3.06873849899896e-05
-2.13242218820965e-05
-2.46640154346631e-05
-3.11503229535715e-05
-2.71324592164232e-05
-3.6029422204204e-05
-3.7708228966205e-05
-1.66893590656871e-05
-1.08364892888992e-05
-1.61762562228782e-05
-3.92204630457219e-05
-1.1611552577159e-05
-2.02672097775457e-05
-2.53390543075927e-05
-1.03142598197679e-05
-1.72081130351956e-05
-1.29485375654594e-05
-6.05559655394721e-06
-1.67075566728194e-05
-3.03934676297498e-05
6.61219334454396e-07
-9.69409276838592e-06
-1.44482023203613e-05
-4.95766655861597e-06
-3.01134811413591e-05
-1.92124277319041e-05
-4.66157643006142e-05
-2.73177433872702e-05
-1.7238843812401e-05
-2.49721122753245e-05
-3.20679877931916e-05
-1.64562173498928e-05
-3.80941630164585e-05
-3.21544036658919e-05
-1.98349238628841e-05
-1.38583197125483e-05
-3.03665436609706e-05
-2.3836393882019e-05
-3.50259243161735e-05
-2.65758068784002e-05
-1.92593083737542e-05
-3.66786508714233e-05
-1.48136233499392e-05
-1.63509584346807e-05
-2.36602185468191e-05
-3.40671342467887e-05
-1.51852911795222e-05
-1.86894551849687e-05
-1.08410017401706e-05
-3.01327970459991e-05
-2.68524265961729e-05
-1.86156090673171e-05
-1.03947270605786e-05
-2.48356119489208e-05
-2.65293011716165e-05
-2.07134743690334e-05
-1.89488310459445e-05
-8.673749454248e-06
-1.97259956149132e-05
-3.98213599180125e-05
-2.64171070967496e-05
-5.12423592656147e-05
-1.87637850878281e-05
-7.67489415699536e-06
-1.38437570137538e-05
-3.26649759344546e-05
-3.50275959911954e-06
-2.71323618396764e-05
-3.13325961912094e-05
-1.5320632290724e-05
-1.26893736435589e-05
-1.26695258433834e-05
-1.28134953544693e-05
2.8064015752564e-06
-3.3316472131187e-05
-2.14276994551253e-05
9.32744485262304e-06
-1.467396783223e-05
-1.31295466919366e-05
-3.30318512424341e-05
-1.99755908533645e-05
-2.65374883688499e-05
-2.9723714732588e-05
-1.76039097940821e-05
-4.74966659780157e-06
-2.1144925035327e-05
-3.21496561871247e-05
-2.84522306399584e-05
-2.43195665777649e-05
-2.74438454061519e-05
-1.90901308531398e-05
-3.92933749123175e-05
-1.68095794111026e-05
-2.25538854524244e-05
-8.39862801483836e-06
-3.30410694267734e-05
-1.12954408069711e-05
-3.18420595148774e-05
-2.57132320098802e-05
-1.49086300766906e-05
-7.25577338036071e-06
-2.61962073163391e-05
-2.0133779981086e-05
-4.08921404189569e-05
-2.48939091545788e-05
-3.73260925182082e-05
-7.16391403677601e-06
-2.66194778560882e-05
-2.60710656294604e-05
-3.06082566653696e-05
-3.87390144339434e-05
-2.92523724667419e-05
-6.14583629832018e-06
-1.62450694180673e-05
-3.32966275350891e-05
-2.6428595491653e-05
-2.68189881672358e-07
-3.94788177394255e-07
-3.55620834143499e-05
-6.38882839997036e-06
-1.23332628110097e-05
-1.96162965405953e-05
-4.2540866064604e-05
-1.89720388770444e-05
-3.29969976900709e-05
-1.91677915393069e-05
-2.90670992104304e-05
-3.22636795829615e-05
-8.56039309484176e-06
-4.74993944307235e-06
-1.73859280925449e-05
-1.29979251445877e-05
-1.55051940296946e-05
-1.6141053518369e-05
-1.17279079348753e-05
-1.54414393738037e-05
-2.49613715611832e-06
-2.60633976236711e-05
-2.49790450829133e-05
-2.47065853765803e-05
-3.25845859592688e-05
-2.80766094715834e-05
-2.42675738428545e-05
-8.71221875159171e-06
-4.39691988583868e-05
-4.26772615739414e-06
-2.53487383582133e-05
-1.76433519469955e-05
-3.092781229341e-05
-2.27624345715106e-05
-3.26559179068598e-05
-4.47033853766882e-05
-1.79157988888842e-05
-1.28401250208724e-05
-4.22934367555275e-06
-7.39012092061189e-07
-3.51802238944471e-05
-1.43464804386038e-05
-2.1169216848784e-05
3.09955485615923e-06
-2.6397304449539e-05
-1.99209873107558e-05
-4.2347741839281e-05
-2.41079361873835e-05
-2.87400591976005e-05
4.77565922512322e-06
-3.68678332041232e-05
-3.66752389691766e-05
-2.5043449439141e-05
-2.79310302950504e-05
-1.66713558197436e-05
-2.83355123382244e-05
-2.00676447229945e-05
-7.15146275295855e-06
-3.90789615747554e-05
-2.6280415494207e-05
-3.06946279943168e-05
-2.16322491311758e-05
-9.56366454653863e-06
-1.5374684762144e-05
-1.47921111555627e-05
-2.14027954620021e-05
-1.72960518016931e-05
-1.00079284772955e-05
-2.3138935949937e-05
-1.39378915520755e-05
-8.9871625146028e-06
-9.83046275726772e-06
-2.28405022426838e-05
-1.63308659338393e-05
-1.68648700159275e-05
-3.5859353940161e-05
-1.24093161408637e-05
-2.39101990097451e-05
-3.99615676032804e-05
-3.40469872911637e-05
-4.55592583268817e-05
-2.15121289755853e-05
-4.07695507403609e-05
-1.66795364265886e-05
1.67025400981803e-06
-6.80378949027312e-06
-3.19486364762244e-05
-1.09347147935569e-05
1.06343330945661e-05
-3.49270682097121e-05
-2.0483162400451e-05
-4.21136261998242e-05
-2.06260459811612e-05
-2.13832698150756e-06
-4.48266062123357e-05
-1.94699857190592e-05
-2.26983870369183e-05
-2.40558114138674e-05
-3.19150366209377e-05
-3.25741072218003e-05
-2.2113514254663e-05
-1.88672518554874e-05
-4.28249959778736e-05
-1.77244776552534e-05
-2.85453525964467e-05
-2.92581969400275e-05
-1.82797774398617e-05
-4.21919941325932e-05
-2.20450057313537e-05
-2.09517178361751e-05
-5.45192630439076e-06
-2.72020652537951e-05
-1.64250580533041e-05
-1.51571840701504e-05
-1.60261356035611e-05
-1.69213794744868e-05
-1.94714440699518e-05
-3.21935457607339e-05
-2.67707296654802e-05
-1.69580236149901e-05
-3.33451783278336e-05
-4.85114752366111e-06
-2.11369270190452e-05
-2.69930079970903e-05
-1.39133711859512e-05
-2.32895872640777e-05
-2.25632455442943e-05
-2.92649807505457e-05
-3.01389285710338e-05
-1.50205345419092e-05
-3.6563167181938e-05
-3.61160892420305e-05
-2.70479800081718e-05
-2.47605667038189e-05
-3.29216713312948e-05
-3.52520070047651e-05
-5.25433139792363e-05
-2.42202264206905e-05
-2.12014635395953e-05
-1.70537623969826e-05
-1.40453485848653e-05
-2.88259001828113e-05
-1.06111545157625e-05
-2.16737205191414e-05
-3.17389552733894e-06
-1.32132416838035e-05
-4.74401836781026e-06
-2.43725346166222e-05
-3.55966909382422e-05
-1.19440961202439e-05
-3.33230338599483e-05
-5.62721611500338e-05
-6.96754136579464e-06
-4.05608804901732e-05
4.21313906047123e-06
-2.79285319607847e-05
-2.09967450629489e-06
-2.61466460805734e-06
-1.76933265830682e-05
-1.70308429686665e-05
-2.71845789978475e-05
-1.95365201909059e-05
-2.13205764082701e-05
-3.82857917567156e-05
-6.37499331662506e-07
-1.57337745065024e-05
-1.78983228075924e-05
-6.14419325592418e-07
-2.39156845549179e-05
-3.48717875810989e-05
-1.97120461757297e-05
-2.36623321923628e-05
-2.80546624731948e-05
-2.17705437892335e-05
-5.41172163769971e-06
-3.1312762855549e-06
-1.50945779299497e-05
-8.26635244092267e-06
3.80107011011309e-07
-3.13962175629762e-06
-4.19598302445323e-06
-2.36435934553767e-05
-2.59358294079654e-05
5.06968618276161e-06
6.37605793953103e-06
-2.18638244905716e-05
-6.10548098530271e-06
-2.77399398461253e-05
-1.85872228350868e-05
-2.37347253342469e-05
-1.7159509784175e-05
-4.62213141842584e-05
-3.42328541436965e-05
-3.29767266443861e-06
-2.62167237204475e-05
-3.232347366887e-05
-2.58989185198517e-05
-3.10160265215295e-05
-5.7896355796388e-06
-2.45009520704067e-05
-2.18724582782506e-05
-2.1407904234861e-05
-2.00678531766194e-05
-1.10126520096428e-05
-1.47560926806034e-05
-1.43449672051997e-05
-3.79045556617265e-05
-4.58269453630117e-06
6.9637201513189e-06
-1.82143029202817e-05
-1.51105761698506e-05
-2.53570002940001e-05
-2.29035738359025e-05
-3.44565748581853e-05
3.16565342010034e-06
-5.85630254169271e-06
-1.42184296408462e-05
-2.46569949461941e-05
-4.22362713231686e-06
-3.65865182221295e-05
-2.54181820504514e-05
-1.95862051768923e-05
-2.22862131356948e-05
-1.81801019783556e-05
-1.36236816408998e-05
-1.47463361487904e-05
-2.51598030360447e-05
-1.96901475914712e-05
-2.20212520879098e-05
-3.45792636121113e-05
7.48918958486199e-06
-3.26770915573223e-05
-1.93675272615594e-05
-1.05232718866671e-05
-1.50755950042798e-05
-1.01945562372662e-05
-1.1404076929052e-05
-2.63620404762137e-05
-2.65332215997141e-05
-4.6993207553718e-06
-4.16798163327085e-05
-1.15069343191203e-05
-2.72353410148439e-05
-1.26321712749801e-05
-1.93263099650241e-05
-2.45586557926361e-05
-2.4203039412539e-05
-4.40979765790003e-05
-3.87543486021611e-05
-1.81114628746022e-05
-1.33275217559443e-05
-3.31156965409691e-05
-1.78115033839845e-06
-1.31478484078797e-05
-2.28672923771938e-05
-3.14707644750553e-05
-1.16920599619708e-05
-3.16766183947806e-05
-2.92685577372908e-05
-2.0804851995907e-05
-2.07152311104766e-05
-1.03578874891875e-05
-1.54106959832799e-05
-1.65052907579227e-05
-3.02906405921558e-05
-1.38387167162508e-05
-1.79157428799988e-05
-1.5641978668293e-05
-1.68902442300131e-05
-3.01413947850949e-05
-3.13618386217689e-05
-2.64189168663398e-05
-3.64845541195821e-05
-2.68015370073075e-05
-1.60857555610166e-05
-5.84218262035611e-06
-2.00511800708662e-05
-3.34449156196655e-05
-2.91918665360238e-05
-1.39739854739203e-05
-9.60658589737677e-06
-2.66529078646014e-05
-3.78183656185628e-05
-1.57024180972233e-05
9.64167758400761e-06
-1.73826464496358e-06
-2.28965450302046e-05
-3.02595756814046e-05
-3.15978642155677e-05
-3.0698082842406e-05
-1.85510301231452e-05
-3.55372314606079e-05
-1.46578902756339e-05
-2.1716931533841e-05
-2.58829545784222e-05
-5.81461742016501e-05
-4.2432173772692e-05
-2.29723657108261e-05
-1.09787477829541e-05
-1.17548695293351e-06
-2.88926005105889e-06
-1.44756380068939e-05
-1.14699126010987e-05
8.99007621118471e-08
-2.72240484469093e-05
-2.00345440455303e-05
-2.41216349820855e-05
-8.53268471450153e-06
-2.03865424612855e-05
-4.59198423312002e-06
-1.01895589714918e-05
-5.46147516100795e-05
-1.83341359560389e-05
-2.3770629781969e-05
-2.75151411354425e-05
-4.08643822028065e-05
-1.48440130064256e-05
-3.5548087664279e-05
-1.80555018202472e-05
-2.68165735903875e-05
-2.49539554425706e-05
2.40572155617636e-06
-1.24376259806803e-05
-1.22289686456979e-05
-1.87853814585675e-05
-1.88797269360245e-05
-2.93076766187175e-05
-2.86620427226662e-05
4.72375962683853e-06
-4.48653056884856e-05
-2.50270495181719e-05
-1.82154253851765e-05
-2.32036317200179e-05
-9.49064447685905e-06
-9.06647909747783e-06
-5.49665398295424e-06
-3.59055066865219e-05
-2.97327726225018e-05
-1.03353368819233e-05
-1.94340558854196e-05
-4.40048806187881e-05
-3.31197633833806e-05
-2.54072443001385e-05
-4.40336417452637e-05
-1.07937239569437e-05
-3.65128577093861e-05
-3.9922356909033e-05
-2.20598302423116e-05
-2.40888393263104e-05
-2.13609724913256e-05
-1.28611321516963e-05
-1.73957156980282e-05
-1.29648806658078e-05
-3.4476767599298e-05
-1.76663883094371e-05
2.60201045750225e-06
-1.57622383146698e-05
-2.7098551318725e-05
-3.16857266529041e-05
-2.52827330814906e-05
-5.61269697266564e-07
-3.21885943382935e-05
-3.1762252470612e-06
-4.96250481405543e-05
-4.56313010138987e-05
-3.82141220610167e-06
-3.39009169664531e-05
-1.49808594900956e-05
-3.28582687530409e-05
-2.68151568624239e-05
-1.86932562262741e-05
-2.91757466417819e-05
-5.31340788330077e-06
-2.11895515338682e-05
-3.11487700806495e-05
-3.88964848670199e-05
5.31582295090679e-06
-2.4121322649513e-05
-2.70369920703435e-05
-1.93666251442653e-05
-2.61045320591314e-05
-1.14635776487461e-05
-2.43421330481694e-05
-1.56009977333735e-05
-9.07159848579393e-06
-1.44537388973233e-05
-3.75369485399015e-05
-3.70418649627369e-06
-2.75977015048383e-05
-2.9683950290267e-05
-1.1359363391152e-05
-2.80649683064134e-05
-2.23257514255147e-05
-5.58773627547618e-05
-3.6967491005097e-05
-4.24308035274942e-05
-2.42316682833729e-05
-2.26957702386517e-05
-5.23130901817068e-06
-2.57046317690555e-05
-3.50365714744969e-05
-2.37003068300963e-05
-1.04838533499649e-05
-3.79022205138513e-05
-3.83010263855963e-05
-2.41526735441026e-05
-2.04772487395905e-05
-2.12420317942027e-05
-5.72671645918173e-06
-3.93191247961387e-05
-3.41182723755282e-05
-1.78492742656777e-05
-2.20498609046037e-05
-1.03117122638211e-05
-5.86656216789196e-05
-3.5002232991771e-05
-1.21300826714671e-05
-1.955142353767e-05
-1.58727243274528e-05
-1.80364701212837e-05
-2.58327380571689e-05
-5.54242357809639e-06
-3.15183435528703e-05
-2.74386055033045e-05
-2.01338688768601e-05
-3.71133845039903e-05
6.69828202183947e-06
-3.25976045622302e-05
-1.48453401023464e-05
-1.12382645750016e-05
-6.77296408864668e-06
-2.86037773437042e-05
-4.32696948294111e-06
-1.73207032529949e-05
-3.30642389710243e-05
-2.70891012280609e-06
-1.12534491503818e-05
-7.19043524610757e-06
-2.00686707550194e-05
-7.7621214970459e-07
-9.74771100373245e-06
-2.1929051191337e-05
-1.22975063505517e-05
-5.4979034761102e-05
-6.19605370787188e-05
-4.44638034769017e-06
-2.05071022208202e-05
-4.68990484484649e-05
-5.09020612311948e-06
-3.01252085110314e-05
-5.89401840404353e-06
-1.85446964047402e-05
-1.91332988657846e-05
-2.41439721017705e-05
2.76101645365934e-07
-1.00129891268846e-05
-1.23521686227428e-05
-1.61433153776229e-05
-3.57517179943108e-05
-2.49872255737205e-05
-1.36088899319893e-05
-3.28514903621355e-05
-2.98497283470619e-05
-1.1564893626876e-05
-3.34392227866798e-05
-2.35369205581212e-05
-1.77906255196816e-05
-4.47360012472157e-06
-3.52346919938381e-05
-4.65660981660958e-05
-2.50393407318637e-05
-3.5312644066724e-06
-9.51714809671665e-06
5.93038985295553e-06
-1.55116885852655e-05
-2.77453781283263e-05
-2.51313648662927e-05
-4.41128066978028e-05
-1.49591277056266e-05
-2.44525916980878e-05
-4.62469613907954e-05
-1.85790427128125e-05
-2.74965291090334e-05
-3.51449753671068e-05
-1.74700052609112e-05
-2.56593241663261e-05
-3.02616679050669e-05
-2.29558877068029e-05
-1.86368663010315e-05
-2.62421397724104e-05
-2.9854608717103e-05
-1.3200664748211e-05
-3.72475627821996e-05
-3.94657750801672e-05
-1.99525104016331e-05
-1.23130655797466e-06
-1.88229822078167e-05
-1.8194535724839e-05
-2.8305956422173e-05
-3.74809563977101e-05
-2.34501039954237e-05
-2.20602107435914e-05
-1.67425444297102e-05
5.59537264608395e-07
-2.08260895019164e-05
-2.24010635175817e-05
-1.21599807859811e-05
-3.11593161504235e-05
-5.15319832514786e-05
-1.64643591212305e-05
-3.17392652571836e-05
-4.75789345513371e-05
-3.20256520387478e-05
-2.6959818033162e-05
-4.7660814927572e-05
-3.71898244028346e-05
-2.48099058176113e-05
-1.80718855590818e-05
-9.49465047080121e-06
4.96789638469786e-06
-1.33817867160966e-05
-4.67569638538603e-06
-3.3489759900175e-05
-1.61787870255592e-05
-2.91405655312935e-05
-1.77244943052519e-05
-8.48500582972753e-06
-1.61262439773034e-05
-1.97678347116646e-05
-3.19388847479121e-05
-2.79797341093633e-05
-2.25416112585895e-05
-1.1836412021102e-05
-4.41150625462728e-05
-2.63272581699504e-05
-2.88033400383889e-05
-3.32792969000117e-05
-2.55701468058042e-05
-1.42811474628068e-05
-2.36736823195064e-05
3.14732414467973e-06
-2.58458580273113e-05
-2.56199658018786e-05
-3.03383944519266e-05
-2.45347652978371e-05
-1.20390353348167e-05
-7.98768103129602e-06
-2.83675558457292e-05
-2.03104068831958e-05
-2.59984725504734e-05
-7.3593704901196e-06
-5.33845722420056e-05
-1.12057211869071e-05
-8.23760148862844e-06
-8.9898036350031e-06
-8.66207866947652e-06
-1.13419388152231e-05
-9.54700174890769e-06
-4.14348292708142e-05
-4.39185932020262e-05
-1.17760366393507e-05
-1.68986443908257e-05
-1.11826507125064e-05
-1.71101530900563e-05
-2.29876466475602e-05
-2.40087940707449e-05
-3.91232136191652e-05
-3.57334033312808e-05
-2.56314551218835e-05
-3.20951691229532e-05
-1.64445186257126e-05
-1.46050685163192e-05
-1.02135968001567e-05
-3.53161201227792e-05
-3.3136331770897e-05
-1.90565329437312e-05
-2.15161996088643e-05
-1.36510965074702e-05
-3.52233473714339e-05
-2.36964972216438e-05
-3.65175283092442e-05
-4.0184722839313e-05
-1.55192931320487e-05
-5.92379079429887e-06
-3.6300621479489e-05
-9.3899542809216e-06
-2.04536884282001e-05
-9.83420885900983e-06
-1.14467253263516e-05
-5.87449688158005e-06
-5.1392050622399e-05
-2.0300103980074e-05
-5.67136778529238e-05
-2.01186159869172e-06
-2.42514677754173e-05
-1.16842646190128e-05
-1.95877426589764e-05
-3.15844202318921e-05
-3.04073330920098e-05
-1.05534730987475e-05
-4.22050174129516e-05
-7.44137849008882e-06
-1.83600199542467e-05
-2.96034518719755e-05
-7.50789506008893e-06
-1.53611730812692e-05
-1.77220642044613e-05
-2.80704740697008e-05
-3.94124589004918e-05
-1.01022044816542e-05
-2.41440897256119e-05
-2.2900389518747e-05
-9.19134973400479e-06
-2.63853077053103e-05
-1.51985681133117e-05
-2.5887834437498e-05
-2.68790941084643e-05
-1.28136456070194e-05
-4.75539744977659e-05
-1.95013950074798e-05
-9.02075322169988e-06
-1.75689139248561e-05
1.29788455444011e-06
-1.32653383333053e-05
-1.02660754151675e-05
-1.83085095816684e-05
-1.03936537977633e-05
-1.00846281799218e-05
-1.99484616182095e-05
2.23312907028877e-06
-1.33204212649937e-05
-5.18614401451918e-06
-1.24912011979988e-05
-1.42712132222006e-05
-1.89271939067429e-05
-2.66885381576562e-05
-2.62743749588967e-05
-1.55701205206348e-05
-1.26164297448424e-05
-1.1435971805092e-05
-1.24449045358694e-05
-9.25028677352481e-06
-1.60415011048529e-05
-3.29498856783112e-05
-2.62435771189673e-05
-1.20301118390372e-05
-1.42831353256648e-05
-2.06799091032383e-05
-2.90292139243865e-05
-2.61296799068044e-06
1.01820496198589e-05
-3.50565245352768e-05
-1.37423952542778e-05
-1.2028452728836e-05
-2.48744069426202e-05
-8.40214226954816e-06
-4.36683067494105e-05
-2.25018646145764e-05
-1.06671122016535e-05
-2.04486866877495e-05
-1.32252225741155e-05
-3.70124959570457e-05
-2.97456397605289e-05
-1.94315755796367e-05
-3.31824157158736e-05
-1.00475585282871e-05
-3.02958066346049e-05
-2.41155301602926e-05
-7.34327949375311e-06
-2.9373438035567e-05
-2.16181529459502e-06
-2.81280248889102e-05
-1.39880276376916e-05
-7.75982579366929e-06
-1.53248915596502e-05
-1.80568829137487e-05
-4.23561815272762e-06
-3.71692117903301e-05
-3.75096618152921e-05
-2.14402214384177e-05
-2.57927947342272e-05
-2.03278612909299e-05
-2.9135295577234e-05
-2.93981997011189e-05
-9.66351123372871e-06
-1.96420017029098e-05
-2.36607209517183e-05
-3.76720237644193e-05
-4.35981788548115e-05
-7.76848380070868e-06
-3.09237461931933e-05
-4.80107760911132e-05
-1.38750929967715e-05
-2.57315434625218e-05
-1.62983185581612e-05
-2.66872725318092e-05
-2.70054728955476e-05
-4.55586813198444e-05
-2.6696467985146e-05
-2.16910583993009e-05
-2.25869848952222e-05
-2.74894482865102e-05
-2.01076243780069e-06
-1.001310018118e-06
-1.282453607947e-05
-4.56521920412751e-05
-2.84179853492805e-05
-1.55324654299923e-05
-2.77858768427019e-05
-2.36222122801683e-05
4.69376712685513e-07
-1.402181735901e-05
1.07997485928834e-07
-8.22278641554392e-06
-2.25085887959961e-05
-1.34603724454117e-05
-1.36018365416073e-05
-1.55861454322631e-05
-5.58033580893242e-06
-3.12603219079117e-05
-2.63916051859842e-05
-1.3429759640805e-05
-3.62469530481374e-05
-4.03088976499581e-05
-4.08987847251759e-05
-2.15321671326983e-05
-3.70260831976322e-06
-7.82758550948584e-06
-3.46090094252582e-05
-1.43098662311999e-05
-2.76780694636771e-05
-3.39485937575951e-05
-4.44650866190611e-05
-2.80912857382131e-05
-3.11400797338587e-05
-1.21666489556092e-05
2.44143890280379e-06
6.90742381286926e-06
-3.58562080291812e-05
-2.24831265850207e-05
-1.89186752484982e-06
-1.43520996718122e-05
-8.45502451559258e-06
-6.73703397141201e-06
-2.40697307655364e-05
-2.6868538397965e-05
-1.83430344651731e-06
-2.07112891860218e-05
-3.55736724740999e-05
-2.8603628086065e-05
-2.82107493381069e-05
-1.68674050233189e-05
-5.67828434213171e-05
-3.42788483914771e-05
-4.91132564462291e-05
-2.6172028413885e-05
-5.4401819264111e-05
-1.20190807785568e-05
-3.99759106786952e-05
-3.6500532721808e-05
-3.19168508512136e-05
-2.7037610527211e-05
-1.92561960493469e-05
3.05103562855185e-06
-4.79996853636553e-05
-1.5276885130443e-05
-9.39733652623052e-06
-3.26462419244307e-05
-2.17338766375708e-05
-3.41297896329759e-05
-1.0259644084638e-05
-2.39474655578119e-05
-3.3307046025641e-05
-2.12213360479358e-05
-1.03232722800803e-05
-2.17666050794396e-05
-2.49169629434239e-05
-3.43211668836514e-05
-1.92439151747249e-05
-5.16302853523054e-05
-1.98250917460518e-05
-3.06629715194154e-05
-2.27715129787551e-05
-3.25940427934954e-05
-2.00368168144195e-05
-2.52234555528379e-05
-3.93672753117326e-05
-1.46314647016318e-05
-1.88870291884954e-05
-1.17598269538586e-05
-3.59586214617914e-05
-1.84321738222625e-05
-6.86039489414725e-06
-2.56967582538751e-05
-2.86828912448812e-05
-1.9590311996198e-05
-1.70171963137997e-05
-1.44132888022247e-05
-1.91769549936777e-05
5.01172327508391e-07
-2.80802340070376e-05
-1.32146755882816e-05
-2.1969196901137e-05
-1.68954186840346e-05
-4.3407722788701e-05
-8.95752507937715e-06
-1.84387283129674e-05
-3.49798512392208e-05
-1.33705150270904e-05
-2.82011367818174e-05
-1.97735161413085e-05
-4.53506767627597e-05
-2.78376617499922e-05
-3.90309366788796e-05
-3.66032480823202e-05
-5.34439566578264e-06
-1.74238199857824e-05
-1.43579624220985e-05
-5.79876372299736e-05
-3.53578428179235e-05
-2.13553402964363e-05
-1.21598179458795e-05
-4.54196725021303e-05
-3.96171188659716e-05
-1.28755199178981e-05
-3.58040215054796e-06
-1.74347160602808e-05
-3.77991035884324e-05
-2.34595514699584e-05
-1.9074373134623e-05
-3.20391887751863e-05
-3.4502538037886e-05
-1.14202391409324e-05
-1.64745321826454e-05
-2.49558732697918e-05
-5.3831194867231e-06
-2.80231802278279e-05
-9.07909576535079e-07
-2.59215915939261e-05
-1.02114985890694e-05
-1.42256446790036e-05
-2.88224681811998e-05
-2.03472125423022e-05
-3.82195143592121e-05
-4.08572509219992e-05
-4.00624976806682e-05
-1.55076542067699e-05
9.29953988302482e-07
-2.44780932787643e-05
-2.30808100063967e-05
-2.78096244388535e-05
-2.25100472773189e-05
-4.4237457964466e-05
-2.60380628693857e-05
-1.20609647202729e-05
-9.19058072960892e-06
-4.9168650509106e-06
-2.82457681305099e-05
-3.761831929751e-05
-1.51901469370847e-05
-2.96476974218238e-05
