# Supplementary material for: Research on computational propagation and identification of mine microseismic signals based on deep learning
Source: PLoS One. 2025 Oct 22;20(10):e0334641. doi: 10.1371/journal.pone.0334641 (PMC12543183; doi:10.1371/journal.pone.0334641)
Supplement: S11 Data — (ZIP) [file pone.0334641.s011.zip › 000101100002741.xlsx_0.txt_24.txt.txt]

-2.03906040553342e-05
-3.43655207388361e-05
-1.79986125406242e-05
-2.64796071579353e-05
4.81824794665366e-06
-3.47394803846934e-05
-3.45177537602337e-05
-1.65815664746148e-05
-1.00596038367838e-06
-9.39366696354459e-06
-2.65481906964605e-05
-2.60151063390373e-05
-3.19114298695361e-05
-2.85797069338225e-05
-2.5703962680375e-05
-9.30049089265844e-06
-3.37704921420758e-05
-3.83775356057854e-06
7.14997856921161e-06
-2.56524997309844e-05
-4.35382384553978e-06
-2.48224790618457e-05
-3.08769679755107e-05
5.54824820958798e-06
-1.82182926539323e-05
-3.75187372925158e-05
-4.01055745750589e-05
-2.79964306443674e-05
-5.33076620866258e-07
-5.45700298968784e-06
-1.1397807570737e-05
1.72680113049788e-05
-6.6938103943724e-06
-3.50120893179079e-06
-4.04216520045116e-05
-2.40911733858576e-05
-1.62479199759142e-05
-1.45081200136179e-05
-1.89617613264277e-05
-3.39017507453239e-05
-1.97591594995637e-05
-2.43792956969651e-05
-3.02511376063367e-05
-2.03005540381257e-05
-3.72234247647639e-05
-3.55997226984858e-05
-2.17753384158779e-05
-3.34940366794441e-05
-3.07880299218351e-05
-3.43094364637966e-05
-2.88951543930574e-05
-7.04959107620238e-06
-2.54959376990741e-05
-8.64218125896756e-06
-2.47209469035914e-05
-1.41328996293625e-05
-3.01995564697952e-05
-5.86425267155771e-06
-1.85619876097203e-05
-2.911555009941e-05
-3.34261172953636e-05
-3.42180344557182e-05
-3.56919830139345e-05
-1.95700896809009e-05
-4.50820957609134e-06
-2.99586291305154e-05
-2.1099278441353e-05
-1.8610531762923e-05
-1.46681230567662e-05
-9.16649055699364e-06
-3.01079001353917e-06
-6.07198302186062e-06
-2.92939187349726e-05
-3.80121225830633e-05
-3.26699997820962e-05
-3.45049868610389e-06
-2.47962267565712e-05
-1.9883815642799e-05
-1.25258756683688e-05
-1.24451879896928e-05
-2.60809617991844e-05
-1.25141955411525e-05
-2.55650313025954e-05
1.52856248131809e-05
-9.21881609951881e-07
-1.51321539703742e-05
-9.48196753503163e-06
-4.18086767893553e-05
-2.88365736510296e-05
4.61113846575137e-06
-1.84652699899658e-05
-6.78565314267208e-06
-3.69360561537599e-05
-2.08456904211597e-05
-2.12914227697631e-05
-1.65207573895595e-05
7.49576957989442e-06
-1.55539965653074e-05
-3.57496460844312e-05
-1.50324857860022e-05
-4.22479341885545e-05
-2.5816386268058e-05
-4.26257549604242e-05
-3.35949228250716e-05
-2.87680609053969e-05
-4.71186459911867e-06
-2.65543998200764e-05
-2.0491098054245e-05
-6.7892933828844e-06
-2.26493330454581e-05
-5.129021333407e-05
-1.74291945778653e-05
-2.3754472452892e-05
-2.51329281402187e-05
3.53073900939767e-06
-1.57534584013867e-05
-4.51798443663436e-05
-1.16258101285157e-05
-5.32146293678701e-05
-3.433275097327e-05
-3.33211235688858e-05
-3.45245417678552e-05
-1.09682165197972e-05
-2.22760123998129e-05
-4.24286099724014e-05
-2.10822963025996e-05
-3.50030924745307e-05
-1.28238516407736e-05
-3.13917144580973e-05
-2.3188955639029e-05
-2.37379663139034e-05
-1.29569239022193e-06
-9.16050886703973e-06
-2.45304871162834e-05
-1.49539702513478e-05
-2.994222875471e-05
-4.25054648216737e-06
1.54567340878472e-05
-2.56351329725546e-05
-1.39262993913539e-05
-4.35403127968346e-05
-1.54887530123983e-05
-1.91436991008588e-05
-4.2209439670829e-05
-1.33459232967734e-06
-9.06001047373555e-06
-3.92327543017316e-05
3.79743546503198e-06
-1.61291701216748e-05
-1.40435594724781e-06
-2.45883394826109e-05
-4.71528906593175e-05
-3.49367703062427e-05
-9.84346402120517e-06
-1.26988695907179e-05
-3.81838472845089e-05
-2.05328155502598e-05
-1.1025493396111e-05
-4.84256908519632e-05
-1.90759513618106e-05
-2.15968185872089e-05
-2.67722264699888e-05
-3.31731805437619e-05
-1.78163578152739e-05
-1.98086788762361e-05
-2.99673784803232e-05
5.41312788496592e-06
-2.05744226637649e-05
-1.94699209964058e-05
3.23127155664309e-06
5.69196943747797e-06
-2.70762575838999e-05
-2.93835403381806e-05
-4.10238890071714e-06
-9.22487111471584e-06
-9.96894611641651e-06
-1.4069609627655e-05
-2.47533324862086e-05
-2.00046270001414e-05
1.10871394154014e-05
-3.01824403255552e-05
-2.87010336434943e-05
-9.28124028099259e-06
-1.8377257933573e-05
-9.460536608662e-06
-3.00109347633146e-05
-1.15687993739811e-05
-2.71018693720262e-05
-1.34825026691388e-05
-2.79989530613969e-05
-1.00835942682012e-05
-2.95162372327218e-05
2.96323573660302e-06
-1.10189955822397e-05
-3.26095039026039e-05
-1.75625961293308e-05
-3.39229519771828e-05
-2.7412029115715e-05
-4.86554421972205e-05
-2.36494377179925e-05
-1.38621390268277e-05
-3.23955633012014e-05
-3.0042230845946e-05
-2.2194979567752e-05
-2.75842568623721e-05
-2.15799492078535e-05
-1.35505197615309e-05
-2.21384691493829e-05
-2.34119669827319e-05
-3.84778550328819e-05
-3.65325247598222e-05
-1.83175440307186e-05
-1.74160607122577e-05
-3.79078111874396e-05
1.90342430710692e-06
-4.69765420058391e-05
-2.47759635080931e-05
-1.00275817754336e-05
-4.25444154039609e-05
-2.56747792754974e-05
-6.59175177499951e-06
-2.53638030405044e-05
-3.3866956227093e-05
-2.42670635959409e-05
-2.72304502544266e-05
-2.19922486691392e-05
-2.49221069549301e-05
-2.22349490365649e-05
-2.49382220110199e-05
-2.75191588708502e-05
-5.20748318170355e-05
-2.14738560329462e-05
-1.32044394307292e-05
-1.34334984422339e-05
-2.47872227212682e-05
-3.77451411439963e-05
-1.9040428654002e-05
-1.76493505361719e-05
-1.86299968060326e-05
-1.24739173082932e-05
-9.24003208486594e-06
-2.88599344664501e-05
-4.72015167806231e-05
-1.80706151415074e-05
-3.33862837755222e-05
-6.11441455646903e-06
-3.64723450650523e-05
-4.28333187847632e-05
-1.50487168887919e-05
-1.7169824886193e-05
-5.39747641523878e-06
-3.12387145507203e-05
-4.50853857771504e-05
-1.58800379038754e-05
-5.03061485987181e-05
-3.3387473766611e-05
-4.34568640538654e-05
-2.63418701969947e-05
-3.65809960147647e-05
-2.5483223701557e-05
-8.54157128700492e-06
-3.63867296862296e-06
-2.66217262857618e-05
-8.3215691993657e-06
-3.90714708323432e-05
-1.55119991779857e-05
-9.4042421999755e-06
-1.62507034415933e-05
-8.15475145106609e-06
-3.05328121328817e-05
1.1946416500635e-05
-3.53106811512643e-05
-2.97800617914646e-05
-3.0435183845351e-06
-3.02718026684622e-05
-2.66653524452836e-05
-2.46682490349199e-05
2.14941859299729e-06
-1.02573686282056e-05
-3.5686458712643e-06
1.20897790520565e-06
-2.41607457316241e-06
-2.21671583241254e-05
-1.26343803409702e-05
-9.7697833984241e-06
-1.23301563097952e-05
-2.01674702335294e-05
-3.27946788318605e-05
-6.51776237484171e-06
-3.10910228172129e-05
-1.93468866817655e-05
-4.55851382047041e-06
-2.9387720450588e-05
-1.10637905629067e-08
1.10525437904007e-05
-1.6012740223859e-05
-2.83783163311777e-05
-5.01289262200556e-05
5.89209497420903e-06
-2.97866187483097e-05
-2.91398531469632e-05
-9.5610034368291e-06
-3.12019225282107e-05
-1.46845023067512e-05
-2.55907993750768e-05
-1.04273588900278e-05
-2.2007170162325e-05
-1.1103100650429e-05
-2.80803422440851e-05
-1.56434498355803e-05
3.8221511322056e-06
9.06857928780874e-06
-3.5518613962889e-05
-2.73530543219071e-05
-2.4721950028969e-05
-2.52481832869591e-05
-1.2395089793588e-05
-2.46881345549256e-05
-1.09545130580782e-05
-1.05891359521029e-05
-1.4336329614491e-05
-1.98398829834674e-05
-3.6007617947915e-05
-1.02711376396131e-05
-1.79105404468737e-05
-4.03466565507029e-05
-2.74298768759493e-05
-2.98886867753534e-05
-2.72348015770416e-06
-1.92873068372044e-05
-1.78254465752394e-05
-2.3330638284002e-05
-1.24165847489329e-05
-2.47498760158956e-05
-2.62352290536921e-05
-3.63398742248671e-05
-4.05168827264912e-05
-2.01211216523464e-05
-1.59021571440602e-05
-3.17965037595251e-05
-8.48386221525174e-06
1.11841188070627e-06
-1.87075800505391e-05
-2.64193896155368e-05
-2.65139267686843e-05
-2.21318027445395e-05
-2.94018372337889e-05
-1.32907599177101e-05
-1.73744338426058e-05
-2.4204158102093e-05
-2.76949316664621e-05
-3.47012359940772e-05
-3.79464917919468e-05
-2.67938613167865e-05
-1.65942558123836e-05
2.67791504820788e-07
-6.31464649069817e-06
-4.50250436630263e-05
-4.338256459795e-05
-1.10851377049864e-05
-2.49011559400299e-05
-3.02196206692478e-05
-2.43991937882166e-05
-2.74542285847458e-05
3.99205327438069e-06
-2.34825508338788e-05
-2.62427891610365e-05
-3.92477288959518e-05
-2.95632937100564e-05
-1.72869116973139e-05
-3.02084237877516e-05
-2.0122716256242e-05
-1.9790826156326e-05
-2.30199776112267e-05
-2.56322345295528e-05
-4.44230181747816e-05
-1.57662923245991e-05
-3.18555834251793e-05
-3.27065424768285e-05
-4.25497651720077e-05
-2.12030530664674e-05
-2.75132173455828e-05
-2.58984642187289e-05
-1.30869574379025e-05
-3.20203844392547e-05
-2.49194372041961e-05
-8.04928909304117e-06
-9.61390692723379e-06
1.49467415061274e-06
-3.44752172713256e-05
-4.00991523091582e-05
3.83743365196296e-06
-1.04150253095707e-05
-1.33198364459338e-05
-2.23633475085823e-05
-1.4576634111764e-05
-1.16325409863444e-05
-3.64162325060826e-05
-5.48919194002388e-05
-2.45301441387367e-05
-1.52155289987533e-05
-2.9956080271452e-05
-1.57384306269553e-05
-2.43734933404197e-05
-2.09230601240224e-05
-1.67281191345089e-05
-2.75858949141261e-05
6.56520345430094e-06
-2.41624690914869e-05
-1.71246337040323e-05
1.14807698971603e-05
-5.80282451436086e-05
-1.73763073766767e-05
-2.52000725327204e-06
-7.37687384812134e-06
-1.68839014679365e-05
-3.37643967603409e-05
-3.22771252327011e-05
2.00828880287407e-06
-3.21355015048916e-05
-2.35788245059373e-06
-2.94746648255943e-05
-8.87387902147178e-06
2.58978952740709e-06
-1.71634364968322e-05
-1.04010386348584e-05
-1.84678115055958e-05
-2.5098215109773e-05
-3.40608968135211e-05
-4.96196370435468e-06
-5.10520283833116e-05
-9.85515888207629e-06
-3.60660493075003e-06
-2.3639862419295e-05
-2.45259113243473e-05
-6.96287442199387e-06
-2.35069990686711e-05
-2.89338450910189e-05
-8.0029316948305e-06
-1.6167679774605e-05
-1.81751959600069e-05
-1.32731858922918e-05
-3.64690820805418e-05
-1.71603507191809e-05
-3.74077305886146e-05
-1.05318447326896e-05
-4.04844797048828e-05
-3.56683547452948e-05
-2.17521541350383e-05
-9.31960179090949e-06
-2.35101406414707e-05
-2.38873785459191e-05
-3.79845882030993e-05
-5.59952707768938e-05
-2.70965073570246e-05
-2.80816149912964e-05
3.27205673371147e-06
-1.11638137013729e-05
-1.04102825496738e-05
-2.13303571142028e-05
-1.39734726607899e-05
-6.23118502371419e-06
-2.81974821810151e-05
-2.26303003989024e-05
-2.42376229428383e-05
-2.18691484074579e-05
-1.49069124426071e-05
-8.57418410966477e-07
-4.90072036036398e-05
-2.98415572461964e-05
-4.14596815274701e-05
-2.52750194209024e-05
-4.19766898389831e-05
-2.1872900090361e-05
-1.66422913923284e-06
-6.70221586014117e-06
-2.60522986772441e-05
-3.03962998978852e-05
-1.26069693726928e-05
1.61425568217936e-07
-3.07587877644369e-05
-4.59054423536141e-05
-1.05642106537554e-05
-1.18300135914771e-05
-7.71575275422985e-06
-1.88219834341632e-05
-1.48317421975468e-05
-1.23285435042578e-05
-1.35925418586724e-05
-6.18464538587093e-06
-1.03721579015835e-05
-1.38215846776513e-05
-2.89109344835713e-05
-1.37246622088608e-05
-4.03073983279834e-05
-8.86176482299407e-06
-3.15069660487903e-05
-2.23471902671156e-05
-2.51561647745151e-05
-1.46434719827077e-05
-2.54775971383111e-05
-3.17546958313227e-05
-4.26998889001429e-05
-2.37928036623307e-05
1.00500948427054e-05
-2.10798498117173e-05
-1.11337453517977e-05
-1.281096555135e-05
-3.82392576676539e-05
6.81386560752588e-06
-2.62372375532577e-05
-4.19441294358178e-05
-1.64049381789186e-05
9.83115003597983e-06
-1.85752034683471e-05
-4.39547334529459e-05
-9.94522870792141e-06
-2.94630428176879e-05
-1.14212763860016e-05
-1.45149592181204e-05
-3.32338842749465e-06
-2.02392174291483e-05
-1.05710925117747e-05
-1.61437713295904e-06
-2.37821462029549e-05
-3.96863919666776e-05
-2.03390597675532e-05
-4.43232403203386e-05
-2.77475374317836e-05
-2.8527486173674e-05
-1.84965465522084e-05
-3.37753784365936e-05
-2.31313412475851e-05
-4.52025029612028e-05
-1.01070059220018e-05
-2.44665802251695e-06
-3.05187488640515e-05
-4.132664561407e-06
-3.39494207271466e-05
-2.41169759164581e-05
-7.89533574462836e-06
-1.98349788594636e-05
-3.24940416412085e-05
7.85236618818506e-08
-3.76187730802941e-05
-1.81124713831265e-05
-1.97510987995215e-05
-2.03438714902558e-05
-1.9348329936198e-05
-4.34164833963453e-06
-2.23879311823899e-05
-2.0437995334163e-05
-4.63584727669311e-05
-2.35684471821428e-05
-2.53763589758945e-05
-2.41242171303495e-05
-3.51770543690158e-05
-1.33207873684824e-05
-1.88659080824918e-05
-2.22915198948371e-05
-4.23009687241137e-06
-3.15980508805105e-05
-3.287103947885e-05
-2.64767220457565e-05
-2.0984433502169e-05
-3.73424424599998e-05
-2.34062890722581e-05
-3.20772610100908e-05
-1.95492842803116e-05
-2.52271020253271e-05
-1.36931228138128e-05
-1.31990224793255e-05
-4.17655000860197e-05
-2.91422410121298e-05
-2.03120307628252e-05
-7.42052638912899e-06
-2.56982215028044e-05
-2.72955837694326e-05
-2.29688228957627e-05
-1.03330934491855e-05
-3.46489140538953e-05
1.17873642743017e-05
-4.79841677589088e-05
-4.71421288666352e-06
-1.56439148362896e-05
-8.54449847734389e-06
-8.17008624579446e-06
-1.97596647875347e-05
-1.4076228154413e-05
-2.06144345996662e-05
-1.11718073726978e-06
-1.25632336199994e-05
-4.70071359760095e-05
-1.66289831173274e-05
-6.02480461358572e-06
-2.00156070937996e-05
-1.9994455764258e-05
-3.15336607368706e-05
-3.60124236657479e-05
-1.35034290214278e-05
-6.12627683769351e-05
-2.34434677174054e-05
-7.41011611927018e-06
-3.80050891619441e-05
-6.78191047727104e-06
-3.87118349866961e-05
-3.10098482219094e-05
-3.03898687296514e-05
2.64475649757437e-06
-1.12519834917925e-05
-3.50222645568093e-05
-1.46520863431151e-05
-2.25119305695107e-05
-3.42385319106452e-05
-5.10090749712323e-05
-1.65501429817991e-05
-3.98545326861514e-05
-2.0706104876392e-05
-1.76527983621662e-05
-1.69460017658685e-05
-2.35381443037731e-05
-1.76200617073417e-05
-3.35721679863421e-05
-3.26382209174232e-05
-1.98242035820312e-05
-4.27656030054504e-05
-3.42802200551604e-05
-4.19863612027353e-05
-1.8340476388526e-05
-3.75298882818179e-05
1.47074039681012e-05
-1.26231844937055e-05
-9.54654121214891e-06
-1.46632113500799e-05
-5.94860059867869e-06
-1.86113864429873e-05
-3.50170115728538e-05
-3.34161072233612e-05
-1.89942903859536e-05
-2.21339541794736e-05
-2.70010453312183e-05
-2.76660748756799e-06
-2.71282613503805e-05
-4.62290383684857e-06
-4.50908956241062e-05
-7.61672967324806e-06
-2.43610536822465e-05
-3.56188238089047e-05
-1.98096203130573e-05
-3.46311406895514e-05
-3.02964112271458e-05
-4.68296702053604e-05
-1.63920676437875e-05
-3.82934117934084e-05
-3.07136133094625e-05
-9.61040203664254e-06
-9.92036043237552e-06
-1.46722707399067e-05
-2.55359492214889e-05
-2.19635019877536e-05
8.32873767110447e-07
-2.18226273152367e-05
-1.34531463635691e-05
-2.35395859884558e-05
-1.13427368982284e-05
-3.44790823609994e-05
-3.83585630457268e-05
-6.28949938929125e-06
-2.58963903445308e-05
-1.85069117695571e-05
-2.9908075105276e-05
-3.32543664719883e-05
8.11012003378494e-06
-2.00675302786146e-05
-1.53748059065501e-05
-3.3807951208394e-05
-1.96112825154219e-05
-1.23190809352058e-05
-2.71982548587179e-05
-2.37054256093378e-05
-2.71610385332808e-05
-2.0953249535941e-05
-2.64484998947474e-05
-4.18820699269148e-05
-1.81284745395041e-05
-1.94184124843606e-05
-1.59975195858479e-05
-2.43823396651663e-05
-2.76683807235826e-05
-2.56616081430389e-05
-3.03143223877716e-05
-2.44672469557582e-05
-2.09640473262725e-05
-1.44741030648253e-05
-1.16295709528869e-05
-4.12606802373117e-05
-1.92747514686495e-05
-3.27227588010343e-05
-3.96357922179001e-05
4.55419751562816e-06
-3.57578084332165e-05
-5.88762507440595e-05
-1.86421580640683e-05
-8.56629541620113e-06
-2.06805077811754e-05
2.02719408546045e-06
-1.79354545273729e-05
-1.46042438051349e-05
-7.89474566434066e-06
-2.38408744789689e-05
2.6194845450712e-06
-3.22701626207495e-05
-1.45365511960282e-05
-1.41186154760349e-05
-1.42663985726074e-05
-4.52115166297599e-05
-1.92523310082803e-05
-4.0418078606424e-05
-2.3700117795891e-05
-3.07476908610606e-05
-1.12866990743581e-05
-4.33216690261109e-05
-4.84333099762646e-06
-1.0353582412398e-05
-1.8333157952787e-05
2.98603442764805e-06
-7.77643500061371e-06
-3.16128043732184e-05
-1.87232168777069e-05
-1.61075996702973e-05
-2.00258789062214e-05
-1.98074222793813e-05
-4.60443876292589e-05
-2.55964905723117e-05
-1.96097065913718e-05
-5.49068893469773e-06
-3.58175646567477e-06
-4.23563053392678e-06
-2.34734064712067e-05
-2.63581470153011e-05
-2.23444239873096e-05
-2.42970329008003e-05
-1.87097695527663e-05
-2.68016728545848e-05
-1.26226844239125e-05
-3.03751708335437e-05
-3.02638405730891e-05
-1.9207301395664e-05
-4.55271678952492e-06
-2.90135117378859e-05
-2.4290385556201e-05
-1.58249346728827e-05
-2.72545605219794e-05
-2.11362246529881e-05
-2.20466159396006e-06
-3.42008833787317e-05
-2.14769790536338e-05
6.17355318111147e-06
-2.00043671969264e-05
-3.53091046486831e-05
-3.36295325807838e-05
-3.18705757757431e-05
-4.2428149274944e-05
-3.58996667229613e-05
-9.69736753641578e-06
-4.01926444572656e-05
-1.99717574713046e-05
-1.10718851120687e-05
-1.41718663919843e-05
-4.04904147159179e-07
-2.23852207471592e-05
-9.84165760351509e-06
-1.3250364098856e-05
-3.1902099654627e-05
-1.89317400903593e-05
-2.78449352808665e-05
5.33416596258329e-06
-5.69141131303475e-06
-2.52952084506758e-05
-2.04483372953498e-05
-2.06820626880627e-05
-4.38541004198072e-05
-2.52584198685289e-05
-9.25461887165463e-06
-4.06279711603966e-05
-1.22107695205912e-05
-2.46529836333545e-05
-3.1218983147657e-05
-6.70423060517594e-06
-1.54027268960578e-05
-2.05441383665265e-05
-2.77077725090872e-05
-1.99142990221616e-05
-3.08743723640522e-05
-9.76333844639687e-06
-3.08387697017305e-05
-2.36387828737696e-05
-1.89546689145554e-06
-2.01707486339343e-05
-3.04148534948512e-05
-4.7634227137538e-05
-3.27310125553124e-05
-6.35375178170262e-07
-1.26161778806069e-05
-2.58360702156996e-05
-4.70061270050413e-05
-2.14000393253163e-05
-2.69473716181047e-05
-4.85788697413548e-06
-3.1299526516065e-05
-1.44898038822681e-05
-2.04564348511988e-05
-2.25917516612135e-05
-1.59770743847429e-05
-1.58003650720475e-05
-3.23433737694289e-05
-1.78345052748062e-05
-1.19465521545902e-05
-1.3890310525451e-05
-1.64185675787806e-05
-2.55481059035891e-05
-3.39715517099565e-05
-2.17762337655845e-05
-3.85286112054912e-05
-4.01108823570105e-05
-1.00960044034801e-05
-1.41915709361865e-05
-7.34404158496463e-06
-5.44108532221978e-06
-3.66981543592581e-05
-2.77903300250547e-05
-2.4524398125638e-05
-9.61655272144117e-06
-3.05387339732647e-05
-4.24099778490769e-05
-1.98885902273919e-05
-1.02569313019831e-05
-3.43504974407551e-05
-4.92723182329893e-05
-2.20313155404627e-05
-3.09993289892499e-05
-4.16555873667737e-05
-2.20971663668984e-05
6.80738759948737e-07
-2.46090085735997e-05
-4.34134799469817e-05
-3.31563144909264e-05
-2.00966504017245e-05
-3.36347504514491e-05
1.1710597141656e-06
-1.32294448054366e-05
-6.05847357540032e-06
-2.70048955486022e-05
-2.23579866296241e-05
-3.02993076361738e-05
-6.08967310748476e-05
-2.15356250828701e-05
-4.21631648606658e-05
-4.88906670676194e-05
-3.61248696510284e-05
-2.40325514013014e-05
-1.65339791314482e-05
-4.14984975205304e-05
-2.67104083925649e-05
-2.48287452736665e-05
-3.04094489192469e-05
-2.05237296337468e-05
-3.11569761037404e-05
-1.82199440609741e-05
-1.70157582703937e-06
-3.21539412296023e-05
-3.63182364229402e-05
-1.22117173914032e-05
-1.44244065128178e-05
-3.44243039388466e-05
-2.29583557933036e-05
-9.03698190419422e-06
-3.69432646249125e-05
-3.2640749359043e-05
-1.60254958319872e-05
-3.56193163254204e-05
-1.9256641517605e-05
-2.47684445531198e-05
-2.1176073002408e-05
-2.29988265412882e-05
-2.48779592168267e-05
-2.91868230971787e-05
-1.09683095276588e-05
-9.02193787749743e-06
-1.74763160733265e-05
-2.69740789517241e-05
-2.72378725034051e-05
-2.30441562142929e-05
-2.96915433672295e-05
-1.12843425502085e-05
-4.51980713739356e-05
-1.10347820646468e-05
-2.10726795106294e-05
-1.87883929210025e-05
-1.80414262630924e-05
-1.76299813221785e-05
-2.68207658402558e-05
-2.23891792474827e-05
-3.60818410449066e-05
-3.32886194801869e-05
-1.65336570810585e-05
-1.96606898831767e-05
-1.58843606348954e-05
-1.85225297868358e-05
-2.99555548341278e-05
-2.57270307485194e-05
-1.30343173264156e-05
-3.71416181068423e-05
-1.92380278723051e-05
-2.09138513985855e-05
1.0560525288366e-05
-1.35695085452478e-05
-5.55077515810518e-06
-1.74150010298758e-05
-1.53203163006122e-05
-1.66685092635647e-05
-2.78094180919632e-05
-4.88706263611017e-05
-2.82533000639526e-05
-2.21939595557348e-05
-3.01143975000485e-05
-4.47582135498759e-05
-2.98788501724703e-05
-3.14212384155344e-05
-4.29694170046969e-05
-2.08695739086954e-05
-2.78009877796639e-05
-3.01641987368332e-06
-2.95757466056908e-05
-1.01253024441841e-05
-3.8125718650477e-05
-3.46261742983852e-06
-1.98037458921308e-05
-1.41039602005164e-05
-1.80731443856829e-05
-2.54389572052019e-05
-3.02529802981524e-05
-1.55450233735958e-05
6.01840534212757e-07
-1.76659849715223e-05
-1.0074284991111e-05
-8.70917075760591e-06
-4.0851586128244e-05
-5.03414026425092e-06
-3.51277943933632e-05
-4.21190154877152e-05
-4.47962709726027e-05
2.65738802450273e-06
-2.40671393400656e-05
-2.79834678191393e-05
-7.25993938570752e-06
-2.83290534296194e-05
-3.35064414761044e-05
-2.72369966337059e-05
-9.5728199754826e-06
-7.69192284796622e-06
-2.43160159823235e-05
-1.19785138969074e-05
-3.75688214665679e-05
-1.93680284567306e-05
2.29973296930273e-05
-3.7434130220703e-05
-3.82244837151387e-05
-3.68061757487178e-05
-1.51670018817597e-05
-2.11345734209524e-05
-2.30533212376888e-05
-3.24132810003377e-05
-2.50762638768221e-05
-5.57488588796231e-06
-7.4609370845907e-06
-3.22806460372017e-05
9.30313384695188e-06
-1.57051804204897e-05
-6.21338120825249e-07
-1.7980301234306e-05
-1.06725913991216e-05
-3.08410797030678e-05
-3.42907864456937e-06
-8.0267261295419e-06
-3.53354561815614e-05
-2.56535635638806e-05
-3.02254087438666e-06
-1.05465320160891e-05
-2.65633301545881e-05
9.94818733987312e-07
-2.5468241476311e-05
-4.93859067964245e-06
-1.1521615271823e-05
-3.22745875330418e-05
-1.28480963723725e-05
5.57355519227016e-06
-3.18335484832373e-05
-3.04282775836504e-05
-4.41093193025663e-05
-1.53679413230905e-05
-1.96151375163839e-05
-1.16263952212089e-05
-2.20366829441887e-05
-3.46476992507322e-05
-1.91407894438235e-05
-2.17361879751001e-05
-2.15737197126485e-07
-3.22109893745351e-05
-2.54494486082365e-05
-1.37381722521829e-06
-2.81609591247287e-06
-2.36518738723863e-05
-1.51820190414024e-05
-4.70008327065529e-05
-4.07555788580222e-05
-1.77099609938402e-05
-3.87655131963414e-05
-1.92844464078948e-05
-3.00751088569334e-05
7.87241982699075e-06
-1.44141110108502e-05
-2.11249004358952e-05
-5.46257516115464e-06
-5.46659586955599e-06
-3.18210439855694e-05
-6.6688281355792e-06
-1.14189704876783e-05
-3.15890419199811e-05
-3.62471265655909e-06
-2.6332585334513e-05
-2.56450369859089e-05
-3.83748667355584e-05
-8.05823451982161e-06
-3.75384574040548e-05
-2.60148867346526e-05
-2.65621056906669e-05
4.20767671137843e-06
-1.49190751097954e-05
-6.84035858577609e-06
-7.33915284434971e-06
-3.49387656872402e-05
-5.8542965460792e-06
-6.05759140340197e-06
-5.14560441953845e-05
-4.15543726900922e-05
2.31568168073934e-06
2.82682283938405e-06
-2.84681555856985e-05
-3.33137475889495e-05
-2.31388189084138e-05
-3.06732995273109e-05
-3.84894329597528e-05
-1.46728500659495e-05
-8.81596858999458e-06
-2.03262283431774e-05
-9.80024548355425e-06
-2.95267419618768e-05
-3.01292211343189e-05
-1.30522336822415e-05
-3.05376045939099e-05
-1.57567506280489e-05
-2.59988110074912e-05
-5.02721307858526e-06
1.76913071917694e-05
-4.47884447589076e-05
-2.56435970629632e-05
-3.26097148937753e-05
-1.61209331280607e-05
1.47520532584104e-06
-1.91191021381222e-05
-2.60002640925602e-05
-8.05032985350348e-06
-2.44586988938848e-05
-2.19341342384569e-05
-1.71939794544889e-05
-1.95057053144565e-05
-3.78871572759787e-05
-4.09897228188688e-05
-1.2785605935235e-05
-3.38886587240624e-05
-1.98039603959308e-05
1.73535448018985e-05
-3.60286818950363e-05
-3.10293145288751e-06
-1.205333364043e-05
-1.88985587499829e-05
-3.95787542489162e-05
-2.38711589468763e-05
-1.29419322904164e-05
-4.08248127681628e-05
-1.77077546988888e-05
-1.50015834252096e-05
-2.49195690738218e-05
-4.01901581668631e-05
-2.41003411825391e-05
-1.70221903043847e-05
-3.10631463650022e-05
-2.76453149219466e-05
-3.96273459072342e-05
-1.68578473628774e-05
-1.0943794133047e-05
-8.32823378856369e-06
-7.16933270268384e-06
-5.90929369869394e-05
-5.02355739307838e-05
-5.35856012941905e-05
-2.62670231467821e-05
-1.479131015469e-05
-3.95175550930474e-05
-1.90478281222452e-05
-3.05983933604463e-05
-2.13396780573952e-05
-2.31810679983835e-05
-2.46103694022409e-05
-2.07901606549435e-05
-3.89830772690735e-05
-2.98499521198692e-05
-3.75980754447889e-05
-6.78018830297593e-06
-4.9096616144424e-06
-2.38138693441675e-05
-1.04146292356605e-06
-2.40117242111869e-05
-2.87005319491905e-06
-1.21040659159093e-05
-6.2177277944036e-06
-3.02378322018205e-05
-1.12868018578077e-05
-3.32439782230572e-05
-3.5440786854182e-05
-3.3135841523476e-05
-4.68187634084145e-05
-2.81027050679288e-05
-4.08668549583172e-05
-2.98668338250782e-05
-2.07658215000371e-05
-2.32951048063193e-05
-1.05498308339004e-05
-2.97461571919565e-05
-4.34410769612295e-05
-1.5234543035437e-05
5.54568074708873e-06
8.21278134349554e-07
-3.78820418081015e-06
-2.50617636748497e-05
-1.53143780203786e-05
-7.61096059430998e-06
-2.56512077733525e-05
-1.56639415650685e-05
-1.88543599214275e-05
-1.89811347065779e-05
-9.62532507438667e-06
-8.51651084250888e-06
-1.70226511267329e-05
2.93258678704651e-06
9.14622713051735e-07
-2.83431873615735e-05
-3.18234979863462e-05
-2.43736189629519e-05
-3.3094708965497e-05
-1.41179045597494e-05
-2.69923000882596e-05
-4.99995283271484e-06
-2.13330594122709e-05
-3.27896072489788e-05
-1.41949944699355e-05
-3.03815288455108e-05
5.39440927493894e-06
-1.93109965621641e-05
-8.25329374377095e-06
-6.25907482110639e-06
1.12473880397093e-07
-3.65969146218097e-05
-3.45144319790726e-05
-3.15467720936686e-05
-9.09263279295975e-06
-4.56011963039385e-05
-2.38087594674109e-05
-3.23607742725396e-05
-2.58891325691988e-05
-4.5576646578549e-05
-1.83674312581702e-05
-1.2904832615818e-05
-1.85685037086014e-05
-1.80266923903082e-05
-8.25386515569077e-06
-7.57333827040744e-06
-2.00188929509197e-05
-2.88420801212817e-05
-2.37545713906644e-05
-1.23444447518468e-05
-3.99939496781071e-05
-9.9998961076158e-06
-1.69595453212684e-05
-3.08155129546374e-05
-1.31698428261892e-05
-3.79206923469413e-05
-3.62664071143654e-05
1.70045708189725e-07
-3.38751167829418e-05
-3.00693071001713e-05
-1.73520582178555e-05
-4.72382865901825e-05
-3.00213251335845e-05
-1.28180506555999e-05
-3.91979264561351e-05
-2.77690879559983e-05
-2.77379358761438e-05
-2.23922346071201e-05
-3.27555557916008e-05
1.42567815240541e-06
-1.29289225202215e-05
-1.08384333519921e-05
-3.05125770852146e-05
-3.99539527479318e-05
-7.36468358319286e-06
-7.5064824664818e-06
-4.4665671562265e-05
-4.46908933516976e-05
1.87855013740622e-06
-2.89000395023645e-05
-4.31268644217776e-05
-2.32997246545095e-05
-2.85554369683551e-05
-2.80524668363322e-05
-2.65276513155442e-05
-1.95482300409421e-05
-1.83208679904855e-05
-6.25601100485706e-06
-2.86007122010858e-05
-1.96411404106364e-05
-3.36076857128374e-05
9.00679048162253e-06
-2.99602553631829e-05
-3.14145659779742e-05
-4.59294895244382e-05
-3.61163652500491e-05
-3.42255587779789e-05
-3.13630755306443e-05
-1.02827319669193e-05
-1.17045820050207e-05
-2.86481217227727e-05
-4.17905661962788e-05
-7.53487142110754e-06
-9.82479358658167e-06
-2.46373536640469e-05
-1.87038228261139e-05
-2.19351810438285e-05
-1.02220778541382e-05
-2.03355692228362e-05
-2.13827380358678e-05
-1.39288172617088e-05
6.29091652342232e-06
-1.51080303862085e-05
-4.42913446227715e-06
-2.19814356475127e-05
-2.40569706081229e-05
-2.7799920106161e-05
-2.00544172917136e-05
-3.04750647265351e-05
-2.83256633353031e-05
-1.21720471691215e-05
-2.09962352979352e-05
-1.41502432400002e-05
-2.16075052075799e-05
-2.40170787098999e-05
-2.19049526995803e-05
-2.92390799979037e-05
-1.22119422076301e-05
-2.64907224868929e-05
-4.66622722714044e-06
-3.27472638177366e-05
-3.40103248928436e-05
-2.34438327185293e-05
-1.59338201740427e-05
-1.56964850422744e-05
-4.13911187429467e-05
-1.90566024590449e-05
1.1558236205368e-05
-1.28347235901458e-05
-3.69139065943402e-05
-2.45189340784396e-05
-1.72319603577041e-05
-3.21662660185846e-05
-2.55189973401387e-05
-1.45838020520426e-05
-2.85356078844424e-05
-1.51118783332796e-05
-2.04255174049025e-05
-1.75521508057161e-05
7.78504002495939e-07
-1.84360679935098e-05
-2.69759699150483e-05
-3.67718308516391e-05
-2.70181477416823e-05
-2.60263105332448e-05
-1.3777290985001e-05
6.40716108695784e-06
-1.85403867316274e-05
-2.72547970604392e-05
-1.30166821551305e-05
-2.81897765318238e-05
6.58126773826462e-06
-2.42060394820501e-05
-3.26327339367017e-05
-7.63153842348911e-06
-4.19686053224906e-05
-1.45707366652197e-05
7.94431030097438e-06
-1.4063172230238e-05
-4.49685799938016e-06
-4.11176782060004e-05
-1.48525370399729e-05
-2.18681787557376e-05
-3.30936826616035e-05
-8.5123235351691e-06
-1.08629019365742e-05
-3.67302489715808e-05
-1.41366965180913e-05
-3.07391253876271e-05
-2.24454099768636e-05
-3.18695924833739e-05
-2.0549554203592e-05
-4.07629738036327e-05
-2.41564795520616e-06
-3.88651735213485e-05
-5.09682192621528e-06
-2.43845515142135e-05
-4.09586343884465e-05
-2.90585953498063e-05
-2.26453465022238e-05
-6.89772654909285e-06
-3.08150934028531e-05
-1.6772884316099e-05
-2.69933210881321e-05
-3.50687041213489e-05
-2.76377054711325e-05
6.63418659038511e-06
-2.21207047497763e-05
-2.73605761869618e-05
-2.21598694412333e-05
-2.99139745638297e-05
-4.65471575958633e-06
4.66111873545016e-07
3.78486724461125e-07
-1.57410657531793e-06
-1.03126060307463e-05
-8.1701576721659e-06
-2.98573699242019e-05
-1.79893591152045e-05
-2.25184136717491e-05
-1.32705850042713e-05
-4.7325782832847e-05
1.62889037531196e-05
-2.38647573317795e-05
-1.63930319734647e-05
-3.2901072809792e-05
-7.96202904960709e-06
-3.76381774118053e-05
-3.94473626872778e-05
-1.61767822028807e-05
-1.72528043595003e-05
-1.90322144671055e-05
-3.08038461572004e-05
-3.29757115065306e-05
-1.23373200378048e-05
-3.04397290223602e-05
-2.19192729809782e-05
-9.09755581400901e-06
-1.81231418275101e-05
-1.29903595448323e-05
-1.78667265878901e-05
-1.19328718095063e-05
-4.11380814055156e-05
-1.09946147003739e-05
-6.08833730077055e-06
-3.70831514762149e-05
-6.97756512996943e-06
-2.59233061606782e-05
-3.59693661437041e-05
1.36785468079052e-06
-3.77833068260327e-05
-3.67107061916483e-05
-1.12899239767912e-05
-1.86858245907536e-06
-2.86744439834874e-05
-2.2960893877285e-05
-3.09325801624269e-05
-3.84340690250869e-05
-2.53849936725877e-05
-1.86672607937817e-05
-2.44571880240097e-05
-3.87262037449817e-05
-4.51122359956212e-05
-1.95597993494293e-05
-2.53909326388496e-06
-1.46122826888524e-07
-1.37493619090649e-05
-4.33133807027016e-06
-4.93381081734386e-05
-5.3927579243766e-05
-2.59593464731625e-05
-3.09130177615412e-06
-3.41314561572025e-05
-1.83735708358058e-05
-5.37409205417741e-05
-8.05900819172933e-06
-4.49699908621785e-05
-1.19981598536518e-05
-1.83192960895575e-05
-1.90622848652865e-05
-4.71914074318408e-05
-2.12230126056242e-05
-2.95337876109465e-05
-1.04264955113057e-05
-1.90086268774678e-05
-3.76488770381459e-05
-2.95732456126405e-05
-2.66971160366413e-05
-3.00982392043085e-06
-6.29371498499712e-06
-2.81728727897758e-05
-1.57553906437781e-05
-7.2938119229474e-06
-3.76215853333355e-06
-5.1717171511928e-06
-2.17188177847695e-05
5.23657832206399e-06
-1.70787201028074e-05
-2.45565492684213e-05
-1.7635068527547e-05
-8.78776926870541e-06
-3.53376433830476e-05
-3.08464496228769e-05
-1.66274435923692e-05
-3.53970330461049e-05
-2.67270710717067e-07
-1.82422222773813e-05
-2.36406463875966e-05
-3.58876085334066e-05
-4.07784711142227e-05
-4.24059603826098e-05
3.05280602469436e-06
-1.87846802361699e-05
-4.27790704316178e-05
-2.97400007993553e-05
-3.46379856480416e-05
-1.96815821804924e-05
-4.26973567828511e-05
-1.24769505161285e-05
-3.19354491598819e-05
-4.38174546273901e-05
-1.7196307560802e-05
-3.25776328425942e-05
-2.7192538827211e-05
-1.80730147384486e-05
-2.88001670500648e-05
-8.6767379806268e-06
-3.63476492510977e-05
-3.05469796901063e-05
-2.84176205178929e-05
-1.66031724993107e-05
-2.64752062637933e-05
-4.19819448690614e-06
-3.33176930599804e-05
-1.38568331111802e-05
-3.9290913917019e-05
-2.77084660207883e-05
-5.78016467133224e-06
-1.45485039742253e-05
-6.05382212700632e-06
-6.42322064012273e-06
-2.39132999947106e-05
-1.88669426926481e-05
-1.9614858158551e-05
-2.49264575112324e-05
-3.2587146155287e-05
-1.52870288318104e-05
-1.58963192376425e-05
-3.71637300549324e-05
-3.61712506773786e-05
-7.2154403978837e-06
-3.26326815073489e-05
-2.44879890174779e-05
-3.97212541346975e-05
-2.40448799653688e-05
-2.03701901107192e-05
-2.12449925491797e-05
-1.55274405719921e-05
-3.68377758005465e-05
-9.02445000655693e-06
-2.34969257638704e-05
-2.78332993024302e-05
-1.45885991203064e-05
-2.81710908297195e-05
-1.3275162581021e-05
-3.17564318192552e-05
-3.66122264032235e-05
-1.67361961483444e-05
-2.81841627641042e-05
-2.02850376480156e-05
-2.85914373173878e-05
-3.13214182204121e-05
-1.34110914345723e-05
-3.20557210887992e-05
-2.59001332508188e-05
-1.6268501826934e-05
-2.53275266291428e-05
-1.14492767957929e-05
-2.13036011952984e-05
-2.64796846040112e-05
-9.72272469800662e-06
-3.12520203596119e-05
-3.88325461335532e-05
-2.4903446189957e-05
-2.54447806106341e-05
-2.58334135007586e-05
-3.33262094183625e-05
-1.21739011928372e-05
-2.01124441263358e-05
-1.04932175785682e-05
-7.44537294607237e-06
-3.54114497806269e-05
-8.72196440282735e-06
-5.91545431418973e-06
-5.70193076154135e-06
-2.54155191780164e-05
-6.08929879697629e-05
-1.84291855415726e-05
-2.40555324445466e-05
-3.08067585378657e-05
-5.88664208979035e-07
-3.28300353565763e-05
-1.2886907961003e-05
1.75869024410117e-05
-1.38691584943955e-05
-1.67783470028448e-05
-3.97628237426675e-05
-1.2320114277632e-05
-9.66071453945476e-06
-2.17045149844395e-05
-5.23378897055842e-06
-1.50391575690432e-05
-2.67235975446508e-05
-2.88551103190379e-05
-4.95193177151296e-05
-1.7890856815026e-05
-3.49383003368867e-05
-2.48323525200386e-06
-5.08938695615157e-05
-2.97101931860035e-05
-9.29869145678602e-06
-2.57361400727251e-05
-7.41068246808589e-06
-3.49063209698501e-05
-1.6569842094955e-05
-2.48879574461064e-05
-2.38803614024657e-05
-3.16885561044912e-05
-1.74683201222944e-05
-2.67963996135812e-05
-2.12490337709514e-05
-3.78509075853084e-05
-9.8298742405757e-06
-9.16101952657008e-06
-3.53936466733821e-05
-1.47354482623883e-05
-1.04070561150766e-05
-2.39462565644771e-05
-2.60767564430067e-06
-1.78989574043175e-05
-2.80154664278284e-05
-8.26789170246641e-06
-6.85614050100582e-06
-1.77997461009502e-05
-2.17213787553302e-05
-1.38615567083906e-05
-1.44490930301085e-05
-1.76739992759205e-05
-2.89004071687072e-05
-2.51799084151894e-05
-1.78581167682542e-05
-1.9850880654115e-05
-1.31452666818183e-05
-2.96350195538257e-05
-2.72580560984249e-05
-3.00881790283447e-05
-2.12207706624382e-05
-3.76277931564668e-05
-1.73073234841969e-05
-3.35427633166499e-05
-1.82640560573692e-05
-2.30516143190816e-05
-1.40036645264753e-05
-4.36292072210642e-05
-1.2798749018178e-05
-2.40015380443397e-05
-8.55315675107407e-06
-5.00787164001743e-06
-2.9303638563896e-05
-3.62730047694426e-05
-2.44468466593696e-05
-2.74281215763772e-05
-1.43720710573207e-05
-1.43510319402209e-05
-2.3363167389846e-05
-1.27147444926223e-06
-7.93436078880862e-06
-3.49059311205403e-05
-1.87115283905469e-05
-2.39551739881329e-05
-3.00453804151471e-05
-1.30864574178152e-05
-2.22675857608054e-05
-1.37102299940474e-05
-3.00386553542093e-05
-1.73068952273835e-05
-1.38046554343401e-05
7.17444939145735e-07
-4.15339168787972e-05
-1.79053445007253e-06
-2.02362535314408e-05
-1.69334640338825e-05
-7.87571216613225e-06
-1.11226015851599e-05
-2.14898508439359e-05
7.82602649636963e-06
-2.70981745521791e-05
-2.44528740865574e-05
-5.84350371019993e-06
-3.5673965956205e-05
-8.17461154364798e-06
-1.1008803632272e-05
-1.48829999222389e-05
-1.31852157311956e-05
-9.94412167710361e-06
-1.69445725425898e-05
-4.65555129167856e-05
-3.16440470419465e-05
-9.16736480607032e-06
-3.832283569112e-05
-2.66193525072813e-05
-2.48424552418358e-05
-1.75591503788913e-05
-2.64791921695532e-05
-2.04891395644913e-05
-2.86174140667153e-05
-3.2528449468354e-05
-5.3105898850348e-05
-4.17127614875398e-05
-1.51894244864439e-05
-3.53142385897998e-05
-2.98546706519203e-05
-3.44119550844516e-05
-7.63880910476108e-07
-2.18239167046756e-05
-2.47451272136714e-05
-1.05738099264965e-05
-2.19008419640465e-05
-1.81330271237068e-05
-1.88604510302909e-05
-2.79544335220145e-05
-1.37361036443669e-05
-3.39765240396502e-05
3.21264675311551e-06
2.39950919222941e-06
-4.03955632375928e-05
-1.83792087815115e-05
-1.12202081023442e-05
-2.5546827672236e-05
-5.22112804775427e-05
-1.82161195085994e-05
-4.47140445985449e-06
-1.95648641783492e-05
-2.60864967926727e-05
-4.03539646484443e-05
-3.53985304330248e-05
-1.09512105080733e-05
-3.25182324572877e-05
-3.05430980896599e-05
-3.48150766348143e-05
-3.97824937130407e-05
-2.91943899236067e-05
-3.22803975409881e-05
-2.14581221950204e-05
-3.43404849886963e-05
-1.64938074855078e-05
-7.44121280363429e-06
-3.23755725152396e-05
-2.36335705514872e-05
-2.61624801768577e-05
-3.94997352274375e-05
2.95135648551968e-06
-2.33776668070984e-05
-3.66508979501649e-05
-1.00335421755194e-05
-7.40139631966283e-06
-2.35978911551585e-05
-2.8409999808605e-05
-9.92335972968815e-06
-3.52592610684864e-05
-2.14641194348426e-05
-1.56246079116646e-05
-1.25235704179457e-05
-6.1464168816093e-06
-2.15186658932291e-05
-1.67365576424732e-05
-3.64094634984009e-05
-4.37834443481512e-05
-1.10053649116125e-05
-3.20796708621167e-05
1.55429368241618e-06
-1.68731910608318e-05
-1.08642984253212e-05
-6.79526543359265e-05
-2.16168040897284e-05
-2.70795202976697e-05
-3.9838234844948e-05
-4.89571837156607e-05
-1.94431716848392e-05
-3.43223581895616e-05
-1.97970597038974e-05
-1.94667687117161e-05
-1.1515175891997e-05
-8.30952558592249e-06
-2.3537912321071e-05
-1.91638442671917e-05
-2.71983229619586e-05
-3.21755646035592e-05
-1.6156842238305e-05
-9.14836644472645e-06
1.00621852506019e-05
-1.82857040881123e-05
-1.368715426273e-05
-1.60741923267703e-05
-2.13328027526294e-05
-4.35119079682889e-05
-4.60335048212818e-05
-3.78433500340192e-05
-2.88225534170774e-05
-1.90669685700936e-05
-7.66253769076676e-06
-4.22445481895115e-05
-3.20220003846852e-05
-2.51918676933262e-05
-3.33092168945774e-05
-1.11382516894435e-05
-1.08255807484501e-05
-2.18076436657758e-05
-3.4841886686992e-05
-1.58370659587542e-05
-2.32248737428505e-05
-3.31051333971039e-05
-8.04757698545965e-06
-1.90795184077691e-05
-2.42089960932352e-05
-3.12918335895546e-05
-3.93077447898034e-05
-3.79561960187964e-05
-1.88531312169996e-05
-1.28938299539179e-05
-3.37136771535726e-05
-1.08416352263916e-05
-1.41162438028885e-05
9.54134421042239e-06
-1.06322202273845e-05
-4.04096746027831e-05
-1.15253688991038e-05
7.30209149988306e-06
-2.17261343153225e-05
-1.86241372542808e-05
-1.7702850340904e-05
-3.31788603420479e-05
-2.1911694601127e-05
-2.28824912641887e-05
-4.3189972257867e-06
-2.21944528665754e-05
-4.22558891442145e-06
-9.58566902805727e-06
-1.98913917300829e-05
-7.24411590826098e-06
-2.47604052500044e-05
-1.87646147387539e-05
-2.50921930501898e-05
-3.97134298194895e-05
-1.45016128284747e-05
-4.21023768354312e-06
-1.48043989601974e-05
-2.51610138026776e-05
-1.46113729613282e-05
-3.17444714879448e-05
-2.78503243823315e-05
-2.72547348619755e-05
-1.76441044702051e-05
-3.408823424122e-05
-1.96295974014174e-05
-6.07118843934096e-07
-3.50374083824619e-06
-1.22138174229133e-05
-2.33868325899304e-05
-2.79421704665949e-05
-1.9960884335684e-05
-1.90821567771997e-05
-1.19723379252557e-05
-1.16518291840758e-05
-1.58630782664717e-05
-1.15101288776575e-05
-1.25544035604678e-05
-1.87190212824458e-05
-5.45061068158936e-06
-4.77334197127978e-06
-1.26393402541805e-05
-2.85065159795184e-05
-3.71287676360146e-05
-2.12339505363166e-05
-2.34427773305896e-05
3.15069223192566e-06
-2.29861214351374e-05
-9.46349335285611e-06
-3.3017756551767e-05
-3.06800404904524e-05
-2.74218840497843e-05
-2.45849012115142e-05
-3.09725314977458e-05
-5.15475602960593e-05
-2.75439889414589e-05
-2.53429481210063e-05
2.94290863722132e-06
-2.3470778059287e-05
-7.62948517865339e-06
-3.35483135627864e-05
-2.24954675347806e-05
-8.29532017609735e-06
-2.87990175847686e-05
-2.90309537960143e-05
-2.54967746661479e-05
-1.48735232882811e-05
-1.2866400180799e-05
-9.70499565145769e-06
-1.70726777573269e-05
-2.08579130496953e-05
-3.66383352590456e-05
-2.5136940318184e-05
-2.82126956666125e-05
-3.11056272743106e-05
-2.22343865803486e-05
-1.88256014320803e-05
-2.72889341600176e-05
-2.1976250285048e-05
-1.17812792053931e-05
-7.95150457807903e-06
-3.02601640855272e-05
-2.54365390841452e-05
-6.92897942061443e-06
-1.33295680982155e-05
-3.15899650810756e-05
-2.12586356403338e-05
-1.16903538355795e-05
-3.15402819093579e-05
-1.96931959766727e-05
-2.15868090322025e-05
-1.17248017718228e-05
3.43145684881269e-07
-2.398521364451e-05
-2.91836714652818e-05
-2.95046258604102e-05
-2.60515979482977e-05
-6.65441602359541e-06
-1.42245055939254e-05
-3.24962655180326e-05
-1.72785160836284e-05
-2.44375496534623e-05
-4.03550373621476e-05
-3.07212330096766e-05
-8.03134356245906e-06
-3.82590742295968e-06
-3.0762658106589e-05
8.21559299167229e-07
-1.48012896888519e-05
1.04755815350677e-06
-2.13317784357619e-05
-1.45321271974199e-05
-6.87437874525943e-07
-3.05608063657643e-05
-2.25544999834557e-06
-1.1885046289284e-05
-2.53495494158926e-05
-1.66128882159929e-05
-1.56746398191791e-05
-1.05353976512814e-05
-2.25372195853639e-05
-4.17425716654486e-05
-2.1130345415853e-05
-5.17578065434226e-05
-3.53623850128e-05
-4.54986778824242e-05
-1.795992933953e-05
-1.59254300854327e-05
-1.38511563598898e-05
-2.61525000166143e-05
-3.85815996825384e-05
-3.91704257318645e-06
-2.22142165229764e-05
-1.34164005122013e-05
-5.82452383265188e-05
-2.21730285309268e-05
-2.91178969786909e-05
-2.50057405500408e-05
-2.33276965640777e-05
-1.64753131558612e-05
-2.90385824858535e-05
-3.0679389827532e-05
-1.8489160177206e-05
-1.45837093954764e-05
8.32951739216817e-07
-1.51399474642925e-05
2.47020016070426e-06
-3.8029059881933e-05
-3.7775313675663e-05
-1.00098314620497e-05
-4.04321298016338e-06
-6.70404527142169e-06
-1.32064388355197e-05
-3.99714608611242e-05
-1.20996517298936e-05
-3.74167315261438e-05
-4.68359085838192e-05
-2.0136109517197e-05
-3.92526432634856e-05
-8.1828562163401e-06
-3.26442359241069e-05
-3.41360590911214e-05
-1.99168903483878e-05
-3.28109650405625e-05
-6.97551694966148e-06
-1.3990487127113e-05
-3.17506815197914e-05
-1.33633020102335e-05
-7.38466319019071e-06
-1.26340387039619e-05
-1.03545995792216e-05
-2.26035079293492e-05
-5.71169029806488e-06
-3.35291354049843e-05
-2.93418722185142e-05
-4.07014133570848e-05
-5.56634654998122e-05
-8.03654292729331e-06
-3.3591876971401e-05
-2.69467385002361e-05
2.24358980293529e-06
-1.9351354515967e-05
-1.82474736691269e-05
-5.53823396147361e-06
-2.02941252226658e-05
-1.04459236305829e-06
-1.72629923188076e-05
-1.21903517321904e-05
-9.77970275501984e-06
-2.63573424265865e-05
-3.21746167822819e-05
-2.10179474007763e-05
-1.87033485391313e-06
-2.01624284429665e-05
-1.68335332348318e-05
-1.76422253946595e-05
-1.76962012836064e-05
-2.7191458430707e-05
-2.91901882839406e-05
-8.11311134126776e-06
-1.73678457859494e-05
-4.29613460500001e-05
-4.30518213096059e-05
-2.69611165679781e-05
-1.10137151129868e-05
-1.21871913809325e-05
-3.60474993268276e-05
-1.01727710977666e-05
-5.47394084339255e-05
1.28862205413606e-05
-1.4069238030689e-05
-2.3976645674402e-05
-2.67954333050971e-05
-3.77664036019064e-05
-2.45390431843264e-05
-4.44837674745172e-05
-2.64901647819097e-05
-3.40433378312297e-05
-4.60989274057638e-05
-1.99821309710323e-05
-1.43222515247648e-05
-2.21907408772726e-05
-3.2047661731519e-05
-2.19204050233835e-05
-3.38646043827689e-06
-6.7056810471876e-06
-3.77813474682463e-05
-6.39688934028383e-06
-1.82205003327954e-05
-1.47674636294313e-05
-2.25529270247157e-05
-3.29874488223451e-05
-2.91846183009773e-05
-2.08445060938458e-05
-1.27881565947089e-05
-1.43304658892442e-05
-3.54784961570852e-05
-1.08649711892766e-05
-1.61227467388263e-05
-6.66739093473881e-06
-9.5279132019344e-06
-4.21599566963489e-07
-4.09337991879913e-05
-2.23429387076181e-05
-1.69860155706301e-05
-2.34010916731078e-05
-2.53075715243336e-05
-5.66972095427106e-05
-3.35349299281093e-05
-3.14630338010934e-05
-4.09262174317e-05
9.88645301127085e-06
-3.0336873554233e-05
-1.94442927988529e-05
-4.68285274298885e-05
-2.3915630187636e-05
-1.08232660202572e-05
-5.8606917727078e-06
-1.93638794541203e-05
-2.37537193427694e-05
-2.79647410828741e-05
-3.62848375400743e-05
-5.18942834881172e-05
-1.5440436341347e-05
2.86989738021581e-06
-3.86334578955948e-05
-1.58143137692854e-05
-3.66486410946128e-05
-2.3437985267535e-05
-3.80408897993813e-05
-2.04494600999021e-06
-3.246435188761e-05
-2.01194480311291e-05
-2.71952778840499e-05
-1.87245779636265e-05
-2.85502487639897e-05
-3.77358457894455e-05
-4.15136414232435e-05
-1.34682386236202e-05
-2.28286198293876e-05
-1.11392014165076e-05
-3.3935809869777e-05
-7.99241808320894e-06
-2.47607799057779e-05
-8.36368936217821e-06
-1.75678728086758e-06
-1.12065931423481e-05
-4.58803588096992e-05
-1.97899059189746e-05
-4.10662715638433e-05
-4.23847253986077e-05
-3.115966030462e-05
-1.69034159393189e-05
-1.39681966133772e-05
-5.11874925407068e-06
-3.11256044649883e-05
-1.69777851750248e-05
-2.46598935517831e-05
-1.62958251064465e-05
-1.36715333195807e-05
-1.63024811268459e-05
-5.96131589706002e-05
-1.32532740906369e-05
-1.06753743990015e-05
-2.44544101024739e-05
-1.13088323548842e-06
-3.26125946995281e-06
-4.63721147874332e-05
-1.07720104586944e-05
-3.74900128743137e-05
-7.24755451959987e-06
-1.25223238419353e-05
-2.51905316570504e-05
-2.15239453717276e-05
-1.99553952301547e-05
-2.69255989763587e-05
1.68140909194709e-05
-2.91653784839223e-05
-2.98832511194485e-05
-3.39997750367673e-05
-1.64499885885819e-06
-2.1464362422431e-05
-2.51905505416712e-05
-1.27247856877559e-05
-2.35927008105104e-05
-4.64919788830461e-06
-2.60222870336301e-05
9.9692303081692e-06
-1.36613244911846e-05
-1.91059384938828e-05
-3.10865532055813e-05
-1.91154837773606e-05
4.7929036964699e-06
4.21056538337457e-06
-2.35437169653586e-05
-8.43649477181961e-06
-2.83030119960802e-05
-4.08519498825263e-05
-3.79968486866016e-05
-6.86120694864839e-06
6.33722161552275e-06
-3.13698421618921e-05
-2.01235832211492e-05
-9.16144726849535e-06
-1.40684113501682e-05
-2.3166607481775e-05
-1.4488718608234e-05
4.66043024311451e-06
-1.59524535612708e-05
-4.66783987321352e-06
-1.8932024758814e-05
-2.81750185625707e-05
-1.95879864533064e-05
-1.27039013633693e-05
-1.26800912435201e-05
-4.25713001867387e-05
-1.10765893685653e-05
-7.75899729896113e-06
-1.11481643095438e-05
-3.09799436818665e-05
-4.47578341343668e-05
-4.02105805509654e-05
-2.54822147155307e-05
-1.10794374973135e-05
-2.84922012494142e-05
-3.1167997320157e-05
-1.31884801879285e-05
-1.67507377688371e-05
7.29358971532477e-06
-1.64591492460932e-05
-2.26435604235444e-05
-2.45669500233776e-05
-3.62061031732106e-05
-2.4975361408348e-05
-7.06014741060564e-05
-1.75124006892788e-05
2.51311432646456e-06
-7.23124410779703e-06
-2.6022965195094e-05
-9.50669270981909e-06
-2.13457496474567e-05
4.11247323052392e-07
-2.72906941940737e-05
-1.23876863904043e-05
-3.77963144371954e-05
-4.07420060061724e-05
-1.38861882436225e-05
-3.28394475223332e-05
-4.20023491428431e-05
-2.96894793117342e-05
-1.80244347927482e-05
-2.2612710290162e-05
-3.90335618603748e-05
1.51265924688331e-06
-2.18791576637179e-05
-1.68505056315425e-05
-1.77603080081091e-05
-2.43037997761377e-05
-8.05128511515549e-06
-2.12315069356062e-05
-1.11739817594877e-05
-2.54403700299363e-05
-2.13478755654266e-05
3.95217741930335e-06
-1.60112856134196e-05
-1.47711847987835e-05
-1.99635219592324e-05
-2.15329080174702e-05
-3.76883528492148e-05
-1.67565596410325e-05
-3.52774640903789e-05
-1.81172464744174e-05
-3.30892774716849e-05
-1.47885485050424e-05
-3.47567791368201e-05
-1.92421524387695e-05
-3.07094264571221e-06
-3.4761375272333e-05
-2.55617154109327e-05
-4.14790293810489e-05
-2.58451406950016e-05
-2.70304668422975e-05
-3.86815804335202e-05
-3.90891075093124e-05
-1.26246014651986e-05
-1.65247767752259e-05
-2.87982039862217e-05
-1.56295035645374e-05
-3.17422331979862e-05
-2.96376225985493e-05
-1.50145072601667e-05
1.77590076255736e-05
-3.41351064152973e-05
-1.28554877807054e-05
-3.02447352732609e-05
-1.52100284024529e-05
-2.8056002696928e-05
-8.03421031290225e-06
-2.53629623001808e-05
-2.04159444110806e-05
-3.14837225289322e-05
-1.37945584755996e-05
-2.04377073172666e-05
-3.50246911415882e-05
-5.4575973204551e-06
-1.90075157515938e-05
1.50613010459241e-07
-1.77529331703629e-05
-7.53369767350705e-06
-7.78071919741053e-06
-4.06979015655289e-05
-3.12845445231524e-05
-4.4599174801127e-05
-9.33763812848428e-06
-3.17766278388606e-05
-2.47190302028475e-05
-3.31819123285857e-05
-4.28011995220547e-05
-3.38484015566023e-05
-2.76489851502105e-05
-4.16011338312575e-05
-1.36271902183837e-05
-6.05248898146883e-06
-2.55567546868374e-06
-1.03323200979329e-05
-2.64370685938112e-05
-1.44453047783458e-05
-2.3867099490435e-05
-1.26731397859555e-05
8.10684628027925e-06
-2.65268330370751e-06
-1.67655690268409e-05
-3.49437825143898e-06
-1.98070862617186e-05
-1.02429466800113e-05
-1.84309637206196e-05
-3.14299277593873e-05
-4.32256566545284e-05
-4.29886786024558e-05
-1.95575922983667e-05
-3.25331895850407e-05
-3.4786656834967e-05
-2.07070004465349e-05
-3.28777138312735e-05
-4.12173848262928e-05
-2.99383564792068e-05
-2.48487688200918e-05
-3.30348722354128e-05
-2.03082899226206e-05
-2.89038596422962e-05
-1.18905192377896e-05
-3.56921938352797e-05
-4.23778181931823e-05
-3.85027364227181e-05
-1.3850468539521e-05
-7.85321835739679e-06
-2.05445552869369e-05
-4.35205628153952e-05
-1.7687440162574e-05
-1.93299168247485e-05
-2.12816826163056e-05
-1.38006747435277e-05
-2.26403410254068e-05
-2.51468241772556e-05
-8.94895230728209e-06
-2.94270842742491e-05
-4.47663808006225e-05
-3.22298343593091e-05
-1.18122652403589e-05
-4.26091344665928e-05
-1.31295372943442e-05
-2.2118758599736e-05
-9.56277199859195e-06
-1.54423438031183e-05
-1.46669317958673e-05
-1.66572519741549e-05
-1.47021725552925e-05
8.14907509913841e-06
-2.42948813775984e-05
-2.51753472114001e-05
-3.18721173940702e-05
5.08657790596375e-06
-1.92699779860447e-05
-1.8691002863417e-05
-1.08146757210119e-05
-3.78304447361777e-05
-1.77049138702761e-05
-5.38477694772861e-06
-5.01059632019826e-05
-2.85304067049543e-05
-3.3103421902632e-05
-4.68336452625791e-05
-1.44883620165665e-05
-3.99496536491688e-05
5.87710381734902e-07
-2.51893411100367e-05
-1.48631538541166e-05
-3.80697071105701e-05
-2.7328848290391e-05
-4.26308858350434e-05
-1.6066281275302e-05
-8.82744849900749e-06
-5.34924459915897e-06
-1.27229207030992e-05
-4.02655592168657e-05
-4.1389383438157e-05
2.24134661924634e-05
2.23832264818644e-07
-1.37014541833461e-05
-2.83568761548416e-05
-2.33193334002797e-06
-1.27999365644907e-05
-4.77353776237629e-06
-3.87126134653238e-06
-2.04718377667517e-06
-1.29960255699247e-05
-5.01682043100356e-05
-1.88366732975906e-05
-1.67955294240126e-05
-3.43440860116264e-05
-2.07520983260336e-05
-2.68361192676098e-05
1.17176432884867e-05
-1.45262088772745e-05
-7.51173956755666e-06
-2.8544959965423e-05
-4.77187199512047e-05
-1.43619971934288e-05
-1.71491439068647e-05
-5.32439929116235e-06
-2.35082703576663e-05
-1.55977652974989e-05
-5.7899390601357e-06
-1.23950537392052e-05
-3.15994996630138e-05
-4.02456504270508e-05
-2.38423765306234e-05
-2.00204596211646e-05
-1.74847744343948e-05
-1.76758322315567e-05
-2.21816906758406e-05
-1.54326864436939e-05
-3.01484421152998e-05
-2.951267131982e-05
-2.47276917614791e-05
-2.3141277037165e-05
-2.16198121752825e-05
-4.64305418463375e-05
-3.69623420383725e-05
-1.6147927345471e-06
-1.50033252110513e-06
-3.97235445448954e-05
-3.1159332398068e-05
-2.57828925514167e-05
-2.12332699783722e-05
-3.45837123960628e-05
-2.80188886090954e-05
-2.37861103841221e-05
-5.69287176654416e-06
-1.94080042429761e-05
-2.91922510115209e-05
-2.01030041561369e-05
-2.33238978353387e-05
-2.7784491362505e-05
-3.96947225071212e-05
-2.30697749072405e-05
-3.49041800729927e-05
-2.88149305761602e-05
-4.69936088145895e-06
-1.36806739605019e-05
-3.32702614819388e-05
-1.6426404035768e-05
-6.11832620510928e-06
-2.91599138881931e-06
-4.86164212112383e-05
-3.92847535874288e-06
-6.33688211416658e-06
-5.08688757490801e-05
-2.25874394310388e-05
-2.10818115887358e-05
-2.97076391483389e-05
-3.45158905962689e-05
-1.03980045744234e-05
-1.48618878524627e-05
-3.71526511354009e-05
5.49106613348938e-06
-2.10101042313007e-05
-1.15665935855236e-05
-2.62947976502259e-05
-4.73244073258928e-05
-1.29453028160392e-05
-8.32767753960458e-06
-2.28682242253219e-05
-3.98876646787275e-05
-2.62472457501358e-05
-1.51109115697572e-05
-1.63590949781308e-05
-1.95970599850477e-05
-9.68908284117869e-06
-3.19728054870069e-05
-1.16263748070999e-05
-2.49076892316046e-05
-1.99845035286443e-05
-2.28970231797322e-05
-3.75323681428225e-05
-3.03345842284543e-05
-3.55540918541743e-05
-4.22828070151843e-05
-3.31084429331788e-05
-3.1972254567404e-05
5.67225451594688e-06
-1.26487396183543e-05
-4.54491212086341e-05
-1.54537924842867e-05
-2.72484920988224e-05
-1.72385178487024e-05
-3.32803805966301e-05
-9.6833046875089e-06
-9.01399516194051e-06
-4.40585486477799e-05
-1.97251771380188e-05
-1.21484589495448e-05
-1.90794115205484e-05
-2.21546470921361e-05
-1.17427325069406e-05
-5.13195990330233e-06
-9.27775500497966e-06
-2.68761052888755e-05
-2.18083876782473e-05
-2.48209175702246e-05
-2.39266767333302e-05
-2.84266215128365e-05
-3.86997428839052e-05
-2.27438985144508e-05
-1.16071696274839e-05
-2.20858895139007e-05
-2.34407633324636e-05
-2.17419232856839e-05
-1.35410170340836e-05
-1.42112067424335e-05
-2.90058297200218e-05
-1.99294469173182e-05
-2.64780801047335e-05
-2.23436441036888e-05
-2.60512998401759e-05
-3.5119205461225e-06
-1.08213276846653e-05
-3.42714706575419e-05
1.91447034930355e-06
-3.36032951389489e-05
-1.05425804927188e-05
-8.55354820017745e-06
-2.41298880867659e-05
-2.58302656130531e-05
-1.99427584054976e-05
-1.22507865359776e-05
-2.30064932268324e-05
-2.64310580639076e-05
-1.02169751867533e-05
-3.71160040254697e-05
-1.31637346652093e-05
-1.23633124448042e-05
-3.65632853382931e-05
-1.03629593883109e-05
4.18574104429713e-06
-3.61633826148447e-05
-2.1441670720781e-05
-3.21109979906763e-05
-3.27611783519242e-05
-1.72097469516829e-05
-3.99729939273073e-05
-1.86442248712637e-05
-1.29518015495743e-05
-3.78469012912142e-05
-1.53249062413977e-05
-1.62688702166825e-05
1.94697863896489e-06
-1.32585969789643e-05
-1.60923671653252e-05
1.80896187430396e-06
-3.21152186663439e-05
-1.64505816728362e-06
-6.85490732294542e-07
-1.0225672204842e-05
-1.33247651090271e-05
-6.27785879630209e-06
-1.04124667302498e-05
-1.23649852904858e-05
-1.34697268125886e-05
-9.08770317174385e-06
-2.06645491666187e-05
-1.38125617851137e-05
-1.72515681701993e-05
-1.77317720514036e-05
1.71359000568086e-07
-1.88061531354701e-05
-6.56133879758548e-06
-4.10520582307947e-05
-2.40910860487473e-05
-2.60985985330205e-05
-1.07844008249015e-05
-3.89935611469984e-05
-3.99516248110026e-05
1.73741532995433e-06
-2.18739806651878e-05
-2.33974510301462e-05
-2.3300960550456e-05
-1.10020147824533e-05
-4.53291379224033e-05
-2.1291836385734e-05
-2.50297103934574e-05
-9.41735133265786e-06
-1.09987567575612e-05
-2.11496050951025e-05
5.4810474899329e-06
-2.27692642879607e-05
-2.19401729299921e-05
-1.7832113394777e-05
-1.66636507003552e-05
-1.53588255007947e-05
-1.66898788653703e-05
-1.75298722516655e-05
-4.23694338591679e-05
-3.61635786487868e-05
-1.57573184974765e-05
-1.89099773062344e-05
-4.27179448280957e-06
-9.82260747506053e-06
-2.25238399402839e-05
-1.66563457075086e-05
-3.17624397686612e-05
-2.78396961342657e-05
-2.10385837478406e-05
-2.54987351685556e-05
-1.89090151833434e-05
1.0432556537703e-06
-2.34310598382107e-05
2.96038526355433e-06
-4.15981009952432e-05
-1.93568589775911e-05
-1.90677956678256e-05
2.33188587941232e-06
-3.83615666811033e-05
-2.03098218887519e-05
-3.99577127064389e-05
-3.80358594218158e-05
-1.59669878914092e-05
-2.87359430357283e-05
-3.34700810801817e-05
-1.48822009804638e-05
-1.09020571089021e-05
-3.14362881611036e-05
-1.26943021125648e-05
-2.51131258213933e-05
-1.04887049083232e-05
-2.7599170482642e-05
-7.49427123310534e-06
-1.0039862397987e-05
-7.31902416590067e-06
-4.09028171076401e-06
-1.76472632586606e-05
-1.42964781132525e-05
-4.77105101481882e-06
-3.14853900608347e-05
-3.4890198965854e-05
-2.21427628105297e-05
-1.51230913895391e-05
-7.96886615994329e-06
-5.00183461228187e-06
-2.22323214425102e-05
-2.52879543327252e-05
-3.08075722336476e-05
-1.15018100481736e-06
-1.21445801682447e-06
-7.41986157886836e-06
-3.26513266467954e-05
-1.88307155923327e-05
-2.64051335632365e-05
-2.58850323747625e-05
-1.97452869842147e-05
-4.70107325666515e-05
-1.69021697687287e-05
-2.16862889250196e-05
-1.93632689933152e-05
-2.75348442458168e-05
-2.24366282677668e-06
-6.01631388804237e-06
-2.65382234958323e-05
-1.45217321816948e-05
-1.31857505014115e-06
-2.97733634942978e-05
-2.71199054031241e-05
-3.45089094709827e-05
-4.24531530064284e-05
-7.90220630865443e-07
-9.15273441820631e-06
-3.38311455832779e-05
-4.45416769808354e-05
-3.15764965489605e-05
-1.14643902357117e-05
2.91103290216369e-06
-2.77728642950229e-05
-3.8095070330453e-05
-3.77653976473847e-05
-2.61452505030171e-05
-1.4899296991014e-05
-6.68919571114215e-06
-2.43598679329002e-05
-4.26518916818165e-05
-2.75506390095977e-05
9.71562624356605e-06
-7.99928050839407e-06
-2.33765605817858e-05
5.63539027382109e-06
-2.36749146835612e-05
-2.59726753272572e-05
-2.44026647858126e-05
-4.09450035544764e-05
-1.63256797549602e-05
-3.76282923673799e-05
-3.17052144531503e-05
-8.17611609812424e-06
-2.34722218149831e-05
-1.93650509806394e-05
-1.30283927588141e-05
-2.22611657140531e-05
-2.67451948936292e-05
-2.16457557400672e-05
-3.11878930025453e-05
-4.80296911526121e-05
-1.39861809919237e-05
-2.8912818575602e-05
-2.14350194991897e-05
-4.95621293256763e-05
-3.22728089009836e-05
-2.95499489882235e-06
-3.2623728362334e-05
-4.22588139228487e-05
-3.05310443312847e-05
-4.05187393861061e-06
-1.20559393849251e-05
-2.79132026544528e-05
-3.33903056833897e-05
-1.5425559079094e-05
-6.32507868527614e-06
-4.0204165896331e-05
-3.76347512210353e-05
-1.03672059614891e-05
-2.81004544825075e-05
7.02735266599727e-06
-2.22400416291922e-05
-2.73412850079929e-05
-2.39825067947923e-05
-1.84066359129519e-05
-2.83877678035456e-05
-3.04198019783198e-05
-2.82155348103013e-05
-1.19843433109183e-05
-3.56392956414198e-05
-1.61371868661421e-05
-3.79364535930592e-05
-4.30577525244706e-07
-1.55737395526619e-05
1.67944736102718e-05
-4.18079060947378e-05
-2.12683973476391e-05
-1.99347909027334e-05
1.32654167134427e-05
4.51369874897102e-06
-3.19977876185562e-05
-3.91703847552983e-05
-3.19015034466322e-05
-6.26088317349954e-06
-5.31503466077891e-06
-4.23032388329952e-05
-1.83192669813174e-05
-1.19571129729743e-05
-4.4763205566707e-05
-2.61294448300471e-05
-1.68769166592901e-05
-3.57619712878769e-05
-2.17456980906459e-05
-3.63026277163167e-05
-1.36296347406774e-05
-3.25843392427387e-05
-2.44087518112663e-05
-1.654236006138e-05
-5.00351930737658e-05
-9.75581247742648e-06
-6.94467555455113e-06
-4.07797492953551e-05
-2.87731801754908e-05
-4.99643764411462e-05
-2.31715689395691e-06
-1.05948425981535e-05
-2.5613425002918e-05
-1.59499105579404e-05
-1.27511227663468e-05
-2.88601424805677e-05
-3.39687926058204e-05
-1.63220025006774e-05
-2.48736676390709e-05
-9.69105461430434e-06
-2.08310502176744e-05
-2.36005988200204e-05
-2.09271493826302e-05
-1.68081026013693e-05
-2.86680503325177e-05
-5.00496384719124e-05
-3.47403434865521e-05
-2.5152459660189e-05
-3.09671078494874e-05
-8.19257840470797e-06
-2.23641677358725e-05
-1.78764440381716e-05
-3.52168312914311e-05
-2.61657987743196e-05
-5.72460248414296e-06
-3.14218117745133e-05
-1.28659096582828e-05
-3.03052410135856e-05
-2.28402737108543e-05
-2.04283448698513e-05
-1.37439176126901e-05
-1.75729339412496e-05
-2.80205572188055e-05
-2.37614758775897e-05
3.33673692460269e-07
-1.2385887289487e-05
-2.31896671238129e-05
-5.06063296750013e-05
-1.60397412930852e-05
-2.74673243070498e-05
-1.97228962317427e-05
-2.0607246597277e-05
-1.24991662246235e-05
-2.95900166981734e-05
-2.96912840852346e-05
-2.93157976346546e-05
-1.9860063179501e-05
-1.66012336451039e-05
-2.15679144930884e-05
-4.72024591888163e-06
-3.2291777297916e-05
-1.98556052378821e-05
-2.21057226591817e-05
-2.31893443767699e-05
-2.3844837886487e-05
-3.54767610712406e-05
-9.19419428466786e-06
-2.76504456206251e-05
-2.83358823765536e-05
-3.19363214140811e-05
-3.76781341780473e-05
-1.30399650483499e-05
-1.95330781630218e-05
-3.52235118987224e-05
-8.40074059096306e-06
-2.31045144557074e-05
-3.0537603828064e-05
-2.87432859634386e-05
-3.60495581747177e-05
-4.17565893570033e-05
-2.70315443802814e-05
-1.17804551360636e-05
-1.43776916687824e-05
-2.57517463592173e-05
-7.72559478536806e-06
-3.36127687240852e-05
-5.00727130433415e-06
-3.38841321252132e-05
-2.18552585695931e-05
-5.73646878319639e-06
-1.72453079028255e-05
-8.02472119821454e-06
-3.40372685368246e-06
-2.16870057811512e-05
-2.51067479210065e-05
-2.05304251900652e-05
-2.00936108868482e-05
-2.39634630349258e-05
-3.98255831061037e-05
-2.29297549221905e-05
-4.37132958367217e-05
-1.7215639227799e-05
-3.23551973831041e-05
-1.80203783399798e-05
-2.69472203237817e-05
-5.21334031792171e-06
-4.06885798739326e-06
-3.10008308800676e-05
5.51148568220022e-06
-2.35253671273156e-05
-3.23753094781156e-05
-1.92728432616246e-05
-3.48776568106857e-05
-1.82114541433804e-06
-1.94374385014667e-05
-3.47624800605367e-05
-2.35718739906242e-05
-4.02436511708137e-05
-1.30331358942678e-05
-2.471058240188e-05
-4.42849320393396e-05
-1.56730939025449e-05
-3.67386901320539e-06
-3.57980613082782e-05
-2.58331804602849e-05
-2.32364649374488e-05
-1.89671897476986e-05
-8.56286138957286e-06
-2.88987456459701e-05
-1.36751517822332e-05
-2.55522329643301e-05
-1.73540024022205e-05
-3.68041361220666e-05
5.75295150402829e-06
-7.41830897934186e-06
-3.37452410249778e-05
-2.43871210661898e-05
-3.10846125573612e-05
-2.86350415265678e-05
-9.59610462251186e-06
-2.36747937734909e-05
-4.85218150742434e-06
-4.83091821446516e-05
-2.23720557669216e-05
-2.91490114939197e-05
-3.47456502929012e-05
-6.83319733463639e-06
-3.54328556630702e-05
-2.02903320816585e-05
-1.75916337409605e-05
1.7579762075745e-06
-2.12507263723031e-05
-7.14373448671606e-06
-4.53857084583457e-06
-4.98539863784118e-05
-4.71869391472752e-05
-2.66970232846847e-05
-2.25907432645507e-05
-2.52745013083944e-05
-1.91640373780246e-05
-3.89788560057079e-05
-2.0496188902347e-05
-2.77150720576666e-05
-2.65483783996112e-05
-1.6973580563418e-05
-2.01455133168389e-05
-1.19379696676184e-05
-3.00291784109873e-05
-1.96076899187581e-05
3.84661186254372e-06
-2.945808423053e-06
-2.51080388745567e-05
-2.20821207960813e-05
-1.10308008877293e-05
-2.63016486690486e-05
-1.31938360891972e-05
-4.52192319856759e-05
-5.50638968824869e-05
-3.43838974689667e-05
-2.58298297298906e-05
-4.18997571866792e-05
-4.13104078842144e-06
-4.57624192400028e-05
-6.96286843606394e-06
-2.56700542413883e-05
-1.71380384233989e-05
-4.33798724833468e-05
-1.60035036913689e-05
-9.12215776557525e-08
-3.14649987777587e-05
-1.38405064076451e-05
-3.46087925995378e-05
-3.42093454698575e-05
-2.82432105262341e-05
-8.97617680454608e-06
-3.34905681991654e-05
-4.35504958625038e-05
-4.51819605846566e-05
-1.8089187259019e-05
-2.15323640076982e-05
-1.42496423380423e-05
-1.7692837804868e-05
-9.55367202059982e-06
-2.77710126856999e-05
-6.83109329276716e-06
-2.66213253626839e-05
-3.63078890626805e-05
-2.34624921507951e-05
-3.5536852275831e-05
-1.49795249453673e-05
-2.20892437983255e-05
-8.12973972884908e-06
-2.12049011833618e-05
-1.29598707760015e-05
-2.97513050853089e-05
-9.27405572124858e-06
-9.52973507982979e-06
-3.998230644571e-06
-1.9338165486178e-05
-3.8980421383133e-05
-1.48925566859209e-05
-1.82460402878357e-05
-2.66792095579746e-05
-2.16384822597576e-05
-2.1338615524756e-05
-3.44788206329174e-05
-2.71765693965644e-05
-1.2862604675816e-05
-2.1757506400847e-05
-1.93817466912756e-05
-2.34739363900999e-05
-9.93509039905274e-06
-2.18190948064089e-05
3.78610303923274e-06
-2.44037171267983e-05
-1.35130671500888e-05
-2.53656307944348e-05
-2.50131719993821e-05
-2.85048163673941e-05
-2.07450320731954e-05
-1.69638712183269e-05
-3.04320539138311e-05
-4.46159312570136e-05
-1.84276230442069e-05
-1.74848587861561e-05
-1.08036753364861e-05
-3.60979993515562e-06
-8.72672068586186e-06
1.05689795468958e-05
-3.27013605264296e-05
-3.39876106343464e-05
-2.19516351451699e-05
-3.99737785896116e-05
-1.98789667483918e-05
-1.88781545452499e-05
-1.05305363042293e-05
-4.17279228858636e-05
-3.35718135347218e-05
-5.29762186878517e-06
-1.19160127378648e-05
-3.78363649293354e-05
-1.58436172252809e-05
-3.14270170881861e-05
-2.10930685778572e-05
-3.23003188840239e-05
-3.41215934237312e-05
-2.06875271953701e-05
-2.1286854838783e-05
-3.69419068347763e-05
-1.66009726091412e-05
-1.06265267363063e-05
-2.5925946700022e-05
-4.43965079411465e-05
-1.88499880689994e-05
-2.39483040059246e-05
1.49905926393672e-05
-3.33727897488311e-05
-2.75124618861485e-05
-5.21456522132859e-05
-2.20149451003115e-05
-3.68414361650926e-05
-5.15232167894669e-06
-2.08321436528866e-05
-1.04630682729433e-05
-1.4530012818645e-05
-3.15227427219455e-05
-1.24201522583132e-05
-1.84825138344694e-05
-1.57265239783305e-05
-3.58392032068561e-05
-3.78274089387961e-05
-4.22940730717676e-05
-2.51400802104964e-05
-7.72468250616743e-06
-2.9968514794646e-05
-2.35198989890221e-05
-3.00106932973133e-05
-3.25844045661916e-05
-3.48088626816753e-05
-2.32215491490245e-05
-4.86090465684725e-06
-6.59914223656498e-06
-3.09142237861841e-05
-1.1435182377782e-05
-2.01618383361879e-05
-2.17428699352519e-06
-2.0692417317858e-05
-1.4842189717474e-05
-4.18444812652432e-06
-3.48357437033625e-05
-2.11016502131637e-05
-2.40870443436686e-05
-5.86034028399067e-06
-3.18588377393115e-05
-1.26245209125162e-05
-1.90972428987058e-05
-5.1320843212419e-05
-3.01102793709408e-05
-2.04000195266389e-05
-1.91311964427255e-05
-3.1124817150304e-05
-2.45807233345147e-05
-1.62800956244009e-05
-8.58291429604382e-06
-3.58140365718815e-05
-2.79272782915731e-05
-1.03763332595744e-05
-3.54781480437152e-05
-3.91809682214331e-05
-2.19046491901214e-05
-1.09315750083385e-05
-4.38482364193238e-05
-3.96963475489981e-05
-3.22789743772077e-05
-3.23329347704311e-05
-4.17015399188918e-05
-3.12265320688302e-05
-1.56822531040798e-05
-2.00279169502851e-05
-3.54619650183266e-05
-3.60804911027011e-05
-1.47079442884014e-05
-2.3706139084171e-05
-3.26240075861254e-05
-2.93792026558195e-05
-1.27986648436525e-05
-1.37003678399369e-05
-3.1065314237501e-05
-1.80368238793264e-05
8.56681264086549e-06
-1.17323264354581e-05
-3.51769345251549e-05
-1.36103731792833e-05
-2.06747242047848e-05
-2.10448978756804e-05
-7.55105467895159e-06
-2.97707802676385e-05
-2.53730292549361e-05
-2.76296628885517e-05
-8.27080341669401e-06
-2.26347020451651e-05
-2.71684422872478e-05
-1.21070840891545e-05
-1.57233351214471e-05
-2.26055441752784e-05
-2.14176389727364e-05
-2.86245290200188e-05
-4.25241051914634e-05
-3.04467190772862e-05
-2.3173340940963e-05
-8.06380177357903e-06
-1.4683906021013e-05
-2.56602850201609e-05
-2.06404402177748e-05
-2.92631544193321e-05
-1.5936812735362e-05
-1.39812754046065e-05
-3.70272391899854e-05
-2.26091984201996e-05
-1.42006197483223e-05
-3.10098369517179e-05
-1.37578684735306e-05
-9.95030137410269e-06
-2.18943797866863e-05
-3.74642933939123e-06
-3.35100456410595e-06
-7.67213623265345e-06
-3.16393049724137e-05
-4.13283815876278e-05
-1.14860624702399e-05
3.39971876653041e-06
-6.90619663116458e-06
-3.7501375505776e-05
-2.37055654737877e-05
-3.24965418869604e-05
-2.90364247625893e-05
-1.35347484564546e-05
-2.70404742629151e-05
-3.75025821759625e-05
-1.73444872417741e-05
-1.60338194844586e-05
-1.24986909106392e-05
-2.58416718770585e-05
-3.32353820920991e-05
-4.21495921925915e-05
-1.93249853355313e-05
1.89210905281048e-06
-4.84634628517937e-05
-4.36969738831824e-05
-1.57074082123963e-05
-2.54439036994283e-05
-2.98287307479308e-05
-2.79705061541009e-05
-2.8129888095332e-05
-2.34770676626632e-06
-1.26217470623737e-05
-4.89918932691123e-05
-4.06431769634808e-05
-1.36557536969615e-05
-3.99689326886829e-05
9.61820999075749e-06
-7.01822936649911e-06
-3.97640583481701e-05
-3.8482131983761e-05
-2.17417117921443e-05
-1.53726018488618e-05
-2.29099915838581e-05
-1.98850205220737e-05
-4.23620503965831e-05
-2.40423203340659e-05
-1.34137965184615e-05
-1.63466516362966e-05
-4.04187168048204e-05
-2.99560158767339e-05
-2.27626267901692e-05
-2.49214945686617e-05
8.88587759760034e-07
-2.35230768336587e-05
-4.20541347962404e-05
-1.77382147329127e-05
-1.50834091597478e-05
-8.82810237593026e-06
-1.4090731692486e-05
-1.77875738453058e-05
-3.13421656466371e-05
9.17279528798529e-06
2.72839957826558e-07
4.59316990867959e-07
-2.65062429905206e-05
-9.16485239403268e-06
-2.12690394769975e-05
-2.87156250354199e-05
-4.32362068448768e-05
-1.89260858787291e-05
-3.57565236936709e-05
-1.6370477408641e-05
-2.79585389660323e-05
-2.19066005041819e-05
-2.39284887870133e-05
-1.73182204949866e-05
-3.43348855940955e-05
-2.13733213018912e-05
-2.23148439479009e-05
-2.87789337264427e-05
-2.54699686756127e-05
-2.24199757044297e-05
-1.64682086557962e-05
-8.54795212077841e-06
-2.20026147322208e-05
-2.8635226581805e-05
-3.38425380064168e-05
-5.2011447247508e-05
-1.57753003801752e-05
-7.0475861721445e-06
-2.62418509536944e-05
-2.01694392949355e-05
-1.96394750857668e-05
-3.19407292375012e-05
-2.91759320407082e-05
-3.69553853986423e-05
-3.15297600250169e-05
-2.06130873237439e-05
-3.97045620495946e-05
-3.17500807399787e-05
-2.01630269633863e-05
-3.32747006402134e-05
-8.62648035355029e-06
-2.11448695812872e-05
-2.40001066124382e-05
-3.61072440042626e-05
-2.1659380413999e-05
-2.49041805980235e-05
-2.00959656346465e-05
-2.11832521197958e-06
-2.36593348629168e-05
-1.91433446861495e-05
-1.31212493080622e-05
-1.60049397336669e-05
-2.45077137086731e-05
-2.1568577492304e-05
-7.02969964000118e-06
-1.22400080695181e-05
-2.8283928678613e-05
-2.80629354102506e-05
-1.52659101844537e-05
-2.60812767984888e-05
-4.00810433596611e-05
-2.57731835868586e-05
3.79220815359335e-06
-1.35787033785379e-05
-2.61125999667942e-05
-1.18220273881484e-05
-7.87673987989342e-06
-1.58729450810996e-05
-2.86634343315259e-05
-2.25157352803084e-06
-9.03991844523612e-06
-1.99811398208081e-05
-2.11627101680154e-05
-2.59631862131315e-05
-2.3440713533437e-05
-2.73634524127542e-05
-2.49893479714297e-05
-8.42450603478757e-06
-1.08073542608913e-05
-3.42185154392353e-05
-9.67746734540412e-06
-1.63394798615865e-05
-1.1975423447102e-05
-9.65703336881301e-06
2.07939901136276e-06
-1.23309979971767e-05
-2.89924310313551e-05
-3.04314079825944e-05
-1.66675252684426e-05
1.40477591527876e-07
-1.21197360114002e-05
-5.96442062287546e-06
-3.7020296394579e-05
-3.29956085168976e-05
-1.61857029373519e-05
-1.9114849505333e-05
-2.88707158259248e-05
-2.80427335757232e-05
-5.62877477558115e-06
-3.08558478487289e-05
-5.4261668332471e-06
-2.37692711487835e-05
-3.13914826389246e-05
-1.81008106865526e-05
-2.90910617340527e-05
8.88063830431336e-06
-2.36857267754373e-05
-2.22592362545692e-05
-6.59567272966542e-06
2.18214203039389e-06
-3.07035666586805e-05
-2.56481687507795e-05
-1.52327834106797e-05
-3.31585669266881e-05
-5.81846252329285e-06
-2.30149563857105e-05
-2.46926160365823e-05
-3.28212412783967e-05
-2.79651121732256e-05
-2.00898276047885e-05
-1.82709428543714e-05
-2.03433121454755e-05
-6.86863369593045e-06
-9.27847891143702e-06
-1.68637053783542e-05
-2.97950748057864e-05
-2.39428792236289e-05
5.93936283707173e-07
-3.81115767445951e-06
-1.46713943509683e-05
-1.95468088807663e-05
-4.0618108514729e-05
-5.56924414306463e-05
-1.79397024566667e-05
-2.00482325994906e-05
-5.02725693152592e-05
-2.19413282594885e-05
-1.7918413960882e-06
-3.57720287088037e-05
-4.48853724620084e-05
-1.27370925791851e-05
-2.58508693962593e-05
-3.51887989466573e-05
-2.40261805616178e-05
-1.48076331937959e-05
-3.60753586367438e-05
-1.81607223184359e-05
-1.28219135251047e-06
-3.11427584714114e-05
-2.33536973330559e-05
2.65450993233442e-06
-1.23939172245108e-05
-2.49674977406997e-05
-6.32297972886517e-06
-1.42676398796544e-05
-3.35211731785752e-05
-1.01783955131377e-05
-2.29311604370029e-05
-3.22672962547609e-05
-2.34939552397069e-05
-1.03922358557147e-05
-1.93788300017046e-05
-1.56580741891917e-05
-2.32035986054471e-05
-4.55924548160853e-05
-2.36147441992804e-05
-1.44775439408543e-05
-3.44827985822904e-05
-2.16554347910512e-05
-1.44163531493786e-05
-1.82773035161562e-05
-5.31654064845643e-06
-4.78868480382085e-05
-2.23920101161805e-05
-1.6077018647487e-05
-3.37313887946812e-05
-3.93784335207766e-05
-2.94020259878189e-05
-3.73796706502519e-05
-3.80043354550625e-05
-3.15464665642242e-05
-2.57209056828864e-05
-9.20471402933924e-06
-1.17143734709017e-05
-3.32689889877332e-05
-3.59177020113482e-05
-2.85773492811169e-05
-1.73753828087589e-05
-1.32412423412638e-05
-2.87598628265191e-05
-1.75245509048421e-05
-7.32981288043387e-06
-2.05381906140529e-05
-9.08261893485679e-06
-2.40889148162314e-05
-3.07461945009153e-05
-2.83730691115422e-05
-6.73570113808773e-06
-1.20153047861693e-05
-1.20167446902428e-05
-1.62115403308267e-05
-2.6582126730043e-06
-1.92985486034331e-05
-3.33226180109875e-05
-4.16318622568203e-05
-1.99643063055673e-05
-2.37222065291501e-05
-3.54156521079837e-05
-6.18287224573079e-05
-1.45886309062819e-05
-3.2387153824656e-05
-2.87481054871468e-05
5.29664559758432e-06
-3.34474255690884e-05
-5.22169605596141e-05
-2.75085061206749e-05
-5.94305215691672e-05
-2.64138319653189e-05
-1.54716384796867e-05
-1.21909700396768e-05
-2.77505007865495e-05
-5.33281294600694e-06
-1.72679526553053e-05
-2.66191580877419e-05
-2.15801361171255e-05
-1.7936095060001e-05
-1.47451054240579e-05
-4.00465452052791e-05
-1.87928212018704e-05
-2.08081498927887e-05
-2.18649196901963e-05
-8.43660489697192e-06
-2.13884703371458e-05
-1.32848695532026e-05
-2.53726940228535e-05
-2.08732207364221e-05
-2.71965187989978e-05
-2.84199300449774e-05
-2.40298305958515e-05
-4.22682545192917e-05
-2.30677136955854e-05
1.22322501282167e-05
-2.85278989209088e-05
-3.76446527068888e-05
-3.02708099853e-05
-1.50421388054911e-05
3.96439375358317e-06
4.0374197901265e-06
-2.08646553807773e-05
-2.1213753149283e-05
-2.83128696033511e-05
-7.11301565526236e-06
-2.38057456735373e-05
-9.55524836188932e-06
-1.20900274832145e-05
-3.60047915817926e-05
-1.45672006462786e-05
-5.68057820821134e-06
-3.06190321064166e-05
-1.97488379865224e-05
-3.65655864693843e-05
-1.33135438608286e-05
-2.64068993745446e-05
-1.86865221301043e-05
-2.9791470869348e-05
-3.00453670111323e-05
-4.05997484009809e-05
-6.24605453349301e-06
-2.01665015918025e-05
-3.22428851678894e-05
-8.56463272302997e-06
-2.8786058507859e-05
-1.27956391008458e-05
-3.18481842357849e-05
1.03690475763497e-05
-1.85494511851521e-05
-1.75678524147003e-05
2.12454714768753e-06
-1.27860776412245e-05
-4.77444321085326e-05
-2.97084070903597e-05
-2.46619862897389e-05
2.52327770083594e-07
-1.00634104286357e-05
-2.95409525835736e-05
-2.96750329547438e-05
-1.57711735496817e-05
-3.05231445633862e-05
-1.08161119938405e-05
-2.74246680707039e-06
-2.9864964608994e-05
-1.47907495084119e-05
-2.83708687463533e-05
-3.9305601824489e-05
-3.07483446755418e-05
-2.38968224811819e-05
-3.69273460237975e-05
-2.69587768557546e-05
-1.99468925339213e-05
-3.62612625654291e-05
-1.8042566738596e-05
-2.21477427738826e-05
-2.1368352237451e-05
-1.36233098187158e-05
-5.04585625988246e-05
-3.95514629156927e-06
-6.05914618508434e-06
-1.57683851440204e-05
-2.34122440229793e-05
-2.94048976355235e-05
-1.91004821154665e-05
-1.18088409308909e-05
-3.13031311518932e-05
-1.2572438251665e-05
-5.80689293484213e-05
-3.91808880524565e-05
-2.55357651461393e-05
-1.20107837789838e-05
-1.77607185023553e-05
-2.04121500858472e-05
-3.16119863796963e-05
-2.39244502490473e-05
-1.87315016942866e-05
-3.83597569124365e-05
-1.38360223455295e-05
-3.36694758921209e-05
-3.67800185910376e-05
-5.09175389781736e-05
-2.67293053764299e-05
-4.26771198735324e-05
-3.22995081472081e-05
-3.12518250745311e-05
-2.37284047639274e-05
-3.35616358040567e-05
-3.08244951281675e-05
-3.13887316151313e-05
-1.82123684241512e-05
-4.48187164041925e-05
-4.42480354097555e-06
-4.12059910479591e-05
-2.84049499020972e-05
-7.00419806024271e-06
-2.45446375897382e-05
-1.29296473085642e-05
-9.42677369841852e-06
-1.7456879801798e-05
-1.00135691471696e-05
-1.95225187928353e-05
-2.48550756108177e-05
-1.49322475087136e-05
-4.05441645970381e-05
-3.13762626242218e-05
-2.42406518654955e-05
-2.83520400741795e-05
-2.99064181967503e-05
-1.34362240687811e-05
-2.07172555561796e-05
-4.43596676178639e-05
-2.26257323816423e-06
-6.77231199669825e-06
-1.65423851649771e-05
-2.56236876221626e-05
-1.08769865852393e-05
-2.37558173566613e-05
-2.79342795904658e-05
-2.39577838687128e-05
-2.5930681046064e-05
-3.05712308806687e-05
-1.05756803096736e-05
-1.31696916310333e-05
-4.84069855962315e-05
-3.93575440888898e-05
-3.39400720480562e-05
-2.47768218094354e-05
-1.91357824539495e-05
-2.97392871717581e-05
-2.13902100102987e-05
-3.33991754403711e-05
-3.93389992938977e-05
-2.52708325563156e-05
-1.84997266974358e-05
-2.5232491477385e-05
-2.71369145889712e-05
-2.4543920382118e-05
-1.62392179814915e-05
-2.47018038728523e-05
-2.60503146676789e-05
-2.17077698335733e-05
-1.29792344378905e-05
-4.0301023136977e-05
-2.76272061627468e-05
-2.7469760715372e-05
-3.90966127576829e-05
-3.1984852141991e-05
-4.09890729367829e-06
-2.86235891553693e-05
-4.10085889847405e-05
-3.21080099347902e-05
-9.54478188345684e-06
-4.62540946776017e-07
-2.00135320090877e-05
-1.24981893215589e-05
-3.11987636840328e-05
-2.60227006857988e-05
-4.46369811880138e-05
1.07299422643472e-05
-1.30771481385755e-06
-1.04687481776365e-05
-2.30298299413482e-05
-1.61746557801514e-05
-2.58804745880739e-05
-3.74159161914232e-05
-1.13761566944765e-05
-3.95393230758482e-05
-3.15818458821502e-05
-1.88846864971647e-05
-2.65182378035579e-05
-8.19733730782815e-06
-1.54500580887676e-05
-3.44545629314772e-05
-3.15803526771159e-05
-3.00175798564798e-05
-2.85995261034661e-05
-2.07677082971511e-05
-1.25919595963932e-05
-2.02085553576746e-05
-1.64177242261922e-06
-4.25287977893048e-05
-2.55192961206275e-05
-2.75089908768689e-05
-2.84147914409256e-06
-3.37975449116242e-05
-5.07920340964407e-06
9.62687159352846e-06
-8.70419544761833e-06
-1.89055002319409e-05
-2.57001848270029e-05
-3.62459294594693e-05
-2.72388156551599e-05
-4.813476548407e-05
-1.7717691971584e-05
-3.48143234628734e-05
-2.635136063685e-05
-4.17579086027593e-05
-2.56742027654266e-05
-2.02536050297111e-05
-1.78137707349629e-05
-2.09795431562499e-05
-3.01779211099996e-05
-5.20883100242253e-05
-1.25948433117924e-05
-3.3579185171691e-05
-1.82739826348966e-05
-4.03938266576066e-05
-3.58180167291129e-05
-3.03494207673873e-05
-2.83372599372406e-05
-1.34502879007526e-05
-1.70714296323895e-05
-2.335741688535e-05
-9.63282207332105e-06
-1.92844360441788e-05
-2.57696219762015e-05
-5.93622779849538e-06
-3.63771074295567e-05
-5.62594981577138e-06
-1.88647209148985e-05
-1.37343437256932e-05
-5.32319149048434e-06
-3.0007528279936e-05
-2.0319065990428e-05
-3.70524433872719e-05
-1.86058497199107e-05
-2.36922114895511e-05
-3.09142953363972e-05
-8.20880488195427e-06
-1.89911166810848e-05
-3.69470306232803e-05
-2.40693120024969e-05
-1.92974011559168e-05
-1.8431741047165e-05
-7.34443474601758e-06
-3.14950177142612e-05
-1.17494241153394e-05
-2.49245843032352e-05
-1.19340067829547e-05
-1.74586898899772e-05
-5.50934654606877e-07
-9.85913085217176e-06
-2.56906753553065e-05
-3.00832822772116e-05
-4.0735736241942e-05
-6.8688606702457e-06
-2.84058652076429e-05
-2.09706249806921e-05
-1.89592242667559e-05
-9.06922279018403e-06
-2.63271146456371e-05
-2.91091104248928e-05
-1.86833436884617e-05
-3.78498880356969e-05
-2.86266630360221e-05
6.30625152811312e-06
-1.33234383862557e-05
-1.50256544938394e-05
-2.37852016285452e-05
-3.3588732818393e-05
-3.1270427211766e-05
-2.17851287518775e-05
-2.43072747718163e-05
-3.68836286498437e-05
-1.46107180018973e-05
-2.76969263088783e-05
-3.03088482923836e-06
-5.31479689567364e-06
-1.56033990800432e-05
-3.05054252396952e-05
-2.47667170553645e-05
-3.17245923426123e-05
-3.16732477926723e-05
-2.47965327571953e-05
-1.2230238922889e-05
-2.48222649711363e-05
-4.09301991765807e-05
-4.32596702260823e-05
-8.38425333326561e-06
-2.0013278639879e-05
-1.48607261950434e-05
-2.37035298942071e-05
-2.80636579141837e-05
-2.90961987758052e-05
-4.10136002457468e-05
-1.6580419480261e-05
-1.12983601831712e-05
-3.44993071233073e-05
-1.95951033681802e-05
-2.45085525135557e-05
-3.48205219524605e-05
-1.22531880916304e-05
-2.38925679364705e-05
-2.42094187100817e-05
-2.68104484899882e-05
-2.53355266099731e-05
-1.89595913047013e-05
-1.15481736709876e-05
-3.0592397536544e-05
-2.76204737370411e-05
-1.36025374505159e-05
-3.32946213347577e-05
-2.74713038102563e-05
-1.54935387518266e-05
-3.31705263352136e-05
-2.2703440645528e-05
-2.72492994559867e-05
-1.9390226124715e-05
-2.1540683157722e-05
-5.3405298301845e-06
-2.36388765589612e-05
-3.00053292265494e-05
-2.24924367242817e-05
-2.01201781953963e-05
-2.91833945569472e-05
-6.31344344297355e-06
-2.26523276644658e-05
-3.13326083916326e-05
-1.82782608725292e-05
-1.84789499501833e-05
-1.40440638699726e-05
-3.66085796249074e-05
-2.82924643664531e-05
-2.64709520225962e-05
-5.42924447057288e-05
-1.31512576054417e-06
-1.91919441326288e-05
-1.6349597148267e-05
-3.12655018355829e-05
-3.58223366565226e-05
-3.04127677087296e-05
-1.68552857358688e-05
-1.76491073877041e-05
-4.12959477964674e-05
-3.35997513585715e-05
-2.69772063463871e-05
-9.75433374483194e-06
-7.76887737339014e-06
-2.83388231843386e-05
-2.24117562698926e-05
-3.39429416104063e-05
-1.77193224928612e-05
-1.77602636007766e-05
-1.22333427402069e-05
-1.35524931430332e-05
-6.38028968419283e-05
-2.52097839477527e-05
-2.20660284749784e-05
-6.37845824419024e-06
-4.73470396123934e-05
-2.65225977368689e-05
-3.49131971227745e-05
-3.33915610426849e-05
-2.06605542288878e-05
-1.8104063070764e-05
-1.26526633005207e-05
-4.93326187642923e-07
-3.56508752244618e-05
-3.04592693201999e-05
-2.82758605899472e-05
-4.41840879333275e-05
-3.32305260885856e-05
-1.13884759761271e-05
-2.61454663294551e-05
-3.10571991637302e-05
1.29157652992155e-06
-2.83507290592422e-05
-3.32499301994813e-05
-3.30426918951298e-05
-3.9533205770972e-05
-1.94948237249016e-05
1.57501038581739e-06
-1.93048711123019e-05
-1.80472570425454e-05
-3.22395211619657e-05
-4.66483862770989e-05
-1.79704945205207e-05
-1.3184759852449e-05
-1.67874903420117e-05
-4.56440341180526e-06
-1.32631913947402e-05
-3.74582565034952e-05
-1.08028430950103e-05
-2.69458918628705e-05
-3.2536779286137e-05
-1.04779538212018e-06
-3.75955605404722e-05
-5.45757611389822e-05
-2.28208041151304e-05
-1.50344298157456e-05
-2.21843485061882e-05
-2.53543692032757e-05
-3.06522453787574e-05
-1.67765739977338e-05
-2.87932295098778e-05
-2.4418802654624e-05
-1.50597455968092e-05
-2.17311333398642e-05
-2.14746758849758e-05
-3.02038645421662e-05
-2.81876114075014e-05
-3.44808877516671e-05
-1.09821034107846e-05
-1.37934022282894e-05
-1.16880540933635e-05
-3.32044716020472e-05
-2.4726553227632e-05
-3.07740034581617e-05
8.57195257761495e-06
-2.4018701897631e-05
-1.50391516556392e-05
-1.88834439727952e-05
-2.72453067940094e-05
8.65542133882097e-06
-2.51903240065415e-06
-1.8493750571657e-05
4.30496354905362e-06
-2.84420027630096e-05
-3.76639143945527e-05
-2.09794503621458e-05
-2.93339619844362e-05
-4.32477756319756e-05
2.55278835115642e-06
-1.03206698390196e-05
-2.36044149125904e-05
-2.84235401542879e-05
-1.99935870819381e-05
-1.74251627092097e-05
-2.46512825926053e-05
-2.99878826601098e-05
-7.20578987906241e-06
-3.77024227263687e-05
-2.75222710464161e-05
-2.60950001501245e-05
-5.67349019431496e-07
-2.90883706873513e-06
-1.58500373250628e-05
-2.6842276351276e-05
-2.81094841091367e-05
-1.32652087006159e-05
-5.20409591371584e-06
-3.95315323367797e-05
-3.53212256357458e-05
-1.93853863692635e-05
1.08764707802676e-05
-1.30847610706403e-05
-4.20825239614459e-05
-3.54076070319391e-05
-2.87553130156973e-05
-1.65663205590674e-05
-7.76168599942497e-06
-1.43727732412341e-05
-4.26060702829888e-06
-3.18620914037126e-05
-3.96902856421232e-05
-2.46239231616827e-05
-1.41438196726405e-05
-3.04666129349544e-05
-1.30368286820415e-05
-9.31014049234227e-06
-3.49900027150334e-05
-2.0657407076257e-05
-5.0056404098573e-06
-5.83591036927665e-05
-3.603540714104e-05
-1.82436814859381e-05
-1.66686345243449e-05
-3.71453695002846e-05
-2.93447585940203e-05
-2.46233060135686e-05
-2.92872831616581e-05
-3.21230125954285e-05
-1.94995453834269e-06
-1.56187305218764e-05
-1.23851456512121e-05
-1.51027957663026e-05
-1.6668086430967e-05
-4.15011917372871e-05
-2.42059900624571e-05
-2.23342749401045e-05
-3.96957549103931e-05
-1.92191357423902e-05
-2.1992957368685e-05
-3.63767430205794e-06
-3.68639101820796e-05
-2.35228813340109e-05
-2.44633385639174e-05
-2.92329954422114e-05
-8.96053377984216e-06
-1.3920230051761e-05
-2.68351828181441e-05
-2.93192106298364e-06
-2.17738607678213e-05
-1.51027055954111e-05
-1.6860787445415e-05
-1.07131373853347e-05
-1.8858475586689e-05
-3.38074238818832e-05
-2.31615420202293e-05
-1.06944569318925e-05
-1.94036446135589e-05
-2.44943705972523e-05
-3.09001691597467e-05
-2.41256993461472e-05
-1.91438100813519e-05
-2.97413786389756e-05
-4.34912254999628e-05
-1.92795736063757e-05
-2.83390757519614e-05
-2.81670240821711e-05
-3.96621939741998e-05
-1.5989164733111e-05
-2.56418602512745e-05
7.75587595926655e-06
-3.79965731829368e-05
-3.24558998000556e-05
-1.60688658429608e-05
-8.12263049724435e-06
-5.35811143859567e-06
-3.2666035719152e-05
-1.05436862887765e-05
-1.15922115446844e-05
-1.30925579309331e-05
-3.27887616246129e-06
-1.77274767459358e-05
-1.01566084059219e-05
-1.50276629518237e-05
-3.63875150119921e-05
-2.87093889260129e-05
-2.44279881004271e-05
-1.81240963290427e-05
-2.74994324681534e-05
-2.58592795664294e-05
-2.9529371662873e-05
-1.83721588769517e-05
7.27535766867153e-06
-1.35060637229181e-05
-2.69285473182498e-05
-1.88284950185732e-05
-1.65510388150624e-05
-2.23004447200955e-05
-2.11989539638149e-05
-1.02166480963118e-05
-1.40658807128126e-05
-3.10051657985568e-05
-3.56337453962212e-05
-4.45229190232464e-05
-3.25872860577256e-05
-1.31324410316306e-05
-3.52495539449613e-05
-3.07868859109484e-05
-2.9125246107093e-05
-1.02177523222641e-05
-1.36348525125733e-05
-4.15175928000334e-05
-3.03141432925366e-05
-4.45078802061703e-06
-1.35306767695364e-05
-2.32174100453661e-05
-4.02488492709725e-05
-1.6273024060294e-05
-2.31852344514178e-05
-1.08376950817671e-05
-7.35724517517133e-06
-1.0803067066068e-05
-2.62710257041471e-05
-1.75739419404098e-05
-1.53232331111133e-05
-1.93931595183659e-05
-2.19815728133482e-05
8.20200279041786e-06
4.79034575936869e-06
-3.4851473129938e-05
-1.18746316897289e-06
-3.04067900659586e-05
-7.54756907691242e-06
-1.41265295486375e-05
-1.52749306879581e-05
-1.51558620855029e-05
-2.35279257852706e-05
-1.66432694297234e-05
-5.52509104730521e-06
-2.30257782361646e-05
-2.74821261978043e-05
-1.53362174212563e-05
-4.24909070442771e-05
-1.0666105492766e-05
-1.07272763312695e-05
-2.30276988452949e-05
-1.49019542397181e-05
-3.48011886385596e-05
-2.90902482355769e-05
-1.44076969533897e-05
-1.9355876845464e-05
-2.39081100828558e-05
-9.96563755679769e-06
-2.75092598944762e-05
-3.05533588105615e-05
-2.56155515717416e-05
-2.88531996497987e-05
-1.3199816634031e-05
-3.0280528313923e-05
-1.7560911153098e-05
-2.84250447301412e-05
-1.64759252110159e-05
-1.36581931411702e-05
-6.95370131481311e-06
-2.23490179502235e-05
-3.36454094690359e-05
2.06600455894428e-06
-3.14376530885099e-05
-3.62920035960101e-05
-2.56288699328448e-05
-1.9303664802615e-05
-4.29787166841937e-05
-1.62431282301242e-05
-2.06579062229745e-05
-2.24635737195903e-05
-2.05804457128332e-05
-3.52981381774701e-05
-1.60470166429971e-05
-1.99182332350077e-05
-1.25992095520221e-05
-2.43186975672035e-05
-4.63018751622909e-05
-3.98622565769723e-06
-1.30457647879144e-05
-2.30820194901284e-05
-2.51249882468296e-05
-2.46048905509634e-05
-3.61493025870611e-05
-1.33085902309419e-05
-1.79809432386299e-05
-3.22394052216469e-05
-2.71471635678528e-05
-2.99350307158249e-05
-3.11230879088301e-05
-1.19077597182817e-05
-1.48445734506074e-05
-1.2839265107836e-05
-1.57510824040516e-05
-2.01740635908825e-05
-1.31659466329252e-05
-2.33435273257204e-05
-8.25284966398713e-06
-2.65950707248041e-05
-1.11781484581552e-05
-2.87973348204674e-05
-2.10900001569129e-05
-1.59232320296117e-05
-1.07731050772402e-05
-3.38005936725885e-05
-1.0072880697398e-05
-2.35391336540217e-05
-2.13898728383348e-05
-2.71057791024732e-05
-1.75187797197112e-05
-2.16693635167519e-05
-4.61625734394777e-05
-5.60133703021744e-05
-2.11773392428126e-05
-1.76044429583953e-05
-2.89620951559069e-05
-3.31215181378752e-05
-1.77538658687066e-05
-3.76848268474719e-05
-2.39081229902412e-05
-8.05876171804236e-06
-3.89811237056188e-05
-2.8252854790546e-05
-2.71223955049976e-05
-2.11420265364109e-05
-2.80944560330357e-05
-1.80973393469192e-05
-1.00850835135252e-05
-4.06298838378705e-05
-2.14065436710575e-05
-3.81553948810842e-05
-2.11946086146986e-05
-2.69621383026755e-05
-1.40466513993242e-05
-3.20565960760093e-05
-8.53243872305806e-06
-1.92028199959579e-05
-7.26681046784383e-06
-3.557846368655e-06
-2.24725815748284e-05
-1.50072030629706e-05
-1.44831411274661e-05
-3.27456610325012e-05
-3.33385177855221e-06
-1.62140380885072e-05
-1.34900802512552e-05
-4.25725257623472e-05
-9.85815316480614e-06
-2.43403775887634e-05
-3.54456199580449e-05
-2.82554502671194e-05
-1.30724334655553e-05
-6.94414988916498e-06
-3.03290600223017e-05
-4.09660066290556e-05
-1.78069363232531e-05
-4.34303468360355e-05
-3.0611619360915e-05
-2.82125837032844e-05
-3.25254093668457e-05
-1.87881980451501e-05
-2.78565854902493e-05
-3.49342366369931e-05
-2.49931857087605e-05
-1.56649369023948e-05
-1.70054729731809e-05
-3.47303657126874e-05
-2.44107003673771e-05
-1.60643203004475e-05
-1.73041964382469e-05
-3.67791327357785e-05
-3.0028879839328e-05
-7.8497349884331e-06
-1.39369598400412e-05
-4.11455975798429e-05
-1.53392497316357e-05
-1.12827383985493e-05
-1.46763400035978e-05
-1.40073189913779e-05
-2.17027064934287e-05
-2.17541323800325e-05
-1.86905184687422e-05
-6.28866239748802e-06
-2.94467219814903e-05
-7.62121702554716e-06
-6.61267557257398e-06
-1.95392656803781e-05
-1.29560158835391e-05
-1.52899201519523e-05
-1.23627077175097e-05
-2.93644682671191e-05
-1.1836848783377e-05
-2.1708162346388e-06
-2.9673377159585e-05
-1.08373500723061e-05
-3.30665181417126e-05
-2.9108173950566e-05
-4.36543090299542e-06
-1.53377989959422e-05
-1.91324236487685e-05
-1.56757700375871e-05
-3.13671469962518e-05
-1.25337810269491e-05
-2.5381454990424e-05
-2.31386906022363e-05
-1.78625004725746e-05
-2.06705957424693e-05
-2.32313248348095e-05
-3.45846604693031e-05
-2.84673122005783e-05
-4.42391073971349e-06
-8.25782784893079e-06
-1.75539691113047e-05
-5.11055963744779e-05
-5.07586337694031e-06
-3.14583181625027e-05
-3.82912570630117e-05
-1.57918848183166e-05
-2.10773858842603e-05
-3.88367481026647e-05
6.52617278423778e-06
-1.59205683256069e-06
-1.71354279064765e-05
-3.06832808785537e-05
-1.04167988645002e-05
-2.63790181366792e-05
-1.16632677865212e-05
-1.22071982432199e-06
-1.19899010071354e-05
-3.2985951998544e-05
-3.02740403331928e-05
-4.2938347117107e-05
-4.02528970666336e-05
-1.74861309966526e-05
-1.94997247233699e-05
-1.04678056029397e-05
-1.3261155785383e-05
-2.60809447295254e-05
-2.48981044448561e-05
-1.29607677786604e-05
-3.04530912257494e-05
-2.81960531722722e-05
-2.0240288967867e-05
-4.06850755953583e-05
-1.17254053805874e-05
-2.00085123400034e-05
-1.84802681438328e-05
-4.02308252793465e-05
-2.20470777718252e-05
-2.20163369562201e-05
-2.89403177383855e-05
-2.09614594551673e-05
-2.83600202153222e-05
-1.78595470997807e-05
-5.26631421848658e-06
-1.83904297332334e-05
-2.82778604332445e-05
-2.74556261008262e-05
-4.53306800502757e-06
-3.94666596382522e-05
-2.14853252757007e-05
-1.8041257404794e-05
-1.51139468686665e-05
-1.43611267774187e-05
-2.60323302141554e-05
-1.41280806199053e-05
-1.54790317621544e-05
-1.59642332122437e-05
-1.54986090907208e-05
-7.09692748171215e-06
-4.76616340396175e-06
-2.70981803487714e-05
4.95813383139423e-06
-1.76179487013471e-05
-2.65578967345654e-05
-3.48205834173883e-05
-2.53757910268965e-05
-5.50478828197576e-05
-4.78610709041483e-05
2.38616275059122e-08
-1.78940136957911e-05
-3.71843790857895e-05
-2.86958286692592e-05
-2.21723605659445e-05
-3.40332879724403e-05
-1.50723330328873e-05
-2.32235566812883e-05
-3.20558708066088e-05
-4.32501255035492e-06
-1.48480844170558e-06
-1.7772680824068e-05
-3.76153481467607e-05
-8.21272085151405e-06
-1.38726875528821e-05
-4.08953658746804e-05
-3.04509233908682e-05
-7.84460232252919e-06
-1.87134014608745e-05
-2.06998021345834e-05
-2.35281419421435e-05
-5.22112601875733e-05
-1.55966877116539e-05
-2.63583594455863e-05
-4.89073806711607e-05
-3.81917259858525e-05
-2.88216877516156e-05
-2.41503922330683e-05
-2.47962851033136e-05
-2.89214304696958e-05
-9.39995850121301e-06
-2.23953757912545e-05
1.13768295974968e-05
-8.640793735533e-06
-1.58694994689842e-05
-3.51020500136429e-05
-1.89083302350907e-05
-9.95962908088793e-06
-3.42162891974984e-05
-3.71066029844135e-05
-4.53984649359271e-06
-2.75792426533433e-05
-1.36474876405545e-05
-1.69835258419963e-06
-2.20327622561234e-05
-1.82161943319359e-05
-8.28682049363664e-06
-1.724342154396e-05
-1.35732118986082e-05
-4.46160476114347e-06
-3.36154174414128e-05
-2.56069319366882e-05
-9.45235550888208e-06
-1.32373788419527e-05
-1.90231246478946e-05
-3.58492270152131e-05
-2.09413536820147e-05
-2.47271432631919e-05
-1.37894933314681e-05
-9.7509786884471e-06
-2.02287947185159e-05
8.66213849883579e-06
-2.42836569848893e-05
-1.20564874763628e-05
-3.35731461157914e-05
-3.7384143335217e-05
-2.39634204468098e-05
-3.16284723347652e-05
-3.98306508541239e-05
-2.43412273605393e-05
-2.82163058043866e-05
-1.59587004579492e-05
-1.49509438262112e-05
-4.10277190521414e-05
-9.87068132877048e-06
-2.15568819922133e-05
-1.84246933564535e-05
-1.81298057639256e-05
-2.1654792079487e-05
-2.49944600367471e-05
-3.75377904459047e-07
-3.7577086631311e-05
-3.68668430942217e-05
-2.15679078905489e-05
-2.16017991995571e-05
-1.35913471818441e-05
-2.17042451767423e-05
-1.65646094977976e-05
-3.02700351105904e-05
-1.38645855444074e-05
-4.37671259711873e-05
2.84561946512868e-06
-2.47049926836504e-05
-1.84764666196861e-05
-3.81733885411167e-05
-2.91009789727977e-05
-3.88991990051046e-05
-3.72250482477165e-05
-2.65140729254418e-06
-1.22126147583897e-05
-2.41629292210468e-05
-1.26924070320643e-05
-3.71556644142539e-05
-1.75936054400556e-05
-7.05528386240657e-06
-2.63146009635942e-05
-3.49634523929665e-05
4.74819780975956e-06
-3.00822240720765e-05
-2.01515682890681e-05
-4.80142342244375e-05
-2.5651962161277e-05
-2.96090503260761e-05
-3.18937857422005e-05
-3.96663452774371e-05
-3.50568415082704e-05
-2.09172506431278e-05
-1.58242945649469e-05
-3.1797010208327e-05
-1.12754717344491e-05
-2.63712855170175e-05
-1.94512322758259e-05
-2.35005085921155e-05
-4.17120307502194e-05
-2.38574759444164e-05
-3.11605373813266e-05
-1.76248422620617e-05
-3.2976632929173e-05
-8.41020118972397e-06
-3.24392600469301e-05
-3.86520522652356e-05
-5.51397227804224e-05
-3.27034434436553e-05
-3.84737004076271e-05
-3.60298825535465e-05
-2.50926938784403e-05
-2.46532440346758e-05
-2.89502569601863e-05
-9.5031009500117e-06
-7.45064546385644e-06
-3.15014170574191e-05
-4.47052443671943e-05
-1.57546721423722e-05
-1.84892162069692e-05
-2.79909351347404e-05
-3.17745264325089e-06
-1.90520566161142e-05
-2.89300346817487e-05
-2.51971590468629e-05
-1.6299811384369e-05
-1.67106520490958e-05
-3.27437527472384e-05
-2.63703411196468e-05
-2.37419460538646e-05
-2.97750558966739e-05
-3.14055654477778e-05
-2.39679234314007e-05
-1.91156337710561e-05
-2.98594979904606e-05
-2.62987442250588e-05
-4.11327838337643e-05
1.13422524462029e-05
-2.90860677271919e-05
-2.59038926391673e-05
-3.70153278130201e-05
-2.62174874151569e-05
-2.94694231215779e-05
-1.70319842271266e-05
-1.43503673045062e-05
-2.85281152567416e-05
-8.82404562158905e-06
-1.67017693390478e-05
-4.06063627252807e-05
-2.31534536165059e-05
-1.68810976723961e-05
-1.03557811121408e-05
-4.72756028605016e-06
-4.48724823999114e-05
-2.43488601667647e-05
-1.15067977134531e-05
-2.57478105536074e-05
-9.05025371168773e-06
-2.00924780410288e-05
-2.83391729033122e-05
-1.12223190250481e-05
-7.02658404218166e-06
-3.8574180318022e-05
-1.24627597517217e-05
-1.88973275110309e-05
-2.30041795953657e-05
-2.06341393971912e-05
-3.72046879961501e-05
-1.25481793496536e-05
-1.15242519017802e-05
-3.36038632131267e-05
-3.35673902684894e-05
-1.56978329787306e-05
-3.76717925470985e-06
-1.62802292829322e-05
-4.99448869395059e-05
-3.11667896841085e-05
-1.05791693403991e-05
-2.62242874362146e-05
-1.30507969012131e-05
-3.89671670676423e-05
-2.06386573121157e-05
-7.13543973327637e-06
-2.38530105567454e-05
4.73131485442132e-06
-4.08592000016006e-05
-6.0780546822472e-05
-4.267356395665e-05
-2.00249385428461e-05
-2.62612214447609e-05
2.8614216616365e-06
-1.52076299450779e-05
-3.1990181834226e-05
-4.57984109593528e-05
-2.93572123582599e-06
-2.84544636400009e-05
-3.41865598341149e-05
-2.52130783945953e-05
-6.58936410783346e-06
-4.3382240584912e-05
-2.60884343080804e-05
-4.21242092314436e-05
-9.32498841622328e-06
-2.42563953563063e-05
-2.79494761359303e-05
-1.80085830821214e-05
-3.54396450265702e-05
-2.13755957349037e-05
-5.5664896597962e-05
-1.05187556230155e-05
-5.44534394926781e-06
-2.43430184217256e-05
-2.74522209957835e-05
-1.3633528724939e-05
-3.16028017021674e-05
-1.47315030784208e-05
-5.46422797361131e-05
-8.28660054547209e-07
-2.10948969516777e-05
-1.00730457800256e-05
-1.34118340951875e-05
-1.61205301666002e-05
-2.20678097331143e-05
-3.99463975483274e-05
-4.30337990182501e-05
-1.08340454292095e-05
-2.57179705189432e-05
3.93798902138657e-06
-2.19237990991936e-05
-3.62858851453346e-05
-3.92032554521209e-05
-2.39750707134161e-05
-1.65566087369015e-05
-2.62530432072365e-05
-3.44553594262426e-05
-1.40334433421981e-05
-4.78368261275969e-05
-1.08124061385551e-05
-1.93885292618955e-05
1.30080299651419e-06
-3.20102328666924e-05
-4.50295134586791e-05
-2.22426206030022e-05
-2.19398805341663e-05
-1.33563299139676e-05
-2.95351276612981e-06
-2.20634475531803e-05
-8.68936296322146e-06
-3.53226549076714e-05
-4.1304401106576e-05
-8.08851060433723e-06
-2.41627943008172e-05
-3.34976311828376e-06
-2.68995856268624e-05
-2.41230850621677e-05
-2.13605671249365e-05
-4.82811578635616e-06
1.3589174410742e-06
-3.43923854359353e-05
-2.9699314162555e-06
-3.8678406068908e-05
-2.43822617454399e-05
2.87984491989787e-06
-2.0642776605954e-05
-1.08611252852748e-05
-3.28888249363212e-05
-4.08763995631777e-05
-2.37236034498552e-05
-1.72663135316819e-05
-1.44653048976043e-05
-2.26379907319988e-05
-1.47698480158813e-05
-2.24553126141804e-05
-3.33609297147128e-05
-4.87362921121911e-05
-8.62081742954752e-06
-1.26471481120645e-05
-2.40466152708946e-05
-2.80695717498178e-05
-3.32394591571303e-05
-3.00026508753825e-05
-3.20208010123506e-05
-3.03709361826248e-05
-3.67362283345207e-05
-4.1274299780983e-05
-5.5478524124733e-06
-1.85454684970721e-05
-3.38676706269625e-05
-3.48958825663646e-05
-3.20335450966683e-05
-5.65816211213059e-05
-2.26672028244805e-05
-1.52974994993562e-05
-3.74162162108106e-05
-3.55889491164833e-05
-2.34805807701051e-05
-3.34037694927926e-05
-2.78675885640877e-05
-1.40409527995096e-05
-3.24573539627596e-05
-4.14776792996493e-07
-2.17950308456731e-05
-1.68713765594936e-05
-1.07475703701416e-05
-1.54003064043954e-06
-2.65692806964006e-05
-3.06835076957806e-05
-2.49724171793268e-05
-1.92832943036636e-05
-3.26594936923561e-05
-1.99625925182159e-06
-3.54260253315199e-05
-2.21506124405299e-06
-4.15147810966373e-07
-1.87032058519497e-05
-3.9346532635008e-05
-2.49770528901558e-05
-2.4660875910836e-05
-4.31273808063848e-05
-4.24077788207002e-05
-6.20317635346847e-06
-2.22314870207948e-05
-1.11945900290585e-05
1.58778330940263e-05
-3.69378540397225e-05
-5.41623504967892e-06
-4.30988270120712e-05
-1.96276708651453e-05
-9.08569600131878e-07
-4.3819804484212e-05
-3.05332361119583e-05
-1.54425386643824e-05
-2.99671389512842e-05
-8.82591723558542e-06
-2.51538349253587e-05
-1.83884749305962e-05
-1.10664316503243e-05
-2.34244955348847e-05
-7.4754982764683e-06
-2.59389988654878e-05
6.4964802073967e-06
-2.00532750829003e-05
-3.10338211937805e-05
-3.14207684536092e-05
-3.08365638482548e-05
-2.89835087393607e-05
5.20020022456988e-08
-1.03547781336822e-05
-2.79266294101901e-05
-4.95308236695945e-05
-5.15001773751387e-05
-3.48643700377457e-06
3.3332568854587e-07
-3.54099309719393e-05
-2.51480218790812e-06
-1.77364021102278e-05
-2.84792921762292e-05
-9.59837901338915e-06
-3.76081105164649e-05
-3.69274132130195e-06
-1.04743956057879e-05
-2.43581654722247e-05
-1.42958459422575e-05
-1.53166956337133e-05
-2.35465905668575e-05
-2.44618357935934e-05
-2.37497381575526e-05
-4.48855954815349e-05
-2.83128545307541e-05
-2.77440215080545e-05
-2.73557147251933e-06
-2.14866775670374e-05
-3.50153526412703e-05
-1.69906211561103e-05
-4.78268568200446e-05
-8.67717819373399e-06
-1.17376304137207e-05
-2.08204492766187e-05
-4.07315289171503e-05
-8.80247349365223e-06
-3.00965910589775e-05
-1.93996659537435e-05
2.64915438740284e-07
-4.47963749337296e-05
-1.46062268729802e-05
-4.69790873294854e-06
-2.5936255238307e-05
-2.69785158624346e-05
-1.42701268736625e-05
-2.94739437663968e-05
-2.83318246281719e-06
-1.45318984831259e-05
-2.72640539627331e-05
-2.37899348849722e-05
-3.22771031373283e-05
-2.64047324987713e-05
-1.22047631035628e-05
-3.42624713064314e-05
-3.90026465232532e-05
-4.23403991462868e-05
-3.93237929982131e-05
-2.10569561203821e-05
-2.39391745089852e-05
-4.16291802659321e-05
-3.17532059947546e-05
-4.77590047491912e-05
-8.00243944876155e-06
-1.53784783521835e-05
-2.54162347445885e-05
-1.70803069156993e-05
-4.43382101669828e-05
-2.51371788583591e-05
-1.5331515620259e-05
-3.45435594789474e-05
-2.93916391956075e-05
-2.35720112951889e-05
-4.33144079550746e-05
-2.62807237327329e-05
-3.40585152224073e-05
-2.55515250329652e-05
-2.59990451203819e-05
-3.63497162953389e-06
-1.73087232936184e-05
-2.50483101456457e-05
-4.74546551074627e-05
-4.6420870736391e-05
-2.03118323499382e-05
-1.96976925819841e-05
-2.32818124385795e-06
-2.08043708314803e-05
-5.64035212096425e-05
-4.21241295572782e-05
7.33752549325808e-06
-2.01961187460629e-05
-2.0679202286585e-05
-3.56642826195497e-05
-3.17146369934646e-05
-2.64860882291549e-05
-2.94578217654023e-05
-7.17470199240255e-06
6.38760603654556e-06
-3.4491288176405e-05
-2.89400051046807e-05
-1.12760291804395e-05
-2.67797065231046e-05
-4.4932298292619e-05
-2.49775395917837e-05
-1.37224289573607e-05
-9.77528132861006e-06
-4.05355903803367e-05
6.52102032276686e-06
-2.37198215775045e-05
-2.05735741726402e-05
-1.22926118164963e-05
-3.11109822268624e-05
-3.06424003132254e-05
-1.23850897513669e-05
-6.85744833358457e-06
-1.87326174462086e-05
-4.16637187888344e-05
-3.16335833066235e-05
-3.02015343907368e-05
-1.23390414854776e-05
-2.84532023816158e-05
-2.75115926044752e-05
-1.42494698523246e-05
-3.13168070634573e-05
-2.27775498914885e-05
-1.67789505184649e-05
-1.01580362552867e-05
-4.304398228734e-06
-1.62183061860413e-05
-3.58207145244087e-05
-9.79832307709315e-06
-1.68320263361617e-05
-5.35005151223441e-05
-2.3867224260736e-05
-4.94069430243827e-05
-1.54432143652312e-05
-4.04434861731555e-05
-2.81404813530377e-06
-1.09152798537476e-05
-1.39890442443598e-06
-3.96819529810508e-06
-2.09881159895324e-05
-2.85828435365871e-05
6.53344784825734e-06
-1.30006805090355e-05
-2.3730623070901e-05
-2.2834546894505e-05
-1.8083194101062e-05
-3.27814863874796e-05
-2.32264987715215e-05
-2.08371008072941e-05
-1.26156363685899e-05
-4.57826276504991e-06
-1.69313521750083e-05
-2.21234187267627e-05
-3.60417251263942e-05
-4.51319454602959e-05
-1.51428332373029e-05
-2.07469190266728e-05
-2.95920012032392e-06
-1.0077461993787e-05
-2.54351721807114e-06
2.82945061656632e-06
-1.74473312474871e-05
-4.39188064417248e-05
-5.39574339611363e-05
1.50400004919924e-06
-3.57704074136979e-05
-2.3702964592043e-05
-2.59990377117606e-05
-2.1950969879401e-05
-1.55462893848468e-05
-1.68120871277984e-05
-3.59179376568036e-05
-3.16054102246355e-05
-2.15698878391428e-05
-9.24646009395908e-06
-1.62542500408484e-05
-1.5578041256338e-05
-2.07832141589716e-05
-2.27948277512466e-05
-2.38409307900778e-05
-3.64791028354847e-05
-7.85364206679256e-06
-4.08808610950973e-05
-1.45141739919301e-05
-1.70084891279591e-05
-4.46720767643758e-05
-4.66694004417178e-05
-2.7660179909819e-05
-4.33331038787803e-05
3.3623248194012e-06
-2.74883143105603e-05
-2.24220367538493e-05
-3.39143815105679e-05
-2.50432012817845e-05
-4.93571290363903e-05
-2.21793033653384e-05
-1.9433960937989e-05
-1.69241342226496e-05
-3.48315391782959e-05
-3.27245835561224e-05
-7.36867836717087e-06
7.17619728834799e-06
-2.66494303013869e-05
-1.43417026838168e-05
-5.10684281993618e-06
-2.97869513140781e-05
-3.68466601769735e-05
-2.26751970813451e-05
-2.62160360715301e-05
-4.1681444335759e-05
-2.84179654904799e-05
-1.61278905742089e-05
-9.63815578440268e-06
-1.0970738324907e-05
-2.60207587206201e-05
-1.11723568091327e-05
-4.01336283427355e-05
-3.67598883120956e-05
7.56783741034495e-06
-3.9530352321268e-05
-2.60486569481407e-05
2.35568719580883e-06
-1.26633453324774e-05
-1.6049223727094e-05
-1.97216477196924e-05
-1.01626659868716e-05
-3.79737972454618e-05
-2.18494767033824e-05
-2.60443135298283e-05
-4.24506974526164e-05
-4.57984957529441e-05
-6.96995103776957e-06
-2.96549732931722e-05
-8.25713300961395e-06
-2.14848727643184e-05
-4.9667490946723e-06
-1.86306092044222e-05
-1.51856430555909e-05
-2.44210517100659e-05
-2.61728917387515e-05
-1.5288605261182e-05
-9.72206780933253e-06
-1.1748295947189e-05
-2.93582619807748e-05
-2.13523357838494e-05
1.2476023078081e-05
-2.67102612550434e-05
-2.30719425716059e-05
-9.11539604205271e-06
-2.79811478822135e-05
-1.47872592400749e-05
-1.35229265953933e-05
-1.6950922183453e-05
-3.07270880573508e-05
-1.79342043436802e-05
-1.92632618084717e-05
-1.90588284447713e-05
-2.26160842766825e-05
-2.05411074286481e-05
-2.28966773133527e-05
-2.96051245675003e-05
-2.33168770107003e-05
-1.95816839504123e-05
-3.55963668694502e-05
-1.49500628674888e-05
-3.49549666785403e-05
-2.74988927049909e-05
-1.9103353366278e-05
-2.10467623943846e-05
-2.02573156845202e-05
-2.47224299454611e-05
-3.81095408159925e-05
-3.78265927082588e-05
-1.97310081141749e-05
4.85590322288623e-06
-2.35673511853741e-05
-3.04256482791475e-05
-3.1495100035888e-05
-2.87854579957921e-05
8.62725853923087e-06
-7.48414434390119e-06
-2.4810874954817e-05
-1.9231894041225e-05
-7.82041904563558e-06
-1.189350909467e-05
-4.55415249037876e-05
-1.45667877617828e-05
-6.63836560627631e-05
-2.38225875665244e-05
4.21294305349967e-06
-1.2708090877841e-05
-2.22888807971425e-05
-2.04517881732759e-05
-3.62067890782352e-05
-3.25668961407521e-05
-4.37380470154508e-05
-3.12005945677326e-05
-4.56412482668569e-05
-2.74824755135634e-05
-5.51843782168306e-05
-3.50838554860391e-05
-3.36984590081316e-05
-2.57103652541493e-05
-1.80030956438392e-05
-2.72533965347109e-05
1.04167015935352e-05
-1.66819157101469e-05
-3.80279776596699e-05
-2.26756370416942e-05
-3.26970085381243e-05
-3.90138287947572e-05
-1.50814088709711e-05
-1.20559199307031e-05
-2.98191778096419e-05
-2.25693727410433e-05
-2.36655835891397e-05
-1.90335593806605e-05
-4.37501833655343e-05
-2.47018307527933e-05
-1.5272628162206e-05
-1.78876235874489e-05
-2.50013770307657e-05
-4.44060750404258e-05
-2.13962329493588e-05
-2.58846360460698e-05
-1.86653627997697e-05
-3.04222654508109e-05
4.70330629839004e-06
-1.03177931290583e-05
-2.03361493674026e-05
-9.56915905800059e-06
-4.06802083227489e-05
-4.29361247753597e-05
-1.79539508185915e-05
-2.52220740694458e-05
-8.41015524208293e-07
-1.33031285083981e-05
-2.81994662929286e-05
-2.3577358428808e-05
-3.69048022592308e-05
-2.4713616517048e-05
-1.42799926721425e-05
-4.79907900851437e-05
-3.10739157296665e-07
-9.6757564158977e-06
-1.76321247130801e-05
-2.36484543275821e-05
-5.66680997876371e-06
-2.12341139688016e-05
-2.89608825609025e-05
-2.00400069946456e-05
-3.37750109763495e-06
-1.14581921200414e-05
-2.80035423221248e-05
-1.75963958908841e-05
-2.52590716541533e-05
-3.85701956032478e-05
-2.82066440935274e-05
-2.27084585473364e-05
-2.93434853151452e-05
-1.07706221203713e-05
-1.69258437835163e-05
-2.44102740392102e-05
-3.01005063067962e-05
-1.39816382580832e-05
-2.10121689658914e-05
-1.0323954933848e-05
-3.11299484296242e-05
-1.18870768119757e-05
-1.58859376804858e-05
-1.04606240125812e-05
-3.22297784178167e-05
-1.99995649085563e-05
-1.38705153695701e-05
-1.88112701319617e-05
-2.8675862284744e-05
-3.76269437701992e-05
-1.9772982911702e-05
-4.10706268469743e-05
-2.08731710224277e-05
-4.09755915412202e-06
-2.04185870823747e-05
-1.67478095872423e-05
-1.28096781564372e-05
-2.75365360096433e-06
-2.22418781503718e-05
-1.10768797762124e-05
-8.28877259730071e-06
-2.78791171529177e-05
-5.82336584690655e-05
-1.2705529910368e-05
-2.46581891999192e-05
-3.03721115424961e-05
-4.10275759077828e-05
-1.93062588404094e-05
-6.19122109905813e-06
-2.31758017816455e-05
-4.22734020924777e-06
-2.65175065367736e-05
-2.84070553327306e-05
-8.29186738978459e-06
-3.09576253188128e-05
-3.78936373778457e-05
-3.85829160083483e-05
-4.0350220761519e-05
-3.41561530127386e-05
-1.59705703184605e-05
-3.4447819192283e-05
-1.65332203566534e-05
-3.26396218046074e-05
-2.00526553439594e-05
-1.55613406173722e-05
-1.59320422790246e-05
-1.82820544632132e-05
-3.271699813787e-05
-1.48747887219068e-05
-9.02295824698227e-06
-2.29611692703029e-05
