# Supplementary material for: Research on computational propagation and identification of mine microseismic signals based on deep learning
Source: PLoS One. 2025 Oct 22;20(10):e0334641. doi: 10.1371/journal.pone.0334641 (PMC12543183; doi:10.1371/journal.pone.0334641)
Supplement: S11 Data — (ZIP) [file pone.0334641.s011.zip › 000101100002742.xlsx_0.txt_24.txt.txt]

-9.77155483976361e-06
-3.7988938790798e-05
-1.38194976127056e-05
-9.49425108718094e-06
-1.98746131329405e-05
-1.08675243740384e-05
-4.79289508274453e-05
-4.68340218962475e-05
-3.00937489312389e-05
-5.37761005990564e-05
-3.8456233599243e-05
-4.69100110243689e-05
-2.69033270185231e-05
-2.21720714519172e-06
-1.7664417126417e-05
-2.16337974790819e-05
1.86468653502943e-06
-1.46181420514879e-05
-1.11768255826538e-05
-3.09544784323571e-05
-3.28138434752571e-05
-3.48881982019278e-05
-1.69796185295264e-05
-2.74060652915706e-05
-1.05683695141721e-06
-1.48900643804976e-05
-5.70879000474498e-05
-8.85167026264546e-07
-3.7196002420257e-05
-2.57224614335821e-05
-1.80571672881303e-05
-6.78737372355242e-06
-2.43121251904411e-05
-1.25137761860082e-05
-1.75867508060673e-05
-3.43232819368955e-05
-1.29233125065309e-05
-1.87771405637254e-05
-1.15236705291561e-05
-1.43931448166955e-05
-1.8577204927627e-05
-2.36931252435126e-05
-3.23636150483882e-05
-3.61897894333759e-06
-4.03796736523179e-05
-3.76967768888529e-05
-1.93574819596473e-05
-1.84709778664593e-05
1.57653015010585e-05
-3.81470494682899e-05
-6.03290752011538e-05
-2.363955892544e-05
-4.60919852712654e-06
-1.84575314097605e-05
-3.98533950055349e-05
-1.64216867642229e-05
-4.09383803124646e-05
-2.30240608090058e-05
-2.52123907261392e-05
-1.23323677749573e-05
-1.96198362040093e-05
9.20136087101032e-07
-2.54560254096672e-05
-4.04757737221908e-06
-4.36389449744015e-05
-1.44802038294916e-05
-1.70194032956992e-05
-5.1718905854008e-05
-1.87338173601689e-05
-2.78413287255682e-05
-3.10537965146721e-05
-1.20954062716502e-05
-3.02105557520444e-05
-1.8610375188761e-05
-7.63774946818237e-06
-2.40472359476218e-05
-4.12144458026563e-05
-4.32133522886983e-05
-1.8595689756412e-05
-3.84032962674411e-06
-3.09707805281139e-05
-2.60944997040673e-06
-2.96143661264359e-05
-2.59597483430699e-05
-2.27889561675437e-05
-1.78554825106855e-05
-2.23961795154652e-05
-7.857371993231e-06
-3.03238974909247e-05
-2.43573038229776e-05
-2.17164339701629e-06
-2.20497018093389e-05
-1.95381908250275e-05
-3.65159793595378e-05
-9.99872214446039e-06
-1.96283007585739e-05
-4.37080590572728e-07
-3.09161540992806e-05
-3.24136149777582e-05
-4.57579986928436e-05
-2.83705296311875e-05
-1.4993380080878e-05
1.22581997229678e-05
-3.17740845500245e-05
-1.44512087125446e-05
-1.85304582127086e-05
-1.72513995448054e-05
-1.76714356548902e-05
-1.49077882632347e-05
-8.39018989579956e-06
-5.79676192950444e-06
-2.63785305341599e-05
-3.01744853654746e-05
-5.03176171296576e-05
-1.41197522257756e-05
-3.49505538513528e-06
-1.45268530200899e-05
-3.68589487276238e-05
-1.43904035684617e-05
-3.75414566486506e-05
-1.77067371446989e-05
-4.43443502814755e-05
-3.04842338567921e-05
-3.04782978020041e-05
-2.67691958924381e-05
-2.70790461341727e-05
-2.76929067686859e-05
-3.05846702717551e-05
-2.33440904618861e-05
4.26018341397358e-06
-2.99750772974528e-05
-1.02440971861813e-05
-1.09575250322459e-05
-2.22137908055545e-05
-7.43242632147842e-06
-4.20456150271892e-05
-1.96958841789891e-05
1.23011021494546e-06
-2.58468561954571e-06
6.35560001204756e-06
-3.39729328538959e-05
-4.44712540521742e-05
-3.59931890650572e-05
-2.74361333162613e-05
-2.03035691949532e-05
-2.11863518383023e-05
-2.98647529922297e-05
-2.52385017237331e-05
-1.61571333230385e-05
-1.65382357096769e-05
-2.82838573578629e-05
-2.10156098002011e-05
-3.75674677023942e-05
-1.69977458374893e-05
-3.82703517606412e-05
-2.57179573177942e-05
-1.54891842958005e-05
-3.15544497405154e-05
-3.42220651735227e-05
-3.48158371464216e-05
-2.62848098075599e-05
-2.00970888189285e-05
-9.65080463697926e-06
-5.16639902467302e-05
-1.78159273124057e-05
-3.07542854651486e-05
-2.36892215791581e-05
-2.80644683505023e-05
-3.71318246244359e-05
-1.52025083450524e-05
-4.02338277981369e-05
-6.08181169882787e-06
-4.03848270440242e-06
-3.62594338888122e-05
-1.57800779405746e-05
-1.12046580159902e-05
-1.60493501698451e-05
-2.83223688576824e-05
-2.40705706605953e-05
-2.37668901425126e-05
-5.18147071847634e-05
-2.87754029435658e-05
-4.31394537705638e-05
-4.26794377991683e-05
-9.72880190755723e-06
2.08250674229789e-06
-1.91031023244651e-05
-3.4736327387611e-05
-3.24266208718513e-05
-2.83140370751063e-05
-1.81629085268593e-05
-1.50688658566172e-05
-2.74081665231952e-05
-3.27650259784996e-05
1.4279778781726e-06
-2.46017989170906e-05
-3.62112021341397e-05
-3.76230656971837e-05
-7.19198319797066e-06
-2.32816518058234e-05
-1.764914369214e-05
-3.26329094464941e-05
-1.74132302226234e-05
-2.8575470019499e-06
-3.41248492960964e-06
-2.16596472790387e-05
-8.69983711878112e-06
-3.67367723948688e-05
-3.01171296458797e-05
-3.67395139617474e-05
-1.678832051205e-05
-1.98048239113378e-05
-4.29129012952107e-05
-3.2695748743625e-05
-3.51250176645463e-05
-2.72911851102772e-05
-4.30350445678999e-05
-2.04546896998901e-05
-1.48923082131297e-05
-1.40767140718543e-05
-2.26756443511581e-05
-2.39383268332706e-05
-2.33997349250597e-05
-1.52656213436583e-05
-7.7813606036081e-06
-1.93430589705678e-05
-3.46569640513022e-05
-2.65114374389974e-05
-2.88392336281292e-05
-1.16716260418173e-05
-6.60239415472774e-06
-7.74280333926555e-06
-5.07023211206828e-05
-2.95450022573817e-05
-3.4072836107004e-05
-1.73269326665033e-05
-2.49431133978836e-05
-3.33483394060043e-05
-3.78146048340667e-05
-1.83846227327232e-06
-7.2417166910389e-06
-1.85741121559455e-05
-2.27792952350312e-05
-1.49477518513835e-05
-9.01212983277189e-06
5.43174662612567e-06
-5.25418349533108e-06
-1.53106052310483e-05
-1.18405832574779e-05
-1.37598311452322e-05
-4.05093774554724e-05
-2.90810177114425e-05
-9.40337538505443e-06
-2.26632043454067e-05
-2.92814972238331e-05
-1.14965403519447e-05
-9.9573548157074e-06
-4.82697780688251e-06
-1.6061187897984e-05
-2.94909859825438e-05
5.64120988623732e-08
-3.43992780163411e-05
-3.43681285320007e-05
-2.82419380316573e-05
-3.08977578280622e-05
-1.26266313058319e-05
-1.78756000973626e-05
-4.05024891354738e-05
-1.29441409033969e-05
-1.75126225258435e-05
-3.56717320409222e-05
-3.63881860154656e-06
-2.02290243107234e-05
-2.01303416394156e-05
-3.10755814668366e-05
-1.287397590395e-05
-3.48961696948974e-06
-5.47861583964852e-05
-5.70356317368735e-06
7.73731782443755e-07
-3.19641600940308e-05
-1.00567453847398e-05
-2.1161597355538e-05
-3.64755905055773e-05
-2.97738725244849e-05
-1.65905039631163e-05
-3.96814213110076e-05
-3.83000043378074e-05
-1.48573174630833e-05
-2.71043901442982e-05
3.5368810651529e-06
-7.78540711384604e-07
-7.06754644878972e-06
-2.98512941277899e-05
-1.91800263201746e-05
-1.92480462431411e-05
-2.33005002940312e-05
-3.24134125526977e-05
-1.44092558440573e-05
-2.09918890505957e-05
-1.48550757177916e-05
-2.47916038169021e-05
-3.2785032814282e-05
-4.95981346199106e-05
-1.16539726532595e-05
-3.67353030595777e-06
-2.42138244510307e-05
2.72912892510438e-06
-4.21806517279233e-05
-4.59835434204612e-05
-2.69344647137872e-05
-8.02469828813027e-06
-1.63089570620094e-05
-2.68230881459833e-05
-1.43596764875224e-05
-2.95978656918673e-05
-1.45184200147934e-05
-4.05383229473651e-05
-2.74924313582134e-05
-3.22955051633674e-06
-4.3703919432983e-05
-1.41438828175048e-05
-2.01211916998922e-05
-1.18511717467645e-05
-3.18305929944699e-05
-2.60111367574984e-05
-1.71622687237245e-06
-2.04587568794876e-05
-1.66154196391902e-05
-2.59867823001714e-05
-2.29729062961288e-05
-3.59937446742535e-05
-2.73399699994224e-05
-3.71201362637284e-05
-2.20961503090672e-06
-4.19178160933063e-05
-8.27261115959611e-07
-1.33125078415729e-05
-1.48467871384089e-05
-3.33625223956931e-05
-9.80468374250789e-07
-4.5707410869538e-05
3.79291313975642e-07
-1.39005880056041e-05
-7.91221447994522e-06
-2.43449211985799e-05
-8.34889935328265e-06
-3.3956300685093e-05
-1.45179928799053e-05
-2.5839413083451e-05
-3.8118897306233e-05
-1.23957192107056e-05
-3.59923687859307e-05
-2.43506711278077e-05
-1.44054397162139e-05
-4.92886548684415e-05
-3.04687641266705e-05
-4.41172203656531e-07
-1.2189470719457e-05
-2.61012854867278e-05
-1.87539344653411e-05
-4.44516481837638e-05
-1.0201798759575e-05
-2.46878353002035e-05
-3.27832745928739e-05
-5.74872923147085e-05
-3.4223694877741e-05
-2.03869631625661e-05
9.08376791799025e-06
-3.56784403856847e-05
-2.42880086666373e-05
-4.6448935792032e-05
-4.14827065926665e-05
-1.39306189341789e-05
-3.75679384369242e-05
-1.05938826174651e-05
-3.43390481766062e-05
-4.53738530430845e-05
-2.44269444974561e-05
-1.8649095481871e-05
-3.95485422294431e-05
-3.92612681482833e-05
-3.01787686978555e-05
-2.03705061315151e-05
-2.47473403538337e-05
-8.95668103711278e-06
-6.11446191583488e-06
-4.74327420249512e-05
-2.2470603417267e-05
-2.7059317245861e-05
-3.21000040489091e-05
-1.0393306009106e-05
-2.68007588120759e-05
-1.34320725607142e-05
-2.77578014678345e-05
-1.07271121983834e-05
-1.95843419440976e-05
2.9056685433346e-06
-1.53510996820714e-05
-2.69916813562151e-05
1.0123254264781e-05
-3.25407591175633e-05
-3.03905865292791e-05
-2.68383288834053e-05
-3.41159263741886e-05
-1.77025142268218e-05
-2.66430273257873e-05
-5.61938716390237e-07
-3.20715266963109e-05
-2.30975902371245e-05
-2.9089212788904e-05
9.1922760836691e-08
-2.78348305319734e-05
-1.92470082489916e-05
-1.68496912777293e-05
-3.95093346974901e-05
-1.87426364530388e-05
-1.75506437647264e-05
-4.1719788619195e-05
-1.4298003863211e-05
-3.70727979610776e-05
-3.63549690953486e-05
-3.75766886807534e-05
-1.00094150570857e-05
-1.61020448406958e-05
-2.16654637077182e-05
-1.75030235583351e-05
-3.92342244219902e-05
-4.67674267544843e-06
-2.6956442251997e-05
4.23743686589039e-06
-3.46046324119666e-05
-8.14446861967049e-06
-2.85262884682774e-05
-1.06808562558888e-05
-1.41877572125638e-05
-4.00969510462217e-05
-3.1989569947067e-05
-2.36544467464744e-06
7.46754120879486e-06
-2.06378727741554e-05
-4.52422238294765e-05
-3.58973765597713e-06
-4.46869961671836e-05
-5.06088005312236e-06
-1.3991233518271e-05
-4.60759185102857e-05
-2.42051080402328e-05
3.08100747396854e-06
-2.01654069279636e-05
-2.69509658929603e-05
-3.18144368332146e-05
-3.09475395323229e-05
-2.77952787354364e-05
-1.53884173993013e-06
-2.66820658296326e-05
-2.50102547231602e-05
-3.01447464062403e-05
-2.88086075122271e-05
-3.31421513014041e-05
-1.81421998584743e-06
-3.01370447222038e-06
3.10623316840705e-06
-2.59683580337772e-06
-1.0364523493102e-05
-3.36651163922212e-05
-2.56988178376305e-05
-2.09150589181155e-05
-2.35879002265924e-05
-2.11776015102138e-05
1.23802836119742e-06
-1.44241558816581e-05
-3.32457029856814e-06
-1.64209814908783e-05
-1.48625983878036e-05
-3.33533987756361e-05
-3.35466514243242e-05
-4.82249684340524e-05
-2.9536193908564e-05
-9.71715764626656e-06
-1.3058565278335e-05
-2.78524930209656e-05
-3.08127508596207e-05
-1.83402915742328e-05
-2.57948565562897e-05
-3.74843235092658e-05
-1.22241009625432e-06
-2.76598468140975e-05
-2.09283828514744e-05
-2.17634154512649e-05
-3.00411836420866e-05
-3.55195321046771e-05
-3.16117240035362e-05
-4.6138049062276e-05
-2.55915434665659e-05
-1.34099067934785e-05
-1.0279314607894e-05
-2.24580626128041e-05
-3.62771156741538e-05
-3.85280835076873e-05
-5.06929884829734e-06
-1.30373806528813e-05
-1.28737145670348e-05
-2.91504709379946e-05
-1.10944557889989e-05
-2.8896257206239e-05
-2.31749985278926e-05
-1.00018291624125e-05
8.09510153798202e-06
-1.65158335546262e-05
-8.71023814166281e-06
-3.72960092295351e-06
-2.67514372079226e-05
-2.68701863872097e-05
-8.75401236248034e-06
-1.93353350880713e-05
-9.25628893112922e-06
-2.82386341497101e-05
-2.16814849715039e-05
-2.26961246244824e-05
-1.74093909101119e-05
-3.43036006601336e-07
-4.62996677769956e-05
-2.5045331464952e-05
-1.18276316596401e-05
-4.22221815391291e-05
-1.20729877668961e-05
-5.88457459506876e-06
-1.09186591259014e-05
-3.19456498241952e-05
-1.47561519739958e-05
-2.38157866354989e-05
-3.54681241141345e-05
-1.95810790403929e-05
-2.6843515434318e-05
-2.46478855504165e-05
-1.92544289406586e-05
-2.65806899291376e-05
-1.26006766740031e-05
-3.09834281303896e-05
-2.19563800365536e-05
-1.6234257802485e-05
-3.05531092993163e-05
-1.83436653697543e-05
-2.36626507869829e-05
-2.94222983168239e-05
-8.93908846452495e-06
-2.28550232574069e-05
-1.61913387747323e-05
-4.09871892887979e-05
-3.70207522749459e-05
-2.69097344155305e-05
-8.57344763356632e-06
-3.49780387088067e-05
-1.86694450080419e-06
-2.29920413494725e-05
-3.06138390111605e-05
-1.30711009154543e-05
-1.24115147566002e-05
-1.86794252689222e-05
-4.36605631475097e-05
-3.49949378884878e-05
-1.33088237709378e-05
-2.03245721104634e-05
-2.25229159629803e-05
-2.87907735532044e-05
-2.46881628658676e-05
-9.65615666613124e-06
-1.97504775739739e-05
-1.36162269456069e-05
-2.05751793526671e-05
-3.39994979125077e-05
-2.10372445066251e-05
-2.27302034963378e-05
-1.61281934516607e-05
1.76341144894006e-06
-2.85241519787263e-05
-5.03721498135479e-05
-3.91030194539212e-05
-1.95865579290974e-05
-2.52791991242371e-05
-2.97236893096681e-05
-1.82843258564174e-05
-2.64063705978162e-05
-2.83238911330928e-05
-1.52486848391755e-05
-3.42043154528525e-05
-1.64817833025843e-05
-9.19998302961234e-06
-2.46414240984628e-05
-2.21878397505869e-05
2.96613280286006e-06
-6.57980678196935e-06
-3.74626692651296e-06
-4.42774475033679e-06
-2.20625888419278e-05
-1.91658921045513e-05
-5.42878666975326e-06
-3.57630840733592e-05
4.11491993228854e-06
-5.36183859821802e-06
-2.95895946026886e-05
-1.14519069427102e-05
-5.46469276163054e-06
-4.28246152664123e-05
-1.52969803535102e-05
-1.55684103660985e-05
-1.32171098992355e-05
-1.05846478688177e-05
-2.74630810388026e-05
-1.89857959999156e-05
-1.22087800221856e-06
-2.62779701717918e-05
-1.93241166180527e-05
-3.58515079329847e-05
-5.40511677511481e-05
-1.49189094629263e-05
-8.47853258017828e-06
-3.49563014607237e-05
-3.25186468603921e-05
-2.56026489350455e-05
2.45978709941692e-08
-1.49334795632608e-05
7.6399550103074e-06
-1.39617546713662e-05
-2.76722024595424e-05
-9.78919587876847e-06
-2.66286117751259e-05
-1.86908244076294e-05
-2.85059878956322e-05
-1.13175393732446e-05
-2.96162965432713e-05
-1.76849259480786e-05
-2.1035625848435e-05
3.21949070169682e-06
-2.11936807772925e-05
-1.35441170391871e-05
-2.56086054722962e-05
-3.4287191898182e-06
-2.0220862915446e-05
-5.98262943460503e-05
-1.63777348743828e-05
-2.65711571216453e-05
-8.5527097082881e-06
-3.31310316923911e-06
-2.09886136040705e-05
-9.27604383756129e-06
-2.91162842777855e-05
1.02400516435989e-05
-8.75521827766616e-06
9.61164214402512e-06
1.51305868293184e-05
-1.65767674510848e-05
-1.29247190769403e-05
1.27107973921171e-06
-3.21891668102569e-05
-9.35008310590269e-06
-1.12498600381623e-05
-2.84533300242168e-05
-2.70966460871294e-05
3.7881189361849e-06
-1.27925187198088e-05
-4.89550574176721e-05
-2.48889890179235e-05
-2.44454422638938e-05
-2.00645468460183e-05
-2.18733217737656e-05
-3.27474794662761e-05
-2.74597912592505e-05
-1.95983949545664e-05
-1.62801891462408e-05
-2.55980925595588e-05
-3.92162313577641e-05
-3.24268262458731e-05
-3.0551624749359e-05
-3.3863948685064e-05
-3.27229938601144e-05
-2.31347249446873e-05
-2.31409548670479e-05
-1.12554461217709e-05
-3.60304788889162e-05
-3.65838064125404e-05
-9.84568202886974e-06
-2.39009414718089e-05
-3.787184998613e-06
-1.6733353104849e-05
-2.96226827892656e-05
5.05947957739991e-08
-2.68326824519819e-05
-3.42872249292803e-05
-3.41759416516721e-05
-1.81641066023298e-05
-1.39039786649652e-05
-2.9152501944215e-05
-3.2918878833935e-05
-1.81947591307484e-05
-4.2907000789493e-05
-2.2132055190705e-05
-6.00752657190303e-05
-4.66627393850988e-05
-1.81055981081526e-05
-1.09738203589853e-05
-7.98223884150479e-06
-4.05555624954566e-05
-2.4072723888216e-05
-1.30991492544732e-05
-7.24830756265188e-06
-2.16437741914644e-05
-2.13479312718108e-05
-1.13650018253633e-05
-5.20573517815639e-05
-2.43202526545645e-05
-3.42199953186163e-05
-1.47987662544167e-05
-3.69123479288075e-05
-4.5926725419597e-05
-2.25106734482396e-05
-1.01702280194862e-05
1.54374093880513e-06
-3.0579309553137e-05
-1.89622011178584e-05
-1.16631889611483e-05
-2.60631111883957e-05
-2.40386196037112e-05
-1.21222054417151e-05
-2.33273900740321e-05
-3.22848558096436e-05
-2.15574193432936e-05
-2.72453161367047e-05
-2.4406052107314e-05
-1.87079324068719e-05
-9.73766910100131e-06
-4.19459030981756e-05
-2.10804469020728e-05
-4.64829431405845e-05
-2.53146425559265e-05
-1.72289493161928e-05
-3.3597514847926e-05
-5.16540747438873e-06
-3.90887099209914e-07
-3.17346859253241e-05
-2.44267062217665e-05
-2.32809772938132e-05
-3.45681993381436e-05
-3.01069879401595e-05
-2.32606472974302e-05
-1.33232524560243e-05
-4.79558885740011e-05
-1.08690589666293e-05
-8.92353955536559e-06
-3.04781673422386e-05
5.21334315675729e-07
-2.16817932699237e-05
-2.74733458973892e-05
-2.71057737381036e-06
-3.43893762288831e-05
-3.01635300876434e-05
-3.85676004967932e-05
-2.35189337878392e-05
-2.47995367346576e-05
-5.4994202721175e-05
-2.44573639166597e-05
-3.8200248345986e-05
-1.74294726147716e-05
-3.89185021272343e-05
-2.48190366544754e-05
-1.96990645479015e-06
-2.56200264435506e-05
-2.40978815302032e-05
6.26709407418178e-06
-3.21031996186919e-05
-5.5085038316637e-06
-4.34918427191329e-05
-1.18066283261116e-05
-2.20101669168831e-05
4.31627662017819e-07
-2.12412651574148e-05
-1.59095645437207e-05
-1.79867120461675e-05
-1.89910911727334e-05
-2.93441866963162e-05
8.53265397127879e-07
-3.55694228879885e-06
-2.36779925825173e-05
-1.42307053012975e-05
-3.74091992558799e-05
-3.73020506506753e-05
-1.18196229450468e-05
-1.59402089783348e-05
-1.74191766889563e-05
-2.84080419964373e-05
9.00785718850491e-07
-1.64041068517368e-05
-2.14425793866416e-05
-2.05048208012533e-05
-2.33491509204414e-05
-1.01833612363845e-05
-1.38463229990147e-05
-2.71921245626582e-05
-1.88809889430975e-05
-4.64351900488369e-05
-1.23270734949066e-05
-1.26639142432267e-05
-2.24456271188236e-05
-3.48280793346084e-05
-3.63205814125284e-05
-7.94960929292714e-06
-1.59188427086869e-05
-2.83842474927488e-05
-4.14623356248374e-05
-1.61055289603316e-05
-2.63714945189727e-05
-2.31035266420611e-05
-1.23970282932244e-05
-1.28808892533742e-05
-3.02787670572358e-05
-3.11950130445187e-05
-1.29269127839011e-05
-4.3387114371312e-05
-3.23019295465377e-05
-1.12079392375486e-05
-4.61155628050102e-05
-5.1803780527145e-05
-2.20958291423122e-05
-1.5429607407345e-05
-2.14256167035187e-05
-2.19497227629566e-05
-2.0700714637414e-06
-1.46576572001271e-05
-1.81347812893112e-05
-1.64590203045044e-05
-9.91127136426069e-06
-4.1760097050464e-05
-3.36739835884319e-05
3.07205855117942e-06
-2.43398449775488e-05
-6.85913105820562e-06
-2.32026932202777e-05
5.23399221172417e-06
2.49560367269876e-06
-2.3133956175908e-07
-2.94680584885418e-05
-1.15671552517639e-05
-1.76003196703133e-05
-3.22355519532935e-05
-1.78582572807068e-05
-1.2222912417797e-05
-2.78065441022828e-05
-3.01027974354686e-05
-2.08719668544634e-05
5.74972289347852e-06
-1.96428246480216e-05
-3.37861293876591e-05
-3.58130987712247e-05
-3.09876523042636e-05
-1.75198718550785e-05
-2.72430556675739e-05
-2.34510596698498e-05
-8.65049106607927e-06
-1.12619279818986e-05
-2.61689244287053e-05
5.79068459339069e-06
-1.99381154070968e-05
-4.71150508607572e-05
-4.26753425512596e-05
-3.39019062412138e-05
-1.69085592923554e-05
-3.73261056919673e-05
-3.16591529771891e-05
-4.84120250235045e-06
-6.97528159731105e-06
1.57395115473582e-06
-1.79016489181357e-05
-3.4699175061697e-05
-3.65958501601975e-05
-1.86365649706784e-05
-3.17518209462821e-05
-2.35569461513203e-05
-2.4650231639574e-05
-3.19203861776937e-05
-2.32894860969528e-05
-1.3345085298222e-05
-1.72158503339531e-05
-2.18183832280834e-05
-2.2446298896458e-05
-2.03280018796948e-05
-2.09688826099642e-05
-6.41570611962544e-06
-2.91751153012264e-05
-2.05493872819747e-05
-2.88005902297112e-05
-6.8854536732758e-06
-1.23904706394146e-05
-1.22602681168042e-05
-2.84819547267888e-05
-1.3108204177343e-05
-1.33582796700167e-05
-2.07015384968693e-05
-3.38035987195218e-05
-4.32749951680995e-05
-2.99492326511207e-05
-2.57933201333538e-05
-1.45264127779568e-05
-2.3866940346314e-05
-2.87004906380456e-05
-4.0029947534141e-05
-1.82609559632763e-05
-1.63400533991946e-05
2.60838600909078e-06
-3.73720604424844e-05
-1.11536875774139e-05
-2.65729561289916e-05
-1.26828147549088e-05
-1.91150167915698e-05
-6.04816979337683e-06
2.72315762346565e-07
-1.4616480077105e-05
-1.85917822780626e-05
-2.79641686002021e-05
-6.73397225776952e-06
-6.96064921373998e-06
-1.73989894334754e-06
-3.44005920689305e-05
-2.27259137899132e-05
-2.83828427106673e-05
-1.18512504527378e-06
-2.43021324444391e-05
-1.25831801064853e-05
-1.74228316956397e-06
-2.50192942776355e-05
-1.32430514034816e-05
-1.76089386975051e-05
-1.67888392007606e-05
-2.54649776197402e-05
-1.31804008420552e-05
-2.07467734871812e-05
-2.38100911398413e-05
-1.13084906151549e-05
-2.35265347730896e-05
-3.35856776434459e-05
-6.65518253629888e-06
-1.48463467319063e-05
-3.42213497248238e-05
-1.8323697555648e-05
-1.8937371297207e-05
-2.42326506858155e-05
-3.51942266986097e-05
-1.81550609659817e-05
-2.44204612633234e-05
-2.59011232176861e-05
-6.52708796447734e-06
-2.52545873362138e-05
1.01320691091382e-05
-1.77075551149925e-05
-9.92930389479526e-07
-3.7746763557855e-05
-1.31794723638724e-05
-2.72782947695663e-05
-2.63786756574971e-05
-2.60865107546147e-05
-5.75001493248224e-06
-2.19250879207399e-05
-4.14739749632407e-05
-3.02185672201612e-05
-3.24826629583649e-05
-7.45565726050863e-06
-2.73343333363559e-05
-4.44267674539704e-05
-2.57051035306593e-05
-1.97477795388981e-05
6.35377686191775e-06
-1.33105433776045e-05
-1.37215588993137e-05
-4.68174245196802e-05
-3.30741308784166e-05
-3.32918021720733e-05
-2.95440616556105e-05
-2.6902651009796e-05
-1.53468875711754e-05
-4.33804206434894e-05
-3.87008526511818e-05
-9.94950058477254e-06
-2.7937897246648e-05
-2.60966806093853e-05
-1.34743416072624e-05
-4.46961664313843e-05
-2.00347266026718e-05
-2.16984124979723e-05
-3.16184023274043e-05
-3.38577257323245e-05
-2.35382599885531e-05
-3.05215343840388e-05
-1.21399589976268e-05
-5.03476389214873e-06
-3.55397348258539e-05
-3.71546212038555e-05
-4.86103690451944e-06
-2.23686891369873e-05
-3.23888986933462e-05
-2.53625969293537e-05
-4.49265688224814e-05
-3.71058256324365e-05
-4.29311489433035e-05
-3.90278827344693e-06
-8.73302621057514e-06
6.34477786234622e-07
-5.02448143047195e-05
-1.54592582980016e-05
-2.22127649071495e-05
-1.79137045457624e-05
-2.39504902355761e-05
-4.16826081466478e-05
-3.12745786228988e-05
-2.82021138021646e-05
-3.43302334625361e-05
-2.19820969938998e-05
-2.36742660115988e-05
-1.82823287329299e-05
-1.40343165398424e-05
5.41161008179181e-07
-1.21830392832032e-05
-2.28278603418901e-05
-2.04009060428263e-05
-1.25181611695378e-05
-1.86774787224736e-05
5.76579766686507e-06
-2.40737751448155e-05
-4.84821341969663e-06
-4.01569376058165e-05
-2.68799048486643e-05
-2.27757094633452e-05
-1.53321774909926e-05
1.03036817585048e-05
1.2103747486687e-05
-6.76740068765696e-06
6.10422094143487e-06
-3.78802694384261e-05
-1.89183270266233e-05
-1.0072714878844e-05
-3.06270105882641e-05
-3.33789455524947e-05
-1.40122871213371e-05
-2.16665199020113e-05
-3.02931655827091e-05
-4.1029145007569e-05
-2.65428590567474e-05
-1.23775027221351e-05
-1.78056894330931e-05
-1.43050883467495e-05
8.06848503252753e-06
-1.05154953302158e-05
-2.81372930251125e-05
-2.10465542318963e-05
-2.99788210699748e-05
-1.77970920844176e-05
-1.10748006231785e-06
-2.67778944384433e-05
-2.13394275418576e-05
6.79882622497765e-07
-1.90478235658567e-06
-5.02521189135283e-05
-1.95707542054857e-05
-3.07864811421725e-05
-2.72740840455478e-05
-2.01920178893387e-05
-4.22089241619723e-05
-1.09507929621839e-05
-1.63248963188083e-05
-1.34802830859017e-05
-1.99336426854185e-05
-1.60196877774946e-05
-1.29272950504495e-05
-2.11860208214849e-05
-1.93684989706324e-05
-3.32288485676661e-05
-1.43437601052696e-05
-2.26016221039369e-05
-3.19099195607501e-05
-2.57973671808673e-05
-3.85961831564248e-05
-3.21399549261148e-05
-1.26268294603099e-05
-2.64421414521283e-05
-2.72732356343018e-05
-4.12012803838563e-05
-2.53570215797637e-05
-3.41457664451454e-05
-4.69910045926666e-05
-2.08187566078175e-05
-9.42510085266707e-06
-2.61637799760889e-05
-3.06828661428776e-05
-3.5459736506738e-05
-3.70955026664489e-05
-1.90995060045617e-05
-1.896039178658e-05
-1.60813569434876e-05
-2.45680379077426e-05
-2.207129798733e-05
-2.70348950297551e-05
-2.64880388184647e-05
-1.3857708210969e-05
-3.87010601343762e-05
-2.19404061703812e-05
-5.92014381260328e-06
-1.3362258928345e-05
-1.60941647495527e-05
-1.2692578574164e-05
-8.26094508070098e-06
-2.46504675020731e-05
-2.21007490305395e-05
-2.61051106231157e-05
-2.23793938177332e-05
-1.23370859381422e-05
-2.36924340309016e-06
-4.85668174225806e-05
-1.37552162771008e-05
-1.52731488513273e-05
-4.96041514905283e-06
-6.36734379091021e-06
-1.75843220043417e-05
-3.25853268676881e-05
-1.45554029553609e-05
-2.96483985947251e-05
-2.91301671140526e-05
-1.98608935000356e-05
-4.82091301517299e-05
-2.11565309915269e-05
-2.83151132006051e-05
-2.77920924587424e-05
-6.46866317280177e-06
-3.13315525252925e-05
-1.02582009620943e-05
-4.42060360968671e-05
-2.02615501352533e-05
-3.25723553048818e-05
-1.86253442654063e-05
-2.85097371854662e-05
-1.50012708642463e-05
-2.57032561506775e-05
-3.42019153841059e-05
-2.43774865517718e-05
-3.15080429483462e-05
-1.33311262348291e-05
-3.88365898048837e-05
-9.93619261443267e-06
-2.62435186142192e-05
-2.38953967364885e-05
-1.05099533873424e-05
-4.86505451551378e-05
-4.09605047652902e-05
-9.52656013757605e-06
-2.44497243270576e-05
-2.01678374735911e-05
-2.40764643467506e-05
-2.81344119833917e-05
-4.08115098263623e-05
5.47747949537792e-06
-2.53796681112025e-05
-2.24234098019945e-05
-1.88934196556931e-05
-2.77613357225446e-05
6.00302950241813e-06
-2.08639468564022e-05
-2.08672357768772e-05
-2.83199037462907e-05
-3.17209827113895e-05
-2.98221101235754e-05
-1.44922135945689e-05
-3.06396372472197e-05
-2.29885545172718e-05
9.99436228450679e-06
-1.49865592311249e-05
-9.12052470648956e-06
-7.60726720614492e-06
-6.36707025179316e-06
-9.35953321222539e-06
1.31123220466283e-07
-3.50221976124655e-05
-4.14671409575641e-05
-1.56730671122504e-05
3.57562635715233e-06
-1.80345825759231e-05
-2.231162633064e-05
4.82145743239779e-06
-4.00526323808567e-05
-1.25153348468987e-05
-3.55383154990601e-05
-4.90792830810603e-05
-2.13639264580927e-05
-3.06304489814999e-06
-1.81608550041797e-05
-2.46774192594819e-05
-2.16196844583277e-05
-8.77049143305046e-06
-4.13807179895148e-05
-5.15595236920026e-06
-2.41478440261047e-05
-1.88377947908788e-05
-1.47438736998606e-05
-3.98618799407391e-05
-2.69768451732172e-05
-2.56412362675538e-05
-3.71116974537836e-05
-1.75727869271767e-05
-3.70967155298551e-05
-3.5590187189102e-05
-2.58711461304083e-05
-4.40863904631459e-05
-1.73267809520102e-05
-9.94860183130291e-06
-2.132005257137e-05
-2.64005893145653e-05
-2.39841720374002e-05
-2.5416301920221e-06
-1.33506306837501e-05
-3.51752227303223e-05
-3.92869731462816e-05
-3.16036525897283e-05
-3.1729557338759e-05
-2.08644956195894e-05
-1.7139466321592e-05
-5.16038053738748e-06
-1.51041169332806e-05
-2.46984563335758e-05
-2.13353588578602e-07
-2.7042167579623e-05
-1.0800055121304e-05
-1.94935783217698e-05
-1.39124872943058e-05
-8.09224689047002e-06
4.19426760767371e-06
-4.94852171575078e-05
3.83787262863038e-06
-3.19102873906496e-05
-1.60828695303999e-05
-9.39531660878693e-06
-3.30690160423003e-05
-2.43182438371412e-05
-1.77415408139142e-05
-1.76301687821703e-05
-1.06064139425503e-05
-3.36464423228422e-05
-2.42313465159488e-05
-1.57664871538444e-05
-3.81703086694312e-05
-3.17192636839801e-05
-4.65937467433372e-05
-3.21972354267357e-05
-1.71485345640428e-05
-1.37212186861284e-05
-4.68379643313309e-06
-2.96689188154553e-05
-8.86557303484148e-06
-8.36086043146058e-06
-1.83878756185031e-05
-3.08363160589471e-05
-1.88547245605897e-05
-2.20735812933731e-05
-3.12806302030166e-05
-1.82724143011822e-05
-4.06055563513931e-05
-2.58228177741719e-05
-2.54373741213852e-05
-1.97053084111576e-05
-2.25286688327781e-05
-2.25554748490622e-05
-4.07244200531237e-05
-3.97787233581659e-05
-1.52768196002028e-05
-2.01992038822371e-05
-1.98668750673035e-05
-3.19361742115046e-05
-8.46049195838069e-06
-3.16931109849466e-05
-1.7610478752438e-05
-4.54340044219058e-05
-2.63861118323261e-05
-7.13076237641976e-06
3.91461049302614e-07
-2.32700087369398e-05
-4.31953734651618e-06
-8.93053378615147e-06
-7.00264245284667e-06
-3.49488536019172e-05
-3.01564607846834e-05
-1.67455177417814e-05
-4.05750737697595e-05
-2.69822150754694e-05
-2.39128607119046e-05
-2.60424800586755e-05
-2.07643988062502e-06
-5.2932113305003e-05
-2.17668408671323e-05
-2.38573418998608e-05
-1.97442380514768e-05
-3.73640051459695e-05
-2.13273316314618e-05
-3.41959844211152e-06
-3.65461695878444e-05
-2.31212400883353e-05
-3.09987799206558e-05
-5.78892299738289e-05
-2.34711571706739e-05
-4.0014437621658e-05
-5.15225990626629e-05
-2.71731464958135e-05
-4.31289083356537e-05
-1.7348521172163e-05
-3.9346860909058e-05
-2.74020685362566e-05
-1.81193046609619e-05
-1.3012027425933e-05
-1.37311725873996e-05
-2.65398494354158e-05
-2.01041806024677e-05
-3.25434546338868e-05
-8.31056902257134e-06
-7.12321102994433e-06
-4.40648322237056e-05
-2.04680491269859e-05
-2.71750377873276e-05
-2.43011691497926e-05
-4.68550415885271e-05
-3.26458956515093e-05
-3.47671935608064e-05
-4.52148728774226e-05
-2.8851380664017e-05
-1.84544287832836e-05
-1.58747518106848e-05
-3.76725864190119e-05
-4.1646115653032e-06
-2.36343834836834e-05
-2.43119901898214e-05
-3.43149233557977e-05
-1.81920833504833e-05
-1.92453024251388e-05
-2.97567094218014e-05
-2.07140279772287e-05
-7.36406061938588e-06
-3.68981997399997e-05
-5.86536857486767e-06
-3.56725545413051e-05
-1.86183727358395e-05
-2.53991031830579e-05
-2.40995219579969e-05
-1.99799945197454e-05
-7.4220669222103e-06
1.06193759595302e-05
-3.06198815085121e-05
-1.69796321520072e-05
-8.85047149732985e-06
-2.19061056253663e-05
-3.24230706543938e-05
-1.14100211561294e-05
-2.84752970871141e-05
-9.5350688762465e-06
-2.47947453844625e-05
-8.68253994944885e-06
-1.81563104889035e-05
-7.8361817835043e-06
1.25263480694538e-05
-1.60108961871632e-05
-2.08218200448368e-05
-2.36776016867085e-05
-2.2964492747881e-05
-2.80733369717794e-05
-3.56383667231562e-05
-1.27460485923335e-06
-3.33772260954416e-05
-3.87774298696868e-05
-1.29616236230461e-05
-2.4348720230305e-05
-2.26240035071895e-06
-1.39553236012026e-05
-4.17755755698712e-05
-7.1860439877852e-06
-2.51294626680091e-05
-2.76276180369504e-05
-1.27417015930039e-05
-2.58610234192478e-05
-1.9767584945537e-05
-1.48132236004977e-05
-1.93873479203036e-06
-2.55358631959065e-05
-2.8918779650081e-05
-1.72233692897292e-05
-2.49776052887366e-05
-7.99985746616562e-06
-2.58467915719541e-05
-5.94055964889452e-07
-2.93540187941265e-05
-1.24519133676377e-05
-2.51698062702708e-06
-1.18970540826785e-05
-3.13822887062366e-05
-1.28141273538296e-05
-5.83614498756579e-05
-2.45417725261635e-05
-1.57738704547524e-05
-4.2867986614458e-05
-3.88178702122128e-05
-2.10112091515007e-05
-2.16762705812334e-05
-4.21842811981574e-05
-3.34943760326659e-05
-2.27690529582095e-05
-2.42558274534703e-05
-2.60723573528585e-05
-2.87691266657919e-05
-3.91837934243449e-05
-2.74533977560587e-06
-1.49331605937092e-05
-2.56976776044709e-05
-2.70438349580788e-05
-1.38426795174905e-05
-1.04046158178324e-05
-2.00117980345231e-05
9.54325172716791e-07
-8.77507921163412e-06
-3.78247888627804e-05
-2.81318397097228e-05
-1.87347713524708e-05
-2.81067765220262e-05
-2.72314791295193e-05
-2.92729566906294e-05
-3.24171671541493e-05
-2.07525675809264e-05
-2.65894203879441e-05
-2.80467266088641e-05
-2.52220600079663e-05
-2.96911190143309e-05
-2.64294660245484e-05
-1.44033573092911e-05
3.2996002118322e-06
-1.50446091593258e-05
-4.00760311871346e-05
-2.55745264506224e-05
-4.49652364939417e-05
-5.99491772087002e-05
5.85148011217195e-06
-2.0727641832617e-05
-3.34800065216759e-05
-6.48246169496608e-06
-3.9508883474894e-05
-3.4140956036359e-05
-2.42847836748034e-05
-3.76398311531403e-05
-4.79153447300788e-05
-3.68991703877982e-05
-2.4405160215051e-05
-2.12485519058451e-05
-2.65088408760623e-05
-5.06595280544515e-05
-2.84578201856383e-05
-1.31283912312901e-05
-2.60745250426474e-05
-1.10182949303502e-05
-4.47115923387564e-06
-2.09955758067138e-05
-2.36591287068921e-05
-1.91979911639199e-05
-3.2023460258077e-05
-2.17128759356773e-05
-1.14078639578301e-05
-4.09952278300103e-05
-1.58400926765868e-05
-2.44039363393597e-05
8.25269011301962e-06
-3.35583878303489e-05
-2.3582803785874e-05
-3.3845751343752e-05
-7.29623929557688e-06
-2.42263058353618e-05
-4.46148599238374e-05
-2.50267442000584e-05
-1.19956111729349e-05
-1.7175166690413e-05
-4.90363490957808e-06
2.79288317028738e-07
-2.32445711052216e-05
-2.39815221463839e-05
-3.83478149921087e-05
-7.12668568576375e-06
7.34563147366774e-07
-1.40328921149555e-05
-2.35558422050891e-05
-1.0167580939797e-05
-3.07503242328795e-05
-1.53501462809791e-05
-1.00611410323721e-05
-2.9430530156689e-05
-1.18620112181331e-05
-2.74680439219338e-05
-2.70260108755324e-05
-1.14496663704205e-05
-1.52606178567508e-05
-3.32782672335106e-05
-3.06358855436351e-05
-7.90236337623084e-07
-1.4522392729516e-05
-1.52184742260417e-05
-3.4373330062464e-05
-3.76825131722498e-05
-2.26325776802499e-05
-7.56974128719413e-06
-1.43187354364527e-05
-2.57716316413849e-05
-2.41155046401975e-05
-2.43633581550287e-05
-3.76960138626043e-05
-2.56271914003961e-05
-3.53403032198032e-05
6.22085113876333e-06
-1.39252965540772e-05
-1.58278839368377e-05
-7.23732805459895e-06
-1.95592949169596e-05
-2.33401795438011e-05
-1.97176793518668e-05
-1.48049590797744e-05
6.12434541346225e-06
-3.01121600400882e-05
-4.333558843276e-05
-3.01799238191972e-05
-2.59195355714216e-05
-1.96978198688163e-05
-5.41955851048424e-06
-9.57759200653446e-06
-1.20216766394307e-05
-3.16455444231019e-05
2.15691498066902e-06
-1.92808375820979e-05
-1.63317425571161e-05
-1.95904256765085e-05
-3.64874049409348e-05
-1.49863527087446e-05
-2.89400851456609e-05
-3.68124580892621e-05
-2.98447566940875e-05
-8.65353907500841e-06
7.27662082197046e-06
-1.86475669905523e-05
-2.31996318866252e-05
-1.65977984992983e-05
-1.7582880108451e-05
-1.95649130402537e-05
-7.77749116013347e-06
-2.86707909592092e-05
-1.30282585643942e-05
4.10700519118876e-07
-2.06478807858892e-05
-2.74210582786033e-05
-8.33019562957143e-06
-3.9994854429823e-05
-3.51095942700425e-05
-7.28554826754919e-06
-4.01908071190132e-05
2.09620667102736e-07
-2.36311598604262e-05
-3.06995263357022e-05
-2.20963325776719e-05
-1.65270271440536e-05
-1.80647919037687e-05
1.47747640486668e-05
-2.47049215619031e-05
-3.19043135492008e-05
-2.31536024811816e-05
-1.45005726477115e-05
-7.82972041502437e-06
-3.74481127037908e-05
-2.55675398073935e-05
-2.60714464403017e-05
-3.22074858825666e-05
-4.9402937210579e-05
-8.42447811393152e-06
-4.90817217616152e-06
-2.85059859530512e-05
-3.93734444063418e-05
-1.31438111494409e-05
-2.45485807268033e-05
-2.12969563437941e-05
-1.38084471484723e-05
-1.93696440152889e-05
-2.36038363667168e-05
1.5955804790838e-06
-3.288237496061e-05
-2.13829575024325e-05
-1.38408391099494e-05
-1.87162663526295e-05
-1.05246143426971e-05
4.46273018039577e-06
-1.70589121597271e-05
-1.57067902873971e-05
-3.30401554429316e-05
-3.16853211893936e-05
-2.1303130810806e-05
-1.30080444802378e-05
-2.17477403202971e-05
-2.0362530464463e-05
-7.52458965634771e-06
-6.26220408806561e-06
-3.47108995641887e-05
-2.00659061204865e-05
-2.28830390553185e-05
-2.97288265367078e-05
-1.97538331390287e-05
-2.33669563680521e-05
-3.25914904304484e-05
-9.13212357303929e-06
-2.18872360736681e-05
-1.78476698922569e-05
-3.00435779925792e-05
-3.48389648525693e-05
-2.88033247323706e-05
-1.01712436129679e-05
-2.8435259447635e-05
-4.56774615484084e-05
-4.28515983991429e-05
-2.31423386521091e-05
-1.25537139765096e-05
-4.32721875325966e-05
-1.63977896441896e-06
-9.39032661901299e-06
-2.37960041181342e-05
-2.2545164650701e-05
-4.47580539477679e-06
-2.42063472267146e-05
-3.27542909457031e-05
-4.65873805337176e-06
-1.25513599871192e-05
-2.54488456824745e-05
-5.34537405580484e-05
-4.63222211183529e-06
-2.16820384999863e-05
-4.9978957292887e-05
-3.60702758451278e-05
-1.60990299754206e-05
-8.63980776329115e-06
-3.96377484713397e-05
-1.78840374356981e-05
-2.42190180279849e-05
-2.5062259731006e-05
-7.28941643226436e-06
-2.63611821361103e-05
-2.23382669020199e-05
-2.87164164158776e-05
-2.22565518966743e-05
-1.52432433300083e-05
-3.24476032723467e-05
-4.29841511239285e-06
-3.11281882519477e-05
-2.6951896740019e-05
-6.22019133987824e-06
-3.14049584380337e-05
-1.88596632178075e-05
-3.09347248754306e-06
2.72588154951303e-06
-1.58719834264495e-05
-2.81976411891012e-05
-2.7456238602439e-05
-3.37110233535351e-05
2.28337095506339e-06
-3.08405232796425e-06
-3.03951534951048e-05
-5.95754224450235e-06
-2.07878854187846e-05
-2.249507550501e-05
-3.06746485581126e-05
-2.93832492004172e-05
-2.13734708978527e-05
-5.72645842643897e-06
-2.23417395604812e-05
-2.64572789310368e-05
-1.36508280761404e-05
-1.35220458412882e-05
-2.87577013997281e-05
-2.72577181450034e-05
-2.98175686313553e-05
-3.65014603992408e-05
-1.78435130718187e-05
-2.64432022950868e-05
-1.86523658650551e-05
-4.24586985966213e-05
5.01401208445892e-06
-4.06622534014885e-05
-1.30419768803837e-05
-2.5827038774682e-05
-7.16651978127368e-07
-2.79276013974177e-06
-3.39690839153456e-06
-1.96834031561302e-05
-1.77490533326835e-05
-4.39317742301435e-06
-3.19151917387264e-06
-2.69557710232138e-05
-1.2739328436316e-05
-1.22448754622529e-05
-2.61867952959748e-05
-9.84968839604892e-06
-3.81325034410642e-05
-1.28749804561067e-06
-2.62134997312655e-05
-8.51345364532865e-06
-1.6072957887676e-05
-3.73465499575991e-05
-3.24644199374493e-05
-3.1745259330019e-05
-3.02493542988571e-05
-8.45965272087581e-06
-1.58013903555767e-05
-2.4561307097851e-05
-4.29678624651554e-05
-3.52464824585006e-05
-1.18884615882577e-05
-3.79002091624818e-05
-2.44846794579495e-05
-1.17899507183847e-05
-4.25959641197881e-05
-2.5497470018889e-05
1.96673382133755e-06
-2.21901167489422e-05
-4.45978018927938e-05
-2.91732526769286e-05
-4.46149368489287e-06
-4.57255921126735e-05
-2.55170581270428e-05
-2.49466997732651e-05
-3.95906475529014e-05
-2.45915654913425e-05
-2.78215491160684e-05
-5.83736105309823e-06
-7.635751245207e-06
-1.0733629863439e-05
-3.67870370551683e-05
-2.48124572120729e-05
-3.26900766664661e-05
-2.87623553899588e-05
-3.10788887338155e-05
-2.71429694637888e-05
-1.70072842708415e-05
-3.62244140129074e-05
-3.09859418177576e-05
-2.03545400636127e-05
-3.83336051634488e-05
-3.27689999390604e-05
-3.03527140787062e-06
-2.64926776392594e-05
-3.56938170493396e-05
9.15042759872794e-06
-3.13136899528819e-05
-3.14843228582267e-06
-2.3161200791822e-05
-4.50725533415629e-05
-2.22068884407073e-05
-1.85272280094797e-05
4.92331690988896e-06
-2.18752886529073e-05
-3.03222991654876e-05
-1.76593025677508e-05
-2.0355128729522e-05
-2.02176547912697e-05
-5.13890837917857e-05
-4.82641962121116e-06
-1.64708912966561e-05
-9.81741478820672e-06
5.15733268650241e-06
-1.86743681825233e-05
-2.28178697617382e-05
-2.53439419765425e-06
-2.92520595419383e-05
-2.38177891594741e-05
-3.36771577877722e-05
-4.1238533780452e-05
-1.28960008679037e-05
-3.76402297283306e-05
-3.38809975441747e-05
-6.16126649370229e-06
-1.53801456623702e-05
-1.21382047165608e-05
-4.41193962813541e-05
-4.26931267448808e-05
-2.93330694318632e-05
-2.86082134628171e-05
-3.26728263665792e-05
-9.85256399579257e-06
-1.83038898940418e-05
-3.49635757565938e-05
-2.11123800628985e-05
-2.49457851085216e-05
-1.45397250831171e-05
-1.49187150445342e-05
-2.99720753234318e-05
-2.42884072033398e-05
-2.11921830438723e-05
-1.57626142467334e-05
-3.25656412030077e-05
-2.49005500360395e-05
-1.62859409472977e-06
-9.15496866243704e-06
-4.43150998660079e-05
-2.53587445124919e-05
-2.84433590133981e-05
-4.72685396392113e-06
-1.31883142796308e-06
-1.96276733913677e-05
-1.71013933948543e-05
-2.45573813421621e-05
-2.74836308526117e-05
-9.09018012842168e-06
-2.75931278935681e-05
6.23693868990177e-06
-2.52429178575095e-05
-2.53761148306002e-05
-4.93562760145043e-05
-9.36986599556035e-06
-2.65483720804915e-05
-3.55074218078243e-05
-4.22692607879486e-05
-7.25606054026762e-06
-3.64897283955975e-05
-4.16392580000129e-05
-3.41140076097208e-05
-2.75323962648563e-05
-1.00859556360805e-05
-3.91347410677407e-05
-9.24420823529161e-06
-4.3640387938586e-05
-6.75968665576948e-06
-1.21245655242813e-05
-2.29275396703196e-05
-2.00470115050343e-05
-3.54282615526775e-05
-2.55289713603375e-05
-1.98462097458872e-05
-4.84137891072582e-05
-4.75794200989374e-05
-1.92590054955701e-05
-1.3322608093815e-05
-1.96470716071029e-05
-2.144904838741e-05
-1.37047933351169e-05
-3.10218445773725e-05
-2.0421526397788e-05
-3.38813047849706e-05
-2.84862669984987e-05
-1.91245009306132e-05
-2.71463053702819e-06
-1.75130752733557e-05
-2.29433612018928e-05
-3.61911936747103e-05
-3.45779283366219e-05
-3.35086669845126e-05
-4.99557968548326e-05
-1.97658781793419e-05
-3.00479145158392e-05
-1.13584171178415e-05
1.39527948305414e-05
-3.07770756229263e-05
-3.92677866642871e-05
-1.25189151362288e-06
-3.25254787740867e-05
-4.58503270896394e-06
-2.05414541830929e-05
-1.87672924371256e-05
-1.62382776247434e-05
-1.98903900214569e-05
-2.95459036820523e-05
-1.89495125881946e-05
3.99013002927586e-06
-3.97894249555821e-06
-2.68754703534363e-05
-2.75216944433778e-05
-6.8935909426405e-06
-2.87715250367582e-05
-3.77700350333735e-05
-3.08214961314685e-05
-2.89361680724039e-05
-4.03684362794036e-05
-3.02666459656764e-05
-2.59303049228771e-05
-2.26188876861033e-05
-2.30841052836182e-05
-1.36289125237181e-05
-1.32051217829589e-05
-2.03535214505463e-05
-1.64740460897621e-05
-1.89780786384438e-05
-2.24097136662175e-05
-1.18971388357502e-05
-2.62539620569645e-05
-1.36651841786574e-05
-1.524176709754e-05
-1.72744896346593e-05
-3.09089788814351e-05
-2.7237614912066e-05
-2.09901625116339e-05
-3.91024422739979e-05
-2.15207338807109e-05
-2.23977587681426e-05
-2.71112980909347e-05
3.37420349715383e-08
-2.64389326293957e-05
-6.27722509108242e-06
-3.30105219833995e-05
-9.02844511837586e-07
-2.0753378869447e-05
-3.37659529053884e-05
-2.18743368142143e-05
-1.6174581332904e-05
1.03035212949093e-05
-3.4575854746848e-05
-1.29892802317884e-05
-1.26766423900766e-05
-3.76115099076931e-05
-3.53534716546719e-06
-2.67912927223288e-05
-2.75123223087759e-05
-2.49130759352257e-05
-2.10624395134694e-05
-3.86887817892895e-05
-2.6863169377839e-05
-2.33449303001451e-05
-1.08358738958635e-05
-1.92212714206672e-05
-1.21874862728844e-05
-1.16608837589997e-05
-2.82672514990591e-05
-3.91293059958162e-05
-2.59438358281597e-05
-2.34476564033952e-05
-2.29828298002822e-05
-3.13693778812369e-05
-1.5570872647591e-05
-2.61271087954837e-05
-2.68296366473398e-05
-6.49226089593746e-06
-2.71790076575137e-05
-2.81396792847864e-05
-8.98454616257346e-06
-2.58051755644359e-05
-2.82032347585915e-05
-5.13785843423265e-06
-2.55488871751172e-05
-1.469386002752e-05
-1.21818680720439e-05
-3.24146757647744e-05
-3.42370047862316e-05
-3.98464918844389e-05
2.80973600952682e-06
-2.69203241079499e-05
-3.2029055705732e-05
-2.44773233795824e-05
-1.9420267223433e-05
-4.51604985044075e-06
3.78254609222101e-06
-1.86786218780057e-05
-1.40459918040212e-05
-1.92133873498413e-05
-3.09455175664797e-05
5.19719595243806e-06
1.85096788947751e-06
-2.19890885542631e-05
-2.3171830644962e-05
-2.39311829765029e-05
-1.23189276051963e-05
-3.18464154151306e-05
-1.84052566413524e-05
-3.93038162607871e-05
-3.21787873583177e-05
-1.18854030687622e-05
-2.59143442836532e-05
-1.93871385428999e-05
-1.5338919274467e-05
-2.16948373599356e-05
-2.73857045990414e-05
-1.50852271563891e-05
1.29440892500351e-05
-1.80627692226456e-05
-1.58028503894223e-05
3.77103569886144e-06
-1.89522660060694e-05
-3.2572819563997e-05
-1.78813662827956e-05
-1.82077070401412e-05
-5.61540570233404e-06
-2.38462459682507e-05
-8.73226267747185e-06
-3.1171309316373e-05
-9.94089119819258e-06
-3.09118184739231e-05
-4.79584895840352e-05
-2.11611598695508e-05
-1.38232481464675e-05
-2.58219714893413e-05
-1.3723066636549e-05
-1.4514219423885e-05
-3.95490831327174e-06
-3.06026138617391e-05
-7.42760903588458e-06
-2.14431601486856e-05
-7.76243415090144e-06
8.79436798594595e-07
-5.21322344642234e-06
-2.22817808243735e-05
-2.5762429300518e-06
-3.22937457424063e-05
-2.6520733738799e-05
-2.89365391591771e-05
-1.44580325091516e-05
1.90444961118447e-07
-3.87372482591903e-06
-1.47917367741434e-05
-1.88161668583105e-05
7.04651756749714e-07
-3.32312661928301e-05
-3.56742240165202e-05
-2.75534274124428e-05
-3.16650036522544e-05
-1.58010998960035e-05
-3.72590410496405e-05
-3.82985229090282e-05
-5.16107493075146e-05
-1.79904201558596e-05
-2.10239452916367e-05
-2.89581011787485e-05
-3.79839901074227e-05
-2.24361672738448e-05
8.7067431227501e-06
-2.11167674757512e-05
-2.79213185062209e-05
-1.85668897099294e-05
-1.6539776515371e-05
-3.38161766919288e-05
-1.74801178343733e-05
-2.85857285962193e-05
-1.45582913425035e-05
-3.00932264930266e-05
-2.66933511553536e-05
-2.70133245786347e-05
-1.14063981158261e-05
-7.67019316363629e-07
-1.73250593775189e-05
-2.86331699428519e-05
-2.39344594369781e-05
-1.76660890730239e-05
-1.00135218872851e-05
-3.46275317345336e-05
-2.88279764287238e-05
-4.04628568311801e-05
-2.54993884833518e-07
-2.03497834293026e-05
-2.2605596823944e-05
-1.99309170488126e-05
-1.53741329056456e-05
-2.4046425889196e-05
-1.44862346532945e-05
-5.26273923853646e-06
-3.54403992994187e-05
-7.90212128464971e-06
-3.2575342846151e-05
-2.53858136985358e-05
-2.79663420468332e-05
-9.6406981409141e-06
-1.88676871448173e-05
-3.22688207917174e-05
-2.38303681484439e-05
-4.03125881147074e-05
-2.57899995712094e-05
-2.16675129411442e-05
-2.88053192977395e-05
-6.74198175553995e-06
-2.37255791520426e-05
-1.5417774440399e-05
-1.92721831764844e-05
-2.85456561293946e-05
-2.19238636145946e-05
-4.35704520018094e-05
-1.38468832906346e-05
-1.25625749602192e-05
-2.0998356864666e-05
-2.31696663253684e-05
-1.72839091266384e-05
-1.14706941109084e-05
-3.71582233748834e-05
-2.14011205626529e-05
-7.87062587184057e-06
-3.58625080507727e-05
-2.65465158711935e-05
-2.9729617580272e-05
-2.26861819601764e-05
-2.5114283881704e-05
-3.80978266753813e-05
-9.62238719493877e-06
2.11737837182454e-06
-3.75134071309147e-05
-2.29580320548721e-05
-4.60878492340726e-05
-1.28114962577286e-05
-3.13702019582284e-05
-1.93614926873664e-05
-3.57372942485692e-05
-1.89012489865526e-05
-3.07385585895957e-05
-4.06254998968071e-05
-3.00674570023762e-05
-1.67521001669116e-05
-3.24021594286016e-05
-2.77290139103081e-05
-1.12975799579575e-05
-2.44750069925889e-05
-2.85341685809157e-05
-2.18671059109203e-05
-3.07188255266217e-05
-1.68397802133655e-05
-2.75379506222139e-05
-1.12777834132167e-05
-1.10416065524044e-05
-1.81335543699076e-05
-4.07724863170425e-05
-8.19035952576658e-06
-6.26424357982809e-06
-1.88295667931505e-05
4.39042448394274e-07
-2.25884322981431e-05
-3.19037764155814e-05
-2.47579844672118e-05
-2.05518551006004e-05
7.67541431943467e-06
-4.43529306283451e-05
-2.72388440752687e-05
-2.25324894777514e-05
-1.48962732622351e-05
-1.24162010931234e-05
-1.6807480649065e-05
-3.76816487703732e-05
-3.6473467412587e-05
-2.71823077292473e-05
-1.33452413566119e-05
-2.91609375403551e-05
-3.72982972828041e-05
-1.53267264460326e-05
-3.27402417666835e-05
-1.6347069220244e-05
-8.07209317118404e-06
-2.23510163488172e-05
-3.05941639228107e-05
-2.26872448043233e-05
-2.06388709989839e-05
-1.86048580284287e-05
-2.01995270377613e-05
-3.36490783269027e-05
-3.40889396929132e-06
-1.91675002855072e-05
-2.37489572438811e-05
-4.35616700672268e-05
-1.99295049385671e-05
-9.60824798845399e-06
3.45669556332766e-06
-3.05688576404835e-05
-3.14225905452552e-05
-6.06976019071331e-06
-1.31358742255694e-05
-8.45459238681623e-06
-3.39546157948976e-05
-1.60848818522256e-05
-1.70680623298886e-05
7.70409553980872e-07
-3.3737298470965e-05
-3.76270151901361e-05
-3.11645976263615e-05
-4.52776161526226e-05
-1.00338334609727e-05
-1.60282769767886e-05
-6.47623865054994e-06
2.71790608947947e-06
-1.50794133349318e-05
8.4372221305723e-06
-9.86707994343079e-06
-2.12941882123499e-05
-1.96208562858864e-05
-3.68215769248136e-05
1.58836219692403e-05
-2.28294384458426e-05
-2.13296299974792e-05
-1.97882243231197e-05
-3.38335844214926e-06
-1.27629582849899e-05
-9.82508590222184e-06
-2.44114529677908e-05
-2.21259267462382e-05
-1.18378904526586e-05
-4.41228251518633e-05
-2.17391863871831e-05
-2.44818802799961e-05
-2.59931321433391e-05
-1.06263621925395e-05
-3.87533063870188e-05
-1.67258659248283e-05
-5.64893402367785e-06
-1.35871496700018e-05
-4.47609884739758e-05
-1.71947676592619e-05
-3.43242740992874e-05
-1.87914108061773e-05
-4.44894656899775e-05
-1.30874955928246e-05
-6.15637781993319e-06
-2.18152046474411e-06
-2.7441005206293e-05
-2.61374185508188e-05
-2.2346954574509e-05
-2.9859917599186e-06
-1.62265376336725e-05
-3.71278464016754e-06
-2.36938663270621e-05
-1.93070125006706e-05
-1.37639570125679e-05
-3.41760775596215e-05
-3.19228950483661e-05
-1.66132161637835e-05
-3.47617339129171e-05
-1.61203395800949e-05
-2.97568079660479e-05
-2.69357641500234e-05
-1.6356331728423e-05
-3.27850452791621e-05
-4.38748889245871e-05
-3.55421436154418e-05
-2.83923262795929e-06
-2.18534932873673e-05
-3.69473129052292e-05
-2.44143559862867e-05
-2.49163853733228e-05
-2.79064201580886e-05
-2.36130798032965e-06
-1.03615746840772e-07
-2.9391746522992e-05
-5.54856465182194e-05
1.17281879331679e-06
-2.90691425700127e-05
-3.38357171770574e-06
-4.03600262675094e-05
-3.1804739715303e-05
-2.4819340358851e-05
-5.57845449624806e-05
-2.14015769259899e-05
-2.15262972596971e-05
-2.9635299086056e-05
-2.73939737643947e-05
2.04124234795993e-06
-2.39118019094763e-05
-3.37694284999979e-05
-1.97819863128788e-05
-9.81393769285213e-06
1.38808443946028e-05
-6.18233686323878e-06
-2.35890354452598e-05
-1.80410776251733e-05
-1.38933078662869e-05
-2.35758027109676e-05
-3.26527623326937e-05
-2.9815387123529e-05
-3.69349205025843e-05
-3.42087683368565e-05
-2.53058317296757e-05
-1.29223813224961e-05
-3.44651234085998e-05
-2.24457747218592e-05
-2.86777773442055e-05
-3.22815817871328e-05
-1.41869866188222e-05
-1.85477042040052e-07
-2.80299057752512e-05
1.69071484607243e-06
-1.8744992836873e-05
-2.57216347061394e-05
-6.66809932202299e-05
-1.29141586652995e-05
-4.29655136266659e-05
-1.68255899457452e-05
-1.32827713242404e-05
-3.88352376872212e-05
-5.7648894693217e-06
-1.82752022996205e-05
-2.19709532541932e-05
-5.73110827795881e-07
-6.92974480307237e-06
-2.11683923322996e-05
-2.5064002610873e-05
-1.40964135311435e-05
-3.459572461232e-05
-3.16273336017786e-05
-7.68252606910156e-06
-2.59488951952196e-05
-1.81885049240744e-05
-9.23663406493165e-06
-2.83756460497883e-05
-1.70565480861596e-05
-1.75635077530086e-05
4.41005438639638e-06
-3.44783137717676e-05
-3.37526610802471e-06
-6.85197880332668e-06
-9.70022559604317e-06
-2.58365651804383e-05
-1.47032937639938e-05
-9.10678334288291e-06
-2.8476126405379e-05
-3.04102462430812e-05
-2.17108225142353e-05
-4.1930746807074e-05
-1.60776078045103e-05
-8.25264830245087e-06
-1.53383747804465e-05
1.87770672615235e-06
-6.80961362558875e-06
-5.64644410754704e-06
-1.30455318797905e-05
2.00393428323704e-05
-9.34669484188993e-06
-3.65200286558868e-05
-1.02115214089374e-05
-1.27736149055469e-05
-5.35367617192608e-06
-1.03257588027423e-05
-3.51834679455972e-05
-2.27099381926747e-05
-8.09033725665461e-06
-2.53109188044419e-05
-1.05781543845805e-05
-3.29447524839224e-05
-1.46451837934165e-05
-2.32904963545974e-05
-2.93613979225653e-05
-4.17527946952601e-05
-1.23890478367038e-05
-3.79815049605188e-05
-2.76463644568348e-05
-1.57549008337999e-05
-1.68314622491145e-05
-3.36837051855783e-05
-2.10145374833973e-05
-7.52255182376343e-06
-2.92542491241263e-05
-1.56261346389511e-05
-4.34017515049866e-05
-3.46358505920885e-05
-1.55955001172356e-05
-2.18931917340395e-05
-2.11373053547389e-05
-1.13315324983171e-05
5.44819084577694e-06
-9.37974709695262e-06
-2.20892547090343e-05
-2.51562520197579e-05
-2.53632357990563e-05
-2.52075024767637e-05
2.76518565186751e-06
-2.15574794846951e-05
-3.33684998652441e-05
-4.48256339456493e-05
-3.73092368143553e-06
-2.65471099637518e-05
-3.27185187134981e-05
-2.9289828531975e-05
-2.3161006024707e-05
-1.86628485945558e-05
-2.37867303582259e-05
-2.07153694289582e-05
-5.97942295593328e-05
-1.75004416227943e-05
-1.96181026436061e-05
-2.41275970751223e-05
-1.86124283023523e-05
-1.11941062140287e-05
-3.13391543154474e-05
-8.74675459406035e-06
9.36893187639913e-06
-2.76630880294627e-05
-1.551613656482e-05
-1.23998590055814e-05
3.51193060489459e-06
-2.84797491739215e-05
-9.75542567053148e-07
-4.35006044199017e-05
-1.44702753123293e-05
7.55992393157683e-06
-2.28117457000162e-05
-4.367121002752e-05
-2.91566034285145e-05
-3.2304089302309e-05
-2.57895655372356e-05
-2.3738166402125e-05
-2.93538509385048e-05
-1.61211551733117e-05
-4.90371338852493e-06
-4.72597568508419e-06
-4.16919354790965e-05
-1.58569968898482e-05
-1.79285533401887e-05
3.83293636726107e-06
-2.54777079553703e-05
-2.37631296039754e-05
-2.53216526728123e-05
-2.40167034216789e-05
-4.03937233080454e-06
-2.33177251676492e-05
-3.36665261758167e-05
-2.2727385876529e-05
-1.59683593348377e-05
-6.14440630662629e-06
-1.53786661496029e-05
-1.52431052426839e-05
-2.96496715156535e-05
-2.61131472510129e-05
-1.47449246352545e-05
-2.94524738672642e-05
-2.55010927800235e-05
-4.14011677266023e-05
-1.43051671362591e-05
1.33426760444511e-06
-1.72506318192985e-05
-1.22224104793012e-05
-7.34082308226238e-06
-1.25456884599529e-05
-5.99829229982692e-06
-3.82910710813309e-06
-1.91491166872643e-05
-8.16272455414906e-06
-2.39894469591859e-05
-2.25697181729592e-05
-5.94426127762144e-07
-2.63586173346943e-05
-3.76379508176633e-05
-3.07633563620107e-05
-1.90097759507042e-05
-2.36518712021206e-05
-4.38727669496497e-05
-3.31798576644933e-07
-5.93159578690702e-06
-1.75358440084768e-05
1.168142896086e-05
-2.08571158813244e-05
-2.41488691517758e-05
-3.72476021431298e-05
-2.30548972755883e-05
-8.39011344957854e-06
-1.99595918905492e-05
-2.24169025675024e-05
-2.35396483211384e-05
-1.36272636306286e-05
-2.26505709351218e-05
-3.75886407977356e-05
-4.11515779003184e-05
-2.29938299385524e-05
-3.32741574494701e-05
-1.86310111051699e-05
-1.07497905089423e-05
-1.65505437188172e-05
-1.95072510204832e-05
-2.06596320512848e-05
-2.56725234814275e-05
-8.19144527690617e-06
-3.19166292659684e-05
-3.93883166030152e-05
-3.95172034088783e-05
-1.7416608179851e-05
-3.17375132330881e-05
-3.49806164325324e-05
-3.568255848616e-05
-6.809220763013e-06
-2.6055945839358e-05
-2.72111144123147e-05
-1.00897879284101e-05
-2.40721417267034e-05
-2.56380133516847e-05
6.59944937295232e-07
-2.61157265058059e-05
-1.79426960848839e-05
-1.11457097572142e-05
-4.26170466276851e-05
-2.16764670068599e-05
-1.89157296923801e-05
-7.42006482838515e-06
-3.74346058716957e-05
-2.47567095446164e-05
-2.1604807825209e-05
-9.24327165431497e-06
-2.56622245971498e-05
-2.14259566697939e-05
-1.65678642016999e-05
-1.84682285769542e-05
-1.4966140446695e-05
-2.91966360059616e-05
-2.81696406633331e-05
-2.88594248745458e-05
-6.1413865417073e-06
-6.76329807059504e-06
-3.45640114507322e-05
-2.64208518448797e-05
-1.27373127216164e-05
-3.13355741055008e-05
-2.55911800616744e-05
-2.76838394890954e-05
-4.07482795937958e-05
-6.54953343298911e-06
-4.03331219603202e-05
-1.06051924440881e-05
-1.6023654759088e-05
-3.00632183163491e-05
-2.56843621757419e-05
-1.38889932661921e-05
-3.89355696649573e-05
-1.57863217003533e-05
-3.38485533312439e-05
-2.9221689642169e-05
-1.30822496880968e-05
-2.64095271452628e-05
-2.327097114244e-05
-2.66247225721561e-05
-2.33545805443836e-05
-4.12083728253775e-05
-4.07462785588583e-05
-2.42536075931328e-05
-1.27086158788511e-05
-3.46213335063088e-05
-1.84844648576435e-05
-1.71666726848781e-05
-1.16728199142522e-05
-1.11583445922369e-05
-2.54069211428624e-06
-1.75136404577929e-05
-5.09498388575506e-06
-3.15211400559222e-05
-2.11677064938271e-05
-3.16308305720583e-05
-2.64983603508408e-05
-3.70701321506063e-05
-2.15135682230833e-05
-2.4028136752248e-05
-1.18906971860898e-05
-4.25650900379963e-05
-3.17361272774935e-05
-2.90382547854382e-05
-2.6743330625172e-05
-2.35649605678264e-06
-1.60214470121396e-05
-2.10119127932186e-05
-3.66955257513931e-05
-1.73307534181378e-05
-2.05382122314809e-06
-1.71091583635148e-05
-2.09006912418753e-05
-1.95794428244888e-05
-4.80038020764138e-06
-1.39242674131983e-06
-1.91964115853336e-06
-2.5883705624998e-05
-5.58856161948073e-05
1.46961632755768e-06
-2.62929670854865e-06
-2.61911303713751e-05
-2.7862006634284e-05
-1.38663288541046e-05
-9.07296581959153e-06
3.14915381813203e-06
-3.30951775261204e-05
-1.42056675129841e-05
-3.67248544249728e-05
5.83538162160649e-06
9.00051629376811e-07
-2.92412458079079e-05
-3.58782506346854e-05
-2.91323154782374e-05
-7.09062199757965e-06
-3.99601743213214e-05
-2.58271174468041e-05
-1.37262918558635e-05
-5.65433943809084e-06
-4.43750973066691e-06
-2.9213440592277e-05
-2.2180865626573e-05
-1.73882039938287e-05
-4.15157674309268e-05
-8.30563042441707e-06
-4.82175618957995e-05
-3.7480473654739e-05
-3.74972008433846e-05
-2.91268864700099e-05
-3.38113585451181e-05
-3.73421802865768e-05
-2.76352351338294e-05
-2.20140145297363e-05
-3.64760813521861e-05
-1.43009918088575e-05
-2.82428587957785e-05
-2.05838636932615e-05
-1.95138718894698e-05
-2.44255214737306e-05
-3.56495703801254e-05
-2.14831032526166e-05
-2.02245717547606e-05
-1.64747858821729e-05
-4.05342413227198e-07
-1.48304266113573e-05
-1.15812132821542e-05
-3.13242484095369e-05
-3.15090968621648e-05
-2.7125903487886e-05
1.1355377815987e-05
-1.35669991828262e-05
-2.9016138481327e-05
-3.12916975510478e-05
-2.80383028218676e-05
-2.61109179162051e-05
-1.44261468185787e-05
-4.4995522462328e-06
-1.51814767312573e-05
-2.16442190074878e-06
-7.75618685774982e-06
-2.79364367930151e-05
-2.17267515527898e-05
-1.75742128494941e-05
-2.3246299641361e-05
-2.66299286699286e-05
-3.76204583489063e-05
-2.51817635901412e-05
-2.70173458382183e-05
-1.39697157957203e-05
-9.98696451827754e-06
-2.28424783187854e-05
-6.23643108499166e-06
-9.59124309779798e-06
-1.52137778818173e-05
-3.99467686233563e-05
-2.57832401802076e-05
-3.66199570626678e-05
-1.9445299511776e-05
-3.19609651730458e-05
-4.30314051330659e-05
-2.31078215951167e-05
-1.13239620953496e-05
-1.9134708069874e-05
-1.63482729906276e-05
-4.45023571623816e-05
-2.95155522801823e-05
-5.81127826100213e-07
-2.57133477259225e-06
-8.67439424791423e-06
-1.69227222934371e-05
-8.77166657245365e-06
-1.34032606939068e-05
-2.25830596089863e-05
-1.58531439613554e-05
-1.10930643480563e-05
-1.69822976103635e-05
-1.50468719531778e-05
-5.97086055919709e-06
-1.87084408660101e-05
1.18053161619015e-05
-9.80422249075558e-06
-3.80730258587201e-05
-4.92755207657681e-06
-1.91950316558127e-05
-1.46054807976394e-05
-1.91481217965555e-05
-2.78160737929974e-05
-3.32334248312714e-05
-3.94088916408453e-05
-3.19357130679657e-05
-3.53917964974769e-05
3.41026055358157e-06
-2.39864944637939e-05
-2.88299009702653e-05
-3.24366081770491e-05
-3.44530638824047e-05
-2.04777263443915e-05
-9.34960398654387e-06
-2.35699714977192e-05
-2.61015093508672e-05
-6.89615558495641e-06
-2.53889892177151e-05
-2.6322878833278e-05
-5.93550290460152e-06
-2.19442894005611e-05
-3.66505411517782e-05
-1.94473098678399e-05
-2.66751456013101e-05
-2.34824475575662e-05
-2.58522627077852e-05
-3.63228870863621e-05
-1.73606987769318e-05
-1.84717980843154e-05
-2.36593829872026e-05
-8.22205999479707e-06
-7.0211288073579e-06
-1.89762281367336e-05
-2.92172557761165e-05
-5.19967583119181e-06
-2.04838010568666e-05
-3.65874915404894e-05
-2.22923206395988e-05
-2.91664875972259e-05
-3.29603354908725e-05
-1.91573173455699e-05
-6.76756755338599e-06
6.79522603483005e-06
-2.5020717911049e-05
-3.89983670567447e-05
-1.42704116794038e-05
-9.86955103882119e-06
5.76351512646825e-06
-2.50224501227539e-05
-4.38199812103296e-06
-2.05455939554381e-05
-2.85977446472081e-05
-2.84117964148083e-05
-1.8582109645764e-05
-4.57105912789338e-05
-1.91663054376402e-05
-3.30856060571764e-05
-6.25665737812039e-06
-5.33568023431805e-05
-1.85573017823514e-05
-2.00544386800795e-05
1.96171829595397e-05
-2.04459369891588e-05
-2.59841072422423e-05
-1.38881624761033e-05
-1.45279242176006e-05
-2.59690702122759e-05
-1.74718660044042e-05
-2.85164784565315e-05
-3.64541030448594e-05
-4.25959615264498e-05
-4.3755184553232e-05
-2.48902887837358e-05
1.98785677610229e-06
6.38811313970988e-06
-2.27634844118244e-05
-3.23018229758787e-05
-1.10501711944935e-05
-1.58991657984586e-05
-1.98186012207197e-05
-2.14279343918123e-05
-2.62611721756056e-05
-2.1088167853677e-05
-3.24767784638183e-05
-1.48100861330917e-05
-1.35302537433964e-05
-1.91805184638581e-05
4.49505892517562e-06
-3.14925483618439e-05
-1.32540335458225e-05
-1.96757507904723e-05
-1.38798654167444e-05
-1.60745271639489e-05
3.99807943647309e-06
-3.33011110402021e-05
1.16380230082421e-05
-2.19399987580542e-05
-3.37349799160647e-05
-2.9777993081509e-05
-2.09751038268638e-05
-9.18863021418008e-07
-5.16214385099436e-06
-2.18818161160824e-05
-4.4517931977451e-05
-1.22362419005823e-05
-1.31930792600098e-05
-4.58553584909418e-05
-4.28102962291027e-05
-2.25764887739131e-05
-8.37954806688448e-06
-3.00601530934917e-05
-2.80801563730099e-05
-1.53583217405205e-05
-3.52721975158797e-05
-2.77931170405095e-05
-4.14070699942472e-05
-7.32374581459225e-06
-2.71380574347739e-05
-1.42046536512577e-05
-2.26991872405675e-05
-2.92231508183659e-05
-3.5203086279051e-05
-3.14505676994558e-05
-2.22680918947794e-05
-2.97949356568148e-05
-1.09564590331463e-05
-2.67187462228743e-05
-1.39455247373726e-05
-8.37439183550248e-06
-1.84794983831829e-05
-2.54270171149279e-05
-3.24360630782196e-06
-1.49798684781838e-05
-8.66462394636048e-06
-2.42554857428035e-05
-7.73414263484317e-06
-1.29301670987129e-05
-1.92264757169268e-05
-1.25903981504379e-05
-3.50520520315791e-05
-3.96079104442462e-06
-8.84706196260994e-06
-2.98011767331028e-05
-2.47880780806261e-05
-1.85063367249021e-05
-1.28471369262482e-05
-4.35065294207042e-05
-1.4631458616253e-05
-3.23468045136573e-05
-1.46886803076012e-05
-1.82847307244071e-05
-1.40976927440165e-05
-8.28420104592164e-06
-1.95873564660191e-06
-1.92522729485441e-05
-5.7494070615159e-06
-1.93205714850201e-05
-7.47827829877108e-06
-1.86618778287486e-05
-3.51259054600198e-05
9.00983381208232e-07
-1.06199691122526e-05
-1.30139990221901e-05
3.12643421244499e-06
-1.70560717629162e-05
-6.7466901044034e-06
-7.87754289235763e-06
-3.42285990856925e-05
-1.58619746585568e-06
-4.40607171426697e-05
-2.38390095039416e-05
-4.5633435477112e-05
-3.65146908962218e-05
1.09133987951181e-05
-3.92098868217755e-05
-2.80202491761388e-05
-3.07600966918324e-05
-1.48952864168934e-05
-3.51808533730878e-05
-2.08190881352608e-05
-3.47924488701708e-05
-1.28277094417001e-05
-9.86794786788025e-06
-2.92554147186666e-05
-2.74717020042405e-05
-3.66242373590247e-05
-3.58828638183027e-05
-1.09380426186405e-05
-2.1855319948349e-05
-2.53809077578796e-05
-2.21739017518583e-05
-3.32233015621937e-05
-4.433149937334e-05
-1.63832555144052e-05
-3.34062577389205e-05
-1.78003292133573e-05
-5.3178722188721e-06
-2.1094733282002e-05
-1.68214806218671e-05
-2.31730930630788e-05
-3.68220595738127e-05
-5.44592728748916e-06
-8.06668081501805e-06
-2.25789239260147e-05
-1.91209694185105e-05
-1.57089678351783e-05
-3.15466650455415e-05
-2.13077870634183e-05
-3.99084154787759e-05
-4.115733408415e-05
-4.31258035191011e-05
-1.39929321559688e-05
-1.93408746739357e-05
-3.74441720314272e-05
-3.22845282384664e-05
-2.01883028886991e-05
-1.48102778240204e-05
-3.52480506275292e-05
-2.59066660450036e-05
-4.0162538497412e-05
-2.07512910742647e-05
9.30323938956496e-07
-3.39874684633272e-05
-2.83854722620731e-05
-2.24043380236253e-05
-2.1462616671691e-05
-2.80725726828361e-05
-2.10556188214762e-05
-9.75794688409453e-06
-1.62385509611543e-05
-3.66204969007551e-05
-7.62117361656789e-06
-3.41313605581286e-05
-4.75419639019567e-05
-2.2835081303512e-05
-4.00099038925394e-05
-1.03801287481047e-05
-3.50845631687543e-06
-4.37407824635501e-05
3.93321697363018e-07
-4.05117772874576e-05
2.37419267438657e-07
-1.74002665536596e-05
-1.80212041144328e-05
-2.72202144602467e-05
-5.02419795871146e-05
-3.42737742702151e-05
9.18883915410969e-07
-1.69565837937349e-05
-5.11648667675862e-05
-2.55141171246007e-05
-2.94146704933864e-05
-4.16667640682252e-05
-4.06612952322931e-05
-2.80897795444782e-05
-2.23725732300961e-05
-1.11996446415895e-05
-3.10240062817674e-05
-1.45477771153467e-05
-1.13208858292834e-05
-1.06668935612704e-05
-2.61788001002484e-05
-3.88722571742357e-05
-3.73193688712659e-05
-3.16305874145201e-05
-2.60087454099624e-07
-2.88335488925734e-05
-2.02632104547741e-05
-7.86471479244771e-06
-2.3236872101386e-05
-2.8870615411648e-05
-9.17663847752393e-06
-3.42423658166306e-05
-3.65758398218064e-05
-3.01734308887598e-05
-1.52412732062395e-05
-2.9446437234162e-05
-1.99600100609373e-05
-2.8212570929148e-05
-2.45747375450756e-05
-1.15922599988704e-05
-3.24248501855677e-05
-1.64897095218902e-05
-2.48071759446154e-05
-2.84124792941523e-05
-3.91060038215186e-05
-5.45388776400676e-05
2.82948444050612e-06
-2.32243924691826e-05
-1.02504825559803e-05
-2.65874374220883e-05
-1.77065643416934e-05
-1.58181735177395e-05
-2.51711429266703e-05
-2.72145530831766e-05
-2.79315774890632e-05
-3.37097515538822e-05
-1.76717431275977e-05
-1.47034273271791e-05
-1.92047117026294e-05
-1.38474530472556e-05
-2.46962718001739e-05
-3.20257872301798e-05
-5.09423627887393e-06
-3.87995765081979e-05
-3.56654054743542e-05
-2.72831623172151e-05
-3.63408415098077e-05
-3.17482364220318e-05
-2.91844862484416e-05
-3.5986760886182e-05
-1.16865706751585e-05
-1.26505790306911e-05
-2.51967783785159e-05
-4.82624626760666e-05
-2.30137708054484e-05
-3.37194579416626e-05
-2.18547379948535e-05
-6.20736433670631e-06
-2.90187944158857e-05
-2.99724979891504e-05
-3.15545279354748e-05
-2.96454555265327e-05
-4.46326361880698e-05
-1.34892766486872e-05
-1.63797049760651e-05
-2.54710647738875e-05
-1.92879777695101e-05
-1.19120402632488e-05
-4.73133517385452e-05
-1.8797048932142e-05
-1.51915870930188e-05
-3.65680032154412e-07
-1.61755174275346e-05
-2.4409466263779e-05
-2.77478103268047e-05
-2.71996338209202e-05
-3.63973255835283e-05
-2.50022992785609e-05
-1.85049818162763e-05
-1.53731107730845e-05
-4.11446910288964e-05
-2.2645474091773e-05
-3.39257121108365e-05
-3.1717630758837e-05
-1.98474993028836e-05
-1.59619783259997e-05
-1.8503474349826e-05
-3.57490938592291e-05
-2.06823950771157e-05
-1.57730705974658e-05
-1.14753877704971e-05
4.81625787193468e-06
-2.7443854894812e-05
-2.258107122574e-05
-1.90624307633702e-05
-3.19913765645944e-05
-1.1527014911714e-05
-1.78588091264084e-05
-2.08667547816333e-05
-3.09917731221212e-05
-3.36943763660914e-05
-4.49042273546168e-05
-2.27185773524301e-05
-1.36969194924855e-05
-2.64450361673753e-06
-2.04514008848289e-05
-2.41308632782725e-05
-2.68638930429713e-05
-1.41687541933508e-05
-1.35287133550278e-05
-5.30943840051163e-05
-1.1929630223956e-05
-1.12323546876043e-05
-2.37651571051941e-05
-3.20555579897438e-05
-2.35871713383277e-05
-3.07200890817887e-05
-1.67300426490475e-05
-2.40931070463922e-05
-2.5418754112634e-05
-1.82843216675304e-05
-2.63026293202397e-05
-1.83747005828397e-05
-5.077828209445e-05
-6.04825292425909e-06
-3.54532403080969e-05
-9.80294422964592e-06
-1.6206848696405e-05
4.53553674184948e-06
-2.53100007722711e-05
-2.07670210305253e-05
-1.33044260279814e-05
-3.07798766166172e-05
-2.82036125492466e-05
-2.91019258123306e-05
-1.91454895873357e-05
1.21329780821709e-05
-9.16043215960627e-06
-2.88729399048947e-05
-1.86597316938049e-05
-3.26826439289096e-05
-1.59738142900367e-05
-4.46721226332026e-05
-4.59220330179963e-05
-1.52068749687162e-05
-4.71745395939192e-06
-2.67874155134403e-05
-4.15259429183826e-05
-3.69922168460694e-05
-3.54693179061284e-05
-1.90189403991441e-05
-4.85529164110545e-06
-7.09430577557987e-06
-4.64967085986427e-05
-2.56783210830088e-05
-1.05159399661956e-05
-3.50950030823862e-05
3.27978060985866e-06
-4.66279749466697e-05
-1.18011888208425e-05
-2.6600218365534e-05
-1.76455887417207e-05
-1.79460384738275e-05
-2.4653246882097e-05
-2.02325108853661e-05
-3.26702749609024e-06
-3.73015365300023e-05
-5.1051825311189e-05
-3.82287213620579e-05
-4.67842251168666e-05
-1.55894001354378e-05
1.05059388164403e-05
-2.02237873762399e-05
-2.06239345158136e-05
-3.69026354821992e-05
-3.00102212811812e-05
-1.45109769696084e-05
-3.44074710144479e-05
-4.19969651573022e-05
-1.94968749020233e-05
-1.17894492788217e-05
-4.28871899323583e-05
-2.97542944219349e-05
-1.63294236887135e-05
-1.90157958955889e-05
-3.10268241329994e-05
-1.3330132851034e-05
-2.4767530445935e-05
-3.6804558755528e-05
-4.07423922302115e-05
-2.18263945941068e-05
-1.52584452330687e-05
-2.06904832952368e-05
-2.20627834490918e-05
-3.57104226688431e-05
-1.48762990697889e-05
-1.6771655924014e-05
-2.82394685072324e-05
-2.23447007901149e-05
-1.08032741314146e-05
-2.79298533413182e-05
-5.35016899172645e-05
-8.93467449291998e-06
-3.7018200728704e-05
-2.78470517618706e-05
-1.98117270916531e-05
-1.05894032611809e-05
-2.88717748460751e-05
-8.39590775058073e-06
-1.64369973007474e-05
-1.33391519985282e-05
-2.53717674832727e-06
-7.95272750849739e-06
-7.86089049651986e-06
-4.57121944101357e-05
-2.62561643047851e-05
-1.11740070583207e-05
-2.15272045512336e-05
-3.5676159654486e-05
-2.27942859265565e-05
-2.7894870854959e-05
-3.66739485930364e-05
-3.09063478643356e-05
-2.0332815135811e-05
-1.08809448853577e-05
-4.24056983931761e-05
-2.00698468705465e-05
-2.95654812413234e-05
-5.10470934730342e-06
-3.97984726793318e-05
-3.07820469494423e-05
-3.68887044770741e-05
-2.19875356731631e-05
-3.94889379533919e-05
-1.49376565923084e-05
-2.46497588791848e-05
-4.57730087389796e-06
-3.84121905362699e-05
-3.35994691463759e-05
-1.85379254497e-05
-2.79444549369385e-05
-3.28459093333454e-05
-3.84151791343961e-05
-2.18968834496721e-05
-2.33244305446828e-05
-3.25714303205214e-05
-2.16888236981132e-05
-1.2371911230872e-05
-3.36705883315247e-05
-2.87823840863049e-05
-2.11005499806751e-05
-1.55955663717506e-05
-2.1062230738392e-05
-1.96417335974568e-05
-3.79658892611147e-05
-2.90036000771903e-05
-2.00134678045973e-05
-4.35093513158138e-05
-2.13002358910642e-05
-3.15705244777884e-06
-1.74533549916209e-05
-2.50843626182015e-05
-2.10927589065772e-05
-3.03483935005248e-05
-1.90136768488189e-05
-1.42786927037887e-05
-1.38336253164978e-06
-4.92779623799004e-07
-3.86937749813958e-05
-3.98886363263e-05
-2.84592715483242e-05
-3.68809544320519e-07
-2.09204138980024e-05
-5.6216315632282e-06
-9.0063105499644e-06
-3.8393990263496e-05
-2.07779587087219e-05
-3.45896313008879e-05
-4.33281250263219e-05
-3.28187443263125e-05
-2.62264736357693e-05
-3.19181100227983e-05
-2.59330393646006e-05
-2.7122435074523e-05
-1.63220503094127e-05
-3.50851532827921e-05
-4.06834509176256e-05
-1.22959620397761e-05
-2.36277450756851e-05
-2.05613320556794e-05
-2.4852090964367e-05
-3.06856713109616e-06
-1.04031845834079e-05
-1.81225654582085e-05
6.69620692235009e-06
-2.83672828102435e-05
-3.31829476957424e-05
-1.06609483097622e-05
-3.38911850997841e-05
-1.14528236607559e-05
-3.61932196028501e-05
-3.79329609339066e-05
-4.24537133296495e-05
-4.3345021490456e-05
-1.98794863643556e-05
-3.87073710631096e-06
-2.64712995979951e-05
-1.40211349276975e-05
-2.20328050561813e-05
-8.75801898005279e-06
-2.77556944764695e-07
-2.59245902449212e-05
-4.74339400802874e-05
-1.82136759571291e-06
-1.6266750062841e-05
-2.64115131119688e-07
-1.11980975941666e-05
-1.46606669616999e-05
-9.56443373511858e-06
-1.66688624391903e-05
-3.16188554022985e-05
-1.33386187584459e-05
-1.14595487079347e-05
-2.04415409906245e-05
-2.18289095422891e-05
-2.770636477095e-05
-8.33573599701406e-06
-3.86973548675497e-05
-2.82482222222019e-05
-2.98384581519738e-05
-3.47735452297707e-05
-2.23767540175742e-05
-2.88315549999477e-05
-2.93214598899835e-05
-3.30116020305259e-05
-2.0537110671721e-05
-3.26214773900191e-05
-2.11923490790035e-05
-6.9891597269788e-06
-2.11894456138702e-05
-2.60134833676858e-05
-4.72075204555291e-05
-2.51692761403058e-05
-4.40853622759952e-05
-5.32165301626439e-05
-1.95659262408129e-05
-2.96853232031147e-05
-1.01881794367036e-05
-2.74516749154349e-05
-2.31494023558518e-05
-1.13704311138131e-05
-2.94996549315155e-05
-2.20285350060214e-05
-1.71336058194394e-07
-4.88912316953209e-05
-3.26864299301828e-05
-4.5338095712783e-05
-2.28137429079999e-05
-3.68062927995395e-05
-1.92723853270295e-05
-1.96740801510239e-05
-3.15900988292178e-05
-3.86798140446787e-05
-4.48331606302921e-05
-2.48456932928711e-05
-9.02218970669605e-06
-1.07526856017404e-05
-4.31775187645137e-05
-9.55419386724187e-06
-3.14555318729622e-05
-1.87895767918344e-05
-4.186635481148e-05
-1.83151810740489e-05
5.37791176754595e-06
-4.55221213064853e-05
-3.98729757743119e-05
-2.24998609977218e-06
2.54377975736815e-06
-2.36927879973096e-05
-2.38533679181112e-05
-4.02382509165513e-05
-2.59855998214407e-05
-2.04621428170778e-05
-1.62217733457998e-05
1.65405319866865e-05
-9.95477822815024e-06
-1.57056945065198e-05
-2.80702599765064e-05
-2.28226156235032e-05
-3.95160945862777e-05
3.86046733802128e-06
-2.77184415316245e-05
1.79070014126609e-06
-4.15904033058105e-05
-4.60073610995056e-06
-1.28959431866674e-05
-8.07418154799455e-06
-2.77587912991275e-05
-3.08818803300278e-05
-2.03942030277248e-05
-3.2800213118327e-05
-1.92085906342587e-05
-2.01275988744702e-05
-3.05756283228681e-05
-1.65144355374723e-05
-8.55940978032404e-06
-7.17811485016828e-06
-2.8155754405287e-05
-3.12106175352459e-05
-7.62529792894448e-06
-2.17465953167284e-05
-1.30877000944469e-05
-2.75665269115856e-05
-3.0026995740154e-05
-4.18717051623369e-05
-1.6258193071136e-05
-1.19015784836373e-05
-1.40024515462432e-05
-2.47010704589324e-05
-2.6315780400735e-06
-1.36229663303409e-05
-2.51057069976204e-05
-3.10342035268198e-05
-4.38942742543128e-05
-3.11242640637775e-05
-2.14543072557716e-05
-2.6926336731867e-05
-1.47631714184147e-05
-3.06116474165238e-05
-2.70998175579112e-05
-2.17850797825275e-05
-2.32793663441186e-05
-2.316493231023e-05
-2.23977479944403e-05
-3.6016655709651e-06
-1.62894854529006e-05
-2.26301546586075e-05
-1.41606607759792e-05
-1.0012654145866e-05
-2.9239435936125e-05
-2.27440184856403e-05
-6.52370270882925e-06
-2.24681439681163e-05
-1.37778883837895e-05
-1.10008477933559e-05
-2.54546623742981e-05
-2.19627300131785e-05
-2.50160098341407e-05
-2.78514754894369e-05
-1.01391832812505e-05
-1.625476028943e-05
-1.71724450167263e-05
-9.89634063063461e-07
-2.03828696686053e-05
-1.53296989095888e-05
-1.48227216370192e-05
-7.50316736010485e-06
-1.50156604306286e-05
-1.27096633697742e-05
-2.71910386833546e-05
-1.62051360286756e-05
-2.92348147727419e-05
-2.25368355371011e-05
-1.37565728627356e-05
-2.22698502179204e-05
-2.86499702008808e-05
-5.68295817436754e-07
-6.80125692145703e-06
-2.36770823990883e-05
-2.68547924346265e-05
-2.49790786421962e-05
-3.06664604659641e-05
-4.4902296796155e-05
-2.20337784693919e-05
-2.12415027975329e-05
-2.99465705120245e-06
-2.67049470128039e-05
-2.75499026879902e-05
-1.3761793262805e-05
-3.87385008345106e-05
-1.98401705203246e-05
-3.62776766233547e-05
-3.28513931662486e-05
-3.32682079916315e-05
-1.7735265446313e-05
-3.21277814854325e-05
-1.78791872662474e-05
-1.85609434990273e-06
1.48983344453762e-05
-1.12191623700399e-05
-3.6618322749409e-05
-3.36048484555055e-05
-4.05566139250312e-05
-3.37502760877726e-05
-1.38595985938242e-05
-2.47723779185551e-06
-2.30083820850822e-05
-3.00837079811134e-07
-2.1334256789674e-05
-1.95340726383958e-05
-1.48229198987578e-05
-2.94307874328085e-05
-4.05589708269578e-05
-2.95961040421009e-05
-2.51155283819264e-05
-3.04619919190443e-05
1.04817974300388e-05
-3.88379961220168e-05
-2.06098019452705e-05
-2.34441191127396e-05
-2.59967805382325e-05
-1.52919113780951e-05
-3.095702299665e-05
-1.86987029009594e-05
6.57089951597793e-07
-2.07805901553188e-05
3.77271003838058e-07
-2.53841277902243e-05
-7.13567812945438e-06
-2.45632264710065e-05
-2.63173242655156e-05
-1.52574790561425e-05
-4.34967001400355e-05
-1.65667699806999e-06
-8.48382185932184e-06
-2.44049673164237e-06
-3.94676904900728e-05
-1.76656257902072e-05
-1.4747795136765e-05
-4.40916370912481e-05
-4.43526176916076e-05
-2.08648046951119e-05
7.64661524893292e-06
-7.82889954371708e-06
-3.43768395227419e-05
-2.10734772844517e-05
-1.9191105133336e-05
-1.69778325194959e-05
-1.96615478302813e-05
-1.58658168702511e-05
-1.25342101241644e-05
-3.31818647055592e-05
-1.35188343085676e-05
-1.98636286679303e-05
-3.0272236507825e-05
-2.40345732845112e-05
-2.7802799393595e-05
-2.86475930861662e-05
-9.73587901522104e-06
-2.42652414932857e-07
3.61667459088249e-06
-4.34280368148188e-05
-3.52761927344732e-05
-3.27724404346481e-05
-3.79862585310789e-05
-1.04143339917231e-05
-3.61558017174175e-05
-1.27693302637478e-05
-9.26148468974741e-06
-2.39900417635695e-05
-1.75787667505824e-05
-3.53680268962614e-05
-8.27769623740068e-06
-1.59699992066048e-05
-3.4213187923697e-05
-2.16422918430243e-05
-2.69183156780776e-05
6.41045424734564e-07
-2.44925640433858e-05
-2.25170771977524e-05
-1.56741113157639e-05
-2.73116855953178e-05
-2.84523999929098e-05
-2.7093328452219e-05
-1.80989572913169e-05
-1.63214550816507e-05
-6.01916508517151e-06
-2.75473214046272e-05
-1.93156950699678e-05
-4.29380631918168e-05
-2.8419908192451e-05
-1.48249181292426e-05
-2.68437530452097e-05
-2.76309608253081e-05
-3.5224176815438e-05
-3.05209023817738e-05
-2.63274626250951e-05
-3.26064135080594e-05
-3.81089327955042e-05
-3.23408537378294e-06
-3.98993804459702e-05
-6.24410781583122e-06
-1.1274649240955e-05
-2.56084301478648e-05
-8.04793865269834e-06
-2.12791006513813e-05
-3.53593838837929e-05
3.26861966285355e-06
-1.69783661081571e-05
-7.15094675004734e-06
-2.75118722665453e-05
-1.26332192017652e-05
-3.0739830290125e-05
-2.44143905180552e-05
-2.70338575010619e-05
-1.36634281776871e-05
-2.47334918142177e-05
-3.5857222822402e-05
-2.25714318728154e-05
-5.07023249264758e-05
-3.01105946627073e-05
-4.52232491584402e-05
-5.99968332228122e-05
-1.90183623437857e-05
-7.17971949270482e-06
-1.86267052852662e-05
-1.47105768159523e-05
-1.5727930122911e-05
-3.14023617523205e-05
-2.16641095005169e-05
-4.0232592854023e-05
-1.74426225320728e-05
-7.37540574830147e-06
-1.96209246193834e-05
-2.40152766612188e-05
-2.32254572292504e-05
-1.1865658238167e-05
-2.58286533439279e-05
-1.66130142211312e-05
-3.40878924751135e-05
-3.91367835066691e-05
-4.34925424087639e-05
-1.34215716534435e-05
-1.76358331778008e-05
-1.5746759767614e-05
-2.07735167964444e-05
-4.71761671141995e-05
-1.0959303445332e-05
-2.10139032738597e-05
-4.72491414717967e-05
-4.34161180561791e-05
-2.37232618328618e-05
-1.70337096972878e-05
-3.16748735044513e-05
-1.49391266783654e-05
-2.2470155741241e-05
-1.98865715167452e-05
-1.94017359854712e-05
-1.07982566863404e-05
-8.42560564704311e-07
-2.60089809836189e-05
-2.6794307716107e-05
-3.48749337937306e-05
-1.50670124803888e-05
-1.92781150490569e-05
-1.7680248342169e-05
-1.46458480671789e-05
-8.19484637281954e-06
-3.51089950713274e-05
-3.42049258469773e-05
-7.37046913860288e-06
-1.83505547369511e-05
-3.06561571070047e-05
-1.11163072717444e-05
-8.577039169754e-06
-1.61797933875165e-05
-3.18723127452534e-05
-2.28772568196159e-05
-1.41501022561418e-05
-1.36634127878043e-05
-1.86124459633403e-05
2.87221991243744e-06
-2.26050279097601e-05
-2.50457247463721e-05
-2.2168237722865e-05
6.14386432549406e-06
7.74361501194152e-06
-1.58195830063522e-05
-1.97337573191843e-05
-2.52687197116557e-05
-1.80295015547562e-05
-2.05569269519496e-05
-4.11007957516248e-05
-2.81557320730601e-05
-1.76960908035491e-05
-2.20572836308091e-05
-4.51878796672743e-06
-2.61710611329273e-06
-1.93918737263259e-05
-3.66768863851395e-05
-5.22036439237505e-05
-2.26099204340332e-05
-2.13156986566927e-05
-8.07852250044263e-06
-1.937033184199e-05
-2.20649304062491e-05
-2.8295909546576e-05
-3.80186750946217e-05
-3.65867587726426e-05
-1.75077762004044e-05
-2.10231049337017e-05
-4.05672232254481e-05
-6.83710722033329e-06
7.69553311028176e-07
-2.64760705954717e-05
-1.24048077843816e-05
-3.69200597984849e-05
-2.55259439714686e-05
-1.39695953231528e-05
-2.42217307536889e-06
-1.69135173892943e-05
-5.75307496679789e-06
-4.96254201454254e-05
-3.14149018872705e-05
-3.19372027344171e-05
-9.52736064949502e-06
-1.49354385778742e-05
-4.6440829434788e-05
-4.17728010666747e-05
-3.48253655658793e-05
-2.08048888056236e-05
-4.13101618310561e-05
-3.17458630509916e-05
-2.00303613962091e-05
-2.71407467326073e-05
-9.78720646412693e-06
-2.08043350263581e-05
-4.60513014595976e-05
-2.21404382209811e-06
-3.252473524394e-05
-4.40059016339858e-05
-3.07503049065616e-05
-2.67547487206674e-05
-2.31600617188079e-05
-1.10406916545066e-05
-1.25506189995334e-05
-1.45440097382743e-05
-3.48189786454147e-05
-5.52658713129863e-05
-1.43894330156726e-05
-1.12530636122236e-05
-1.70678179358e-05
-3.46035768818886e-05
-3.38815921332656e-05
-2.33657193428098e-05
-1.48158523009964e-05
-1.89210632401663e-05
-4.05669148513907e-05
-3.91381005279483e-05
-2.03490681425892e-05
-3.63321963088606e-05
3.57828206931542e-06
-2.70268884135302e-05
-4.92351746364942e-05
-8.26815400630332e-06
-3.93536102909175e-05
-1.58267244873582e-05
-1.09847746921176e-05
-3.83995696126386e-06
-2.66656259686824e-05
-4.56445854169799e-06
-2.1134634583926e-05
-2.44962979811276e-05
-2.49257598598817e-05
-4.19362373321241e-05
-5.9601764346664e-06
-4.13657856630064e-06
-3.63344745611917e-05
-1.91749773571466e-05
-3.42214922355865e-05
-2.04936949599652e-05
-4.05864435987527e-05
-1.29133942484083e-05
-3.4591408953224e-05
-2.13914971582018e-05
-3.9768166755689e-05
-1.33072495943114e-05
-1.4644623350006e-05
-1.15230438062188e-05
2.98354658063025e-06
-2.0873135190706e-05
-2.53756652921719e-05
2.31113451593912e-07
-2.88034310041399e-05
-2.65961912973633e-05
-2.75100084742627e-05
-2.20717014495712e-05
-3.54230403097043e-06
-1.90647085993293e-05
-1.73639857018273e-05
-1.82504066979569e-05
-6.63922127096886e-06
-8.37005080945788e-06
-2.45405893210486e-05
-1.45915205431217e-05
-2.87017683734233e-05
-2.33829790798543e-05
-6.10978197856424e-06
-4.0441715920852e-05
-1.33465248533067e-05
-3.0812146729191e-05
-4.0160679441716e-05
-2.78508629831183e-05
-2.35638240380444e-05
-1.39048984142329e-05
-2.87967644757887e-05
-3.67320807637108e-05
-1.3563594229346e-05
-1.22075685767756e-05
-2.14697303648489e-05
-4.31821968784838e-05
-2.94462504048422e-05
-3.29102482696766e-05
-1.85214790629273e-05
2.71419627020531e-07
-4.62858503467555e-05
-1.10607730153191e-05
-1.68702668461024e-05
-1.46028993170023e-05
-1.38241457176368e-05
-1.49127046166022e-05
-2.18537938457864e-05
-4.13717421431803e-05
-2.17180431980951e-05
-1.81308400865613e-05
-3.74062702792068e-05
-4.81296668797846e-06
-5.67919958446953e-06
-5.43696667613638e-06
-2.92379900228188e-05
-1.78295676275381e-05
-1.1429067775055e-05
-3.58684080046522e-05
-2.70913320621858e-05
-8.22297980560206e-06
-1.10328194485843e-05
-2.17647020922245e-05
-3.08365100820103e-05
5.64892917182488e-07
-1.65150287879495e-05
-3.4853582381854e-05
-3.15379487713274e-05
-4.46453782442811e-05
-1.3016659116215e-05
-2.65541319053023e-05
-3.43058869362808e-05
-2.27313333151198e-05
-2.84221824757797e-05
-3.0083853590217e-05
-2.52506573661193e-05
-1.96834934265469e-05
1.21833703200149e-06
-3.14142512400943e-05
-5.05522452762721e-05
-2.27551208057222e-05
-2.2455621261427e-05
-1.3050335502454e-05
-1.51950888073483e-05
-1.92518507694752e-05
-2.07955986378621e-05
-2.687642005469e-05
-3.35745480984528e-05
-1.54449834172208e-05
1.68459429332853e-05
-1.70219460448461e-05
-2.66688054970518e-05
-2.55231955168791e-05
-1.59658345015592e-05
-3.11965103276543e-07
-9.64073021382953e-07
-3.05092982701895e-05
-2.94516858487584e-05
-2.69823916638542e-05
-2.97876529264877e-06
-3.05861649771523e-05
-1.1898558550938e-05
-2.8205803468962e-05
-2.59083260297169e-05
-4.02431338535501e-06
-1.49858336462445e-05
-2.15310988949583e-05
-1.77604561920887e-05
-2.99625635836893e-05
-3.10134090166133e-05
-1.62223781837118e-05
-3.2719420041457e-05
-2.73349593597185e-05
-2.89416850286764e-05
-2.94983820501858e-05
-2.08760596095855e-05
-1.05027813844641e-05
-1.34149572724508e-05
-2.91685091182887e-05
-1.0612040709142e-05
-7.07223762517653e-06
-2.03615991778628e-05
-2.04164952563795e-05
-2.96749890855942e-05
-5.0439333759584e-05
-2.27334286452707e-05
-2.5769702445017e-05
-2.08504196196114e-05
-2.48319639509175e-05
-3.27185601438098e-05
-2.96668513424899e-05
-1.87561182858814e-05
-2.65871440353773e-05
-1.45554879812662e-05
-2.53679612612743e-06
-1.7098818542021e-05
-2.07315446246726e-05
-2.6748868382224e-05
-1.65207553209759e-05
-2.08800241843623e-05
-2.53749723436087e-05
-3.14845445274388e-06
-1.85534989001446e-05
-2.88040919247377e-05
-1.19538267378929e-05
-3.75720018265465e-05
-3.7490681531325e-05
-2.72376295612877e-06
-3.44379073366114e-05
-2.21532091883909e-05
-2.31696959125406e-05
-4.2379094394927e-05
-1.17443620682454e-05
-1.1400395300585e-05
-4.01888235448938e-05
-1.75276270191733e-05
-2.20576216139398e-05
-3.37161839238817e-05
-2.93082561126667e-05
5.59533884832944e-06
-1.46040650590835e-05
-1.97650919735468e-05
-2.78558146540385e-05
-5.79793192940835e-06
-4.01393811294245e-07
-3.07258863212603e-05
-1.85162669369647e-05
-6.00139672010632e-06
-1.23013587425599e-05
-3.55116535785363e-05
-3.84074564910448e-05
-4.22774243578276e-05
-2.97425071180509e-05
7.61258509267388e-06
-3.12085109254533e-05
-1.64319436631151e-05
-1.85024288213672e-05
-2.01321616025731e-05
-4.13174758859843e-05
-8.71747252137697e-06
-4.1554178039519e-05
-9.21946204347493e-06
-2.04742474583667e-05
-4.97966357287275e-05
-7.65070180416623e-06
-3.10557458392533e-06
-4.67031968393593e-05
-2.41462773286242e-06
-1.92862034622486e-05
-3.46922228153536e-05
-1.36561656120388e-05
7.95544202724521e-06
-8.37214019017272e-06
-3.18351634066587e-05
-2.00243991466249e-05
-1.1706435176464e-05
-2.58777971059653e-05
-3.28316290665556e-05
-2.84887127293566e-05
-2.14407922702481e-05
-2.70880553986432e-05
-2.61200668056521e-05
-1.7160356751417e-06
-1.41552185168512e-05
-1.76789633806616e-05
-1.0601377975534e-05
-3.03596435846082e-05
-2.26122608859074e-05
-2.64767162012235e-05
-3.84494235561604e-06
-9.75252863786856e-06
-1.14494546884815e-05
-2.19873788435689e-05
-8.42224202290135e-06
-2.01992161262147e-05
-7.22576420974357e-06
-5.66068762297161e-07
-1.10989463915813e-05
-4.58663085822699e-05
-1.23879461696263e-05
-4.15126495832747e-05
-2.33165401209873e-05
-8.60409898654112e-06
-2.94998979046892e-05
-2.1430778914564e-05
-1.81139217133071e-05
-3.58470496507596e-05
-2.04355307618466e-05
-1.44550759020676e-05
-6.28820921833778e-06
1.44123375710123e-05
-2.79839907426875e-05
-2.48667115636374e-05
-2.31734641844105e-05
-1.8067537876804e-07
-4.9938918127136e-06
-2.80210087451163e-05
-2.76201793365834e-05
-1.50603082387283e-05
-2.76389039150142e-05
-3.54064696285542e-05
-2.13727729488145e-05
-1.61601118719601e-05
-6.32199362613968e-06
-2.96075778251209e-05
-2.47739020412351e-05
-3.74949806863527e-05
-2.97054778651672e-05
-2.22121142298671e-05
3.08330186425122e-07
-7.90325771774097e-07
-3.98673935349265e-05
-4.12054345825434e-05
-3.11369829416718e-05
-2.94875853976545e-05
-2.94111172562519e-05
-2.94768943897388e-05
-2.51526575077747e-05
-2.45201714376484e-05
-1.42620823310079e-05
-3.51436552755331e-06
-1.1296130821313e-05
-3.66280577223288e-05
-4.64878822683682e-05
-1.60658009976425e-05
-2.36225467153186e-05
6.66669415323876e-07
-7.31893969188902e-06
-2.79524383124363e-06
-1.18101725863707e-05
-3.70505435745738e-05
-2.86291075262561e-05
-2.40267643184128e-05
-3.1469228785882e-06
-1.79421110460821e-05
-2.23644284835432e-05
-3.65859341803144e-05
-1.66208455773205e-05
-1.07016027743335e-05
-2.42718041644921e-05
-3.5124812273125e-05
-2.61194272396089e-05
-2.39565403569846e-05
-9.28655928101001e-06
-1.20993440078755e-05
-2.84509824215904e-06
-1.39513632588588e-05
-2.49296763856846e-05
-2.46999042601405e-05
-1.64713598968668e-05
-3.40030263742375e-05
1.13959537026631e-06
-3.55140261822406e-07
-1.34980007179325e-05
-1.57770446867043e-05
-1.02730236076314e-05
-3.61693455446373e-05
-4.19574988450656e-05
-1.66177080909236e-05
-2.65538312018507e-05
-1.20986175035253e-05
-2.52249251799032e-05
-2.82347170211017e-05
-7.91006859178804e-06
-2.73995962036573e-05
-1.0033929052076e-05
-4.51319440540202e-05
-2.67286385928004e-05
-1.52109363845307e-05
-4.29987504455086e-05
7.5936935512068e-06
-1.12894753948754e-05
-2.87829821166199e-05
-1.48588360369227e-05
-3.0116023003327e-05
-3.27891125930068e-05
-2.7190897471844e-05
-2.76684807423468e-05
-1.95449295345859e-05
-3.13951643838467e-05
-7.44466608171864e-06
-3.87360272723152e-05
4.82414895083214e-06
3.56214177328357e-07
-2.3657858808573e-05
-2.28822932583973e-05
-2.31362137172015e-05
-2.117584047616e-05
-2.1757871939132e-05
-3.67093578355201e-05
-2.28426375274845e-05
1.37700324635939e-05
1.61958186400784e-05
-2.1379623672265e-05
-1.19768204153529e-05
-2.53534452417455e-05
-4.96149352014386e-05
-3.04167552864052e-05
-1.30600497507983e-05
-2.68259777127472e-05
-1.00554464967005e-05
-1.23694261668607e-05
-2.78848841074598e-05
5.4807983562279e-06
-3.5484744289579e-05
-1.74322359641488e-05
-3.23449875696923e-05
-1.10490547799573e-05
-2.44021351540387e-05
-1.75036001101031e-05
-1.52911083027133e-05
-1.1912789474703e-05
-1.24135008494512e-05
-1.85269147190524e-05
-1.53278262795928e-05
-4.69390401563686e-05
-2.96908790814053e-05
-3.45004043442482e-05
-3.91410013149558e-06
-2.43164036323494e-05
-1.31332176451777e-05
-3.02043262812087e-05
-1.57296517344501e-05
-7.0708043004824e-06
-2.61882624090922e-05
-2.64176818711581e-05
-3.19254146790778e-05
-3.55373949843887e-05
-1.2842210794126e-05
-1.25087634601139e-05
-5.37495766474595e-06
-2.83237554437231e-05
-1.70119959525193e-05
-2.41252410404501e-05
-2.56288619011829e-05
-2.31089289432224e-05
-2.64478022505055e-05
-9.84945241731105e-06
-3.05003365652506e-05
-1.89384718800928e-05
-1.4770419192911e-05
-3.78618808241506e-05
-2.39681498316003e-05
-1.8808058056298e-05
-2.54437351469731e-05
-3.07999151164543e-05
6.669623590579e-06
-3.51002506106438e-05
-3.67272305944363e-05
-2.5088029299442e-05
-2.99321485280125e-05
-2.34685638393661e-05
-2.32248517246732e-05
-1.6819775396434e-05
-1.9835302619633e-05
-4.04423933220382e-05
-1.10089653443059e-05
-2.2032539785906e-05
-3.18825055606123e-05
-8.31674540185089e-06
-1.77559570253809e-05
-1.5630966327969e-05
-1.17652565035207e-05
-1.95400661673985e-05
-1.49352320329752e-05
-4.45707050837136e-05
-1.46381702413346e-05
-3.27217142688628e-05
-1.94828680625724e-05
-2.19819039212929e-05
-3.78373045270876e-05
-1.0657735747498e-05
-2.07721071971788e-05
-1.00188639055668e-05
-5.34884419925089e-06
-5.35270479785269e-06
-1.95461983180718e-05
-9.74837120488569e-06
-2.34600643401548e-05
-2.16817240737191e-05
-8.29323789108972e-06
-4.75323936084112e-05
-3.21121470660935e-05
-1.18169425473257e-05
-8.24668211558649e-06
-3.72548123329217e-05
-4.12111182516034e-05
-3.00057280928459e-05
-1.57943305057783e-05
-1.76299273714344e-05
-3.14462998715256e-05
-1.19640188409902e-05
-2.84017554628646e-05
-2.59546589310056e-05
-3.48528286852606e-05
-7.85963408068243e-06
-3.23436405449069e-05
-2.545882570339e-05
-9.98670975074209e-06
-1.26862778380273e-05
-2.33750850632097e-05
-3.14511094405736e-05
-2.04450111758645e-05
-2.86930855656169e-05
-2.65197072148855e-05
-3.93224916117214e-05
-2.68415173237472e-05
-4.77886729532611e-05
-3.21439702294918e-05
-2.66240625666489e-06
-1.34377547558876e-05
-2.07487471430985e-05
-3.82651365140473e-05
-2.68702878357094e-05
-1.80905911822305e-05
-3.21981722452661e-05
-3.16726822107834e-05
-9.55519349494136e-06
-1.38401699064115e-05
-1.91089997641231e-05
-2.42779927243161e-05
-1.49348343484476e-05
-2.94860155736116e-05
-3.86232464567107e-05
-1.67103950702122e-05
-2.84293828763819e-05
-2.66725197374257e-05
-2.61885320262068e-05
-1.86449997950125e-05
-1.89418422741196e-05
-2.60096494034459e-05
-3.6433391835188e-05
-2.92358916286368e-06
-3.29301545818416e-05
4.03823538963935e-06
-4.68290443231897e-05
-1.61305629551088e-05
-1.7264227441387e-05
-2.65178675835442e-05
-2.36457644435984e-05
-1.94572788013559e-05
-2.59148609483124e-05
-4.08910263114367e-05
-4.06331371136804e-05
-3.21379186489786e-05
-3.8400294313164e-05
-2.83433196919953e-05
-2.6743949557054e-05
-1.68302550886917e-06
-1.75069535751785e-05
-2.15286255936399e-05
-2.63899068250184e-05
-1.92969281255555e-05
-8.06289665055046e-06
-1.89547937059118e-05
-1.71486597210229e-05
-2.22521446339623e-05
-4.15422609908391e-07
-3.54353845111984e-05
-1.87735503007214e-05
-1.33135637948294e-06
-2.58866104857649e-05
-3.62538978857764e-05
-1.98438637617566e-05
-5.02965363617463e-05
-2.33486399315391e-05
-2.86638719179222e-06
-1.8861950835205e-05
-4.45997874663689e-05
-4.38386516990425e-05
-8.35058163414999e-06
-1.92037428583542e-05
-2.659885100934e-05
1.17936087239927e-05
-1.77568395321376e-05
-2.92692503165166e-05
-2.32986107492244e-05
-1.43047316522246e-05
-1.45673238616757e-06
-1.92214671322869e-05
-1.66733362510451e-05
-1.85247558711445e-05
-2.39147182563929e-05
-1.81196107588489e-05
-1.16904111768044e-05
-4.34641089930837e-05
-3.1314508796687e-05
-1.74384221379745e-05
-1.4730473244024e-05
1.82843490447392e-06
-1.40189666477221e-05
-1.67869171233737e-05
-1.40112258649396e-05
-3.69857706491465e-05
-2.84703957459108e-05
-2.1567340526124e-05
-4.11121629825887e-06
-1.04156008423208e-06
-2.32252103070296e-05
-1.01210495188024e-05
-2.89776991143298e-05
-3.30011793024822e-05
-1.89208600389324e-05
-2.85921874888848e-05
-1.149245887384e-05
-1.27678670740488e-05
-1.858965009797e-05
-3.53342341352036e-05
-8.24545813022523e-06
-2.25375568153668e-05
-2.51984836582919e-05
-1.51120756015428e-06
-2.17893988929943e-05
-2.18724210342342e-05
-3.53225960423294e-05
-1.65762040786648e-05
-8.05903755747897e-06
-4.32370975823473e-05
-2.03381223821994e-05
-7.17229726113584e-06
-2.79096935257811e-05
-3.36233690746516e-05
-2.20518504909655e-05
-1.54073568899258e-05
-3.037019456387e-05
-9.38908557301148e-06
-8.00121492102161e-06
1.86946006399922e-06
-1.40382208408273e-05
-2.66215531299775e-05
-1.00109411922584e-05
-2.79862810853588e-05
-2.86961750790274e-05
-3.06590560075872e-05
-4.70140364642085e-05
-4.14454577520776e-05
-3.97359868394378e-05
-3.47126983481844e-05
-3.02162253222223e-05
-2.47441057267586e-05
5.08787032654314e-06
-4.00390241033089e-05
-2.30129724137672e-05
-3.93897001577768e-05
-2.93677793759403e-05
-4.63496638508945e-05
-2.81049843949301e-05
-2.88515290276628e-05
-1.12778565745597e-05
-1.34268005578158e-05
-1.76256622706116e-05
-3.59675558463031e-05
-3.58054368332046e-06
-3.15244277822523e-05
-5.31446107526536e-05
-1.65178419700689e-05
-2.56666278775224e-05
-3.9307176752672e-05
-1.21706856148306e-05
4.59880057560329e-06
-1.85986243315173e-05
-2.48056068723541e-05
-1.82927247706074e-05
-2.14413850179331e-06
-1.6807544195374e-05
-2.07492674080528e-05
-3.77562788769164e-05
-4.75847731155457e-06
-1.47915343087624e-05
-1.55743933355982e-05
-1.96203288016502e-05
-2.94289099793218e-05
-3.63770225650338e-05
-8.4644071849839e-06
8.79372620973173e-06
-8.49034640085206e-06
-2.48764325690509e-05
-3.70733146811936e-05
-3.50112275946214e-05
-3.32131556441004e-05
-9.90656409623163e-06
-3.29008983640491e-05
-4.88362504307569e-06
-2.42407890889745e-05
-2.78828059271974e-05
-3.4427329699867e-05
-1.6072768343015e-05
-2.0420326104604e-05
-2.87381714307991e-05
1.07272070667654e-05
-3.22372901467987e-05
-3.04832108924394e-05
-1.77203333113291e-05
-4.48183186692879e-05
8.43523946827099e-06
-3.4604949710433e-05
-2.69937890606116e-05
-4.39982123521996e-05
-9.78199897982352e-06
-3.49724325447651e-05
-2.47741259929797e-05
-2.13826500629472e-05
-6.87000146151925e-06
-2.31410671490285e-05
-2.25927167199661e-05
-2.51538210305321e-05
8.46394842743892e-06
-2.30637673428878e-05
-3.29078970768594e-05
-2.56227187163883e-05
-1.88790057034214e-05
-2.23964954915959e-05
-1.58902309368373e-05
-2.50829541872201e-05
-1.89397268329964e-05
-2.33575406258168e-05
-2.70319172605111e-05
-1.49151828105705e-05
-1.4690233477716e-05
-8.35491687742084e-06
-1.39529648760856e-05
-1.61906432771247e-05
-2.9800248908445e-05
-3.55660872376358e-05
-1.35017988175091e-05
-1.15365945482312e-05
-3.26323480605063e-05
-2.37985248008455e-05
-4.37730081246865e-05
-3.30319558092484e-05
-4.14838519625806e-05
-2.83326942354436e-05
-3.47598029853614e-05
-1.91454313378007e-06
-2.19168220814789e-05
-3.75690625163483e-05
-2.3067312441494e-05
-5.3020780916052e-06
-3.01398132831908e-05
-2.93097453943271e-05
-1.22565456910662e-05
-2.18237126461734e-05
-2.83511774802407e-05
-2.04544097190057e-05
-2.23067224118291e-05
-3.16260778586524e-05
-2.49383432563673e-05
-3.46945776976392e-05
-4.27887839709942e-05
-2.89681466623401e-05
-2.95132005654623e-05
-2.93400068068152e-05
-1.42066511399401e-05
-2.20209103892649e-05
-1.00932752184891e-05
-3.52754122039743e-05
-6.95737432699619e-06
-1.54670535030328e-05
-2.75089257728463e-05
-1.49534344260012e-05
-4.4961749130582e-05
-7.815199423028e-06
6.24490189405136e-06
-5.5573397843286e-05
-2.95750157979343e-05
-1.99929538798155e-06
8.84450754596145e-08
-1.27759197802608e-05
-2.81679918169421e-05
6.65239828075009e-06
-2.25619362682873e-05
-2.59563081340847e-05
-2.50943532797885e-05
-1.64657521253393e-05
-4.18006204222817e-05
-1.52982054987797e-05
-5.80897145503045e-06
-2.0823354458033e-05
-2.63785878707381e-05
-4.35581186783778e-05
-4.16791754461071e-05
-2.68179305654416e-05
-1.27422027550451e-05
-1.69771973506706e-05
-3.74026109692964e-05
-4.6293972235691e-05
-4.7390506867797e-06
-1.29524397922296e-05
-3.07298193539115e-05
-2.23247966107001e-06
-1.83644072255641e-05
-3.2748038384423e-05
-1.7851780132323e-05
-1.02514354154735e-06
-3.62559953768409e-05
-1.70808350726114e-05
-6.06980135299948e-06
-1.66554223873899e-05
-2.19809476323446e-05
-1.73082611747375e-05
-1.13383328482178e-05
-2.74156868659589e-05
-2.75960079852867e-05
-4.12769742906036e-05
-2.37567379934212e-05
-1.27402471839033e-05
-2.1527513763413e-05
-9.78684473443283e-06
-4.27707627120359e-05
-5.66435547468918e-06
-3.95748798145578e-06
-2.12440408519475e-05
-6.86731644232561e-06
4.65899911454021e-06
-2.39962818755525e-05
-3.12159245132191e-05
-1.24113725935603e-05
-2.37096329358376e-05
-3.40412509174626e-05
-3.80997320578332e-06
-3.57504929424288e-05
-2.03885566665143e-05
-7.85460394243169e-06
-1.9151964562656e-05
-5.06382438732031e-05
-2.18086556787476e-05
-4.57704180544461e-05
-3.29882252589187e-05
-1.30871132612463e-05
-6.01966177512129e-06
-2.38124525140876e-06
-2.24530056646062e-05
-3.49972510438136e-05
-8.49707509632344e-06
-2.30944346886315e-05
-4.10012835160112e-05
-2.11783591297859e-05
-4.78146583503558e-05
-3.30827824418094e-05
-2.23239077190906e-05
-1.68189735295798e-05
-1.1933349211204e-05
-1.83639302985699e-05
-1.06280611989629e-05
-2.52243889097052e-05
-2.95994388437641e-05
-2.85021820926076e-05
-2.73694544949661e-05
-1.84934412202123e-05
-1.52250828031849e-05
-2.21293911958377e-05
-5.84352297176259e-05
-4.0566147363473e-05
-1.71449369543361e-05
-1.13616214254364e-05
-3.41844823026787e-05
-3.24289397414449e-05
-2.26525321983528e-06
-3.63788455681542e-05
-1.04614533183908e-05
-2.42067196301443e-05
-2.1766849752451e-05
-4.42133029408127e-05
-2.74337558130723e-05
-2.0333422784327e-05
-1.62821240010482e-05
-7.86555920801054e-07
-3.46074934785743e-05
-1.504055609288e-05
-1.22453873273431e-05
-3.74747568136895e-05
-1.08320627105532e-05
-3.56884975513154e-05
-3.39573143893318e-05
-1.78907845523727e-05
-1.38648250940822e-05
-1.63173709204195e-05
-4.00505137751566e-05
-3.0007106792019e-05
-2.59299629822286e-05
-2.16708500586411e-05
-1.56626656364001e-05
-1.32893041147536e-05
-9.86877636350938e-06
-1.10807813024731e-05
-2.80825425487957e-05
-2.54659587606365e-05
-2.80494942298706e-05
-3.58122340174462e-05
-1.8149484646318e-05
-3.56113209219603e-05
-2.12064707549116e-05
-1.19732487907357e-05
-4.17572534211611e-06
-2.76512841238357e-05
-1.94317004057173e-05
-3.53532639434162e-05
-2.08450487196467e-05
-3.37013652518565e-05
1.42642405477482e-05
-3.29663617944175e-05
-3.40282151602643e-05
-2.62912119404231e-05
-2.18456029334773e-05
-2.77425472642328e-05
-5.38731516363937e-06
-1.94858767761212e-05
-4.07083993666486e-05
-2.52507118443423e-05
-2.84247455204121e-05
-1.42593614672623e-05
1.01231425782611e-05
-2.1527773917869e-05
-7.6615932460724e-06
-1.52414198862517e-05
-2.71176800786282e-06
-1.27498892064006e-05
-3.36350573133067e-05
-4.28858881447843e-06
-1.55079860717366e-05
-1.86416738411124e-05
-9.9356038878558e-06
-4.15177942240074e-06
-2.31027644375743e-05
-2.6296541373107e-05
-1.24054867862968e-05
-2.69687818789213e-05
6.4936797521813e-06
-4.64147692887084e-05
-6.46888193667505e-06
-1.46529693688719e-05
-1.65416941859753e-05
-9.87904367219776e-06
-1.52040477462337e-05
-3.17145969618237e-05
-2.2639419018474e-05
-3.61127087516717e-05
-5.02647971849787e-06
-6.38339300206698e-07
7.26213851634515e-06
-1.01080869102323e-05
-2.8347197285904e-05
-2.1279381112019e-05
-2.05386854435897e-06
-3.08949764901951e-05
-4.5860189055231e-05
-3.97687297087709e-05
3.73040127873238e-07
-3.91672083564943e-05
-3.54259176770897e-05
-1.97438477422212e-05
-2.73703157357755e-05
-1.22579680387203e-05
-2.14846215392825e-05
-1.75704828432185e-05
-2.57586223497743e-05
-3.23986708955518e-06
-8.8715595872689e-06
-1.00150786582986e-05
-2.14114856346045e-05
-3.76304893079642e-05
-4.51627719499308e-06
-6.07849302045324e-06
-4.16185101585237e-07
-3.77200455292938e-05
-2.61729602370904e-05
-1.73132096684643e-05
-2.30777855921255e-05
-1.20970476784722e-05
-2.69286781551785e-05
-1.7086786756272e-05
-2.28444955757068e-05
-1.14772060384933e-05
-1.4757694149084e-05
-8.94126372496896e-06
-1.86157587667341e-05
-2.14814735127348e-06
-3.75432811632006e-05
-2.69094412985847e-05
-1.38385183490363e-05
-1.03144011196095e-05
-2.58163681087017e-05
-2.56580683093543e-05
-3.32956645629868e-05
2.79422432869547e-06
-3.52971353199845e-05
-3.6758047522121e-05
-4.14226792488614e-05
-3.74362658597564e-05
-2.45337653736229e-05
-3.34460072647382e-05
-1.12806810351721e-05
3.62860343739651e-06
-3.0845602545746e-05
-1.59976872104131e-05
-4.90310300710668e-05
-2.38514721242699e-05
-3.08716984064693e-05
-8.42660330471749e-06
-1.31309196014701e-05
-1.00783512300788e-05
-2.34003962048298e-05
-1.62917509558242e-05
-8.34975411576911e-06
-1.73536003191978e-05
-2.66155470657403e-05
-4.31788826871288e-05
-4.0522736150987e-05
-1.76060013941024e-05
-2.39450945829156e-05
-4.01951577966382e-05
-3.59851909402473e-05
-3.58068640834988e-05
-1.67004632883325e-05
-1.82841951437617e-05
-1.50867358728164e-05
-2.27046943173007e-05
-3.83233690015456e-05
-1.00188113991887e-05
-2.66118910749548e-05
2.35735410093302e-05
-1.73595771080782e-05
-3.32558512579738e-05
-2.58746364698297e-05
-2.99530813040107e-05
-3.07758085607364e-05
-7.70608725262869e-06
-3.95814404368738e-05
-1.62823436893922e-05
-3.15553336293655e-05
-2.46657652273235e-05
-3.50635211518009e-05
5.37486267315009e-06
-2.98481428129755e-05
-3.06879093057387e-05
-9.75160839835731e-06
-2.20093885810928e-05
-3.71002797792062e-05
-1.6979182907416e-06
-3.98037137875117e-05
-1.29334317526746e-05
-1.20231513118599e-05
-2.9908674308682e-05
-1.93022157551613e-06
-7.52749246423282e-06
-4.53167741304483e-05
-8.53434741493424e-06
-1.12649193198743e-05
-2.9523788473424e-05
-3.29088727634072e-06
-3.58434515538247e-05
-2.44810453568581e-05
-2.49780316173076e-05
-1.07097598905516e-06
-3.49557927723633e-05
-2.17972025073142e-05
-3.19409424782715e-05
-2.27039401297456e-05
-2.42657599605862e-05
-3.91148807470235e-05
-1.4310939395642e-05
-1.94155680021993e-05
-2.65597746920838e-05
-7.64548290660285e-06
-3.62406208467094e-05
-2.84708950269857e-05
-2.16974798126539e-05
-3.36366451276684e-05
-2.02718412673849e-05
-1.37702988178871e-05
-1.36623080102787e-05
-5.11432097458587e-05
-1.29893899322364e-05
-2.2576464906099e-06
-4.52798476914147e-05
-3.99027418280881e-05
-2.30748342247095e-05
-1.84775940937493e-05
-2.13780635288998e-05
-4.70364906172673e-05
-2.81850244603924e-05
-7.92100876216558e-06
-3.30444645931939e-05
-4.89940648236955e-05
-2.62228892022493e-05
-1.52246897050521e-05
-2.71048798696261e-05
-1.81762627811096e-05
-1.21451566136756e-05
-3.51442065665422e-05
-1.73772023648429e-05
-3.88498428669922e-05
-2.34499218741385e-05
-9.31531694167184e-06
-2.23715910459791e-05
-2.2958471808092e-05
-1.24848948544629e-05
-1.56741407801639e-05
-2.38721375131593e-05
-1.61649798133449e-05
-2.3538485450336e-06
-4.08857987450523e-05
-3.90461642331705e-05
-2.63986787025144e-05
-2.26631858682239e-05
-1.89003607086832e-05
-1.20043616844531e-05
-1.88364454182725e-05
-9.29763624898854e-06
-1.40269361339972e-05
-2.37126399161945e-05
-4.30515217949969e-05
-4.66834718790277e-06
-2.36961692353504e-05
-5.22903085033969e-06
-1.75272172644924e-05
-1.27297242866609e-05
-2.96820191270911e-05
-1.8991809313567e-05
-3.28154688863862e-05
-2.47015462638963e-05
-1.11767242400601e-05
-9.85610128995494e-06
-1.25093383640753e-05
-3.44744499817524e-05
-2.44924432317231e-05
-1.84173443431132e-05
-3.35145225636651e-05
-2.58583477449925e-05
-2.8452202075852e-05
-6.35325073489489e-06
-2.90284300158368e-05
-2.85841045939968e-05
-1.32091318628506e-05
2.79594268597204e-07
-3.61096418425982e-05
-3.4648538071619e-05
-9.8586199317732e-06
-1.34226278323486e-05
-1.26211896003874e-05
-3.16147803115165e-05
-3.45395720989869e-05
-4.67826635472083e-05
-4.22302417939705e-05
-2.72899817224621e-05
-3.9964264148609e-05
-2.96688823613173e-05
-3.4887905718287e-05
-1.69172966735754e-05
-1.84116296829169e-05
-3.0352689011529e-05
-9.91088719676713e-06
-2.31447025176317e-05
-3.07963369020445e-05
-2.1949143926594e-05
-2.01415713335563e-05
-8.86995490720054e-06
-3.23110215537855e-05
-4.09587994257497e-05
2.29595826264376e-06
-1.30298011258043e-05
-3.16931857197689e-05
-2.26345136792593e-05
-2.01014816160195e-05
-9.0491174183652e-06
-5.90029272411422e-06
-1.65121801716219e-05
-4.71953946174175e-05
-2.56902667649435e-05
-1.75143837830103e-05
-3.78330886334044e-06
9.11157425487564e-06
-1.1344306940901e-05
-4.14942738101671e-06
-6.25235337081421e-06
2.55933219877606e-07
-1.54661371237877e-05
-2.16325086705787e-05
-1.21713218139505e-05
1.70314220753196e-06
-3.9494222286893e-06
-4.26579263177261e-06
-3.03030089085994e-05
-2.85828731630671e-05
9.26346326573726e-07
-1.22518572256413e-05
-4.89027683390284e-05
-1.02251543164143e-05
-1.66573030948165e-05
-2.42912188394689e-05
-1.82078864596474e-05
-3.2343382712576e-05
-2.26727864172754e-05
-2.58588885685453e-05
-3.42768523116061e-05
-4.10434506723515e-06
-3.76200105572211e-05
-1.18655924943799e-05
-1.58943994800513e-05
-3.22117210011191e-05
-1.86070370268916e-05
-4.1835608524395e-05
-2.48292748365074e-05
-2.50222798112577e-05
-4.4651965775776e-06
-5.24186612271772e-05
-1.63711049310907e-05
-1.96207187712044e-05
-1.55166868739191e-05
-2.41453432751103e-05
-3.06062712607813e-05
-2.1817969142874e-06
-1.51156136198687e-05
-2.19378064173219e-05
-5.58494582069866e-05
-3.83452003852699e-05
-1.46851885290158e-05
-4.14329540340653e-05
-3.41412096720802e-05
-2.53516801716189e-05
-2.1703884129576e-05
-7.51069435924966e-06
-2.63709312885866e-05
-4.75873132735589e-05
-2.69845410890827e-05
4.51670221844907e-06
-1.31694508447114e-05
-6.95983993378261e-06
-1.53083965211817e-05
-3.03019238254924e-05
1.0097285038194e-05
-3.487412672368e-05
-2.18411913631407e-05
-2.38747297860248e-05
-3.66905634723377e-05
-3.72613140696934e-05
-1.79110102212525e-05
-1.97301844955757e-05
-1.8112062999407e-05
-2.91483252840306e-05
-2.66495216627105e-05
-2.74129782817559e-05
-7.75577983360893e-07
-3.58924832668734e-05
-2.63419505979639e-05
-1.45996438613768e-05
-1.7666309449519e-05
-1.71942608672032e-05
-2.99419878742625e-05
-1.65543573783543e-05
-2.74219164302643e-05
-3.90237052596272e-05
-4.01965291100214e-05
-1.51209003118664e-05
-1.5490635582321e-05
-2.44587770952961e-06
-3.62274189578319e-05
-2.40241249067618e-05
-3.71198426283596e-05
-1.6880745984337e-05
-2.82580190867164e-05
-1.66375534621304e-05
-4.15473076898202e-05
-2.74388670077762e-05
-3.19169313913377e-05
-1.44135998175758e-05
-1.8022904536752e-05
-1.33160231143439e-05
-3.75779284086868e-05
-8.5149431907204e-06
-2.32721543316213e-05
-1.89240750301805e-05
-2.34047464612238e-05
-3.50415277869272e-05
-1.41878113195635e-05
-3.84754728050644e-05
-1.8158656613599e-05
-2.08067469461385e-05
-8.73214028044689e-06
-1.84385595600277e-05
-1.10556847527822e-05
-3.53602710286871e-06
-2.99606693754665e-05
-2.86574076078992e-05
-2.80940447953523e-06
-1.98634195803681e-05
-2.98667036604635e-05
-1.88767594545094e-05
-2.42744749592503e-05
-1.61341627561726e-05
-5.89174169740236e-06
-9.94927176249241e-06
-1.1490956215937e-05
-1.57619337790001e-05
-3.1432052024965e-05
-3.26137326583987e-05
-1.48741711558336e-05
-3.0832472374593e-06
-3.32540818311133e-05
-1.48939276915691e-05
-1.86845789610941e-05
-1.30422943645262e-05
-1.32337592972515e-06
-2.5639984287423e-05
-2.36684461367847e-05
-2.03400777833695e-05
-2.0236570020587e-05
-2.02781268732946e-05
-3.69534431819486e-05
-3.43834529099342e-05
-3.10692315536152e-05
-6.28415303109654e-06
-7.25445133260152e-06
-2.3499005523451e-05
-3.31637552927824e-05
-7.45023568193784e-06
-2.43304450498378e-05
-3.37694767327865e-05
-1.01640071055291e-05
-3.16823505597011e-05
-2.09704916149534e-05
-5.04534961167883e-05
-1.70916578358152e-05
-1.86566791453288e-05
-1.78623637007195e-05
-2.75753924955594e-05
-1.26800940814765e-05
-4.1685087774798e-05
-2.6141721791655e-06
-2.41093678256842e-05
3.94836019488182e-07
-4.0690818594331e-05
-1.1683934456146e-05
-2.75843226775407e-05
-2.46566271636523e-06
-3.27985478969804e-05
-9.88380614753903e-06
-2.00865941246944e-05
-2.25774738944802e-05
-4.51404462023458e-05
-3.90072296652246e-05
-2.54081132697001e-05
-2.42355077714787e-05
-4.32193323341164e-05
-2.56045694147677e-05
-9.14691999007964e-06
-3.00330516665352e-05
-2.96910199427305e-05
-1.53174859692636e-05
-3.15769392570587e-05
-2.11544432119566e-05
-5.43956938425623e-05
-2.46664565357836e-05
-7.62218834803959e-06
1.75772733839765e-06
-2.57356443513005e-05
-3.49903199216547e-05
9.38493180889753e-06
-3.12572819941854e-05
-1.05550227916652e-05
