# Supplementary material for: Research on computational propagation and identification of mine microseismic signals based on deep learning
Source: PLoS One. 2025 Oct 22;20(10):e0334641. doi: 10.1371/journal.pone.0334641 (PMC12543183; doi:10.1371/journal.pone.0334641)
Supplement: S11 Data — (ZIP) [file pone.0334641.s011.zip › 000101100002743.xlsx_0.txt_24.txt.txt]

-2.84747373878904e-05
-2.24361832509996e-05
2.93225775962727e-06
-6.04126112650221e-06
-2.90352514549755e-05
-1.9371665515869e-05
-1.1498357162222e-05
-1.03141554640706e-05
-2.70389687179262e-05
-2.1409977843596e-05
-1.24200214910002e-05
-2.2795789634488e-05
-2.1874165923402e-05
-2.15540584542584e-05
-1.4426523685364e-05
-2.31873364660553e-05
-2.60356041671282e-05
-2.89091921998311e-06
-4.60898750647397e-06
-9.3312235291904e-06
-2.70884114509097e-05
-2.76854745134987e-05
6.73570620142699e-06
-1.67153188749613e-06
-3.3001456602347e-05
-3.32861362219971e-05
-2.70137708621937e-06
-9.18342926871909e-06
-3.76849517638025e-05
-4.30694469301444e-05
-2.11357534437066e-05
-2.00672116721039e-05
-2.2315824469798e-05
-3.80776345845448e-05
-3.70078198020493e-05
-2.41562208139828e-05
8.54733334428903e-07
-2.05964256605437e-05
-1.66457200734987e-05
-2.0675313443435e-05
-1.88630683234374e-05
-1.2179006979151e-05
-2.16327316177253e-05
-1.2152867341109e-05
-2.71853432822856e-05
-2.47839817923849e-05
-8.15623371804707e-06
-5.25701304995139e-05
-2.22862011286874e-05
-2.64334404292966e-05
-4.66416989319125e-05
-4.43064430937243e-05
-2.66307694918383e-05
-1.34598412873666e-05
-1.03923611978636e-05
-6.45736178743316e-06
-5.57539476832892e-06
-2.37786953236931e-05
-2.3150380050495e-05
-1.48171215362164e-05
-2.68341893126291e-05
-2.20574238479174e-05
-2.74406713828025e-05
-3.47806930824786e-05
-3.21772622821836e-06
-1.87999354346841e-05
-2.19588327900287e-05
-3.73543665551668e-05
-9.10060517628718e-06
-2.7683728495304e-05
-1.02235833246006e-05
-1.93992620016488e-05
-1.48289295229921e-05
-2.35382087646164e-05
-2.12799704078529e-05
-2.2416850999482e-05
-2.42487119257061e-05
7.87053253777367e-06
-3.1685015689271e-06
-5.03444823283002e-06
-4.40134800454933e-06
-1.16028382119303e-05
-3.85498034512712e-05
-1.10278862549616e-05
-7.59870915674381e-06
-2.52447626433166e-05
-1.80600777275909e-05
8.98476581059644e-07
-2.57994155778331e-05
-3.66410844383727e-05
-3.20413101505224e-05
-1.73153815699056e-05
-7.09235414719723e-06
-1.23771159640022e-05
-1.59182425362504e-05
-2.035364691698e-05
-1.65673199418188e-05
-2.61661398861588e-05
-2.94057122656987e-05
-2.58330670997229e-05
-4.0390991785063e-05
-1.83983892554056e-05
-3.90483811761116e-05
2.77718574492518e-05
-2.26931166293535e-05
-2.97255347133668e-05
-3.15348720875268e-05
-1.85114184159343e-05
-1.6715286053444e-05
-2.63854536318157e-05
-3.46449548412173e-05
-2.2093214106817e-05
-3.49751020999859e-05
-3.23520387079416e-05
-1.12372650359817e-05
-2.90488068201784e-05
-9.31117796197885e-06
-3.39224486354465e-05
-3.40483237276991e-05
-1.48601314763789e-05
-2.88851162723091e-05
-8.97386735619903e-06
-3.72552310568428e-05
-4.00478889988817e-05
-4.30943272131604e-05
-9.36757659905742e-06
5.87374226575833e-06
-1.50609452333506e-05
-7.88698889856401e-06
1.93554826702754e-06
4.69430589058895e-06
-2.89449633294936e-05
-3.39933345216342e-05
3.94364575693298e-06
9.30903415337981e-07
-2.60845779025364e-05
-3.9356085413365e-05
-3.25084623154307e-05
-5.18348318388593e-05
-2.24860882009387e-05
-3.89624020735569e-05
-3.04608834803316e-05
-5.07433100642846e-05
-1.43412789845289e-06
9.49823612813139e-06
-3.64871259109302e-05
-1.86086021717654e-05
-2.9166421945564e-05
-3.44037896462855e-05
-3.16626678813784e-05
-2.1207375487557e-05
-2.17433951295789e-05
-7.17624362555219e-06
-3.23557958975618e-05
-2.59123031817243e-05
-2.76335720271514e-05
-1.32058121649823e-05
-3.5167037194968e-05
-2.33924036966028e-05
-1.78799775225933e-05
-1.6498320119731e-05
-1.73784471561592e-05
-4.06014496769096e-05
-2.15848389760377e-05
-2.99750906534963e-05
-2.04051012877e-05
-1.49832886525909e-05
-2.17438199244138e-05
-1.97474417608235e-05
-1.9957204324656e-05
-4.34600332271472e-05
-2.92125007461027e-05
-2.64888024410182e-05
-3.97111406823895e-05
-1.6062838817092e-05
-2.59291988734673e-05
-1.95749297415935e-05
-1.63667031025129e-05
-7.74178140500699e-06
-4.7910657885539e-05
-3.43634122819798e-05
-7.40243517078097e-06
-6.52707752849085e-06
-2.58289500889936e-05
-7.82555079460577e-06
-1.95036743800567e-05
-4.55028930176322e-05
-1.99222832744766e-05
-5.04102657793366e-05
-2.45916394001727e-05
-2.31113616816126e-05
-9.10833082911804e-06
-3.19093842176608e-05
-2.27751736087779e-05
-3.69069497434538e-05
-2.71248334993684e-05
-7.8996628243342e-06
-1.59792164263517e-05
-1.00265178696998e-05
-2.28982888632616e-05
-2.75242638785038e-05
5.10162717205527e-07
-2.39749061826054e-05
7.04139469204369e-06
-1.33249908946355e-05
-3.33335915815358e-05
-2.05182661880456e-05
-3.06777597148378e-05
-5.00610030755918e-05
-4.46862609084856e-05
-1.23121392652882e-06
-3.79276406476871e-05
-3.79357607002576e-05
-2.87886837680718e-05
-3.76019072085637e-05
-1.07881587893596e-05
-1.7672359332127e-06
-3.25718596156816e-05
-2.8596491416883e-05
-1.74216216875469e-05
-1.11754207126999e-05
-2.71163556896659e-05
-2.98309641792046e-05
-2.26851054986188e-05
-2.79229819430738e-05
-2.52903052878123e-05
-2.87015932094942e-05
-3.03316064788479e-05
-1.68640441440772e-05
-2.90465320546627e-05
-1.58629426265167e-05
-1.47171924408744e-05
-2.16411488533112e-05
-3.13919549489394e-05
-1.42886093108134e-05
-3.327928524235e-05
-1.25552939200118e-05
-2.2901489427483e-05
-1.71517566308384e-05
-1.99586900381245e-05
-1.92521232189593e-05
1.21728676567371e-05
-1.0690651217841e-05
6.82214186961874e-06
6.11319605958635e-06
-3.03205860642096e-05
-3.34871299913648e-05
-2.41958191704474e-05
-4.27416801016855e-05
-8.49545084889548e-06
-1.06079500999177e-05
-3.2862742195462e-05
-1.409819871078e-05
-8.27321916203463e-06
-3.50824640804802e-05
-2.51496234532653e-05
-1.48269584586855e-05
-4.12983475486449e-06
-1.40890597355135e-05
-4.80993544222655e-07
-3.93506112731235e-06
-2.0390347704733e-05
-2.45113230013946e-05
-2.49954051300851e-05
-1.04317506298397e-05
-3.22584487300347e-05
-2.50017961084692e-05
-9.6852131155225e-06
-3.61998877502711e-05
-5.53365332764667e-05
-1.59865688731595e-05
-3.32832058143315e-05
-3.79064523587869e-05
-2.5704695410402e-05
-2.13687720204513e-05
-1.80761528043437e-05
-2.30856611007263e-05
-3.2646540416739e-06
-2.40733514685215e-05
-1.51260534916086e-05
-3.23370988244524e-05
-2.68377755501723e-05
-3.64563495278569e-05
-7.14856830733788e-06
-1.683648321378e-05
-2.76293590166819e-05
-3.07359056574079e-05
-4.2631595609497e-05
-2.95141557925564e-05
-2.88986005572288e-05
-1.18676683294417e-05
-2.84692497158605e-05
-1.79727952021645e-05
-3.82643229331573e-05
-1.37287160362977e-05
-4.59357732580597e-05
-4.05113211903979e-05
-4.11873547680715e-05
-3.4135491233948e-06
-8.64841698156301e-06
-1.69302382438431e-05
-3.33952830222911e-05
-2.10545676486887e-05
-1.72478933298244e-05
-2.57551098039106e-05
-1.07531577239224e-05
-2.81085225916367e-05
-5.94032071863441e-06
-3.8181601838633e-05
-3.16133316447205e-05
-1.95228996138803e-05
-1.50555195587805e-05
-1.46136718201691e-05
-1.20227038051974e-05
-2.73288070030678e-05
-1.81822371590473e-05
-2.7689386922685e-05
-2.73000534875033e-05
-1.41867302658766e-05
-6.95197460815785e-06
-3.37364950226154e-05
-1.44224709477924e-05
-4.37873311855801e-05
-2.15727221783948e-05
-2.51877864426277e-05
-1.74082147763681e-05
-2.13072946566517e-05
-2.27231436100749e-05
-3.49635854595448e-05
-5.15126533695937e-05
-1.92512933837875e-05
-1.71069943412942e-05
-2.35151724085662e-05
-4.1970700540714e-05
-1.68805613305617e-05
-2.73268509860093e-05
-2.49926456930246e-05
-1.89086854684765e-05
-3.29050775962804e-05
-9.76148237774735e-06
-2.9093325658892e-05
-1.30553004104718e-05
-1.69009182115637e-05
-1.80354295193806e-05
-2.35185834486345e-05
-2.32280979722331e-05
-3.60570073478181e-05
-1.18667433412837e-05
-3.98745160583019e-05
-1.27572784585888e-05
-8.67385323527942e-06
-2.76647075617458e-05
-3.77989743117192e-05
-2.93741659597438e-05
-7.57886596154236e-06
-2.23899989980278e-05
-1.80839381990537e-05
-1.0341443534892e-05
-2.00014433760009e-05
-1.33129370681522e-05
-3.46161391902105e-05
-1.40353846587383e-05
-3.40376349924777e-05
-3.16372530519735e-05
1.81417448381057e-06
-3.12890122167321e-05
-3.44172010598595e-05
-1.52028922607565e-05
-7.90040194972984e-06
-3.12877665659746e-05
4.19147021069599e-06
-1.32763129923611e-05
-2.46119848799216e-05
-1.46895295075592e-05
-3.22801525029751e-05
-2.86517067399908e-05
-2.94337370425379e-06
-1.85419761457247e-05
-3.23731430760044e-05
-2.36669864565125e-05
-2.27312599328471e-05
-3.03612781530194e-05
-2.01036560776907e-05
-2.00599699705329e-05
-7.55190772080271e-07
-4.55795408971559e-05
-1.51101046871125e-05
-3.10771234796852e-05
-8.92036630043017e-06
-2.0412923293688e-05
-3.95373772413832e-05
-2.60845402396639e-05
-2.6370127348564e-05
-4.66076223928003e-06
-2.82961779717732e-05
-8.44995514189858e-06
-2.60739992021091e-05
-2.19666673368962e-05
-2.68170646356373e-05
-1.60487093999947e-05
-2.7184853230725e-05
-9.4744177397241e-06
-3.79036804222656e-05
-2.85979209058943e-05
-1.68254313961359e-05
-1.57598624382672e-05
-2.70925478823481e-05
-1.99903078481546e-05
-1.72324053430568e-05
-1.01757556931144e-05
-5.29140640895105e-06
-2.00624568163066e-05
-1.66176193332648e-05
1.6340312071608e-06
-4.7228902559135e-05
-2.31415818454425e-05
-2.43733944762927e-05
-2.28343584036045e-05
-2.1033671812068e-05
-2.85029190093129e-05
-1.17975898737383e-05
-3.09990953400243e-05
8.67700513290232e-06
-1.79649277900806e-05
-1.35135782317613e-05
-3.00099764969085e-05
-3.35834958191181e-05
-2.27686783164995e-05
-2.81368500781983e-05
-2.29591253464475e-06
-2.82597361997876e-06
-1.05938370808306e-05
-1.23937126205795e-05
-2.05947711797664e-05
-2.49237663474136e-05
-3.18469439172385e-05
-2.88652745956854e-05
-3.24910347894802e-05
-4.51252368944436e-05
-2.60597146747386e-06
1.63221156644054e-06
-6.96086125563459e-06
-1.78560902272597e-06
-2.3949672433223e-05
-2.19737545474495e-05
-3.12349091448169e-05
8.75703770056839e-06
-2.25784256756167e-05
-1.82453469259806e-05
1.12840943286612e-05
-1.26060833864563e-05
-1.90079240297397e-05
-3.145861631864e-05
-1.39642212115498e-05
-4.73713751855713e-05
-2.26138757404972e-05
-4.65434144151691e-05
-3.6273020508627e-05
-2.1327830494395e-06
1.39343686454279e-07
-3.63751013592189e-05
-1.17448019721303e-05
-1.60799574760204e-05
-1.69579536865232e-05
-3.08748493254003e-05
-1.67267830018949e-05
-3.45748382448403e-06
-1.92748571572862e-05
-7.77031583193225e-06
-1.54654719583473e-05
-4.00285011966654e-05
-1.41146803961023e-05
-8.88552124164437e-06
-3.25730864175535e-05
-1.71595233771045e-06
-1.03891396539757e-06
-4.11472191859877e-05
-2.56616822542095e-05
-2.24388383877974e-05
-2.90134671323104e-05
3.94174225315194e-06
-1.02060073660979e-05
-3.15836994196819e-05
-2.3638384469929e-05
7.0813848883841e-06
-2.23039776583879e-05
-2.23794725139226e-05
-2.00355376593797e-05
-4.41138140636983e-05
-1.77269378187534e-05
-1.4396601601199e-05
-2.87417272091313e-05
-3.67815776189396e-05
-4.30749236582293e-05
-9.83648844295714e-06
-1.53320261217359e-05
-3.65028988857625e-05
-3.62114966898272e-05
-1.02894038384622e-05
-3.20772751658491e-05
-2.18022090439606e-06
-1.76034587633162e-05
-2.34132014065747e-05
-1.81076766657568e-05
-1.29763556864751e-05
-4.91589813233682e-05
-1.51658853933251e-05
-2.65857433526117e-05
-3.58872477489528e-05
-1.71211873349625e-05
-2.55115786886553e-05
-1.96009395483082e-05
-4.37879900326646e-05
-1.21359438881996e-06
-4.83528565951231e-06
-2.79317396490569e-05
-2.58056416558925e-05
-3.45374742796094e-05
-1.08228246222089e-05
-1.7381158851879e-05
-1.69000858062981e-05
-2.21452534491307e-05
-1.44617522120794e-05
-3.60822619602771e-05
-1.92704710719358e-05
-2.04011808101896e-05
-1.18752394664019e-05
-2.19808734242976e-05
-3.0391872511782e-05
-3.74231851377809e-05
-1.69988534566625e-05
-1.04907109416431e-05
-4.59819047293423e-05
-3.95893813388141e-05
-2.65135105718021e-05
-2.32037338620234e-05
-2.46503198156649e-05
-1.23838047116841e-05
-1.13608941592214e-05
-3.4853292911431e-05
-8.365025131815e-06
-1.53263983952069e-05
-4.47895715752149e-05
-2.45465823553279e-05
-2.38620900563991e-05
-2.3145918585928e-05
-1.35716527913105e-05
-9.32643340335935e-06
-1.41210853214785e-05
-2.97193501551182e-05
-2.80595637306616e-05
-1.51185411426428e-05
-2.41835495109541e-05
5.84038389537287e-06
-3.43147491131111e-05
-3.84204433793901e-05
-1.07262969382344e-05
1.85626269246856e-06
-3.36772058459212e-05
-3.06430009694387e-05
-2.54107551334498e-05
-7.6004398157969e-07
-2.9299173259268e-05
-2.14443644834705e-05
-4.09067698811985e-05
-1.9226263202893e-05
-1.67161846738127e-05
-1.11994395255619e-05
-2.53783609051826e-05
-2.33797549614213e-05
-1.54301132015153e-05
-1.74680513182916e-05
3.68156021128579e-06
-1.81494980521268e-05
-2.34904944573985e-05
-2.90504142400811e-05
-2.31538683646114e-05
-1.07887258269398e-05
8.42539903602384e-06
-3.02545922911517e-05
-4.85797244774872e-06
-1.30065654940516e-05
-2.98200246108336e-05
-3.8401491305791e-05
-9.40050995587182e-06
-3.26755229887831e-05
-3.39728604471593e-05
-1.4688397636075e-05
-3.9379353492653e-05
-1.25541314163046e-05
-2.89357766536911e-05
-3.23900749804128e-05
-2.63796122435764e-05
-1.33949202324267e-05
-2.02058255763333e-05
-3.23363871913197e-05
-1.54759697672363e-05
-2.82528051165261e-05
-1.45051563707256e-05
1.10285085693558e-06
-6.19352761829509e-06
-4.24911275402819e-05
-4.17733632126047e-05
-8.00789603201399e-06
-1.38444837389277e-05
-2.16888072370357e-05
-3.92633863790135e-05
-3.57327776207166e-05
-1.31294798609854e-05
-3.00037033519455e-05
-2.15372397125765e-05
-2.73367604067229e-05
-3.39807606631242e-05
-7.94659468469631e-06
-1.94203540750664e-05
-4.18397692783e-05
-1.72310078811679e-05
-2.92132925883083e-05
-1.76999383468239e-05
-2.51358403114759e-05
-3.68598665552201e-05
-1.2765555553855e-05
-1.95992109165664e-05
-2.41019007186294e-05
-8.02451103116289e-06
-3.84115176105746e-07
-2.5946703360864e-05
-4.44162379284115e-05
-1.69676324155009e-05
2.86724005763896e-06
-4.62889006871142e-05
-4.08437662384728e-05
-2.03057495035435e-05
6.6040727441227e-06
-1.72656944595624e-05
-6.80009188447799e-06
-1.25459418558025e-05
-1.3806814051415e-05
-2.95890448234869e-05
-1.72444704757054e-05
1.55889856583511e-05
-1.08539227120131e-06
-1.07538211392786e-05
1.29185665612734e-05
3.90590057513852e-06
-1.53716423257993e-05
-2.54332167881122e-05
-2.77226406053985e-05
-1.11568079063996e-05
-1.22372426818377e-05
-8.80416967552996e-06
-2.51400622574851e-05
-1.7100089730742e-05
-2.02687033476075e-05
-2.97108752483684e-05
-2.00029950273929e-05
-2.48998385270278e-05
-3.07589785838092e-05
-3.06620322384668e-05
-1.418886474786e-05
-1.9411079101372e-05
-2.35009513228332e-05
-4.19657741618085e-05
-4.52606590504012e-05
-1.39023293186481e-05
-1.38242762083265e-05
-3.01303427437344e-06
-1.96353697565541e-05
-1.27522796977062e-05
-2.84092213281624e-05
-2.09401214598487e-05
-4.12357043511048e-05
-2.19363174919196e-05
-2.09821358346424e-05
5.75747645792368e-06
-3.84669891497107e-05
-9.81154316550377e-06
-4.71313619621692e-05
-1.24426821909543e-05
-1.18452615103962e-05
-2.99729728450253e-05
-2.30376313592429e-05
-1.03311652316234e-06
-1.07987664402542e-05
-2.60891197116289e-05
-1.33091241600086e-05
-3.81019180955014e-05
-9.91632828861037e-06
-6.60312761018701e-06
-2.23858945257079e-05
-1.69510278789413e-05
-3.35624051188555e-05
-1.85603258934895e-05
-1.76525657535589e-05
-1.61113340341829e-05
-2.55133440492739e-05
-4.83743727633768e-05
-5.3575893308602e-06
-1.33717793867666e-05
-2.22586061294036e-05
-9.66788910750532e-06
-1.1095311171609e-05
-2.11517895842593e-05
-5.23005700701769e-06
7.7349977384483e-06
-1.29254357512976e-05
-1.12997218400229e-05
-1.58026359219068e-05
-1.14022152593501e-05
-1.84621886910778e-05
-2.17012009331363e-05
-2.28341699333353e-05
-2.71733035039635e-05
-6.05731104620683e-06
-4.56892464686535e-05
-2.92502863647072e-05
-2.80476693979193e-05
-4.25652914006167e-05
-2.07069914954672e-05
-1.48438454980283e-05
-9.9193123126036e-06
-2.23853737315543e-06
-3.31874715796304e-05
-1.07937986694648e-05
-3.08419206145288e-05
-4.08723385864796e-05
-5.50851977527364e-05
-2.59197954720354e-05
-1.56437322384791e-05
-9.91204448921058e-06
-2.97471016587614e-05
-2.99005312520159e-05
-3.52136334941196e-05
-2.10393851152079e-05
-1.42688860309985e-05
-4.27850791418285e-05
-3.37223207199371e-05
-4.03683750190952e-05
-7.03912636097862e-06
-3.09812419502418e-05
-1.01843385023647e-05
-5.34279405834476e-06
-2.38204485542352e-05
-1.94543687948922e-06
-1.43476499038847e-05
-3.25689525433463e-05
-1.201712825213e-05
-2.63202809949725e-05
-1.6315183331818e-05
-6.8635197145532e-06
-7.14106388969039e-06
-3.99298456414261e-05
-2.431128610094e-05
-2.92232989955797e-05
-9.54400011556277e-06
-1.85122610179873e-05
-4.93968210000057e-05
-3.55461590570341e-05
-1.36537976695724e-05
-3.49903605055483e-05
-2.76131525445144e-05
-2.22892487562918e-05
-2.08671157376498e-05
-2.46479674188382e-05
-1.23472149652249e-05
-2.6443165556222e-05
-4.21081869523011e-06
-2.50612843112992e-05
-3.32903273430632e-05
-3.89115306437561e-05
-3.14368156311157e-05
-3.80002987737928e-05
-3.18465139813066e-05
-3.86637238507583e-05
-2.0919847466005e-05
-4.28678004117085e-05
-3.26872022824688e-05
-4.62630690829033e-06
-2.40580486530407e-05
-1.35213394893044e-05
-2.96895468526698e-05
-3.82569942810897e-05
-3.49012341139133e-05
-9.9584250104998e-06
2.66442657011839e-06
-3.49062898867584e-05
9.86168226346846e-06
-5.54216129718089e-05
-2.65673945908439e-05
-1.06833814842441e-05
-1.96383949038506e-05
-2.80155368254958e-05
-3.12635922563149e-05
-1.5833683689555e-05
-3.84175878032848e-05
-2.38143556858423e-05
-2.68315175373106e-05
-2.40289354193348e-05
-4.28333419778201e-05
-4.07034889764939e-05
-1.67613112445868e-05
-2.58496886911067e-05
-8.2828787252567e-06
2.14707905633893e-06
-1.37204977315006e-05
-3.42925823472043e-05
6.4074676408358e-06
-5.30615716157335e-05
-4.08855697120802e-05
2.56379658516004e-06
-3.40020188280567e-05
-2.22032613872203e-05
-9.83688835531581e-07
-1.80981996100374e-05
3.57147520242518e-06
5.78346385171007e-06
-4.20766558117569e-05
2.36832534040561e-06
-1.73989467719126e-05
-2.04066830242566e-05
-1.33021396409014e-05
-2.83499925611894e-05
-4.00967174185873e-05
2.99702904961568e-06
-1.87990591868171e-05
-3.76906010645728e-05
-1.68279310189958e-05
-2.6975786912899e-05
-2.46761183983093e-05
-1.41275607941196e-05
-2.8016091892362e-05
-3.14797476852131e-05
-3.71606904595123e-05
-2.50992778008553e-05
-1.39484676265502e-05
-3.15709737814926e-05
-4.01204500230376e-05
-1.85464808506635e-05
-2.01819568302427e-05
-1.76820691856896e-06
-5.52909979078962e-05
-1.64379790082341e-05
-2.67567035071225e-05
-1.86940572523174e-05
-3.82782300636212e-05
-2.80829362363545e-05
-1.17337912447203e-05
-5.23966843076886e-06
-3.47151992514072e-06
6.22287001988773e-06
7.83292325926222e-06
-1.13692169891264e-05
-1.43645798530298e-05
-3.00050004742382e-05
-1.14677304056627e-05
-1.07753727831356e-05
-5.08686857474544e-05
-1.45424136933948e-05
-6.58373093630264e-06
-6.99446855885536e-06
-1.16280291314415e-05
-3.00485458700942e-05
-1.76527599956085e-05
-1.7532958943629e-05
-2.45169920579766e-05
-2.91393118444985e-05
-2.21373551279652e-05
-7.59953166945265e-06
-1.97938606659105e-05
-3.8718458879935e-05
-3.37383439137182e-05
-2.97127247501558e-05
-1.87070797904233e-05
-1.56695459834542e-05
-2.26781586732435e-05
-5.65386311970604e-06
-2.01871259345232e-05
-2.52049261872521e-05
9.9816289879437e-06
-1.74602215038613e-05
-1.51481043318238e-05
-2.30324087970406e-05
-1.07144456506909e-05
-2.59719201089025e-05
-3.6799102453329e-05
-2.91916403096611e-05
-4.54820775997252e-05
-1.02936182523697e-05
-1.66540949846258e-05
-1.55789518253321e-05
-3.70636595031321e-05
-1.32204041547372e-05
-2.97866637064903e-06
-2.13114143841475e-05
-2.94209081523058e-05
-3.31572580017077e-05
-2.435424941972e-05
-3.03419629260224e-05
-2.0416428915693e-05
-4.03558048961042e-05
-7.22114221735976e-07
-1.69034331780056e-05
-1.9659596568351e-05
-2.12300095032281e-05
-1.0569919886169e-05
-2.72466035293007e-05
-2.50244312330814e-05
-1.29327888835836e-05
-2.55178514688383e-05
8.19595098960998e-06
-2.88450026253033e-05
-2.85701065337039e-05
-1.05485215024502e-05
-1.52454042805702e-05
-2.12722269995917e-06
-5.87801471602107e-06
-8.47271176715816e-06
-3.6884970675992e-05
-1.21195733442811e-05
-1.47693998526786e-05
-2.35161389564257e-05
-2.10213182116698e-05
-3.59344608715428e-05
-3.34001919696221e-05
-3.9032972447868e-05
-1.31464499508428e-05
-3.04201765892961e-05
-1.55341683398418e-05
-1.23572830538033e-05
-2.08727673932496e-05
-1.59221566235054e-05
-2.49378585375212e-05
-4.13605929662259e-05
-1.65743116722506e-05
-2.84305019198478e-05
-1.93982078407107e-05
-4.74003792641789e-05
-4.07691118925955e-05
-2.80857917604484e-05
-2.83853383412306e-06
-2.81332356137236e-05
-2.02299325362491e-05
-9.7107929893643e-06
-2.5858889235699e-05
-2.66915991954362e-05
-1.00278556780319e-05
-2.57417468092302e-05
-1.59054794295415e-05
-3.24589904620236e-05
-3.45018668602082e-05
-2.37396143849459e-05
-1.87103966599546e-05
-1.95997140176407e-05
-1.54268399963794e-05
-3.18351005965652e-05
-7.33419309583286e-06
-1.46752544511692e-05
-9.06591170981072e-06
-5.83194759128912e-06
-2.01587016706979e-05
-2.9723957324179e-05
-3.83203227297265e-05
2.0800925771704e-06
-9.96983327167593e-06
-3.42923242436699e-05
-1.94098656884399e-05
-2.20121905035937e-05
-1.68774466663541e-05
-2.71023475171269e-05
-1.594738461898e-05
-1.16306576275777e-05
-2.75081981775873e-05
-2.92620550483679e-05
-1.36689637417519e-05
-2.86254178095951e-05
-2.02842891913961e-05
1.42042306408623e-06
-3.86937655473392e-05
-2.71920639419037e-05
-1.31234474115657e-05
-4.01761448488507e-05
-2.75331850684623e-05
-8.83278940782333e-06
1.14608275144538e-06
-1.45988671185148e-05
-3.05001191279285e-05
-4.23099763851383e-05
-1.79346157301435e-05
-2.57215487017758e-05
-1.77973028198249e-05
-2.03001040066042e-05
-9.29249451473301e-06
-2.86118391558143e-05
-1.30591257290049e-05
-1.70464172956836e-05
-1.41483871873886e-05
-6.98786142863485e-06
-3.45513799855126e-05
-1.25630661983614e-05
-1.10798844264419e-05
-8.07680194777444e-06
-2.7235076476946e-05
-3.50001110328643e-05
-3.17494952010634e-05
-1.36914058741709e-05
-3.85001333979801e-05
-3.12411719826812e-05
-1.9632679842597e-05
-3.57245712166241e-05
-1.81990661721221e-05
-2.54835561381964e-05
-2.31961357926208e-05
-2.33524980988986e-06
-4.12595339947082e-05
-3.09541597500927e-06
-2.98811289211304e-05
-2.93670417721488e-05
-2.08682196558286e-05
-2.26768053354238e-05
-1.22072848451497e-05
-1.87225170727622e-05
-1.69516549349284e-05
-2.49214532122922e-05
-2.93380155001034e-05
-2.09272783507362e-05
-2.96069991523312e-05
-1.09186479812645e-05
-1.35035956952667e-05
-3.06946066414278e-05
-1.32094866263167e-06
1.73979352964373e-06
-9.37293377529959e-06
-1.10740270092704e-05
-2.57543434399426e-05
-2.02040674032852e-05
-2.31642460867434e-05
-2.6963549490748e-05
-6.03292512879402e-06
-3.1678979455856e-05
-1.201230550646e-05
-3.23939830913651e-06
-1.18975493271693e-05
-3.932457247009e-05
-3.20437974427194e-06
-1.79570773603339e-05
-2.49981244784793e-05
-3.72720896049827e-05
-4.23149891009124e-05
-3.09224107478468e-05
5.35000813667655e-06
-1.81524582738214e-05
-4.03292880138816e-05
-3.12728989866063e-05
-2.30760727924269e-05
-3.06278083962238e-05
-3.82580024137086e-05
-1.8196174918108e-05
-2.34707333318802e-05
-7.25746731699037e-06
-2.68527151176983e-05
-3.18579727322559e-05
4.32585500564644e-06
-3.48441389513649e-05
-3.32253384061277e-05
-2.65434205762758e-05
-2.86311855888834e-05
-2.4718081269157e-05
-2.60998733796577e-05
-1.17899490542383e-05
-2.4135316530859e-05
-1.44726697853956e-05
-6.75139965532778e-07
-3.6249366781442e-05
-1.30009380202112e-05
-2.45912659692807e-05
-1.80785992426114e-05
-1.80414753518543e-05
-1.51572428884831e-05
-1.65635898382724e-05
-1.79621236456739e-05
-1.78758724301342e-05
-2.68640358281606e-05
-1.19287226055621e-05
-1.07055052982737e-05
-8.63935815530482e-06
-2.72613239738299e-05
-2.01789369654467e-05
-3.29327396543499e-05
-3.30062981185927e-05
-2.3702627379714e-05
-5.38732001241967e-06
-1.09165355726841e-06
-3.74373954902074e-05
-2.51096453889936e-05
-8.53783825152489e-06
-1.12961522488794e-05
-1.54952573400852e-05
-1.58103901471962e-05
-1.59266293549982e-05
-2.81166551600149e-05
-1.88425280349628e-05
-3.62754037658181e-05
-2.04087297691116e-05
-2.01329434844254e-05
-1.72512352028472e-05
-4.33866946393709e-05
-7.18730951498661e-06
-2.38247092828884e-06
-2.42134417784201e-05
-3.24684875164177e-05
-3.69957311940319e-05
1.45521587978624e-05
-1.2262680695644e-05
-3.51611928999706e-05
-1.97096127336542e-05
-7.11637130797967e-06
-4.34106082047847e-05
-1.73734922190863e-05
-2.04449203844291e-05
-2.58911375256017e-05
-2.27264410521262e-05
-4.53091237750878e-06
-3.91063437950568e-05
-7.74399355483014e-06
-1.32082462486754e-05
-3.73799395946959e-06
4.29499362129945e-06
-2.93529979314793e-05
-3.33956305030699e-05
-2.59915134105263e-05
-2.91869909956819e-05
-3.00388982353504e-05
-2.71694690187842e-05
-2.67336466624596e-05
-1.07226699397755e-05
-6.80619695444346e-06
-1.2780251435368e-05
-1.75919330664887e-05
-1.72815845248738e-05
-1.37022257610412e-05
3.377674340345e-06
-3.07547422385524e-05
-3.31868002842449e-05
-2.23688787704883e-05
-2.42416145180957e-05
-2.1256602002777e-05
-3.33471579743206e-05
-2.25820175257753e-05
-1.20202445578259e-05
-1.09342208724478e-05
-2.69911133972382e-05
-2.23123504457869e-05
-2.5262938716734e-05
-9.79693200100939e-06
-4.96776198917168e-06
-2.15651931384158e-05
-2.30560749280036e-05
-2.27265203203545e-05
-1.9762682379536e-05
-1.41223647416767e-05
-2.83432593451545e-05
-1.64812497083284e-05
-2.71931345983427e-05
-1.32210585469715e-05
-2.99312840974292e-05
-2.55039255528868e-05
-2.33782860716155e-05
-3.284164799365e-05
-1.67390480425651e-05
-1.12393392918645e-05
3.40082380752525e-06
-2.39443433560636e-05
-1.6358358535159e-05
-1.22981146351612e-05
-1.61652956997231e-05
-3.46519038744404e-05
3.03002886635805e-06
-2.95467658031706e-05
-1.42392857112859e-05
-2.03996206587794e-05
-2.7529568947134e-05
-1.75471280305123e-05
1.20146573941143e-05
-3.23404476478082e-05
-1.50084633346216e-05
-5.70177129034318e-06
-9.2248728864557e-06
-1.69544606277871e-05
-1.51213994014006e-05
-2.10357825209271e-05
2.22040097600248e-06
-2.96735750924691e-05
-2.55406694388935e-05
-1.95959227977775e-05
-4.31364084894428e-05
-2.82299853461597e-05
-1.52499668562164e-05
-1.23309056572278e-05
-8.63143496143665e-06
-1.41660410729691e-05
-2.79452429055315e-05
-3.51125149716511e-05
-1.44319564868131e-05
-2.64272566883003e-05
-1.20613537053182e-05
-1.49201763066378e-05
-1.11997786190053e-05
-6.64539946332731e-06
7.08938211368663e-06
-4.95434355173033e-06
-1.4953711277228e-05
-4.39374259867228e-05
-2.72689148874314e-05
-3.59436011629716e-05
-2.29867422491888e-05
-1.31709448137053e-05
-1.16804668189531e-05
-2.80578315307891e-05
1.60760314677059e-05
-2.39189245918003e-05
-5.75696080987417e-06
-5.96420548370771e-05
-3.56766290330209e-06
-9.38633745916922e-06
-4.10801110331856e-05
-1.16585270933491e-05
-3.83310450888101e-05
-3.14211899768465e-05
-1.04330787102707e-05
-3.76341966632756e-05
-2.25778339062476e-05
-9.01448710365009e-06
-5.01751651436501e-05
-2.05367637783745e-05
-3.14301514827929e-05
-2.33646174138729e-05
-3.43929320641013e-05
-2.28765859682298e-05
-5.06604312229831e-05
-1.46500377971835e-05
-1.73901759713152e-05
-4.00136300459259e-05
-4.87394687057812e-05
-9.51913285343049e-06
-2.34251318536122e-05
-2.66824040346553e-05
-1.73499467770474e-05
-2.23911606444088e-05
-3.22906958418561e-05
-2.73169801904059e-05
-2.31913290270172e-05
-2.52332234315595e-05
-4.4126737079911e-05
-1.79097803817157e-05
-2.86292002143762e-05
-2.36388476902685e-05
-2.28455836566186e-05
-4.13437786231449e-05
-2.60041154705381e-05
-4.74592168624541e-05
-2.37240014643894e-05
-2.58770481703629e-05
-6.8930774653027e-06
-9.92696773574366e-06
-2.86130114387491e-05
-1.46818459038976e-05
-1.31883429027886e-05
-4.79929630955698e-05
-1.36181800022559e-06
-3.00059317232504e-05
-1.1210951314664e-05
-4.00738863300906e-05
-3.96676745629593e-05
-1.45016299353704e-05
-1.23258301321164e-05
-1.90626400802773e-05
-1.26563065228076e-05
-1.60740409763107e-05
3.56034386287286e-07
-4.45390146147208e-05
-2.63038362612315e-05
-4.90670434732749e-05
-1.59867797679118e-05
-1.7011660959614e-05
-1.94668283123768e-05
-1.30814975026987e-05
-2.48405587176793e-05
-3.6800183256854e-05
-3.31517637727871e-05
-1.4085255247267e-05
-1.56753319568526e-05
-3.49613147427758e-05
-3.04349352900679e-05
-2.06990051787916e-05
-3.08905674304044e-05
-1.33264852180547e-05
-2.31804928963229e-05
-1.46868334770262e-05
-2.0204043129172e-05
-6.83207054497501e-06
-2.83276759474137e-06
-1.79681303612029e-05
-1.34781279340437e-05
-1.10602047619732e-05
-5.10384012897721e-06
-6.99454067945124e-06
9.9604292229448e-06
-4.7060875681124e-06
-3.5998836255159e-05
-2.51462680046822e-05
-3.00879282124538e-05
1.89895339137589e-05
-1.86016202269748e-05
-1.47233436572651e-05
-1.91679169691943e-05
-2.7299588872404e-05
-2.19148455442671e-05
-2.16717091109648e-05
-3.09694526950017e-05
-9.90701337021651e-06
-3.46240678195391e-05
-3.35666918909195e-05
-1.83258230597954e-05
-1.7584172361847e-05
-2.16104317220725e-05
-2.9435262436158e-05
-1.67415854932201e-05
-2.7800708423959e-05
-3.11790195011534e-05
-5.98264123381131e-05
-3.32887005066806e-05
3.93815991494636e-06
-1.29385992825865e-05
-2.62869456176738e-05
-1.52080143690405e-05
-6.95619057730746e-06
-3.22410008119616e-05
-1.85911654487411e-05
-3.04551777540053e-05
-1.92470957263472e-05
-3.87815997703391e-05
-3.35109556640402e-05
-1.35906825834757e-05
-6.66570781781321e-06
-3.86908114377347e-05
-2.91306016302051e-05
-2.24090409634434e-05
-5.40041036527475e-06
-1.76484694086105e-05
-5.6706920974011e-06
-3.93306681226191e-05
-1.9502549998705e-05
-2.17870489527408e-05
-1.58225335816341e-06
-5.18470060221483e-06
-1.3110526243355e-05
-3.42141287326957e-05
-3.73564772215897e-05
-3.78076195508339e-05
-2.98701279789063e-05
-8.17572224924789e-06
-4.42200754334375e-05
-2.03822451607899e-05
-5.33556252132329e-05
-2.55675294752222e-05
-2.15700185069249e-05
-2.86948665103027e-05
-3.14653663453186e-05
-3.41734975813237e-05
-1.85069023586178e-05
-3.89388560545726e-05
-2.34007637725396e-05
-1.7739438396913e-05
-1.41580113175492e-05
-3.51892180937779e-05
-1.8686477097011e-05
-4.5364924005572e-06
-1.87950848317664e-05
-2.25811650589264e-05
-2.15285346896441e-05
-1.54292741965836e-05
-4.3738543368449e-05
-3.67610171366971e-05
-4.06275044692053e-06
-2.38976702678141e-05
-1.36976432574908e-05
-5.68683611274834e-06
-5.97423865574998e-06
-1.23924738594444e-05
-2.12221830949729e-05
-2.35238334362541e-05
-2.79104265795107e-05
-1.60912590695005e-05
-2.18647206845503e-05
-4.2559762301039e-05
-2.78935148975315e-05
-1.15191569196864e-05
-2.92813629385747e-05
-9.51174646568804e-06
-3.14244029628336e-05
-3.07032277179855e-05
-1.06494432258662e-05
-1.9784271590144e-05
-9.07923354129376e-06
-3.92065633662979e-06
-1.04120839490308e-05
6.34271570676574e-06
-1.78205743724434e-05
-3.60949486676065e-05
-8.10843726460884e-07
-5.34039686839759e-05
-1.19393684493085e-05
-2.8373210556508e-05
-3.11406099231331e-05
-3.40061030830754e-05
-3.81480379602818e-05
-1.33873370540623e-05
-3.25357105498839e-05
-3.29729724741212e-05
-1.05973747869332e-05
-1.4355703653673e-05
1.8941002959867e-05
3.259048837213e-06
1.29402922388825e-06
-6.24365684438445e-06
-2.93288994262989e-05
-3.17285677076207e-05
-1.17275747377544e-05
-2.89689139695456e-05
-1.26696561063304e-05
-1.15743846899586e-05
-3.55465158148126e-05
-2.04314391604127e-05
-4.00834463437129e-05
-4.72027948008364e-05
-1.69885970579724e-05
-3.50573544965816e-05
-4.43329403129794e-05
-3.97439065382496e-05
-2.39010575240004e-05
-3.60971813062094e-05
-1.99917195756426e-05
-3.73012685705394e-05
-3.75494138923973e-05
-2.39367695936284e-05
-2.25870042919033e-05
-3.16899095658366e-05
-2.47277146111395e-05
-2.52500478213393e-06
-3.41687515267345e-06
-2.79737989495564e-05
-4.20797649809551e-05
-2.73371417844851e-05
-2.44823746148357e-05
-1.65851210326773e-05
-3.17421429262098e-05
1.49276384493858e-05
-3.72158936749611e-05
-3.43688836163291e-05
-6.09551475202962e-06
5.96328800520799e-08
-2.52125875035031e-05
-1.72025659100206e-05
-1.96679281886137e-05
-3.11047552083835e-05
-1.90659021559145e-05
-3.09956439130455e-05
-2.56861585610367e-05
-9.88564198695279e-06
-1.39808030093976e-05
-2.41743245932041e-05
-4.19091663704228e-05
-5.50407243876403e-06
-3.75933097798684e-05
-3.82256158093095e-06
-4.22265631766687e-05
-1.17092170458758e-05
-1.69804542031175e-05
-4.07410504623983e-05
-2.31156221603948e-05
-3.00698465037241e-05
-1.52067945074482e-05
-3.81809967807931e-05
-2.14945531248015e-05
-7.37908395970055e-06
-1.10100912991973e-05
-1.18431218388654e-05
-8.13299319016235e-06
-1.47439604988776e-05
-1.8218009896655e-05
-2.6956237388261e-05
4.37613340346732e-07
-2.59790069179228e-05
-9.71540135089508e-06
-1.77133462113267e-05
-2.25914357071935e-05
-2.01375639372307e-05
-1.79939995264387e-05
-1.92319410402722e-05
-3.79799824809661e-05
-1.43185785059834e-05
-3.82945069140394e-05
-3.19070695402377e-05
-1.16048376890622e-05
-2.32913912110604e-05
-1.55965141292447e-05
-2.59076198864596e-05
-3.36225493321985e-05
-1.43096222999629e-05
-1.28059787968732e-05
-9.4081838786133e-06
-2.89281866307799e-05
-2.03591112823507e-05
-2.33878520765391e-05
-9.56864463232787e-06
-3.7551981183953e-05
-9.98502120472649e-06
-3.11178834041729e-05
-2.85600584276782e-05
-3.20563011758715e-05
3.57550857289742e-06
-6.92317711273088e-06
-2.89052435230365e-05
-5.72907020394326e-06
-3.01944076210889e-05
-1.13465361619277e-05
-1.51741833271938e-05
-1.68683884527181e-05
-3.01585432731126e-05
-3.19580526813575e-05
-3.15995229556717e-05
-2.45935470817366e-05
-8.87975158688469e-06
-3.12285039988887e-05
-1.10285783683495e-05
-4.75058970987928e-05
1.55752941735954e-06
2.78071811320521e-05
2.84327100045069e-06
-3.43903719648725e-05
-3.43623383785696e-05
-9.3585805097131e-06
-5.93415757539486e-06
-7.79766261870319e-06
-3.69520285504575e-05
-2.6931871725764e-05
-1.56778930924883e-05
-3.01671329150669e-05
-8.1613550256707e-06
-3.58344162112333e-05
-2.24159216062375e-05
-3.14523458113621e-05
-3.60005391501179e-05
-2.0388963495756e-05
-7.1263333065147e-06
-3.09135195260245e-05
-8.46736429742939e-06
-2.32544810260171e-05
-1.56359435417301e-05
-1.37354167411727e-05
-3.6914170877116e-05
-2.8593160052365e-05
-2.16167103855199e-05
-1.517502684515e-05
-1.87990089911652e-05
-2.37634708630412e-06
-2.98114155311778e-05
-1.97836766662653e-05
-7.603573177077e-06
-2.90496795101132e-05
-1.22980397137214e-05
-2.66445755656889e-05
-3.27257852926142e-05
-2.56482380933272e-05
-2.68713393445016e-05
3.18230681043123e-06
-4.64366853916033e-05
-4.17294837328716e-06
-2.80391493413368e-05
-1.7187680565119e-05
-3.38485762281784e-05
-2.02474008280063e-05
-4.51945227141601e-05
-1.42436896512813e-05
-4.73548230095337e-05
-4.89954881167525e-06
-3.85817916840033e-05
-1.19659258300028e-05
-7.65537654196626e-06
-1.39218506758133e-05
-3.6858025872196e-05
-2.91795763304906e-05
-3.63329734263722e-05
-3.41763030924162e-05
1.00249185749371e-05
-2.25264520862578e-06
-2.23637161471014e-05
-2.74098739768118e-05
-2.6196190946145e-05
-1.30273186368792e-05
-3.08693018895759e-05
-1.03297735071579e-05
-1.23381832204667e-05
-2.09640654710336e-05
-3.80500256166711e-05
-4.29756655037844e-05
-2.60972632719974e-05
-1.91363815531854e-05
-1.39314098513516e-05
-1.15902752247469e-05
-2.05286801925389e-05
-3.05713091222228e-05
-3.11815904310255e-05
-2.57264847852414e-05
-2.5101758684335e-06
-2.92337878788392e-05
-5.67898736187407e-05
-2.49889509620145e-05
-8.26245836280284e-06
-2.28693641242102e-05
-3.12053815159263e-06
-1.57663548144589e-05
-1.47035628611133e-05
-2.64425609354605e-05
-4.35586482625904e-06
-1.80394323933102e-05
-1.08866269177436e-06
-4.10646836167568e-06
-9.8468365872621e-06
1.05053431022682e-06
-3.50848026193699e-05
4.14920462370897e-06
-3.3214132247716e-05
-4.51667003814108e-06
-1.65992310989874e-05
-3.6852095577588e-05
-1.86580733440023e-05
-5.06381961112957e-05
-3.05157810430776e-05
-1.3414298201003e-05
-2.90663829187995e-05
-1.14293549552277e-05
-2.43553245379052e-05
-1.74220286639819e-05
-3.43979137610791e-05
-2.81102156017416e-07
-1.32510765627441e-05
-2.18017448890836e-05
-3.74703691348189e-05
-2.68044152040433e-05
-9.45637865919463e-06
-7.10923930429741e-08
-6.33671549926489e-06
-2.19798259311493e-05
-3.43412026900919e-05
-3.38016513382916e-05
-3.89093148251743e-05
-3.54682550590157e-05
-2.65722782948906e-05
-1.88447694399829e-05
-3.03736834307246e-05
-3.12821346436361e-05
-3.04273579353062e-05
-2.13701431098766e-05
-2.86626039944378e-05
-2.17259473209516e-05
-4.48703625786625e-05
-3.26958473996756e-05
-1.93025076832432e-05
-8.45605817899452e-06
-2.26750153596125e-05
-4.99158864524383e-06
-3.40535611949954e-05
-3.00676252645377e-05
-4.01740446929871e-05
-8.7207053450149e-06
-3.15821601215862e-05
-2.2029516010274e-05
5.04420283184218e-06
-1.45880893464659e-05
-3.60019468619051e-05
-3.87231681664827e-05
-2.55445697766425e-05
-2.91397721680395e-05
-1.01661761687707e-05
-2.70377902665585e-05
-2.86608794548819e-05
-1.90898018528214e-05
6.86132048093723e-06
-1.05341064866314e-05
-2.02419937731528e-05
-2.16409843897402e-05
-1.85377327477096e-05
-3.51364046584295e-05
-1.30006973563882e-05
-1.24706472579233e-05
-3.83269364592333e-05
-1.95216084564456e-05
-2.10950577547057e-05
-1.61274722133947e-05
-5.33310350106813e-06
-1.01687313094068e-05
-5.51518464135723e-06
-4.287955840416e-05
-3.47500780393847e-05
-3.7945882191301e-05
-1.184670082297e-05
-1.14483785819763e-05
-5.2809043138317e-05
-1.73121877842544e-05
-8.66006596881039e-06
-2.59786556518355e-05
-1.94143020377557e-05
-2.9393096797172e-05
-1.84989170454504e-05
-1.47789908009717e-05
-2.12852369478485e-05
-4.24947390913138e-05
-1.22471853919737e-05
-2.68925300162465e-05
-2.8997513177974e-05
-2.59490451057824e-05
-3.35102282203791e-05
-3.40377947572995e-05
-2.77823700244679e-05
-3.7247440713259e-05
-2.73560150230937e-05
-2.71286396522766e-05
-1.38432724985528e-05
-2.79870012746295e-05
-2.40507429730622e-05
-3.48568188924307e-05
-1.0363213701148e-05
-2.15128907519272e-05
-1.30022969021613e-05
-3.20940311690741e-05
-3.24307148006325e-05
-2.89658299607886e-05
-3.29442019358641e-06
-1.97515150434276e-05
-1.32638100573661e-05
-4.96261874695288e-05
-1.94002195303285e-05
-2.19098584552515e-05
-1.04302673569675e-05
-2.7791722065847e-05
-1.32321301786745e-05
-2.28414543793766e-05
-2.71952707602271e-05
-2.16291465413764e-05
-2.79843984908791e-05
-2.78964007888205e-05
-1.29023970598137e-05
-9.84211167734504e-06
-1.71131086318457e-05
-8.46457082436817e-06
-2.73455850332342e-05
-5.09851287359476e-05
-1.68141301647065e-05
-4.72252376999129e-05
-5.74665121201661e-06
-1.10547734470341e-05
-7.99477044410009e-06
-1.53712076808384e-05
-1.7612347276918e-05
-2.27443235417501e-05
-2.88176152560147e-05
-6.46397447674424e-06
-2.04604020196428e-05
-3.60353593609116e-05
-3.79570583389186e-05
-4.14427517248147e-05
-5.07732342841911e-05
-2.14164283215024e-05
-2.43489303294641e-05
-2.69026444575132e-05
8.30732593686876e-07
-4.17808056373632e-06
-5.56774620232366e-06
-2.63817022934024e-05
-1.12170602433142e-05
-2.37679378449202e-06
-2.21745942136799e-05
-5.97586059438966e-06
-5.47901631904774e-06
-1.3229790338009e-05
-2.6514242790681e-05
-2.79988746323112e-05
-1.59781704147228e-05
-3.54146428086486e-05
-2.60547256016297e-05
-3.33854534861931e-05
-4.89877640775814e-06
-1.91571887358549e-05
-4.20193422942246e-05
-1.77201845575247e-05
-1.00638518889452e-06
-4.35641168435636e-05
-3.89647401425e-05
-2.56551717520904e-05
-2.54295295217984e-05
-2.37401756885172e-05
-2.41885725411598e-05
-5.91855413727612e-06
-2.68884309991778e-05
2.35191488579317e-07
-4.11968626543522e-05
-2.23378329441654e-05
-2.989820228201e-05
-2.79659433971502e-05
-2.86123487973381e-05
-1.07630520767212e-05
-2.87785568828626e-06
-1.08326123545248e-05
-4.16064635888426e-05
-1.77390779441472e-05
-4.19920046792335e-05
-1.65634224065642e-05
-2.3569394404734e-05
-3.50676352233834e-05
-3.30587269131902e-05
9.20143867825593e-06
-2.91157274591595e-05
-1.05469953135471e-05
-1.86302279094257e-05
-2.42457138659367e-05
-4.49615563943605e-05
-3.99249952200968e-05
-3.25257212127241e-05
-3.27166714307485e-05
-1.17322403434624e-05
-2.48234427615075e-05
-1.29758562884916e-05
-1.0870344736235e-05
-2.09679870351893e-05
-2.92269327333554e-05
-1.27951541818632e-05
1.3057332661804e-05
-1.39360292164012e-05
-1.64138106910422e-05
-6.63255997771921e-06
-1.07848846247734e-05
-3.83504803532451e-05
-3.82626544936209e-05
-9.65211096228849e-06
-8.14717270344105e-06
-1.36564487470776e-05
5.46833089408199e-06
-2.54344385441034e-05
-1.48247897633731e-05
-2.03839649557335e-05
-2.99489278514333e-05
-4.99307345266928e-05
1.09628675568144e-05
-3.8163107839909e-05
-3.39441040672109e-05
-2.34053949454832e-05
-4.6695328548046e-05
-3.8075041865217e-05
-1.1866471450069e-05
-6.77349430169454e-06
-5.72925111940703e-06
-3.35499965721224e-05
-1.02678241538476e-05
-2.73847006625536e-05
-4.4884844203237e-06
-6.66151212317565e-06
-3.35651665613862e-05
-2.27738714801028e-05
-4.33234233966703e-05
-6.58596546557589e-06
-1.98519116834242e-05
-1.3867396157176e-05
-2.24826394034452e-05
-1.8778718695186e-05
-1.8758175885802e-05
-1.4956135381396e-05
-1.5654280128331e-05
-2.74634570833749e-05
-5.58189094349018e-05
-3.75176393867762e-05
-1.36358262238848e-05
-2.58545161988584e-05
-1.51587754841887e-05
-2.58535119729134e-05
-3.70260485062404e-06
-8.32755084258903e-06
-2.89917925664657e-05
-2.98369768756296e-05
-2.73828973548219e-05
-1.44362551887737e-05
-2.70788877218025e-05
-6.56614733301796e-06
-3.25149174653662e-05
-1.13049163146138e-05
-2.84264966394432e-05
-6.07736875666396e-06
-4.33113678751127e-05
-1.07016373758585e-05
-1.57537791337442e-05
-4.77578020814195e-05
-2.11923738717969e-05
-7.72792985978378e-06
1.84082895192399e-06
-2.8940799591389e-05
-1.87290321132557e-05
-2.56235226030976e-05
-2.42778261310348e-05
-1.75878500185595e-05
-1.84058609903568e-05
-1.22829157897032e-06
-3.85941574560285e-05
-2.22251395818229e-05
-1.35755001945541e-05
-3.3755508026893e-05
-2.0251353320975e-05
-5.06981628386137e-05
-2.28718544376844e-05
-4.86453057623575e-06
-2.18666676087081e-05
-3.65925238506219e-05
2.46249991424589e-06
-3.09646806765287e-05
-1.74957670944182e-05
-2.96303013163513e-05
-1.26979781960805e-05
-1.69015448058349e-05
-1.71182990815727e-05
-2.19124116657627e-05
-2.7716613281548e-05
-1.47543301823057e-05
3.79285502735971e-06
-2.03786551419036e-05
-1.34683795292143e-05
-2.60193310878151e-05
-2.79987237573826e-05
-2.74361494806382e-05
-1.91821351545441e-05
-1.88722221058098e-05
-1.31340989563691e-05
-1.71636440504037e-05
-2.91646370701828e-05
-8.3092726430256e-06
3.13605086833329e-05
-2.09055122834473e-05
-2.54315805507851e-05
-2.09071735529989e-05
-2.34125906710093e-05
-8.79519824214485e-06
-2.87129833262781e-05
-1.96363393446775e-05
-1.49027129601869e-05
2.99424810549001e-06
-2.47075668305514e-05
-6.0545090153049e-05
-1.98634113810303e-05
-7.4675391602624e-06
-1.37195076918091e-05
-2.17030464374922e-05
-1.21426866158576e-05
-2.01740560182851e-05
6.02052427201271e-06
-1.93521010021781e-05
-3.95325160971885e-05
-1.82935895907049e-05
-2.48627783066247e-05
-2.43167617028273e-05
-1.1278057664675e-05
-8.18134069056248e-06
-4.16519841290434e-05
-3.14258510251675e-05
-1.32516927443399e-05
-2.27369317862682e-05
-4.67406945439315e-05
-3.54945311783613e-05
-3.30952783260091e-06
-1.1713613642099e-05
-2.57503409459858e-05
-2.25250902940218e-05
-6.70974321177972e-06
-3.23627137917641e-05
-8.1279393602646e-06
-5.47353059030647e-07
-3.97902223080201e-05
3.81568122220326e-06
-1.56054894303961e-05
-3.60704941357054e-05
-1.27535435654617e-05
-2.12785220919179e-05
-4.23849512630175e-05
7.40193004589392e-06
-1.69491052709567e-05
-1.07548327283524e-05
-2.77617480750409e-05
-2.43792536981303e-05
-1.74565630934782e-05
-2.25398126281505e-05
-2.27076163208999e-05
-2.03703523995938e-05
-2.32016377901517e-05
1.22613459752934e-06
-1.71357435822183e-06
-2.45467594626908e-05
-3.55038479407885e-05
-1.11910917860421e-05
-1.54530629686784e-05
-1.24593920631387e-05
-3.54722220735835e-05
7.98536105384243e-06
-3.23878294666552e-05
-2.58138655491867e-05
-1.41194970001691e-05
-2.68887277878579e-05
-2.52076543453578e-05
-2.36879519548403e-05
-2.75810923282502e-05
-3.22396098953706e-05
-2.78560653808803e-05
-3.57198594779019e-05
-1.04854080044553e-06
-2.98847186017797e-05
-2.23694432900626e-05
-3.73276058230161e-05
-4.16543328964688e-06
-3.09644126107791e-05
-9.93682267798253e-06
-3.13662515001862e-05
-4.1376107362343e-05
-3.70406373167253e-05
-2.20432763409718e-05
-1.23947570939858e-05
-3.38742247111017e-06
-2.74967605757094e-05
-4.02944381395687e-05
-9.65388466949439e-06
-1.56498700919375e-05
-3.81527192110698e-05
-4.21920081899415e-05
-5.86028184000308e-06
-7.70161190765843e-06
-3.67480358697167e-05
-3.27661064637785e-05
-9.10946228080244e-06
-1.01714531587957e-05
-1.21883619686153e-05
-1.85683224346601e-05
-1.69516673397889e-05
-1.81892843804168e-05
1.05545104550357e-06
-3.73440396649846e-05
-1.79601034942509e-05
-1.49680351079487e-05
-3.24418391519274e-05
-3.89491829022379e-05
-2.99367308431696e-05
-1.04633611467495e-05
-2.40091592637145e-05
-2.84183596983992e-05
-2.00986807610143e-05
-2.29681758491013e-05
1.00615373522549e-05
3.12775313353357e-07
-3.2882748146504e-05
-3.50083192106267e-05
-1.75269104928383e-05
-4.28845426660496e-05
-3.76521422766286e-05
-2.06105009691715e-05
-3.67256960229282e-05
-1.25009932161692e-05
-2.75111384111615e-05
-7.54743888472672e-06
-2.07179629896799e-05
9.7834119582231e-06
-1.29025816936922e-05
-4.40181588120282e-05
-4.51868530356865e-05
-3.91797659843957e-05
-6.18785886927274e-06
-2.36903039591991e-05
-1.70194248329805e-05
2.09657890060867e-07
-2.99671936570094e-05
-2.87335508047127e-05
-1.0972463147945e-05
-2.50126743258153e-05
-1.68615601382062e-05
-2.63713146266078e-05
-2.99015699360013e-05
-1.25514327905248e-05
-2.34628926058026e-05
-2.48067723218278e-05
-4.00139980517771e-05
-3.0749819047237e-05
-3.6869417706753e-05
9.43195104310597e-06
-3.12045493579599e-05
-4.22986732574877e-05
-1.67994896743797e-05
-1.68697399200529e-05
-2.19268582396032e-05
-4.18857850129099e-05
-3.64515700138925e-05
-3.75968549355344e-09
-6.90893259585005e-06
-2.22385895443539e-05
-2.19668575901852e-05
-2.15198741714521e-05
-3.93459467920472e-05
-4.66001347956209e-05
-2.4680854208021e-05
-3.70194312837561e-05
-2.41717190812438e-05
-1.8130892956821e-05
-1.60512652912628e-05
-4.7909661353518e-05
-1.14892891687979e-05
-3.36204634464135e-05
-2.2780543523872e-05
-1.64139347669505e-05
-3.7721905384949e-05
-4.14451800339783e-05
-4.02969812106404e-05
-1.3746934805617e-05
-8.95833335682987e-06
-2.05444517119693e-05
-2.49341474909795e-05
3.70976805848629e-06
-3.37307267089289e-05
-1.59756569722911e-05
-4.25139819762858e-06
-1.05683311225742e-05
-5.67054219434301e-06
-2.31701776374217e-06
-1.69308982896764e-05
-1.75710671910399e-05
-2.48092540561123e-05
-1.91715827467678e-05
4.52443874133418e-06
-1.81183485629852e-05
-3.51712141079476e-05
-1.76418165024168e-05
-1.57412969834105e-05
-2.1310797203178e-05
-1.41448821228379e-05
-1.74965835033584e-05
-8.80192598694827e-06
-3.97863095815659e-05
-1.3456942578288e-05
-3.01833366996743e-05
-3.4339645275172e-05
-3.98079576207971e-05
-3.39563489831656e-05
-2.34488607186751e-05
-2.56483215853801e-07
-2.74901725059534e-05
-2.18068457407341e-05
-2.31612805420443e-05
-3.44916015206894e-05
-7.64376564334879e-06
-2.76137782424999e-05
-2.20555693354262e-05
-1.78589471103484e-05
-3.66437856145183e-05
-2.57235303529219e-05
-9.92205542641592e-06
-2.82488518273886e-05
-1.65455544491001e-05
-3.2772756240587e-05
-1.32717170144779e-05
-4.15845608653508e-06
-2.45888252280871e-05
-1.85060726497186e-05
-6.90318599916596e-07
-2.58344604082583e-05
-3.25275843503089e-05
-8.05836599037563e-06
-1.4846909637384e-05
-2.39419836315866e-05
-2.43046761348478e-05
-3.48763370454863e-05
-2.98756294875841e-05
-3.22083174566292e-05
-4.4199555264045e-05
-2.59296636531909e-05
-1.9818704651145e-05
-4.12644466182798e-05
-1.75427885654169e-05
-2.89413221067223e-05
-2.93351595221118e-05
-1.63636799803305e-05
-2.02905501359316e-05
-4.2616297499495e-06
-3.07536146872903e-05
-4.10634973913416e-05
-2.8017706145e-05
-2.61348591701289e-05
-3.32710444446357e-05
-3.78849576931049e-05
-2.85992503647354e-05
-3.32499197309113e-05
-2.25298693558131e-05
-1.6253412550574e-05
-3.00378633687604e-05
-1.43357922400445e-05
-1.96680333997328e-05
-1.60888011012312e-06
-1.81810789195616e-05
-2.88867106507103e-05
-2.96887596597378e-05
-1.25846431181409e-05
-1.16328534736632e-05
-2.84491183224428e-05
-1.28555378221402e-05
4.04499352786886e-06
-1.27087676144276e-05
-2.09735268795177e-05
-2.6352259586478e-05
-3.73110113787045e-05
-3.7989912368077e-05
-3.19228285639901e-05
-4.87860310992713e-05
-2.1305138904414e-05
3.02440514759527e-06
-1.66961917322424e-05
-2.1444441136988e-05
-2.18764343838767e-05
-4.47294108328153e-06
-2.40011755544574e-05
-1.1068901271482e-05
-1.78011932211723e-05
-1.67333624433312e-05
-2.30241607262892e-05
-5.08221642882186e-05
-8.59820560689286e-06
-3.31088756408735e-05
-3.82286677678732e-06
-2.23227891932498e-05
-3.75230171783883e-05
-8.29261011202803e-07
-2.67770521847014e-05
-1.77855619027837e-05
8.80450239126869e-06
-6.07327663427231e-06
-1.1446218888816e-05
-1.35699168433318e-05
-5.40582023108343e-06
-1.91501853372589e-05
-6.14818242643428e-05
-2.10881832840287e-05
-1.83551960348917e-05
-1.948729648018e-05
-3.05245390890147e-05
-4.19488961782197e-05
-1.85809623053242e-05
-1.10929642514282e-05
-3.12017504326356e-05
-7.52473310264088e-06
-2.0781744792418e-05
-1.31015944143005e-05
-4.40149374752983e-06
-1.03908513812043e-05
-2.3550639425757e-05
-2.24367978234671e-05
-3.53118734264588e-05
-2.55141301642337e-05
-1.82462564391947e-05
-9.51286659198412e-06
-2.23161682506762e-05
-8.0691635345757e-06
-2.20539061187302e-05
-1.30531836477377e-05
-2.74630847893207e-05
-2.38976919859948e-05
-3.2471554894534e-05
-2.10901441827891e-05
-3.42834834001154e-05
-5.51330543255774e-06
-1.24088163952864e-05
-1.55874748822463e-05
-1.21417186155264e-05
-1.68268911341617e-05
-1.74719385962316e-05
-2.34048117458174e-05
-2.8868406892336e-05
-2.67656121946614e-05
-2.32557620135708e-05
-2.01931508666196e-05
5.13721560348579e-06
-1.50729805109106e-05
-6.81293019702531e-06
-1.90007590002788e-05
-1.47844672590337e-05
-2.98829813207226e-05
-2.49380878117529e-05
3.72140401110618e-07
-2.56552874458926e-05
-7.61796934371089e-06
-4.18234482266069e-05
-4.65590339688297e-05
-4.50086658869249e-06
-2.99319174996755e-05
-3.20453057766727e-05
-2.41684082354951e-05
-2.44905262631957e-05
-3.11961324416316e-05
-3.3678570136685e-05
-3.36120525319072e-05
-1.649161292463e-05
-3.30964780824201e-05
-1.44882527467237e-05
-2.56293772467329e-05
-1.73015012546178e-05
-3.00192610839388e-05
-7.44340636084285e-06
-2.56840256449441e-05
-3.57990207140383e-05
-2.74582977927505e-05
-2.40516346566937e-05
-3.89391104089681e-05
-1.82519942909873e-05
-2.16241133544551e-05
-2.73932724905862e-05
-2.98095205059982e-05
-1.67920929440478e-05
-3.50089206297373e-05
-3.55510421978573e-05
-7.11205840893057e-07
-1.77215384425425e-05
-2.41019127918282e-05
-5.59787854266077e-06
-2.43115243023316e-05
-4.14548174534532e-05
-3.42588917144735e-05
-2.46864523499201e-05
-6.40389537466193e-06
-4.08454456590652e-05
-1.13008963767508e-05
-2.34484952864673e-05
2.55678877445427e-06
-1.84240106474311e-05
-2.07190093939423e-05
-2.97328746738786e-05
-4.29783530018486e-06
-1.02985670927733e-05
-3.70473370972837e-05
-1.80900034641307e-05
-3.36418688642722e-05
-1.45005147859315e-05
-1.93264816613847e-05
-1.5388404999921e-05
-3.32496691225717e-05
-2.12412193612921e-05
-1.32377171390206e-05
-2.03236791124907e-05
-2.56760245246488e-05
-3.05437414864901e-05
-2.50793005299937e-05
-3.88755759596247e-05
-2.54176543096773e-05
-1.16270174326984e-05
-2.96906268446888e-05
-1.00136974885338e-05
-1.6136012826668e-05
-4.3131648649303e-05
-2.14767927173025e-05
-1.02027901548782e-05
-2.31179900942563e-05
-1.97874158726966e-05
-2.69091130444851e-05
-3.71243858813607e-05
-2.99688239352112e-05
-2.17545736834058e-05
-5.76209469553945e-07
-1.95064635137765e-05
-3.6196609596034e-05
-2.23881754043355e-05
-2.12280493454606e-05
-1.08964315979468e-05
-1.95905327143851e-05
-4.90594950322105e-05
-2.67364190419341e-05
7.33179966565532e-06
-4.07259096128873e-05
-3.95612103325948e-05
-1.13837726460116e-05
-1.84437590780657e-05
-2.22948373110536e-05
-8.24021794232526e-06
-5.6892117149242e-06
3.05294872824949e-06
-8.44821072224548e-08
9.06096791426383e-07
-1.51605132018864e-05
-3.05256733074681e-05
-2.42763352912226e-05
-4.75589210852747e-05
-1.21787061018867e-05
-5.18410588916598e-06
-1.14296220111916e-05
-3.92206983474383e-05
-4.56178855506455e-05
-2.37646963469911e-05
-3.81864811538128e-05
-3.22417286204594e-05
-3.55477570460238e-05
-1.01514734480774e-05
1.49352850425265e-06
-6.19241295894234e-06
-1.23659088289113e-05
-1.48932925362454e-05
-2.62926508335061e-05
-3.54227738515047e-06
-2.43172404983078e-05
-2.46944871593156e-05
-2.81952331517472e-05
-8.92872085461199e-07
-3.90685697040622e-05
-2.67306815787747e-05
-1.80598159438e-05
-1.30646147815937e-05
-2.30620693710235e-05
-1.79378802152331e-05
-3.56014105316632e-05
-2.9665220200942e-05
-1.55251542052874e-05
-2.25546282711723e-05
-2.51638086446979e-05
-2.89701989790309e-05
-1.91084931745081e-05
-2.47110406108644e-05
-2.45421749390637e-05
-4.30068701548085e-05
-2.46867450943527e-05
-1.65783910955093e-05
-2.21590303272213e-05
-1.99741578326464e-05
-1.47276339392216e-05
-2.82331941943008e-05
-2.92586293304724e-05
-2.88370143568472e-05
-2.19370356662667e-05
-1.04508536478464e-05
-2.06351121712828e-05
-1.76025173787844e-05
-3.71267980320939e-06
4.59654791678026e-06
-3.2758547742534e-05
6.93525403397418e-06
-2.69161486111819e-05
-2.45135455312127e-05
-1.42038917578007e-05
-2.67230552095862e-05
-3.72854945059887e-05
-9.60724498982153e-06
-2.33856090205079e-06
-8.41062438631881e-06
-1.93364658030628e-05
-3.82014159965128e-05
-1.78476738211372e-05
-6.99836477960134e-06
-1.00657353994994e-05
-1.88514216824975e-05
-2.13470087868906e-05
-2.29919774953184e-05
-4.24979702150625e-05
-2.45135654258175e-05
-1.76649273351077e-05
-2.37023558185713e-05
-3.17313899315025e-05
-1.69670256824047e-05
4.08443556872513e-06
-3.47623445946622e-05
-1.71241739721687e-05
-2.06495429821009e-05
-1.50910993166902e-05
-3.30550375145041e-05
-2.8257119582836e-05
-5.1986466371209e-06
-3.42153007311279e-05
-3.88956834429997e-05
-2.60640828791931e-05
-2.81608569211797e-05
-4.78317969747132e-05
-2.91496036605958e-05
-2.9408251551364e-05
-2.96516713424332e-05
-1.50371802811556e-05
-2.89869128000715e-05
-6.01909794856308e-06
-1.64467213792602e-05
-2.53725506308274e-05
-2.34234452598041e-05
-9.5267524475234e-06
-2.59925577944302e-05
-2.47960042542919e-05
-1.5968844483543e-05
-1.56418735932746e-05
-3.3133460207351e-05
-4.31325037324453e-05
-1.31764959970522e-05
-1.59465227737288e-05
-1.91711642271107e-05
-1.1168166236737e-05
-3.27346245277988e-05
-2.5674816646165e-05
-3.30680975482003e-05
-2.14439212517311e-05
-1.96734651784994e-05
-3.46761232671429e-05
-9.1763513692199e-06
-1.78315741410468e-05
-4.08204306073098e-06
-1.45088692971562e-05
-3.67326028912347e-05
-1.00505370232656e-05
-2.18251919278816e-05
-1.30327829214166e-05
-1.15051129281742e-05
-2.96460530901151e-05
-2.95645490561332e-05
-3.0335908640849e-05
-3.73445975738416e-05
-6.58508587631197e-06
-1.43325705910773e-05
-4.75395187235617e-05
-2.14616093829329e-05
-2.72254746068524e-05
3.85038328009784e-06
-2.15845058577743e-05
-4.3499791027344e-06
-5.9431538762237e-06
-4.37196330936915e-05
-3.74591699874094e-05
-3.96194540925255e-05
-3.40827563908453e-05
-2.70714185775993e-05
-3.24073826668793e-06
-2.45171524144514e-05
-3.24188433498488e-05
-2.51537650793405e-05
-1.130391465763e-05
-2.62747538378596e-05
-2.13211851172869e-05
-1.44796097744018e-05
-1.40720441600124e-05
-5.53982834421043e-05
-3.93316465448546e-05
-2.34128536380851e-06
-3.16912919009507e-05
-8.60268884776466e-06
-3.54913995190355e-05
-2.08307544714522e-06
-2.67061900989333e-05
-3.51915797201972e-05
-1.36347138715997e-05
-1.78915446694836e-05
-4.14244301941467e-06
-1.67601158582427e-05
-2.80031521085064e-05
-1.83581911713534e-05
-4.90494854437369e-05
-2.3026670771344e-05
-1.86047285929777e-06
-1.48987977804082e-05
-3.90001833174702e-05
-3.93729811307921e-05
-1.46804484215001e-06
-2.25540286875652e-05
-2.38084214736293e-05
-1.57128214287304e-05
-1.26263912356764e-05
-2.89371226707617e-05
-1.99990994232595e-05
-2.88943954609176e-05
-2.72982148550713e-05
-2.09349134373557e-05
-3.41517403612819e-05
-2.16495760526965e-05
-1.05784304894148e-05
-1.68319813690272e-05
-2.47214802969719e-05
-7.64260742343919e-06
-2.34068926848088e-05
-3.33506120230951e-05
-3.0562780837197e-06
1.69456608264153e-05
-4.84121788535697e-05
3.19858351546953e-06
-1.19504360458494e-05
-4.63463939068067e-05
4.25095454840939e-06
-2.00829528615859e-05
1.23179672757938e-06
-1.47224568683524e-05
-4.05526878225988e-05
-4.31938742172101e-05
9.35453041144371e-07
-3.31852617143358e-05
-8.28278594938578e-06
-7.20909329544304e-07
-3.43887717847828e-05
-2.81781253318221e-06
-1.58424415358317e-05
-7.77069497488799e-06
-1.55756203926739e-05
-1.44102325808389e-05
-3.48095456332158e-05
-3.51265284157154e-05
-1.4736643481296e-05
-3.73973128661266e-05
-3.30605586868197e-05
-1.56572335983113e-05
-2.02842136372665e-05
-2.58811755708192e-05
-1.65915857789362e-05
-1.86994284470351e-05
-3.60030704594906e-05
-2.41067483062716e-05
7.915354886507e-06
-2.38159822326818e-05
-2.84496861448919e-05
-3.21091151061137e-05
-2.31007122657388e-05
-2.76942246037492e-05
1.74201489823503e-06
-5.02071699329619e-06
-3.13806529025516e-05
-9.01288158685625e-06
-2.31928622096152e-05
-2.06711208543723e-05
-3.0038382811967e-05
-2.90338742971088e-05
-1.43000184662097e-05
-2.91607919066219e-05
-3.68537278822766e-05
-2.15192083957988e-05
-4.97495217022346e-05
-5.85552621601854e-06
1.49782032617463e-05
-4.56548218991499e-05
-1.0074312107891e-05
-2.62202514706678e-05
-7.92212496074633e-06
-9.25182936375542e-06
-2.63453055652247e-05
-2.68340121834093e-05
-2.06869330571181e-05
-3.03828372103359e-05
-1.83225212060527e-05
-4.05360548704975e-05
-2.33635470462992e-05
-2.7133247420478e-05
-2.98958018435817e-05
-4.23826900707738e-05
-7.71134101587518e-06
-2.04412523723897e-05
-2.09897438288644e-05
6.24033661322929e-06
-3.26659246691153e-05
-6.67851850883162e-06
-8.20584528354469e-06
-1.70631100628361e-05
-2.26661147833767e-05
-2.17830838394162e-05
-2.7196610863657e-05
-4.76716644528892e-06
-1.64358439414568e-05
-2.8836545736614e-05
-1.01672390699647e-05
-2.23699301797098e-05
-2.26502775805776e-05
-3.63257222207968e-06
-6.93880284325496e-06
-1.42199469332755e-05
-2.20201669961107e-05
-3.93878639518202e-05
-2.66365583069485e-05
-3.64686154871443e-05
-3.02435148497636e-05
-2.57355040061702e-05
-2.24021982165389e-05
-2.25731139199394e-05
-1.40945067776397e-05
-2.17621582293874e-05
-3.68812496951413e-05
-1.94374598893931e-05
-1.76941461217627e-05
-1.57692339554095e-05
-2.49219554701118e-05
-1.51478123166212e-05
-3.93459094878579e-05
-1.9293289633778e-05
-1.31740503618623e-05
-6.41648168397365e-06
-3.05373466774773e-05
-2.35468414892994e-05
-2.85749237214677e-05
-2.28001290643863e-05
-4.73589751976701e-05
-7.59242596837213e-06
-3.96877774933736e-05
-1.84225392909594e-05
-3.44333325847834e-05
-4.24295442728098e-05
-3.3066305949918e-05
-1.03892345158237e-05
-1.65521726180339e-05
-1.13160356159479e-05
-3.10995605830362e-05
-1.14716004901831e-05
-3.35572497588874e-06
-1.85881567323667e-05
7.59302223596838e-06
-4.39182978869533e-05
-1.55731217647335e-05
-2.6473750879972e-05
-1.62824481595399e-05
-7.4001955018766e-06
-2.61541579471233e-05
-2.04065701834246e-06
-2.62572855324569e-05
-4.17804590438143e-05
-2.53993092142872e-05
-3.08176547415749e-05
-3.23795778639798e-05
-1.67997772924085e-05
-2.1056826443521e-05
-2.41860886854853e-05
-2.78769153664017e-05
-2.32033136171046e-05
-2.00633555288626e-05
-3.07691599230106e-05
-1.2483744880199e-05
-4.1062725512318e-05
-2.04515413129266e-05
-3.16048374378878e-05
-2.7510182332327e-05
-8.10889072154913e-06
-3.4944055510509e-05
-1.52379557232755e-05
-2.03331487521769e-05
-3.41317323201306e-05
-2.86649266974054e-05
-1.99461180521367e-05
-3.65733493904935e-05
-1.76438599523724e-05
-2.36759888968602e-05
-1.76466136533657e-05
-2.25564080492479e-07
-2.69782453575731e-05
-3.67524556050529e-05
-1.67624272564199e-05
-2.85606874444089e-05
-5.02851767731814e-06
-2.57011440762833e-05
-1.44660807569058e-05
-2.52572105704074e-05
-3.04611938246967e-05
-8.20746729458947e-06
-2.32196054374594e-05
-2.1616436043997e-05
-2.19709798957912e-05
-1.23507528999255e-05
-3.60594068366742e-05
-5.72395333694593e-06
-3.10083802779244e-05
-3.18678294909946e-06
-2.41113996110784e-05
-2.66321114418553e-05
-2.51032840376151e-05
-1.88288664668319e-05
-1.35307458360469e-05
-2.42826007254344e-05
-2.06447007135369e-05
-7.30456945680303e-06
-1.16032101707191e-05
-2.96273203969e-05
-4.71768245605452e-06
-6.86637158512771e-06
-1.08208724617598e-05
-2.04097902526216e-05
-1.21266172857284e-05
-2.82709086355522e-05
-1.17209975960066e-05
-1.07009476212922e-05
-3.06570011402883e-05
-2.30148019486394e-05
-4.16713894591256e-06
-6.43810518444949e-06
-1.12062083081263e-05
-3.13938047431253e-05
-5.95287600250957e-06
4.93118586177689e-06
-1.82419498722183e-05
-2.21343208102417e-05
-6.05855860680809e-06
-6.43613959211071e-06
-1.17707762446162e-05
-2.89287291666372e-05
-1.68703548523303e-05
-3.14153900693003e-05
-1.69147853185808e-06
-2.01252476894417e-05
-3.730227432354e-05
-8.8087332106915e-06
-2.57573156731304e-05
-3.69698357067587e-05
-2.8668187949366e-05
-3.72004897586133e-05
-1.39202151298527e-05
-1.1688465368204e-05
-3.14253961915751e-05
-1.02953805269468e-05
-1.59246673403215e-05
-3.5954354407531e-05
-2.3476538171235e-05
-4.44476113728152e-05
-1.23887940442139e-05
6.11998613989061e-06
-2.39867919491137e-05
-2.84182629899802e-05
-2.04474993015746e-05
-1.91021611287065e-05
-2.23630001668129e-05
6.92878591590233e-06
-3.44258196840658e-05
-2.18613663002382e-05
-2.16360421567112e-05
-3.47834989507794e-05
-6.754200711659e-06
-2.10023345965065e-05
-2.12613770947951e-05
-2.83508994956605e-05
-7.33316733915734e-06
-1.59131864261892e-05
-3.8055995161607e-05
-3.42385858930231e-05
-2.91017221708211e-05
-4.57527768084956e-05
-2.2953181341729e-05
-1.07873758866964e-05
-2.649759857356e-05
-3.50755198625e-05
-3.17367807979711e-05
-4.25437105793119e-05
-1.42351375663685e-05
-3.90039973163577e-05
-3.93427851982577e-05
-9.39618644504583e-06
-3.12408728566961e-05
-4.05333545757775e-05
-1.76824294393636e-05
-6.18273751560596e-06
-1.86755504416281e-05
-1.47253719934217e-05
-1.39607912304701e-05
-1.32870612543702e-05
-1.28362025051182e-05
-5.67626448657192e-06
-2.7499702966103e-05
-2.74754447013152e-05
-2.04470345960423e-05
2.59881619736477e-05
-3.25878325020035e-05
-2.78914211889259e-05
-3.65805010113684e-05
-1.27150246996857e-06
-2.57136873663703e-05
-1.9980574040783e-05
-3.32528335048865e-05
-2.43586725052103e-05
-2.26060565442336e-05
-2.64933863590959e-05
-3.37516975047189e-05
-4.0715049243583e-05
-1.46446377659807e-05
-2.09320707578076e-05
-1.35258422670361e-05
-1.70649975499052e-05
-1.93876633474331e-05
-2.24700376063204e-05
5.57479368071581e-06
-2.61073208761707e-05
-3.51636552832667e-05
-6.42292086051247e-06
-1.44396779137636e-05
-1.8753706036398e-05
8.71643154764982e-07
-6.11038644785899e-06
-1.54720886421505e-05
-4.42092255219129e-05
-9.11725534833968e-06
-1.75250275857267e-05
-4.31518928807157e-05
-5.19332037662214e-05
-1.7871893326419e-05
8.38333155555963e-07
-2.31593805775934e-05
-3.34881887077416e-05
-1.99116322046653e-05
-2.85609962451765e-05
-2.98015146755627e-05
-3.77503170074901e-05
-3.61322946429656e-06
-2.1730412673024e-06
-2.38582904032425e-05
-5.96948770941663e-05
-1.35787082046967e-05
-4.57731749414185e-06
-4.84216696688136e-05
-4.2982161137457e-05
-1.94991031096206e-05
-2.99258778612971e-06
-2.10592555906927e-05
-2.36236227075926e-05
-2.58034942744977e-06
-2.82551857692459e-05
-2.77790435588305e-05
-4.83093624799157e-06
-2.12730388662002e-05
-4.16636619353744e-06
1.18408295905008e-05
-1.80580222993919e-05
-2.12576397984662e-05
-3.04664871362134e-05
-4.10036916525593e-06
-2.62515199477163e-05
-2.57857103716071e-05
-3.14294918032888e-05
-1.74070264554417e-05
-3.10612060024978e-05
-2.04655582540296e-05
-2.83052987322294e-05
-1.03307954906428e-05
-2.71103248915596e-05
-2.46178318875327e-05
-2.3659799997135e-05
-3.36410354995137e-05
1.64926091713174e-07
-7.49921704624917e-06
-8.38163694893459e-06
-2.73140767400014e-05
-1.93365221246278e-05
-3.80467251502628e-05
-3.10742118645945e-05
-1.34670440255049e-05
-1.15770109200728e-05
-2.76590819849306e-05
7.39682950297494e-06
-3.47083763870167e-05
-4.12261357160049e-05
-3.04858766296463e-05
-2.20321177724124e-05
-2.99546266614684e-05
-3.90589016739087e-06
-6.60532493479558e-06
-2.33081345899524e-05
-2.94437935356947e-05
-3.18626477846975e-05
-3.67252888494529e-05
-3.54986700379753e-05
6.58038837374361e-06
-2.2487751665584e-05
-2.80272628854485e-05
-1.27623028364752e-05
-2.80218688795295e-05
-1.52326087855837e-05
-4.04859610444096e-05
-5.36616062369908e-05
-3.46951732067724e-05
-1.79521238969862e-05
-1.61407513433618e-05
-2.26296091099654e-05
-1.24032361053337e-05
-1.46807170259679e-05
-2.00594523388538e-05
6.11660786284402e-06
7.97266037401341e-06
-1.34854663529276e-05
-3.35753505364426e-05
-2.0587627761938e-05
-4.24837688149796e-05
-3.66572400092387e-05
-2.03988300866796e-05
-9.53844382787997e-07
-2.7062828298403e-05
-1.60673961116952e-05
-7.06574363428834e-06
-1.27704438011459e-05
-2.82163986895233e-05
-4.55573362504529e-06
-7.07770192156097e-06
-1.75361099908285e-05
-3.03624667246493e-05
-4.53536384847909e-05
-2.63019606933386e-05
-4.19482642866468e-05
-2.1786048688911e-05
-1.24428859381226e-05
-3.18073145084778e-05
1.57074296777451e-05
-2.3263955469044e-05
-1.908230684293e-05
-2.6772476122734e-05
-1.06576754571028e-05
-2.84974970079018e-05
-7.81312373115018e-06
-1.24021349888298e-05
-2.28121920672523e-05
1.05894446454285e-06
-1.16783836733163e-05
6.20844068197793e-06
-9.65309863357303e-06
-3.0055458587395e-05
-3.53259749978195e-05
-3.23636445601105e-05
-2.66868815682466e-05
-5.01529958104883e-05
-5.15884417884123e-05
-3.11699848921683e-05
-2.92400217835038e-05
-2.39931044434847e-05
-2.09364040589863e-05
-2.85412812397287e-05
1.75482158416383e-06
-8.85327178975775e-06
-3.9418555572266e-06
-3.26542891682917e-05
5.44232420658616e-06
-2.71271286334488e-05
-2.93366474164354e-05
-2.27107000620737e-05
-2.91870906805593e-05
-2.92494811548782e-05
-4.03673864688766e-05
-6.41483932262178e-06
-1.13058059270144e-05
-1.21040329981136e-05
-6.031221893118e-06
-2.78031494473774e-05
-2.09512129408274e-05
-2.93648352469047e-05
-1.19652140348124e-05
-3.023618964699e-05
-1.52387856171716e-05
-1.18643150143402e-05
-4.9777885711174e-06
-1.97576909378434e-05
-1.14519726049899e-05
-3.56425609859222e-05
-2.30495486850991e-05
-2.11141445783677e-05
-2.88296013577331e-05
-1.91822773297199e-05
-3.2453934292212e-05
-2.75260882161479e-05
-9.80586705218499e-06
-3.53349020264673e-05
-1.66257432058483e-05
-1.00086743704664e-05
-2.94176412716144e-05
-4.96491350268766e-06
-4.02692948845233e-05
-7.92000367466005e-06
-3.98448857887179e-05
-2.48361052187202e-05
-2.33140526757167e-05
1.71568978393161e-06
-1.41525265672405e-05
-1.14626675080735e-05
-4.20163798855722e-05
-2.66720652112921e-05
-1.23631402278014e-05
-3.23998566428878e-05
-3.36012533292829e-05
-3.2329638638695e-05
-3.00060218956466e-05
-2.57216217694545e-05
-4.2192349491487e-05
-1.29359418877434e-05
-1.06807838323752e-05
-3.40753080618915e-05
-2.00665284091009e-05
-1.78497932853005e-05
-3.62032013836737e-05
-2.78041246795838e-05
-1.77966532315361e-05
-2.27557120406937e-05
-7.75766942570314e-06
-2.99776664449964e-05
-3.53698443054925e-05
-2.84966598015876e-05
1.7546448727909e-05
-3.23765163821452e-05
-1.42061664477363e-05
-1.51834928637994e-05
-5.99051575418432e-06
-2.75586091111184e-05
-2.83508741494711e-06
-9.1300785328671e-06
-3.0815872237135e-05
-3.2628531740656e-05
-3.7114521984409e-06
2.08523125206924e-06
-3.2591192414975e-05
-1.93084173699606e-05
-2.44579951510995e-05
5.60194242860939e-06
-3.59981080240927e-06
-1.47527502640314e-05
-1.6356729414373e-05
-1.76630380686846e-05
-9.33534130999042e-06
-2.90790238943131e-05
-9.04721076531971e-06
-3.17927701682718e-05
-1.48842350949559e-05
-3.7786875042166e-05
-2.52531865836694e-05
-3.93342306464844e-05
-1.70683303216766e-05
-4.86353231039133e-05
-3.42440954664091e-06
-5.66713134946773e-05
-2.66797481813169e-05
-2.1480744160281e-05
-3.11057035864612e-05
-3.0137998523647e-05
-3.4853615282144e-05
-2.67779607613842e-05
-2.15033789689802e-05
-3.90321860433461e-05
-2.20138857198654e-05
-2.9713299009472e-05
-3.33220273874906e-05
-2.68423092675367e-05
-2.41155365485486e-05
-3.24309203862194e-05
-3.41048736542641e-05
-3.1264166426756e-05
-4.64332711565792e-05
-3.29591754919204e-05
-3.3487652515194e-05
-3.76797131742486e-05
-1.04668553544644e-05
-3.61587068340933e-05
9.94118257300279e-06
-8.82378467104085e-06
-3.97505996801589e-05
-6.1635753863133e-06
-1.21367990249595e-05
-3.02856656994824e-05
-2.31327392049847e-05
-2.22464542893369e-05
-2.95307359720467e-05
-1.65775162308419e-05
1.18636263400052e-05
-1.78002641143303e-05
-1.53091135694984e-05
-3.86402138919397e-05
-2.94375376103143e-05
-2.83988386784588e-05
-3.24483795350154e-05
-3.13994169164004e-05
-2.57904869864501e-05
-2.81020592767984e-05
-1.7578360674196e-05
2.72367038727824e-06
-1.89100289152471e-05
-2.08726397869013e-05
-3.15071003514285e-05
-2.75995983944241e-05
-1.86249504982997e-05
-4.1107413206876e-05
-3.02106079667755e-05
-3.91666231288363e-05
-1.35730489712177e-05
-2.03073831916772e-05
-2.45747454705892e-05
-1.72789294312196e-05
-1.78541281539736e-05
-2.54231331452645e-05
-3.01157426247162e-05
-2.04429705188143e-05
-1.80472027655457e-05
-1.77121829375462e-05
-3.28797227783794e-05
-2.78340901292886e-05
-1.28118412137734e-05
-9.96391569751517e-06
-1.23176996243051e-05
-3.8585511344834e-05
-2.09953063503344e-05
-2.79802513186522e-05
-2.20468602661442e-05
-1.90696738066889e-05
-3.97735143120574e-05
-2.06073364196727e-05
-2.50870001131051e-05
-3.54261027130071e-05
-3.29441433410228e-05
-3.89136206249019e-05
-3.02450360971816e-05
-1.16604157466221e-05
-3.28009783444246e-05
-2.21842813596672e-05
-5.33899580619589e-05
-1.68306929701942e-05
-1.20349375234576e-05
-1.53351075482915e-05
-4.78245861169897e-05
-3.2072131747083e-05
-3.66510626599817e-05
-2.95456806232938e-05
-3.07794532803441e-05
-3.51613675817614e-05
-4.63508715061744e-06
-2.55094379933635e-05
-2.66723996593734e-05
-1.79000760465144e-05
-1.51659609293455e-05
-1.81421016910268e-05
-3.30995909920342e-05
-3.35039367251683e-05
-2.95331855258112e-05
-1.70029895446875e-05
6.03486846929241e-06
-1.36392314062745e-05
-4.71447538888265e-05
-2.85890339917628e-05
-3.9344159773888e-05
-1.64843825909002e-05
1.37321564250636e-07
-1.30383900709189e-05
-1.04467721206622e-05
-2.26715662212138e-05
-1.1913385354457e-05
-2.84189231268537e-05
-2.51479578060149e-05
-3.38221757201925e-05
-3.26801381970008e-05
-3.43869833545113e-05
-9.88699145838699e-06
-4.09035284198498e-05
-2.0565084133651e-05
-2.43229367781267e-05
-4.07907096519118e-05
-1.26840674313994e-05
-6.66899406460515e-06
-2.77091090530868e-05
-3.49384157378686e-05
-6.61793641696401e-06
-9.34763468112268e-06
1.0359952757243e-06
-3.2417528523122e-05
-2.10521071173915e-05
-3.54210507009214e-05
-3.85905772094479e-05
-3.06925288794909e-05
-2.42120264764103e-05
-2.79160500674947e-05
-2.01743436472e-05
-3.55214853116419e-06
-2.26242976863707e-05
9.56985693827339e-06
-1.47488952786675e-05
-1.81587045519171e-05
-1.83904583788993e-05
-2.51274411420091e-05
-1.29888013700169e-05
-2.87751765685637e-05
-1.89247813296317e-05
-1.79982068055073e-05
-3.83686917172379e-06
-4.70415762842285e-05
-1.13895873457816e-05
-2.06420502190148e-05
-3.04929856710502e-05
-2.75330558737208e-05
-1.68342841208445e-05
-2.85974145694101e-05
-2.46476995190861e-05
-1.86614511872969e-05
-1.30698922825737e-05
-2.74638211203355e-05
-1.65613214985386e-05
-3.64807941958817e-05
-4.49927021486092e-06
-2.31586628217789e-05
-3.26759715332194e-05
-1.28169813637942e-05
-2.52324419495715e-05
-3.0940770341887e-05
-2.50286800725111e-05
-3.08858227232707e-05
-2.28855798909407e-05
-1.80947579355882e-05
-8.05511451097872e-06
-1.46404972184237e-05
-1.98949138694824e-05
-2.66745878351465e-05
-1.74562945056817e-05
-1.39811159276379e-05
-6.01120631874108e-06
-1.14020647745338e-05
-4.50203425570878e-05
-1.33438230825728e-05
-1.96037214726558e-05
-2.44222658931097e-05
-1.72006787581194e-05
-5.295529940264e-06
-2.74964289177034e-05
-9.20133220709064e-06
-1.95696164683076e-05
-1.96091741748713e-05
-1.59503156026542e-05
-8.60963429190446e-06
-4.30102300838138e-05
1.6126550209791e-06
-5.93215870731073e-05
-1.91773879255667e-05
-2.68096334163116e-05
-1.73259988124107e-05
-4.18061265903594e-06
-2.30326495688828e-05
-4.18342629248688e-05
-1.42633404386981e-05
-3.31357327999167e-05
-2.64605146476397e-05
-2.31537442263123e-05
-4.05869473144163e-05
-1.08112460881026e-05
-2.51989226378087e-05
-1.27487423348815e-05
-1.200023205804e-05
-3.66733275488513e-05
-3.48916084032391e-05
-1.57651051506387e-05
-1.36225227185477e-05
-1.77930409019868e-05
-3.24656351236881e-05
-1.1607363497468e-05
-2.29932704923089e-05
-1.85586859552935e-05
-4.22791173439216e-05
-2.31844659388966e-05
4.04916007304361e-06
-1.70864958413318e-05
-2.18770137286284e-05
-2.5670231760095e-05
-1.83048121189334e-05
-2.33405413709506e-05
-2.22779775827469e-05
-1.81455100798666e-05
-2.19231981805426e-05
-4.69617294437113e-05
1.25959137952908e-06
-2.61267414322645e-06
-9.20075385636833e-06
-3.29307759063813e-05
-3.13982807020615e-05
-3.61582474165609e-05
-1.7894593600237e-05
-1.68589935992206e-05
-3.71825775049219e-05
-3.59777299285487e-05
-3.42820621799518e-05
-2.08081577581284e-05
-2.04909386853253e-05
-1.33307985462621e-05
-2.36207977337286e-05
-2.02486391625554e-05
-3.22355770452738e-05
-1.64783357376433e-05
-1.77299950828394e-05
-2.31582465208814e-05
-2.8269513525653e-05
-1.03707300522763e-05
-2.09316374116724e-05
-1.10735487172607e-05
-1.91586202387014e-05
-2.27648705372114e-05
-1.0111838389044e-05
-3.8513014836348e-05
-3.28620454700766e-05
-3.73666298993955e-05
-2.60244996043937e-05
-1.11883746125856e-05
-4.651655034481e-05
-3.1462546433462e-05
-2.54586760374833e-05
-4.8614012191268e-06
-1.38252789163308e-05
-3.86764294876629e-05
-2.27929964448967e-05
-4.44893252984462e-06
-4.26031668674163e-05
-1.2068976104142e-05
-2.29722467567733e-05
-3.37017846089579e-06
-1.54548302471304e-05
-2.71545939848951e-05
-1.627901910505e-05
-2.08885090600298e-05
-3.73250968710669e-05
-2.86624947073289e-05
-3.3673548555186e-05
-3.02277692728631e-05
-1.86580750426281e-05
1.85370467818029e-06
-2.63364756597575e-05
-3.45869804740485e-05
-1.22737552276989e-05
-3.36697474718528e-05
-2.97288808336443e-05
-1.84161060002768e-05
-2.79199460208349e-05
-2.76057300011701e-05
-1.50122313592814e-05
-3.22885034025465e-05
-1.597220595593e-05
-1.11367077825932e-05
-5.248287296263e-05
-3.00553345127255e-05
-4.46406331619087e-05
-3.86840341590382e-05
-3.14306346193842e-05
-2.49371724023046e-05
-5.8281108267498e-07
-1.69510976148705e-05
-1.46470709340683e-05
-1.07510588876743e-05
-2.56371329975313e-05
-2.44360609989931e-05
-1.61871450364388e-05
-4.31245812428225e-05
-4.05396910313866e-05
-1.88304807006104e-05
-1.70860388195096e-05
-1.19870994590381e-05
-7.39169352924637e-06
-2.66270346545794e-05
-1.97201983810588e-05
-2.92158442136642e-05
5.10395688584007e-07
-1.893768013412e-05
-5.06575029976372e-05
-1.49435312802307e-05
-9.02498125242842e-06
-1.57493322912313e-05
-2.15746206149565e-05
-1.31956966962466e-05
-1.98350974333343e-05
-1.60713041323968e-05
-1.88339603502209e-05
-4.26457721409483e-05
-5.58653020223092e-05
-2.81650127969664e-05
-3.90388942520241e-05
-2.56546933108316e-05
-3.35625158362786e-05
-1.59103484696905e-05
-1.71307307506832e-05
2.21905260963032e-06
-2.71704994127187e-05
-3.31579200575424e-05
-6.51543720484389e-06
-1.30259658088296e-06
1.64534125135174e-06
-1.7483075666558e-05
-2.34433986746089e-05
-2.63458461780439e-05
-2.38488944184718e-05
-2.51260296218964e-05
-2.7179620987235e-05
7.38087041981916e-06
-2.68350669141823e-05
-3.57448850851659e-05
-3.03437471144174e-05
-2.28278690736059e-05
-1.61646756044712e-05
-2.90097980310709e-05
-2.36287740281981e-05
-3.618974702616e-05
-8.48488762970671e-06
-1.93311226617362e-05
-2.32237926223618e-05
-1.70113433108369e-06
-9.66340206743358e-06
-2.37434574354401e-05
-1.39553290650162e-05
-3.66478824023105e-05
-2.66698116908921e-05
-2.9114999483662e-05
-2.89321611215821e-05
-3.22086165189225e-05
-1.38717538068486e-05
-3.98341196178097e-05
-2.57440183294031e-05
-1.18977890965973e-05
-7.08996967943034e-06
-2.23048404099327e-05
-1.53114957316357e-05
-1.86346636183604e-05
-2.98809876733055e-05
-1.53291516162623e-05
-2.69086020467552e-05
-9.26918843632281e-06
-3.28686920926814e-05
-3.5029636162558e-05
-3.66254194078296e-05
-1.20161181251457e-05
-1.20242376922746e-05
-2.48280923632572e-05
-3.9297009497827e-05
-2.40454763711212e-05
-2.16051447872574e-05
-1.40548694919277e-05
-1.95375186134325e-05
-1.51680280413642e-05
-4.09893187954791e-05
-2.47227090467219e-05
-1.62457039545712e-05
-2.06966644343952e-05
-9.36156509934329e-06
-6.77694455445226e-06
-3.16198574523083e-05
-2.16335628676222e-05
7.69205995653697e-07
-1.14898194948503e-05
-4.39408567606654e-06
-3.75939497511868e-05
-2.06845621012708e-05
-4.37736499104903e-05
-2.10664689287055e-05
-3.38639703790321e-05
1.63758597816873e-06
-3.86622077660218e-05
-2.89363150359596e-05
-2.34338783717961e-05
-3.51673574540896e-05
-2.74256799898568e-05
-9.79245305363231e-06
-3.18536330494183e-05
-2.21028020699123e-05
-2.59246663001188e-05
-4.00791808915923e-06
-7.11812824939633e-07
-2.56632934692721e-05
-1.04252928242652e-06
-2.23203819599289e-05
-5.768310204317e-06
-8.77485006805303e-06
-4.09866308853075e-05
-9.97551896738609e-07
-2.68683228890749e-05
-1.64420974404631e-05
-1.76956809351452e-05
-2.02207229067861e-05
-8.83952302874353e-06
-3.94407873360703e-05
-3.83008540370679e-05
-2.0450550337903e-05
-2.26078455806694e-05
-1.14946484503616e-05
-2.96620532070968e-05
-3.07535286403435e-06
-3.75989000893563e-05
-5.17957030753271e-05
-3.77913261853632e-05
-1.01466867534211e-05
-3.17309227432483e-05
-1.14096513355692e-05
-3.3010793393364e-05
-4.02786386555922e-05
-1.58888765623486e-05
-1.15703099353412e-05
-2.33798744916148e-05
-1.80013281451763e-05
-5.59009186192486e-06
-2.70120318490316e-05
-2.55616554128731e-05
-1.42865810231602e-05
4.64084297626777e-06
-1.15932117707162e-05
-3.77922707439528e-05
-1.73368598511187e-05
-4.362595453821e-05
-3.26360074904563e-05
-3.15570965922883e-05
-2.7762105573674e-05
-4.1963129638948e-05
-3.79610453627421e-05
-5.84238629892858e-06
-5.1077571619721e-06
-2.14065181871016e-05
-3.62372066206038e-05
-3.35406555431887e-05
-2.82535179702269e-05
-4.0389734684224e-05
-1.1551764412006e-05
-3.34032167762004e-05
-2.23153042144361e-05
-3.54979726331052e-05
-1.96231057069986e-06
-2.27454835168909e-05
-2.95978788289789e-05
-2.54307146352013e-05
-1.63241495453578e-05
-3.95362074178034e-05
-2.66460886619589e-05
-2.87830147477056e-05
9.66060932475403e-06
-7.23913291722273e-06
-1.42470420844013e-05
-1.71282318829152e-05
8.21936346915598e-06
9.13924686893812e-06
-3.60067882874768e-05
-2.44756917883061e-05
-1.22683291959908e-05
-5.01346396013468e-06
-1.85033759071319e-05
-1.44091006132238e-05
-3.14070940280083e-05
-2.83975835761864e-05
-1.18876612681511e-05
-2.51359029216381e-05
-1.6180314934518e-05
-3.96734360321239e-05
-8.75702186912209e-06
-3.23428248250757e-05
-1.74865446084472e-05
-2.55898485538851e-05
-2.11614188701978e-06
-2.02005282683507e-05
-1.83217187241017e-05
-1.26018555341763e-05
1.97379799358831e-06
-3.87975417613159e-05
-2.05574224551601e-05
-1.74211286902101e-05
-2.01012798829608e-05
-2.99125812346286e-05
-2.2067631803167e-05
-2.89256563751733e-05
-3.08283840051053e-05
-1.35130999699572e-05
-1.53583378896449e-05
-1.40708321071857e-05
-1.25981848353193e-05
-2.24253449042161e-05
-3.07766733226544e-05
-1.85192154967793e-05
-1.02398988438967e-05
-2.07636661533345e-05
-1.59753794887335e-06
-1.5036351702272e-05
-4.4157405194168e-05
-3.45760244343942e-05
-9.41600824894605e-06
-4.30163483317859e-05
-3.76153262707338e-05
-3.27287115556348e-05
-1.67237023651007e-05
-2.67506962690727e-05
-1.18819457812392e-05
-1.23690391380391e-05
-1.74478741910913e-05
-2.69292120658317e-05
-2.52268870505248e-05
-1.96910891540263e-05
-7.31556165937797e-06
-1.40845314272282e-05
-1.45669119902009e-05
-2.85798290665518e-05
-1.62669333882661e-05
-2.49115215120959e-05
-3.96558649040604e-05
-2.66354396132727e-05
-1.90883882818526e-05
-1.73150890341605e-05
-1.64864011313683e-05
-3.49176448669012e-05
-1.24958582388349e-05
-8.07896958252316e-07
-1.145244928553e-05
-3.37701161619807e-05
-2.03923520073266e-05
-3.0979296748856e-05
-2.86969312203159e-05
-2.350150785872e-05
-5.2230129751762e-06
-2.11633893997627e-05
-1.84499963685415e-05
-2.52707177446392e-05
-1.53849323411273e-05
-1.38443710300849e-05
-1.89610143396183e-05
-2.6569434215117e-05
-1.17002210482047e-05
-2.88413895106134e-05
-2.30808794157651e-05
-1.49860770743937e-05
-1.53470029322018e-05
1.48373400112692e-05
-1.73040033434689e-05
-1.47109428535041e-06
-3.17459718489772e-06
-2.2048998749133e-05
-3.30233753589767e-05
-2.82575936696849e-05
-5.5882587951424e-06
-2.82219100004027e-05
-1.18989988238222e-05
-2.4140846875898e-05
-2.21825793328577e-05
-1.5460192383111e-05
-9.74600730400862e-06
-2.47478575604182e-05
-3.17154646780918e-05
-3.19314910501159e-05
-2.32833806893279e-05
-1.23779174067598e-05
-1.53412650632554e-05
-2.73583084653768e-05
-2.98436298216831e-05
-1.10535882592116e-05
-4.13601882463923e-05
-2.92783705652168e-05
-5.17088291046003e-05
-5.09799847029326e-06
-2.33781072434697e-05
-3.89086086710574e-05
-7.36542950831405e-06
5.85657145433246e-06
-2.39178185813758e-05
-2.48727837984725e-05
-3.94389277465422e-05
-1.76551662902935e-05
-3.94824115495115e-05
-2.68677629135293e-05
-2.58821466747637e-06
-1.4582504392812e-05
-9.80783224791306e-06
-3.08741636096417e-05
-2.99742342199644e-05
-2.20616317359986e-05
-2.65008445608548e-05
-1.92573376091756e-05
-2.62852504561096e-05
-2.13883517561016e-05
-1.48707256013995e-05
-1.01953181726902e-05
-2.00641112441243e-05
4.52563283625434e-06
-1.53680374499255e-05
-8.04426656542392e-06
-1.15086646819545e-05
-3.038303712404e-05
-2.75031796746565e-05
-3.25311899922644e-05
-1.67633723606935e-05
-4.24839016918114e-05
-3.67112014519323e-05
-3.04286330866619e-05
-7.10361604845576e-07
-4.30969555684889e-05
-1.86007632255995e-05
-1.78772713185328e-05
-3.15256915257228e-05
-4.56900988086321e-06
-1.41212713890532e-05
-1.36939364528964e-05
-5.61450361844445e-05
-4.52024027358017e-05
-1.40407096189104e-05
-1.46625688534758e-05
-2.28319744109638e-05
-2.18090552413436e-05
-3.62022437312753e-05
-2.66454283821761e-05
-1.52218476420159e-05
-1.29626670737212e-05
-1.05920789237385e-05
-3.34501871730026e-05
-2.18770735169051e-05
-2.99520535862488e-05
-2.52526754093183e-05
-3.08270832143753e-05
-1.76423707137209e-05
-2.07521623605334e-05
-1.01862606086507e-05
-2.01195189616468e-05
-5.6982922210964e-06
-3.45150262607742e-05
-2.74149836532594e-05
-2.21736484951661e-05
-7.25936950087869e-06
-1.64857594914712e-05
-1.87580245954198e-05
-1.25093824839416e-05
-4.6048282551743e-06
-9.37928880293232e-06
-1.90243536308179e-05
-3.21303189218251e-05
-1.54611742185771e-05
-3.29215443200489e-06
-1.01300366422499e-05
-1.92159379984818e-05
-2.92282201704715e-05
-2.41655615269351e-05
-1.90872846375809e-05
-2.30218484275461e-05
-2.60011084951963e-05
5.56707558997922e-06
-1.97828278629613e-05
3.65182101977902e-06
-2.51470315061431e-05
-1.49759501826527e-05
-1.76946733323512e-05
-7.52151662153539e-05
-1.83384332613325e-05
-3.43422274757107e-05
-3.12076215826196e-05
-2.71698095608515e-05
-3.59126956800577e-05
-7.92536798093225e-06
-2.6394154116896e-05
-6.02315130188843e-06
-1.49652088078429e-05
-4.09050673615242e-05
-3.40862076408317e-05
-3.56693614587637e-05
-1.00559845888789e-05
-2.18081385621947e-05
-2.79300103854248e-05
-1.35061297152925e-05
-2.58976239139307e-05
-7.9254619265536e-06
1.09299794919787e-06
-3.30029789392999e-05
-4.24096411377189e-05
-1.15042788092716e-05
-1.61571698037374e-05
-3.23091454430303e-05
-1.65686140840509e-05
-3.20641176246648e-05
-1.3052071601434e-05
-3.7352635203058e-05
-2.34876619513237e-05
-2.5643064712403e-05
-3.22136015941547e-05
-2.01283039137791e-05
-2.72851569584973e-05
-3.08265542003911e-05
-1.03547032191347e-05
-4.15562497667394e-05
-3.75093982125865e-05
-2.6745691134414e-05
-2.49775030729859e-05
1.82919507243978e-05
-2.06679133925362e-05
-2.07821279148397e-05
-7.68202104896152e-06
-3.19306100814705e-05
-6.11031410658845e-06
-2.34781409947767e-05
-1.66394195663321e-05
-4.35714273789201e-05
-1.30166484860541e-05
-2.57696279174627e-05
-2.2313878078689e-05
-2.43810623824361e-05
-3.36564461271655e-05
-1.30200920141364e-05
-1.32740791929542e-05
-2.89126923873929e-05
-2.73008252224391e-05
-3.27062572552595e-06
-2.87461138101672e-05
-2.31208519241103e-05
-1.80953396687789e-05
-2.70351329475858e-05
-1.03844266303905e-05
-1.94749478301623e-05
-9.98562564950073e-06
-2.37069568153156e-05
-1.73929444144741e-05
-2.58981365368267e-05
-3.35888923676395e-05
-1.99418792513717e-05
1.26043904479959e-05
-4.25037363873316e-06
-5.28251283682975e-05
-4.11010834508186e-05
-2.86134686294196e-05
-2.09832376991754e-05
-3.04139269154387e-05
-5.31459746293522e-05
-6.08058276966409e-06
-4.59933674343079e-05
-2.40393101105599e-05
-1.81763828931085e-05
-3.16623629022522e-05
-3.87318312537016e-05
-2.00877199239742e-05
-1.87030235612184e-05
-8.62915587273318e-06
-2.26172748215674e-05
-3.26882993724633e-05
-3.65661699929784e-05
-1.742631139772e-05
-2.08895663424042e-05
-3.66683759796975e-05
-1.22676095781009e-05
-2.92835922250917e-05
-2.15691147346431e-05
-1.47603699713033e-05
-4.11498430125445e-05
-1.46483137485394e-05
-1.21247855236765e-05
-1.41264206522978e-05
-1.56230161363797e-05
-2.27096427807977e-05
-1.65802295125858e-05
-4.26446780091564e-05
-7.63626334764504e-06
-3.51447454978623e-05
-3.6423670593511e-05
-5.84239019642233e-05
-3.58895930728937e-05
-3.84786651116204e-05
4.5059807591836e-06
-2.24816426738715e-05
-2.69437881463514e-05
-1.24002554378631e-05
-1.02793088541298e-05
-3.75873399989954e-05
-3.8433495116192e-05
-2.07181276447716e-05
-3.262909995102e-05
-1.95290071005793e-05
2.30839800039703e-06
-2.83324695597988e-05
-2.22855188266423e-05
-3.39777378722247e-05
-3.50170751234879e-05
-7.14328964288036e-06
-2.92974104125775e-05
7.23611271164542e-06
-2.51047053226739e-06
-3.02396509097556e-05
-8.78017933242467e-06
-2.43215607236803e-05
-1.3899696133865e-05
4.19143728767775e-06
-2.52499075301629e-05
-2.17330301408518e-06
-2.93989054798716e-05
-2.28228094949019e-05
-3.96846276728345e-05
-2.58008741021149e-06
-2.34389395709664e-05
-2.67998921121615e-05
-1.99880325128934e-05
-2.94510088436351e-05
-2.8014253136273e-05
-2.35928072839974e-05
-1.73200524082546e-05
-2.00951042421647e-05
-2.31551119998821e-05
-5.86105826838956e-06
-1.75954927334164e-05
-1.70480907755389e-05
2.71867291743522e-06
-1.44461514474339e-05
-5.29187782621038e-06
-1.13820188685267e-05
-1.08121432795946e-05
-2.8079024116092e-05
-2.72210431501324e-05
-2.52274762992275e-05
-2.37169633742728e-05
-9.79318829993048e-06
-1.39131461719866e-05
-1.56241159245363e-05
-1.39863076030088e-05
-8.86546062259729e-06
-1.8658897281455e-05
-3.48837418978769e-05
-2.51157125409097e-05
-3.85961970686798e-05
-1.93484906642672e-05
-2.0636644883831e-05
-2.80819313847341e-05
-1.59626645518124e-05
-4.04961300826226e-05
-2.38104064067846e-05
-1.68131219395674e-05
-1.62735095450574e-06
-1.91258537078745e-05
-1.4935263667039e-05
-2.82245426271672e-05
3.1599093590822e-06
-1.9103041482331e-05
-2.41476654087123e-05
-2.74692955627603e-05
-3.98708502691999e-05
-4.90114607074451e-05
-1.97035963658222e-05
-3.03102026259862e-05
-2.09614899472223e-05
-2.89980514294654e-05
-3.51368483618448e-05
1.6383326341792e-05
-1.97360590640412e-05
-8.94243379407802e-06
-1.6176357946886e-05
-2.83021360470521e-05
-1.71074155391199e-05
-3.07246528631504e-05
1.10800513451315e-06
-1.59887409343785e-05
-1.03055926625775e-05
-2.17074776572485e-05
-3.38924568379229e-06
-1.95898562559414e-05
-1.97828474121743e-05
-3.48316327776705e-05
-2.47678002745044e-05
-1.48729674040359e-05
4.04799238423347e-06
-1.43337982543172e-05
-4.50016792586454e-05
-1.60657168752669e-05
-1.47573697675902e-05
-1.07648154864016e-05
-2.35533691377055e-05
-2.08711921050457e-05
-1.93105091908514e-05
-1.13613167819555e-05
-1.97492404736051e-05
-2.84711424906833e-05
-3.32509173311718e-05
-9.52162905919653e-06
-1.09816905523908e-05
-2.92017063179096e-05
-6.40749244296535e-06
-2.01627960346166e-05
-9.83196191177546e-06
-3.4629570118681e-05
-3.40681354897293e-05
-2.50828573297612e-07
-2.87846915188917e-05
-1.37640005604068e-05
-2.84214999000342e-05
-4.43604803629625e-05
-1.40790184071953e-05
7.90668004323715e-07
-2.1129913643418e-05
-3.37826580499726e-05
-3.91835271649426e-05
-5.14712102692571e-06
-3.16847530159679e-05
-1.06106636329896e-05
-2.51794902965156e-05
-1.08557190290366e-05
-1.50124883860207e-05
-2.96958755851997e-05
-2.54271440061533e-05
-3.30274516517881e-05
-3.73465630707452e-05
-1.22397540486084e-05
-4.27646938850291e-05
-1.36562972511124e-05
-2.91395397581149e-05
-7.99229122945906e-06
-4.01000268584422e-05
-2.94984673706144e-05
-3.33378241646719e-06
-2.34799629208192e-05
-3.24693820111038e-05
-3.00130555745518e-05
-3.1397476684379e-05
-3.29863066037508e-05
-1.5708850856874e-05
-1.25879654263982e-05
2.07131831217936e-06
-1.71481209259652e-05
-2.33669819059433e-05
-2.39946688170537e-05
-3.16914817443155e-05
-9.1996829463536e-06
-1.77505923192205e-05
-1.67970951829375e-05
-3.00686778072437e-05
-2.29536632029085e-05
-1.96994874476247e-05
-1.7178337969234e-05
-2.81361353641795e-06
-7.62907928221968e-06
-2.8642390378393e-05
-4.97167385285115e-05
-2.8883975008733e-05
-2.10972953633802e-05
-1.79083522328926e-05
-2.59047330369847e-05
-2.38850427581206e-05
-3.42023121941171e-05
-2.28415976761785e-05
-1.35954641575168e-05
-1.46495415434992e-05
-4.01557184705092e-05
-1.81367234529882e-05
-4.45439924284339e-05
-1.71534347317623e-05
-3.07227261606745e-05
-4.50404731460602e-05
-3.35385580007548e-05
-6.9796987490739e-07
-8.17601305038967e-06
-1.77882397153895e-05
-2.99997955259822e-05
2.345826963102e-06
-1.20350634060985e-05
-2.54688421378362e-05
-2.86356826734542e-05
-4.53239726818056e-05
-2.14929461820667e-05
-1.68429871757224e-05
-4.99112550698396e-05
-1.4686997691523e-05
-1.62830711966656e-05
-3.08302358329396e-05
-2.2089734488856e-05
-2.93058628288421e-05
-1.05293183654904e-05
-3.21688801293358e-05
-2.50474876832528e-05
-6.8327796287032e-06
-1.57242995725256e-05
-3.15043850116935e-05
-9.50392337567772e-06
-1.45209811508223e-05
5.78886922005003e-08
-2.60590023398219e-05
-4.1277471296023e-05
-2.09474137933035e-05
-1.05911350277113e-05
-2.6517874959663e-05
-2.60077558530577e-05
-3.14357454860261e-05
-1.50212215775075e-05
-1.0444838342721e-05
-7.79620508289927e-06
-2.96405619040201e-05
-1.67591048998761e-05
-4.1236567899255e-05
-3.15487983828513e-06
-1.96769006978249e-05
-1.97909035077563e-05
-1.50040385912084e-05
-1.25407235731706e-05
-2.63511163544366e-05
-2.62996868260811e-05
-5.4725482193634e-05
-2.42750506266813e-05
-2.45723994130685e-05
-1.89015071618815e-05
-1.27825035097641e-05
-3.37549678361763e-05
-1.72475220367832e-05
-8.21510305751118e-06
-2.71019468326883e-05
-7.02327648767651e-06
-2.05977105496617e-05
-2.89138089416003e-05
-1.870709317755e-05
-8.58882311539104e-06
-2.81793829389353e-05
-2.40759603935083e-05
-1.71721371285146e-05
-5.65971009994598e-05
9.7579542016608e-07
-2.20745288328152e-05
-3.0800145208387e-05
-1.01080473050156e-05
-4.19396218549004e-06
-2.26983569357143e-05
-3.33048714790185e-05
-2.22418293983476e-05
-7.77742193405729e-06
-3.65909752024806e-05
-2.47332532623932e-05
-2.77828516176504e-05
-2.03448421514499e-05
-1.77182352038433e-05
-1.36929665726461e-05
-3.90684147229103e-06
-3.2071662116341e-05
-2.50391950041141e-05
-1.70646487540899e-05
-3.19215617574071e-05
-2.76426561448527e-05
-1.71601515309381e-05
-3.07548623356528e-05
-2.05399498020531e-05
-2.05782110330273e-05
-2.77779432422448e-05
-3.41571496790346e-05
-1.5362118700119e-05
-1.08622595602189e-05
-3.50100944275385e-05
-5.05489281156057e-05
-1.51507882058933e-05
-3.60592590235624e-05
-4.54066577208455e-05
-3.68668107837939e-05
-1.27991382910515e-05
-1.96575068075975e-05
7.38818120274206e-07
-2.91003394688073e-05
-1.56437245295126e-05
4.10416796222267e-06
4.28305060068169e-06
-4.66706728793221e-06
-2.56876563713208e-05
-2.49442070364531e-05
-2.64896305069338e-05
-2.6469240322058e-05
-1.91545468283859e-05
-2.47367435381173e-05
-5.681486803083e-05
-3.75323692697927e-05
-2.64949076191085e-06
-1.80806007057177e-05
-1.58245595885636e-05
-2.13406485225194e-05
-1.84683204873304e-05
-1.602806354985e-05
1.10632111245982e-05
-4.06569957114154e-05
-8.77553088512465e-06
-2.13617513229622e-05
-3.84933235227339e-06
-1.00868429413371e-05
-2.39712328929486e-05
-1.41786407897855e-05
-2.18693940881247e-05
-7.81648023848591e-06
-3.41095145492502e-05
-2.34610765396395e-05
-3.08455521284289e-06
1.86566686004694e-05
-1.62073837607063e-05
-2.06628842087087e-05
-3.92191245025602e-05
-3.1819637222944e-05
-4.4852430285888e-05
5.08425405637233e-06
-2.19943483940856e-05
-2.89264147021345e-05
-2.2560264197906e-05
-1.68653269453294e-05
-9.96556096827817e-06
-8.44733554863314e-06
-4.7061901083403e-06
-2.04173954433232e-05
-2.15090067586809e-05
-2.51308651420317e-05
-3.25360782795335e-05
-1.46469396875273e-05
1.92844135131811e-06
-3.73316095372519e-05
-1.53815462341878e-05
-2.3773374092375e-05
-3.59651853616558e-05
-1.41021478284296e-05
-1.39183004870498e-05
-2.84662774335453e-05
-2.65237360076639e-05
-2.38625190737896e-05
-4.77746652080483e-06
-2.51411605100012e-05
-1.76336435001711e-05
-1.24277402503054e-05
-2.3478070495618e-06
-7.93361144892648e-06
-3.30055938501485e-05
-4.1548337065771e-05
-1.48740608847254e-05
-6.51472176610147e-06
-4.46564370297375e-05
-3.6009340756551e-05
-7.58499472141683e-06
-2.08306005277331e-05
-4.12441778064283e-05
-3.18598644361096e-05
-2.69509743366616e-05
-2.02047297589698e-05
-3.63172610023874e-05
-2.95277308043964e-05
-1.40951716424407e-05
-2.29707349188182e-05
-1.66502563864661e-05
-1.41715616893137e-05
-4.87866107837275e-05
-1.44982656934789e-05
-2.46069844033977e-05
-4.93910440409352e-06
-2.64340323642815e-05
-1.42354002165891e-05
-2.41694674990092e-05
-4.0550779713826e-05
-3.56228139225826e-05
-9.25514748423277e-07
-3.81584569414999e-05
-3.38428193263895e-05
-2.39398653037999e-07
-1.98706279884381e-05
-2.06887232217399e-05
-9.94590821294473e-06
-1.42702455370442e-05
-8.97132706835349e-06
-1.68594786831844e-05
-3.18520449071854e-05
-2.94326104171471e-05
1.00149315516353e-06
-3.24047091642952e-05
-3.4058096129897e-05
-3.99337164501993e-05
-1.95538564425723e-05
-2.64439826283953e-05
-4.40214290586141e-05
-1.33283248897792e-05
-4.79191196859624e-05
-3.37452919580304e-05
-2.5393011498187e-05
-1.28607346253464e-05
-1.20781093859486e-05
-1.66927510737859e-05
-1.5120698789121e-05
4.92205000071745e-06
-1.96413837627901e-05
-1.63637062831346e-05
4.18314025350194e-06
-4.71525694400367e-06
-1.21033916420659e-05
-2.20894691401883e-05
-1.58350859667915e-05
-3.99251043620495e-05
-1.95852854481412e-05
-1.75039668764142e-05
-1.55598999986686e-05
-1.68357971398772e-05
-1.73777441388064e-05
-2.25983352516849e-05
3.05090440073354e-06
-2.78963966490509e-05
-3.69853631289283e-05
-2.0502958408909e-05
-3.90567531698387e-05
-7.58459654178378e-06
-1.99362706989191e-05
-2.41988955817616e-05
-3.53271192000823e-05
-1.26710425347507e-05
-3.21223056305395e-05
-2.70110131906092e-05
-2.91032048976744e-05
-3.96716835167224e-05
-3.19809873034434e-05
-2.26651162017182e-05
1.87415492147556e-05
-4.81603600476871e-05
-2.57129586372701e-05
-2.81093500566297e-05
-1.81118993680188e-05
-1.85274080480408e-05
-1.39683759631727e-05
-2.5116141255943e-05
-8.20481526715171e-08
-3.14153283754397e-05
-2.83604467504649e-05
-3.22846415215649e-05
-2.90420032227271e-05
-2.45914233129205e-05
-2.99723358828707e-05
-2.45479840817764e-05
-2.66005016131241e-06
-2.5787406592257e-05
-1.60307633684133e-05
-5.20189180808179e-06
-2.15251550527464e-05
-5.78842528705649e-05
-3.08502597355378e-05
-3.59614338932706e-05
-1.84976826744944e-05
-2.68449967130914e-05
-1.77100593492429e-05
-3.52883835959921e-05
-1.28744271090094e-05
-1.11184304963496e-05
-2.49545175008534e-05
5.73442814714492e-06
-1.49218033067244e-05
-1.54417963468388e-05
-5.0194430536851e-06
-2.5191185934093e-05
-7.21339902271218e-06
-2.45448387812616e-05
-2.34747774589784e-05
-1.34031861099287e-05
-2.19725486266671e-05
-1.22113397756742e-05
-3.45160398459659e-05
-1.75186774824949e-05
-3.54757535213777e-05
-3.06188953060368e-05
-3.12513795054517e-05
-9.97060598953644e-06
-2.94609807748525e-05
1.50583345449769e-06
-3.00372871394575e-05
-1.60597703459162e-05
-2.52036373665038e-05
-2.97440211233655e-05
-1.67779374295315e-05
1.56404170607745e-05
-2.17978966025738e-05
-1.17098293710882e-05
-2.26954017712811e-05
-1.09684864933421e-05
-1.69226924833849e-05
-7.62001427037009e-06
-3.06184281118557e-05
-2.34555385681915e-05
-4.01804101040374e-05
-3.46599286482303e-05
-3.06067716934243e-05
-3.37334912368058e-05
-2.53351278526648e-05
-1.2239263967903e-05
-1.08713601154138e-05
-2.6800753746916e-06
-6.05376869448242e-06
1.09191552392176e-06
-3.84224361658641e-05
-1.80549029398695e-05
-2.34828663496281e-05
-1.82712298256908e-05
-2.68255566948022e-05
-2.13765590787023e-05
-1.91870245877e-05
-3.49009569249182e-05
-2.95574014105456e-05
-3.1954001794139e-05
-3.01215459903746e-05
-3.14266120563689e-06
-3.7789381018152e-05
-2.35798612035489e-05
-4.01595606939044e-06
-1.6204733446324e-05
-1.47820916713075e-05
1.14923558481515e-07
-3.31375751814793e-05
-2.21708507203418e-05
-3.06959188411776e-05
-1.77264736891425e-05
-3.16469515554737e-05
-5.79783730819935e-05
-2.61473660875849e-06
-2.10652537560735e-05
-8.3877200068007e-06
-8.44845591727094e-06
-2.09750716185809e-05
-2.02595758246985e-05
-2.61427596903482e-05
-2.93298506563071e-05
-3.05027987766084e-05
-2.88746970559546e-05
-1.34707025994412e-05
-3.35748599824172e-05
-3.19766792103988e-06
-1.12325991245301e-05
-4.39691501967409e-06
-1.72875396238545e-05
-2.61979563376258e-05
-3.49413874811019e-05
-7.64234580171284e-06
-1.98227229898246e-05
-1.83633975537743e-05
-3.67611196743452e-05
-2.68607279557331e-05
-2.08594795409495e-05
-2.26208884351462e-05
-4.73912650613104e-05
-2.85544511429904e-05
-2.89742811168728e-05
-2.49324835910856e-05
-4.8415898449421e-05
-3.23334668260598e-05
9.58298858589962e-07
-2.76532501554376e-05
-4.0999811223867e-05
-2.72275225076403e-05
-3.50128501749842e-05
-2.56441934204413e-05
-2.34827944397321e-05
-2.30076431431307e-05
-3.19295524905563e-05
-1.52673865148638e-05
5.80109084475758e-06
-1.25175853722237e-05
-7.50283893192873e-06
-2.84112423180941e-05
-1.29239617985191e-05
-3.2380789572406e-05
-3.40377361269032e-05
-1.63445296902631e-05
-5.22040708606791e-05
-1.81888210483577e-05
-1.27805341395816e-05
-1.75608983219205e-05
-2.94994199218676e-05
-4.16382310748591e-05
-1.85191150103808e-05
-2.96984407090807e-05
-5.45920439608876e-06
-3.93791743020502e-05
-1.97196351684413e-05
-3.59820617626264e-06
-5.29604823214463e-06
-2.25752434569866e-05
-1.60953926645365e-05
-3.2489731955856e-05
-1.12269861425773e-05
-3.66058986316351e-05
-4.48264505670789e-05
-1.76948076248815e-05
-2.57670253748052e-05
-3.5166431578895e-05
-8.53465939778158e-07
-3.58130372457568e-05
-1.41526378638224e-05
4.317546111186e-06
-2.58186171799139e-05
-2.98186581063534e-05
-3.84886945089095e-05
1.08385854031738e-05
-1.90530506665521e-06
-3.96492513935631e-05
-3.04910286035625e-07
-1.08478971908411e-05
-1.47844758210895e-05
-2.80543811645702e-05
-2.69939425678478e-05
-2.49012629105808e-05
-6.88114243699238e-06
-1.66613548511989e-05
1.99221147307073e-08
-4.20024571390349e-05
-4.36656296859337e-05
-3.25427917187684e-05
-1.42732607251667e-05
-1.16920619302268e-05
2.49104249324291e-06
-4.2120649820507e-05
-2.06804800414465e-05
-4.03778857181671e-05
-1.87862377773546e-05
-1.57275837303575e-05
-3.29727572997868e-05
-3.29943360964779e-05
-3.2691207333729e-05
-2.54937370357612e-05
-2.85504756141417e-05
-1.82086330333698e-05
-9.55979591100105e-06
-2.82251596055833e-05
-3.23175718548483e-05
-3.16260126606328e-05
-2.43146194743249e-05
-2.59712651843617e-05
-3.03936193129383e-05
-2.62485922572727e-05
-4.1243533635067e-05
-1.59744534711729e-05
-3.59327683716456e-05
-3.1405237300603e-05
-1.94106992019921e-05
-1.73778942691602e-05
-1.33301829526172e-05
-1.59141569762007e-05
-2.18994002018984e-05
-2.35545227287386e-05
-5.84310545289179e-06
-2.27972257914462e-05
-4.8503802141864e-06
-1.83776029584293e-05
-2.66744641358404e-05
-2.5554591501539e-05
-3.78988824841291e-05
-2.35423427910144e-05
-3.96895365655653e-05
-1.38918654997593e-05
-1.37316307591737e-05
-3.03048171995183e-05
-3.92051118789203e-05
-2.15298949857152e-05
-2.74407026953929e-05
-1.98267599192027e-05
-1.8354790022595e-05
-8.7937158817156e-06
6.29945302699274e-07
-2.96535642727431e-05
-3.68819544029176e-05
-2.21150490084809e-05
-1.1483876350035e-05
-1.50133726441421e-05
-1.51870096652983e-05
-1.53898366600633e-05
-3.71228705101073e-05
-2.2200860491987e-05
-1.51026763836965e-05
-2.2846724630195e-05
-5.10840154259114e-06
-4.52291221448837e-05
-5.25338956085302e-05
-9.07554291929227e-06
-2.12074610116043e-05
-3.50400109191809e-05
-3.56989434650473e-05
-1.41748017611806e-05
-1.97769445805539e-05
-1.98892023744307e-05
-2.56762534761385e-05
-2.28909731296332e-05
-1.07780695349265e-05
-3.78491348920444e-05
-6.4692834041414e-06
5.04331901193901e-06
-1.26606787781461e-05
-3.92671440049294e-05
-1.33299988799776e-05
-4.27983053369408e-05
-1.80600949915363e-05
-3.73691250808881e-05
-3.74737005346712e-05
-1.86109173415736e-05
-2.91717209556559e-05
-2.70163628596152e-05
8.20149027004135e-06
-2.72235256350845e-05
-8.6551637525743e-06
-2.75073492348173e-05
-1.65622383290125e-05
-1.51176938928607e-05
-2.74113923703854e-05
-2.11304809525821e-05
-8.60012762046812e-06
-3.58159796177339e-05
-1.47615406509534e-05
-2.48861243515555e-05
-3.38927694632514e-05
-1.46013600911225e-05
-1.17847565129432e-05
-2.77733411249065e-05
-2.33031581644669e-05
-2.26076694995777e-05
-3.99791106225614e-05
-1.625319196701e-05
-8.24056703081058e-06
-3.06041745566849e-05
-3.84331157426918e-05
-2.18741724846023e-06
-8.92811811803644e-06
-1.2758352476959e-05
-6.56582133922583e-06
-3.86206540214332e-05
-1.01113193088135e-05
-2.71163197655359e-05
-3.29831671880668e-05
-4.61569163172004e-06
-1.03447850912156e-05
-1.06612143979502e-05
-2.72601406840162e-05
-1.79739632463198e-05
-1.72545950504521e-05
-2.03587503670858e-05
-1.54938304271493e-05
-2.93927827678521e-05
-1.43490772759159e-06
-1.27850517445159e-05
-2.61292890332804e-05
-4.53648838180342e-05
-3.38218709368775e-05
-1.73357247399969e-05
-2.37010605971008e-05
-4.02697539310041e-05
-2.10809028307041e-05
-1.71639900894107e-05
-2.66208657457464e-05
-2.47958683191263e-05
-2.2705177332599e-05
-2.79753793635828e-05
-1.56197856262981e-05
-1.36073133629024e-05
-3.36710362165795e-05
-3.15720833041119e-05
-1.24762473592736e-05
-2.25623835853141e-05
-2.7100348563694e-05
-1.67677853983274e-05
-1.04530684574442e-05
-2.02779889882979e-05
-4.46676236300379e-05
-1.81669157164647e-05
-4.12298974647341e-05
-3.90051477005415e-05
-3.11022277545603e-05
-2.19389585454954e-05
-3.30471887775525e-05
-1.83242262076786e-05
-1.24274992785056e-05
-2.88251055070922e-05
-2.81094945380464e-05
-2.79842888006765e-06
-4.7481563292812e-05
-2.02419422514047e-05
-3.00967568068233e-05
1.45833110858243e-06
-3.86427243863056e-05
-5.1010528288898e-05
-3.09980913662991e-05
-2.11709837100352e-05
-2.03085130850112e-05
-9.65711553449888e-06
-3.67395333484948e-06
-2.18032787465674e-05
-6.62361271458693e-07
-1.44381424765934e-05
-1.61082044888747e-05
-2.60090274625084e-05
-2.63914554938491e-05
-2.41140361012402e-05
-4.00504166214624e-05
2.46688313377775e-06
-2.9136066344208e-05
-5.31522415531556e-06
-1.84631165937686e-05
-2.54832007021075e-05
-2.32770858776809e-05
-1.84955620645352e-05
-2.22842726530919e-05
-3.44624460197039e-05
-2.00160051048532e-05
1.32085908745204e-06
7.93530601132865e-06
-1.30062745186205e-05
-1.87784997021736e-05
-1.30801404136616e-05
-2.05413487579776e-05
-4.84508921472362e-05
-2.85450578921576e-05
-9.22092114821499e-06
-2.30073220109843e-05
-2.9692684329418e-05
-1.57010534521918e-05
-2.88559158795275e-05
-7.82727792097209e-06
-3.1589104739448e-05
-1.30231052418459e-05
-1.8382561817795e-05
-2.06481690679247e-05
-3.1866722165958e-05
-2.12377782142851e-05
-4.61041102822867e-06
-1.48854474537644e-05
-3.78506166923389e-05
-5.03593044463817e-06
4.65058913414244e-09
7.26018993067936e-06
-1.13591305666293e-05
-1.29777688923479e-05
-8.50917596424235e-06
-5.43911726879005e-06
2.90099159000652e-07
-9.00891895637832e-06
-7.96348659555863e-06
-2.60866820355903e-05
-5.60437547893499e-06
-1.97066678372479e-05
-3.48445309882134e-05
-3.7212017638831e-05
-1.63248359820527e-05
-2.13377763265835e-05
-3.12155767980693e-05
-2.78228740007086e-05
-1.85572700945468e-05
-2.93818237772383e-05
7.16023128418665e-06
-1.72864308888573e-05
-6.60421913826844e-07
-1.82850259904159e-05
-2.01470970463221e-05
-2.01193516548916e-05
-2.28602550938308e-05
-1.18551363801131e-05
-1.7619908583922e-05
-4.54266753905825e-05
-2.53843126304177e-05
-2.60970326753449e-05
-3.26832034934805e-05
-2.56504253575219e-05
-1.74615594634313e-05
-1.69755164220371e-05
-2.23202584613888e-05
-3.43180177900674e-05
-1.08815515706233e-06
-2.63545647645958e-05
-2.07631031334503e-05
-2.67657847140376e-05
-3.08688011943427e-05
-1.07565371365231e-05
-1.73918405913484e-05
-3.14516787174908e-05
-2.0922591038139e-05
-2.32709119581382e-05
-3.25999123597206e-05
-1.09995745880465e-05
-1.66121225753404e-05
-2.75571089713515e-05
-1.70122253034049e-05
-4.85770151018876e-06
-1.56820534098207e-05
-2.13947599319887e-05
-8.08674013093286e-06
-1.03346408213288e-05
-1.4531605136517e-05
-2.56979973281274e-05
-3.33943143986462e-06
-8.55526888929418e-06
-2.943293846523e-05
-7.82023556140048e-06
-2.64687068758938e-05
-4.83952639658532e-05
-2.33054862501089e-05
-1.00222261041353e-05
-2.39004641019833e-05
-1.09231486692865e-05
-1.19915681922284e-05
-3.8283026980586e-05
-2.15056922366693e-05
-2.31171943541477e-05
-2.94947306264384e-05
-2.88044182203034e-05
-3.67474139495423e-05
-1.84099213002567e-05
-1.64812958313207e-05
-7.28580646869191e-06
-3.61155674865188e-05
-2.75283002037752e-05
-2.43581618213285e-05
-4.48856969575767e-05
-4.43849376099176e-05
-3.13254809137342e-05
-3.46909635112943e-05
-1.78128299331023e-05
-4.19981569928737e-05
-2.19697817096195e-05
-9.07117791052538e-06
-2.6703546460516e-05
-1.70653543111774e-05
6.08871952415233e-06
-4.33823291318383e-06
-2.67113031744073e-05
-5.14082653343706e-05
-2.13657358993719e-05
-1.17109755109385e-05
-2.69087049326112e-05
-4.24849025291263e-05
-2.49671094993214e-06
-5.32126742118696e-06
-1.23317172516931e-05
-1.76353865410186e-05
-2.71150831654638e-05
-2.74683606991923e-05
-3.84504651725308e-05
-1.55347024479694e-05
-6.86570270320383e-06
-1.25604173420625e-05
-2.19248269486696e-05
-2.28616785007962e-05
-3.02700029520723e-05
-3.00409881486539e-05
-3.72821408865081e-05
-8.2232022888823e-06
-2.60732009666765e-05
-3.05584356950853e-05
-3.80274575712173e-05
-2.54591451575057e-06
-6.05731255650853e-06
-5.29724800819113e-06
-1.40799181745815e-05
-1.18945782772454e-05
-3.51294087167464e-05
-1.09167972410449e-05
-4.37474362568656e-05
-4.26786505827562e-05
7.90469027452342e-07
-8.23671411439105e-06
-1.39923581673768e-05
-1.69997571599857e-05
-2.34881077303201e-05
-1.67164766524509e-05
-3.53237587557243e-05
-2.01342443470429e-05
-1.41100527594594e-05
-2.50369146414047e-05
-2.67383451523105e-05
-3.05539593744715e-05
-2.22858855208912e-05
-2.22814329473671e-05
-1.19750281738415e-05
-1.00170604392309e-05
-3.92763423964589e-06
-3.15976740353978e-05
-2.96352204404795e-05
-1.94611599742698e-05
-1.41378910637889e-05
-2.02277993995027e-05
-1.54559499589214e-05
-3.79317992154082e-05
1.72999325615311e-06
-3.93851874738894e-05
-3.76451054755899e-05
-3.2076944619041e-05
-2.82752587957566e-05
-2.5024445081082e-05
-3.78423559558988e-05
-1.40827044774082e-05
-2.84130849065757e-05
-2.6699186222727e-05
-3.16688280221596e-05
6.42471547504977e-06
-1.91019105831606e-05
-2.07142982191156e-05
-2.53388166281955e-05
-2.75934363250353e-05
-3.57239765559398e-06
-1.75096133925837e-05
-1.87370388176191e-05
-1.09618112335057e-05
-4.27817663092021e-06
-2.2881724306893e-05
-1.56455829152254e-05
1.95652054306685e-06
-1.26026975377e-05
-1.42504387767398e-05
-2.33679469945892e-05
-1.97245008439571e-05
-3.67834925346023e-05
-1.62909656268696e-05
-2.19765928670226e-05
-4.22269964119737e-05
-2.50938533620596e-05
-3.93253733105832e-05
-3.77456324864157e-05
-1.65850866677369e-05
-3.33331298529599e-05
-3.22700421302975e-05
-2.7694756018697e-05
-2.14807951305343e-05
-2.64049093821176e-05
-2.32481764088174e-05
-3.544156327016e-05
-8.76724460816873e-06
-2.61733540779634e-05
-2.85565287986414e-05
-3.67902794688182e-05
-2.25828884524075e-05
-2.59643151378447e-05
-3.53706577864022e-05
-1.21182792005133e-05
-3.80561021853407e-05
-1.46667257444968e-05
-1.68765174530662e-05
-2.12048541599172e-05
-2.65353383202742e-06
-1.55787149189045e-05
-2.81249760858538e-05
-2.97835973243526e-05
-4.15287672577928e-05
-2.94084985839753e-05
-2.59270845134481e-05
-1.1237134882058e-05
-2.77427143534345e-05
