# Supplementary material for: Research on computational propagation and identification of mine microseismic signals based on deep learning
Source: PLoS One. 2025 Oct 22;20(10):e0334641. doi: 10.1371/journal.pone.0334641 (PMC12543183; doi:10.1371/journal.pone.0334641)
Supplement: S11 Data — (ZIP) [file pone.0334641.s011.zip › 000101100002744.xlsx_0.txt_24.txt.txt]

1.86587400444313e-10
-2.36954007055215e-06
-2.29060705609784e-05
-2.70225181375753e-05
-2.30767066600436e-05
-1.14329163075724e-05
1.29557725683733e-06
7.75871727279313e-06
-1.77192736375669e-05
-1.18610579616947e-05
-3.02452565177225e-06
-1.95874271535783e-05
-2.89347287234979e-05
-3.46982925337103e-05
-3.13058817996891e-05
-2.07652004342116e-05
-1.14751325402235e-05
-1.90173406060751e-05
-1.8601202867287e-05
-2.87095091836543e-05
-9.11667929945337e-06
-4.18760664436483e-06
-2.61086401467043e-05
-2.67766966529068e-05
-3.07906249526001e-05
-1.0005127032673e-05
-8.37235351825816e-06
-2.79593655896785e-05
-2.45088525771769e-05
-1.24228695452939e-05
-3.12043320444987e-06
-9.11242430451569e-06
-8.39907423072604e-06
-2.06450000111953e-05
-4.32363563148984e-06
-2.31455046065469e-05
-3.51998735145366e-05
-3.76104062558261e-05
-6.44827771214322e-06
-1.20178412585067e-05
-2.26462101170449e-05
-1.97940809548443e-05
-9.00898672908771e-06
-1.31589250918487e-05
-1.0942840257813e-05
-1.7190126514005e-05
-1.48755484907343e-05
-9.9879437346951e-06
-1.48208294587533e-05
-3.36729511360982e-05
-1.14878619864032e-05
-3.29977935199355e-05
-3.78850046069895e-05
-2.04023896763611e-05
-1.98084366921372e-05
-3.34043929507493e-05
-2.9594600494838e-05
-1.99084193649976e-05
-1.22861846887768e-05
-2.92110394565174e-05
-2.50594484350533e-05
-2.11914051301462e-05
-1.82492845466643e-05
-6.31517380021877e-06
-4.99867171425676e-06
-1.98035650222922e-05
-9.80374183309648e-06
-2.83148982370632e-05
-1.22903646154106e-05
-2.66082267499536e-05
-4.09708449237819e-05
-4.04257856130919e-05
-2.75442189319768e-05
-2.61757288206232e-05
-1.61333108726356e-05
-1.6738427032222e-05
-1.96418593171404e-05
-2.803265905217e-05
-1.29570671896135e-05
-9.30201777581987e-06
-2.26896277240605e-05
-1.00152786576794e-05
-1.041898077155e-05
-1.87600220483835e-05
-1.54845667265539e-05
-1.32630938720333e-05
-1.14316969419449e-05
-9.39080005779037e-06
-3.54228484489743e-05
-3.14955870599445e-05
-1.81671656269387e-05
7.04764511452644e-07
-2.04707528305352e-05
-3.15239027654358e-06
-2.60408715060065e-05
-1.17491487903536e-05
-1.97692694144162e-05
-2.95497471506897e-05
-2.47042204800784e-05
-1.68741235076035e-05
-1.37856591924946e-05
-2.15827770451851e-05
-3.03195945183667e-05
-4.56321781593146e-05
-2.98680499089111e-05
-1.44889958419255e-05
-1.86363416284096e-05
-3.3002521391819e-05
-2.39845215293122e-05
-1.96239296560314e-05
4.31290911649811e-07
-2.0079916098156e-05
-2.27417185951954e-05
-4.00179490724902e-05
-1.90192080691602e-05
-2.47043253696503e-05
-3.64610636721239e-05
-2.54655008097265e-05
-9.35164340154041e-06
-1.32239654473336e-05
2.78850699322428e-06
-1.58461254182279e-05
-1.19368849057207e-05
-4.39880591197735e-05
-3.55012363991286e-05
-2.51109775105236e-05
-2.82039798509882e-05
-8.77917213130541e-06
-1.57819299677724e-05
-2.02920952990713e-06
-2.58679352013234e-05
-2.42055744979733e-05
-1.51448208839841e-05
-2.86941755113857e-05
-2.92103904382607e-05
-1.65889251008252e-05
-1.90982091149805e-05
-2.69336861517683e-05
-1.68138300219985e-05
-1.64464254966488e-05
-1.08196736205968e-05
-2.45883296704816e-05
-2.38552642018694e-05
-1.38539348659e-05
-1.66883543567207e-05
-3.07524814435341e-05
-2.29407386938706e-05
-2.66809279056795e-05
-2.01906652314948e-05
-1.53301963737356e-05
-2.30714046077628e-05
-1.42713894275396e-05
-2.27388613697341e-05
-1.37026111545661e-05
-3.42858145590528e-05
-2.6667322411099e-05
-3.17084507889441e-05
-2.59024224130556e-05
-2.61470878812971e-05
-1.69257116272064e-05
-3.26428446141953e-06
-4.03365771283823e-05
-2.14730880483686e-05
-1.83284580511351e-05
-2.59154261234365e-05
-4.37607212919516e-06
-3.77434474189017e-05
-1.19077990806001e-05
-1.243493550881e-05
-2.72305383384039e-06
4.58458733331379e-06
-3.26146074114905e-05
-2.93278144233825e-05
-3.11871046395079e-05
-3.52044915280673e-05
-3.77336072463277e-05
-2.4695459269964e-05
-7.16261579933348e-06
-1.16468108403086e-05
-1.23116992544958e-05
-1.14670240648326e-05
-2.07649091880572e-05
-2.69675020519513e-05
-1.11786311959392e-05
-3.32210970324783e-05
-4.56539323020335e-06
-1.52393487028677e-05
-2.56162299043103e-05
-5.19276639962785e-06
-2.46119438785776e-05
-1.98804116895463e-05
-6.02325489666093e-06
-2.75625122037043e-05
-1.24037743640776e-05
-2.42664533967911e-05
-1.60340429909491e-05
-1.32917723434384e-05
-2.81064679660707e-05
-2.89851962410766e-05
-8.83019982330291e-06
-3.04930723383522e-05
-3.89254759913498e-05
-1.56022191976113e-05
-3.00778632199402e-05
-4.31002965253773e-05
-3.19157566955912e-06
-1.2920780977776e-05
-1.92120444576129e-05
-2.20821507294788e-05
-2.7144706217467e-05
-1.72123999806862e-05
-2.25894062984967e-05
-5.5002157435788e-06
-4.05307958625021e-05
-1.29474783535421e-05
-2.03405103393215e-05
-3.50426115095738e-05
-2.81267040174443e-05
-2.2212253870921e-05
-4.17635185594163e-05
-1.55088993994335e-05
-1.53557972390877e-05
-3.17374640897797e-05
-2.34336823462379e-05
-1.3782143777254e-05
-2.58595326347985e-05
-1.99996186336408e-05
-3.81006163344856e-06
-3.7682978044002e-05
-1.18991937736589e-05
-3.03337153627789e-05
-9.59258799538807e-06
-3.52110622099739e-05
-2.35033834743761e-05
-2.3943009044111e-05
-2.58928864513177e-05
-2.86614568492243e-05
-2.16841570089805e-05
-1.58323475833052e-05
-3.20966281691287e-05
-1.50867810188346e-05
-2.76420686951688e-05
-2.82282410682957e-05
-2.13209075042537e-05
-2.73671649108613e-05
-1.91778739697569e-05
-2.49735823129782e-05
-1.30350294380899e-05
-5.29554144814292e-06
-2.53791647302913e-05
-9.89543149215158e-06
-1.68409705928453e-05
-2.28002980156597e-05
-2.39675396713491e-05
-3.25624966781228e-05
-1.87362982606759e-05
-2.03761734365349e-05
-3.34426611812472e-05
-1.7472230290387e-05
-1.71730854640985e-05
-2.15872373676449e-05
-3.60740293134368e-05
-3.0044106358231e-05
-2.82268617224147e-05
-4.05433707860187e-05
-2.76226430056895e-05
-1.11999593999959e-05
-2.60267302646936e-05
-7.23453446796425e-06
-1.00572252072365e-05
-1.89167260782044e-05
-2.88214559256966e-05
-2.89163173170488e-05
-7.41062931897289e-06
-3.47460655571821e-05
-8.18972008508648e-06
-1.75172156535841e-05
-2.63041415721896e-05
-2.84317800825028e-05
-1.97557321290524e-05
-7.96519928826377e-06
-2.6654337200699e-05
-7.55878886927126e-06
-2.36577167337476e-05
-2.07620060777127e-05
-3.33330246312427e-05
-1.83705134660713e-05
-2.28837926732985e-05
-2.87176574057093e-05
-1.57680644086715e-05
-3.28905080062005e-05
-2.28452655459773e-05
-3.04502945850977e-05
-2.39844205114289e-05
-1.80040126166945e-05
-2.17098274414115e-05
-2.64220403055196e-05
-2.74644379924432e-05
-1.68213984318555e-05
-3.43344821588113e-05
-2.01707599893935e-05
-4.499108321746e-05
-3.66406686022036e-05
-2.94555727750139e-05
2.24458888968722e-06
-2.81302602722308e-05
-2.06303094398171e-05
-2.87796398175583e-05
-1.823637264051e-05
-3.59499331866184e-05
-1.5099049195688e-05
1.98844566206787e-06
-2.36817407576226e-05
-2.52692960219227e-05
-2.64543146687083e-05
-1.74855902037321e-05
-2.10895553904288e-05
-2.10850497166068e-05
-1.15025891795566e-05
-2.38931433028332e-05
-2.26500423919633e-05
-1.63531309824007e-05
-1.31490854078092e-05
-2.8014421974862e-05
-2.33383708216794e-05
-1.74182403372843e-05
-2.7092637877574e-05
-2.6421625177797e-05
-5.67953656300653e-06
-2.22252746458112e-05
-2.20360112652786e-05
-3.9700843355864e-05
-1.66994789975951e-05
-2.57675590782466e-05
-1.12767684460386e-05
-2.49663363423333e-05
-1.75902433289183e-05
-2.34091329632308e-05
-2.40743748242566e-05
-2.69604027173886e-05
-1.2141854491095e-05
-1.58015757288627e-05
-1.36536788879906e-05
-1.8318156812463e-05
-2.40732889830159e-05
-3.33462479765504e-05
-1.41954541643796e-05
-2.60484940294412e-05
-2.60228893127518e-05
-8.4580467754189e-06
-2.00233371583654e-06
-1.85271852452228e-05
-9.15461192901952e-06
-2.0981024847762e-05
-2.4625953835049e-05
-1.55507479481705e-05
-7.81335526855273e-06
-2.18207623753269e-05
-2.22287156660388e-05
-3.28901002597274e-05
-2.31737177757603e-05
-2.97795473877222e-05
-2.7945843530908e-05
-4.71652719705027e-06
-1.53079074893398e-05
-1.58226015885949e-05
-1.80697955446297e-05
-9.10221874337508e-06
-2.26639609223525e-05
-4.39198313448512e-05
-2.10438154721727e-05
-1.30623624555265e-05
-3.04125235559377e-05
-4.1627359929875e-05
-4.30927559021936e-05
-2.15847982536911e-05
-2.08722887907125e-05
-3.02077056956135e-05
-3.86529722096969e-05
-1.4221478456038e-05
-1.21369784281409e-05
-3.7893115344062e-05
-1.44355505552147e-05
-2.44311165922692e-05
-3.59792086098893e-05
-2.86710843441817e-05
-1.17386800122633e-05
-1.21000361770261e-05
-3.36230404214369e-05
-2.59154698321727e-05
-3.33308637538833e-05
-1.75283689582951e-05
8.17392474349186e-07
-1.72763070032945e-05
-2.39084233658362e-05
-2.81628389576566e-05
-2.53440590554368e-05
-3.50821554456534e-05
-2.1686031977909e-05
-4.31343300182759e-05
-4.06004275633582e-05
-1.97666406165864e-05
-2.84400085315674e-05
-1.74939168437793e-05
-2.18647312931048e-05
-2.07641227595607e-05
-1.94214656053557e-05
-2.5973935866353e-05
-8.31233805717729e-07
-1.40884768849139e-05
-1.21953847637054e-05
-2.3279614325369e-05
-1.51155047758391e-05
-1.1941917178879e-05
-9.29438772328053e-06
-1.81517010414961e-05
-1.8848912921077e-05
-8.07825207915735e-06
-8.69386834442189e-06
-2.40259196955625e-05
-2.70676192983533e-05
-1.13664691630488e-05
-2.2696946192128e-05
-1.20054766859596e-05
-4.53715464121715e-06
-3.30185667979129e-05
-2.30316111460476e-05
-1.97313257523478e-05
-1.10265571330687e-05
-2.35601904474466e-05
-1.63608062340556e-05
-3.44711495352349e-05
-1.87916953839255e-05
-1.45030614836938e-05
-2.52323739381165e-05
-2.30521273362527e-05
-2.09255137381759e-05
-1.13558033411073e-05
-3.89689276707355e-05
-7.1787229823569e-06
-2.38936338364307e-05
-1.09358823600737e-05
-1.38926768340757e-05
-2.2812371037061e-05
-2.0840786706063e-05
-1.77939250748818e-05
-1.4441418044528e-05
-1.00617076301348e-05
-2.60212966315771e-05
-3.01769956536419e-05
-2.58989102650351e-05
-1.21395602941972e-05
-1.08741845592593e-05
-2.39025534593122e-05
-1.90863960157447e-05
-2.76488806686755e-05
-3.75466050819379e-05
-3.10919968434975e-05
-1.77764510514269e-05
-2.61947956257316e-05
-2.91642986995807e-05
-3.09377393698726e-05
-2.62702023583876e-05
-2.01691228919851e-05
-2.39435996113083e-05
-1.45540088405027e-05
-1.72334281842513e-05
-2.23970155019936e-05
-3.34781558548679e-05
-2.18970193131181e-05
-2.93768935717223e-05
-2.98713495043017e-05
-3.78708502839106e-05
-3.29784887255138e-05
-2.74026503059713e-05
-3.11891080956821e-05
-1.2127870960004e-05
-3.1556823861197e-05
-3.18592680225969e-05
-3.85758394013302e-05
-2.24395523237712e-05
-3.5823997555914e-05
-2.38116305504081e-05
-2.77543736484289e-05
-1.88681847280353e-05
-2.40218080813952e-06
-4.67992799954442e-06
-2.75984614849689e-05
-1.39179236261092e-05
-1.88216892418766e-06
-2.31535617228663e-05
-3.31680463285357e-05
-3.23160161164597e-06
-5.10004345158325e-05
-3.94821793483434e-05
-1.68580590592835e-05
-1.87174149984775e-05
-3.55491834263513e-05
-1.81564444421665e-05
-1.82867566218222e-05
-2.4322428965032e-05
-1.70746841823409e-05
-9.1364287840491e-06
-6.2696513634507e-06
-3.05094213184052e-05
-1.56571069527537e-06
-9.07208366810954e-06
-8.55889867717978e-06
-3.66185006346282e-05
-2.86406990795095e-05
-2.75188951689456e-05
-9.07136604100177e-06
-1.23365652888348e-05
-1.69511065899339e-06
-3.284076678156e-05
-2.6232891159498e-05
-2.36665511645936e-05
-2.22914968826224e-05
-1.21697217133478e-05
-2.3566018773393e-05
-2.18136860027471e-05
8.54246722862607e-06
-3.01215576100302e-05
-2.82746227992491e-05
-2.67260741459798e-05
-3.8207260056472e-05
-2.12581863983933e-05
-2.73918631076743e-05
-2.84821452853051e-05
-9.32588741656749e-06
-2.77949261934197e-05
-1.16161628915056e-05
-4.09263474769734e-05
-2.29041995966839e-05
-3.30230650003051e-05
-2.47911515176571e-05
-1.76706169716319e-05
-2.4164798710891e-05
-3.02824830164821e-05
-8.75006724197915e-06
-1.4289066676169e-05
-2.33805358529864e-05
-1.9041399169178e-05
-2.88737124111607e-05
-1.22316201466213e-05
-2.55251160432377e-05
-3.42161100805401e-05
-2.72978499148607e-05
-1.06218259682513e-05
-1.28390029853849e-05
-1.72130755786821e-05
-4.33772233791209e-05
-3.53598213557438e-05
-2.70529589130567e-05
-2.19404511089391e-05
-7.41761883958883e-06
-2.01082287736302e-05
-6.74320805070867e-06
-4.76431288991775e-05
-3.28771746575846e-05
-2.2642560912318e-05
-2.11141218979148e-05
-2.70181538256122e-05
-1.30453374637572e-05
-3.33912988444315e-05
-3.68444983840026e-05
-3.01810073639855e-05
-8.92325954667663e-06
-3.65361638740065e-05
-1.35652737882469e-05
-5.98832876853351e-06
-1.72240195890798e-05
-1.5235615524594e-05
-1.16367621304221e-05
-2.60929538957052e-05
-4.02943594312008e-05
-2.25288633769406e-05
-2.29345391520667e-05
-2.11353711357417e-05
-2.25815644202434e-05
-4.37799385613877e-05
-1.78176825714521e-05
-1.71380868398938e-05
-3.25562464908595e-06
9.6822647001145e-07
-3.45408193778881e-05
-2.13824051037894e-05
-1.70615394012245e-05
-2.88479660640107e-05
-7.46846904744762e-06
-2.36553500513674e-05
-3.08281296305108e-05
-2.57778252091554e-05
-2.7114268739848e-05
-3.34106624003175e-05
-3.82155646358237e-05
-2.33134600770261e-06
-3.08213127002898e-05
-3.25221704513744e-05
-2.50788091665116e-05
-9.4809547388805e-06
-3.62350354767273e-05
-8.0573071952326e-06
-9.42060814782327e-06
-4.14326539221684e-05
-1.31852899572387e-05
-1.22789048625787e-05
-3.23390611374139e-05
-1.43388317005824e-05
-5.37870225855363e-06
-2.06414504183366e-05
-2.04198014659229e-05
-2.9030855819082e-05
-1.4807182165458e-05
-1.97929246338028e-05
-1.41346647751024e-05
-1.96920911041375e-05
-7.72595356648485e-06
-2.41415071485043e-05
-2.87012843662723e-05
-2.15788568324844e-05
-1.1736889001993e-05
-2.15395264302648e-05
-3.27603176210526e-05
-2.56180374710706e-05
-1.0398866893424e-05
-6.24203943434018e-06
-1.73321319019723e-05
-3.15186847500647e-05
-1.96295713501987e-05
-1.92428151483494e-05
-3.60028467116763e-05
-2.21226258407731e-05
-2.96236048778681e-05
-2.7066715881411e-05
-1.24657302081644e-05
-2.25880105208961e-05
-1.43559681993561e-05
-2.06523465169679e-05
-2.91445810361083e-05
-3.32519061597775e-06
-1.05285627148887e-05
-2.738847825122e-05
-1.67935646816555e-05
-3.61726998552286e-05
-2.20151544868917e-05
-2.53687978546653e-05
-2.67851219659172e-05
-2.76394807855095e-05
-1.48499376555994e-05
-1.22928991540054e-05
-2.00520278452026e-05
-2.17533545632042e-05
-1.25533826564724e-05
-1.43477293147546e-05
-3.27477787871172e-05
-3.82356867785417e-05
-2.76608924938208e-05
-1.49368685544483e-05
-1.5912131784978e-05
-1.29592362645087e-05
-1.13660578910759e-05
-3.5917511183612e-07
-2.41805768983644e-05
-1.16524151943253e-05
-4.08246537311963e-05
-3.18052705101679e-05
6.0163696342207e-07
-3.80618908737787e-05
-1.35764426525218e-05
-2.84873218015422e-05
-4.07349097626389e-05
-1.2275553555658e-05
-4.56973278378386e-05
-1.17930730279222e-05
-3.06085178472906e-05
-3.04735087134233e-05
-1.61196736150672e-05
-1.88135023547562e-05
-3.22030978389383e-05
-1.8145775082233e-05
-2.4004311786096e-05
-3.12397065984467e-05
-1.9277033206182e-05
-2.31055819082968e-05
-1.20019807417912e-05
-2.11833347782276e-05
1.37762530854576e-06
-1.01498461048359e-05
-3.77757131715077e-05
-2.28556608889037e-05
-1.70907670011387e-05
-8.87279303527698e-06
-3.08103176779532e-05
-1.59282863680845e-05
-2.8673205571974e-05
-6.07586034572092e-06
-3.27312249874656e-05
-2.35184493294201e-05
1.73820558238122e-06
-1.82043137058943e-05
-2.16989523519853e-05
-3.36607389009222e-05
-7.29255554459473e-06
-2.5006839730379e-05
-9.48174586945251e-06
-4.01763398672179e-05
-2.40945987344875e-05
-7.82818395856291e-06
-2.04063389382429e-05
-1.111304188795e-05
-3.33758513807516e-05
-2.10804031686417e-05
-3.02494095081654e-05
-3.41136923630323e-05
-2.15763768614203e-05
-6.7670359337067e-06
-1.32083891456381e-05
-1.49553174294117e-05
-2.74583719233648e-05
-1.26640959171407e-05
-2.05954164868815e-05
-4.42871595562833e-05
-2.29516312253996e-05
-2.46971872957225e-05
-3.12424936039094e-05
-3.58322484852976e-05
-2.37998182092006e-05
-1.14871405564125e-05
-2.24479381479807e-05
-2.93023982087172e-05
-5.81091497248334e-06
-3.69097052161847e-05
-1.34802740736573e-05
-1.1061846766699e-06
-2.87982055214001e-05
-3.18229719690661e-05
-3.38013534173856e-05
-2.95807907883607e-05
-2.62843214756309e-05
-1.95110380461425e-05
-2.12202867227006e-05
-3.03312050016889e-05
-2.57159381698496e-05
-1.99360888231226e-05
-2.51848447627537e-05
-4.69721220774914e-05
-2.56546108180448e-05
-2.55643121866947e-05
-1.28330130135344e-05
-1.75731562172319e-05
-1.8986479835208e-05
-2.58584741718903e-05
-2.75790139844194e-05
-3.10481442168128e-05
-2.72805380013527e-05
-5.0480858021095e-06
-3.1141480920676e-05
-3.24261842918549e-05
-1.62599500400393e-05
-2.83087885466412e-05
-3.73555586896718e-05
-2.87331402129379e-05
-2.66074918921288e-05
-2.66624432847876e-06
-1.62449018437806e-05
-2.63636900162523e-05
-2.60097622891216e-05
-2.90035682035077e-05
-2.84076487164763e-05
-3.27518645570928e-05
-3.03006434378724e-05
-1.01028428518018e-05
-3.38493542202321e-05
-1.09206550984097e-05
-3.20379380325397e-05
-2.84922828229357e-05
-4.10601541618826e-05
-1.88207057398744e-05
-2.55318854272932e-05
-1.43040659683078e-05
-2.75981346158922e-05
-2.34785334598531e-05
-2.514751136567e-05
-6.98312352088511e-06
-3.30107250946096e-05
-2.6590455865836e-05
-2.28260463924502e-05
-2.05786573100885e-05
-3.74992555609609e-05
-2.56861780094048e-05
-2.22190528479388e-05
-2.12143745776785e-05
-4.0573592603734e-06
-3.56981527253886e-05
-3.48454787244004e-07
-2.39830238494954e-05
-2.78368139659171e-05
-1.40494505440568e-05
-9.19760462038338e-06
-1.08404750202545e-05
-1.03753665134566e-05
-2.56304338713586e-05
-2.0805642759759e-05
-1.44190937133097e-05
-3.12717692790398e-05
2.92126870016609e-06
-1.68395886809118e-05
7.05220199765316e-06
-1.31156757643307e-05
-1.18092852035691e-05
-4.46636313684577e-06
-2.32252126816854e-05
-5.83454652912281e-07
-2.27197537437151e-05
-2.22962312922192e-05
-2.3718211484654e-05
-1.50422649079281e-05
-3.83292330993221e-06
-1.56737563301534e-05
-1.73234769715099e-05
-9.73085676919757e-06
-7.83028380557762e-06
6.59886407116617e-06
-2.05458162179674e-05
-6.46167815319032e-06
-1.25515830096393e-05
-1.65658721900222e-06
-6.55798967300143e-06
-1.33002981618014e-05
-1.05986982620046e-05
-1.08854239832764e-05
-2.31609156528437e-05
-1.12459930751841e-05
-1.49526509601907e-05
-6.49714368097714e-06
-9.73510503037514e-06
-1.78343303027867e-05
-2.74085695529622e-05
-2.30263050949564e-05
-5.68469461449897e-07
-3.20191619020785e-05
-2.18778367520117e-05
-1.8019741459622e-05
-2.21601925414987e-05
-2.57994658723225e-05
-1.40615429110848e-05
-1.45911655323933e-05
-5.58461766209818e-06
-1.93859270937461e-05
-3.42037649881163e-05
-1.6452455819281e-05
-3.48996997829925e-05
-1.59694174526245e-05
-1.97851103321095e-05
-1.98702908539793e-05
-3.67196137719394e-05
-1.94744593397026e-05
1.83307481385466e-06
-9.79477363916775e-06
-2.27582005602193e-05
-3.20614981142835e-05
-2.33988629938426e-05
-1.99541239266187e-05
-2.64360042601198e-05
-2.67467886569611e-05
6.674647273329e-07
-1.95664740229686e-05
-2.7465660312555e-05
-1.17025889634676e-05
6.16745520412592e-06
-1.45720689141024e-05
-3.9129032663482e-05
-1.38429071956454e-05
6.46577594832848e-06
-2.22827161778068e-05
-2.03102693369847e-05
2.84982125366357e-06
7.19789278236829e-06
-2.38930179505807e-05
-1.64485829798489e-05
-2.10663672075844e-05
-2.74265490759754e-05
-2.36364929211519e-05
-2.23105426032131e-05
-1.1278441821511e-05
-6.75116865764347e-06
-2.48672995450733e-05
-1.69911514985479e-05
-7.79931482147244e-06
-8.79460504553465e-06
-2.75598673932605e-06
-7.99559517442166e-06
-1.59729818805259e-05
-1.30211315304161e-05
-2.12732030653632e-05
-1.03685820025449e-05
-1.24966869215417e-05
-3.0236591603653e-05
-1.15403533477218e-05
-1.00572685187827e-05
-2.4502465383634e-05
-5.98441256443831e-06
-1.57578194142392e-05
-2.11975706674624e-05
-1.45292312017338e-05
-2.72673100213615e-05
-2.26474618000046e-05
-1.38766409487981e-05
-1.78647814191581e-05
-2.7302490127329e-05
-2.09777931940913e-05
-1.74622240268088e-05
-1.24910679151887e-05
-2.40403991436504e-05
-1.28905743205785e-05
-9.31494625102644e-06
-1.14071650917154e-06
-1.47594664432082e-05
-6.66856691951152e-06
-1.36139592838864e-05
-1.74040640719515e-05
-2.6916277755602e-05
-4.02027905390005e-05
-5.32764296154105e-06
-2.36709043024084e-05
-1.35341538050664e-05
-4.90539496636106e-06
-2.72558549275266e-05
-1.89432429337888e-05
-9.85618356019172e-06
-2.03674465410575e-05
-2.18806789263423e-05
-7.30394321125331e-07
-9.2631087614759e-06
-1.0386200587616e-05
-1.70901447801393e-05
-2.12607211582205e-05
2.36213276107826e-06
-2.58907641335576e-05
-2.12143149244596e-05
-1.41012887210888e-05
-1.51278356562712e-05
-5.57757864615084e-06
-1.90279794748144e-05
-5.56426701351416e-06
-5.46129784371152e-06
-2.05831030312012e-05
-8.04654031632083e-06
-2.74009268127294e-05
-1.70951926645449e-05
-1.79132180145771e-05
-8.56836897400922e-06
-3.26047400263941e-05
-1.09278269607736e-05
-9.55757473774845e-06
-1.68944294128833e-05
-1.00010980748129e-05
1.12912190419547e-05
-2.10067230187331e-05
-7.63418088531923e-06
-8.66599368064356e-06
-6.20314163007181e-07
-1.23991758214694e-05
-3.57896870233804e-05
-1.35716779237155e-05
-3.11371412490391e-06
-1.04085154940884e-05
-1.73621692580819e-05
-1.34314858006667e-06
-2.14548294684807e-05
-1.80694345653197e-05
-1.79599364267282e-05
-2.75292299265785e-05
-7.28269928524271e-06
-2.55042751147975e-05
-3.69213009001525e-05
3.6087186893545e-06
3.83341378539339e-06
-1.75406316610065e-05
-1.69097281231552e-05
-2.60199777283645e-05
-2.10267046776089e-05
-2.2787411736752e-05
-2.08559997228621e-05
-2.01139064714166e-05
-1.84207388322805e-05
-1.75914551068323e-05
-1.72583412162803e-05
-2.45701894003063e-05
-2.20410689284391e-05
-3.45226287453834e-05
-3.11698863178032e-06
-7.95684994701542e-06
-1.0127622615378e-05
-2.30275692699849e-05
-2.11163975526231e-05
-8.17538310424667e-06
-1.66802429615424e-05
-1.38805306095421e-05
-8.61892462433526e-06
-2.4724295657775e-05
-2.04747543497157e-05
-1.24928477324879e-05
-2.41920789459999e-05
-9.74236123369079e-06
-7.96353847829044e-06
-1.26962727876461e-05
-2.24409272591829e-05
-2.62744542706003e-05
-5.23683667634037e-06
-7.06688265494812e-06
-9.12033121843743e-06
-1.06107525726638e-05
-9.13849062579074e-06
-1.40540669718213e-05
-8.56349535496047e-06
-8.71230219229199e-06
-1.94908283473578e-05
-1.5860127676864e-05
-7.96277563669825e-06
-3.85443152747389e-05
-3.12677650222215e-05
-2.22770750502425e-05
-1.5392111837476e-05
-1.85139801824161e-05
-3.35707738137213e-06
-1.10799828744073e-05
-1.34660819345067e-05
-1.47009696446859e-05
-2.12218613255295e-05
-3.68688097389284e-05
-2.20160424073621e-05
-2.07169454601464e-05
-2.06162263412123e-05
-2.03197653848839e-05
-4.28926879945077e-05
-1.76366774904897e-05
-1.62207634220034e-05
-4.45102038505208e-06
-2.48732225536895e-05
-1.40998762141152e-05
-1.4271727993488e-06
-1.7634419079485e-05
-1.34082138028736e-05
-2.70016808255169e-05
-5.56843616205246e-06
-3.70746616766127e-06
-2.76219727734497e-06
-2.94703988584769e-05
-2.48592071337846e-05
-2.40338136665284e-05
-1.50150199227264e-05
-9.52166243134011e-06
-1.52205477539634e-05
-2.18540554632661e-05
-1.84511989473268e-05
-2.74927113549488e-06
-1.03214918725564e-05
-2.62771908728167e-05
-2.72357462756051e-05
4.44197550885996e-06
-2.02081338121222e-05
-1.20194823063449e-05
-2.66535639115077e-05
-4.37096067273438e-06
6.82770736955509e-07
-2.70125120407828e-05
-1.35310489715079e-05
-1.89080604991871e-05
-9.14132827754169e-06
-2.05114447822751e-06
-1.321522027625e-05
-1.38260386637941e-05
-2.57304220536222e-05
-6.11119479732729e-06
-1.27901082317141e-05
-2.1919637026616e-05
-1.85526218008219e-05
7.82526357844384e-06
-5.56174268610914e-06
-2.01705557519507e-05
-2.1643576127986e-05
-5.06328098269026e-06
-2.19500182818895e-06
-2.94147067838488e-06
-9.20345786681704e-07
-5.57625050590658e-06
-1.84707112052621e-05
-3.41755038920914e-05
-1.86692860426243e-05
-1.58000074022116e-05
-2.04506741570785e-05
-2.15358952200762e-05
-1.4975854796585e-05
-3.01168686672929e-05
-2.73774651792784e-05
-1.84152731253347e-05
-2.13207434417631e-05
-1.5458489238106e-05
-3.4987115021305e-06
-9.18643197590921e-06
-3.73766474609492e-05
-2.22009358277839e-05
-1.17158582242589e-05
-1.3717468764852e-05
-2.53926071253706e-05
-2.09479267289559e-05
1.81824277632952e-06
3.8631966496742e-06
-2.40992407769129e-05
-1.48828863346499e-05
-1.54465856361728e-05
-2.05672383164497e-05
-1.10011820538786e-05
-1.07414948240017e-05
-1.18759958860498e-05
-1.62023625569868e-05
-7.4682198958438e-06
-2.45315920016511e-05
-2.03536927479124e-05
-1.57705465999227e-05
-1.80979820466579e-05
-1.08642670555928e-05
-2.57184969503979e-05
-2.35935025315471e-05
-2.12601646522035e-05
-2.72441456920475e-05
-8.51452193399192e-06
-2.04923101138875e-05
-1.960334509177e-05
-1.64334299210476e-05
-2.64417526242448e-05
-2.69374082310972e-05
-1.81388760957176e-05
-7.5761594303842e-06
-3.12162493033263e-05
-2.28000143140737e-05
-1.15939070327293e-06
-1.62272384425929e-05
-9.32691749729203e-06
-2.18312141599627e-05
-7.43911499519774e-06
-3.36321887311555e-06
-1.79789332723029e-05
-2.0007470431772e-05
-2.24655109224634e-05
6.65002733722727e-06
-2.20461550570239e-05
-2.19418532040475e-05
-2.46278222454501e-05
-1.9115702137344e-05
-3.52438254680778e-05
-1.10814143091586e-05
-1.9356469118949e-05
-1.43835687510785e-05
-1.83091943430535e-05
-1.84549438582362e-05
-3.265637053335e-05
-3.10770523891266e-05
-8.25309763478668e-06
-1.49579507569999e-05
-2.64802377879522e-05
-1.27710956046036e-05
-1.19093347976262e-05
-1.54520006337023e-05
-1.56778894230032e-05
-1.45175561577103e-05
-7.96968802941329e-06
-9.38527842445227e-06
-4.17117098040803e-05
-1.31963063397365e-05
-3.38540025412819e-05
-4.28144768553021e-06
9.10070680671495e-07
-2.59155091221602e-05
-1.89803448961349e-05
-1.3339059776238e-05
-1.86887759773503e-05
-2.12076492634444e-05
-1.02531784470643e-05
-1.59042550267737e-05
-2.02483398871078e-05
-2.37159051217434e-05
-1.40342525100652e-05
-1.32027883057485e-05
-4.92026112266619e-06
-2.37299037441276e-05
-5.94847761644951e-06
2.02464048829228e-06
6.36196746390571e-06
-1.64621978604513e-05
-2.71517100480368e-07
-1.66174689680109e-05
-1.82764368190759e-05
-1.70538020868668e-05
-2.51178679581946e-05
-3.14208118336908e-05
-5.06057294869033e-06
-2.98237298149004e-05
-1.60277693492979e-05
-3.22670661105904e-05
-2.37177147031799e-05
-1.21791686278517e-05
-1.23241931340636e-05
-2.33339542722201e-05
-3.40733834212387e-06
-1.28455620529413e-05
-3.83138377675113e-06
-1.00853680935381e-05
-2.81262749780818e-06
-1.5605833828707e-05
-2.15506575992017e-05
-1.14123390906553e-05
-2.2146615868047e-05
2.74455187732057e-07
3.1550619664583e-06
-8.50877123092705e-06
3.49747838115329e-06
4.21592216546996e-06
-3.05790066582491e-05
-1.99525897887571e-05
-1.13481615881888e-05
1.21461619033741e-06
-4.33091635895779e-06
-9.27979796304157e-06
-7.88710633635847e-06
-1.00839206707562e-05
-3.24399014929405e-05
-1.88376164308615e-05
-3.8604256671253e-05
-2.86091852782162e-05
-1.9685762898771e-05
-2.08080795656277e-05
-2.07047686412384e-05
-8.85701902244534e-06
-1.34992902440284e-05
-3.74670891241089e-07
-1.33755011203771e-05
3.39537428718537e-06
-2.3270300212469e-05
-3.23995910107513e-05
-9.48302364222214e-06
-8.94159123362987e-06
-3.18991903960457e-06
-2.56459401283978e-05
-3.74938743729455e-05
-2.8105894182432e-05
-1.04594951630732e-05
-3.03809948965044e-05
-1.62838568898472e-05
-2.24535343728624e-05
-2.19419841801235e-05
-6.45900958618838e-06
-2.24361700448608e-05
-2.25214206508174e-05
-8.64330696112657e-06
-2.26939660078057e-05
-2.02813685132394e-05
-8.63531392383563e-06
-3.14962713147048e-06
-1.13157870149862e-05
-1.73980134212035e-05
-3.45791839564845e-05
-1.23430922978307e-05
-1.42727913640024e-05
-1.52568248004983e-05
-3.15476077790231e-05
-2.45693168777795e-05
-2.80148502972471e-05
-2.12999762195609e-05
-2.42932618491212e-05
-5.0406772536711e-06
-6.1795406210726e-06
3.08155710383208e-06
-7.36967607590489e-06
-7.66885468486019e-06
1.06354277215424e-05
-1.61321456596295e-05
-1.99890190179611e-05
-1.7233180624273e-05
-5.56233433819224e-06
-1.41997262973335e-05
-7.9415032905023e-06
-6.28832147212435e-06
-3.08518507877373e-05
-3.88721733034942e-05
-3.77000691523895e-07
-1.68120474143021e-05
-1.66706054538278e-05
-1.91105878032598e-05
-1.97418532563368e-06
-1.50192044698141e-05
-4.07451491459289e-06
-1.25706958866682e-05
-2.24034867014243e-05
-7.77166660698529e-06
-4.27943867153196e-06
-1.66955110164262e-05
-1.14182877790747e-05
-1.53311068381002e-06
-2.62964063126238e-05
-1.27378422684455e-05
-2.68364146820419e-05
-1.67418243962032e-05
-1.01274835838284e-05
-2.85086988464954e-05
-1.40588742797329e-05
-7.07909157851557e-06
-1.04282714560551e-05
-2.74836674821433e-05
-1.03441546188319e-05
-3.47664800983161e-05
-2.05408314970796e-05
-4.90521544240108e-06
-2.38000722223455e-05
-1.46705649234445e-05
-1.53363123944943e-05
-1.93391457061578e-05
-2.1827667223845e-05
-1.60893075386328e-05
-1.00706687496802e-05
-2.19975510861337e-05
-5.66614592334814e-06
-2.12616294031244e-05
-4.62139526988531e-05
-5.12572752852391e-06
-1.84244405244992e-06
-1.54919470705324e-05
-1.79458322280438e-05
-2.79198901407098e-05
1.22907039000616e-06
-3.0044481359416e-05
-2.68616683589587e-05
-1.85821351151927e-05
-6.40125692260432e-07
-3.4094912944968e-05
-8.78693240646025e-06
-1.47195753904785e-05
-2.2557464634164e-05
-1.6165323354181e-05
-5.8784738818474e-06
-1.03996371648127e-05
-9.54082743819449e-06
-4.59881537773134e-06
-2.25696482491177e-05
-1.11515645390773e-05
-1.27454240756949e-05
-2.50366151008795e-05
-2.52397822499352e-05
-1.14479531618223e-05
-2.21772402188285e-05
-5.06981555325353e-07
-2.32254329250918e-05
-2.52740437187927e-05
-2.13656029531342e-06
-1.65759703888499e-05
-2.15586852959869e-05
-1.74634324903923e-05
-3.44598060368583e-05
-2.54235955581845e-05
-2.32493774246488e-05
-1.64218148892623e-05
-1.8022575074717e-05
-3.5210586291814e-07
-1.45686695316315e-05
-1.81167430593623e-05
1.71391528130482e-06
-3.34520456795298e-06
-6.27861329286611e-06
-1.67264701604686e-05
-2.22904020417174e-05
-3.09549879751615e-05
-1.97894069982478e-05
-1.40884761508545e-05
1.93831933052701e-06
-1.79270056042663e-05
-1.64645274668343e-05
-1.22962995033311e-05
-2.47560624280732e-05
-1.75587312129229e-05
-5.084635528527e-06
2.92819430465478e-06
2.54732282497524e-06
-1.18297959431046e-05
-2.56985213573311e-05
-1.87965080606529e-05
-9.81942374687486e-06
-8.92303317226342e-06
-3.5727993342951e-05
-2.11308923245999e-05
-3.68820213749141e-05
-2.06782118484693e-05
-4.38236990984739e-06
-1.89732282146701e-05
-1.40466080867204e-05
-9.26339582614018e-06
-5.79542316301287e-05
-9.68543029552636e-06
-1.4828832522891e-05
-3.77616114939232e-06
-2.01134923637735e-05
-1.28287747550231e-05
-1.25738227044927e-05
-8.74067401703154e-06
-1.01461499407434e-05
-1.53323292907066e-05
-4.55659947008558e-05
-1.24374101899368e-06
-2.72861315968874e-05
-3.46131832145877e-05
-1.80901068295798e-06
-2.81327110413811e-05
-1.92978538165274e-05
-2.21511357665638e-05
-1.88882541159386e-06
-2.32119283814521e-05
-9.08457943143493e-06
-2.62104998372608e-05
-3.04075631049148e-05
-1.21622001846167e-05
7.85912685369194e-06
-1.12775871370958e-05
-1.51340680820092e-05
-1.72525923296533e-05
1.32736780230204e-06
-8.91254631729143e-06
-1.4503089579817e-05
1.07464208699388e-06
-2.57407744758013e-05
-2.6034628863527e-05
-1.27708933637934e-05
-2.20036408299842e-05
-2.01401732011862e-05
-3.22727154248068e-05
-7.30087468810311e-06
-1.28172983186689e-05
-2.32046485954493e-05
-2.86710430658056e-05
-1.28643906329473e-05
-1.67027862557165e-05
-1.39431770116279e-05
-3.46585480177122e-06
-4.70553214877871e-05
-6.32681792670704e-06
-3.18302542708776e-05
-9.2501342911082e-06
-7.9108230826734e-07
-1.80063758105639e-05
-2.85619693734359e-05
-1.80800023020651e-05
-1.37879392758631e-05
-1.626283754279e-05
-1.92479331519768e-05
-1.40659727395538e-05
-1.62779937710147e-05
-1.78743722575836e-05
-1.95529943815587e-05
-1.88941468602342e-05
-7.35260427701753e-06
-2.03973781949346e-05
-1.78838819857421e-05
-2.52065918747751e-05
-8.347208449589e-06
-8.11185086268977e-06
-1.7472583200872e-05
-3.23413805721224e-05
-1.5295492397962e-05
-1.96905195723014e-05
-1.08688547974714e-05
-4.35037938050111e-06
-2.41779480091846e-05
-1.60822824858921e-05
1.30656759775555e-06
-1.75336980979384e-05
-9.70965521374863e-06
1.22300060409336e-06
-5.96007350438555e-06
-1.53882956788292e-05
-9.09129967684058e-06
-1.6748933909089e-06
-1.36205352407296e-05
-1.36127435701756e-05
-3.46364247977153e-05
-4.10397017579125e-06
-1.60345732259489e-06
-1.91791413698726e-05
-2.85770301056148e-05
-2.06430579369638e-05
-6.9929777298686e-06
-2.55531102850311e-05
-1.30604208610942e-05
-3.12018095307983e-05
-1.62287047979849e-05
-2.89017694789197e-05
-2.57260856228599e-05
-7.58025357610079e-06
-2.56913456665921e-05
-1.27049497121826e-05
-7.88872117194725e-06
-3.04214961524232e-05
-2.25014297813701e-05
-2.90502510268924e-05
-1.35013447328272e-05
-2.42832235724438e-05
-1.84804911653197e-05
-9.57928110525541e-06
-2.52912877705066e-05
-5.03719675526576e-06
-1.93421252601353e-05
-1.40239105700357e-05
-5.78826675586282e-06
-1.52387271445014e-05
-1.96598495792402e-05
-3.83030581073692e-06
-1.72416000452048e-05
-3.57188478668551e-05
-2.24488195315552e-05
-2.52336368661006e-05
1.66498050346868e-06
-8.97729285373634e-06
-1.24889483784582e-05
-1.49448941630879e-05
-7.73290210158944e-06
-7.18065881038327e-06
-6.69253936724582e-06
-2.62813475608643e-05
-2.67042011965055e-05
-1.23241874480431e-05
-1.19473380616373e-05
-1.85664507620262e-05
-9.90989454617284e-06
-1.39213027498527e-05
-2.56142897454325e-06
-1.02409326995069e-05
-2.34464495780012e-05
-2.20740380091316e-05
-2.87793714315814e-05
-1.52586416164019e-05
-2.24649678607576e-05
-4.00862652010656e-05
-3.98433137998324e-05
-2.61373886768029e-05
-1.25956008117912e-05
-1.12545292295523e-05
-1.11656173340788e-05
9.19661605339857e-07
-2.1600050319349e-05
-2.49165745400507e-07
-1.7218522769502e-05
-1.76012764822444e-05
8.95801935759198e-06
-1.19457554888213e-05
-9.81709972845502e-06
-1.65937059780231e-05
-1.6178040039578e-05
-2.39222285981489e-05
-1.28616435342515e-05
-2.16959244777776e-05
-6.66571484521576e-06
-1.69224321654365e-05
-3.43983685824171e-05
-6.68637157133747e-06
-1.93785400613697e-05
-1.38004989128493e-05
-1.92060268163542e-06
-1.81732069719715e-05
-2.0801903806805e-05
-6.75514173770523e-06
-2.51580677528243e-05
-4.97365531410722e-06
-7.24733923271633e-06
-1.29273349538174e-05
8.28097916862976e-06
-1.31212492822937e-05
-4.06502561701287e-06
-1.11356488302555e-05
6.04937795691902e-06
-7.48275494607618e-06
-2.64972389668173e-05
2.95617614482761e-06
-3.03372931094321e-05
-2.45925478603337e-05
-2.8235662704873e-05
-2.39899966535504e-05
-1.35290518084907e-05
-2.22591272401779e-05
-1.68550814429053e-05
-2.3141757936848e-05
-2.25195107402575e-05
-4.98604848359983e-06
-3.51510446271082e-05
-2.8198217401124e-05
-1.34695389482233e-05
-1.04178549895006e-05
-1.48118849227823e-06
-8.8901122034071e-06
-1.86117217004571e-05
-2.9028810127852e-05
1.27940593123734e-05
1.93588842486995e-06
-2.05129898530534e-05
-3.33846323281402e-05
-2.04578425737655e-05
-1.21033193780765e-05
-4.05481646902119e-05
-1.85587964272547e-05
-3.39224200625563e-05
2.69262096002368e-06
-5.7200474552055e-06
-3.16738510722511e-05
-1.33448238191332e-05
-1.93827149672694e-05
-6.86796225499535e-06
-7.1008378379914e-06
-1.11344043712933e-05
-2.25679450383301e-05
-1.20061090411645e-05
-6.19057254537339e-06
4.69920202635814e-07
-7.62940737200727e-06
-1.41098604943263e-05
-4.05999239337462e-05
-2.53982171605462e-05
-1.7084276776021e-05
-2.16747565815373e-05
-9.43540607165988e-06
-4.30352409075908e-06
-1.33139142376765e-05
-2.18219149329258e-05
-7.20149998952768e-06
4.254949029149e-06
1.1819846316025e-05
2.909664662072e-06
-1.34595895424347e-05
-1.93695187792128e-05
-1.04219942477878e-05
-1.6386401215761e-05
-2.4352754153834e-05
-3.32876419871036e-06
1.35146302152082e-06
-2.60165578588903e-05
-9.0557197473944e-06
-1.22971992852491e-05
-1.17461405305051e-05
-1.27439735637824e-05
-2.76769492781545e-05
-1.85449320701137e-05
-8.41213042877108e-06
-8.00877515692114e-06
-1.439072878587e-05
-9.88656933960516e-06
-3.56396295170636e-05
-1.53280087770618e-05
-2.66114229683415e-06
-1.46497551151134e-05
2.55328833242584e-06
-2.40737317947255e-05
-1.2257839786518e-05
-3.95120782431724e-05
-3.09208634533502e-05
-2.38607017457089e-05
-7.01578679772176e-06
-1.31455634030649e-05
-1.4495895534474e-05
-2.19222157401114e-05
-6.61271680832595e-08
-3.43238838255014e-06
-3.59712805572701e-05
-3.09146704556201e-05
-1.61026718586108e-05
-2.46375522912322e-05
-1.77870438052562e-05
-3.87064103081405e-05
-8.74595194663319e-06
-1.14457376758475e-05
-1.46191761328082e-05
-5.65631907949905e-06
-3.6504784527546e-05
-1.54622912978912e-05
-1.07070664406117e-05
9.73299113327061e-06
-2.14934894294193e-05
-1.35567760087489e-05
-1.48464474259461e-05
-2.92523968724439e-05
-3.21066491448132e-05
-1.15783444167393e-05
-9.21001332403917e-06
-3.02484582254519e-05
-2.28257490847399e-06
-3.167455640301e-05
-2.21895165533455e-05
-1.15290173163923e-05
-2.39771033317688e-05
-1.53744627051573e-05
-2.75446568442122e-05
-1.69117910352879e-05
-1.84318685928536e-05
-1.28765239149971e-05
-2.17105615541804e-05
-2.73431978888419e-05
-2.08735197331229e-05
-1.18291699680375e-05
2.78813985249629e-08
-1.29965068265349e-05
-3.38866851249003e-05
-1.89133769826637e-05
-1.26522976234722e-05
-2.62930786038907e-05
-2.60751879569787e-05
1.06548504149172e-05
2.17713058706516e-06
-1.46278297541157e-05
-1.34269777973061e-05
-2.75168200157539e-05
-9.85832055992644e-06
-1.56168567058863e-05
-1.75056360198145e-05
-1.70628936158102e-05
-2.19239919240521e-05
-1.3147363567238e-05
-1.1331975222985e-05
-1.03957989194267e-05
-1.32430585112431e-05
-1.42443370928303e-05
-2.2583868417825e-05
-1.19275360002397e-05
-6.32823959553564e-06
-2.65445860022869e-05
-2.97630671064768e-05
-3.52862144990093e-06
-1.72828491111475e-05
1.34863918275149e-06
-1.65491504289954e-05
-1.33420675390648e-05
-3.08771497461847e-05
-4.31351108256342e-06
-4.15172242017571e-05
-2.687849539226e-05
-1.86295346482902e-05
-4.69942539036158e-06
-3.77378768917556e-05
-7.7177242779028e-06
-2.11538949507506e-05
-3.23368406475771e-05
-2.95574969529703e-05
-2.21739156641165e-05
-5.22336128439125e-07
-1.44251359902237e-05
-1.94839758620626e-05
-1.98805930609428e-05
-4.33387069118641e-05
-8.68328730914311e-06
-5.4806610371764e-06
-2.47501020061879e-05
-2.46107377606621e-05
-2.8256711237283e-05
-1.75811014309151e-05
-3.03299554333405e-06
-2.44413339494995e-05
-2.94320207553408e-05
-2.84432602139647e-05
-1.35179216823697e-05
1.25386916233839e-06
-2.52108219902319e-05
-7.48918626871641e-06
-3.12829703414353e-06
-3.7248357521609e-05
-1.06094423686422e-05
-1.39272369307273e-05
-1.04775671852497e-05
-9.37215911058044e-06
-2.52384639209911e-05
-1.30740560238704e-05
-1.53451000330937e-05
-1.66893473938964e-05
-3.07900139161493e-07
4.82833851179322e-06
-2.6323022430114e-05
-1.08972712093548e-05
-2.53060629780637e-05
-8.80644367271973e-06
-4.17547179168175e-06
-3.18730185865662e-05
-8.55056690959878e-06
-1.27828155393035e-06
-2.89092692727665e-05
-2.8649419467999e-05
7.94399843057372e-07
-6.03065426910769e-06
-4.82890064153833e-06
-1.00360384288613e-05
-3.04280335970124e-06
-2.22577915514922e-05
-2.73003918769293e-05
-2.26492507115167e-05
-1.89665428887949e-05
-1.26949498359188e-05
-1.54791620500911e-05
-3.09833557667099e-05
-8.13425969594712e-06
-1.82859239130717e-05
-9.34166937923936e-06
-7.59411231142678e-06
-2.36051631980626e-05
-1.41744508849083e-05
-1.7366400215113e-05
-1.85741730080788e-05
-1.16652187534099e-05
-3.34560347913715e-05
-2.23767580150115e-05
-3.01994153908671e-05
-2.60049002929371e-05
-2.30840294631816e-06
-1.85650694264249e-05
-3.08309540894791e-05
-1.11749560357061e-05
-3.43343374877315e-05
-1.02581389854149e-05
-3.57744777108116e-05
-2.98146189289016e-05
-1.53766749274903e-05
-9.44900801120096e-06
-1.35183090244833e-05
2.86009460049006e-06
-1.86352297929091e-05
-1.01430792200752e-05
-6.47602626694537e-06
-1.3532704250403e-05
-1.1369486014679e-05
-8.19825411987878e-06
-1.72118784488586e-05
1.3960494820415e-06
2.85776509267691e-06
-2.76324018723766e-05
-2.39237826932843e-05
-6.50379916789855e-06
-2.3554019544323e-05
-3.08696709612056e-05
-2.51012147978617e-05
-8.66820610907114e-06
-1.02949584329678e-05
-3.74923444049939e-05
4.23955908589352e-06
-2.69184806800008e-05
-1.2577762055522e-05
-1.10072922129829e-05
-7.40729994115591e-06
-3.0253495749028e-05
-1.32640139621259e-05
-2.75192872373165e-05
-1.91766213450725e-05
-2.86168411385391e-05
-1.67211279813278e-05
-2.94901662229736e-05
-1.65660466417907e-05
-1.94051005631322e-05
-1.12378304632347e-05
-9.00151354412942e-06
-1.47276063124998e-05
-1.86751902165109e-05
-2.1405614503098e-05
-3.31458077001245e-06
-1.9753393923967e-05
-2.24521974639636e-05
-9.52710106939529e-06
-2.00733348782649e-05
-2.61081964863991e-05
-4.2511262637891e-06
-9.04923812480895e-06
-2.88192773173791e-05
-2.35536308329607e-05
7.14536568091427e-06
-2.12648882611382e-05
-2.55077007364459e-05
-1.54925895218332e-05
-4.63763286084613e-06
-1.59725041196494e-05
-2.44828524955885e-05
-2.38670238590687e-05
-8.120332693907e-06
1.67081045998337e-06
-2.09011973696348e-05
-4.17623240812878e-05
-2.96963988911784e-05
-1.8236063150198e-05
-1.88345155646396e-05
-1.22566610298917e-05
-1.80252981814627e-05
-2.264013485127e-05
-1.76113103535575e-05
-8.13992508681232e-06
-3.37067535523607e-05
-1.06493958881626e-05
-9.88327888639951e-06
-7.502350225743e-06
-1.06163906189016e-05
1.25318067979611e-05
-1.89508612582182e-05
-2.53840368413492e-05
-1.08019754679811e-05
-1.61356652812317e-05
8.20122838877691e-06
-3.74077628286044e-05
-2.57808431823698e-05
-2.25380986990071e-05
-2.87265035262019e-05
-4.43912302382976e-06
-1.9427703746183e-05
-2.29627872417494e-05
-7.7668366887671e-07
-1.08455216694277e-05
-1.14947937410211e-05
-1.57205133623599e-05
-1.95282067001689e-05
-1.29385385749615e-05
-1.13078862349471e-05
-2.69315618857393e-05
-2.76554922835205e-05
-1.83705174022881e-05
-2.59682320806947e-05
-3.53993666383373e-05
-2.39104175990269e-05
-1.39040533729997e-05
-3.73101068623773e-06
-1.4438333396187e-05
-1.12511114440666e-05
-1.22330701047681e-05
-1.49598863038928e-05
-1.70740526911947e-05
-4.87825607764747e-06
-6.4103036687257e-06
-2.65759389014162e-05
-1.30473648778122e-05
-3.37756450654875e-05
-3.63037525409425e-05
-1.82400798796334e-05
-1.40520226947482e-05
-2.22293815662727e-05
-1.84556463619653e-05
-3.12907338894979e-05
-1.41735763516009e-05
-2.32825987514867e-05
-2.70261220839409e-05
-1.25167871663108e-05
-2.02810136163986e-05
-7.10803679295055e-06
-6.20361135246122e-06
-5.99736702284103e-06
-2.31082537829471e-06
-1.55429920381664e-05
-1.62634705891646e-05
-3.47141754648439e-05
5.63539520276806e-06
-1.70283544701134e-05
-1.29957844258091e-05
-2.54778694579883e-05
-2.8144008752597e-06
-1.18287959197743e-05
-2.08933561385598e-05
-2.21087460462857e-05
-2.49769397305166e-05
-2.62441833410484e-05
-1.5425237634711e-05
-2.08367145946195e-05
-3.20350504840411e-05
-2.08279982190219e-06
-3.04973781316053e-05
-2.66011690477057e-05
-1.3687386864613e-05
-6.57730060803574e-06
-2.06935737591804e-05
-3.83255926727485e-06
5.31017635088062e-06
-1.88782224628619e-05
-2.99243252897364e-05
-7.15086665652458e-06
-8.9343217432906e-06
-2.5190358679867e-05
-1.84355337269806e-05
-2.57648583511222e-05
-2.54676720066133e-05
-2.11799850745689e-05
-1.44996199363335e-05
-3.09095559772753e-05
-2.09891132995387e-05
-2.08185471300605e-05
-1.62914193881584e-05
-2.79161983655461e-05
-1.75861840004687e-05
-1.55063042495122e-05
1.8619160036233e-06
-3.43628661016214e-05
-2.44054416697229e-05
-1.96875738995179e-05
-2.43514254786861e-06
-6.83707202028904e-06
-2.32449379432667e-05
-1.36470915637823e-05
-4.37112955342726e-06
-1.8683049017236e-05
-2.5723343023193e-05
-1.68843103145377e-05
-1.85282573361063e-05
-2.32648533200324e-05
2.28512531653906e-06
-6.8688593831066e-06
-2.63218549137826e-05
-2.10757078162142e-05
1.32396275875086e-06
-1.64979730330405e-05
-1.95264977768569e-05
-2.39784023790701e-05
-1.3773093532963e-05
1.49618134503078e-06
-9.10169184029771e-06
-2.07444336296261e-05
-1.76696161338002e-05
-2.08847553330816e-05
-5.46983881954979e-06
-1.21444794125413e-05
-1.25012279728223e-05
-1.39908159199447e-05
-5.6015478964731e-06
-4.7713734236072e-06
-1.82534861797531e-05
-8.10470416273551e-06
-1.10520064742603e-05
-1.6198091412802e-05
-2.46450392794816e-05
-1.02804053690369e-05
-1.57796072192519e-05
-2.93708233445395e-05
-1.68768425605142e-05
-2.12372238691111e-05
-3.00462106704936e-06
-8.00701706597563e-06
-1.92883523748583e-05
-9.53692449269162e-06
-3.59773639197961e-05
-3.6216146975798e-05
-1.92651377431002e-05
-2.42941045880548e-05
-2.11612232075021e-05
-1.0541973996232e-05
-3.74710544485329e-06
-6.00397498623759e-06
5.85306855745426e-06
-5.43726415331629e-06
3.66116926835277e-06
1.82315816776218e-06
-2.45510258033161e-05
-1.95374179730933e-05
-2.39355288236732e-05
-3.1910064573025e-05
-1.08479628927551e-05
-8.94761635885745e-06
-1.52200615061091e-05
-7.39401997462515e-06
1.8043599762802e-06
-1.99796543375221e-05
-1.59630140563942e-05
1.43407623613424e-05
-6.46095225192526e-06
1.58527658554418e-06
-2.38341331182468e-05
-1.36806185193535e-05
-1.57979078952232e-05
1.09610170126609e-05
-1.99907184901227e-05
-1.85136957262822e-05
-4.69168943992373e-06
-2.15195117780339e-05
-2.35833708983272e-05
-8.21531800258938e-06
-1.74432882948423e-05
-2.0212350246475e-05
-2.08598334602029e-05
-9.3911190031859e-06
-1.74693505606738e-05
-1.55469129560754e-05
-6.52723628875832e-06
-1.24955702614717e-05
-8.63266899130428e-06
-3.27705821684209e-05
-2.37790430309181e-05
-6.92910564461831e-06
-1.65005339050612e-05
-2.24170479762883e-05
-3.27317269677544e-05
-1.70488207064671e-05
-8.00327032245692e-06
-1.85563056151733e-05
-1.83501323645578e-05
-1.01769164824823e-05
-2.61609451140093e-05
-1.39273480986848e-05
-1.31517504862871e-05
-2.50480212742083e-05
-7.9128205920667e-06
-1.59704565857367e-05
-2.52319885801531e-05
-6.64870275497963e-06
-5.34188332734839e-06
-2.29272659866574e-07
-3.10362096825381e-05
-3.01153600531343e-05
-1.91173522253015e-05
-1.71296563462102e-05
-2.09009184125101e-05
-1.9488011879431e-05
-2.42808784755398e-05
-1.91211082531093e-05
-2.07541352952933e-06
-1.09861348111168e-05
-1.10709811606369e-05
-1.9975101556475e-05
-2.53846374110661e-06
-8.67351264570157e-06
-1.45638902363352e-05
-3.34966206492082e-05
-1.26244350427417e-05
-1.26947805277511e-05
-1.67250760252917e-05
1.20681203300598e-07
-1.34065523687987e-05
-1.49043430173111e-05
4.43926425669377e-06
-1.77988320481268e-05
-1.82055119318743e-05
-1.41818148031833e-05
-2.496298982436e-05
-3.83913143275731e-06
-4.97891725148831e-05
-1.50423043488907e-05
-3.26808553973376e-06
-6.29219185856939e-06
-1.20085889425219e-05
-2.92694353908197e-05
-3.15157952456711e-05
-2.41311784495545e-05
-1.02537817182458e-05
-4.97401875316662e-06
-2.96298839145195e-05
-8.87235236065104e-06
-2.76990435328149e-05
6.18196156435502e-06
-2.80949262980201e-05
5.82985274488207e-06
-7.17895326400253e-06
-1.42276814726355e-05
-2.47442012655262e-05
-1.19346987131693e-05
-8.70404046174555e-06
-1.80894943638666e-05
-1.78647646807455e-05
-6.34788401851014e-06
-7.31480362340277e-06
-3.58957027201572e-05
4.94660503670866e-06
-6.96916424133738e-06
-1.16020341075586e-05
-1.99085441276059e-05
-1.6095892070308e-05
-2.14079361958656e-05
-7.58898140103852e-06
-2.69230741206405e-05
-1.9836805211066e-05
-3.69536427416058e-05
-2.64472200360091e-05
-3.01112009680318e-05
-1.56332000620007e-05
-2.35702938310645e-05
-1.54292495345013e-05
-1.94091167792934e-05
-1.95041776809251e-05
-2.19702800724815e-05
-2.09960226598004e-05
-9.77034275389753e-06
-9.28525638718443e-07
-1.73852530899838e-05
-2.38905601408717e-05
-3.02019654641046e-05
-2.35800745772354e-06
-5.12533932189571e-06
4.44608939239863e-06
-6.19642932740101e-06
-3.18213405967212e-05
-1.5413602481203e-05
-2.71339313044176e-05
-2.0019620428659e-05
6.00028849140636e-07
-1.65359108222081e-06
-1.67574316050814e-05
-1.16325049904809e-05
-2.92432549157008e-05
-1.3315806489689e-05
-1.64526776136466e-05
-1.47236213428615e-05
-8.92930157163186e-06
-2.0976356618908e-05
-1.01324918692082e-05
-2.21737077756596e-05
-3.45644342113661e-05
-5.52209366748918e-06
-1.05847095994859e-05
-5.61770931090281e-06
-1.38493145822738e-05
-1.58699695503332e-05
-2.65150994252357e-05
-1.60888576971329e-05
-1.21842094199938e-05
-2.59087586641879e-05
-2.20444219956462e-05
-1.88843849472703e-05
-2.21335539350931e-05
-3.18569841288941e-05
-1.39413416783579e-05
-1.03608188084146e-05
-5.84274190329375e-06
-2.77450150050495e-05
-2.65531958016693e-05
-1.23306371319505e-05
-1.72046731295029e-05
-1.84603041741875e-05
-2.86214374353496e-05
-1.93633784503177e-05
-6.00255340589313e-06
-1.66200969495677e-05
-9.33231547547241e-06
-8.48299129772534e-06
-1.93436871359686e-05
-1.26037143931439e-05
-3.16879867724705e-05
-2.70883406218708e-05
-1.59355384263185e-05
-1.20165250947881e-05
-1.07634582679436e-05
7.23102318146617e-06
-6.54380185431869e-06
-2.38546777013127e-05
-3.0318546926238e-05
-1.00138783199396e-05
-1.47951682409298e-05
-7.71689872610981e-06
-2.93952891578137e-05
-1.02428005519887e-05
-1.23402310091792e-05
-1.07156636381917e-05
-1.65832335854834e-06
-1.58600330443429e-05
-1.44968260411961e-05
-1.36516582920449e-05
-8.20948202623864e-06
-1.829416540324e-05
-1.48091679018486e-05
-4.04206576936459e-06
-1.29582890153755e-05
-2.91929317196851e-05
-2.85780852598298e-05
-7.06076648133774e-06
-9.98655521665769e-06
-9.84182515488163e-06
-3.245707575876e-06
-2.1005276509139e-05
-2.23376024569791e-05
-5.6596077222058e-06
-8.16331024867518e-06
-2.88250813294743e-05
-2.47368943393739e-05
-1.66674412163279e-05
-1.11808703950822e-05
-3.87419456956684e-05
-1.73401185219138e-05
-2.41788620492455e-05
-2.75063171567172e-05
-8.35264558009619e-06
-6.39575787386465e-06
-1.49391776880641e-05
-3.37564482070506e-05
-1.38207910364745e-05
-2.23743319976541e-05
5.33258726668883e-08
-1.80057800579328e-05
-2.13281239394803e-05
-1.15493496725604e-05
1.31838189549538e-06
-3.58781049673862e-06
-1.43611247486799e-05
-1.87654965659203e-05
-2.17701034546536e-05
-1.06761456978349e-05
-2.48438121221831e-05
-2.91037442102447e-05
-2.13527077306671e-05
-1.99468680791141e-05
-1.87853608919111e-05
-2.2592870778607e-06
-9.65351945712318e-06
3.22193511257777e-07
-2.04793951222554e-05
-2.40738988263302e-05
-1.41492087564577e-05
-2.83010615644482e-05
-3.15626621628518e-05
-1.35928709744157e-05
-8.47599745221513e-06
-5.03472213290711e-06
-2.5842673291701e-05
-2.89358950181222e-05
-2.58861821494346e-05
-1.6247050707905e-05
-1.27334283629387e-05
-1.19524778884542e-05
-1.21335359226889e-05
-1.06506531872681e-05
-1.62203640148677e-05
-3.69892704789769e-06
6.22587039253863e-06
-5.11264174277742e-06
-1.92160341349904e-05
1.04754739637413e-05
5.16359477951298e-06
-2.87514888592286e-05
-1.96955423591706e-05
-1.21574170970599e-05
-3.04365289545582e-05
-4.59410474868302e-06
-2.31065952435916e-05
-1.40926047945651e-05
-2.96453655107398e-05
6.66599127304612e-07
-2.28759111491865e-05
-8.15395855312941e-06
-4.04081003706517e-06
-3.48288884588132e-05
-4.45641568885726e-06
-2.13753182317198e-05
-1.98824466844794e-05
8.1072207203794e-06
-1.05046834881701e-05
-1.26726381661783e-05
6.86626096333791e-07
-1.37795762929783e-05
-1.38831622199291e-05
-2.15928803813023e-05
-1.96127303750146e-05
-4.13566531591467e-06
-3.12049126574645e-05
-3.88670670559977e-05
-2.25331543183625e-05
-2.50866867262315e-06
-3.68278433745402e-05
-2.55904587774629e-05
-1.2945275785002e-05
-9.54681559296868e-06
-3.22612641915362e-05
-2.79164652022802e-05
4.46920747036687e-06
-2.78792875101176e-05
-6.8752544704228e-06
-6.55645967489482e-06
-1.54672153072479e-05
-3.5967153427979e-05
-1.35302474904179e-05
-1.67871879396387e-05
7.19537161032993e-06
-1.9879128532175e-05
1.17122940605137e-05
-1.14428764553735e-05
-2.01187167801909e-05
-1.15369145312685e-05
-1.7505482100031e-05
-2.35573364157579e-05
-1.93107191008922e-05
-4.02268143356812e-05
-2.10967611382299e-05
1.50892709320704e-06
-2.24613101871773e-05
-2.72785913735398e-05
-2.83643053596353e-05
-5.92079961989074e-06
-1.35766790026315e-05
-2.81506706857645e-05
-4.21297080248825e-05
-9.32635342983252e-07
-2.97417250316246e-05
-2.35137435874236e-05
-1.43852937942336e-05
-2.87234350960518e-05
-3.745859118333e-05
-2.13634954517189e-05
-1.11828949211375e-05
-3.59707237436565e-06
-1.67377860387731e-05
-3.07761553682619e-05
-1.90094508316067e-05
-1.44829706904823e-05
-2.07340426761961e-05
-2.60670077045137e-05
2.79220040121518e-06
-3.05641622586617e-05
-2.89738775822209e-05
-2.70141056997974e-05
-1.61422017049232e-05
-1.08786759017521e-05
-1.54653503223274e-05
2.70612680119839e-06
-1.20469267885284e-05
-1.66383039132407e-05
1.17162791591545e-05
-2.37599334903949e-05
-3.69305802143989e-06
-2.12923426916471e-07
-2.41552211339584e-05
-3.01439223627076e-05
-2.22147670971341e-05
-2.97951054814266e-05
-2.57194451037211e-05
-2.19383234429699e-05
-1.24313464323233e-05
-2.37616716510348e-05
-1.33712098054369e-05
-2.02453688366162e-05
-2.58292954987316e-05
-9.06418320681631e-06
-1.2065053195503e-05
-2.03186893711929e-05
-2.48243620395672e-05
-2.53195495928559e-05
-2.09193777969363e-05
-1.60667915285878e-05
-6.86616538408354e-06
-1.77243499855224e-05
-1.08513246141673e-05
-1.23603410281735e-05
-1.48175014878316e-05
2.21025257429525e-06
-6.00127809415028e-06
-1.18996479574283e-05
-2.02979395897082e-05
-1.72485038926854e-05
-3.17539205708009e-05
-1.9293648874569e-05
3.92067411297761e-06
-2.06062880693319e-05
-2.08150755230854e-05
-1.24353195165266e-05
-4.7632029100606e-06
-1.86750804901595e-05
-1.05828750121088e-05
-3.89202827714467e-05
-1.79300633110168e-05
-3.05715602979455e-05
-2.59347929847368e-05
-1.37927956551408e-05
-2.4122319519659e-05
-2.54569239528994e-06
-2.8239597209122e-05
-8.05960022209449e-06
9.13560666186546e-07
-3.46364381018665e-05
-2.58639995196037e-05
3.19374353525923e-06
-3.35000968547353e-05
-2.39167006925112e-05
-5.68469429265983e-06
-3.39672119904437e-05
-1.16846319995507e-05
-6.64707062939578e-06
-2.1267694980747e-05
-1.65697804833345e-05
-7.97891887656234e-06
8.86366071061544e-06
-3.01636894566023e-05
2.35756351779704e-06
-1.62511764805857e-05
-6.71285626214512e-06
-1.48422839462529e-05
-1.98219812154973e-05
-2.68786353908335e-05
-6.04043030992963e-08
-6.05007202874916e-06
-2.45615422225903e-05
-4.87050679453955e-06
-1.13172462251924e-05
-1.20619159255063e-05
-3.36513935935342e-05
-3.16335524783038e-05
-1.54853509883702e-05
-1.50782626169553e-05
-2.64311842826403e-05
-2.27163757207711e-05
-1.16106332829086e-05
-2.91399079014616e-06
-1.52060479757997e-05
-1.92617806124438e-05
-2.68016976130829e-05
-1.81424789557017e-05
-4.95121068740136e-06
-1.00686999879185e-05
-2.12389312964142e-05
-7.7004409265966e-06
-1.29711455177743e-05
-2.33102736411073e-05
-1.396454438703e-05
-1.59179638398705e-05
-1.41442616223866e-05
-1.07313486693666e-05
-5.14673253955517e-06
-1.31458908249643e-05
-7.69307123780898e-06
-2.98925341859942e-05
-7.5116811450298e-06
-1.13970573873286e-05
-2.21422017414663e-05
-1.44234952940011e-05
-1.79795423228263e-05
-1.47912103597151e-05
-8.41839525292448e-06
-1.49157004731234e-05
-3.01499191463931e-06
-1.1299335985102e-05
-3.27245912377677e-05
-2.53140962040277e-05
-1.42078828851548e-05
-1.11333518259621e-05
-7.37318821875972e-06
-2.99402437674792e-05
-2.21071204098797e-05
-6.82248093886146e-06
-2.29980606421237e-05
-1.93811118282749e-06
-2.36472313617537e-05
-2.1081443805424e-05
-4.62756546136618e-06
-2.47032316195561e-05
-1.81830488555157e-05
-2.26775968020665e-05
-3.13477963380515e-06
-1.17681222366332e-05
-1.61268805043341e-05
-2.87986907768533e-05
5.27748365002014e-06
-4.70792237110555e-06
-1.93644487685813e-05
-1.6557041821363e-05
-4.73557363384022e-05
-1.36391289153379e-05
-1.69687955642553e-05
-2.97837941004459e-05
-1.06634830873404e-05
-9.23930493097768e-06
-3.67928723045936e-05
-7.1964746188466e-06
-1.15612236212562e-05
-1.7174012483453e-05
-1.16657180689659e-05
-6.95271853040268e-06
-1.68580031912743e-05
-2.34879468405942e-05
9.95638361641679e-07
-2.11490113324175e-05
-1.96410450252414e-05
-1.9029457913706e-05
-2.85854745164394e-05
-2.00001393070893e-05
-8.32246165331368e-06
-2.80277695001612e-05
-1.41680027074581e-05
-1.21817804994435e-05
-2.18369347944314e-05
-7.42913470571765e-06
-2.84591385055368e-06
-1.26294963331888e-05
-2.07959403695172e-05
-2.07225662814194e-05
-7.50786162750363e-06
-2.9930297676781e-06
-1.30964380270942e-05
-1.82702641444446e-05
-3.39550746245973e-05
-1.95526176619946e-05
-1.81971929791481e-05
-3.31181944333797e-05
-2.09061949414315e-05
-1.8926439593359e-05
-2.52177919716878e-05
-5.88392000683482e-06
-2.0787907633082e-05
-3.23749444804279e-05
-1.32733942599075e-05
-2.53648982127561e-05
5.43183030064897e-06
-1.52619880251333e-05
-2.96127970109346e-05
-2.0904220355893e-05
-2.62512429365467e-05
-2.85000652492553e-05
-3.03736772965281e-05
-9.4613912658285e-06
-1.53431142543703e-05
-2.82326109728086e-05
-8.07221265259602e-06
-1.63833830779465e-05
-1.15973580234765e-05
-2.02614429263009e-05
-4.51327423273368e-06
-4.37514004791735e-06
-3.30905245912571e-05
-8.58550852053514e-06
-3.82841589382213e-05
-3.41564596483026e-05
-3.81874270022834e-06
-2.64014739195189e-05
-3.17543939360036e-05
-4.16204130894521e-06
-1.5213606957577e-05
-3.04684791407021e-05
-2.10994209315304e-05
-1.19110865945492e-05
-2.5003882832034e-05
-1.23822145217256e-05
-1.30638554809631e-05
-1.28950794937953e-05
-2.30972900126168e-05
-1.1111064241331e-05
-4.00611755830929e-06
-3.95913051344982e-05
-2.07672562389048e-05
-5.79953739532365e-06
-1.22588306633084e-05
-2.5877730551626e-05
-3.03483200977056e-05
-1.08457177121184e-05
-2.8508539491397e-05
5.9165199022874e-06
-2.54589359374243e-05
-3.49807198678025e-06
-2.526389544403e-05
-6.18502326976931e-06
-1.6334178921376e-05
-2.67656335611934e-05
-2.6862800114775e-05
-1.89899963804527e-05
-7.96019658765675e-06
-1.23496183673889e-05
-1.64169698557324e-05
-4.08950135905046e-05
-2.26148623884001e-05
-1.39010040634661e-05
-1.97948449954312e-05
-3.10080622219676e-05
-3.05175481669159e-05
-1.54691033443201e-05
-1.14289609701403e-06
-8.32182592775167e-06
-5.29145021196976e-06
-1.41184308811119e-05
-4.40898739888079e-06
-1.20791099110101e-05
-1.11564110782007e-05
-1.07188959610552e-05
-2.5456837387788e-06
-1.62790800250611e-05
-1.46215106864908e-05
-7.36478075925625e-06
-1.84522970204076e-05
-2.22770451402324e-05
-6.32573663933028e-06
-2.18327482756163e-05
-1.51407684578131e-05
-5.05159017885451e-08
-3.79093244250545e-05
-1.17764316189944e-05
-6.91710650958462e-06
-1.36320265522643e-05
-2.27315023600397e-05
-1.04973388753401e-05
-1.86174754014603e-05
-2.08652886302075e-05
-1.88037311229532e-05
-4.25743965063648e-06
-6.73902654013685e-06
-9.4181612826019e-06
-1.65739543096764e-05
-1.97378040405528e-05
-1.49552656186426e-05
-1.75483535490006e-05
-2.76961254699585e-06
2.55423925190145e-06
-2.38408374288185e-05
-4.35850752921021e-06
-9.41405668180557e-06
-3.25051244191063e-06
4.58391476917159e-07
-1.42139446160436e-05
-9.76944264866149e-06
-3.45850707154006e-05
-2.61143272952764e-05
-1.52665376004954e-05
-2.22323790333964e-05
-6.66741725186778e-06
-7.60585026559938e-06
-1.02499603702529e-05
-2.01635422891721e-05
-8.47001330421085e-06
-2.6867431840355e-05
-3.00347295944971e-05
-1.88701987499885e-05
-1.14859307294376e-05
-2.91221530265649e-05
-1.24283495056565e-05
-5.70495874459282e-07
-2.00604872738971e-05
-4.64468486757245e-06
-1.76728552297253e-05
-3.34304594782973e-05
-3.89323490865477e-05
1.04612704102165e-05
-1.58111758047184e-05
-2.63104488749656e-05
5.88452265733464e-06
-2.15569858286779e-05
-1.92215143524655e-05
-2.21336547769591e-05
-7.07383725093958e-06
-5.58109968404001e-06
-6.5617369363894e-06
-1.82732263688827e-05
-3.00062318004441e-05
-1.63127504629692e-05
-9.74802420493271e-06
-2.08668315458687e-05
-1.52116263579876e-05
-9.37148650424116e-06
-1.18430305283427e-05
-2.33851972444926e-05
-3.16967337354896e-05
-5.06875998121455e-06
-2.85883968788132e-06
-3.02713243034009e-05
-1.72365000056284e-06
-5.21016384976071e-06
-1.30265435197938e-05
-2.42107792596577e-05
-2.28364727085936e-05
-1.61312887854119e-05
-4.0617755686512e-06
4.52935121240902e-06
-2.89572877256443e-05
-3.1591972348612e-05
2.76137364924631e-06
-2.39901195301501e-05
-1.77119741778256e-05
-2.77291656475809e-05
-3.21688673424176e-05
-2.71713920160789e-05
-2.37009465209691e-05
-1.61435793909018e-05
-2.44148369733749e-05
-5.60891520085772e-07
-1.87671080782238e-05
-8.79673805425577e-06
-2.46020745262288e-05
-8.6284919601754e-06
-3.41160991012293e-05
1.43986412948957e-06
4.17203403580975e-07
2.08427603680607e-06
-1.13556947310726e-05
-1.74325712542225e-05
-2.30852223853017e-05
-1.41761721095588e-05
-1.0403222169653e-05
5.85920532473824e-08
-1.89450237109514e-05
-2.60440700674923e-05
-1.44678558170194e-05
-3.00679677253648e-06
-4.31943030614715e-05
-1.63380809359761e-05
-1.54822317812134e-05
-1.96542437212574e-05
-3.46647412233712e-05
-5.17233905462828e-06
-1.76424034252904e-05
-1.81766974605784e-06
-1.59587604009783e-05
-2.4978481745005e-05
2.07430395672142e-06
-6.74271406364062e-06
-2.39858237804191e-05
-1.86929208754762e-05
-1.90686475060877e-05
-1.71308861986195e-05
-1.81914521653685e-05
-2.13470065615338e-05
-1.5906955968943e-05
-1.87520050829641e-05
-3.39410177905784e-05
-2.51830846104148e-05
-1.09024829399463e-05
-2.03868163115592e-05
-1.46514228784303e-06
-2.71838877997986e-05
-2.23950031471101e-05
-1.88354284623413e-05
-6.91359217381666e-06
-1.84299300945161e-05
-1.81789833045916e-05
-2.18025096976992e-05
-2.1430971532783e-05
-2.27094916737083e-05
-2.81120912479372e-05
-6.75627879289163e-07
-1.78391928871778e-05
-1.98641160520012e-06
-1.38121767138094e-05
-2.74958314846886e-05
-2.18577626320464e-05
1.52065447382036e-06
-5.84967765787265e-06
-2.1882816499211e-05
-2.13126794232899e-05
-1.78377055259737e-05
-2.74508479100768e-05
-1.96791471673198e-05
-1.3885898990292e-05
-2.55049352696302e-05
-1.54844782753216e-05
-3.69589652433178e-05
-4.01386989132522e-05
-1.60132611350358e-05
7.55970176085253e-06
-2.77221060069494e-05
-2.70143512867743e-05
-1.49138874021477e-05
-2.10931230514879e-05
-2.31540817352062e-05
-1.3590343704323e-05
3.45177764112665e-07
-1.14478793403789e-06
-2.10313431688255e-05
-2.25163046460941e-05
-3.16760596869097e-05
6.83335312228687e-06
-2.86380203467913e-05
1.48620025930563e-06
-5.4484574955106e-06
-1.91274105929353e-05
-4.46373802267064e-06
-1.69357757306037e-05
-2.2697454160649e-05
-2.1078923462883e-05
-1.44085279171012e-05
-2.15831943274207e-05
-1.16270288630217e-05
-3.23305399733497e-05
-1.93274102421403e-05
-1.91877990934226e-05
-8.86501514527919e-06
-1.20349046780276e-05
-1.03965248556005e-05
-2.37992729680055e-05
-1.39958581511043e-05
-3.72497250017071e-05
-2.4719552823084e-05
-6.22889564252892e-06
-2.56852813379344e-05
-2.55307271750752e-05
-1.79559022115096e-05
-2.15485484767668e-05
-3.48342611784986e-05
5.98185650254688e-06
-2.16886246195895e-05
-1.10418467355552e-05
-2.06154360916527e-05
-6.48426356571864e-06
-8.43635557491022e-06
-9.29185587229561e-06
-2.32416448600452e-05
-1.87398011961265e-05
-3.75986115859058e-05
-8.15462676871166e-06
-2.6608733983704e-05
-2.17745374655427e-06
-2.23199476632727e-05
-1.88655189984569e-05
-2.34282513447938e-05
-1.68612860308508e-05
-2.77201580810881e-05
-9.86879929872199e-06
-3.0715900980756e-05
-2.21731104407422e-05
-1.14798928465394e-05
-4.20843462065994e-06
-1.53447173614276e-05
-1.61936697631806e-05
-4.98234373652513e-06
6.02959519182577e-06
-3.31983881113692e-05
-1.18373330298765e-05
-1.24897131655259e-05
-7.15023002754116e-06
-8.0980917120657e-06
-1.37017953655653e-05
-1.96514143675212e-05
-1.86499820029218e-05
-1.93921697361962e-05
-1.66539143189769e-05
-2.2748347176381e-05
-3.68827344313876e-06
-3.53402047642889e-05
-2.94252059921767e-05
-2.82996821113579e-05
-2.60310335321753e-05
-5.54327769950513e-06
-1.32122056135035e-05
-1.52753797547687e-05
-2.21440579878783e-05
-2.09478717898602e-05
-1.92091391825522e-05
-2.6995529216352e-05
-1.19593584548827e-05
-2.64398183877743e-05
-1.52897652184001e-05
-1.46819997365325e-05
-1.01661413228974e-05
-1.71581681728663e-05
2.56496132901295e-07
-4.66922959061403e-06
-3.32633849406239e-06
-5.19397543628265e-06
-3.0921842281054e-05
-1.54763322656337e-05
-2.4986182826681e-05
4.28510129741422e-06
-3.79921059574911e-06
-5.83477334886584e-06
-1.32798916781471e-05
-3.11403924160843e-05
-2.12946491948748e-05
-7.91240604500171e-06
-8.0796254958732e-06
-1.67099786214796e-05
-9.21735856547401e-06
-1.67249635535607e-05
-2.33669264845252e-05
-2.52408377225e-06
-1.07105652016335e-05
-2.19712187125636e-05
-2.30858888744628e-05
-2.57959364504788e-05
-1.02658921359552e-05
-1.38483777607486e-05
-2.74624284562707e-06
-1.8648091782903e-05
-1.80850259283156e-05
-6.16748436841315e-06
-3.00656684048976e-05
-1.14887386976701e-05
-1.57434583024139e-05
-2.14105595068089e-06
-2.2998446868411e-05
-2.63273598383321e-05
9.53017699365496e-06
-7.50694012008041e-06
-8.74132623082598e-06
-1.36548454539841e-05
-1.6281774814465e-05
-2.42499971503178e-05
-1.26943457650002e-05
-1.44845737697462e-05
-1.98020670734299e-05
-1.15911441003425e-05
-1.84886161161295e-05
-2.14328697826536e-05
-9.95492636832536e-06
-5.73647739732114e-06
-8.02769353194598e-06
-3.48020287701685e-05
-9.6135680505672e-06
-8.48780994108389e-06
-2.11018744426847e-05
1.24720341402609e-06
-1.53774365632966e-05
-2.23028697313478e-05
-2.38557718647427e-05
-1.74752300993961e-05
-2.22128938243587e-05
-2.39416018968196e-05
-1.37289377543736e-05
-1.13408864803506e-05
-1.96013940858336e-05
-2.73979076707647e-05
-1.56430609836559e-05
3.47851769315633e-07
-1.3889319405631e-05
-1.09680611858015e-05
-2.57606238651526e-05
-1.23879842747683e-05
-7.44241422733229e-06
-1.78384186622184e-05
-1.86790210775871e-05
-8.46210536274091e-06
-1.46591311995387e-05
8.5781325911801e-07
-3.89087680555665e-06
-1.35857368211703e-05
-2.06648988606657e-05
-2.67310211955972e-05
-2.79333030888358e-05
-2.36794104355878e-05
7.71617222282167e-07
-7.7206521555571e-06
-1.88287879138117e-05
-4.30142981996721e-05
-2.03399474228155e-05
-1.92327909303481e-05
-1.48108354223284e-05
-2.03537448497036e-05
-2.70769225170451e-05
-1.58839536990368e-05
-2.49672366643813e-05
-1.36016181830082e-05
-2.48589521503033e-05
-2.45059299314924e-05
-4.30420132202057e-05
-1.93279526024988e-05
-1.02339683265575e-05
-1.47901016182222e-05
-1.0626019142825e-05
-1.76050638459499e-05
-1.50586868530661e-05
-2.94416230852063e-05
-1.66006029589514e-05
-2.07003198811923e-05
-7.79809631383202e-06
-2.17997252247496e-05
-1.34760696774788e-05
-1.88514615405868e-05
-9.8568043958889e-06
3.75849840515596e-06
-1.56142121341558e-05
-8.46489175872698e-06
-1.81566433606386e-05
-1.03256669654443e-05
-3.16196320256307e-06
-1.76649475511618e-05
-2.48688682083449e-05
-8.11881224700501e-06
-2.20076962366845e-05
-4.47753533534357e-05
-2.88703498833083e-05
-8.17339554324994e-06
-2.78542182091763e-05
-1.39689932834888e-05
-2.42432310631548e-05
-5.53632240850875e-06
-2.22953373484743e-05
-9.93732047672352e-06
-3.97554274414739e-06
-1.96426202686822e-05
-1.16049148477557e-05
-1.67853112049719e-05
-2.4656934492538e-05
-1.52395030886497e-05
-5.12085308040626e-06
-1.45786363869687e-05
-1.82771830599657e-05
-1.82366822233812e-05
-7.71779721943905e-07
4.17217761129892e-06
-9.31500044864218e-06
-2.1824397997654e-05
-1.97044243610006e-05
-1.90304371631135e-05
-2.42677292527325e-05
-4.50173183238295e-06
-1.27501216137375e-05
-2.65461831427741e-05
-7.53641552924712e-06
-3.04331530360326e-05
-2.86951465850569e-06
-1.81817293942356e-05
-1.46353280418829e-06
-1.66971102634843e-05
-7.55897052297824e-06
2.46149583276984e-06
-1.83462769197246e-05
-1.64156853941882e-05
-2.37966807641427e-05
-1.94976827282723e-05
-1.83837134063774e-05
-1.3666191968208e-05
-2.51871625814495e-05
-1.35409362039293e-05
-1.38665649665433e-05
-1.72866234526833e-05
-2.32163967129234e-05
-2.74461763341386e-05
-3.32295836427853e-06
-2.63516642467325e-05
-2.61469357091328e-06
-2.00919138817274e-05
-2.24407858655766e-05
-5.989297817275e-06
-1.7384648027874e-05
-3.222445825909e-05
-1.30793832632032e-05
-2.85403801314347e-05
-2.92276368652098e-05
-1.79197706649635e-05
-2.26653287383649e-05
-2.88007811065404e-05
-1.68130763778373e-05
-1.6616211416908e-05
-5.99513783041283e-06
-2.85216590256364e-05
-6.46306083469038e-06
-3.09903109617045e-05
-2.94596031435234e-05
-4.60661281013068e-06
-2.02544183375378e-05
-2.84671620552331e-05
-7.84988167338909e-06
-2.40087546759341e-05
-9.77345471059255e-06
3.52509147001231e-06
-2.74000113673064e-07
-2.57949777347994e-05
-2.45416279768427e-05
-5.46656350361809e-06
-1.65782019250286e-07
-1.92146832041118e-05
-1.50208452419026e-05
-2.08579717054909e-05
-2.88931854966037e-06
-2.43960047680252e-05
-2.91748008124918e-05
-1.19902132543039e-05
-2.91367031303291e-05
-1.14601848382193e-05
-9.83347868710499e-06
-1.98844169490869e-05
-1.67775628417222e-05
-2.43728360316451e-05
-2.49384684253962e-05
-2.5205575339651e-05
-1.57618664429638e-05
-5.70218862874515e-06
-2.69091648408518e-06
-1.78132924443224e-05
-1.43815473097896e-05
1.32906695503056e-05
-2.60526441459276e-05
-4.38116191891508e-05
-1.99061718674425e-05
-3.17391420383902e-05
-7.73290181174992e-06
-6.39701648956975e-06
-1.88039518409161e-05
-2.41578944515563e-05
-1.66780736771588e-05
-2.9375798507275e-05
-6.4374976857712e-06
-1.3616921226794e-05
-2.38718770259499e-05
-2.54527113615434e-05
-3.22020323677257e-06
-2.57912720309079e-06
2.42575406429089e-06
-1.31135793759711e-05
2.14244843889857e-06
-2.21988219383868e-05
-1.98254522165546e-05
-1.0300662348496e-05
-1.42810712111094e-05
-1.3216625185352e-05
-1.44111982052738e-05
-1.27177868081907e-05
-1.20377626851946e-05
-1.51640511050373e-05
-2.84744962531793e-06
-1.10486411149145e-06
-2.88581935912264e-05
-6.79506949616725e-06
-1.76018635191601e-05
7.18288563559379e-06
-1.62117016174235e-05
-1.57526232600293e-07
-1.48049013542329e-05
-1.90111565874271e-05
-4.10864142338608e-06
-3.08285169541669e-05
-2.50514147854134e-05
-8.27420905713021e-06
-1.12933989455634e-05
-1.10379228025136e-05
-2.05951420788701e-05
-2.5135942604669e-05
-2.23898131285772e-05
-5.50636972105752e-06
-2.85487883601903e-05
-2.32039588244993e-05
-1.21578702727712e-05
-2.67912566726568e-05
-1.7607349484655e-05
-1.36164932696977e-05
-1.43095792075684e-05
-6.81812085365868e-06
-8.66361728059971e-07
-2.72217954861499e-06
-1.12042667175989e-05
-1.82644551229182e-05
-1.82797004516884e-05
-1.91364365646652e-05
-1.74930026270607e-05
-5.28637098013797e-06
-1.75892378907209e-05
-1.20384647672717e-05
-2.44637978063726e-05
-3.46101897932642e-05
-3.22680069455016e-05
-8.97184158755527e-06
-1.35232777887717e-05
-2.45859674724077e-05
-1.25173296296639e-05
-1.54031927684843e-05
-1.4507283133035e-06
-3.82498682034057e-05
-7.88025053761178e-06
9.22323816080115e-07
-1.00339630169721e-05
-9.48200177776966e-06
-8.74382851233063e-06
-1.04511763319355e-05
6.36340412861137e-06
-1.03002033828342e-05
-2.19698869550938e-05
-1.43094165118949e-05
-2.16455850893511e-05
-3.23875945893832e-06
-1.97976078672618e-05
2.92926053651003e-06
-2.26521850558663e-05
-2.59148553066175e-05
-2.07515569388714e-05
-2.37025762983013e-05
-2.82667974209021e-05
-2.74323100856334e-05
1.37655575615628e-07
-1.65437296857523e-05
-3.46025017314707e-05
6.91107012906456e-06
-7.2115606843996e-06
-9.60791036610437e-06
-2.98266941889507e-05
-1.62403586309663e-05
-2.1273980201905e-05
-3.23381100833739e-05
-1.890134736919e-05
-3.35158486128755e-05
-1.25858443929431e-05
-6.69062518126624e-06
-3.30497449316513e-05
-1.00568945279456e-05
-1.73755528023104e-05
-9.78951193102502e-06
6.50991042192529e-06
-1.89807423406129e-05
-1.66099231321703e-05
-3.04451111308993e-05
-1.47274101459133e-05
-3.11625448030444e-06
-8.27212045456203e-06
-1.65785693649899e-05
-2.59873111697884e-05
-1.69325857703528e-05
-3.244411401629e-05
2.02015091963433e-06
-1.10159819285593e-05
-9.48677303003579e-06
-1.06451064657776e-05
-2.6073303324633e-05
-1.21426082772958e-05
-1.27974462389169e-05
-4.46904200234498e-05
-2.78368926986629e-05
-1.32243498122672e-05
-1.60999779935612e-05
-2.52037146024598e-05
-2.59412128726847e-05
-1.45547616008409e-05
-2.33701281241613e-05
-2.03350170143344e-05
-2.35414753246526e-05
-1.32942823769082e-05
-1.36201025563695e-06
-2.72449233611519e-05
-2.3539069027684e-05
-1.94259822590431e-05
-1.66625724346028e-05
3.31919068718268e-07
-1.84609052366753e-05
-2.75029575548535e-05
-8.720470968474e-06
9.20646892121126e-07
-3.52655867346593e-06
-1.48887621467404e-05
-3.68251100763104e-06
-2.58700455836811e-05
-7.49519261838204e-06
-1.0209416494409e-05
-5.13307075508081e-06
-4.20082354943911e-05
-2.30053010088784e-07
-7.11992886729759e-06
-2.83254235389792e-05
-1.5884800518762e-05
-1.76079362793563e-05
1.52986368195579e-06
-1.56731905374251e-05
-4.03995763523855e-06
-1.35983358135361e-05
-2.85125922964158e-05
-1.58937229849094e-05
-1.24079990492927e-05
-3.72325406832835e-05
-1.01295136342891e-05
6.64440411141141e-06
-2.14870906065779e-05
-6.59726304193674e-06
-2.13259267590428e-05
-2.36388144536426e-05
-2.89396212077362e-05
-1.76664945026742e-05
-2.66252465659776e-05
-5.40217243240262e-06
-2.02386507156594e-05
-2.93533509310565e-05
-1.38307793206371e-05
-1.55017922190194e-05
-4.92345621638656e-06
-8.67748832196026e-06
-2.59800617282225e-05
-1.21795834237734e-05
-2.0890571392242e-05
-1.07993677792793e-05
-1.50992789980947e-05
-1.82142433947867e-05
8.26321181730078e-06
-1.34855076479673e-05
-8.74971289282085e-07
-2.54222069081234e-05
-1.39401689383396e-05
-2.99636841541012e-05
-2.26176635714641e-05
-1.69817626795412e-05
-1.28505639831101e-05
7.25465030255103e-06
-2.16369902511276e-05
-3.13434274632282e-06
-8.32343310295698e-06
-1.39954305193762e-05
-6.52367579351015e-06
-1.8583549604908e-05
-1.04880154149459e-07
-2.22513689167394e-05
-1.75361595359481e-05
-5.20209180027927e-06
-9.25026618423281e-06
-1.54032947560466e-05
-3.8750926182563e-05
-9.41238343613968e-06
-7.63278158061448e-06
-2.22604652177372e-05
-2.70221084477042e-05
-1.11298478323168e-05
1.01353990160984e-05
-5.09221283878529e-06
-1.71976635660164e-05
-6.46689928397779e-06
-9.36467399806377e-06
-4.50155062362713e-06
-1.12208833254944e-05
-7.47049361035052e-06
-1.84287594216194e-05
-1.93189543746599e-05
-1.6714256281529e-05
-1.01806510990723e-05
-1.96145969441952e-05
-1.12855487985185e-05
-2.54806210039419e-05
-1.95386980606168e-05
-6.39782606312618e-06
-1.8882954680623e-05
-2.90479541525477e-05
-2.19846989199933e-05
4.52787905687702e-06
-3.01496909392644e-05
-1.14226357431007e-05
-1.15502178126412e-05
-3.51019788822949e-05
1.32293591382795e-05
-6.50921378233213e-06
-2.08569282627724e-06
-1.71945529950331e-05
-3.15952753450353e-05
-9.34507206746844e-06
-1.5701650653327e-05
-2.15669886672035e-05
-3.27785048209071e-06
-2.00184277055139e-05
-1.47144958477378e-05
-7.6309539609982e-06
-1.8405188890741e-05
-2.06461262421953e-05
-7.33468668303397e-06
-2.44342312209591e-05
5.41618011956581e-06
5.54655881535229e-08
-2.39863336599252e-05
-1.24290268351352e-05
-1.60433531736854e-05
-1.41737047654377e-05
-2.03880663128914e-05
-2.70015322655926e-05
-4.81497691055356e-06
-5.69878368257893e-06
-1.718054816592e-05
-6.33657801460598e-06
-1.92823617894311e-05
-2.77192894986151e-05
-1.00799873253291e-05
-8.89673332877786e-06
-3.01359528917778e-05
-6.57319049640355e-06
-1.82467840956703e-05
-1.6497652263994e-05
-1.50823980780673e-05
-3.13958183893217e-05
-4.34095968629009e-06
-4.63952549355804e-05
-2.30186346621728e-05
-3.22065110665865e-05
-1.24000680296262e-06
-2.12683542436792e-05
-2.27302609028697e-05
-4.6361189456797e-06
-1.07184181588735e-05
-1.71044786920726e-05
-3.11555134434001e-05
-2.72300491816028e-05
-1.28781988923502e-05
-1.90877424166377e-05
-2.26084280170486e-05
-2.17564671650353e-05
-1.71441486134364e-05
-1.49021611497864e-05
-2.17696302529843e-05
-1.76608012322491e-05
-1.78799396029012e-05
-2.54280819059752e-05
-4.24174677736655e-06
-1.78022369568303e-05
3.48379975408365e-06
-6.51135008700621e-06
-6.88893095076775e-06
-1.82011961413672e-05
-1.11081372493331e-05
-5.07214665931728e-06
-1.26381755319674e-05
-3.12275041330858e-05
-6.78930365302708e-06
-8.89175673948089e-06
-5.46665219856376e-06
-1.68871938305044e-05
-2.62047513863097e-05
-1.56576858444234e-05
-7.54528172984695e-06
-3.89519344714964e-05
-1.2728865766133e-05
-1.39726820316751e-05
-1.49609953279431e-05
-2.15923217045582e-05
-1.8301610754165e-05
-2.18675454100678e-05
-2.80501469063279e-05
-1.42635087141479e-05
-7.65183800919793e-06
-5.17092798562276e-06
-4.90120161682248e-06
-2.86748782989874e-05
-5.04832394604491e-06
-1.56151122717675e-05
-1.13569596240674e-05
-1.19045229426106e-05
-1.62291209675421e-05
-1.02077664852978e-05
-3.22540735835341e-05
-1.26259426283596e-05
-5.17076666471246e-06
-2.32120725359329e-05
-4.08614009861169e-06
-6.66366233453266e-06
-1.8709916970466e-05
-2.51555458245818e-05
-1.32279362779616e-05
-7.57179534807095e-06
-5.68843787396227e-06
-1.00396026759797e-05
-1.1078301841911e-05
-1.32199435603369e-05
-1.5458878788989e-05
-9.70153908830557e-06
-1.04562028324347e-05
-1.23596624387296e-05
-3.074372937034e-05
-1.55917937633872e-05
4.73697302418084e-06
-6.92598557117539e-06
-3.57137950661281e-05
-2.29345786549392e-05
-2.95842921301656e-05
-1.02637595051581e-05
-1.14014688576439e-05
-2.61649199373389e-05
-2.80431439842264e-05
-1.79911818160224e-05
-1.70760929795584e-05
-2.43027174257988e-05
-3.70622164718217e-06
-2.22531317608059e-05
5.20092890557085e-06
-5.36104450239222e-08
-5.02439193881365e-06
-3.55378314565482e-06
-5.95074948070864e-06
-2.45658391954352e-05
-6.64379050317975e-06
-1.59165711289223e-05
-2.59668621508035e-05
-2.72134750847867e-05
-1.13029188032445e-05
-1.50574826713374e-05
-9.0979509872226e-06
-1.97490265244189e-05
-8.8746434369758e-06
-2.59218465899529e-05
-3.71513977873641e-05
-8.22252292039285e-06
-2.60474745299772e-05
-2.30647017027189e-05
1.79960755020833e-06
-3.2599762254692e-05
-3.62133159293675e-05
-9.82881245665484e-06
-1.21550471524123e-05
-1.47365374210882e-05
-2.10891529154209e-05
-1.50552292912522e-06
-6.04060980617453e-06
-2.71885703404636e-05
-1.09918070915047e-06
-1.58072615660106e-05
-1.62817222544359e-05
-1.68194172763712e-05
-2.0622694631008e-05
-1.7104376878616e-05
-1.48357152641593e-05
-8.27556292468184e-06
-1.89160924493251e-05
-1.51915218374639e-05
5.41535324175281e-06
-8.90268070181623e-06
-2.79682452762824e-05
-1.13053433672111e-05
-2.64420860065952e-05
2.40415061907455e-06
-8.80533748907152e-06
-1.81789674495583e-05
-1.25380146692417e-05
-3.67218986092552e-06
-7.50708118849178e-06
-1.49488024071999e-05
-1.98217458131255e-05
-2.22223355915314e-05
-8.12302937858278e-06
-2.24067929862262e-05
-1.5012198855208e-05
-1.06995893031255e-05
-1.41932620767926e-05
-2.39105903720265e-05
1.8244149054789e-06
-8.50333047858313e-06
-1.41174605868441e-05
-2.62086644680259e-05
-1.78793371813766e-05
-1.22748502286591e-05
-1.49341308606694e-05
-3.77610707649908e-05
-2.23199342374414e-05
-6.5871588769294e-06
-1.04266474991241e-05
-3.66690511237685e-05
-1.11332725691031e-05
-2.6527276764565e-05
-2.59640012010157e-05
-1.48412634188646e-05
-2.18389862136392e-05
-1.89845673865037e-05
-1.14794931532275e-05
-1.08811905758482e-05
-1.02546728866797e-05
-1.80462602842185e-05
-9.50573118999431e-06
-3.26680268805147e-05
-3.04153299809704e-05
-3.63535641977177e-06
-1.28267884032156e-05
-2.12042279616225e-05
-1.00293991679737e-05
-2.5364129174626e-05
-2.36958288462833e-05
-1.15105780230057e-05
-2.55580978914798e-05
-2.16575407572454e-05
-1.19964147162423e-05
1.81310629338922e-06
-2.40164689165707e-05
-2.1533520907847e-05
-3.25642002045493e-05
-2.45369222041968e-06
-2.89586541402358e-05
-1.29970936325794e-05
-9.99102134497729e-06
-1.17525076814096e-05
-1.20837688535841e-05
-7.80516396762031e-09
-1.46719890698234e-05
-2.03528122881054e-05
3.88256351618887e-06
-2.48630116497467e-05
-1.03403100317606e-05
-3.64406533732375e-05
-6.74721264414237e-06
-4.81307003645458e-06
-2.58564059899519e-05
-3.36985984887103e-05
-8.97972216452778e-06
-2.64938807983265e-05
-1.26377160267527e-05
-2.41339847761978e-05
-1.13052003181907e-05
-2.23177774589057e-06
-2.15636824068186e-05
-1.70408408078239e-05
-1.7313479426771e-05
-3.00303192599036e-05
-1.07284022216707e-05
-2.07706795012216e-05
-2.29821720878096e-05
-3.54811728578488e-05
-8.6381760330349e-06
-2.9235909051698e-05
-3.89544641761877e-05
-5.34004143168413e-06
-4.51559008552893e-06
-1.49749340543025e-05
-1.74081974362294e-05
-2.53010703184314e-05
-3.08766372453407e-05
-1.73574857804701e-05
-4.01319658442168e-06
-2.38394561977307e-05
-2.04372474814172e-05
-1.52792811937246e-05
-2.11770560554186e-06
-2.04033736296002e-05
-1.73367591902138e-05
-3.33278467429663e-05
-2.32941665418081e-05
-2.38935948821918e-05
-1.3447739896426e-05
-6.57488569245545e-06
-6.32292252250309e-06
-1.11987835916236e-05
-2.12290621207879e-05
-2.58143286120845e-05
-2.49162320856733e-05
-3.27698391039104e-05
-1.01767766472529e-05
-4.51955785315736e-05
-1.34057508986327e-05
-3.19376376025685e-05
-1.25736231538607e-05
-3.34875563698183e-05
-2.61106401752843e-05
-2.59846855566026e-05
-2.39018947614825e-06
-2.59234978140473e-05
1.79666326897176e-06
-2.78726411679012e-05
-1.93498960107194e-05
-2.24176998422624e-05
-4.61076438475894e-06
-1.88643992437871e-05
-1.18603644387992e-05
-1.2207897312586e-05
-6.99915995364078e-06
-2.9586031336815e-05
-1.79131564446899e-05
-1.1055321468329e-05
-1.85213447809966e-05
-1.03197821545058e-05
6.34730698484842e-07
-1.18465771398122e-05
-3.05982951431962e-05
-8.18231742713209e-06
-2.06961450466035e-05
-7.97563869877443e-06
-4.78788658140743e-06
-1.39605612578665e-05
-3.11462117175544e-05
-2.67944187104746e-05
-5.8075000711516e-06
-1.6929683116147e-05
-3.18551330167463e-05
-1.83666365881794e-05
-1.46651276341211e-05
-2.06957871113803e-05
-3.39553786179221e-06
-1.87594228345299e-05
-1.75920110082088e-05
5.60613453573243e-08
-1.22661863209587e-05
-2.87483174846578e-06
-4.95603582337408e-06
-8.91430707145697e-06
-2.41541039663254e-05
-1.32897311392861e-05
-1.5663135434824e-05
-1.33851921806367e-05
-1.34585276389448e-05
-1.12914296729686e-05
-1.91376075392417e-05
-8.15929405049571e-06
-2.02012526988938e-05
-3.1235306198235e-06
-9.99611003532794e-06
-1.65798705092464e-05
-2.30834302441927e-05
-2.52309761455707e-05
-9.5046117938283e-06
-1.92180865207309e-05
-2.14828551034675e-05
-2.98652270800805e-05
-2.0595461781209e-05
-3.45089623403344e-05
-2.62506631663976e-05
-2.17798893236053e-05
-2.14203471083821e-05
-1.09272082914961e-05
-1.15054915313577e-05
-2.61543700434697e-05
-2.65733431741834e-05
-1.3886132973402e-05
-1.91670807129272e-05
-2.81607413923642e-05
-1.99912529145937e-05
-4.87259799580614e-06
-1.15114774042807e-05
2.16828822743843e-06
-9.81930169216025e-06
-2.3457520789851e-05
-3.9228973083562e-05
-1.27819741225085e-05
-1.14739315516279e-05
-1.76018181514955e-05
-1.6956907651336e-05
-8.85947230512067e-06
-1.06137929715969e-05
-1.20588151835093e-05
-3.54353583145106e-05
-1.63933347215365e-05
-3.36271766747003e-06
-4.07608433403133e-06
-3.19647093234511e-05
-2.79732755637533e-05
-2.88234281842543e-05
-1.03806504711586e-05
-2.32283395385574e-05
-1.82245955439917e-05
-2.87369785937524e-05
-1.90161622665258e-05
-1.66736296898317e-05
-1.56805090481129e-05
-8.74754904962218e-06
-1.60632248060254e-06
-2.41336377407282e-05
-2.62840413540497e-06
-1.56213704229512e-05
-2.65868026529171e-05
-1.48958986919334e-05
-1.7947607648454e-05
-9.57666289499987e-06
1.44225316685582e-05
-1.83277829679488e-05
-2.06372134859579e-05
-2.88955607859351e-05
-1.13537022399647e-05
-2.31766174269495e-05
-2.67442970119181e-05
-2.04040915951526e-05
-3.10639635646734e-05
-8.13752130016336e-07
-2.35836672899676e-05
-2.96635318198486e-05
-3.36876343599019e-05
-6.6318833091432e-06
-1.61347610349301e-05
-1.08427917351188e-05
-3.38236159942754e-07
-6.53490438246203e-06
-1.10581176220054e-05
-6.19749627832243e-06
-1.96296421681968e-05
7.6036154381954e-06
-1.5333530838539e-05
-3.86054657980802e-05
-6.94813672064951e-06
-2.11602989601647e-05
-1.11923970103879e-05
-8.52245580028747e-06
-1.40933788698972e-05
-1.24707762974185e-06
-8.16545064110497e-06
-1.61938806595633e-05
7.62599808721184e-07
-4.49940036758583e-05
-3.00371273409348e-05
-6.89337339542367e-06
-1.6811341248226e-05
-7.70904476792303e-06
-2.07000153764141e-06
-2.66933317259466e-05
-2.87018373492475e-06
-8.65896918653574e-06
-2.24633845082546e-05
-2.53944957457509e-05
-1.71169687365057e-06
-3.03239155233069e-07
-2.94394823525252e-05
-6.58320431534819e-07
-3.02629549032877e-05
-1.96733945523347e-05
-7.44487928511766e-06
-1.70601488204684e-05
-2.42591800552424e-05
-2.70397756692842e-05
-8.31761536864958e-06
-2.57012845293516e-05
-1.96565984650088e-05
1.81153388700269e-06
-1.18407516678949e-05
-1.66231454971727e-05
-6.95808477554045e-07
-1.02185363017655e-05
-2.75605125968364e-05
-2.38877714643432e-05
-1.90413931128988e-05
-1.30530785078234e-05
-1.9947061885821e-05
-1.3496057901e-05
-9.91340775128355e-06
-1.72387874058205e-05
-3.52251955061611e-05
-2.28480987347947e-05
-1.52362650067154e-05
1.10646297593088e-05
-4.5303072932636e-06
-1.48218940900231e-05
-1.41903776412672e-05
-2.16702801852095e-05
-2.89684553248519e-05
-4.8687237648014e-07
-3.09187462328064e-05
-1.86606010791172e-05
-6.81538856539275e-06
-1.30656639964429e-05
-8.93291745769601e-06
-2.30603137694508e-05
-2.0389492083122e-05
-2.07271460879105e-05
-3.09177847790283e-05
-2.47169856268376e-05
2.94479950163658e-07
-3.80504371266435e-05
-1.56974856996021e-05
-7.09739020612281e-06
-2.50117902435173e-05
-2.01854826928039e-05
-8.74663697470723e-06
-2.79715895014081e-05
-3.77107921641397e-05
-1.30455406822401e-05
-1.84144819565247e-05
-1.81864064452847e-05
3.45404359961466e-06
-2.6458273111684e-05
-5.30784476527868e-06
-1.60822099340291e-05
-1.30972931685957e-05
-2.83873111377231e-05
-2.91982599139081e-05
-1.56674795678517e-05
4.84117639203664e-06
-2.32839282189259e-05
-1.12856455179059e-05
-1.60659344001876e-05
-1.47706341702252e-05
-1.79734522782557e-05
-2.65520797513815e-06
-4.53124147253627e-06
-4.92415200621374e-06
-2.02605045541235e-05
-1.35956247772319e-05
-1.13325635000108e-06
7.60373725052136e-07
-2.25327381731473e-05
-4.05439269345054e-05
-1.22177465350194e-05
-1.58811560847884e-05
-2.0190155491349e-05
-7.45287913829645e-06
-7.29983148980096e-06
-1.05794468507375e-05
-2.91478292212207e-05
-2.42707397872163e-05
-1.45175897429254e-05
-1.65391119989961e-05
-3.20610056795138e-05
-2.47412431288364e-05
-5.74375621982326e-06
-2.24364065840769e-05
-1.71954765517768e-05
-1.68198576646118e-05
-1.48570776045222e-05
-9.06874342378332e-06
-1.90530312160736e-06
-1.85042771053848e-05
-8.76451892651939e-06
-6.16832188106388e-06
-1.4855188398435e-05
-2.10715741847508e-05
-1.65059010486435e-05
-1.85054638626576e-05
-1.88500975912983e-05
-1.84068448117184e-05
-3.43512858135482e-05
-5.74417723795577e-06
-5.25229119491342e-05
-2.8564880028981e-05
-7.37947036784033e-06
-2.64727190493003e-05
-1.10204299791957e-05
-3.13149934921412e-05
-2.02011946712465e-05
-4.55393590594083e-05
-1.16686368019782e-05
-1.79697162473311e-06
-2.58614679694837e-05
-8.5860324426577e-06
-8.74782424345519e-06
-1.49260159904316e-05
-2.33467919263013e-05
-3.46026949705459e-06
-8.82985524511336e-06
-9.54548962949872e-06
-1.65219150282804e-05
7.17163879691597e-06
-4.52501600866727e-06
-2.9145797354094e-05
-1.01269800887951e-05
-2.10353799961059e-05
-2.49854883268805e-05
-1.62159641385817e-05
-6.79215657847897e-06
-2.81546142225608e-05
-1.59188973545052e-05
-2.62542131657206e-05
-2.65315062886625e-05
-5.70075137025514e-06
-2.99572469344388e-06
-3.50576544948116e-05
1.33142939795452e-06
-2.13484956442478e-05
-3.35579035157582e-05
-2.51373521568608e-05
-1.630613500824e-05
-2.56384924132507e-05
-2.22906303993897e-05
-1.17499456421456e-05
-1.65868931907422e-05
-4.21272085015911e-06
-7.10089290440505e-07
7.08534610973025e-06
-2.16442170191759e-05
-3.36553099928423e-05
-4.39024763138901e-06
-2.46590547881013e-05
-1.22870251624515e-05
2.59779951619717e-06
-8.80911306775889e-08
-2.65227371049869e-05
-3.34631729062535e-05
-8.58185196464231e-06
-1.11702943228919e-05
-1.07487125630943e-05
-5.41390896755695e-06
-7.08269832674853e-06
-1.33019943802924e-05
-3.40598139762887e-06
-1.32689798985959e-05
-2.23905948125771e-05
-1.29766249524274e-05
-1.64144172662314e-05
-1.37585135390468e-05
-1.96720962166482e-05
-3.54259214789714e-05
-1.09550217574727e-05
-6.20418951297672e-06
-1.55566103704185e-05
-1.31595856880472e-05
4.81744767359123e-06
-1.19456084792366e-05
-1.41115009930915e-05
-3.04525927964595e-05
-8.01318626227119e-06
-3.37716578623999e-06
-2.95067819987478e-05
-1.40627714496088e-05
-2.80750980967293e-05
-1.33355030630963e-05
-1.66709950374598e-05
-2.79950798804931e-05
-2.09626028333383e-05
-1.20762967622936e-05
-8.25852881971247e-06
1.68732764474647e-06
-1.4117448309172e-05
-2.46504667877055e-05
-3.94267693240252e-05
-9.48403066774154e-06
-2.87004798381897e-05
-1.90020865302135e-05
-1.48715734903639e-06
-1.45105933055391e-05
-1.00564789645595e-05
-3.21001931961825e-05
-3.45300344014184e-05
-2.06249617520127e-05
-1.65391489211275e-05
-2.84646727288709e-05
-3.56696824477903e-05
-8.90698275771331e-06
-1.7832676324083e-05
-1.37763528178001e-05
-9.97442842987941e-06
-1.93484614361143e-06
-3.13567381639302e-05
-8.11458921799587e-06
-1.76247822939894e-05
-4.30436368717044e-06
-2.85682617453833e-05
-2.96109172440673e-05
-1.96785626385828e-05
-2.84154348446898e-05
-1.17859232462455e-05
-2.74430675980275e-05
-3.46662189664351e-05
-2.45476204486516e-05
-6.08600931911615e-06
-2.49967514013661e-05
-2.51238112813251e-05
-1.66268217953082e-05
-1.90643833613349e-05
-1.04963641208327e-05
-4.01055261793007e-05
-1.09370659836911e-06
-1.01540274112602e-05
1.30295522622379e-06
-8.05131500769342e-06
-2.78468016764023e-05
-2.68617569672484e-05
-8.02565432444428e-06
-1.31800669544341e-05
-1.39991902202923e-05
-3.38646956574489e-06
-2.25356165356615e-05
-6.94767502859012e-06
-1.93835126179323e-05
-9.26742404287588e-06
-2.75624858125513e-05
-1.56362594211723e-05
-2.32268347596087e-05
-2.07615179716144e-05
6.65412610317486e-06
-2.45369606845661e-05
-1.67357828866224e-05
1.9431261649558e-06
-3.00023318440007e-05
-3.84871792359813e-06
-2.3314865246763e-05
3.83411038798656e-06
-3.32144862709972e-07
-3.21425682714593e-05
-1.22738405668684e-05
-2.38595877948178e-05
-4.01986366881715e-05
-1.73593150269948e-05
-2.34630291583051e-05
-1.05878908516012e-05
4.94394637626478e-06
-6.19105227589464e-06
-1.47166135371765e-05
-1.14882606915069e-05
-2.00466258969155e-05
7.32877721128515e-06
6.62636595787759e-07
-1.34092950434658e-05
-3.26013178434472e-05
-1.21779624777253e-05
-3.47396293170577e-05
-8.10649122654988e-06
-1.17184022297316e-05
-2.90236748564116e-05
-1.82194236523102e-05
-2.29591010273139e-05
-2.35748358959263e-05
-1.35240725125968e-05
-8.60281592357476e-06
-2.3849891695228e-05
-3.38422333848072e-05
-9.00125013804426e-06
-1.36543317629676e-05
-3.12025197338997e-05
-1.12916572816057e-05
-1.2067323436194e-05
-5.89564092962375e-06
-7.19350028207893e-06
-4.59934040916535e-06
3.9818282271529e-06
-2.98655448207616e-05
-1.99554670578573e-05
-1.4875901152039e-05
-2.80021228637396e-05
-1.11877649858409e-05
-6.04883902142679e-06
2.54323796164971e-06
-1.14525503113337e-05
-2.29558215444252e-05
-1.94091570349627e-06
-1.83533753994659e-05
-6.82336759754472e-06
-1.94554208593531e-05
-1.17679047617775e-05
-1.17469768978061e-05
-2.42882552380009e-05
-2.89686313983316e-05
-3.13884558119415e-05
-1.60545578676122e-06
-7.77772532321734e-06
-1.02271670054837e-05
-6.67330248914797e-06
-2.65022248302293e-05
-1.00925054125346e-05
-8.32279004223202e-06
-9.59189262557818e-06
-1.22438330376744e-05
-1.10689399218103e-05
-8.88785356056716e-06
-2.0258398144152e-05
-3.84759346950674e-05
-3.50565806727509e-06
-1.69658285247726e-05
-2.6272876424884e-05
-3.3977227745261e-06
-1.48719146288885e-05
-1.55739932831624e-05
-1.6512965588434e-05
-1.51333048933065e-05
-2.18752417710854e-05
-2.63891628003749e-05
-2.22749914853492e-05
-3.32021848517791e-05
-5.99033722960533e-06
-6.0160982839832e-06
-1.13650457572287e-05
-6.0542039193917e-06
-3.65208808672008e-05
-8.52611876593115e-06
-2.20650076428129e-05
1.2023247618296e-05
-2.22115593316604e-05
-9.98246300897559e-06
-2.7326812884053e-05
-8.06145415238845e-06
-1.09132773008162e-05
-1.64198663088439e-05
-6.43618382731814e-06
-4.05146787982176e-05
-1.50985540949959e-05
-1.76756020168067e-05
-2.03968043969932e-05
-1.41135608943003e-06
-1.23898458732773e-05
-1.01475627479305e-05
-1.22036468181525e-05
-4.15322895921839e-05
-2.23001107674891e-05
-1.85215176956391e-05
-2.12120377925488e-05
-8.23111199638077e-06
-1.09065383169271e-05
-3.6621290626364e-05
-3.32760812136912e-05
-2.63296957903751e-05
5.53597925020999e-06
-1.64605827507089e-05
-1.49290393556733e-05
-1.1771295346126e-05
-2.08251083046398e-05
-1.60207934463162e-05
-3.41702901042553e-05
-2.16153403964564e-05
-2.36389172864961e-05
-1.64539948855944e-05
-3.98761708747644e-05
-1.10972138430984e-07
-1.68476086804036e-05
1.42646203870632e-06
-1.43142529242384e-05
-3.67680477446926e-05
-7.68180399549324e-06
5.34772729618687e-07
-8.00138137562988e-06
-1.05341048384696e-05
-1.13162498226159e-05
-3.03760194625493e-05
-4.62194337508902e-06
-3.34748211770074e-06
-1.72381252670582e-06
-2.28877855199308e-05
-2.41390668644143e-05
-1.63422803656398e-05
-9.58588605612176e-06
-1.04026396730577e-05
-1.1120445711711e-06
-2.01376910364799e-05
-6.35875608136423e-06
-1.77607219947412e-05
-2.90664096062258e-05
-3.10009299895563e-05
-1.8288535448853e-05
-2.49011091064422e-05
-8.33514135247333e-06
-6.09649161380473e-06
-2.97579208992397e-05
-2.11278185322801e-05
-2.0060660224533e-05
-1.00381123892868e-05
-7.92618135886561e-06
-2.53605003539384e-05
-9.01152367691553e-06
-4.01735387087465e-06
-1.96566247966556e-05
-2.1052786698756e-05
-1.62427999042847e-05
-1.52775014738702e-05
-1.65605812578061e-05
-1.18175041394192e-05
-2.69630288800692e-05
-1.35163469061468e-05
5.52595490202932e-06
5.31690961202106e-06
-7.7260843767292e-06
-1.02083300225292e-05
-2.11241491713146e-05
-7.70832217944483e-06
-1.18219374536162e-05
-3.76981687431996e-05
-7.04207537188007e-06
-1.31127469164999e-05
1.64792516625614e-06
-2.06384519205904e-05
-2.78387339467057e-05
-3.18897955385514e-05
-1.61755062891804e-05
-6.68909162906836e-06
-1.92870711635208e-05
-3.56314155685552e-05
-2.505666218122e-05
-2.64737851266681e-05
-2.23947976389291e-05
-1.92885690453628e-05
-1.30513553748794e-05
-2.75365839378115e-05
-1.21336436174528e-05
-7.59862733702459e-06
-1.75088263693474e-05
-5.97984542368367e-06
-3.59595780673416e-05
-1.26383562354899e-05
-1.81516721237162e-05
-2.80652347940737e-05
-2.21056336414568e-05
-1.15050983803668e-05
-2.0110749368427e-05
-1.95246660229228e-05
-1.73541794546042e-05
-1.34095906618542e-05
-4.84918593990005e-05
-2.86873036348669e-06
-2.3108104626603e-05
-1.75042694589666e-05
-1.03656274290906e-05
-3.13365601310725e-06
-1.794562185578e-05
-1.20995029373036e-05
-1.53523690932749e-05
-1.76008139660556e-06
-1.16009309566656e-05
-1.4209638017131e-05
-2.45405414032797e-05
-2.97140070777234e-06
-1.40300980874602e-05
-5.83047606006373e-06
-1.96999243554176e-05
-8.79157837578272e-06
-3.49323970324875e-05
-5.04623709427519e-06
-1.27471297497753e-05
-3.06604000853596e-05
-1.36145962905761e-05
-5.84064950315428e-06
-8.90133024368041e-06
-1.25455185577133e-05
-9.62439850747507e-06
-1.57700334101124e-05
-7.22330684376974e-06
-2.91938274154082e-05
-3.86874232565798e-05
-1.92867704068586e-05
-6.79813964280515e-06
-2.81111151904264e-05
-2.35771402191837e-05
-1.73847834063049e-05
-1.16572079071094e-05
-1.66113751176342e-05
-1.90766784394862e-05
-3.71813565831458e-05
-8.85879754515524e-06
-1.13995604599426e-05
-3.08116276172611e-06
-2.4603029439458e-05
-1.57487796747442e-05
-1.1577292111264e-06
-1.45091714140953e-05
-5.23024466944288e-06
-1.85710995787327e-05
-8.0431728886885e-06
-2.17991348833357e-05
-7.5495177092855e-06
-2.18552161766937e-05
-2.55802956087628e-05
-1.30856794686418e-05
-1.8115182675699e-05
-6.19695500824257e-06
-1.41791246965372e-05
-2.43872007880279e-05
-3.38568420047241e-05
-1.02997252316288e-05
-1.10970262958473e-05
-2.11420524749154e-06
-2.16926031967519e-05
6.23199069640267e-06
-1.27403625741995e-06
-4.0832385347258e-05
-1.20501420993687e-05
-1.85246509288701e-05
-5.06711636924685e-06
-3.82148085453516e-05
-1.06663928633179e-05
-2.06098651476183e-05
-3.55140532172913e-05
-5.37576943173232e-06
-2.36101595316436e-05
-1.65837747768274e-05
-4.68453436852074e-06
-7.41579477194661e-06
-1.90627617276545e-05
-2.00742193720464e-05
1.05725903711718e-05
-3.48771490906442e-05
2.38187428596449e-05
-2.45118071104702e-05
-3.72591997407823e-06
3.54163352099727e-06
-2.7960292429969e-05
6.92332586506875e-06
-1.42899641502216e-05
-1.64593689474781e-05
-2.64568423026104e-05
-2.25164876166254e-05
-1.01242101925236e-05
-3.23080737976585e-05
-1.79755958945465e-05
-8.75087927237965e-06
-1.76582200629433e-05
-2.25751114814859e-05
-3.27968656140152e-05
-3.86990322953961e-05
-1.78939618874672e-05
-1.76950908460542e-05
-1.13728855185384e-05
-1.36954783870935e-06
1.86224318071343e-06
-1.75398898460352e-05
-1.93893813575893e-05
-1.48676956187427e-05
-3.19029956851996e-06
-3.48143562030438e-05
-1.05127934149843e-05
-2.64843895273473e-05
-1.05227531077883e-05
-2.28913411528726e-05
-2.65884730908699e-05
-2.06963344179031e-05
-2.22741327845305e-05
-1.88426824860782e-05
3.2111775985023e-06
-1.96958434695251e-05
-1.25394007376765e-05
-1.64685414747985e-05
-2.25152624400139e-05
-8.47433510089757e-06
-1.24615288127111e-05
-1.54682206619276e-05
-2.21288319054633e-05
-2.74423693263384e-05
-2.06572551485623e-05
-4.21740226713365e-06
-2.84250654206017e-06
-2.41960724866349e-05
-2.9219908497716e-05
-1.40297547582696e-05
-1.27635045267121e-05
-8.94070864348452e-06
-5.47539725745596e-07
-1.32153970083913e-05
-3.98721564342174e-05
-7.11661356197694e-06
-2.15145177138964e-05
-1.6930565434427e-05
-3.16634801386571e-05
-2.9106432295226e-05
-7.44752652422637e-06
-3.14266915330621e-05
-4.60497396853178e-06
-5.0014130904776e-06
-2.82150312541712e-06
-1.86399501267185e-05
-3.11428180574696e-05
-2.38993344133875e-05
-1.61801513926209e-05
-1.34427111333191e-05
-2.03504046031429e-05
-1.20654718589551e-05
-2.9133307479557e-05
-2.73101159580643e-05
-2.30573569493405e-05
6.41271191080225e-06
-9.84693949876647e-06
-2.61331142220634e-05
-2.06908224530375e-05
-1.12121974724837e-05
-1.26480571996467e-05
-8.71952814951183e-06
-1.99997044382388e-05
-4.84819356213497e-06
-1.15277110117781e-05
-3.64426104623001e-06
-1.10804994817068e-05
-6.82574614075318e-06
-3.04218176924633e-05
-6.47528578417346e-06
-1.27367447247317e-05
-2.26917990265748e-05
2.18304975130818e-06
-2.30393950683758e-05
-1.26591815823264e-05
-3.54141032173044e-05
-8.65201588511142e-06
-2.45257089446052e-05
1.59600605394784e-06
-2.23419167445974e-05
-4.0497694721991e-05
-2.34182231321882e-05
-1.24151589020863e-05
-2.20057449807869e-05
-1.56164473784498e-05
-2.45328380198906e-05
-1.12168738895791e-05
-2.71072401178429e-05
-2.2100419618304e-05
-1.64043994155845e-05
-2.66785242189978e-05
-3.13625933231506e-05
-3.63272134984249e-05
-3.1801331600439e-05
-1.60170469262778e-05
1.72148830635413e-06
-1.56963406288597e-05
8.63900286053868e-06
-2.12448641069271e-05
1.44411725662086e-10
-3.24179596673358e-06
-1.34755236803481e-05
-3.17282474208538e-06
-3.00433961000792e-06
-1.20616122689965e-05
-2.0411066524862e-05
-2.7850627584571e-05
-1.01177307848264e-05
-1.8632701132159e-05
-1.67186176632996e-05
-1.4390671380183e-05
-2.3089575645961e-05
-2.4538574884628e-05
-1.50036296833831e-05
-1.21188282342475e-05
-8.3799091930712e-06
-2.06797194688271e-05
-2.23087075493483e-05
-8.79588467379984e-06
-9.67673789342809e-06
-1.3673969491532e-05
-1.8020490359702e-05
-3.92280476400894e-06
-1.5337266497814e-05
-2.65291697562712e-05
-7.26501074510035e-06
-1.54904640272974e-05
-1.34822425493864e-05
-3.80710733107061e-05
-2.37887751373284e-05
-4.44322751501677e-06
-2.707222425684e-05
-8.37285091352304e-06
-1.81548362690145e-05
-2.77195409524023e-05
-2.5395933447192e-05
1.31348075987791e-06
-1.64767626949192e-05
-5.96855454062287e-06
-7.35393420146383e-06
-7.89328577319989e-06
4.81619295604326e-06
-2.36828595319008e-05
-6.53704114890085e-06
-1.36821119896958e-05
-1.89256113593345e-05
-2.15365971410399e-05
-2.65846333167158e-05
-1.48845793848152e-05
-1.36254418022542e-05
-3.43463859841939e-05
-5.02867577916035e-06
-2.76540407883156e-05
-2.23969173419782e-05
-9.06820476598558e-06
-1.70362630543207e-05
-2.08306628848582e-05
-1.49646620264454e-05
-2.58793710647388e-06
-3.85973255091131e-05
-4.27702202083569e-06
-2.22275481463761e-05
-2.02179207237598e-05
-8.88880958818342e-06
-1.98625684929601e-06
-2.17328753924512e-05
-2.53918247753327e-05
-8.08273819110753e-06
-5.33389262919326e-06
-4.76063476005645e-06
-2.70740651019655e-05
-8.17309971144761e-06
-2.07798162285712e-05
-3.01328055633835e-06
-1.8297998255583e-05
-2.72891274867927e-05
-1.47381782554256e-05
-1.88716625428386e-05
-9.02685395406943e-06
-2.22890297579816e-05
-2.50538454719562e-05
-3.60865755488189e-05
-7.23460779096694e-06
-8.48639372641997e-06
-1.80884584340508e-05
2.32502077008886e-06
-1.03174553401335e-05
-1.68759705076939e-05
-2.21409553295549e-05
-1.11411220397982e-05
-1.92933056578737e-05
-9.67432284312472e-06
-9.85106882724145e-06
-3.15467492649038e-05
-1.94479868389588e-05
-5.18829618619666e-06
-1.05052292620072e-05
-1.71626118782329e-06
-9.07908063838088e-06
-1.74940515294924e-05
-2.06132062140898e-05
-6.5383717963814e-06
-2.89108691209369e-05
-7.31413624575291e-06
-1.66611561889273e-05
-1.26049315910329e-05
-1.62208317920063e-05
-1.86135880669751e-05
-1.56947638917903e-05
1.24853442940319e-06
-1.55127942878158e-05
-1.19672106636504e-05
-4.43906261419341e-05
-2.30185922925454e-05
-2.10245471774578e-05
4.03411403050821e-06
-1.19389540262192e-05
-4.56054012368529e-05
-1.07760519416321e-05
-2.10608016296922e-05
-1.5580860584127e-05
-6.97005610314262e-06
-3.11310982019466e-06
-3.341206630964e-05
-1.4803189181486e-05
-3.16508623684075e-05
-4.15553124801814e-05
-4.19097358503405e-06
5.90867058868257e-06
-2.13596661363123e-05
-3.68265373263225e-05
-1.30745029836937e-05
-1.54915910770284e-05
-2.59274189764341e-05
-2.55750881959423e-05
-2.19626788999157e-05
-2.16921503973091e-05
-1.12936135247774e-05
-1.11691673731411e-05
-2.20444473613561e-05
-3.162486181989e-05
-1.18172606650319e-05
-3.910881752412e-05
-2.44141217847509e-05
-1.62287963164687e-05
9.93724490777627e-06
-2.96731442727632e-05
-3.90446601499096e-05
-1.35302369268616e-05
-1.13806242864589e-05
-1.436766862879e-05
-2.92297888099023e-05
-2.32223444630533e-05
-1.45637087380862e-05
-1.70985743011924e-05
-2.65316770083368e-05
-1.35628165972547e-05
-2.19851191050201e-05
-2.56027210001594e-05
-3.3604283183765e-06
-1.77167569702202e-05
-1.64376241269762e-05
-2.88142362068681e-05
-3.37955641658653e-05
-1.16808217246517e-05
-1.58699883845476e-05
-2.34523788416281e-05
-1.34348416207854e-05
-2.04477685566033e-05
-1.07655840468609e-05
-2.41560265556703e-05
-1.86799601994937e-05
-1.86644577049921e-05
-1.09671804460547e-05
-6.13447216817033e-06
-1.79560069508772e-05
-1.65882494540055e-05
3.26515948806883e-06
-2.38963529991699e-05
-2.04351633905521e-05
-9.14217973868641e-06
-2.14402407449872e-06
-3.50179342534203e-05
-1.07942435071333e-05
-7.93255866126471e-06
-3.9924703798848e-06
-1.55879335170647e-05
-1.23537520603747e-06
-1.69925759302027e-05
-2.53900468509459e-05
-1.60303779687495e-05
-2.79708731770026e-05
3.94343117516594e-06
-4.88367458941499e-06
-3.34136971005904e-05
-2.41511827104263e-05
-1.23690857960793e-05
-8.58022583051288e-06
-8.14359886091889e-06
-1.24118012325477e-05
-1.3672134138328e-05
-1.15569588436912e-05
-2.2124833174694e-05
-2.18641605571479e-05
-7.26103879157612e-06
-2.32507704382199e-05
-2.6965782461556e-05
8.58882163750315e-07
-5.83846102270277e-06
-7.42022310886855e-06
-2.22963477036974e-05
-9.62015508219613e-06
-1.54082047701981e-05
1.16575223184525e-07
-1.87799837940561e-05
-1.59310848643563e-05
-2.00742433113965e-05
-1.93446435310227e-05
-3.48806949247898e-06
-2.20390802487102e-05
-9.68955480788697e-06
-1.77067683529854e-05
-9.8812167894704e-06
-1.58335677644287e-05
-4.08645087578229e-06
-1.79347472759929e-05
4.93574209821118e-06
-1.52497886724789e-05
-1.63905397989912e-05
-1.83832260177185e-05
-1.70384203476549e-05
-8.93842499120633e-06
-2.01146572499195e-05
-2.0155755267719e-05
-4.22221590245075e-05
-1.26104238861035e-05
-1.61325719156484e-05
-3.42292673603723e-05
-5.83051747985499e-06
-2.71451439723039e-05
-1.30825792164487e-05
-2.35153654862293e-05
-1.86405732477489e-05
-1.21234036016559e-05
-2.27917942621377e-05
-2.76413094468673e-05
-9.17978285627463e-06
-1.84335548606582e-05
-1.92388532086155e-05
-1.94279818834034e-05
-2.35744103646507e-05
-2.41076243992961e-05
-3.03411963606551e-05
-1.90169510828657e-05
-2.51156517864003e-05
-1.72229293973805e-05
-1.56803954816445e-05
-2.96336336191605e-05
-3.65232834161797e-05
-1.29344111267126e-05
-6.06080933285939e-06
-1.62532715933049e-05
-2.49537092639328e-05
-3.12673573629396e-05
-3.21841178615869e-05
-1.41401640314526e-05
-5.30947149827769e-06
-3.16828749884897e-05
-4.47547265623409e-06
-1.81764632153461e-05
-7.40445198225527e-06
-1.70291465484054e-05
-1.62808094561659e-05
-1.48194687731071e-05
-3.08425816749838e-05
-1.59679749156512e-05
-2.78882521822788e-06
-2.10416448763987e-05
2.8075305149852e-06
-1.87208494643265e-05
-1.13783767878438e-05
-1.36707544517183e-05
-1.72837860737512e-05
-2.96622105701213e-05
-5.90929072768035e-06
-7.97219173993683e-07
4.96342297233859e-06
-1.34975726442854e-05
-4.92562769100059e-06
-8.55900417396067e-06
-7.9534052532298e-06
-1.51343774028217e-06
-2.0827337485561e-05
-2.23947777510624e-05
-2.39496330194937e-05
-2.97297623733465e-05
-2.06412737258911e-05
-1.15067708991934e-05
3.3462361951585e-06
-2.33539166135707e-05
-9.72584843212832e-06
-1.99174103760428e-05
-2.57971141843548e-05
-4.0891491528786e-06
-5.25455850882239e-06
-2.41523884621404e-05
-3.14238015459463e-05
9.3538027330107e-06
-2.23479954474087e-05
8.96271861327477e-06
-1.35949714536532e-05
-5.89608007178514e-06
-3.33407939051778e-05
-1.97295271853427e-05
-9.09246980815915e-06
-1.2670989701159e-05
-6.64289442361384e-06
-1.22643562449579e-05
-1.77273273837398e-05
-1.21397313737923e-05
-3.01025583137652e-05
-2.49049206248231e-06
9.72721493780451e-06
-1.06860126264019e-05
-2.37565531634368e-05
-7.28366946777137e-06
-1.51833555178958e-05
-2.14445981122751e-05
-2.82935472801201e-05
4.66930045883848e-06
-1.35832027063903e-05
-1.82290740956902e-05
-2.08754303634828e-05
-3.09446724220691e-05
-2.64379374842281e-05
-1.22900236362236e-05
-1.98507694308092e-05
-2.98212699293991e-05
-1.43011036904361e-05
-2.61285873648897e-06
-3.19289461023706e-05
-1.76194725343538e-05
-3.00645909364417e-05
-7.27176807405737e-06
-7.53690336906806e-06
-1.21964441517454e-05
-3.85484592814241e-06
-2.45964357482166e-05
-1.74384361972152e-05
-2.06265423352947e-05
-1.0286278038382e-05
-2.07293150851013e-05
-3.56988561286151e-05
-2.74950442065307e-06
-3.05841296350975e-06
-1.97013845956637e-05
1.54381532210666e-06
-1.3403484246868e-05
-2.43716364375829e-05
-1.17371325931345e-05
-6.41290354269305e-06
-2.68534352148824e-05
-1.67316486267213e-05
-1.36637735701874e-05
-8.94029680627693e-06
-2.655614909964e-05
-1.92110195276846e-05
-1.15528948067238e-05
-1.77351895171453e-06
-4.94060787997391e-05
-2.09420308728354e-05
-1.7257540479101e-05
-1.5779518797328e-05
-2.93536785099934e-05
-1.15539240305774e-05
-2.6391910577726e-05
-1.88619484368346e-05
-6.98866196031502e-06
-1.97741815959261e-05
-1.3933334784834e-05
-2.76211466698787e-06
-3.43293999634921e-05
-1.43937615724233e-05
-2.12130650635297e-05
-9.65916740504815e-06
-3.13944299393906e-05
-2.8214522475016e-05
-3.2180816307331e-05
-3.00399985012574e-05
-2.5672227669441e-05
-2.9176800381616e-05
-3.05716580699935e-05
-1.97552009066529e-05
-1.48121702860086e-05
-1.97667207473448e-06
-1.74430021413689e-05
-3.70324911997943e-06
-1.0553055962363e-05
-1.38748243478026e-05
-1.9173563393096e-05
-1.24705623853436e-05
-1.41036587488208e-05
-2.75304383912646e-05
-2.2293381178304e-05
-1.35560182925771e-05
-1.64060217962519e-05
-2.17733668731628e-05
2.01656304900281e-06
-2.18553443864693e-05
-9.75366459457192e-06
2.20219302312695e-06
-2.40215227744457e-05
-1.42864096193047e-05
7.95460078070185e-07
-1.97788781721092e-05
-2.33444224302808e-05
-5.60495325460322e-06
-2.72516989279915e-05
-4.74350400666064e-06
-2.04143885142311e-05
-2.38039297536562e-05
-2.48268894132307e-05
-3.46312099028621e-05
-3.10551272891475e-06
-1.34944747124803e-05
-2.7005702219759e-05
-1.13606307385507e-05
-1.83232506482966e-05
-3.27129898143397e-05
-3.12349620428216e-05
-2.01867406501989e-05
-1.92892327260758e-05
-1.54799267667827e-05
-2.11424411131209e-05
-2.63291271251345e-05
-1.63767742899244e-05
-1.00912320816661e-05
-2.58846343804734e-05
-4.49270907106618e-06
-1.14391452999569e-05
-2.54867826378968e-05
-2.15832867795678e-06
-1.05278668855314e-05
-1.95775950919793e-05
-2.99037147239602e-05
-2.34098259509213e-05
-1.72339436921642e-05
-1.79995493590458e-05
-1.8392395780864e-05
-2.47199962001327e-05
-1.40468643337715e-05
-1.16587229924007e-05
-2.01700016191764e-05
-1.66094058426744e-05
-2.64208967074894e-05
-2.15763655493041e-05
-2.79278204862908e-05
-2.54209179211794e-05
-5.05573002862613e-06
-3.07249264531295e-05
-1.80720320921185e-05
-2.83101459368498e-05
-2.259857489757e-05
5.12674141315756e-06
-2.59915043336954e-05
-2.32355289476173e-05
-3.48070284335543e-05
-1.44523366763753e-05
-6.10336338686541e-06
-1.50559468631974e-05
