# Supplementary material for: Research on computational propagation and identification of mine microseismic signals based on deep learning
Source: PLoS One. 2025 Oct 22;20(10):e0334641. doi: 10.1371/journal.pone.0334641 (PMC12543183; doi:10.1371/journal.pone.0334641)
Supplement: S11 Data — (ZIP) [file pone.0334641.s011.zip › 000101100002745.xlsx_0.txt_24.txt.txt]

-2.78163007885753e-05
-1.27206066043937e-05
-6.09249230233744e-06
-5.00371777204802e-06
-1.5490698430311e-05
-2.72470590934931e-05
-3.25788182330649e-05
-1.6689650798143e-05
-2.09934943712464e-05
-1.80854978346614e-05
-3.68985909385245e-05
-2.25871038897191e-05
-1.57156827589751e-05
-1.33495958692573e-05
-2.33143843710945e-05
-3.59674464454961e-05
-1.89934349740139e-05
-1.89636394262466e-05
-4.30134238706188e-05
-3.29302058514568e-05
-9.28114744091978e-06
-2.18588686159154e-05
-1.91125601373029e-06
-2.865799790229e-05
-2.07080033717708e-05
-2.4231020299276e-05
-1.85316076492465e-05
-2.92228861009718e-05
-2.75722229743856e-05
-2.34229308688874e-05
-2.72717106789191e-06
-1.86418400976872e-05
-8.2818499833284e-06
-1.57124367660378e-05
-5.68786383061399e-06
-1.55312261472153e-05
-1.64292692747055e-05
-2.23144718434609e-05
1.08273561705776e-05
-2.06018760332456e-05
-4.59276476293998e-05
-1.7712786617978e-05
-1.90490018764867e-05
-1.57038832248512e-05
-1.79143970920511e-05
-2.1520547469529e-05
-2.54839312592486e-05
-1.83749578729363e-05
-8.96342168855205e-06
-3.01106508675703e-05
-1.32681136950182e-05
-2.64939618226521e-05
-2.74031549196736e-05
-1.57493869051064e-05
-3.04577321606513e-05
-2.79565913141927e-05
-1.83404638328406e-05
8.79550865004878e-06
-1.57228039222057e-05
-1.14473709326039e-05
-1.57431621813512e-05
-1.59894326202987e-05
-3.47811518014309e-05
-2.92608827221423e-05
5.53699895632367e-06
-2.55777004203148e-05
-2.47925077066794e-05
-2.64310896717208e-05
-3.22845143497613e-05
-1.4707845897339e-05
-3.89402702827744e-05
-2.95027425346579e-05
-1.00965341759628e-05
-2.03102076339805e-05
-2.91976002599109e-05
-3.09913344575161e-05
-2.36752357385134e-05
-2.27362401197557e-05
-5.55217929109344e-06
-9.35847076617862e-06
-1.96884418346488e-05
2.17274909682346e-06
-2.64872598921378e-05
-8.9119433051379e-06
-2.27402458306127e-05
-3.23209700745914e-05
-4.49794971703923e-05
-1.09915189932952e-05
-2.21715139243446e-06
-1.61233120103021e-05
-3.10804933635647e-05
-1.39239009016808e-05
-3.10782895769506e-05
-1.08792964817995e-05
-1.71981067264615e-05
-1.3157965671256e-05
-1.33039770376208e-05
-5.85582604441394e-06
-1.14852300564825e-05
-9.28123815130951e-06
-1.95301481804415e-05
-2.03019990502465e-05
-3.3832287586828e-05
-1.6787764885651e-05
-5.18224438733318e-06
-5.28171144356449e-05
-1.68679316438518e-05
-2.20513331794117e-05
-1.81089948699562e-05
-2.57107145703031e-05
-2.91275099372151e-05
7.8146555220975e-06
-2.75847574442235e-05
-1.39579445508091e-05
-1.59232678514459e-05
-1.35043295470633e-05
-4.16022243184862e-05
-3.29545854480826e-05
-2.39946637595953e-07
-5.08804311495439e-05
-2.95218373826548e-05
-1.80193475117264e-05
-1.93253626295431e-05
-2.85498696883626e-05
-1.77024188064164e-05
4.3098609339642e-06
-9.72675155528946e-06
-1.27936564486391e-05
-2.01177449195211e-05
-3.47550517825889e-05
6.19326135462707e-07
-1.31489289432683e-05
-2.39068627830946e-05
-3.1682957983664e-05
-3.11631067018412e-05
-1.54027919721291e-05
-7.60414164413086e-06
-3.83398539863772e-05
-2.9682444671359e-05
7.75352240334012e-06
-1.16404279097358e-05
-3.05628111178817e-06
-2.28181752163858e-05
-2.34701939267319e-05
-2.26768169677482e-05
-1.83221051700691e-05
-6.75877685513196e-06
-9.87097481735487e-06
-3.23371665692237e-05
-1.05789174416346e-05
-2.57096106309221e-06
-8.80255226803069e-06
-3.55847064542595e-05
-3.25063012341872e-05
-3.27895937194169e-05
-1.30133082834208e-05
-3.74843245288224e-05
-4.61091597240544e-06
-3.13384479011737e-05
-4.98469878902752e-05
-1.15351353365653e-05
-6.19602848029854e-06
-3.89785112231656e-05
-2.02878029865972e-05
-2.25820283444135e-05
-5.64618338980077e-06
-7.17917356833167e-06
-1.81771754156637e-05
-7.12633704709868e-06
-1.29055809280281e-05
-9.34179701730948e-06
-1.30184190390994e-05
-2.3914493580933e-05
-1.70805348139242e-05
-3.52412923983864e-07
-1.91706504021704e-05
6.49385393506679e-06
-1.82125935196429e-05
-1.48884403564746e-05
-1.77591719121251e-05
-2.21171902903838e-05
-2.47135907973121e-05
-1.4857302617641e-05
-2.39055863333376e-05
-3.88834331018155e-05
-2.57679569262207e-05
-1.52008715262627e-05
-1.84799154861559e-05
-4.95146264662187e-05
-3.55085677099571e-05
-1.28351691123888e-05
-1.33382728152625e-05
-4.1115819650578e-05
-2.21105841817082e-05
-2.91681997959307e-05
7.30372964679037e-06
-1.84417311710764e-05
-1.2289301462545e-05
-4.26074893744526e-05
-2.51972735947661e-05
-1.2308497486579e-05
-2.52980828645224e-05
-1.83520761964287e-05
-1.55489921064031e-05
-6.25286863657575e-06
-2.77485766017247e-05
-1.97681303369468e-05
-3.87627243218647e-05
-1.97734527488374e-05
-2.00584056540794e-05
-1.3792585337073e-05
-2.04316568697363e-05
-2.40001657743909e-05
-2.06054755757636e-05
-2.47389727678341e-05
-9.42561884663343e-06
-9.85219157429732e-07
-1.12690559945849e-05
-1.75169200058585e-05
-2.26265599612457e-05
-1.77901743692332e-05
-1.06622422472498e-05
-2.56898408714037e-05
-1.53632838026586e-05
-1.98869279944346e-05
-2.17322618448137e-05
-3.49061219300112e-05
-3.89675804850107e-05
-3.03807508654745e-05
-1.73560144471599e-05
-2.65618734007059e-05
-3.43419559582459e-05
-1.53180944205461e-05
-3.27844257259637e-05
-1.05001994047211e-06
-4.46017351163255e-05
-3.54190239240241e-05
-2.67549594441132e-05
-2.68482307227838e-05
-3.2533798475349e-05
-3.40670423297942e-05
-8.05873399256772e-06
-3.48566386052888e-05
-2.55286368346839e-05
-2.74347480693646e-05
-3.0746100550256e-05
-3.8541246467894e-05
-4.23153907919486e-05
-3.08695625717201e-05
-2.90620214864862e-05
-2.32705472783051e-05
-1.55864464453968e-05
-1.30042304978927e-05
-1.40055880699722e-05
-1.04625209942429e-05
-2.31503691478322e-05
-1.37844865886049e-05
2.69567762195025e-06
-2.54210593206518e-05
-2.59641947877879e-05
-1.84686945338197e-05
-1.71520252567628e-05
-1.32098613802514e-05
-2.80943113618314e-05
-3.44102295571718e-05
-2.85277843032933e-05
-3.20596627328724e-05
-9.40048358859697e-06
-5.60358882564323e-06
-1.55353762522302e-05
-4.70754788342034e-06
-2.50899819836746e-05
-7.11921959003161e-06
-7.54654997818049e-06
-2.31019568580181e-05
-2.59359998413681e-05
-2.82477636352711e-05
-1.61837446704714e-05
-2.57437410008649e-05
-3.02820628947059e-05
-2.67640650149324e-05
-2.46824544556449e-05
-3.41239888120997e-05
-2.33655429483515e-05
-1.93080344281967e-05
-1.71504574147764e-05
-2.06571538314474e-05
-4.03387776639164e-05
-1.36718373375831e-05
-1.6047588261871e-05
-3.87214653588487e-05
-5.67859535561959e-06
2.31296977865609e-06
-9.03278917330446e-06
-2.45939656704769e-05
-8.89897847513606e-06
-7.84115879083591e-06
-2.06121243650465e-05
-2.4341873037246e-05
-2.53107471403076e-06
-2.07781458347862e-05
-6.02877905921339e-06
-4.10470473198191e-06
-9.10097774070514e-06
-1.67481161068332e-05
-1.46040233909204e-05
-2.84325602164341e-05
-1.28029997541562e-05
-5.42144860022083e-06
-1.93887006413021e-05
-3.06057622466819e-05
-2.33556542173663e-05
-2.95159087168478e-05
-3.51284481929799e-05
-1.20821551236974e-05
-5.47150493370608e-06
-2.46451740985747e-05
-2.21695966061298e-05
-9.27577707888503e-06
-1.41421892340812e-05
-2.89532837737933e-05
-4.8391385529085e-05
-1.20117255433386e-05
-1.14790268866346e-05
-1.34665822324676e-05
-1.79708870537652e-05
-3.41060676715627e-05
-5.87813224281698e-06
-7.32521577096023e-06
-3.61798842783879e-05
-9.67875460620318e-06
-1.15100883486944e-05
-4.47500212154968e-06
-2.7582211030798e-05
-3.52693794495722e-05
-2.89186024217275e-06
-2.9668063060187e-05
-1.42924751645651e-05
-6.5692899120526e-06
-3.91307797412462e-05
-9.55637442498202e-06
-1.02455453465758e-05
-1.07039300735409e-05
-6.46606339471277e-06
-1.4998174389388e-05
-3.03137684331262e-05
-2.03518631426561e-05
-1.97704374558546e-05
-1.82709230977972e-05
-2.43010110262964e-05
-2.41772442434997e-05
-3.44694251236001e-06
7.57239092374479e-06
-2.57294309174567e-05
-8.38896514642564e-06
-9.21943449952188e-06
-3.43897646239535e-05
-2.39524787154724e-05
-2.61858104835754e-05
-6.55240834548762e-06
-1.95487003314912e-05
-1.93593089144595e-05
-1.20380558872285e-05
6.64765257412155e-06
-9.53406146693174e-06
-8.8119884324093e-06
-1.76756018086108e-05
-3.49218066764717e-05
-2.57220705272378e-05
-3.99682107842441e-05
-1.9935177733392e-05
-2.38344136211144e-05
-2.26292774329756e-05
-1.96255755566034e-05
-2.06875459601499e-05
-4.09826338592013e-05
-1.44997521049554e-05
-2.03510489493756e-05
-2.11613278654257e-05
-2.39300411894617e-05
-6.38441969938765e-06
-4.63975026924779e-06
-1.97146535688738e-05
-3.75053424113901e-05
-9.02946383083362e-06
-2.82720614503081e-05
-4.2108147069519e-05
-8.04009178505292e-06
-1.31971376891454e-05
-1.68189386969345e-05
-1.31548682579212e-05
-2.4884405608541e-05
-3.16707960005121e-05
-3.23488610278441e-05
-1.16210988670639e-05
-3.86156679896323e-06
-1.73002519817678e-05
-1.25250629814018e-05
-1.62478222344077e-05
-2.36850259768126e-05
-8.56688375413924e-06
-3.42467466014703e-05
-2.18770916231358e-05
-3.09091308755446e-05
-1.33416459133067e-05
-1.20145051880854e-05
3.58520981209267e-06
-1.76205987932605e-05
-4.62948060791215e-05
-7.13950053126346e-06
-2.81755548115153e-05
-2.61471403930578e-05
-4.51812447339709e-05
-1.59988951052141e-05
-1.61929619872909e-05
-2.28977072895869e-05
-3.91173501666321e-06
6.71904819164124e-07
-2.87902607027584e-05
-1.64163019379501e-05
-2.45746151074015e-05
-1.64820558266489e-05
-3.34000919010774e-06
2.08840374410641e-06
-3.16472734587418e-05
-2.45883826429781e-05
-1.1947808343439e-06
-2.09553185326711e-05
-2.89416628903979e-05
-3.5658138314778e-05
-4.92259954159414e-05
-2.3878017532129e-05
-3.22614668203214e-05
-3.22558350588155e-05
-1.46027888734867e-05
-1.06002037448424e-05
4.19664167934248e-06
-6.03895293054367e-06
-3.42784963191282e-05
-1.21813720137705e-05
-2.51424541226122e-05
-2.58619730899518e-05
-2.34508240667991e-05
-3.15000943331108e-05
-1.25801827786834e-05
-3.08236223002965e-05
-1.65258071479845e-05
-1.35120807630682e-05
-5.60935694648868e-06
-2.20802711211183e-05
-2.9498365351393e-05
-2.42632983241791e-05
-2.72252652786897e-05
-2.08613127882263e-05
-3.57444822698413e-06
-1.86331608757091e-05
-2.50840633690417e-05
-3.28035802112279e-06
-8.04936403089156e-06
-1.89894576256492e-05
-2.35909113482538e-05
-2.73446047802034e-05
-3.71427200489755e-06
-5.53167193590249e-06
-4.00927897078007e-05
-7.68046066435039e-06
-2.27485734260198e-05
-1.265040374962e-05
-8.93606474163873e-06
-1.85873302240638e-05
-1.37239567647399e-05
-9.33927147561656e-06
-2.5870416933126e-05
-2.30872367298343e-06
-1.92364173772287e-05
-1.87864310040952e-05
-2.37522062381116e-05
-1.27790870796141e-05
-7.14882554914354e-06
-1.77520144599513e-05
-1.39501061255706e-05
-2.15640351432358e-05
-1.62353619162256e-05
-4.40414290201145e-05
-4.88379938619352e-05
-9.9819393208371e-06
-2.16766153949452e-05
-3.92372752384899e-05
-9.25722882674051e-06
-9.18223070731863e-06
-2.51429589161067e-05
2.27557004446964e-08
-2.85776950529268e-07
-1.61247041419239e-05
-2.46392251985661e-05
-2.05568035312171e-05
-2.02529626391589e-05
-3.03779459830824e-06
-2.40355301629739e-05
-3.69180831287827e-06
-2.90329130071222e-05
-3.36892114477051e-05
-2.31436536977689e-05
3.72101816347619e-06
-2.65241435117377e-05
-3.22382950285837e-05
-3.61957623415894e-05
-2.62802187800247e-05
-3.33350687691355e-05
-1.80334666383583e-05
-2.08178157644625e-05
-4.11258147259698e-05
-1.59317077962991e-05
-4.18567023688896e-06
-4.3263597115011e-06
-8.40049114478162e-06
-2.54656949555046e-05
-1.63198467862414e-05
-1.9352742138408e-05
-1.72978925163359e-05
-1.80847801898742e-05
1.75506594686969e-07
-2.86661035415782e-05
-1.38535519090244e-05
-4.34186122468335e-06
-1.06145280076689e-05
-5.29290017321843e-06
-1.44822569820276e-05
-2.14223249918677e-05
-3.17619501303469e-05
-2.74159263955032e-05
-2.32976187073537e-05
-3.53230651082299e-05
-1.06934301008585e-05
-2.21044679196435e-05
-1.80928589328713e-05
-1.71596568145254e-05
-2.67096709855287e-05
-2.91327400371955e-05
-3.72672373569838e-05
-2.7499930287049e-05
-1.5955852610302e-05
-1.15501235527863e-05
-3.17688282359406e-05
-6.05455487245003e-06
4.30023980629948e-06
-1.72242795741119e-05
-9.17999970545228e-07
-1.76394058322281e-05
-2.10871017452666e-05
-3.3527236758925e-05
-1.3861966290644e-05
-9.54166965721881e-06
-1.77687194506184e-05
-8.83026332547869e-06
-3.31735713744401e-05
-2.57411166073652e-05
-1.92910526275155e-05
-2.88886756601662e-05
-3.00661474508621e-05
-4.21636306277377e-05
-1.07035546431121e-06
-3.87887437599632e-05
-1.17941359281179e-05
-2.96629482567032e-05
-2.51136223280182e-05
-2.60306641460456e-05
-1.24080497640818e-05
-2.69031590482018e-05
-3.02403601370604e-05
-1.74880148677048e-05
-1.81003588868641e-05
-2.54044844929841e-05
-8.53443955585706e-06
-1.07080643819515e-05
-3.27176976194801e-05
-1.76461527710695e-05
-1.99705444948512e-05
-1.42793930632659e-05
-2.6898781056337e-05
5.8947715654558e-06
-4.29588174305224e-05
-1.07246424439823e-05
-8.13955898650361e-06
-2.66503972733876e-05
-1.79156458345443e-05
7.33190470818928e-08
-1.36402434728927e-05
-2.89926247007975e-05
-2.72888414620122e-05
-1.86422153926543e-05
-1.99546037798617e-05
-1.80933436107364e-05
-2.38742950527636e-05
-1.00197147212475e-05
-4.42932371514273e-06
-9.18208776991597e-06
-1.01264275329604e-05
-5.35739970372452e-06
-1.79960235770809e-05
-4.94565111707941e-06
-2.13663467198062e-05
-1.11111949310676e-05
-2.34254563987883e-05
-1.50881947967609e-05
-1.93088140087347e-05
-3.70552308757952e-05
-2.05705091411056e-05
-2.91579704636978e-05
-1.61617055000067e-05
-5.85149806990085e-05
-1.04778730853863e-05
7.98574176363529e-07
-1.49983956257694e-05
-2.05253130233458e-05
-3.21161479448211e-05
-1.52411646843439e-05
-2.50611238175554e-06
-2.58605633161212e-05
-1.3645515559523e-05
-1.67267782282473e-05
-3.08772112620963e-05
-1.48227591002874e-05
-1.88633817350176e-05
-1.27195570719308e-05
-9.5044358854868e-06
-1.91208401974206e-05
-3.26089294535859e-05
-1.18802468050685e-05
-1.87406865243902e-05
-2.17308378018847e-05
-2.97729237871121e-05
-2.31834309969181e-05
-2.81380439152607e-05
-1.55735926912696e-05
-2.43741593722995e-05
-3.43735280192698e-05
-1.95498804657527e-05
-7.09796854991049e-06
-8.41303787964043e-06
-1.91718952699184e-05
-2.87017640740234e-05
-4.58005996727983e-05
-1.96514954065456e-05
-1.93181807707889e-05
-7.24124124758098e-06
-1.06570176378719e-05
1.07122650778425e-05
-2.43304792101152e-05
-3.71094410359147e-05
-1.77941797843954e-05
-1.9969222326112e-05
-1.55282922699169e-05
-3.78552141371545e-05
-1.93059009151225e-05
-9.149120633399e-06
-2.84073018059817e-05
-3.42744436694593e-05
-4.80900767295357e-06
-3.18721580669416e-05
-3.98338143368216e-05
7.66628518449179e-07
-2.4635327438066e-05
-2.77646416902673e-05
-2.40954372711062e-05
-1.65602208477397e-05
-2.35901295053254e-05
-1.85998945229687e-05
-2.47231881966538e-05
-2.84341242484804e-05
-2.44075361517483e-05
-1.47916844004111e-05
-2.37259160222377e-05
-8.87875077539113e-06
-1.05498824120274e-06
-3.20818582609494e-05
4.28944283320744e-06
-2.98981808235053e-05
-1.56633812417542e-05
-1.01699109491963e-05
-1.22049665992812e-05
9.16335757350498e-06
-2.55272253813468e-05
-1.17610022568445e-05
-3.71660561805318e-06
-2.90887950157831e-05
-1.78199109619708e-05
-2.13821337370272e-05
-3.29899698213419e-05
-1.43969113194247e-05
-7.9601883839791e-06
-2.77582008003514e-05
-1.78859132180831e-05
-3.31968135313326e-05
-4.42731401272139e-05
-2.19752675746919e-05
-2.33257114665647e-05
-3.22534860427021e-05
-4.01374856949691e-05
-2.47526153635799e-05
-2.677533085278e-05
-1.27320752530208e-05
-1.62834037288094e-05
-4.32144770995233e-05
-1.56310756912925e-05
-3.53645755814822e-05
-4.0340553581047e-05
-1.00542271316979e-05
-1.44200231638961e-05
-8.66392503085673e-06
1.80529224326999e-05
-2.33218665090702e-05
-2.66894914262872e-05
-1.37998927266064e-06
-2.70495973684823e-05
-1.23054126796511e-05
-1.40075809297231e-05
-2.67572090387105e-05
-5.9155715934053e-06
-2.58464851327719e-05
-6.89939533857599e-06
-2.31463437232798e-05
-4.31162043487108e-05
-1.21651309398483e-05
-1.31105394953996e-05
-2.85189065247263e-05
1.87835121112079e-07
-1.11212856545503e-05
-3.48905364780653e-05
-2.12932146703357e-05
-1.17514386647358e-05
-1.36557448711484e-05
-3.0132895107963e-05
-5.94582955592119e-06
-3.33307819698436e-05
-3.16657664268932e-05
-2.78311936860668e-05
6.05726309702753e-06
-2.26783157034487e-05
-8.11718958582931e-06
-3.11203068148339e-05
-2.95038933674676e-05
-5.48497350604584e-05
-2.44007092684929e-05
-1.28781625007132e-05
-2.15582049193774e-05
8.43735344289102e-06
-2.92241185479533e-05
-7.31767328837458e-06
-1.17204473980563e-05
-2.91930314721111e-05
-1.26569593833823e-05
-3.70263370985427e-05
-3.9730630595664e-06
-7.28981458387332e-06
-3.41747892285489e-05
-2.94660280182352e-05
-1.48476986824019e-05
-2.03118952338229e-05
-3.94874389962395e-05
-1.74305551838045e-05
-1.15404402614021e-05
-2.27483738416311e-05
-3.15753656910644e-05
-2.02950146768937e-05
-1.30978498945762e-05
-1.81654514526668e-05
-1.54798201356566e-05
-1.8102445590188e-05
-3.53450055840739e-05
-4.37742654613642e-05
-1.05258062137533e-05
-4.20529876142527e-05
-3.58611489111441e-05
-5.22989851488832e-06
-1.00085216642511e-05
-2.16248110380767e-05
-2.78418476401109e-05
-1.86514179339514e-05
-1.889104586121e-05
-3.24828629489831e-05
-2.93388786027048e-05
-2.06527038409331e-05
-3.1468020791039e-05
-2.92647720058823e-05
-1.60086390714916e-05
-2.87072033362755e-05
-2.19020652708965e-05
-2.19224704428867e-05
-2.14215044932154e-05
-1.84661785662174e-05
-1.83102754397873e-05
-9.83210166441302e-06
-1.59626645804926e-05
-1.82015148755581e-05
-1.12218134238841e-05
-4.27148238477276e-05
-2.69668056818282e-05
-4.6706852542202e-05
-3.13175894959962e-05
-4.26893864964521e-05
-3.96313708894623e-05
-2.09175439054418e-05
-3.62040114452342e-05
-2.06009744849551e-05
-1.8227950123121e-05
-3.26754946413849e-05
-2.13812678414601e-05
-2.39827876625498e-05
-3.53557157440138e-05
-2.65483256111186e-05
-7.57135099323429e-06
-3.229482315364e-05
-2.23118638421055e-05
-8.09244055273131e-06
-1.17366987228861e-05
-3.37263640106095e-05
-2.54246380108164e-05
-4.16880995574235e-05
-6.88931307215162e-06
-1.46736166078051e-05
-3.73854009949699e-05
-2.30682177477892e-05
-2.30752092450101e-05
-1.01128621570131e-05
4.74220467946626e-07
-1.40110977971557e-05
-2.72109185788082e-05
-1.97059125509448e-05
-1.95692375587399e-05
-4.03837618283802e-05
-3.72831393130439e-05
-1.94550233150114e-05
-1.00205572069211e-05
-3.96387611934329e-05
-2.76647428648167e-05
-6.27145680419358e-06
-1.33652140383751e-05
-1.25937287129615e-05
-2.00915395526136e-05
-3.17304162617587e-05
-3.66104322917337e-05
-1.76214981811761e-05
-6.37040015304553e-06
-9.57418594244964e-06
4.43103376198482e-06
-2.42288060387609e-05
-1.58907297939469e-05
-1.34422319912728e-05
-1.15173627341795e-05
-1.29891650578963e-05
1.46280923462728e-06
-3.09457246994501e-05
-5.02248559545878e-05
-2.57007588723926e-06
-2.21029434517474e-05
-9.60421802817696e-06
-3.13400997513482e-05
-1.21285987802839e-05
-2.05481648516878e-05
-1.66130890289566e-05
-3.30056770510527e-05
7.07383031522759e-06
-9.18171705450471e-06
-2.60019995648481e-05
8.52925497601106e-06
-2.13492366577698e-05
-1.51641255707684e-05
-2.46130867566261e-05
-9.49155918599929e-06
-2.76384351433925e-05
-7.97903654735702e-06
-3.01278995585841e-05
-1.91618338732309e-05
-1.49475005325942e-05
-2.53987598549272e-05
-2.10807492744442e-05
-4.74573186835306e-05
-2.32275528321369e-05
-1.98001143422526e-05
-2.07726940642922e-05
-3.71311771629273e-05
8.28273728673167e-07
-6.92013534546694e-06
-3.53322036692452e-05
-2.50275226532988e-05
-3.44341138906027e-05
-1.18014199749763e-05
-1.10980507745816e-05
-2.03191100983014e-05
3.66585034471029e-06
-7.98668415572682e-06
3.69416781066396e-06
-2.23002148221457e-05
-1.08624754877692e-05
-1.52161577142445e-05
-2.2282365353056e-05
-1.17195170304928e-05
-3.53551645056379e-06
-2.6259020254226e-05
1.36951788041e-06
-3.37978996397626e-05
-2.61974740549496e-05
-1.75554899870361e-05
-2.44160590425694e-05
-2.17992664926702e-05
-2.90356021008919e-05
-1.42488881924061e-05
-3.00183071059379e-05
-4.06077743262594e-05
-2.76796175161587e-06
-1.5377677723581e-05
-1.19147941379183e-05
-3.09111299748586e-06
-2.5620200950893e-05
-2.20943919128605e-05
-2.75434413219206e-05
-1.42624296816067e-05
-2.48822562152102e-05
-1.88999224274208e-06
-2.82757456037278e-05
-1.22289361181385e-05
-4.630671697189e-06
-3.38810239200428e-05
-2.59662935335337e-05
-2.02087242480826e-05
-8.72783885249189e-06
4.84049733905615e-06
-4.65746725546244e-05
-2.43035427201316e-05
-1.4408659127588e-05
-2.88065340157791e-05
3.68558916334975e-06
-1.62259116961757e-05
-2.91906819999119e-05
-4.43796712734954e-05
-2.62980883829985e-05
-1.0711054848718e-05
-2.74947560864566e-05
-1.05310873313382e-05
-7.05008249342099e-06
-2.39642676728042e-05
-1.76188169336751e-05
-3.98536041657638e-05
-1.80916284520507e-05
-1.38098796902237e-05
-2.00650107157517e-05
-1.18669550228463e-05
-4.4527506685994e-05
-2.22661519852086e-05
-1.54687360613884e-07
-3.02743223167453e-05
-2.21989209986659e-05
2.65540234863999e-06
-2.1759451016299e-05
-1.68649330621128e-05
-2.64172223257001e-05
9.44221295311917e-07
-2.71519359158289e-05
-3.0516377548888e-05
-6.31372686050779e-06
-2.02186439996155e-05
-8.04141655320091e-06
-1.7449148433684e-05
-2.67351098614542e-05
-3.86751853166084e-05
-1.79594345640341e-05
-3.91813238177432e-06
-2.70561357890065e-06
-2.07672797168139e-05
-3.60844730124608e-05
-4.00095562207974e-05
-1.67586253600011e-05
-3.92668513317116e-05
-3.75937507497826e-05
-1.59068488508517e-05
-1.71569517612158e-05
-2.35765930741958e-05
-1.52930174759098e-05
-1.61660185986239e-05
-1.63471885870801e-05
-3.65114716590655e-05
-1.61781387645913e-05
-3.14323015827516e-05
-1.60937053448238e-05
-6.44239458651661e-06
-2.2329652792383e-05
3.60949720168743e-07
-1.0029385859354e-05
-1.01777646314822e-05
-1.98055826089836e-05
-2.64163997479918e-05
-2.6700049213985e-05
-1.9547413979152e-05
-8.58682895238172e-06
-8.95222231683659e-06
-3.38217645330702e-05
-1.63198751009357e-06
-2.12042839417088e-05
-1.84055036029707e-05
-1.1878132834635e-05
-1.59424084542422e-05
-1.97064161516344e-05
-2.911169648223e-05
-2.35960616558867e-05
-2.95233411327428e-05
-1.21561207110042e-05
-1.59066795287191e-05
-9.93642521179021e-06
-2.16465913095657e-05
-2.5181450402411e-05
-2.64898412645447e-05
-2.72210551359275e-05
-2.17974266033638e-05
-1.06200494885646e-05
-2.8149975322501e-05
-4.69965836747732e-05
-3.73933652674377e-05
-3.43586116184635e-05
-1.74254542047572e-05
-2.45384219553427e-05
-2.35910192382184e-05
-3.23514843032257e-05
-2.01364923212184e-05
-2.76638736999932e-05
-1.62817663924672e-05
-3.83831256465774e-05
-3.2980315317628e-05
-3.03245564288014e-05
-2.41259771646565e-05
-1.00507602125802e-05
-1.49302557789698e-05
-1.2406561944132e-05
-1.88252170028235e-05
-3.63182294558073e-05
-9.63489342096896e-06
-1.52336399490289e-05
-2.70673694123814e-05
-1.32653701171792e-05
-1.56834309870696e-05
-3.79094568931418e-05
-1.06284703955617e-05
-3.64734190213283e-05
-2.49846631650664e-05
-1.46581374650896e-05
-2.84346530679894e-05
-2.84695358319994e-05
-1.76952923881692e-05
-3.20337437464513e-05
-3.20420927076769e-05
-1.55698921295119e-05
-4.22401201837933e-05
-9.82036508179165e-06
-2.58640442693648e-05
-1.95844676868996e-05
-2.55779448518806e-05
-2.45405254131668e-05
-6.3492952277888e-06
-1.4954218837158e-05
-9.61498499933327e-06
-3.38715276979215e-05
-2.63946428672594e-05
-3.53707413549386e-06
-3.8376826810425e-05
-1.22834827753951e-05
-1.68756008295709e-05
-2.71729317667656e-05
3.47993476024054e-07
-2.39324350531475e-05
-1.53029865793149e-05
-7.80231086208675e-06
-4.32670537559053e-07
-4.27581327215287e-05
-1.65376500488948e-05
2.48074886299192e-06
-6.74999189314502e-06
-3.26443684687889e-05
-2.65689280116355e-05
-8.10245239818058e-06
-3.04351917393576e-05
-3.71333945185782e-05
-3.92779729584168e-05
-2.54161772400819e-05
-4.32344414232106e-05
-2.64275938581912e-05
-3.12970046538328e-05
-3.0916237970648e-05
-1.144004745473e-05
-1.99693339873464e-05
-4.11925706022374e-05
-3.40960612720371e-05
-1.73375939677373e-05
-1.49296969545481e-05
4.7677371445004e-06
-1.32282340284716e-05
-2.28099622941112e-05
-2.73957865961875e-05
-2.01288684220977e-05
-2.79661281268094e-05
-4.28922645291612e-06
-1.00663560928224e-06
-3.25960006908152e-05
-1.43296803706616e-05
-2.15032152717933e-05
-1.47109293329601e-05
-2.80377764086571e-05
-1.62997589265526e-05
-3.26279104261707e-05
-1.70140571618991e-05
-2.27836970793252e-05
-1.80546513072165e-05
-1.67724835762235e-05
-2.31662407298954e-05
-1.89059732326728e-05
-4.00798528473346e-05
-2.03992620037877e-05
-1.27959646533836e-05
-2.46466904210478e-05
-1.83381330609208e-05
-3.25009525228768e-05
-2.70918826955828e-05
-3.07679531253675e-05
-1.63689813442948e-05
-3.09989068057991e-06
-2.01484425523924e-05
-1.12346087551103e-05
-2.74092192889125e-05
-1.89178352100411e-05
-1.14857202254561e-05
-1.08935713791509e-05
-2.1609090279513e-05
-4.07985128862419e-05
-3.76753807124221e-05
-1.73208046183468e-05
-2.56984789326341e-05
-3.05290115940101e-05
-4.48640937424663e-05
-1.85255977235034e-06
-2.67101049508831e-05
-3.08359891683781e-05
-2.62533465974543e-05
-2.40879054070744e-05
-3.7245231091242e-05
-2.83840228868085e-05
-6.04372079948683e-06
-1.93755887338212e-05
-2.923949512995e-05
-1.86602684709563e-05
-2.07871159838881e-05
-1.9917243889615e-05
-4.14822285654933e-05
-1.8531163661672e-05
-1.35652496835182e-05
-1.0163428568558e-05
-9.95473033360481e-06
-1.06718146612255e-05
-7.02587142314792e-06
-2.00352824166631e-05
-1.25639572317771e-05
-2.3928524408572e-05
-3.36124176865135e-05
-2.39595599459771e-05
-2.61816389483611e-05
-2.45315335743836e-05
-2.42876029295386e-05
-2.53478234090232e-05
-5.9281905422563e-06
5.97293967844778e-06
-8.67456133156812e-06
-2.13171857234788e-05
-1.09138334198014e-05
-4.14798581038189e-05
-1.27368189850751e-05
-2.91500723917401e-05
-2.69552437096159e-05
-3.07728316439632e-05
-1.3408776870115e-05
-8.21831989099751e-06
-1.91899739561245e-05
-2.32797365925618e-05
-8.07843049499166e-07
-3.6261212484632e-05
-2.64357337744943e-05
-3.84427261921449e-05
5.19665600267241e-06
-2.69232158698551e-05
-1.5034238148659e-05
-2.66949769298546e-05
-3.34644456095339e-05
-1.14703930702348e-06
-2.44543385569591e-05
-2.591707104981e-05
4.17702040897343e-06
-9.17529821420545e-06
-1.29676849677749e-05
-3.91633284953718e-05
-4.40018642858575e-05
-2.27332375320905e-05
-1.97719816593134e-05
-3.24329026510021e-05
-5.00863193326305e-06
-1.73328552699491e-05
-7.4580897704699e-06
-2.79399630700184e-05
-1.22315102432109e-05
-1.85895651476247e-05
-3.01390727157832e-05
-1.64369458164226e-05
-1.48392520798861e-05
-2.269061440131e-05
-1.4109237179437e-05
-1.62178619944377e-05
-1.78158109817529e-05
-1.24080006910831e-05
-1.05688434153445e-05
-3.41220735298233e-05
-2.89551124298742e-05
-2.7762244147009e-05
-1.54193563911328e-05
-2.06193776843043e-05
-7.5888827992235e-06
-1.89548121902717e-05
-2.56285165837762e-05
-4.96304629799709e-05
-2.36666294605801e-05
-2.2667404649995e-05
-2.24194046693726e-05
-4.65512229376502e-07
7.91030581184279e-07
-9.23234860168672e-06
-3.35756774268892e-05
-3.96308224241469e-05
-1.66016442887309e-05
6.72019744235699e-07
-4.76741829349303e-05
-1.96962032739225e-05
-1.10011870858304e-05
1.71748125037335e-07
-1.82379361241376e-05
-1.43321533070134e-05
-1.91009895248535e-05
-4.02235814832176e-05
3.67057515446008e-06
-2.09770902766211e-05
-1.91230526828372e-05
-2.05013387729345e-05
-1.14311898747774e-05
-8.74079850280938e-06
2.64871893833816e-06
-2.26699783539902e-05
-1.89384253761256e-05
-1.98429998843848e-05
-1.04617255198386e-05
-4.28812978246942e-06
-9.40885319603412e-06
6.26359423177385e-07
-2.03604882297599e-05
-2.74440829147746e-05
-2.7954781035311e-05
-2.88255525446992e-05
-1.49194435781971e-05
-1.88641683612119e-06
-2.484444565983e-05
-3.31264029264137e-05
-3.51104525418253e-06
-2.12545522355747e-05
-2.06282459187743e-05
-1.10917089277774e-05
2.76834308277184e-06
-8.57369448271106e-06
-3.24406677689962e-05
-5.6990085389796e-06
2.75941543142245e-06
1.63932281011435e-05
-2.92932620838887e-05
-2.85989423361494e-05
-1.59761790227712e-05
-2.97230255622545e-05
-2.93478070836214e-06
-7.34108075244775e-06
-2.82533334577879e-05
-2.50189564303976e-05
-3.67423672875246e-06
-1.54437625806164e-05
-1.89066684002e-05
-1.56625425988792e-05
-5.13908765074303e-05
-2.94050186891981e-05
-3.39059914288697e-05
8.72232467506581e-06
-2.56472170461237e-05
-2.92219347142737e-05
-2.08837503683548e-05
-3.5240232248989e-05
-3.16136406908111e-05
-7.2682372010794e-06
-2.76629110342417e-05
-2.97845068176508e-05
-1.9351638625401e-05
-2.45435221754092e-05
-1.69895583608559e-05
-9.3319968101701e-06
-2.51453775048146e-05
-1.80180622249748e-05
-2.63469996260795e-05
-3.0315823935906e-05
-1.04351419589519e-05
-3.11846833427334e-05
-1.16104661374389e-05
-2.06203695972742e-05
-1.93833331502568e-05
-1.48522313690462e-05
-6.63719247696137e-06
-3.63316609611237e-06
-1.29884365353429e-05
-2.77062919041362e-05
-1.9441603804868e-05
-2.97197298409822e-05
-3.94839726487843e-05
-2.45376985208476e-05
-3.21912690610768e-05
-3.96248903664058e-05
-2.78662428752726e-05
-2.46819148788338e-05
-2.71348426368179e-05
-1.3890995589068e-05
-1.29751377216373e-05
-1.73989865740742e-05
-1.0359217377022e-05
-1.06272395877704e-05
-2.70401705525426e-05
-2.41677484598455e-05
-2.55482685070201e-05
-1.83376837160316e-05
-3.06741511152473e-05
-2.01775512872588e-05
-1.08873485408507e-05
-2.85192435047489e-05
-3.03322766218939e-05
-3.77224334145381e-05
-2.97826381389078e-05
-1.88149194513631e-05
-2.54900007998204e-05
-2.70457539320023e-05
-1.21869311574594e-05
-2.57129330716388e-05
-1.01446772459966e-05
-9.02384951210874e-06
-2.49883995574221e-05
-3.87573350090654e-05
-1.01550599667572e-05
-2.73391499740862e-05
-1.45298442082094e-05
-2.02099734368376e-05
-3.50505806782076e-05
-2.63760256085739e-05
-1.93682246261942e-05
-1.20885064628966e-05
-2.10241854912805e-05
-5.04760991784554e-05
-2.12861063649726e-05
-2.2847322084229e-05
-1.83275399395432e-05
-2.2993480098819e-05
-2.89377427316241e-05
-2.61611124844061e-05
-3.04588407947267e-05
-4.32625173398064e-05
-2.84390210980201e-05
-3.79404334923571e-06
-3.56093938479746e-05
1.08259957977287e-05
1.15656892918433e-05
-3.10682015535371e-05
5.05271694157098e-08
2.59016461492504e-06
-5.67599598796269e-06
-1.13032712506525e-05
-8.62744914746567e-06
-1.17721443492235e-05
-1.29806506128061e-05
-2.94972591321098e-05
-2.20836903125604e-05
-1.27334235820222e-05
-1.17643331400763e-06
-7.58215362798242e-06
-2.57855266761943e-05
-6.01005919838729e-07
-2.57057067813537e-06
-1.20684266107175e-05
-1.31094725766517e-05
-1.19707303311617e-05
-1.22704339815002e-05
-2.10464076538737e-05
-4.71281444689992e-05
-9.07580265612009e-06
-3.45091890127712e-05
-8.74268722699129e-06
-2.59374908899014e-05
-7.28464790026119e-06
-2.96589392260765e-05
-2.87763426387628e-05
-2.9474842570406e-05
-1.46954341526539e-05
-1.20491500801928e-05
-1.5910897573158e-05
1.29062360990889e-05
-1.35995153344482e-05
-1.17973202645844e-05
-3.00253409517538e-05
-2.35628546571707e-05
-1.78295116257766e-06
-1.62872060205225e-05
-2.95776357796944e-05
-2.79376637831523e-05
-4.22071276214805e-06
-1.36071159751233e-05
-1.00128731007535e-05
-3.43188017907655e-05
-1.10259906366819e-05
-1.25721002786944e-05
-8.72529670268093e-06
-2.19601030860705e-05
-2.21518624786179e-05
-4.95116798767485e-05
-4.0762090476712e-05
-2.36493567303467e-05
-3.9002302692777e-05
-2.50741980297135e-05
-5.84073475419461e-07
-1.76035054555416e-05
-6.97068967375685e-07
-9.13347970766004e-06
-2.60282259800994e-05
-2.04917503707131e-05
-1.96068926556516e-05
-2.2709290787602e-05
-1.75463509433542e-05
-2.81400816672851e-05
-3.38418096171331e-05
-3.65408304490341e-05
-2.81698721023245e-05
-2.41838270145505e-05
-4.33368024860437e-05
-2.74455508068251e-05
-1.91174710034004e-05
-4.53557912105921e-05
-3.5865668798315e-05
-2.33806956852256e-05
-2.82535824789049e-05
-1.31958636195485e-05
-1.07872850494493e-05
-2.68327267122158e-06
-1.72813240456027e-05
-3.41348374208875e-05
-7.53785619625648e-06
-1.89158232483178e-06
-3.10269953737056e-05
-1.27945934603906e-05
-3.3259446743084e-05
-1.89790936899406e-05
-3.16232351693714e-05
-2.85616776000896e-05
-2.23264768162853e-05
-1.4592110452804e-05
-1.50343747486178e-05
-1.98950310895649e-05
-3.28347058029231e-05
-5.51888904555539e-06
-3.64223090650529e-06
-8.77525944429705e-06
-2.08646352493712e-05
-3.6030486652288e-05
-5.64529705833466e-06
-2.20929495005159e-05
-1.10212877764448e-05
-1.60998398899369e-05
-1.74342741423552e-05
-2.68327745409854e-05
-2.96198583540535e-05
-3.42873524714706e-05
-2.76344149461135e-05
-2.93708494212168e-05
-5.69381852167795e-06
-2.88595418976413e-05
-2.04738345025876e-05
-2.965934739795e-05
-1.67848575688971e-05
-2.08076135227645e-05
-1.92930417483498e-05
-1.12732952354593e-05
-2.48554117397808e-05
-1.72117493631157e-05
-2.5482498750911e-05
-2.75767002828354e-05
-2.54721450344695e-05
-1.75461567504796e-05
-3.13675297380809e-05
-2.95872933353181e-05
-4.18306503023024e-05
-1.81932225821944e-05
-1.61836333875472e-05
-1.77826781307106e-05
-3.75868243204564e-05
-1.65520469845293e-05
-8.6569302352183e-06
-8.21294551705218e-06
-1.1987783166062e-05
-1.77173835929729e-05
-2.80122863766834e-05
-1.52084010142221e-05
-1.80894570964049e-05
-2.91064706167864e-05
-3.84377344348649e-05
-3.50096845971563e-05
-2.70217099737033e-05
-3.26929518498901e-05
-1.66703116091262e-05
-3.32637506104688e-05
-1.63958527815386e-05
-2.22817361436113e-05
-1.2461250305499e-05
-1.10435150212917e-05
-2.23302625020826e-05
-3.25499683570171e-05
-4.60705810273813e-06
-1.6774894228475e-05
-3.70312083104367e-05
-1.24031041497261e-05
-1.3631391871979e-05
-5.42761318557296e-06
-3.19431037182119e-05
-2.5541254769273e-05
-2.64733716060488e-06
-6.83797788921456e-06
-1.09897626059268e-05
-3.09779003386218e-07
-1.0882755406471e-05
-1.17335192805407e-05
-2.08946144528988e-05
-7.67199498633107e-06
-2.04255791530166e-05
-2.7612344876273e-05
-3.78238342620053e-05
-1.20696044719737e-05
-1.07132261843235e-05
-7.9647554155942e-06
-1.7393068666544e-05
-2.64426795226078e-06
-8.99671335292661e-06
-2.0597507813403e-05
1.72115827636624e-06
-3.17626299129934e-05
-1.34755650449637e-05
-1.34691643990651e-05
-5.20264067635147e-06
-1.07511521479424e-05
-1.46888175851516e-05
-1.18302838337114e-05
-9.68681973021414e-06
-3.80015216726261e-05
-2.04621757888088e-05
-1.4008981549569e-05
-2.77859102958211e-05
-3.4026957206109e-05
-4.64073035370377e-06
-1.61814780540378e-05
-2.82948437383835e-05
-1.9092993782504e-05
-2.56170148331951e-05
-1.93672207727245e-05
-2.4450710387755e-05
-3.67293101476841e-05
-6.53935859550106e-06
-1.71349039670395e-05
-2.45846503457784e-05
-2.98044254736484e-05
-1.84885590245348e-05
-1.03520501482942e-05
-1.66837165660208e-05
-1.91262060465513e-05
-3.06598256392554e-05
-1.1066379211608e-05
-4.51527345364421e-07
-2.36333027868135e-05
-1.04197863938827e-05
-2.97825028776306e-05
-3.17270384138999e-05
-1.44747761535391e-05
7.33089928935385e-06
-1.33141312708835e-05
-1.39571821837605e-05
-2.1696935571502e-05
-2.19792819741778e-05
-1.21391143045276e-05
-3.4999394055968e-05
-2.88775411391972e-06
-4.43189127545164e-05
-4.40685062397369e-05
-2.64597080460399e-05
-9.87351316796681e-06
-1.7148659749582e-05
-2.18003282824716e-05
-1.83730831157271e-05
-3.31094888829448e-05
-2.01620524185049e-05
-1.93686743688068e-05
-2.63942962141248e-05
-1.73980857463099e-05
-3.14594980249336e-05
-3.43202642731468e-05
5.18580337313108e-06
-4.23782282354837e-05
-2.31828135254074e-05
-1.29423085528417e-05
-9.51126043753625e-06
-1.01694526970064e-05
-2.0613734721748e-05
-2.37031654180787e-05
-3.64726406361213e-05
-1.67567586706309e-05
-2.53866040208921e-05
-1.46392955319486e-05
-1.34011259306676e-05
1.48485633617282e-05
-9.98347905738424e-06
-2.05946417049716e-05
-1.93481424646306e-05
-4.97442557351339e-06
-2.86453706377173e-05
-2.81647395023416e-05
-2.61734329468464e-05
-6.85336236821273e-06
-3.04441083842667e-05
-9.81395182982911e-06
-2.02561062375838e-05
-1.76303223896817e-05
-3.67535776345496e-05
-1.27557575834077e-05
-4.34988670497171e-05
-3.1444710672509e-05
-4.7497929637899e-05
-2.99573876043028e-05
-1.24582170800275e-05
-2.17467825218904e-06
-1.44955738105755e-05
-1.01031203941053e-05
-1.40514738221129e-05
-1.5261353943268e-05
-4.64048370318513e-06
-4.15566164887217e-05
-3.20495123059189e-05
-1.88440894624715e-06
-2.9614869428986e-06
-1.74070467485045e-05
-1.42623920396267e-05
-1.63650844379371e-05
-2.74916384894855e-05
-2.0417660950252e-05
-1.2996825324535e-05
-1.52070057541879e-05
-1.29551953762959e-05
-9.9062113813962e-06
-3.62325183061799e-05
-1.72515900109186e-05
-2.56845586858381e-05
-8.44374517102518e-06
-1.59181760305895e-05
-3.87329613026376e-05
-2.24149630047163e-05
-2.58906560376243e-05
-2.45700194775856e-05
-7.66584054401206e-06
-1.6852521967636e-05
-3.068392264538e-05
-2.74363332073505e-05
-1.18991172965471e-05
4.54095606097616e-06
-1.82341172253953e-05
-2.81235890987623e-05
-6.76541598055858e-06
-1.46888575996093e-05
-7.29486766955521e-06
-1.25918610192405e-05
-1.88668862882349e-05
-1.17459414891627e-05
-1.20506156362969e-05
-1.72144986436511e-05
-3.187480055537e-05
-1.64878695265481e-05
-1.53142927453127e-05
-1.44545196845267e-05
-4.06216565171075e-05
1.52723336446937e-06
-3.07280445496824e-05
-2.37946107382772e-05
-1.81331227068371e-05
-2.2073957737363e-05
-1.60286115336268e-05
-2.26667900399516e-05
-1.93224571923016e-05
-2.79383365098075e-05
-3.56317038347792e-05
-2.26201836882349e-05
-1.99429681520438e-05
-2.81252192932573e-05
-2.80099979856954e-05
-2.40376126955104e-06
-1.68522680278949e-05
-2.43968061989411e-05
4.3356876649694e-06
-2.80199613474695e-05
-4.00308037356737e-06
-2.91316077766479e-05
-2.66353244389761e-05
-4.13679821783425e-05
-1.14363798442132e-05
-2.28244904274016e-05
-9.5347715587451e-06
-4.2005781794496e-05
-1.62762075347471e-05
-2.233555063017e-05
-3.18902986348725e-05
-2.02665588151571e-05
-2.42483973305104e-05
-4.87471407970728e-06
-1.91391559324621e-05
1.17493898534076e-05
-2.8838299220479e-05
-1.41975248218526e-05
-1.01869999899325e-05
-3.5616410308247e-05
-1.83891372880742e-05
-2.45695721943817e-05
-2.09331228381874e-05
-2.72005134128684e-05
-3.08418576611232e-05
-3.237425940878e-05
-1.93686344900484e-05
-2.60459945141109e-05
-2.93495144716578e-05
-1.22526466511537e-05
-4.45693545537724e-06
-3.71649932061434e-05
-2.01015319415438e-05
6.96242470266053e-06
-2.70383600175262e-05
-3.74725272853863e-05
-3.37296056362867e-05
-1.07116346075615e-05
-4.19229579455202e-05
-1.55777132264718e-05
-1.31503960453673e-05
-1.55310918792344e-05
-1.79228618404662e-05
-2.08053018183389e-05
-5.52669700459517e-06
-3.0874431442279e-07
-1.63521372406903e-05
-2.95695009719117e-05
-2.56109190710941e-05
-5.35932148807764e-06
-6.14760583716503e-06
-5.41164081619743e-06
-2.85305693197732e-05
-5.3643704826605e-05
-1.58075135019693e-05
-1.00000468013098e-05
-1.59146204953662e-05
-3.91935968272832e-06
-3.9138975580673e-05
-1.1145266818497e-05
-2.98919992037288e-05
-3.1813077305786e-05
-2.31705344658825e-05
-2.61357912656253e-05
-3.866499926224e-05
-2.82242882661254e-05
-2.03649829266088e-05
-5.09512308360732e-06
-1.93855752557571e-05
-4.82569545940882e-06
-1.80342004849903e-05
-3.6527411345426e-06
-2.5266500666464e-06
-2.55877439674336e-05
-2.56151504875079e-05
-5.25046949137333e-05
-4.38258474489811e-05
-9.27732698429149e-06
-2.41766179317801e-05
5.82914642337903e-06
-2.4672936999952e-05
3.88768351971323e-06
-2.18484582127273e-06
-3.53037537172566e-05
-3.5083637640566e-05
-9.32931416007522e-06
-2.61799537708095e-05
-1.53656901348639e-05
-2.72890138270847e-05
-1.92007476687561e-05
-2.64680278360799e-05
-1.87234721922963e-05
-4.23287472440106e-05
-2.58205870862335e-05
-1.72932153038895e-06
-2.29144993960529e-05
-3.00429876096794e-05
-6.23488296818711e-06
-1.8530216760549e-05
3.51731537223879e-06
-2.12463332420293e-05
-9.93075161535624e-06
-6.57103705461175e-06
1.67742341605522e-06
-3.33776456259429e-05
-2.17690695368953e-05
-2.55083242479159e-05
-1.83768640999245e-05
-3.32911340400993e-05
-1.06810199084524e-05
-2.85226082453518e-05
-6.28730754373572e-06
2.59879777754368e-06
-2.3058625438025e-05
-2.92138087139134e-05
-3.11105925906068e-05
-1.74593215503308e-05
-1.09323715623639e-05
-2.88441785172043e-06
-3.05842670073685e-05
-2.64949349102131e-05
-2.82684234172699e-05
-1.69318296413497e-05
-2.62628648361477e-05
-2.27878637794768e-05
-4.30175766461883e-06
-1.28459788849406e-05
-3.26524053735167e-05
-4.28825513791949e-05
-3.52941996431656e-05
-2.60499068731684e-06
-2.57914394619776e-05
-1.98665468093518e-05
-1.23465669650699e-05
-4.4084098486827e-06
-1.47130592230345e-05
-2.23089615127634e-05
-8.94812338110077e-06
-9.62171053696076e-06
-1.24550039842009e-05
-2.58541026845021e-05
-3.10270091076525e-05
-3.86072871626338e-05
-2.05901063179927e-05
-2.62710580240219e-05
-1.45854167382957e-05
-2.21815694775342e-05
-2.2277029792175e-05
-1.05788787504901e-05
7.59624845625101e-06
-3.10664822237327e-05
-2.97654210746318e-05
6.47757796324598e-07
-1.83075109515702e-05
-2.98787986887447e-05
-1.78570944883567e-06
-1.40256471790986e-05
-1.68360150910587e-05
-4.00995696263329e-05
-2.46640739810459e-05
-1.08098936395278e-05
-1.75286065144148e-05
-2.88008471097003e-05
-4.09006760926946e-05
-1.76295938101353e-05
-2.47282179599718e-05
-1.67117677666359e-05
-3.76074695953578e-05
-9.22772454377213e-06
-2.341875771184e-05
-1.05318657305115e-05
-2.18432708047238e-05
-4.06619675559454e-05
-1.60567342957722e-05
-1.48101470425236e-05
-1.18794819108858e-05
-3.00351283838436e-05
-2.05678791017245e-05
-3.02929132997382e-05
-1.27589207404516e-05
4.81446087049808e-06
-2.96766176355237e-05
-3.30739512729848e-06
-2.22748520413198e-05
-5.3661130041198e-06
-8.16422486834034e-06
-1.1100777479564e-05
-1.92921104780508e-05
-3.96436848895595e-05
-2.28283434224746e-05
-9.0987766455483e-06
-2.19551604622636e-05
-1.95103278412318e-05
-3.80016541756044e-06
-4.17438340463482e-05
6.67708710933866e-06
8.0241424596556e-07
-2.72025600805072e-05
-2.17753489613526e-05
-1.21628000991687e-05
-3.86240655160726e-05
-2.99743651602406e-05
-2.70372072548147e-05
-1.30404888499241e-05
-2.64959933151195e-05
-7.56045496396501e-06
-1.5399094786165e-05
-2.43548065500039e-05
4.26681167420502e-06
7.71020183627447e-06
-1.91964668079694e-05
3.38795570185482e-06
-1.72311802523077e-05
-1.67813446175694e-05
-8.85131280920363e-06
-1.07157928438422e-05
-2.26840759071283e-05
-7.10902695011891e-06
-2.76200313179674e-05
-3.29585713297964e-05
-3.10391832921416e-05
-1.64768984449461e-05
-1.97461652354095e-05
-2.19323834060519e-05
-1.75781738285525e-05
-2.24524658106626e-05
-4.4610168219138e-05
-1.66087018309013e-05
-2.58665567424862e-06
-2.95449106155036e-07
-2.3834973044679e-05
-1.47514324035861e-05
-8.67118618043775e-06
-3.33484764710829e-05
-2.89914429458706e-05
-2.42124549056614e-05
-2.28912054128452e-05
-2.16321641370834e-05
-1.55292758698034e-05
2.72902822792933e-06
-1.79473536416522e-05
-1.83439301208034e-05
-5.74201223480058e-06
-3.41160998146977e-06
-2.05536042865336e-05
-8.84298574149386e-06
1.08677029794065e-06
-1.08892329835377e-05
-3.73114235041965e-05
-9.46635035382372e-06
-3.55305831559532e-05
-1.35650635220776e-05
-2.59399074974129e-05
-1.60401734021085e-05
-6.78639624459399e-06
-2.54772334346129e-05
-1.49199566038373e-05
-4.66217315255823e-06
-1.84562611248846e-05
-2.6017355575171e-05
-1.8364119277614e-05
-1.24071230445207e-05
-1.16898757544186e-05
-8.71509103163873e-06
-2.49719469033056e-05
-1.1582218442902e-05
1.28349907868844e-05
-4.91030623380963e-05
-1.99153957992456e-05
-1.39530307295263e-05
-1.9669195457586e-05
-1.82716717911787e-05
-3.60638310566434e-05
-2.95393127444374e-06
-1.39587846644965e-06
-3.14755475964119e-05
-1.93813869482139e-05
-2.13851949614221e-05
-2.53214345801376e-05
-2.10505106128872e-05
-1.53069394224514e-05
-4.75622520300623e-06
-1.37125332782494e-05
-5.71612715897104e-06
-3.06256945857244e-05
-1.92435507847016e-05
-1.99374999400226e-05
-2.05030541521856e-05
-2.05903814085823e-05
-1.29703823432242e-05
-6.17902247570693e-06
-4.33570832130589e-05
-1.95401495388372e-05
-8.91961764981485e-06
-2.09079721488832e-05
-9.42272934443459e-06
-2.85097716847438e-05
-2.47481056950501e-05
-3.74491588664522e-05
-2.73300989872983e-05
-1.37268978007912e-05
-2.12002957042839e-05
-1.4930714442757e-05
-6.14683879026905e-05
-2.58164193402183e-05
-1.85924544385936e-05
-1.92364834098239e-05
-1.56789405958721e-05
-2.97091014271045e-05
-4.02320805958401e-05
-1.5151245042919e-05
-2.31041640005518e-05
-2.62380436233611e-05
-3.98758652467264e-05
-2.87646325624042e-05
-3.20350239312585e-05
-1.5833631891439e-05
-1.26144302385712e-05
-1.9666473621424e-05
-1.4116982816106e-05
-3.47763252045263e-05
-1.73352307141657e-05
-1.27136872379072e-05
-1.0696529522179e-05
-1.69582440177325e-05
-2.6384829140586e-05
-6.77493763074856e-06
-4.96301742567616e-05
-1.5428182253518e-05
-2.07524047047277e-05
-1.65052362927294e-05
-2.82821653075924e-05
-8.30327933865059e-06
-1.89913296404027e-05
-1.9652156095024e-05
-2.03026770765736e-05
-1.62134106823002e-05
-1.29430569874923e-05
-4.33163859075779e-05
-3.59059919950021e-05
-1.63666463826569e-05
-2.7845788902507e-05
-1.76953714933382e-05
-8.79103533905584e-06
-1.33727220195835e-05
-3.89055798768045e-05
-3.47923408079352e-05
-1.83926474385873e-05
-8.84357435365275e-06
-8.09944704556565e-08
-2.37527792986607e-05
-1.14240552966887e-05
-3.21828498481433e-05
-1.78603352664698e-05
-1.39504206768536e-05
-3.43035689125975e-05
-3.42924430823203e-05
-2.84913958931742e-05
-1.62335699598136e-05
-2.75382169981511e-05
-1.1212706638429e-05
-3.00393202909678e-05
-1.95445122579137e-05
-3.14724640748702e-05
-1.82943571003824e-05
-8.13221683439953e-06
-1.49715886665193e-05
-1.82519046506276e-05
-2.93763292721142e-05
-1.23975662261097e-05
-1.71354803063652e-05
-3.71737175041281e-05
-2.9963898704157e-05
-3.37767343267704e-05
-9.00434894600068e-06
-1.15388691248225e-05
-1.32533903304669e-06
-2.64568906167634e-05
-3.10675479281789e-05
7.77501221888846e-07
-3.27298776539157e-05
-1.99279864594351e-05
-1.09034064883377e-05
-4.09874237529271e-05
-1.41049232560687e-05
-1.06642340095377e-05
-2.83582233609258e-05
-1.39071786095673e-05
-1.56357324836127e-05
-2.9424199473097e-05
-1.92881075868195e-05
-9.99041960301382e-06
-4.26559445189703e-05
-3.31894597399287e-05
-2.70874355917852e-05
-1.88839774227836e-05
-4.03214046561019e-05
-2.96266842486537e-05
-1.1809377089067e-05
-2.17890552258142e-05
-1.8494281289684e-05
-2.79491768537299e-05
-3.63137907598421e-05
-1.69094863130935e-05
-1.94816737691262e-05
-1.27591866704113e-05
-2.93702990214761e-05
-2.08804021700022e-06
-1.18425820212074e-05
-2.17311672112312e-05
-1.28931740027147e-05
-2.03350638671478e-05
-2.96637892540844e-05
-2.56391851461122e-05
-2.29816763219564e-05
-1.19969086695536e-05
-1.94002280710045e-05
-1.35171723518191e-06
-1.7558005860174e-05
-1.09882791645985e-05
-3.06359975774815e-05
-2.83092495127533e-05
-2.2337754064663e-05
-1.40026476584391e-05
-1.92530365475099e-05
-3.26020283473122e-06
-9.52982293109e-06
-1.23123425991226e-05
-5.06849722460539e-06
-2.34517482912573e-05
-1.70503935800843e-05
-1.6474855817063e-05
-1.61846209187062e-05
-8.73555242335782e-06
-1.81047004193625e-05
-1.56997209194184e-05
-1.53004621119226e-05
-6.07813743812198e-08
-1.37007855162356e-05
-2.5584222006563e-05
-1.08159747127804e-05
-3.74406432419924e-05
-7.55224976781446e-06
-1.61590906849242e-05
-2.18203412461823e-05
-2.03020012231254e-05
-1.34054107705077e-05
-2.01865107711134e-05
-2.98569849936419e-05
-3.22249842079346e-05
-2.35755596834072e-05
-1.28187326219597e-05
-3.0765085338072e-05
-3.44060770644773e-05
-2.85265280123592e-05
-2.60848600464217e-05
-3.0211955516995e-05
-3.46447726803064e-05
-2.70846775703797e-05
-3.14191401113314e-05
-3.15228733385059e-05
-2.80613353815133e-05
1.4078058546392e-05
-1.17504885779267e-06
-1.36467730000697e-06
-2.38869543023802e-05
-1.81726925259696e-05
-5.03029525655574e-06
-4.09434331446358e-05
-1.26387120472805e-05
-2.54091115930821e-05
1.26085871756787e-05
7.04457215433058e-06
-8.44151282211906e-06
-6.3296406047627e-06
-1.68466321639452e-05
-1.90802615737519e-05
-4.00977544355745e-05
-2.75499438686137e-05
-8.51450475654042e-06
-1.23263407292203e-05
-2.91109544167309e-05
-7.75969294450678e-07
-8.05002004680165e-06
-2.2670479828488e-05
-1.39078179854763e-05
-2.78174141702183e-05
-3.47071478747383e-05
8.96891752119026e-06
-1.76686917396626e-05
-1.30550964307924e-05
-2.34840745760565e-05
-2.21836886586304e-05
-4.38393193662838e-05
-2.6216778336244e-05
-4.09770478975568e-05
-1.40721057941555e-05
-1.74521047120116e-05
-8.58248574908877e-07
-2.27562172179746e-05
-2.04146470839651e-05
-3.48107865775335e-05
1.37802169674138e-05
-3.57450024301551e-05
-1.24112685979667e-05
1.47730249281836e-06
-1.9241700747767e-05
-1.34530162977273e-05
-6.03528188202253e-06
-5.25832595803398e-06
-3.03216895279292e-05
-4.47387053930851e-05
-2.54696898179137e-05
-7.13959106969946e-06
-2.0301703745904e-06
-1.2298945412465e-05
-9.15459517840288e-06
-8.71034319075015e-06
-2.68610300311826e-05
-9.94777734992203e-06
-2.13530418035727e-05
-4.66871514423027e-05
-4.08752155443488e-06
-4.10435804606631e-05
-2.03546346745053e-05
-1.53895106681997e-05
-1.51386776639479e-05
2.92514519481171e-06
-2.19136808602744e-05
-2.44197332758916e-05
-9.88036762816497e-06
-1.22012498198315e-05
-1.98542186677907e-05
-2.34255537449824e-05
-1.46750705755299e-05
-1.01590374716092e-05
-2.01463251691987e-05
-4.30138675095337e-05
-3.21829940710827e-05
-2.64063402381252e-06
-2.1444810704658e-05
-1.69787821982943e-05
-2.57725439973493e-05
2.65084424011342e-06
-2.83707401855272e-05
-3.2839243970525e-05
-2.74463092316931e-05
-1.46947327762568e-05
-2.07693730962243e-05
-2.37819302442296e-05
-2.32389267986224e-05
-2.552787290186e-05
-2.29735577625654e-05
-2.81107009891985e-05
-2.12608428754137e-05
-3.26584618816781e-05
-2.33425571271368e-05
-2.68136969712045e-05
-9.58232085355414e-06
-7.5884399304656e-06
-1.19405880215342e-05
-3.10226250907801e-05
-1.74750384259889e-05
-1.84864438254677e-05
-1.59281440682167e-05
-9.64470596833176e-06
-1.74057608305887e-05
-1.93092458446257e-05
-7.84624335311435e-06
-1.9083604197474e-05
-3.73164638549143e-05
4.33366601829173e-06
-9.14843356132126e-06
-2.3330679239323e-05
-9.22989903792523e-06
-3.53863378756528e-05
-1.28723762716987e-05
-6.01516444734908e-06
-3.47195429530191e-06
-3.09005956413877e-06
-2.18358156581267e-05
-2.65774291548155e-05
-6.58650031984222e-07
-1.38584167485759e-05
-3.71609951765312e-05
-2.19940513816212e-05
3.52081857634775e-07
-2.0382357244286e-05
-1.3156798913772e-05
-4.65277177444695e-06
-1.97353686892427e-05
-2.90731786860107e-05
-1.84782580372374e-05
-2.25460363763297e-05
-2.42529427374804e-05
-4.5823552637754e-06
9.81302942737181e-06
-2.62243951357269e-05
-1.52628032576073e-05
-2.18696469109058e-05
-1.77469737567809e-05
-4.75950028399676e-07
-3.73664257551475e-05
-1.2934600369047e-05
-2.26220076252419e-05
-1.72314557400489e-05
-1.81484015544251e-05
-2.15842599072757e-05
-1.96434568999198e-05
-1.72620579077488e-05
-1.7717631082863e-05
-1.49369027608947e-05
-2.33182039438784e-05
-2.3755949074531e-06
-1.53065735038614e-05
-1.7709049672607e-05
-5.89073688991841e-06
-2.81593338581655e-05
5.13774725533282e-06
-1.20318380448762e-05
3.24002643724573e-07
-1.79741526327081e-06
9.4435293582573e-06
-1.59923608619698e-05
-7.29465378770922e-06
-7.46953668460154e-06
-3.48701955766539e-05
-2.76881962926942e-05
-2.82989982541718e-05
-2.33023154985691e-05
-2.76854738875545e-05
1.21212944093134e-05
-1.4912562069771e-06
-2.02062905198621e-05
-1.05656479152592e-05
-2.98947519691912e-05
1.03865543372656e-05
-4.21804244691507e-05
-3.9815132188849e-05
-1.9156440346775e-05
-2.95374991452015e-05
1.22111422248954e-05
-3.25740634487965e-05
-1.62703263421809e-05
-1.31003972907331e-05
-4.02091090336712e-05
-4.67173205151467e-06
-3.70211939459006e-05
-2.6051186629739e-05
-1.60274040663405e-05
-3.83930806862166e-05
-1.55185014914927e-05
-2.40095944891296e-05
-2.03238337056625e-05
-1.43933044487424e-05
-8.83746944556325e-06
-2.3945348024924e-05
-3.74111847567697e-06
-3.88497960292134e-05
-1.8174033574998e-05
-1.66403170458998e-05
-2.42388069792637e-05
-3.15633162824845e-05
-2.18562203939043e-05
-2.14359562281822e-05
-1.50682146449742e-05
-8.40063801279972e-06
-1.00619186573506e-05
-7.39249728806466e-06
-2.99820119949476e-06
-1.69161253644476e-05
-2.46339224515309e-05
-3.42849990091371e-05
-9.91702521297442e-06
-1.92411020964327e-05
-7.97639709389586e-06
2.14091864108686e-06
-2.13881887688891e-05
-2.11162586761498e-05
-2.21963322589098e-05
-3.1516029321061e-05
-9.69101335985836e-06
-3.23249645079873e-05
-1.29020375736255e-05
-3.05227649790257e-05
-1.37700986901581e-05
-2.18439141878189e-05
-2.87451320626593e-06
-2.80460300084738e-05
-1.38690428901493e-05
-2.62675269431312e-05
-3.24235249529985e-05
-2.21874187136639e-05
-4.13111680893527e-06
-2.12189859109487e-05
-3.82046275738291e-05
-8.6230437667869e-06
-3.43196800278912e-05
-2.35240363074053e-05
-1.82927452365121e-05
-2.72408077688961e-05
-3.54224532186626e-05
-1.62413120484045e-05
-2.21054888770274e-06
-7.28997591097939e-06
-3.67052435817394e-05
-2.46492289240889e-05
-2.73096705919221e-05
-1.20148130283068e-05
-1.57931249239961e-05
-3.45335181200067e-05
-1.97137930546967e-05
-4.07255553607409e-05
-1.57352756136528e-05
-1.67117287728653e-05
-2.73651941744702e-05
-2.37660943247964e-05
-8.45485623236996e-07
-2.57436077128748e-05
-3.56726517415844e-05
-3.25555180112069e-05
-3.99359972397974e-05
-3.68933593661279e-05
-2.38361415039304e-05
-1.98378707922542e-05
-2.81989018458236e-05
-4.60936700788375e-05
-3.20677340038414e-05
-2.59657729718914e-05
-3.24160281234734e-05
-2.78475805906129e-05
-1.5525264570352e-05
-2.23961625512542e-05
-1.87115570749676e-05
-2.9244281048832e-05
-1.13120157651053e-05
-3.60853208150414e-05
-2.89918047634832e-05
-3.33298425810572e-05
-2.78798639581154e-06
-7.23098294875364e-06
-1.32267919662975e-05
-3.59442148778827e-05
-1.20501427249874e-05
-2.68665892750216e-05
-3.72341750445258e-05
-2.96140806741502e-05
-2.49914319819567e-05
-1.66897361265114e-05
-2.15044791099303e-05
-1.99658162537186e-05
-1.55167744971661e-05
-3.36852927667235e-05
-1.36156366859012e-05
-1.80640895457333e-06
-2.57016811752585e-05
-2.84829724353426e-05
-1.87676995165067e-05
-3.41215361922921e-05
-2.78520534931261e-05
-9.16478291562886e-07
-5.3465488918529e-06
-9.62465702989549e-06
-2.47904242056516e-05
-1.41600834950392e-06
-2.19725783449441e-05
-2.27007443239681e-05
-2.01458950245484e-05
-3.72470544539404e-05
-3.86753430732982e-05
9.47042995397579e-06
-1.4953329997068e-05
-8.72302380499933e-07
-2.00063488845679e-05
-5.843040945425e-06
-2.69771761253703e-05
-7.32117893929497e-06
-2.11129375846486e-05
-2.03526042656308e-05
-2.85966476353048e-05
1.56868921520068e-05
-2.9050928852376e-05
-7.09150511437878e-07
-2.38099083560704e-05
-1.35104284687236e-05
-1.67888380047732e-05
-2.78855586268507e-05
-1.02355642574302e-05
-1.53790257757615e-05
-1.32754005465137e-05
-2.92862691749288e-05
-1.39283109964684e-05
-2.08558012603512e-05
-1.55453160291099e-05
-1.75224203941922e-05
-2.17691915755989e-05
-3.95638932981768e-05
-3.01312947758553e-05
-2.09157817925225e-05
-1.95956263935254e-05
-1.2757164345519e-05
-2.74563662814255e-05
-2.04351412449692e-05
-1.33750094227854e-05
-1.5895294748215e-05
-2.07482599681522e-05
-1.28925653351292e-05
-3.45681506001175e-05
-1.12205799335148e-05
-9.88717739133737e-06
-4.00494741070649e-05
-9.20478913708872e-06
-1.61656956018234e-05
-3.77246014753478e-05
2.23497284934928e-07
-2.53176223769712e-06
-8.99534539515545e-06
-1.37280968114871e-05
-2.13768361610372e-05
-1.276718525051e-05
-2.31256927997133e-05
-2.57855753957159e-05
-1.4913158358404e-05
-3.48052158367215e-05
-1.01398789932464e-05
-3.38653763713033e-05
-1.22636434786576e-05
-3.20512333333352e-05
-1.28830538317982e-05
-1.17830150909269e-05
-1.5850251688995e-05
-1.71073324697211e-05
-2.22538986178156e-05
-6.51914765507712e-06
-1.27090914538478e-05
-2.16793353541179e-05
-1.36102722885987e-05
-9.11745018820733e-06
-1.21913697128792e-05
-1.61633078560654e-06
-2.48961414697942e-05
-2.76369658986964e-05
-1.41089146936058e-05
-1.9147698929236e-05
-2.64084593621903e-05
-1.43075837512464e-05
-1.62476106546621e-05
-2.82160262331877e-05
-3.87715148684005e-05
-2.14803077865501e-05
-7.44282195654271e-06
-2.70799188213584e-05
-9.79585975091878e-06
9.618408384069e-07
-1.56767809305371e-05
-8.3228654462327e-06
-2.0853806556047e-05
-9.0144970628401e-06
-2.14475047695487e-05
-4.55770325358944e-05
-2.97789297007891e-05
-1.54676201123649e-06
-1.44594781381627e-05
-3.27827268879854e-05
-3.27057257390465e-05
-4.53586753043483e-06
-1.1108216289444e-05
-2.37755032851463e-05
-1.9181917450878e-05
3.66141207767694e-06
-2.70577077776545e-05
-4.67558701885535e-05
-7.92111612328357e-06
-2.42285961762354e-05
-1.61672344262075e-05
-2.62199346220507e-05
-1.82840607007586e-05
-2.4769479255745e-05
-3.49227846795964e-05
-6.77649873576131e-06
-1.39979548275194e-05
-4.4309529262389e-06
-3.08441173494696e-05
-1.98466393217624e-05
-3.10332138618729e-05
-1.67441251885955e-05
-2.08028543625642e-05
-2.07327878993999e-05
-1.42011553229713e-05
-1.69667730484571e-05
-1.92594035389369e-05
-3.72253713030276e-07
-2.16968725325218e-05
-2.37163593008982e-05
-9.32661755125483e-06
-1.501159542558e-05
-1.2766704420345e-05
-2.77774547334236e-05
-7.18328840304866e-06
-3.39536550691359e-05
-3.15137289144431e-05
-1.5208980977764e-05
-2.22653150020511e-05
-3.61724299715443e-05
-1.23070174940385e-05
-3.18569425409912e-05
-2.24942485920861e-05
-1.66370064674301e-05
-7.93239078649969e-06
-8.60255308441344e-06
-1.69292634404081e-05
-1.70529457767894e-05
-2.43130810865136e-05
-1.47189762527323e-05
-1.42824529809433e-05
-2.44695982794067e-05
-2.5031539422692e-05
5.27985732380057e-06
-1.93369624103537e-05
-2.29569693547707e-05
-2.55529317776688e-05
-2.78744311842733e-05
-1.80452499861037e-05
-1.14530463890433e-05
-2.78057733331463e-05
-8.07160460236127e-06
-1.28052170322967e-05
-2.01320466400656e-05
-1.84239328866116e-05
-2.17216315234303e-05
-1.72997657012981e-05
-2.47231105885598e-05
-1.95591027397429e-05
-2.62844863591256e-06
-2.40409314453147e-05
-9.87322516149476e-06
-3.14530007190717e-06
-1.97412613650791e-05
-6.15998085119419e-06
-1.16662660811256e-05
2.78690627928941e-06
-3.8794023940418e-05
-6.1411186716091e-06
-3.76047715450029e-05
-2.74661050179299e-05
-1.01958749928032e-05
-3.3056804264289e-05
-1.39429711509516e-05
-1.19864748589517e-05
-1.37630918874735e-05
-1.87734085410387e-05
-2.21156037591262e-05
-1.35843544971721e-05
-8.66893629488015e-06
-2.48100785954196e-05
-2.19144101727048e-05
9.48649653483073e-06
-1.5018449931314e-05
-1.42458442560448e-05
-1.13086451806362e-05
-2.5582679854728e-05
-3.54862134124371e-05
-2.46183974756741e-05
-2.17005442726691e-05
-2.09882826930886e-05
-1.24413063161526e-05
-8.28375192531894e-06
-4.47118493398612e-05
-3.74841877903456e-05
-1.54959902845034e-05
-1.03743401984265e-05
-8.25331160145267e-06
-1.43677382348443e-05
-4.59106010539985e-05
-8.88310110300574e-06
-3.30150537108289e-05
-3.07846998263276e-05
-2.64044210097745e-05
-1.59643214400635e-05
-1.44961777718617e-05
-2.68409174797682e-05
-3.80616715547026e-05
-1.10353841404726e-05
-9.20813323698972e-06
2.99947451224535e-06
-1.3945284594539e-05
-1.66283974480637e-05
-2.55480199318687e-05
-1.66340339106386e-05
1.92303247314848e-06
-1.23549206224314e-05
-3.25209127084219e-05
-1.21262645288903e-05
-2.55558227761645e-05
-3.82148168646172e-06
-1.49476205425896e-05
-2.0353561408655e-05
-1.5007528629086e-05
-2.7147215372137e-05
-1.78894036430878e-05
-2.09933429029337e-06
-1.49125909561592e-05
-1.27491536408641e-05
-2.7877111551708e-05
-6.58471234111214e-06
-8.59017362463416e-06
-3.02085936733254e-05
-2.17688397936901e-05
-4.53626565567337e-06
-1.94480623875951e-05
-2.51419775841287e-05
-4.55388539203597e-05
-1.15224361348173e-05
-3.82304886354554e-05
-3.38984178993114e-05
-7.58466867744306e-06
-4.42486304153829e-06
-2.54051407775645e-05
-9.47827935096093e-06
-1.21697052040175e-05
-1.94170033756363e-05
-2.61842022765231e-05
-4.0585834672959e-05
-3.78652222488256e-05
-1.48222065984908e-05
-2.83092907695772e-05
-3.33614143112666e-05
-1.37986998839495e-05
2.81847470648795e-06
1.35416240633527e-05
-1.15239167112997e-05
-1.72640335253087e-05
-1.65683907101052e-05
-2.09860309921529e-05
-4.13153662399849e-05
-1.70625836161438e-05
-6.26541500153846e-06
-4.78108609272454e-06
-2.27235200665889e-05
-5.12908728456318e-06
-4.86517550569491e-06
-1.4988208345148e-05
-2.0979229088693e-05
-1.46903569901319e-05
-1.6534852561589e-05
-1.81965040140874e-05
4.50143814640808e-06
-1.2942824130997e-05
-1.70729269388376e-05
-7.14117819151077e-06
-2.23228850926079e-05
-3.34377504322093e-05
7.78466514762528e-06
-1.25777670781182e-05
-1.40407477679494e-05
-3.16859987350866e-06
-3.20044341354556e-05
-3.38036159869771e-05
-6.60066692767826e-06
-3.17814166388308e-05
-1.84184810542512e-05
-1.70949011841418e-05
-2.85344443190972e-05
2.92821491756157e-07
-1.97850105371815e-05
-2.48656500121549e-05
-1.97372353141032e-05
-1.74828058406878e-05
-4.63724760478961e-05
-3.24986046826128e-05
6.89826803150606e-07
9.20002424333738e-06
-4.20749398865741e-05
-2.53285597382804e-06
-2.72329440749915e-05
-3.46539261658871e-05
-2.40740593178154e-05
-2.45075129728293e-05
-6.83577083007234e-06
-1.77668859081176e-05
-3.99552577600128e-05
-3.752932734441e-05
-8.75380331438651e-06
-2.93822272075444e-05
-2.12823129973072e-05
-3.29516299760353e-05
-3.03580225492261e-05
-2.90050899837588e-05
-1.66803552343006e-05
-2.36031817773342e-05
-4.83372653196132e-05
-3.46576876277611e-05
-2.23877737335128e-05
-3.55248535028407e-05
-3.71546154363719e-05
-1.5405997843426e-05
-2.13985975977145e-05
-1.7683452749792e-05
-2.05991129523477e-05
-1.45326519170387e-05
-1.71440033364864e-05
-7.80280670784784e-06
-3.68183899639981e-05
-2.82335038403234e-05
-1.95188990969661e-05
-9.90167284121877e-06
-2.75761797930646e-05
-2.66074714811716e-05
-3.32883434127985e-05
7.12897482925176e-07
-6.07084051384195e-06
-2.14721071643533e-05
-1.46453307285435e-05
-3.08262134338679e-05
-1.36952529416608e-05
-1.29287647147035e-05
-7.17982840309995e-06
-2.01031331198978e-05
-4.18126613061684e-05
-2.93033317615691e-05
-2.95860234517798e-05
-2.00333065002185e-05
-7.71320799390878e-06
9.0855591557008e-07
-1.66750215651765e-05
-4.91249550847605e-05
-1.5633419870605e-05
-5.91471536165158e-06
-2.18778091157982e-05
-1.41342207213928e-05
-1.09747549005798e-05
-2.62783987495394e-05
-1.63033737889623e-05
-4.26122165740596e-05
-4.91730536060769e-05
-3.3610242822015e-05
-8.14025980586002e-06
-3.96197641797689e-05
-3.29958529169861e-05
-1.23165763087416e-05
-8.97308745117833e-06
-2.80914635755656e-05
-2.48518282143651e-05
-7.30618999278065e-06
-1.26622188444735e-05
-2.17677279052642e-05
-2.35596154832947e-05
-1.44476867127085e-05
-3.95680164241355e-05
-1.24520249244289e-05
-1.89698584038653e-05
-1.12346581668065e-05
-9.42754377030596e-06
-6.987478094001e-06
-2.55453468388233e-05
-1.64387276083513e-05
-2.41209892531233e-05
-1.54705703015979e-05
7.20280738686526e-07
-3.97087688212728e-05
-1.73203522272644e-05
-1.88554900324815e-05
-9.77778726192407e-07
-1.23599262932626e-05
-3.3471676041391e-05
-2.06735672402745e-05
-1.12538710332179e-05
-1.49212789957798e-05
-1.71723560887582e-05
-3.68696257204567e-05
-3.80267779625079e-05
1.02626535769186e-05
-1.70149160095851e-05
-3.65396668284373e-05
-1.71960607759914e-05
-3.80316434951134e-05
-2.82936992016733e-05
-2.92072007502475e-05
-5.41469449748337e-06
-2.39267003170796e-05
-3.65369952977347e-05
-7.75688063989816e-06
-2.63668882684495e-05
-2.47585406737732e-05
-1.1670008638525e-05
-1.65052029084937e-05
-2.97030620340779e-05
-1.26781044157805e-05
-4.77537024693963e-06
-1.57783139038061e-05
-1.99565792022947e-05
-2.75839526260175e-05
-2.27091584342781e-05
-5.67817727780402e-06
-2.49669153398986e-05
-6.38738313779574e-06
-1.84922250676155e-05
-1.98411505367495e-05
-3.65631860426272e-05
-2.7253847956284e-05
-1.36550277113322e-05
-4.14554068948873e-05
-3.99193088376202e-05
-3.42791274768837e-05
-1.00733503746996e-05
-1.5367467168483e-05
-1.90009629287348e-05
-6.62742181522898e-06
-8.88974514193598e-06
-4.16093175411469e-05
-1.28566178073129e-05
-9.970759338054e-06
-9.1260124501495e-06
-4.62060491986436e-06
-2.99921975227952e-05
-2.22762794681756e-05
-1.56322194683386e-05
-1.74919770537844e-05
-1.21168225549476e-05
1.11155482386104e-07
-2.61691979671229e-05
-4.22544543576529e-05
-3.39402693885605e-05
-3.74222944618699e-05
-2.23337879552925e-05
-2.63801758830218e-05
-3.61768975520301e-05
-2.24696931873066e-05
-1.72501859243408e-05
-2.09251104574226e-05
-5.86322298968559e-06
-1.94596595810608e-05
-1.64932476451639e-05
-1.57407813860665e-05
-1.65365145749883e-05
-2.40649225552093e-05
-1.51909322900979e-05
-2.93008613883713e-05
-3.1327027027908e-05
-2.0833347614305e-05
-8.79803665709644e-06
-2.51889428389093e-05
-7.98614615868444e-06
-1.53969789649764e-05
-2.3049457744923e-05
-1.9335963085186e-05
-3.88164452591391e-05
-3.40954259897487e-05
-1.78089565035716e-05
-1.16412418732953e-05
-1.90122615839888e-05
-3.25582385591195e-05
-2.64927639150171e-05
-3.10341567233344e-05
-2.72151079800989e-05
-2.44039980646669e-05
-2.09727020586635e-05
-1.85934333271283e-05
-3.22918484940798e-05
-2.555242421792e-05
-2.30200325298872e-05
-1.31192409968179e-05
-2.85177873668586e-05
-1.3606360132516e-05
-2.33243490993993e-05
-1.91100482491105e-05
-2.11789691987432e-05
-1.56002812254478e-05
-1.66020478604203e-05
-1.83989458534219e-05
-2.99891199790321e-05
-2.14821573099531e-05
-3.58099538218285e-05
-1.53213031089728e-05
-2.96554842208406e-05
-9.38666894855748e-06
-1.88093109507951e-05
-1.72221861095717e-05
-1.49626839381578e-05
-4.79816534676257e-05
5.49976728913546e-07
-2.84362074016575e-05
-2.43727678374613e-05
-1.55210870833469e-05
-1.62567159789404e-05
-2.0017761677642e-05
-2.45348560503168e-05
-4.36406791242333e-05
-2.68925542328219e-05
-1.88126524253558e-05
-5.15324276757784e-05
-6.76999934189744e-06
-1.85401694067671e-05
-2.17911333482603e-05
-2.30838899328136e-05
2.76412677404296e-06
-3.32794147015753e-05
-2.56769297576241e-05
-3.74605620347756e-05
-1.68014799084067e-05
-2.04500784031379e-05
-3.82138012339244e-06
-2.18671890181735e-05
-2.00233664585687e-05
-1.75960713347781e-05
-8.23715179574161e-07
-1.42966402222851e-05
-2.13073964789081e-05
-1.70156231640363e-05
-1.81717990118561e-05
-4.65214632676821e-05
-3.95521175381617e-05
-2.15683068256449e-05
-1.09654462067633e-05
-6.68466922913303e-06
-2.63535906698223e-05
-3.15861738850489e-05
-4.10886928474264e-05
-2.197515325276e-05
-2.88199547027324e-05
-1.39598434095925e-05
-2.85909252192036e-05
-1.10457138747156e-05
-1.57637056148664e-05
2.20678809624699e-06
-1.24657762767864e-05
-2.26681234205306e-05
-2.41954234683344e-05
-1.27447058162525e-05
-1.75018954822129e-05
-1.09841914296518e-05
-2.64849545789967e-06
-1.89245587028657e-05
-2.72379396478289e-05
-2.15063709169243e-05
-9.49252277616029e-06
-1.18272979455033e-05
-2.41434573127203e-05
-3.77890538079995e-05
-1.37672718334843e-05
-2.08464285889312e-05
-3.11361924059864e-05
-2.88309445427169e-05
3.22431998235097e-06
-1.54961575723882e-05
-1.12487505045395e-05
-1.95174965639379e-05
-1.60753032497003e-05
-1.90649688883629e-05
-2.37660249813946e-05
-2.8478707574643e-05
-1.67164268903012e-05
-2.10716244438327e-05
-3.56631029669556e-05
-9.33066755152625e-06
-2.71876862206862e-05
-1.15438068249542e-05
-2.41734729155814e-05
-2.34127877517689e-05
-2.95478037693689e-05
-3.92585233949066e-05
9.40352870495679e-07
-7.36188978708885e-06
-1.51828629598175e-05
-9.68769755080571e-06
-3.63829920357714e-06
-2.86442787305512e-05
-3.17351993817519e-05
-1.28937563432644e-05
-1.49198953157272e-05
-3.82875404014445e-05
-2.24206488249503e-05
-4.36876918250541e-06
-1.53450974836828e-05
-7.69514761551248e-06
-1.32704782903342e-05
-1.97379956892009e-05
-3.77937378134005e-05
-2.52626046878662e-05
-3.58745389418045e-05
-3.98317590944029e-06
-1.88354380643932e-05
-2.04774070825494e-05
-2.53469560617673e-05
-4.67936217940504e-05
-1.28489882400645e-05
-3.27061845737427e-05
-2.23866937073646e-05
-3.87360999470649e-05
-1.33892721584539e-05
-1.16444022219772e-06
-1.18794216242369e-05
-3.58718839037546e-05
-1.67725828349153e-05
-1.41372049879495e-05
6.26133158947878e-07
-7.53897548215343e-06
-1.08684166340548e-05
-8.47054021989609e-06
-8.90241944129055e-06
-3.30819065478078e-05
-2.38228717998958e-05
-3.05723566558581e-05
-9.39358806126877e-06
-2.39506835181228e-05
-3.87636561264885e-05
-4.13712976240942e-05
-8.07118671298848e-06
-2.20227451733858e-05
-3.14756305658394e-05
-5.27542259365585e-05
-3.44509339955137e-05
-1.43256813092336e-05
-1.43535795255172e-06
-5.00202586045804e-05
5.34399849124184e-06
-2.46168830429677e-05
-3.18932587348243e-05
2.59253640912545e-06
-1.28841360439229e-05
-2.99823308092009e-05
-1.01236256719072e-05
-2.00193931944879e-05
-1.85303802746418e-05
-4.01212574718653e-05
-4.09044032640742e-05
-1.8679582827346e-05
-2.28934938431565e-05
-1.01197053799513e-05
-1.39714858923933e-05
-2.13065815723002e-05
-7.95519767885429e-06
-1.70074250985379e-05
3.86390806124597e-06
-3.57769821679665e-05
-8.36868632747547e-06
-1.50759581867804e-06
-4.65504256844111e-05
-3.14551358027102e-05
-2.47021804361946e-05
-1.58296185637513e-05
-3.81556650118096e-05
-3.11699092443642e-05
-1.42678017072893e-05
-1.01514310319729e-05
-2.54228659409643e-05
-9.93915324195463e-06
-1.82901164398808e-05
-3.39519101070717e-05
-1.94119462448465e-05
-1.73672660460451e-05
-6.83895550239872e-06
-1.54046679040587e-05
-2.28306550280788e-05
-3.5702209274698e-05
-2.63368807078069e-05
-1.35657370045381e-05
-4.47071411509436e-05
-2.40249577038258e-05
-3.20703048264318e-05
-1.31702617612818e-05
-4.87501830739548e-05
-2.76763835378105e-05
-8.81793420960933e-06
-1.62761124259266e-05
-2.45808355564041e-05
-2.46825156498719e-05
-1.57109143959866e-05
-1.07639129432881e-06
-9.75168249952969e-06
-1.63353739968058e-05
-1.75516764266295e-05
-1.52430067820661e-05
-2.01220360038004e-05
-2.4058088550723e-05
-2.47938847097895e-05
-3.6128747151752e-05
-1.25617344819811e-05
4.1455356894516e-06
-2.36348607818764e-05
-1.72616270738405e-05
-2.30906421760007e-05
-1.36639070673778e-05
-3.10354233461868e-05
2.48557807363707e-06
-5.23978761245197e-06
-1.08641235792234e-05
-1.10268591157563e-05
-2.21433768183001e-05
-2.11987422313932e-05
-2.68373113112132e-05
-2.07289328197046e-05
-1.06655635010346e-05
-9.48382666241561e-06
3.50180408246019e-06
-2.5437366112638e-05
-2.75460695613494e-05
-1.82605233001983e-05
-1.8587419182667e-05
-1.31602653521027e-05
-1.48014740909652e-05
-2.82686312224917e-05
-1.97364239616133e-06
-6.2436505749542e-06
-1.48487873439982e-05
-1.59544838749983e-05
-1.51066799522358e-05
9.85410855529568e-06
-2.63428225099447e-05
-2.60122776272811e-05
-8.85078845387753e-06
-1.67225093611997e-05
-4.38099578586083e-05
-2.30404940898152e-05
-1.51249890297027e-05
1.46078419633776e-06
-1.96529333591711e-05
-2.90307512205799e-05
-1.86752648429985e-05
-1.93871202784151e-05
-2.12878146454789e-05
-1.83891288730565e-05
-1.38603453938892e-05
-3.48068145094783e-05
-1.86052917273699e-05
-2.46850192419691e-05
-2.79270886377991e-05
-1.09321333535874e-05
2.23615105284038e-06
-2.7132553676073e-05
-2.79333790712005e-05
-1.85606117553611e-05
-1.06197110017133e-05
-1.67411357380299e-05
-3.47611191851319e-05
1.95189760052623e-06
-2.77452045022785e-05
-1.44635686975488e-05
-3.05635814595388e-05
-2.56185146395128e-06
-3.43002912383465e-05
-9.25725643722937e-06
-6.40556967415945e-06
-2.18472018473599e-05
-1.40803875683787e-05
-1.32395766179193e-05
-3.53442633727136e-05
-5.42584323298747e-06
-2.41249810154345e-05
-6.53354174037041e-06
-2.45502453874707e-05
-5.2579323351981e-05
-3.49496433400158e-05
-9.82786409208832e-06
-3.80782214897109e-05
-9.78993795293718e-06
-2.51065333860358e-05
-2.1544209873225e-05
-1.8221704001759e-05
-2.0324151617793e-05
-1.11078286157545e-05
-3.54078555472393e-06
-2.59309368773545e-05
-3.09796017319914e-05
-1.75039195201525e-05
-1.61017289429404e-05
-1.15630986074205e-05
-1.47449488970718e-05
-2.38444254879842e-05
-8.29712738853064e-06
-2.47140403651074e-05
-2.64886585108504e-05
-6.62552813294914e-06
1.55248095355932e-06
-1.89647317276287e-05
-3.80852941626936e-05
-3.92535965306648e-06
-2.04765971819415e-05
-2.4225883663193e-05
-3.47319365484347e-05
-2.28336984644951e-05
-1.80946249435384e-05
-3.32737610771619e-05
-2.9064588066722e-05
-1.40022586698133e-05
-6.33989142196727e-06
-1.07075977289622e-05
-1.67494228541219e-05
-2.54052012873037e-05
-2.55448618608187e-05
-7.31295539440766e-06
-7.2724327326924e-06
-3.24677116564058e-05
-1.77882071864493e-05
-2.1075854598424e-05
-1.58835927679029e-05
-2.85684727224392e-05
-1.6158472493182e-05
-1.15739375701763e-05
-1.08409208673657e-05
-5.41969976963732e-05
-1.09664257123419e-05
-1.99531495681381e-05
-1.5139163257013e-05
-1.2045199972343e-05
3.4080091939667e-06
-3.67396900213875e-06
-1.53787283841027e-05
-9.62660953852777e-06
-5.13378567419448e-06
-1.11510565553486e-05
-2.22610734518412e-05
-8.69471259234721e-06
-8.38977844328302e-06
1.01198121004059e-05
-1.44194778623949e-05
-2.86046875562357e-05
-3.61004320449081e-06
-5.71406245124652e-06
-2.17283564937725e-05
-1.09794998549044e-05
-3.80850427077514e-06
-2.21542954807419e-05
-1.40625590933938e-05
-2.33923398692382e-05
-2.11645241058139e-05
-2.48680532928825e-05
-1.32227363866174e-05
-1.19839563821429e-05
-1.04753616821865e-05
-3.23743292386909e-05
-1.17262296921632e-05
-4.29261464059786e-05
-3.77487743856896e-05
-3.22915568679832e-05
-2.09608579062912e-05
-1.19776241638837e-05
-3.08587720445629e-05
-1.41687824912358e-05
-6.31258450245328e-06
-9.45188225667618e-06
-2.50484829545058e-05
-3.03313933966667e-05
-4.48921806258037e-06
-1.71196286698661e-05
3.14222183040536e-06
1.55750898660822e-05
-1.78420500319297e-05
1.29424876774396e-05
-2.92337753462941e-05
-4.20871521529132e-06
-1.59332524360086e-05
-9.05001508997493e-06
-2.18891075020935e-05
-2.64870026376748e-05
-2.53968946277254e-05
2.58475378752738e-06
6.74718221166628e-07
-4.49642228396706e-05
-4.06690212784109e-05
-1.09294407882441e-05
-9.7325221647213e-06
-4.26279321176635e-05
-1.82857965874106e-05
-2.26491522093994e-05
-3.47988690118669e-05
-3.12942630285054e-05
-1.01628490676992e-05
-2.57258924598629e-05
-6.33985089580147e-06
-7.64357384901458e-06
-3.2868150432929e-05
-6.70086045694342e-07
-2.07560525954631e-05
-9.95839584590464e-06
-2.18375381462747e-05
-1.93206654124083e-05
-7.98800612317414e-06
-3.24393850918747e-05
-3.49131446972793e-05
-5.00751302139364e-05
-1.50046842939331e-05
-1.51530123963809e-05
-1.76694404825978e-05
-2.86058121234791e-05
-1.91636005091515e-05
-3.23150006824763e-05
-8.03310570589524e-06
-2.09319379500202e-05
6.65483308628359e-07
-2.60862657761423e-05
-6.46587234577881e-06
-2.52441505934959e-05
-3.33760559780511e-05
-2.17410016074878e-05
-2.77676527826185e-05
-6.60859835842582e-06
-3.58823524432488e-05
-2.67572270628711e-05
-3.32598212411287e-05
-4.30904495010816e-05
-4.095774499027e-06
-1.30753062122278e-05
-1.63825892735241e-05
-1.37413502872155e-05
-2.33472361075206e-06
-3.93130548755803e-05
-2.21088660058558e-05
-2.64770049238764e-05
-9.05504798113443e-06
-8.25390336900935e-06
-1.78442076628937e-05
1.2441242786111e-07
-1.50713060272919e-05
-2.77858214057336e-05
-7.64498148552708e-06
-3.84689541469536e-05
-2.93596798770196e-05
-2.15482037939214e-05
-1.15059923397163e-05
-1.16983922353809e-05
-2.66718633157964e-05
-2.34358015889966e-05
-2.86226605367855e-06
-3.40004811135006e-05
-2.92284226075163e-05
-6.89668558556191e-06
-3.0122316636387e-05
-8.75495382829244e-06
-2.74929182946126e-06
-3.00990902327793e-06
-1.9139841718094e-05
-3.23659124044503e-06
-6.21247790278162e-06
-3.72877017360005e-05
-1.25654279852835e-05
-8.07329514665492e-06
-2.86330344261189e-05
-3.21762189151579e-05
-1.88863119123246e-05
-2.44623782551646e-05
-4.78430495417384e-05
-1.67605076988854e-05
-1.09063982248303e-05
-3.305957267089e-05
-1.54415837241195e-05
2.22641050201877e-06
-9.51456728482144e-06
-6.37661801350772e-06
-1.94388166051366e-05
-1.52443919452592e-05
-2.14124694925951e-05
1.68872359812246e-06
-2.93028814934672e-05
-1.51913356408011e-05
-1.15892309567165e-05
-2.9756645566551e-05
-5.12882953709048e-06
-2.76353566106381e-05
-9.88051498917291e-06
-5.30542145846034e-06
-2.95829898727932e-05
-3.06274180526277e-05
-3.34854674106143e-05
-3.06385901533855e-05
-1.60330025398267e-05
-2.95188695298949e-05
-2.82255648252712e-05
-1.7039187277835e-06
-1.30538040400582e-05
-2.86611901461614e-05
-1.4568937145452e-05
-2.66001199147065e-05
-1.16239288334086e-05
-2.58848194280033e-05
-2.36761666374427e-05
-3.13552921236726e-05
-2.77546949025701e-05
-1.39812948025523e-05
-1.3213707885309e-05
-2.83978052654902e-05
-3.60228424827532e-05
8.7654267609641e-06
-3.71856341459146e-05
-4.05216863965352e-05
-2.75742700131918e-05
-2.2874889125737e-05
-8.91812475126162e-06
-1.41253466403784e-05
-3.57777453349935e-05
-1.90253302183586e-05
-6.76877470598757e-06
-1.4078185034885e-05
-1.45563184290551e-05
-9.76022149690354e-06
-2.09450739412178e-05
-1.86604604008761e-05
-3.76440893417342e-05
-3.66015986630871e-05
-2.13909673563106e-05
-3.54112363352766e-05
-2.20311782534335e-05
-1.25658082373819e-05
5.26213343247777e-06
-1.87053911280069e-05
-3.10135146439424e-05
-9.80549259416961e-06
-2.03052004710361e-06
-2.15484458472011e-05
-1.074575168424e-05
-1.61525194450508e-05
-3.05061726312101e-05
-2.56858856651794e-05
-1.67805204746673e-05
-4.62047041879456e-06
-9.04712524673071e-07
-1.61208033285736e-05
-2.63898470646226e-05
-1.39897571240487e-05
-2.98929084934762e-05
-8.52010284633823e-06
-2.82041837979833e-05
-1.67941395168173e-05
-6.83311750033007e-06
-3.10629989077976e-05
-1.62229854021955e-05
-1.77416120672026e-05
-1.9436417454771e-05
-2.74464314531996e-05
-1.48619810931811e-05
-9.53469723588898e-06
-3.49438676268164e-05
-3.84291742256599e-05
-2.54205510017146e-05
4.95073980363236e-06
-2.18383152557359e-05
-1.91872170977535e-05
-3.12431162417066e-05
-4.72405358220196e-06
-1.86096941216651e-05
-6.02573739510952e-05
-1.09511313523454e-05
-1.44381501109751e-05
-9.66535728375706e-06
-1.97545777246153e-05
2.32588431115543e-06
-2.64031440759876e-05
2.01262028577752e-06
-3.15971004412034e-05
-9.1806269674014e-06
-1.64883623136587e-05
-2.57815157084099e-05
-3.08788785300146e-05
-1.88640360616928e-05
-1.63158346673262e-05
-2.31768675684317e-05
-3.38958538281826e-05
-2.68467082466528e-05
-1.05071787965467e-05
-3.73723273396744e-05
-5.23406001963493e-05
-2.39307699793537e-05
-3.20014911579809e-05
-1.04892084407089e-05
-1.60335985424579e-05
-7.7437349694893e-06
-2.76256728010844e-05
-3.41511156658333e-05
-5.53288783912462e-06
-4.87618426779285e-06
-1.39627896073567e-05
-1.95442225083212e-05
-4.64160303855213e-05
-2.04706112990161e-05
-2.35807313402985e-05
-8.2774669199167e-06
-1.33787546867883e-05
-3.16699682725553e-05
-3.8510071661448e-05
-2.11703725441377e-06
-1.96753432955778e-05
-1.64260262582375e-05
-7.00181281667307e-06
-2.51935956411197e-05
-3.6217438027746e-05
-2.26921688133909e-05
-1.61266131480545e-05
-1.94532194161295e-05
-2.08664677397556e-05
-6.76477144132119e-07
-2.33642144729518e-05
-5.71091735743714e-06
-1.77027562134452e-05
-1.8347480050727e-05
-1.56200954747343e-05
-2.53394862480943e-05
-2.69497887699116e-06
-1.95687300880336e-05
-6.36647541170384e-06
-1.86655374730466e-05
-2.51222642270794e-05
-1.4076877370301e-05
-3.21824960782359e-05
-3.60188445809248e-05
-2.5285632728437e-05
-3.77426510177332e-05
8.53552512996723e-06
-3.01651479387252e-05
-2.07078465774225e-05
3.92312127874476e-06
-1.13164002408118e-05
-1.99536393272128e-05
-1.35645215537441e-05
-3.77976145444246e-05
-1.68301341905513e-05
-2.33881958344505e-05
-1.21115261517199e-05
-2.38102363087025e-05
-3.40609607838311e-05
-7.54679824229189e-06
-3.61366489062411e-06
-7.73783373830134e-06
-1.89557078572162e-05
2.95267705841019e-06
-3.55707053445368e-05
-1.68120310281337e-05
-2.79564248718568e-05
-1.20099462468631e-05
-2.56133596821356e-05
2.73889293009771e-06
-9.90791557933879e-06
-1.52595517130559e-05
-2.9840467069912e-05
-1.09166576910656e-05
-2.12934117312687e-05
2.31509921871522e-05
-1.7265143209186e-05
-9.93586078162692e-06
-2.85271445711191e-06
-3.11165916435059e-05
-2.26708881524497e-05
5.04761056574946e-06
-1.84434315956234e-05
-3.44116588991413e-05
-2.74395077699765e-05
-1.43452603972222e-05
-1.13535485674489e-05
-8.89104905431872e-06
-1.95749128126119e-05
-2.6678560337957e-06
-2.60241003858065e-05
-2.21052953149179e-05
-2.48520578265809e-05
-2.13408072998198e-05
-2.79397231958484e-05
-3.51251906676927e-05
-1.38322552394975e-05
-1.83198349799472e-05
-1.27142268677853e-05
-8.80808224923643e-06
-6.43347649694416e-06
-1.7009476954463e-05
-3.31617614623959e-05
-3.62669187554554e-05
-3.24093876390787e-05
-1.75179128713572e-05
-1.05553287372234e-05
-1.38381549052976e-05
-2.90700409576617e-05
-3.21105168538234e-05
-8.25010272121859e-06
-2.15822268585608e-05
5.64360009595516e-06
-3.49877235204832e-05
-3.93261092718424e-07
6.66161580962956e-06
-1.88834826279298e-05
-2.08036755943501e-05
-4.44834060306386e-06
-2.89950181267481e-05
-1.30693598412028e-05
-1.80647940220632e-05
-3.204928386718e-05
-2.29666425701875e-05
-7.8470338658395e-06
-2.1873092997071e-06
-1.90750794292925e-05
-2.18231716935856e-05
-3.1300972188081e-05
-2.8488995405054e-05
-1.60665174032117e-05
-2.69064451358601e-05
-2.90111410947423e-05
-1.13985041149499e-05
-3.28415558006028e-05
-1.78612379699433e-05
-3.26021616983665e-05
-1.43997718708932e-05
-5.33738390124766e-07
-2.83242479783987e-05
-2.72638326302488e-05
-9.87560482716443e-06
-7.7193786249346e-06
-1.92293328818053e-05
-3.08203519524011e-06
-2.20338250220495e-05
-1.51274396770113e-05
-8.79733679536612e-06
-2.19450202928393e-05
-3.71696302362191e-05
-2.24394169918204e-05
5.709098992984e-07
-1.53690402887564e-05
-3.26097254311429e-06
-2.16181074117883e-05
-2.57423381866195e-05
-2.49887397702461e-05
-2.07260475969123e-05
-3.17252840944907e-05
-1.6935429541158e-05
-2.12632372336395e-05
-3.23585489402958e-05
-3.72874948275369e-05
-2.80804446585211e-05
-6.49542605424094e-06
6.68940705148246e-07
-7.34453938995293e-06
-2.06655659990266e-05
-1.59659613045948e-05
-1.50399411474127e-05
-3.01932179677519e-05
-1.5883013775717e-05
-1.40260357469952e-05
-1.87299859966893e-05
-1.20863239530666e-05
-1.44235595535579e-05
-2.94133770674975e-05
-1.22735010875729e-05
8.15290008594438e-07
-2.90302880902194e-05
4.32354134233756e-06
-3.52761177390696e-05
-2.7394641909709e-05
-9.49453028709442e-06
-2.87753389620207e-05
-1.30856290397242e-05
-2.2702070203084e-05
-5.09896169792536e-06
-1.12356675679703e-05
-1.51460622200179e-05
-2.05984865575135e-05
-1.68362758994372e-05
-7.41306688810676e-06
-1.61557101416624e-05
-3.77903404630116e-06
-5.21087326009985e-06
-1.3217588486262e-05
-3.45500177248023e-05
-1.56087762172044e-05
-4.3932523365602e-05
-3.32225044885207e-05
-2.22871266161993e-05
-1.36746190893312e-05
-2.40486821356732e-05
-1.93913838293177e-05
-1.57377899166523e-05
-1.83524585251015e-05
-2.05502150519691e-05
-1.10279891819392e-05
-3.60066431200716e-05
-2.02532925523181e-05
-1.26035941662171e-05
-8.50146780301643e-06
-9.90976305865783e-06
-2.24423720736444e-05
-3.40382477441685e-05
-2.95752992113812e-05
-1.68673260626638e-05
-2.11418162650984e-05
-1.89505167384207e-05
-2.03561511317801e-05
5.93344410884367e-06
-1.47567424943607e-05
-1.86889487113549e-05
-1.01015107579056e-05
-1.58292153615342e-05
-4.12676995403376e-05
-1.59508838476001e-05
2.12077611345374e-06
-1.23597973647801e-05
-2.64030489611244e-05
-2.30807195823468e-05
-1.60305828470296e-05
-3.74795976875963e-05
-4.71618669773228e-05
-1.32218563628277e-05
-9.35653679095863e-06
-1.0876110708701e-05
-2.12070833599992e-05
-7.23612850985324e-06
-1.73985944075622e-05
-2.7056738961882e-05
-2.98773847774913e-05
-6.42206052867457e-06
-1.88494009851032e-05
-2.29648298024669e-05
-1.89678899073162e-05
-2.31032556689752e-05
-3.92165842544445e-05
-1.7800206376636e-05
-1.45137454511795e-05
-1.52338060939162e-05
-1.15520105733492e-05
-9.17968763846799e-06
-2.71721341238939e-05
-1.85281120906307e-05
-1.1449835820702e-05
-1.97609833890529e-05
-1.97127703745653e-05
-1.61489062005187e-05
-4.24788041144973e-05
2.28637052339449e-07
-2.42957129555689e-05
-9.91454482664226e-06
-2.73522542709613e-05
-1.34777270112201e-05
-2.96912821114318e-05
-3.98101673963288e-05
-2.77490208752815e-05
-2.01320610024913e-05
-1.38375047339386e-05
-4.27485574815937e-06
-8.39791164695662e-06
-6.6293044732225e-06
-1.32674590556824e-05
-2.3170935048341e-05
-2.16762674722584e-05
-1.75200686399354e-05
-2.239897051023e-05
-2.11419495403363e-05
-2.29825414555122e-05
-1.68817064272399e-05
-2.06072671170935e-05
-1.10837568602367e-05
-3.12591839940138e-05
-1.336097009957e-05
-4.88557107138905e-06
-2.30359286893718e-05
-3.04207690620635e-05
-2.65480076584381e-05
-1.17740155790296e-05
-2.49382446127234e-05
-3.50401196759799e-05
-2.05635264798087e-05
-2.03750503872258e-06
-1.96143672397894e-05
-7.94486837885175e-06
-2.55361102069383e-06
-1.26742365178976e-05
-3.20827180940125e-06
-2.84858113553696e-05
-6.229710097335e-06
-2.31765829518104e-05
-1.91612563345236e-05
-1.26928798725964e-05
1.1399572356936e-06
-2.1324839768796e-05
-1.65760599182887e-05
-2.57645897088741e-05
-1.47009025207408e-05
-2.2364165253114e-05
-3.50168942796674e-05
-8.59998171767542e-06
-2.43860835511732e-05
-3.29375179064184e-05
4.25099260093861e-06
7.48932801568704e-06
-3.24850706577285e-05
-3.31649882802061e-05
-2.09579304102736e-05
-1.12082122870425e-05
5.36801255671812e-06
-1.83771218343283e-05
-1.46319144832104e-05
-9.69695692134875e-07
-6.00118501407354e-06
-2.10726992009586e-05
-6.61756968548102e-06
-1.08260404561276e-05
-7.46710756376942e-06
-2.53140211190513e-05
2.72934291797436e-06
-5.35191394846709e-06
-9.36610441758188e-06
-1.36727069041618e-05
-2.60202563399296e-05
-2.00761929738846e-05
6.84568134459368e-06
-1.50562682496902e-05
-1.75866987352041e-05
-2.06785687004193e-05
-3.12825858518561e-05
-3.17738639850477e-05
-2.67264309855914e-05
2.03849616011978e-06
-1.28159403178835e-05
-4.05968721414222e-05
-5.55693604818838e-06
-1.64826251393318e-05
-3.18406798724234e-05
-3.53684379493898e-05
2.32184002457358e-06
-1.86395547827956e-05
-8.15333761730479e-06
-3.17170059724841e-05
-2.51132264518025e-05
-2.4103484504466e-05
-1.88735271354248e-05
-3.32398555333481e-05
-2.51289411562156e-06
-1.58576467120719e-05
-1.8279061868811e-05
-1.85966196208595e-05
-3.1790279088259e-05
2.6208148947895e-06
-2.33419757047378e-05
-3.53237999993361e-05
-1.66982632306442e-05
9.38556433472193e-06
-1.93682568459885e-05
-1.80565339181773e-05
-2.24281792045673e-05
-2.06993504128299e-05
-2.93360692647201e-05
-2.37292333589366e-05
-1.79374433978641e-05
-1.3273816698468e-05
-2.79751075564367e-05
-4.50593025049021e-06
-3.64958384598574e-05
2.37065683221652e-06
-3.30228430787564e-05
-3.49059286510205e-05
-2.18384871805848e-05
-4.41455788462499e-06
-9.28616373659494e-06
-3.42865979585895e-05
-4.00094539352627e-05
-1.38852388711805e-05
-1.96552053038156e-05
-1.12059272500383e-05
-9.91950944044799e-06
-3.37691701089072e-05
-1.28606307450442e-05
-1.13353762238943e-05
-1.2812090318537e-05
-3.42480594849511e-05
-2.49904366634573e-05
-2.38493295321818e-05
-1.02416567632037e-05
-2.70783421161562e-05
-1.70125169273515e-05
-1.63807608859471e-05
-4.43718871234591e-05
-8.55738151972275e-06
-1.31407212387219e-05
-8.77410001216506e-06
-1.07393139738805e-05
-2.61618098681393e-05
-3.17201247519338e-05
-4.76440447883361e-06
-2.99270084752172e-06
-2.9399890566426e-05
1.71201554472743e-07
-2.41149085134036e-05
-9.15107367459973e-06
-1.52940378146276e-05
-1.58949854128968e-05
-1.79348607940474e-05
-1.92843089964007e-05
-1.72438101950459e-05
-4.46777612239722e-05
-3.52601956101335e-05
-1.33551088237077e-05
-4.93148076114161e-05
-2.70320288827548e-05
-2.29703934320922e-05
-2.72127205512854e-05
-3.10524393480529e-05
-2.31445753185894e-05
-2.34065162921208e-05
-1.29014337263077e-05
-1.07322744027948e-05
-1.78791659148834e-05
-3.06802298651283e-05
-2.71184403142116e-05
-2.77843982901298e-05
-2.70337817448372e-05
-1.57195803862327e-05
-2.25358920702412e-05
-1.20105622929182e-05
-1.25226881823812e-05
-3.29299253619217e-05
4.58863666848878e-06
-2.84271666835785e-05
-3.01706290865411e-05
-2.57587680001437e-05
-2.15532614904294e-05
-3.39964685756993e-05
-3.69777334795752e-05
3.25246857290013e-06
-1.12279745219923e-05
-3.24736218162347e-05
-1.8661242070534e-05
-1.76887922571801e-05
7.92482082135898e-07
-1.76326401415962e-05
-4.19470488429349e-05
-3.17024161961685e-05
-1.02236367330937e-05
-1.48690048548515e-05
-1.07748288736807e-05
-1.63045317788162e-05
1.52646487241509e-06
-8.87597134485459e-06
-6.92399588264595e-06
-3.05356091872659e-05
-2.72348264226248e-05
-1.76696018947477e-05
-2.44169209700898e-05
-5.83123345748532e-05
-2.97342473742534e-05
-2.00280066437459e-06
-2.59140137738066e-05
-1.69971263792301e-05
-3.44907542956066e-05
-3.10753210374237e-05
1.5774857522082e-06
-2.43205327188259e-05
-1.12977510804882e-05
-2.49648265012692e-05
3.27716741657279e-07
-2.28040815498044e-05
-1.62234658479042e-06
-9.32002496290227e-06
-4.26154296244226e-05
-1.66825336159331e-05
-2.1245348073352e-05
-2.10751499906308e-05
6.55232920953824e-07
-1.41346294998857e-05
-3.00184987660918e-05
-2.73139268150215e-05
-5.02546707175944e-05
-2.73254869426534e-05
-1.41433070367949e-05
-1.10873165361597e-05
-2.03509867526089e-05
-2.61130513007017e-05
-1.56500940619036e-05
8.44784981059657e-07
-1.06008162502374e-05
-9.63171437959023e-06
-1.71806683644682e-05
-2.84531801653628e-05
-3.62531262809045e-05
-3.35946526538442e-05
-3.2215115212894e-05
-1.46159679841486e-06
-2.8399236212719e-05
-3.86950682374874e-05
-4.83822787735036e-05
-1.38298359871473e-05
-1.41187974922851e-05
-4.21489455529872e-05
-3.45184133996156e-05
-4.17890399152377e-05
-9.11549406531732e-06
-8.23020576995755e-06
-3.3791664357848e-05
-2.80306734057804e-05
-3.86643248077588e-05
-2.94074021634353e-05
-9.20060028307386e-06
-1.37280984207813e-05
-3.52991134328342e-05
-9.38145095761528e-06
-1.48716935598797e-05
-3.86038040719988e-05
-4.98665224067734e-06
-1.39064915586713e-05
-1.3634478758546e-05
-1.55005937421621e-05
-1.48326512108196e-05
-2.48880529757001e-05
-2.10087492351116e-05
-1.10948336021241e-05
-1.48099766235123e-05
-1.3154946537309e-05
-2.68515774938384e-05
-2.21177981969035e-05
-4.03047028620136e-05
-2.62103564400868e-05
-2.51790424505401e-05
-2.3965259755749e-05
-2.20568615810119e-05
-2.72892241279948e-05
-2.27474553932164e-05
-6.56344462229707e-06
-8.89619177345807e-06
-2.35303622881751e-06
-2.77382917537529e-05
-1.16275500351962e-06
-2.68445308786125e-05
-2.228118337599e-05
-1.15656654071975e-05
-2.47064245499358e-05
-3.80439194422703e-05
-4.00604546391345e-05
-1.48297075539974e-05
-1.9229270583853e-05
-2.04367606901606e-05
-2.49606566009212e-05
-7.15666766038926e-06
-9.13849425232572e-06
-3.09195174762115e-05
-4.21192956554149e-05
-3.30986699096973e-05
-2.03930858663148e-05
-5.14836097049519e-06
-5.23281613009872e-06
-2.02933624102627e-05
-1.66651186981704e-05
1.62390998484115e-08
-4.90429667209828e-06
-2.74973822915958e-05
-7.31456078458897e-06
-3.47194926192002e-05
-3.24836819552959e-05
-1.86853741302991e-05
-3.58514297341048e-05
-3.53565993172871e-05
-4.796331322419e-06
-1.97194814191333e-05
-1.78588006868012e-05
-1.04034313855537e-05
-6.0037017023122e-06
-1.42790202505983e-05
-1.65743469878814e-05
-2.06830791611141e-05
-9.48973565775019e-06
-1.3138228846223e-05
-6.32322191590334e-06
-3.35602534381781e-05
-1.73980513067513e-05
-1.98981969472091e-05
-2.61994298814548e-05
-1.13936292924546e-06
-2.54193566626962e-05
-2.59149987973602e-05
-1.77234346245916e-05
-2.45604003137322e-05
-2.31980995394245e-06
1.27029980623371e-05
-1.3252973014863e-05
-2.40042185575404e-05
-3.56124772446743e-05
-3.17856353307145e-05
-9.07513826395927e-06
-4.41406138462637e-05
-3.39484791204356e-05
-8.44091300650573e-06
-2.27971197642554e-05
-3.34410965571732e-05
-2.22140443606926e-05
-1.85006234217182e-05
-7.84642556666128e-06
-2.66093293287515e-05
-1.6690608774674e-05
-2.55304639668756e-05
-9.13427283565291e-06
-1.55233324811824e-05
-2.25809595282371e-05
-1.56538472586115e-05
-7.92199061693845e-06
-3.18701711071159e-05
-1.92990594092813e-05
-3.40205103192806e-05
-2.46322426044106e-05
-2.07878708574114e-05
-1.77618930377139e-05
-2.30427252902103e-05
-4.96225721369853e-06
-2.98475253731095e-06
-2.4342015677779e-05
-4.06472111353127e-05
-2.4963259340046e-05
-4.07571724041568e-05
-1.75678587473384e-05
-2.69046520842464e-05
-3.0116885372962e-05
-3.96828353874488e-06
-3.11174851275826e-05
-3.99573671724977e-05
-2.45132042456184e-05
-2.5527859451222e-06
-3.64052573567082e-05
-3.76681223124307e-05
-2.27104744528583e-05
-3.17744769978024e-05
-9.81866597667571e-07
-2.07024699308953e-05
-3.33982224665534e-05
-3.96546921006766e-06
-8.31262622483374e-06
-2.82472404018291e-06
-2.52892813567194e-05
-3.92782598119757e-05
-1.72079801081637e-05
-1.59672731370946e-05
-2.13782866558397e-05
-1.13163118910626e-06
3.49905691522317e-06
-3.18803972606758e-05
-2.76867320872107e-06
-2.71912089590722e-05
-4.40709687320573e-05
-3.39565344052699e-05
-2.87942192580312e-05
-2.5083227862338e-05
-2.43612051635978e-06
-4.00837729957794e-05
-2.86624623224773e-05
-4.4284545436764e-07
-2.12408887395103e-05
-1.38108227543601e-05
-6.04125101612009e-06
-1.77552620493799e-05
-2.80235474415171e-05
-1.03711828922647e-05
-3.34525843187824e-05
-2.93374189926695e-05
-1.5484816220328e-05
-5.32522105703093e-06
-3.03868168510247e-05
-4.06849765517525e-05
-2.06356794538343e-05
-2.51167187696044e-05
-4.90939647906808e-06
-1.67924978729166e-05
-2.98120057099616e-05
-1.18398698493571e-05
-1.55385958709259e-05
-2.96019431450679e-05
-1.63591053415295e-05
-1.78962722153036e-05
-2.94203997187809e-05
-1.08526013570316e-05
-3.25108530840637e-05
1.29636469729217e-06
-2.9329710156422e-05
-1.4586670115031e-05
-1.37849357858674e-05
-1.88078876719152e-05
-2.01483393575273e-05
-1.98078559374438e-05
-4.72386982613292e-05
-3.08883743717582e-05
-9.48533093476873e-06
-2.67209148727699e-05
9.21093099623171e-07
-2.95224901705005e-05
-2.39427754607847e-06
-2.20533284157076e-05
-1.0597203872989e-05
-2.56233402490221e-05
-1.21812734610634e-05
4.49486113287292e-06
-2.53430321361028e-05
-5.14517987382969e-06
-2.40607284222349e-05
-3.5901725531166e-05
-5.04357326035225e-06
-2.51336239634651e-05
-4.40900404237515e-06
-5.19989999390564e-07
1.35567709029974e-05
-4.30572340627906e-06
-1.771020234333e-05
-2.57517748863627e-05
-1.06804109583119e-05
-3.99207659889629e-05
-5.16471913486954e-05
-1.65591247275229e-05
-1.888950628153e-05
-2.61416783899192e-05
-1.08725692423217e-05
-1.56578365284051e-05
5.74117927396862e-07
-3.17657926311225e-05
-2.2675061622307e-05
-1.37561725520731e-05
-7.54427496299055e-06
-1.44978857816337e-05
-8.30325981697998e-06
-2.03809046860011e-05
-3.71765310413656e-05
-1.6762557972026e-05
-1.46738913296196e-05
-9.16412174777637e-06
-1.87331880348094e-05
-9.20498146511512e-06
4.95407688334167e-06
-1.02301111630014e-05
-3.10490007040143e-05
-3.34880222930421e-05
-6.52183075043377e-06
2.27586794558602e-06
-7.23908744835378e-06
-3.45592639584896e-05
-2.31319425687941e-05
-2.83176852528943e-05
-1.30478096278481e-05
-4.71765576216706e-07
-3.10408423946408e-05
-1.10467826755472e-05
-1.36432494721641e-05
-2.5701812843045e-05
-2.27783711551444e-05
-1.01881965394378e-07
-3.38641476908958e-05
-1.06425529794542e-05
-2.91615767911655e-05
-3.09667298999828e-05
-1.8534303606424e-05
-4.95746788358079e-06
-4.0915586706721e-05
-1.64518992040799e-05
-1.53301973518347e-05
-1.16165190498725e-05
-2.91405778712513e-05
-2.92542031281875e-05
9.44260899499155e-07
-3.41431513865429e-05
-2.14940626899738e-05
-7.18739019901007e-06
-2.85816528697206e-05
1.07294512469164e-06
-3.21430500545364e-05
-5.54362980502524e-06
-1.89703903605721e-05
-6.63015881310946e-06
-3.40875880135488e-05
-5.45810320933891e-06
-2.33449075479569e-05
-1.59973459626222e-05
-2.78692693532836e-06
-2.79814436948176e-05
-1.45672792378498e-05
-1.22396395014701e-05
-5.78529489785733e-06
-1.40701666965646e-05
-3.14639604604079e-05
-2.68318405137939e-05
-2.87313077851927e-05
-2.32585388263841e-05
-3.42103167608727e-05
-1.64686511913519e-05
-2.35160123592615e-05
-4.22296021405168e-05
-1.00587557195837e-05
-1.6724479602322e-05
-1.80742659583268e-05
-3.37152077097843e-06
-2.41254375897161e-06
-1.99872719477791e-05
-6.21175511330338e-06
-2.21746728709916e-05
-2.03958133312008e-05
-1.70354331730572e-05
-2.02414055684755e-05
-1.66376221026217e-05
-2.80262885579222e-05
-9.9308027551861e-06
-1.51545352993376e-05
4.31811691898869e-06
-1.40042986357457e-05
-3.79929548098087e-05
-1.38775937938766e-05
3.82526988515866e-06
-2.43695360150553e-05
-3.89955530221231e-05
-2.52555100400197e-05
-1.89233920019531e-05
-1.98968074953733e-05
-1.85994572469861e-05
-5.05495283980046e-05
-4.10489701593431e-06
1.10003124451865e-05
-1.31374181100896e-05
4.3233139731494e-06
-3.16792006106702e-05
-2.06010991467496e-05
-3.13480548774081e-05
-1.68192641647771e-05
-3.67639347132311e-05
-1.06745980384281e-05
-2.38279795834744e-05
-2.02539621642093e-05
-2.19885602887299e-05
-1.0283643734622e-05
-2.38467226979122e-05
-4.66896533111221e-06
-1.16586198132481e-05
-2.34672603237468e-05
-2.18229196125604e-05
-3.90392993786808e-05
-3.32760663876269e-05
-1.18521374471401e-05
-3.69623665613167e-05
-1.69974136884956e-05
-1.24957504672565e-05
-1.99288781994983e-05
-3.31545433230134e-05
-4.56463246044437e-06
-2.11036984932908e-05
-1.52845327960455e-05
-9.14872530347975e-06
-8.15349657778635e-06
-1.29223982614453e-05
-1.40467237757438e-05
-1.27708958138343e-05
-1.49335729020594e-05
-1.08890035037915e-05
-3.1934261130939e-05
-1.20190532593107e-05
-2.35529349402686e-05
-3.59537725128099e-05
-2.73777044487887e-05
-1.27304187359495e-05
-1.30068463772426e-07
-1.50162881574954e-05
-3.74074309899837e-05
-5.61493895872818e-06
-1.99967600088195e-05
-2.87764988453399e-05
-1.35858241597776e-06
-1.50432396117012e-05
-3.34164689089172e-05
-3.82791500616259e-05
-2.23770395550992e-05
-1.49446082351342e-05
-2.81961355863622e-05
-6.02208944304352e-06
-4.3195047288985e-05
-1.81897938942013e-05
-2.94661426479624e-05
-1.76598830893776e-05
-2.03909530123163e-05
-2.18297205620711e-05
-1.79532069807754e-05
-5.07302996607175e-05
-1.53371726073457e-05
-3.51621262968134e-05
-9.35559650384899e-06
-1.37557889977849e-05
-2.96903723087911e-05
-1.14091966125484e-05
-4.39422835498644e-05
-1.85520869203894e-05
-2.90896744639892e-05
-6.8190014717374e-06
-2.91259206718481e-05
-3.21008025881269e-05
-1.7502840698504e-05
-3.01789143253855e-05
-1.19969521721706e-05
-2.20572041839363e-05
-2.93847618669193e-05
-2.68346268032096e-05
-1.42546933517384e-05
-2.88340411197098e-05
-1.30240179231715e-05
-1.79111460523978e-05
-2.35765051670601e-05
3.7874996814011e-06
-2.63111360720783e-05
-2.57837965346815e-05
-1.52650531067705e-05
-2.10880671482818e-05
-1.6302863136553e-05
-1.24210949225644e-05
-2.8740818437964e-05
-2.43126471073773e-05
-3.26950716283545e-05
-1.96955263989497e-05
-1.26716787260378e-05
-2.05356564123796e-05
-2.97398739708614e-05
-1.20518258464117e-05
2.24937727567121e-06
-2.68052022324436e-05
-1.73756977637654e-06
-1.26704917945273e-05
-1.89576828286029e-05
-2.33090593551649e-05
-2.47731175746352e-05
3.41874526238989e-06
-9.3456336303443e-06
-3.95467249304536e-05
-1.83173936700666e-05
-2.1517803302966e-05
-1.40507130208099e-05
-1.36288476575038e-05
-2.90653260201812e-05
-2.90691710843688e-05
-1.84594828362449e-05
-1.64978139845723e-05
-1.68865940394326e-05
-3.11553500156735e-05
3.75541283782576e-06
-2.92806398024885e-05
-2.61998615469515e-05
-1.53247250573348e-05
5.08582659003651e-06
-2.11534691701294e-05
-3.80576823130622e-05
-1.49428005162839e-05
1.20763023747894e-06
-2.5043809904139e-05
-1.20616623463609e-05
-1.06149591531476e-05
-3.34399919913649e-05
-7.43871793971056e-06
-1.24622607165192e-05
-2.45592827672648e-05
-6.9490785585693e-06
-4.08449702751656e-05
-1.59527834515555e-05
-4.61436814284765e-05
-1.52321368299888e-05
-3.41964433439294e-05
-1.46743028033711e-05
-1.71272338778734e-05
-5.36858901398303e-06
-9.40216208714878e-06
-2.71113369668672e-05
-1.69393445676359e-05
-2.72157531693479e-05
-1.00419823430636e-05
-2.80143294270594e-05
-6.8920592950848e-07
1.54641656443137e-07
-3.32186100340265e-05
-6.93943098942105e-06
-2.2805770302146e-05
-3.2750500261182e-05
-2.3143653919704e-05
-2.03607121395472e-05
-1.36736164758008e-05
-2.58050214252691e-05
-1.09275906462031e-05
-2.47232184952425e-05
-1.22688122953159e-05
-1.9816105040001e-05
-1.17517017667032e-05
-1.49286607584266e-05
-2.32102774380072e-05
-1.5876428311525e-05
-2.27034396678887e-05
-2.97929174496012e-05
-1.07176679688439e-05
-3.79554019504885e-06
-3.39678479416163e-06
-1.77414323411118e-05
-2.66363138424853e-05
-2.75808694858325e-05
-1.39754548855992e-05
-4.32045125229663e-05
-2.76625748716934e-06
-2.75488416975348e-05
-1.51303281076364e-05
-2.04743669127005e-05
-1.10659917446609e-05
-1.1596463621396e-05
-3.34388143347101e-05
-3.39385619982996e-05
-2.4516318315271e-05
-3.15039154661465e-05
-2.46120087702995e-05
-1.99724083710509e-05
-3.94856630330834e-05
-2.03915233080353e-05
-1.63609803104725e-05
-2.64038644869561e-05
-2.19749308350813e-05
-1.46463029163811e-05
-1.65888540580323e-05
-2.11553821625004e-05
-1.18140563180854e-05
-2.18897081824957e-05
-4.22352837000024e-05
-1.67560709135751e-05
-1.23111882401713e-05
-1.83946611335839e-05
-2.74469553652365e-05
-1.35910674551949e-05
-2.75258786214758e-05
-1.80548746709454e-05
-3.69829234397382e-05
2.19497382746073e-06
-1.50736296836739e-05
-1.39030664752359e-05
-2.24701140997436e-05
-1.60692115304195e-05
-1.28267338333565e-05
-2.16540851596036e-05
-1.84989004532741e-05
-2.91126777883636e-05
-2.70909154896998e-05
-2.68713034543456e-05
-1.08821006823731e-05
-2.29639716113945e-05
-1.11640033485497e-05
-2.15518726908374e-05
-4.71573981975388e-05
-1.2775156325881e-05
-4.20401741922756e-06
-3.27525668175983e-05
-3.1218108295189e-05
-1.3499572485459e-05
-2.03617722164766e-05
-2.7631964304535e-05
-3.30321370671567e-05
2.71022808116092e-06
-2.83791916771337e-05
-3.03567932790696e-05
-4.09692689431799e-06
-1.98042796641291e-05
-2.94883799970274e-05
-1.52895393656224e-05
-4.99573172358272e-06
-1.49927683508677e-05
-2.78104920646983e-05
-1.91891234311318e-05
-7.20275756214038e-06
-2.09065693536797e-05
-2.00369406719808e-05
-3.22749759231206e-05
-2.56089799602961e-05
-1.43810032344251e-05
-4.60003960038359e-05
-5.54810005415633e-06
-2.12099973098952e-05
-3.10797649872124e-05
-2.01945839661996e-05
-1.96410746240726e-05
-1.74314931422624e-05
-2.62873741483206e-05
-2.28030950206885e-05
-1.03504349739977e-05
-2.77947289763505e-05
-2.8922051119779e-05
-2.21518240569655e-05
-1.35419335938004e-05
-9.21667514369864e-06
-2.41649235400784e-05
-9.61254660466118e-06
-1.6403422794611e-05
-2.41232868924322e-05
-3.97055114244109e-05
-1.59544469385587e-05
-3.03039011919162e-05
-1.67721710034931e-05
-7.75951522110818e-06
-1.03177996655248e-05
-7.09373642190111e-06
-3.78300605071967e-05
-2.6038672977279e-05
-1.89646015269593e-05
-1.03592594303977e-05
-2.70350858377056e-05
-2.80334191865959e-05
-8.09395364255915e-06
-1.49922521697981e-05
-2.09227399074946e-05
-3.89847483939559e-05
-2.99441253236294e-05
-1.13464424823653e-05
-4.25658199251543e-05
-9.24990341294648e-06
-1.93925711649525e-05
-2.08556421368309e-05
6.1855451660462e-06
-1.16038916536237e-05
-1.38210289957018e-05
-2.39318152761834e-05
-2.98619306543795e-05
-2.36906321627626e-06
-2.10988408879275e-05
-1.20735211287319e-05
-2.04171191256964e-05
-3.08295314624306e-05
-1.84673714879179e-05
-1.53479337204624e-05
-2.73612523871899e-05
-3.30903497444384e-05
-1.98656947550082e-05
-2.08844600611642e-05
-2.18368229877804e-05
-1.38750301089274e-05
-4.79003472128322e-05
-2.24791292830915e-05
-1.64378655275731e-05
-2.29999670038894e-05
-3.04176845265013e-05
-2.15063062700353e-05
-7.44946066312969e-06
-3.56762828062283e-05
-3.36562664799314e-06
-2.39230220566087e-05
-2.99202370506386e-05
-3.26950125806378e-05
-1.06350764133077e-05
3.51884200003308e-06
-1.84999846027765e-05
-1.23870762896937e-05
-2.4405963596116e-05
-1.17888413387115e-05
-1.60432846892915e-05
-1.08432263706186e-05
-4.63490414453415e-06
4.818448461947e-06
9.53669603734842e-06
-7.6875365963606e-06
-2.51873366474352e-05
-1.79803957893587e-05
-1.10590287826599e-05
-6.71701451687034e-06
-2.39169248388683e-05
-3.81090706420601e-06
-1.49064936863053e-06
-3.40019479756468e-05
-2.68373498871487e-05
-1.99928833775434e-05
-2.4859493174809e-05
-9.64878103034926e-06
-1.29017241679635e-05
-1.88163816432357e-05
-2.21192139882941e-05
-2.91054689780062e-05
-2.706965564897e-05
-2.39551165252876e-05
-1.17072201110295e-05
-1.45980967885211e-05
-1.85809734395924e-05
-1.95980814366584e-05
-1.18870079525715e-05
-2.25881690935899e-05
-1.56917492507509e-05
-4.33770773579668e-05
-2.58342646509139e-05
-1.49157729306414e-05
-1.87069581606463e-05
-3.33273705275561e-05
-3.40035753877214e-05
2.98702411281021e-06
-3.4560775696424e-06
-1.95324320444501e-05
-4.50696398651761e-06
-1.9923739086139e-05
-3.41753921256521e-06
-2.31955259909565e-05
2.19114365193326e-06
-5.072821955461e-06
-4.08904673387192e-05
-2.41747069254613e-05
-2.38142977940267e-05
-2.4903248626086e-05
7.95086344119943e-06
-1.60350200858481e-05
-2.57277422633361e-05
2.44175087765112e-06
-3.05203862837697e-05
-1.57375338759203e-05
-4.34623637541843e-05
-1.86282373730233e-05
-2.73701514454403e-05
3.71075363611022e-06
-9.1757972631692e-06
-2.60200489416864e-05
-3.78752138318089e-06
-2.36359649875703e-07
-6.11159798521516e-06
-2.96284974938538e-05
-1.91344314767464e-05
-1.75538520739752e-05
-8.45482150876659e-06
-2.75131746430501e-05
-1.37481919455581e-05
-1.90493470341477e-06
-7.20843193799601e-06
-2.75583086129572e-05
-3.04508453663509e-05
-2.72367365134939e-05
-3.34611848917219e-05
-1.16851595496685e-06
-4.29349724794734e-06
-2.17627270455239e-05
-2.1682951534953e-05
-1.12310617493924e-05
-2.60075360813028e-05
-6.47373842355619e-06
-1.49645356643572e-05
-1.79151545636116e-05
-3.64913068352007e-05
-2.31765724060702e-05
-1.73153788274671e-05
-2.45270671205661e-05
-3.16437731212668e-05
-1.66790948754765e-05
-3.19186616025085e-05
-1.54211114132185e-05
-2.29853483747775e-05
-1.32522996089112e-05
-2.29011603605716e-05
-2.00351372109914e-05
-6.47797304797114e-06
-1.85288984385191e-05
-5.96799654163286e-06
-1.9501008120675e-05
-3.41140944599462e-05
-1.89779309799327e-05
-3.82217260710611e-05
-1.32179227527128e-05
-1.59182386634697e-05
-2.13976089654249e-05
-4.75124877076783e-06
-2.13908178625771e-05
-6.97368724933478e-06
-3.28571968947647e-05
-3.42297293619684e-05
-7.06280292463814e-06
-2.30827947685835e-05
-7.87702888384941e-07
-6.13394508677808e-06
-2.41448178496238e-05
-1.81710348705355e-05
-2.02562289166583e-05
-8.8250816245215e-06
-2.92874726139574e-05
-4.49256868616673e-06
-2.38359691788442e-05
-1.43425919535635e-05
-1.17332708410589e-05
-1.27984118899703e-05
-3.44831220664327e-06
-8.65593738916122e-06
-1.72387785874702e-05
-3.6892944655604e-05
-1.019186998565e-05
1.13611362372801e-05
-1.68948877601571e-05
-2.87704231056331e-05
-8.09669030224193e-06
-2.56381310651796e-05
-9.23312830276745e-06
-2.23064019691293e-05
-1.72200189429969e-05
4.07427566913239e-07
-3.4370143581207e-05
-3.55823295090134e-06
-1.76448945761041e-05
-8.41282024194558e-06
-5.01720574407157e-05
-2.85524351386685e-05
-3.82330435148112e-05
2.71512508986754e-06
-1.59779732763818e-05
-4.04003647442925e-06
-1.97936871429042e-05
-2.22839581990608e-05
-4.62858769342646e-05
-2.90824684269399e-05
-3.88548553303152e-05
-2.92432386752441e-05
-2.28462193224554e-05
-3.43859181102982e-05
-1.7166057884628e-05
-1.54961064221054e-05
-1.49265867896722e-05
-1.27425977885678e-05
-2.09407752934911e-05
-2.24687187651756e-05
-1.20804850216617e-05
-7.38318208565624e-06
-3.90299754299618e-05
-4.52530155660933e-05
-9.33128978822603e-06
-2.38214889276643e-05
-1.14258687157945e-05
-4.77511163103683e-06
-3.73667914483677e-05
-2.61176581665788e-05
-3.10523080418777e-05
-2.25728494764782e-05
-9.9534079375531e-06
-3.74992176328656e-05
-1.16686039247911e-05
-2.7951872450985e-05
1.25111064791619e-06
-2.87698204455741e-05
-1.19445521087453e-05
-3.62593495351319e-05
-1.17480187199152e-05
-1.84844715177375e-05
-1.65652530070509e-05
-1.18575224265543e-05
-1.15107875934031e-05
4.56160252075602e-06
-4.34872548746494e-06
-1.12053912923352e-05
-1.91335764627607e-05
-2.05124451227755e-05
-2.69399293175057e-05
-1.7544526411376e-05
-2.37679480741654e-05
-1.19202436370936e-05
-1.53250310019316e-05
-3.30415344927751e-05
-1.61520432218583e-05
-1.7733884419748e-05
-1.71677439308914e-05
-2.36826591267976e-05
-2.29516216191616e-05
-2.48672266976305e-05
-9.19588488719956e-06
-2.08823892858443e-05
-2.19329689504244e-05
-2.01928068271327e-05
-9.73016634484882e-06
-2.36430290674404e-05
-2.79141894236934e-05
-1.05242635695247e-05
-7.52558691294861e-06
-9.09427146331545e-06
-1.12120043508692e-05
-2.28445145712021e-05
-9.13440128974927e-06
-1.87933256687414e-05
-3.88236912317497e-05
-2.17887975142987e-05
-1.5963921956354e-05
-2.29964548784523e-05
-3.5091170465651e-05
-1.74074172173488e-05
-1.50326654685051e-05
-2.00834134490794e-05
-2.52404790630308e-05
-2.79923301972032e-05
-1.05697662232068e-05
-1.83848719051893e-05
-3.0545851585386e-05
-1.70188956154787e-05
-2.47487408077453e-05
-8.54403854682019e-06
-1.81977042592941e-05
-4.03942689063186e-05
-1.81333291384346e-05
4.00139017276289e-06
-2.9832008478712e-05
-1.34331350995048e-05
-1.77752639289428e-05
-3.93311248181476e-05
-1.9208874785638e-05
-2.44359592470045e-05
-8.18270767300515e-06
-3.17722609112643e-05
-2.8735811377434e-05
-2.40791391303994e-05
-1.1643454146068e-05
-1.30711783655621e-05
-2.79465366820127e-05
-3.35186338469182e-05
-2.35102951596505e-05
-1.92875656644699e-05
-6.44975444614881e-06
-1.81412777299768e-05
