# Supplementary material for: Research on computational propagation and identification of mine microseismic signals based on deep learning
Source: PLoS One. 2025 Oct 22;20(10):e0334641. doi: 10.1371/journal.pone.0334641 (PMC12543183; doi:10.1371/journal.pone.0334641)
Supplement: S11 Data — (ZIP) [file pone.0334641.s011.zip › 000101100002746.xlsx_0.txt_24.txt.txt]

-2.40834622391332e-05
-2.81053827810151e-05
-2.7634219853209e-05
-2.44668508626503e-05
-3.01513011217324e-05
-2.91220899738624e-05
-2.48923954338323e-05
-2.75427336348598e-05
-7.26926722600035e-06
-2.78026051554474e-05
-2.68763204483039e-05
2.71243397282846e-06
-1.96468479220169e-05
-5.20540011302084e-06
-1.80124474715785e-05
-2.03895777690114e-05
-2.74347288434024e-05
-3.71282685404626e-05
-1.22329608754284e-05
-2.99658147133985e-05
-1.30679489780238e-05
-2.77040185142593e-05
-3.72361351117249e-05
-8.32006315555821e-06
-7.26646661353636e-06
-7.15051994188822e-06
-1.8980642160378e-05
-2.06224433764743e-05
-2.47185929612608e-05
-5.91436365831128e-06
-2.33419479326915e-05
-9.04679176172632e-06
-7.55298941816659e-06
-3.50361014541216e-06
-4.125709259669e-05
-7.4677643499329e-06
-1.15494452215498e-06
-1.9130511026856e-05
-2.31615639287278e-05
3.7515355123693e-06
-2.37635213868809e-05
-2.49541098330964e-05
-3.55430436130388e-05
-2.09886432738999e-05
-3.51629669275644e-05
-6.63761196910814e-06
-1.28148472343409e-05
-2.2731665488139e-05
-1.18103323484137e-05
-1.00935372622285e-05
-2.90857233358304e-05
-1.85737324198999e-05
-8.40847559879999e-06
-4.11058746380269e-05
-1.9314332162928e-05
-1.4517704764334e-05
-8.08576681371725e-06
-2.8611235787784e-05
-1.51871931375212e-05
-2.61907793627974e-05
-3.32889897268886e-05
-2.78590991482494e-05
-2.22289317222829e-05
-7.53388141122681e-06
-9.45545456696302e-06
-3.04764884458489e-05
-2.98882549515659e-05
-1.48231833358669e-05
-1.37698677770512e-05
-3.44273998946854e-05
-1.60912291115368e-05
-2.80531927658447e-05
-2.99605407314185e-05
-2.42699665677229e-05
-1.19894628923054e-05
-4.51859084936154e-06
-8.82128153868194e-06
-2.9522730881663e-05
-3.47641909770593e-05
-2.11412717636452e-05
-2.64771492023453e-05
-1.11723669484143e-06
-1.60974124719628e-05
-2.32662940101025e-05
-3.01509145471718e-05
-4.06062835960084e-05
-1.51780210149505e-05
-2.09578121876433e-05
-1.5902827181608e-05
-8.30145704768033e-06
-2.83813259129053e-05
-2.86498818628188e-06
-2.81512947437468e-05
-1.77611615207821e-05
-2.59511243591356e-05
-2.98973576770754e-05
-2.51693915986054e-05
-1.59079852414287e-05
-2.31059060028294e-05
-1.16031178209156e-05
-4.62010535197104e-06
-1.5465946004897e-05
-1.46590297120392e-05
-1.39728274517921e-05
-3.00888947707471e-05
-1.53359772818437e-05
-3.18119983698533e-05
-1.85584220308179e-05
-1.14505257507046e-05
-2.00216074666197e-05
-1.57091655831101e-05
-2.43141272946326e-05
-2.68993918436977e-05
-1.18556784809649e-05
-3.68441646161529e-05
-2.70797490070074e-05
-4.7642858746567e-05
-1.55202820065985e-05
8.05801586574586e-06
-1.86308715960887e-05
-2.11081291162585e-05
-6.30568127197164e-06
-6.56517104940603e-06
-2.38849016680107e-05
-2.00641687672034e-05
-3.85931884371385e-05
-1.43038567311819e-05
-2.57644197379352e-05
-2.38148779939758e-05
-3.62870920157623e-05
-1.30775457803125e-05
-2.91072510744211e-05
4.99850997618741e-06
-3.34576374105053e-05
9.62682581918553e-06
-2.19996465518996e-05
-3.87184739376152e-05
-2.47513874145393e-05
-2.46201828074115e-05
-1.05645383684211e-05
-4.77570442586207e-05
-8.38832645358616e-06
-2.65671575741204e-05
-1.99549642471243e-05
-7.17029347649625e-06
-5.38652953353359e-06
-3.36054120456935e-05
-2.10111780627673e-05
-9.30116342392216e-06
-3.50831508630514e-05
-3.84966848137838e-05
-2.51342994124196e-05
-1.39773842896486e-05
-1.96322164718128e-05
-1.15443109784763e-05
-5.66341950139944e-06
-6.30606299672795e-06
-1.44992105172009e-05
-2.41662322494819e-05
-1.72484742237564e-05
-1.22014626963116e-05
-2.11691326740242e-05
-3.42769398863814e-05
-1.00949880573207e-05
-2.79066549193771e-05
-2.60582484648865e-05
-5.72486510612141e-06
-1.2013037929664e-05
-2.57534378765018e-05
-2.06948450403744e-05
-5.09213257316228e-06
-1.15478928443676e-05
-4.60471530989234e-06
-1.73498684363739e-05
-3.2649847759613e-05
-3.78462422739143e-05
-2.17907307467247e-05
2.2484568491972e-06
-2.41427977485997e-05
-4.82157133706441e-06
7.14443659746503e-06
-1.98166952303981e-05
-2.59186039385247e-05
-2.74047102492809e-05
-1.67381617413895e-05
-1.16687784774843e-05
-1.47297803586767e-05
-1.95975979093911e-05
-1.78221449423867e-05
-1.96757606346418e-05
-2.34610174482899e-05
-1.99869481933124e-05
-2.19216368318611e-05
-2.19407080156708e-05
-3.14559552323439e-07
-1.78617805558787e-05
-1.1949668497814e-05
-2.52796007713374e-05
-2.83178568446557e-05
-2.13591331774164e-05
-2.36403234046853e-05
-2.34276435095304e-05
-9.4767101270299e-06
-1.74500713826471e-05
-2.10835026307873e-05
-2.36962453721256e-05
-1.92923757990407e-05
-1.91893085259158e-05
-1.98354655270891e-05
-2.05287444301031e-05
-2.82431031357694e-05
-2.33108442257345e-05
-2.20335595526604e-05
-2.97656803431811e-05
-1.88908870232701e-05
-3.69494645199846e-05
-2.60114620609971e-05
-3.45485538845355e-05
-1.71627493659669e-05
-4.14021564807215e-05
-8.3499953544946e-06
-1.72401610979497e-05
-1.82473958814977e-05
-2.43634917244786e-05
-2.95526951688655e-05
-2.59190230581778e-05
-1.60159984214959e-05
-1.63207476161838e-05
-1.25569704918406e-05
-2.79919532316606e-05
-5.82414649721559e-06
-2.76500596743643e-05
-1.95522063527222e-05
-1.17896561998458e-05
-1.00412512777529e-05
-1.73782031608847e-05
-2.25035316087594e-05
-1.91933290822287e-05
-1.45068321978473e-05
-1.85523773601308e-05
-2.05569377581218e-05
-9.8406419782851e-06
-2.6572553509159e-05
-1.56167170615254e-05
-2.3978747877617e-05
-1.83177527546184e-05
-6.23165478981064e-06
-1.17585090545347e-05
-8.63634486809166e-06
-9.74803670897953e-06
-2.75254217046096e-05
-2.11915395037059e-05
-2.58260970079351e-05
-1.08176032995794e-05
-8.5219978139493e-06
-3.24450588969906e-05
-1.74412851458183e-05
-7.55198801948741e-06
-2.91334786734634e-05
-1.50689840819643e-05
-2.70490140547117e-05
-2.07757941781626e-05
-2.17230943956483e-05
-2.15694861836603e-05
-2.41959263123356e-06
-2.31342281445345e-05
-7.59546046592919e-06
-4.04181435280712e-06
-3.29646084502771e-06
-4.59914803839492e-05
-6.87843874114174e-06
-1.26487573015455e-05
-8.85790060559107e-06
-2.56671378266639e-05
-4.09986101170097e-05
-2.80281934550464e-05
-1.61061958634934e-05
-1.34525336414952e-05
-4.01293091718592e-06
-3.24108438767102e-05
-1.99805397362646e-05
-1.75003469990485e-05
-7.71961381142055e-06
-2.47797956224392e-05
-1.58955350396257e-05
-1.07194284804067e-05
-6.01634515724783e-06
-1.75929838687872e-05
-1.41833923679864e-05
-3.67686228438863e-05
-1.59918279733373e-05
-2.70022910981935e-05
-3.68215928193049e-05
-3.40692385579081e-06
-1.81265302350949e-05
-1.9203654102571e-05
-2.61559273881551e-06
-2.01963913931635e-05
-3.21581938926388e-05
-5.80383996171832e-06
-7.23396118746224e-06
-2.00812253044363e-05
-4.08929041051442e-05
-6.32728200855223e-06
-2.97516754434681e-05
-4.58609633125154e-05
-2.50379022126237e-05
-1.11254754617893e-05
-5.93056229390942e-06
-1.07707521313416e-05
-2.96387787560508e-05
-1.49162169703294e-05
-2.31921141759747e-05
-2.91274261043463e-07
-1.57358244760423e-05
-8.80092529401102e-06
-2.56607280525778e-05
-3.82281335813812e-05
-9.47338013447706e-06
-3.12842029389566e-05
-2.44766199575718e-05
-2.48604999252273e-05
-3.02986197380145e-05
-3.5062360723106e-05
-2.74346920880209e-05
-9.95024346660104e-06
-1.27232436349504e-05
-3.46541279717869e-05
-1.09405569626473e-05
-1.30153395786923e-05
-1.29759261717962e-05
-2.88807268908435e-05
-2.14662246237646e-06
-3.28942462102505e-05
-2.9862034184898e-05
-2.00546498837155e-05
-1.00338106461934e-05
-3.95352735903493e-05
-4.35307437080902e-05
-2.05498964632068e-05
-1.98327773330076e-05
-2.26071487965925e-05
-2.1845047012648e-05
-1.08154815487204e-05
-3.35498215027723e-05
-3.1666234062706e-05
-1.38628173595718e-05
-2.2624033392744e-05
-1.12132489108923e-05
-7.25391888406189e-06
-3.73107586848638e-05
-3.30821690558872e-05
-3.37865763062674e-05
-2.90111942855724e-05
-7.32918426666319e-06
-1.03705468297726e-05
-2.22490494242619e-06
-2.42947560346345e-05
-3.99570154707703e-05
-2.78053850451855e-05
-2.9421323057149e-05
-1.07157652260299e-05
-2.46276467110138e-05
-1.10718279026294e-05
-1.3934238311402e-05
-2.24011811933723e-05
-1.11724441598813e-05
-3.37606334546858e-05
-2.20079687399785e-05
-4.77095100866223e-05
-1.97795643882285e-05
-1.95498875884366e-05
4.10949676866658e-06
-1.59025565771539e-05
-1.40478180129197e-05
-2.77296265285761e-05
-2.58556388935226e-05
1.94238941160858e-06
1.62524307127442e-06
-2.50424550059139e-05
-4.26244788312205e-05
-1.37849703990854e-05
-2.39711556952342e-05
-1.66363038460654e-05
-2.54085198240331e-05
-3.40588383203854e-05
-1.18756893849718e-05
-1.45048071838618e-05
-2.57495351568001e-05
-1.24461092295216e-05
-2.9055034058893e-05
1.18355566387396e-06
-1.42831168302519e-05
-2.0893689764637e-05
-1.19855688683271e-05
-2.44291704407689e-05
-1.63938606133457e-05
-3.94689196218562e-05
-1.48137081154805e-05
-2.57810028889868e-05
-1.31501782405244e-05
-1.96351479646701e-05
-2.60891181724524e-05
-1.35402746007965e-05
-3.34718905488833e-05
-2.45933708835524e-05
-1.96701991155169e-05
-3.49770762860916e-05
-2.96569130644841e-05
5.91996717570492e-06
-1.14845782863478e-05
-2.96887148204929e-05
-2.73808364354615e-06
-2.28762089972535e-05
-3.01094048156018e-05
-3.4065209991122e-05
-2.64282418475231e-05
-1.085332516382e-05
-2.70464972180945e-05
-2.19480071421263e-05
-1.08518969115674e-05
-2.13541870447217e-05
-1.50803586482432e-05
-1.04394744007959e-05
-1.17245660605137e-05
-1.69898919189222e-05
-1.82815253675151e-05
-3.28171898796494e-05
1.4977953214218e-06
-1.87703617037814e-05
-2.53673189129201e-05
-1.21374226397576e-05
-7.89231966715233e-06
-1.98782020146904e-05
-2.69234193352799e-05
-2.93173455594234e-05
-2.95193153877499e-05
-2.28275011295377e-05
-2.54990436903417e-05
-1.19399486970363e-05
-1.76923893815103e-05
-2.69391929054768e-05
-7.2499569481875e-06
-1.37245106610133e-05
-2.07609018954913e-05
1.09105426261886e-05
-2.24960095489208e-05
-3.16444177927123e-06
1.40172056891549e-06
-1.09944723886172e-05
4.63261169010753e-07
-3.6902427379275e-05
-1.03421014528837e-05
-2.26301368616875e-05
-3.68193100320221e-05
-1.15282141501558e-05
-3.09655807431827e-05
-2.06074900296299e-05
-3.48642030803695e-05
-2.23409308470443e-05
-1.86167304526807e-05
-1.95053384083879e-05
-1.57465533291287e-05
-1.00840818317047e-05
-3.60299706268599e-06
-4.90077392284091e-06
-1.85757210999506e-05
-1.15566379720486e-05
-2.93848661153249e-05
-2.69394141062524e-05
-3.19177778195936e-05
-2.55765617788636e-05
-1.70028494083904e-06
-2.11143604837505e-05
-3.68725577959095e-05
-1.7670314916612e-05
-1.31625119773075e-05
-2.37741067121199e-05
-3.06615705229068e-05
-3.67918444726213e-05
-2.08262280294948e-05
-2.97851854890124e-05
-1.12605861664296e-05
-1.57784397536702e-05
-5.70655207792288e-06
-1.15626560082115e-05
-6.38641445108252e-06
-1.80580293005261e-05
-2.38895281880052e-05
-1.75207093662609e-05
-1.30220995949535e-05
-2.56402156780331e-05
-5.25954825001933e-06
-2.02351037769514e-05
-2.6898197123633e-05
-1.91923820234893e-05
-2.96198680427003e-05
-1.90805896624918e-05
-1.65261002109195e-05
-3.32082683900946e-05
-2.07968750067439e-05
-7.55677345068256e-06
-8.92803485264247e-06
-4.00941616905919e-05
-2.25183628319466e-05
-3.68085302230348e-05
-7.59328936608024e-06
-1.46742785183755e-05
-1.82115424780901e-05
8.51937845408446e-06
-2.01063224846036e-05
-1.0054585500777e-05
-1.67159584002962e-05
-2.11094467678649e-05
-3.02434756164725e-06
-2.55873801725698e-05
-2.83658620227001e-05
-2.18075637015425e-05
-7.14279514189505e-06
-2.74996140023556e-05
-2.21040686861469e-05
-1.94354799795342e-05
-4.76037490443378e-06
-1.15255874419004e-05
-2.49431588096294e-05
-2.6053687338066e-05
-2.85427068051646e-05
-3.39796456069746e-06
-8.8506819184468e-06
-2.85806062640736e-05
-8.11950022701777e-06
-1.71019166520603e-05
-2.51353891098293e-05
-3.32785973701574e-05
-8.83177159798516e-06
-3.16636559451137e-05
-1.07715896762912e-05
-1.28773766788694e-05
-8.62387238537081e-06
-2.30592669176051e-05
-2.11303129107217e-05
1.70012217718997e-07
-1.65398443584008e-05
-2.40172487750562e-05
-1.83293963178953e-05
4.28236016809317e-07
-7.94463645004148e-06
-3.514417147388e-05
-1.03226189978433e-05
-1.57510581654193e-05
-1.36352625837961e-05
-3.09812168254663e-05
-3.26514534051856e-05
-3.73620579985703e-06
-1.98582015061665e-05
2.69848982844838e-07
-3.28399340351131e-05
-2.55200011225676e-05
-3.77196418477571e-05
-2.22823013201152e-05
-1.21379730218349e-05
-1.94278624853178e-05
-1.64079461847312e-05
-1.60151570572442e-05
-7.16859448699956e-06
-2.44483572213655e-05
-2.52636041715578e-05
-2.86168658485128e-05
-2.58947108673572e-05
-3.73465499019795e-05
-4.10510717184527e-05
-1.52473470835484e-05
-4.94443240105738e-06
-9.65783091486557e-06
-1.58911809374542e-05
-9.4418276388254e-06
-2.45924791478327e-05
-1.9133050682531e-05
-2.73004752810183e-05
-3.54200584678024e-05
-1.84712232217208e-05
6.53327202773681e-06
-2.95595352130284e-05
-2.80391034426863e-05
-1.64908923115326e-05
-2.00274179798123e-05
-2.83914104356777e-05
-1.96187267797585e-05
-4.03047284208783e-06
-2.61545245150562e-05
-2.13821862034716e-05
-3.3242685020399e-06
-3.06715437331095e-05
-1.94056042210545e-05
-1.78766685306625e-05
-3.33314729714517e-05
-1.72479608977041e-05
-1.43069411069611e-05
-1.64343564343902e-05
-2.58188629175292e-05
-5.3254409199926e-06
-1.35620828516265e-05
-2.58708719874351e-05
-1.34755818214792e-05
-1.89421165410668e-05
-2.26271178436001e-05
-2.82565640297384e-05
-3.82403507123652e-05
-6.01560216297584e-06
-1.36258007634061e-05
-2.36412601879805e-05
-3.2796724704552e-05
-3.81880265158442e-05
-2.08820496008505e-05
-2.21284937130655e-05
-3.97635062793757e-05
-1.82000379295291e-05
-1.98955419074976e-05
-7.582126684238e-06
-2.72892767492234e-05
-1.71251417063237e-05
-7.51624353383745e-06
-4.53931974168358e-05
-1.70857826509826e-05
-1.96968035843822e-05
-1.25068656600146e-06
-2.51053672385921e-05
-2.97738772428963e-05
-2.96796516277513e-05
-3.22377654036281e-05
-2.76842368866241e-05
-8.71827188411569e-06
-2.41283621181523e-05
-1.64657833033244e-05
-1.92274288444883e-05
-1.18153630663674e-05
-1.72170144699836e-05
-3.63568594283811e-05
-2.01764465737313e-05
-1.80200833728805e-05
-1.8263434248547e-05
-4.15585349168533e-05
-2.14891134789511e-05
-2.85784554449898e-05
-9.69430888584867e-07
-1.26003913177733e-05
-1.92403220903178e-05
-1.18245810026089e-05
-1.86847684662278e-05
-2.04762995705828e-05
2.94663905651741e-06
-4.97189761513927e-06
-2.70681282275914e-05
-1.99338609829462e-05
-1.59689243417654e-05
-4.68928654546911e-06
-6.53088093659853e-06
-1.87984759521504e-05
-1.70576814644464e-06
-1.10029741508485e-05
-2.65603237578526e-05
-2.88132461367866e-05
-6.74339564172223e-06
-2.35876354195449e-05
-1.99445097484047e-05
-3.63512010655138e-05
-1.83700196857884e-05
-9.28772007033435e-06
-2.40729345865463e-05
-3.00936825618111e-05
-3.63918785028388e-05
-1.65981640350885e-05
-1.65485104315528e-05
-1.96493647057485e-05
-3.54715808400475e-05
-3.02036264158818e-05
-1.00608198046242e-05
-8.44414858405777e-06
-2.84426833617409e-06
-1.67477266989668e-05
-1.8420412594151e-05
-5.87686201114665e-06
-6.39076075729208e-06
-5.39609203707962e-06
-2.87026315731952e-05
-8.05014079497301e-06
-3.09917398726532e-05
-1.53418499020958e-05
-2.16156355186023e-05
-3.13084310675553e-05
-1.7183246729384e-05
-3.46055900768629e-05
-4.18877583146862e-05
-2.0382432750655e-05
-1.92917147368128e-05
-4.46563931430433e-06
-2.18633868470638e-05
-5.50381834778166e-06
-2.63927052833731e-05
-8.59841449758323e-06
-3.17498052798236e-05
-1.38874748159937e-05
-3.64854937116142e-05
-3.28655187809562e-06
-3.7401495994233e-06
-3.59425798967395e-05
-2.56509987582925e-05
-3.62205184219385e-05
-5.02650016401093e-05
-1.09656151133295e-05
-1.53784231626229e-06
-9.85741377997539e-06
-2.38442507099409e-05
-1.16235038583725e-05
-3.09147074472741e-05
-2.82989122614902e-05
-1.69995208015518e-05
-1.13788541578787e-05
-1.60591600363469e-05
-2.16388413587222e-05
-1.71646018235144e-05
-1.46563413145693e-05
-9.70229636225906e-06
-3.33946805210896e-05
-1.78641052443261e-05
-3.30633407855571e-07
-9.97080715095586e-06
-7.05066649848933e-06
-2.66578141002795e-05
-2.62648343171619e-06
-8.76289241553382e-06
-3.21006624183062e-07
-1.61504344115986e-05
9.67237271306699e-06
-3.03567782560947e-05
-1.11890797069273e-05
-2.8189218809953e-05
-5.68334916047889e-06
-2.31363937952298e-05
-1.71769655835558e-05
-1.32707065835167e-05
-1.66335709093656e-05
-1.84557457519074e-05
-2.96602294915834e-05
-1.98970256783956e-05
-1.13989654684534e-05
-2.37116723679654e-05
-2.72074484196088e-05
-1.18905565723754e-05
-1.75682805126443e-05
-1.48916480355397e-05
-4.81476545249993e-06
-1.00519838020897e-05
-3.29518331494607e-05
-1.76721114283984e-05
-2.40526477974277e-05
-3.83651525494986e-05
-3.3105544463949e-05
-9.57469877447686e-06
-3.23777496521852e-05
-8.54605641174034e-06
-2.90972446756609e-05
-3.1061086017259e-05
-4.98219293228081e-06
-2.39448443345194e-05
-9.34861337817674e-06
-7.75112462922281e-06
-2.4691667171544e-05
-1.59528570452629e-05
-9.18526114668982e-06
-3.171471546037e-05
-2.74489509593507e-05
-2.46276856332306e-05
-2.38638000189014e-05
-1.44568813328757e-05
-3.00656252108287e-05
-1.25470339949511e-05
-2.89945869465511e-05
-2.15760592337001e-05
-1.20967854022758e-05
-1.03428233620808e-05
-2.99451797620038e-05
-1.15067448317823e-05
-2.16883257064361e-05
-3.42548654859837e-05
-1.7098597296341e-05
-1.85509816731166e-05
-1.69409918762513e-05
-2.75464412758414e-05
-3.62906804600256e-05
-2.21411926147776e-05
-3.14118046790654e-05
-1.70586546306521e-05
-2.06678945610575e-05
-1.0007213280815e-05
-2.18575089996751e-05
-7.7729134714384e-06
-5.56259277186505e-06
-2.63549180942323e-05
-1.47049850505691e-05
-3.17886561142643e-05
-2.86083487804487e-05
-1.67203567276037e-05
-3.03445884160055e-05
-5.74103535265407e-06
-2.55542067392987e-05
-2.32071050947057e-05
-2.25149014503182e-05
-1.75946765560654e-05
-8.92628828058012e-06
-1.34173982371341e-05
-3.15099099062833e-05
-1.18825362660295e-05
-3.60980089479673e-05
-2.42151609495713e-05
-2.3731207639325e-05
-1.96052229848644e-05
-8.58605749693764e-06
-3.91010883380155e-05
-2.31692882141512e-05
-2.15826646985815e-05
-1.34029295303292e-05
-2.70589794044179e-05
-1.65687884601014e-05
-3.24092620624286e-05
-1.3266102396012e-05
-3.04544067262562e-05
-3.04277825901571e-05
-2.24560423538368e-05
-1.12143672133504e-05
-2.31685297747285e-05
-2.26091854583288e-05
1.2309836968539e-05
-3.60489569706032e-05
-8.35946936289723e-06
-2.69082426996966e-05
-1.99645051576268e-05
-1.12529040634589e-05
-1.05532970178384e-05
-1.54537846747956e-05
-2.66778566183132e-05
-8.89223072664741e-06
-1.80867697050907e-05
-1.99578512011199e-05
-1.48816894514926e-05
-2.01992045662944e-05
-3.40328132109659e-05
-4.20280731000489e-05
-2.59998858570858e-05
-1.22066718421384e-05
-1.32112116217043e-05
7.56152995609529e-06
-1.93789972242199e-05
-3.47103595768707e-05
-1.87488839465064e-05
-2.47413836382836e-05
-1.33626371452391e-05
-3.13952084757177e-05
-2.85014710365389e-05
-4.11227766008961e-05
-3.3798035831117e-05
-3.8023463381901e-05
-2.57260845182174e-05
-1.93111517950776e-05
-2.95321617284967e-05
-1.77097030346594e-05
-2.25904851741197e-05
-2.11528669314982e-05
-6.55176389585654e-06
3.95959734782542e-06
-4.08180233016941e-06
-3.45275226139905e-05
-8.81214659933926e-06
-3.17095868127652e-05
-1.12988705863304e-05
-1.00189215412996e-05
-2.37950159440525e-05
-4.23322733808002e-06
-1.81440173203802e-05
-1.66671350878676e-05
-2.31645518109646e-05
-4.3660127465417e-05
-4.11402467675438e-05
-3.18105792596611e-05
-2.41370391456593e-05
-3.12849818973471e-06
-3.0106932582116e-05
-2.67995017911862e-05
-2.54436544476175e-05
-8.21441474486075e-06
-1.71910598050433e-05
-8.997551860265e-06
-3.33506922502277e-05
-1.38057501427636e-05
5.21848711884519e-06
-7.88105575302024e-06
-2.12120442968859e-05
-1.33110344578502e-05
-1.25348673095527e-05
-1.99556029753499e-05
-4.65294444140878e-06
-3.36406311414563e-05
-1.92250772795487e-05
-2.48704607740392e-05
-7.85761808018932e-06
-2.53509443016243e-05
-9.69188730332229e-06
-2.8626472367295e-05
-2.88330561850518e-05
-2.44402052906211e-05
-1.75653257746733e-05
-5.67857265735802e-06
-3.67013346334857e-05
-9.92503794859612e-06
-3.50278834305578e-05
-1.69463225435607e-05
-3.02355081584937e-05
1.34666116831084e-06
-2.20144034988249e-05
-2.29723258879145e-05
-2.58192632935906e-05
-9.58746478352943e-06
-2.3314459856202e-05
-2.56609669164467e-05
-4.43974703329538e-06
-1.79653074526283e-05
-1.91173760052199e-05
-1.46780944259294e-05
-2.76317070568051e-05
-6.7200958333419e-06
-4.58490083777178e-06
-2.62211774603906e-05
-3.42516758075659e-05
-1.41596285194259e-05
-2.38350575551736e-05
-4.26492232928798e-05
-1.71057896970768e-05
-1.62351208654711e-05
-1.51234056864015e-05
-1.70896206854782e-05
-1.43325908906274e-05
-1.99797307905181e-05
-3.50346315673238e-05
4.04922152162594e-06
-2.09039070911499e-05
-9.71768249028303e-06
-2.23394508200483e-05
-8.52853411626354e-06
-2.7745425214164e-05
-1.46920089303063e-05
-2.01055013462176e-05
-2.63536917744648e-05
-8.09055408217003e-06
-2.97520415130036e-05
-1.13623253350564e-05
-9.69057316800689e-06
-3.1426803797719e-05
-1.03532280288124e-05
-7.66734781496336e-06
-2.51035764691113e-07
-1.1542370952536e-05
-3.37504301775687e-05
-1.20358137372266e-05
-1.26788913194809e-05
-3.02081875360998e-05
-1.07047944369182e-07
-4.10935529887121e-06
-9.7453779566238e-06
-2.23379434796884e-05
-1.62092348299763e-05
-6.44270458869498e-06
-2.19551308689323e-07
5.13350946740403e-06
1.86816624589233e-06
-1.83647180151634e-05
-2.79012953756971e-05
-1.7255543548574e-06
-2.52308247693749e-05
-3.42668923614429e-05
-1.0745122666301e-05
-6.15709015935761e-06
-4.91620500986124e-06
-2.33569115745729e-05
-3.66153871425582e-05
-1.28511629332567e-06
-1.03735520689142e-05
-6.45539418751402e-06
-3.25136953446526e-05
-9.04098056994565e-06
-2.27913767923975e-05
-1.57199334200085e-05
-9.85734341303146e-06
-2.47192457294227e-05
-7.28878696398533e-06
-1.70315008717367e-05
-3.77288543482733e-05
-8.79453073238232e-06
3.11341488351014e-06
-3.1642353444608e-05
-2.40009664505538e-05
-9.47752757824527e-06
-9.02280408613798e-06
-2.54695266202053e-05
-1.34117677852268e-05
-2.16669607846615e-05
-2.67562709175241e-05
-4.74480814178011e-05
-3.73514768001176e-05
-3.56822692101597e-05
-2.88082509200666e-05
-2.64906863566015e-05
-4.87254563640988e-06
-2.2107696810696e-05
3.36397569767362e-06
1.19058905801146e-06
-6.97810914597716e-06
-2.03889498942487e-05
-1.82106325290686e-05
-4.54827736644708e-05
-2.45147776120434e-05
-1.00641478417438e-05
-1.63881482863706e-05
-3.15266450697084e-05
-1.94643920912064e-05
1.13224752021449e-05
-2.03301440074868e-05
-4.82634629057148e-06
-2.64407280892136e-05
-1.40345149045549e-05
-2.49842808168249e-05
-2.16001299882116e-05
-2.37868534393265e-05
2.97356538921873e-06
-2.46046203065799e-05
-1.85432057512405e-05
-1.06819410119392e-05
-1.73180549572464e-05
1.42306122746126e-06
-1.99906521143721e-05
-2.12375794445621e-05
1.09836929424627e-05
-3.02524342849442e-05
-4.94783657030127e-06
-2.16890633884034e-05
-1.45290053262973e-05
-3.78365220347112e-05
-1.37675656641784e-05
-2.28938299974811e-05
-2.10624276386199e-05
-7.0402838270476e-06
-3.46259977237275e-05
-3.93798823300421e-05
-2.39137625112796e-05
-3.10339426572658e-05
-1.59760506034728e-05
-1.24343039294891e-05
-2.9674366468372e-05
-1.7731804239661e-05
-3.29511661384369e-05
-1.95762627133727e-05
-1.38673424298538e-05
5.87311210566183e-06
-2.91526922822371e-06
-3.64193695384563e-05
-2.10103425666682e-05
-1.55720620723004e-05
5.1787929728248e-06
-2.40541414438722e-05
-2.62422490999971e-05
-2.88471381383213e-05
-2.12236917194091e-06
-1.44060077179401e-05
-1.6456181813801e-05
-1.04098289207362e-05
-3.20441271687699e-05
-2.23977335381977e-05
-2.447617497156e-05
-2.51653370536839e-05
-3.16270453820157e-05
-2.09793855676996e-05
-4.34682234110319e-05
-2.6540055806786e-05
-2.60138149255655e-05
-4.20111181499727e-06
-1.59642457186418e-05
-1.61980288865083e-06
-2.1464078441834e-05
-3.69569191038718e-05
-1.19227852340311e-05
-2.71070381671995e-05
-2.1918455818912e-05
-1.77997812327652e-06
-2.59860370739445e-05
-2.96143626591776e-05
-3.47192535190219e-05
-1.4465347338947e-05
-2.12385859066295e-05
-1.80887192726063e-05
-3.85499377484795e-05
-1.97003341845638e-05
-2.3777667596094e-05
-3.21686253998015e-05
-2.63542636009197e-05
-2.30543460792019e-05
-2.81003890005855e-05
2.87597177889372e-06
-1.03568530361233e-05
-2.04258660532376e-05
-2.88158707404492e-05
-2.95949223954811e-05
-4.41579301898255e-05
-2.49440764350463e-05
-1.70263195626488e-05
-1.19919478636235e-05
-2.1356387379293e-05
-2.28759835249971e-05
-2.47227727054532e-05
-1.8759221939495e-05
-2.45052107647248e-05
-1.39255700758589e-05
-2.31439020403345e-06
-1.30039384226359e-06
-8.17462950779913e-06
-1.30928587613164e-05
-1.69617444471639e-06
-4.59120661833881e-05
-1.66311952090416e-05
-1.54098096577945e-05
-2.2758648708999e-05
-8.01673175142527e-06
-2.39782113504571e-05
-4.261266099667e-06
-3.83435762610619e-06
-1.90747762220523e-05
-1.96504921516387e-05
-3.3672296418324e-05
-1.61300422460189e-05
-1.87227073853173e-05
-1.64090248006017e-05
-2.26609914270945e-05
-1.50703230577034e-05
-2.8581437732623e-05
-1.38311939121321e-05
-1.72700577327932e-05
-1.35818437673363e-05
-2.28462348315626e-05
-1.66173241506587e-05
-1.29190289305903e-05
-1.82103786493719e-05
-3.19775441000999e-05
-3.04902488423349e-05
-1.32070762694905e-05
-4.4723655891263e-05
-2.32217194402452e-05
-1.79556546713808e-05
-3.81236222209346e-05
-3.32172678717192e-05
-2.10120085552402e-05
2.18723216282153e-06
-2.80161333073052e-05
-1.98080990783604e-05
-9.70241848900057e-06
-2.47647618716524e-05
-3.61637058123942e-05
-1.39430928997759e-05
-2.0588402718123e-05
-2.64927789489011e-05
-3.05839907898288e-05
-1.78206287267329e-05
-7.05696159242715e-06
-1.65247573242497e-05
-2.94843175178356e-05
-3.17311117549928e-05
-3.00975474665881e-05
-2.5705274846474e-05
-2.14048453585234e-05
-3.52467553194828e-05
-2.89436779528885e-05
-4.9793337449448e-06
-2.44945174328904e-05
-2.10089454822045e-05
-2.55425176371737e-05
-1.36854221468648e-06
-2.41871457704306e-05
-4.46835378952407e-06
6.06667618490009e-07
-2.61684489059228e-05
-1.03362005649377e-05
-1.52531086164051e-05
-4.52968788968374e-06
-2.58063708182803e-05
-3.33343640957136e-05
-1.61020217404533e-05
-2.61053577918195e-05
-2.52617196563012e-05
-4.50792653099389e-05
-9.34469086918989e-06
-2.69695929919335e-05
-2.63354302087346e-05
-8.43347997515479e-06
-1.81644130141525e-05
-1.48184382709457e-05
-2.20831312459876e-05
-6.76800969279097e-06
-9.1338526770526e-06
-1.5849145496746e-05
-2.0143688831954e-05
-2.4615277853531e-05
-1.43785032340273e-05
-1.67565676275035e-05
-2.86698163391737e-05
-2.05294979770146e-05
-8.2268370562964e-06
-1.29626306515349e-05
-1.59807691988216e-05
-1.77742070544156e-05
-1.57556069747066e-05
-4.6068553007869e-05
-2.52839474555698e-05
-1.55586448941676e-05
-1.6586385826357e-05
-3.30314704656277e-05
-1.88700186969811e-05
-3.96764754390016e-05
-8.34023013815375e-06
-1.33104177462164e-05
-2.82157743840332e-05
-1.20407853790344e-05
-4.43548310012547e-05
-7.80738334116247e-06
-9.01527500817361e-06
-1.55275510465888e-05
-6.92184484003768e-06
-3.16102817501088e-05
-1.56172248205005e-05
-2.34130800462407e-05
-2.32288963949936e-05
-3.09103501620682e-05
-1.48927361546316e-05
-3.0499239018435e-05
-3.56123191658317e-05
-1.04148223662571e-05
-1.39903974884537e-06
-1.88557590581037e-05
-2.33184273161684e-05
-2.64253803804144e-05
-4.42117541678418e-06
-2.46116309561103e-05
-8.9090769058413e-06
-2.30190649570933e-05
-1.08767500083798e-05
-2.32991257902448e-05
-3.17523869331429e-05
-2.97937732539938e-05
-2.38386206407652e-06
-1.53304364638491e-05
-2.23902661251314e-05
-2.72943957675985e-05
-2.04245317254173e-05
-2.28292494067131e-05
-2.98247766913545e-05
1.08976238796305e-05
-3.17776175333558e-05
-5.05261160079475e-05
-2.59916944459505e-05
-1.38640051637107e-05
-2.60168360136528e-05
-1.12833886269366e-05
-3.29338938907018e-05
-3.63329318457085e-05
-1.77969773009578e-05
-5.82874256646844e-06
-2.17357329247921e-05
-8.84722068367187e-06
-2.13228404588842e-05
-1.21205740538357e-05
-2.5346268216847e-05
-3.57875736114287e-05
-2.04320541064747e-05
-2.31766516003556e-05
-2.1356989131195e-05
-2.52872777015409e-05
-3.22442213599519e-06
-6.06317667346323e-06
-1.35821358830676e-05
-1.79221529195545e-05
-2.01702971547626e-05
-1.20500578552818e-05
-7.88067599227229e-06
-2.79064459550211e-05
-1.15931547093847e-05
-1.42021582671903e-05
-1.83429518872569e-05
-2.34650495326275e-05
-1.43006542288549e-05
-8.95756877717268e-06
-2.17654577746677e-05
-1.32800189787966e-06
-1.56788767618823e-05
2.18603350122126e-06
-4.06541193347785e-05
-3.65557797599337e-05
-2.28736425198525e-05
-2.00944792275586e-05
-2.78461462883799e-05
-1.41374166690879e-05
-4.54135454202847e-05
-1.50973846572447e-05
-2.45824317457319e-05
-9.36234973938794e-06
-1.17910892235673e-05
-3.00505769999192e-05
-5.47091615766082e-06
2.88288326314082e-07
-2.54711277468255e-05
-4.09130629909681e-05
-1.605187389475e-05
-3.3095335839296e-05
-2.58874707663478e-05
-2.22029647177911e-05
-2.51190398473641e-06
-3.04393382154209e-05
-3.00935144306185e-05
-8.21718452092843e-06
4.47374719014951e-06
-2.88245011684957e-05
-1.02671566495535e-05
-2.02055411735639e-05
-2.447983427107e-05
-2.31437591812903e-05
-2.780894377383e-05
-1.45571381947552e-05
-6.07810390773025e-06
-2.8275062022757e-05
-7.41662582557373e-06
-4.49944840070074e-05
-2.50391783588616e-05
-2.15268039157855e-05
-4.01531679198541e-05
-2.88999324514981e-06
-2.74348627198142e-05
-4.05352874417888e-05
-3.03099278721374e-05
-3.53377043771816e-06
2.04778872147023e-06
-2.50568814936554e-05
-1.55661025561025e-05
-1.93520888821795e-05
-9.46008489403825e-07
-9.38166092418254e-06
-9.87201181261183e-06
-1.95228990550446e-05
-1.4973434137559e-05
-1.74217191502543e-05
-2.00111481658292e-06
-1.91591405826573e-06
-3.23425792494798e-05
-1.68700492388077e-05
-1.02825420811527e-05
-1.74459625270045e-05
-4.2194956808189e-05
-4.44148121746733e-05
-1.25172962704219e-05
-2.12046855396053e-05
-2.78138437420715e-05
-1.92003161693257e-05
-2.58446289943205e-05
-1.88566455960574e-05
-2.72972495221797e-05
-1.17315662323624e-05
-2.59231955504269e-05
-2.96047477505853e-05
-1.14336981567516e-05
-2.80220733772977e-05
-1.28657645015891e-05
-1.56771440906992e-05
-2.25974166089015e-05
-2.67404102566588e-05
-2.92809706536254e-06
-1.85351952720325e-05
1.27031698213374e-06
-3.05218613262653e-05
-1.52153392251498e-05
-4.10554654059978e-05
-3.2252629259626e-05
-1.44720120521642e-05
-1.22166366355166e-05
-5.85358742546636e-06
-1.57874513792991e-05
-3.29232761326017e-05
-2.08397888377718e-05
-1.57315532435945e-05
-2.18070412792299e-05
-1.83092584161383e-05
-2.39911719203882e-05
-3.12679024566517e-05
-1.78171900256374e-05
-8.67621655782763e-06
-2.42983362770041e-05
-2.28582774549064e-05
-3.25464488601985e-05
-2.04070075677783e-05
-2.85719422994653e-05
-1.97269844059342e-05
-1.15759402274715e-05
-1.60238188256157e-05
-1.74641351227154e-05
-6.87166570801633e-06
-3.06913357338159e-05
-2.44792522059682e-05
-2.39647247459048e-05
-2.2776882277582e-05
-5.8208815008587e-06
-3.10885886768605e-06
-5.90625152182286e-06
-2.78312542114914e-05
-3.21594932287125e-05
-3.96622089859423e-05
-2.50301678116195e-05
-1.74631214663084e-05
-4.6757227269439e-05
-3.43778120269274e-05
-2.19567151586584e-05
-1.34633995835973e-05
-3.00678392033024e-05
-2.49260487928399e-05
-8.28818199360834e-06
-9.96307220905749e-06
-2.01900732592884e-05
-1.44277747436597e-05
-2.22422293342055e-05
-1.46419266986801e-05
-9.25210432002998e-07
-2.96946331197187e-05
-2.17940672228277e-05
-1.83155983950748e-05
-8.62044228705408e-06
-2.10911178515829e-05
-1.93831955036074e-05
-1.00070633142391e-05
-1.54576789624126e-05
-1.69232880750496e-05
-1.00079214020434e-05
-2.27120178441125e-05
-2.53742957086461e-05
-1.41982459237713e-05
-4.23362809075244e-05
-1.77235907606287e-05
-1.49381050421344e-05
-2.53582671997631e-05
-1.75218868923673e-05
-4.21770792706216e-06
-2.19926068260103e-06
-1.71826698385732e-05
-2.15967419563671e-05
-1.74853111561709e-05
-6.31393884926365e-07
-1.29448658392268e-05
-1.39042107210256e-05
-3.10649226161973e-05
-1.4353970654477e-05
-3.75601295682985e-05
-2.50048793719689e-05
-1.38035138499611e-05
-1.80786247117078e-05
-1.50557529944543e-05
-1.63967710201811e-05
-2.12053950881953e-05
4.66795364089419e-06
-4.38936923123669e-05
-2.63421506923679e-05
-1.9946696544914e-05
-2.63153380836967e-05
1.03952221544437e-05
-2.78308632776926e-05
-2.35904144569581e-05
-3.58934063847792e-05
-7.89120452628108e-06
1.86026058964785e-06
-2.46638973776869e-05
2.22279556188075e-06
-2.50144714477291e-05
-3.48260061589886e-05
-6.82599524215152e-06
-2.10777503347528e-05
-1.73110214720053e-05
-2.36859128590421e-05
-3.0935877069194e-05
-2.5734392441086e-05
-4.18477904603202e-06
-3.46745978500921e-05
-2.44993100708648e-06
-1.77174341874938e-05
-1.88731565840064e-05
-2.75007730187833e-05
-2.83468104478997e-05
-1.68061438638537e-05
-5.31220933048785e-06
-2.89188671209093e-05
-2.86884084403267e-05
-1.04465038661951e-05
-1.66544073759708e-05
-2.04004042607869e-05
-1.35388518773853e-05
-2.31530173101602e-05
-1.82816868714378e-05
1.98501006087571e-06
-2.07956793676892e-05
-4.90509951921093e-05
-2.47938432182882e-05
-3.71724455320702e-05
-6.79777022474326e-06
-2.04853166745216e-05
-2.27483178913561e-05
-1.27877714542845e-05
-1.61727039144713e-05
-2.04150866895528e-05
-2.51653406870928e-05
3.91983549573544e-06
-2.31256253275363e-05
-1.45100622032779e-05
-1.16188612650434e-05
-1.2161534074165e-05
-9.54244521026392e-06
-2.52730629393497e-05
-6.6801980823074e-07
-2.05369057025759e-05
-2.35165125097935e-05
-1.86211025669484e-05
-1.58927675698781e-05
-3.25659919861364e-05
-1.79321585722509e-05
-3.1114492444127e-05
-3.38601835923038e-05
-2.45632845627876e-05
-1.98908120246802e-05
-1.06231401138447e-05
-1.15398634490984e-05
-1.17518905985736e-05
-2.5112589886034e-05
-1.71855264177003e-05
-1.26482824212983e-05
-3.88575705652488e-05
-2.63868927256454e-05
-1.91233589702429e-05
-2.29000143222831e-05
-2.45713552006679e-05
-5.12838681563139e-06
-2.39498387952064e-05
-3.56616555134577e-05
-3.16279090759594e-05
-9.94619710739252e-06
-9.61770302269742e-06
-1.45194308178238e-05
-2.08531830056135e-05
-5.4802043361526e-05
-1.67897511021456e-06
-2.05210265297408e-05
-4.1211014344507e-05
-3.46715591562511e-05
-3.80246208772892e-05
-1.10261699997267e-05
-8.18702253094475e-06
-2.04416480263545e-05
-2.41727509734052e-05
-2.10966238468914e-05
-1.68065738947301e-05
-1.66912879472557e-05
-1.01144198672606e-05
-4.20306215322581e-05
-1.20145337018384e-05
-2.02977739158998e-05
-2.82128298518221e-05
-2.95976671392233e-05
-2.61087115777104e-05
-9.95018735016935e-06
-3.87079567122881e-05
-2.45155322249383e-05
-1.97687667996001e-06
-1.42421489791227e-05
-2.56101991488937e-05
-2.36395226220812e-05
-9.22921789651113e-06
-2.03420985130081e-05
-4.01258474361328e-05
-2.51259392348303e-05
-4.43369751049546e-06
-1.52232978328176e-05
-2.35921426477826e-05
-2.14705110166896e-05
-1.44131782364854e-05
-1.29936055220334e-05
-1.24952711453149e-05
-1.47996104487285e-05
-2.77120170877503e-05
-2.42978433017161e-05
-3.56895915246007e-05
-1.97000997306944e-05
-1.32879323491357e-05
-3.86924932719714e-05
-6.28622648586089e-06
-1.0383470755183e-05
-3.35084669365434e-05
-1.11272218204878e-05
-2.60813446257613e-05
-1.20434927440364e-05
-3.03035330140281e-05
-6.47849569338694e-06
-4.43401235632697e-05
-1.46438812905103e-05
-1.39636910196745e-05
-2.08092581715049e-05
-1.24114841319888e-05
-4.09441351398523e-05
-3.28637188584901e-05
-3.87662730372174e-05
-3.29181789513979e-05
-2.34230054453606e-05
-8.20908994291187e-06
-2.48489745885738e-05
-1.64739749447799e-05
-3.7098353411672e-05
-3.54699393820725e-05
-1.1223847301887e-05
-2.96750571299697e-05
-2.57411520275221e-05
-2.71831617169435e-05
-7.11292090688971e-07
-7.76808098252076e-06
-3.39273959579092e-05
-2.16103157440536e-05
-3.74829489394767e-05
-2.17910942517567e-05
-2.41073479725587e-05
-9.27950520567773e-06
-3.14697131317369e-05
5.59907878183962e-06
-7.14739123905297e-06
-2.17503001527451e-05
-1.23160533742509e-05
-1.64505986697185e-05
-1.26354400667193e-05
-1.14242829780826e-05
-1.63089868412555e-05
-7.35105488277056e-06
-2.16454895375622e-05
-1.25643062242016e-05
-1.94657429106413e-05
-1.17142031188409e-05
-2.62739687323795e-05
-3.69956911686729e-05
-1.28716980369227e-05
-8.83051938887844e-06
-3.3113993408723e-05
-2.26699012289693e-06
-1.38996534726438e-05
-2.78645955743705e-05
-3.59433706962855e-05
-3.0989123442567e-05
-1.65986812874349e-05
-4.0237361554296e-06
-1.46224534143723e-05
-3.47412055202247e-05
-1.38448047384185e-06
-1.21468197526368e-05
-1.20985348087247e-05
-1.84584393265226e-05
-3.06120229030758e-05
-1.94408890692917e-05
-1.85761994455798e-05
-4.28942633114248e-05
-3.53906256777085e-05
-2.65558866195107e-05
-1.27940332281202e-05
-3.75798450242613e-06
-1.06130404897287e-06
2.1098246779962e-07
-1.18220891640035e-05
-4.60622623450309e-06
-1.96368406507202e-05
-3.79470300494088e-05
-1.11195264040028e-05
-1.33186149381033e-05
-2.19440093076999e-05
-2.54981446674744e-05
-2.34594050186179e-05
-2.85224073048938e-05
-2.18139020982564e-05
-2.11639403462468e-05
-1.3805503653895e-05
-2.46545573088294e-05
-1.9707421659831e-05
-4.29969640363689e-05
-1.25319464323924e-05
-5.64148385218264e-06
-1.91908757680241e-05
-3.38910923659334e-05
-2.36575228937314e-05
-1.36914177960567e-05
1.10501551672646e-05
-2.54733075246134e-05
-1.33655394929271e-05
-1.57013155441307e-05
-3.40402133286263e-06
-5.51396254102317e-06
-2.32443618480669e-05
-1.41826529459034e-05
-1.21279936181663e-05
2.31658136223518e-06
-2.66196810383946e-05
-2.67537639370669e-05
-1.9626924112144e-05
-2.52792355673011e-05
-2.2962634690795e-05
-4.12307311300537e-05
-2.90041897188691e-05
-1.30376976175684e-05
-2.01467515430659e-05
-4.20942191732577e-05
-1.66670480825964e-05
-1.02828911362548e-05
-1.96856774049023e-05
-9.80090808584602e-06
-1.19834663911656e-05
-1.96406578699896e-05
-2.33590995420618e-05
-1.5833130625015e-05
-2.68680714520993e-05
-1.04186952429277e-05
-1.24578798278642e-05
-3.01936314662283e-05
-1.39910868072903e-05
-1.89916071729072e-05
-4.18850967475181e-05
-1.24710642372295e-05
-1.56027998485293e-05
-1.28979292403195e-05
-1.52559006722792e-05
-1.65005970725027e-05
-1.33650475996261e-05
-3.6818411938242e-05
-3.55362096203179e-05
-4.49752282471688e-05
-1.94085357061384e-05
-1.43843144251843e-05
-8.99204065698847e-06
-2.01200116575265e-05
-1.70863347406113e-05
-2.08757077123738e-05
-1.09324486497004e-05
-1.80162113616076e-05
-2.72536950610421e-06
-2.32197148678582e-05
-2.45805640374477e-05
-1.95034746046637e-05
-2.66407089713167e-05
-7.38637212806972e-06
-2.85921041055321e-05
-2.93767243978621e-05
-4.15643547633658e-06
-3.27061866286619e-05
-5.59534642635521e-06
-1.47624828234669e-05
-3.37891875673494e-05
-1.28539731652172e-05
-8.64977207354638e-06
-3.23664607066915e-05
-2.98203626853963e-05
-1.67787483670618e-05
-2.19733027457348e-05
-3.16688363025268e-05
-2.57371812095009e-05
-2.2549547859843e-05
-4.24565453568606e-05
-2.49708950702375e-05
-2.60518572546387e-05
-2.79745771000435e-05
-7.79404347504717e-06
-3.36091718705928e-06
-2.32547447946142e-05
-3.45973762974678e-05
-3.07872808752932e-05
-2.00653154832258e-05
-2.56258036205799e-05
-5.16501010446292e-06
-5.31766925577573e-06
-1.05946080848171e-05
-9.37403207320572e-06
-8.46845190263171e-06
-2.69449130532153e-05
-1.65184290250257e-05
-1.5396295822753e-05
-4.2622160223124e-06
-3.20890954339073e-05
-1.61825633948994e-05
-3.87910960844324e-05
-2.86507673476936e-05
-2.16247196241215e-05
-1.50162541323397e-05
-1.32751824483647e-05
-1.29819993280927e-05
-1.30112222268373e-05
-1.38510372718179e-05
-2.49732997779748e-05
-2.5749354655071e-05
-6.63949868003861e-06
-9.18565487257431e-06
-1.34457110245309e-05
-3.60196593580654e-05
-3.20824939384434e-05
-1.38190363529006e-05
-3.39919202850303e-05
-2.22478723552083e-05
-2.54500995979115e-05
-3.58545030263956e-05
-1.15772158602088e-05
-2.80560790405427e-05
-4.52469278057471e-05
-6.48609703072279e-06
-2.6662600803253e-05
-4.83240232975022e-06
-3.81223861704176e-05
-4.6449777554185e-06
-2.39125949944948e-05
-2.51489530710885e-05
-2.97298299908056e-05
-3.75728236296836e-06
-2.48673167198343e-05
-1.87251868754596e-05
-2.03805332716422e-05
-3.67227529844748e-05
-1.94949717726222e-06
-2.07027610152965e-05
-1.92674721082233e-05
-1.65803177336127e-05
-2.11320261995872e-05
-2.01408492388068e-05
-8.40892877431793e-06
-1.95711604980293e-05
-7.89623443608586e-06
-2.2788196014546e-05
-9.0561293890829e-06
-3.0458624243248e-05
-7.59631418133443e-06
-2.53436469321179e-05
-3.97827782152483e-05
2.59415490103408e-06
-1.00894866365677e-05
-1.13231742621545e-05
-1.32167811540499e-05
-2.20604813790913e-05
-1.97396160975128e-05
-3.55750694451484e-05
-3.0243144925297e-05
-1.25182168351474e-05
-5.79452632173647e-06
-4.18579216067006e-05
-3.03981179901221e-05
-1.15058041694452e-05
-2.30850175058453e-05
-1.98382715043021e-05
-2.0006394521178e-05
-1.33527774561717e-05
-2.43878549162644e-05
-8.08438011365442e-06
-9.0072235246723e-06
-2.61769164932919e-05
3.9906893322403e-06
-7.63895114871824e-06
-7.92892433259791e-06
-3.62208432960723e-06
-2.21004726891753e-05
-1.14341871987614e-05
-7.33382505883388e-06
-2.24986893412812e-05
-2.8794165102299e-05
2.65400110253014e-06
-2.57582387697342e-05
-2.78114660742055e-05
-2.84108974464262e-05
-1.97529579397302e-06
-1.70632868186992e-05
-8.42018829734522e-06
-9.92516075644072e-06
-3.08626181648759e-05
3.72746511223168e-06
-7.09195537470894e-06
1.71102360941359e-07
-5.49842004635567e-06
-1.06370794438145e-05
-1.35375798893432e-05
-1.47699345423839e-05
-1.61050716627344e-05
-2.27604461320306e-05
-1.48760056984793e-05
-2.27224435755042e-05
-1.42546223822025e-05
-1.98208081283425e-05
-1.75190021994475e-05
1.66913929331835e-07
-1.53532793103784e-05
-1.11593555337487e-05
-2.84767811367469e-05
-2.18929300473096e-05
-4.08925680264685e-06
-1.02056837997557e-05
-1.86831764207142e-05
-4.04783141970962e-06
-2.83172580018473e-05
-8.49733792853726e-06
-1.821266695554e-05
-2.26653551962295e-05
-3.16577425714464e-05
-1.74699663942595e-05
-2.96983170276623e-05
-3.05189825528424e-05
-2.27837651343619e-05
-1.98755516107422e-06
-1.55663350051327e-05
-4.17763262592775e-05
-2.53694618391451e-05
2.11610959438325e-06
2.94419137962294e-06
-3.38634762287433e-05
-9.51705011421909e-06
-1.0603416960785e-05
-3.2110918186335e-05
-2.60979770822535e-05
-1.78410310821802e-05
-1.73646415761979e-05
-1.60571822083951e-05
-8.08690684875262e-06
-5.01956417566591e-06
-2.70290935295213e-05
-1.67804202846416e-05
-1.22428705640763e-05
-4.92217016555701e-06
-2.09853734914724e-05
-1.73067608052437e-05
-1.33932839588131e-05
-2.88500548258367e-05
-2.73124982314996e-05
-2.83030082029965e-05
-2.91974134436473e-05
-2.23036321150355e-05
1.87925551180053e-06
-1.88613452475012e-05
-1.87666167849109e-05
-2.80414796935986e-05
-1.26517174105301e-05
-2.39409783875475e-05
-3.05271590902964e-05
-1.49307764764987e-05
-1.4437922034378e-05
-8.97816183541269e-06
-2.25150125906074e-05
-3.30206885796205e-05
-4.08235156075287e-05
5.26389579901156e-06
-2.26362102707704e-05
-1.09808891269004e-05
6.22891703224802e-06
-2.07037128405512e-05
-1.19724915414079e-05
-2.43627077864179e-05
-1.13495941724314e-05
-1.08000431274123e-05
-2.43721517890445e-05
-2.7827016125799e-05
-1.93818020168958e-05
-1.79905582627199e-05
-2.26925968608445e-05
-1.02436514754842e-05
1.67486310808402e-06
-6.66083629476245e-06
-3.49492382850803e-05
-1.42238970829559e-05
-2.51582501739933e-05
2.7800457451761e-09
-6.24587513501892e-06
-1.0160467214683e-05
-3.19028233082131e-06
-2.09815950451199e-05
-2.78874705580435e-05
-1.97469174003676e-05
-1.29741843654813e-05
-4.53933506051591e-05
-6.20097113587181e-06
-2.51221341524076e-05
1.71639916221237e-06
-1.16105079779299e-05
-4.94090913207136e-06
-5.31328959591513e-07
-2.75495618632666e-05
-4.07164292621223e-07
-1.45753283488033e-05
-1.22341326741569e-05
-2.20412909364443e-05
8.59506151495352e-06
-1.62427453639286e-05
-1.06135655362768e-05
-2.47042755964306e-07
-3.09111178911344e-05
4.89572930305966e-06
-2.07707747877188e-06
-1.21375404600266e-05
-1.48854147899169e-05
-2.10802782876492e-05
-1.21183555116681e-05
-1.75791052512631e-05
-1.90971555589032e-05
-1.49195156649862e-05
-1.66208992785397e-05
-8.57989498731926e-06
-2.39063318303856e-05
-1.9468147929582e-05
-1.84652942195106e-05
-4.24200739739797e-06
-2.8884676076544e-05
-2.82048661259987e-05
-2.49816374723068e-05
-4.00698163451396e-05
-2.33319190039026e-06
-4.6305423739185e-06
-3.58396108744409e-05
-8.00121393038349e-06
-7.48208859907202e-06
-9.86791085461443e-06
-2.51062311530381e-05
-8.89182525094955e-06
-2.66329460692305e-05
-3.41324453562134e-05
-8.9016777564608e-06
-1.27783994075081e-05
-1.50607304708591e-05
-3.45356896261013e-05
-1.07224301904877e-05
-2.4972069175992e-05
-2.016827436178e-05
-2.26388601846501e-05
-2.37872682001668e-05
-1.31672978314116e-05
9.2379057612056e-06
-5.40571315519702e-07
-2.04906906006373e-05
-2.8960272385128e-05
-2.62343940845478e-05
-1.28345963198075e-05
-2.43718719334747e-05
-8.97884893794789e-06
3.79651947622195e-06
-1.32451646489944e-05
-1.88144337150055e-05
-2.86761746901153e-05
-1.19019683119122e-05
-3.46626644888316e-06
-1.57692849070693e-05
-8.40997025164505e-06
-8.08961599614682e-06
-1.01265302147971e-05
-8.61615882073896e-06
1.22692932432262e-05
-1.77114862684359e-05
-1.76852211484511e-05
-1.95212218819678e-05
-1.98324588267596e-05
-2.7879982996904e-05
-2.69915996539635e-05
-2.19155965576323e-05
-1.32086413805406e-05
-2.28438089999888e-05
9.28877462053567e-06
-2.08188291099721e-05
-1.2930181774421e-05
-3.62980941557358e-05
-3.23408703495539e-06
-1.45118623839251e-05
-1.40240024767368e-05
-1.21558024444843e-05
-1.58986164297951e-05
-8.1217356936057e-06
-3.28478363073875e-05
-1.07870531758355e-05
-1.03105551793141e-05
-7.54860274329531e-06
-3.40842330886374e-05
-8.17008043836834e-06
-1.51088090025939e-05
-1.36074946721824e-05
-2.52156368006288e-05
-1.54553482192711e-05
-1.17864836885066e-05
-1.20250250153513e-05
1.96399157363539e-05
-1.5199588077858e-06
-2.09377263180011e-05
-2.34958991645991e-05
-6.77201324746915e-06
-1.08568674132086e-05
-3.12568961052686e-05
-8.72912854351276e-06
-7.45582503774714e-06
-2.35459859134313e-05
-2.02258535869961e-05
-9.74509719789478e-06
-1.15493971638915e-05
-2.45679001582042e-05
-9.21319198257447e-06
-2.270946749682e-05
-5.67190902871621e-06
-3.12794853838218e-05
-1.18861579054093e-05
-2.29672061320568e-05
-1.03474950949943e-05
-5.18406370182697e-06
-2.09503386133322e-05
1.6911208187063e-06
-9.19558686967109e-07
3.47667679411007e-06
-1.37646091635938e-05
-3.82582913864844e-06
-1.46470688120636e-05
-1.57424835501994e-05
-1.31068291504656e-05
-1.98372409566679e-05
-3.99924547873699e-06
-2.37388451526146e-05
-2.96255098809053e-05
-2.28041802546219e-05
6.47094148055777e-06
-1.06719602210334e-05
-4.68617454730219e-06
5.80578845570359e-06
-1.89141216097458e-05
-7.37411973351736e-06
-1.31758334047635e-05
-6.1336147327934e-06
-1.39142891757167e-05
-2.78185567295019e-05
-2.93752872454961e-06
-1.91881164647548e-05
-2.54129289680905e-05
-2.7873293571894e-05
-2.20199027430747e-05
-4.7748514532519e-06
-4.07786431133274e-05
-1.68478703079572e-05
-3.10947795796445e-06
-3.86014439950902e-06
-1.94764340033351e-05
-1.09654526535224e-05
-2.90878676951442e-05
-8.65049554589589e-06
-1.93211587459582e-05
-1.8813691483615e-05
-1.03614721529797e-05
-7.00873875948506e-06
-1.60632386982879e-05
-1.1240355151453e-05
1.44612821055903e-06
-1.84100661180789e-05
-1.09211771437429e-05
-8.68437767743969e-06
-7.64741373167921e-06
-1.41278894028697e-05
-1.37650878747916e-05
-1.58655521346003e-05
-5.46275548739331e-06
-1.25002190068987e-05
-2.05432843019583e-05
-2.12998357276135e-05
-3.22518321746161e-06
-1.77460089534079e-05
-5.32843648068386e-06
-2.37693618948481e-05
-2.10889277373015e-05
-5.5431464987103e-06
-2.79538886906517e-05
-2.66553970668244e-05
-1.15779827507238e-05
-1.79773374294473e-05
-1.1461255013449e-05
-8.07406271388333e-06
-1.21037073458584e-06
-3.55231255284737e-05
-2.69346448028113e-05
-2.70927463683474e-05
-8.22127114076545e-06
-2.54999129327111e-05
-1.46607458340608e-05
-3.15493706052755e-05
-7.1090340251587e-06
-1.31150634654858e-05
-2.33841640098649e-05
-1.67802644715446e-05
-5.98655311262335e-06
-1.06746063782313e-05
1.80287305053303e-06
-3.0024302450283e-06
-2.04427427617495e-05
8.52663596533895e-06
-1.79410856090326e-05
-1.5807788267583e-05
-3.50546382888894e-05
3.52603348679719e-06
-1.33560019335317e-06
-1.43090737409036e-05
-2.96166014657305e-05
-3.046654720688e-05
-1.06022962749399e-05
-8.7757180006153e-06
-1.40441479701628e-05
-8.81160252204857e-06
-4.33609986083515e-06
-1.74714983184289e-05
-2.07367805468429e-05
-2.40926364586503e-05
-3.20383456973148e-05
-1.88257358904867e-05
-2.82304130606727e-05
1.69427925504375e-06
-2.74770599339222e-05
-2.53249774808667e-05
-7.26683036721523e-06
-1.10774253524331e-05
-1.74892769114579e-05
-2.85767612572561e-05
-1.3089731379474e-05
-2.29724748850045e-05
-6.58706862348537e-06
9.78897816685209e-06
-2.35276622221333e-05
-7.13071170656988e-06
-2.04812939164966e-05
-1.25280931443186e-05
-1.38705601491595e-06
-2.47461866948459e-05
-2.40895245593844e-05
-1.76667698447825e-05
-5.06526523689195e-06
-2.24821555190347e-05
-2.42021857067487e-05
-2.16248092681746e-05
-1.74711814219322e-05
-2.60701681138139e-05
-1.25312518136734e-05
-2.80080166959619e-05
-2.03922552157881e-05
-3.29243106784388e-05
-1.07102454679151e-05
-6.89184608431873e-08
-1.79049502599432e-05
2.93733283074412e-06
-8.31643087922131e-06
-3.06971237406295e-05
-5.60383707812963e-06
-3.18469161142341e-05
-2.19293991565743e-05
-1.03796718012569e-05
-2.99203509939497e-05
-1.48788297698371e-05
-8.71843938513751e-06
-2.34034843186626e-05
-2.64672553366513e-05
-2.16156533026519e-05
-1.99299387704123e-05
-2.31367179806752e-05
-1.91967030958801e-05
-8.04877263157103e-06
-3.36424231718124e-05
-1.43737444460912e-05
-2.97349330137231e-05
-1.51080425988425e-06
-1.63353186590926e-05
-3.29485298993133e-06
-2.57846199897383e-05
-3.09298225417918e-05
-1.16355037950767e-05
-1.50054379873437e-06
-2.08957854683866e-05
-1.36339053126449e-05
-1.95580197518395e-05
-3.17359185041418e-05
-1.54743415593186e-05
-1.46792465572898e-05
-6.73633211262799e-06
-2.61346975077199e-05
-2.91956555709435e-05
-2.29249180512906e-05
-3.57554736997733e-05
-2.27430287485048e-05
-2.02380744917121e-05
-1.83794564791028e-05
-2.15647958606079e-05
-3.22881149446065e-06
-2.74262450434866e-05
-2.07646307562759e-05
-2.8235144550741e-05
-9.48301293343148e-06
-1.95974383665e-05
-2.9004758569549e-06
-1.78340344165673e-05
-1.11386565624999e-05
-2.01413487423481e-05
-2.74092320407558e-05
-1.77870776013282e-05
1.11022176741905e-06
-2.20071150840024e-05
-2.03606123311606e-05
-1.09167165197039e-05
8.291457786937e-06
-2.33815174467704e-05
-2.59269811539965e-05
-6.68177366083262e-06
-2.65770568943163e-05
-1.36325065111455e-05
-3.29638837456122e-05
-4.46549715992325e-06
-2.54495670106921e-05
-7.88939920039225e-06
-1.58147509212277e-05
-5.3722967525028e-06
-1.22176802946033e-05
-7.83430497734619e-06
-2.04478959584576e-05
-2.11987146960981e-05
-2.02147162588166e-05
-1.13645855729079e-05
-7.65839107697473e-06
3.97170819159109e-06
-3.99315860183541e-06
-2.1614870634943e-05
-1.80429838193862e-05
-2.33115079459823e-05
-3.26426562699057e-06
-1.52615034231035e-05
-6.467770899844e-06
-2.72883349808674e-05
-2.80540214726488e-05
-2.1427977074247e-05
-4.4203734568214e-06
-2.53120164742654e-05
-9.58869298926699e-06
-1.16444353676098e-05
-1.5129463719759e-05
-2.46403082454667e-05
-2.38252857252734e-05
-3.01230059532281e-05
-6.67007409162556e-06
-1.89342332679855e-05
-2.17068387740024e-05
-1.79389360163042e-05
-2.28381644893159e-05
-1.38416537130243e-05
-1.9583612467145e-05
-2.15020589604222e-05
-1.48692595488983e-05
-4.30408276128476e-05
-1.51476551743546e-05
-2.3280835275571e-05
-1.66316895701617e-05
-2.27601530891323e-05
-2.69274327420422e-05
9.95389605804113e-06
-1.59831420874365e-05
-8.48858444687894e-06
-1.12330426937048e-05
-1.71150005265307e-05
2.89731929304423e-06
-2.44064171606445e-05
-1.23676661616306e-05
-1.49266252639215e-05
1.61448247336315e-06
-2.93561198906162e-06
-2.67761324518516e-05
-1.716635777626e-05
-2.05321795998162e-05
-1.88069039755911e-05
-1.44217949729557e-05
-1.8275012804084e-06
-2.94283523835685e-05
-9.58386237535022e-06
-1.50049754848732e-05
-1.9559105041701e-05
-1.94039265168905e-05
-1.53059496123051e-05
-1.32370588727043e-05
-1.0428810147004e-05
-1.27069206651964e-05
-3.52930301424148e-05
-1.99738011969439e-05
-3.15419611311731e-05
-2.08035304141058e-05
-2.17961882865641e-06
-2.5870387459042e-05
-2.07091425779735e-05
-1.17428341375958e-05
7.25126507043887e-06
-1.04039997652198e-05
-7.46189662917456e-06
-1.59879670765389e-05
-1.17159867908511e-05
-1.84455535599245e-05
-2.48248494193845e-05
-8.74241529703154e-06
-2.71243123076772e-05
-1.82739248411184e-05
-1.58297092781898e-05
-2.07563206427012e-05
-1.36779604131366e-05
-8.89785245730561e-06
-1.37675792157535e-05
-1.81151665681313e-05
-3.77695301393147e-06
-1.78420722131798e-05
2.05178016258585e-06
-4.54376779217017e-06
-2.00816440842331e-05
-9.72539983645906e-06
-2.34779011739472e-05
-3.40284403646543e-05
-1.46147969946864e-05
-1.04634295083783e-05
-6.04157044431736e-06
-1.25326550619083e-05
-1.73023303374713e-05
-2.88487224617796e-05
-8.08828420296611e-06
-2.66502563649176e-05
-2.28426017949166e-05
-7.93161129300682e-07
-9.32407727415074e-06
-1.64653583949095e-05
-2.7334561271566e-05
-2.7944957609816e-05
7.9467252633417e-06
4.5098649663986e-06
-2.82476052074956e-05
-1.53727577116052e-05
-9.26533757829075e-06
-2.42876888912972e-05
-1.02045930679308e-05
-1.38288029691328e-05
1.90612191355446e-06
-1.18424900746396e-05
-1.10138391881726e-05
-9.05413425259167e-06
-9.40618592283916e-06
-2.4262756967874e-05
-1.90185732112701e-05
-2.6202182129304e-05
-8.83015569341187e-06
-7.58291483272614e-06
-3.52885464983064e-05
-4.42502690308108e-06
-4.48268458505955e-06
-2.33364243066089e-05
-3.3099922223067e-05
-2.4217237457406e-05
-2.62654849028206e-05
-2.55208496137681e-05
-3.59647397210982e-06
-1.5077079388096e-05
-1.75137552474594e-05
-6.86723031840455e-06
-2.03743204305153e-05
-3.19822344304637e-06
-1.17555564004174e-05
-1.8185229410291e-05
-2.85582902519974e-05
-8.94522081422444e-06
-9.25810344559785e-06
-2.3984313048377e-05
-1.58870380941277e-05
-8.68592000694535e-06
-1.86310103867675e-06
-1.83755210995644e-05
-2.17792640106118e-05
-4.22877879488468e-06
-3.21774458889573e-06
-1.01604919387274e-05
-8.71870856953746e-06
-5.39814207858199e-06
-1.83169259226197e-05
-1.87948566077889e-05
-5.56794279622004e-06
7.14040219741402e-06
-1.26001285882424e-05
-1.62842629606112e-05
-2.48623937756499e-05
-3.48941032637624e-05
-7.71335523223533e-06
-1.35551548164673e-05
-4.88052949176554e-06
-2.56024440033428e-05
-1.87287228039536e-05
-1.52245087094211e-05
-8.94116144529343e-06
-7.12333038765518e-06
-1.17568877309597e-05
-4.88877672759368e-06
-1.27947678134985e-05
-5.03031336345272e-06
-2.1014691693678e-05
-1.7837283301696e-05
-1.32006176841865e-05
-1.46461871723074e-05
2.96240440633212e-06
-1.63357900456693e-05
-1.7691022640375e-05
-1.90433939418205e-05
-2.00311131995245e-05
-2.44735425114702e-05
1.57339990635103e-06
-1.98987544281256e-05
-3.96228538866666e-06
-1.4515477026031e-05
-1.75985885951928e-05
-2.2331499542062e-05
-2.11753739414415e-05
-1.76452477077143e-05
-5.03564423701031e-05
-1.87708801041956e-05
-9.50493992095262e-06
-3.3908319230386e-05
-6.3318339889247e-06
-1.12024824630578e-05
-3.56918338110047e-05
-2.55702238139919e-05
-1.41883981973242e-05
-1.93403111386085e-05
-1.47679936870971e-05
-1.26210248016026e-05
-5.102575226181e-06
-2.63301160603189e-05
-5.83128263566553e-06
-5.16026578851397e-06
-2.61024635607926e-05
-1.89982067722811e-05
-1.74020996392432e-05
2.90433135015834e-06
-3.4346628458244e-06
-2.07709750551189e-06
-1.39276864681416e-05
-1.52540390415849e-05
-1.44501407390784e-05
-1.80612423040321e-05
-1.40622920913806e-05
-1.07628946116255e-05
-2.35120388015544e-05
-2.45168761367725e-05
-1.81870219405375e-05
-1.94520510769732e-05
-3.90016930257626e-05
-1.47925776653035e-05
-1.90556404025245e-05
-7.34402029334573e-06
-1.05146571101817e-05
2.81179467999033e-06
-1.91637875245575e-05
-2.96225785341487e-05
-2.41299331537953e-05
-3.45648990008623e-05
-1.872700011647e-05
-2.15883019233014e-05
-1.73072276162697e-05
-1.95226056416226e-05
-8.16778786700112e-06
-8.95504536095593e-06
-1.90379445618135e-05
-3.56195238534425e-05
-1.45653523283039e-05
-2.74839177036126e-05
-1.87445436493176e-05
-2.42541741630351e-05
-1.93123419888159e-05
-2.24793665100719e-05
-2.9356381470449e-05
-1.80594424395767e-05
-9.06698934222355e-06
-2.20312742573097e-05
-3.98940806661963e-05
-3.54835210090018e-05
-6.86425727883261e-06
-7.44196311254651e-06
-1.9407906092452e-05
-3.94813258448168e-05
-2.10899563416408e-05
-1.83129034649516e-05
-1.64525609884069e-05
-2.03590237530794e-05
-8.39999392701532e-06
-2.60275879713069e-05
-1.04872360601826e-05
-1.77807476975143e-05
-3.42480455345454e-05
-3.00334082749831e-05
-2.11611087523675e-05
-1.51253031891693e-05
-1.89281673936695e-05
-8.80679508716949e-07
-2.24087633907358e-05
-3.18258055697837e-05
-2.73840052434519e-05
-2.24173954439828e-05
-1.87648781725899e-05
4.40038974256737e-06
-1.56927859219476e-05
-4.34716713811774e-06
-9.03780716650196e-06
-2.90521135972472e-05
-1.792815167878e-05
-2.76197572418102e-05
-1.5970332869623e-05
-3.74610327134774e-05
-5.53607454552391e-06
-3.46342769416308e-05
-6.34609934300933e-06
-2.13317807985421e-05
-2.48056279211273e-05
-1.40453751571275e-05
-2.98026788911589e-05
-3.23738222554766e-05
2.63565796198038e-06
-8.01450241565705e-06
-1.99133152167398e-05
-1.39221661577534e-05
-3.2589136678972e-05
-1.57977051505398e-05
-3.49799910988123e-05
-1.52925188275531e-05
-1.3324202515851e-05
-3.51327627074828e-05
-3.17613229959353e-05
-1.4028076301943e-05
-2.54946519841055e-05
-1.97136403736531e-05
-1.57892168399476e-05
-8.60068500901783e-06
-2.99518631547147e-07
-5.4683552789325e-06
-5.35735357691441e-06
-3.09059985575622e-05
-2.70486849329779e-05
-4.27993236494437e-06
-1.54891274966109e-05
-5.69579196700131e-06
-3.89043385010618e-05
-1.89475658843422e-05
-2.33644994937272e-05
-2.14474137687473e-05
-2.49674080132716e-05
-3.601693600644e-06
-2.75955380966087e-05
-7.17147460105565e-07
-1.23861737567135e-05
-8.09642835976764e-06
-1.77324860606232e-05
-3.08047395332875e-05
-2.67470027307024e-05
-6.57853041635071e-06
-2.78830628096368e-05
-8.54792975054876e-06
-7.48565979271277e-06
3.9971828250163e-08
-2.87165478987917e-05
1.45148554947171e-06
-2.10368669125943e-05
-2.46806129767187e-05
-3.2921484335507e-05
-2.83589404162921e-05
-3.03603164161614e-05
-7.1958814480235e-06
-1.52790653308464e-05
-2.88401233182965e-05
-2.93774577361406e-05
-1.51565498352251e-05
-2.86700205178361e-05
-2.47776454830724e-06
-1.43547810728712e-05
-7.44530622853454e-06
-8.31344474816547e-06
-1.01230402948466e-06
-1.74460206002603e-05
-6.87950658058882e-06
-2.29313262294924e-05
-4.09143455030867e-05
-2.84393189516118e-05
-2.73176670839344e-05
-2.58583790402095e-05
-2.16096132114389e-05
-2.42084457043316e-05
-2.0444877104194e-05
-1.5462187599151e-05
-1.47621986864455e-05
-1.81548206266851e-05
-1.66250338827713e-05
-1.1596908004416e-05
-1.68286530075586e-05
-1.02164998610071e-05
-1.68534909500544e-05
8.38932529022889e-06
-2.9603702511085e-05
-9.65447273464673e-06
-2.97324766170449e-05
-2.36477895304429e-05
-2.15441325706923e-05
-3.10319031077867e-05
-2.36206407849207e-05
-1.82615334906267e-05
-8.47465968874769e-06
-2.62601199293238e-05
-2.59464088965246e-05
-5.7612211203055e-06
-8.18434325247532e-06
-7.8756731351214e-06
-2.07008943785092e-05
-7.46114222777835e-06
-1.83092065633102e-05
-8.80277826871853e-06
-2.9519137442304e-05
-2.06937388887744e-05
-6.55317196125769e-06
3.96463760184526e-06
-1.22978096171669e-05
-1.21395477850022e-05
-2.60147638229309e-05
-2.6818381343039e-05
-1.5997655760446e-05
-3.08412756637049e-05
-1.45850002256002e-05
-3.03794623155852e-05
-3.96892942540211e-05
-1.66092111199205e-05
-1.75330813121764e-05
-2.48571149753326e-05
-1.65698920775692e-05
2.90040850050816e-06
-2.2388583556173e-05
-1.72025212831974e-05
-3.36959669462727e-05
-1.21195217105041e-05
-7.27148419153417e-06
-2.34443532467836e-06
-1.90577253639337e-05
-1.81645740436954e-05
-9.06840633018753e-06
-2.01674908004145e-05
-7.41460413367303e-07
-1.2442340014956e-05
-1.68982071262465e-05
-2.97321083912958e-05
-3.0640884757163e-05
-1.82822286701109e-05
-2.98432165554996e-05
-8.99933484462025e-06
-1.25740171993499e-05
-2.24800220431549e-05
-1.94997266437164e-05
-1.85817111580817e-05
-3.59719307193623e-05
-2.23893447008474e-05
-6.83267888520662e-06
-3.99971020679059e-05
4.79607452173015e-06
5.5857420191947e-06
-2.30968282373926e-05
-3.87384490628107e-06
-1.61581845674767e-05
-6.90447713088405e-06
-3.03844246495017e-06
-2.478644789263e-05
-4.94209328650822e-06
-1.16388659781432e-05
-3.97879809563324e-05
-1.72764937544406e-05
-3.94588005371497e-05
-2.06857996127464e-05
-1.44322435936467e-05
-3.63500055901354e-05
-1.35771979100212e-05
-1.25377412139885e-05
-1.52143543529035e-05
-1.9008846913742e-05
-3.70971776961341e-05
-4.03284092801909e-05
-3.02062181291999e-07
-1.19488861562722e-05
-1.06724150112779e-05
-2.68032628748588e-05
-3.1627796091469e-05
-1.96568876493855e-05
-1.11874286604118e-05
-2.33601872504673e-05
-1.39858132643285e-05
-6.45475737453693e-06
-3.28657596375622e-05
-2.89851801855411e-05
-1.54690555038424e-06
-1.71963532261799e-05
-2.22292170089936e-05
-1.77329991906521e-05
-1.95248981062617e-05
-1.93198117713e-05
-1.34795177118683e-05
-2.54940265038715e-05
-1.258488945731e-05
-4.35829959499868e-05
-2.0091807630476e-05
-1.38840812107137e-05
-1.08951379953436e-05
-1.23877543636947e-05
-1.83372558525813e-05
-6.05620900966468e-06
-8.96052613710527e-06
-8.43834300436475e-06
-5.44063627172927e-06
-1.89641387270304e-05
-1.27810625245143e-05
-5.45466946877276e-06
-1.66408288974337e-05
-1.22388299508655e-05
-2.21943551097651e-05
-3.77170388143163e-06
-6.40973737252882e-06
3.00732157350208e-07
-1.93896798717902e-05
-6.92757144304795e-06
-1.52964197964568e-05
-5.82114336654486e-06
-1.88501438844413e-05
-1.39784778839268e-05
-9.8623934816464e-06
-1.5176581477354e-05
-3.43239486811704e-05
-3.39126872458537e-05
-4.93685269864386e-06
-1.63527412395034e-05
-6.59496724000194e-06
-2.47525009270581e-05
-7.22882757931111e-06
-2.07242600188771e-05
6.51624722843309e-06
-1.70022800311029e-05
-5.24977321920759e-06
-1.12201174643924e-05
-5.4215216091435e-06
-2.96899026705395e-05
-1.64774021048845e-05
-1.98393362489289e-05
-2.78313422093047e-05
-2.95672567215356e-05
8.08317238016168e-06
-3.19361026384157e-05
-1.47070045674291e-05
-9.68097001145233e-06
-1.92868102651787e-05
-1.56595852484419e-05
-2.50112230100783e-05
-2.04623082340143e-05
-2.88579003959586e-05
-1.12138930665349e-05
-1.70490691492111e-05
-1.76595031037336e-05
-1.44214623497729e-05
-2.1627354698239e-05
-1.87987522381728e-05
-2.15792520981689e-05
-1.25508400820198e-05
-1.2789839100234e-05
-1.17004400865089e-05
-2.08739549433907e-06
-6.092826637367e-06
-2.32736693493634e-05
-4.38791832760139e-06
-7.64290771954256e-06
-2.25901279180504e-05
-1.78516612297961e-05
8.04338295547878e-06
-1.98561052371783e-05
-2.54610627351569e-06
-1.691338175541e-05
-1.71466099193904e-06
-2.50417920421009e-06
-8.45938926197879e-07
-2.6656914760171e-05
-2.22725396219768e-05
-4.99938702574339e-06
-1.02264019080459e-05
-1.77034253048777e-05
-1.96482641616686e-05
-1.27045852603264e-05
-1.93423422954738e-05
-1.95686612035493e-05
9.22699855997576e-06
-2.26495357158546e-05
-1.86607037915135e-05
-6.83811655098934e-06
-1.13137246229217e-05
-2.50010645825982e-05
-1.36902830706094e-05
-1.55824373388781e-05
-2.27197854119221e-05
-2.62210302489639e-06
-2.35090993212012e-05
-4.26980122560803e-05
-3.7208253279844e-05
-6.84039066960897e-06
-3.08581336336962e-05
-1.8450202273051e-05
-2.64397160489453e-05
-2.97277558353981e-05
-2.32899152705924e-05
-8.67249917932693e-09
-1.83446389833646e-05
6.25769400088401e-06
-1.55970205362734e-05
-2.56732422725105e-05
-2.33145384245629e-05
-1.89831015837335e-05
-1.7554322015832e-05
-2.40557656028054e-05
-1.45026845361621e-05
-3.20010023879625e-05
-2.39454905274415e-05
-2.10671148138046e-05
-5.20383547558346e-07
-1.82538561018312e-05
-1.65482545196125e-05
-1.84007262947014e-05
-1.84549506790667e-05
-5.17574210218614e-06
-1.36281109160712e-05
-4.6773742403294e-06
-8.73259538541193e-06
-1.47862469778425e-05
-2.37041456138616e-05
-1.98194917540382e-05
-1.964536297485e-05
6.90974964941959e-06
-7.30207575583717e-06
-7.21407713819553e-06
-1.8614120029648e-05
-1.64896389578989e-05
-1.85433852848463e-05
-2.73699627099842e-05
-2.20428257675146e-05
-2.36881811309145e-05
-3.10165911671078e-07
-3.73799678424823e-05
-1.05504138445633e-05
-2.13795556614973e-05
-3.84550067381873e-05
-3.33244836688727e-06
-1.47365953666989e-05
-1.55925769909563e-05
-1.74978046793554e-05
-2.46676668493559e-05
-5.24686430087758e-06
-1.14410126285439e-05
-2.82964278231668e-05
-1.49503039790646e-05
-1.98902160976474e-05
-6.62426119494468e-07
1.43773434629686e-06
-2.58647606559979e-05
-1.55330319586811e-05
-1.35536104747775e-05
-2.26850623522162e-05
-6.5861511524508e-06
-3.54741722899372e-05
-1.85947581040316e-05
-9.08625505921574e-06
-2.82206487327673e-05
-6.62433170360009e-06
-1.5658967123028e-05
-5.96717393591126e-06
-1.40733806031693e-05
-2.70696497053414e-05
-1.54397379735794e-05
-1.14960680714649e-05
-1.26642623344437e-05
-3.56346643745599e-05
-1.58820619042814e-05
-2.13976001102076e-05
-9.38762134536716e-06
-7.11103313185279e-07
-1.51387839076274e-05
-1.13596087014931e-05
-3.23998270195745e-05
-1.01920375636287e-05
-2.04981026714829e-05
-8.67510024998513e-06
-1.00389828529879e-05
-1.99217161830308e-05
-8.99246702818027e-06
1.65275362448593e-06
-2.36424384655521e-05
-1.36101562956652e-05
-3.57498203696004e-05
-4.52491727949521e-06
-2.03708850278806e-06
-1.80588843996748e-05
-2.09209371404545e-05
-8.5101927937714e-06
-1.21687967971087e-05
-8.97155109284911e-06
-2.24050431140041e-05
-2.25441237049295e-05
-1.08169371624473e-05
-2.33799627047089e-05
-5.04005317686414e-06
-3.05251163258677e-05
-1.24534898954456e-05
-1.46310414448955e-05
-3.62601467265358e-05
-1.16416145890467e-05
-1.31565853620321e-05
-2.43788687065649e-05
-3.11360036119525e-05
-1.0958433047598e-05
-7.53027536783102e-06
-1.36787885418561e-05
-2.54013018722723e-05
-1.10627010312019e-05
3.42339481623095e-06
-1.49647582745889e-05
-6.64445530472694e-06
-3.4408617901416e-05
-2.46774444450329e-05
-3.52557746985731e-05
-3.35930096523653e-05
-1.61385545667698e-05
-1.98422446204419e-05
-2.02734629933403e-05
-2.40319493015227e-05
-2.36707136000546e-05
-7.46854593131401e-06
4.64678065861988e-07
-1.31460907047995e-05
-3.25160362670688e-05
-1.52026179268365e-05
-1.79240103574961e-05
-3.42387142067758e-05
-1.68565999739315e-05
-1.58872957579578e-05
-2.33346510588041e-06
-2.10199740597049e-05
-8.24065891201958e-06
-8.75942230140403e-06
-2.0927495204813e-05
-8.72624734504667e-06
-3.17805248159057e-05
-2.48774761761942e-05
-1.81395142452676e-05
1.34446953169295e-05
-2.23726727983668e-05
-1.92777557661597e-05
-1.34399672623729e-06
-1.62552611627325e-05
4.48955134964395e-06
-1.72687347644753e-05
-1.85898332952631e-05
-1.85258376981303e-05
1.13581871111736e-06
-1.17534038438852e-05
-2.26431190569405e-05
-2.38543311342465e-05
-3.63284936807085e-05
-2.9767606236065e-05
-1.75094105704043e-05
-3.79622915956015e-05
-6.14257804729996e-06
-1.57412907483321e-05
-2.20580359034635e-05
-1.16894013504078e-05
-2.44446052803529e-05
-1.11696465386791e-05
-5.03141098874086e-06
-1.97331489662164e-05
-1.86840087840895e-05
-1.61234576069531e-05
-7.65029951305822e-06
-1.42177758052828e-05
-4.08851982746352e-06
-8.21159464433881e-06
-1.04761443510149e-05
-1.28257991567464e-05
-1.6684106850914e-05
-2.91781901446261e-05
-1.74049077787732e-05
-2.20916872607451e-05
-2.05579320310148e-05
-6.27351867595187e-06
-2.55202268289557e-05
-2.84449032294738e-05
-1.34725173542434e-05
-2.78781367505404e-05
-2.09889681517165e-05
-4.64942378081746e-06
-2.60172043719929e-05
-9.18995192888921e-06
-7.98760976614476e-06
-1.96786192863691e-05
-1.87061550211996e-05
-8.93570563027962e-06
-1.62541333615671e-05
-2.74901357710912e-05
-2.05804484653648e-05
-1.38884023291677e-05
-1.09434195282702e-05
-1.72447241634025e-05
-2.46140554675929e-05
-2.85160001106037e-05
-9.29313591641281e-06
-2.31313989995949e-05
-1.22400865065734e-05
-2.88020255062019e-05
-2.04452619893019e-05
-1.79324241525539e-05
-2.04734991167799e-05
-7.03129539972254e-06
-6.24361969413018e-06
-2.44394229146815e-05
-9.88318990981191e-06
-1.48682465504189e-05
-2.83283129437718e-05
-3.12149780959013e-05
3.16442672613759e-06
-2.08151056235456e-05
-1.1356558569754e-05
-1.63858981251767e-05
-1.33307606945255e-05
-2.70164334470291e-06
-9.50420518404616e-06
-2.52578388298359e-05
-1.97347705500643e-05
-1.92450455064074e-05
-2.13219123093199e-05
-2.8090561919667e-05
-4.61265629903524e-05
-3.1411297306962e-05
-1.81643499312915e-05
-1.28075280762155e-05
-5.12485711419634e-06
-9.23817377091777e-06
-3.0686492940836e-05
-1.98364916597777e-05
3.51526642454132e-07
-7.70887774850563e-06
-1.88509116050003e-05
3.5937807702953e-07
-1.84004623872117e-05
-3.24768517564262e-05
-2.70868661083234e-05
-7.2285871181814e-06
-1.45226697733701e-05
-2.1686231941205e-05
3.16419727841008e-06
-6.35051373316529e-06
7.53886282162414e-07
7.1822667678538e-06
4.72696007465246e-07
-2.20967857326119e-05
-5.93962089407845e-06
7.43159816274346e-07
-3.55871865239072e-05
-9.24060613670131e-06
-3.43318162601194e-05
-2.19571459225798e-05
-1.27807444271859e-05
-1.23807909527536e-05
-2.13955778156742e-05
-1.08707497887019e-05
-1.8702785096943e-05
-1.40745314674066e-05
-1.89732417681232e-05
-1.09641010497572e-05
-1.84772168411934e-05
-2.56568328929515e-05
-1.85086795479131e-05
-3.10548418275095e-06
-3.16228126555416e-05
-1.10691993465457e-05
-1.30973821141817e-05
-1.00384326875786e-05
-8.9083021088386e-06
-1.43011252759546e-05
-3.43796622128734e-06
-2.24832286811715e-05
-2.69877263555923e-05
-1.74634138340254e-05
-2.60837553068481e-05
-1.23025605540285e-05
-1.43312787764062e-05
-2.3037583740526e-06
-2.38478536036392e-05
-5.01687751296614e-05
-2.25140368138705e-05
-2.26305826427659e-05
-1.35096015408858e-05
-2.35115125858251e-05
-3.41494503980714e-05
-4.85474489213335e-06
-1.4571537273149e-05
-3.605676222868e-05
3.78817739459244e-06
-2.27409718844215e-05
-3.47632931812453e-05
-3.19218953989764e-05
-1.36742405683593e-05
-2.75947312184428e-05
-1.10615147736156e-05
-7.50950326073819e-06
-1.69782028661716e-05
-1.2819676216817e-05
-8.06991576575057e-07
-2.8131964401219e-05
-2.22647262452035e-05
-4.27139886653173e-06
-1.44291297174459e-05
-1.29162536969499e-05
-9.72157856331635e-06
-3.63535651289499e-05
-1.51268772645264e-05
-2.50613653387819e-05
-1.14732668992417e-05
-1.22950644895731e-05
-4.30345601867706e-06
-1.90617760066027e-05
-2.57260884391938e-05
-1.76589480676769e-05
-7.94683060339839e-06
-1.66576283250274e-05
1.50730804223408e-05
4.61748075291985e-06
-4.24445993169405e-05
-2.08983671747971e-05
-1.59167015890593e-05
-2.28686919012878e-05
-1.82964992912262e-05
-2.79125142894374e-06
-1.57645495308423e-05
-1.06582603349494e-05
-6.00331796419009e-06
1.08117937338482e-05
-1.65109068965436e-05
-6.35238531504253e-06
-2.98510688033187e-05
-2.7889361743272e-06
-2.23137076885167e-05
-1.31787120293881e-06
-1.43501361807181e-05
-1.88304204023863e-05
-1.57052230073597e-05
-1.63373060852352e-05
-2.69578006865715e-05
4.53096990807388e-06
-7.52300804642273e-06
-2.4626247384324e-05
-7.40720371233697e-06
-8.11965598274271e-07
-1.16199516450558e-05
4.71919013052187e-06
-2.18868587909715e-05
-2.15718535044998e-05
-1.8704657008654e-05
-6.75275409720226e-06
-1.92512126602413e-05
-3.64587947602539e-05
-2.04051462111533e-05
-2.20547497955373e-05
-1.59652140999417e-05
-2.29414313372391e-05
-2.53501510645851e-05
-1.73782544577946e-05
-1.2837750836038e-05
-9.83810776679891e-06
-1.6276169677676e-05
-6.26712215445813e-07
-3.75222494131707e-05
-1.8036840886434e-05
-1.60745157546008e-05
-1.08241346991938e-05
-1.85608056963772e-05
-2.52865776539092e-05
-2.11007198929484e-05
-1.91171518045681e-05
-2.23812886211989e-05
-2.1627188673423e-05
-1.3005825079098e-05
-3.09318459052246e-05
-3.79433999231797e-05
-2.27826213364507e-05
-1.08756018328641e-05
-2.02815775768447e-05
-1.33309033996252e-05
-2.83117487316974e-05
-1.18360108085222e-05
-1.00843769849356e-05
-2.69503812837763e-05
-9.74908921620321e-06
-6.89775719467255e-06
-1.82198374743231e-05
-2.20751968273471e-05
-1.16170557817411e-05
-7.57526866319696e-06
-4.4932880204369e-06
-2.29841464949957e-05
-2.28575731916078e-05
-3.14363691079701e-05
2.7831232898227e-07
-5.46777303466496e-06
-2.39910488499219e-05
-8.04214258792844e-06
-1.3038920904682e-05
-2.72233024432274e-05
-1.13601994147125e-05
-2.57647189339934e-05
-1.40435436215413e-06
-1.41346001942105e-05
-1.18939925610177e-05
-3.60251376054138e-06
-3.50333915473183e-05
-1.79285786041571e-05
-3.02356551071882e-05
-1.47435482803521e-05
-9.13622022092208e-06
-1.25652661514615e-05
-1.17742657218722e-05
-1.45505117773796e-05
-4.23183783590371e-06
-1.56732680584257e-05
-3.06368474097311e-05
-2.00207052133627e-05
-3.40051566608968e-05
-1.32082673252514e-05
-7.83561358590951e-06
-2.49743645361089e-05
-2.2048482931307e-05
-2.02751640505808e-05
-1.92230647516751e-05
-2.79122774972862e-05
3.91766276649443e-06
-1.44441651746657e-05
-1.16866272395782e-05
-1.575077917502e-05
-2.06200902506325e-05
-1.60927466304151e-05
-1.66766845429462e-05
-1.69817750914683e-05
-1.24516903607487e-05
-9.91092310871043e-06
-4.09112367526899e-05
3.45937559457815e-06
-3.53623818191987e-05
-2.95608691567251e-05
-1.48070433434462e-05
-9.13879426163681e-06
-1.6648459937879e-05
2.43523187277155e-06
-1.43588552462267e-05
-7.8423008494685e-06
-1.10381627246361e-05
-2.22414725032274e-05
-9.26401592709813e-06
-8.13446811361166e-06
-1.68597008926639e-05
-1.47083081855775e-05
-3.69073306102593e-05
-1.44874259988261e-05
-2.43260779512392e-05
-2.79862352844346e-05
-2.5960851058409e-05
-1.58737184763351e-05
-1.28894535565859e-05
-1.94559011364572e-05
-9.74570737280334e-06
-2.01772617893886e-05
-2.21940297870417e-05
-2.58701993327807e-05
-7.96087563652861e-06
-1.96279272279772e-05
-4.89087061835093e-06
-2.13853904803138e-05
-4.39117711112739e-06
2.23127474950895e-06
1.12775394640317e-06
3.02872267648644e-06
-9.20179623764312e-06
-5.61336504408871e-06
-2.55155575312747e-05
-1.91084892436031e-05
-2.03974496307315e-05
-2.36876837948162e-05
-2.930870968947e-05
4.67653526020264e-06
-2.65956403094511e-05
-2.20015954581915e-05
-1.61792093679914e-05
-1.46562318512874e-05
-2.61999338122786e-05
-7.53894398942194e-06
-3.09774164817353e-05
-1.56470063942266e-05
1.30781625102433e-06
-1.98215543361672e-05
-1.26749283633278e-05
-1.71319428246208e-05
1.09524351556218e-06
-7.9390150242388e-06
-2.22259230579483e-05
-1.90127798696621e-05
-1.99125324138412e-05
-1.08922940610584e-05
-3.42830689628573e-05
-3.37428055106232e-05
-1.39767278455668e-05
-1.93336690452912e-05
-2.67339572446195e-05
-2.23548192941835e-05
-1.16273961363739e-05
-1.4612267789957e-05
-2.41086578574749e-05
-1.35973904944464e-05
-2.96656525206628e-05
-4.81443606985913e-05
-9.84827691220875e-06
-1.6478894773223e-05
-1.89035083850614e-05
-8.41123586806744e-06
-1.53593229951428e-05
-7.5396273143883e-06
-2.25985389606168e-05
-1.64987566318502e-05
-2.47845124799484e-05
-2.20704546240465e-05
-3.71972369410128e-05
-1.44578877584529e-06
-2.25458985513741e-05
-2.96580985855118e-05
-1.67051284445881e-05
-1.69462637920426e-05
-2.51972441337071e-05
-1.95590044431339e-05
-2.00288770070532e-05
-2.43706851381009e-05
-2.12066034991326e-05
-1.76007279393051e-05
1.82667132766052e-06
-2.64390396211773e-05
-2.16252383158649e-05
-8.01008101756401e-06
-1.79783443443967e-05
-2.23205947067438e-05
-3.60886673415985e-06
-3.75017842195415e-05
-2.74226944774423e-05
-6.19745602575996e-06
-7.97227194419425e-06
1.33963105454759e-06
-2.13357516333326e-05
-1.27001949315374e-05
-1.46983855889105e-05
-2.2683679743735e-05
-7.48580649709552e-06
-2.37792311124381e-05
-2.82296492791307e-05
-1.68479291778468e-05
-1.80001406876216e-05
-1.56402006827773e-05
-2.91817220215098e-05
-1.61957901447196e-05
-1.40854299549765e-05
-1.26638110077271e-05
-2.19576271296237e-05
-3.03421358942314e-05
-1.51627081977886e-05
-3.27400617282895e-05
-2.39492348562676e-05
-3.2809264666335e-05
-1.1298878313704e-05
-1.60944279174707e-05
-2.4177247026271e-05
-2.96177974815556e-05
-1.02573142489251e-05
-3.41718865828322e-05
-1.79713148650478e-05
-1.8515991357689e-05
-1.38421029908522e-05
-1.78395637845984e-05
-2.86305830594715e-05
-4.11392682131633e-05
3.01767131133951e-06
-1.04831767318159e-05
-3.12765345893033e-05
-1.36278612000858e-05
-8.3542081656509e-06
-4.76995666387087e-06
-9.09113488882873e-06
-3.30406344070809e-05
5.17011169888882e-06
-1.35777481616786e-05
-6.18106365494764e-06
-1.04881444384333e-05
-2.52066217139009e-05
-2.30074660862741e-05
-1.99742051686842e-05
9.38062745309938e-06
-4.34970203499187e-05
-2.72122359258401e-05
-2.35467060369818e-05
-1.88302285136963e-05
-2.27095819436709e-05
-9.58554016575287e-06
2.77044956742047e-06
-6.36376607227337e-06
-6.90546874440446e-06
-2.44193698537362e-05
-3.46692678542893e-05
-1.63346196748774e-05
-3.00969537999685e-05
9.20578119051723e-07
-1.58419332378559e-05
-3.11758612720924e-06
-1.99351780479175e-05
-1.06744932729374e-05
-7.48038988307984e-06
1.22672027033316e-05
-8.86480024376332e-06
-3.03297498308046e-05
7.79558423891429e-06
-1.47331076429103e-05
-2.12437739818852e-05
-8.57653289114309e-06
-8.02393757092051e-06
-1.21924516893274e-05
-1.55946650356674e-05
-2.29563839211962e-05
-1.32515051410063e-05
-2.70238209855049e-05
1.19804357619972e-06
-9.473439907753e-06
-1.40138883677361e-05
-6.59742814976283e-06
-4.97459304802966e-05
-6.76978340430534e-06
-1.34747802263955e-05
-2.48485006473668e-05
-1.62318013808967e-05
-1.1957659494752e-05
-1.97800009734879e-05
-4.7373862168443e-06
-3.22137124267717e-05
-5.52379486095505e-06
-2.38638942118213e-05
-3.5601223758186e-05
-3.13341805058373e-05
-1.85058214529463e-05
-3.59833638419432e-05
8.04129338475647e-07
-1.52229010479586e-05
-1.71611732203371e-05
-7.32239753362399e-06
-2.0509914493358e-05
-1.48370818206423e-05
-1.64203204466677e-05
-1.21044907802941e-05
-2.19048364004343e-05
-2.40472169599267e-05
-1.30730814690577e-05
-1.38077514653328e-05
-2.23623663695026e-05
-2.37536005646821e-05
-1.13437217888535e-05
-3.01790735501761e-05
-3.14033427919804e-05
-2.62964238092042e-05
-3.11231994197504e-05
-9.11895351751852e-06
-1.90525658092597e-05
-7.88813243024411e-06
-1.45696678638493e-05
-1.647157458551e-05
5.67190618012401e-06
-1.90699622627579e-05
-1.29406279350509e-05
-2.25217768640053e-05
-1.55655779886667e-05
-3.43522151650047e-05
-6.65460856844985e-06
3.19120688869346e-06
-1.39457319341606e-05
5.58358706632925e-06
-1.56771115900903e-05
-2.6460538413345e-05
-8.1686774375723e-06
-9.91152144516643e-06
-7.12976475173213e-06
-2.1373157176194e-06
-1.73067121189479e-05
-2.58560329927175e-05
-3.18776744415018e-05
-2.04072567156787e-05
-3.74955367761878e-05
-2.02967282350779e-05
-8.80953407445904e-06
-1.39615076174254e-05
-1.11293775597315e-05
-1.75268669992125e-05
5.41795507074622e-06
-1.27259702679373e-05
-8.57395092475725e-06
-1.41784843623926e-05
-1.03492805273588e-05
-1.33300698256737e-05
-9.90378782582249e-06
-6.39234041460056e-07
-3.06840393743904e-05
-2.104145135513e-05
-1.85280313819085e-05
-1.16156643727379e-05
-3.94848490079927e-06
-1.49460985207139e-05
-1.05088667982548e-05
-1.71960359745696e-05
-1.37103268108328e-05
-2.36292507563682e-05
-2.799075577177e-05
-3.23216871253798e-05
-1.75094641383154e-05
-3.22236581441407e-05
-2.02963200400536e-05
-2.32567911353331e-06
-1.60439929435129e-05
-1.03818713056158e-05
-3.80109038619845e-05
-2.76075202892963e-06
-4.82742468725201e-06
-5.48358373775151e-06
-1.29389806986364e-05
1.22010063595558e-05
-3.40063477371788e-05
-1.49131099860343e-05
-1.28209723507168e-05
-2.66704324793938e-05
-1.32010184009541e-05
-1.7822530537452e-05
-1.41120772739771e-06
-1.58973818418268e-05
-1.30549450750385e-05
-1.52631592511569e-05
-3.01590649723497e-05
-2.36313396184051e-05
-1.66441387246965e-05
-2.27351487415399e-05
3.12559973453392e-06
-9.01925680663256e-06
-1.48665208961768e-05
-5.41678961987857e-06
-1.46691014293443e-05
-2.68447513288484e-05
-5.92484139803368e-06
-1.42756925842659e-05
-3.04701269149722e-05
-9.38537986388207e-06
-1.75360946846631e-05
-1.14511319075571e-05
-2.49642491968087e-05
-3.51919006487975e-05
-1.09179443159335e-05
4.24963861648835e-07
-1.75322485672873e-05
-1.76111378882657e-05
5.53012797160874e-06
-1.72630551547837e-05
-1.61866420049841e-05
3.63591951565791e-06
-2.41116756880803e-05
-2.13024021842812e-05
-3.06252314033034e-06
-1.22111264772498e-05
-1.25367613578758e-05
2.70672926667457e-06
-2.42800372186528e-05
-2.46682274714263e-05
-6.93901055070992e-06
-5.82535231048982e-06
-1.40952943627991e-05
-5.2316529070001e-06
-4.72268647905099e-06
-1.64923298726951e-05
-8.57148014755734e-06
-4.93355286967193e-06
-1.70871394537297e-05
-7.86348843180075e-06
-2.30712498124485e-06
-1.49166172503988e-05
-2.26618268706784e-05
5.51128786227599e-06
-2.51712247432025e-05
-1.3473210578178e-05
-1.98925638645778e-05
-2.09238438298044e-06
-2.40588789207662e-05
-8.89658829360005e-06
-3.12889415399965e-05
-2.29317168502044e-05
-2.4517456003282e-06
-3.83205591237581e-05
-2.21876629968233e-06
3.94959881972955e-07
-1.45446360284386e-05
-1.75665468751619e-05
-1.8543950005859e-05
-1.51408849949787e-05
-1.54998782633818e-05
-1.54424425411358e-05
-1.54766217846085e-05
4.17614680013194e-06
-1.82023734714534e-05
-2.16436720508306e-05
-2.2518446320328e-05
-1.5499830036125e-05
-3.74452831227874e-05
-1.98900363960137e-05
-1.91821366688393e-05
-1.66996501742532e-05
-2.49570917478492e-05
-1.49218531428726e-05
-2.66814717370659e-05
-5.40624586568529e-06
-1.84092844523898e-05
-9.03242124362679e-06
1.97299469610853e-06
-2.83242436560303e-05
-1.23162690630263e-05
-1.75603856782329e-05
-1.22076603407199e-05
-1.13309468595698e-05
-2.48740399963969e-05
-2.5463532849178e-06
-3.47437882926622e-05
-1.13979516004576e-05
-1.47668333965958e-05
-8.59501316907338e-06
-2.52713371451204e-05
-3.39133914677105e-05
-1.50077941325323e-05
-4.19540204462486e-06
-9.30432690788287e-06
-2.45205835862625e-05
-9.65901779561409e-06
-7.95111572920569e-06
-1.29735495722233e-05
-8.79246547828715e-06
-2.14276156718788e-05
-3.45611037264185e-05
-1.37118672773263e-05
-1.74740706812759e-05
-2.24295115499961e-06
-1.11611619682932e-06
-4.54397990319988e-06
-7.21698822897345e-06
-1.47399721065155e-05
-1.32611276154973e-05
-1.93096573980535e-05
-2.02383929842527e-05
-2.95375789266315e-05
-1.42828611414498e-05
-1.45771379952901e-05
-2.116660588183e-05
-7.31151806814739e-06
-2.26146062336262e-05
-2.17407091176162e-05
-3.8284476299802e-06
-5.35022282999096e-06
-1.48570269624e-05
-7.44334101633363e-06
3.01994096529139e-06
-9.20564202980649e-06
-3.88188939919875e-06
4.00817364819996e-06
3.55551617641656e-08
-2.02848108769283e-07
-5.74135964846379e-06
-1.29721344308451e-05
-2.15238903499642e-05
-1.03360481180555e-05
-2.25864363960979e-05
-2.51975993683676e-05
4.88760073551879e-06
-1.93055411670404e-05
-2.84386134193684e-05
-2.02974152987117e-05
-2.03457632177314e-05
-1.97386061344849e-05
-2.3795670705962e-05
-2.54061519026213e-07
5.7204888975557e-06
-2.03463169447192e-05
-3.01205628832717e-05
-3.11153276551422e-05
-1.71352573394806e-05
-4.35105953958334e-06
-4.73515890944049e-06
-2.16798827679069e-05
-1.31458482521139e-05
-1.75966837039922e-05
-1.67549895003852e-05
-3.80724422831353e-06
-2.71238779631338e-05
-2.94973343297058e-05
-1.56183394972109e-05
-1.69075278337822e-05
-1.73117353436407e-05
-3.07332009397299e-05
-1.20668638345747e-05
-2.25970147089136e-05
-9.80623153779236e-06
-3.38520633070778e-05
-1.74663097701689e-05
-2.97388754030648e-05
-2.07648327722053e-05
-8.48975645384588e-06
-1.97180753043219e-05
-2.29645270306743e-05
-2.33472715284776e-05
-2.19724871825239e-07
-1.69662641065862e-05
-1.44382992952552e-05
-2.87734119036905e-05
5.15629481229761e-06
-2.82282613384463e-05
-2.01378007395158e-05
-2.703345481175e-05
-2.87610716193357e-05
-1.90645447012053e-05
1.78227295184168e-06
-9.60363954550072e-07
-3.06014810003983e-05
-2.16332786498635e-05
-4.28993732241102e-05
-1.01116984048994e-05
-2.11205526177402e-05
-5.94395030987581e-06
-9.74703506734838e-06
-1.38544139368182e-05
-2.09543037473309e-05
-1.47559703642917e-05
-3.00165632062628e-05
-1.44276071727529e-05
1.78439423428797e-07
2.33402787465974e-06
-1.45569829712804e-05
-2.18640458680311e-05
-2.02024170122459e-05
-1.53212112026265e-05
-1.45153157159412e-05
-2.63876888430177e-05
-1.08530519414404e-05
-5.48029668037255e-06
-3.27508012115289e-05
-8.27321581516739e-06
-2.61135168810323e-05
-2.49861502205835e-05
-1.63732013118136e-05
-1.6524387831523e-05
-3.67751332458893e-05
-1.00395951509506e-05
3.91330257354459e-06
-2.70301320255104e-05
-2.12798550877681e-05
-3.54874229494013e-05
-2.09806952825726e-05
-2.88187433768744e-06
-1.08992169648685e-05
-1.95369605489304e-05
-2.92798675981374e-05
-2.70810439030951e-06
-1.7323945284047e-05
-2.03376168689791e-05
-8.998081807854e-06
-2.62235511096389e-05
-1.41070663456903e-05
-1.71164434701737e-05
2.55925560156488e-06
-1.27071577859066e-05
-2.08455855154071e-05
-1.47069376509926e-05
-2.31086968869149e-05
-1.87342780356906e-05
-4.21268127279568e-05
-3.29003424241914e-05
-1.69498688795861e-05
-3.01686007207913e-05
-2.58689727924284e-05
-2.5086191059423e-05
-2.30761939840447e-05
-3.64445375644346e-06
-1.94674264954264e-05
-2.11389544699816e-05
-2.7630188806768e-05
-2.14129906569506e-05
-1.6045165938574e-05
-6.35176409956701e-07
-1.29999007296864e-05
-1.90762579776045e-05
-1.29328746067484e-05
-1.94486088440245e-05
-2.43797842683367e-05
-2.46060543888029e-05
-1.75639725366267e-05
-1.9172005334499e-05
-2.63227591638872e-05
-1.75048075603778e-05
-3.21486613255702e-05
-9.90738177573253e-06
-2.65353550589617e-05
-3.33138221149254e-05
-1.23798091501804e-05
-4.58339319431638e-06
-1.90241455782501e-05
-1.65472053123676e-05
-1.69234898604233e-05
-1.68026312617168e-05
-6.61678491097263e-06
-1.38596631416917e-05
-1.27325669691527e-05
-1.23931651798605e-06
-2.12804402664095e-05
2.03118896918953e-05
-8.84905224913824e-06
-9.19587063322142e-06
7.25558452675909e-06
-7.9561515464802e-06
-2.58851933322256e-05
-3.53251400451776e-05
6.29281097347849e-07
-2.764243396984e-06
-1.89747174996218e-05
-2.65116859334018e-05
-1.03486924094189e-05
-1.17265054160933e-05
-2.53845534357394e-06
-1.46217641942642e-05
-2.90901189665065e-05
-9.59345011777749e-06
-2.00950415903005e-05
-6.00671656900688e-06
-1.98406381102009e-05
-4.33930178855712e-06
-3.085640441298e-05
-3.70861173481955e-06
-8.12829863263605e-06
-3.30889183529588e-06
-2.15236970450278e-05
-1.94574712443673e-05
-3.07925911416521e-05
-1.06459820429624e-05
-1.84402553179741e-05
-3.01062800601439e-05
-1.93864186760813e-05
1.093380542045e-06
-3.84339267476708e-05
-3.99423657892659e-06
-9.82310324654123e-06
-1.34378661452684e-05
-2.70801373392202e-05
-3.00351064709058e-05
-1.26427893819015e-06
-1.98237560733407e-05
-1.08379740499108e-05
-1.85807398376576e-05
-1.07154839242685e-05
-2.08238554673983e-06
-8.96811742245118e-06
-7.23212469592223e-06
-1.71754199764767e-05
-1.93344333933486e-05
-1.69871800380242e-05
-1.69211145362616e-05
-5.50780864992202e-06
-1.86091441655555e-05
-2.16905881600482e-05
-1.3965402298615e-05
-8.53165566940731e-06
-2.9180736018716e-05
-1.07767389041e-05
-1.47555536501913e-05
-3.13380774738991e-05
-2.46013520162322e-05
-1.27859593411922e-05
-1.16945691024639e-05
-1.80524135310958e-06
-3.93300811213062e-06
-3.74246770744825e-05
-2.24421852798725e-05
-1.84595484827547e-06
-6.72937768251741e-06
-1.70827845999479e-05
-2.61038037548627e-05
6.42898685150427e-06
-4.94749768962964e-06
-1.93063908554628e-05
-2.68894236180136e-05
-1.36176462129681e-05
-3.08038998363086e-05
-1.52055440773261e-05
-1.33941184626611e-05
-1.03546483851678e-05
-2.42236204481343e-05
-1.91757349022131e-05
-2.30544885034244e-05
-3.44404461067848e-05
-2.05477855717956e-05
-1.55700756835067e-05
-2.30050686289366e-05
-8.85499636099821e-06
-3.07413204049193e-06
-1.10924340889809e-05
-2.3367521501471e-05
-8.91046421268452e-06
-2.62085419838332e-05
-1.57928117137516e-05
-1.16644106732717e-05
-3.19373650364584e-05
-4.01311128579348e-06
-2.61942701274359e-05
-1.47760178148153e-05
-4.54324724531185e-06
-1.54360651242903e-05
-4.8066200931423e-05
-1.01665778306624e-05
-2.93764891651404e-06
-1.09675628880498e-05
-2.58682165258652e-05
-3.37681269728424e-05
-2.56862060831165e-05
-3.53804657037006e-05
-1.87307981528083e-05
-2.51695444108566e-05
-2.31176665944718e-05
-2.7375808713965e-05
-9.91899242858382e-06
-2.19966793798147e-05
-2.6622696862338e-05
-2.31279575236379e-05
-2.49176386901365e-05
-1.1758848647156e-05
-1.47319528064509e-05
-1.68809399529547e-05
-2.51712989024263e-05
-1.68483716850361e-05
-9.55719082768164e-06
3.09077285812695e-06
-2.71059660143078e-05
-2.38049397985913e-05
-1.10248330445951e-05
-8.79685519333886e-06
-1.61484601134117e-05
-1.83014450200887e-05
-1.21443772633831e-05
-2.34067981492827e-05
-3.28128985490759e-05
-1.70410187398808e-05
-1.07665445062372e-05
-1.51932379366932e-05
-1.47301893590414e-05
-7.28917485073396e-06
-1.74308576523711e-05
-1.84724507728656e-05
-2.72451005038918e-05
-9.43511298653881e-06
-1.42570643705263e-05
-1.60542847071575e-05
-1.18759635837091e-05
-3.75679731014639e-05
-1.26172915853061e-05
-2.01096549119474e-07
-1.8406921563278e-05
-2.43100711227207e-05
-7.76546369543064e-06
-1.83685393555598e-06
1.81208594550149e-06
-7.67975161801252e-07
-2.77833137992332e-05
-1.69772273869547e-05
-2.34254069858812e-05
-3.64265450942979e-05
-2.45242449490657e-05
-2.64053908825522e-05
-1.10945625883084e-05
-2.81302678314686e-05
-2.90048648246593e-05
-1.59592643770572e-05
1.07899091057393e-05
1.63518794800666e-07
-9.98312828791637e-06
-2.07146938694392e-05
-1.83688711252491e-05
1.75541091933781e-06
-3.45641508773435e-06
-1.17398111787173e-05
-2.50706175776419e-05
-5.26326271640769e-06
-8.83730059229453e-06
-2.33219739358694e-05
-4.11436561422896e-07
-1.95250313280399e-05
-8.60443215869362e-06
-2.57803376209953e-05
-9.46668227776486e-06
-1.01543404839596e-05
-1.91567959014723e-06
-2.6481773492462e-05
-1.90270945162523e-05
6.11211024040978e-06
-2.08564506950367e-05
-4.09161016678264e-05
-3.78839913973375e-05
-1.46412072166838e-05
-1.23386338151029e-05
-2.25001930877758e-05
-1.23476668893635e-05
-1.34889184298835e-05
-2.35699350909227e-05
-1.84220820669792e-05
-9.52828717949942e-06
-9.64940469458766e-07
-7.21979928058999e-06
-1.54769787455002e-05
-2.08909795830254e-05
-1.54236609665742e-05
-2.00928784740359e-05
-1.48014869231745e-05
-1.75082788786356e-05
-3.44210759971713e-05
-1.60226168268715e-05
-1.92561715809738e-05
-3.11147767754999e-05
-8.4664730974706e-06
-2.80198888162921e-05
-1.32255126388501e-05
-1.3626013675876e-05
-1.60658686184058e-05
-3.16529504994362e-05
-1.12724597209541e-05
-2.62399821597502e-05
-1.49060540898803e-05
-2.98460344930161e-05
8.96425448325285e-07
-3.62113336768819e-05
-2.28726030987077e-05
-1.78775741711481e-05
-3.14959437393367e-05
-2.97737590139375e-05
-2.54433545751662e-05
-2.58079924226508e-05
-2.85594440766773e-06
-7.53286425760739e-06
-2.75499640698645e-05
-7.76358107886143e-06
-7.23315326954956e-06
-1.29999246980696e-05
-9.37795348567381e-06
-1.2957343227966e-05
-1.53251591732253e-05
1.53664521490558e-06
-1.10811365965507e-05
-2.35033772932461e-05
-2.11730980710032e-05
-2.85298518813669e-05
-1.43557982723395e-05
-7.83956102785511e-06
-3.53565618138377e-05
-4.34560211979914e-05
-1.57695262531148e-05
-1.00115117079862e-05
-1.76754800344103e-05
-1.76448814645543e-05
-7.24970470855045e-06
2.9878868124037e-06
3.56310550240225e-08
-2.27147065063055e-05
-1.01470913258485e-05
-2.00872475358979e-06
-8.16963137250699e-06
-2.5530510955391e-05
4.26236946205384e-06
-1.29775564487209e-05
-3.38335964839244e-05
-6.20900860451446e-06
-1.28141022088111e-05
-1.42014479710732e-06
-1.27569633823995e-05
-4.36410017448636e-05
1.06079544099814e-06
-2.09629422639607e-05
-1.0090202992734e-05
3.94813995555769e-06
-2.80239491699052e-05
-8.70766361488875e-06
-2.67200358993636e-05
1.96289904396711e-06
-1.71540404502695e-05
-2.57845684913552e-05
-3.08005212572724e-06
-1.09349834369575e-05
-3.72889988045071e-05
-2.92298285122248e-06
-2.00755501721281e-05
-1.29462894147972e-05
-1.53670617417118e-05
-3.85542528351651e-05
-5.39677840161967e-06
-4.28277703095384e-06
-3.89666511301232e-05
-5.17025398573867e-06
-2.69304773062985e-05
-1.71556314294291e-05
-2.74893139457307e-05
-1.42405221605225e-05
-1.18960908728797e-05
-5.17678692360181e-06
-6.76915105974036e-06
-1.55677328960545e-05
-1.47194637816539e-05
-1.80197000780652e-05
-6.58154896515701e-06
-1.61391864804464e-05
-7.62176043012061e-07
-1.53732995014014e-05
-3.40767631531874e-05
-9.6449775934325e-06
-2.42973653557215e-05
5.99109526148117e-07
-1.70113591186361e-05
-1.49601312799731e-05
-3.63422289393263e-05
-1.1560257517876e-05
-2.45105353850844e-05
-1.04063022843536e-05
-1.01337853726173e-05
-1.26695148904343e-05
-2.52465500179924e-05
-9.17014195394269e-06
-3.07957426695289e-05
-2.92503384746999e-05
-9.91440356697231e-06
2.54549910825956e-07
-2.27100673936159e-05
-5.24427448338547e-06
3.1361471800466e-06
-9.9315168679748e-06
-2.03270219897793e-05
-1.29214696285159e-05
-8.11204792563792e-06
-1.00075687414339e-05
-3.05777740798219e-05
-1.71327578828999e-05
-2.42873703253972e-05
1.25407479694165e-07
-1.12042216173969e-05
-3.34202035101274e-05
-3.13417460169272e-07
-2.91920374815186e-05
-1.54904682786853e-05
-7.47858032567369e-06
-2.90274555428476e-05
-8.55045528216438e-07
1.11900537906719e-05
-2.57082452530449e-05
-1.76294768276103e-05
-1.57177720754972e-05
-2.69817936502163e-05
-2.26600385136689e-05
-1.40466555641273e-05
-1.97753751889108e-05
-1.34591801384522e-05
-2.47276864134659e-05
-3.49250594942331e-05
-2.58713592046548e-05
-2.0764974300336e-05
-6.09169028655116e-06
-1.70116250476254e-05
-2.43933381643027e-05
-1.88109935734377e-05
-2.87295061205455e-05
-2.25628592103142e-05
-1.71856708243185e-05
-1.81144007846674e-05
-1.85564752815382e-05
-2.07841722775607e-05
-1.8931949820609e-05
-2.75881882303192e-05
-2.94025864729129e-05
-1.58254402755198e-05
-1.45357337553597e-05
-1.95576824255661e-05
-1.19517338354669e-05
-2.24742543949651e-05
3.27078819758587e-06
-2.17502364503305e-05
-1.43809090778829e-05
-3.94029612770881e-05
-1.14997956295571e-05
-3.62704897352941e-05
-1.55096191621755e-05
-1.52418914788139e-05
-6.02923966796288e-09
-2.58770075828729e-05
-8.74562342169364e-06
2.24747964091707e-06
-2.68885879555992e-05
-2.98011095787612e-05
-3.66921984902171e-05
-3.82865419584234e-05
-1.50875414956215e-05
-1.97370431810276e-05
-5.07995182708478e-06
-2.23518766684683e-05
-6.38882313856909e-06
1.60176738360515e-06
-1.87040702954044e-05
-2.47736476699838e-05
1.32683720168168e-06
-1.02083700270205e-05
-1.37320452131281e-05
-1.85656712637414e-05
-1.76778185881077e-05
-1.33147042579991e-06
-2.8688311360568e-05
-1.46408655561579e-05
-7.79047683914817e-06
-1.3807938137553e-05
-1.45329127185722e-05
-7.4570133952522e-06
-1.78856154350121e-05
-7.38307386393828e-06
-1.51248048958778e-05
-1.71796925110396e-05
-1.8188061000537e-05
-1.85712933185896e-05
-1.87335828976598e-05
-1.69759224061118e-05
-7.97134472525869e-06
-1.76941573485091e-05
-8.8956733671338e-07
-2.03686099577998e-05
-1.31053240611709e-05
-1.5603069848871e-05
-2.56416149210402e-05
4.80254802506851e-06
-1.67407171186373e-05
-1.61770585987632e-05
-4.2217977105025e-05
-3.64644148355937e-06
-1.68516983620812e-05
8.77722643594279e-06
-2.55304446720379e-05
-3.51035767242655e-05
-6.64908020411604e-06
-1.37295751574866e-05
-1.30424596868058e-06
1.02671824712491e-05
-1.0399270508288e-05
-7.15490053449066e-06
-1.69511468775087e-05
-5.0442583681778e-06
-3.60999390954813e-06
-1.20191026900804e-05
-9.98530655197583e-06
-3.18021292836689e-06
-1.18366566251588e-05
-8.59184749666931e-06
-3.97247068746546e-06
-1.04603393411905e-05
-2.42271581426446e-05
-1.1645687041484e-05
-2.59165137990296e-05
-1.65604098348999e-05
-1.47437824796058e-05
-2.05942453869888e-05
-3.1256070822763e-05
-6.75932495885642e-06
-2.08342650538006e-05
-2.45180833161147e-05
-3.1471426069524e-05
-1.2847050148682e-05
-1.83600295274064e-05
-1.79305007701801e-05
2.2742351803328e-06
-2.21382565493881e-05
-1.5703697971454e-05
-1.04498519681208e-05
-1.73176759810578e-05
-1.45745063742354e-05
-1.70409263017196e-05
-1.55935770878474e-05
-1.60451987456202e-05
-2.00012680759065e-05
-1.97643272467474e-05
-3.51042407461772e-05
-3.40220912192433e-05
-1.29417813372663e-05
-1.40666462094252e-05
-2.28179125853086e-05
-2.62689293035264e-05
-1.24003257407401e-06
-3.98968807428535e-06
-3.18236450848256e-05
-1.38753630958093e-05
-4.42250753431061e-06
-1.31305671124213e-05
-1.93007556473251e-05
-2.49772813818118e-05
-2.12096245487116e-05
-2.25690033241696e-05
-2.237102008032e-05
-2.13182766495882e-05
-1.18792354062038e-05
-2.71900972361151e-05
-1.73092831808578e-05
-3.59022223725024e-05
-1.1769271019464e-05
-1.61188482888267e-05
-1.46711511300954e-05
-6.91922657786478e-06
-2.40995795857815e-05
-3.40354747850339e-05
-2.8985130527828e-05
-1.28243011690473e-05
-4.39682825612718e-06
-1.56375474301689e-05
-1.98758997336985e-06
-1.21582092666575e-05
-1.02813566051883e-05
-2.88670120045935e-05
-1.61723079303958e-05
-2.23636792348181e-05
-1.5135699806606e-05
-1.5745389318178e-05
-1.56355724660127e-05
2.9479410114115e-06
-2.40479263663865e-05
-2.17469065336859e-05
-2.26987901708588e-06
-1.28938293893513e-05
-1.817967800791e-05
-2.34372696231925e-05
-7.43126578123888e-06
-8.83616779964486e-06
-2.23149924717042e-05
-1.07956040576159e-05
-2.62234506330358e-06
-2.43903465238857e-05
-2.065477091294e-05
-5.48073087127582e-06
-3.38446407588482e-05
-1.00480631438599e-05
-2.55834146495127e-05
-1.48508605369055e-05
-1.82160428002261e-05
-3.93338732033897e-06
-1.38774345111619e-05
3.32968964703412e-06
-2.62034932212855e-05
-8.35836004127107e-06
-2.36754405618539e-05
-1.60096813667411e-05
-9.68367747909393e-06
-2.54580354466581e-05
-1.53346503213256e-05
-2.28218337238252e-05
-1.50505440671407e-05
-1.5598846801112e-05
-2.53021136646004e-05
-1.55289756733625e-05
-1.24290427317538e-06
-1.70999153764297e-05
-2.43759570866064e-06
-2.45058596137659e-05
-1.14812294761954e-05
-1.37422458710754e-05
-3.56357281169906e-05
-2.92274915854737e-05
-3.11427125379741e-05
-2.55595148265998e-05
3.98665952384365e-07
-2.43040985711488e-05
-1.10071113965738e-05
-1.20410554368081e-05
-5.12076574943036e-06
7.91097276250104e-07
-1.3681191543595e-05
-3.38000108708122e-05
-3.0325845475875e-05
-1.23702952151005e-05
-1.09248101760984e-05
-6.77541867852735e-06
-2.02632028669127e-05
-1.86745816586338e-05
-2.17536715043283e-06
-6.53335731075163e-06
-2.69694870119297e-05
-1.88414782884026e-05
-1.58931488241459e-05
-9.499212737603e-06
-2.24094531599446e-05
2.64003083837037e-07
-1.62564612406938e-05
-5.14397556173724e-07
-4.35647601988939e-06
1.29364802594563e-05
-1.74617922272692e-05
-3.15083351059073e-05
-2.24977924943701e-05
-1.47474360689016e-05
4.06374028295739e-06
-2.11392598265417e-05
-1.07219460430023e-05
-4.14084395192001e-05
-3.72637438432902e-05
-1.51279555784893e-05
-1.88491337199887e-05
-1.76609297202543e-05
-1.18968425285049e-05
-1.10936438514544e-05
-4.97284787878749e-06
-2.32267365861275e-05
-1.3157811608722e-05
-7.95355429710761e-06
-6.19435478756477e-06
-9.51683159164502e-06
-8.62635450624903e-06
-1.84382670927289e-05
-1.9003210964809e-05
-1.46955065592184e-06
-2.21454289846846e-06
-2.16479763709993e-05
-1.45449778164782e-05
-1.22360199577532e-05
-1.22064785553484e-05
-2.04863800437362e-05
-9.96090860305368e-06
-2.68403288217077e-05
-2.76427053784671e-05
-2.36351232739916e-05
-1.89339006593356e-05
-2.24248682587808e-05
-1.46330745213994e-05
-1.97053095018645e-05
-1.53226204274109e-05
-3.05796287137914e-05
-1.74897270396792e-08
-1.34526096792195e-05
-1.97156633701193e-05
-1.97400858775485e-05
-1.21579821838529e-05
-1.61029349305439e-05
-2.15810610996604e-05
-2.63884039632191e-05
-4.59540826080308e-06
-1.45938763781629e-05
-9.57423753026832e-06
-1.64720119598838e-05
-3.2434381531702e-05
-1.24637993206663e-05
-3.0364216471815e-05
4.44449121744022e-06
-1.1346251303605e-05
-3.98852692162802e-05
1.59437128068382e-08
-2.5809258425014e-05
-2.96920940514132e-05
-1.85191923774062e-05
-3.73788480895032e-05
-1.56935601273235e-05
-5.60018810712251e-06
-2.76475875412527e-05
-8.87365769037195e-06
-1.54193081935641e-05
-1.87464524100103e-05
-2.51222676316029e-05
-1.96137773888364e-05
-1.9817985459969e-05
-4.2129903614514e-05
-1.87075720465072e-05
-1.97063995530626e-05
-1.5909627743718e-05
-1.1089595320792e-05
-1.01893859543911e-05
-3.41381842655807e-05
-2.40772143118357e-05
-5.40120856541176e-06
-1.22731844605381e-05
-7.66421221573325e-06
-1.81425374165443e-05
-3.06446419165799e-05
-1.65762139853464e-05
-1.58598916607312e-05
-1.65393328806961e-05
-1.63974510837016e-05
-2.62692773245603e-06
-1.13350899421056e-05
-1.36086253733602e-05
-2.13031892606752e-05
-6.21110929627256e-07
-7.42462271598272e-06
-2.11627641158688e-05
-2.14627544035381e-05
7.21502307105339e-07
-1.65869737243536e-05
-1.89677615049853e-05
-1.93388063767786e-05
-9.33064850423422e-06
-2.52294623992886e-05
-2.57035658388174e-05
-5.68558262054646e-06
-2.01504020359857e-05
-8.89981861902347e-06
-1.86325810033737e-05
-1.48338113464671e-05
-1.25946319774991e-05
-2.20521388016626e-05
-1.96219355195817e-05
-1.64352643988755e-05
-1.80407949325278e-05
-1.79807452103092e-05
-6.24945387940474e-06
5.40675606425293e-06
-5.71691178369387e-06
-3.04255950875804e-05
-3.56580362186976e-05
-1.66404167295581e-05
-1.51943831377441e-06
-1.51369546365073e-05
-1.45783801101392e-05
-3.30597866342649e-05
-1.8837502089556e-05
-1.16191203499061e-05
-3.13387482185824e-05
-1.83044595163367e-05
8.63740702789996e-06
-1.02242703054778e-05
-6.72618515901026e-06
1.57544859538243e-06
-3.84607292643038e-06
-1.75935897585799e-05
6.26046549956795e-07
-1.01156948432456e-05
-2.17746924614094e-05
-2.07629716243881e-05
-1.66677375147704e-05
-4.55131987317722e-05
-1.97727331647255e-05
-1.26392774208405e-05
-3.13875647263089e-05
-1.24449214561898e-05
-1.31277536264697e-05
-2.81029859737675e-05
-4.23115724784743e-05
-1.66734875502651e-05
-1.97132257931438e-05
-9.61099503423048e-06
-3.44710986438321e-05
-4.65311667606092e-06
-1.39820989677779e-05
-3.4701102425289e-05
-1.03150967846847e-05
-1.04295247008261e-05
-2.80155336334469e-05
-5.09657385695779e-06
-1.03061553242345e-05
-1.68594771878393e-05
-6.02812843278454e-06
-2.4087932007417e-05
-2.59450463692475e-05
-3.21952845198724e-05
-7.35113993466404e-06
-1.01737859753938e-05
-4.93553394542731e-06
-9.22503682562691e-06
-1.00569310387257e-05
-5.57018104832821e-06
-2.90415968912926e-05
-1.83942105541286e-05
-1.71950969738715e-05
-6.38748773777251e-06
-2.87385348745751e-05
-3.31824636017079e-06
-9.13844830408849e-06
-2.83196688424386e-05
-1.85946533382468e-05
1.15637039932402e-05
-2.53844927738115e-05
-1.92157568005549e-05
-5.55162445923041e-06
-1.52325709568963e-05
-5.62919248076068e-06
-9.62308707811634e-06
-1.86335234715033e-06
-3.6035790032416e-05
-1.43485674614676e-05
-2.71130290056965e-05
-6.08521766011183e-06
-6.01733351538051e-06
-1.25718472033299e-05
-7.69338374203405e-06
-8.88579168125422e-06
-1.63311323081209e-05
-1.25662698294848e-05
-1.85799201312965e-05
-9.26543223328571e-06
-2.08625724492719e-05
-1.40169916052927e-05
-1.49276662484639e-05
7.37549853176077e-06
-2.35353913610009e-06
6.92449892216049e-06
-2.4783520503816e-05
-1.59887404129512e-05
-2.8816631646696e-05
-2.65620430159165e-05
-1.30113845846518e-05
-1.02639592953857e-05
-6.11819903088899e-06
-3.09687535980601e-05
-9.33918203329212e-06
-8.66787763271258e-06
-7.78895500552041e-06
-2.91057955811197e-05
-3.54974859060304e-05
-1.71289746000409e-05
-5.37932700045128e-06
-1.58743280499387e-05
-2.34390838512268e-05
-3.33295696963029e-06
-1.66047428870481e-05
-1.57019088877149e-05
-2.26942492619212e-05
-1.62006951991232e-05
-2.71516263216088e-05
-4.18502750498642e-06
-1.70583640368987e-05
-1.8207221058531e-05
-1.0101934970189e-05
-1.95493567029081e-05
-1.72084870290049e-05
-2.39245371109735e-05
3.09060147353658e-06
-1.8561399357585e-05
-1.21561027108734e-05
-1.97806530910022e-05
-2.46155264108578e-05
-2.91116521184327e-05
-1.18257095720251e-05
-2.48338883998037e-05
7.12618921624047e-07
-8.52131726077178e-06
-1.88784567940935e-05
-3.2039346922835e-05
-3.11251671784701e-05
-1.96924149472721e-05
-9.27991605477374e-06
-2.36749669653584e-05
-3.87622225102472e-05
-2.83766129524251e-05
7.08271086302348e-06
-2.62322917811568e-05
-1.92282843701009e-05
-1.64776028844037e-05
-2.02710674593983e-05
-1.51559895372025e-05
-4.7072170665122e-06
-2.08760731103192e-05
-2.79681012184776e-05
-1.95143137792998e-05
-7.9037605827735e-06
-1.42637021902575e-05
-2.04004184463354e-06
-2.44781149008539e-05
-5.17939136597773e-06
-7.21891516883137e-06
-1.16706517807526e-05
-1.48153008445123e-05
-1.24137021446399e-05
-2.92619255456605e-05
-1.12392112973669e-05
-1.07397621129951e-05
-1.57685981702775e-05
-1.30035760107615e-05
-1.58218536708993e-05
-2.25772452113928e-05
-1.05082946428726e-05
-1.01304138234427e-05
-1.0173549746605e-05
-8.33292005991369e-06
-1.22755827584089e-05
-2.24427429524699e-05
-1.71742762546573e-05
-2.18655083417802e-05
-1.89308278891408e-05
-1.63701422897522e-05
-2.16429355165479e-05
-2.18780458905101e-05
-3.8034192201795e-05
-2.5215279485173e-05
-7.65153961008798e-06
-1.87465729199763e-05
6.6408898416889e-06
-1.67396556916161e-05
-1.41179467342984e-05
-1.61958349984621e-05
-1.03989128720067e-05
-2.22144000231111e-05
-1.0868773304777e-05
-1.42771890372108e-05
-2.27153990312326e-05
-7.87242620611008e-06
-1.58350423723345e-05
-3.99521648730287e-06
-1.45426703506031e-05
-2.24854648971379e-06
-2.01250970113057e-05
-2.46125997351648e-06
7.57658073298486e-06
-1.62158973843206e-05
1.30452360819603e-07
-3.13109590380727e-05
-1.36781253308984e-05
-2.71243101879082e-05
-1.44392113001779e-05
-3.28776790058857e-05
-2.43308519524332e-05
1.41506894040727e-06
-1.41019079106185e-05
-1.65398508565345e-05
-3.64466501682937e-06
-7.71859657594096e-08
-3.24437441805429e-05
-4.84459205831932e-06
-2.87950325909464e-05
-1.34130523800698e-05
-1.31440115923149e-05
-2.94287892415331e-05
-1.4514649922436e-05
-1.00650364506968e-05
-1.8510156912117e-06
-5.51932943149606e-07
-1.3648158710152e-05
-2.51885143437778e-05
-4.58750294820197e-06
-1.58187123262302e-05
-1.36216629929882e-05
-1.75121137573724e-05
-1.69316562297593e-05
-2.57140016427227e-05
-4.02343547193746e-06
-1.36697071349971e-05
-2.23373579917878e-05
-1.33099774490038e-05
-1.59908412627913e-05
-2.31951861642864e-05
-1.23240363944581e-05
-2.48806237279822e-05
-9.7060923020596e-06
-2.47733112710313e-05
-2.7825960460734e-05
-3.99974761870992e-05
-2.22153183181405e-05
-5.01911773145115e-06
-4.54545252513911e-05
-1.449067039213e-05
-2.10488771112204e-05
-2.09523338407111e-05
-2.33763584448773e-05
-7.84010853460378e-06
-2.50717552975007e-05
-1.59166258587738e-05
3.09289915730964e-06
-2.67394684007032e-05
-2.79315431572354e-06
-2.06024962665812e-05
-2.56599081157218e-05
-9.56553795373919e-06
-1.05450958753501e-05
-3.30365010249785e-05
-2.36917218626693e-05
-1.29600724631266e-05
2.06347585439966e-05
-3.10026872665481e-05
-8.88761180217657e-06
-1.27548224905784e-05
-2.53562666995974e-05
-2.42873196818617e-05
-9.72506939334547e-06
-2.28275856600498e-05
-2.24895938086146e-05
-1.63353073901002e-05
-2.97610996944752e-05
7.07920234404066e-07
-1.48704235207299e-05
-2.30894204643892e-05
5.54117504490648e-06
-3.18126872789263e-06
-1.44335684293153e-05
-1.80563201589364e-05
-1.12012069477054e-05
5.69165606537216e-07
-3.21916486820213e-05
-1.47767765690024e-05
-3.97119900871154e-05
-7.85710584288558e-06
-3.11426330599214e-05
-2.01160293349957e-05
-1.45490668779857e-05
-3.56443089769138e-06
-3.28203732839055e-06
-2.09135289338113e-05
-7.63903668328915e-06
-1.75073528420197e-05
-2.85550741267464e-05
-1.16070576222854e-05
-1.38909009840866e-05
-7.94133741262658e-06
-4.16193940321947e-06
-5.81960581110756e-07
-1.02339531207541e-05
-2.16164847969979e-05
-4.83151068230162e-06
-2.51880015536809e-05
-1.91022755805644e-05
-2.28044524071067e-05
-1.81605269144412e-05
-3.55573943296766e-05
-2.41411263123314e-05
-3.25260206215386e-05
-1.21058780082667e-05
-1.92923221034052e-05
-2.19398757089677e-05
-3.71869449294929e-05
-5.19847658363437e-06
-2.87279240624618e-05
5.53362545277163e-06
-1.16666090692494e-05
-1.27547072643912e-05
-3.04880179881637e-06
-2.17406652892932e-05
-2.91524893151737e-05
-2.08158489199799e-05
-7.25791166117783e-06
-2.58818495830624e-06
-2.1105080163658e-05
-1.20963460742517e-05
-2.08963700860176e-05
-2.71673603086196e-05
-1.6941856688392e-05
-3.94631293346246e-05
-1.94367604982577e-05
-2.12966990198069e-05
-1.33243780379574e-05
-4.02462943427862e-05
-4.02794921632109e-05
-2.99556238836612e-05
-3.16068552466502e-05
-1.78387128291223e-05
-7.70190721513351e-06
-2.57125323314586e-05
-2.95605739883166e-05
-2.89926749234529e-05
-1.24780133453587e-05
-2.28715955106947e-05
-2.74483734254211e-05
-2.44416105144102e-05
-4.65169344721568e-06
-8.96438953903279e-06
-2.8131461668156e-05
-1.97038175119053e-05
-8.97364769455501e-06
-6.63109704090794e-06
-2.98943424071413e-05
-1.33874697547101e-05
-2.14354407394609e-05
-4.99306649068064e-05
-2.33349757113888e-05
-2.69032838748528e-05
-2.27280003837617e-05
5.44179008617453e-06
7.81904521785344e-06
1.00156687706646e-05
-2.25660702822493e-05
-1.77413666129494e-05
-2.18982370147713e-05
4.93181136144436e-06
-2.29454594495896e-05
-1.54788578119631e-05
-9.18553938312525e-06
-7.05651861309113e-06
