# Supplementary material for: Research on computational propagation and identification of mine microseismic signals based on deep learning
Source: PLoS One. 2025 Oct 22;20(10):e0334641. doi: 10.1371/journal.pone.0334641 (PMC12543183; doi:10.1371/journal.pone.0334641)
Supplement: S11 Data — (ZIP) [file pone.0334641.s011.zip › 000101100002747.xlsx_0.txt_24.txt.txt]

-4.73369172577246e-06
-8.48361773531369e-06
-9.75800535249311e-06
-1.09756667539178e-05
-1.71231625071677e-05
-1.42826318043381e-06
-2.25655385489001e-05
-3.60089370272324e-05
-3.19491923405897e-05
-2.74093637877452e-05
-1.26232444654603e-05
-8.40747688769305e-06
-2.11176135353752e-05
-1.76311123048046e-05
-1.53233303751964e-05
-1.88470573693098e-05
-2.23661023390597e-05
-1.83112544084133e-05
-1.65638271939836e-06
-1.47233554284956e-05
-6.49252045270752e-06
-1.00779679365524e-05
-2.22890090128183e-05
-1.14007074092184e-05
-2.03507339265503e-05
3.1005098788293e-06
-7.89419242305964e-06
-2.58132250688029e-05
-1.68293439332534e-06
-5.77728884681312e-07
-2.16327331238094e-05
-1.45162467609134e-05
-4.50161722349014e-05
-1.88989929307111e-05
-1.4638921504526e-05
-1.78801359249938e-05
-9.92636872335156e-07
-7.43006966620272e-06
-1.78035314617973e-05
-7.47116946208594e-06
-2.25531268611264e-05
-1.33813769257169e-05
-2.89940591004773e-05
-2.48816802425973e-06
-3.10054370609839e-05
-3.04122172180738e-05
2.45392299708831e-07
-2.36188081380315e-05
-2.85113461541701e-05
-1.94787269882705e-05
-2.53780320323368e-05
-2.01341884216724e-05
-2.07257956480823e-05
-2.34232773920238e-05
-1.02207983790805e-05
-2.58832923116567e-05
-6.31638234177308e-06
-1.58654674524588e-05
-2.1871172355471e-05
-1.54482187274024e-05
-1.91377338805358e-05
-1.69470434967689e-05
-9.72137050392091e-06
3.57294058698508e-06
-2.06238676557345e-05
-1.47674256456266e-05
-2.48001300637451e-05
-3.05613380482095e-05
-7.84415760906591e-06
-3.15121315038452e-05
1.50107789066083e-05
-4.07616596987872e-05
-2.44032317276078e-05
-6.61312694272537e-06
-1.13283835891848e-05
3.25514284250553e-06
-2.92723219491593e-05
-3.1785411814375e-05
-1.46890245405595e-05
3.51740238358165e-06
-1.59897061649819e-05
-2.72471020634474e-06
-1.65487705789942e-05
-2.20862396355757e-06
-8.16009977634485e-06
-1.89081318721596e-05
-2.01092010695068e-05
-2.02243366041009e-05
-5.92815421091475e-06
-1.56965818559505e-05
-1.23054177932473e-05
-3.29732006614255e-05
-2.7577198723156e-05
-2.07826631716646e-05
-4.26013149012991e-06
-1.79763574023637e-05
-2.17573523023052e-05
3.26740999820156e-06
-1.04634025493336e-05
-2.65878689154185e-05
-7.14765330322178e-06
-1.64413555958945e-05
-4.32933340327948e-06
-2.21715045359217e-05
-1.22745300056081e-05
-2.10964666163849e-05
-2.10430001649875e-05
-1.99663550723545e-05
-2.63410729119837e-05
-2.40880305846959e-05
-2.17524324477071e-05
-2.0963000652676e-05
-1.27642654638792e-05
-7.66817987182916e-06
-1.94193423623419e-05
-6.02478916233909e-06
-1.49486154834239e-05
-9.56436059755242e-06
-2.33659365453197e-05
-6.4725311361814e-06
-1.31983594289087e-05
-2.95413282081132e-05
-1.24988596576677e-05
-4.34607568700745e-07
-1.05409946068518e-05
-3.12714214364219e-05
-8.17671510846638e-06
-1.01666780276197e-05
-7.30907308481139e-06
-1.9043501722274e-05
-2.72074284105801e-05
-1.59283336064742e-05
-2.83397522723601e-05
-7.38757077843047e-06
-1.73131265100729e-05
-7.89784440866409e-06
-1.37214449205291e-05
-2.06561128001072e-05
3.34652663585046e-06
5.96131562273913e-06
-2.95531316139657e-06
-1.21882586602082e-05
-1.39040877766364e-05
-1.91809891331151e-06
-5.56299621318316e-06
8.75363813760462e-06
-1.10865749370104e-05
-1.21226833379875e-05
-8.19339832287856e-06
-1.75244714749641e-05
-2.47706105132026e-05
-2.03496062376786e-05
-1.52592433991487e-05
-1.27443487840174e-05
-3.25436698492959e-05
-1.39380743279555e-05
-1.41887521103076e-05
-1.50203220665522e-05
-8.49658423182576e-06
-6.58862966695908e-06
-2.55781355651328e-05
-2.21028353391631e-06
-4.86467738294889e-06
8.11669194337969e-06
-6.50775056896297e-07
-1.6518167184089e-05
-2.14907262076901e-05
-4.22089106487375e-07
-1.45753331585236e-05
-2.1070661222869e-05
-2.25286046144919e-05
-1.55045970618274e-05
-1.98504584840639e-05
-2.75636332418821e-05
-1.41297030987049e-05
-1.42603405393194e-05
-1.75762049038539e-05
-2.74202003830732e-05
-1.23533175991486e-05
-1.02763087235749e-05
-4.99154091915635e-06
-1.02962164859034e-05
-2.18813872015598e-05
-1.2017611526772e-05
-4.21736580663418e-06
-1.42336085372528e-05
-2.4962018977725e-05
-1.75360747187342e-05
-1.46324544600951e-06
1.78769977677527e-06
-1.57590820352478e-05
-1.00394983726818e-05
-2.41294563513106e-06
-1.19869579791217e-05
-3.33123363326028e-05
-1.88915111103565e-05
-2.60544215937244e-05
2.87183936849676e-06
-8.46238817381388e-06
-2.02477933396665e-05
-4.34153475037693e-06
-8.98723677642533e-06
-1.35468351006384e-05
-1.45645686117744e-05
-2.4934350757906e-05
-2.41371447344195e-05
-1.26317308399127e-05
-1.29783411233936e-05
-1.96538027733366e-05
-1.41426966981313e-07
8.4442683595733e-07
-2.10129496535973e-05
-7.87830063259475e-06
-2.55501377606434e-05
7.10811661494719e-06
-1.34017621735285e-05
-2.47459873078824e-05
-2.64119088245295e-05
-1.14795170295452e-05
-4.91143831135111e-06
-4.36970645288104e-06
-2.69267926222605e-05
-2.96475263792165e-05
-1.72615180622454e-05
-1.53229903563566e-05
6.53524631323228e-06
-1.31537690692802e-05
-3.39917384876023e-05
4.99345188894307e-06
-1.24129074716066e-05
-2.70541626744695e-05
-1.91021309986201e-05
-1.00648673262417e-05
-6.85612535962984e-06
-2.3872290351073e-05
-3.52698817008161e-06
-1.14288967736482e-05
-9.26321280128406e-06
-1.22135401696374e-05
-2.09257505368938e-05
2.46785805104492e-06
-9.33431924945471e-06
-1.94171683415925e-05
-3.46171037805378e-05
-2.17339886738506e-05
-2.09135522647201e-05
-1.53804565618956e-05
-1.689529457767e-05
-1.28270409189298e-05
-2.0483382782095e-05
-1.25701842520512e-05
-1.56752228572151e-05
-2.16523660838139e-05
-2.26836892197989e-05
-2.90152099064709e-05
5.005885796445e-06
-1.1781879992887e-05
-2.1409900509982e-05
-2.35188984410016e-05
-2.88862897806451e-05
-1.67444696891398e-05
-1.6752369066384e-05
-2.77954394715858e-05
-1.46523641788109e-06
-2.8890420226076e-05
1.88909176931253e-07
-1.96324365442045e-05
-1.16622323734628e-05
-2.34128292153159e-05
-1.65028991900802e-05
-2.0975543056963e-05
-1.91780749998727e-05
-3.80098114653312e-05
-1.27183376261893e-05
-2.05030397596051e-05
-2.66339921160441e-05
2.29304051935289e-07
-2.25563650137036e-05
-1.54780543165679e-05
-1.52058957377039e-05
-5.54815965791993e-06
-8.09755779711119e-06
-2.29241036571513e-05
-2.07387301791254e-05
-2.66970217121081e-05
-8.74554794774809e-06
-1.36887382009663e-05
-8.0003811630339e-07
2.40810207874826e-06
-1.13837566874272e-05
-2.77026267478486e-05
-3.16231023188019e-05
-3.97612541525632e-06
-4.52407827146585e-06
-2.15759402733236e-05
-1.45923448446295e-05
-1.55204620514646e-05
-2.87393160940162e-05
-6.4077548276472e-06
-2.01090131746333e-05
-3.11268201327696e-05
-1.22863541166654e-05
-2.47642896152485e-05
-1.4175504647583e-05
-1.79098458614404e-05
-2.45673893964547e-05
-2.49504608049849e-05
-4.71616814661555e-06
-1.7045320789493e-05
-2.24116187669917e-05
-1.96721246295465e-05
-1.63020709319874e-05
-2.22654388954183e-05
-8.56073189398641e-06
-2.35481699504197e-05
-1.76825484466671e-05
-2.56499683346822e-05
-9.75097140587591e-06
-1.09908319348505e-05
-1.60344674073531e-05
-3.32545616971027e-05
-6.78408477164472e-06
-2.67502856462121e-05
-3.16046752241763e-05
-1.55676519284998e-05
-2.95367126847735e-05
-1.48189209742273e-05
-2.36238149469613e-05
-9.51651681102768e-06
-1.32135648127978e-05
3.97236574594738e-06
-1.0985103732546e-05
-1.69527322863399e-05
-1.61017474430995e-05
-1.2955901501717e-05
-1.57484266715843e-05
-1.90699594183896e-05
-6.05617344189454e-06
-9.36538277753287e-06
-7.04319144714941e-06
-1.01148116860101e-05
-2.43178147704357e-05
-2.910073953545e-05
-1.55534141559657e-05
-3.52314918851598e-05
-2.33130307288568e-05
-6.22536149157669e-06
-1.92376723253105e-05
-8.27417701321901e-06
-3.20974147039623e-05
-3.30160550981674e-05
-1.71795976859417e-05
-4.82192750731315e-06
-1.77221014744061e-05
-1.00411357576548e-05
-1.53954248385182e-05
-1.35323107373413e-05
-2.4889692367597e-05
-2.28156421887359e-05
-1.93668982762326e-05
-6.55425884692486e-06
4.00288762156833e-06
-1.30218545612979e-05
-1.60333141550758e-05
-1.50225002304459e-05
4.75697385154494e-06
-8.71150478847308e-06
-8.41561254987393e-06
-9.86142511314062e-06
-1.44065278470668e-05
-8.03212830683446e-06
-8.58223594441559e-06
-2.6812844704168e-05
-1.90694722739138e-05
-1.06160628500355e-05
-3.24525713155777e-05
-2.25354854203619e-05
-2.01223831161397e-05
-2.66134908280962e-05
-5.62127644908193e-06
-1.7924602216415e-05
-1.94952950217059e-05
-1.5189091893514e-05
-7.26502438652419e-06
-2.74908474633659e-05
-1.13374312190235e-05
-1.52152284029809e-05
-1.94847934314984e-05
-1.37327500030385e-05
-1.73402627994426e-05
-1.95009813260965e-05
5.64060296839854e-06
-1.71579662831265e-05
-1.76220936238406e-05
-1.68699716750975e-05
-5.92446618037914e-06
-7.6944690677816e-06
-1.43409340432711e-05
-2.50170797233918e-05
-3.00005824887051e-05
-1.93634390347034e-05
-3.18890233277374e-06
-9.49791287818707e-06
-9.77861196815657e-06
-4.89706791306107e-06
-1.09340990857669e-05
-2.00781525740975e-05
-1.43669821980737e-05
-2.88733041128725e-05
-3.32168632422176e-06
-1.1996563316691e-05
-2.4686572897353e-05
-2.50391717856795e-05
-1.24006147284207e-05
-1.20179450307361e-05
-5.74037919919232e-07
-1.80971227257342e-05
-7.03588766331523e-06
2.14674887523088e-07
-2.47081323232309e-05
-1.78137787635002e-05
-2.48956059793188e-05
-1.57201730878602e-05
-1.28471338170934e-05
-1.16134804309307e-05
-1.96278574503109e-05
-1.00365739431261e-05
-1.24172411922363e-05
-1.79649030485257e-05
-6.81005382995243e-06
-8.86387813565124e-06
-1.03917232937011e-05
1.47549228703137e-08
-1.80820147533808e-05
-2.718611502648e-06
-3.11206120196014e-05
-3.85048941997801e-05
-2.12152825069914e-05
-2.75880102294239e-05
-1.07181219001878e-05
1.48205631000154e-05
-1.04936100399184e-05
-8.8255871762869e-06
-1.81944304391735e-05
-1.07050803797598e-05
-1.25498542847555e-05
-2.58329015831747e-05
-2.15992256700524e-05
-3.79464992859399e-05
-2.46103762507182e-05
-5.92031648559929e-06
-2.61248299878569e-05
-2.19146998030068e-05
-6.91608156808053e-06
-2.14786376291898e-05
-1.95430706640035e-05
-2.67331058605141e-05
-3.32187679084198e-05
-1.82004748232381e-05
-1.65376533320841e-05
-1.37183250755779e-05
-1.03245937804839e-05
-1.23871083954192e-05
-7.26069196006932e-07
-1.95638352490693e-05
-9.46416585437212e-06
-1.9459422110919e-05
-5.79298744021302e-06
-2.29960749182007e-05
-1.23145968572168e-05
-2.79429623658627e-05
-1.8891494081277e-05
-9.61320975812312e-06
-2.11533191601935e-05
-2.6651534098441e-05
-1.66391881651498e-05
-2.89708703742125e-05
-2.8379811345835e-05
-9.4334889627275e-06
-1.39017431760303e-05
-1.47334634416012e-05
-1.04883379982595e-05
-9.42030774839785e-06
-2.1572327068441e-05
-2.52758480981426e-05
-2.31864237323087e-05
-1.37975822424663e-06
-4.17338544552265e-05
2.64787689625598e-06
-2.2220545043453e-05
-1.19018460558875e-05
-2.88942018446295e-05
-3.56400941310834e-06
-1.38340470051277e-05
-3.34816925318726e-05
-2.29377814199098e-05
-2.72596868015116e-05
-1.15402075972483e-05
-1.63886507559289e-05
-1.6181509841385e-05
-1.16946454520543e-05
-1.07337345847204e-05
-9.73589216019296e-06
-3.15358460396158e-05
-2.45414302685928e-05
-2.57840675938844e-05
-6.09765868638818e-07
-1.74310248996808e-05
3.89498308435278e-06
-9.51593715795845e-08
-1.48468585960614e-05
-3.75263268291814e-06
1.03716284785686e-06
-1.38443286447323e-05
-1.86681282806258e-05
-1.49781010852254e-05
-2.04736781187919e-05
-1.23997238660765e-05
-1.47948190734337e-05
-9.48004821563957e-06
-4.55698881566813e-06
-1.53040059618368e-05
-2.06636253061488e-05
-3.98791825429694e-06
-2.56325423355713e-05
-2.57467854016942e-05
-2.41171972144294e-05
-7.94898985705532e-06
-2.26850793414449e-05
-1.86815420000938e-05
-7.75944919328368e-06
-1.87163165794767e-05
-1.69141966515692e-05
-1.83853539280128e-05
-1.40740797715906e-05
-3.77260630012454e-05
-4.40763010859552e-06
-2.1026237373677e-05
-1.50410083430187e-05
-6.58585428977027e-06
1.67368432342622e-07
-1.38957201211233e-05
-1.15616373409064e-05
-1.43728392374266e-05
-3.46137068641004e-06
-1.88428283999634e-05
-1.33234352705858e-05
-5.76488093743051e-06
-1.75131129572234e-05
-1.39194353370134e-05
-2.71123292829588e-05
-1.18515101484437e-05
-6.21120498068408e-06
-8.29361798358413e-06
-2.50597734325165e-05
-2.07168748646658e-05
2.83061119318701e-06
-2.5512398337204e-05
-2.57857437944852e-05
-2.21144540793091e-05
-2.63216710785468e-05
-2.18073150740269e-05
-1.62252259747421e-05
-1.97895978021534e-05
-2.85818250746687e-05
-1.83134241887796e-05
-1.41417961950942e-05
-1.56172906633437e-05
-2.14476342366181e-05
-9.7134724413576e-06
-2.33597077322534e-05
-1.29992522461428e-05
-1.03836738441873e-05
2.98263933058311e-06
-3.83698665183681e-06
-2.1656111908707e-05
-1.9425681271883e-05
-1.71539334632303e-05
-1.7934986994855e-05
-3.42812396752727e-05
-1.63800804111635e-05
-1.17638592548505e-05
-1.8597669250711e-05
1.85201593332465e-05
3.0137822437997e-06
-2.576572936637e-05
-8.3099119385387e-06
-3.08563670418985e-05
-1.38211097504257e-05
-1.97952810451525e-05
-1.74941917182957e-05
-1.94827176877039e-05
-2.37305211682338e-05
-2.46105937710384e-05
-1.52155196389025e-05
-2.08067237302519e-05
-3.25881499604254e-05
-5.85053616819899e-06
-7.20266943994576e-06
-1.24177464079109e-05
-1.58721470927594e-05
-2.65130726040054e-05
-3.30781388491397e-06
-1.67899904664132e-05
-1.90265259425178e-05
-1.52292842951856e-05
-1.11121529440221e-06
-2.53006095245073e-05
-3.60646900610467e-05
-2.61327757067435e-05
-1.64409920623784e-05
-1.62576266060865e-05
-1.96611024374366e-05
-9.67840814272235e-06
-1.30776582729887e-05
-1.98289815604523e-05
-1.9834536281162e-05
-2.9242558529334e-05
-2.04181464328685e-06
-1.08436378375484e-05
-2.53315691806538e-05
-1.51122072199945e-05
-1.41561356538121e-05
-2.11910084241092e-05
-5.96582421098121e-06
-1.50233327384414e-05
-1.31905146015274e-06
-5.80937241192481e-06
-2.06610689075664e-05
3.39038562108581e-07
-1.61789339397631e-05
-8.55112686438674e-06
-1.72550417259083e-06
4.15038244321451e-06
-7.296327806265e-06
-1.61257895088305e-06
-8.09385831691203e-06
-2.72905824673425e-05
-2.7777549759765e-05
-1.59502279104762e-05
-7.40676854940803e-06
1.15791297682754e-06
-2.07354728790948e-05
-7.94787830596091e-06
-7.08710744162797e-06
-8.69933093517484e-06
-2.74302352448809e-05
-1.23989859045783e-05
-1.72926443689368e-05
-1.53314946171205e-05
-2.29502265668887e-05
-2.82354301405409e-05
-1.10243694543692e-05
-1.0714560555651e-05
-3.20337025877992e-07
-1.83384636922622e-05
-1.72873378144562e-06
-2.16611831359837e-05
1.12595898361352e-06
-2.10944602372855e-05
-2.43619752348815e-05
-6.31121336732344e-06
-2.66032693688554e-05
-1.59681087785461e-05
-2.21074648912843e-05
-8.05143376795411e-06
-1.28179489757976e-05
2.01636088304075e-06
-2.0863203208414e-05
-1.09514493874778e-05
-4.43313260138054e-07
-1.80297195066721e-05
-1.79317717089513e-05
-2.09943430139883e-05
-1.11714573817718e-06
-3.30964258847357e-05
-2.83195604613526e-05
-1.88674712153159e-06
-2.85926954484733e-05
-1.91419887642134e-05
-1.16795488779679e-05
-1.86010267090299e-05
-3.05886043275782e-05
-1.992624817646e-05
-2.87214651956089e-05
-5.83231224597326e-06
-1.95365407493659e-05
8.2840398497694e-06
-1.7986744513491e-05
-7.81749404039184e-06
-2.45500461257473e-05
-2.50832783676095e-05
-1.3077272244112e-05
-8.98620984765359e-06
-1.21887980617117e-05
-1.92490223374635e-05
-1.29983784174349e-05
-1.79177649715349e-05
-5.92318503850833e-06
1.02047823430427e-05
6.01650922182207e-06
-3.24696402429711e-05
9.20341179526523e-06
-5.33181510583815e-06
-3.10785958510933e-05
-2.0527686947551e-05
5.6990600088665e-06
-6.35712864018523e-06
-1.10957580974762e-05
-2.03444728977128e-05
-1.20734707608499e-05
-2.88303151169309e-05
-1.84839555356158e-05
-1.67491330160361e-05
-1.4665176595954e-05
-1.06359325870951e-05
-1.96688303366167e-05
-2.11068420001151e-05
-2.34219844995947e-05
-2.45118665908349e-05
-1.52448932747858e-05
-3.39789195227985e-05
-8.13252176322894e-06
-1.32493814047508e-05
-6.08966017640264e-06
-8.8227249471969e-06
-6.29596468015316e-08
-2.05845670334073e-06
-5.57357951427311e-06
-9.80328888516635e-07
-2.66505016274931e-05
-2.20425649459023e-05
-2.45038785240445e-06
-2.30809540370543e-05
-1.95607726181338e-05
-1.61984060816636e-05
-9.03299300237746e-06
-4.55156018616043e-06
-1.78207839514752e-05
-3.46463860533772e-05
-1.37007444084054e-05
-5.32439000415903e-06
-2.14845417176913e-05
-7.92252960437055e-06
-8.76679821294252e-06
-1.18004136002795e-05
-2.09573252769846e-05
-1.06978347529418e-05
-3.34147048108652e-06
-1.44679365408916e-05
-1.70038611355059e-05
-2.95576237160041e-05
-2.48346313038947e-05
-1.57944359784103e-06
-8.69372135059408e-06
-2.08414912408364e-05
-2.19424714106013e-05
-1.85301295703468e-05
-1.22539330990318e-05
-1.06351085311309e-05
-2.18981303306983e-05
-2.08379712673553e-05
-7.61074101547039e-06
-1.64288060351581e-05
-2.45187217323972e-05
-2.76174915168789e-05
-7.49714176125062e-06
-4.48769960421004e-06
-1.70149052720876e-05
-1.60576692816464e-05
-2.31824928071727e-05
-1.6313196462693e-05
-1.59544189477062e-05
-2.91434757082719e-05
-2.31646592623434e-05
-3.20054707730879e-05
-2.09566393990334e-05
-2.19852345190641e-05
-2.75271980721591e-05
-2.05142140864521e-05
-1.23908997784917e-05
-2.75456458398548e-05
-1.89037745692059e-05
-2.31468468729778e-05
-1.60853827997973e-05
-2.16942020963269e-05
-1.66201220252662e-05
-1.84426798625624e-05
-1.80783052921599e-05
-2.98666777477397e-05
-1.38482569178499e-05
-2.57208170288383e-05
-7.67486643166101e-06
-1.28211217748604e-05
-2.09101149477809e-05
-2.47823432303406e-05
-2.94322825553824e-05
-2.07871827519125e-05
-1.73287674199951e-05
-1.94878664722328e-06
-1.0106545321279e-05
-3.79442497159776e-05
-1.65945132689934e-05
-1.17515698594234e-05
-1.66613684876747e-05
-1.71896403550228e-05
-2.29644698621561e-05
-1.47805629661659e-05
3.46298746810017e-07
-3.25906304388616e-05
-3.90362341924116e-07
-1.61349065391957e-05
-2.19197951583085e-05
-1.19802771042793e-05
-3.30844880195067e-05
-2.88388349696035e-05
-6.90814982768469e-06
2.90557904216536e-06
-1.40514785682405e-06
-2.17397866802823e-05
-7.17795453416072e-06
-1.12810961235265e-05
-1.00899409248022e-05
-1.54643061498955e-05
-2.26779693326234e-05
-1.27672100250747e-05
-2.09291961731582e-05
-3.20039757155209e-05
-2.22947998644453e-05
-1.30960775655005e-05
-1.55659530265535e-05
-1.65783933182159e-05
4.10247132267666e-06
-2.65200613199513e-05
-1.18951519143014e-05
-1.95805541902197e-05
-2.48726323651638e-05
5.55428072747595e-06
-1.80694609474921e-05
-1.80281160323362e-05
-1.74109572109605e-05
-1.6820874245976e-05
-1.81705512438989e-05
-8.00456241143459e-06
-2.40895630211685e-05
-1.34131115538638e-05
-3.49991442323541e-05
-1.97738938508357e-05
-1.68850432564804e-05
-3.68458361621708e-05
-4.32364479172767e-06
-6.07268890174734e-06
-1.53984381846558e-05
-2.20970490122337e-05
-1.48302961350685e-05
-1.72557194161313e-05
-1.70058267355516e-05
-1.02457117770151e-05
-1.59647895237126e-05
-2.79997268113577e-05
-2.14524730134983e-05
-2.53762308678437e-05
-1.61849845360436e-05
-1.30800996722951e-05
-3.07400136149277e-05
-2.11730422641747e-05
-4.46804441893581e-06
-3.40580798227116e-05
-2.10061072830565e-05
-1.85601257043985e-05
-2.06832543180011e-05
-1.11850373452843e-05
-1.16287033889187e-05
-3.00093580966934e-05
-2.25710283769533e-05
-1.71424243868364e-05
9.78680414949521e-07
-2.37697191514605e-05
-2.79436236577004e-05
-9.05565347873031e-06
-1.27990112086328e-05
-2.22053766291332e-05
-2.33006809793472e-05
-2.60642240776215e-05
-1.75249511010025e-05
-2.29431520550079e-05
-2.21542355779449e-05
-1.61710247154491e-05
-8.61808795386291e-06
3.97532989658162e-06
-8.47334341259365e-06
-2.83456232262349e-05
-1.81529226428226e-05
-2.33035115803545e-05
-9.69756262756354e-06
-6.43739709988145e-06
-1.87583923141509e-05
-1.70378280431514e-05
-2.74117446827072e-06
-4.52879470673442e-06
-1.84702664748962e-05
-1.00727317227801e-06
-5.52406364858337e-06
-2.03592596552161e-05
6.2059716745917e-07
-3.0610647777668e-05
-2.19502760796222e-05
-2.30357329304225e-05
-2.78089196627018e-05
-1.86580060064227e-05
-7.98586159344457e-06
-1.79423354272783e-05
-1.77357020051561e-05
-1.32916564741771e-05
-1.7061426332033e-05
-1.42261168934783e-05
-1.62010556572618e-05
-1.84334473654014e-05
-1.73989708105386e-05
-6.51282523300341e-06
-3.1606864324571e-05
-1.16482746649849e-05
-3.38090506836071e-06
-4.61611892528964e-06
-2.33990630119389e-05
-1.28593234371357e-05
-2.57334288927499e-05
-1.02587184380054e-05
-7.78990019319042e-06
-5.4912683492999e-06
-2.01832530442203e-05
-1.66313720985506e-05
-9.10768073437324e-06
-2.52493528080824e-05
-1.00466033814805e-05
-2.00469051689576e-05
-1.05219756865109e-05
-1.98844387049247e-06
-1.15651535059636e-05
6.65570198524725e-07
-1.66460725560494e-05
-2.86191611076783e-05
-2.43642126880533e-05
-1.74408513575324e-05
-1.0828384453855e-05
-2.22524909562793e-05
-1.88623637282548e-05
-2.46854141122515e-05
-1.79990754004149e-05
-1.23964106667814e-05
-1.68339755187497e-05
-1.12988983982862e-05
-1.72652659569853e-05
-1.85747826632722e-05
-9.6534744788248e-07
-1.35568487619395e-05
-1.99324579974113e-05
-1.05972483535852e-05
-7.21356416070272e-06
-8.53240714660669e-06
2.06804907196685e-06
-1.43292139711675e-05
-1.1609018848343e-05
-2.35965306879491e-05
-2.94122454003052e-05
-2.25795299034561e-05
-2.44225124116654e-05
-3.13726596853366e-06
-3.27234867157364e-05
-2.20219371832759e-05
-1.08125197235622e-05
-1.20665235696103e-05
-1.76188580752816e-05
-1.91195160816885e-05
-5.18390557752368e-06
-3.16139570006326e-05
-5.57722426180689e-06
-3.13495393124514e-05
-2.38254842299491e-05
-1.20065017838001e-05
-3.60358212150193e-05
-6.93108200748413e-07
-2.8502744630634e-05
-8.23112726283503e-06
-1.34048283502712e-05
-1.28722015582696e-05
-2.1244260055724e-05
-1.63968723789183e-05
-1.52613257116621e-05
-1.33412436511004e-05
-2.24028042947364e-05
-6.13982986696692e-06
3.38427198644282e-06
-1.04743571165116e-05
-8.19756129794284e-06
-1.98190582277855e-05
7.5177855981766e-07
7.87934173198352e-07
-1.82182595644518e-05
-2.13508778736796e-05
-1.19632589872491e-05
-1.59715091861165e-05
-1.64624440470104e-05
-1.43000005866516e-05
-1.80125261831978e-05
-1.89388765317751e-05
-1.02246173984513e-05
-8.27640180273866e-06
-2.5260624040689e-05
-2.00239170422601e-05
-7.56447120891921e-07
-1.61588843910242e-05
3.66741525782806e-06
-1.14180181647351e-05
-2.37360505558433e-05
-4.211889937185e-05
-4.19261953155557e-06
-1.02508454052475e-05
-1.63510406202334e-05
-2.05967135432497e-05
-2.64575294143236e-05
-1.82371825870958e-05
-1.8451065917692e-05
-1.00296518214859e-05
-1.41615953004552e-05
-2.9848025679924e-05
9.60096598589219e-07
-9.01303115309369e-06
-1.59106603634309e-05
-2.18435962986081e-05
-1.70483279386331e-05
-1.92069950387643e-05
-2.2731723307373e-05
-1.77690199282249e-05
-9.22186593366033e-06
-1.36550796698701e-05
-3.12279646565476e-05
-2.11117703263683e-05
-4.32279440312161e-06
-5.41692430947369e-06
-8.08421989038841e-06
-9.68570601981375e-06
-7.62426226925752e-06
-2.81463622811188e-05
-1.62653155757014e-05
-8.51590150052664e-06
-1.62799709661036e-05
-1.41835792397045e-05
-2.74440519816723e-05
-1.24580444521554e-05
-1.65475650516544e-06
-1.03930671590644e-05
3.48957038326528e-06
-2.59595103509395e-05
1.16837606555865e-06
-6.37403938723286e-07
-6.91266312011046e-06
-2.42192800388371e-05
-1.8993383668686e-05
-8.89179833001608e-06
-2.57850523544307e-05
-1.58025174283897e-05
-1.98499976798071e-05
-2.73157383085938e-05
-4.45899609731732e-06
-1.05099866126566e-05
-4.41009430868278e-05
-1.55086515693768e-05
-2.16922523059798e-05
-2.10204400740727e-05
-1.00182160512235e-05
-2.53673223977735e-05
-3.31943466456604e-05
-2.63712862320252e-05
-1.09352580957961e-05
-4.58991958234931e-06
-6.63305500568716e-06
-2.242450770604e-05
-2.26701456169948e-05
-2.98761443731087e-05
-2.35287850392563e-05
-2.80216497060198e-06
-1.63611585756367e-05
-1.8065302776078e-05
-3.08131138050595e-05
-2.21290377918887e-05
-6.00016949230407e-06
-2.2595987444428e-05
-2.72417575512814e-05
-1.83756579221689e-05
-2.47299833275149e-05
-3.74785318427797e-05
-2.14317100446234e-05
-2.16201855444336e-05
-1.06950024789719e-05
-1.16351502000892e-05
-1.32346085507636e-05
-1.80572572022777e-05
-2.29462796578412e-05
-1.35479888581489e-05
-2.89392919808815e-05
-3.08031102725625e-05
-2.61430154026952e-05
-1.72525488248364e-05
-1.07493598881769e-05
-1.47674110232426e-05
-9.31098752560789e-06
-1.01719460181777e-05
-2.69083605885864e-05
-2.00497174776928e-05
-1.80488065333901e-05
-2.24725708106474e-06
-9.43033930444803e-06
-1.70110608124875e-05
-1.71512863275344e-05
-6.65384260859824e-06
-1.91659590837725e-05
-5.36354432953404e-06
-1.09954955654085e-05
-1.14834813625379e-05
-1.42699427774517e-05
-1.59077013546744e-05
-1.05053740975644e-05
-2.05947700613281e-05
-2.50354743288766e-05
-1.11502027155653e-05
-1.4073956114835e-05
-3.52019317725655e-05
-5.81886651906683e-06
-6.38975652868829e-06
-1.27317962527966e-05
-1.96268390799342e-05
-1.53506104827424e-05
-5.22393975816245e-06
2.83419250495164e-08
-2.08915922251577e-05
-2.02159470509066e-05
-3.03361310199007e-05
-2.58170864170299e-06
-2.9732431571333e-05
-3.13536482056874e-05
-4.23300069364481e-05
-3.97512252982524e-05
-1.24427126364588e-05
-4.05089807752831e-06
-1.53165903084399e-05
-1.52220894084117e-05
1.35428205925844e-06
-2.61060071608593e-05
-3.44220534872032e-05
-6.28303036097261e-06
-2.20059331393173e-05
-1.42426759723842e-07
-2.30046561754253e-06
-1.30174566215595e-06
-1.35778785993084e-05
-2.02840838484286e-05
-1.11003097470597e-05
-3.12950193174958e-05
-1.25381396546778e-05
-2.01239724705477e-05
-2.80629520580015e-05
-2.06029225985128e-05
-3.20767825339639e-05
-1.70838716614566e-05
-1.46401976400528e-05
-1.46328133241356e-05
-2.1395727733663e-05
-3.4466839294943e-05
-2.56915783465539e-05
-4.69799591314533e-06
-1.46554014540898e-05
-1.97898445155072e-05
-2.80466401933744e-05
-1.84216080954618e-05
-2.02488921111701e-05
-2.91843460272645e-05
-3.68130816796507e-05
-1.22997803891098e-05
-1.64944470623986e-05
-8.74904644191784e-06
-3.00914768827629e-05
-3.93010722215981e-05
-8.26707525349353e-06
-1.90319892881526e-05
-2.03476546569999e-05
-1.75207524994237e-05
-1.22559875188949e-05
-1.01964865831915e-05
-1.44365919177045e-05
-2.34449909159001e-05
-1.83182183614034e-05
-2.17166487859679e-05
-2.80498576346906e-05
-9.82809809642596e-06
-2.16285258494167e-05
-1.6156975581355e-05
-1.31626090577392e-05
-1.19585363784329e-05
-3.54437419638562e-05
-2.2055521222919e-05
-3.20175470462499e-05
-2.53208550226553e-06
-8.07079951518358e-06
-1.52511725658755e-05
-2.27241750152397e-05
-1.92353809729794e-05
-2.81822698253001e-05
-1.71214855020088e-06
-2.34689688260878e-05
-3.03024682050686e-05
-3.50429649071824e-05
-1.41312386936275e-05
-1.6775650256056e-05
-2.35235748685935e-06
-1.29457956591335e-05
-1.88763773345119e-05
-9.69808071308615e-06
-2.93885620248905e-05
-2.14866890473191e-05
-2.95723660922371e-05
-1.67019890398718e-06
-2.19583065904053e-05
-1.73853282581766e-05
-1.17690372154121e-05
-1.60216172467511e-05
-2.26820666515516e-05
-2.25191915368499e-05
-2.6718860155315e-05
-1.5693657681233e-05
-1.20000135871325e-05
-1.42277210272175e-05
-1.26094351851605e-05
-3.20782902927115e-06
-2.11117078842498e-05
-2.56182860880188e-06
-1.60239845819582e-05
-3.04110869195847e-05
7.43288813896047e-06
-1.20326362256984e-05
-1.89715349981822e-05
-1.00626226403537e-05
-1.33256111998668e-05
-4.02475628942576e-05
-2.02366707698679e-05
-1.03188992632439e-05
-3.48276282933941e-05
-1.07721569027849e-05
-1.01868509686671e-05
-3.93802100039009e-06
-1.66916052604265e-05
-6.51521658453298e-06
-7.26564299955076e-06
-2.24492147375823e-05
-1.17712737707256e-05
9.38111169473333e-06
2.56709794299105e-06
-1.06693458236118e-05
-6.18933969774301e-06
-1.23462443062991e-05
-2.32706966109054e-05
-1.33530719593539e-05
-4.04781097000486e-06
-1.93974710772687e-05
-1.15411757901854e-05
-1.72568445242856e-05
-3.17135515334076e-05
-4.18109354340787e-06
-1.43403718848417e-05
-2.15953386537681e-05
-2.16103799000201e-05
-1.57995522627802e-05
-2.06344267869751e-05
-1.40972903588908e-05
-1.28518785995504e-05
-2.40185334155495e-05
-3.52509707600045e-05
-1.71759308224214e-05
-2.58826411288347e-05
-3.44604135560247e-05
-1.52492830236252e-05
-1.47521380339108e-05
-2.8792092217583e-05
-2.85398712735527e-05
-1.52716748151267e-05
-2.48487773163028e-05
-1.81287067067752e-05
-3.07443612907796e-05
-3.0558178257424e-05
-1.59362586632972e-05
-9.66385308334533e-06
-4.63809684404373e-06
-8.82113433103896e-06
-8.924687399408e-06
-1.94960404642014e-05
-1.58988958590615e-05
-2.87666782968856e-05
-3.07122329389728e-05
-1.47213874714457e-05
-2.13126669877151e-05
-1.5532481399103e-05
-1.76584578774904e-05
-2.1929192871935e-07
-3.17679161371586e-05
-2.22063866186433e-05
-1.0212436546841e-05
-2.04400752530466e-05
4.50351584187572e-06
-5.27500105549532e-06
-2.99569189432282e-05
-4.0382450304746e-05
-1.98968305809779e-05
-1.97867100649204e-05
7.30628391294872e-06
-5.29794710532971e-07
-1.98778502636714e-05
-4.24376657366958e-06
-2.31799420956726e-05
-2.15751869594736e-05
-1.99799412408815e-05
-1.98053800522729e-07
-4.68230581378152e-06
7.2240079622116e-07
-4.8824846184521e-06
-6.39760802182094e-06
-2.09388163984093e-05
-1.71340072813754e-05
-6.79117589115423e-06
-7.27756770775834e-06
-1.20842943566662e-05
-4.40458397189467e-07
-3.17210654605771e-05
-2.81150934320882e-05
-1.68740843596014e-05
2.45557858263065e-07
-1.03248587290466e-05
-2.06562496450282e-05
-1.03720957928041e-05
-1.34333370955588e-05
-4.34679100356626e-05
-3.03507810052282e-05
-3.00628347988638e-05
-2.56506941854737e-05
-9.86368855390621e-06
-2.16154989922144e-05
-2.85798340114656e-05
-2.52317839695533e-05
2.38361029143715e-06
-1.32988829412968e-05
-5.30521784858992e-06
-6.99501370041148e-06
-2.91117952586797e-05
-8.06346779579373e-06
-1.3924454941825e-06
9.22997352033993e-06
-6.63825350272098e-06
-6.45136824105708e-06
-1.83612589139498e-05
-1.34674015851511e-05
-1.14833936776696e-05
-2.08632950857624e-05
-3.38932477431298e-05
-2.32077526028655e-05
-6.3307016296045e-06
-1.88646275235631e-05
-6.73050325656679e-06
-1.63190229699276e-05
-2.09865115169143e-05
-3.23947543098e-05
-5.00311946847435e-06
2.45979902796069e-06
-3.74496135493455e-05
-6.21444202740022e-06
-1.70984552086982e-05
-5.87320934728815e-06
-6.97490490943352e-06
-2.64917143437785e-05
-7.8800556953734e-06
-1.86380740556963e-06
-2.86863404400239e-06
-2.38980388677737e-05
-1.53596665500263e-05
-1.58529109211004e-05
-2.4044111280706e-05
-1.86182590991607e-05
-1.04226189328382e-05
-2.00773389306343e-05
-2.52452559575386e-05
-2.2210025769849e-05
-1.52352529213599e-05
-1.70581995121236e-05
-2.14216754703787e-05
-1.86500504626858e-05
-1.25976825173739e-05
-1.61633234698922e-05
-1.16249153741066e-05
-2.01896744855413e-05
-1.26187630816914e-05
-1.88917191577102e-05
-2.44425737120424e-05
-1.36014403791308e-05
-1.78253443206253e-05
-1.28535349262413e-05
-2.03605955293399e-05
-3.17918046003323e-05
-2.47575013537691e-06
-1.99821201853434e-05
-2.2721597689731e-05
-3.02273463807836e-05
-2.51059485784245e-05
-1.71105720360293e-05
-2.02855212945504e-05
-1.03386673183905e-05
-6.70436897517731e-06
-1.31025177615921e-05
-8.439284093538e-07
-1.24147095350157e-05
-2.0354918705268e-05
-1.58982627845185e-05
-2.42880554132645e-05
-2.11342473537894e-05
-2.41926283393896e-05
-1.11746191669955e-05
-1.93900912340703e-05
-2.69809033476801e-05
-5.95112777902088e-06
-2.38623668869069e-05
-2.62730754371707e-05
-8.50900146230019e-06
-9.17184269861444e-06
-3.944295899389e-05
-1.22977998377637e-05
-2.17638235108553e-05
-1.99565146498348e-05
-1.91628038167083e-05
-1.72006204678884e-05
-1.4566998560092e-05
-1.09096296678107e-05
-1.02481066225909e-05
-5.67274292162134e-06
-2.29054473141893e-05
-2.47533094767281e-05
-8.63215065204048e-06
-2.23450947148686e-05
3.92283138316989e-06
-7.52048109401112e-06
-2.10172078306029e-05
-1.69552210732117e-05
-7.02521356949247e-06
-7.7085932454907e-06
-2.80372690527422e-06
-5.57877899729352e-06
-2.19568596010631e-05
-1.25664431704027e-05
-5.56847634032847e-06
-1.44229339393467e-05
-2.08999738405519e-05
-1.27447253921734e-05
-1.2426995021153e-05
-4.86318303561314e-06
-9.37877430340866e-06
-1.90356832901561e-05
-2.54922390643101e-05
-1.24400160817621e-05
-3.55410823595939e-05
-1.33506861808996e-05
-2.94402798385607e-05
-1.6208570003285e-05
-1.1371431557882e-05
-2.60828989221241e-05
-2.40965763391588e-05
-2.25310545007375e-05
-1.92225481840057e-05
-2.90809226575442e-07
-2.85289803031514e-05
-4.25566976514214e-06
-2.72762893181859e-05
-1.37933594864694e-05
-1.83174922852138e-05
-1.97165867961836e-05
-1.30803377217315e-05
-2.61653936064754e-05
-2.63503178999838e-05
-1.43320267450532e-05
-1.95105813148944e-05
-3.56472825796186e-05
-1.76143565638278e-05
-1.46139315895836e-05
-5.18487912295107e-06
-5.80423367869533e-07
-1.38984488402024e-05
-1.38176686051596e-05
-2.81456785895093e-05
-6.28988606936929e-06
-1.56176486311003e-05
-7.22025364528057e-07
-2.11955382345685e-05
-1.79837027343703e-05
-1.72777841080835e-05
2.69895162355997e-06
-3.80703042824722e-05
-2.43191939539889e-05
-1.45704111087741e-05
-2.19176271352317e-05
-2.99237679936825e-05
-7.35681472345734e-06
-2.40001503492467e-05
-4.09954099612306e-05
-1.9790372495895e-05
-1.74082835848831e-05
-2.52505397991138e-05
-3.22370307653343e-05
-3.06845787308623e-05
-1.61790929537293e-05
-1.68684145608998e-05
-1.06739044478385e-05
-1.5125833847381e-05
-2.04565015576918e-05
-9.67187722857039e-07
-2.21109168226523e-05
-2.67711613102079e-05
-8.47937808369718e-06
-1.41408212070824e-05
-1.84816130827577e-05
-2.4928005900095e-05
-2.27235175041409e-05
5.11961004319325e-06
-9.28609185222772e-06
-3.04048258749645e-05
-2.15723591375335e-05
-2.69257688864226e-05
-7.61952537258578e-06
-6.80981688461644e-06
-2.14316048538477e-05
-2.33661484664672e-05
-2.34630389297446e-05
-2.93914767630268e-05
-3.67446415727467e-05
-6.35045014857753e-06
-1.07128597724551e-05
-4.96816827107472e-06
-1.77159506748887e-05
-2.45992424761128e-05
-1.13209574027799e-05
-2.30840645581605e-05
-1.09200417349782e-05
-9.30701675559388e-06
-1.02281891004954e-05
-3.38606470573341e-06
-6.08725259634273e-06
-1.5140497910553e-05
-2.76294212953408e-05
-2.02659933633963e-05
-2.14273106100874e-05
-1.00574410791144e-05
-3.02259037516989e-05
-9.33195553028813e-06
-1.86113589101404e-05
-8.11119612004596e-06
-2.49144946665099e-05
-1.52932348404425e-05
-7.30202859710944e-06
-1.99684058028778e-05
-1.65313428606467e-05
-4.11430258175368e-06
-1.70043109819013e-05
-6.71353553998575e-06
-1.92291339103505e-05
-2.32231388050483e-05
-2.3471742535033e-05
-2.06624843683309e-05
-1.54179318630339e-05
-4.36087271031725e-06
-2.3427245058768e-05
-8.80728195857039e-06
-1.88911906453487e-05
-2.102310506758e-06
-2.82864263966149e-05
-1.80010365490247e-05
-1.59369292099606e-05
-1.90331026999905e-05
-9.95481745990294e-06
-1.54082153918754e-05
-1.57236438931633e-05
-1.23318297236931e-05
-2.59425261404366e-05
-2.08638273255086e-05
-2.63674099733978e-05
-1.47402766141723e-05
-1.15073649517122e-05
-2.55363114209257e-05
-2.89066266744884e-05
-6.5402779194223e-06
-9.63073165343797e-06
-8.72726712948756e-06
-2.63989297323145e-05
-1.81161863712064e-05
5.40541770032283e-06
-2.57526848970647e-06
-1.58659459513063e-05
-1.41770358670181e-05
7.32572742892174e-06
2.6929101279668e-07
-3.64017453396505e-06
-1.90204603653106e-05
-1.92444729995052e-05
-1.05885673238642e-05
-9.39854050290919e-06
-1.73070315884026e-05
-1.59468818207612e-05
-2.43677890110553e-05
-1.53445229597636e-05
-1.90493226099586e-05
-2.53684481342673e-05
-1.2817801934865e-05
-1.34693733842574e-07
-2.7806831352704e-05
-1.46049910399206e-05
-2.76804075458684e-05
-1.7982576538257e-05
-1.63124497811125e-05
-3.03365818471227e-05
-1.506227996242e-05
-2.01373526749028e-05
-5.23112460721335e-06
-2.11145422754488e-05
-2.00708426432748e-05
-8.05463374680875e-06
-1.06927752419265e-05
-2.37276963162162e-05
-2.76749632467518e-05
-1.10901431493174e-05
-1.02969061034237e-05
-2.92809755742819e-05
-1.76898366156188e-05
-1.89965861249588e-06
-2.96788240742922e-05
-1.73170571037511e-05
-1.45271317971593e-05
-1.39896037774055e-05
-2.35448095527103e-05
-3.11945641349715e-06
-2.64229732454756e-05
-1.02644161569446e-05
-3.11045868514399e-05
-1.67810937935188e-05
-1.25226954662141e-05
-3.25254724096266e-06
-1.54211321153001e-05
-2.1336701942685e-05
-1.49800868803868e-05
-1.5764124316197e-05
-1.25143313170981e-05
-1.41948988612683e-05
-1.31939458473842e-05
-2.97411557951169e-05
-2.40959093912434e-05
2.95162389842695e-06
-1.293842983813e-05
-8.50823038965479e-06
-2.19369344412804e-05
-2.71474763292419e-05
-1.68767742634917e-05
-2.11226892074168e-05
-1.29644616914795e-05
7.22527262420798e-06
-1.23575713058392e-05
-2.35650895351532e-05
-3.22527208629548e-05
-3.23562289196569e-05
-1.7613270541533e-05
-1.45325137069127e-05
-7.18589188955175e-06
-1.65866766336542e-05
-3.01353943996234e-05
-8.71305463573106e-06
-3.2863146757549e-05
-2.93500980633558e-05
-2.65517226472755e-06
-7.38946950186695e-06
-1.36429248945329e-05
-2.42163937628093e-05
-1.38873466394038e-05
-1.43462560503621e-05
-2.05929431275982e-05
-1.17422787428798e-05
-2.24749651490264e-05
-1.35360155802403e-05
-2.18186856693355e-05
-1.07669071291461e-05
2.56028836944109e-06
-4.59425763063978e-06
-7.16468540789245e-06
-6.26565776964491e-06
-2.53036390044778e-05
-1.19673799252944e-05
1.13138180064413e-07
-7.4795202271576e-06
-1.65636587799505e-05
-2.34736415795617e-06
-5.42333560714027e-06
-2.41426920780099e-05
-2.99540195069086e-05
-8.30172596295184e-06
-4.52429020201628e-06
-2.95077845975324e-05
-1.81405149206292e-05
-6.67819566952819e-06
-6.98717878990179e-07
-1.02201021406671e-05
-1.37167036135726e-05
-2.01365077072898e-05
-1.1106258177216e-05
-1.47574232373686e-05
-1.88053028501741e-05
-1.50362889961688e-05
-6.87054030718461e-06
-2.32011549007706e-05
-1.27827466847022e-05
-2.71433963373954e-05
-1.57912924080279e-05
-2.18219468224512e-05
-1.31004869289185e-05
-2.36011319546253e-05
-2.19212217420119e-05
-3.46580278573288e-05
-2.41857465228686e-05
-6.79764911918965e-06
-8.10048963073754e-06
-1.01244912927912e-06
-2.05276181742696e-05
-2.62929802030917e-05
-1.59226684853744e-05
-7.05886097580976e-06
-2.08914516513235e-05
-8.8973086811352e-06
-1.88144193822218e-05
-2.53313360963559e-05
-1.05063563101058e-05
-1.22217305210453e-05
-9.9640625794523e-06
-1.84790373782415e-05
-1.3170441595055e-05
-1.26154059342938e-05
-1.51726281522921e-05
-2.96454277733805e-05
-2.03976254902361e-05
-2.15049259714787e-05
-1.95069997845778e-05
-3.72961967008879e-05
-2.5829073260374e-05
-4.46316391680929e-06
-1.74690695269069e-05
-3.96705114030897e-05
-1.69684936442096e-06
-1.57315474134184e-05
-1.70281824661546e-05
-1.76141763170476e-05
-9.65479338056864e-07
-1.13673577039101e-05
-9.49181592695866e-06
-1.05291895837488e-05
-1.67489814711874e-05
-1.44807136860222e-05
-1.40180717667452e-05
4.87075669420694e-06
7.00169007284902e-06
-1.35433238978949e-05
-3.48315283507924e-05
-1.18492071793793e-05
-3.93030866791747e-06
-2.15118888157033e-05
-9.52578514954737e-06
-8.76402352715125e-06
-2.96151618683775e-05
-5.55270967894556e-06
-4.09292512415747e-05
-1.15234098319392e-05
-1.23966399931763e-05
-2.49602193969254e-05
-1.75645184939743e-05
-2.17407960911887e-05
1.87381432301663e-06
-1.04262066232682e-05
-1.4330078813257e-05
-2.52611897019823e-05
-2.35343844042776e-05
-2.11233974127102e-05
-1.26550049336217e-05
-1.89275594007975e-05
-3.32583576496146e-05
-9.06161452961679e-06
-2.67663295978869e-05
-1.30397976061424e-05
-9.40618613272411e-08
-2.45039221673328e-05
-4.51415416464685e-06
4.28562551739905e-06
-9.71039910501909e-06
-2.20757316359248e-05
5.90293789742966e-06
-1.40814250838118e-05
-2.56810619299096e-05
-6.40126453690747e-06
1.55278167682933e-06
-1.04194801546507e-05
1.17604717125931e-06
-1.1635049775644e-05
-2.28105079318612e-05
-8.78959278898376e-06
-1.98834251809377e-05
-1.31679736050183e-05
-1.11684628423422e-05
1.26428791540845e-07
-6.27855820705522e-06
-3.51041524118365e-05
-2.27048873411336e-05
-2.49868723777605e-05
2.7282864869602e-06
-9.09200815144003e-06
-2.83988661258009e-05
-1.84946739474673e-05
-1.69995803145848e-05
-5.64070865533329e-06
-2.25783146484614e-05
-2.14968807491573e-05
-1.27347786684677e-05
-8.44400620914977e-06
-1.31161854452547e-05
-2.62623840218844e-05
-2.04363762666414e-05
-1.3177419951234e-05
4.55617634759434e-06
-2.30193202348788e-05
-2.57788073805906e-05
-1.80705246678887e-05
-6.29931785534158e-06
-2.38650311540737e-05
-2.029641852269e-05
-1.67252800598901e-05
-1.35298647654926e-05
-8.08691844687872e-06
-9.78666473813435e-06
-1.15211423991406e-05
-2.61127253841259e-05
-3.26896741737767e-05
-2.35857498560204e-05
-1.65247801416873e-05
-1.62515697795881e-05
-8.0705751480115e-06
-3.38211497423845e-05
7.02724240946372e-07
-1.49391975829885e-05
-1.99929901434e-05
-2.50070136035347e-05
-3.88520720409791e-06
-3.30745841105641e-05
-2.61525492211393e-05
6.94696118833874e-06
-1.35714606361009e-05
-1.31077732662427e-06
-1.93033133161564e-05
-2.16578874315571e-05
-1.14425096922643e-05
-1.93374530720204e-05
-2.18668656028067e-05
-9.1468481481443e-06
-2.02690558311476e-05
-2.66345664078189e-05
-3.78047248673901e-05
-5.87959073869868e-06
-2.1538065882067e-05
-1.92609096471114e-05
-3.26691576412239e-05
-2.16662281859716e-05
-1.45555321856683e-05
-4.34564313072448e-06
-3.86658007793868e-05
-2.90969307192314e-05
-2.37244184862141e-05
-3.02928214047272e-05
1.02905657171328e-06
-8.45872295966377e-06
-4.33867805776046e-06
-3.67797294524579e-06
-1.07963627354409e-05
-1.99377792219947e-05
-1.82305650962803e-05
-1.12404957098796e-05
-1.6678715144963e-05
-1.53517036480573e-05
-1.2866791911677e-05
-1.46162999998281e-05
-1.65979767315118e-05
-2.136230397451e-05
1.7776418382893e-05
-1.21144437202634e-05
-1.83718043396229e-05
-2.4198218905483e-05
-1.58213270138379e-05
6.1305018432942e-06
6.78782665441524e-06
-1.44194257864908e-05
-1.16567055413038e-06
-1.81753055497098e-05
-7.31061090393084e-06
-1.18320644014637e-05
-1.13168569719726e-05
-2.14699231665467e-05
-2.34254315946787e-05
-2.33702456158169e-05
-1.89689445117318e-05
-1.83043453071546e-05
-4.67484061299802e-05
-4.27281607388259e-06
-6.39774636607595e-06
-1.62437740030219e-05
-1.70448924698913e-05
-4.22906200225786e-06
7.7189133239192e-06
-1.00453646317712e-05
-1.09189073493427e-05
-2.82983612567223e-05
-2.90289946348306e-05
-3.26825424700258e-05
-1.36892951658728e-05
-7.45224896836159e-06
-3.72728738219213e-06
-2.1340525558962e-05
-1.51550234667611e-05
-1.69327586000199e-05
-9.10291458957875e-06
-3.06329689881236e-05
-1.28638963010259e-05
-2.63856496902846e-05
-1.75138164629823e-05
-1.83404359041075e-05
2.0972517143282e-06
-1.29740814341706e-05
-1.45831635470005e-05
-1.19791654218387e-06
-1.25671948253571e-05
-2.12185788517287e-05
-2.72379349074685e-05
-1.27770539470421e-05
-2.49263909909676e-05
-1.67200113885586e-05
-2.06039555426611e-05
-1.08076899629683e-05
-1.26606836333072e-05
8.16258179200873e-07
-8.41245515576592e-06
-2.71998753859005e-05
-2.88767940351999e-06
-1.09557425106901e-05
-8.6966542324143e-06
-9.51789234714813e-06
-2.49003904050872e-05
-1.79742106706112e-05
-3.11091212517647e-05
-1.26328760922931e-05
-1.48969676854211e-05
-3.37966045373404e-05
-9.82137434517086e-06
-2.29268362603495e-05
-2.36333684280882e-05
-3.35050262739094e-05
-1.78375946939372e-05
-1.12242940108878e-05
-1.38924663278379e-05
-8.50552526454737e-06
-1.99763998281225e-05
-1.50546532832197e-05
-2.95511837430083e-05
-1.81911185550089e-05
-3.52503402181729e-06
6.82583260420594e-07
-3.59943086247708e-05
-1.6386027533342e-05
-1.66653448261058e-05
-2.80948733624892e-06
-5.59761784189799e-06
-1.05949247089145e-05
-7.78194744892399e-06
-1.83328728782442e-05
-2.36541169215008e-05
-3.81518708894129e-06
-2.251224727661e-05
-1.44047111578307e-05
6.8436270202243e-06
-1.54292740684236e-05
-1.57135807128502e-05
-2.73103737284658e-05
-1.55491623357811e-05
-1.04243487281522e-05
-3.88498387122295e-05
-6.22805271946356e-06
-2.67527914460765e-05
-2.31184378982994e-05
-1.69486831560005e-05
-2.30015891513058e-05
-1.87900437854174e-05
-2.78236632239475e-05
-1.66747046547322e-05
-1.60467969510022e-05
-6.96737476588043e-06
-2.77355467354415e-06
-2.00459257774698e-05
-2.95641510373147e-05
-2.24459474436364e-05
-2.68537329287564e-05
-1.46962423050487e-05
-1.60273426794613e-05
-2.29834273632638e-05
-2.02427605938882e-05
-1.57683831401433e-05
-2.80479724144551e-05
-1.60776402995452e-05
-2.22614353745669e-05
-2.29587551471314e-05
-1.81380404666015e-05
-1.80769314916521e-05
-2.74020986659578e-05
-2.65223570404247e-05
-1.54387567476586e-05
-3.37504635220992e-05
-1.57184840779285e-05
-1.57651222649376e-05
-2.07573254373757e-05
-2.70252059786129e-05
-1.83504014015496e-05
-2.61114136537923e-05
-2.2623217175263e-05
-4.93997883137614e-06
-1.49131105277644e-05
1.03833927883878e-05
-2.0429239974564e-05
-2.93749208724925e-05
-1.15572604362772e-05
2.43322017497918e-06
-1.24318168518157e-05
-1.42406854137629e-05
-2.58591159784902e-05
-1.35168403873312e-06
-1.93137118834879e-05
-1.35940087998704e-05
-3.2481443982298e-05
-1.96976163010332e-05
-9.88976197460588e-06
-2.64599743459154e-05
-2.96419098794443e-05
-9.07458035183796e-06
-1.7125210191929e-05
-2.85275261790094e-05
-2.31453949490179e-05
-9.63455243251596e-06
-1.5950978236447e-05
-1.31807091103339e-05
-1.13343999938675e-05
-3.97716553023023e-06
-1.58212789453717e-05
-2.37746729468676e-05
-1.81071519013604e-05
-1.82738503823834e-05
-1.83256909893058e-05
-1.25596714031354e-05
-1.80970756763974e-05
-3.050345916566e-05
-1.57388108377058e-05
-1.7436140671564e-05
-1.11101830982642e-05
-1.89036742269116e-05
-2.28139203116999e-05
-2.27782309538351e-05
-2.4588506665299e-05
-1.63659764247329e-05
-1.01379974129896e-05
-3.46544140357766e-05
-1.74728052606985e-05
-1.6029932768474e-05
1.71317032901025e-05
-1.54984733897625e-05
-9.7371959462176e-06
-1.04490585954152e-05
-9.48548803455666e-06
-2.00037759993207e-05
-1.59165560402522e-05
-1.48821635049624e-05
-2.76979944726528e-05
-1.62174334766519e-05
-1.44871802355338e-05
-3.89649769270393e-05
-3.25313664041121e-05
-2.10577623830203e-05
-1.23874379822909e-05
-1.68137415206727e-05
-1.18584955393792e-05
-2.5003478996949e-05
-3.55543140378578e-05
-2.71743701894291e-05
-9.72117706235864e-06
-2.29806308012059e-05
-1.96578576724787e-05
2.56137411435854e-06
-1.08145419130641e-05
-1.7879310055107e-05
-2.20900857617015e-06
-1.06897014395905e-05
-2.17871715873073e-05
-1.39358835883008e-05
1.11523751770164e-07
-3.32979634262263e-06
-5.85111349490801e-06
-2.12179790158787e-05
-3.02620765274684e-05
-2.27898787188437e-05
-1.83476009202121e-05
-2.42178646151676e-05
-1.68145048964526e-05
-1.45012317455345e-05
-1.58991539947325e-05
-1.57650243698786e-05
-2.75528709525746e-05
-1.79429159718439e-05
-2.48760740591667e-05
-1.78945517831342e-05
-1.59844668493371e-05
-6.9564610517165e-06
-2.55490841483026e-05
-2.69923075225557e-05
-1.68919575356043e-05
-2.02092145979651e-05
3.94288692626259e-06
-2.40530895982832e-05
-2.17588742163364e-05
-1.22487093313204e-05
-1.57413847262662e-05
-2.66934041656431e-05
-2.5754173569412e-05
-1.37709156076153e-05
-1.84198661637972e-05
-1.29882186825309e-06
-1.15581975727707e-05
-1.35966925902825e-05
6.55772879570442e-07
-3.00223252561587e-05
-2.07636504579214e-05
4.11887246928932e-07
-7.33415665293571e-06
6.56230569993675e-06
-1.92383814920604e-05
-6.68681840166626e-06
-8.88043181867802e-06
-2.20457929246144e-05
-2.30882176437679e-05
-2.92186900079667e-05
-2.1165899871846e-05
-2.54071190051611e-05
-1.44974396636319e-05
-1.45479791743923e-05
-9.09605470650353e-06
-2.48929125809762e-05
-1.96529280651523e-05
-3.58539531181932e-05
-3.14817852739729e-05
-1.43080892145584e-05
1.01610901938274e-05
-1.84982422044819e-05
-1.91571895565573e-05
-3.4725526483941e-05
-2.02876430374346e-05
-1.12829747355609e-06
-7.4354298670362e-06
-2.2807220640225e-05
-1.41639619999647e-05
-7.86539124232894e-06
-2.3764533767728e-05
-2.14303209184289e-05
-7.41922769779264e-06
-1.03984461349323e-05
-1.05455313552315e-05
-1.81834691793416e-05
-1.58788521708138e-05
-2.14138248917176e-05
-2.35173566389138e-05
-1.75776769808976e-05
-9.80531268938429e-06
-4.57963059791445e-06
-1.98052401581592e-05
-8.75616491017354e-06
-2.08148196796648e-05
-1.70182390709664e-05
-4.01822476782651e-05
-2.81464825556054e-05
-1.79508306440252e-05
-1.40181752635045e-05
-2.02152212861039e-05
-3.00812333845622e-06
3.74345864153494e-06
-2.45050720427639e-05
-2.60943339651675e-05
-1.30727437312088e-05
-3.00548545925305e-05
-1.03358714920543e-05
-7.60390320492736e-06
-2.7365962333657e-05
-1.72422138792423e-05
-2.05061234513653e-05
-1.9515767804991e-05
-1.92530255478305e-05
-4.54727696340869e-06
-1.63187153797615e-05
-1.6586753239147e-05
-3.26036709100613e-05
-1.15219583565152e-05
-1.40187550454919e-05
-5.50352979963279e-06
-1.12334924410624e-05
-2.06254108094577e-05
-1.23685536958945e-05
-3.3304831915277e-05
-1.812156728832e-05
-3.49224835350904e-05
-1.78080300450592e-05
-1.51795215767547e-05
1.03757190224969e-05
-2.38649261483149e-06
-1.21155641665137e-05
-1.56550135728539e-05
-9.91199605556737e-06
-2.51947819337322e-05
-1.12209323993795e-05
-5.39025139831325e-06
-2.64382764795769e-05
-6.07985897692862e-06
-2.00257894064691e-05
-5.52186230066926e-06
-1.01449401941583e-05
-2.37551262284181e-05
-1.74083391315405e-05
-2.98410831842599e-05
-1.24150154853123e-05
-3.10290677036785e-05
-2.12013930803647e-05
-1.38962345408112e-05
3.94810645735307e-06
-1.99551320266739e-05
-7.42261145818065e-06
-2.48573975142761e-05
-2.13069901085316e-05
-2.26396714463871e-05
-1.81224788460459e-05
-1.56547477603526e-05
-1.10969700964e-06
-1.71094994352892e-05
-5.26105828152686e-06
-2.44902348302314e-05
-3.01854550111447e-05
-1.16354952230209e-05
-2.14737234703273e-05
-2.52843755332737e-05
-2.78784822883176e-05
-1.17540370569965e-06
-7.74735694821461e-06
-3.77233219370696e-05
-1.58891383071129e-05
-1.88302985429703e-05
-2.99067033404266e-05
-1.23195797720845e-05
-1.35091849493163e-05
7.61567933912399e-06
-1.29100025878874e-05
-2.32814252708961e-05
-1.4393764348438e-05
-1.02309956564679e-05
-2.75273659053695e-05
-1.14908114313529e-05
-2.25045567165383e-07
-3.54428358080005e-06
-9.52941479867844e-06
-1.52212664042943e-05
-1.57173341431867e-05
5.27274765781742e-07
-1.17110238890985e-05
-1.13155225067608e-05
-4.89187139462131e-06
-5.04393621072433e-06
-3.87256809577212e-05
-1.91747269205388e-05
-3.99957350006563e-06
-1.91222395244223e-05
-3.19768680235657e-05
-2.0025843525954e-05
-1.1485804388101e-05
-2.98333790091508e-05
-1.97964022927244e-05
-1.69156085174836e-05
-2.45228724779068e-05
-7.92856117705604e-06
-3.07407984580328e-05
-1.26801849997461e-06
-1.6276409247556e-05
-2.00471842471707e-05
7.63458850808422e-06
-5.70431579521814e-06
-1.36795733963983e-05
-9.55433757716636e-06
-1.71221783023837e-05
-2.13799475190369e-05
-1.28829406476187e-05
-1.38616519207263e-05
-3.16593443031245e-05
-2.88443298453238e-05
-2.41320246975162e-05
-1.47170668510887e-05
-2.63253162985434e-05
-1.63337446794152e-05
-5.35537999038571e-06
-2.65725234822925e-05
-1.02394735706562e-05
-3.61859475081398e-06
-1.79615311252561e-05
-1.93324234741117e-05
-9.61579386844689e-06
-1.93774200262891e-05
-3.52936727869654e-05
-2.08817616886087e-05
-9.80500109976295e-06
-2.72433089404376e-05
-6.32918221998076e-06
-2.19928746074353e-05
-2.57277247355972e-05
-2.02717096239024e-05
-3.49215825624472e-05
-3.01321229190901e-06
-1.85054651767847e-05
-5.80175972530573e-06
-1.55666552950608e-05
-2.63495115848202e-05
-1.62509497133299e-05
-6.17595289346929e-06
-2.31532130637092e-05
-2.12216317833511e-06
-2.41031667212709e-05
-1.58245354880314e-05
-1.90827210348965e-05
-2.15678812611001e-05
-9.99469622101638e-06
-3.48962931347256e-06
-1.89652104676399e-05
-2.7557382419739e-06
-9.16714812111766e-06
-2.02758976361114e-05
-7.97162990785654e-06
-7.59827734961616e-06
-1.878140908163e-05
-9.47845395286574e-06
-1.67845397872533e-05
-4.07398123573312e-06
-1.28825621199137e-05
-3.36604438838162e-05
-9.55056713215776e-06
-1.94703265008966e-05
-2.78145345766434e-05
-1.06075857773436e-05
-2.04802834130762e-05
-1.19213233733866e-05
1.58273727830154e-06
-7.39537768524326e-06
-1.35816303615638e-05
-5.22797832432486e-06
-3.10305566163253e-05
-2.17285177839642e-05
-1.7774830985085e-05
-1.39983366891932e-05
-2.88241534444578e-05
-1.17643635455663e-05
-2.04644404325026e-05
3.0038147030837e-06
-2.46439272919251e-05
-1.27054532162209e-05
6.4887281117575e-06
-7.67093984835616e-06
-2.93047617603702e-06
-1.07938508876088e-05
-1.15818108880009e-05
-1.81931913335453e-05
-2.22241110145382e-05
-2.63316403019527e-05
-1.55214512129021e-06
-1.70697049395598e-05
2.94573194838692e-06
5.26093482918731e-07
-6.82518897067044e-06
-1.63741143313435e-05
-1.71002886220664e-05
-2.62742782817633e-05
-1.68223939460167e-05
-2.42459927486978e-05
-3.09621125067858e-05
-1.90146747574493e-05
-2.44578453412076e-05
-2.05791055784543e-05
-1.84524955039568e-05
-1.84949747484216e-05
-2.33475809076875e-05
-7.1994672212617e-06
-1.64768904896866e-05
-2.52902453378616e-05
-1.85711458054679e-05
-1.4018186746e-05
8.76666656753955e-07
-1.18485743745985e-05
-6.42316882619876e-06
-7.7780597996001e-06
-6.42415460372884e-06
-2.25750406367724e-05
-2.99161818016842e-05
-8.61233847117994e-06
-1.46742391334848e-05
-2.19124151479018e-05
-2.66569507661243e-05
-1.68290068820521e-05
-2.78553028179097e-05
-1.76552687949376e-05
-1.66664864762189e-05
-2.14047584916253e-05
-8.22940452837515e-06
-1.03257306849693e-05
-2.18768381420506e-05
-3.48752620020267e-05
-5.77521070271663e-06
3.96130929316463e-06
-1.72822911121497e-05
-1.55997103069338e-05
-2.65292437111003e-06
-1.35110332897904e-05
5.2956698894916e-07
-1.74720237393652e-05
-2.9919949348744e-05
-1.67768974604181e-05
-3.12369085247733e-05
-1.29050008266067e-05
-2.24430010412662e-05
-2.3550007533981e-05
-7.70958968807665e-06
-4.08982925244277e-06
3.70102559869855e-06
-2.86434892741675e-05
-1.09846520403008e-06
-1.43296511094464e-05
-1.71900595411984e-05
-7.32077257806132e-06
-2.1831604550834e-05
-1.61733614636073e-05
-2.32458120681239e-05
-3.0351319062588e-05
-7.7286356807121e-06
-1.18619570808697e-05
-3.58552777816793e-05
-4.8753191528978e-06
-1.17520838495512e-05
-4.13249590455872e-05
-4.1341886324319e-06
-2.01058833145687e-05
-3.78895588857902e-06
-2.70149316391685e-05
-2.59500344647019e-05
-6.8030609521645e-07
4.8254277107753e-06
-1.54837614816653e-05
-1.28465388344621e-05
-1.50408014279071e-05
-1.69414749171949e-05
-2.91678683895518e-05
-6.10046391595127e-06
-2.50099009822248e-05
-4.90290177146248e-06
-8.27750089700549e-06
-2.02945505551368e-05
-1.5858938256682e-05
-2.16824783383016e-05
-4.68028283673328e-05
-3.19018008190796e-05
-2.44862455042299e-05
-2.93349449450164e-05
-4.43441095739521e-06
-1.95160876476786e-05
-1.4205095234815e-05
-2.14984599900048e-05
-6.08451120921062e-06
-2.0076709781861e-05
6.98417055390082e-06
-1.37885050674148e-05
-1.54268935061957e-05
-1.26854023012854e-05
-1.52580540484215e-05
-2.40155139092028e-05
-1.21977138141437e-05
-1.0867217629023e-05
-1.92654896961498e-05
8.50837480540475e-07
8.4685108880107e-07
-9.84890186347436e-06
-2.95110057823242e-05
-1.79581495051219e-05
-2.02835241716098e-05
-4.40706781564081e-07
-2.44458522734022e-05
-1.57617564636923e-05
-1.63405375894337e-05
-1.90602953576509e-05
-2.08954493440929e-05
-3.01765077568489e-05
1.46651571778224e-05
-1.16535132992147e-05
-1.42914600794978e-05
-3.09091917709045e-05
-1.55193427065883e-05
-1.11150674129683e-06
2.63992064879255e-07
-2.41624211337577e-05
-2.0273978914951e-05
-3.10635830060325e-05
-3.98381211412386e-05
-2.73420791174429e-05
-1.13437880811031e-06
-7.06114377764224e-06
-7.95931171547754e-06
-2.81982946894434e-05
-1.55636364987941e-05
-9.83134301579665e-06
-1.94063563939915e-05
-7.05391287704449e-06
-7.22501228510724e-06
-7.46318609147278e-06
-6.61745431966131e-06
-2.37050710692901e-05
-1.34495557774413e-05
-1.34750081134871e-08
-1.97289042887971e-05
-1.7071169540275e-05
-2.26600140580953e-05
-1.17094065618441e-05
-1.35627235197956e-05
-1.4340648142079e-05
-1.23819846867809e-05
-2.89202191407763e-05
-2.82476866596539e-05
-9.52558933785891e-06
-1.1600287443609e-06
-1.95722238958372e-05
-1.99268101560075e-05
-2.61922931305001e-05
-2.47708907626862e-06
-3.65943967235077e-05
-1.22897518393286e-05
-2.50995170044191e-05
-1.42593747268035e-05
-2.36378149791801e-05
-8.73937998384873e-06
-8.56251775801464e-06
-2.00335022816569e-05
-2.25086771819675e-05
-2.62492520533778e-05
-2.24373764286858e-05
-3.27617241120445e-06
-2.98843766606399e-05
-1.36865846302365e-05
-2.00472315085282e-05
-2.59849242400737e-05
-2.91060488510572e-05
-2.11981458956627e-05
-1.80893216827652e-05
-1.56824893629658e-05
-1.62825455105583e-05
-1.42982693498338e-05
-1.4351767122149e-07
-1.38916661374726e-05
-1.27424878057271e-05
-3.52297880242722e-06
-1.51885589899691e-05
-2.81354273841104e-05
7.82062158298213e-06
-1.89499712502775e-05
-1.60346656745192e-05
-2.55267130808089e-05
-1.41069347249205e-05
-1.48657023561634e-05
-2.74994645312248e-05
-2.17194511934505e-05
-3.12430981599657e-05
-2.06781391108989e-05
-1.85327380557277e-05
-3.55118560461875e-05
-1.20263502766941e-05
-2.53471185809925e-05
-1.79683696306259e-05
-4.40605494087374e-06
-1.93492093570952e-05
-2.97474845338632e-05
-1.38172605535797e-05
-2.24452459583794e-05
-7.46628934109092e-06
-7.44542245883574e-07
-2.2786915512795e-05
-2.5595358057578e-05
-2.90445210242363e-05
-1.44350677485e-05
-1.78563114843154e-05
-2.03235960583921e-05
-2.95813508848086e-05
-4.850728090899e-06
1.3607689148569e-06
-3.03534064509626e-05
-2.84364906328069e-05
-2.36518385486132e-05
-1.59950292493953e-05
-1.81178630972444e-05
-1.86663930597755e-05
-3.54324951886957e-05
-2.0292581201535e-05
-2.38135103678513e-05
-2.44712286274553e-05
-9.48639395037067e-06
-1.36916819917584e-05
-3.03044266611693e-05
-3.45804254412302e-05
-1.0383663930261e-05
-1.66924021161527e-05
-2.74188500819649e-05
-1.50519430044391e-05
-1.4489123609544e-05
-1.87244193571976e-05
-2.37180612487519e-05
-1.98626779004779e-05
-2.79943758109492e-05
2.27315180152692e-06
-1.3540047879957e-05
-1.66276153494183e-05
-2.6302354969341e-05
-8.05434831735098e-06
-2.90912408959337e-05
2.57600206181986e-06
-2.27671982908473e-05
-3.95488310905095e-05
-4.29583338862876e-06
-2.87734205579675e-05
-2.99808218802842e-05
-2.03484434937526e-05
4.11546175784376e-06
-1.62843491900015e-05
-2.14398050668404e-05
-1.20933101502955e-05
-3.11125886923689e-05
-2.24539726566948e-05
-6.74713341346577e-06
-1.57642851316735e-06
-2.8757152237038e-05
-2.1178403523046e-05
-1.31012191889278e-05
2.13780936632753e-06
-4.61881364808131e-06
-6.27647945760544e-06
-2.56739408838159e-05
-1.58134144466031e-05
-1.02809056991223e-05
-2.32190760391211e-05
-5.15849881670475e-06
-4.98516771710324e-06
-1.4151449241759e-05
5.87032752483092e-07
-1.64496947657627e-05
-3.18732971559149e-05
-2.94222119073002e-05
-5.18763408243123e-06
-6.74837344019523e-06
-8.43008537298703e-06
-1.66630931991708e-05
-1.83749839651286e-05
-9.46148480098332e-06
-1.98330790775721e-05
5.40710068474777e-06
-1.56212231540747e-05
-1.24074993162891e-05
-8.38153969312803e-06
-1.26054986452721e-05
-2.219873219686e-05
-2.40772165267861e-05
-2.65484064699838e-05
-1.82298750462526e-05
-1.1350905579071e-05
-2.69464574700192e-05
-2.04932532193908e-05
-2.56378339722643e-05
-2.66131254923759e-05
-3.36354641736104e-05
-1.86119981335269e-05
-2.2540683784297e-05
-2.2313847630171e-05
-2.00698344467719e-05
-5.88165647987958e-06
-1.85963598933905e-05
4.44064917757851e-06
-3.76611465491069e-05
-3.02576533575711e-05
-1.9561937863211e-05
-4.59554647350201e-05
-3.95015369086865e-06
-1.39620889088794e-05
1.44599525753072e-05
-5.97665245682601e-06
-7.44016433114847e-06
-2.31007772277882e-05
-1.32646958321945e-05
-5.91945720654892e-06
-1.85972386466082e-05
-1.88966182989856e-05
-1.09382648897103e-05
-3.63413525506907e-05
-2.05326451726994e-05
-7.08880081880402e-06
-7.38233711201246e-06
-1.25864425679939e-05
-1.95663453962348e-05
-5.88731650741621e-06
-2.34500711883385e-05
-3.09921243951779e-05
-3.49248217366647e-06
-2.12557336378323e-05
-9.67525244146385e-06
-1.63218659059103e-05
-3.68720034887102e-05
-1.55183185120729e-05
-1.61091097879604e-05
-8.16600126580753e-06
-2.54379288725163e-05
-2.35816747730625e-05
-1.62044286010098e-05
-2.27546119839423e-05
-8.57395325854702e-06
-2.99471570980903e-05
-1.80589047115615e-05
-4.75707126469981e-06
-6.89128614391948e-06
-1.10598544589203e-05
-1.51099342717931e-05
-1.64834448134903e-05
-4.20201039158749e-06
-1.38040174605187e-05
-4.4267079736947e-06
-1.4614116328141e-05
-7.03975453651415e-06
-2.3238542254463e-05
-7.40446655840051e-06
-1.57435817543663e-05
-1.95244084053708e-05
3.02830514000949e-06
-2.62810257524119e-05
-2.15331018151922e-05
7.06771747690125e-07
-2.21947519809691e-05
-6.03497253996953e-06
-4.96137873745457e-06
-7.68921378289279e-06
-2.97700387930258e-05
-1.91696797761533e-05
-4.29283575217301e-06
-4.28552603969557e-06
-1.1036770934532e-05
-1.64561984825482e-05
-2.99301978196566e-05
-2.8106095873018e-05
-1.9285262471594e-05
-1.58966297823473e-05
-3.50802929851972e-06
-9.27203806631046e-06
-1.80502261459094e-05
-2.45022548382889e-05
-1.59925557949279e-05
-2.36110938004577e-05
-1.7870624596886e-05
-1.41294822152539e-05
-8.32685684515635e-06
5.74897109287234e-06
-5.47996148797641e-06
-1.29919641096934e-05
-2.87445667711294e-05
-2.30487802131936e-05
-2.01332600253333e-05
-1.82508866058959e-05
-6.08737980011766e-06
-9.03091647183965e-06
-1.91419955918178e-05
-1.19273391213615e-05
-8.95959707157338e-06
-2.51622844177945e-06
-2.96761453334537e-05
-2.62274848840233e-05
-2.43399576476849e-05
-2.94703542284704e-05
-4.51195840861695e-06
-2.59330170919601e-05
-9.32792237281402e-06
-2.02111204219853e-05
-3.06186358890645e-05
-2.825379439175e-05
-1.99635473149354e-05
-1.51435379228643e-05
-3.16317923801937e-05
-1.76537846879169e-05
-2.66382435222649e-06
-1.99336322070739e-05
-2.94934326605429e-05
-8.44936742811427e-06
-1.64721421070939e-05
-1.59919802603838e-05
-3.72243941641926e-05
-2.02783760490969e-05
6.45161842135495e-06
-1.18955100378257e-06
-2.17632627340212e-05
-1.16322337636919e-05
-2.38248027808101e-05
-2.652277069147e-06
-3.41302865578796e-05
-1.40285797826133e-05
-6.70021492813027e-06
-2.60429066231189e-05
-1.30638164933132e-05
-1.4242863535308e-05
2.67279275196872e-06
-5.68811932839913e-06
-1.37008645449551e-05
-3.12069861698797e-05
-6.34401545652808e-06
-4.06552085649946e-06
-1.8920855911878e-05
-1.64804397216738e-06
-1.4826073095812e-05
-6.41735498590813e-06
-1.67481443372512e-05
-2.22499050016364e-05
-3.59471378355982e-05
-2.55697049814967e-05
-1.50850669119957e-05
-8.89085439995552e-06
-3.32965836211046e-05
-2.79418901268442e-05
-8.14845993750315e-06
-3.18858737813766e-05
8.76419236235717e-06
-1.00219619753124e-05
-1.33696454760373e-05
1.78277540948373e-06
3.87534881682258e-06
-2.21239776167466e-05
-7.40618981798416e-06
2.44468806016395e-07
-2.79121282418765e-05
-1.93733808082353e-05
-2.95118190601903e-05
-7.34526191612465e-06
-2.84478503728444e-06
-4.99184647287689e-06
5.3623943553373e-07
-3.14075912898906e-05
-1.78946687564621e-05
-2.86361485336674e-05
-2.35000786689996e-05
5.37884157121986e-06
-2.11040429637482e-05
-9.00204013918287e-06
-1.2765270445331e-05
-1.85427023937279e-05
-1.15008617707742e-05
-2.78167538477337e-05
-2.03615729899735e-05
-4.95124119758041e-05
6.44880491825701e-06
-2.58418168589359e-05
-2.41662853115727e-05
-2.9280520731712e-05
-2.63042340335947e-05
2.0492374296681e-06
-2.43494660830758e-05
-1.28984354997742e-05
4.58689019890453e-06
-1.66129494396321e-05
-2.59577289921559e-05
-2.54043259852559e-05
-8.51571644564352e-06
-3.73326682501222e-06
-2.62230220768836e-05
-2.04056106746536e-05
-1.50644800919873e-05
-3.39593643987336e-06
-1.99686603712986e-05
-2.06770472712234e-05
-5.93949169462567e-06
-1.17570081137224e-05
-3.03847678522006e-05
-7.10091419625919e-06
-9.44875694618009e-06
5.0983749901808e-06
-3.21702558560547e-05
-1.77797079512162e-05
-2.55121369594468e-05
-2.1279122858707e-05
2.42634222314064e-06
-2.27665249473441e-05
-4.25688759137131e-06
-2.37224123230462e-05
-2.62856015091223e-05
-1.38995465028319e-05
-8.27110630471561e-08
-1.67522550013389e-05
-1.90773967687055e-05
-1.84082803746085e-05
-1.59206015246195e-05
-1.75833898417734e-05
-3.04884502447117e-05
4.19874873333684e-07
-1.53658414361258e-05
-1.05303533295659e-05
-6.47196401054331e-07
-1.92142101992313e-05
-2.83098265198442e-05
-6.00066973521322e-06
-9.28601332843906e-06
-3.50027742854386e-05
-1.37955997585103e-05
-1.95788529114693e-05
-2.00833747129889e-05
4.65057403565599e-06
-1.54518476564368e-05
-4.72413142565672e-06
6.4467683638436e-06
-1.4215147382178e-05
-1.6922263385261e-05
-1.80521175661121e-05
1.54931818987639e-06
-1.77553492160925e-05
-6.80589070865646e-06
-1.38882316673918e-05
-1.67708128846491e-05
-2.34963763251592e-05
-6.06640148692988e-06
3.41073989670608e-06
-1.46402377546165e-05
-2.06682978601272e-05
-1.10048256337464e-06
-2.56124985481892e-05
-1.661539737904e-05
-1.18894530337357e-05
-1.9762942461897e-05
-1.01382203392085e-05
-1.18455084926287e-05
-9.1679825575742e-06
-4.28454346144682e-05
-1.89904595989749e-05
-2.98682247340618e-05
-1.88044608351396e-05
-1.78459372732184e-05
-1.60730639320225e-05
-1.73263956676744e-05
-2.88051792481541e-05
-1.7191925765766e-05
-2.24416711373475e-05
-1.21329123034834e-05
-1.28087456365396e-05
-1.58928067782436e-05
-1.8107046617481e-05
-1.9810596243022e-05
-1.95236328627158e-05
-1.69052719444692e-05
-7.25308012041618e-06
-1.7027114793648e-05
-1.74924195407798e-05
-1.6009016493317e-05
-7.5699387952256e-06
-1.12941626937658e-05
9.4177776677642e-07
-1.43759180724539e-05
-1.40668875109598e-05
-7.56617086820335e-06
-3.06324254188639e-05
-1.75231657525256e-05
-1.23607682936412e-05
-1.18521801779543e-05
-9.04740187508755e-06
-1.70788743695806e-05
-1.85813537317958e-05
-1.58957969829618e-05
-1.68020095001542e-05
-5.6455805793991e-06
-1.63441254798453e-05
-9.16469516464453e-06
-1.92940079403207e-05
-1.51890417088761e-05
-2.02976035763677e-05
-1.97479410292736e-05
-1.74315592764637e-05
-2.80292979456445e-05
-1.92364360684245e-05
-2.92495983960755e-05
-2.72840873442257e-05
-5.44780820868621e-06
-1.80914647035314e-05
-1.62786646435289e-05
-1.42194786311975e-05
-1.66518174335368e-05
-2.18802563292885e-05
-2.61637600935624e-05
1.04554132059921e-06
-4.65573734930482e-05
-2.19252826923341e-05
-1.03360269093817e-05
-2.10604535767922e-05
-2.24515028663049e-05
-1.90340290068633e-06
-4.11920407019556e-06
-3.70182651030935e-05
-1.49822326171267e-05
2.84570674166752e-06
-8.75450523078316e-06
-1.35024168290986e-05
-2.59777937421488e-05
-1.4709157609708e-05
-2.5005219247915e-05
-2.49205791221944e-05
-2.38620627918436e-05
-1.5308749257249e-05
-1.32836411464291e-05
-2.86676371949273e-05
-2.31718992024385e-06
-3.03712822044821e-05
-5.03808643393786e-06
-1.95122017155467e-05
-1.86427362112231e-05
-1.17642673743016e-05
2.33368478065369e-06
3.61164791426147e-06
-1.69245424003881e-06
1.97065362293389e-06
-2.67579352436543e-05
5.24668225744044e-06
-3.04032709017871e-05
-2.12719965189718e-05
-2.16092361708987e-05
-7.72384628040734e-06
4.44826412232733e-06
2.82149717167659e-07
-1.90973368838784e-05
-2.21822431555646e-05
-1.85419495426991e-05
-5.33277888274798e-06
-1.14379832406821e-05
-3.21373799291632e-05
-2.20083834532863e-05
-1.26964916164658e-05
-1.21181253464883e-05
-1.70777534713424e-05
-2.99160310786903e-05
-3.15365033681465e-05
-3.15016419800021e-06
-8.62663782867797e-06
-1.54237529596517e-05
1.23811421347162e-05
-3.17622278630544e-05
-1.84184071598295e-05
-2.24338374215789e-05
-1.64839639941096e-05
-9.15685549183802e-06
-2.6929714544532e-05
-2.55148264571995e-05
3.14852839477307e-06
-2.34038751964669e-05
-1.78792681484619e-05
-3.19432224267372e-05
-3.22107840548117e-05
-1.74144287182856e-05
-1.39951045222003e-05
-3.08570731784357e-05
-1.33050384308954e-05
-7.89443348651556e-06
-2.89062521412769e-05
-2.18068146348987e-05
-1.79620581294308e-05
-1.09643231131225e-05
-1.93506950724796e-05
-1.31067297144177e-05
-1.05270117417439e-05
-2.60914283326121e-05
-2.50583017701962e-05
-2.24873536861896e-05
-1.55455363274489e-05
-2.62180894262174e-05
-2.53088517173659e-05
-1.16330905802981e-05
-1.43430393470095e-05
-2.93886929200205e-05
-1.19768588440443e-05
-1.81727849184232e-05
6.03165057995134e-06
-1.34730809346165e-05
-3.80998910539978e-06
-1.83427850677945e-05
-3.28734787671848e-05
3.60789876796667e-06
-2.83359831895302e-05
-1.70571291698507e-05
-1.49131511789733e-05
-2.04451478355412e-05
-2.94421696491034e-06
-1.80581041828485e-05
-1.92509210843184e-05
-7.77110664389107e-06
-2.61126136973454e-05
-1.51861019181202e-05
-4.53767760832006e-06
-1.66775688760985e-05
-1.44068466642274e-05
-1.6460699629394e-05
-2.95979591593902e-06
-4.49910995677803e-06
-1.9222929454357e-05
-1.26368388227787e-05
-6.61509143897085e-06
-1.76824520909715e-05
-4.34868164398512e-06
-1.15508212406865e-05
-2.42055286153651e-05
-2.93603920207753e-05
-1.49986984578116e-05
-2.39234073896232e-05
-2.36642502401631e-05
-2.68076883826603e-05
-2.82270481400416e-05
-1.53963213017501e-05
-2.24213635590792e-05
-2.44093217635259e-05
-1.95826938311064e-05
-2.51301460274009e-05
-1.63881109226116e-05
-1.66060178539305e-05
-4.87556497392469e-06
-1.94156117685017e-05
-1.35699070092771e-05
-1.74190663758852e-05
-1.73748457669513e-05
-1.8038637171207e-05
-2.06532537433599e-05
-3.99797434318534e-05
-3.03016368305901e-05
-1.29587690029116e-05
-1.65111840494597e-05
-2.47082874635351e-05
-3.61078705602214e-05
-2.31853291763633e-06
-1.71627662195359e-05
-1.85352352119886e-05
-1.8947560044967e-05
-2.03059708494418e-05
-1.96705090328967e-05
-2.30759699764909e-05
-1.24738807861369e-05
-1.35112891176651e-05
-4.01266953744323e-05
-9.97673280640056e-06
-2.44390159825366e-05
-1.00976777145757e-05
-1.43127542482524e-05
-1.82906852496198e-05
-9.07704997884631e-06
-2.59890807672216e-05
-1.69740628001207e-05
-2.55607853763164e-05
-6.72182577889372e-06
-3.09117379508761e-05
-2.50916270485182e-05
-3.00422857377199e-05
-2.60070151231171e-05
-6.77427186215583e-06
-2.38715398163934e-05
-1.93305170666321e-05
-1.81177930484557e-05
8.09439628919037e-07
-2.6916136765572e-06
-3.04315014089397e-05
-3.71287263195549e-05
-6.99618555018318e-06
-5.57170639196747e-06
-1.19228912945259e-05
-2.13867146562092e-05
-1.02756553419866e-05
-2.76245234375895e-05
-4.84338285444915e-06
8.08591048215666e-07
-1.5299649857982e-05
-1.55794538830177e-05
-4.44147814011387e-06
-1.1192358642266e-05
-2.95670379598326e-05
-2.00780148393623e-05
7.83594860596259e-06
1.80755944411282e-06
-2.05170217791121e-05
-2.16809690394846e-05
-2.4214538455225e-05
-1.80464129634926e-05
-1.61128550887872e-05
-1.07167150607794e-05
-6.86562979141046e-06
-2.6838856382691e-05
-3.32955989757943e-05
-1.07387738112187e-05
-1.6481751314285e-05
-1.28614952396622e-05
-2.01308316478209e-05
-1.45786747510047e-05
-2.49024013165144e-05
-2.21673967617183e-05
-3.23600918355158e-06
-1.61822820805852e-05
-4.28852241483768e-05
-3.61976846302328e-05
-2.11711685102648e-05
-1.58817502427677e-05
-1.18451597108962e-05
-9.84758159074411e-06
-3.02170586600591e-05
-2.14561780020569e-05
-2.23261670989934e-05
-3.07647332898608e-05
-8.97558034719509e-06
-2.43387655791255e-06
-2.63041866743004e-05
1.31022364983785e-06
-2.13532125962089e-05
-9.4748475281185e-06
-2.12760435918688e-05
-1.24547011600563e-05
-2.44700786576201e-05
-1.79257593923272e-05
-3.37290896153185e-06
4.6009761686803e-06
9.65778384577559e-07
-2.01269508130659e-05
-1.44795727797977e-06
-1.88662506966319e-05
-1.42187644831363e-05
-1.47098084645782e-05
-2.58028550472876e-05
-2.25639767769441e-05
-1.22601098693409e-05
-1.34289747605908e-05
-1.90084168356652e-05
-1.56327897744798e-05
-1.37351111724061e-05
-1.74692333176072e-05
-1.42090048207501e-05
-1.7159364530745e-05
-2.08435326859509e-05
-2.41255937641701e-05
-1.17535402458225e-05
-1.50767281866295e-05
-3.89622917757213e-05
-1.9941945138467e-05
-1.58818052220664e-05
-2.41934755550007e-05
-7.5449764318024e-06
-2.07893714294572e-05
-3.39325524362835e-05
-2.11615721885837e-05
-1.58400625129828e-05
-3.68905504916248e-05
-2.19121040585762e-05
-6.47187578033956e-06
-5.1854811071444e-07
7.09516926254596e-06
-2.1654301365763e-05
-1.00850655244036e-05
-9.74957506422195e-06
-1.81085853866072e-05
-2.59830867884006e-05
-2.01255853298636e-05
8.81995373114699e-07
-4.95445192045944e-06
-1.83054561461651e-05
-9.23034501070706e-06
-1.37089456709585e-05
-7.46380661260644e-06
-1.38658942878299e-05
-2.72782024746017e-05
-3.09965740521143e-05
-7.11238616436497e-06
-1.38787641288628e-05
-1.6622518307291e-05
-2.74627290241035e-05
-3.00451989696572e-05
-1.66811513380402e-05
1.61548685227749e-06
-2.38568948189855e-05
-2.52475113431804e-05
-1.06844353651558e-05
-5.40590481967084e-06
9.74896584798354e-06
-1.39526711394491e-05
-1.17747502309668e-06
-1.15177611413575e-05
-3.06022041985047e-05
-2.52949473273891e-06
-1.30355267047918e-06
-7.53268143070443e-06
-1.63670340016364e-05
-7.98633918298424e-06
-3.29635385838716e-05
-2.8174119439676e-05
-2.17687482079889e-05
-3.1187705708146e-05
-1.35333535593337e-05
-1.29649995820417e-05
-1.66403361627062e-05
-2.63371643299394e-05
-1.44102733854888e-05
-2.51259140864316e-05
3.71597050098872e-06
-7.02833155014609e-06
-2.8534371620211e-05
-7.35169441444987e-06
-1.12460675364532e-05
-2.70039702732922e-05
-2.78512977163905e-05
-1.7408738534976e-05
-1.7961466369349e-05
-2.66660945033087e-05
-1.62084777810169e-05
-2.36932374081332e-05
-3.77331954717143e-05
-1.8427219438917e-05
-1.1149094686181e-05
-3.77291907070094e-05
-1.29865316458999e-05
-2.11332372288442e-05
-2.91834418956581e-05
-1.52151874522329e-05
-1.17847654535773e-05
-3.69706103629306e-06
-1.12670382329543e-05
-1.0198546976337e-05
-3.82423736860305e-06
-1.18285117619606e-05
-1.76270712225768e-05
-2.89962885391065e-05
-1.24228031639579e-05
-1.28021427589731e-05
-1.31972301097146e-05
-2.39944047355197e-05
-1.51025422082516e-05
-3.44610322727713e-05
-1.86249936349684e-05
-2.57934503787113e-05
-8.09365949555108e-06
-1.16171208162233e-05
2.98210957389845e-06
-3.70858514316843e-05
-2.68597601408123e-05
-1.35466925756278e-05
-1.11193706541178e-05
-9.6217732588172e-06
-9.89522723252937e-06
-9.17148369600909e-06
3.90850193161968e-06
-1.71912378473417e-05
-2.41314609131318e-05
-2.1203066357168e-05
-2.12988058759779e-05
-1.4950944136138e-05
-1.6555516129993e-05
-2.24321711622246e-05
-3.9263956783748e-06
-2.00673627232371e-05
-2.39112842794605e-05
-6.07457721330314e-06
-6.93247552644733e-06
-1.90219374565949e-05
-2.54478453105587e-05
-2.8115725888614e-05
-3.25425853217228e-05
-7.00998774487998e-06
-3.4189343746826e-06
-2.06489855799008e-05
-2.28734979391523e-05
-8.29353877613199e-06
-3.75938564034776e-06
-2.24437725748471e-05
-2.27602928378293e-05
-4.89271729062774e-06
-2.62548148296714e-05
-1.80533002666545e-05
-2.00125203794796e-05
-2.29473728663988e-05
-2.89170089271511e-05
-1.42752404072393e-05
-1.542862105994e-05
-3.33395426946328e-05
-2.73651854292672e-05
-2.08519844503598e-05
-1.18895890214003e-05
-1.32469445587183e-05
-2.28320967008266e-05
-1.98462267663066e-05
-1.08210410614937e-06
-7.88269364152203e-06
-2.99381637743093e-05
-2.5434323514287e-05
-1.50329468385628e-05
-7.65304283761688e-06
-2.13382756096675e-05
-7.74825432695349e-06
-3.90294656465459e-05
-1.09765088838786e-05
-2.17727834035477e-05
-3.43610840995828e-05
-1.99602769522606e-05
-6.39107374100693e-06
-2.87230291064442e-05
-3.17203996998471e-05
-2.43634501446375e-05
-4.11940617307156e-05
-6.58296282411702e-06
-1.70172125901255e-05
-2.47827745139834e-05
-1.4131651456421e-05
-1.98867413665911e-05
-1.77189939273537e-05
-9.90447799848071e-06
-3.34989341084655e-06
-2.03728697972547e-05
-2.93172037366619e-05
-1.77153000952658e-05
-3.39582088698635e-05
-1.9184290881143e-05
-7.9038501401203e-07
-3.43351997846812e-05
-8.6542454360534e-06
-3.76971702212985e-06
-1.17023315908354e-05
-1.08536415866228e-05
-1.21921929970525e-05
7.94274548724165e-07
-2.12353775232723e-05
-3.39428520349819e-06
-3.0318233199087e-05
-1.79078745981987e-05
-1.53440673499237e-05
-1.33655262270792e-05
-3.74585799058463e-05
-7.14053093686551e-06
2.26685685309836e-06
-3.20596683324601e-06
-1.23929128640777e-05
-6.47795271180753e-06
-1.32967007497755e-05
-5.24047551057676e-06
-2.67768241420743e-05
-2.07881781758132e-05
-2.42018696145336e-05
-1.27374869071278e-05
-7.50241606171521e-06
-2.82400641627956e-05
-1.62196906470685e-05
-2.37571230267749e-05
-9.27273653750215e-06
-1.20735453501373e-05
-1.61984447192717e-05
-1.40431671667046e-05
-3.25746839749265e-05
-1.21753652354646e-05
-2.16986334971082e-06
-1.25748417104757e-05
-1.10527402330371e-05
-8.47479681340832e-06
-1.25949614881366e-05
-4.51409533974163e-06
-2.13975902689046e-05
1.50828596109561e-06
-1.87365348362463e-05
-1.48267714734172e-05
-2.98347158397954e-05
-1.08890357635218e-05
-1.47131510393813e-06
-1.5676068331303e-05
-3.52400454185198e-05
-4.94695597179539e-06
-3.14203470877431e-05
-2.16521034191149e-05
-8.35306028260909e-06
-2.87083582844026e-05
-2.04364779258218e-05
-2.80281280759888e-06
-1.92784885590746e-05
-3.25784912029104e-06
-2.79714587707794e-05
-2.75939812506638e-05
-1.91927335748106e-05
-1.06882716179705e-05
-2.29486037957317e-05
-9.68919602323836e-06
-2.67586121946715e-05
-1.89143728311738e-05
-2.98683163726609e-05
-1.91569385456943e-05
-1.26718536048934e-05
-1.70545234791358e-05
-7.07969656152388e-06
-1.87595540849899e-05
-1.0097331084129e-05
-1.04236772699615e-05
-1.14048299324453e-05
-2.75034687325801e-05
-1.21946876594417e-05
-4.00757374987866e-07
-7.92600743077116e-06
-1.84082380097858e-05
-2.76654350225472e-05
-2.03853349102143e-05
-2.06308110999135e-05
-3.24388241875746e-05
-2.86057653283983e-05
-1.41952261174253e-05
-2.41810872161344e-05
-2.98863180650029e-05
-2.16324487374519e-05
-3.29814576856218e-05
-1.53855769336946e-05
-1.69617828849443e-05
-1.9490869385023e-05
-1.17860973075347e-05
-7.9889438016909e-06
-2.18398558749848e-05
-9.15380670743228e-06
-8.15278895105099e-06
8.1367964707299e-07
-1.37178055434099e-05
-1.08264213630072e-05
-2.52559025731428e-05
-9.70173021436081e-06
3.32132868570463e-06
-1.75343400559483e-05
-2.99135282803131e-05
-1.67777370975277e-05
-1.65740992672424e-05
-1.49340474531979e-05
-2.20593977394742e-05
-2.7210751233788e-06
-9.28698348202963e-06
-2.28563406765415e-05
-1.44844088496884e-05
-3.75382586786858e-05
-3.19411960265116e-05
-1.2710191112478e-05
-2.93566352244389e-07
-1.10188660636954e-05
-1.80015119828478e-05
-7.22860087773555e-06
-2.06233676236354e-06
-1.22224576888133e-05
-2.61186413989181e-05
-1.66929431888427e-05
-2.2983951028742e-05
-2.46261202819606e-05
-2.84076406986889e-05
-5.53635478826114e-06
-9.3919320613697e-06
-5.15219665946311e-06
-1.00875494711033e-05
-3.03749005694124e-05
-8.57380262384645e-06
-3.12491699452435e-05
-1.3451248251662e-05
-8.54465733754846e-06
-1.32631502688044e-05
-3.12178997612804e-05
-1.49574203523794e-05
-1.74058285840965e-05
-1.47638642579127e-05
-1.05735579753711e-05
-1.34815400152959e-06
-1.17911732087828e-05
-1.09547351180694e-06
-6.38593260536376e-06
-3.52667651691088e-06
-1.54849621304439e-05
-1.87379050077424e-05
-2.06059806853829e-05
-4.78609480347064e-05
-2.84200561133291e-05
-3.50961100576559e-05
-4.17069938158795e-05
-2.81983654720563e-05
-2.4701408188473e-05
-2.09942641646137e-05
-2.13837949167505e-05
-2.95608446769046e-05
-1.65954523458757e-06
3.38556579917445e-06
-2.01362759434738e-05
-2.28233248447995e-05
-3.19854151222793e-05
-2.5698431323567e-05
-1.75216428388836e-05
-3.81726394669375e-05
-2.39074961138426e-05
-8.98352631402053e-06
-3.39095975478961e-05
-2.24846427537788e-05
-8.39575253072156e-06
-2.57920954952535e-05
-2.72498709160076e-05
-1.56455275625186e-05
-2.08996692977406e-05
-2.49348695934985e-05
-1.73938077989694e-05
-1.17454886275871e-05
-3.79743377771168e-05
-2.87804198755304e-05
1.1705748266514e-05
-1.60321396203314e-05
-1.68553720778269e-05
-1.25423462014615e-05
-1.03889927404884e-05
-6.05193596414332e-06
-1.05294585620081e-05
-2.18068993575428e-05
-9.78293551639306e-06
-3.83742494408996e-06
-3.50089947742819e-06
-6.02521031202505e-06
-2.84605927301816e-05
-2.58399034022007e-06
-1.17602338882824e-05
-2.17850689579415e-05
-1.34343398110187e-05
-1.50979281718783e-05
-2.32796443513324e-05
-1.9648854187467e-05
-7.45074466533159e-06
-3.23527004432638e-06
-2.07425569144906e-05
3.6508687374635e-06
-2.59250886513336e-05
-2.92006801611283e-05
-5.31700386358877e-06
-2.40796017671192e-05
-3.45128638747134e-05
5.78239162563196e-07
-4.18575233799375e-06
-3.89716713349609e-05
-9.15557506236596e-06
-2.07359762125676e-05
-3.34862760567458e-05
-1.72663206107169e-05
-1.66479708193291e-05
-1.48292759374314e-05
-2.77893318743604e-05
-2.18487566277419e-05
-9.57275759762149e-06
-1.10314323398459e-05
-2.98290338520028e-05
-1.92474212128121e-05
-8.97428359532543e-06
-1.94194401197441e-05
-4.02140212147837e-06
-2.01282258840644e-05
-1.96476736502146e-05
-5.21940868810817e-07
-2.19560951808955e-05
-2.83775909347363e-05
-1.71646725722093e-05
-2.41794349027959e-05
-1.03946495965714e-05
-2.3495549173e-05
-4.16484292476763e-05
-4.49303980416396e-05
-1.66919504276866e-05
-1.9384531681723e-05
-3.86536652572908e-05
-1.69089279025526e-05
-1.83152899060786e-05
-1.24009950033961e-05
-1.63059563575246e-05
-1.51869990468684e-05
-4.3008883757793e-06
-4.67158228502333e-06
-2.3223178511431e-05
-2.1182715753969e-05
-2.1980225342844e-05
-2.05275616173096e-05
-1.68343351498602e-05
-1.36003760941675e-05
-5.11694838675376e-07
-1.18023280338126e-05
-1.90280377295711e-05
-2.03729275311149e-05
-5.13554051968613e-05
-2.45362677476573e-05
-2.40351241301373e-05
-5.19897207834661e-06
-1.98470875799495e-05
-1.88077052791561e-05
-1.14821575157225e-05
-8.61494058978162e-06
-4.82120391664004e-06
-4.72368545243155e-05
-3.50134049139354e-05
-4.10471738647493e-06
-1.79284524100647e-05
-9.40474957928627e-06
-2.40700147302428e-05
-1.10106196426448e-05
-2.33473661155046e-05
-2.03599895033119e-05
-1.91673969372786e-05
-6.62052653263456e-06
-8.97913660499244e-06
-3.16479090246002e-05
-3.12150070727737e-05
-1.47133936868312e-05
-1.59429955246845e-05
-1.20761568459661e-05
-2.26070205344982e-05
-3.19398857134722e-05
-1.70006642639543e-05
-1.62039954160479e-05
-1.90826979393512e-05
-1.09061861966436e-05
-2.37966923777441e-05
-1.07480061614627e-05
-2.22164756915941e-05
-8.32209373957009e-06
-2.02745293637537e-05
-1.90683826252531e-05
-1.68669328207629e-05
-1.89965646178312e-05
-1.88069206594854e-05
-2.38351848470293e-05
-2.53777990139805e-05
-2.28104895967191e-05
-5.92293990655331e-06
-1.64882301824394e-05
-1.62172389989567e-05
-4.43650390855051e-06
-2.69915907086845e-05
-5.7098587200874e-06
-9.91536616547763e-06
-1.94171566980237e-05
-7.82514378507752e-06
-5.8249496849927e-06
-1.51210879409573e-05
1.33986469279589e-06
-1.94900370702898e-05
-2.03471579444219e-05
4.92771882907436e-06
-7.78509173256029e-06
-2.18625082842666e-05
-1.31505153288774e-05
-2.75279557109997e-05
-2.44806899444186e-05
-1.08624537316987e-05
-8.092372076615e-06
-1.56618602276142e-05
-2.4594032653428e-05
-9.75605485823765e-07
-7.20933955596158e-06
-1.23742421579656e-05
-5.35956958655229e-06
-1.11972374264168e-05
-1.43498163785951e-05
-4.68772966707937e-06
-1.43146718817923e-05
-1.3998207031421e-05
-9.2990862948176e-06
-2.02830160809542e-05
-2.00896486367917e-05
-2.19148519745652e-05
-1.73483846889544e-05
2.56011081633176e-06
-1.8554104022041e-05
-1.93090726665969e-05
-9.97192258820494e-06
6.24633947111855e-06
-1.50431035982853e-05
-7.10491775840564e-06
-9.1480543699349e-06
-3.40524160550729e-05
-1.66081440510949e-05
-2.70140971635334e-05
8.01218799041351e-07
-1.64707942092747e-05
-1.56372337703463e-05
7.03439871106401e-06
-5.98050779990692e-06
-2.08375342605815e-05
-2.02294526111088e-05
-2.36242419372507e-05
-1.90999363314397e-05
-2.96627070084941e-05
-1.53552337267081e-05
-3.0007260531701e-05
-2.04596986961678e-05
-1.80753279601443e-05
-2.19781885108016e-05
-1.02758244594987e-05
-2.07887368055794e-05
-1.10762746024321e-05
-1.55985506906953e-05
-2.22068847601193e-05
-1.17630274068757e-05
-2.27223186802932e-05
-8.78939687543425e-06
-3.16055293724917e-05
-1.40022466928775e-05
-1.41425371615214e-05
-1.91707839603401e-05
3.96633078612297e-06
-9.97836196504743e-06
-1.43788526916475e-06
8.91435044889896e-06
-2.36910153628521e-05
-4.70285106244345e-06
-7.75592670805695e-06
-1.62493947572531e-05
-1.58650698817648e-06
-1.49311771904824e-05
-1.0817818422355e-05
-1.14349164411156e-05
-1.49357835233784e-05
-1.30333926119077e-05
-1.75150935999544e-05
-6.18644498376042e-06
-5.90349019631421e-06
-1.2179503727008e-05
-2.57284479693495e-05
-1.58762638593998e-05
-7.80893635259965e-06
7.54522059019153e-06
-4.05243583830727e-05
-2.51250530681858e-05
-5.841729470311e-06
-1.41124909572093e-05
-8.00281558222911e-07
-1.1707918701667e-05
-1.28876214279897e-05
-1.06024618667134e-06
-7.29673201276341e-06
-2.27181298932729e-05
-1.98818858278696e-05
-1.04439735523745e-05
-1.50055882734907e-05
-6.55377756300536e-06
-5.47791317924364e-07
-1.74423346192292e-06
-1.13583139011316e-05
-1.33687852470274e-05
-1.04686846527416e-05
-1.40710227948242e-05
-4.84824587573654e-06
-3.02144416857105e-05
7.41366627427302e-07
1.45771916445886e-05
-2.26256034025123e-05
-7.09566112143911e-06
-2.29183199937584e-05
-1.95941481167224e-05
-2.60728507583692e-05
-2.76424016083081e-05
-1.32492465497574e-05
-2.6836540802962e-05
-2.33385980887045e-05
-1.26235828449343e-05
1.42465758123804e-05
-7.13257181712807e-06
-1.46490751389401e-05
-1.65540625873007e-05
-5.436097985006e-06
-2.46181567160798e-05
-1.84457087129137e-05
-1.96968633855402e-05
-4.64808013467593e-06
-8.18150572056996e-06
-2.8631569329079e-05
-2.24692040440316e-05
-2.00762869759336e-05
-1.43415566413343e-05
-1.13645854494609e-05
-1.83744250183784e-05
-1.82482493986337e-05
-9.16546771372608e-06
-1.08145529903115e-05
-3.26226737889566e-05
-3.69312519541159e-06
-7.03777328166082e-06
-9.07809273964956e-06
-1.81825150974513e-05
-1.31952388563175e-05
-8.14192351300322e-06
-1.43323539283353e-06
-3.11925875878683e-05
-1.23732162117747e-05
-1.80688699657135e-05
-2.89178314689112e-05
-2.07085324992705e-05
-1.63435298944732e-05
-2.44040975132304e-05
-6.19915507773858e-06
-2.57048478153243e-05
-2.90588077190885e-05
-1.13705922875411e-05
-9.35616738889397e-06
-1.25284883585002e-05
-6.54557094644325e-06
-2.68319585230814e-05
-2.31340491261035e-05
-2.3208277827341e-05
-1.8039006035751e-05
-3.18277245744967e-06
-3.20363253908766e-05
-2.85547591092166e-05
-1.49157427407048e-05
-1.26857929099312e-05
-1.74587024474634e-05
-1.99922343915556e-05
-7.10199263124758e-06
-1.29812685007759e-05
1.9386793783704e-06
-1.18004361842443e-05
-3.39711609471931e-05
-1.14952112945648e-05
-2.82648064272068e-05
-7.64241908136487e-06
-9.52703599202069e-06
-1.7054189729135e-05
-3.68906865256255e-05
-1.97392641109678e-05
1.11038712710573e-05
-1.16750632931694e-06
-7.77061011972926e-06
-3.40486530980822e-05
-1.81917574461612e-05
-3.82716734941242e-05
-6.18822631280283e-06
-9.57072226875982e-06
-1.33788760131137e-05
-3.48449679944129e-05
-7.05626272311804e-06
-8.74772468313909e-06
-2.27245225521124e-05
-2.14390739590754e-05
-1.23215065037254e-05
2.16606564885262e-07
-2.06897978541709e-05
4.30126914708303e-06
-1.58576421229435e-05
-2.79466253812569e-05
-2.12332530469869e-06
-2.447024815546e-05
-1.68826090323934e-05
7.48336060132408e-07
-2.54084158997727e-05
-2.19726823908927e-05
-1.28244342710062e-05
-3.48120595581683e-05
-1.44508493652573e-05
-2.80728573713093e-05
-3.05363171948559e-06
-3.96926236079835e-05
-1.89322527977941e-05
-5.45100568904946e-06
-2.51764269877079e-05
-2.0479512845152e-05
-2.29054509323699e-05
-9.4267590142038e-06
-4.77059233670377e-06
-9.09049149236683e-07
-1.80998527376908e-05
-2.10373797454179e-05
-1.42192759709869e-05
-1.95816372753555e-05
-1.0123236478605e-05
-2.12363216737354e-05
-1.44331205119995e-05
-1.78303783220289e-05
-3.27877033047951e-06
-2.37340487370128e-05
-2.58456721212754e-05
-1.94038531919359e-05
-2.93880458665304e-06
-4.96421939641294e-06
-1.40887828367932e-05
-9.71410694601169e-07
-4.0762077065909e-05
-6.11286206172061e-06
-1.08152971578739e-05
1.40864390487885e-05
-1.27838565491493e-05
-8.76124109296445e-06
-1.77706962735382e-05
-1.79820137617713e-05
-2.19686084145778e-05
-1.11969209350832e-05
5.16907465135116e-06
-1.27703720827369e-05
-1.37939566995112e-05
-2.09516758976415e-05
-1.00675767191036e-05
-1.67508064661017e-05
-1.31246815578751e-05
2.96032118565589e-06
-9.28988844843117e-06
-2.57676444479556e-05
-2.5870620277345e-05
-1.51219753546686e-05
-4.2236358944968e-05
-2.501764657899e-05
-1.02865765303941e-05
-7.66802660167226e-06
-6.46990595212921e-06
-1.54810208117266e-05
-3.10018414821612e-05
-2.7855868081933e-05
-2.57554247089619e-05
-2.50943886313268e-05
-2.84423607795403e-05
-2.8205399963803e-06
-5.73653434863844e-06
-1.35897625749995e-05
-1.07418957644622e-05
8.43241283041106e-06
1.16789353938589e-07
-2.90274596341375e-06
-5.05807611746255e-06
-2.13075294693396e-06
-1.99726948570103e-05
-1.21850558868293e-05
-1.53379668596422e-05
-3.13355398853735e-06
-8.15734542058043e-08
-1.59031087977997e-05
-2.37266569594284e-05
-1.98375085736613e-06
-5.07161147093095e-06
-2.80485263462052e-05
-1.89215208760817e-05
-5.71154292465272e-06
-2.00782466873351e-05
-3.51535414056491e-06
-1.22554655226752e-05
-2.32606397003573e-05
-1.92050242125532e-05
-2.44330034363844e-05
-1.95171506990215e-05
-2.12469875519345e-05
7.84194233710627e-06
-5.69217536161064e-06
-1.010505377148e-05
-2.15557497922575e-05
-8.73713566767447e-06
-2.64694701265506e-05
-1.538802959546e-05
-1.98675980484779e-05
-1.73354396646561e-05
-3.80148183812258e-06
-2.20013305485353e-05
-2.0669788861712e-05
-8.97871863341899e-06
-2.064053177927e-05
-1.34020126223018e-05
-5.36377243924636e-06
-3.66408851648746e-05
-1.18063330638289e-05
-1.04708436486612e-05
-2.86749425364532e-05
-2.27660421241172e-05
-1.22078604798233e-05
-3.75148270511455e-05
-2.0106384693765e-05
-2.44611923166726e-05
-2.30288874296539e-05
-3.19916639789961e-05
-1.90447413614075e-05
-8.78897436936605e-06
-2.06802605528873e-05
-2.22592075734888e-05
-1.46346421612454e-05
-1.13372079173679e-05
-2.83946945626556e-05
-1.40205974271463e-06
-1.10393789119021e-05
-1.79569832367358e-05
-2.0902724902345e-05
-2.3410125833989e-05
-2.8150048570066e-06
-9.40116650307758e-06
-1.36691438348607e-05
1.79627360667702e-06
-2.4479317947217e-05
-1.40632297966878e-05
-5.96026749288754e-06
-2.70747178963947e-05
-1.01701723149288e-06
-6.7608725485523e-06
-1.21894135020933e-05
-6.79529377185088e-06
-5.81902432672946e-06
-2.16311583372538e-05
1.11269754859485e-05
-2.83572568744328e-06
-2.07847247313563e-05
-1.42981612628498e-05
-9.29542364582744e-06
-1.58944259052473e-05
-2.25053375190735e-05
-1.60934106813192e-05
7.60357994308127e-06
-1.80791698165235e-05
-2.0191322775046e-05
-1.54764823675519e-05
-1.2903011149969e-05
-1.09193288451003e-05
-3.27411383874056e-05
-2.00805547178711e-05
-1.2764673425551e-05
-1.4436539914507e-05
-1.8229503772092e-05
-2.21020219956247e-05
-6.43193915446453e-06
-1.52546472452738e-05
-1.60328211065791e-05
-1.23694329078496e-05
-1.42655473072097e-05
-2.54327432059983e-05
-2.26099523412438e-05
-5.10652043428628e-06
-5.37343289704007e-06
-3.68309338867064e-05
-2.38502442205077e-05
5.23415452636664e-06
-8.52318268224658e-06
-5.10147935247022e-06
-1.88024968967431e-05
-1.53769873387197e-05
-1.53849166547627e-05
-3.7732538536044e-05
-1.38816243603621e-05
2.08615007727489e-07
-7.88262638921248e-06
-1.49823787298925e-05
-3.04523561952687e-05
-1.5815138515547e-05
-1.65523095393272e-05
-2.71991020847583e-05
-7.74980750129233e-06
-2.0521557850055e-05
5.46959747987912e-07
-1.30483105158222e-05
-2.78119470426822e-05
-2.26027406300203e-05
-9.20230868319054e-06
-1.68914968087862e-05
5.18313385098152e-06
-4.46752530116955e-06
-3.05732137157093e-05
-1.51580188233293e-05
-1.32358771262941e-05
-1.57119422231423e-05
-1.51502894083084e-05
-3.23454863810185e-05
-1.89429387411756e-05
-2.96903487599903e-06
-2.00443787286253e-05
-1.11337063407601e-05
-1.04809432150306e-05
-9.00205357579616e-06
-1.02564490920036e-05
-1.30181418193743e-05
-2.1848975466567e-05
-8.34867029907569e-06
-1.6370648941877e-05
-3.60229416209635e-05
-1.62776394283822e-05
-1.33659641183358e-05
-7.76569806307709e-06
-3.10491169092843e-05
-1.95838586848837e-05
-1.03148676727434e-05
-2.18246182847506e-05
-1.06295145035055e-05
-1.33403528742191e-05
-2.31757524452287e-05
-4.89617779483854e-05
-5.66405017176479e-06
-1.8495714033026e-05
-1.98597609558783e-05
-2.90973365682397e-05
-1.00099958192565e-05
1.3448908860815e-06
-2.00851788346381e-05
-2.60502322343172e-05
-1.33547448573948e-05
-1.31749104162485e-05
-2.56926049543411e-05
-1.93234308540337e-05
-1.22226570072623e-05
-9.89298425396684e-06
-2.05382141626274e-05
-1.59869043307319e-05
-6.72204940106022e-06
-1.98028782222578e-05
-6.89728012785438e-06
-4.12895485349029e-05
-1.62913766652969e-05
3.28823511702715e-06
-5.3558814479319e-06
-1.59318342703177e-05
-1.97056695712006e-05
-2.25997489527919e-05
-1.64480035521977e-05
-1.92944554202108e-05
-8.83807871830858e-06
-3.27468499439784e-05
-8.92147845770163e-06
-1.73675799506714e-05
-2.64812008022486e-05
-2.80765753482773e-06
-3.55814708968726e-05
-2.30054697979376e-05
-2.34875965218752e-05
-2.91008879588737e-05
-2.72506895504051e-05
-1.6877131986654e-05
-1.23210090617729e-05
-1.68855632554177e-05
-1.73019236876481e-05
-2.5931643886622e-06
-1.12522144869968e-05
-3.0590310182892e-05
-1.72607619155257e-05
-1.29889016330325e-05
-3.16894902208426e-06
-2.5362832074775e-05
-2.35108630093584e-05
-1.64656899949384e-05
-9.77367585771177e-06
-2.36915762292327e-05
-2.89919293450081e-05
-8.43162744294744e-06
-2.8929977142378e-06
-6.95546840587051e-06
-2.14852351326907e-07
-1.89096545520883e-05
-3.35938068863109e-05
-1.62259844753418e-05
-1.56757585598861e-05
-2.35134128789599e-05
-3.13879485696224e-05
-9.21222665711681e-06
-4.67434215912062e-06
-1.66162234785014e-05
-1.52735846754934e-05
-2.57377719924274e-05
-2.589232831438e-05
-3.328065452042e-05
-1.92991632672567e-05
-1.34148438213625e-05
9.05405716065443e-07
-1.34053311215303e-05
-1.45923239079476e-05
-8.94157710077092e-06
-1.53683503747532e-05
-2.64572130482434e-05
-2.72932963068519e-05
-7.04878445320733e-06
-2.35545404996001e-05
-2.15448385161665e-05
-4.29217966320276e-06
-2.09862961040032e-05
-1.0711390548273e-05
-3.11744593341507e-05
-1.57062419127952e-05
-1.29392808263978e-05
-2.1695732315005e-05
-4.10642672463249e-06
-2.42460993076483e-05
8.56047267288485e-06
1.87115248413139e-06
-1.3203964411767e-05
-7.9541976123518e-06
-2.31808164638965e-05
-3.50882901394669e-05
-2.12813034154586e-05
-2.99799992386806e-06
-1.37361595412896e-05
-1.75323172099681e-05
-2.04421394906099e-05
-1.41818947565066e-05
-2.11474237091523e-05
-4.26901699143405e-06
-4.26446707031115e-05
-2.14050566648409e-05
-4.65597012923437e-06
-2.57291313547054e-05
-1.75969764897213e-05
-9.92998166052131e-06
-2.01038287836179e-05
-1.46265127105746e-05
-9.73980355088388e-06
-2.63516228883672e-05
-3.7493130817293e-05
-5.33109010032984e-06
-2.00406429542173e-06
-1.13618025243175e-06
-2.62358517531494e-05
-1.94795901428617e-05
-1.49749016760618e-05
-1.56613622332976e-05
-1.17004782205402e-05
-2.18867132742596e-05
-2.31810716419451e-05
-2.60100857596166e-05
-1.16953345334806e-05
-3.30791380113979e-06
-2.11542531615113e-05
-2.57456452288704e-05
-1.11546934876046e-05
-1.75141630854642e-05
-2.1896394527675e-05
-1.33525133140675e-05
-4.57963993004719e-06
-2.02259196512128e-05
-2.29243190868123e-05
-1.44677308672442e-05
-2.78164771121089e-05
-1.12652560665907e-05
-1.45969346178958e-05
-2.11265415305483e-05
-2.08258726979479e-05
-2.78585169345894e-06
-3.73145516724032e-05
-1.84780424220146e-05
-2.41922416107749e-05
-1.25330381875412e-05
-1.02942664112016e-05
-2.52348821878784e-05
-1.86292926193747e-05
-1.86750386311339e-06
-2.13960762754226e-06
-2.67247614161149e-05
-2.86784589160902e-05
-1.05667334148341e-05
-6.28622800331311e-07
-1.40526865594827e-05
-1.29042605410042e-05
-3.19456926171209e-05
-8.04818713859676e-06
-1.73397618937269e-05
-4.23044077486969e-05
-2.04732220135776e-05
-1.27751390850789e-05
-3.22509279886894e-05
-2.2406466299172e-05
1.80660330401472e-06
-8.44398817257121e-06
-2.03078319576592e-05
-2.83238906243684e-05
-2.48036426538513e-05
-2.43206095138316e-05
-1.43349363024952e-05
-2.94872066763571e-05
-1.37505321947148e-05
-1.87859616899929e-05
-5.74585672573447e-06
-2.96734546135534e-05
-1.40608980328894e-05
-1.89878663719568e-05
-3.81720316606883e-06
-2.54749530626902e-05
-1.00016005782001e-05
-1.01797067590022e-05
-9.53231581878015e-06
-9.33804401131935e-06
-1.12767440481098e-05
3.22917511368205e-06
-2.91979690978856e-05
-2.50386196506263e-05
4.4322579449649e-06
-1.41450347399233e-05
-2.56762776131194e-05
4.71428141508089e-06
-1.04241544296506e-05
-2.7458413771136e-05
-1.33175421592029e-05
-2.31205403624731e-05
-2.12196076339103e-05
1.12381847815527e-07
-1.30685676080839e-05
-2.3226675109091e-05
-2.00610106381403e-05
-2.88118762639058e-05
-2.69669314424747e-05
-1.30561153501275e-05
-1.44007300833529e-05
-1.41122635210535e-05
-1.37068141257599e-05
-1.74702722771444e-05
-1.16606827509299e-05
-2.79422167878946e-05
-4.57612353843819e-06
-2.12908661983513e-05
-1.08320613118688e-05
8.54270809710317e-07
1.83032710252464e-06
-3.09699993089432e-06
-3.99817498237908e-05
-3.53410208171746e-06
-2.56125025422561e-05
-1.10691255554111e-05
-8.31320231099751e-06
-1.42327886405496e-05
-2.23888475085481e-05
-2.09120913808934e-05
-1.35818628346409e-05
-2.43915362379403e-05
-3.0992569701151e-05
-3.55752283415185e-05
-2.34112146538518e-05
-1.51773925112276e-05
-1.93380619587484e-05
-2.67053493797346e-05
-1.21871244314891e-05
-4.9521561174528e-07
-7.10921685251946e-06
-1.40154330286699e-05
-1.5304437318082e-05
-2.36465547783761e-05
-1.71330763584024e-05
-1.11184604695093e-05
-1.96008842173692e-05
-1.09831348751955e-05
-1.43804601255923e-05
-1.51151095240617e-05
-1.88112014342594e-05
-1.39302552752178e-05
-7.19932019982034e-06
-1.37416062210075e-05
-2.86046907955912e-05
-2.1699221100798e-05
-4.10199475169054e-05
-1.20934314286763e-05
-2.21584711641494e-05
-5.39498135149082e-06
-3.3506547009364e-05
-2.54106556279748e-05
-1.21171307422664e-05
5.85024460569373e-06
-2.17679522617373e-05
-2.46352978394709e-06
-1.40882248257474e-05
-4.30484970975874e-06
-2.12973682094332e-05
-8.28946949941122e-06
-2.37348655575684e-05
-2.22414030559114e-05
-9.97730811880915e-07
-2.36992389499673e-05
-2.15992998597308e-05
-1.74476132681719e-05
-1.86442137559476e-05
-3.90747734579707e-05
-1.37552293724397e-05
-2.58782846687574e-05
-8.7204137332839e-06
-2.51683799920648e-05
-1.71024558762167e-05
-3.46847796941121e-05
-1.85057536364256e-05
-2.17661772943634e-05
-1.32002384191296e-05
-1.71001816772218e-05
-1.56949283002009e-05
-2.80011230367932e-05
-2.60198596439822e-05
-2.93063026355481e-05
-1.58472373651535e-05
-5.15421115738254e-06
-3.11002371137584e-05
-2.67902111125278e-05
-1.85392446131449e-05
-1.44649471490189e-05
-2.04166493501522e-05
-1.31200823889592e-05
-1.82317424619623e-05
-2.55334829403481e-05
-8.38197950667444e-06
-3.15423100433972e-05
-2.99762151503101e-05
-2.95109171814737e-05
-2.24909237272455e-05
-2.07786822365206e-05
-2.4522552875344e-05
-1.90703956596348e-05
-2.57025286902598e-05
-1.38658720584494e-05
-2.62239792621232e-05
-1.01497122206011e-05
-1.75033216318711e-05
-1.01602646904501e-05
3.0756006388392e-06
-9.17374232729566e-06
-2.42824593634305e-05
-5.38506158238877e-06
-2.21327902532677e-05
-1.11316984908972e-05
-1.53464084154969e-05
-1.74394132416656e-05
-8.39531470723952e-06
-2.46536476891883e-05
-2.03770309752597e-05
-2.44256893339324e-05
-1.68560732115428e-05
-1.56601674322677e-05
-2.45031524225285e-05
-2.40539280212364e-05
5.3987494455308e-06
-1.97195005674095e-05
-1.15104348389623e-05
1.11606383874999e-05
-2.14299585666697e-05
-2.17424953859379e-05
-2.45598322136211e-05
-4.46446158073254e-06
-2.36750508484964e-05
-1.20042283325225e-05
-3.85574408159487e-05
5.58345645805217e-06
-2.68893476794962e-05
-1.86438654700421e-05
-1.46200359051563e-05
-3.49455106698885e-05
-1.3650265259906e-05
-3.33341207188049e-05
-2.24983355534629e-05
-1.00512350442653e-05
-1.09648376394315e-05
-1.83949518518262e-05
-1.42315344595329e-05
-5.78018143107502e-06
-1.45652431237002e-06
9.50746135914569e-06
-1.75091719401401e-05
-4.17924585117965e-06
-6.79111321206894e-06
-2.70617814457789e-05
-2.83869641025473e-05
-3.74518405122695e-05
-1.73750731165941e-05
-8.77084635612332e-06
-2.18691411468169e-05
-1.53631975974554e-05
-2.21260352476332e-05
-2.13367833995423e-05
-1.81358703058924e-05
-1.65302567741258e-05
-2.34778154234557e-05
-1.20420712317131e-05
-2.71402878492457e-05
-3.49466053178556e-05
-1.28865402948051e-05
-1.97021252945192e-05
-3.38114470031107e-05
-1.22598088380426e-05
-1.22263576694406e-05
-1.83973749295733e-05
-7.35098329177268e-06
-4.5769610093503e-06
-1.02028191823036e-05
-8.60252527397341e-06
-2.18007239426993e-05
-1.50751065996055e-05
-1.82291825098225e-05
-1.99997584868668e-05
-1.87652355501281e-05
-1.25204955558198e-05
-3.17648874201429e-05
-1.77126625591748e-05
-4.60933106190422e-06
-3.58067077642571e-05
-1.1149182956808e-05
-2.85044536201715e-05
-2.24925552235808e-05
-1.63861129567798e-05
-1.36145881197301e-05
-1.16109413687937e-05
-1.1488226095721e-05
-2.85415315108046e-05
-1.15331824925406e-05
-3.51198600688058e-06
-1.43145615025435e-05
-2.51392257748136e-05
-2.75991926216607e-05
3.86814266180301e-06
-9.96886841902527e-06
-2.649911470122e-05
-5.57696408450413e-06
-1.40145694964805e-05
-1.16968958259864e-05
-6.74225404185483e-06
-3.47900485048553e-05
-2.38800650115208e-05
-5.06767621512535e-06
-3.82230320354881e-06
-1.03531201257144e-05
-8.17562089794379e-06
-2.9522309746439e-05
-1.18446070754114e-05
-1.06579843660433e-05
-3.52146465572519e-05
-1.35969051562464e-05
-6.18894482202027e-06
-2.1663712554208e-05
1.15066874371463e-07
-1.74514591647837e-05
-2.83550636633538e-05
-2.33644613763138e-05
-7.87061717319482e-06
-6.3847693256726e-06
-8.66935916154765e-06
-1.62580015455421e-05
-2.09801311082664e-06
-2.55605865776727e-05
-2.10487428896997e-05
-1.59353015030994e-05
-1.53525394456688e-05
-1.46042693422054e-05
-1.84174952134048e-05
8.20085572786756e-06
-4.56381483762674e-06
-3.08434667492952e-05
-2.37966100681985e-05
-1.05710515299385e-05
-2.72655988208483e-05
-2.00570976334525e-05
-1.13187024372538e-05
-9.52198063524307e-06
-2.58106503224373e-05
-7.37591465568051e-07
-2.82800061653645e-05
-9.22047002772627e-06
-1.54954044574173e-05
-1.59916910550147e-05
-2.06576923836876e-05
-3.41887279177341e-05
-2.80436138759445e-05
-8.75323438705966e-06
-4.08806304509075e-06
-1.94375133910919e-05
-4.0110479541241e-05
-2.18708563278777e-05
-2.84739113085637e-05
-1.23317151511391e-05
-2.33416091431867e-05
-7.02504782426364e-06
-4.80152124308118e-06
-1.781750886816e-05
-2.21376050371571e-05
-1.59462320210598e-05
-3.01341034396445e-05
-3.09815767378587e-05
-6.78999614636746e-06
-1.36204392929752e-05
-1.01942276378475e-05
-1.8554323205879e-07
-1.4276469454346e-05
-2.11767413082242e-05
-2.2499326451439e-05
-1.90230212820127e-05
-8.57502687533427e-06
-4.91512997128012e-06
-1.24347891342493e-05
-1.93131624267301e-05
-2.25308978864428e-05
-2.49693644493483e-05
-2.29430653421441e-06
-8.8283499822751e-06
-3.61972529191072e-05
4.6758471348142e-06
-2.86812693968418e-05
-5.21217520902352e-06
-2.30391961273627e-05
-8.19000509992411e-06
-1.69225618944787e-05
-1.45385446407875e-05
-2.88300991140341e-05
-2.60738451112615e-05
-2.33075066941278e-05
-4.86936155746961e-05
-2.56087778857618e-05
-2.30071138433903e-05
-1.21258688390554e-05
-1.51690573136223e-05
-1.18429124597623e-05
-6.44423695986837e-06
-9.32049592287232e-06
-8.69839526941496e-06
-2.30884997464343e-05
8.13205861290794e-06
-8.4683783853238e-06
-1.67879193204616e-05
-1.63971553221008e-05
-9.11076094147056e-06
-1.4079375836023e-05
-1.5061440941447e-05
-1.44120803140946e-05
-1.70717014364749e-05
-2.7694002361042e-05
-9.91651095761833e-06
-1.58451541960119e-05
-2.7261853216008e-05
-6.20059313421487e-06
3.00604213631011e-06
-3.45987093766047e-05
-2.7574294766034e-05
-4.9867968917544e-06
-1.18905604803343e-06
-8.6287635051196e-06
-7.67092912486967e-06
-1.02150556093887e-05
-3.34656465347988e-05
-5.68625750124416e-06
-1.43566639507006e-05
-1.73832062458442e-05
-1.57472946616995e-05
-1.63975363549206e-05
-1.44882075182035e-05
-7.52292036996962e-06
1.55754054770887e-05
-3.97996958892825e-06
-1.06650573552806e-05
-5.97659249245164e-06
-1.77886733601004e-05
-2.2414413580158e-05
-7.93768355177528e-06
2.18341945103816e-06
-1.42379111957452e-05
-1.17869605259436e-05
-9.13819894755838e-06
-1.11864293670623e-05
-2.23393302371917e-05
-3.2019375811123e-05
-2.62850504559868e-05
-7.04971397592369e-06
-6.96016414607223e-06
-8.89158917917999e-06
-8.94063590500826e-06
-9.3107449933589e-06
-2.49175802602198e-05
-1.91309070578358e-05
-1.59917561496113e-05
-1.60556436035918e-06
2.13428840917002e-06
-1.68915064965609e-06
1.10801268182654e-05
-2.28223093173199e-05
-1.47831248265018e-05
-2.72809658353747e-05
-2.49411011905703e-05
-1.55283414985343e-05
-2.44205025360641e-05
-2.09031041459478e-05
2.41773836994269e-06
-9.53854053985587e-06
-6.10476021711682e-06
-1.17764615501696e-05
-1.23780101937056e-05
-2.63775312103368e-05
-1.21268328610244e-05
-2.88261054441031e-06
-1.48490493695647e-05
-1.5306148336596e-05
-2.30055374628421e-05
-2.34870852924655e-05
-1.0753929884304e-05
-9.65680375810784e-06
-9.05872331650606e-06
-1.78818267935717e-05
-1.59089309528129e-05
-7.41407774307468e-06
4.36852953234385e-06
-1.13355026105443e-05
-2.71187073700017e-05
-2.52559099982418e-05
-2.82058737987747e-05
-1.38794061690107e-05
-3.36823476682374e-05
-1.88157826286518e-05
-2.08422798470032e-05
-2.35372897482739e-05
2.60607936432218e-06
-1.28925244184033e-05
-3.13348465389896e-05
-1.74857228266845e-05
-3.82496981381492e-06
-4.23223488287309e-06
-2.51079098675114e-05
-2.4109172830148e-05
-1.3953489197865e-05
-2.53915870805448e-05
-1.15241938654635e-05
-5.90031164483647e-06
-1.94991130142227e-05
-2.64778193532482e-05
-6.31575403151088e-06
-1.42953445097028e-05
-2.21183004801407e-05
-2.2157716548891e-05
-4.27811961762194e-06
-9.44290112616221e-06
-1.5677272537667e-05
-1.12291897045449e-05
-3.73926140542699e-05
-2.63097675112855e-05
-1.76509784249015e-05
-2.6129054154186e-05
-9.77480477787467e-06
-2.85173984658137e-06
-8.65793353610149e-06
-1.48364328655641e-05
-1.05217120486628e-05
-7.77608265038491e-06
-2.48044660269059e-05
-2.34059687801215e-05
-3.53292114514482e-05
-1.47071248963477e-05
7.80342633811202e-06
-2.44165394891687e-05
-1.58052305055143e-05
-1.21176609435924e-05
-1.58816873462312e-05
-1.96764769205685e-05
-1.04005248390474e-05
-8.25311813968591e-06
-1.87057504830622e-05
-2.61953341786147e-05
-2.25476196350317e-05
-2.78587433649195e-05
-2.35409897051073e-05
-4.43834525465076e-05
-2.28208447474223e-05
-3.91619611509907e-05
-2.84494737576011e-05
-1.12466056961587e-05
3.39558854533771e-07
-1.75125637942049e-05
-1.9617905533528e-05
-1.40279970951015e-05
-2.55353730107537e-05
-2.21409213178844e-05
-1.6870272033261e-05
-1.4998043029768e-05
-1.49021033989748e-05
-8.25233112288114e-06
-6.40079855401701e-06
-1.4568234053238e-05
-7.27734818321666e-06
-1.47507355251699e-05
-2.27250228443261e-05
-8.26156104235519e-06
-4.25726834082777e-06
-1.72177648560906e-05
-1.76587503472623e-06
-2.77365221893573e-05
-2.47503437725926e-05
-1.55515688244144e-05
-2.16598430690447e-05
-2.27451196206083e-05
-2.5772692698627e-05
-1.29259232658333e-05
-1.6224867832393e-05
-1.65428184921549e-05
-1.55623710589258e-05
-3.44658754773594e-05
-2.54521818007092e-05
-2.76014641430813e-05
-3.24803105593027e-05
-1.1208714891445e-05
-4.04251806887421e-06
-2.39637205772941e-05
-1.7135426062106e-05
-2.31818489471198e-05
-2.63792947617791e-05
4.48466582714515e-06
-3.07120646175401e-05
-2.28999486531371e-05
-2.08059126640803e-05
-1.9379228857188e-05
4.67334154679082e-06
-2.91922590573799e-05
-2.81168429401302e-05
-5.07486217447269e-06
-3.37855572840327e-05
-3.59492608578765e-05
-2.4226971422657e-05
-3.53336438925135e-05
-1.45463199770922e-05
-1.0411957896381e-05
-3.16311433337973e-05
-2.481938318292e-05
-2.81536536485739e-06
-2.40835527866033e-05
-2.10421037760345e-05
-2.72673843945914e-06
-1.71960036086312e-05
-2.20633702087017e-06
-3.51960294300054e-05
-3.5043320010906e-05
-1.30752316650194e-05
-9.67172059414624e-06
-1.31627968052557e-05
-3.86367056194269e-05
-1.50809560476226e-05
-2.73852306192298e-05
-2.34047115749173e-05
-2.21653785496538e-06
-2.13026483604315e-05
-2.07963179426059e-05
-1.04682929753328e-05
-1.14204104371617e-05
-1.2004412362357e-05
-1.11007090540865e-05
-1.89134948498166e-06
-1.95250843755027e-05
-1.56315330634994e-05
-8.88384422008489e-06
-1.0023018985769e-05
2.94987858251337e-06
-2.25590659926789e-05
-7.31384042511432e-06
-1.66518730803241e-05
-4.64475213360994e-06
-1.6639347514029e-05
-9.7818508332404e-06
-1.65522622145142e-05
-2.66145916842081e-05
-2.43886973128241e-05
-2.540983258981e-06
2.38323111972267e-06
-2.29806412012676e-05
-1.92590720024586e-05
-1.77321980153455e-05
-4.79546737408454e-06
-1.41983940258178e-05
-2.02660668152659e-05
1.30353180717174e-06
-1.44401882056572e-05
-1.97014575329921e-05
-9.7663885604469e-06
-4.53449043227126e-06
-1.59893785360332e-05
-1.40116206075397e-05
-1.6537356049043e-05
-1.76616168864601e-06
-5.68355476768937e-06
-2.47057585649857e-05
-8.41873687435305e-06
-1.75612693556963e-05
-1.93566611854177e-05
4.26747412269926e-06
-3.0733116277385e-05
-2.79599646054991e-05
-2.88672098189048e-06
-7.76358665538366e-06
-2.10744214947942e-05
-1.57101639868455e-05
-2.54013936393758e-05
-1.95342595819594e-05
-1.25207919114717e-05
-6.69955315721335e-06
-2.38179954609404e-05
-2.62525908051579e-05
-3.65638603840827e-05
-9.89177897076625e-06
-1.213373396208e-05
-6.44512715619446e-06
-1.4099482714754e-05
-1.84870521926593e-05
-2.42767949780783e-05
-2.66323398504888e-05
-4.5131802158033e-06
-6.95566833719009e-06
