# Supplementary material for: Research on computational propagation and identification of mine microseismic signals based on deep learning
Source: PLoS One. 2025 Oct 22;20(10):e0334641. doi: 10.1371/journal.pone.0334641 (PMC12543183; doi:10.1371/journal.pone.0334641)
Supplement: S11 Data — (ZIP) [file pone.0334641.s011.zip › 000101100002748.xlsx_0.txt_24.txt.txt]

-2.15021544471753e-05
-8.83190593313305e-06
-1.3839776745378e-06
-2.6496353741679e-05
-1.42003957305262e-05
-3.21078889959013e-05
-2.46564889459352e-05
-4.95356859463887e-06
-1.90013386610176e-05
-2.62660404128183e-05
-3.01094443966089e-05
-5.95073013411537e-06
-2.35415902369117e-05
-1.23339434009663e-05
-2.43441412580988e-05
-1.62862011184696e-05
-6.86439030437833e-06
-2.52896172210611e-05
-2.7573682407076e-05
-3.07301452217561e-05
-1.59681293153161e-05
-2.20770420172761e-05
-2.22342070026534e-05
-3.6248520269518e-05
-1.39094990038877e-05
-1.99597510879702e-05
-6.60847515840321e-06
-2.11536336793466e-05
1.081027129731e-06
5.75080612115367e-06
-1.13089974225719e-05
-2.78801112219606e-05
-1.87464349422762e-05
-4.86802506073907e-06
-2.33577284244138e-05
-2.73943867173991e-05
-1.20452261520886e-05
-5.85031857970701e-06
-1.02881438683676e-05
-3.53666272297741e-05
-2.09995187212042e-05
5.89447870470435e-06
-2.14491275635928e-05
-3.240326439426e-05
-3.09440965004724e-05
-2.48026656337525e-05
-1.512140838858e-05
-2.33166357449405e-05
-1.58441645369642e-05
-2.66221193845405e-05
-2.05905408718228e-05
-1.82207682251207e-05
-2.2606623852157e-05
-1.59602881922052e-05
-1.71177587309009e-05
-1.45903326374397e-06
-3.21074569034324e-06
-1.35340019623392e-05
-2.08574100239527e-05
-3.14625673266091e-05
-3.17455386326755e-05
-2.74888423365684e-05
-4.28865042472241e-06
-2.1889127047812e-05
-7.16800706850725e-06
-3.49202089115452e-05
-1.68241637216016e-05
-3.25614439493375e-05
-3.2131484107072e-05
-1.7235335936285e-05
-2.7188420003828e-05
1.45128404967936e-06
-2.61097039630131e-06
-1.68820710026404e-05
-1.33190953695798e-05
-1.58520300161263e-06
-2.33739957867759e-05
6.67893371455571e-07
-1.48370507292742e-05
2.77723031580987e-07
-9.22236158121738e-06
-2.42534762055243e-05
-1.3009247560287e-05
-1.57724768919734e-05
-2.24182704187567e-05
-1.5794408617321e-05
-2.19670500477386e-05
-1.19921170267769e-05
-2.31625877258192e-05
-2.20918613252758e-05
-5.71215121071146e-06
-1.74919844946654e-05
-2.30470927478505e-05
-2.57412387326383e-05
-2.61927535097274e-05
-2.23058395715948e-05
-8.48629861712911e-06
-2.875652359356e-05
-2.92692893549161e-05
-1.53606328743279e-05
-1.27527209219542e-05
-2.21373124683741e-05
-2.62744618686645e-05
-5.20498497672395e-06
-1.44981097425191e-05
-1.70322304678346e-05
-1.47129973758243e-05
-2.53301637396534e-06
-1.1018790056167e-05
-1.46719473217337e-05
-1.81432989048582e-05
-2.48760014558744e-05
-1.31869645176211e-05
-2.49033270054325e-05
-1.33764151237331e-05
-1.31067886623415e-05
-1.14795891807965e-05
4.49867978125034e-06
-2.4382452026303e-05
-2.73906285282334e-05
4.65581520384231e-06
-3.21430985965081e-05
-1.94847153176952e-05
-1.11294851415581e-05
-2.35153365367058e-05
-2.85527189843935e-05
-1.7594779421415e-05
-1.32599992186214e-05
-8.3329452287784e-06
-2.10644108866158e-05
-9.54769084436847e-07
-2.79915206620079e-05
-2.21970012178206e-05
-1.68536829715836e-05
-8.26933668702659e-06
-2.39411725741964e-05
-2.11692960750781e-05
-7.87410670922804e-06
-2.84122019024424e-05
-2.00383614628086e-05
-2.29164156958169e-05
-1.04784982804087e-05
-2.25535269951746e-05
-1.3925663767905e-05
-2.56114056065295e-05
-3.09755100951488e-06
-1.85123659931525e-05
-1.50394269094401e-05
-1.37307280103478e-05
-2.46465834716603e-05
-2.9734597254264e-05
-3.67597295535283e-05
-6.94846847514551e-07
-2.19014160069476e-05
-2.027973860962e-05
-8.36085574578848e-06
-2.40685615973551e-05
-1.22505527315581e-05
-1.40183477773289e-05
-6.15690307021261e-06
-3.53405324557624e-05
-1.48997799268133e-05
-1.2934064419725e-05
-4.28149394766512e-06
-1.97594260086998e-05
-1.7700315600952e-05
7.45451572738592e-07
-1.64681252341297e-05
-2.69864358738236e-05
-1.60370722572159e-05
-8.02204228741236e-06
-1.15779009449188e-05
-2.5650103306046e-05
-7.12797533407006e-06
-9.85260807502057e-06
-2.04662570224343e-05
-1.18619300888509e-05
-6.97614003862896e-06
-2.00569410514582e-05
9.24065803414067e-07
-2.04374281640768e-05
-1.46725208439547e-05
-5.69457282354438e-06
-2.35583324821359e-05
-2.50956712998768e-05
-1.02174826709023e-05
-6.48970532638165e-06
-1.66719559149694e-05
-6.15420062222576e-06
5.87524949020525e-06
-1.41504770348352e-05
-2.47649559368199e-05
-1.15495222867099e-05
-2.44916631450785e-05
-7.17773545800656e-06
-2.02604274237949e-05
-1.1491116095319e-06
-2.57340940315025e-05
-1.26665284514754e-05
-1.21615875632958e-05
-5.55496696637862e-06
4.79922416731754e-06
-1.79824558927654e-05
-2.55374939099477e-05
-6.58445293988953e-06
-1.34178990819082e-06
-3.3290876386397e-05
-7.51783921594458e-06
-1.31715783952833e-05
-2.68489786595433e-05
-2.48355786688315e-05
3.40887578967111e-06
-1.5339852274125e-05
-2.10072530092208e-05
-1.31919248250436e-05
-2.8875872432972e-05
-2.1440877862638e-05
-2.48270827757737e-05
5.03233917608273e-06
-1.37218524767405e-05
-2.12685588747857e-05
-6.9577449461487e-06
-1.61885250975908e-05
-3.03240231915872e-05
-1.48816401614392e-05
-1.31678837078122e-05
-2.45258087662679e-05
-1.25154383559587e-05
-1.7325136086531e-05
2.82948409882977e-07
-1.57709248604569e-05
-3.05059753164628e-05
-1.03573981497802e-05
-6.28927752652195e-06
-3.2134800085456e-05
-1.8041165401198e-05
-1.6663060446564e-05
-2.57001314676212e-05
-1.12692708397862e-05
-1.29472586529339e-05
-5.6572321744071e-06
-2.81081524353822e-05
-2.21640847436904e-05
-1.57298116991875e-05
-1.40737142590123e-05
-1.90455278688669e-05
-2.4462202509368e-05
-1.40083117901379e-05
-7.56898917715943e-06
-2.06474359058364e-05
-2.39758649575259e-05
-9.40461524170005e-06
-3.48667920475058e-05
-2.38632617600906e-05
-1.36033983359602e-05
-1.97401146666905e-05
-1.42636174200931e-05
-1.81905263875344e-05
-1.12184958480455e-05
-7.00497122089233e-06
-2.13432514745205e-05
-1.47466154123527e-05
-1.17626750959015e-05
-8.6858298370021e-06
-2.17742225863841e-05
1.72755961118266e-05
-1.92735624307318e-05
-1.94513664977361e-05
-1.61853050049738e-05
-1.58958969556284e-05
-1.33905623020159e-05
-2.17060576107235e-05
-1.91346908503066e-05
-2.34071376564567e-05
-4.03091349643094e-06
-2.21743022270057e-05
-1.49832073756536e-05
-6.86088983156133e-06
-1.90053411218353e-05
-1.14506099183604e-05
-1.10952685294728e-05
-2.43767664792934e-05
-1.78050634241969e-05
-3.01325735018456e-05
-3.0859261651782e-05
-1.25548389926773e-05
-1.6722189254257e-05
-2.06613644661753e-05
-1.86145149948603e-05
-2.78198302396948e-05
-4.97896526468792e-06
-7.53272363715364e-06
-1.61029607493625e-05
-2.70021150724507e-05
-1.10000182043127e-05
-2.60690080994698e-05
-6.43084441033479e-06
-2.32546633040695e-05
-2.05148121094358e-05
-7.46966629526654e-06
-1.02217553921504e-05
-2.15256835230254e-05
-1.37418075641175e-05
-6.40792976769144e-06
-1.75990691803448e-05
-2.44410903326249e-05
-1.37496380697688e-05
-1.57016797230819e-05
-8.98511833168154e-06
-1.33037613945128e-05
-1.42214719537387e-05
-1.9510514703569e-05
-1.37664758302158e-05
-2.66512127210908e-05
-1.8809137690015e-05
-1.90592509523907e-05
-7.18517085831388e-06
-2.6748199318154e-05
-4.63495276026307e-05
-1.61317081168676e-05
-2.02624510823999e-05
-1.92723681351087e-05
-6.42206215925132e-06
-1.84027899176904e-05
-1.39924630503245e-05
-6.53096938447301e-06
-3.38002488688488e-05
1.56991335703734e-06
-1.62026264097127e-05
-1.7544514775003e-05
-1.57102998352203e-05
-1.85531865587259e-05
-1.3231870316446e-05
-3.11238090485027e-05
-1.07028354427295e-05
-1.60168947333366e-05
-1.55947811896405e-05
-1.29641183522675e-05
-2.15899419289577e-05
-9.26815901791421e-06
-2.67114596470267e-05
-1.11495253453741e-05
-2.78064896519365e-05
-2.3347762570744e-05
-1.27600024668694e-05
-2.58186373961722e-05
-1.79376084026958e-05
-1.86625301129543e-05
-3.16949160525284e-05
-2.61284779363828e-05
-3.57903342809534e-05
-3.83746929241071e-05
-1.32003834230574e-05
-1.06211343699234e-05
-1.63988423159052e-05
-3.11584143072184e-05
-1.59451235137472e-05
-1.48035677853443e-05
-3.05465910084585e-05
-1.81682965891824e-05
-2.26629606402336e-05
-1.59525412595841e-05
4.10525177206537e-06
-1.60202028775323e-06
-7.72827787540926e-06
-8.19961034932613e-06
8.45192926715452e-07
-9.33522240267225e-06
1.7676484070339e-05
-1.41286815385993e-05
-1.64496399608875e-05
6.51651830857208e-08
6.84526740360022e-06
-2.8468019939662e-05
-1.68803854448081e-05
-2.61687716260445e-05
-5.02164614880953e-06
-2.49437903613232e-05
-2.09032597178121e-05
-2.41557279834422e-05
-9.10529093398261e-06
-1.77331506833838e-05
-2.3368604547559e-05
-3.18477557433643e-05
-3.00944093488031e-05
-1.28765967031044e-05
-1.90356848825848e-05
-2.3389125257792e-05
-2.08391426228535e-05
-1.58173818007805e-05
-1.03197867217732e-05
-4.08064952333435e-05
-3.49298644377905e-05
-3.14715979719688e-05
-1.3442852011613e-05
-2.47342234868972e-05
-2.84155581111206e-05
-1.3921619372538e-05
-3.04688723601052e-05
-2.34440541559351e-05
-2.58934601372308e-05
-5.08692151787393e-06
-9.21234456634624e-07
-1.10140226720538e-05
-1.12674762342229e-05
-1.74195055737107e-05
-1.48509148705408e-05
-1.17602369757944e-05
-4.77742812443306e-06
-1.51546120758123e-05
-2.37209393125617e-05
-3.75565946214165e-05
-1.08266929251826e-05
-3.1529292276512e-05
-3.9982497526218e-07
-1.65722520809386e-05
-2.46460397161439e-05
-8.00861868627706e-06
-1.6253014553052e-05
-1.88688379752229e-05
-2.40577712542203e-05
-3.24522689022291e-05
-2.0187223121242e-05
-1.94588236832928e-05
-1.29647282312065e-05
-3.13626583789114e-05
-4.50924778712651e-06
-2.57453664769638e-06
-1.72712387460817e-05
-8.01730262073118e-06
3.98380048228312e-06
-2.13796861861442e-05
-1.91801733630533e-05
-1.94680501917256e-05
-1.72052131486982e-05
-1.25325904371489e-05
-3.92944546008271e-06
-8.16413730326829e-06
-2.55159754115454e-05
-1.7917523287904e-05
-2.69809278559727e-05
-1.93848761794212e-05
-3.11697958040618e-05
-1.29924137964208e-05
-1.16237008646085e-05
-1.94387102076711e-05
-2.02195690323027e-06
3.99657036566258e-06
-2.08207597824485e-05
-2.00970594858058e-05
-1.04668540569327e-05
-2.10235833913746e-07
-1.73155934865533e-05
-1.15760359702023e-05
-2.08274847243984e-05
-1.00483729359561e-05
-2.61088195023125e-05
-1.49503546480484e-05
-2.00482023246848e-05
2.60560706096301e-06
-2.46835923239699e-05
-2.38878358060247e-05
-1.988756581787e-05
-2.71020324652981e-05
-2.06725887640521e-05
-1.80575950624443e-05
1.37180836071445e-06
-1.74642700473793e-05
-8.91215349644445e-06
-3.87347637736821e-05
-1.46325889381136e-05
1.22232965362994e-05
-1.82386108093062e-05
-1.72640614246897e-05
-1.04974076737908e-05
-1.97461379309927e-05
-7.99002188935478e-06
-1.43789619399559e-05
-1.44371783362758e-05
-2.48348760093086e-05
-1.33727698231219e-05
-2.73128570062134e-05
-7.27206562748235e-06
-1.59120922188443e-05
-1.67591115629486e-05
-1.86050705213115e-05
-2.58491951229048e-05
-2.33745541334161e-05
-1.6697927522166e-05
-1.43548958877882e-05
-1.73742807413188e-06
-3.76036480777489e-05
-1.98579126178588e-05
4.27061098715184e-06
-1.60346956605144e-05
-1.86321627964477e-05
-2.04911219582134e-05
-2.7847709530869e-05
-9.91819803385711e-06
-1.67232807898866e-05
-1.46248814846644e-05
-2.1992550532493e-05
-1.25790003413687e-05
-2.11889437319629e-05
-4.08820108121904e-05
-2.11226033658213e-05
-1.61760960165519e-05
-1.96401829210149e-05
-6.76557805148668e-06
-2.36916891309427e-05
-3.53204828679861e-05
-2.25396190707294e-05
-1.29219458150616e-05
-4.04257883772191e-06
-6.89905694172026e-06
-8.27212076687457e-06
-2.58320124640473e-05
-1.12318543701098e-05
-2.2010738488213e-05
-2.43107517189698e-05
-1.79994131281962e-05
-1.241808340932e-05
-1.61170386686988e-05
-1.13082426705827e-05
-1.15727805053005e-05
-2.14776323773055e-05
-1.64362230835645e-05
-1.30099097033236e-05
-8.26050815018511e-06
-8.57229530789477e-06
-8.31908969566684e-06
-5.62667915661629e-06
-2.13110985057656e-07
-1.52470306412065e-05
-2.7303016478857e-05
-4.49705065087227e-06
-1.93980293524251e-05
-3.99723762619041e-06
-2.35246406796809e-05
-2.37072020649516e-05
-1.47342115139671e-05
-1.56523727981015e-05
-2.46310025442784e-05
-2.74621392099823e-05
-2.78087511688066e-05
-2.75068869960731e-05
-2.84339006323271e-05
-3.53314619083606e-05
-2.37933711837909e-05
-1.71158066329589e-05
-7.63516246320821e-06
-1.32967151975448e-06
-2.62520488319125e-05
-1.06735797661143e-06
-1.77672120848416e-05
-1.70067738379713e-05
5.81926457636796e-06
-4.43096974163932e-06
-2.36390438660413e-05
-1.40028679723142e-05
-1.91439489016864e-05
-1.00807677703586e-05
1.91215657520082e-06
-2.09528932144926e-05
-3.5778870104447e-05
-1.22821096988999e-05
-3.52290594971773e-06
-2.29880822448459e-05
-1.86965675138035e-05
-1.15516042653025e-05
-1.65383441014746e-05
-6.79924172618356e-06
-6.73673824134578e-06
-1.48994771280166e-05
-1.75121328423985e-05
-4.30712010670685e-05
-2.26920835847351e-05
-1.54219106227492e-05
-8.4248007798928e-06
4.46522673377342e-06
-2.08926085176864e-05
-2.11135487425221e-05
-1.4291619157262e-05
-1.78182009075236e-05
-3.14701976824622e-05
-1.16499282949979e-05
-4.89049978030501e-07
-1.64520362207378e-05
-4.08357228464186e-05
-1.29773121037107e-05
-2.6700359619969e-06
-3.43155921519473e-05
-1.64119265385532e-05
-1.10597317458392e-05
-2.63436232224547e-05
-2.70983587277466e-05
-2.18277000216949e-05
-4.37758954728384e-05
-1.68997886850506e-05
-3.39826038284483e-05
-1.00522347620627e-05
-2.00290235056097e-05
-3.30201452064304e-06
-1.10917665529834e-05
-3.04037139053902e-05
-1.96443891586723e-05
-2.51183792399439e-05
-2.37546863900357e-05
-2.21961609934463e-05
-1.56814490789549e-05
-1.3119002203497e-05
-4.04091460739558e-06
-2.06328950775658e-05
-8.66777479068011e-06
-1.2974179537046e-05
-1.83656132481253e-05
-2.16401050814475e-05
-3.53599349203384e-05
-2.42288788724548e-05
-2.50054594916215e-05
-1.68185010453198e-05
-1.00498020690498e-05
-1.69781279488542e-05
-2.79103884723034e-05
-2.34094341276093e-05
-7.38521208092973e-06
-1.08286323701985e-05
-1.05901356536609e-05
-1.38686693863226e-05
-2.9141712062523e-06
-2.63755903903434e-05
-2.09472150101227e-05
-1.81997098008419e-05
-1.37464793543228e-05
-7.61496034310109e-06
-2.33958083696759e-05
-1.60362456381543e-05
-2.05432433719708e-05
-1.54366392756321e-05
-2.86595373000838e-05
-1.83898751830719e-05
-2.4608447102621e-05
-1.05761286811313e-05
-1.79742134921045e-05
-2.08534395890818e-05
-2.485848220461e-05
-1.14698157786924e-05
-1.79071643475589e-05
-8.76913595851429e-06
-1.44124754957021e-05
-1.18815485625433e-05
-1.51339762101742e-05
-2.84533371562469e-05
-8.17745430557243e-06
-1.02115811886319e-06
-1.71879272917226e-05
-1.68206034742579e-05
-1.94491991091969e-05
-3.6735987553017e-05
-2.59922347502305e-05
-1.68479910902339e-05
-7.01910289894814e-06
-1.43996247093393e-05
-2.15741831003568e-05
-1.86719667870039e-05
-2.05191399283321e-05
-9.70945296464816e-06
-1.3102405302616e-05
-8.77290117818916e-06
-8.87412703477042e-06
-4.54820347680443e-06
-2.11566480384356e-05
-1.52969412235645e-05
-7.53230195260203e-06
-9.08835656370134e-06
-3.3263332317165e-05
-3.0047656125547e-05
-1.87458076937479e-05
-1.00475533887746e-05
-2.90578304559787e-05
-2.68659945392013e-05
-1.6354946162914e-05
-9.37675515322305e-06
-7.42527391516197e-06
-2.31291805254464e-05
-4.13292548062709e-06
-1.88405959072666e-05
-1.77944683299571e-05
-1.18158603575857e-05
-6.52743500817547e-06
-1.69988877658273e-05
-3.07505431791004e-05
-1.627452469495e-05
-5.44227597747865e-06
-2.12643206312708e-06
-6.0338871669458e-06
-1.9167342672297e-05
-1.1660615112935e-05
-1.33519249925454e-05
-3.53400944615908e-05
-9.32231519484765e-06
-1.24152641306714e-05
-8.35290863799277e-06
-5.29387161843572e-06
-1.12280767212419e-05
-2.99148581646697e-05
-3.6609509732582e-05
-1.78469086194465e-05
-8.8108518936541e-06
-1.40746878707345e-05
-2.99528689472234e-06
-1.6862889045346e-05
-1.45889541315457e-05
-1.10597505364923e-05
-1.04968035837014e-05
-1.21185700150627e-05
-2.93964930493915e-05
-1.58455193793142e-05
-1.97999416854405e-05
1.08500250444382e-05
-2.46721830590238e-05
-5.70305256642818e-07
-2.30558141834578e-05
-1.83837736631626e-05
-1.20868478948466e-05
-3.80808108825828e-05
-2.09390026758269e-05
-2.01140187297151e-05
-2.36642845720058e-05
-1.60855263695775e-05
-3.56646899069386e-05
-1.73841933396297e-05
-5.78364851744692e-06
-2.39810535380822e-05
-3.18586429200386e-05
-4.34452245875159e-06
-1.08354725395613e-05
3.50472379399435e-06
-4.44775671965685e-06
-3.27466423532457e-06
-1.87701435870974e-05
-2.66485999514857e-05
-5.24900377025511e-06
-3.7683832187914e-05
1.22089012351163e-06
-1.61018776558209e-05
-2.05481169468393e-05
-3.35976910553994e-07
-2.42130783518888e-05
3.64139545296776e-07
-1.59046182767211e-05
-2.29865837905806e-05
-1.77647786071977e-05
-1.23813011590128e-05
-8.14633846891817e-06
-1.79881627907349e-05
-1.09501099243917e-05
-1.83187317749023e-05
-2.81517873903035e-05
-1.49409726224619e-05
-2.12399736553363e-05
-3.96244162407795e-05
-2.00006333109056e-05
-1.5846998959902e-05
-2.35005121847767e-05
-3.14857777816341e-06
-1.47132662652633e-05
-1.78713935255479e-05
-6.27925413631689e-06
-1.83965124413447e-05
-2.46727424222314e-05
-5.47262315180395e-06
-1.68374655137797e-05
-2.33344790149798e-05
-1.14728746897145e-05
-1.55597234538176e-05
-1.34663943329296e-05
-9.98089663514672e-06
-1.97263615858169e-05
-1.46386644370339e-05
2.45018623891864e-06
-2.61331460046875e-05
7.93824225164804e-06
9.00834735733985e-06
-2.01109472454902e-05
-1.85816962746624e-05
-1.70098614058227e-05
-5.68688066271469e-06
-1.35331071048615e-05
-1.89045784409661e-05
-8.4652364777967e-06
-1.05004926203209e-05
-2.92774526409673e-05
-4.78032337646855e-06
-1.0403108430579e-05
-1.59801791861133e-05
-5.39154945869652e-06
-2.01493078387256e-05
-1.40613772548725e-05
-3.56677638284565e-05
-2.14077154270485e-05
-3.18671255674163e-05
-4.25989497669061e-06
-1.65053488497357e-05
-6.76783822994717e-06
-1.46118662064829e-05
-2.48155041034111e-05
7.33470283326262e-07
-1.91694585741139e-05
-3.85816079789688e-06
-1.7426484222226e-05
-1.58524807566314e-05
-6.93093238782779e-06
-1.27433799485549e-05
-2.87062089812941e-05
-1.3988131235648e-05
-1.64178118066053e-05
-2.57072964090935e-05
-1.17535609500933e-05
-1.25617700581783e-05
-2.53607704218148e-05
6.57204928879518e-06
-2.6967644379466e-05
-8.44846188423917e-07
-9.85140131643832e-07
-1.95062686491765e-05
-2.91584096298484e-05
1.35892852136138e-05
-3.77986205307335e-06
-1.75057109203514e-05
-2.8724097820356e-05
-2.46591175673768e-05
-3.02214511304252e-06
-1.7488813082619e-05
-1.33129100029263e-05
-1.20140904845487e-05
5.41124958511248e-06
-2.84467773493606e-05
-1.43536655776516e-05
-1.94988552414215e-05
-2.87392507459266e-07
-1.75043833346195e-05
-1.6941728538028e-05
-1.38431434895726e-05
-1.90110716382891e-05
-1.70887434417711e-05
-2.59082488943175e-05
-1.93649917915792e-05
-2.16169470438541e-05
-2.15748275521341e-05
-2.98435665537563e-05
-2.87573246164261e-05
-1.76265261514853e-05
-1.7168179486365e-05
-2.36047015884834e-05
-2.44828499522304e-05
-4.40467054749135e-06
-2.57288276431708e-05
-1.1969759728877e-05
-9.32463533636862e-06
-2.34852314977334e-05
-2.53137758858175e-05
-2.31576743391436e-06
-2.01232554862767e-05
-1.7911557117252e-05
-3.26595554731513e-06
-2.52294559497445e-05
-1.68761498379396e-05
-2.34967188501137e-05
-1.35697057017749e-05
-1.64396072408875e-05
-2.02672395920787e-05
-5.29500871908469e-06
1.89477863610567e-06
-1.76098102979839e-05
-8.88226989140466e-06
-2.34977328915173e-05
-2.46305517156394e-05
-9.81478492308311e-06
-1.66525202546281e-05
-1.14894900576642e-05
-4.21237444058852e-06
-1.4066873307264e-05
-2.64000163722001e-05
-2.90935187631909e-05
-1.11929951200683e-05
-5.52449299222472e-06
-1.72151631022835e-06
-1.76218047829553e-05
-1.36732143473284e-05
-9.93606926059235e-06
-3.26338874248919e-05
-1.97793780812246e-05
-2.12453513843673e-05
-2.52821748479198e-05
1.61959447899313e-06
-1.92569787722172e-05
-1.88605874498353e-05
-1.76664486385048e-05
-2.79083889548641e-05
-8.45251603254398e-06
-1.90747202421275e-05
-1.90145243414868e-05
-8.29201957040088e-06
-3.8463318097558e-06
-1.25721885627751e-05
-1.76237080053353e-05
-1.99877032515939e-05
-1.78958010484764e-05
-1.59709221405679e-05
-1.73405434978442e-05
-9.99476145456387e-06
-3.06780869881752e-06
-3.36366162812386e-05
-2.32495483193463e-05
1.05727707089503e-05
-5.50335356692843e-06
-2.6503288138522e-05
-1.60036575523934e-05
-4.99230625135636e-06
-2.97684170810564e-05
-2.0571949255113e-05
-2.78184543155096e-05
-2.18756674066362e-05
-2.54241060609156e-05
-2.77125316227894e-05
-1.23712531482472e-05
-6.59479619316857e-06
-8.07261797744188e-06
3.85738262182659e-06
-4.13501446072248e-06
-1.87863226818333e-05
-1.35398066192165e-05
-8.39314618358677e-07
-1.46518641420651e-05
-7.13864006978609e-06
-1.84328136164669e-05
-7.58495648434152e-06
-1.45937524120225e-05
-2.45435367970349e-05
-1.41502112916669e-05
-2.52426651430894e-05
-8.57152392241842e-06
9.56658457485706e-07
-2.31689946388225e-05
-2.68713346313702e-05
-1.99689169267539e-05
-2.7060753140372e-05
-1.8267232510217e-06
-9.58486477861888e-06
-1.0662286913459e-05
-1.15326933197313e-05
-2.77163841048051e-05
-2.32918562136464e-05
-1.2944103375739e-05
-5.6417255570687e-06
2.54377308022045e-06
-7.8851187798218e-06
-2.08679975346532e-05
-3.59671547914451e-05
-1.85938867223273e-05
-3.05373861757691e-06
-1.61882090603201e-05
-3.70342331626094e-06
-9.3839053085174e-06
-2.70505493527595e-05
-2.23043048377309e-05
-1.90745153977982e-05
-2.06503275046524e-05
2.01419666756151e-06
-1.68556588162256e-05
-2.10666581491516e-06
-1.99340647168658e-05
-1.6266815600316e-05
-4.54342007007465e-06
-1.83827435880805e-05
-1.89511427614486e-05
-2.5626559920668e-05
-1.38282880931098e-05
-8.98268683017881e-06
-2.32410562113941e-05
-1.2745497449732e-05
-1.99280952103504e-06
-2.44774392395811e-05
-4.57876954115135e-06
-3.67337891904307e-06
-3.45734420291733e-05
-2.43224538417718e-05
-1.38389975691901e-05
-1.29456761072542e-05
-1.41357507624532e-05
-5.34786009901087e-06
-2.49481120949941e-05
-1.87004438730799e-05
-2.59392057206217e-06
-1.27627094151609e-05
-2.07363716014287e-05
-1.79524761169933e-05
-2.1835460486984e-05
-1.25447163302032e-05
-9.02743103995556e-08
-1.59516366546293e-05
-1.80099226511894e-05
-1.69197545200777e-05
-1.27117236666672e-05
-3.29176894406553e-05
-1.3618805994437e-05
-1.30087415126918e-05
-1.22687934943391e-05
-1.35611870712778e-05
-2.72242655277297e-05
2.0391483538986e-06
-7.55691154159047e-06
-1.62523059736482e-05
-2.01191520067176e-05
-4.82111022171008e-06
-1.69651952829632e-05
-5.9120332911856e-06
-1.74543918662731e-05
-5.56726293293069e-06
-2.52381339995469e-05
-9.55322861169579e-06
-2.55493317664022e-05
-2.74538630522325e-05
-3.33595147195623e-05
-3.54775920981356e-05
-1.7916382324413e-05
-1.53999920616273e-05
-7.96257872130975e-06
-2.10020527226407e-05
-2.33123595457648e-05
-3.92869992417235e-06
-1.50071581268321e-05
-1.20569738317932e-05
-1.08082563594802e-05
-1.85233391239633e-06
-3.53511858028958e-05
-2.46852859501879e-05
-1.62509438531619e-05
-1.21436900548381e-05
2.86929482749839e-06
-1.13793579594376e-05
-3.67150621464872e-05
-2.07783242730689e-05
-1.39561321249734e-05
-2.74108003307128e-05
-2.53940827651529e-05
-1.50393693352026e-05
-3.55888149946527e-05
-1.11254179840565e-05
-1.90386515855701e-05
-1.50895181290978e-05
1.83502850996504e-07
-5.31820130883358e-06
1.52808927821414e-06
-5.34742271763528e-06
-1.00588969811111e-05
-1.85824699697911e-05
-2.05758991753581e-05
-4.24997138974995e-06
-2.71984255864895e-05
-1.38762962783416e-06
-2.04816308692269e-05
-3.42518239561363e-06
-3.12351850585809e-05
-1.97959317139293e-05
-1.0670864485704e-05
-7.22479831741237e-06
-1.93471481219589e-05
-1.53401878415619e-05
-9.22500928173536e-06
-2.78224283966878e-05
-1.74833950510819e-05
-1.58497515530404e-05
-8.11381126177609e-07
-1.24575571352021e-05
-3.45200089805353e-06
-1.47567016519881e-05
-1.04626232114262e-05
-2.13317473782187e-05
-9.09524478396421e-06
-9.4894366912877e-06
4.85887563886342e-06
-4.43802950642527e-07
-1.69212560247805e-05
-1.19181847846779e-05
-2.25557032494273e-05
-2.24320836194104e-05
-2.82307828871199e-05
-1.90524777844356e-05
-2.56388684532547e-05
-2.17137270686184e-05
-1.62587472004488e-05
-1.78236454483799e-05
-7.81686412128091e-06
-1.18725937869367e-05
-1.87958165065353e-05
-1.49880946744724e-05
-2.27123219698186e-05
-1.24781793656608e-05
-3.4587579726912e-05
-2.8333105030977e-05
-3.30910701585995e-06
-1.4089609490936e-05
-1.89972874094775e-05
-4.2295286245507e-06
-3.96609218459591e-06
-2.13146371046412e-05
-2.61288944986472e-05
1.83759102802294e-05
-1.7799460791191e-05
-1.32579155289741e-05
-1.85098554821012e-05
-4.70742873154461e-06
-1.2935750249078e-05
-2.37381438955949e-05
-2.24963989162894e-05
-3.06924036914905e-06
-2.00411899795e-05
-2.70662789172108e-05
-7.55811723970991e-06
-1.6183981544002e-05
-2.65036359119754e-05
-1.9910167105206e-05
-1.24859449453262e-05
-4.01272550186761e-06
5.99099565181056e-06
-2.32178851141842e-05
-2.74598449056832e-05
-2.10167021806295e-05
-8.31895334426494e-06
-2.2692557883365e-05
-1.56986092869987e-05
-1.80861794792533e-05
-2.4268668037482e-05
-1.20650402302871e-05
-1.42432960806688e-05
-1.89482030381113e-05
-9.7848869012716e-06
-1.58671740482554e-05
-1.36253783206178e-05
-1.08688526731028e-05
-1.26864110063294e-05
-1.28525701093195e-05
-4.8220281424216e-06
-1.84507042969155e-05
-4.84951466975849e-06
-3.89996924200018e-05
-1.35219623615611e-05
-5.94510227953244e-06
-1.56407713285413e-05
-1.5068536600498e-05
-3.10892029223783e-05
-1.64274842753335e-05
-1.41015742721557e-05
-1.01215051379954e-05
1.38524265041207e-06
-1.72284985460414e-05
-4.05903649478246e-06
-2.73715324420222e-05
-1.18741772801202e-05
-1.40799178924637e-05
4.7637542754699e-06
-1.95531220204583e-05
-2.68063972762054e-05
-1.44217701266305e-05
-2.33232279191168e-05
-1.39794032046872e-05
-1.72094312943013e-05
-2.70024123918861e-05
-1.30619940491433e-05
-2.9701910729427e-05
-1.30137775471442e-05
-1.80777888018123e-05
-1.05978370905041e-05
-1.37417806948725e-05
-2.81022164328483e-05
-1.01261950282312e-05
-7.15465683512021e-06
-3.17347321327329e-05
-1.46827393725222e-05
-1.90675601069923e-05
-1.96343072054858e-05
-1.03085090471309e-05
-1.6215348871173e-06
-2.23768481348834e-05
8.02546306560266e-06
-1.37539760163996e-05
-8.62180980151782e-06
-3.17834162143242e-05
-3.01887652940366e-05
-2.46903727953514e-05
-2.07455604629443e-05
-1.52108055239072e-05
-1.64116835263051e-05
-2.54162070550805e-05
-2.24136342467895e-05
-1.56076431836766e-05
-1.60329881388826e-05
-1.13808204354482e-05
-5.52451863178232e-06
-1.26785365437318e-05
-1.01732369104015e-05
1.22118494172319e-05
-1.87671031069447e-05
-3.87003281336729e-06
-2.92762612870244e-05
4.00858951440229e-06
-1.97402106110266e-05
-2.23604559150662e-05
-1.15132734238574e-05
-2.14586992264952e-05
-1.76942940517683e-05
-3.6301189575138e-05
-1.73365411054496e-05
-1.78425068757055e-05
2.71407929833199e-06
-3.38863286867997e-06
-2.97586863144796e-05
-1.68840877308343e-05
-2.97603047935604e-06
-1.52913029485356e-05
-1.14198384865416e-06
-8.12116088648488e-06
-8.16546956186963e-07
-6.70723800022617e-06
-1.93714972095072e-05
-1.33078967086585e-05
-2.40750638564511e-07
-1.4872792449965e-05
-1.15155745870586e-05
-3.12914333868378e-05
-1.91020278422429e-05
-1.44362924659036e-05
-8.78378744860673e-06
-2.08182730316915e-05
-9.30900629818462e-06
-1.76800112052066e-05
2.18669926891348e-07
-1.36109319329946e-05
-9.31660255154643e-06
-4.61660954374907e-06
-3.28049208222415e-06
-3.09271076575764e-05
-2.81410994283276e-05
-2.08387142790113e-05
-2.00109294850029e-05
2.33871083777631e-06
-2.51860096649753e-05
-1.16132464435247e-05
-1.02787294865675e-05
-1.48249757367925e-05
-1.55389878206196e-05
-3.04457693402178e-05
-6.23814324298124e-06
-2.39304730811729e-05
-2.8318816962765e-05
-4.94223485543609e-06
-1.12361636573418e-05
-9.4267328075643e-06
-1.79955243561092e-05
-1.96477372536753e-05
2.33108877277212e-06
-1.20470091036494e-05
-3.04463430216663e-05
-2.92098752931794e-05
-5.24843201888902e-06
-5.60314597958763e-06
-2.39996071372571e-05
-3.8728883483324e-05
-1.12929405712102e-05
-2.73715818874621e-05
-1.62056596294852e-05
-3.2782804713063e-05
-2.13473030469966e-05
-1.87991801774087e-05
-2.45539792853161e-05
-3.14221930816422e-05
-2.84303462689082e-05
-1.00505547477721e-05
2.2688995756322e-06
-1.9448872528852e-05
-2.02432211940668e-05
-3.29743923654112e-05
1.05818827863006e-05
-6.8062875848038e-06
-2.12379701957578e-05
-1.37931217257735e-05
-2.82144432448026e-05
-3.6834348649264e-06
-2.55796349618276e-05
-1.77835021836143e-05
-2.12407917339543e-05
-2.47754796972876e-05
-6.84805904670504e-06
-3.17774529214504e-05
-2.66642595179144e-05
-8.81190343361635e-06
-2.87229649942279e-06
-2.72615935041439e-05
2.01600421025799e-06
-1.20485417896424e-05
-1.42883237507963e-05
-2.04168651607404e-05
7.79094312171331e-06
-7.75295150713877e-06
-3.17715847927661e-06
-3.00036093755824e-05
-1.26954811576015e-05
-9.89286563115046e-06
-1.96756318824773e-05
-2.86807826676275e-05
-1.70033177202537e-05
-2.02522914260876e-05
-1.44140687392391e-05
-2.12071352139189e-06
-2.83217211140654e-05
-3.30433795894714e-05
-3.08163941455593e-05
-1.29043635993992e-05
-2.42423736068256e-05
-1.61812308262223e-05
-2.08062924015567e-05
-2.11844947767076e-05
-2.39834097621909e-05
-2.51120016814291e-05
-2.2113472928583e-05
-9.94342774119128e-06
-1.95129445668285e-05
-1.78736139617388e-05
-1.26717293692549e-05
-2.67641610284241e-06
-1.00351060608475e-05
-2.52060569659249e-05
-1.0514982711913e-05
-1.63974046333947e-05
-2.50370243688187e-05
5.3425859570077e-06
-9.47222747734925e-06
-2.33246489127291e-05
-1.10555672104981e-05
-3.69379106916443e-05
-2.27416915869924e-05
-2.95754565573824e-05
-2.0345604169452e-05
1.54057957020687e-05
5.78928296855036e-07
-2.38113769774171e-05
-2.75602567842295e-05
-3.63772382996588e-05
-2.32899698150837e-05
-2.59318830129055e-05
-3.29024017561256e-05
2.10519866750033e-06
-1.76486001096419e-05
-2.76633042568072e-05
-2.15462316134534e-05
-2.0238674674876e-05
-1.53955356716869e-05
-1.53461728883412e-05
-2.40341439622723e-05
-1.13671720142323e-05
-2.57562702175551e-05
-2.74901404852227e-05
-1.1573266468054e-05
-1.69088909444457e-05
-1.44582128569623e-05
-1.23138627067673e-05
-2.43351403593301e-05
-2.19041048786365e-05
-1.35378168165856e-05
-1.0704186229858e-05
-3.40259810301849e-05
-1.26602877896505e-05
-1.86733196035521e-06
-2.08657269907937e-05
-1.61349671310705e-05
-1.83413085752011e-05
-1.80115155733668e-05
-4.20668002018696e-05
-5.31726903507364e-06
-2.72510039573442e-05
-3.18033971143846e-05
1.303505782762e-06
-3.73479026155514e-06
-1.08871671208431e-05
-1.82267127373e-05
-1.26494039911826e-05
-4.41168124645544e-06
-3.07538328122262e-06
-8.85923049646777e-06
-1.61250454029362e-05
4.95790167388733e-06
-1.2827893365835e-05
-1.81319430454216e-05
-2.30821411604961e-05
-3.61687951760548e-06
1.67764163392341e-06
-1.40367668289373e-05
-3.20295404563597e-05
-2.61729334087689e-05
-2.68604858775232e-05
-3.5569997167229e-06
-1.39631445438479e-06
-3.08267571605427e-05
-2.9102015246055e-05
-2.24078518789877e-05
-2.32461292181804e-05
-1.19768708037835e-05
-3.57689137317587e-05
-9.38676364375474e-06
7.52010154818174e-07
-2.20529083576532e-05
-2.62841037165276e-05
-1.61810747642938e-05
8.45925555281658e-06
-2.21482124585533e-05
-1.38177037197899e-05
-8.27836712585994e-06
-9.88093972176304e-06
-3.62436735046168e-05
-3.11768683553375e-05
-3.04024140495437e-05
-2.26223096741502e-05
-1.94939512832239e-05
-7.59040354967617e-06
-1.55993744704466e-05
-9.91200677443008e-06
-1.40244682767678e-05
-1.4427073935576e-05
-2.74313214435394e-05
-1.29132756466029e-05
-2.23321924330703e-05
-1.62654218622636e-05
-4.51664785401887e-06
-2.06113682738043e-05
-9.66011520698881e-06
-3.89514184186824e-06
-1.38024928517201e-05
-2.2193538449388e-05
-2.46601346497132e-05
-1.26997544798314e-05
-1.09040878896404e-05
-3.28783638768783e-06
-2.66522851235681e-05
9.44386927518509e-06
-1.54971652460704e-05
-1.24368675615384e-05
-1.27891847218166e-05
-6.47960407485455e-07
-3.29882333476769e-05
-2.82089481162669e-05
-1.38778560962696e-05
-2.46227998366239e-05
-1.80549526579957e-05
-1.29078246410558e-05
-9.38670667462998e-06
-1.39712110418238e-05
-1.61073284217538e-05
-2.14481789121056e-05
-1.33788317184359e-05
-2.41601904712468e-06
-9.71215778735944e-06
-5.66724467587557e-06
-1.99102055153802e-05
-1.56847892851019e-05
-8.14900372250804e-06
-1.43387988614562e-05
-2.50732953093086e-05
-2.01658300165805e-05
-1.68739856853415e-05
-1.04259687813581e-05
-1.34796299239859e-05
-1.36187846064863e-05
-6.88639155556326e-06
-2.51707270445356e-05
-8.07249551780469e-06
-1.51829002123536e-05
-3.40424816114916e-05
-4.27210214672337e-06
-2.2351318645623e-05
-1.78787263405857e-05
3.0548136527868e-06
-4.64208130950504e-06
-2.75514989905867e-05
-1.28231352438619e-05
-1.01660191213847e-05
-5.4167541033456e-06
-1.83528958046421e-06
-5.46441796784124e-06
-2.27027246569311e-05
-3.6990170822828e-05
-1.30089455864794e-05
9.30916897988852e-07
-1.83119279917771e-05
-1.34620416257842e-05
-2.14518015318709e-05
-3.00315059099813e-05
-6.57773716447603e-06
-3.48545662287495e-05
-6.45132862278191e-07
-1.25324030606329e-05
-1.10588967285413e-05
-8.51953453440562e-06
-5.77209448219544e-06
-1.62208133362937e-05
-1.85467311372238e-05
-9.50971921084046e-07
-3.68397673355997e-06
-3.44237976958583e-05
-1.1706286960559e-05
-7.46766722088576e-06
1.86328496253899e-06
-7.99150908814078e-06
6.76304574049841e-07
-1.94922550600103e-05
-1.74108796606826e-05
-6.81566930895378e-06
-7.74403626553174e-06
-1.13021478881384e-05
-2.14870689724474e-05
-1.39372946261353e-05
-3.9967653017232e-05
-2.20467041812025e-05
-1.42534946920605e-05
-1.74669983323779e-05
-9.99921751593136e-06
-2.17215897863244e-05
-9.89157913912694e-06
1.41408976374242e-05
-4.63936051747392e-07
-2.88060936730816e-05
-1.98489331482261e-05
-2.5438337820483e-05
-1.29479434698797e-05
-2.79265639296552e-05
-1.88713618927068e-05
-1.28785165091473e-05
-2.3994214117328e-05
-3.80780377336011e-05
-2.35137560790253e-05
-2.01631510610926e-05
-1.45818342461104e-05
-1.0122107975855e-05
-9.94414717647338e-06
-7.52614716496002e-06
-2.27757088161696e-05
-1.26555502223673e-05
-2.97570624551796e-05
-2.33400782752163e-06
-2.09295031681687e-05
-2.29503244204763e-05
1.73432657211013e-06
-9.99527232410867e-06
-1.21006249655283e-05
-3.09244919716371e-06
-1.07305279478829e-05
-6.31730358074439e-06
-1.27149258791714e-05
-2.53611615742029e-05
-1.23152148661565e-05
-1.49879552274511e-05
-1.90489839697623e-05
-2.94361260968931e-05
-8.55277499717786e-06
-2.23661065282347e-05
-1.66196232782039e-05
-2.33277528983041e-05
-1.88726520773717e-05
-1.03312183519808e-05
-1.00034811218447e-05
-2.94703072763453e-05
-2.70287219962447e-05
-2.50663525126922e-05
-3.46075523428413e-05
-1.96171018886504e-05
-4.91291196195044e-06
-1.51453312940286e-05
-1.97679116648208e-05
-2.07837576344874e-05
-5.30373863607639e-06
-1.63003843151616e-05
-5.01817369011246e-06
-8.94900768858733e-06
-2.24273269186598e-05
-2.18645047285953e-06
-2.22773387749355e-05
-1.56909012570046e-05
-5.13135243213457e-06
1.54057310707788e-06
-1.43643537815739e-05
-1.42640172744419e-05
2.59751965269913e-06
-7.44578755305303e-06
-9.26666769515099e-06
-1.37062731799767e-05
-1.46589716313523e-05
-3.43448905847463e-05
-2.33630981102342e-05
5.72809686472702e-06
-3.26734035131704e-05
-8.72445873213055e-06
-7.84363461671793e-06
-1.45197092629166e-05
-8.87776442895845e-06
-2.61103590605163e-05
-1.09955703803269e-05
-8.39690233443681e-06
-2.51179020798717e-05
-1.74634245601472e-05
-3.42527025673733e-05
-4.08928005245399e-05
-9.5638214004411e-06
-3.29954227291296e-05
-1.71250147516741e-05
-2.06297046640167e-05
-1.94018602288887e-05
-1.92037697291953e-05
-9.84412780406669e-06
-5.89110308603815e-06
-1.17825234157353e-06
-1.03296186003152e-05
-2.30483681505655e-05
-2.33653734523328e-05
-2.84889966611222e-05
-1.7140205513363e-05
6.15708821736044e-06
-2.80440526474506e-05
-1.67359068804265e-05
-1.02639508302588e-05
-2.6205243447254e-05
-9.09120675774424e-06
-3.55041774866157e-05
-5.30618907241221e-06
-2.32311744053594e-05
-3.23009488635725e-05
-1.517585876287e-05
-1.73679755085713e-05
-1.88621349939355e-05
-3.01970076103868e-05
-3.09654876631037e-05
-1.36918664368563e-05
-1.05526003116919e-05
-2.19345927905158e-05
-2.24814214273816e-05
-1.68419794926978e-05
-1.34280729438307e-05
1.76308440600258e-06
-1.30539526667764e-05
-2.0364779680834e-05
-8.73201336015635e-06
-8.43177062356902e-06
-4.66620775797523e-06
-2.30738872761364e-05
-1.69248769955175e-05
-3.43423908274684e-05
-5.55434232227301e-06
-2.20749725987892e-06
-8.9535081001971e-06
-4.18543134392945e-05
-1.25702953395186e-05
-3.42773017167025e-05
-3.52745625084724e-05
-7.73756133387121e-06
-2.69277768601876e-05
-8.77612536578661e-07
1.00481321594964e-05
-1.93421858145507e-05
-1.13053040647399e-05
-5.38923250904202e-07
3.73368199321742e-06
-1.75058352586457e-05
-3.84180372843311e-06
-1.75320687235299e-05
-1.02925772304736e-05
-1.54881617111879e-05
-1.7558020117954e-05
-1.6993840058684e-05
-2.11702648003552e-06
-2.15523688652928e-05
-7.98321792935316e-06
-1.62032336710629e-05
-2.15030265957893e-05
-2.65159788076997e-05
-1.54289758898215e-05
-1.12910456368603e-05
-2.27064307647927e-05
-2.3995759737275e-05
-1.09396985803496e-05
-3.30926030278978e-05
-1.52152406867755e-06
-1.36890381708058e-05
-3.22549393038261e-05
-7.17300327700534e-06
-9.73128496998405e-06
-1.50015461245035e-05
-1.27849131135165e-05
-1.04898696763372e-05
-1.35058895259868e-05
-3.56785109126404e-05
-2.68558636771954e-05
-2.71103461225407e-05
-3.35569438850017e-05
5.59030283535391e-06
-2.18271167446952e-05
-2.24076813470831e-05
-2.48047453956327e-05
-2.12120148885564e-05
-2.44149500837063e-05
-9.59660437944461e-06
-1.02193101184615e-05
-1.87414683446146e-05
-1.26842766089158e-05
-1.37326942668015e-05
-4.84192435715035e-06
-1.33165694607271e-05
-1.93873615693928e-05
-4.34569373371987e-05
-7.39713598541698e-06
-1.22514741007333e-05
-6.02881889262038e-06
-2.64863232419113e-05
-1.56479046821877e-05
-1.00944700662583e-05
-1.34224034736406e-05
-2.98366070944453e-05
-1.36922214477638e-05
-1.77659347755769e-05
-8.85386380901911e-06
-1.10256376328654e-05
-7.88348683050572e-06
-3.11068369812465e-06
4.63119537185605e-06
-9.97832902085278e-06
-1.81810883809179e-05
-2.1592090141505e-05
-2.61733458889533e-05
-1.49578713402696e-05
-8.84626168174602e-06
-1.54276204751616e-05
-8.27870743907422e-06
-1.20900545129225e-05
-2.25012654438692e-05
-2.26263885322988e-05
1.74442553470286e-06
-1.70787674377915e-05
-2.11706220876096e-05
-2.76797712913312e-05
-1.74506342534105e-05
-1.81988576779324e-05
-2.58644793650584e-05
-3.46275784416607e-05
-1.92290448126272e-05
-2.52280086236275e-05
-2.89461210923507e-05
-1.42132389827121e-05
-1.28652945808057e-05
-4.03236714167027e-06
7.24356859539742e-07
-2.23459169653126e-05
-2.06765453976157e-05
-1.02151907948273e-05
-1.46196034428454e-05
-1.07514874188254e-05
-1.22501147998595e-05
9.39375405901121e-08
-9.80169215056156e-06
-2.13500302402046e-05
-1.10408362749756e-05
-1.31304890906187e-05
-5.06020548453254e-06
-1.87877788746502e-05
-2.14077818554537e-05
-1.91969954469624e-05
-3.4408868488634e-06
-1.11412816199027e-05
1.74309503920753e-06
-1.91482265506423e-05
-3.40586960389303e-05
-5.46524702898711e-06
-2.18785143458802e-05
-3.02187661902388e-05
-1.88605776371448e-05
-1.48582660727883e-05
-3.58688153818591e-05
-1.46867337057613e-05
-1.9150590764958e-05
-1.32980754210012e-05
-2.13682758333743e-05
-1.96727470892708e-05
-2.19628066525233e-05
-1.88442370669143e-05
-1.90746139519645e-05
-9.16921826358408e-06
-3.36474502720721e-06
-2.39795891920067e-05
-1.13208926930323e-05
-2.18159056006327e-05
-1.63684052444828e-05
-1.6559044567269e-05
-1.46174215741517e-05
-1.92941836168428e-05
-1.16782233262721e-05
-1.06439691079652e-05
-1.39053866439209e-05
-1.87482543292923e-05
-1.54777933066609e-05
-4.70747690403559e-06
-2.36338206394445e-05
-3.31664535390926e-05
-1.91456409379532e-05
-1.66673528645393e-05
-2.91216478011462e-05
-2.37935151243031e-05
-2.23877547724096e-05
-5.18005738841867e-06
-1.58916026826755e-05
-3.44831698647302e-05
-1.93317293715907e-05
-9.02809336389798e-06
1.08466413992346e-06
-8.71299468310451e-06
-2.13053421169076e-05
-1.00531591076164e-05
-9.3686108754127e-06
-1.68984682342516e-05
-9.59262040667553e-06
-1.98510570613105e-05
-2.83511674269337e-05
-1.14170771134929e-05
-1.71122731937282e-05
-3.34471327597724e-05
-1.04096199823108e-05
-1.53788435613153e-05
-3.59424949431459e-05
-1.36894283758195e-05
-2.37889478317791e-05
-2.08758989903157e-05
-1.32217195934231e-05
-1.38646905812176e-05
-2.21264705016693e-05
-3.30897420631733e-05
-1.69044019516986e-05
-2.1701186471023e-05
-2.19695265719337e-05
9.29681134913368e-07
-3.12886722880838e-05
-1.81682953984627e-05
-1.70409386864171e-05
-8.912294929723e-06
-2.97280946362343e-05
-1.69542827933265e-05
-1.48853449004141e-05
-2.0544740763185e-05
-3.81459082006602e-05
9.482414585656e-06
-1.70288424268686e-05
-1.71449972315743e-05
-9.68023115967606e-06
-4.45432649058018e-06
-2.72396076517166e-05
-1.20814810247703e-05
-3.15745214890204e-05
-1.31585544982885e-05
-1.13693537324728e-05
6.2856734077034e-06
-1.36685113741381e-05
-9.00707261506263e-06
-2.1133613550467e-05
-8.56704729361349e-06
-1.78024030693723e-05
-9.77985481408492e-06
-1.34607438550154e-05
-2.04006809880422e-05
-2.3598862416138e-05
-3.0687227109747e-05
-2.87548715980685e-06
-9.27727656931146e-06
-1.61021169169544e-05
-1.53044563804639e-05
-2.54341695281454e-05
-8.92177679889767e-06
-1.89948728435953e-05
-3.32210645978741e-05
-2.63813445545683e-05
-1.28970268035539e-05
1.16225696359753e-07
-1.39918508419162e-05
-1.30572748495677e-05
-1.13149809795074e-05
-3.21768528988522e-06
-1.72302312025568e-05
-1.96654460543825e-05
-3.23275720985934e-05
-3.3013953439117e-05
-2.4062652185024e-05
-1.18109877739531e-05
-6.23841873014134e-06
-1.65505211353536e-05
-1.87430604130253e-05
-4.4873719899899e-06
-2.75734599152842e-05
-2.78035666239767e-05
-1.39908531687556e-05
-9.10235990640533e-06
-2.50797122813521e-06
-8.46395411491073e-06
-2.28290050867579e-05
-1.38055511332857e-05
-2.16327655609509e-05
2.67690778738692e-06
-2.87034120890007e-05
-2.72201515774991e-05
1.335543033899e-06
-9.39599728671251e-06
-2.74874468160525e-05
-1.31726656628241e-05
-2.09557283144773e-05
-1.57644112929768e-05
-1.48317441552396e-05
-7.97093519793824e-06
-2.9125190315916e-05
-9.9368509784145e-06
-2.14533898380885e-05
5.64927444396057e-06
-1.54255578661188e-05
-2.93278048400118e-05
-3.02839450699057e-05
-1.21385174721726e-05
-1.69819334444796e-05
1.04253148301145e-06
-1.22351024337429e-05
-2.0956051657529e-05
-1.82210581629988e-05
-2.3262733695978e-05
-1.81380586340805e-05
-1.06502261830588e-05
-2.01581215983748e-05
-9.42879851199563e-06
-3.30085780584488e-06
-1.13766769969012e-05
-2.42366001162575e-05
-1.02439649786138e-05
-6.82042018141241e-06
-7.79183355429385e-06
-1.14781527343293e-05
-2.39326709551423e-06
-1.70165196867127e-05
-2.03805836214706e-05
-1.93740341610639e-05
-1.31363388856428e-05
-1.92936594137147e-05
-1.46058690086104e-05
-1.56024560757786e-05
-1.70055251399203e-06
-1.81783625679621e-05
-2.89650810820491e-05
-9.20284371848221e-06
-2.72140022090453e-08
-2.20424656909009e-05
7.61013985333194e-07
-1.15933695976223e-05
-1.43864984510417e-06
-2.27337659685794e-05
-3.00513506999297e-06
-1.58597983463568e-05
-5.21199304488206e-06
-1.8785483758453e-05
-2.48873180115849e-05
-6.23876373972305e-06
-2.2570365725089e-05
-1.33889477050491e-05
1.21780053399884e-05
1.95116799283733e-05
-2.18156045366775e-05
-1.17329216102199e-05
-1.64818011877546e-05
-1.71607905999151e-05
-2.33788575317305e-05
-1.44610262957917e-05
-2.20632543673054e-05
-1.39565928554627e-05
-6.16999313440721e-06
-1.04222834524589e-05
-2.39858351730736e-05
-1.25886130530143e-05
-1.26251417342183e-05
1.01601192012071e-06
-9.63748597637549e-06
-2.12576411804374e-05
-2.31242839893064e-05
-2.56651921258518e-05
-1.5567710814175e-05
-1.97622407126057e-05
-1.26249041894105e-05
-2.9009244862936e-06
-2.72593314457595e-05
-1.54296906557642e-05
-1.34423125316888e-05
8.61950417583688e-06
-1.42703520670736e-05
-1.47044825683862e-05
-1.55786222995122e-05
-9.38019204861997e-06
-1.99140706701323e-05
-3.67176368416776e-05
-3.0985099333778e-05
-2.89858962417114e-06
-2.81866412371767e-05
-4.38503778888316e-06
-2.5067544260834e-05
-5.24440746585375e-06
-5.11281242990698e-06
-1.58048624071404e-05
-8.71793587976743e-06
-1.47228058771904e-05
-1.95740179474459e-05
-1.69871092680822e-05
-1.18316409374278e-05
-2.52691924505174e-05
-2.92799123746054e-05
-6.95093144649486e-06
-1.86150167973989e-05
-2.82657307561142e-05
-3.23895662959335e-05
-1.5807014486981e-05
-1.39355267858961e-05
-1.74250737321643e-05
-1.14463243164347e-05
-1.37082225934288e-05
-2.5987415889151e-06
-1.74219965758413e-05
-6.9578146730645e-08
-1.32625570691431e-05
1.73061137612778e-07
-1.09050178870574e-05
-1.12812956189423e-06
-4.81599165434188e-06
-9.65245203507925e-06
-1.21800385491287e-05
-1.4957159185782e-05
-1.83201798738932e-05
-9.62180567831163e-06
-5.80917489509594e-06
-7.67324383361944e-06
-1.04781290289088e-05
-2.50779367336077e-05
-1.98452687068255e-05
-1.78602934169179e-05
-1.93018986715932e-05
-2.32060784611848e-05
-2.41665368580937e-06
-1.8426341199055e-06
-3.52296494112839e-05
-1.17532599487663e-05
-9.77622210275793e-06
-1.95948957038225e-05
-1.8159609722285e-05
-2.05965723418321e-05
-1.46661211858968e-05
-2.29589953327136e-05
-1.24542353234522e-05
-1.19310328743755e-05
-1.45795317991282e-05
-1.13831831606878e-05
-8.00681018872269e-06
-2.22908062482043e-05
-1.88595827533932e-05
-3.36825152866911e-06
-2.39494121126205e-05
-1.23870287416783e-05
-5.56403097498901e-06
-7.55304955200877e-06
-1.97610138022023e-05
-3.12400176709672e-05
-1.32385277921124e-05
-1.09105574454047e-05
-2.93273428484106e-05
-2.59028439594387e-05
-1.52784380158013e-05
-2.7674201352902e-05
-4.27304702684689e-06
-1.68903764059234e-06
-2.61698050884828e-05
-1.36454867818646e-05
-1.01654068620935e-05
-1.44044341811412e-05
-1.17198638504439e-05
-1.80278677574679e-05
-6.82861918054177e-06
-1.93304168461171e-05
-2.06474520663008e-05
-2.1029871736682e-05
-2.4107769888173e-05
-1.97719614784381e-05
-3.89810057534781e-05
-2.01466357371256e-05
-1.29570422019813e-05
-1.3979023462932e-05
-2.03772265838361e-05
-1.2991188415549e-05
-2.4122230597728e-05
-9.46841723878058e-06
-1.3457973826587e-05
-2.59792385721011e-05
-1.38423370492835e-05
-3.99705904007252e-05
-1.46045081021411e-05
-1.29690955079194e-05
-1.35638872302209e-05
-3.78692485948332e-06
8.49064541890863e-08
-2.05235994907733e-05
-2.68267764726263e-05
-1.5292501703368e-05
-9.69298765045576e-06
-3.52612162520145e-06
-1.58081267273933e-05
-2.28877983734499e-05
-2.33101557595601e-05
-8.64273014413046e-06
-3.69983353680748e-06
-1.50730057236646e-05
-3.88573713713307e-05
-1.20420891412281e-05
-2.41436892364697e-05
-3.28524623908354e-05
-1.7765052023131e-05
-2.13376364533188e-05
-1.42273662124926e-05
2.0622850664358e-06
-2.86088322192639e-05
-2.13965646824439e-05
-2.37853623139934e-05
-5.37486205394273e-06
-4.2307640786942e-06
-3.10239985715942e-05
-1.93008427276605e-05
-1.87314219788401e-05
-2.67944220992776e-05
-1.59514151474793e-05
4.16872413857069e-07
1.73954087428133e-06
5.84683251192322e-06
-2.80194085532704e-06
-4.59862352179557e-06
-1.90218080653944e-05
-2.58542818544974e-05
-2.79305698719503e-05
-4.50048435358948e-06
-3.29686330067004e-05
-3.50096550228694e-05
-8.62990638075461e-06
-1.21743372398386e-05
-3.42122106774901e-06
-3.52316036103409e-05
-1.03027769424332e-05
-1.78732024836249e-05
-9.27646464580915e-06
-1.27929901360894e-05
-9.65895821800313e-06
-4.69092163583288e-06
-1.36338618126072e-05
-2.23789222447713e-05
-1.75946385462141e-05
-2.80676710963942e-05
-1.470295196508e-05
-1.31579868567861e-05
-1.91667511192492e-06
-1.66723072204843e-05
-2.06633200010744e-05
-2.19606776342352e-05
7.77982716840387e-06
-5.4507295017275e-06
-6.01169748759977e-06
-1.51787568664846e-05
-5.56955979994216e-07
-2.52233750800614e-05
-2.34548075070688e-05
-3.04720424596991e-05
-2.55003452582645e-06
-3.72661671500113e-06
3.3598585764656e-06
-8.0777631599766e-06
-1.61983128116661e-05
-1.0441923479615e-05
-3.29257727853203e-06
-1.15404569896607e-05
-2.31810507344829e-05
-1.38222881535372e-05
-1.41077191983313e-05
-8.71552014616446e-06
-2.63793478174384e-05
-1.40633707509151e-05
-8.10003563551279e-06
-3.41447868296206e-05
-2.09625593077729e-05
-1.68439854152716e-05
-1.89935565443444e-05
-2.23120770329894e-05
-2.79402046759522e-05
-1.32070700218044e-05
-3.18651073280186e-05
-2.2958154792165e-05
-1.44925798760715e-05
-2.32143000041667e-05
-2.07573815926735e-06
-7.9420395728844e-06
1.71904378242158e-06
-1.44266155070057e-05
-5.64067904178646e-06
-1.47430791500483e-05
-2.6229111522553e-05
-1.03145492338411e-05
-7.58151100514779e-06
-1.70140122025377e-05
-1.75584351998072e-05
-1.40228032555333e-05
-8.73843385863354e-06
-2.7088709048815e-05
-1.38821013681514e-05
-3.30223261320724e-06
-2.28430085319916e-05
-1.0263571305286e-05
-2.62693855142808e-05
-3.06041340698868e-06
-1.3104122004392e-05
-2.45087030684868e-05
-6.62061351702769e-06
5.4106343694246e-07
-1.26408043622506e-05
-1.9985722131362e-05
-2.5816795592655e-05
-1.31095721390339e-05
1.34103624237984e-08
-7.60632833925789e-06
-1.75988810429583e-05
-2.12658362568574e-05
-1.68904531031885e-05
-1.57727352866568e-05
-2.23982125384654e-05
-3.65091297245263e-05
-1.05748453828447e-05
-2.75128259762227e-05
-2.8855206561593e-05
-2.17337979683803e-05
-1.18402106127322e-05
-1.58381714351623e-05
-1.3895324157891e-05
-1.76109623186196e-05
-2.14981774796867e-05
-8.69546207723354e-06
-1.44335952807292e-05
-6.99850947984246e-06
-1.42347079593172e-05
3.82623289584555e-06
-1.57592519967655e-05
-1.97927757790047e-05
-1.10904026824392e-05
-2.29914133212337e-05
-3.0579337967146e-07
-1.06308608098541e-06
-2.00693837808736e-05
-2.40678646383262e-05
-2.12103548817173e-05
-1.41052079092709e-05
-5.37584144618778e-06
-3.5508999556993e-05
-9.7839054638586e-06
-1.47393778859745e-05
-2.89786358013858e-05
-2.27164426379704e-05
-3.55612260058589e-05
-2.30805901348012e-05
-1.2968923897336e-05
-2.28987362558384e-05
-1.59672901382992e-05
-2.20614263897165e-05
-3.11934389872317e-05
-1.3392356982729e-05
-1.1246216717702e-05
-3.59096299990131e-05
-2.3571925849725e-05
-7.25206073422573e-06
-2.04015511973912e-05
-7.58905650430879e-06
-1.64263089692e-05
-2.89677277862877e-05
-1.61686816104311e-05
-6.48359714555625e-06
-1.08546736652262e-05
-5.87774034808887e-06
-3.47016014999079e-05
-2.62910525858465e-05
-1.04361716545769e-05
-1.47816847562608e-05
-2.04533260669181e-05
-1.52125056975357e-05
-2.72699465529628e-05
-2.92338638413924e-05
-4.0418481947281e-06
-1.30731327816075e-05
-2.42152861292492e-05
-1.24442941625946e-05
-2.32099799987015e-05
-2.48310484093859e-05
-2.7773087671307e-05
-3.68886661826512e-05
-2.2297881820087e-05
-1.37433465926294e-05
-7.98936431631737e-06
-1.95636602788005e-05
5.04370946146358e-06
-7.4270653131644e-06
-2.14489120828514e-05
-3.14207432161345e-05
-1.47915447691085e-05
-1.90046476688691e-05
-2.54645380319011e-05
-4.43169717220019e-06
-3.03487306664004e-05
-2.69239178618478e-05
-2.19441606914896e-05
-1.37263827729201e-05
-1.82086740342797e-05
-2.30626174472758e-05
-7.04109973181658e-06
1.48039338664725e-07
-7.90429850854602e-06
-4.8376969237793e-06
-2.23362552529176e-05
-3.15839022651055e-05
-1.45553737984086e-05
-1.10373976982725e-05
-1.83191510070382e-05
-1.36700546590421e-05
-5.23371086388246e-06
-2.22643549688596e-05
-2.02216133751699e-05
-1.82103572904919e-05
-2.19126484020224e-05
-2.11011366938389e-05
-3.61520799754699e-06
-1.53521846911836e-05
-2.18066663381304e-05
-1.4856122188653e-05
1.09970614235439e-05
-2.85817849996056e-05
-2.53242886779845e-05
-1.59692458084784e-05
-1.68111879919051e-05
-2.18481151653396e-05
-1.44535980122219e-05
-2.33230640613939e-06
-3.4557188873561e-05
-1.57204368966955e-06
-2.00663756834942e-05
-7.38702407665557e-06
-2.39978606774377e-05
-1.69608762571998e-05
-1.33006593807937e-06
-2.14245225361719e-05
-2.98933297991937e-05
-1.94785295415037e-05
-1.63885004510737e-05
-2.99294595989576e-05
-1.1320807209809e-05
-1.38812323925926e-05
-1.67751852605139e-06
-1.71311385227657e-05
-8.61365348504196e-06
-3.64042012003343e-05
-1.55735463079094e-05
-9.09961636169406e-06
-2.16354810462219e-05
-2.13081827239057e-05
-3.20023229897239e-05
-2.35385488824222e-05
-1.57526488898597e-05
-1.83069025668965e-05
-2.57810850298308e-05
-5.50480598909304e-06
-1.18066325464164e-05
-1.93489771272572e-05
-1.63436253628852e-05
-1.7538111073825e-05
-2.47825434606995e-05
-2.90157904598074e-05
-1.96858652764534e-05
-1.70896013710307e-05
-4.48036660585903e-05
-2.30999947445437e-05
-1.86956038104742e-05
-2.54886012530777e-05
-1.8235880573368e-05
-2.0490380558959e-06
1.43433829227947e-06
-6.00767136633933e-06
-1.32144017721109e-05
-2.63849182884925e-05
-3.72336214784941e-05
-1.30729153648342e-05
-2.77238710546205e-05
-2.52851125443743e-05
-1.47700314762008e-05
-1.27655044236829e-05
-1.60525893323455e-05
-1.46279361663409e-05
-2.08049184191946e-05
-2.88191639805783e-05
-1.52704365727138e-05
-1.926638099041e-05
-2.04099239834254e-05
-3.57352183148413e-06
-1.28364915587246e-05
-2.29664492633235e-05
-1.13863130023629e-05
-8.14604770403227e-06
-1.38100119482431e-05
-1.13191731326135e-05
-7.96465150598595e-06
-1.54261356209646e-05
-1.49936468211324e-05
1.19370103379049e-05
-1.93698233599723e-05
-1.32914949834759e-05
-2.10516164435616e-05
-3.60114847211172e-05
-2.00543063949554e-05
-1.84522545532215e-05
-2.23973529178313e-05
-1.9493084294687e-05
-2.5827491574247e-05
-1.99202851405334e-05
-1.70830896036356e-05
-1.97081721525146e-05
-1.0670910797986e-05
-1.71398005499407e-05
-2.18262136686186e-05
2.7440915791068e-06
-2.38094427570421e-05
-1.99701496314478e-05
-1.29032224715913e-05
-2.32223858575199e-05
-2.15638366637273e-05
-2.39082106638861e-05
-2.94509198539015e-05
6.04071188611116e-07
-7.29015340956822e-06
-4.5460931142151e-06
-3.10468746825656e-05
-2.2314414144291e-05
-1.44388406516535e-05
-1.47675499798297e-05
-2.28140696049426e-05
-2.62450186172508e-05
-2.15440421492456e-05
-3.7943478084798e-05
-1.27464125218608e-05
-1.87043168767529e-05
-1.62778283241037e-05
-1.91210305371555e-05
-1.71313159539891e-05
-2.11006959114088e-05
-3.3615965919387e-05
-2.24411554969753e-05
-1.1980563515178e-05
8.21170289202456e-06
-1.74112491752585e-05
-1.80241903257088e-05
-2.61707485043856e-05
-5.78084502057449e-06
-1.84366542868028e-05
-1.91055276995318e-05
-1.13757286719718e-05
-1.81599101487208e-05
-1.49011982814344e-05
-7.22103864778767e-06
-2.01665371397739e-05
-2.40231754461751e-05
-2.79625771578534e-06
-2.65918942045957e-05
-3.0588504358999e-05
-1.76350003836649e-05
-1.60303547633407e-05
-2.05599057143428e-05
-3.50701275724776e-05
-2.13009541227721e-05
-3.63885958963427e-05
-3.22035563681822e-05
-1.37220828703778e-05
-1.36553417710711e-05
-3.62720826390495e-05
-3.55079938413526e-05
-1.58056061247379e-05
-2.27917820127725e-05
-4.67973976563197e-05
-1.71422924229583e-05
-5.23033199795376e-06
-9.67391842452784e-06
8.456150519484e-08
-1.9930906095519e-05
-1.44865020128489e-05
5.89516758035372e-06
-1.48027642458026e-05
-1.3191551749008e-05
-9.93730867168437e-06
-3.79707012070017e-06
-1.72149997750702e-05
-7.7272792023507e-06
3.739258329662e-07
-9.56963898225481e-06
-9.76632436995329e-07
-7.93066624750786e-06
-7.2002827677601e-06
-2.40860319377398e-05
-3.08669557263397e-05
-3.66480626736877e-06
-1.95031805849025e-05
-2.86732022174237e-05
-1.93546958970494e-05
-1.01922200985755e-05
-2.54468565577328e-05
-1.95361114461313e-05
-1.65448463986858e-05
-2.94153658984169e-05
-1.80291711119921e-05
-2.11996280048948e-05
-3.14194258633767e-06
-2.44670982888937e-05
-1.37462273726975e-05
-2.29740151288066e-05
-1.23865211424249e-05
-1.91363983237458e-05
-2.11262041179017e-05
-1.84285621757494e-05
-2.53109103971832e-05
-1.32346049108017e-05
-1.31331459480757e-05
-3.53702549693417e-06
-2.18884274118552e-05
-2.50878252367457e-05
-4.65759981103048e-06
-9.94218356445559e-07
-2.10068777097733e-05
-5.20189602485161e-06
-1.58039933524817e-05
-6.15594893261009e-06
-8.33177093759987e-06
-2.02147933351999e-05
-8.0005118499564e-06
-1.00755336756715e-05
-2.47425068393717e-05
-1.86764047466208e-05
-1.84070477514626e-05
-2.28033241514368e-05
-3.58035448049558e-05
-1.03160104005708e-05
-2.74623742532271e-05
-1.97896397968134e-05
-1.33641814173513e-05
-1.54512378135982e-05
-2.56802112357673e-05
-5.83287710651838e-06
-3.78454652011826e-06
-2.86941696688071e-05
-9.36053968406731e-06
-5.54553662618243e-07
-5.30045068565416e-06
-1.81162063914454e-05
-8.55016032298827e-06
-1.52909637292053e-05
-6.01954543465435e-06
-1.31576794334078e-05
-1.73700869530369e-05
-6.98182502021395e-06
-1.47611979878201e-05
-1.94534189431351e-05
-7.34459203591852e-06
-2.20506788067483e-05
-4.06114398082238e-06
-1.14275564695052e-05
-9.85489991070153e-06
-1.39840229198104e-05
-1.84170096939442e-05
-9.29149648757326e-06
-2.88982188601109e-05
-1.77888744523257e-05
-1.30119489439405e-05
-1.80925842402601e-05
-2.29977981873274e-05
3.91828648843705e-06
-1.34219566700676e-05
-1.64518123413079e-05
-7.79618628134025e-06
-1.01951633717886e-05
-1.85830887140617e-05
-1.76296064980757e-05
-2.36090063597147e-05
-2.38861954874213e-05
-1.34216695899267e-05
-2.56106805359644e-05
-2.42568562829321e-05
-1.07624307215086e-05
-2.70688934959631e-05
-2.26808365413928e-05
-2.66605762568337e-05
2.86508119558037e-06
-3.08779791413933e-05
2.69156486330516e-07
-3.25219933782531e-05
-1.90030623436221e-05
8.85877587081687e-07
-2.88601978930667e-05
-2.2932536032419e-05
-1.64242109688118e-05
-2.73772981153098e-05
-1.38461693981646e-05
-3.13727350428279e-05
-7.13137531103677e-06
-2.48561919330011e-05
-5.29617730203007e-06
-1.49257513411889e-05
-1.31569784354474e-05
-3.15265036407759e-05
-1.07626096927722e-05
-1.16316935024455e-05
-2.33474163439697e-05
-7.64071848086317e-06
-1.86254622237294e-05
-9.66347380192529e-06
-1.09001473436165e-05
-5.69670911725528e-06
-3.33365503930017e-06
-1.43305962882444e-05
-1.6918440316253e-05
-1.30075311529285e-05
-1.23396521259278e-05
-8.19881560732837e-06
-1.94496975290255e-05
-1.80535093627429e-05
-2.30303069459201e-05
-2.44735269618925e-05
-1.79593446590106e-05
-1.76194337916108e-05
-2.60706004732429e-05
-2.98583362072796e-05
-4.90860974013275e-06
-1.69773582263018e-05
-2.37493824237788e-05
-1.08995057619165e-05
-2.17840525932641e-05
-6.98423720465394e-06
-1.71230368655123e-05
-1.70208172063589e-05
-2.11845966665345e-05
-1.88463899864061e-05
-5.18148033531384e-07
-1.90925335324535e-05
-1.23107128664683e-05
-1.56392933331172e-05
-1.90714144548335e-05
-5.46256401795457e-06
-1.47292097813886e-05
-1.84555152611558e-05
-1.89473836890299e-05
-9.91581451022796e-06
-1.272751114622e-05
-1.10854095169236e-05
-1.8908108422382e-05
-8.89361506332875e-06
-1.3733242252205e-05
-8.11868569980866e-06
-1.91577042809249e-05
-1.00356013030457e-05
-1.83706158920574e-05
-1.20436617432275e-05
-3.01704749220059e-05
-2.0112407911594e-05
-1.60585111527475e-05
-6.86870756030602e-06
4.74495140215019e-06
-2.23793752312021e-05
-1.75479874473216e-05
7.01031009351216e-06
-1.22707028848545e-05
-2.41458467628601e-05
-1.55779584581456e-05
-2.29750856789308e-05
-4.07614863247383e-05
-8.69999366378164e-06
-1.26217053598616e-05
-1.18805813506379e-05
-2.68310933504704e-05
-1.04040733757696e-05
-2.56862308559663e-05
8.39316535947502e-06
4.36564931274458e-07
-1.45991412963179e-05
-1.39838165326701e-05
-1.46120907298492e-05
-1.53178614136092e-05
-2.72621720857387e-06
-3.07700997113124e-05
-1.87999353268659e-05
-2.85969304747868e-05
-1.83268076315935e-05
-2.10320248921891e-05
-1.89685850709677e-05
-1.49450428697254e-05
-2.72007354748685e-05
-1.47354509020417e-05
6.41674961635225e-06
-2.07265538787027e-05
-2.5362682548769e-05
-2.36286472695868e-05
-2.1971798872085e-05
-1.1969029830718e-05
-8.1500771816317e-06
-3.36681359256827e-05
-6.33295103919432e-06
-1.67667726295666e-05
-1.6425158960623e-05
-2.26490807082093e-05
3.90083730439731e-06
-2.53942106676302e-05
-1.27249591053901e-05
-1.61017573811534e-05
-3.1557047900934e-05
-4.82413880793411e-06
-1.64414107701267e-05
4.89145779606262e-06
-8.08692831536184e-06
-1.67454876562479e-05
-2.47410681817804e-05
-2.25785420313598e-05
-9.96580250564672e-06
-2.37445900214882e-05
-2.68972345521657e-05
-2.13577161393471e-05
2.80107679977404e-06
-2.63410677470751e-05
-3.10863487028633e-05
-3.75113493618685e-05
-4.55845487106737e-07
-2.94083887030943e-05
-1.53700789319906e-05
-1.72099089384587e-05
-3.02997065585802e-05
-2.29824491442127e-05
-2.9054403265462e-05
-2.38459106869062e-05
-7.43474336294098e-06
-1.05295496345229e-05
-2.7896670741045e-05
-2.61422754108075e-05
-8.10320221510416e-06
-1.28146336967981e-05
9.11778647922818e-07
-1.32925048746743e-05
-2.34151589652283e-05
-1.87686726713563e-05
-1.48821665105825e-05
-1.21193543744555e-05
-2.38020756092437e-05
-1.039470770569e-06
-3.26555632642028e-05
-2.33009481288568e-05
-1.93449396076737e-05
-7.94554228827602e-06
-2.61928070329598e-05
-1.69648340486499e-05
-1.55918689694278e-06
-5.05345517235813e-06
-6.01017720980812e-06
-1.14502053165195e-05
-2.90353295021864e-05
-8.45678350013988e-06
-1.27632698463755e-05
-2.54802263907872e-05
-2.48202116314699e-05
2.59968652630324e-07
-7.07515145894323e-06
-2.94035840610559e-05
-1.22663009237425e-05
-2.1276034698847e-05
-1.63174902982145e-05
-1.86069598982899e-05
-6.5795495521066e-06
1.14122154287899e-06
-2.03237735492913e-05
-2.59012046543865e-05
6.71374522378812e-06
-1.63823631513906e-05
3.06958677032409e-06
-3.27667880988815e-05
-1.29816721585742e-05
-1.66820882033302e-05
-9.13072624928519e-06
6.89761919750393e-06
-7.60865116542849e-06
-2.55795058607251e-05
-1.14546515188742e-05
-2.43263223868537e-05
-1.18544557533651e-05
-3.9715629916384e-05
-9.78736217131599e-06
-1.3735014217317e-05
-2.40442657422459e-05
-1.95715698296663e-05
-1.31390433781137e-05
-2.24692751437092e-05
-1.36046854175377e-05
-2.94703902641062e-05
-2.30174784970194e-05
-1.53307490906067e-05
-1.0309165979209e-05
-6.61312622889294e-06
-4.09977492196877e-06
-2.2465276298198e-05
-9.69980412104861e-06
-1.31705142288852e-05
-2.28175619810717e-05
-1.97595061462297e-05
-5.8250615867255e-06
-5.4394608541215e-06
-1.73030186679114e-05
-2.37990485302879e-05
-1.79805694691525e-05
-2.53586670546303e-05
-1.87442981502032e-05
-1.00537696492869e-05
-2.16146135396147e-05
-1.26634089638434e-05
-1.64096742147644e-06
-7.69249972827502e-06
-6.51780112217485e-06
-1.4074281407286e-05
-1.02185443827132e-05
-1.48633380852004e-05
-1.27117785612809e-05
-7.30391450081662e-06
2.15480861503962e-06
-1.05741527917804e-05
-5.6780109197757e-06
-1.72806352221243e-05
3.16450022290035e-06
-1.759621355168e-05
-2.38574429720099e-05
-1.61905233176996e-05
-2.85934039447587e-05
-2.88248093483425e-05
-2.04987610687335e-05
-1.67226639022742e-05
-1.66374556868051e-05
-3.87359860361591e-06
-1.72520185212962e-05
-2.36946487996726e-05
-3.06783591255326e-05
-1.83537143583667e-05
-4.42224523060626e-06
-2.61266928118586e-05
-2.72655978159275e-05
-3.83689299732848e-06
-2.21551900088753e-05
-2.39135500752021e-05
-2.3623149401335e-05
-2.8409068566407e-05
-9.08084008431148e-06
-2.13258349594645e-05
-1.6483500150072e-05
-1.49713527852244e-05
-2.03033373007007e-05
-2.00033982772457e-05
-1.57981807833929e-05
-3.0810953987478e-05
-2.15627431962054e-05
-1.55273449319559e-05
-4.87689803458451e-06
-1.45789453428339e-05
-8.7785183051451e-06
-7.55725411754963e-06
-2.47056370887133e-05
-1.5533844575488e-05
-1.28654683181322e-05
-1.60470023484608e-05
-1.56326502062333e-05
-1.88599448444579e-05
-2.45998722832823e-05
-3.43793506155233e-07
-1.29179389546399e-05
-1.35639855808936e-05
-1.54044321905596e-06
-2.44358187932708e-05
-2.11576859948766e-05
-2.03102625983518e-05
-2.26340185446001e-05
-1.31786270792865e-05
-2.38037314153946e-05
-1.3428566427433e-05
-1.59348940941657e-05
5.60429835845567e-06
-2.00680663292954e-05
-2.00573857720996e-05
-6.75603165638209e-06
-1.33547714082301e-05
-1.87263062512202e-05
-1.03255718458191e-05
-1.29795687591653e-05
-1.18565491284331e-05
-2.50533346090059e-05
-1.8314353333322e-05
-9.5261798335687e-06
-2.15448469835923e-05
-1.82510118901737e-05
-4.71086837726623e-06
-1.275860468376e-05
-1.81650809781587e-05
-1.24272320600774e-05
-1.34820298201318e-05
4.98382684517036e-06
-7.5115600403083e-06
-1.501503011936e-05
-4.20193947358663e-06
-1.58948313981399e-05
-1.41373525437588e-05
-1.71807248806867e-05
-3.02632445212618e-05
-1.38104116308004e-05
-2.05323338760776e-05
-2.00387568495741e-05
-3.0469533717796e-05
-1.77102924242281e-05
-1.18407572290246e-05
-7.05607961257012e-06
-1.86596187424993e-05
1.12681061446153e-07
-2.07578953919169e-05
-2.62206978590071e-05
-4.22570278587737e-06
-1.47693634701948e-05
-2.2332319581588e-05
-1.88754778037229e-05
-6.43720220943315e-06
-1.68737646004356e-05
-4.84435640920459e-06
-1.37509697487991e-05
-3.06808631955996e-05
-1.62753471666876e-05
-2.77636400485805e-05
-4.50646299518622e-06
-1.65322090588535e-05
-1.3950163399801e-05
-1.63764067769459e-05
-7.98726325113853e-06
-9.38100863952819e-06
-2.32417285759096e-05
-9.42369983937534e-06
-2.50292572746012e-05
-1.69516018785123e-05
-3.35907350251859e-06
-3.17708168987412e-05
-1.36591667960266e-05
-1.74673619094243e-05
-3.11927059240958e-05
-3.24527211302707e-05
-2.24056135149145e-05
-1.97340047200513e-05
-2.46908554412419e-05
-3.82147938783431e-06
-2.227430529566e-05
1.01005495674264e-05
-1.20996165818533e-05
-3.41432283009986e-05
-1.98389524420324e-05
-4.14026389854675e-06
-1.59769934129369e-05
-1.613931836653e-05
-1.02174914438887e-05
-2.40600825295525e-05
-1.00654564181155e-05
-1.76226234268452e-05
-2.32110890739641e-05
-4.1784473439697e-06
-1.27245928999327e-06
-1.58594042630549e-05
-7.15021575873039e-07
-4.04681043306314e-06
-8.27983938304731e-06
-2.32664346037613e-05
2.23708715239479e-06
-2.94105585736736e-05
-1.70947173313293e-05
-1.04350556282042e-05
-6.28946233357639e-06
-6.89049421087669e-06
-2.08523255818456e-05
-1.48902006403406e-05
-2.0559746102783e-05
4.95536812861328e-07
-1.8449856575891e-05
-1.39827252436886e-05
-1.22570823101279e-05
-2.76750801410001e-05
-2.21684852954494e-05
-1.17638916079194e-05
-3.57506395362437e-05
-2.03469092617424e-05
-1.90982191825017e-05
-2.57344847002007e-05
1.91182738584065e-06
-3.79074117112755e-05
-2.6942562994287e-05
-6.40547977618602e-06
-1.82833907322918e-05
-2.04332888723659e-05
-2.02273906748522e-05
-1.0621926060409e-05
-2.7142240158255e-05
-4.75408869225965e-06
-2.09022590632769e-05
-1.54096293392985e-05
1.04635598412697e-06
-6.6521554722714e-06
-1.69811754076368e-06
-1.52795649896431e-05
-3.56446501798753e-06
-2.58846616170474e-05
-1.24220151236165e-05
-1.44213744031898e-05
-6.43599874653785e-06
-1.6894593044568e-05
-1.60318101022955e-05
-2.33021749150533e-05
-1.40387372069344e-05
-1.72966378559528e-05
-2.55451596641003e-06
-1.37982940958265e-05
-1.22978128279395e-05
-1.41784544697665e-05
-1.7156625803068e-05
-2.78029922343917e-05
-7.97094067094594e-06
-1.66234802001098e-05
-3.83853554153607e-05
1.28361937075092e-06
6.46674929319766e-07
-1.85237603899785e-05
-9.6444965029953e-06
-1.86053672063852e-05
-2.45599921472275e-05
-3.5255658194814e-05
-1.02633327397975e-05
-2.09003964675635e-05
-2.0095493272501e-05
-3.15936574587019e-05
-2.00288479618122e-05
-1.69116617040706e-05
-5.65557158580039e-06
-1.05626327184101e-05
-1.59473670636318e-05
-1.34238835451166e-05
-9.66296541618214e-06
-1.67139227696658e-05
-3.57774605937291e-05
-1.50634725126125e-05
-1.68305350008833e-05
-1.30506168816999e-05
-7.55693030822379e-06
-1.45433835924567e-05
-2.38922715439368e-05
-1.97133179398746e-05
-1.99117418161272e-05
-3.08086024758913e-05
-1.94254185235591e-05
-8.25520771658083e-06
-2.50757162450533e-05
-3.38293528718539e-05
-1.16161833985459e-05
-2.42557583791179e-05
-9.67505760621286e-06
-4.02974361078864e-06
-3.44613632860602e-05
-2.18631671906232e-05
-2.41356966753684e-06
-3.11957187162033e-05
-1.80884482533687e-05
-5.65163572163814e-06
-7.53500016928179e-06
-2.10608515224986e-06
-2.75991735761399e-05
-2.76820576121406e-05
-3.35601116601539e-05
-2.1403755340846e-05
-1.19919454223207e-05
-1.14920431694514e-05
-1.86727419272715e-05
-4.90405229515921e-06
-3.35450588837528e-05
9.03456852856026e-06
-3.34805475057991e-05
-2.07041829801681e-05
-2.97608306670124e-05
3.58975549486071e-07
-1.33387157724983e-05
-2.77273958556707e-05
-1.86862967191581e-05
-5.41733581351215e-06
-8.40854012394281e-06
-1.90697322336248e-05
-2.2517164613526e-05
-2.27799100841015e-06
-1.09328877159205e-05
-1.03922722823448e-05
5.01562999028164e-06
-3.63463048284347e-05
-2.73447926630103e-05
-8.04254895259682e-06
-1.83416654100148e-05
-1.30871130818251e-05
-1.76510508477735e-05
-2.40098170142166e-05
-5.32449638165313e-06
-2.22518226998529e-05
-1.19625710453993e-05
-9.72629259381623e-06
-2.25853975960976e-05
-1.87232716035851e-05
-2.19595375131796e-05
-3.62266116253618e-05
-7.74585539179113e-06
-2.52428292262658e-05
-1.70439874817739e-05
1.31302591214392e-06
-1.30628701096739e-05
-3.04979437560579e-05
-2.2944602497216e-05
-2.03347738073354e-05
-2.36455135451785e-05
-1.61114209585956e-05
-3.55511291799374e-07
-9.42448372399011e-06
-1.7521377031333e-05
-1.71633618443063e-05
-1.42463791928705e-05
-1.79331859753313e-05
-9.67952354086728e-06
-4.18071124024167e-05
-2.46466170466587e-05
-9.64371614290939e-06
-2.35058362216582e-05
-1.58153421667389e-05
-2.92311260086741e-06
-1.24105207043372e-05
-1.5607570068588e-05
-1.50491228889687e-05
-1.53268731467862e-05
-2.37287712133523e-05
-2.36488862419772e-05
-1.81610390410104e-05
-1.40034444350257e-05
-2.88249641348284e-05
-9.56325261509602e-06
-1.74840149824277e-05
-1.79131924694134e-05
-2.54615703620156e-05
-5.53938560321193e-06
-3.95673646606311e-06
-1.64155320081453e-07
-1.4290477822443e-05
-7.59562158392342e-06
-5.65535979298178e-06
-1.79832552340153e-05
-1.84433734236303e-05
-2.16818272103126e-05
-2.00656239458224e-05
3.56219299904651e-06
-6.28985444160976e-06
-1.8897393896764e-05
-8.87940831349269e-06
-1.31115814711967e-05
-3.23922793439575e-05
-2.177281835497e-05
-2.28721941893499e-05
-1.70473412615349e-05
-8.6564578519847e-06
-2.01153318350404e-05
-4.88869210481863e-06
-9.19647862147112e-06
-1.56575053888476e-05
-1.26889706944377e-05
-9.96577779241688e-06
-1.33696570525457e-05
-2.29699598104667e-05
-9.21263795178332e-06
-2.50429006747928e-05
-2.64617297150331e-05
-2.58418011661492e-05
-9.68797596737191e-06
-2.53139353241219e-05
-9.30260703887504e-06
-3.93004834974212e-05
-4.53727339676083e-06
-1.53758416798904e-05
-2.40096260451683e-05
-2.67554906292418e-06
-1.05983369219633e-05
-1.40200127456836e-05
-2.03528036583994e-05
-2.55040745263498e-05
-1.83894858873855e-05
-3.97842483307875e-05
-1.50577522130479e-05
-1.8239085810606e-05
-5.05198062580668e-06
-3.1439669428107e-06
-2.02142113805852e-05
-5.20374233918929e-06
-7.91867512481607e-06
-2.31119916359174e-05
-1.51359994362509e-05
-2.05158574108679e-05
-8.92157350304446e-06
-1.03081866971342e-05
-1.28937271978138e-05
-2.17265692946486e-05
-2.67413085388769e-05
-1.82067425885442e-05
-1.98894532542428e-05
-1.66668342743141e-05
-1.74175334609652e-05
-2.49998394673555e-05
-1.18193833200239e-05
-1.95140936474122e-05
-1.39962340623895e-05
-2.07670585837859e-05
-2.47243778495498e-05
-2.13291691338989e-05
-1.36993105853287e-05
-1.39730496362632e-05
6.19656117179622e-07
-1.25264418555453e-05
-7.81664532136222e-06
-1.17556099288161e-05
-2.3927939201106e-06
-2.54737925804703e-05
-2.33409325476745e-05
-1.63731375487524e-05
-3.16832239197788e-05
-1.65393779031451e-05
-1.33807916727051e-05
-1.01574584272619e-05
-1.84409300654646e-05
-2.02620478145792e-06
-2.64169197440252e-05
-1.96267453472808e-05
-7.39541021768137e-06
-3.33583711429871e-05
-4.93952019708747e-05
-3.13194412166111e-05
-9.32490493210169e-06
-1.60675070527658e-05
-1.29217944991832e-05
-3.99066194879832e-06
-2.38363050996002e-05
-2.24454068164331e-05
-8.63602504967066e-06
-7.38134926045552e-06
-1.07726301778878e-05
-7.13333271072141e-06
-2.1754629194933e-05
-1.23175631539272e-05
-1.30103811166929e-05
-1.19499683019144e-05
-2.0669499213845e-05
-3.06938572495471e-05
-2.11016792175632e-05
-2.13616474954076e-05
-1.31154599655979e-05
-1.98533836275016e-05
-2.32695506362741e-05
-1.42411170221814e-07
-1.39363356632981e-05
-1.82923957194666e-05
-3.19874048359557e-05
-3.96192936936944e-05
-8.15869180268018e-06
-1.2864202578995e-05
-1.84730893501217e-05
-7.27761604886026e-06
9.07768157213408e-06
-2.03682320763439e-05
-9.82440961572625e-06
-1.82325887686501e-05
7.50226772695121e-06
8.38772378044327e-07
-2.05661685874925e-05
-2.14213012806354e-05
-2.60174324693554e-05
-2.10980166954969e-05
-1.38412153387182e-05
-2.98176938165189e-05
-1.29140098883726e-05
-3.20751424873707e-05
-9.49724904965291e-06
-9.77361904220731e-06
-1.18379535115103e-05
-1.13684805264118e-05
-1.6361559135563e-05
-1.48932331735821e-05
-2.89088800267858e-05
-1.97783385170672e-05
-2.21836423951618e-05
-1.04085796581357e-05
-6.93903784308132e-06
-2.04357689512372e-05
-2.27878740142175e-05
-1.75530910825968e-05
-7.59847521358235e-06
-8.92574433626113e-06
-1.70625044772292e-05
-1.1444323043981e-06
-1.33847740384446e-05
-2.42485675319065e-05
3.44306370359357e-06
-5.3022690023886e-06
-5.85285069968637e-06
-6.76242459336807e-06
-2.00727041435007e-05
-1.27300365323713e-05
-1.6100927086484e-05
7.89609652103739e-07
-1.14217323991487e-05
2.9430503365852e-06
-1.79009322034058e-05
-3.45767059563698e-05
-1.87637298996718e-05
-2.65909469629739e-05
-8.80884235521856e-06
-3.4721081097663e-05
2.99445023172876e-06
-1.0400007155292e-05
-1.06853176397744e-05
-1.40597212343561e-05
-1.65356220800047e-05
-7.75834192249523e-06
-5.03562953991658e-06
-7.6732917906908e-06
-1.70931024434523e-05
-1.44878018345079e-05
-1.79376707471609e-05
-8.12841102372849e-06
-2.12980155779826e-05
3.61178907353311e-06
-2.1583030548501e-05
-1.80317701945792e-05
-7.65382716199244e-06
-2.52233998307526e-05
-8.84580295775265e-06
-1.85253495025658e-05
-1.15180324850142e-05
-1.44409449056871e-05
-1.31783783019732e-05
-1.21265028913141e-05
-1.94142103445465e-05
-1.58124983885907e-05
1.0182413374255e-05
-3.09417940966051e-05
-1.06760311636783e-05
-1.95287278913274e-05
-1.75657507346124e-05
-1.95291922394889e-05
-3.02812406137557e-05
-3.22692440780385e-05
-6.99073711271868e-06
-1.40269166054916e-05
-9.80771761439898e-06
-2.61787811506154e-05
-1.96192035076849e-05
-1.26741220828016e-05
-1.67597245117619e-05
-2.72121300367215e-05
-1.10622995302265e-05
-6.44666451000183e-06
-2.70767292697552e-05
-7.70437560890988e-06
2.29666347347719e-07
-2.55428223038622e-05
-1.88844554773788e-06
-2.41653992813719e-05
-2.78432488553893e-05
-2.29211999010908e-05
-1.44962845181745e-05
-7.74656445612076e-06
-2.600329972521e-05
-2.42414592493453e-05
-2.10408383361812e-05
-2.87422529635743e-05
-2.50278243247811e-05
6.2193086517434e-06
-9.5655925998505e-06
-2.90987460127118e-05
-1.39958204788789e-05
-3.64249678989176e-05
-1.28502833469012e-05
-1.57748269009013e-05
-5.44295579594779e-06
-1.98574167098653e-05
-1.10163805372783e-05
-2.69284794401444e-05
-1.29821634916182e-05
-1.49580446347913e-05
-2.22496996280371e-06
-1.23493007395621e-05
-9.16140760097991e-06
-2.13183609597697e-05
-2.07227207103764e-05
-2.15240546002854e-06
-3.32006468407866e-05
-3.63954599007695e-05
-1.63570410393887e-05
-1.89532071339703e-05
-9.4150917001868e-06
-1.91783627321157e-05
-1.35866934722221e-05
-2.59699889148497e-05
-6.46490497496022e-06
-1.63524832970149e-05
-5.99563962049222e-06
-4.56169955135977e-06
-1.58338194221163e-05
-6.23394417378869e-06
-1.05197504485423e-05
-1.38435540942779e-05
-1.34529242412607e-05
-9.48885186507571e-06
-3.3842478253654e-05
-1.80010005387022e-05
-1.71776216696122e-05
-2.41104730955685e-05
-1.74572635528961e-05
-2.21801152144182e-05
-1.59496659479792e-05
-7.33333819685005e-06
-4.38659709941187e-06
-1.96074873792495e-05
-1.85850112499887e-05
-1.59408719434588e-05
-2.83716125141724e-05
-1.45230346211668e-05
3.14700880059311e-06
-1.15373053734161e-05
-1.98658777897584e-05
-1.91222186992273e-05
-8.61357204086859e-06
-2.2681244809489e-05
-1.56259016198699e-06
-1.55254173655186e-05
1.8063955377585e-05
-1.42475474648389e-05
-3.60249085145257e-05
-1.36450319453626e-05
-3.06745027412846e-05
-3.76407619857857e-05
-1.4254498912021e-05
-1.48074836662888e-05
-3.48709684142579e-05
-1.8183612041208e-05
-3.06545761961296e-05
-2.37118479984369e-05
-1.28295809321736e-05
2.1438476287694e-06
-1.61830522872966e-05
-2.57339858208311e-05
-2.82379544049616e-05
-2.64938582948981e-05
-5.57737421652921e-06
-3.0890401369801e-06
-7.10447667589139e-06
-1.55138187891957e-05
-1.97489267782975e-05
-2.92612906665537e-05
-1.42499768884569e-05
-2.44432919241608e-06
-1.82355110408294e-05
-1.81715847365702e-05
-1.76607097928571e-05
-1.07714871226172e-05
-2.4728694374974e-05
-1.93608100079721e-05
-3.03664820672183e-05
-2.5309573239793e-05
-2.09768822674657e-05
-2.23978464984631e-05
-1.13140968035731e-05
-1.42346352735164e-05
-1.54094438058024e-05
-7.89663445338198e-06
-5.76684065668014e-06
-1.49008550202199e-05
-1.32831603677278e-05
-1.85833684753546e-05
-1.01167737293775e-05
-1.91309620713655e-06
-1.38560803506989e-05
-8.12534062719284e-06
-2.58457529840472e-05
-2.65590092638675e-05
-1.90526969908855e-05
-6.73711552341983e-06
-1.80940056625442e-05
-3.58063444256764e-05
-1.43775169140045e-05
-7.20184911353381e-06
-2.81594209716422e-05
-1.43807205131775e-05
-1.22538297228707e-05
-2.25414061342829e-05
-1.04791828482755e-05
-5.18446951211383e-06
-1.71439660712175e-05
-1.63138308431693e-05
-5.31276306808576e-06
-2.95252841409535e-05
-1.66643706164343e-05
-1.85423509029795e-05
-1.61715238295806e-05
-2.24462265014091e-05
-1.39961918706556e-05
-2.40932863564118e-05
-7.52025437752726e-06
-1.04437411630016e-05
-1.94293157132969e-05
-1.05083235217266e-05
-2.00953893782753e-05
-2.78234396827123e-05
-1.84292450643527e-05
-1.56081592633286e-05
-1.87984898045794e-05
-3.50683091020096e-06
-2.62344742752139e-05
-2.30196459914043e-05
-1.61447795198514e-05
-1.74937973282133e-05
-2.80515570164437e-06
-2.42227437089497e-05
-1.3990678611043e-05
-1.1910196797797e-05
-2.93789197741361e-05
-1.68723198793102e-05
-7.94061583766266e-06
-1.74256176374297e-05
-1.95593448932906e-05
-2.49646593608777e-05
-1.72121616015439e-05
-5.94752536421895e-06
-2.21262109229946e-05
-9.23123683153417e-06
-1.2135269772105e-05
-1.15122134052923e-05
-2.99723783997803e-05
-1.83925595657966e-05
-1.03862597051136e-05
1.77319849429432e-07
-2.62757363895595e-05
-8.91406957428054e-06
-1.49488915343563e-05
-2.18123361904776e-05
-1.23945925668928e-05
-3.94015800175934e-05
-1.22254067013424e-05
-2.77951175866007e-05
-2.38950758927813e-05
-3.01512348263621e-05
-3.23797345615602e-05
-2.46785971736967e-05
-1.62031080693992e-05
-2.89701843768756e-05
-1.97233427701464e-05
-2.33592824103855e-05
-1.6427318932079e-05
-3.31610133245422e-05
-2.35164340360926e-05
-5.94964759588664e-06
-1.94281459277861e-05
-5.60987195629404e-06
-1.76256359605104e-05
-1.19642427981849e-05
-2.00905278917558e-05
-7.77251970071959e-06
-4.98138947030402e-06
-7.67953131043797e-06
-2.97956669831213e-05
-8.90688534134656e-06
1.77653023499218e-06
-1.54547079148496e-05
-1.46949962487595e-05
-2.39016450479504e-05
-3.23223841160412e-05
-1.72711379480727e-06
-2.37977133517492e-05
-3.36929757548832e-05
-4.96873952210913e-06
-1.25272299575534e-05
-4.58042552328517e-06
-1.95257643880637e-05
-1.09235453782748e-05
-2.70493036503444e-05
-1.64755256999352e-05
-5.71181170279946e-06
-2.83334706492503e-05
-2.2430952369529e-05
-1.56758186889536e-05
-2.10372923491633e-05
-2.02268673338598e-05
-2.12830448884434e-05
-1.56389831036943e-05
-2.41118873952261e-05
-2.65739537584302e-05
-1.02196593702047e-05
-2.28392018468896e-05
-1.67366059122198e-05
-9.97168933381153e-06
-3.60361199597345e-05
-1.73102517625568e-05
1.41213895875183e-07
-1.86103917338247e-05
-1.19431202905755e-05
-5.1794626743959e-06
-4.38245144423286e-05
6.92411291499255e-06
-1.07783737863684e-05
-2.26121403745164e-05
-7.25494629868808e-06
-9.33531084032674e-06
-1.45662594224432e-05
-2.81893703155082e-05
-1.69706039946383e-05
-2.20806845797669e-05
-1.68099291252484e-05
-2.43305062292167e-05
-2.11766049474245e-05
-1.90470270074894e-05
-3.48637589204411e-06
-2.91036685339554e-05
-2.05708564219034e-05
-9.48108210413771e-06
-2.03036457705809e-05
-1.91427906312208e-05
-2.18180933161615e-05
-1.68380414520842e-05
-6.74884293858332e-06
-1.89547375095735e-05
-2.30354263295743e-05
-1.55824119821175e-05
-3.22739763338761e-06
-3.60019439037313e-05
-2.74245120839936e-05
-2.15957755924214e-05
-2.03034351842126e-05
-4.56842524315027e-06
-1.07549465959327e-05
-1.74414560165706e-05
-9.82136702754878e-06
8.69791872296672e-08
3.36571271067425e-06
-1.2503197858318e-05
-1.54775417774193e-05
-5.94467303919619e-06
-6.08537018626926e-06
-2.2670710650318e-05
-9.74234605695043e-06
-1.77854321199336e-05
-1.2064400011172e-05
-9.94525355172044e-06
-6.03958245070868e-06
-9.48506860505493e-06
-9.04150260292452e-06
-1.62012039249657e-05
-1.33206414765834e-05
6.17555276384204e-06
-9.23052954036103e-06
-1.56564096532171e-05
-2.76726916269809e-05
-3.13428318669008e-05
-1.11162626410889e-05
-1.67771605246606e-05
-4.37332325549763e-06
-1.58319105555596e-05
-1.4716042124509e-05
-1.37492440941063e-05
-9.34784139796987e-06
-1.37915931930287e-05
-1.79824942402949e-05
-2.13699385417994e-05
8.65463437789006e-06
-2.37393280075425e-05
-2.83713422808903e-05
-1.87035703469139e-05
-3.03126155616368e-05
-2.64390859884409e-05
-2.8243153757173e-05
-1.74620374427152e-05
-2.28956737967166e-05
2.85378912324506e-06
-1.7029956652502e-05
-3.81716866784432e-05
-8.76284025037775e-06
-1.83338824815239e-05
-1.0498938265134e-05
-1.05416888473987e-05
-2.28303315737668e-06
-5.01500420921305e-06
-2.3607897902574e-05
-1.8053252881352e-05
-1.66297675835082e-06
-1.77110042110118e-05
-1.05826081045989e-05
-2.31450015340966e-05
-1.58055702351478e-05
-1.70668055202711e-05
-2.03721469396572e-05
-2.69854177769216e-05
-2.03204535505677e-05
-5.01208536743422e-06
-1.6548202736372e-05
-1.89649692158846e-05
-8.66604469791298e-06
-1.1015537767703e-05
-2.34753167092002e-05
-1.35311792627008e-05
-2.17090314239527e-05
-2.41159716574724e-05
-1.26298316182515e-05
-6.79212057446517e-06
-4.50307551996624e-06
-4.05994180004922e-06
-1.5300788543583e-05
-1.47271394454819e-05
-1.41865240996459e-05
-2.09342873139553e-05
-2.7831940517203e-05
-8.25084814887551e-06
-3.90997790653726e-05
6.21012518563924e-06
-1.83822326115193e-05
-2.82094688687921e-05
-2.70501796664431e-05
-2.06549573165221e-05
-3.0249318537268e-05
-8.6774306023871e-06
-4.27048877771322e-06
-8.13831897775148e-06
-1.06718916196703e-05
-2.28060259076234e-05
-9.354989072083e-06
-1.76132062317291e-05
-1.41196526643793e-05
-1.97663130458266e-05
-2.00803533488624e-05
1.4000196723185e-06
-1.39525387184969e-05
-1.31657584239094e-05
-1.54137246769221e-05
-1.26650819212394e-05
-1.49551849058783e-05
-3.57472233842816e-05
-2.31101813122559e-05
-6.62679372012084e-06
-4.44421553744672e-05
-6.74181300478875e-06
-2.17201588768883e-06
-8.6624748490911e-06
-2.79137897961132e-05
-7.37286465889076e-06
-1.36877084151018e-05
-3.11542186006811e-05
-2.02240814297813e-05
-3.04250847635287e-05
-2.38177841682397e-05
-2.09112487452484e-05
-1.74864339816057e-05
-1.70609341944447e-05
-2.3787569496376e-05
-1.63524608521879e-05
-1.32810103997924e-05
-2.47382393400582e-05
-2.42626788122141e-05
-1.58592255255524e-05
-2.12000822873084e-05
-2.26432614289119e-05
-1.71840558455192e-05
-4.84425563206624e-06
-2.29414418270445e-05
-1.45938808953203e-05
-2.47325821358887e-05
-1.92228365307115e-05
-1.24447684560135e-05
-3.52672749805559e-05
-1.88079931370297e-05
-2.09286716653671e-05
-2.27333558804206e-05
-1.44994490357074e-05
-1.00985240425225e-05
-2.76483344695692e-05
9.9241621936313e-07
-2.63502663902448e-05
-5.86738224194982e-06
-1.40682986112166e-05
-1.69440508261228e-05
-2.9462625921591e-05
-7.31939431817923e-06
-2.45831349561696e-05
-2.87008450035944e-05
-3.23828572493382e-05
-5.59713264636371e-06
-3.2261471900289e-05
-8.08992075465164e-06
-6.21114397065876e-06
-2.91035626190298e-05
-4.91316020549497e-06
-1.76620241428723e-05
-4.82084464865104e-06
-1.29074451316811e-05
-1.37965072177324e-05
-1.08499131291576e-05
-2.2623609632244e-05
-2.11155880264002e-05
-1.77170489728747e-05
-2.38428172904752e-05
6.3662851145914e-06
-2.25373889284838e-05
1.50606428519635e-06
-2.03463870476526e-05
-2.81614614263286e-05
-1.13174062565745e-05
-2.26088025485381e-05
-9.89429117181033e-06
-3.48903189613917e-05
-1.23714736630402e-05
-2.15290562958789e-05
-2.24033937760712e-06
-1.73307865691344e-05
-2.39965049038352e-05
-2.0946152350221e-05
-3.04389849753835e-05
-2.04416022222229e-05
-2.12020914061025e-05
3.95757486085016e-06
-1.16382800866492e-05
-7.53016141551581e-06
-2.03317273616884e-05
-1.01007383098323e-05
-1.31332178007337e-05
-4.3856535797419e-06
-1.74242783295587e-05
-2.19639796297792e-05
-5.99573797934271e-06
-2.33414452813177e-05
-1.511991279724e-05
-2.25327251276979e-05
-1.75519016002783e-05
-1.11498584428539e-05
-2.35348603177185e-05
-2.13849083871122e-05
-1.28883723227984e-05
-1.648520684831e-05
-1.87760995515829e-05
-5.16517907667182e-06
-1.85572719473692e-05
-1.41661345025631e-05
-2.00851864442012e-05
-7.99456143912307e-06
-1.42699061244068e-06
-3.79446375719603e-05
-1.83885995351122e-05
-2.394125359688e-05
-3.23879629148481e-05
-1.30602633932448e-05
-2.7787611699189e-05
-1.95001054392288e-05
-7.7981939247608e-06
-1.02531980757863e-05
-4.71507043276873e-06
-3.19316215314188e-05
-2.00700433763857e-05
-2.03865595789248e-05
-8.73195149756888e-06
-1.31759761404062e-05
-2.48816258538844e-05
-1.21480132909615e-05
-2.03063725029888e-05
-2.07366465990965e-05
-8.78303288683237e-06
-4.04603857318433e-06
4.01867866247378e-07
-1.67337992251405e-05
-1.83166538564895e-05
-1.03960084189241e-05
-1.2702773522074e-05
-2.14237297196373e-05
-1.11576519527191e-05
-2.7393235606661e-05
-1.2886644811443e-05
-1.4053541915086e-05
-1.69476157297703e-05
-3.59482266208636e-05
-1.47713216354718e-05
-1.53402724532977e-05
-2.4259749408901e-05
-1.78263768057591e-05
-1.72147460697155e-05
-1.04293181686577e-05
-2.22965972150694e-05
-5.69491884253014e-06
-1.7890665967784e-05
-9.12088261646642e-06
-1.67886975961982e-05
-9.18783271041809e-06
-1.4862601866575e-05
-1.55342570258896e-05
-5.02213212966598e-06
-7.60912943321786e-06
-3.01202247304088e-05
-1.84650854682561e-05
-1.27447797240913e-05
-3.53869941013503e-06
-1.7453477106419e-05
-1.37917284104913e-05
-2.40656954531543e-05
-1.58877567953202e-05
-1.95545197997723e-05
-1.10463579415586e-05
-3.14367059865425e-05
-3.13448883944384e-05
-2.29903922802733e-05
-6.61039060297717e-06
-2.71025411662741e-05
-2.34362338110653e-05
-2.44161165043669e-05
-1.61372043981633e-05
-1.51461170510878e-05
-2.85507491741205e-05
-8.94996278015526e-06
-2.21210211984128e-05
-2.67065344093868e-05
-1.93322212015556e-05
-2.17368236502769e-05
-4.59317319861687e-06
-1.79444088243547e-05
-1.56365750287209e-05
-1.51659007577725e-05
-4.10567370253895e-06
-2.068882880429e-05
-2.33804992823144e-05
-1.77540142615882e-05
1.35209350510836e-06
-1.12812419169978e-05
-4.59549882427792e-06
-1.3417329937114e-05
8.54382909826845e-06
-4.3086181167936e-07
-1.02296013916506e-05
-2.10194205115542e-05
-2.13278103392412e-05
-3.97820286015408e-06
-1.85301007000461e-05
-2.74871131456949e-05
-6.90744969610088e-06
-1.51663486192149e-05
-2.79528954314335e-05
-1.52666049484133e-05
-2.67605517273921e-05
-4.56218486476196e-06
-5.61988943617436e-06
-7.76177663527253e-06
-1.45090990671773e-05
-1.52947644020582e-05
-1.83651315373028e-05
-2.40697620458415e-05
4.72748806396747e-06
-5.09442487448369e-06
-1.50839023246467e-05
-1.66892698859972e-05
-2.49331601154122e-05
-1.23290650775602e-05
-3.4693584340493e-05
-2.1053400329296e-05
-1.03406681406787e-05
-1.70166013107588e-05
-2.28272164694442e-05
-1.28339256535499e-05
-4.41672154437905e-05
-3.37865283440143e-05
-1.83078490823345e-05
-7.18320791580159e-06
-1.653366473604e-05
-2.41083515458444e-05
-1.69030807637839e-05
-2.35415990045072e-05
4.13480763463541e-06
-1.43847617503199e-05
-1.1776442174853e-05
-7.19057807481525e-06
3.75766631109947e-06
-1.44682713770077e-05
-3.03871743495439e-06
-1.43539375484698e-05
-3.8010591978443e-05
-1.69650250963115e-05
-1.4734711257883e-05
-3.18623668459678e-05
5.54642979715322e-06
-2.20756071502706e-05
-2.25398734542878e-05
-2.77863837715146e-05
-2.62793260659458e-05
-2.45251052680006e-05
-1.12182063292495e-06
-1.80391562344567e-05
1.53380037192032e-06
-6.76140525628533e-06
-1.08206620766344e-05
-2.17525678434677e-05
-2.63354465607849e-05
-2.02236179501599e-05
-1.91039159686849e-05
-1.57057777877834e-05
-2.87098607446784e-05
-3.26473654478839e-05
-1.94504215147645e-05
-1.41131078456253e-05
-2.41281251658572e-05
4.09395627368669e-06
-2.75572595897301e-05
-2.57238027554688e-05
-3.86422687766362e-05
-1.85493146969489e-05
-1.22300129560681e-05
-1.88760201343918e-05
-9.91860825415201e-06
-1.6733145821828e-05
-2.16651017924271e-05
-2.12719128072248e-05
9.3609233117735e-06
-2.82207717329406e-05
-2.08309734086749e-05
-2.41348170712838e-05
-2.29253413965947e-05
-1.86450309283049e-05
-2.94492108525734e-05
-3.1744920186791e-05
-1.74766522164819e-05
-2.70264912301385e-05
-1.66603936560372e-05
-2.18912890925287e-05
-1.48209753143654e-05
-2.36047412392479e-07
-1.2190351822294e-05
-4.12577153818926e-06
-2.07217558721374e-05
-7.6216321163564e-06
-1.39171766708996e-05
-1.29726076882116e-05
-1.81463916976672e-05
-1.4250776774245e-05
-2.81407428010437e-06
-1.78487231435411e-05
-1.14160637945256e-05
2.82978996299228e-06
-1.0091179824935e-05
-3.1201370979293e-05
-2.21265962965344e-05
-1.40589486453065e-05
-1.97206465922456e-05
-1.65301061329289e-05
-1.26031287679885e-05
-1.63227029378611e-05
-3.24626045615713e-05
-3.83156618186528e-05
-1.58900431010621e-05
-2.59966410402316e-05
4.72551640847202e-07
-1.27581041575895e-05
-3.80921632253039e-05
-1.73269000691875e-05
-1.41090873418797e-06
-2.52860265318791e-05
-1.2624081189044e-05
-2.25150593700254e-05
-4.09836475575237e-05
-2.2032074259318e-05
-2.30889303515597e-05
-2.61704039965961e-05
-4.3841495025585e-06
-5.70894051905595e-06
-1.72043738193171e-05
-2.09047653849864e-05
-7.41497727694585e-06
-1.17924137223845e-05
-2.60273515032725e-05
-2.15234253229957e-05
-3.52081002836774e-05
-3.15855028865047e-05
-2.19370860938113e-05
-1.826941141249e-05
-1.96367717675252e-05
-1.48990724337433e-05
-2.70604405373409e-05
-1.1694099504995e-05
-1.37267039336803e-05
-2.29959820363771e-05
-3.46811337673538e-05
-1.76603138999151e-05
-5.38756796371897e-06
-1.4544032497494e-05
-1.1216079930195e-05
-2.07769069446473e-05
-1.46358606394319e-05
-1.43104120658686e-05
-2.02127261809891e-05
-2.29671503647572e-05
1.00958113678666e-06
-9.77404603678057e-06
3.54105662247087e-06
-3.71219842527748e-05
-9.00125229057405e-06
-1.95501885863282e-05
-6.96133639500897e-06
-4.35623211552662e-06
-1.24362223476732e-05
-4.00617682083673e-06
-7.79769748335111e-06
-2.1924802957364e-05
-3.02433341470205e-05
-2.69293428297254e-05
-2.0960162743334e-05
-1.1963996446433e-05
-1.45626633701603e-05
-1.18601949221494e-05
-2.8920839235629e-05
-2.31776252353931e-05
-2.26597373775362e-05
-1.75744596302051e-05
-6.53890724805451e-07
-7.99832154633253e-06
-2.84281800188548e-05
-1.29132000127869e-05
-2.32978922955225e-05
-3.16403587506135e-05
-2.36332166514235e-06
-1.27325424977237e-06
-2.66298262491349e-05
8.53385929154791e-06
-2.93926665692023e-05
-1.70592400776343e-05
-1.91953490119605e-05
-2.82180150432401e-05
-1.04138833428569e-05
-1.08772489740133e-05
-7.41838087756784e-06
-1.51297277940002e-05
-1.31519083257026e-05
-1.97989272281713e-05
-2.0284668505378e-05
-1.24988177973238e-05
-2.61460186124993e-05
-1.30954368727768e-05
-1.72179959156965e-05
-3.91785614997292e-05
2.98856179780028e-06
-1.80664768246009e-05
-1.14964645452836e-05
-1.56571706513132e-05
-1.65504014749537e-05
-4.54798626161101e-06
-7.34210400479652e-06
-2.01323044798231e-05
-1.6844087702567e-05
-1.17011360443705e-05
-2.36177037412821e-05
-1.65125654894685e-05
-2.29153602566725e-05
-2.73534994717091e-05
-2.15813688706749e-05
-2.54824626414131e-05
-1.12976818576773e-05
6.44000450018317e-06
-2.42028631169164e-05
-5.20275422401888e-06
-1.79780380830586e-05
-1.42673548688748e-05
-3.19675014248072e-05
-1.19474843331519e-05
-1.81363075820913e-05
-1.78042928577165e-05
-2.60418471419366e-05
-9.42070526588195e-06
-2.65407893204687e-05
-1.36863429435427e-05
-5.40056539064932e-06
-2.01124342150066e-05
-7.393623418326e-06
-1.78653795338118e-05
-9.90566622443867e-06
-9.26967808582354e-06
-2.01503728594107e-05
-3.16918625262289e-06
-2.54855182600153e-05
-4.42591306029039e-05
-1.63263216467702e-05
-5.27248476926815e-06
-2.04231029495809e-05
-5.66791267020004e-06
-1.38358325224056e-05
-1.78369401504426e-05
-6.07738424345102e-06
-1.7023407618126e-05
-7.27301216630408e-06
-1.81540277767641e-05
-1.09470004165133e-05
-1.68315757941417e-05
-2.68745835501518e-05
-3.85922433581001e-05
-3.35523648203873e-05
-1.68293483594649e-05
-1.5422700035416e-05
-8.03350554555978e-06
-1.69774804744156e-05
-1.22237390364966e-05
-2.14084069822028e-05
-1.49003516478664e-05
-1.2172124428477e-05
-7.63915009229655e-06
-2.37783899156224e-05
-1.53165748134654e-05
-7.38956605293246e-06
-7.71689699684026e-06
-2.32166820334946e-05
-2.35067949371965e-05
-1.34663943442361e-05
-1.67669448247429e-05
-2.18975640957272e-05
-2.28127559960372e-05
-2.30588253941778e-05
-2.05464352723337e-05
-7.87080596161384e-06
-2.58397755557229e-05
-2.24541459831576e-05
-1.10425727493341e-05
-1.53947514860593e-05
-1.69312897216759e-05
-2.72494867339437e-05
-2.68479721064662e-06
-1.36728125387547e-05
-3.15798766073608e-05
-3.04992574742826e-06
-1.67663503545795e-05
-1.39556802409287e-05
-3.52391164223134e-05
-2.00310696800708e-05
-3.25387438370125e-06
-8.33292430765129e-06
-1.33571253235843e-05
-2.2397325893931e-05
-6.36858512301195e-06
-4.09586616838137e-05
-2.16861484175263e-05
-2.12422195886751e-05
-2.02621129100817e-05
-1.27800477186724e-05
-1.66346165425251e-05
-3.72174902895633e-07
9.52922288472939e-06
1.11117613514404e-06
-1.30216152015853e-05
-2.5747707784065e-05
-2.5016647928626e-05
-8.82290215122933e-06
-5.97729998384452e-06
-1.18394319694913e-05
-3.14806664139828e-05
1.97628046385501e-06
-5.29410595695099e-06
-6.75948367092168e-06
-5.62301588966073e-06
3.38340971989822e-06
-1.25296670497375e-05
5.53032445200854e-06
-1.91739205480842e-05
-2.99509962674959e-05
-1.91129545944145e-05
-2.87939450673878e-05
-1.81396949286601e-05
-1.93590383521076e-05
-3.16017009261556e-05
-1.03188837813459e-05
-7.68326751629482e-06
-1.45066242060413e-05
-9.92823691179115e-06
-1.53105829587499e-05
-1.02621327565354e-05
-6.75587189475905e-06
3.06217191382575e-07
-7.5467970600322e-06
-2.52626841826187e-05
-3.69187437615075e-06
-2.36405505128048e-05
-2.77504774074199e-06
-9.87178860273218e-06
-2.8534477714402e-05
-9.83174855998018e-06
-2.86714370712541e-05
-8.95027078327945e-06
-1.80915881792687e-06
-1.59274785186945e-05
-2.72995966601281e-05
3.97111123914764e-06
-2.62769243234664e-05
-1.52227588517862e-05
-1.38484570899522e-05
-2.21243859866581e-05
1.75348026906119e-06
-2.6365403056559e-06
-1.49892542921584e-05
-2.11882008517913e-05
-3.98750054979845e-06
-6.18733103289403e-06
-3.09886698413228e-06
-2.23959273439553e-05
-1.90251292060167e-05
-9.74003792953187e-06
-1.76017148533224e-05
-1.83189613265098e-05
-2.12867923358846e-05
-1.0131601083253e-05
-1.01912694353217e-05
-3.5267878567311e-05
-1.16493757021791e-05
-1.30042439975432e-05
-1.7517289402693e-05
-1.27038891457561e-06
-2.96621184203077e-06
-4.12725265960919e-06
-1.52562477038207e-05
-6.61402496903195e-07
-1.68694623287816e-05
-5.67497049332788e-06
-3.47018887095382e-05
5.95416176353667e-08
-4.07875783194253e-06
4.71318677268741e-06
-2.38819589365486e-05
-9.15771774505365e-06
1.59968921782064e-06
-4.71732367644503e-06
-2.6448065037378e-05
-1.38162153091308e-05
1.313517261969e-05
-1.95947315546341e-05
1.28792125342394e-06
-1.76031620928441e-05
8.70579940504818e-07
-1.76325134252243e-05
-2.70286174446733e-05
-2.69252920044208e-05
-1.62711982877273e-05
-2.40413874004124e-05
-5.54985398019772e-06
-1.84335675088009e-05
-1.76047715648851e-05
-2.28273414649758e-05
-1.05629061155873e-05
-2.46502535613578e-05
-1.87097716738451e-05
-8.57700893284935e-06
-2.28911239099564e-05
-1.04076417468201e-05
8.80015978330586e-06
-2.97269516909133e-05
-1.75730081586075e-05
6.93299924819157e-06
-5.39844070720074e-06
2.17111281864548e-06
-1.79797539323712e-05
-8.4495528306744e-06
-2.08268216325231e-05
-1.60103518556232e-05
-5.69689475456591e-06
-1.5218931283223e-05
-7.76558801540841e-06
-1.79386780448373e-06
1.5693047308245e-06
-8.05156670188202e-06
5.57064065720569e-06
-1.03129809406939e-05
-5.35287368838558e-07
-1.11356081359588e-05
-2.03214945188109e-05
-9.12664276884856e-06
-6.74397022656151e-06
-1.85260396069942e-05
-5.21116154281447e-06
-9.91682639342274e-06
-2.04174542992619e-05
-1.12054102973828e-05
-7.30919443450094e-06
-4.06404202566527e-07
-1.19401787844802e-05
-2.25568772095033e-05
-2.15008644129509e-05
-3.16683304604137e-06
-4.54022288401955e-06
-2.14499927864201e-05
2.27643666402104e-06
-7.88143223606928e-07
-1.19765482340543e-05
-1.58610886323432e-05
-1.12858617011883e-05
-1.23685769203725e-05
-1.79622975458661e-05
1.18091903225411e-06
-2.00214110623498e-05
-5.67380419633283e-06
-2.36016521990471e-05
-9.88654991732378e-06
1.30768651540616e-06
-1.21735840070365e-05
-7.72342846910199e-06
-3.33328780226024e-09
7.98443396185389e-06
-9.64921173017107e-06
-2.04095166524771e-06
-2.40445169219108e-05
-2.47906942019605e-05
-1.10151082349451e-05
-4.74011232495587e-06
-2.33779570086152e-05
-6.52538405948055e-06
-9.43500195370793e-06
-1.5419289297469e-05
-3.35157013770187e-05
-6.17134430399361e-06
3.75959958345057e-06
-8.03131231768709e-06
1.02313429407926e-05
-1.33370719530861e-05
-1.47716835576602e-05
-9.26556386879252e-06
-1.32507651024246e-05
3.83383856645686e-07
-7.01254468161646e-06
-8.84854565488959e-06
-4.42884913597111e-06
-7.53626782503847e-06
-1.04359405669577e-05
-1.35585170328488e-05
-1.58599799154388e-05
-1.47110361191587e-05
-1.96888747755965e-05
-7.52727941062884e-06
-1.4349815739526e-05
-8.99543242582829e-06
6.33026888701094e-06
-2.45955524964054e-05
-3.79750665245835e-06
-1.2290962423444e-05
-7.30239992843131e-06
6.06478767034738e-06
-2.11546550245268e-06
-2.99244490344522e-05
-1.92480916608077e-05
-2.12257333795317e-05
-1.66867385097485e-06
-1.10830494373521e-05
-1.88256689028091e-05
6.75900431748781e-06
-6.92186822174085e-06
-2.12553834536816e-05
-2.46412182788332e-06
-1.51800469608265e-05
-1.67775496853618e-05
-1.45687602094126e-05
-2.27928676479256e-05
-1.90047278924393e-05
-6.79326193497119e-07
-1.14343921442232e-05
-1.3850728522132e-05
-1.67125403962552e-05
-5.03505295787008e-06
-1.30912966930666e-05
-3.51658865241543e-06
-1.83008469109259e-05
-2.01039432831631e-05
2.97289793876512e-07
-1.64788837207228e-05
-6.04513169855823e-06
-2.06369826922697e-05
-1.42197842710019e-05
-2.72344365132688e-05
-2.49167619916042e-05
-3.88164200735686e-06
-3.1227838970883e-05
-2.0556298283545e-05
-3.07892634258596e-05
-1.12501331190304e-05
-7.09776929150957e-06
-1.53123369738117e-05
-1.04793765496925e-05
-1.05764031607769e-05
-1.61490026377535e-05
-5.70752031144711e-06
-3.72605358181334e-05
-2.58172338840256e-05
1.00352015778491e-06
-9.34804476614074e-06
-1.42466601816092e-05
-7.80256404203561e-06
-2.30195062127927e-05
-1.49250128080569e-05
-1.253956851638e-05
-1.04560044642932e-05
-1.38414315714461e-05
-2.94066059614092e-05
-2.48010909777255e-05
-2.15547544325866e-05
-1.49942713826553e-05
1.38411298755103e-06
-6.56803149498913e-06
2.58013226385557e-06
-1.63371565004209e-05
-2.84324523230824e-05
-1.15888680176697e-05
-1.01239089092023e-06
1.04799038320153e-05
-3.17014139001804e-06
-1.72329080187311e-05
-9.26067546446409e-06
-1.504402729984e-05
-1.23534066414472e-05
-1.84752255579382e-05
-5.46933381120798e-06
-2.33422344641696e-05
-2.37029207131029e-05
-1.96474293204731e-05
-2.75011225035678e-07
-2.08863919943674e-05
-1.42429454235222e-05
-6.66130175929518e-06
-5.30849484223053e-06
-5.3460851898118e-06
-1.07860548421821e-05
-1.57072704162789e-05
-1.58597710652001e-05
-2.39072633811818e-05
-2.9819933447421e-05
-1.61117149561438e-05
-1.45430728149962e-05
-3.48325819864698e-05
-7.07308828632536e-06
5.1202630521181e-06
-8.30072237497364e-06
-1.15281919601899e-05
3.24814229901608e-06
-1.64881086951506e-05
-1.15150298988917e-05
-3.53322473219615e-05
-2.30980667935525e-05
-1.4638990938912e-05
-1.73017403689413e-05
-2.02409212843546e-05
-1.56725946726216e-05
6.4829255248523e-06
-2.65752132849732e-05
-4.71982705806116e-06
-9.18889294586779e-06
-9.45262019153816e-06
-1.86847642783642e-05
-1.60170901014121e-05
-1.76774720920833e-05
-2.16221080130983e-05
-7.11792869814421e-07
-2.1274710742282e-05
-1.17837675200862e-05
-3.41053630997059e-06
4.07130625958135e-06
-1.55437278700816e-05
1.10230102525155e-06
8.83278228813065e-06
-2.37486205940477e-05
-2.62128332099422e-05
-1.04765176511979e-05
2.8162179850376e-06
-1.41962583021264e-05
-2.45973942932872e-06
-1.3895011537635e-05
-9.91581307215497e-06
-2.05534183774651e-05
-3.10639150212826e-06
-1.73145934898744e-05
-7.72952478096598e-06
-5.85276897553346e-06
-9.72222642830498e-06
7.139601154786e-06
-8.99794438123828e-06
-1.74108954966838e-05
-3.06817930606496e-06
-1.50569031861785e-05
-3.08366891871639e-06
-1.07471437904017e-05
-1.78188937067567e-05
-4.3358254745339e-06
-2.06076703633432e-05
-1.990144528947e-05
-1.38795961386426e-05
-5.19432684276065e-06
4.32354613302288e-07
-1.12229825516479e-05
-3.26836588959879e-05
-2.69197687488516e-05
-1.20471209607765e-05
2.61364621687797e-06
3.09551459462032e-06
-1.78222889611452e-05
2.07365018554327e-06
-7.20951677179512e-06
-3.33134929968091e-05
1.05570203266477e-05
-1.47368119262674e-06
5.41488502593832e-06
-1.75838369364277e-05
4.39885699888519e-06
6.52562859242663e-06
-1.0349436359146e-05
-2.57664327178623e-05
-2.13718792917178e-05
-2.30268608256414e-05
-1.77240152934947e-05
-9.19975696289306e-06
5.38517565912396e-07
-3.87377797285769e-06
-8.94867719469742e-06
-9.77265106065218e-06
2.84068760296283e-06
-4.19858169370299e-06
-2.04443471494873e-05
-5.30085104758501e-06
-1.49173573461807e-05
-6.95824690605958e-06
-1.11493587450312e-05
-2.44899275431972e-05
6.96286384702882e-07
-1.09585165411675e-05
-1.41234404657745e-05
-1.9802956572999e-05
-2.16387950875894e-05
1.49012440826264e-06
-6.98553307753893e-06
-2.19032772399162e-05
-8.27955453791061e-06
-1.54106297650039e-05
-2.43830704331712e-05
-1.27838254552437e-05
5.20892900512537e-06
-5.97945705702454e-07
-7.40189265586376e-06
-1.68713290315788e-05
-7.45772895605656e-06
-7.83879643782782e-06
-1.43660619094054e-05
-1.48403564814685e-05
8.918130620833e-07
-1.61221326532516e-05
-1.07646171734625e-05
-1.50907133577855e-05
-1.62904155010318e-05
-7.5228826148771e-06
-2.1185237130107e-05
-1.90730870560205e-05
2.18227898684319e-06
-2.30485499541084e-05
-1.67384120794609e-05
-2.66253586823328e-06
-2.30711606292034e-05
1.01503806173595e-07
-1.81516592735373e-05
3.70530429126024e-06
-1.69175603472737e-05
-9.24841361170211e-06
-1.409414783457e-05
-7.78055718309641e-06
-7.55201424000919e-06
-1.19494628045168e-05
3.76013698484898e-06
2.18201719852368e-06
-3.01180499700311e-05
-8.01374719172974e-07
-1.09448424585161e-06
-1.68876954241378e-05
-1.3057948158207e-05
-3.47746365790917e-06
-5.55632946213189e-06
-1.52666261509092e-05
-1.18033427095293e-05
-1.9289436188298e-06
1.40309067466247e-06
-1.97441396575938e-05
-3.85520825021321e-06
-1.16452962359557e-05
-2.4922725637634e-05
-7.95278398255626e-06
1.09856541840977e-05
-1.049639975106e-05
-1.44497291257058e-05
-1.61207171178357e-05
1.7791947228555e-06
-1.17271041408502e-05
-1.66329209208734e-05
-1.68315199247765e-05
-3.98775909252902e-06
-2.07933996331742e-05
-1.07801723787228e-05
-1.06371716877757e-06
-1.43219153259974e-05
-4.59467107962644e-06
-1.83953147977892e-05
-2.16835091274559e-05
-5.76161239888461e-06
-2.9715981053391e-05
-1.26503004897867e-05
7.16555577810215e-06
-8.31101372286328e-06
2.12140664700941e-06
-1.79542382250713e-05
5.18496339562638e-08
-1.44458189967981e-05
4.24409111201416e-06
-1.45824421655944e-05
-2.81036287384329e-05
-1.35756846712468e-05
-1.11727227743041e-05
-2.50188615571929e-05
-2.24353817979455e-05
-7.38694032607928e-07
-2.73048507086281e-06
-1.45609576665502e-05
-1.22161911632492e-05
-1.08164916881512e-05
-1.14434716393618e-05
-1.741513180245e-05
-1.40144298876281e-06
4.0894911429578e-06
-2.76964859305035e-05
4.7711117688709e-06
-3.33193149749748e-06
-1.92140503889942e-05
-9.88184311345763e-06
-8.80229882193007e-06
-1.2720269482757e-05
-2.48597933939426e-05
-2.19521474912175e-05
-1.5834244239266e-05
-2.93815256686677e-05
-1.3459397320531e-05
1.4529683816823e-07
-4.78750335178306e-06
-2.51831113336449e-05
-3.04118871271131e-06
-2.06820151953921e-06
-2.10030458100336e-05
-1.28924798229117e-06
-1.56960609471875e-05
-2.91448932354554e-05
-2.89302615140868e-06
-2.67514265921272e-05
-2.8782331397876e-06
-3.45753209535437e-06
-9.62446564642908e-06
-1.10280068230097e-06
-1.06726214406511e-05
-9.97442758903575e-06
-2.24676032561528e-05
5.74669450640324e-06
-2.04376526009959e-05
-6.40403760163279e-06
1.30223343280695e-06
-1.43705836929837e-05
6.74566153102695e-08
-1.25931132739307e-05
-1.29091615586185e-05
2.15384108433517e-06
-6.64547223942615e-06
-1.4205774524015e-05
5.71207566694583e-06
1.99113016547749e-07
-2.35335067857858e-05
7.78370531444487e-06
-2.93926246331056e-05
-1.15020789897549e-05
-1.82929678227901e-05
-8.83346667011997e-06
-2.35475662804304e-05
-1.47692314796471e-05
-1.5924598470563e-06
-3.17314573461971e-05
-1.93819169702816e-05
-1.88422092031977e-05
-5.35442732776785e-06
-1.0490308923647e-05
-6.28271020305498e-06
3.94307070331829e-06
-2.101825218218e-05
6.46792380561005e-07
-2.38674106453653e-05
-2.27928468782241e-06
-5.84264343286889e-06
-2.51557408573133e-05
-1.76478734890529e-05
-2.03170468484386e-05
-1.59589558492376e-05
-1.53318503732864e-05
-1.00134007827805e-05
-1.32521565831484e-05
-4.42855295815566e-06
-1.50021164873932e-05
-1.86274415031673e-05
-1.39746874391955e-05
-2.34604838249971e-05
-1.15350340151467e-05
-5.20686492882098e-06
-2.0608610863124e-05
-1.35041000745488e-05
-7.41557732580888e-06
-1.28771080740839e-05
-1.12629157399176e-05
-7.04119891461018e-06
1.00526484115518e-06
-2.9304865721475e-05
-1.44076989935584e-05
-2.04951770021452e-05
-2.16946663496366e-05
-2.60385742133674e-05
-1.40279035594627e-06
-7.71478966573005e-06
-2.07987344496099e-05
-3.5664840888301e-06
-1.82682145165557e-06
-1.17421942191056e-05
-9.41998206391429e-06
-3.81560889071548e-06
-1.06107132089603e-05
3.54197108072847e-06
-1.33457016486337e-05
-4.01586960135638e-06
-1.0507927958637e-05
7.19983867599758e-06
-1.40659927914128e-05
-1.52309654514807e-05
-1.71854648885592e-05
-6.26529154413478e-06
-3.52897322456212e-06
-2.65757741993593e-05
-2.75555521456275e-05
-7.14271779617224e-06
-1.98389084316117e-05
-9.75027306018488e-06
5.97181798071053e-06
-2.18329470743721e-05
-1.15521702456255e-05
-1.48535799534724e-06
-1.34634274430351e-05
7.70977559477868e-06
-1.54321811626478e-05
-8.84327334627309e-06
-4.45573988670896e-06
-9.32037440750421e-07
-1.29225132065335e-05
-5.06709928771747e-06
-2.02481533917737e-05
-2.5766512600242e-05
-4.77869447648039e-06
-3.65156287057411e-06
-1.73842336795621e-05
3.22809337979273e-06
-1.27508241636925e-05
3.03980936779621e-07
-9.03275029540802e-06
-2.0973157888547e-05
-8.33263953440593e-06
-5.643337737131e-06
-9.52716281804971e-06
-2.07125607131918e-05
-1.03155253036005e-05
-2.3506766010299e-05
-3.05749852605199e-05
-1.26389068315049e-05
-9.62594192426248e-06
-1.54251488335813e-05
-2.68577186716984e-06
-2.93229455333555e-06
-9.1485316311186e-06
-1.15986046161713e-05
-7.95475277554403e-06
-2.43828016218098e-05
-1.2331237564644e-05
-1.12137908815479e-05
-2.33897186330749e-05
-3.24829444405897e-05
-2.31149875413592e-05
-1.57880140532772e-05
5.3022623856893e-06
-2.36252613978301e-05
-7.84469602423345e-06
-2.27603900494122e-05
5.27756042123514e-06
-1.03670268689126e-05
-2.44073401099968e-05
-1.73211545102228e-05
1.13458000745956e-05
-4.14798069266198e-07
-1.93862880189427e-06
8.74910972940735e-07
-6.08442087403513e-07
-9.80170022869311e-06
-7.17490058549554e-06
-9.28794525403207e-06
-6.44908433700986e-06
-2.30066274750748e-05
-1.93360819379345e-05
-1.57877652479992e-05
-1.78950072337756e-05
-3.0932623674558e-05
-9.90342184316463e-06
-8.91582766468701e-06
-1.79811669143612e-05
3.87893468273448e-06
-3.89183474547808e-06
2.1134246698432e-06
-1.70138892646421e-05
-1.16230829279232e-05
5.22024462239913e-06
-2.33786267545856e-05
-8.08429319820088e-06
-1.49303816353153e-05
-7.91189617775168e-06
8.51069927840677e-06
2.98134083374343e-06
-1.59834011187305e-05
-3.13285837424747e-05
-2.14373321195318e-05
-4.72385379351815e-06
-2.69403589357294e-05
-1.22392456792667e-05
-2.34655665948799e-06
-9.6737151665056e-06
-1.65078018737514e-05
-1.21799902559877e-05
-1.96957051773572e-05
-9.92163138339495e-06
-1.58780936296544e-05
-3.02083085875799e-06
-4.32535927150742e-06
-4.09834594340164e-06
-6.51768002606393e-06
-5.85458047308461e-06
-1.09851404841636e-05
-1.70001129910969e-05
-1.92092156498182e-05
-1.73047732644188e-05
-1.79668617181881e-05
-1.91357888961254e-05
-9.87762420701079e-06
-5.9528447792662e-06
-1.29925183396871e-05
-1.85451432782828e-05
-1.11266333172925e-05
-5.46845040428658e-06
-6.25552165407208e-06
-1.24061304895266e-05
-1.21530896460702e-05
-1.0658436197894e-06
-4.98685827925197e-06
1.87538078599252e-06
-2.42182829767579e-06
-2.78979750907524e-05
-1.25558535121015e-05
-2.0823463939881e-05
-2.013647503931e-05
-1.55529840962372e-05
-1.00272242170782e-05
-1.78815999279758e-05
-2.06349664301667e-05
-6.55966609492215e-06
-1.29573567274713e-05
-2.29152323373305e-05
-5.88965718703067e-06
-5.13971675893225e-06
-1.34545002931784e-05
-1.70055130879741e-05
-1.25214632693401e-05
