# Supplementary material for: Research on computational propagation and identification of mine microseismic signals based on deep learning
Source: PLoS One. 2025 Oct 22;20(10):e0334641. doi: 10.1371/journal.pone.0334641 (PMC12543183; doi:10.1371/journal.pone.0334641)
Supplement: S11 Data — (ZIP) [file pone.0334641.s011.zip › 000101100002749.xlsx_0.txt_24.txt.txt]

2.28073078389101e-06
-1.19537870627827e-05
-1.13684623109369e-05
-5.96019676824856e-06
-1.67769202604543e-05
-2.70249249442459e-05
-6.06276446913836e-06
-1.26262192319716e-05
-1.72563768339745e-05
-1.10424423159869e-05
-9.78486662104797e-06
-8.68178595940989e-06
-2.57761699003644e-05
-1.2920045339833e-05
-1.57725185878821e-05
-1.74962697306425e-05
-6.31466344740686e-07
-1.74163665674492e-05
-1.54127594903953e-05
-1.36545729939366e-05
-1.58091755739311e-05
-5.65938700506295e-06
-1.90916635760064e-05
-7.29351478985714e-06
-1.35156163334977e-05
-2.57226922781464e-05
-1.69040756623448e-05
-1.24202254406033e-05
-4.41504625244231e-06
-4.17093373370279e-06
8.41602818672959e-07
-1.77702310406223e-05
-1.85340267708096e-05
-1.55880466475761e-05
1.81650247642758e-06
-2.08401404559841e-05
-1.24477929178753e-05
-1.72879831535563e-06
-5.59690200468156e-06
-1.40581472834766e-05
-1.95720699428016e-05
-2.24323501215761e-05
3.32711474532192e-06
-1.14120893240556e-05
-1.93815031927157e-06
-7.3465434481731e-06
-1.4153987367724e-05
-9.06231244727092e-07
-1.1608700906885e-05
-3.7090130215082e-06
-6.1125008497321e-06
-6.16327140260008e-06
-1.26725531823518e-05
-1.16574236529682e-05
-2.15004786330099e-05
-8.5953976411247e-06
-1.03518323152673e-05
-6.06886826580603e-06
-7.98460037314325e-06
-5.56443839650532e-06
-1.38004434136121e-05
-1.60371185769902e-05
-6.8751802798283e-06
-8.1283699766279e-06
-1.68204758628458e-05
-2.53445893118546e-05
-5.02964339363181e-06
-1.24196007941313e-05
-2.06724968172307e-05
-1.67737111632186e-05
-1.35820394329e-05
-1.03922671853682e-05
-1.79981057044596e-05
-1.07419742601654e-05
-6.35533381272394e-06
-1.2257114828339e-05
-8.74820445504121e-06
-3.10385690134396e-06
-8.38236477744469e-06
-1.26815482472545e-05
-1.80766592850114e-05
-1.61427794196872e-05
2.52623803894102e-06
-6.69987981117027e-06
7.1361965083121e-06
-2.08074175966707e-05
-4.18098841325804e-06
-1.0655572777076e-05
1.73311254604202e-06
-7.81549013902649e-06
-6.07358073809927e-06
-1.48744102606742e-05
-2.82859936360276e-06
-1.57592992480375e-05
-1.05155466897808e-05
-3.06726565808957e-06
-1.30653058265841e-05
-9.1603578789831e-06
-6.65562273771823e-06
-2.13088860492232e-05
-1.87062437648146e-05
-1.09474565478259e-05
-2.34016347462752e-05
-1.73576533207665e-05
-2.83364374839819e-05
-2.05512343272803e-05
-1.34690682813392e-05
-7.19280998199166e-06
-1.82485218430461e-06
-1.27361736637163e-05
-7.39216865770248e-06
-2.68764389596477e-05
-3.23420979139291e-06
-1.94956277828008e-06
-1.14822946042154e-05
-1.0079125919308e-05
-7.31725230476394e-07
-1.96272468245418e-06
-5.04229049418824e-06
-1.05698231130555e-05
-4.97202343595422e-07
-6.82515523056013e-06
-2.53695934759849e-06
-1.3239817633094e-05
-5.40344367087766e-06
-1.60236974976939e-05
1.04914589972158e-05
-7.75838272813647e-06
-1.27054845822768e-05
-5.5244243184182e-06
-1.61620396631436e-06
-8.29730931692586e-06
-1.43658927133967e-05
-9.67045869595765e-06
-1.76389529171714e-05
-7.27388527361892e-06
-1.11353160676084e-05
-5.00681004530063e-06
-9.92358017194022e-06
-1.10330556152623e-05
-6.99949078253817e-06
-4.59883318683223e-06
-2.56748410672093e-06
-2.77305072198841e-05
-5.70028279620421e-06
-8.15614961863901e-06
-2.33678817030712e-06
-8.45562989217578e-06
-1.10399392860058e-05
-1.23659593265686e-06
-1.48191847409843e-05
-6.77943192193451e-06
-8.45261188926997e-06
-9.86919394748755e-06
-5.73195360187662e-06
1.61817105085908e-07
-1.02768222716346e-05
-1.93751781720162e-05
-1.93144340937155e-05
-6.80150589690376e-06
-1.69880684313485e-05
-1.59270939070648e-05
-1.64259494733385e-05
-2.44253975668467e-05
-1.9170692960586e-05
-1.74435432415266e-05
-1.73081377734355e-05
-9.0599516894945e-06
-1.04769472888502e-05
-7.75061900700668e-06
-1.71565174346112e-05
-7.77790910208265e-06
8.30287154926303e-06
-1.49391485031311e-05
-1.34851945892118e-05
-2.40356470576466e-05
-2.29809445870225e-05
-2.00022098879027e-05
-2.44507522333746e-06
-2.07165661701859e-05
-2.18056795085144e-05
-3.99665635634355e-06
1.56326161762436e-06
-8.33495369567289e-06
4.31070163944075e-06
-2.24519874540788e-05
-1.32700193136101e-05
-2.10824911761271e-05
-2.21416022509842e-05
-1.87390153567695e-05
-9.7872074178294e-07
-8.11438506442601e-06
-1.60343276604024e-05
-9.80287144365037e-06
-1.48194514827219e-06
-1.55314006538088e-05
-1.90550643601962e-05
1.62242055871326e-07
-2.53285611347027e-06
-1.64136498471699e-05
-1.06225497896578e-05
-1.5789833692234e-05
-2.44467439181608e-05
-4.56260620853896e-06
-3.60855651869469e-07
-1.30581145985579e-05
-1.46011638525583e-05
-1.26103569144655e-05
5.79226778575745e-06
-7.2656709297866e-06
-6.02303397124356e-06
-1.40239668022462e-05
-1.47046481140841e-05
-9.72780207522533e-06
-1.18911625049588e-05
-2.11205582443225e-05
-7.32286887061453e-06
-6.48661302721242e-06
-1.57188898138736e-05
-1.57800171233062e-05
-2.75155561318667e-06
-1.24993320734448e-06
-1.90774408949105e-05
-4.92034887533014e-06
-1.48862851991682e-06
-8.84514706940702e-07
-5.84359292375382e-06
-1.23818915528802e-05
-2.19151178374129e-05
-1.09806352509134e-05
-2.2800692390961e-05
-1.18606468143452e-05
-3.05084159573755e-06
-1.277166487616e-05
-1.35098690388355e-05
-1.81980070131635e-05
-5.02242195062061e-06
-1.18302391169221e-05
-9.50061578151078e-06
-1.64796021340515e-05
-3.98869997938558e-06
-7.43616423674003e-06
-1.02409456418759e-05
-6.64017397798066e-06
-8.51649122130125e-06
-1.07358795032395e-05
-6.53042717259717e-06
-1.13485267749003e-05
-2.03971406370508e-05
-3.88033622816059e-06
-8.43077407939653e-06
-5.75948589827323e-06
-4.13820195142912e-06
-2.53136788655851e-05
-1.51713665431093e-05
-1.34760041178004e-05
-1.44247745461459e-05
-2.74060374104043e-05
-4.36593882581602e-06
-7.11821671219945e-06
-1.86297236493207e-05
-2.09472917882107e-05
-1.22333128983224e-05
-1.64218041415986e-06
-1.37561613034037e-05
-1.58919163675607e-05
1.95062501666911e-06
-9.92594916075332e-06
-1.02464417112143e-05
-9.4550301596271e-06
-5.52578758724057e-06
-1.79049994594773e-05
-1.20812736621233e-05
-1.88946079610397e-05
-2.12360851678264e-05
-1.22521918128049e-05
-4.33282651423042e-06
-2.55983038304805e-05
-2.14601559596713e-05
-3.4324006063631e-06
-5.71033475388035e-06
-1.53419440126472e-05
-1.00491892307706e-05
-1.7049167422909e-05
-1.17541436698512e-05
7.93701994375267e-07
-1.56316187539089e-05
-1.14115599589042e-05
-1.76319682953333e-05
-1.8127322049851e-05
-1.04062084214818e-06
-1.13381761411429e-05
-1.17304698919768e-05
-1.68509666401763e-05
-1.27782881202642e-05
-1.38345618468047e-05
-4.3954855566462e-06
-1.23837802097774e-05
-1.74537987015331e-05
-1.56658024340645e-05
-1.8132879006992e-05
-2.86912329878677e-06
-1.18858211211897e-05
-8.67140185485719e-06
-6.06946104948322e-06
-1.62535774180326e-05
-2.03638090519718e-05
-2.04452157265956e-05
-5.03672798402918e-06
-1.5292872798053e-05
-7.61305900690385e-06
-5.51178540693112e-06
-1.25099144754704e-05
-1.47653256629731e-05
-1.37330512305046e-05
-2.6096873971271e-05
2.99221424657152e-06
-6.94762618700646e-06
-1.31135566960432e-05
-5.62217120928311e-06
-2.54290422619449e-05
-2.01018271595237e-05
-2.41166958041258e-05
-6.39724922176002e-07
-2.09844138276759e-07
2.18815398158227e-06
-1.35347583633229e-05
-1.06893619634368e-05
-9.43515657167498e-06
-1.5924239613759e-05
-1.02425551268086e-05
-3.53457972237969e-06
9.74669186626466e-06
3.55426439699776e-06
-1.9179691168126e-05
-8.75919460853978e-06
-4.3647509784662e-06
-7.50882700109272e-06
-2.42987955725306e-05
1.98612007713616e-06
-1.66213739670592e-05
-6.46459427143544e-06
-1.09592938020668e-06
-2.95582141142384e-06
-6.39068029578425e-06
-1.18690405160609e-05
2.16200335386388e-06
-2.8982086380347e-05
-1.54185266440118e-05
-1.49235819517318e-05
2.33057485884627e-06
-1.33244540707032e-05
-1.03050651469478e-05
-1.02818348223305e-05
-2.4654265910751e-06
-4.00413028384942e-06
-1.33869942617667e-05
-9.70762662795782e-06
-1.0701109177986e-05
-5.34630330810365e-06
-6.45504692872353e-06
-4.85534755175517e-06
-9.8452859095365e-06
-2.2650627046721e-05
-1.03617639504427e-05
-1.6230258314341e-05
-9.52955260393567e-06
-1.61772053542986e-05
-1.71209954094881e-05
-1.89003712615587e-05
-2.20888245072687e-05
-8.44503606354698e-06
-1.304805269778e-05
-1.01212777535158e-05
-2.33573923501964e-06
-1.63153908588351e-05
-1.23039511939845e-05
-1.65677371246794e-05
-2.05070791089325e-05
7.66067455773418e-06
-1.88112304972785e-06
-2.15774151078448e-05
-1.16484236147228e-05
-5.01946092778811e-06
-8.37187420709032e-06
-1.55244495375126e-05
4.85346900723348e-07
-7.68920715946223e-06
-1.5296364446889e-05
-1.70508145813571e-05
-1.12675450204345e-05
-1.80629085746434e-05
-1.24570203309449e-05
-5.2402564342607e-06
-1.85395229633569e-05
2.1884774647282e-06
-1.76752860863212e-05
-1.34240459857327e-05
-1.97420991046372e-05
-6.34681647772277e-06
-7.17925274503488e-06
-1.39602518341146e-05
5.15246953664473e-07
1.57115214770821e-05
-9.08972049652521e-06
-2.44351125434613e-05
-1.43999489201377e-05
-2.26558293002437e-05
-2.04708991972462e-05
-9.20792045123139e-06
-2.79126379689613e-06
-6.41884656604655e-07
6.32297118945031e-06
-9.41122538195633e-06
-1.02352321814079e-05
-3.5663317996744e-06
-1.42707988221981e-05
-1.51320776574233e-05
-4.67026515163993e-06
-1.70674905926444e-06
-8.31627817965241e-06
-1.28364235593426e-05
-1.3576734843548e-05
-1.24557011142823e-05
-2.05158496386697e-05
-8.0405190022908e-06
-1.60597602741328e-05
-1.34877857214714e-05
-1.90202244291653e-05
-3.98000398514168e-06
3.72615684971012e-06
-1.24703709532951e-05
1.3761414470895e-06
-9.33089183652648e-06
-3.12592162378002e-05
-1.87134196713559e-05
-2.27860536453611e-05
-6.28923248776861e-06
-1.42226792428072e-05
-4.68053628175009e-06
-1.15479110339891e-05
-6.35233689455589e-06
-2.38108354055328e-05
-2.21019787657751e-05
-1.74328197842142e-05
-2.02488809908216e-05
-1.58368043138926e-05
-1.18053430718978e-05
-7.51898088888782e-06
-1.19344165256556e-05
-1.10882185431393e-05
-4.87087854756811e-06
-2.00548628543015e-05
-4.50634405625645e-06
-7.08625582054428e-06
-5.91798846329242e-06
-1.95568619264721e-05
-1.12602702703573e-05
-5.97960239784105e-06
-2.29740807595729e-05
-2.38444165906053e-05
2.14564394688382e-06
-9.87357168815193e-06
-2.32854571628029e-05
-1.7130604278245e-05
1.88141291302269e-06
-4.81585739979556e-06
-7.60193951017001e-06
-9.82050680828288e-06
-1.49327031805496e-05
-1.87145733842632e-06
-7.63533182457262e-06
-6.15375772345089e-06
-1.09558005738886e-05
-1.72897600098092e-05
-1.81965513792967e-05
-2.31349206201675e-05
-1.83253230369987e-05
-1.50988701028962e-05
-1.56177155392286e-05
-2.28821689125673e-05
-1.07135548911112e-06
-1.09200849195242e-05
-1.49092389617891e-05
-2.56837631778072e-06
-3.84347688784488e-06
-2.34513490226476e-05
-2.0193689094533e-06
5.05961637681329e-07
8.02718050449736e-07
-5.67312920495333e-06
-1.74286523665797e-05
-2.07973049414245e-05
-1.75772325633246e-05
-5.28311996996023e-06
-1.49834118113418e-05
-1.31007981023443e-05
1.85471956378869e-06
-1.80232764136672e-05
-9.52320323903265e-06
2.45185532018802e-06
-8.62333382070955e-06
-2.00028157051575e-05
-1.5009754167068e-05
-8.92389632077621e-06
-2.28671031481283e-05
-4.05680396466215e-06
-1.16739007651274e-05
-1.73402903284317e-05
-1.99128664526109e-05
-6.88233247796504e-06
-1.39965153615286e-05
-1.64105871707069e-05
-7.11065818302481e-06
-1.79984155202341e-05
-8.8800967065494e-06
-2.15455625035526e-05
-2.55631199349861e-05
-1.22513635151443e-05
-1.31654117870018e-05
-2.31104036005981e-07
-2.34700455785823e-06
-5.14832697071855e-06
-1.05397653183447e-05
-1.42634542032962e-05
-1.61264660859662e-05
-1.39525969359806e-05
-1.24876158591853e-05
-1.04350103452452e-05
-1.47778706443482e-05
-2.02847459560775e-05
-1.30683130781061e-05
-9.39277969390279e-06
-1.7332338288229e-05
-1.30354323150464e-05
-1.46164233950852e-05
-2.20075093311924e-05
-2.20420240609749e-05
-1.52790827023463e-05
-1.70656036588483e-05
-1.24845432649609e-05
7.70492169067107e-08
-1.20782739924521e-05
-3.32117957747244e-06
-7.82482167257002e-06
8.08521701761576e-07
-8.48313706610472e-06
-9.15856163704685e-06
-4.69205270428949e-06
-3.50276332618589e-06
-2.82223708094336e-05
-1.60832847706906e-05
4.04006201673291e-06
-1.98723152419223e-05
-1.83235451169707e-05
-1.17209029712022e-05
-2.45565017184173e-05
-8.86514130369694e-06
-1.00267978373326e-06
-1.99007170252133e-05
-1.15353753115541e-05
-1.83231143904675e-05
-2.27818039259455e-05
-6.06682930482108e-07
-6.63400206210973e-06
-9.66142820936303e-06
-1.23176500239451e-05
-1.12158082519424e-05
-2.2338861359261e-05
-6.61218555177718e-06
-3.55613436313318e-06
-5.67318836205238e-06
-1.30303227348554e-06
-8.95535856511655e-06
-6.58375567672077e-06
-2.88934299226525e-05
-1.53330382794226e-05
-7.23521821122475e-06
-2.2972666905794e-05
-1.38390942498695e-05
-1.52066539229242e-05
-1.75742055105102e-05
-4.30661284678272e-06
-1.76733763309992e-05
-1.90264190763683e-05
-1.24378812875049e-05
1.11042958706402e-06
-5.00270831894488e-06
-8.05048216428813e-06
1.4211636149456e-06
-1.15993940907001e-05
-1.31580384072513e-05
-1.06024357283911e-05
-1.14480041690055e-05
-1.13693738919566e-05
-1.70320315990886e-05
-1.13043040857828e-05
-2.38863127691631e-05
-1.56802400567768e-05
-1.77225933131137e-06
-1.82411646879573e-05
-1.19849189321898e-05
-1.14612438521276e-05
-1.05561783801007e-05
-1.2623661649319e-07
-9.0994948060286e-06
-7.7871452949016e-06
-8.02941449884485e-06
-2.3401010803214e-05
-2.10550781485266e-05
-1.69593910765384e-05
-1.30907780103314e-05
-1.35132577068045e-05
-2.47171339521651e-05
-1.77683198450072e-05
-1.32728213029392e-05
-1.62884889848637e-05
1.20916788727425e-05
2.34124838825926e-07
-1.97531306539494e-05
-8.55909222704586e-06
-5.50050987589368e-06
-1.63199877275784e-05
-1.55266450108615e-05
-1.57331938859131e-05
-3.15330014048957e-05
1.73813219435009e-06
-1.30456680609098e-05
-9.54239211994425e-06
-8.21479091365965e-06
-1.69652292384765e-05
-2.31547247424777e-05
-5.43232321960501e-06
1.85972784301322e-06
-1.0739142267249e-05
-1.577227303513e-05
-1.00124898227959e-05
-1.90885473699099e-05
-1.76728678056857e-05
-1.41398858599416e-05
-1.72216169990656e-05
-8.91667952600231e-06
-1.62670320851068e-05
-2.27294388490608e-05
-1.68113910660927e-05
-1.14781781019098e-05
-2.35956730320233e-05
-1.21079207122123e-06
-3.15574406287009e-06
4.4650532424109e-06
-1.23482000032421e-05
-1.06637718859859e-05
-1.1844745443193e-05
-1.55151129849242e-05
-2.08663789773878e-05
-7.66046049760251e-06
-6.52608631728399e-06
-5.92452078643229e-06
-2.14903022695624e-05
-5.30991584494511e-06
-1.76387540702333e-06
-1.68904952434861e-05
-1.69931515590193e-05
-8.96829799329027e-06
-9.31005892588514e-06
-1.43933434076907e-05
3.53137016915227e-06
-9.12163286966858e-06
-5.78155417769538e-06
-4.04713714842363e-07
-3.54880825338913e-06
-8.20077867625117e-07
-3.51378933397011e-06
-1.28442855618532e-05
-2.66864359791864e-05
-2.18647180115291e-05
-6.63620214788748e-06
-7.22197963573329e-07
-4.45864400170697e-08
-5.64461113531421e-06
-2.17253723331299e-05
-1.1471994574571e-05
-2.01964571664902e-05
-1.46918593347793e-05
-2.53793875176115e-05
-1.29822708556251e-05
-1.17001501770458e-05
-6.11045399019198e-06
-2.18878539384592e-05
-1.04237157994066e-05
-1.27060583283404e-05
-1.55196238057451e-05
-1.09336373898673e-05
4.99273852289149e-06
-1.95954003849493e-05
-1.90419648911556e-05
-1.24407419359412e-05
-1.00610560914191e-06
-1.5438804051771e-05
-1.30109917072705e-05
-1.15907806891033e-05
-8.65798942550984e-07
-3.68537323869921e-07
-1.26777173702268e-05
-6.19566312748502e-06
-5.97449260715576e-06
-6.25674881185498e-06
-1.8685621302671e-05
-4.18033587439621e-06
-1.7835564640477e-05
-6.53754222724139e-06
-6.89899911442224e-06
-3.43892244990463e-06
-9.31566837653075e-06
4.50087698663259e-06
-6.81722025146401e-06
-1.64529193939956e-05
-1.49586735227389e-05
-2.19479560386257e-05
-1.58882208766882e-05
-2.34695530066177e-05
-3.94942022735062e-06
-1.24935005208447e-05
-1.90546349278343e-05
-2.00770254861675e-05
-1.39214669392074e-05
-8.75818805794412e-06
-1.44788429329474e-05
-1.48170855207206e-05
-1.13772423129236e-05
-1.05167964839296e-07
-3.55380900898271e-06
8.60002789728272e-06
-1.35540383889668e-05
-1.34461759951722e-05
4.36527612199717e-06
4.70148063336872e-06
-4.87633674144474e-06
-2.49260689822145e-05
-1.37468472004377e-05
-3.165007125929e-05
-1.7910780998981e-05
-1.83400917813692e-05
7.34494346490352e-08
-2.0101108994188e-05
-3.0156050643755e-05
-2.26200246351297e-06
-1.02091458658241e-05
-6.96172614645528e-06
-1.31898403801276e-05
-1.08034876958977e-05
-5.81869436237927e-06
-7.75508223273764e-06
-2.74085299587674e-05
1.24095358482072e-06
-1.38618986786367e-06
2.45500696901216e-06
-2.55001559051231e-05
-4.0275944044223e-06
-4.45207853250856e-06
-8.3988382138923e-06
-1.91062532621657e-05
-5.89276275925648e-06
-1.0902189928768e-05
-4.86467961800064e-06
-9.18166565760973e-06
-2.39383356500668e-05
-1.16230178208624e-05
-1.80674959966682e-05
-6.32705399409226e-06
6.10040083175543e-06
-2.48373209390279e-05
-2.0158272953556e-05
-3.0191362373235e-05
-1.18170229546255e-05
-1.69948881171162e-05
-3.15739111946731e-06
-1.19175098399957e-05
-2.29978648328628e-05
-1.34214901805125e-05
-1.6502508112939e-05
-1.48295694993761e-05
-8.99004691586754e-06
-2.0962894890581e-05
-2.44540320717209e-06
-2.11413621119508e-05
-1.69212490402138e-05
-5.93838491568335e-06
-2.27619738501517e-05
-2.09136874272002e-05
-5.47476100776398e-06
-1.01674720545407e-05
-1.66315910919714e-05
-4.53626071676669e-06
-2.45181733412356e-05
-5.94064781976561e-06
-8.27031789018899e-06
-1.33648887186724e-05
-1.03705128441957e-05
-1.74356147926331e-05
-2.93099893500661e-05
-1.45597643636684e-05
-1.73305943868512e-05
-1.72328751938105e-05
-1.94934626215507e-05
4.03071679545185e-06
-1.39204031323719e-06
-1.43084164798734e-05
4.9284179976902e-06
-1.54517274359333e-05
-1.02150566199166e-05
-6.78303700380107e-06
-3.07530130864161e-06
6.43815737200159e-06
-9.59134919476503e-06
-1.24571709014815e-05
-2.21893491413816e-05
-1.36387789156382e-05
-1.93696396133112e-05
-2.05635348196096e-05
-2.11130851865907e-05
-1.05496687256019e-05
-1.74074949654733e-05
-6.47549713521778e-06
-2.64728485353707e-06
-9.0936516665493e-06
-1.49229831464017e-05
-8.15861996888193e-06
-7.09471865564033e-06
-1.45681739923856e-05
-6.97081917513039e-06
1.10975923898843e-06
-1.54059771544365e-06
-6.32929931768216e-06
-3.98186116430517e-06
-2.58676255492743e-06
-7.27901537938878e-06
-2.89385363950597e-06
-4.89595696420562e-06
-1.24598611325471e-05
-2.37266134346773e-05
-1.39713753179839e-05
-5.64718803626023e-06
-3.68191112095322e-06
-1.1511580322044e-05
-2.32517597991712e-05
-9.59867499627588e-06
-1.96731397665331e-05
-2.28893938632756e-05
-2.19266801929627e-05
-5.1396773680492e-06
-5.02193811855451e-06
-2.2782185781726e-05
-1.48657640676109e-05
-1.63261320569698e-06
-1.23086335686629e-05
-7.22107894035634e-06
-6.33334677954086e-06
-1.00735731177609e-05
7.9507468390639e-07
-9.66997935308143e-06
-2.48260452840859e-05
-1.8475987545729e-05
-1.03580281801757e-05
-3.66910499134061e-06
-1.88464657975621e-05
-2.24279386494555e-05
-1.26388586225159e-05
-1.03705079965496e-05
-1.01538316100795e-05
-2.41737053065709e-05
-2.31574012333693e-05
-1.00641637352574e-05
-1.36913921066796e-05
-1.00823625297614e-05
-1.84159337685964e-05
-2.67741228992109e-06
-8.13625184544055e-06
-1.60788790120799e-05
-2.91589853029157e-06
-9.25898563507723e-06
-2.60791791137599e-05
-1.14285240867402e-05
-2.97579347072249e-05
-1.40562409773554e-05
-2.06570160099426e-07
-1.10234499671604e-05
-6.39180034441763e-06
-1.0891299500293e-06
-1.67639447227444e-05
-1.36138261071301e-05
5.45987737351714e-06
-8.85363609051726e-06
-2.21947590165552e-05
-1.47856942766815e-05
-1.34544364009206e-05
-1.86756825422235e-05
-1.13352033375381e-05
-1.66003009564573e-05
-1.35637669605841e-06
-1.5099348335942e-05
1.82301531058781e-06
-1.10348400772681e-05
-6.62577635198069e-07
-1.38400545611641e-05
-8.9577049916386e-06
-2.00530404180321e-05
-6.31245472024245e-06
-1.09192127389685e-05
-1.21453351422096e-05
-1.07970731143788e-05
-2.71153185211808e-05
-1.65461514867526e-05
2.00170119099572e-06
-1.33582689808818e-05
-1.53084669361229e-05
-1.28423885764736e-05
-1.92291797133882e-05
-1.62805235933186e-05
-9.46950694245969e-06
-8.76468598350699e-06
-1.92676389404143e-05
-1.43522189670954e-05
-2.53136886394238e-06
-3.51444837905425e-05
-2.51975679012641e-05
-1.288950808736e-05
-1.3245662921416e-05
-1.64946289564167e-05
-1.5070647583393e-05
-2.1423624191236e-05
-1.8447253284631e-05
-8.26945778090726e-06
1.24558325952102e-06
2.09562802102082e-06
-2.1958929663173e-05
-1.25882430635334e-05
-1.16264808849578e-05
-1.78622077536726e-05
-1.74677658355525e-05
5.894870865823e-06
-5.48815116447016e-06
-1.34405905070623e-05
-1.04662659336133e-05
-1.07441324504939e-05
-2.25017720151668e-05
-1.17455611359916e-05
-1.92503738194414e-05
-1.18664728944677e-05
-2.06998826351023e-05
-2.16248105289292e-05
-1.75598101426849e-05
-1.23044437052104e-05
-1.28573689296028e-05
-1.5369414171358e-05
-2.21279735333573e-05
-1.17380104837107e-05
-1.4813463029195e-05
-1.9680801319539e-05
-5.7350421422986e-06
-8.58851288481296e-06
-1.35544618207501e-05
-1.68681848555577e-05
-4.54087240750434e-06
-1.08031822440068e-05
-4.29524560495766e-06
-1.39606930058267e-05
-3.80642473890856e-06
-1.49762958170873e-05
-6.24747853695903e-06
-2.08965886498332e-05
-6.21527747939688e-06
-5.44375457118059e-06
-1.99427199300747e-05
-1.88003470153124e-05
-1.47035109827308e-05
-7.82870123219719e-06
-2.35611674929607e-05
-1.66970019537803e-05
4.23075655791964e-06
-4.85296242276333e-06
-2.09025068390115e-05
-8.5637185045248e-06
-1.19698671379459e-05
-9.2524496154722e-06
-2.66200680649401e-05
-9.2401860760984e-06
-1.28282191700403e-05
-9.36696327745585e-06
-1.71678063389262e-05
-1.82197702733342e-05
-8.80279590841963e-06
-3.18639956141996e-05
-1.52836811024812e-05
-1.97444650319911e-05
-1.35925481287396e-05
-2.39557077916761e-05
-1.89277916256714e-05
-2.10019226660099e-05
-1.97416713389417e-05
-1.28260189797695e-05
-2.48604168038875e-06
-4.95644446690386e-06
-6.32914222710489e-06
-1.66318723526617e-05
-1.2536825430752e-05
-1.22300833765316e-06
-3.88944815947657e-06
-1.58736946071755e-05
-1.05965837092728e-05
-1.36583366683172e-05
-1.04981724550712e-05
-1.35228900755819e-05
-4.30120766070499e-06
-1.36236015819092e-05
-8.18969291146993e-06
-2.36718984891245e-05
-1.72321246205003e-05
-1.65186744225367e-05
-7.06170676464309e-06
-6.63157291369576e-06
-1.42680587237452e-05
-1.57521431901929e-05
-7.12816215118417e-06
-4.42266397964986e-06
-1.66896395818622e-05
-1.61156985640297e-05
-1.81678300361843e-05
-1.17140903757631e-05
-2.09812667159341e-05
-2.27482505324197e-05
-1.0002746701715e-05
-1.13838360349407e-05
3.78982142114859e-06
-2.18661495886748e-05
-2.33297573278163e-05
-1.06861236528056e-05
-9.20845556388701e-06
-1.14621400477338e-05
-2.35916643728071e-06
-7.08364591685761e-06
-6.24686777280819e-06
-9.48135128711072e-06
4.66660660597265e-06
-1.45154305780106e-05
-9.70032309448461e-06
-1.48218642644444e-05
-9.76635932190084e-06
-1.47559325485083e-05
-1.8561893856058e-05
-2.31448228436848e-05
-1.10924162489004e-05
-2.2063054431421e-05
-1.8821948941172e-05
-5.54057033880492e-07
-3.45389900644624e-06
-1.67420260438586e-05
-1.14014160584854e-05
-8.00384962893452e-06
-5.7813930244896e-06
-1.41919869104133e-05
-3.37596871572917e-06
8.71851700550216e-07
-1.28551632968044e-05
-1.24583046553871e-05
-7.18507760613888e-06
-1.78382882769625e-05
-4.72342651394416e-06
-9.88055405299866e-07
-1.64867195967539e-05
-1.74654440240764e-05
-9.87316462476725e-06
-9.54996087257422e-06
-1.63045783223022e-05
-7.294081223845e-06
-1.94817460036914e-05
-1.47233439549898e-05
-1.25764734394416e-05
-2.35484345433889e-06
-1.82140819183128e-05
-7.20058104177275e-06
-1.27220693022935e-06
-1.69189462824039e-06
-2.52697625816312e-05
-1.5885920015166e-05
-7.79753102511863e-06
-1.67137216117504e-05
-2.04771820290606e-05
-1.5517412468833e-05
-1.06397597125364e-05
-1.58530933333169e-05
-1.11858253622205e-05
-1.15446198202781e-05
-2.45367338065098e-05
-2.9057877131008e-05
-1.18777726527116e-05
-6.36116005857747e-06
-2.27272024075873e-05
-7.48510214836903e-06
-2.11304283371561e-05
-1.09217090880348e-05
-4.92888488398613e-06
-1.70976287792418e-05
-1.80654093515037e-05
-1.1534723723253e-05
-1.41322092389906e-05
-7.713106232708e-06
-5.56887824272199e-06
-7.47159189877416e-06
-1.51342083506718e-05
-2.21774407367447e-05
-2.26409118545559e-05
-7.14124569400293e-06
-1.49293497283409e-05
2.63722994544917e-06
-1.58061093941272e-05
-1.63521702392291e-05
-1.99225681861504e-05
-1.339433687125e-05
-1.03335302193333e-05
-7.47581301572952e-06
-3.48887547056016e-06
-6.22729744942044e-06
-1.46084118754067e-05
-1.43842605440724e-05
-4.55563601296948e-06
-8.32119312062187e-06
-6.73135448680821e-06
-1.49259069623545e-05
-1.44686092482218e-05
-1.38955456300236e-05
-1.44925678905546e-05
-8.96709857528703e-06
-7.92402195255806e-06
1.06355376940982e-06
-1.1760832723341e-05
-1.16063651621496e-05
-1.35722146545923e-06
-2.08068206596984e-05
-1.78703462111868e-05
-2.05237113577424e-05
-2.35041880058989e-05
-1.36679591085562e-05
-1.66472428429044e-05
-9.4387596441076e-07
-1.09553269969584e-05
-1.90194817087757e-05
-1.60050984276606e-05
-1.9070693108589e-05
-1.26141867171402e-05
-1.67361214539557e-05
-1.82879226237018e-05
-3.63862812252201e-06
-3.89232883846685e-06
-1.20503391268124e-05
5.08070729189433e-07
-1.84667888769593e-05
-1.8039009026852e-05
-4.38532465986972e-06
-1.47826270573873e-05
-8.49230199799409e-06
-1.10126405623807e-05
-1.35671961617814e-05
-1.77717532529215e-05
-8.42282341646335e-06
-1.13603145097686e-05
1.15836760605014e-06
-4.68015981328223e-06
-1.30803770866925e-05
-9.69374371428762e-06
-2.01759667684877e-05
-8.01606335348707e-06
-3.09456493545578e-06
-2.22772171245209e-05
-1.95013078989302e-05
-1.58764538707854e-05
-1.61523284955229e-05
-1.59399363870064e-06
-3.67438521907617e-06
-5.74916169639314e-06
2.0431958295355e-06
-1.57051004332507e-06
-2.36416191866359e-06
-5.27522276220419e-07
-1.21434270231107e-05
-6.27563477334413e-06
-8.53314460101778e-06
-1.07838544823861e-05
-1.17148308791976e-05
-1.36575112989953e-05
-8.06575726814808e-06
-7.24791850081981e-06
-1.0189618053148e-05
-1.05712808433915e-05
-1.52771769600344e-05
4.77175985988555e-06
8.20866057094845e-07
-1.73759757898405e-05
-3.67141963229431e-06
-2.33085597032608e-05
8.5911707616894e-06
-1.41842662599937e-05
-3.14428881466564e-06
-1.89220419433863e-05
-1.10877906678849e-05
-1.0624618366873e-05
-7.10906699386973e-06
-2.01167110203038e-05
-1.03402320761025e-05
-5.92006801275839e-06
-1.79313134098419e-05
-1.96171257234674e-05
-2.68177699559774e-05
-1.22005940476975e-05
-1.93478449776693e-05
-1.2435393866409e-05
-2.40377532428643e-05
-2.95180522449282e-05
-7.35117028316059e-06
4.79577356937696e-06
-8.79849193653081e-06
-9.57740299591041e-06
-2.12954340488212e-05
-1.92984143868027e-05
-1.83604428190975e-05
-1.45641686164154e-05
-1.51001896791876e-05
-1.04107115487375e-05
-1.0243934170758e-07
-1.65619059455785e-05
-2.07665486938187e-05
-4.58849315311483e-06
-2.17572749285213e-06
-3.55101020846152e-06
-4.59894167085e-06
-1.22536896978376e-05
-7.3718123736285e-06
7.00163146453988e-07
-1.32711060309394e-05
-1.68981014485128e-05
-9.35459341356525e-06
1.97567636724786e-06
1.72628192908619e-07
-2.54461976822629e-05
-8.17246079298442e-06
-1.01591329991311e-05
-1.40312196398984e-05
-2.31952027491384e-05
-8.47782620108111e-06
-2.24763569800267e-05
-1.37314257784353e-05
-1.23148026258357e-05
-1.6956474899045e-05
-1.29376870091985e-05
-9.78697996787973e-06
-1.27400241312912e-05
-1.76892348520258e-05
-2.11533319911201e-06
-9.85275543284849e-06
-1.8157019694025e-05
-1.72664029338876e-05
-1.89367599102222e-05
-8.94815937928359e-06
8.18610866288979e-07
-1.45970953186478e-05
-1.6261882874249e-05
-2.79430238653421e-05
4.13446939231776e-06
1.02527437802882e-05
-3.34321073827656e-05
1.08753000573758e-06
-1.64290778032387e-05
-1.76840370039382e-05
-3.74909495124397e-06
-2.20457225124236e-05
-6.96719136891469e-06
-1.70237428374494e-05
-2.51463956756288e-05
-2.58940910288514e-05
-5.16342813729675e-06
-7.97296802563191e-06
-4.45827189726862e-06
-1.04759052491371e-05
-1.14457978117463e-05
-1.08906963603201e-05
-5.82686924448641e-06
-1.08697247537414e-05
-5.73474423727674e-06
-1.5755858776355e-05
-1.12767712159599e-06
-2.23135648186577e-05
-6.24871214956861e-06
-9.08680794696833e-06
1.60880031379314e-06
-2.67875136650855e-05
-2.34191395094226e-05
-1.27519464228358e-05
-1.60687601166623e-05
-4.09414772294929e-06
-7.84361420956792e-06
-1.24188029705297e-05
-1.19748571668249e-05
-1.49293943925047e-05
-1.78498706825369e-05
-7.39734208703544e-06
-1.94488085013793e-05
-5.86205728873049e-06
-2.91779422922556e-06
-1.66648293569857e-05
-1.48618252234053e-05
-1.16459125386529e-05
-7.97837470598754e-06
-1.81302329942675e-05
-1.16284690783654e-05
-1.3083769313918e-05
-2.05094827556054e-05
-2.15877567658738e-05
-1.06934069420727e-05
-1.19347195852632e-05
-6.64402675862811e-06
-1.20126804829911e-05
-1.46627586387108e-05
-6.10301377562996e-06
-1.6359723617857e-05
-1.55424386136157e-05
-1.91487100793177e-05
-5.1489104142896e-06
-1.90565145570829e-06
1.23852687332372e-05
-1.59249990336869e-05
-2.663393811759e-05
-7.44085138963751e-06
-8.82024038605737e-06
-1.4654614586284e-05
-9.83923181760367e-07
-4.3590400484549e-06
-7.5890084236674e-06
-2.429193299177e-05
-5.92232334954693e-06
-1.65570040199575e-05
-7.57512357934404e-06
-2.16779899980112e-05
-1.64852370766272e-05
-1.43576715048221e-05
-1.67202256093101e-05
-2.15906128982392e-05
-9.52194936612652e-06
-1.80746890005991e-05
-3.81042409815604e-06
-9.73946509462143e-06
-1.62034126547899e-05
-6.27625247087501e-06
-1.17517797295922e-05
-1.28273096780363e-05
-1.02182527326913e-05
-1.0493429375823e-05
-6.11311064513488e-06
-2.90681369484614e-06
-3.03898265497737e-06
-2.00999529248941e-05
-1.98069346940634e-05
-1.15656776934063e-05
-1.14366567248396e-05
-9.35054346405934e-06
-1.08654046650607e-05
-1.8317687484309e-05
-1.07150382626134e-05
-1.65477836165873e-05
-1.47321011473059e-05
-1.00661337733429e-05
1.86048965770447e-06
-3.94484101393009e-06
-8.24904800714947e-06
-1.4515494597354e-05
-1.29580674855781e-05
-9.02413029269802e-06
-1.04661271478388e-05
-2.86743289391577e-05
-1.3138277395953e-06
-1.89209308273804e-05
-1.80415793209389e-05
-1.88800608722552e-05
-9.21778715806144e-06
-2.57178570273738e-05
-2.68268364696817e-05
4.5215716685865e-06
-1.11045787269451e-05
-6.27759222362882e-06
-3.05035112963957e-06
-6.31221387003726e-06
-1.78452390394815e-05
-1.7165637232468e-05
-2.0932249678818e-05
-3.60410516374838e-06
-1.14146011986035e-05
-6.38493906746816e-06
-7.87264851031619e-06
-3.94329289574677e-06
-1.33874714832456e-05
-2.27551676000678e-05
-1.93199841199364e-05
-1.24867925078266e-05
-6.6196654760618e-07
-9.22049240102522e-06
-2.71509211710361e-05
-1.52470516140235e-05
-1.212754293289e-05
-4.34049347476926e-06
-1.42334548590618e-05
-8.82185567692865e-06
-2.15396751687102e-05
-1.11252547830305e-05
-2.12568810198383e-05
-2.18076194659041e-05
-8.48453206435426e-06
-1.31443879269168e-05
-2.47081197440686e-05
-1.63286240511281e-05
-6.78281950571148e-06
-4.72589043570608e-06
-8.9736981842649e-06
-1.35456674677852e-05
-1.65495375886198e-05
-2.04068548667521e-05
-1.67832078884457e-05
-9.4877904859536e-06
-1.81679871511927e-05
-2.26870864643934e-05
-1.5811603407932e-05
-1.56190759247967e-05
-2.27295551783958e-05
-3.0007346092353e-06
-5.80536298505992e-06
-6.46870373371772e-06
-1.64239653756876e-05
-1.44707286665258e-05
-1.05938347165248e-05
-2.23269470603686e-06
-4.92943267520466e-06
-1.83268259469539e-05
-1.38670565128889e-05
-2.01794423680939e-05
-9.52918147501473e-06
-2.2750311088941e-05
-8.29691960857553e-06
-1.87353684494792e-05
-4.01935066290964e-06
-2.38522501194693e-05
-1.569126737375e-05
-1.13536300140513e-05
-5.84750728908748e-06
-1.79911254637726e-05
-7.39845176902808e-06
-1.16730917151792e-05
-1.5620920365706e-06
-1.51705620099802e-05
-7.61906296653074e-06
-1.05548198549541e-05
-2.72356744866948e-05
-7.12911854121289e-06
-3.07891096936549e-06
-2.12355587299132e-05
-2.8381249033866e-06
9.89266375331333e-06
-1.28690253468527e-05
-1.94871727579592e-05
-9.70374792020667e-06
4.77783629178104e-06
-2.56062549949354e-05
-2.19175614442583e-05
-1.07439174042316e-05
-1.54496347116091e-05
-2.69095952212147e-05
-1.24050224401797e-05
-1.42428472796085e-05
-7.74301537609286e-06
-8.45928428625671e-06
-4.89287989968848e-06
-1.32988545439819e-05
-1.35456485809389e-05
5.44193299849163e-08
-9.46174435032868e-06
4.70533825525201e-06
-1.71093995433195e-05
-1.38693516542635e-05
-1.39402818024935e-05
-1.45536259035478e-05
-6.01156267496419e-06
-4.79552973117428e-07
-9.79498988419485e-06
-1.31496861361928e-05
-2.53356788005388e-06
-1.08515674841104e-05
-1.44161273789131e-05
-1.95867298677615e-05
-5.3287167102261e-06
-1.43623081175561e-05
-1.01949605767505e-05
-5.70814196099125e-06
1.35710373464495e-06
-1.20437098686443e-05
-1.69301130624242e-05
3.33268258018502e-07
5.54723162326743e-06
-6.28100407555383e-06
-9.90159091867014e-07
1.72435031247576e-06
-1.63259757411436e-05
-1.16671338231363e-05
-3.20920180371553e-05
-1.02554702634667e-05
-2.03110058928057e-05
-7.42314441674362e-06
-1.7404157451109e-05
-1.12726553618783e-05
-9.11230944578557e-06
-1.0763244333088e-05
-1.36768927500282e-05
-7.02302232078187e-06
-1.67640359093651e-05
-1.56300457831865e-05
-1.9778281434397e-05
-7.92462185482425e-06
-4.58568127979654e-06
-1.00204909047053e-05
-1.87898804703589e-05
-2.1023911278171e-05
-2.23438495423361e-05
-1.3973989352659e-06
-1.62756353869101e-05
-1.7963423030465e-05
-1.92961577292339e-05
-1.07646542506969e-05
-8.6017442866538e-06
-2.41428637818334e-05
-8.51871943681306e-06
-4.31656527496358e-06
1.19760324368532e-07
-5.82700188316705e-06
-7.75599201240685e-06
-1.53933965931289e-05
-1.20029660491226e-07
-2.18295294418724e-05
-2.02780861392666e-05
-6.31785174816648e-06
-4.3719955567428e-06
-1.14952636043463e-06
-1.80874030512262e-05
-7.47513326398433e-06
7.64860217496567e-06
-1.6979445031816e-05
-1.39096185840011e-05
-1.82978755177663e-05
-1.69403503975106e-05
-1.82835619706226e-05
-1.56017441764078e-05
-2.04232745150024e-05
8.72539937150445e-07
-1.54738038218852e-05
-2.14847371010286e-05
-1.36999913289709e-05
-2.0614165689022e-05
-1.80433476548818e-05
-1.43044465317084e-05
-4.54409717375546e-06
-1.52177108293753e-05
-1.11625800261281e-05
-3.81919042433082e-06
-1.45391908612225e-05
-1.06766943033366e-05
-2.12050704395535e-05
-4.32638068008524e-06
-1.19233472678997e-06
-1.82450761042788e-05
-2.02284872009497e-05
3.51255528063367e-06
-1.23519206708267e-05
-2.49422564039628e-06
-5.6504974932942e-06
-1.40356954610048e-05
-1.53967293243734e-05
-5.90254668617777e-06
-1.07303662398591e-05
-1.6633932247289e-05
-1.47100390563354e-05
-1.7776468327808e-05
6.35239381875339e-07
-7.74637555137136e-06
-1.24434802009671e-06
-2.40099523746366e-06
-1.48229493479769e-05
-1.42283643567326e-05
-1.88373137184613e-05
1.47391726082502e-06
-1.19334616146001e-05
-2.0409579484247e-05
-2.20832926673033e-05
-1.30477329277808e-05
-1.0448178068396e-05
-6.0681401256953e-06
-9.04197220664857e-06
-1.16649692693058e-05
-6.0840253073423e-06
-1.80126103116847e-05
-1.44409187123744e-05
-1.17609580655116e-05
-1.2981286499333e-05
-2.06640692292178e-06
-3.77834765356809e-06
4.94295995583032e-06
-5.57063760995622e-06
-4.56134800879738e-06
-3.03923588430254e-06
-2.00211198228183e-05
-1.10351526394279e-05
-1.02601749650491e-05
-1.71509941325738e-05
-1.07259492934078e-05
3.27561778575565e-06
-1.80317220584377e-05
-7.30429660551153e-06
-9.21885055344424e-06
-1.50103616064489e-05
-2.3602661191925e-05
4.48048379988449e-07
-1.8841382714882e-05
-1.66997697399323e-05
-9.00206790056476e-07
-1.42795663283354e-05
-2.34289632440314e-06
-7.2509664624328e-06
-2.33287893559265e-05
-4.74091096066226e-06
-1.03939817841483e-05
-6.41412375809623e-06
5.53640059047775e-06
-9.46552933667735e-06
-1.36019080312429e-05
-1.87230804772183e-05
-2.91855440294424e-06
1.97607043621991e-06
-1.94891870509912e-06
-1.68650736925718e-05
-1.55773535140241e-05
-9.73269062373987e-06
-8.63486999382703e-06
-3.41492128751961e-05
-7.80947553954787e-06
-1.84653958597159e-05
-1.22622049616505e-05
6.18543954478457e-06
-1.79611304885215e-05
-3.19827057200035e-06
1.3845697586003e-06
-8.32101296351458e-06
-1.77619031429092e-05
-1.24773659276521e-05
-1.38719617566415e-05
-1.80109547740941e-05
-5.97814968524957e-06
-1.81284540831222e-06
-2.89391433682416e-05
-2.10171201021e-05
-9.02186952557276e-06
-1.37989028731363e-05
-8.14530048178774e-06
-6.16160257863573e-06
-1.09454802888945e-06
-5.57213924526852e-06
3.76224541629297e-06
-4.72780375114508e-06
-9.70056388133693e-06
-1.30926097954033e-05
-8.44372075580957e-06
-1.610546944949e-05
-2.32640603844819e-05
-1.76540882798191e-05
-3.17990151396862e-06
-7.49656034343173e-06
-3.21154110787814e-05
-1.16904702238648e-05
-4.21568163215971e-06
-1.30846996148639e-06
-8.55523476498942e-06
-1.59662336584437e-06
-7.00030359861589e-06
-7.46443684720578e-07
-1.61688200035278e-05
-2.3025764362801e-05
1.14504162671285e-06
-1.75491467467105e-05
-1.90613550421968e-05
-2.8233712018928e-06
-6.40835087484091e-06
-1.81254747222221e-05
-8.85027219257282e-06
-2.20757639491885e-05
2.81828620944335e-06
1.9304728748281e-06
-1.04698956877782e-05
-1.06843995185712e-05
2.36714053191111e-07
-9.86595937961234e-06
-3.8986248346953e-06
-4.69569852811192e-06
-1.57480481553296e-05
-1.48777671214132e-05
-5.96105971813776e-06
-8.40120847150127e-06
-1.335703697522e-05
-3.10446390758618e-06
-8.9816916894498e-06
-6.36509628696803e-06
-8.85321540636702e-06
-1.45516067860254e-05
-1.25095885720714e-05
-1.74901417491823e-05
-2.08993983661938e-05
1.84158856438781e-06
-6.76583571316806e-06
-5.29040184296858e-06
-1.00207947491209e-05
-1.08593370124054e-05
-1.6619153088346e-05
-7.33473164789743e-06
-2.26475579881543e-05
-8.8356582488891e-06
-1.65853819717806e-05
-4.32398362780263e-06
-1.46353880135351e-05
-2.41151955078793e-06
-1.49531027149107e-05
-2.14562666321749e-05
-1.13152434613519e-05
-1.58501501305223e-05
-1.63908868702598e-05
-1.94400280318001e-05
-1.53417155403692e-05
-1.64788836716135e-05
-2.33416341168866e-06
-8.29068829814835e-06
2.9674082310036e-06
-5.25696469239344e-06
-5.29136150263954e-06
-1.04118155716527e-05
-6.42360102802599e-06
-1.41796399489536e-05
-1.15416860988516e-05
-1.60569257854055e-05
-5.56145016606943e-06
-9.26587766877068e-06
-1.31277748127886e-05
-4.65462379004791e-06
-8.67598404572722e-06
-1.81486297445282e-05
4.82563522004824e-06
-2.17829780002814e-06
-2.87938211819273e-05
-1.04586220105075e-05
-1.37948392423512e-05
-8.11340322789978e-06
-1.915648723081e-05
-5.87009082569779e-06
-7.59009521796043e-06
-1.09603162678182e-05
-9.07863278217569e-06
-2.27357433597677e-05
-1.62321357640466e-05
-1.84177176250243e-05
-2.09233945860146e-05
-1.39899581995121e-05
-1.13122715554114e-05
-1.59135334548421e-05
-9.84138243564605e-06
-1.6009105450569e-05
-3.62440145692425e-06
-1.03693653561056e-05
-1.06357879382579e-05
-2.06374931586188e-05
-1.42140974370942e-05
-1.82828410820804e-05
-1.53577266204205e-05
-2.02071976484766e-05
-9.77164587881752e-06
-1.70941684301955e-05
-3.68705959419385e-06
-9.07748074861962e-06
-1.03587505475623e-05
-9.52281600487008e-06
-1.15226364923841e-05
-2.47061273903708e-05
-1.83570912811117e-05
-2.24617802138435e-05
-2.73068658046253e-05
-1.48819134356894e-05
-2.10281059393108e-05
-2.94894770085272e-06
-2.50481550553099e-05
-1.50000152506242e-05
-8.73808037066479e-06
1.76979815629446e-06
-1.1458036161879e-05
-6.94078645078476e-06
-1.86787659832062e-05
-8.44306675313563e-06
2.12852868682306e-07
-2.30379769970753e-05
-8.17258672754767e-06
-1.46538550794403e-05
-2.65225024422115e-05
-1.79154611044036e-05
-1.8943933485235e-05
-3.36034660384117e-06
-6.6852330875314e-06
-1.39834178246605e-05
-2.27487692408549e-05
-6.8131526280893e-06
-1.80313148223868e-05
-2.0699629189777e-05
-1.09361264229129e-06
-3.41289649030257e-06
-1.21318546519611e-05
-1.6587393800415e-05
-5.83840862656137e-06
-1.37911809659195e-05
-1.70274377594016e-05
-4.76742595353253e-06
-1.11012113875834e-05
-1.62678303358305e-05
-2.75938827097636e-05
-2.06454496523346e-05
-1.78294173341543e-05
-1.9543104194625e-05
-1.81382460267518e-05
-2.27753173809199e-05
-1.52465768697111e-05
-4.51761543576469e-06
-2.14588430360845e-05
-1.01487716839961e-05
-3.87478405752819e-06
-1.89726946752612e-05
-1.94655424057751e-06
-7.87966634357657e-06
-1.17462675355563e-05
-1.36835601744728e-05
-1.54528799307523e-05
-4.77883186175261e-06
-1.07083112285662e-05
-1.24204709362601e-05
-1.24034671858296e-05
-1.81981168176141e-05
-1.39658126045611e-05
-2.50843035911017e-06
-5.87278179646678e-06
-6.88118864621991e-06
-1.5102942718596e-05
-2.82218428097203e-05
-9.11191608059241e-06
-1.66096089370814e-05
-1.06973102997946e-05
-1.89907463890729e-05
-1.54986539457335e-05
-1.03696509404078e-05
-3.07811061329648e-06
9.7312220127049e-06
-1.95206363017277e-05
-2.11513725551381e-05
-7.25655056410657e-06
-2.04449953758458e-05
-5.50777751233594e-06
-5.16266558873985e-06
-2.27910331274253e-06
-1.77013982538899e-05
-1.54405444512092e-05
-1.71880987396462e-05
-7.82246652285568e-06
-1.17698109805891e-05
-1.338341457041e-05
-1.63559583738593e-05
-1.11295200320145e-05
-1.27254838580884e-05
-1.70996783149832e-05
-1.24216469653465e-05
8.75014236699807e-07
-9.83065827451232e-06
-8.78968655162754e-06
2.19829638110016e-06
-1.25872165658827e-05
-1.07730136984964e-05
-9.97766532735101e-06
-1.84133816563736e-05
-1.05130467647601e-05
-9.94699116892091e-06
-2.49534034369194e-06
-1.60475381947204e-05
-1.62783574649353e-05
-1.50179984537959e-05
-1.4372427088359e-05
-9.95891854862269e-06
3.95367979095564e-06
-6.87454928096516e-06
-7.79067409889384e-06
-1.5890814228374e-05
-1.47736630878765e-05
-4.20763697695855e-06
-1.28210567549966e-05
-1.25598622171335e-05
-1.98836310654633e-05
-2.18724258401641e-05
-2.39525031612762e-06
-1.15268829923734e-05
-1.807151658462e-06
-1.24788704838647e-05
-2.26531369226694e-05
-2.02886790328305e-05
-1.06362725786188e-05
-1.46363382917371e-05
-4.72513009653714e-06
-1.96008701422603e-05
-1.82939806574643e-05
-5.79170009091975e-06
-9.1061518307458e-06
-2.18808233049224e-05
-3.95386523598322e-06
3.1226996943919e-06
-3.68569195414085e-06
-1.35918232138078e-05
-8.35696293273074e-06
-4.44698373106935e-06
-4.54351681634012e-06
3.48977470987265e-07
-2.92822561051139e-05
-8.40250428522487e-06
-5.16799872068438e-06
-9.03240489549239e-06
-2.13014242772925e-05
-1.36790154579112e-05
-1.72005526409941e-05
-2.78254957189981e-05
-6.31167479370349e-06
-1.34120789070949e-05
-4.98237187388369e-06
-2.43477357807445e-06
-1.31715024465486e-05
-1.04727194435534e-05
-1.02913293741063e-05
8.81245968647971e-06
-9.14722771908401e-06
-1.14888010084318e-05
-5.24793088901099e-06
-4.66983015330445e-06
-1.26355382432178e-05
-1.52151469367991e-05
-1.21688444408061e-05
-2.74439321384141e-05
-1.46900595965572e-05
3.32089593764209e-07
-6.79850677310181e-06
-1.08487748663991e-05
-1.47443970642998e-05
-2.86695587377071e-05
-2.33089885880715e-05
-2.43925809789305e-05
4.17729541196168e-06
-1.47444422420874e-05
-1.32138614336753e-05
-1.11919517231997e-05
-6.75211731771154e-06
-1.9459168151238e-05
-4.05916017890152e-06
9.74230375479375e-07
-6.59385667831253e-06
-1.96896998902854e-05
-5.41599883473478e-06
-3.00210034346929e-05
-1.7373856349338e-05
-1.39323893770021e-05
-1.52901400952969e-05
-1.47876463426135e-05
-6.27189069884762e-06
-4.98008409940649e-06
-7.8696993902141e-06
-1.81082463550369e-05
-2.27579925681782e-05
-1.20210902652543e-05
-1.43778716955807e-05
-1.48672994125688e-05
-1.1054071830186e-05
1.03972700289297e-06
-7.38249175313459e-06
-1.56987107787598e-05
-9.85255017033989e-06
-1.17732797549478e-05
-1.44444989285672e-05
-1.18723680431508e-05
-2.09870074075575e-05
-1.40864189081385e-05
-1.09140968389195e-05
-1.96126707440871e-05
-1.34762345865359e-05
-1.47664824699168e-05
-9.81047287496982e-06
-3.25812448369035e-06
-2.09977788965675e-05
-4.95607749814794e-06
-1.96699573896142e-05
-1.16069178090765e-05
-1.42677846404646e-05
-1.66086453876353e-05
-3.05105497402314e-06
-8.39138272123567e-06
-8.94344685758103e-06
-2.17975544976507e-05
-1.17462464655886e-05
-3.79978706661735e-06
-3.21144586357804e-05
-1.67536129418817e-05
-1.55753366597491e-05
-1.59529587180342e-05
-2.46880074820522e-05
5.14721699089803e-07
-1.23088966375412e-05
-1.63642405094266e-05
-2.1507034380642e-05
-9.11147499141384e-06
-2.19618275749425e-05
-2.43831126760481e-06
-8.91002705661885e-06
-8.24921170884011e-06
-1.74285924945252e-05
-1.05226333275171e-05
-5.17586809089497e-06
-2.26250078410005e-05
-1.97006364139938e-05
3.42258206464001e-06
-1.68118764310043e-05
-9.27817078531131e-06
6.34594364898274e-06
-1.37710234203716e-05
-1.68771189661055e-05
-9.10805211079823e-06
-6.33506876072556e-06
-1.33961266946922e-05
-1.39901721910108e-05
9.14602318822485e-07
-1.17194786241121e-05
4.93411321561631e-06
-5.80610983761529e-06
-1.98450933894083e-05
-4.11732124524855e-06
-6.74251491004704e-06
-8.60957329644295e-06
-1.43105898276483e-05
-1.12609517431199e-05
-7.17348737789628e-06
-1.11169704309832e-05
-1.32171186944568e-05
-1.59974049909127e-05
-1.77356581911839e-05
-1.3293297665798e-05
5.25218079682674e-06
-9.76528906723655e-06
-7.10876182193149e-06
-1.5576817963424e-05
-7.92919280099881e-06
-2.07916660185006e-05
4.59102184817233e-06
-4.53622110815919e-06
-3.15101802441126e-06
-1.48729066979524e-05
-2.59078681391607e-06
-2.2056392981363e-05
-1.71265613192633e-05
-1.64230594260736e-05
-2.30521748553212e-06
-1.51933815934301e-05
-6.64226105608067e-06
-6.29554841471552e-06
-3.99284537705676e-06
2.510071050709e-06
9.03133506829298e-07
-1.94783192804624e-05
-8.62788785502836e-06
-1.20335513810833e-05
-8.76841065921635e-06
-1.68719914509576e-05
-1.85840771092209e-05
-2.48092906708944e-05
-2.97061232853009e-05
-5.26002865394927e-06
-7.06677146632998e-06
-2.90433608173698e-05
-1.78148061023659e-05
-3.35692350507555e-06
-1.17561898802971e-05
-1.08338361511854e-05
-7.3313370202741e-06
-5.91080028490012e-06
-4.4013139110229e-06
-1.45389084620704e-05
-2.07334054144539e-05
-1.96765415225545e-05
-1.64661895211705e-05
-1.18261292587562e-05
-1.02571397835578e-05
-1.67085105489043e-05
-1.27937784587258e-05
-5.01534249583822e-06
-1.61444559023322e-05
-5.56043347288706e-06
1.5030509480304e-06
-2.02630201569754e-05
-1.36758133260436e-05
-1.03885929032268e-05
-1.99646296927385e-05
-1.20178038051736e-05
-8.35095634745208e-06
-1.45481596398254e-05
-1.19982259286619e-05
-1.48785019591027e-06
-9.84182475140479e-06
-4.28353134137319e-06
-2.18932237747998e-05
-1.98763287182476e-06
1.79815509047238e-06
-1.49132418014918e-05
-1.55131956782061e-05
-2.17672024663842e-05
-9.50013742116919e-06
-1.53048712408814e-05
-1.65367987961002e-05
1.06706618032672e-06
-6.17620789773161e-06
-1.70683718140691e-05
-1.08960078721611e-05
-5.53419483602358e-06
-8.65859194210386e-06
-1.75177492941862e-05
-8.41296731824426e-07
-9.71463734311041e-06
-1.23006536783549e-06
-1.64057042076074e-05
-8.00887903840491e-06
-2.8951629117015e-05
-9.81408482914584e-06
-1.45507693639526e-05
-1.64733911326246e-05
-5.55403580529585e-07
-8.47876798930335e-06
-1.96243609062592e-05
-1.34676276776888e-05
-1.31994299624341e-05
-1.37089378815131e-05
-5.43949159196975e-06
2.83965305656082e-06
-5.11429236855523e-06
-8.40142595900305e-06
-9.48756082555718e-06
-3.49161928142126e-06
-1.59204293354614e-05
-1.97918337341881e-05
-6.31236445621732e-06
-1.68820124336031e-06
-1.29639961824314e-05
2.80784954866706e-07
-1.60920084713422e-05
-1.31286269822984e-05
-2.40619567621067e-05
-1.77100162376922e-05
-1.92733908402039e-05
-1.11613720830363e-05
-1.05469833231235e-05
-8.89202282278745e-06
-1.44672794779894e-05
-1.31581566490081e-05
-4.02932685053776e-06
-7.60905386838751e-06
-6.24257788713919e-06
-9.79336955860043e-06
-8.00029591482404e-06
-5.04104522672306e-06
-9.41230393588058e-06
-8.30190825544074e-06
-2.31496447147514e-05
-2.59214838545427e-06
-9.3860987454882e-06
-1.40806019286985e-05
-9.4079862151226e-06
-4.11020988880363e-06
-9.23830588118554e-06
-1.10586197579493e-05
-1.52235199450379e-05
-2.23225742633096e-06
-3.9765968256413e-06
-2.43525585967242e-05
-1.1783138216358e-06
-1.25589076638561e-05
-8.45588616757028e-06
-1.01906535483161e-05
-2.05901580088846e-05
-7.62310448253492e-06
-1.57401309158027e-05
-1.56750790282587e-05
-1.24674990587314e-05
-1.37772800921593e-05
-1.97971235166158e-05
-1.2080515378502e-06
-1.15627527946701e-06
-1.50081959006837e-05
-1.64767710932845e-05
-6.24701339581101e-06
-6.60041048051917e-06
-6.18353784621348e-06
-1.30904023286378e-05
-9.29139794630816e-06
-1.68391530241251e-05
-1.32216246800946e-05
-1.15317653772681e-05
-1.13129681612465e-05
-1.10295383927569e-05
-1.36137197216766e-05
-2.37242299978454e-05
-1.35836881361631e-05
6.88653535074983e-06
-7.27479229787191e-06
-2.03448370714692e-05
-1.55478592835694e-05
-5.70082783542648e-06
-2.12577630005918e-05
4.61730074819235e-06
-8.44321431030325e-06
-1.13196208208329e-05
-2.20343899625949e-05
-5.69371827738287e-06
-3.27470245505389e-06
-2.28160035874614e-05
-1.24342376381769e-05
-1.35232736976491e-05
-1.18325117414077e-05
-1.12109777515865e-05
-2.15495600515661e-05
-1.07070388750005e-05
8.38806131000094e-07
-1.79050048216569e-05
-1.61631279808371e-05
-1.90613667690182e-05
3.04735714002039e-06
-1.16345974262712e-05
-8.12204509073894e-06
-1.43906454777892e-05
-1.87209766960534e-05
-1.60664340584455e-05
-1.60045837070578e-05
-2.18675874237252e-05
-6.54426224068705e-06
-1.31817966217359e-05
-1.79875570846041e-05
-2.15926828410521e-05
-1.78666824965584e-05
-8.07882975413291e-06
-1.32960710545126e-05
-1.82492966727291e-05
-4.36078776017368e-06
-1.81114332028576e-05
-1.7086012616109e-05
-1.95802075557573e-05
-3.99990165820548e-06
2.6844923141744e-06
-1.5768650025003e-05
-1.03759404677269e-05
-7.13535931332745e-06
-2.83873114418609e-06
-6.07882825483829e-06
-1.10996591829931e-05
-4.03990027668225e-06
3.41930842128723e-06
-2.31462729992759e-06
-1.73708192982263e-05
-1.24277197995919e-05
-1.87347765474387e-05
-1.15776618775415e-05
-1.59353959158516e-05
-2.11938467924745e-05
-6.26096163910564e-06
3.99166952383038e-06
-7.20492073399455e-06
-1.64808562554639e-05
3.28924111881539e-06
-1.33151969709355e-05
-1.28031918802544e-05
-1.32950393425788e-05
-2.67965111334009e-05
-2.57931896443093e-05
-2.25377007279612e-05
-6.250445979825e-06
6.03909093577729e-07
-2.02141517763792e-05
-1.53611768847991e-05
-2.58493315866743e-05
-1.32250320945785e-05
-1.70833998513178e-05
-2.39050814455224e-05
-1.29433004882802e-05
-1.02304564307938e-05
-1.11092193327491e-05
-1.08932206354357e-05
-1.83994580270971e-05
-1.799766799509e-05
-1.38927095261844e-05
-1.23700008483033e-05
-1.01657723116071e-06
-2.07842408909659e-05
-3.74139622318382e-06
-1.62989067790144e-05
-2.14941415846867e-06
-1.90720190147842e-05
-5.84220761227517e-06
-5.76288417745171e-06
-2.87482696165733e-05
-8.56488813973632e-06
-1.70106066552435e-05
-1.8893082948826e-05
-3.06332352883447e-05
-9.96901279956366e-06
-6.48687521955831e-07
-6.88109379357558e-06
-4.83188752892338e-06
1.14198522543699e-06
-7.60916880694791e-06
-1.14204732950042e-05
-6.77479769656627e-06
-6.42285998632146e-06
-7.24821942329889e-06
-1.72204464767633e-05
-1.8387581316418e-05
-8.21693943808136e-06
-1.88238743922047e-06
-1.91893358162883e-06
-2.20518804832534e-05
-1.70103284791581e-05
-4.34034526662376e-06
-1.20230143774336e-05
-5.41751525932566e-06
-1.02671262160151e-05
-1.08986411723347e-05
-1.62450584825816e-05
-2.56191049432805e-05
-7.97796538801699e-06
-7.17054245156179e-06
-1.0952036134004e-06
-1.85758181912693e-05
-2.42223764563218e-05
-9.31755096654756e-06
-6.64556266806536e-06
-9.04129594252114e-06
2.36135324106991e-06
-3.25880117068815e-05
-6.26318849783633e-06
-3.11392439332496e-06
-1.08103830339567e-05
-2.07820265434409e-05
-1.11081747561595e-07
-4.22996472091618e-06
-4.78388168911206e-06
-1.41229827495773e-05
-1.84516902893329e-05
-4.05305985762121e-06
-1.10754463421299e-06
-2.27489939356659e-05
-6.60704427653039e-06
-1.57188342198211e-05
-1.53042219862516e-05
-6.62556372565876e-06
-1.45916664062474e-05
-1.73068119201895e-05
-8.90541360541026e-06
-1.16063592357248e-05
-1.93130933451837e-05
-1.02344664093797e-05
-1.79036878944759e-05
-2.77115258705888e-06
1.74607326477796e-06
-1.77919699183773e-05
-7.66039688565855e-06
-1.86979311698714e-05
-1.27505328293172e-05
2.57902353720451e-06
-1.11382795732894e-05
-2.18004293913653e-05
-2.1619946103306e-05
-3.86818848002043e-07
-1.49330309411815e-05
-2.62600528107729e-05
-5.0205622313655e-06
-1.0912373951061e-05
-1.77647298951296e-05
-1.43178261986101e-05
2.50417577491896e-06
-1.65848899648862e-05
-9.06300865960951e-06
-1.94178738444559e-05
-1.42332336307299e-05
-1.83449753694607e-05
-1.2907287668366e-05
-4.29271978451457e-06
-4.49605111556382e-06
-1.32060436039294e-05
-1.28516581756905e-05
1.93292382407467e-06
-2.49901963610744e-05
-1.86492059138155e-05
-2.41183443169308e-05
-2.86532688384445e-05
-1.45757821927597e-05
-2.10554150915691e-05
-2.686678593146e-05
-1.64137709518868e-05
-2.28408541491557e-06
-1.43223214147621e-05
-9.78771052890084e-06
-1.67746651738579e-05
-2.04068538243328e-05
-1.04293687259091e-05
-1.4244351613329e-05
-5.11114971685124e-06
-8.19423063112791e-06
-2.10559260459877e-05
-1.21420482667597e-05
-8.25091634580351e-06
-1.33269656306393e-05
-1.18392912575959e-05
-2.20463340229571e-05
-8.50321537981447e-06
-7.22546521430566e-08
-1.80327057874858e-05
-3.04884796751617e-05
-2.64698985394248e-05
-2.49105723055372e-05
-2.33539821265985e-05
-1.81020410054287e-06
-2.32449234073265e-05
-1.05267573765079e-05
-4.93628422868406e-06
-1.16975918670806e-05
-1.14906640632702e-05
-6.05035419927639e-06
-1.05730233539783e-05
-1.0616066865893e-05
-1.96436704027355e-05
-1.45806800072204e-05
-1.55889955039253e-05
-1.460586125934e-05
-1.14552926108809e-05
-7.07735366403361e-06
5.69155156215318e-06
-1.31077136065161e-05
-2.62608186392563e-05
1.10148915945419e-06
-1.89725397523247e-05
-2.38727049638948e-05
-1.37023010858988e-05
-1.30199224945181e-05
-2.19108116193242e-05
-1.37461847439695e-05
-2.550981516986e-06
-6.4926697250289e-06
-7.7983725684162e-06
-1.11794823824037e-05
-7.59792788261564e-06
-5.68574911946004e-06
-2.28086415028764e-05
-4.95911853862911e-06
-9.54119897908704e-06
-1.03812063038464e-05
-8.73683627924589e-06
-1.45411817602832e-05
-1.70739053691504e-05
-1.7513966623606e-05
-8.89806504758051e-06
-2.49169456481557e-05
-1.63533000020779e-05
-1.46908897624942e-05
-1.46286333612781e-05
-1.13700288654429e-05
-1.72664419603117e-05
1.98921251601875e-06
-1.80457752200708e-05
-1.64580007875098e-05
-2.14459550621246e-05
-1.08323175720984e-05
4.34074943635831e-06
-2.97255624919028e-05
-3.26194518562716e-07
-9.0241994283807e-06
-1.20368837956767e-05
-1.44011710426484e-05
-1.88493397607522e-05
-1.63068433544776e-05
-1.17909935846911e-05
-8.52034830846629e-06
-1.89921281177231e-05
-1.75209595931717e-05
-1.2949943445437e-05
-1.11357952431414e-05
7.05376284068886e-06
-1.98188257789478e-05
-1.68216982924683e-05
-1.78208608621854e-05
-1.507468820134e-05
-5.23379019740695e-06
-9.55958420562825e-06
-1.08800733513646e-05
-1.2976629602175e-05
-9.97611595006859e-06
-1.14338974855244e-06
-8.84272537310452e-06
-6.95158725454725e-06
-4.12372349871385e-06
-5.7912073746765e-06
-2.59537033114985e-05
-5.91499669839758e-06
-6.08031850004804e-07
-1.47248890066567e-05
-1.44064595459281e-05
-1.18515623014733e-05
-6.57311279195636e-06
-7.10241712190191e-06
-2.906062252392e-05
-1.10907440866309e-05
-2.70315280765054e-05
2.2519760926708e-06
6.35975025659049e-07
4.40450909385746e-06
-1.75691443738453e-05
-1.55949809622201e-05
-8.20580948009961e-06
-1.41168591192012e-06
-1.00535357731902e-05
-2.49947685305234e-05
-1.39452697525811e-05
-1.01082217008818e-05
-1.16675951593734e-05
-1.49830763280654e-05
-8.35182609030784e-06
-2.19037303982749e-05
-2.23777905618421e-05
-1.44088623065055e-05
-5.91992576648501e-06
-7.22379218046224e-06
-1.64491977779565e-05
-2.00740928569207e-05
-1.31768274108307e-05
-1.65923021627514e-05
-1.79308304005389e-05
-3.08398543330091e-06
-6.76169806701244e-06
-3.90603164026828e-06
-2.31844064357175e-05
1.03989695300577e-06
-8.54064673692402e-07
-1.71862795346473e-05
-8.77977065686714e-06
-2.35435154386867e-05
-8.9631812236486e-06
-1.06134576569446e-05
-1.89217171881228e-06
-9.40627800105908e-06
3.71154154778116e-06
-1.60283638734212e-05
-1.17519550534699e-05
-2.45780080416595e-06
-1.26048459585292e-05
-2.2410015579339e-05
-5.53825507881857e-06
-1.93407285321376e-05
-1.03805425796112e-05
-8.97283785303184e-06
-8.24024765708004e-06
8.54352264119197e-07
-9.04324142960375e-06
-1.01412649591826e-05
-7.9650206633206e-06
-1.54193003681832e-05
-8.69567867404002e-06
1.23913391807805e-06
-1.33298897771948e-06
-2.83525947048335e-05
-7.2492116148067e-06
-1.18409319439038e-05
-8.0217779222128e-06
-7.11456398844269e-06
-1.56439253465268e-05
-3.16415181154136e-06
-9.51034127416001e-06
-1.14895685599791e-05
-2.72616638180002e-05
-7.07932637547596e-06
-2.31103466919668e-05
-2.00942018217311e-05
-1.08107468498606e-06
9.94513700621552e-07
-2.87795119909928e-05
-1.09789255523261e-05
-3.18357385243721e-05
-1.78750514761212e-05
-1.18259442613461e-05
-2.02558332632854e-05
-1.81317318726852e-05
-2.17043164005236e-05
-9.31506847486911e-06
-1.82390935594082e-05
-1.77266042288472e-05
-6.66681922970827e-06
-1.89173414838205e-05
-1.71785598923581e-05
1.3262278065822e-06
-5.96821672307322e-06
-5.88701427530793e-06
-9.35253820218428e-06
-2.0031676402965e-05
-2.08455657580933e-05
-1.01818071827028e-06
-1.99585468175712e-05
-2.35036443952237e-05
-1.76664922280802e-05
-1.33925663990881e-05
4.92716057502381e-06
-2.23554570638947e-05
-5.63751944368636e-06
-1.22978903096671e-05
-1.26430053836977e-05
-1.52271343221615e-05
-1.56423893856852e-05
-2.42685641775029e-05
-1.28790739342343e-05
-1.38392231819232e-05
-1.71957685987205e-05
-2.2542789873166e-05
-1.14792497875196e-05
-1.24351240752037e-05
-7.20123271917001e-06
-1.25383403101876e-05
-3.01974890526918e-05
-4.94079253210978e-06
-1.81622356640741e-05
-3.62280873388475e-06
-1.27237446341228e-05
-4.13901679204637e-06
-2.11172896427045e-05
-1.97174693892592e-05
-1.13702908038891e-05
-2.45405516369499e-05
-1.29197544022338e-05
-9.47540294287779e-06
-8.23219492174786e-06
-1.38325685819122e-05
-7.99697006838015e-06
-1.01892533086304e-05
-8.47376812304383e-06
-1.41230919747844e-05
-1.67876302471578e-05
-7.56745343349833e-06
-8.03605199813439e-06
-1.55402635456603e-05
-4.00878812169625e-06
-2.66872860515161e-07
-2.69757682658329e-06
-1.93382454325474e-05
-2.37593892766882e-05
-1.00879369847475e-05
-1.35341602291271e-05
-2.64443035962583e-05
-1.76376589378695e-05
-9.50550236284063e-06
-2.08886433329719e-05
-1.93649804064573e-05
-1.24141431390028e-05
-8.56609034190906e-07
-1.45376843444211e-05
-1.95621684707399e-06
-2.5025415365979e-05
-1.30822004786176e-05
-1.62944294138719e-05
-1.35936730611109e-05
-1.23575411544148e-05
-1.91177754880131e-05
-1.27640868040806e-05
-2.59445031481662e-05
-8.07801897367908e-06
-8.80684889727713e-06
-1.99321837052937e-05
-2.53663615031734e-05
-7.50193112196361e-06
3.96728491960444e-06
-1.81560423986997e-05
-1.85273530287877e-05
-2.40503582751919e-05
-1.06820410004149e-05
1.9216035883355e-06
-5.33525160743723e-06
-2.65781262840295e-05
-1.5338610842572e-05
-2.64441702525978e-05
6.52051223426688e-07
-8.42307925849948e-06
2.70555085886104e-06
-1.3291923443603e-05
-2.42107757591526e-06
-1.34073973246322e-06
-1.36362113524546e-05
-1.72354889270059e-05
-1.73900511881248e-05
-6.0702541456302e-06
-1.36119487723234e-05
-7.23860969174429e-06
-7.81953011248186e-06
-1.17217847643353e-05
-1.90483945633645e-05
3.3873238701698e-06
-1.2728515943717e-05
-3.47398349334747e-05
-4.8536599613186e-06
-2.03160422554871e-05
-2.69450673095789e-05
-1.4021566219025e-05
-2.79282252328869e-05
-7.61838141963771e-06
-4.08462648071977e-06
-7.08384925285515e-06
-1.19970451834705e-05
-9.40964508201765e-06
-2.50207761877175e-05
-1.10569778424534e-05
-1.63731776630389e-06
-1.11084651723062e-05
-2.5533997860883e-05
-1.69096535529703e-05
-1.73445769751915e-05
-1.06673087110456e-05
-1.38393766603844e-05
-1.17859029668018e-05
-6.48555268717646e-06
-1.35848207234207e-05
-6.87343051585632e-06
-1.06546889093528e-05
-2.75539981123366e-05
-2.81205228802558e-05
-6.06514720173574e-06
-1.1169422189474e-05
-1.96932068333135e-05
-9.13519845540371e-06
-1.34359663160406e-05
-2.76130710561464e-06
-8.2855409549531e-06
-1.94459795733113e-05
-2.37417947034485e-05
-1.06754918119073e-06
-1.66676201286199e-05
-1.14636987063387e-05
-9.81209985368893e-06
1.57670501202961e-06
-6.94425329732527e-06
-4.10014194956755e-06
-1.02908169301524e-05
-1.40260455510802e-05
-1.0134762550385e-05
-1.24632606675746e-05
-1.31054106602839e-05
-1.51015778097813e-05
-1.33832206860206e-05
-1.49206785541478e-05
-5.63608564275758e-06
-9.30203906183819e-06
-1.03955046717388e-05
-1.15517439552396e-05
-2.75476272116106e-05
-2.515759362529e-05
-2.10744847812191e-05
-9.55384819327443e-06
-1.76217664745273e-05
-9.75229303549746e-06
-1.20083397102847e-05
-2.13236321460088e-05
-2.78054343648125e-05
-2.67461970099135e-05
-1.99844907018557e-06
-5.55048448572259e-07
-4.92200902525896e-06
-1.52099750482944e-05
-2.36553707491698e-05
5.54256948822304e-06
-7.87533967661447e-06
-1.39519942673705e-05
-4.73478983272069e-06
-1.69127144040489e-05
-6.56652046794876e-07
-1.95942360838523e-05
-1.89607593445187e-05
-3.94971145963399e-06
-1.5690183445347e-05
-1.32482741383057e-05
2.99933389500675e-07
-1.61524031305251e-05
-1.09901210494103e-05
-3.03581120569278e-05
-5.88287918912107e-06
-2.46406201844994e-05
-1.85158538263576e-05
-1.17835953981983e-05
-1.88291290840525e-05
-4.56084008881201e-06
-1.14568537690935e-05
-6.86421316146133e-06
-2.32333762526051e-05
-1.76158736865863e-05
-1.20514829842242e-05
-7.57313965926742e-06
-1.47754335843709e-05
-1.58379574164947e-05
-7.67506406624454e-06
-5.27889350810912e-06
-1.29374766732575e-05
-1.24544883102166e-05
-1.84012386324365e-05
-2.4647243077476e-05
-2.81121251703078e-06
-1.38482636476773e-05
-1.09853146653624e-06
-6.11666015707637e-06
-1.47719721094792e-05
-7.19987808622584e-06
-2.03676236000991e-05
-1.34266007167172e-05
-5.08395470010881e-06
-3.37070525375823e-06
-8.84993174054898e-06
-1.24435575568529e-05
-3.43759726749042e-06
-1.1016020461934e-05
-1.1928419723952e-05
-4.42600732517742e-06
-4.47471252809726e-06
-1.70931298525616e-05
-8.48403462105122e-06
-8.20145182672592e-06
-1.58887330933374e-05
-1.31640224605268e-05
-1.23498628580601e-05
-2.07270202373348e-05
-2.76209213692288e-05
-8.578252263581e-08
-1.59863355504674e-05
-3.74169909386944e-06
-1.04633134834493e-05
-1.61654757611647e-05
-1.08176101276877e-05
-1.10512655090426e-05
-6.00316727909642e-06
-1.57943743085037e-05
-7.82831996374121e-06
-1.488478573539e-05
-4.20845143268245e-07
-2.35900007494429e-05
-1.13864323701125e-06
-1.00169865503587e-05
-3.1161921759642e-05
-8.3937009720538e-06
-1.5431934793396e-05
-5.96327768990277e-06
-8.69969763069708e-06
-4.5808996911802e-06
-1.6723839662379e-05
-1.6166051864563e-05
-1.8407296968874e-06
-1.47814324311747e-05
-1.30170976292737e-05
-2.18709209819586e-05
-2.08550258426978e-05
-4.76299105844518e-06
-1.48685290624923e-05
-1.1551596966031e-05
-1.76659379648957e-06
-1.68675371596855e-05
-2.71089399502697e-06
-1.25027997368857e-05
-1.59539321864734e-05
-1.53693297384577e-05
-7.45139929945053e-06
-8.96527948193995e-06
-1.76463081355133e-06
-2.53852866281233e-05
-2.51940036198155e-05
-8.97962245597073e-06
-1.2544970080581e-05
-4.15342172746361e-06
-2.45681459800733e-05
-1.19543603673394e-05
-2.24016060519969e-05
-1.16050814406622e-05
-2.65416624710046e-05
-2.20748365230995e-05
-1.05524047511237e-05
-3.55468629989403e-06
-1.24169446272915e-05
-5.86677233935049e-06
-1.03617317769039e-05
-1.51212508277664e-05
-1.238983709331e-05
-1.84197044251364e-05
-1.25535114035157e-05
-1.35090307682029e-05
-8.26122263493553e-06
-5.12297222797823e-06
-1.7602751348433e-05
-1.51086811577515e-05
-1.59528960207469e-05
-2.04259777686812e-05
-1.24624713531727e-05
-7.64088998469155e-06
-2.05153845787373e-05
-2.42192499190848e-05
-1.08015058871985e-05
-1.1312664494665e-05
-4.03033210034706e-06
-1.3862025953665e-05
-1.02020171187125e-05
-3.37071440740491e-05
-2.01839468890957e-05
-4.312024354307e-06
-1.89128748852181e-05
-8.43183849612195e-06
-1.62641687903121e-05
1.06580545266633e-07
-2.11822135231738e-05
-1.37017203404206e-05
-1.02291393060611e-05
-3.00636210345146e-06
-1.20260313694049e-05
-5.88800516465968e-06
-8.88484493911393e-06
-8.44529374021063e-06
-2.82493972542026e-05
-2.47334039635022e-05
-2.15475890056745e-06
-1.38059273975772e-05
-1.02049578502322e-05
-2.48143376738366e-05
-8.6427708822696e-06
-1.84108565601191e-05
-2.12125654777776e-05
-1.81703050986429e-05
-1.08240515016588e-05
-1.55278616738061e-05
-1.81812017571008e-05
-1.06866479603195e-05
-2.36134531799746e-06
-2.79168319088918e-05
1.38874723385121e-06
-1.35310229091269e-05
-1.66581684048465e-05
-2.89859537318697e-06
-9.90535005580057e-06
-4.03108732573293e-06
-1.95387876270438e-05
-6.02966648406089e-06
-1.44238954709252e-05
-1.02993830449439e-05
-1.44766609552699e-05
-2.95200424492276e-06
-2.21357645013068e-05
-2.35853484369037e-05
-4.70658682736585e-06
-3.42627175292173e-06
-1.71384600721228e-05
-2.07546924216771e-05
-1.23149578211304e-05
-6.29990217719649e-06
-1.435636789242e-05
-1.6370267895106e-05
-1.54546287135698e-05
-1.08291911608094e-05
-1.0919326393932e-05
5.22299639767925e-06
6.69899876053098e-06
-1.73426042852296e-05
-6.53926934134916e-06
-3.06267225604552e-06
-1.37031940617242e-05
-4.28418646625572e-06
-9.01166201838324e-06
-2.34118058924569e-05
3.79036977310541e-07
-1.39647882913163e-05
-2.02380382607781e-05
-1.76129091497532e-05
-1.5471942701362e-05
-2.48589222460438e-06
-9.20812084662233e-06
-1.27353621682137e-05
-1.806320856662e-05
-7.44025221203439e-06
-6.16146568282423e-06
-1.31421421791606e-05
-2.39111233676635e-06
-2.14138494173187e-06
-1.6677962478258e-06
-2.22716487305402e-05
-2.52641978968336e-05
-1.06055661523005e-05
-7.66889057969009e-06
-7.45927942319766e-06
-1.7555269502341e-05
-1.59587628263399e-05
-6.12254177267917e-06
-2.31121423021074e-06
-2.21032317800964e-05
-1.10598012739367e-05
-1.86676275223074e-05
-1.35588058907415e-05
-1.08319338479707e-05
-1.97168499325715e-05
-1.87571262427202e-05
-7.43345508422445e-06
-7.31862115319475e-06
-2.36267309128383e-05
-4.60908542039066e-06
-1.16771944727719e-05
-1.90234927109031e-05
-1.47036839356259e-05
-1.42526174694659e-05
-2.00572267467115e-06
-1.73578073857434e-05
-5.4831960156676e-06
-1.57082502493151e-05
-1.57543367631631e-05
-2.54889787302277e-05
-1.1423754878096e-05
-1.68884170275682e-05
-1.69387985167895e-05
-1.00041868318955e-05
-1.66347018051396e-05
-1.77696094201621e-05
-1.28387106549259e-05
-1.02625423722752e-05
7.06236874646115e-06
-1.1790377204004e-05
-1.15967455082902e-05
-1.28827248138396e-05
-1.36925816988944e-05
-2.04098902150522e-05
-1.68699265745759e-05
-2.19311561713457e-05
-2.49588557236857e-05
-1.24456780039265e-05
-1.53680567837475e-05
-1.71489537235534e-05
-2.12575933304271e-05
-1.28454913172355e-05
-1.81303386465838e-05
-2.18496824446525e-05
-1.51592546803221e-05
-1.70542168625592e-05
-4.28005065773784e-06
-7.85538745160511e-06
-5.15875486547567e-06
-1.24132148077021e-05
-5.03828718951035e-06
-1.02063177317565e-05
-1.48110331543789e-05
3.24331974832084e-06
-2.12535472605026e-05
-1.31868562916474e-05
-7.70872390184343e-06
-8.32746760965104e-06
-1.00563824978679e-05
-2.08441974115181e-06
-8.07760869496378e-06
-2.44479767486778e-05
-1.25261112167246e-05
-2.26051842811309e-05
-2.46281111697012e-05
-2.09789110015284e-05
-2.35846686374346e-05
2.88892310288287e-07
-1.77915514589435e-05
-1.26086270235098e-05
7.74249066552508e-07
-5.87192887894643e-06
-6.5837884807225e-06
-7.38954656078832e-06
-7.37940252011376e-06
-1.1667998015487e-05
-2.19114757976673e-05
-2.88750842115468e-05
-2.52725031244779e-05
-4.00890939665145e-06
4.74341743617736e-06
-2.71872027917847e-05
-1.37195213184407e-05
-1.85392115060944e-05
-2.10090307079548e-05
-1.58106308207384e-05
-4.04799448786544e-06
-1.53802918832096e-05
-2.32848351291107e-05
-1.20754323933704e-05
-4.14282728272797e-06
-4.56263103306535e-06
-1.81549779393593e-05
-5.34191063252357e-06
-8.42433241434797e-06
-9.84451550376674e-06
-2.10684113268125e-06
-1.5103978365191e-05
-1.29684753610101e-05
-8.42112696792042e-06
-1.99271060259537e-05
-1.51035821024901e-05
-1.6736392930164e-05
-2.11375263861075e-05
-2.64275201194445e-05
-2.39419063562892e-05
-6.87159169993458e-06
-5.09881618468845e-06
-1.06407884523618e-05
-1.93526461099484e-05
-6.19520252246327e-06
-6.83910211867e-06
-1.69593068849184e-05
-2.46966771882593e-05
-1.67191105906177e-05
-5.56768327683406e-06
-2.11076541850852e-05
7.06285927445432e-07
-1.2179472086842e-05
-9.45759384108669e-06
-1.61339813295996e-05
-1.30809737166422e-05
-1.34830365984987e-05
-1.87228487685841e-05
-9.60749420540438e-06
-6.93040881618631e-06
-3.7578010954324e-06
-1.11025058119815e-05
-1.59344729672069e-05
-1.41656171194312e-05
-7.34713719372981e-06
-2.7576890108583e-06
-1.60427000371541e-05
-1.80245096263396e-05
-1.31797300181863e-05
-8.51725088020763e-06
-6.63648004073942e-06
-2.71587701087271e-05
2.04972702136214e-06
-1.25197766376995e-05
-1.07301155449396e-05
-2.21628287054142e-05
-7.43734550970224e-06
-1.74883727156618e-05
-1.9107790914911e-05
-1.12503826039451e-05
-1.01561609559419e-05
-1.44710439912249e-05
-1.81968806177364e-05
-2.32294206017093e-06
-1.01009080941218e-05
-1.18497892548728e-05
-1.90285535082248e-05
-7.46954032469336e-06
-1.50314985889838e-06
-2.64094146627358e-06
4.00628769053862e-06
-1.28366410424494e-05
-1.08205018614427e-05
-3.99407712876159e-06
-6.53655490153098e-06
-1.06632718690413e-05
-1.73109300413847e-05
-1.32082428612623e-05
-1.41370842377339e-05
-2.30322866284831e-05
-1.45898687789734e-05
-1.82238807600843e-05
-6.77284533477201e-07
-1.14146422393868e-05
-1.1238621399476e-05
2.4074211481759e-06
1.59875473539954e-06
-8.85849890220003e-06
-7.77437470484968e-06
8.3088683990463e-06
1.41818434297963e-05
-1.1996850892476e-05
-2.29150682384603e-06
-1.6066936858596e-05
-4.97469094183459e-06
-5.04993817689729e-06
-2.61499234677561e-06
-9.94783493801014e-06
-1.11510200769081e-05
-1.12955416484518e-05
-1.58550316755414e-05
-7.29996516676772e-06
-5.2664029325933e-06
-1.71423491601538e-05
-3.03584333261077e-05
-8.47959252514853e-06
-9.24232319269449e-06
-1.51081787899545e-05
-1.25576079517682e-05
-1.25204741442199e-05
-5.62425182724132e-06
2.76878451897257e-07
-3.47652769779072e-06
-4.15185238793558e-06
-1.7937180503837e-05
-3.82205359320838e-06
-2.43348721211627e-05
-5.6506287664723e-06
-9.7521063437576e-06
-2.09526712547072e-05
2.85366152194078e-06
-9.17970573934267e-06
-1.59883795748386e-05
-8.84588928618812e-06
-7.81541331627801e-06
-1.84513812521576e-05
-5.56469440690343e-06
-7.44478711553981e-06
-7.43258587293134e-06
-2.95900156223872e-06
-2.40901597536301e-06
-1.67911964865782e-05
-2.60562575207446e-06
-2.09269231612249e-05
-6.55818912844097e-06
4.63063393939093e-06
-1.62707020275146e-05
-7.43576682865965e-06
-1.42992626345896e-06
-1.53297843167262e-05
-1.74392635533782e-05
-1.20083357606331e-05
-4.75477788580411e-06
-2.36555915222453e-05
-2.05091382603992e-05
-1.67009594001765e-06
-1.9754933670275e-05
-1.83162960940536e-05
-1.20489199604195e-05
-1.58566273049059e-05
-1.90864515312023e-05
-2.97680239812252e-06
-1.73952902492704e-05
-1.27708376463018e-05
-1.39141793157919e-05
-4.64427772181798e-06
-7.84002473049374e-06
-8.37170527355413e-06
-2.12366187257835e-05
-1.69178311404376e-05
-2.28788469696017e-05
-2.21626063409404e-05
-1.66741119884168e-05
-2.3986232528724e-05
-2.17225392784043e-05
-1.62993634730249e-05
-4.77126155407312e-06
-1.45790565230339e-05
-8.1899824328366e-06
-4.12942764673069e-06
-5.93343647323064e-06
-1.5072600799008e-05
-1.19071508603732e-05
3.57850530686332e-06
-8.89951760863477e-06
-1.30904370867215e-05
-1.93432274463283e-05
-1.56344451445589e-05
1.00082967675104e-05
-2.00489087520451e-05
-1.28021683830082e-05
-2.76400271879953e-06
-2.62762047772908e-05
-1.81022607978244e-05
-1.95819452089178e-05
-1.79392277051801e-05
-3.10973160797796e-06
-8.0427817378084e-06
-1.14112235803906e-05
-2.47206672282432e-05
-1.70984106545354e-05
-1.32579217383365e-05
-1.61018114326158e-05
-9.07954074628056e-06
-6.17592279105304e-06
3.52970478245606e-08
5.06131082481999e-06
-2.43041503549785e-06
2.43995261191662e-06
-1.31486680529164e-05
-9.53715335359254e-06
-1.27894300330962e-05
-1.39962200789534e-05
-2.75451900223306e-05
-1.23418456103713e-05
-1.84128428799125e-05
-1.94248664964678e-05
-9.02524981541959e-06
-2.33168716666834e-05
-8.52690055697921e-06
-1.92047033514014e-05
-9.37730485613194e-06
-2.71574895558044e-05
-2.20411885397075e-05
-8.09164952009972e-06
-9.93706741084205e-06
-7.27800871561683e-06
-9.71955575313875e-06
-1.27560169536351e-05
-2.40731343036215e-06
-1.38978710037835e-05
-1.1551322607209e-05
-1.13236639417624e-05
-1.94593607432007e-05
-1.65038573631142e-05
-1.14014630073852e-05
-1.11764543614926e-05
-8.61082293359136e-06
-2.09949701571445e-06
-1.7966102125914e-05
-2.625415583074e-05
-1.55499822829804e-05
-7.50409953215385e-06
-1.02840085178333e-05
-1.72390819403079e-05
-4.60234467356217e-06
-1.64475118292769e-05
-1.83344888766997e-05
-1.29835453431028e-05
-2.36165159877924e-05
-4.85048874501888e-06
-8.04652606278434e-06
-1.45244013511634e-05
-1.89618752729042e-05
-1.45541752653022e-05
-9.94594353695755e-06
-1.97355245974846e-05
-1.99488002318264e-05
-1.27861886005699e-05
-3.06054930129238e-05
-4.47215486600435e-06
-1.2596646491694e-05
2.39828030339317e-06
-1.87077574407608e-05
-2.06569322831555e-05
-2.49353505048642e-05
-1.62315549770206e-05
-1.86868207512888e-05
-1.587521053728e-05
-1.30195524069084e-05
-2.83776755080621e-06
-1.63511960579414e-05
-4.05011225891987e-06
-2.12196280793494e-05
-7.85810063898298e-06
-8.26526787966296e-06
-8.0050984741911e-06
-2.12291535732975e-05
-2.10489026865369e-05
-4.46618884048396e-06
-1.75420631700898e-05
-9.51010941989329e-06
3.02552087330843e-06
-4.51006058798871e-06
-5.56728766192647e-06
-1.36202315970648e-05
-8.94377149792077e-06
-1.45988451418066e-05
-2.10007147815916e-05
-1.51496322330853e-05
-1.49904315319054e-05
-1.80485991013676e-05
-7.01184428592729e-06
-5.44208545935182e-06
-6.49496789777382e-06
-1.56497916277261e-05
-3.78113413508844e-06
-1.31900140002208e-05
-4.55778076556361e-06
-1.77295258151065e-05
-1.3796530127825e-05
-1.52655631432823e-05
-3.64276138162695e-06
-1.3141445115269e-05
-9.05342091285351e-06
6.58491577925967e-06
-2.66162597247846e-05
-3.00985684070821e-05
-6.66684570268013e-06
-4.4403093399732e-06
9.45017962208114e-06
-1.15371936501443e-05
-7.60667858700228e-06
4.59175441896831e-06
-4.64323026450155e-07
-1.06005362429922e-05
-9.98211902555443e-06
-7.42376364940225e-06
-2.15712084078684e-05
-1.3657579050867e-05
-1.18979777658396e-05
-2.28582388836991e-05
-2.03747833828535e-05
-1.57336137739788e-05
-1.15786609610908e-05
-1.53655837335401e-05
-5.08109257126465e-06
-1.77829374522464e-05
-1.40557953066371e-05
-1.75798807816526e-05
-1.26010404811093e-05
-1.68634995284662e-05
-1.75112356206405e-05
-6.21700788056108e-06
-1.57111893310803e-05
-1.26679032846025e-05
-2.31494218428643e-05
-3.18533831923172e-06
-1.5296487551784e-05
-1.76541666504949e-05
-9.33379882936193e-06
-6.65968391676451e-06
-1.69077083159256e-05
-1.37395607878918e-05
-1.54869662487372e-05
-2.342621850253e-06
-8.66531106191346e-06
4.03934970260762e-06
-2.75864006338314e-05
-1.32563557427578e-05
-8.10190090666321e-06
-1.6529978432622e-06
-7.83189879575348e-06
-9.80354863474042e-06
-2.71186132883614e-05
-2.59006474720258e-05
-2.28918470548706e-05
-1.94157744077019e-05
-2.68572972357862e-06
-2.70190648912933e-05
-1.77847687334079e-05
-5.70124333934851e-06
-9.86747294523839e-06
-1.37435871693264e-06
-5.40290844044086e-06
-6.35583747686189e-06
-9.58268047032684e-06
-1.55679091694687e-05
-1.88493258516453e-05
-7.94130837293823e-06
-2.21759973198659e-05
3.33806323856729e-07
-1.84443317975126e-05
-1.0689307196868e-05
-1.28273098564907e-05
-1.3912217465117e-05
-1.38067311227814e-05
-1.38023531634094e-05
-9.30937459040853e-06
-1.46207107837681e-05
-6.77177314440967e-06
-4.76510591723217e-06
-2.24563988901677e-05
-1.52438658016639e-05
-7.66005475506567e-06
-1.81011063546254e-05
-5.9486434664548e-06
-1.55058266621945e-05
-9.24440359579637e-06
-9.62149211361895e-06
-1.80177451226501e-05
-1.71850677992935e-05
-7.88648554918356e-06
-7.21400812782886e-06
-1.6863611652383e-05
-1.44601633216452e-05
-5.11068687399803e-06
-1.64606682376703e-05
-1.17457705753425e-05
2.77335969603949e-06
-2.08384866952672e-05
-1.1654606752223e-05
-2.14420402099039e-05
-1.12599145092364e-05
-8.31614778205624e-06
-7.43577023040156e-06
-1.47622669893187e-05
-1.75761861908797e-05
-1.91891244195e-05
-7.40654190540937e-06
-1.65706359148805e-06
-1.09941792275982e-05
-1.06017816693176e-05
4.91481065174927e-06
-5.49276006447827e-06
-1.69670890342507e-05
-1.47916889444185e-05
-1.70985484726128e-05
-7.08822553182264e-06
-1.71199451801721e-05
-9.12551685070873e-06
-1.80502646235978e-05
-1.19317158603912e-05
-4.56749193727104e-06
-1.06937791484272e-05
-1.66310142630044e-05
-1.87975998987733e-05
-1.41304643230176e-05
-2.44324898362541e-05
-8.05234194475889e-06
-1.04065479459529e-05
-1.32613224905552e-05
-2.09410689851739e-05
-5.38139988448593e-06
-3.3457045880057e-06
-9.29450807099459e-07
-9.22535187159384e-06
-1.07195669866814e-05
-3.18538408079293e-06
-1.16080050031764e-05
-4.09382147854698e-06
-9.92171969085746e-06
3.57970689448087e-06
-7.79997160004269e-06
-3.33308982949897e-06
-1.09708189913065e-05
-6.17235200288899e-06
-8.5494274005168e-06
-1.24773917063537e-05
-1.00376277328055e-05
-1.01449363868848e-05
-1.65569254774529e-05
-1.77600215021508e-05
-6.24089372562804e-06
-2.77396358188241e-06
-1.85565723666908e-05
-1.4626826040617e-05
-3.37068823771887e-06
-1.3625419972004e-05
-1.03502571964256e-05
-1.41074623815395e-05
8.3720992653852e-07
-1.02676357960473e-05
-1.30369228990852e-05
-1.75086328577372e-05
-2.74861148697338e-05
-9.04824868619836e-06
-7.94835123611118e-06
-2.31971969283143e-05
-1.01085118607394e-05
-1.33773827106156e-05
-8.95340672103309e-06
-1.2024411622929e-05
-1.05145747851645e-05
-1.51315803407533e-05
-9.80555126857289e-06
-1.23263354232943e-05
-7.68411918640309e-06
-1.31257528751813e-05
-1.41843598794261e-05
-2.08791446561094e-05
-1.37144944002519e-05
6.75306089065906e-06
-2.55349711058842e-05
-5.68183424418267e-06
-8.63518892133808e-06
-5.31375745130166e-06
-4.02498074370608e-06
-1.38781081539251e-05
-2.07040807371595e-06
-1.18108606419951e-05
-1.6330533041363e-05
1.33600606345069e-05
2.58023329743384e-06
-2.58577791631546e-05
-1.66858107650576e-05
-1.93452835263833e-05
-1.14048829995495e-05
3.06647924806958e-06
-1.24439437731531e-05
-1.90788313871191e-05
-7.75134365487019e-06
-1.36771437200388e-05
-1.62545520591753e-05
-2.00579349288476e-06
-3.59930654271803e-06
-2.76591814442941e-06
-1.01374159407323e-05
-2.92285460256011e-06
-2.12001348347665e-05
-5.66903760466441e-06
-1.48989151175069e-05
-4.70506729736787e-06
-1.25264453750683e-05
-1.42787402618874e-05
-6.27210584897182e-06
-1.29160002288159e-05
-4.33548925833086e-06
-9.81295589666219e-06
-6.34546127116162e-06
-6.31361023791503e-06
-8.27898463862243e-06
-1.23393445625089e-05
-9.35848118134903e-07
-2.29692826965017e-05
-2.18496920643397e-05
-4.07301591690301e-06
-7.57806088756128e-06
-1.02686742937069e-05
-1.19508303391051e-05
-1.92425470594239e-05
-2.33465996061091e-05
-1.86854673083097e-05
-1.10522722055035e-05
-6.85905613619593e-06
-6.60910768696161e-06
-1.3738041316243e-05
-1.07601909287034e-05
-2.51045823641612e-05
-2.9089697103598e-06
-9.80950341625053e-06
-9.77916791629446e-06
-1.18295996055064e-05
-6.87307990940962e-06
-2.62943658435737e-06
-1.80429501813085e-05
-6.15877343993941e-06
-7.65415665675051e-06
-1.11977465893926e-05
-6.62611759395205e-06
-1.09777358848892e-05
6.07150511079095e-06
-5.36039767392597e-06
-1.52138510636616e-05
4.99859991557091e-07
-8.49988484609045e-06
-1.06907353411758e-05
-1.56401314630723e-05
-2.17825674230251e-05
-1.62695770777978e-05
-2.99141911111597e-05
-2.85576105663535e-06
3.63778833102736e-06
-1.22265171352563e-05
-1.29809948701566e-05
-1.77646488154974e-05
-1.43627522420017e-05
-1.05532473805638e-05
-2.89767739031289e-05
-9.38494624263747e-06
9.27794781532146e-06
-1.52608504383111e-05
-2.58204991733795e-05
-2.00665044706275e-05
-6.38803414928562e-07
-1.37947376764191e-05
-7.5445978194248e-07
-1.22237639128557e-05
-1.44946402933827e-05
-1.96405222552107e-05
-5.78885308055291e-06
-4.82798342648632e-06
-4.87566782834556e-06
-1.59696260829557e-05
-1.17389089544452e-05
-2.62355121736413e-05
-1.25620718311417e-05
-1.57593281154089e-06
-7.81035948341888e-06
-1.14707794697658e-05
-1.44710108687324e-05
-7.06565012584335e-06
-1.47923357359472e-05
-6.65168874333773e-06
-3.20438775071795e-06
-7.63116763099452e-06
-1.72403021904768e-05
-3.65496700230003e-06
-2.01928544166499e-05
-2.3243947737466e-05
-1.88306590598903e-05
-1.70495927808955e-05
-6.83201592569428e-07
-3.67736305245355e-06
-1.97455282792009e-05
-1.43091185645507e-05
-2.27030617766386e-05
-1.4138054167206e-05
-1.58865617470105e-05
-8.85078730604821e-06
-5.93693035608868e-06
-4.67001814729399e-06
-1.21331911599544e-05
-9.52033535804889e-06
-7.6476420011863e-07
-2.39808254230115e-05
-1.0623078708149e-05
-2.30446943227762e-05
-1.21298820210505e-05
-1.8925794418804e-05
7.11361827244275e-07
-2.40890363456502e-05
-9.08464606370464e-06
-1.73089030753678e-05
-8.78494966143351e-06
-1.50702127652826e-05
-1.64661246640087e-05
-1.71521303302135e-05
-8.48642715902088e-06
-1.26242898688102e-05
-1.25036338075798e-05
-9.74083790581788e-06
-1.09332214179519e-06
-5.52877706529207e-06
2.09081529838748e-06
-7.05058491945876e-07
-2.73483910958206e-06
-4.39691406191554e-06
-2.36234848050453e-05
-6.33079707261464e-06
-3.1989988674743e-06
-2.70510330767098e-05
-1.74585834207226e-05
-1.85669931485135e-05
-5.19089728941819e-06
-2.27789881012391e-05
-1.49622414704811e-06
-8.93444432804231e-06
-1.93020096684272e-05
-5.69979672303938e-06
-3.36089824485465e-06
-1.50305925895499e-05
-1.3071505759246e-05
-1.87653297976224e-05
-1.40948148702943e-05
3.92985761537348e-06
-1.92283995337652e-05
-2.84586387885393e-05
-2.15640768167432e-05
-1.96295086727063e-05
-1.6837459645707e-05
-6.95416515216421e-06
-7.05837015304172e-06
-6.16963509192314e-06
4.45953889945555e-06
-1.54346231931021e-05
5.87387586969524e-07
-7.45997079102385e-06
-2.30911903987112e-06
-2.34038369800033e-05
-9.91599705597472e-06
-1.93511582835663e-05
-1.45388675371052e-05
4.70073309639141e-06
2.82464643249904e-07
-1.21622926745889e-05
-2.5221232094931e-06
-5.78226918007892e-06
-4.64834873258934e-06
-2.17727762171353e-05
-1.78673395629968e-05
-9.85342166087221e-06
-1.2223680516872e-05
-2.28633317307217e-05
-1.03701387357727e-05
-2.18997815455934e-05
-1.36305981153009e-05
-1.53321194981212e-05
-1.25332004535045e-05
-1.47345408486931e-06
-1.64258855933742e-05
-1.4096754326586e-05
-1.03041864420993e-05
-1.08520780762144e-05
-1.18012251707197e-05
-1.53796297581126e-05
-3.01956287101688e-05
-2.03419702436897e-05
-1.66611624057531e-05
-4.81786574169516e-06
-1.92108560097806e-05
-5.26737217731615e-06
-4.46144109476011e-06
-1.53518285690784e-06
-1.5897470921215e-05
-7.10586496960584e-06
-2.00634960059013e-05
-1.57859045092511e-05
-7.62140528541204e-06
-1.32542179219908e-05
-4.26331532091403e-06
-2.57262041898658e-05
-7.71291171009885e-06
-9.4576349201583e-06
-1.87942818488722e-05
-2.13053662835281e-05
-1.13662690772135e-05
-1.67222943109123e-05
-2.35363387660123e-05
-1.34470618856243e-05
-1.0414316141625e-05
-2.08702896337358e-05
-4.64285149649378e-06
-9.01715070009588e-07
-3.53643071956625e-06
-4.06824099534867e-06
-1.71939229395016e-05
-2.00963842419756e-05
-6.08828562509956e-06
-1.10050596142231e-05
-1.29258949050207e-05
-9.58740601644391e-06
-1.91001835924155e-05
-1.44018195788277e-05
-1.30275525266803e-05
-4.12710058993451e-06
-7.88427142044274e-06
-1.07976737851783e-05
-7.65438248928329e-06
-9.42333920088304e-06
-5.21984951129185e-06
-7.58311622029794e-06
-1.30096826875674e-05
-2.89009890441403e-07
-1.18581444324305e-05
-1.51087884653279e-05
-2.51434982360258e-06
-2.32077011040277e-05
-2.32031077461173e-05
-1.53284334619749e-05
-1.72172857029616e-05
-5.2454865292022e-06
-9.46214774408088e-06
-3.87042321173716e-06
-1.34996732922602e-05
-1.50111503506548e-05
-1.81072969628952e-05
-1.46845870799932e-05
-1.0443632579452e-05
-1.19397864935429e-05
-1.39219577922911e-05
-1.66422251084842e-05
-7.69862217866789e-06
4.3973255857485e-06
-2.52620909194828e-05
1.28312588540195e-06
-1.46689865485668e-05
-1.46799589425513e-05
-1.37013587677627e-05
-9.65284981957584e-06
-1.88636519531884e-05
-2.02092611372091e-05
-7.37671930068533e-06
-1.19203423330457e-05
-1.84875953779798e-05
-1.96364390951084e-05
-1.09668951322821e-05
-6.8350427737822e-06
-8.54011818958686e-06
-7.90559491867588e-06
-6.88666863643902e-06
-8.54624791380861e-06
-7.71801495532191e-06
-1.57199214815175e-05
-1.24900970530648e-05
-1.90308178293691e-05
-1.82376465131558e-05
-4.32096400620837e-06
-9.97651125015636e-06
-7.80497508947134e-06
-8.79056854751594e-07
-2.27209895294714e-05
-3.77898708239203e-06
-4.35835397941878e-07
-1.78149172760483e-05
-1.04220557223646e-05
-3.34618248853195e-06
-7.56238655263541e-06
-4.46904088526675e-06
-1.29222465329417e-05
-9.73497429848698e-06
-1.86391038356791e-05
-2.55369748404543e-05
-2.10371084634468e-05
-3.11479587773591e-06
-1.57463396791016e-05
4.4912237527834e-06
-1.62274981010624e-05
-9.74994795329613e-06
-1.21139365350255e-05
-2.19578108571642e-05
-1.7992387230786e-05
2.46807349395878e-07
-1.2507056521363e-05
-1.53330688928132e-05
-1.41973244791863e-05
-1.52807274139919e-05
-1.95547026375998e-05
-1.76910142117552e-05
-1.65361484745305e-05
-8.54012486372001e-06
-2.08627912875658e-05
-7.17192093539794e-06
-3.32490936163267e-06
-1.41687119619338e-05
-1.11301057631631e-05
-1.30345521967687e-05
-1.39139504563268e-05
-5.94739005129293e-06
-1.02585763994246e-05
-1.70115765236003e-05
-8.94955426755983e-06
-1.16903617326936e-05
-2.86173411225911e-05
-1.740693630288e-06
-1.542355195042e-05
-2.1792375378559e-05
-7.34563251440763e-06
-7.5780639960762e-06
-2.94388200998828e-05
-1.20558315043408e-05
-1.27877050343556e-05
-2.25222313838123e-05
-2.16145545239411e-06
-1.10794377357424e-05
-1.32557180069009e-05
-1.57234137565122e-05
-1.25369477754734e-05
-1.93989763518056e-05
6.41045205596333e-06
-2.50211128389481e-06
1.23159915605471e-06
-8.84808241281131e-06
-2.31127611800909e-05
-1.33268543571602e-05
-1.26638461287662e-05
-2.2346454911563e-05
-2.06672330420052e-05
-1.71172243582056e-05
-1.33981613398735e-05
-2.32890662524387e-05
-8.43098958412711e-06
-1.63472288945674e-05
-4.65833220983737e-06
-1.11527447208535e-05
-1.47671674925258e-05
-1.49309933813871e-05
-2.02077163524027e-05
-6.09225728419066e-06
-6.58511983075043e-06
-1.68294919968134e-05
-1.58692459171031e-05
-1.78661724482279e-06
-1.69425554737525e-05
-1.77386239015774e-05
2.76953970837055e-07
-2.93096850921477e-05
1.36399036706981e-06
-2.63810056572434e-05
-5.53835660529584e-06
-6.62946015655154e-06
-2.28285940235009e-06
-2.39871307748554e-05
-5.25146719124591e-06
-1.57194735264564e-05
-5.26992407786406e-06
-6.94647942923009e-06
-1.53710179126299e-06
-1.02479089191542e-05
-6.85764335064162e-06
-1.33770242006281e-05
-1.35520526026261e-05
-1.13215721837264e-05
-1.25171556589994e-05
-1.74382445113178e-05
-1.73974910525577e-05
-1.33594579555754e-05
-1.84685924851701e-05
-1.25352851898507e-05
-1.49493848922307e-05
-2.98379354151962e-05
-8.47272384769877e-06
-2.72487786933149e-05
-3.6826166540599e-06
-2.03758754804043e-05
-1.38959143932745e-05
-2.05769922043282e-05
-1.24551985386337e-05
-1.49086086480659e-05
-1.85262576106897e-05
-1.75544524683802e-05
-7.08463701279869e-06
-1.60301434720944e-05
-1.22795904524455e-05
4.60441851906936e-06
-1.06254265115176e-05
-1.17776710448365e-05
-1.91299853843294e-06
-9.81789619572283e-06
8.47921062099738e-07
-2.34657105165205e-05
-2.15704173802808e-05
-1.21497310555723e-05
-4.38608470543331e-06
-1.04263428974323e-05
-1.44750792666959e-05
-1.90511650077504e-05
-1.45316783279108e-05
-1.66631888968634e-05
-1.64913501036657e-05
-3.50803738546094e-06
-1.45949705294614e-06
-2.30582418896266e-05
-2.00433634185731e-05
-2.1909915857213e-05
-2.38596588974701e-05
-3.91227408287104e-06
-1.78990882182805e-05
-5.9013905802763e-06
-1.43480864003628e-05
-1.47284007177816e-05
-2.06342341329485e-05
-1.28095737693649e-05
-2.31363966914972e-05
2.10085723338396e-06
-5.60817615700053e-09
-6.52333300205205e-09
-1.23632050369038e-05
-1.19816442680453e-05
-9.87806578047931e-06
-1.48563737816475e-05
-1.3235044520529e-05
-1.05642471824618e-05
-5.62918479796243e-06
-7.57204573725101e-06
-1.97545061908506e-05
-1.21227750819318e-05
-8.53190963454307e-06
-1.08158132048446e-05
6.13318025143145e-06
-5.72704446115235e-06
-2.71776153712697e-05
-1.91597816098795e-05
-9.52017847168834e-06
-9.21105327626283e-06
-1.19466906265644e-05
-3.93998497448917e-06
-1.25188346638399e-05
-8.42530425800194e-06
-1.74893214973082e-05
-2.49861990739264e-05
-1.77304344916474e-05
7.36472606988555e-06
-3.56595213689823e-07
-1.58846742798348e-05
-9.25428205397905e-06
-6.59936686020678e-06
-2.41400482719716e-05
4.56139386515043e-08
-9.16029417312018e-06
-1.72801112524049e-05
-2.64767588349069e-06
-1.15013562239064e-05
-2.74465687873287e-06
-1.91380554340986e-05
4.45426614656392e-06
-4.90313913601061e-06
-3.32864416843377e-06
-1.41374046324784e-05
-1.41373082617755e-05
-6.74455560363394e-06
-1.29132193616558e-05
7.68321498452045e-08
-4.90500862601461e-06
-6.25157924675938e-06
-1.09241575842716e-05
-8.53502669635482e-06
-1.11631619365611e-05
-9.99988100151775e-06
5.11642563829426e-06
-7.16114497135546e-06
-3.06231173601413e-06
5.62327965479511e-06
-3.15232333410655e-06
-4.35183293305494e-06
-3.77249097233678e-06
-1.79694559122751e-06
-1.02182849040267e-05
-2.20206162784563e-05
-1.57554624872903e-05
-7.98636922242692e-06
-2.19921444783841e-05
-1.73667647103923e-05
2.97611176568893e-06
-1.06351442743046e-05
-1.08373727292707e-05
-1.12852374574669e-07
-1.85950571109741e-05
-1.96276627809669e-05
-1.49622818609253e-05
-1.24872589339865e-05
-1.32639251074964e-05
-3.47531870123763e-06
-2.08853907410618e-05
-7.13625600388486e-06
-3.10992118895462e-06
-1.63582444031902e-05
-2.53310469702183e-05
-4.82921106411026e-06
-8.2239957217945e-06
1.81794939511347e-07
-7.92914205547623e-06
5.89827052971009e-07
-1.08880207180311e-05
-9.10934593620133e-06
-7.27029338087459e-06
-1.08905559092008e-06
-6.11332823372056e-07
-1.21733365075803e-05
-1.64193871290608e-05
-1.05395733553701e-05
-1.80350641216851e-05
-9.54586282624421e-06
-1.32902674107064e-05
-2.35138170371163e-05
-1.73027570737213e-05
-1.50544364464942e-05
-1.23303085599754e-05
-1.70291718496865e-05
-2.57009360257698e-05
-8.73758850448989e-06
-1.51498097091953e-05
-2.17219054473825e-05
6.37975503660689e-08
-1.58586293435717e-05
-1.2594291576539e-05
-2.15567212159152e-05
-1.30919888743767e-05
-9.93517194087107e-06
-3.31625684880041e-06
-1.30015039626452e-05
-8.46773333399776e-06
-1.1293100441489e-05
-2.02938315660398e-05
-2.081010363729e-05
-1.5946971369365e-05
-1.91546979904728e-05
-7.23462074894858e-06
-8.057171942682e-06
-1.62285833783817e-05
-2.29040400574859e-05
-9.11613941613986e-06
1.27598005343538e-06
-2.60135862474252e-05
-2.28677918108188e-05
-1.0100265435056e-05
-1.41304099498595e-05
-2.55515214832823e-05
2.24772847160966e-06
-5.76708840376461e-06
-6.86312893365341e-07
-1.8015591149374e-05
-1.26455418586142e-05
-6.9869367014302e-06
1.97221178504489e-06
-1.23315696563711e-05
-2.27447622514165e-05
-3.97128675878431e-06
-1.57744285125711e-05
-2.25852615742731e-05
-6.66222911029821e-06
-3.30792720657458e-05
-1.63676381185009e-05
-9.06098281908981e-07
-1.43527335488597e-05
-1.74122450409388e-05
1.97498851068267e-06
-9.46032645772107e-06
-4.26154621668899e-06
-1.83379898289856e-05
-2.02271871678961e-05
-1.6802577171946e-05
-1.6684577798625e-05
-8.86843313120607e-06
-1.56266835648367e-05
-8.31535972199268e-06
-3.31043096586458e-06
-9.48293267870358e-06
-1.90859399007588e-05
-8.05449048854889e-06
-9.66856228710869e-06
-2.20445817231131e-05
-2.18330691554767e-05
-7.73293025174136e-06
-8.86968349678159e-06
-1.98391149601279e-06
-1.64577977892967e-05
-2.19013214840257e-05
-7.0822665220256e-06
-1.75883857756044e-05
-1.62318236641304e-05
-1.45400491509194e-05
-1.47834872630663e-05
-1.24646032741621e-05
-2.22092101944815e-05
-1.39709580094525e-05
3.73331502091431e-07
3.62162777057002e-07
-1.52981196549374e-05
-3.99263845298881e-06
5.1257527876399e-06
-6.443653928348e-06
-1.55002993862381e-05
-2.43875859008677e-05
-1.75285257675101e-05
-1.31720417401825e-05
4.43954698366066e-06
-1.27885937579732e-05
-6.14662110806847e-07
-1.29434455399208e-05
-1.33945135691003e-05
-6.18385826320247e-06
-6.51153081969757e-06
-1.63280079568853e-06
5.44015166025905e-06
-2.9447123152941e-05
-1.31651729404471e-05
-1.46627992820124e-05
-1.44048835529126e-05
-1.68528154281699e-05
-1.61068290201519e-05
-2.55084883643432e-05
-1.06779764703107e-05
-1.19859903574992e-05
-2.02873712941217e-05
-4.11376792654914e-06
-1.95981596004673e-05
-3.9930334185452e-06
-3.95248103315172e-06
4.81951141870379e-06
-1.75435813564382e-05
-1.98963194745269e-05
-1.50363615745721e-05
-9.9979812336748e-06
-3.0273889898314e-05
-1.32888250637302e-05
-1.08285480628933e-05
-1.10299293939244e-05
-2.52961295307188e-05
-1.93156651962346e-05
-2.90142325975297e-06
-1.05753039755943e-05
-1.03829967769773e-05
-2.22619965257472e-05
-4.88473967774476e-06
-2.1360606307352e-06
-8.36567508383734e-06
-7.34215520682193e-06
-1.13643639421829e-05
-1.26353017691165e-05
-1.29815872133065e-05
-5.23519235121046e-06
-9.63641482516763e-06
-3.9581873578499e-06
-6.63555579728456e-06
-1.13314773283608e-05
-5.70519055808613e-07
-2.57752005667517e-05
-1.29534461226644e-05
-1.72139913853242e-05
-1.19783566117964e-05
-1.71480387504393e-05
-5.27135185593864e-06
-2.05430145023449e-05
-1.80515796750325e-05
-4.40667781672368e-06
-4.92657913079176e-06
-1.09155808436576e-05
-8.1715636828959e-06
-1.28246070349567e-05
-1.18789357530285e-05
-6.83027611354191e-06
-1.42686996299769e-05
-1.38080041130274e-05
-6.43958634815619e-06
-1.3797822148124e-05
-1.25370025517388e-05
-8.81049050801774e-06
-1.59339311288323e-05
-1.0701932389923e-05
-1.87356270893184e-05
-9.13578361835313e-06
-1.4042708385635e-07
-1.37958229693759e-05
-2.40305893263424e-05
-1.55392359881161e-05
-2.52041192733773e-05
-2.3889790991589e-05
-5.23003768097537e-06
-2.49116683305862e-05
-1.12062608818036e-05
4.54881041964987e-06
-1.27756565244083e-05
-1.12201861390145e-05
-3.47717130784863e-06
-8.94125912633537e-06
-1.03273465855196e-05
-1.03794670445378e-05
-1.560864847893e-05
-1.34676067041035e-05
-2.30320913389752e-05
-1.85436009891008e-05
-2.46924728052789e-05
-1.65998165112868e-05
-1.11197323180965e-05
-1.01222239598958e-05
4.29102785512265e-06
-2.75636626219218e-05
-7.07244718031014e-06
-1.28143037119935e-05
-1.2790593796424e-05
-1.65491453201024e-05
-7.92413097637822e-06
-2.59164986216127e-06
-1.49675104936137e-05
-2.42574573718237e-05
-7.64297769245745e-06
-2.58601361995005e-05
-2.04985996861216e-05
-2.32399750451975e-05
-2.04224251443615e-05
-1.7410078234166e-05
-1.13149670321114e-05
-1.62770729495537e-05
-1.52806608073444e-05
-7.52126532104172e-06
6.02979079227742e-06
2.6637776066528e-06
-6.55279513391844e-07
-1.55574622722584e-05
-2.80234152125716e-06
-7.03007639099772e-06
-1.21989903335042e-05
-1.05507151629392e-05
-1.46216678078801e-05
-2.44519343079604e-05
-1.82959191042287e-05
-2.9710564402011e-05
-1.45113566947423e-05
-3.54624713123866e-06
-6.88369245004173e-06
-1.30767860592278e-05
-6.8819424600561e-06
-1.15876825197758e-05
-1.02865690506028e-05
-1.04325932549931e-05
-3.56784222508581e-06
-2.85180221342468e-05
-6.94383333943419e-06
-1.20277713738375e-05
-1.82260534986288e-05
-3.70556678680403e-07
-7.88115344455654e-06
-1.37492323975786e-05
-1.11502296845052e-05
-1.59827888369914e-05
9.47351191703803e-07
-1.76058922212609e-05
-1.3779132865487e-05
-2.22879651041752e-05
-8.24663379093971e-06
-1.20400775647852e-05
-1.91493881571771e-05
-1.52905977632507e-05
-1.94037762865925e-06
-9.08635655135295e-06
-1.18723562761276e-05
-1.07725617273598e-05
-1.32862849075991e-05
-1.09357630004073e-05
-1.00518245678565e-05
-1.33045159396213e-05
9.30083977876463e-07
-7.66605983412755e-06
-1.23273067515905e-05
-1.63828745524802e-05
-1.86888687721298e-05
-1.77653021937304e-05
-2.31564033216415e-05
-1.63643595564939e-05
-1.46649054521732e-05
-6.62676322734401e-06
-6.08307316445153e-06
-1.55455939289802e-05
-9.9491582555878e-06
-9.08960595389991e-06
-1.31355085144731e-05
-2.11279800172856e-05
-9.24883134034335e-06
-7.75771975189416e-06
2.48209117772516e-06
-2.23560928224051e-05
-1.8150513068056e-05
-1.52268181412094e-05
-1.53202485237927e-05
-1.54675473893043e-05
-1.38114047568167e-05
-8.52749593490335e-06
1.07303562537342e-06
-1.42890152300475e-05
-1.91168539129355e-05
-9.86166963598516e-06
-9.95781756100648e-06
-1.66389281208061e-05
-1.33155536816857e-05
-2.76179550458785e-05
-1.51645904963954e-06
-1.53071369062663e-05
-5.30244195310371e-06
-1.62821320360961e-05
-5.61253265065708e-06
-8.96137362469719e-06
-1.70849813839551e-05
-1.86453668362872e-05
-2.49641851769741e-06
-1.66417317875504e-05
-1.94068189093627e-05
-1.08970142409981e-05
-5.90441187075878e-06
-1.14573110212106e-05
-1.89837795892832e-05
-1.0185293594269e-05
-2.92831908792164e-06
-1.65493151421862e-05
-2.20582738790959e-05
-2.22172761671219e-05
-1.30174645907543e-05
-5.38375386633851e-06
-1.90644802429662e-05
-8.60398881468706e-06
-1.02871537241429e-05
-5.8283874791149e-06
-6.59211458307083e-06
-2.94137095536047e-05
-2.53863521501375e-05
9.24817731692583e-07
-1.76482471375605e-05
-1.5502012220196e-05
-1.96125486227549e-05
-1.18889955013099e-05
-2.8596441515834e-05
-6.83519452157444e-07
-1.62280189862591e-05
-6.03808531136677e-06
-1.17934842538431e-05
-6.54815968373838e-06
-2.98583404584678e-05
5.76142258285602e-06
-6.82690073257179e-06
-9.36047460197485e-06
-3.03047453789966e-06
-4.70712766709748e-06
-9.46926263744635e-06
-2.05570487634613e-05
-8.77396809211887e-06
-1.52997937516469e-05
-1.40513970931153e-05
-2.02224765830797e-05
-5.95217873211828e-06
-2.53228470258059e-05
-1.5356794647674e-05
-3.32937078107999e-05
-9.05092951777765e-06
-7.63925475374093e-06
-1.45690213002841e-05
-1.20854629508498e-06
-1.31011827248039e-05
-1.68807699415042e-05
2.12885143083113e-06
-1.38940536231329e-05
-1.59648275358002e-05
-2.01843769086265e-05
-1.12381506846473e-05
-3.67202776118129e-06
-1.64151400317619e-05
-1.79450541001271e-05
-1.9686894633894e-05
-2.9383249309818e-06
-2.02979055322399e-05
-2.17752502617968e-05
-2.11485078013389e-05
-9.15828831923892e-06
1.01583418363457e-06
-1.44841105803883e-05
-2.49612246859043e-05
-6.23120357003159e-06
-4.65879912427943e-06
-2.0289753601713e-05
-3.29611392791573e-06
-7.28508391337194e-07
-6.44704546188389e-06
-1.05844934526032e-05
-8.23147838930169e-06
-5.20869232188812e-06
-1.70585650686367e-05
-5.77326750294059e-06
-2.03572395859809e-05
-1.74648804793582e-05
-1.51396447388176e-05
-8.0666793237922e-07
-1.48789218684796e-05
-1.70852278134755e-05
-8.67932594040761e-06
-1.62043329254463e-05
-2.7609481521489e-05
-1.53359401239825e-05
-1.81726927333733e-05
-1.11075019050618e-05
-9.91230539326974e-06
-1.06983199982057e-05
-1.03419203970691e-06
-1.70092248433857e-05
-6.1268675187041e-06
-8.8966864746916e-06
5.01655991514395e-07
-5.58243092349435e-06
-1.10942693294524e-05
-9.01011259563967e-06
-8.44635173929562e-06
-7.46796156745973e-06
-6.91287020107312e-06
-4.09943707419936e-06
-1.2087124683981e-05
-4.11648135647559e-06
-1.80241498525226e-05
-9.17920317250326e-06
-2.11398914284847e-05
-8.27105923961731e-06
-1.00135982045362e-05
2.08143684594777e-06
-9.47161562550707e-06
-2.12349487579591e-05
-1.7430146500041e-05
-1.19228368525608e-05
-1.16964644095628e-05
-8.41988436292663e-06
-1.1730223154583e-05
-1.0318455195582e-05
-1.38268849992532e-05
-1.86017527897947e-05
-8.50192839262192e-06
-1.10036018312518e-05
-1.57923999522578e-05
-2.10002995258371e-05
-1.51587941444032e-05
-5.16651263891251e-06
-2.14908821005605e-05
-2.00966097299084e-06
-4.8263305256617e-06
-2.70935597003157e-05
-6.92265383144202e-06
-3.72328827644214e-06
-1.42598267591614e-05
-1.36387602910657e-05
-1.41276500357773e-05
-1.00546854309666e-05
-4.28090180840748e-06
-1.33450614069107e-05
-5.28600585210078e-06
-6.41442796521233e-06
-8.38675667357042e-06
-5.36565237816768e-06
-5.96861331050162e-06
2.95771097496132e-07
-1.28674506571829e-05
-3.89302747523589e-06
-7.08680253371771e-06
-1.12661265505702e-05
-6.00317941508168e-06
-7.34222633061373e-07
-4.91150005021815e-06
-1.23111930171041e-05
-1.83658557141105e-05
-9.89663812815099e-06
-1.54913163954338e-05
-1.59608806207926e-05
-1.04408535444974e-05
-1.78545832456531e-05
-1.54014999133054e-05
-1.03560587861471e-05
-2.28077181566022e-05
-1.55727215927421e-05
-6.62706338748528e-06
-5.0792073316471e-06
-1.95804024663482e-05
-2.3664617107842e-05
-1.60877962741878e-05
-1.48674218296525e-05
-8.39016614642097e-06
-1.86658654966137e-05
-2.10267072362764e-05
-2.21205592629201e-05
-1.12639258051056e-05
-1.65990078015176e-06
-6.94286837691702e-06
-2.19544064345846e-05
-2.06401102106888e-05
-2.44714490374072e-05
-2.66494134867854e-05
-1.46350000693811e-05
-1.90373293713315e-05
-6.25268069412354e-06
-1.92629307885772e-05
-1.68887342440976e-06
-2.14912244632504e-05
-2.09575250039638e-05
-9.7744376835983e-06
-1.16199414470031e-05
-1.03039623788104e-05
-7.71249373182469e-06
-2.02275905032693e-05
-6.63375573496351e-06
-1.74044357056691e-05
-1.90879268134971e-05
-8.77241459380121e-06
-7.83229022984923e-06
-5.50267323556982e-06
-2.28997491155631e-05
-1.4559083447301e-05
-8.71329239125012e-06
-2.13344678870431e-07
-1.5261771173259e-05
5.67665854232847e-06
-1.40432917127265e-05
-1.33789463345018e-05
-2.00450513446117e-05
-2.79256463687866e-05
-2.43912042150223e-06
-4.48461344231868e-06
-2.73085888026523e-05
-5.15877009526144e-06
-2.4153909449921e-05
-1.60796806262549e-05
-1.80811554465153e-05
-7.47243365671408e-06
-1.33352950486177e-05
-1.08223578184181e-05
-2.21828312446151e-05
-1.2235034216461e-05
-7.03559932618667e-06
-1.89830585279912e-05
-7.06883084384662e-06
-2.32693947505919e-06
-2.74632450729667e-05
-2.02537847494804e-05
-7.07176358013333e-06
-1.20199146449691e-05
-2.03670990535825e-06
-6.00391812048431e-07
-1.34188716918702e-05
-2.64070771626181e-05
-3.00480066314549e-05
-9.01994281524816e-06
-7.00442513787212e-06
-2.15762685476775e-05
-1.97458497956957e-05
-1.17017514226187e-05
-1.05424797276483e-05
-9.15782117108795e-06
-9.44114380174378e-06
-1.57004948497658e-05
-1.08175842929565e-05
-8.33358092046823e-06
-1.78584010183609e-05
-2.86812823260653e-06
-1.11983001408569e-05
-1.4666497877867e-05
-1.73674873933635e-05
3.68907827452068e-06
-1.50019757937497e-06
-7.77347369102739e-06
-1.70748684176215e-05
-2.78459788857283e-05
-2.48301781373585e-05
-2.09966874579433e-06
-5.35602010388787e-06
-1.98529508760589e-05
-6.65053953332295e-06
4.1011587080677e-06
-3.51384018982618e-06
-1.86724122587067e-05
-8.08206852959893e-06
4.44561201617677e-06
-8.22623200145203e-06
-1.5518915371864e-05
-1.8434292690305e-05
-1.62914814311276e-05
-1.57812539107348e-05
-5.32909890908416e-06
-5.14517158440857e-06
-1.43768262837352e-06
-5.94198025514199e-06
-9.93506368727693e-06
-1.23209422115219e-05
-1.17280147613e-05
-1.59632520417682e-05
-1.10086722786868e-05
-3.0914362917565e-06
-1.33651489334215e-05
-1.27461768313154e-05
-2.056469775483e-05
-2.60077717279162e-05
-1.16892144011158e-05
-2.95750809329944e-06
2.66295949167028e-06
-1.13926791259758e-06
-5.3552502303108e-06
-8.33058337250423e-07
-1.35044273887504e-05
-1.09352225996815e-05
-1.01491432533178e-05
-1.23781949415667e-05
-2.30173694513496e-05
-2.18672379674336e-05
-1.7432700494107e-05
-2.9652576728503e-05
-1.19156598114281e-05
-1.48971220408041e-06
-1.05627560057772e-05
3.82048078640961e-06
-4.67485162098189e-06
-2.37252601076598e-07
-1.77762266002124e-05
-1.86015392561434e-05
-1.66881563327531e-05
-1.81313001073565e-05
-7.12720812131174e-06
-9.43120093777547e-06
-4.26591577092811e-06
-1.00959592866729e-05
-2.14824756391121e-05
5.78178595014454e-06
-6.25978736784275e-06
-1.26980522408518e-05
-1.95245024627814e-05
-5.55620353950094e-06
-1.31451842994934e-05
-1.61763209894809e-05
-9.75045868534918e-06
-1.6592443794036e-06
-3.6495709014491e-07
-9.95987397922029e-07
-2.53994890452554e-05
-1.16792191636181e-05
-2.56102962134754e-05
-4.62967419663343e-06
-2.48155081280335e-05
-1.98599581588018e-05
-1.93235296668494e-06
-6.60698134199453e-06
-2.23869423931748e-05
-1.14411782471292e-05
-5.86413667879835e-07
-7.04232930769185e-06
-1.00468703449307e-05
-1.24826981355762e-05
-2.13971562410311e-05
-1.3586077700323e-05
-1.70111248963741e-05
-1.17806465377215e-05
-1.34331253844494e-05
-2.98854221200638e-06
-1.51729431796269e-05
-1.56771342647414e-05
-2.37138518477082e-05
-1.74263770472165e-05
-1.45988038937601e-05
-8.29723463989246e-06
-3.83450376855911e-06
-3.12232578686094e-06
-1.20053305430424e-05
-1.05034979275348e-05
-2.23324554024013e-05
-1.23047668420642e-05
-1.38877960429078e-05
-2.5393986512038e-05
-1.6115056262317e-05
-1.72775300012892e-05
-1.67685940433852e-05
-1.13776218611759e-05
-1.58854599154687e-05
-1.78083525273171e-05
-1.27946858905387e-05
-1.63759786465467e-05
1.5529995823839e-05
-2.44748033599559e-06
-1.57018455283096e-05
-3.21385278990488e-06
-5.45819208248644e-06
-1.16804830198382e-05
5.74843321891924e-06
6.1831517837492e-06
-2.00207245545276e-05
-1.36930697673154e-05
-2.17572206230463e-05
-2.57326236766579e-06
-3.96671597270388e-06
-6.88820149201729e-06
-2.00105684524314e-06
-1.56086151369922e-05
-1.5965163532299e-05
-1.6295211982238e-05
-1.41633194046348e-05
-2.28319700573335e-06
-7.6120005001268e-07
-1.60301681608047e-05
-1.05743382692037e-05
-2.3455133999693e-05
-2.01057872373073e-05
-1.15530007910457e-05
-2.68744448574571e-06
-1.36637549234026e-05
-1.0482279425443e-05
-1.63774870034432e-05
-1.66757199639147e-05
-9.29747903883717e-06
-1.82714556017314e-05
-8.56121468051464e-06
1.64984266214218e-06
-2.24736051939946e-06
-1.56352862660896e-05
-1.09117929196081e-05
-2.03177384008918e-06
-2.08310235179934e-05
4.35735485992785e-06
-1.05256404460381e-05
-1.84681811624117e-05
-8.36218823441108e-06
-6.41048452221402e-06
-1.17635192982497e-06
-4.59182220394885e-06
-1.6050981385476e-05
-3.3303858840126e-05
-6.84849404674577e-06
3.93888013376212e-06
-2.40327613091532e-05
-1.68365634028581e-06
-1.69595200140127e-05
-3.71023211493053e-06
-1.06547580178305e-05
-6.03776811923782e-06
-2.05606364360574e-05
-1.43760063495284e-05
-2.06082201782654e-05
-1.72930040684415e-05
-1.19312462661096e-05
-4.55863157505679e-06
-3.12060119387298e-06
-1.34370009974453e-05
-1.72924946472885e-05
5.46298686813684e-06
-7.62340618828466e-06
-1.23480915769651e-05
-1.28676668057864e-05
-5.86265705997916e-06
-2.01103770448015e-06
-3.46996421587371e-06
-4.34160389449954e-06
-6.36450595612458e-06
-2.02771603559411e-05
-1.55830439911838e-05
-1.96448228830412e-05
-6.87826079801899e-06
-7.65697677632766e-06
-1.73591707454773e-05
-9.83043159801189e-06
6.38439041410653e-06
-1.41503803571729e-05
-1.04954726463796e-05
-1.54936697117067e-05
-2.22552893904222e-05
-9.16833797151484e-06
6.35270752988424e-06
-7.80633221567486e-06
-1.35272353324973e-05
-8.38606605702394e-06
-2.02279568768604e-05
-1.02936814290084e-05
-1.93191608855679e-05
-9.05583950006282e-06
-1.40994506091352e-05
-5.82935602651234e-06
-1.17434327302701e-05
-8.29143465428637e-06
-3.30985938296558e-06
-3.45088774530007e-06
-1.65691185231724e-05
-1.05741388518121e-05
-1.37511219615651e-05
-1.61786162069993e-05
-1.05456136010855e-05
-1.54549718940366e-05
-9.49005815232998e-06
-1.49792404573226e-05
-7.24052585245002e-06
-1.77136428740239e-05
-1.76533375873361e-05
-2.6711508929537e-05
-1.52159010407664e-05
-1.55713651927412e-05
-5.22691478788692e-06
-6.18598199107014e-07
-2.06154764064796e-05
-1.34792975103114e-05
-1.77273855567416e-05
-1.09010877688122e-05
-3.48100068538523e-06
6.96896797746658e-06
-6.33502062830915e-06
-1.08585872083385e-05
-1.54701004581829e-05
-1.33836411798322e-05
-1.26177906813467e-05
-6.7665083229819e-06
-1.14692278096433e-05
-2.85525150741355e-05
-2.67384090344444e-05
-1.87171399601658e-05
-1.59280228628286e-05
-2.23292763156661e-05
-1.21992061946836e-05
-2.60332475154933e-05
-1.46303894742164e-05
-1.32107687116133e-05
-3.79153811039199e-06
-1.38265758621023e-05
-8.19062493286885e-06
-2.69988039785584e-05
-1.93897205577162e-05
-2.52269133170491e-05
-1.76255915867822e-05
-8.3577502728289e-06
-4.05639404926593e-06
-1.51174778232352e-07
-1.52185064180006e-05
-1.48984066182688e-05
-1.39485257832631e-05
-1.31914464760333e-05
-1.26236387189986e-05
-1.89612203317796e-05
-9.83786675174541e-06
6.75011987607831e-07
-1.4230350932752e-06
-1.76641859534057e-05
-8.78540279246204e-06
-6.93598660382946e-06
-2.25886449453426e-05
-9.39614412014252e-06
2.60104818965355e-06
-5.4912166221857e-06
-1.4803169525761e-05
-2.63806066380337e-05
-5.56192752135562e-06
-2.84147589282483e-05
-2.90449879387243e-06
-7.17560858207322e-06
-2.44256818224359e-05
-8.88517976058579e-06
-2.48665582977631e-06
-1.60487855087482e-05
-1.43985192423307e-05
-5.64921129401885e-06
-6.55365991950588e-06
-1.11524114114193e-05
-2.0873033451598e-05
-2.32289792050653e-05
-9.72103922986331e-06
-5.40294133185154e-06
-9.4081943263372e-06
-1.28320692419355e-05
-4.26119458352048e-06
-1.19445963705982e-05
5.29006176610595e-06
-8.86570249425268e-06
-8.66835433651208e-07
-9.15606285599019e-06
-6.10518531317622e-06
-1.12437321038084e-05
